# Supplementary material for: Reconfigurable asymmetric protein assemblies through implicit negative design
Source: Science. Author manuscript; Available in PMC 2023 Jan 27. (PMC9881579; doi:10.1126/science.abj7662)
Supplement: Data S2 [file NIHMS1843281-supplement-Data_S2.gz › without_all_supplement_resubmit_20211001/components/single_fusions/274A64.pdb]

HEADER                                            25-SEP-20   XXXX              
EXPDTA    THEORETICAL MODEL                                                     
REMARK 220                                                                      
REMARK 220 EXPERIMENTAL DETAILS                                                 
REMARK 220  EXPERIMENT TYPE                : THEORETICAL MODELLING              
REMARK 220  DATE OF DATA COLLECTION        : 25-SEP-20                          
REMARK 220                                                                      
REMARK 220 REMARK: MODEL GENERATED BY ROSETTA                                   
REMARK 220  VERSION 2020.38.post.dev+45.master.d3ddb5bb4d7                      
ATOM      1  N   THR A   1     178.681 144.586  37.499  1.00  0.00           N  
ATOM      2  CA  THR A   1     178.703 144.544  36.042  1.00  0.00           C  
ATOM      3  C   THR A   1     179.063 143.147  35.531  1.00  0.00           C  
ATOM      4  O   THR A   1     179.448 142.262  36.317  1.00  0.00           O  
ATOM      5  CB  THR A   1     179.696 145.576  35.476  1.00  0.00           C  
ATOM      6  OG1 THR A   1     181.019 145.273  35.938  1.00  0.00           O  
ATOM      7  CG2 THR A   1     179.318 146.980  35.921  1.00  0.00           C  
ATOM      8 1H   THR A   1     177.992 145.249  37.821  1.00  0.00           H  
ATOM      9 2H   THR A   1     178.468 143.669  37.861  1.00  0.00           H  
ATOM     10 3H   THR A   1     179.600 144.867  37.818  1.00  0.00           H  
ATOM     11  HA  THR A   1     177.701 144.784  35.679  1.00  0.00           H  
ATOM     12  HB  THR A   1     179.687 145.531  34.387  1.00  0.00           H  
ATOM     13  HG1 THR A   1     181.420 144.624  35.355  1.00  0.00           H  
ATOM     14 1HG2 THR A   1     180.030 147.696  35.511  1.00  0.00           H  
ATOM     15 2HG2 THR A   1     178.317 147.218  35.561  1.00  0.00           H  
ATOM     16 3HG2 THR A   1     179.334 147.034  37.009  1.00  0.00           H  
ATOM     17  N   THR A   2     178.846 142.954  34.222  1.00  0.00           N  
ATOM     18  CA  THR A   2     179.222 141.730  33.529  1.00  0.00           C  
ATOM     19  C   THR A   2     180.507 142.035  32.822  1.00  0.00           C  
ATOM     20  O   THR A   2     180.568 142.954  32.000  1.00  0.00           O  
ATOM     21  CB  THR A   2     178.152 141.255  32.529  1.00  0.00           C  
ATOM     22  OG1 THR A   2     176.943 140.942  33.232  1.00  0.00           O  
ATOM     23  CG2 THR A   2     178.632 140.022  31.779  1.00  0.00           C  
ATOM     24  H   THR A   2     178.477 143.727  33.660  1.00  0.00           H  
ATOM     25  HA  THR A   2     179.406 140.932  34.249  1.00  0.00           H  
ATOM     26  HB  THR A   2     177.944 142.051  31.813  1.00  0.00           H  
ATOM     27  HG1 THR A   2     176.561 141.749  33.586  1.00  0.00           H  
ATOM     28 1HG2 THR A   2     177.863 139.701  31.076  1.00  0.00           H  
ATOM     29 2HG2 THR A   2     179.545 140.260  31.234  1.00  0.00           H  
ATOM     30 3HG2 THR A   2     178.832 139.220  32.488  1.00  0.00           H  
ATOM     31  N   ASN A   3     181.546 141.313  33.166  1.00  0.00           N  
ATOM     32  CA  ASN A   3     182.781 141.583  32.497  1.00  0.00           C  
ATOM     33  C   ASN A   3     183.360 140.429  31.695  1.00  0.00           C  
ATOM     34  O   ASN A   3     183.260 139.254  32.093  1.00  0.00           O  
ATOM     35  CB  ASN A   3     183.796 142.064  33.518  1.00  0.00           C  
ATOM     36  CG  ASN A   3     183.365 143.329  34.209  1.00  0.00           C  
ATOM     37  OD1 ASN A   3     182.213 143.759  34.080  1.00  0.00           O  
ATOM     38  ND2 ASN A   3     184.268 143.931  34.939  1.00  0.00           N  
ATOM     39  H   ASN A   3     181.510 140.666  33.953  1.00  0.00           H  
ATOM     40  HA  ASN A   3     182.641 142.406  31.792  1.00  0.00           H  
ATOM     41 1HB  ASN A   3     183.953 141.289  34.269  1.00  0.00           H  
ATOM     42 2HB  ASN A   3     184.751 142.242  33.024  1.00  0.00           H  
ATOM     43 1HD2 ASN A   3     184.038 144.776  35.423  1.00  0.00           H  
ATOM     44 2HD2 ASN A   3     185.187 143.546  35.015  1.00  0.00           H  
ATOM     45  N   PHE A   4     183.965 140.745  30.542  1.00  0.00           N  
ATOM     46  CA  PHE A   4     184.712 139.759  29.804  1.00  0.00           C  
ATOM     47  C   PHE A   4     186.145 140.245  29.515  1.00  0.00           C  
ATOM     48  O   PHE A   4     186.387 141.403  29.108  1.00  0.00           O  
ATOM     49  CB  PHE A   4     183.991 139.433  28.495  1.00  0.00           C  
ATOM     50  CG  PHE A   4     182.596 138.908  28.686  1.00  0.00           C  
ATOM     51  CD1 PHE A   4     181.505 139.762  28.634  1.00  0.00           C  
ATOM     52  CD2 PHE A   4     182.373 137.559  28.920  1.00  0.00           C  
ATOM     53  CE1 PHE A   4     180.222 139.281  28.810  1.00  0.00           C  
ATOM     54  CE2 PHE A   4     181.091 137.075  29.095  1.00  0.00           C  
ATOM     55  CZ  PHE A   4     180.014 137.937  29.040  1.00  0.00           C  
ATOM     56  H   PHE A   4     183.898 141.714  30.175  1.00  0.00           H  
ATOM     57  HA  PHE A   4     184.782 138.838  30.394  1.00  0.00           H  
ATOM     58 1HB  PHE A   4     183.936 140.328  27.877  1.00  0.00           H  
ATOM     59 2HB  PHE A   4     184.561 138.688  27.942  1.00  0.00           H  
ATOM     60  HD1 PHE A   4     181.669 140.825  28.451  1.00  0.00           H  
ATOM     61  HD2 PHE A   4     183.223 136.878  28.964  1.00  0.00           H  
ATOM     62  HE1 PHE A   4     179.373 139.963  28.766  1.00  0.00           H  
ATOM     63  HE2 PHE A   4     180.929 136.013  29.277  1.00  0.00           H  
ATOM     64  HZ  PHE A   4     179.003 137.557  29.180  1.00  0.00           H  
ATOM     65  N   HIS A   5     187.104 139.337  29.661  1.00  0.00           N  
ATOM     66  CA  HIS A   5     188.509 139.579  29.301  1.00  0.00           C  
ATOM     67  C   HIS A   5     189.019 138.535  28.307  1.00  0.00           C  
ATOM     68  O   HIS A   5     189.161 137.361  28.643  1.00  0.00           O  
ATOM     69  CB  HIS A   5     189.396 139.576  30.550  1.00  0.00           C  
ATOM     70  CG  HIS A   5     189.057 140.653  31.532  1.00  0.00           C  
ATOM     71  ND1 HIS A   5     189.746 141.847  31.594  1.00  0.00           N  
ATOM     72  CD2 HIS A   5     188.104 140.718  32.491  1.00  0.00           C  
ATOM     73  CE1 HIS A   5     189.229 142.600  32.550  1.00  0.00           C  
ATOM     74  NE2 HIS A   5     188.233 141.937  33.109  1.00  0.00           N  
ATOM     75  H   HIS A   5     186.858 138.465  30.123  1.00  0.00           H  
ATOM     76  HA  HIS A   5     188.580 140.547  28.815  1.00  0.00           H  
ATOM     77 1HB  HIS A   5     189.310 138.613  31.055  1.00  0.00           H  
ATOM     78 2HB  HIS A   5     190.438 139.698  30.255  1.00  0.00           H  
ATOM     79  HD2 HIS A   5     187.371 139.946  32.729  1.00  0.00           H  
ATOM     80  HE1 HIS A   5     189.568 143.597  32.829  1.00  0.00           H  
ATOM     81  HE2 HIS A   5     187.655 142.269  33.868  1.00  0.00           H  
ATOM     82  N   LEU A   6     189.209 138.940  27.040  1.00  0.00           N  
ATOM     83  CA  LEU A   6     189.604 137.982  25.991  1.00  0.00           C  
ATOM     84  C   LEU A   6     191.121 138.013  25.723  1.00  0.00           C  
ATOM     85  O   LEU A   6     191.705 139.049  25.390  1.00  0.00           O  
ATOM     86  CB  LEU A   6     188.848 138.287  24.692  1.00  0.00           C  
ATOM     87  CG  LEU A   6     187.355 138.603  24.849  1.00  0.00           C  
ATOM     88  CD1 LEU A   6     186.729 138.800  23.475  1.00  0.00           C  
ATOM     89  CD2 LEU A   6     186.673 137.471  25.604  1.00  0.00           C  
ATOM     90  H   LEU A   6     189.110 139.946  26.828  1.00  0.00           H  
ATOM     91  HA  LEU A   6     189.355 136.969  26.335  1.00  0.00           H  
ATOM     92 1HB  LEU A   6     189.318 139.142  24.208  1.00  0.00           H  
ATOM     93 2HB  LEU A   6     188.936 137.427  24.028  1.00  0.00           H  
ATOM     94  HG  LEU A   6     187.237 139.533  25.406  1.00  0.00           H  
ATOM     95 1HD1 LEU A   6     185.669 139.024  23.587  1.00  0.00           H  
ATOM     96 2HD1 LEU A   6     187.223 139.627  22.966  1.00  0.00           H  
ATOM     97 3HD1 LEU A   6     186.847 137.889  22.889  1.00  0.00           H  
ATOM     98 1HD2 LEU A   6     185.612 137.696  25.717  1.00  0.00           H  
ATOM     99 2HD2 LEU A   6     186.790 136.541  25.048  1.00  0.00           H  
ATOM    100 3HD2 LEU A   6     187.128 137.365  26.589  1.00  0.00           H  
ATOM    101  N   ILE A   7     191.775 136.868  25.924  1.00  0.00           N  
ATOM    102  CA  ILE A   7     193.242 136.808  25.835  1.00  0.00           C  
ATOM    103  C   ILE A   7     193.669 136.084  24.560  1.00  0.00           C  
ATOM    104  O   ILE A   7     193.149 135.001  24.272  1.00  0.00           O  
ATOM    105  CB  ILE A   7     193.846 136.098  27.060  1.00  0.00           C  
ATOM    106  CG1 ILE A   7     193.330 136.730  28.354  1.00  0.00           C  
ATOM    107  CG2 ILE A   7     195.366 136.149  27.008  1.00  0.00           C  
ATOM    108  CD1 ILE A   7     193.684 138.192  28.504  1.00  0.00           C  
ATOM    109  H   ILE A   7     191.249 136.011  26.159  1.00  0.00           H  
ATOM    110  HA  ILE A   7     193.625 137.822  25.796  1.00  0.00           H  
ATOM    111  HB  ILE A   7     193.529 135.055  27.069  1.00  0.00           H  
ATOM    112 1HG1 ILE A   7     192.245 136.636  28.397  1.00  0.00           H  
ATOM    113 2HG1 ILE A   7     193.737 136.192  29.210  1.00  0.00           H  
ATOM    114 1HG2 ILE A   7     195.777 135.643  27.881  1.00  0.00           H  
ATOM    115 2HG2 ILE A   7     195.716 135.654  26.104  1.00  0.00           H  
ATOM    116 3HG2 ILE A   7     195.695 137.189  27.003  1.00  0.00           H  
ATOM    117 1HD1 ILE A   7     193.284 138.569  29.445  1.00  0.00           H  
ATOM    118 2HD1 ILE A   7     194.769 138.304  28.499  1.00  0.00           H  
ATOM    119 3HD1 ILE A   7     193.257 138.756  27.676  1.00  0.00           H  
ATOM    120  N   ASN A   8     194.650 136.639  23.814  1.00  0.00           N  
ATOM    121  CA  ASN A   8     195.082 136.044  22.537  1.00  0.00           C  
ATOM    122  C   ASN A   8     193.946 135.987  21.527  1.00  0.00           C  
ATOM    123  O   ASN A   8     193.798 135.029  20.764  1.00  0.00           O  
ATOM    124  CB  ASN A   8     195.654 134.656  22.760  1.00  0.00           C  
ATOM    125  CG  ASN A   8     196.524 134.201  21.621  1.00  0.00           C  
ATOM    126  OD1 ASN A   8     197.310 134.983  21.073  1.00  0.00           O  
ATOM    127  ND2 ASN A   8     196.400 132.950  21.255  1.00  0.00           N  
ATOM    128  H   ASN A   8     195.074 137.508  24.124  1.00  0.00           H  
ATOM    129  HA  ASN A   8     195.826 136.711  22.096  1.00  0.00           H  
ATOM    130 1HB  ASN A   8     196.243 134.648  23.677  1.00  0.00           H  
ATOM    131 2HB  ASN A   8     194.839 133.942  22.887  1.00  0.00           H  
ATOM    132 1HD2 ASN A   8     196.954 132.592  20.503  1.00  0.00           H  
ATOM    133 2HD2 ASN A   8     195.752 132.354  21.727  1.00  0.00           H  
ATOM    134  N   GLY A   9     193.165 137.050  21.524  1.00  0.00           N  
ATOM    135  CA  GLY A   9     192.031 137.077  20.644  1.00  0.00           C  
ATOM    136  C   GLY A   9     192.406 137.610  19.247  1.00  0.00           C  
ATOM    137  O   GLY A   9     193.416 138.292  19.074  1.00  0.00           O  
ATOM    138  H   GLY A   9     193.397 137.824  22.150  1.00  0.00           H  
ATOM    139 1HA  GLY A   9     191.617 136.073  20.551  1.00  0.00           H  
ATOM    140 2HA  GLY A   9     191.252 137.707  21.074  1.00  0.00           H  
ATOM    141  N   SER A  10     191.584 137.299  18.254  1.00  0.00           N  
ATOM    142  CA  SER A  10     191.749 137.801  16.886  1.00  0.00           C  
ATOM    143  C   SER A  10     190.938 139.075  16.699  1.00  0.00           C  
ATOM    144  O   SER A  10     189.965 139.283  17.418  1.00  0.00           O  
ATOM    145  CB  SER A  10     191.312 136.756  15.877  1.00  0.00           C  
ATOM    146  OG  SER A  10     189.930 136.539  15.946  1.00  0.00           O  
ATOM    147  H   SER A  10     190.797 136.674  18.442  1.00  0.00           H  
ATOM    148  HA  SER A  10     192.801 138.022  16.714  1.00  0.00           H  
ATOM    149 1HB  SER A  10     191.582 137.084  14.874  1.00  0.00           H  
ATOM    150 2HB  SER A  10     191.840 135.823  16.070  1.00  0.00           H  
ATOM    151  HG  SER A  10     189.744 135.822  15.335  1.00  0.00           H  
ATOM    152  N   GLU A  11     191.269 139.912  15.704  1.00  0.00           N  
ATOM    153  CA  GLU A  11     190.459 141.111  15.478  1.00  0.00           C  
ATOM    154  C   GLU A  11     189.064 140.774  14.965  1.00  0.00           C  
ATOM    155  O   GLU A  11     188.104 141.477  15.272  1.00  0.00           O  
ATOM    156  CB  GLU A  11     191.141 142.096  14.524  1.00  0.00           C  
ATOM    157  CG  GLU A  11     190.472 143.504  14.452  1.00  0.00           C  
ATOM    158  CD  GLU A  11     190.533 144.385  15.756  1.00  0.00           C  
ATOM    159  OE1 GLU A  11     191.335 144.116  16.636  1.00  0.00           O  
ATOM    160  OE2 GLU A  11     189.761 145.347  15.826  1.00  0.00           O  
ATOM    161  H   GLU A  11     192.090 139.733  15.138  1.00  0.00           H  
ATOM    162  HA  GLU A  11     190.338 141.620  16.433  1.00  0.00           H  
ATOM    163 1HB  GLU A  11     192.177 142.223  14.806  1.00  0.00           H  
ATOM    164 2HB  GLU A  11     191.133 141.673  13.519  1.00  0.00           H  
ATOM    165 1HG  GLU A  11     190.954 144.056  13.646  1.00  0.00           H  
ATOM    166 2HG  GLU A  11     189.435 143.368  14.171  1.00  0.00           H  
ATOM    167  N   GLU A  12     188.950 139.718  14.157  1.00  0.00           N  
ATOM    168  CA  GLU A  12     187.639 139.361  13.616  1.00  0.00           C  
ATOM    169  C   GLU A  12     186.670 139.118  14.767  1.00  0.00           C  
ATOM    170  O   GLU A  12     185.556 139.663  14.789  1.00  0.00           O  
ATOM    171  CB  GLU A  12     187.733 138.118  12.728  1.00  0.00           C  
ATOM    172  CG  GLU A  12     186.416 137.703  12.087  1.00  0.00           C  
ATOM    173  CD  GLU A  12     186.552 136.498  11.200  1.00  0.00           C  
ATOM    174  OE1 GLU A  12     186.986 135.477  11.677  1.00  0.00           O  
ATOM    175  OE2 GLU A  12     186.221 136.597  10.042  1.00  0.00           O  
ATOM    176  H   GLU A  12     189.767 139.171  13.938  1.00  0.00           H  
ATOM    177  HA  GLU A  12     187.268 140.186  13.014  1.00  0.00           H  
ATOM    178 1HB  GLU A  12     188.452 138.295  11.929  1.00  0.00           H  
ATOM    179 2HB  GLU A  12     188.098 137.277  13.317  1.00  0.00           H  
ATOM    180 1HG  GLU A  12     185.695 137.481  12.874  1.00  0.00           H  
ATOM    181 2HG  GLU A  12     186.029 138.537  11.503  1.00  0.00           H  
ATOM    182  N   ALA A  13     187.114 138.335  15.743  1.00  0.00           N  
ATOM    183  CA  ALA A  13     186.288 137.993  16.889  1.00  0.00           C  
ATOM    184  C   ALA A  13     185.992 139.238  17.731  1.00  0.00           C  
ATOM    185  O   ALA A  13     184.863 139.411  18.199  1.00  0.00           O  
ATOM    186  CB  ALA A  13     186.968 136.923  17.731  1.00  0.00           C  
ATOM    187  H   ALA A  13     188.048 137.926  15.657  1.00  0.00           H  
ATOM    188  HA  ALA A  13     185.345 137.599  16.529  1.00  0.00           H  
ATOM    189 1HB  ALA A  13     186.337 136.678  18.587  1.00  0.00           H  
ATOM    190 2HB  ALA A  13     187.125 136.029  17.127  1.00  0.00           H  
ATOM    191 3HB  ALA A  13     187.928 137.296  18.086  1.00  0.00           H  
ATOM    192  N   ARG A  14     187.000 140.112  17.904  1.00  0.00           N  
ATOM    193  CA  ARG A  14     186.816 141.288  18.744  1.00  0.00           C  
ATOM    194  C   ARG A  14     185.748 142.166  18.161  1.00  0.00           C  
ATOM    195  O   ARG A  14     184.889 142.643  18.903  1.00  0.00           O  
ATOM    196  CB  ARG A  14     188.094 142.117  18.915  1.00  0.00           C  
ATOM    197  CG  ARG A  14     189.117 141.508  19.832  1.00  0.00           C  
ATOM    198  CD  ARG A  14     190.244 142.410  20.177  1.00  0.00           C  
ATOM    199  NE  ARG A  14     191.164 142.608  19.069  1.00  0.00           N  
ATOM    200  CZ  ARG A  14     192.231 141.826  18.814  1.00  0.00           C  
ATOM    201  NH1 ARG A  14     192.494 140.782  19.559  1.00  0.00           N  
ATOM    202  NH2 ARG A  14     192.998 142.130  17.791  1.00  0.00           N  
ATOM    203  H   ARG A  14     187.904 139.906  17.483  1.00  0.00           H  
ATOM    204  HA  ARG A  14     186.491 140.968  19.717  1.00  0.00           H  
ATOM    205 1HB  ARG A  14     188.556 142.278  17.951  1.00  0.00           H  
ATOM    206 2HB  ARG A  14     187.834 143.093  19.318  1.00  0.00           H  
ATOM    207 1HG  ARG A  14     188.645 141.171  20.702  1.00  0.00           H  
ATOM    208 2HG  ARG A  14     189.555 140.672  19.338  1.00  0.00           H  
ATOM    209 1HD  ARG A  14     189.843 143.377  20.449  1.00  0.00           H  
ATOM    210 2HD  ARG A  14     190.798 142.016  21.030  1.00  0.00           H  
ATOM    211  HE  ARG A  14     191.015 143.389  18.412  1.00  0.00           H  
ATOM    212 1HH1 ARG A  14     191.879 140.540  20.325  1.00  0.00           H  
ATOM    213 2HH1 ARG A  14     193.277 140.177  19.335  1.00  0.00           H  
ATOM    214 1HH2 ARG A  14     192.738 142.949  17.223  1.00  0.00           H  
ATOM    215 2HH2 ARG A  14     193.799 141.568  17.560  1.00  0.00           H  
ATOM    216  N   GLN A  15     185.739 142.357  16.847  1.00  0.00           N  
ATOM    217  CA  GLN A  15     184.752 143.238  16.251  1.00  0.00           C  
ATOM    218  C   GLN A  15     183.362 142.609  16.270  1.00  0.00           C  
ATOM    219  O   GLN A  15     182.377 143.290  16.560  1.00  0.00           O  
ATOM    220  CB  GLN A  15     185.166 143.641  14.840  1.00  0.00           C  
ATOM    221  CG  GLN A  15     186.368 144.561  14.851  1.00  0.00           C  
ATOM    222  CD  GLN A  15     186.787 145.076  13.510  1.00  0.00           C  
ATOM    223  OE1 GLN A  15     186.078 144.973  12.498  1.00  0.00           O  
ATOM    224  NE2 GLN A  15     187.979 145.651  13.498  1.00  0.00           N  
ATOM    225  H   GLN A  15     186.486 141.938  16.274  1.00  0.00           H  
ATOM    226  HA  GLN A  15     184.713 144.146  16.854  1.00  0.00           H  
ATOM    227 1HB  GLN A  15     185.431 142.743  14.270  1.00  0.00           H  
ATOM    228 2HB  GLN A  15     184.341 144.132  14.334  1.00  0.00           H  
ATOM    229 1HG  GLN A  15     186.127 145.420  15.474  1.00  0.00           H  
ATOM    230 2HG  GLN A  15     187.216 144.030  15.282  1.00  0.00           H  
ATOM    231 1HE2 GLN A  15     188.354 146.027  12.651  1.00  0.00           H  
ATOM    232 2HE2 GLN A  15     188.531 145.692  14.371  1.00  0.00           H  
ATOM    233  N   LEU A  16     183.263 141.302  16.011  1.00  0.00           N  
ATOM    234  CA  LEU A  16     181.948 140.677  15.971  1.00  0.00           C  
ATOM    235  C   LEU A  16     181.319 140.617  17.375  1.00  0.00           C  
ATOM    236  O   LEU A  16     180.101 140.804  17.516  1.00  0.00           O  
ATOM    237  CB  LEU A  16     182.058 139.264  15.384  1.00  0.00           C  
ATOM    238  CG  LEU A  16     182.466 139.187  13.907  1.00  0.00           C  
ATOM    239  CD1 LEU A  16     182.705 137.733  13.521  1.00  0.00           C  
ATOM    240  CD2 LEU A  16     181.378 139.810  13.046  1.00  0.00           C  
ATOM    241  H   LEU A  16     184.110 140.777  15.758  1.00  0.00           H  
ATOM    242  HA  LEU A  16     181.303 141.275  15.326  1.00  0.00           H  
ATOM    243 1HB  LEU A  16     182.793 138.704  15.960  1.00  0.00           H  
ATOM    244 2HB  LEU A  16     181.092 138.769  15.487  1.00  0.00           H  
ATOM    245  HG  LEU A  16     183.401 139.729  13.759  1.00  0.00           H  
ATOM    246 1HD1 LEU A  16     182.995 137.679  12.472  1.00  0.00           H  
ATOM    247 2HD1 LEU A  16     183.501 137.319  14.139  1.00  0.00           H  
ATOM    248 3HD1 LEU A  16     181.791 137.161  13.674  1.00  0.00           H  
ATOM    249 1HD2 LEU A  16     181.668 139.756  11.996  1.00  0.00           H  
ATOM    250 2HD2 LEU A  16     180.443 139.268  13.192  1.00  0.00           H  
ATOM    251 3HD2 LEU A  16     181.240 140.853  13.331  1.00  0.00           H  
ATOM    252  N   ILE A  17     182.154 140.403  18.396  1.00  0.00           N  
ATOM    253  CA  ILE A  17     181.720 140.348  19.788  1.00  0.00           C  
ATOM    254  C   ILE A  17     181.226 141.670  20.304  1.00  0.00           C  
ATOM    255  O   ILE A  17     180.176 141.729  20.952  1.00  0.00           O  
ATOM    256  CB  ILE A  17     182.864 139.861  20.696  1.00  0.00           C  
ATOM    257  CG1 ILE A  17     183.175 138.388  20.419  1.00  0.00           C  
ATOM    258  CG2 ILE A  17     182.505 140.066  22.160  1.00  0.00           C  
ATOM    259  CD1 ILE A  17     184.491 137.922  20.997  1.00  0.00           C  
ATOM    260  H   ILE A  17     183.149 140.235  18.179  1.00  0.00           H  
ATOM    261  HA  ILE A  17     180.869 139.679  19.853  1.00  0.00           H  
ATOM    262  HB  ILE A  17     183.771 140.422  20.471  1.00  0.00           H  
ATOM    263 1HG1 ILE A  17     182.381 137.765  20.831  1.00  0.00           H  
ATOM    264 2HG1 ILE A  17     183.197 138.217  19.342  1.00  0.00           H  
ATOM    265 1HG2 ILE A  17     183.324 139.716  22.787  1.00  0.00           H  
ATOM    266 2HG2 ILE A  17     182.333 141.125  22.346  1.00  0.00           H  
ATOM    267 3HG2 ILE A  17     181.601 139.504  22.395  1.00  0.00           H  
ATOM    268 1HD1 ILE A  17     184.641 136.869  20.759  1.00  0.00           H  
ATOM    269 2HD1 ILE A  17     185.305 138.510  20.570  1.00  0.00           H  
ATOM    270 3HD1 ILE A  17     184.479 138.051  22.079  1.00  0.00           H  
ATOM    271  N   GLN A  18     181.974 142.742  20.061  1.00  0.00           N  
ATOM    272  CA  GLN A  18     181.565 144.057  20.497  1.00  0.00           C  
ATOM    273  C   GLN A  18     180.269 144.445  19.803  1.00  0.00           C  
ATOM    274  O   GLN A  18     179.384 145.019  20.437  1.00  0.00           O  
ATOM    275  CB  GLN A  18     182.658 145.089  20.208  1.00  0.00           C  
ATOM    276  CG  GLN A  18     182.357 146.480  20.740  1.00  0.00           C  
ATOM    277  CD  GLN A  18     182.273 146.515  22.255  1.00  0.00           C  
ATOM    278  OE1 GLN A  18     182.849 145.666  22.942  1.00  0.00           O  
ATOM    279  NE2 GLN A  18     181.555 147.499  22.784  1.00  0.00           N  
ATOM    280  H   GLN A  18     182.853 142.655  19.557  1.00  0.00           H  
ATOM    281  HA  GLN A  18     181.394 144.034  21.566  1.00  0.00           H  
ATOM    282 1HB  GLN A  18     183.598 144.757  20.649  1.00  0.00           H  
ATOM    283 2HB  GLN A  18     182.810 145.167  19.132  1.00  0.00           H  
ATOM    284 1HG  GLN A  18     183.150 147.158  20.426  1.00  0.00           H  
ATOM    285 2HG  GLN A  18     181.400 146.813  20.338  1.00  0.00           H  
ATOM    286 1HE2 GLN A  18     181.464 147.573  23.778  1.00  0.00           H  
ATOM    287 2HE2 GLN A  18     181.105 148.166  22.190  1.00  0.00           H  
ATOM    288  N   LYS A  19     180.127 144.114  18.513  1.00  0.00           N  
ATOM    289  CA  LYS A  19     178.898 144.416  17.810  1.00  0.00           C  
ATOM    290  C   LYS A  19     177.706 143.696  18.410  1.00  0.00           C  
ATOM    291  O   LYS A  19     176.640 144.290  18.550  1.00  0.00           O  
ATOM    292  CB  LYS A  19     179.034 144.055  16.330  1.00  0.00           C  
ATOM    293  CG  LYS A  19     179.965 144.968  15.543  1.00  0.00           C  
ATOM    294  CD  LYS A  19     180.065 144.535  14.088  1.00  0.00           C  
ATOM    295  CE  LYS A  19     181.004 145.439  13.303  1.00  0.00           C  
ATOM    296  NZ  LYS A  19     181.141 145.003  11.887  1.00  0.00           N  
ATOM    297  H   LYS A  19     180.898 143.682  17.987  1.00  0.00           H  
ATOM    298  HA  LYS A  19     178.718 145.487  17.878  1.00  0.00           H  
ATOM    299 1HB  LYS A  19     179.408 143.035  16.237  1.00  0.00           H  
ATOM    300 2HB  LYS A  19     178.053 144.089  15.856  1.00  0.00           H  
ATOM    301 1HG  LYS A  19     179.590 145.992  15.583  1.00  0.00           H  
ATOM    302 2HG  LYS A  19     180.959 144.946  15.989  1.00  0.00           H  
ATOM    303 1HD  LYS A  19     180.434 143.510  14.038  1.00  0.00           H  
ATOM    304 2HD  LYS A  19     179.076 144.568  13.630  1.00  0.00           H  
ATOM    305 1HE  LYS A  19     180.625 146.460  13.322  1.00  0.00           H  
ATOM    306 2HE  LYS A  19     181.989 145.432  13.769  1.00  0.00           H  
ATOM    307 1HZ  LYS A  19     181.771 145.627  11.402  1.00  0.00           H  
ATOM    308 2HZ  LYS A  19     181.510 144.063  11.858  1.00  0.00           H  
ATOM    309 3HZ  LYS A  19     180.236 145.024  11.439  1.00  0.00           H  
ATOM    310  N   ALA A  20     177.876 142.426  18.786  1.00  0.00           N  
ATOM    311  CA  ALA A  20     176.790 141.659  19.372  1.00  0.00           C  
ATOM    312  C   ALA A  20     176.423 142.166  20.748  1.00  0.00           C  
ATOM    313  O   ALA A  20     175.234 142.251  21.101  1.00  0.00           O  
ATOM    314  CB  ALA A  20     177.163 140.185  19.440  1.00  0.00           C  
ATOM    315  H   ALA A  20     178.770 141.953  18.607  1.00  0.00           H  
ATOM    316  HA  ALA A  20     175.917 141.766  18.729  1.00  0.00           H  
ATOM    317 1HB  ALA A  20     176.340 139.621  19.879  1.00  0.00           H  
ATOM    318 2HB  ALA A  20     177.362 139.813  18.435  1.00  0.00           H  
ATOM    319 3HB  ALA A  20     178.053 140.063  20.054  1.00  0.00           H  
ATOM    320  N   VAL A  21     177.432 142.514  21.546  1.00  0.00           N  
ATOM    321  CA  VAL A  21     177.177 143.011  22.875  1.00  0.00           C  
ATOM    322  C   VAL A  21     176.479 144.370  22.788  1.00  0.00           C  
ATOM    323  O   VAL A  21     175.570 144.635  23.574  1.00  0.00           O  
ATOM    324  CB  VAL A  21     178.495 143.142  23.663  1.00  0.00           C  
ATOM    325  CG1 VAL A  21     178.264 143.892  24.966  1.00  0.00           C  
ATOM    326  CG2 VAL A  21     179.078 141.763  23.930  1.00  0.00           C  
ATOM    327  H   VAL A  21     178.404 142.414  21.209  1.00  0.00           H  
ATOM    328  HA  VAL A  21     176.487 142.312  23.363  1.00  0.00           H  
ATOM    329  HB  VAL A  21     179.201 143.728  23.075  1.00  0.00           H  
ATOM    330 1HG1 VAL A  21     179.205 143.975  25.510  1.00  0.00           H  
ATOM    331 2HG1 VAL A  21     177.880 144.889  24.750  1.00  0.00           H  
ATOM    332 3HG1 VAL A  21     177.541 143.348  25.575  1.00  0.00           H  
ATOM    333 1HG2 VAL A  21     180.009 141.863  24.486  1.00  0.00           H  
ATOM    334 2HG2 VAL A  21     178.368 141.174  24.512  1.00  0.00           H  
ATOM    335 3HG2 VAL A  21     179.273 141.261  22.982  1.00  0.00           H  
ATOM    336  N   GLU A  22     176.923 145.259  21.872  1.00  0.00           N  
ATOM    337  CA  GLU A  22     176.262 146.549  21.736  1.00  0.00           C  
ATOM    338  C   GLU A  22     174.835 146.396  21.209  1.00  0.00           C  
ATOM    339  O   GLU A  22     173.943 147.104  21.673  1.00  0.00           O  
ATOM    340  CB  GLU A  22     177.067 147.458  20.803  1.00  0.00           C  
ATOM    341  CG  GLU A  22     178.399 147.922  21.374  1.00  0.00           C  
ATOM    342  CD  GLU A  22     179.189 148.761  20.408  1.00  0.00           C  
ATOM    343  OE1 GLU A  22     178.772 148.887  19.281  1.00  0.00           O  
ATOM    344  OE2 GLU A  22     180.210 149.276  20.796  1.00  0.00           O  
ATOM    345  H   GLU A  22     177.717 145.038  21.262  1.00  0.00           H  
ATOM    346  HA  GLU A  22     176.215 147.005  22.725  1.00  0.00           H  
ATOM    347 1HB  GLU A  22     177.267 146.934  19.869  1.00  0.00           H  
ATOM    348 2HB  GLU A  22     176.479 148.344  20.563  1.00  0.00           H  
ATOM    349 1HG  GLU A  22     178.213 148.506  22.275  1.00  0.00           H  
ATOM    350 2HG  GLU A  22     178.986 147.049  21.654  1.00  0.00           H  
ATOM    351  N   ALA A  23     174.596 145.475  20.252  1.00  0.00           N  
ATOM    352  CA  ALA A  23     173.233 145.247  19.782  1.00  0.00           C  
ATOM    353  C   ALA A  23     172.324 144.758  20.906  1.00  0.00           C  
ATOM    354  O   ALA A  23     171.184 145.217  21.031  1.00  0.00           O  
ATOM    355  CB  ALA A  23     173.233 144.250  18.632  1.00  0.00           C  
ATOM    356  H   ALA A  23     175.383 144.983  19.821  1.00  0.00           H  
ATOM    357  HA  ALA A  23     172.840 146.197  19.418  1.00  0.00           H  
ATOM    358 1HB  ALA A  23     172.211 144.093  18.287  1.00  0.00           H  
ATOM    359 2HB  ALA A  23     173.837 144.640  17.812  1.00  0.00           H  
ATOM    360 3HB  ALA A  23     173.651 143.304  18.972  1.00  0.00           H  
ATOM    361  N   ILE A  24     172.849 143.877  21.768  1.00  0.00           N  
ATOM    362  CA  ILE A  24     172.070 143.453  22.921  1.00  0.00           C  
ATOM    363  C   ILE A  24     171.830 144.612  23.851  1.00  0.00           C  
ATOM    364  O   ILE A  24     170.716 144.789  24.328  1.00  0.00           O  
ATOM    365  CB  ILE A  24     172.777 142.319  23.687  1.00  0.00           C  
ATOM    366  CG1 ILE A  24     172.781 141.035  22.855  1.00  0.00           C  
ATOM    367  CG2 ILE A  24     172.103 142.085  25.030  1.00  0.00           C  
ATOM    368  CD1 ILE A  24     173.729 139.976  23.370  1.00  0.00           C  
ATOM    369  H   ILE A  24     173.773 143.474  21.581  1.00  0.00           H  
ATOM    370  HA  ILE A  24     171.101 143.106  22.565  1.00  0.00           H  
ATOM    371  HB  ILE A  24     173.819 142.589  23.856  1.00  0.00           H  
ATOM    372 1HG1 ILE A  24     171.777 140.612  22.833  1.00  0.00           H  
ATOM    373 2HG1 ILE A  24     173.059 141.268  21.826  1.00  0.00           H  
ATOM    374 1HG2 ILE A  24     172.614 141.280  25.558  1.00  0.00           H  
ATOM    375 2HG2 ILE A  24     172.151 142.996  25.625  1.00  0.00           H  
ATOM    376 3HG2 ILE A  24     171.060 141.809  24.871  1.00  0.00           H  
ATOM    377 1HD1 ILE A  24     173.676 139.096  22.728  1.00  0.00           H  
ATOM    378 2HD1 ILE A  24     174.747 140.367  23.367  1.00  0.00           H  
ATOM    379 3HD1 ILE A  24     173.449 139.700  24.386  1.00  0.00           H  
ATOM    380  N   SER A  25     172.863 145.410  24.093  1.00  0.00           N  
ATOM    381  CA  SER A  25     172.736 146.510  25.011  1.00  0.00           C  
ATOM    382  C   SER A  25     171.685 147.502  24.538  1.00  0.00           C  
ATOM    383  O   SER A  25     170.977 148.110  25.352  1.00  0.00           O  
ATOM    384  CB  SER A  25     174.074 147.204  25.171  1.00  0.00           C  
ATOM    385  OG  SER A  25     175.017 146.349  25.757  1.00  0.00           O  
ATOM    386  H   SER A  25     173.777 145.217  23.668  1.00  0.00           H  
ATOM    387  HA  SER A  25     172.427 146.103  25.967  1.00  0.00           H  
ATOM    388 1HB  SER A  25     174.433 147.532  24.195  1.00  0.00           H  
ATOM    389 2HB  SER A  25     173.951 148.093  25.789  1.00  0.00           H  
ATOM    390  HG  SER A  25     175.308 145.758  25.058  1.00  0.00           H  
ATOM    391  N   LYS A  26     171.572 147.708  23.219  1.00  0.00           N  
ATOM    392  CA  LYS A  26     170.559 148.633  22.728  1.00  0.00           C  
ATOM    393  C   LYS A  26     169.154 148.175  23.118  1.00  0.00           C  
ATOM    394  O   LYS A  26     168.329 149.003  23.518  1.00  0.00           O  
ATOM    395  CB  LYS A  26     170.664 148.781  21.209  1.00  0.00           C  
ATOM    396  CG  LYS A  26     171.868 149.583  20.736  1.00  0.00           C  
ATOM    397  CD  LYS A  26     171.923 149.655  19.217  1.00  0.00           C  
ATOM    398  CE  LYS A  26     173.134 150.445  18.743  1.00  0.00           C  
ATOM    399  NZ  LYS A  26     173.209 150.510  17.258  1.00  0.00           N  
ATOM    400  H   LYS A  26     172.225 147.255  22.573  1.00  0.00           H  
ATOM    401  HA  LYS A  26     170.734 149.602  23.178  1.00  0.00           H  
ATOM    402 1HB  LYS A  26     170.719 147.793  20.750  1.00  0.00           H  
ATOM    403 2HB  LYS A  26     169.766 149.269  20.828  1.00  0.00           H  
ATOM    404 1HG  LYS A  26     171.812 150.596  21.137  1.00  0.00           H  
ATOM    405 2HG  LYS A  26     172.783 149.117  21.102  1.00  0.00           H  
ATOM    406 1HD  LYS A  26     171.974 148.646  18.807  1.00  0.00           H  
ATOM    407 2HD  LYS A  26     171.019 150.135  18.843  1.00  0.00           H  
ATOM    408 1HE  LYS A  26     173.084 151.459  19.137  1.00  0.00           H  
ATOM    409 2HE  LYS A  26     174.044 149.978  19.120  1.00  0.00           H  
ATOM    410 1HZ  LYS A  26     174.024 151.041  16.985  1.00  0.00           H  
ATOM    411 2HZ  LYS A  26     173.275 149.574  16.882  1.00  0.00           H  
ATOM    412 3HZ  LYS A  26     172.379 150.959  16.898  1.00  0.00           H  
ATOM    413  N   LYS A  27     168.895 146.863  23.068  1.00  0.00           N  
ATOM    414  CA  LYS A  27     167.588 146.327  23.438  1.00  0.00           C  
ATOM    415  C   LYS A  27     167.399 146.237  24.962  1.00  0.00           C  
ATOM    416  O   LYS A  27     166.297 146.455  25.469  1.00  0.00           O  
ATOM    417  CB  LYS A  27     167.392 144.948  22.806  1.00  0.00           C  
ATOM    418  CG  LYS A  27     167.142 144.975  21.304  1.00  0.00           C  
ATOM    419  CD  LYS A  27     166.619 143.636  20.806  1.00  0.00           C  
ATOM    420  CE  LYS A  27     166.200 143.712  19.346  1.00  0.00           C  
ATOM    421  NZ  LYS A  27     167.370 143.676  18.428  1.00  0.00           N  
ATOM    422  H   LYS A  27     169.616 146.234  22.693  1.00  0.00           H  
ATOM    423  HA  LYS A  27     166.825 147.000  23.053  1.00  0.00           H  
ATOM    424 1HB  LYS A  27     168.276 144.336  22.987  1.00  0.00           H  
ATOM    425 2HB  LYS A  27     166.546 144.448  23.277  1.00  0.00           H  
ATOM    426 1HG  LYS A  27     166.411 145.750  21.070  1.00  0.00           H  
ATOM    427 2HG  LYS A  27     168.071 145.208  20.784  1.00  0.00           H  
ATOM    428 1HD  LYS A  27     167.398 142.879  20.913  1.00  0.00           H  
ATOM    429 2HD  LYS A  27     165.760 143.335  21.406  1.00  0.00           H  
ATOM    430 1HE  LYS A  27     165.544 142.875  19.112  1.00  0.00           H  
ATOM    431 2HE  LYS A  27     165.648 144.636  19.174  1.00  0.00           H  
ATOM    432 1HZ  LYS A  27     167.051 143.729  17.471  1.00  0.00           H  
ATOM    433 2HZ  LYS A  27     167.977 144.460  18.624  1.00  0.00           H  
ATOM    434 3HZ  LYS A  27     167.880 142.815  18.564  1.00  0.00           H  
ATOM    435  N   GLU A  28     168.482 145.929  25.688  1.00  0.00           N  
ATOM    436  CA  GLU A  28     168.456 145.785  27.144  1.00  0.00           C  
ATOM    437  C   GLU A  28     168.497 147.122  27.892  1.00  0.00           C  
ATOM    438  O   GLU A  28     168.028 147.211  29.030  1.00  0.00           O  
ATOM    439  CB  GLU A  28     169.631 144.915  27.596  1.00  0.00           C  
ATOM    440  CG  GLU A  28     169.552 143.465  27.140  1.00  0.00           C  
ATOM    441  CD  GLU A  28     168.412 142.714  27.770  1.00  0.00           C  
ATOM    442  OE1 GLU A  28     167.960 143.124  28.813  1.00  0.00           O  
ATOM    443  OE2 GLU A  28     167.992 141.730  27.209  1.00  0.00           O  
ATOM    444  H   GLU A  28     169.359 145.738  25.198  1.00  0.00           H  
ATOM    445  HA  GLU A  28     167.524 145.290  27.412  1.00  0.00           H  
ATOM    446 1HB  GLU A  28     170.563 145.335  27.215  1.00  0.00           H  
ATOM    447 2HB  GLU A  28     169.690 144.920  28.684  1.00  0.00           H  
ATOM    448 1HG  GLU A  28     169.432 143.441  26.057  1.00  0.00           H  
ATOM    449 2HG  GLU A  28     170.489 142.966  27.385  1.00  0.00           H  
ATOM    450  N   GLY A  29     169.046 148.170  27.273  1.00  0.00           N  
ATOM    451  CA  GLY A  29     169.140 149.475  27.912  1.00  0.00           C  
ATOM    452  C   GLY A  29     170.378 149.584  28.802  1.00  0.00           C  
ATOM    453  O   GLY A  29     170.383 150.308  29.799  1.00  0.00           O  
ATOM    454  H   GLY A  29     169.471 148.052  26.354  1.00  0.00           H  
ATOM    455 1HA  GLY A  29     169.172 150.244  27.142  1.00  0.00           H  
ATOM    456 2HA  GLY A  29     168.243 149.653  28.503  1.00  0.00           H  
ATOM    457  N   THR A  30     171.401 148.803  28.469  1.00  0.00           N  
ATOM    458  CA  THR A  30     172.642 148.769  29.233  1.00  0.00           C  
ATOM    459  C   THR A  30     173.721 149.691  28.684  1.00  0.00           C  
ATOM    460  O   THR A  30     173.633 150.189  27.557  1.00  0.00           O  
ATOM    461  CB  THR A  30     173.196 147.334  29.295  1.00  0.00           C  
ATOM    462  OG1 THR A  30     173.498 146.877  27.971  1.00  0.00           O  
ATOM    463  CG2 THR A  30     172.179 146.398  29.931  1.00  0.00           C  
ATOM    464  H   THR A  30     171.339 148.278  27.594  1.00  0.00           H  
ATOM    465  HA  THR A  30     172.423 149.089  30.254  1.00  0.00           H  
ATOM    466  HB  THR A  30     174.111 147.322  29.886  1.00  0.00           H  
ATOM    467  HG1 THR A  30     174.365 147.198  27.712  1.00  0.00           H  
ATOM    468 1HG2 THR A  30     172.588 145.388  29.968  1.00  0.00           H  
ATOM    469 2HG2 THR A  30     171.956 146.736  30.943  1.00  0.00           H  
ATOM    470 3HG2 THR A  30     171.265 146.397  29.339  1.00  0.00           H  
ATOM    471  N   GLU A  31     174.755 149.909  29.484  1.00  0.00           N  
ATOM    472  CA  GLU A  31     175.892 150.741  29.103  1.00  0.00           C  
ATOM    473  C   GLU A  31     177.122 149.884  28.849  1.00  0.00           C  
ATOM    474  O   GLU A  31     177.426 148.981  29.641  1.00  0.00           O  
ATOM    475  CB  GLU A  31     176.230 151.753  30.196  1.00  0.00           C  
ATOM    476  CG  GLU A  31     177.372 152.724  29.836  1.00  0.00           C  
ATOM    477  CD  GLU A  31     177.679 153.734  30.918  1.00  0.00           C  
ATOM    478  OE1 GLU A  31     177.000 153.753  31.923  1.00  0.00           O  
ATOM    479  OE2 GLU A  31     178.613 154.476  30.752  1.00  0.00           O  
ATOM    480  H   GLU A  31     174.762 149.448  30.387  1.00  0.00           H  
ATOM    481  HA  GLU A  31     175.643 151.273  28.181  1.00  0.00           H  
ATOM    482 1HB  GLU A  31     175.345 152.344  30.439  1.00  0.00           H  
ATOM    483 2HB  GLU A  31     176.518 151.217  31.089  1.00  0.00           H  
ATOM    484 1HG  GLU A  31     178.283 152.159  29.641  1.00  0.00           H  
ATOM    485 2HG  GLU A  31     177.107 153.250  28.919  1.00  0.00           H  
ATOM    486  N   VAL A  32     177.848 150.146  27.753  1.00  0.00           N  
ATOM    487  CA  VAL A  32     179.013 149.307  27.501  1.00  0.00           C  
ATOM    488  C   VAL A  32     180.276 150.120  27.317  1.00  0.00           C  
ATOM    489  O   VAL A  32     180.317 151.086  26.559  1.00  0.00           O  
ATOM    490  CB  VAL A  32     178.785 148.446  26.245  1.00  0.00           C  
ATOM    491  CG1 VAL A  32     179.990 147.556  25.983  1.00  0.00           C  
ATOM    492  CG2 VAL A  32     177.524 147.611  26.412  1.00  0.00           C  
ATOM    493  H   VAL A  32     177.591 150.901  27.132  1.00  0.00           H  
ATOM    494  HA  VAL A  32     179.156 148.661  28.355  1.00  0.00           H  
ATOM    495  HB  VAL A  32     178.675 149.102  25.381  1.00  0.00           H  
ATOM    496 1HG1 VAL A  32     179.812 146.955  25.091  1.00  0.00           H  
ATOM    497 2HG1 VAL A  32     180.874 148.176  25.831  1.00  0.00           H  
ATOM    498 3HG1 VAL A  32     180.150 146.898  26.837  1.00  0.00           H  
ATOM    499 1HG2 VAL A  32     177.368 147.005  25.520  1.00  0.00           H  
ATOM    500 2HG2 VAL A  32     177.631 146.959  27.279  1.00  0.00           H  
ATOM    501 3HG2 VAL A  32     176.668 148.270  26.557  1.00  0.00           H  
ATOM    502  N   HIS A  33     181.303 149.696  28.032  1.00  0.00           N  
ATOM    503  CA  HIS A  33     182.622 150.271  27.897  1.00  0.00           C  
ATOM    504  C   HIS A  33     183.615 149.165  27.576  1.00  0.00           C  
ATOM    505  O   HIS A  33     183.537 148.074  28.148  1.00  0.00           O  
ATOM    506  CB  HIS A  33     183.037 151.005  29.176  1.00  0.00           C  
ATOM    507  CG  HIS A  33     184.442 151.524  29.143  1.00  0.00           C  
ATOM    508  ND1 HIS A  33     184.809 152.632  28.410  1.00  0.00           N  
ATOM    509  CD2 HIS A  33     185.567 151.085  29.754  1.00  0.00           C  
ATOM    510  CE1 HIS A  33     186.103 152.853  28.571  1.00  0.00           C  
ATOM    511  NE2 HIS A  33     186.585 151.928  29.381  1.00  0.00           N  
ATOM    512  H   HIS A  33     181.132 148.914  28.669  1.00  0.00           H  
ATOM    513  HA  HIS A  33     182.616 151.002  27.094  1.00  0.00           H  
ATOM    514 1HB  HIS A  33     182.366 151.849  29.347  1.00  0.00           H  
ATOM    515 2HB  HIS A  33     182.941 150.334  30.029  1.00  0.00           H  
ATOM    516  HD2 HIS A  33     185.651 150.224  30.416  1.00  0.00           H  
ATOM    517  HE1 HIS A  33     186.672 153.662  28.112  1.00  0.00           H  
ATOM    518  HE2 HIS A  33     187.547 151.851  29.680  1.00  0.00           H  
ATOM    519  N   PHE A  34     184.561 149.439  26.682  1.00  0.00           N  
ATOM    520  CA  PHE A  34     185.549 148.424  26.338  1.00  0.00           C  
ATOM    521  C   PHE A  34     186.898 149.047  26.036  1.00  0.00           C  
ATOM    522  O   PHE A  34     186.974 150.210  25.621  1.00  0.00           O  
ATOM    523  CB  PHE A  34     185.081 147.607  25.132  1.00  0.00           C  
ATOM    524  CG  PHE A  34     184.864 148.428  23.892  1.00  0.00           C  
ATOM    525  CD1 PHE A  34     185.887 148.608  22.974  1.00  0.00           C  
ATOM    526  CD2 PHE A  34     183.635 149.020  23.642  1.00  0.00           C  
ATOM    527  CE1 PHE A  34     185.688 149.363  21.834  1.00  0.00           C  
ATOM    528  CE2 PHE A  34     183.433 149.774  22.502  1.00  0.00           C  
ATOM    529  CZ  PHE A  34     184.461 149.945  21.597  1.00  0.00           C  
ATOM    530  H   PHE A  34     184.605 150.354  26.255  1.00  0.00           H  
ATOM    531  HA  PHE A  34     185.664 147.764  27.191  1.00  0.00           H  
ATOM    532 1HB  PHE A  34     185.818 146.838  24.906  1.00  0.00           H  
ATOM    533 2HB  PHE A  34     184.147 147.104  25.375  1.00  0.00           H  
ATOM    534  HD1 PHE A  34     186.857 148.146  23.161  1.00  0.00           H  
ATOM    535  HD2 PHE A  34     182.823 148.885  24.357  1.00  0.00           H  
ATOM    536  HE1 PHE A  34     186.502 149.496  21.121  1.00  0.00           H  
ATOM    537  HE2 PHE A  34     182.463 150.234  22.317  1.00  0.00           H  
ATOM    538  HZ  PHE A  34     184.304 150.541  20.699  1.00  0.00           H  
ATOM    539  N   GLU A  35     187.951 148.251  26.183  1.00  0.00           N  
ATOM    540  CA  GLU A  35     189.316 148.717  25.934  1.00  0.00           C  
ATOM    541  C   GLU A  35     190.134 147.635  25.208  1.00  0.00           C  
ATOM    542  O   GLU A  35     189.890 146.431  25.353  1.00  0.00           O  
ATOM    543  CB  GLU A  35     189.997 149.099  27.251  1.00  0.00           C  
ATOM    544  CG  GLU A  35     189.294 150.202  28.026  1.00  0.00           C  
ATOM    545  CD  GLU A  35     190.005 150.569  29.299  1.00  0.00           C  
ATOM    546  OE1 GLU A  35     191.118 150.135  29.482  1.00  0.00           O  
ATOM    547  OE2 GLU A  35     189.434 151.282  30.091  1.00  0.00           O  
ATOM    548  H   GLU A  35     187.768 147.287  26.488  1.00  0.00           H  
ATOM    549  HA  GLU A  35     189.263 149.583  25.274  1.00  0.00           H  
ATOM    550 1HB  GLU A  35     190.058 148.222  27.896  1.00  0.00           H  
ATOM    551 2HB  GLU A  35     191.017 149.428  27.051  1.00  0.00           H  
ATOM    552 1HG  GLU A  35     189.224 151.088  27.396  1.00  0.00           H  
ATOM    553 2HG  GLU A  35     188.282 149.879  28.262  1.00  0.00           H  
ATOM    554  N   LYS A  36     191.089 148.041  24.377  1.00  0.00           N  
ATOM    555  CA  LYS A  36     192.018 147.055  23.818  1.00  0.00           C  
ATOM    556  C   LYS A  36     193.480 147.312  24.169  1.00  0.00           C  
ATOM    557  O   LYS A  36     193.902 148.460  24.345  1.00  0.00           O  
ATOM    558  CB  LYS A  36     191.864 147.002  22.297  1.00  0.00           C  
ATOM    559  CG  LYS A  36     190.504 146.513  21.819  1.00  0.00           C  
ATOM    560  CD  LYS A  36     190.504 146.257  20.319  1.00  0.00           C  
ATOM    561  CE  LYS A  36     190.507 147.560  19.535  1.00  0.00           C  
ATOM    562  NZ  LYS A  36     190.353 147.330  18.073  1.00  0.00           N  
ATOM    563  H   LYS A  36     191.181 149.025  24.148  1.00  0.00           H  
ATOM    564  HA  LYS A  36     191.766 146.073  24.222  1.00  0.00           H  
ATOM    565 1HB  LYS A  36     192.027 147.996  21.880  1.00  0.00           H  
ATOM    566 2HB  LYS A  36     192.624 146.343  21.877  1.00  0.00           H  
ATOM    567 1HG  LYS A  36     190.247 145.588  22.337  1.00  0.00           H  
ATOM    568 2HG  LYS A  36     189.746 147.260  22.051  1.00  0.00           H  
ATOM    569 1HD  LYS A  36     191.388 145.678  20.049  1.00  0.00           H  
ATOM    570 2HD  LYS A  36     189.618 145.682  20.048  1.00  0.00           H  
ATOM    571 1HE  LYS A  36     189.690 148.193  19.878  1.00  0.00           H  
ATOM    572 2HE  LYS A  36     191.444 148.088  19.710  1.00  0.00           H  
ATOM    573 1HZ  LYS A  36     190.360 148.217  17.589  1.00  0.00           H  
ATOM    574 2HZ  LYS A  36     191.117 146.759  17.739  1.00  0.00           H  
ATOM    575 3HZ  LYS A  36     189.478 146.858  17.896  1.00  0.00           H  
ATOM    576  N   SER A  37     194.259 146.230  24.187  1.00  0.00           N  
ATOM    577  CA  SER A  37     195.686 146.239  24.468  1.00  0.00           C  
ATOM    578  C   SER A  37     196.360 145.204  23.569  1.00  0.00           C  
ATOM    579  O   SER A  37     195.740 144.693  22.620  1.00  0.00           O  
ATOM    580  CB  SER A  37     195.948 145.930  25.929  1.00  0.00           C  
ATOM    581  OG  SER A  37     197.295 146.144  26.253  1.00  0.00           O  
ATOM    582  H   SER A  37     193.816 145.314  24.062  1.00  0.00           H  
ATOM    583  HA  SER A  37     196.092 147.228  24.255  1.00  0.00           H  
ATOM    584 1HB  SER A  37     195.317 146.562  26.554  1.00  0.00           H  
ATOM    585 2HB  SER A  37     195.681 144.895  26.136  1.00  0.00           H  
ATOM    586  HG  SER A  37     197.368 145.985  27.197  1.00  0.00           H  
ATOM    587  N   ASP A  38     197.582 144.794  23.884  1.00  0.00           N  
ATOM    588  CA  ASP A  38     198.302 143.970  22.925  1.00  0.00           C  
ATOM    589  C   ASP A  38     197.796 142.517  22.934  1.00  0.00           C  
ATOM    590  O   ASP A  38     198.277 141.646  23.670  1.00  0.00           O  
ATOM    591  CB  ASP A  38     199.803 144.001  23.225  1.00  0.00           C  
ATOM    592  CG  ASP A  38     200.624 143.201  22.223  1.00  0.00           C  
ATOM    593  OD1 ASP A  38     200.069 142.766  21.242  1.00  0.00           O  
ATOM    594  OD2 ASP A  38     201.799 143.031  22.449  1.00  0.00           O  
ATOM    595  H   ASP A  38     198.027 145.096  24.744  1.00  0.00           H  
ATOM    596  HA  ASP A  38     198.135 144.385  21.926  1.00  0.00           H  
ATOM    597 1HB  ASP A  38     200.154 145.033  23.219  1.00  0.00           H  
ATOM    598 2HB  ASP A  38     199.982 143.600  24.223  1.00  0.00           H  
ATOM    599  N   GLY A  39     196.806 142.293  22.060  1.00  0.00           N  
ATOM    600  CA  GLY A  39     196.137 141.009  21.860  1.00  0.00           C  
ATOM    601  C   GLY A  39     194.961 140.742  22.803  1.00  0.00           C  
ATOM    602  O   GLY A  39     194.455 139.606  22.846  1.00  0.00           O  
ATOM    603  H   GLY A  39     196.466 143.118  21.567  1.00  0.00           H  
ATOM    604 1HA  GLY A  39     195.793 140.955  20.825  1.00  0.00           H  
ATOM    605 2HA  GLY A  39     196.867 140.216  21.972  1.00  0.00           H  
ATOM    606  N   THR A  40     194.538 141.735  23.590  1.00  0.00           N  
ATOM    607  CA  THR A  40     193.450 141.493  24.538  1.00  0.00           C  
ATOM    608  C   THR A  40     192.242 142.431  24.315  1.00  0.00           C  
ATOM    609  O   THR A  40     192.372 143.547  23.799  1.00  0.00           O  
ATOM    610  CB  THR A  40     193.955 141.643  25.984  1.00  0.00           C  
ATOM    611  OG1 THR A  40     194.305 143.011  26.232  1.00  0.00           O  
ATOM    612  CG2 THR A  40     195.171 140.761  26.218  1.00  0.00           C  
ATOM    613  H   THR A  40     194.955 142.664  23.492  1.00  0.00           H  
ATOM    614  HA  THR A  40     193.092 140.479  24.400  1.00  0.00           H  
ATOM    615  HB  THR A  40     193.164 141.353  26.677  1.00  0.00           H  
ATOM    616  HG1 THR A  40     194.113 143.228  27.148  1.00  0.00           H  
ATOM    617 1HG2 THR A  40     195.514 140.879  27.246  1.00  0.00           H  
ATOM    618 2HG2 THR A  40     194.905 139.719  26.041  1.00  0.00           H  
ATOM    619 3HG2 THR A  40     195.969 141.052  25.535  1.00  0.00           H  
ATOM    620  N   LEU A  41     191.038 141.954  24.656  1.00  0.00           N  
ATOM    621  CA  LEU A  41     189.858 142.834  24.721  1.00  0.00           C  
ATOM    622  C   LEU A  41     189.115 142.764  26.043  1.00  0.00           C  
ATOM    623  O   LEU A  41     188.750 141.692  26.545  1.00  0.00           O  
ATOM    624  CB  LEU A  41     188.886 142.536  23.576  1.00  0.00           C  
ATOM    625  CG  LEU A  41     187.475 143.248  23.588  1.00  0.00           C  
ATOM    626  CD1 LEU A  41     187.616 144.776  23.394  1.00  0.00           C  
ATOM    627  CD2 LEU A  41     186.625 142.644  22.468  1.00  0.00           C  
ATOM    628  H   LEU A  41     190.959 140.958  24.908  1.00  0.00           H  
ATOM    629  HA  LEU A  41     190.205 143.865  24.608  1.00  0.00           H  
ATOM    630 1HB  LEU A  41     189.372 142.839  22.695  1.00  0.00           H  
ATOM    631 2HB  LEU A  41     188.732 141.487  23.529  1.00  0.00           H  
ATOM    632  HG  LEU A  41     186.991 143.079  24.530  1.00  0.00           H  
ATOM    633 1HD1 LEU A  41     186.626 145.240  23.389  1.00  0.00           H  
ATOM    634 2HD1 LEU A  41     188.203 145.211  24.201  1.00  0.00           H  
ATOM    635 3HD1 LEU A  41     188.099 144.984  22.442  1.00  0.00           H  
ATOM    636 1HD2 LEU A  41     185.629 143.100  22.452  1.00  0.00           H  
ATOM    637 2HD2 LEU A  41     187.103 142.819  21.530  1.00  0.00           H  
ATOM    638 3HD2 LEU A  41     186.531 141.572  22.636  1.00  0.00           H  
ATOM    639  N   GLU A  42     188.858 143.936  26.600  1.00  0.00           N  
ATOM    640  CA  GLU A  42     188.067 144.107  27.801  1.00  0.00           C  
ATOM    641  C   GLU A  42     186.666 144.661  27.524  1.00  0.00           C  
ATOM    642  O   GLU A  42     186.534 145.742  26.943  1.00  0.00           O  
ATOM    643  CB  GLU A  42     188.802 145.031  28.774  1.00  0.00           C  
ATOM    644  CG  GLU A  42     188.089 145.243  30.102  1.00  0.00           C  
ATOM    645  CD  GLU A  42     188.926 145.990  31.102  1.00  0.00           C  
ATOM    646  OE1 GLU A  42     190.126 145.982  30.969  1.00  0.00           O  
ATOM    647  OE2 GLU A  42     188.364 146.570  32.002  1.00  0.00           O  
ATOM    648  H   GLU A  42     189.248 144.786  26.172  1.00  0.00           H  
ATOM    649  HA  GLU A  42     187.966 143.127  28.285  1.00  0.00           H  
ATOM    650 1HB  GLU A  42     189.790 144.622  28.987  1.00  0.00           H  
ATOM    651 2HB  GLU A  42     188.944 146.008  28.310  1.00  0.00           H  
ATOM    652 1HG  GLU A  42     187.171 145.802  29.924  1.00  0.00           H  
ATOM    653 2HG  GLU A  42     187.816 144.272  30.514  1.00  0.00           H  
ATOM    654  N   ILE A  43     185.627 143.897  27.916  1.00  0.00           N  
ATOM    655  CA  ILE A  43     184.236 144.304  27.733  1.00  0.00           C  
ATOM    656  C   ILE A  43     183.486 144.508  29.070  1.00  0.00           C  
ATOM    657  O   ILE A  43     183.321 143.541  29.825  1.00  0.00           O  
ATOM    658  CB  ILE A  43     183.512 143.163  27.027  1.00  0.00           C  
ATOM    659  CG1 ILE A  43     184.194 142.847  25.683  1.00  0.00           C  
ATOM    660  CG2 ILE A  43     182.032 143.527  26.837  1.00  0.00           C  
ATOM    661  CD1 ILE A  43     183.709 141.609  25.004  1.00  0.00           C  
ATOM    662  H   ILE A  43     185.795 142.981  28.344  1.00  0.00           H  
ATOM    663  HA  ILE A  43     184.200 145.228  27.161  1.00  0.00           H  
ATOM    664  HB  ILE A  43     183.594 142.315  27.622  1.00  0.00           H  
ATOM    665 1HG1 ILE A  43     184.074 143.675  25.024  1.00  0.00           H  
ATOM    666 2HG1 ILE A  43     185.239 142.686  25.854  1.00  0.00           H  
ATOM    667 1HG2 ILE A  43     181.502 142.714  26.368  1.00  0.00           H  
ATOM    668 2HG2 ILE A  43     181.574 143.725  27.799  1.00  0.00           H  
ATOM    669 3HG2 ILE A  43     181.970 144.420  26.221  1.00  0.00           H  
ATOM    670 1HD1 ILE A  43     184.280 141.473  24.099  1.00  0.00           H  
ATOM    671 2HD1 ILE A  43     183.874 140.752  25.656  1.00  0.00           H  
ATOM    672 3HD1 ILE A  43     182.674 141.683  24.758  1.00  0.00           H  
ATOM    673  N   ARG A  44     182.932 145.683  29.358  1.00  0.00           N  
ATOM    674  CA  ARG A  44     182.216 145.829  30.642  1.00  0.00           C  
ATOM    675  C   ARG A  44     180.783 146.300  30.463  1.00  0.00           C  
ATOM    676  O   ARG A  44     180.562 147.394  29.928  1.00  0.00           O  
ATOM    677  CB  ARG A  44     182.943 146.811  31.549  1.00  0.00           C  
ATOM    678  CG  ARG A  44     182.333 146.972  32.934  1.00  0.00           C  
ATOM    679  CD  ARG A  44     183.190 147.802  33.817  1.00  0.00           C  
ATOM    680  NE  ARG A  44     182.752 147.751  35.203  1.00  0.00           N  
ATOM    681  CZ  ARG A  44     183.286 148.482  36.202  1.00  0.00           C  
ATOM    682  NH1 ARG A  44     184.275 149.313  35.954  1.00  0.00           N  
ATOM    683  NH2 ARG A  44     182.816 148.363  37.431  1.00  0.00           N  
ATOM    684  H   ARG A  44     183.073 146.474  28.712  1.00  0.00           H  
ATOM    685  HA  ARG A  44     182.151 144.855  31.115  1.00  0.00           H  
ATOM    686 1HB  ARG A  44     183.975 146.493  31.679  1.00  0.00           H  
ATOM    687 2HB  ARG A  44     182.958 147.796  31.080  1.00  0.00           H  
ATOM    688 1HG  ARG A  44     181.359 147.454  32.851  1.00  0.00           H  
ATOM    689 2HG  ARG A  44     182.215 145.990  33.395  1.00  0.00           H  
ATOM    690 1HD  ARG A  44     184.219 147.442  33.771  1.00  0.00           H  
ATOM    691 2HD  ARG A  44     183.155 148.840  33.487  1.00  0.00           H  
ATOM    692  HE  ARG A  44     181.995 147.124  35.434  1.00  0.00           H  
ATOM    693 1HH1 ARG A  44     184.633 149.404  35.014  1.00  0.00           H  
ATOM    694 2HH1 ARG A  44     184.674 149.859  36.701  1.00  0.00           H  
ATOM    695 1HH2 ARG A  44     182.058 147.724  37.622  1.00  0.00           H  
ATOM    696 2HH2 ARG A  44     183.216 148.910  38.179  1.00  0.00           H  
ATOM    697  N   VAL A  45     179.786 145.531  30.954  1.00  0.00           N  
ATOM    698  CA  VAL A  45     178.400 145.947  30.730  1.00  0.00           C  
ATOM    699  C   VAL A  45     177.606 146.220  32.025  1.00  0.00           C  
ATOM    700  O   VAL A  45     177.479 145.344  32.905  1.00  0.00           O  
ATOM    701  CB  VAL A  45     177.638 144.830  29.976  1.00  0.00           C  
ATOM    702  CG1 VAL A  45     176.200 145.332  29.660  1.00  0.00           C  
ATOM    703  CG2 VAL A  45     178.424 144.316  28.735  1.00  0.00           C  
ATOM    704  H   VAL A  45     179.959 144.635  31.428  1.00  0.00           H  
ATOM    705  HA  VAL A  45     178.401 146.863  30.135  1.00  0.00           H  
ATOM    706  HB  VAL A  45     177.518 143.979  30.654  1.00  0.00           H  
ATOM    707 1HG1 VAL A  45     175.665 144.556  29.179  1.00  0.00           H  
ATOM    708 2HG1 VAL A  45     175.677 145.612  30.566  1.00  0.00           H  
ATOM    709 3HG1 VAL A  45     176.210 146.182  29.013  1.00  0.00           H  
ATOM    710 1HG2 VAL A  45     177.864 143.515  28.262  1.00  0.00           H  
ATOM    711 2HG2 VAL A  45     178.579 145.074  28.036  1.00  0.00           H  
ATOM    712 3HG2 VAL A  45     179.391 143.940  29.057  1.00  0.00           H  
ATOM    713  N   LYS A  46     177.013 147.409  32.121  1.00  0.00           N  
ATOM    714  CA  LYS A  46     176.278 147.786  33.322  1.00  0.00           C  
ATOM    715  C   LYS A  46     174.824 147.335  33.212  1.00  0.00           C  
ATOM    716  O   LYS A  46     174.196 147.525  32.178  1.00  0.00           O  
ATOM    717  CB  LYS A  46     176.313 149.301  33.541  1.00  0.00           C  
ATOM    718  CG  LYS A  46     177.704 149.903  33.784  1.00  0.00           C  
ATOM    719  CD  LYS A  46     177.587 151.402  34.077  1.00  0.00           C  
ATOM    720  CE  LYS A  46     178.931 152.116  34.089  1.00  0.00           C  
ATOM    721  NZ  LYS A  46     178.751 153.598  34.188  1.00  0.00           N  
ATOM    722  H   LYS A  46     177.099 148.056  31.329  1.00  0.00           H  
ATOM    723  HA  LYS A  46     176.714 147.285  34.177  1.00  0.00           H  
ATOM    724 1HB  LYS A  46     175.890 149.796  32.665  1.00  0.00           H  
ATOM    725 2HB  LYS A  46     175.683 149.554  34.391  1.00  0.00           H  
ATOM    726 1HG  LYS A  46     178.181 149.410  34.623  1.00  0.00           H  
ATOM    727 2HG  LYS A  46     178.320 149.756  32.894  1.00  0.00           H  
ATOM    728 1HD  LYS A  46     176.958 151.874  33.332  1.00  0.00           H  
ATOM    729 2HD  LYS A  46     177.119 151.538  35.049  1.00  0.00           H  
ATOM    730 1HE  LYS A  46     179.521 151.770  34.937  1.00  0.00           H  
ATOM    731 2HE  LYS A  46     179.463 151.890  33.167  1.00  0.00           H  
ATOM    732 1HZ  LYS A  46     179.646 154.057  34.177  1.00  0.00           H  
ATOM    733 2HZ  LYS A  46     178.193 153.903  33.360  1.00  0.00           H  
ATOM    734 3HZ  LYS A  46     178.257 153.839  35.032  1.00  0.00           H  
ATOM    735  N   ASN A  47     174.257 146.835  34.312  1.00  0.00           N  
ATOM    736  CA  ASN A  47     172.845 146.442  34.395  1.00  0.00           C  
ATOM    737  C   ASN A  47     172.393 145.368  33.385  1.00  0.00           C  
ATOM    738  O   ASN A  47     171.279 145.423  32.874  1.00  0.00           O  
ATOM    739  CB  ASN A  47     171.970 147.678  34.239  1.00  0.00           C  
ATOM    740  CG  ASN A  47     172.248 148.691  35.303  1.00  0.00           C  
ATOM    741  OD1 ASN A  47     172.485 148.344  36.470  1.00  0.00           O  
ATOM    742  ND2 ASN A  47     172.227 149.949  34.931  1.00  0.00           N  
ATOM    743  H   ASN A  47     174.826 146.717  35.140  1.00  0.00           H  
ATOM    744  HA  ASN A  47     172.669 146.028  35.386  1.00  0.00           H  
ATOM    745 1HB  ASN A  47     172.118 148.131  33.262  1.00  0.00           H  
ATOM    746 2HB  ASN A  47     170.923 147.385  34.307  1.00  0.00           H  
ATOM    747 1HD2 ASN A  47     172.405 150.673  35.600  1.00  0.00           H  
ATOM    748 2HD2 ASN A  47     172.030 150.187  33.978  1.00  0.00           H  
ATOM    749  N   LEU A  48     173.256 144.387  33.123  1.00  0.00           N  
ATOM    750  CA  LEU A  48     172.892 143.321  32.187  1.00  0.00           C  
ATOM    751  C   LEU A  48     172.163 142.157  32.870  1.00  0.00           C  
ATOM    752  O   LEU A  48     172.541 141.727  33.961  1.00  0.00           O  
ATOM    753  CB  LEU A  48     174.153 142.774  31.518  1.00  0.00           C  
ATOM    754  CG  LEU A  48     173.990 141.716  30.383  1.00  0.00           C  
ATOM    755  CD1 LEU A  48     173.364 142.377  29.124  1.00  0.00           C  
ATOM    756  CD2 LEU A  48     175.332 141.133  30.058  1.00  0.00           C  
ATOM    757  H   LEU A  48     174.155 144.400  33.576  1.00  0.00           H  
ATOM    758  HA  LEU A  48     172.234 143.746  31.431  1.00  0.00           H  
ATOM    759 1HB  LEU A  48     174.694 143.581  31.147  1.00  0.00           H  
ATOM    760 2HB  LEU A  48     174.746 142.314  32.290  1.00  0.00           H  
ATOM    761  HG  LEU A  48     173.340 140.910  30.717  1.00  0.00           H  
ATOM    762 1HD1 LEU A  48     173.278 141.661  28.348  1.00  0.00           H  
ATOM    763 2HD1 LEU A  48     172.380 142.775  29.352  1.00  0.00           H  
ATOM    764 3HD1 LEU A  48     173.982 143.170  28.772  1.00  0.00           H  
ATOM    765 1HD2 LEU A  48     175.205 140.387  29.291  1.00  0.00           H  
ATOM    766 2HD2 LEU A  48     176.008 141.904  29.711  1.00  0.00           H  
ATOM    767 3HD2 LEU A  48     175.733 140.678  30.933  1.00  0.00           H  
ATOM    768  N   HIS A  49     171.142 141.631  32.192  1.00  0.00           N  
ATOM    769  CA  HIS A  49     170.374 140.450  32.587  1.00  0.00           C  
ATOM    770  C   HIS A  49     171.194 139.155  32.456  1.00  0.00           C  
ATOM    771  O   HIS A  49     171.852 138.923  31.434  1.00  0.00           O  
ATOM    772  CB  HIS A  49     169.100 140.337  31.743  1.00  0.00           C  
ATOM    773  CG  HIS A  49     168.109 139.350  32.277  1.00  0.00           C  
ATOM    774  ND1 HIS A  49     168.311 137.987  32.216  1.00  0.00           N  
ATOM    775  CD2 HIS A  49     166.911 139.526  32.881  1.00  0.00           C  
ATOM    776  CE1 HIS A  49     167.279 137.367  32.760  1.00  0.00           C  
ATOM    777  NE2 HIS A  49     166.416 138.278  33.171  1.00  0.00           N  
ATOM    778  H   HIS A  49     170.846 142.107  31.351  1.00  0.00           H  
ATOM    779  HA  HIS A  49     170.084 140.548  33.634  1.00  0.00           H  
ATOM    780 1HB  HIS A  49     168.613 141.312  31.687  1.00  0.00           H  
ATOM    781 2HB  HIS A  49     169.361 140.043  30.727  1.00  0.00           H  
ATOM    782  HD2 HIS A  49     166.428 140.480  33.096  1.00  0.00           H  
ATOM    783  HE1 HIS A  49     167.160 136.288  32.855  1.00  0.00           H  
ATOM    784  HE2 HIS A  49     165.533 138.094  33.626  1.00  0.00           H  
ATOM    785  N   PRO A  50     171.151 138.308  33.490  1.00  0.00           N  
ATOM    786  CA  PRO A  50     171.869 137.030  33.498  1.00  0.00           C  
ATOM    787  C   PRO A  50     171.663 136.181  32.242  1.00  0.00           C  
ATOM    788  O   PRO A  50     172.558 135.409  31.865  1.00  0.00           O  
ATOM    789  CB  PRO A  50     171.280 136.337  34.731  1.00  0.00           C  
ATOM    790  CG  PRO A  50     170.985 137.454  35.673  1.00  0.00           C  
ATOM    791  CD  PRO A  50     170.455 138.555  34.793  1.00  0.00           C  
ATOM    792  HA  PRO A  50     172.930 137.249  33.594  1.00  0.00           H  
ATOM    793 1HB  PRO A  50     170.382 135.767  34.450  1.00  0.00           H  
ATOM    794 2HB  PRO A  50     172.003 135.615  35.139  1.00  0.00           H  
ATOM    795 1HG  PRO A  50     170.257 137.130  36.431  1.00  0.00           H  
ATOM    796 2HG  PRO A  50     171.897 137.746  36.213  1.00  0.00           H  
ATOM    797 1HD  PRO A  50     169.364 138.453  34.695  1.00  0.00           H  
ATOM    798 2HD  PRO A  50     170.716 139.531  35.228  1.00  0.00           H  
ATOM    799  N   ARG A  51     170.489 136.249  31.613  1.00  0.00           N  
ATOM    800  CA  ARG A  51     170.274 135.444  30.416  1.00  0.00           C  
ATOM    801  C   ARG A  51     171.219 135.882  29.309  1.00  0.00           C  
ATOM    802  O   ARG A  51     171.756 135.048  28.574  1.00  0.00           O  
ATOM    803  CB  ARG A  51     168.836 135.563  29.933  1.00  0.00           C  
ATOM    804  CG  ARG A  51     168.508 134.746  28.693  1.00  0.00           C  
ATOM    805  CD  ARG A  51     168.637 133.288  28.946  1.00  0.00           C  
ATOM    806  NE  ARG A  51     168.281 132.501  27.776  1.00  0.00           N  
ATOM    807  CZ  ARG A  51     168.463 131.171  27.665  1.00  0.00           C  
ATOM    808  NH1 ARG A  51     168.995 130.494  28.659  1.00  0.00           N  
ATOM    809  NH2 ARG A  51     168.105 130.545  26.557  1.00  0.00           N  
ATOM    810  H   ARG A  51     169.753 136.869  31.955  1.00  0.00           H  
ATOM    811  HA  ARG A  51     170.492 134.405  30.653  1.00  0.00           H  
ATOM    812 1HB  ARG A  51     168.159 135.245  30.725  1.00  0.00           H  
ATOM    813 2HB  ARG A  51     168.612 136.606  29.709  1.00  0.00           H  
ATOM    814 1HG  ARG A  51     167.483 134.951  28.383  1.00  0.00           H  
ATOM    815 2HG  ARG A  51     169.192 135.016  27.888  1.00  0.00           H  
ATOM    816 1HD  ARG A  51     169.667 133.054  29.214  1.00  0.00           H  
ATOM    817 2HD  ARG A  51     167.976 133.001  29.763  1.00  0.00           H  
ATOM    818  HE  ARG A  51     167.869 132.986  26.991  1.00  0.00           H  
ATOM    819 1HH1 ARG A  51     169.268 130.972  29.506  1.00  0.00           H  
ATOM    820 2HH1 ARG A  51     169.131 129.497  28.575  1.00  0.00           H  
ATOM    821 1HH2 ARG A  51     167.696 131.065  25.793  1.00  0.00           H  
ATOM    822 2HH2 ARG A  51     168.241 129.549  26.474  1.00  0.00           H  
ATOM    823  N   GLN A  52     171.448 137.196  29.228  1.00  0.00           N  
ATOM    824  CA  GLN A  52     172.294 137.747  28.189  1.00  0.00           C  
ATOM    825  C   GLN A  52     173.757 137.532  28.514  1.00  0.00           C  
ATOM    826  O   GLN A  52     174.570 137.413  27.592  1.00  0.00           O  
ATOM    827  CB  GLN A  52     172.011 139.239  28.000  1.00  0.00           C  
ATOM    828  CG  GLN A  52     170.619 139.548  27.477  1.00  0.00           C  
ATOM    829  CD  GLN A  52     170.465 139.208  26.006  1.00  0.00           C  
ATOM    830  OE1 GLN A  52     171.268 138.462  25.440  1.00  0.00           O  
ATOM    831  NE2 GLN A  52     169.430 139.755  25.379  1.00  0.00           N  
ATOM    832  H   GLN A  52     170.996 137.804  29.891  1.00  0.00           H  
ATOM    833  HA  GLN A  52     172.074 137.241  27.258  1.00  0.00           H  
ATOM    834 1HB  GLN A  52     172.135 139.757  28.952  1.00  0.00           H  
ATOM    835 2HB  GLN A  52     172.734 139.661  27.302  1.00  0.00           H  
ATOM    836 1HG  GLN A  52     169.892 138.964  28.041  1.00  0.00           H  
ATOM    837 2HG  GLN A  52     170.422 140.613  27.604  1.00  0.00           H  
ATOM    838 1HE2 GLN A  52     169.277 139.567  24.408  1.00  0.00           H  
ATOM    839 2HE2 GLN A  52     168.803 140.355  25.876  1.00  0.00           H  
ATOM    840  N   GLU A  53     174.102 137.498  29.804  1.00  0.00           N  
ATOM    841  CA  GLU A  53     175.474 137.219  30.215  1.00  0.00           C  
ATOM    842  C   GLU A  53     175.885 135.865  29.681  1.00  0.00           C  
ATOM    843  O   GLU A  53     176.980 135.715  29.128  1.00  0.00           O  
ATOM    844  CB  GLU A  53     175.611 137.250  31.739  1.00  0.00           C  
ATOM    845  CG  GLU A  53     176.984 136.842  32.254  1.00  0.00           C  
ATOM    846  CD  GLU A  53     177.140 137.056  33.734  1.00  0.00           C  
ATOM    847  OE1 GLU A  53     176.201 137.496  34.354  1.00  0.00           O  
ATOM    848  OE2 GLU A  53     178.199 136.779  34.246  1.00  0.00           O  
ATOM    849  H   GLU A  53     173.389 137.704  30.511  1.00  0.00           H  
ATOM    850  HA  GLU A  53     176.128 137.974  29.796  1.00  0.00           H  
ATOM    851 1HB  GLU A  53     175.402 138.256  32.102  1.00  0.00           H  
ATOM    852 2HB  GLU A  53     174.874 136.582  32.184  1.00  0.00           H  
ATOM    853 1HG  GLU A  53     177.145 135.788  32.032  1.00  0.00           H  
ATOM    854 2HG  GLU A  53     177.744 137.417  31.727  1.00  0.00           H  
ATOM    855  N   ASP A  54     174.991 134.884  29.821  1.00  0.00           N  
ATOM    856  CA  ASP A  54     175.258 133.547  29.327  1.00  0.00           C  
ATOM    857  C   ASP A  54     175.299 133.497  27.795  1.00  0.00           C  
ATOM    858  O   ASP A  54     176.176 132.862  27.209  1.00  0.00           O  
ATOM    859  CB  ASP A  54     174.197 132.576  29.849  1.00  0.00           C  
ATOM    860  CG  ASP A  54     174.505 131.123  29.510  1.00  0.00           C  
ATOM    861  OD1 ASP A  54     175.314 130.534  30.187  1.00  0.00           O  
ATOM    862  OD2 ASP A  54     173.928 130.617  28.577  1.00  0.00           O  
ATOM    863  H   ASP A  54     174.111 135.073  30.279  1.00  0.00           H  
ATOM    864  HA  ASP A  54     176.230 133.227  29.703  1.00  0.00           H  
ATOM    865 1HB  ASP A  54     174.117 132.671  30.932  1.00  0.00           H  
ATOM    866 2HB  ASP A  54     173.226 132.834  29.425  1.00  0.00           H  
ATOM    867  N   LEU A  55     174.350 134.165  27.124  1.00  0.00           N  
ATOM    868  CA  LEU A  55     174.305 134.165  25.663  1.00  0.00           C  
ATOM    869  C   LEU A  55     175.535 134.864  25.075  1.00  0.00           C  
ATOM    870  O   LEU A  55     176.077 134.435  24.056  1.00  0.00           O  
ATOM    871  CB  LEU A  55     173.028 134.858  25.173  1.00  0.00           C  
ATOM    872  CG  LEU A  55     171.716 134.114  25.455  1.00  0.00           C  
ATOM    873  CD1 LEU A  55     170.539 135.044  25.199  1.00  0.00           C  
ATOM    874  CD2 LEU A  55     171.637 132.875  24.575  1.00  0.00           C  
ATOM    875  H   LEU A  55     173.651 134.681  27.638  1.00  0.00           H  
ATOM    876  HA  LEU A  55     174.303 133.130  25.318  1.00  0.00           H  
ATOM    877 1HB  LEU A  55     172.961 135.837  25.646  1.00  0.00           H  
ATOM    878 2HB  LEU A  55     173.102 135.002  24.095  1.00  0.00           H  
ATOM    879  HG  LEU A  55     171.685 133.816  26.503  1.00  0.00           H  
ATOM    880 1HD1 LEU A  55     169.607 134.515  25.399  1.00  0.00           H  
ATOM    881 2HD1 LEU A  55     170.610 135.911  25.855  1.00  0.00           H  
ATOM    882 3HD1 LEU A  55     170.553 135.372  24.160  1.00  0.00           H  
ATOM    883 1HD2 LEU A  55     170.705 132.345  24.775  1.00  0.00           H  
ATOM    884 2HD2 LEU A  55     171.667 133.171  23.526  1.00  0.00           H  
ATOM    885 3HD2 LEU A  55     172.481 132.220  24.791  1.00  0.00           H  
ATOM    886  N   ILE A  56     175.981 135.952  25.723  1.00  0.00           N  
ATOM    887  CA  ILE A  56     177.189 136.637  25.292  1.00  0.00           C  
ATOM    888  C   ILE A  56     178.399 135.779  25.573  1.00  0.00           C  
ATOM    889  O   ILE A  56     179.293 135.656  24.736  1.00  0.00           O  
ATOM    890  CB  ILE A  56     177.345 137.998  25.995  1.00  0.00           C  
ATOM    891  CG1 ILE A  56     176.270 138.974  25.512  1.00  0.00           C  
ATOM    892  CG2 ILE A  56     178.734 138.567  25.751  1.00  0.00           C  
ATOM    893  CD1 ILE A  56     176.143 140.215  26.367  1.00  0.00           C  
ATOM    894  H   ILE A  56     175.474 136.306  26.522  1.00  0.00           H  
ATOM    895  HA  ILE A  56     177.125 136.809  24.218  1.00  0.00           H  
ATOM    896  HB  ILE A  56     177.198 137.872  27.067  1.00  0.00           H  
ATOM    897 1HG1 ILE A  56     176.492 139.284  24.491  1.00  0.00           H  
ATOM    898 2HG1 ILE A  56     175.302 138.472  25.497  1.00  0.00           H  
ATOM    899 1HG2 ILE A  56     178.827 139.529  26.254  1.00  0.00           H  
ATOM    900 2HG2 ILE A  56     179.483 137.879  26.142  1.00  0.00           H  
ATOM    901 3HG2 ILE A  56     178.889 138.701  24.680  1.00  0.00           H  
ATOM    902 1HD1 ILE A  56     175.361 140.857  25.962  1.00  0.00           H  
ATOM    903 2HD1 ILE A  56     175.885 139.929  27.387  1.00  0.00           H  
ATOM    904 3HD1 ILE A  56     177.089 140.753  26.368  1.00  0.00           H  
ATOM    905  N   LYS A  57     178.474 135.160  26.746  1.00  0.00           N  
ATOM    906  CA  LYS A  57     179.576 134.263  27.036  1.00  0.00           C  
ATOM    907  C   LYS A  57     179.700 133.165  25.975  1.00  0.00           C  
ATOM    908  O   LYS A  57     180.785 132.918  25.448  1.00  0.00           O  
ATOM    909  CB  LYS A  57     179.401 133.643  28.423  1.00  0.00           C  
ATOM    910  CG  LYS A  57     180.519 132.694  28.834  1.00  0.00           C  
ATOM    911  CD  LYS A  57     180.299 132.157  30.240  1.00  0.00           C  
ATOM    912  CE  LYS A  57     181.463 131.285  30.688  1.00  0.00           C  
ATOM    913  NZ  LYS A  57     181.543 130.020  29.909  1.00  0.00           N  
ATOM    914  H   LYS A  57     177.763 135.309  27.448  1.00  0.00           H  
ATOM    915  HA  LYS A  57     180.502 134.839  27.026  1.00  0.00           H  
ATOM    916 1HB  LYS A  57     179.341 134.434  29.171  1.00  0.00           H  
ATOM    917 2HB  LYS A  57     178.462 133.089  28.458  1.00  0.00           H  
ATOM    918 1HG  LYS A  57     180.560 131.856  28.136  1.00  0.00           H  
ATOM    919 2HG  LYS A  57     181.473 133.220  28.799  1.00  0.00           H  
ATOM    920 1HD  LYS A  57     180.192 132.991  30.935  1.00  0.00           H  
ATOM    921 2HD  LYS A  57     179.384 131.566  30.265  1.00  0.00           H  
ATOM    922 1HE  LYS A  57     182.396 131.833  30.565  1.00  0.00           H  
ATOM    923 2HE  LYS A  57     181.348 131.040  31.744  1.00  0.00           H  
ATOM    924 1HZ  LYS A  57     182.325 129.471  30.237  1.00  0.00           H  
ATOM    925 2HZ  LYS A  57     180.689 129.494  30.031  1.00  0.00           H  
ATOM    926 3HZ  LYS A  57     181.669 130.234  28.930  1.00  0.00           H  
ATOM    927  N   LYS A  58     178.579 132.485  25.646  1.00  0.00           N  
ATOM    928  CA  LYS A  58     178.615 131.483  24.579  1.00  0.00           C  
ATOM    929  C   LYS A  58     178.871 132.122  23.224  1.00  0.00           C  
ATOM    930  O   LYS A  58     179.569 131.557  22.382  1.00  0.00           O  
ATOM    931  CB  LYS A  58     177.307 130.690  24.542  1.00  0.00           C  
ATOM    932  CG  LYS A  58     177.115 129.739  25.715  1.00  0.00           C  
ATOM    933  CD  LYS A  58     175.831 128.935  25.571  1.00  0.00           C  
ATOM    934  CE  LYS A  58     175.698 127.899  26.677  1.00  0.00           C  
ATOM    935  NZ  LYS A  58     175.537 128.530  28.014  1.00  0.00           N  
ATOM    936  H   LYS A  58     177.710 132.658  26.129  1.00  0.00           H  
ATOM    937  HA  LYS A  58     179.431 130.788  24.783  1.00  0.00           H  
ATOM    938 1HB  LYS A  58     176.464 131.380  24.529  1.00  0.00           H  
ATOM    939 2HB  LYS A  58     177.264 130.103  23.624  1.00  0.00           H  
ATOM    940 1HG  LYS A  58     177.960 129.051  25.769  1.00  0.00           H  
ATOM    941 2HG  LYS A  58     177.074 130.309  26.643  1.00  0.00           H  
ATOM    942 1HD  LYS A  58     174.974 129.609  25.610  1.00  0.00           H  
ATOM    943 2HD  LYS A  58     175.827 128.426  24.607  1.00  0.00           H  
ATOM    944 1HE  LYS A  58     174.834 127.266  26.480  1.00  0.00           H  
ATOM    945 2HE  LYS A  58     176.586 127.268  26.692  1.00  0.00           H  
ATOM    946 1HZ  LYS A  58     175.452 127.811  28.719  1.00  0.00           H  
ATOM    947 2HZ  LYS A  58     176.343 129.106  28.216  1.00  0.00           H  
ATOM    948 3HZ  LYS A  58     174.705 129.104  28.018  1.00  0.00           H  
ATOM    949  N   PHE A  59     178.327 133.321  22.937  1.00  0.00           N  
ATOM    950  CA  PHE A  59     178.649 133.962  21.668  1.00  0.00           C  
ATOM    951  C   PHE A  59     180.150 134.172  21.522  1.00  0.00           C  
ATOM    952  O   PHE A  59     180.726 133.896  20.469  1.00  0.00           O  
ATOM    953  CB  PHE A  59     177.927 135.305  21.550  1.00  0.00           C  
ATOM    954  CG  PHE A  59     178.100 135.971  20.214  1.00  0.00           C  
ATOM    955  CD1 PHE A  59     177.263 135.657  19.153  1.00  0.00           C  
ATOM    956  CD2 PHE A  59     179.100 136.910  20.014  1.00  0.00           C  
ATOM    957  CE1 PHE A  59     177.421 136.268  17.924  1.00  0.00           C  
ATOM    958  CE2 PHE A  59     179.260 137.523  18.787  1.00  0.00           C  
ATOM    959  CZ  PHE A  59     178.419 137.202  17.741  1.00  0.00           C  
ATOM    960  H   PHE A  59     177.702 133.788  23.579  1.00  0.00           H  
ATOM    961  HA  PHE A  59     178.326 133.307  20.858  1.00  0.00           H  
ATOM    962 1HB  PHE A  59     176.861 135.162  21.723  1.00  0.00           H  
ATOM    963 2HB  PHE A  59     178.294 135.984  22.318  1.00  0.00           H  
ATOM    964  HD1 PHE A  59     176.472 134.920  19.298  1.00  0.00           H  
ATOM    965  HD2 PHE A  59     179.764 137.164  20.841  1.00  0.00           H  
ATOM    966  HE1 PHE A  59     176.756 136.013  17.099  1.00  0.00           H  
ATOM    967  HE2 PHE A  59     180.049 138.261  18.644  1.00  0.00           H  
ATOM    968  HZ  PHE A  59     178.545 137.683  16.772  1.00  0.00           H  
ATOM    969  N   ILE A  60     180.780 134.661  22.584  1.00  0.00           N  
ATOM    970  CA  ILE A  60     182.219 134.898  22.581  1.00  0.00           C  
ATOM    971  C   ILE A  60     182.991 133.604  22.364  1.00  0.00           C  
ATOM    972  O   ILE A  60     183.875 133.531  21.511  1.00  0.00           O  
ATOM    973  CB  ILE A  60     182.671 135.551  23.900  1.00  0.00           C  
ATOM    974  CG1 ILE A  60     182.146 136.986  23.993  1.00  0.00           C  
ATOM    975  CG2 ILE A  60     184.188 135.528  24.011  1.00  0.00           C  
ATOM    976  CD1 ILE A  60     182.263 137.590  25.373  1.00  0.00           C  
ATOM    977  H   ILE A  60     180.248 134.874  23.417  1.00  0.00           H  
ATOM    978  HA  ILE A  60     182.456 135.567  21.752  1.00  0.00           H  
ATOM    979  HB  ILE A  60     182.246 135.004  24.741  1.00  0.00           H  
ATOM    980 1HG1 ILE A  60     182.692 137.619  23.295  1.00  0.00           H  
ATOM    981 2HG1 ILE A  60     181.096 137.008  23.700  1.00  0.00           H  
ATOM    982 1HG2 ILE A  60     184.491 135.994  24.949  1.00  0.00           H  
ATOM    983 2HG2 ILE A  60     184.539 134.497  23.989  1.00  0.00           H  
ATOM    984 3HG2 ILE A  60     184.623 136.077  23.176  1.00  0.00           H  
ATOM    985 1HD1 ILE A  60     181.870 138.607  25.360  1.00  0.00           H  
ATOM    986 2HD1 ILE A  60     181.692 136.990  26.083  1.00  0.00           H  
ATOM    987 3HD1 ILE A  60     183.309 137.611  25.674  1.00  0.00           H  
ATOM    988  N   GLU A  61     182.651 132.582  23.142  1.00  0.00           N  
ATOM    989  CA  GLU A  61     183.345 131.301  23.072  1.00  0.00           C  
ATOM    990  C   GLU A  61     183.146 130.641  21.714  1.00  0.00           C  
ATOM    991  O   GLU A  61     184.055 129.995  21.188  1.00  0.00           O  
ATOM    992  CB  GLU A  61     182.855 130.368  24.181  1.00  0.00           C  
ATOM    993  CG  GLU A  61     183.266 130.788  25.585  1.00  0.00           C  
ATOM    994  CD  GLU A  61     182.720 129.880  26.651  1.00  0.00           C  
ATOM    995  OE1 GLU A  61     181.946 129.012  26.326  1.00  0.00           O  
ATOM    996  OE2 GLU A  61     183.076 130.056  27.793  1.00  0.00           O  
ATOM    997  H   GLU A  61     181.893 132.694  23.801  1.00  0.00           H  
ATOM    998  HA  GLU A  61     184.413 131.479  23.202  1.00  0.00           H  
ATOM    999 1HB  GLU A  61     181.767 130.311  24.154  1.00  0.00           H  
ATOM   1000 2HB  GLU A  61     183.239 129.363  24.007  1.00  0.00           H  
ATOM   1001 1HG  GLU A  61     184.354 130.790  25.648  1.00  0.00           H  
ATOM   1002 2HG  GLU A  61     182.918 131.804  25.765  1.00  0.00           H  
ATOM   1003  N   ALA A  62     181.955 130.807  21.150  1.00  0.00           N  
ATOM   1004  CA  ALA A  62     181.633 130.219  19.854  1.00  0.00           C  
ATOM   1005  C   ALA A  62     182.566 130.737  18.767  1.00  0.00           C  
ATOM   1006  O   ALA A  62     183.083 129.966  17.961  1.00  0.00           O  
ATOM   1007  CB  ALA A  62     180.184 130.506  19.488  1.00  0.00           C  
ATOM   1008  H   ALA A  62     181.255 131.354  21.629  1.00  0.00           H  
ATOM   1009  HA  ALA A  62     181.769 129.141  19.920  1.00  0.00           H  
ATOM   1010 1HB  ALA A  62     179.959 130.061  18.519  1.00  0.00           H  
ATOM   1011 2HB  ALA A  62     179.526 130.079  20.245  1.00  0.00           H  
ATOM   1012 3HB  ALA A  62     180.028 131.582  19.438  1.00  0.00           H  
ATOM   1013  N   LEU A  63     182.778 132.050  18.751  1.00  0.00           N  
ATOM   1014  CA  LEU A  63     183.661 132.671  17.772  1.00  0.00           C  
ATOM   1015  C   LEU A  63     185.113 132.273  18.008  1.00  0.00           C  
ATOM   1016  O   LEU A  63     185.860 132.019  17.064  1.00  0.00           O  
ATOM   1017  CB  LEU A  63     183.527 134.198  17.831  1.00  0.00           C  
ATOM   1018  CG  LEU A  63     182.235 134.776  17.240  1.00  0.00           C  
ATOM   1019  CD1 LEU A  63     182.124 136.250  17.604  1.00  0.00           C  
ATOM   1020  CD2 LEU A  63     182.237 134.584  15.731  1.00  0.00           C  
ATOM   1021  H   LEU A  63     182.314 132.630  19.435  1.00  0.00           H  
ATOM   1022  HA  LEU A  63     183.380 132.319  16.780  1.00  0.00           H  
ATOM   1023 1HB  LEU A  63     183.584 134.511  18.872  1.00  0.00           H  
ATOM   1024 2HB  LEU A  63     184.365 134.642  17.293  1.00  0.00           H  
ATOM   1025  HG  LEU A  63     181.376 134.261  17.670  1.00  0.00           H  
ATOM   1026 1HD1 LEU A  63     181.205 136.661  17.185  1.00  0.00           H  
ATOM   1027 2HD1 LEU A  63     182.105 136.356  18.689  1.00  0.00           H  
ATOM   1028 3HD1 LEU A  63     182.980 136.790  17.201  1.00  0.00           H  
ATOM   1029 1HD2 LEU A  63     181.318 134.994  15.311  1.00  0.00           H  
ATOM   1030 2HD2 LEU A  63     183.095 135.100  15.299  1.00  0.00           H  
ATOM   1031 3HD2 LEU A  63     182.299 133.521  15.499  1.00  0.00           H  
ATOM   1032  N   LEU A  64     185.506 132.218  19.277  1.00  0.00           N  
ATOM   1033  CA  LEU A  64     186.874 131.868  19.639  1.00  0.00           C  
ATOM   1034  C   LEU A  64     187.170 130.406  19.328  1.00  0.00           C  
ATOM   1035  O   LEU A  64     188.305 130.046  19.015  1.00  0.00           O  
ATOM   1036  CB  LEU A  64     187.112 132.138  21.130  1.00  0.00           C  
ATOM   1037  CG  LEU A  64     187.054 133.610  21.557  1.00  0.00           C  
ATOM   1038  CD1 LEU A  64     187.135 133.703  23.075  1.00  0.00           C  
ATOM   1039  CD2 LEU A  64     188.193 134.375  20.901  1.00  0.00           C  
ATOM   1040  H   LEU A  64     184.841 132.425  20.009  1.00  0.00           H  
ATOM   1041  HA  LEU A  64     187.556 132.477  19.048  1.00  0.00           H  
ATOM   1042 1HB  LEU A  64     186.363 131.597  21.706  1.00  0.00           H  
ATOM   1043 2HB  LEU A  64     188.096 131.754  21.400  1.00  0.00           H  
ATOM   1044  HG  LEU A  64     186.101 134.042  21.247  1.00  0.00           H  
ATOM   1045 1HD1 LEU A  64     187.093 134.749  23.378  1.00  0.00           H  
ATOM   1046 2HD1 LEU A  64     186.298 133.164  23.518  1.00  0.00           H  
ATOM   1047 3HD1 LEU A  64     188.072 133.264  23.416  1.00  0.00           H  
ATOM   1048 1HD2 LEU A  64     188.151 135.422  21.204  1.00  0.00           H  
ATOM   1049 2HD2 LEU A  64     189.146 133.946  21.211  1.00  0.00           H  
ATOM   1050 3HD2 LEU A  64     188.100 134.307  19.817  1.00  0.00           H  
ATOM   1051  N   LEU A  65     186.143 129.569  19.415  1.00  0.00           N  
ATOM   1052  CA  LEU A  65     186.266 128.166  19.035  1.00  0.00           C  
ATOM   1053  C   LEU A  65     186.569 128.021  17.551  1.00  0.00           C  
ATOM   1054  O   LEU A  65     187.405 127.207  17.155  1.00  0.00           O  
ATOM   1055  CB  LEU A  65     184.975 127.410  19.375  1.00  0.00           C  
ATOM   1056  CG  LEU A  65     184.976 125.912  19.048  1.00  0.00           C  
ATOM   1057  CD1 LEU A  65     186.087 125.222  19.827  1.00  0.00           C  
ATOM   1058  CD2 LEU A  65     183.618 125.317  19.389  1.00  0.00           C  
ATOM   1059  H   LEU A  65     185.255 129.911  19.752  1.00  0.00           H  
ATOM   1060  HA  LEU A  65     187.098 127.729  19.589  1.00  0.00           H  
ATOM   1061 1HB  LEU A  65     184.781 127.516  20.441  1.00  0.00           H  
ATOM   1062 2HB  LEU A  65     184.150 127.868  18.830  1.00  0.00           H  
ATOM   1063  HG  LEU A  65     185.177 125.771  17.985  1.00  0.00           H  
ATOM   1064 1HD1 LEU A  65     186.088 124.157  19.594  1.00  0.00           H  
ATOM   1065 2HD1 LEU A  65     187.048 125.654  19.549  1.00  0.00           H  
ATOM   1066 3HD1 LEU A  65     185.921 125.359  20.895  1.00  0.00           H  
ATOM   1067 1HD2 LEU A  65     183.618 124.251  19.155  1.00  0.00           H  
ATOM   1068 2HD2 LEU A  65     183.416 125.455  20.451  1.00  0.00           H  
ATOM   1069 3HD2 LEU A  65     182.844 125.816  18.804  1.00  0.00           H  
ATOM   1070  N   ALA A  66     185.890 128.814  16.731  1.00  0.00           N  
ATOM   1071  CA  ALA A  66     186.163 128.855  15.300  1.00  0.00           C  
ATOM   1072  C   ALA A  66     187.585 129.325  15.026  1.00  0.00           C  
ATOM   1073  O   ALA A  66     188.240 128.843  14.100  1.00  0.00           O  
ATOM   1074  CB  ALA A  66     185.160 129.757  14.594  1.00  0.00           C  
ATOM   1075  H   ALA A  66     185.160 129.403  17.109  1.00  0.00           H  
ATOM   1076  HA  ALA A  66     186.064 127.844  14.900  1.00  0.00           H  
ATOM   1077 1HB  ALA A  66     185.377 129.778  13.527  1.00  0.00           H  
ATOM   1078 2HB  ALA A  66     184.153 129.376  14.752  1.00  0.00           H  
ATOM   1079 3HB  ALA A  66     185.233 130.766  14.999  1.00  0.00           H  
ATOM   1080  N   LEU A  67     188.059 130.266  15.832  1.00  0.00           N  
ATOM   1081  CA  LEU A  67     189.427 130.758  15.718  1.00  0.00           C  
ATOM   1082  C   LEU A  67     190.434 129.644  15.973  1.00  0.00           C  
ATOM   1083  O   LEU A  67     191.440 129.531  15.271  1.00  0.00           O  
ATOM   1084  CB  LEU A  67     189.663 131.905  16.709  1.00  0.00           C  
ATOM   1085  CG  LEU A  67     191.071 132.515  16.698  1.00  0.00           C  
ATOM   1086  CD1 LEU A  67     191.367 133.085  15.317  1.00  0.00           C  
ATOM   1087  CD2 LEU A  67     191.166 133.592  17.767  1.00  0.00           C  
ATOM   1088  H   LEU A  67     187.454 130.655  16.542  1.00  0.00           H  
ATOM   1089  HA  LEU A  67     189.582 131.117  14.701  1.00  0.00           H  
ATOM   1090 1HB  LEU A  67     188.955 132.703  16.491  1.00  0.00           H  
ATOM   1091 2HB  LEU A  67     189.468 131.539  17.717  1.00  0.00           H  
ATOM   1092  HG  LEU A  67     191.806 131.736  16.901  1.00  0.00           H  
ATOM   1093 1HD1 LEU A  67     192.367 133.518  15.310  1.00  0.00           H  
ATOM   1094 2HD1 LEU A  67     191.311 132.289  14.575  1.00  0.00           H  
ATOM   1095 3HD1 LEU A  67     190.636 133.857  15.079  1.00  0.00           H  
ATOM   1096 1HD2 LEU A  67     192.166 134.025  17.760  1.00  0.00           H  
ATOM   1097 2HD2 LEU A  67     190.432 134.372  17.564  1.00  0.00           H  
ATOM   1098 3HD2 LEU A  67     190.967 133.153  18.745  1.00  0.00           H  
ATOM   1099  N   VAL A  68     190.158 128.822  16.981  1.00  0.00           N  
ATOM   1100  CA  VAL A  68     190.970 127.641  17.250  1.00  0.00           C  
ATOM   1101  C   VAL A  68     190.910 126.655  16.092  1.00  0.00           C  
ATOM   1102  O   VAL A  68     191.927 126.086  15.692  1.00  0.00           O  
ATOM   1103  CB  VAL A  68     190.492 126.944  18.537  1.00  0.00           C  
ATOM   1104  CG1 VAL A  68     191.188 125.602  18.707  1.00  0.00           C  
ATOM   1105  CG2 VAL A  68     190.750 127.842  19.738  1.00  0.00           C  
ATOM   1106  H   VAL A  68     189.366 129.019  17.574  1.00  0.00           H  
ATOM   1107  HA  VAL A  68     192.008 127.954  17.364  1.00  0.00           H  
ATOM   1108  HB  VAL A  68     189.424 126.744  18.456  1.00  0.00           H  
ATOM   1109 1HG1 VAL A  68     190.838 125.124  19.622  1.00  0.00           H  
ATOM   1110 2HG1 VAL A  68     190.960 124.963  17.854  1.00  0.00           H  
ATOM   1111 3HG1 VAL A  68     192.265 125.756  18.769  1.00  0.00           H  
ATOM   1112 1HG2 VAL A  68     190.409 127.343  20.645  1.00  0.00           H  
ATOM   1113 2HG2 VAL A  68     191.818 128.047  19.816  1.00  0.00           H  
ATOM   1114 3HG2 VAL A  68     190.209 128.780  19.614  1.00  0.00           H  
ATOM   1115  N   ALA A  69     189.711 126.453  15.553  1.00  0.00           N  
ATOM   1116  CA  ALA A  69     189.519 125.548  14.428  1.00  0.00           C  
ATOM   1117  C   ALA A  69     190.353 125.977  13.225  1.00  0.00           C  
ATOM   1118  O   ALA A  69     190.909 125.142  12.513  1.00  0.00           O  
ATOM   1119  CB  ALA A  69     188.047 125.476  14.051  1.00  0.00           C  
ATOM   1120  H   ALA A  69     188.913 126.942  15.934  1.00  0.00           H  
ATOM   1121  HA  ALA A  69     189.853 124.554  14.721  1.00  0.00           H  
ATOM   1122 1HB  ALA A  69     187.918 124.797  13.209  1.00  0.00           H  
ATOM   1123 2HB  ALA A  69     187.471 125.113  14.902  1.00  0.00           H  
ATOM   1124 3HB  ALA A  69     187.693 126.470  13.772  1.00  0.00           H  
ATOM   1125  N   LYS A  70     190.436 127.285  13.007  1.00  0.00           N  
ATOM   1126  CA  LYS A  70     191.266 127.833  11.939  1.00  0.00           C  
ATOM   1127  C   LYS A  70     192.726 127.445  12.126  1.00  0.00           C  
ATOM   1128  O   LYS A  70     193.413 127.094  11.163  1.00  0.00           O  
ATOM   1129  CB  LYS A  70     191.130 129.355  11.881  1.00  0.00           C  
ATOM   1130  CG  LYS A  70     189.799 129.847  11.327  1.00  0.00           C  
ATOM   1131  CD  LYS A  70     189.725 131.367  11.335  1.00  0.00           C  
ATOM   1132  CE  LYS A  70     188.378 131.859  10.826  1.00  0.00           C  
ATOM   1133  NZ  LYS A  70     188.282 133.343  10.851  1.00  0.00           N  
ATOM   1134  H   LYS A  70     189.910 127.918  13.596  1.00  0.00           H  
ATOM   1135  HA  LYS A  70     190.930 127.412  10.992  1.00  0.00           H  
ATOM   1136 1HB  LYS A  70     191.248 129.770  12.883  1.00  0.00           H  
ATOM   1137 2HB  LYS A  70     191.924 129.768  11.260  1.00  0.00           H  
ATOM   1138 1HG  LYS A  70     189.678 129.492  10.303  1.00  0.00           H  
ATOM   1139 2HG  LYS A  70     188.984 129.448  11.930  1.00  0.00           H  
ATOM   1140 1HD  LYS A  70     189.876 131.733  12.352  1.00  0.00           H  
ATOM   1141 2HD  LYS A  70     190.513 131.773  10.701  1.00  0.00           H  
ATOM   1142 1HE  LYS A  70     188.228 131.514   9.804  1.00  0.00           H  
ATOM   1143 2HE  LYS A  70     187.582 131.446  11.446  1.00  0.00           H  
ATOM   1144 1HZ  LYS A  70     187.376 133.629  10.507  1.00  0.00           H  
ATOM   1145 2HZ  LYS A  70     188.401 133.673  11.799  1.00  0.00           H  
ATOM   1146 3HZ  LYS A  70     189.004 133.738  10.265  1.00  0.00           H  
ATOM   1147  N   GLY A  71     193.199 127.510  13.366  1.00  0.00           N  
ATOM   1148  CA  GLY A  71     194.555 127.085  13.692  1.00  0.00           C  
ATOM   1149  C   GLY A  71     194.749 125.600  13.415  1.00  0.00           C  
ATOM   1150  O   GLY A  71     195.779 125.189  12.875  1.00  0.00           O  
ATOM   1151  H   GLY A  71     192.604 127.862  14.101  1.00  0.00           H  
ATOM   1152 1HA  GLY A  71     195.269 127.664  13.106  1.00  0.00           H  
ATOM   1153 2HA  GLY A  71     194.758 127.292  14.742  1.00  0.00           H  
ATOM   1154  N   GLU A  72     193.758 124.799  13.783  1.00  0.00           N  
ATOM   1155  CA  GLU A  72     193.799 123.363  13.535  1.00  0.00           C  
ATOM   1156  C   GLU A  72     193.834 123.064  12.043  1.00  0.00           C  
ATOM   1157  O   GLU A  72     194.557 122.175  11.594  1.00  0.00           O  
ATOM   1158  CB  GLU A  72     192.590 122.675  14.174  1.00  0.00           C  
ATOM   1159  CG  GLU A  72     192.580 121.160  14.029  1.00  0.00           C  
ATOM   1160  CD  GLU A  72     191.423 120.513  14.738  1.00  0.00           C  
ATOM   1161  OE1 GLU A  72     190.656 121.217  15.349  1.00  0.00           O  
ATOM   1162  OE2 GLU A  72     191.307 119.312  14.669  1.00  0.00           O  
ATOM   1163  H   GLU A  72     192.955 125.194  14.251  1.00  0.00           H  
ATOM   1164  HA  GLU A  72     194.712 122.962  13.973  1.00  0.00           H  
ATOM   1165 1HB  GLU A  72     192.559 122.910  15.238  1.00  0.00           H  
ATOM   1166 2HB  GLU A  72     191.674 123.060  13.726  1.00  0.00           H  
ATOM   1167 1HG  GLU A  72     192.530 120.907  12.971  1.00  0.00           H  
ATOM   1168 2HG  GLU A  72     193.513 120.761  14.427  1.00  0.00           H  
ATOM   1169  N   LEU A  73     193.048 123.813  11.275  1.00  0.00           N  
ATOM   1170  CA  LEU A  73     192.981 123.624   9.831  1.00  0.00           C  
ATOM   1171  C   LEU A  73     194.333 123.884   9.179  1.00  0.00           C  
ATOM   1172  O   LEU A  73     194.776 123.123   8.318  1.00  0.00           O  
ATOM   1173  CB  LEU A  73     191.925 124.554   9.222  1.00  0.00           C  
ATOM   1174  CG  LEU A  73     191.782 124.491   7.696  1.00  0.00           C  
ATOM   1175  CD1 LEU A  73     191.418 123.073   7.278  1.00  0.00           C  
ATOM   1176  CD2 LEU A  73     190.721 125.484   7.244  1.00  0.00           C  
ATOM   1177  H   LEU A  73     192.482 124.531  11.703  1.00  0.00           H  
ATOM   1178  HA  LEU A  73     192.712 122.586   9.629  1.00  0.00           H  
ATOM   1179 1HB  LEU A  73     190.956 124.311   9.656  1.00  0.00           H  
ATOM   1180 2HB  LEU A  73     192.171 125.582   9.490  1.00  0.00           H  
ATOM   1181  HG  LEU A  73     192.735 124.742   7.231  1.00  0.00           H  
ATOM   1182 1HD1 LEU A  73     191.317 123.028   6.194  1.00  0.00           H  
ATOM   1183 2HD1 LEU A  73     192.203 122.387   7.597  1.00  0.00           H  
ATOM   1184 3HD1 LEU A  73     190.475 122.788   7.743  1.00  0.00           H  
ATOM   1185 1HD2 LEU A  73     190.620 125.439   6.159  1.00  0.00           H  
ATOM   1186 2HD2 LEU A  73     189.767 125.233   7.708  1.00  0.00           H  
ATOM   1187 3HD2 LEU A  73     191.015 126.491   7.540  1.00  0.00           H  
ATOM   1188  N   GLU A  74     194.984 124.965   9.592  1.00  0.00           N  
ATOM   1189  CA  GLU A  74     196.319 125.291   9.102  1.00  0.00           C  
ATOM   1190  C   GLU A  74     197.295 124.151   9.366  1.00  0.00           C  
ATOM   1191  O   GLU A  74     198.083 123.782   8.496  1.00  0.00           O  
ATOM   1192  CB  GLU A  74     196.830 126.575   9.759  1.00  0.00           C  
ATOM   1193  CG  GLU A  74     198.234 126.983   9.334  1.00  0.00           C  
ATOM   1194  CD  GLU A  74     198.732 128.204  10.056  1.00  0.00           C  
ATOM   1195  OE1 GLU A  74     197.925 129.019  10.433  1.00  0.00           O  
ATOM   1196  OE2 GLU A  74     199.922 128.321  10.232  1.00  0.00           O  
ATOM   1197  H   GLU A  74     194.546 125.578  10.265  1.00  0.00           H  
ATOM   1198  HA  GLU A  74     196.264 125.436   8.022  1.00  0.00           H  
ATOM   1199 1HB  GLU A  74     196.156 127.398   9.521  1.00  0.00           H  
ATOM   1200 2HB  GLU A  74     196.831 126.455  10.842  1.00  0.00           H  
ATOM   1201 1HG  GLU A  74     198.916 126.156   9.528  1.00  0.00           H  
ATOM   1202 2HG  GLU A  74     198.236 127.175   8.262  1.00  0.00           H  
ATOM   1203  N   GLN A  75     197.238 123.597  10.573  1.00  0.00           N  
ATOM   1204  CA  GLN A  75     198.101 122.484  10.946  1.00  0.00           C  
ATOM   1205  C   GLN A  75     197.808 121.251  10.098  1.00  0.00           C  
ATOM   1206  O   GLN A  75     198.725 120.553   9.667  1.00  0.00           O  
ATOM   1207  CB  GLN A  75     197.931 122.150  12.431  1.00  0.00           C  
ATOM   1208  CG  GLN A  75     198.485 123.205  13.373  1.00  0.00           C  
ATOM   1209  CD  GLN A  75     198.223 122.875  14.830  1.00  0.00           C  
ATOM   1210  OE1 GLN A  75     197.646 121.832  15.151  1.00  0.00           O  
ATOM   1211  NE2 GLN A  75     198.646 123.763  15.723  1.00  0.00           N  
ATOM   1212  H   GLN A  75     196.579 123.959  11.248  1.00  0.00           H  
ATOM   1213  HA  GLN A  75     199.137 122.773  10.765  1.00  0.00           H  
ATOM   1214 1HB  GLN A  75     196.873 122.020  12.656  1.00  0.00           H  
ATOM   1215 2HB  GLN A  75     198.431 121.207  12.651  1.00  0.00           H  
ATOM   1216 1HG  GLN A  75     199.563 123.277  13.228  1.00  0.00           H  
ATOM   1217 2HG  GLN A  75     198.013 124.162  13.149  1.00  0.00           H  
ATOM   1218 1HE2 GLN A  75     198.501 123.599  16.700  1.00  0.00           H  
ATOM   1219 2HE2 GLN A  75     199.110 124.595  15.420  1.00  0.00           H  
ATOM   1220  N   ALA A  76     196.527 120.993   9.864  1.00  0.00           N  
ATOM   1221  CA  ALA A  76     196.112 119.838   9.077  1.00  0.00           C  
ATOM   1222  C   ALA A  76     196.584 119.957   7.633  1.00  0.00           C  
ATOM   1223  O   ALA A  76     197.023 118.976   7.032  1.00  0.00           O  
ATOM   1224  CB  ALA A  76     194.599 119.679   9.126  1.00  0.00           C  
ATOM   1225  H   ALA A  76     195.822 121.610  10.241  1.00  0.00           H  
ATOM   1226  HA  ALA A  76     196.569 118.944   9.502  1.00  0.00           H  
ATOM   1227 1HB  ALA A  76     194.304 118.813   8.532  1.00  0.00           H  
ATOM   1228 2HB  ALA A  76     194.282 119.536  10.158  1.00  0.00           H  
ATOM   1229 3HB  ALA A  76     194.126 120.572   8.722  1.00  0.00           H  
ATOM   1230  N   GLU A  77     196.494 121.162   7.083  1.00  0.00           N  
ATOM   1231  CA  GLU A  77     196.916 121.412   5.710  1.00  0.00           C  
ATOM   1232  C   GLU A  77     198.425 121.259   5.562  1.00  0.00           C  
ATOM   1233  O   GLU A  77     198.907 120.689   4.582  1.00  0.00           O  
ATOM   1234  CB  GLU A  77     196.490 122.814   5.268  1.00  0.00           C  
ATOM   1235  CG  GLU A  77     196.553 123.045   3.765  1.00  0.00           C  
ATOM   1236  CD  GLU A  77     197.886 123.570   3.309  1.00  0.00           C  
ATOM   1237  OE1 GLU A  77     198.520 124.265   4.067  1.00  0.00           O  
ATOM   1238  OE2 GLU A  77     198.271 123.276   2.202  1.00  0.00           O  
ATOM   1239  H   GLU A  77     196.120 121.926   7.628  1.00  0.00           H  
ATOM   1240  HA  GLU A  77     196.444 120.675   5.061  1.00  0.00           H  
ATOM   1241 1HB  GLU A  77     195.466 123.002   5.592  1.00  0.00           H  
ATOM   1242 2HB  GLU A  77     197.127 123.556   5.748  1.00  0.00           H  
ATOM   1243 1HG  GLU A  77     196.353 122.103   3.254  1.00  0.00           H  
ATOM   1244 2HG  GLU A  77     195.774 123.752   3.483  1.00  0.00           H  
ATOM   1245  N   LYS A  78     199.166 121.768   6.540  1.00  0.00           N  
ATOM   1246  CA  LYS A  78     200.618 121.638   6.551  1.00  0.00           C  
ATOM   1247  C   LYS A  78     201.039 120.195   6.793  1.00  0.00           C  
ATOM   1248  O   LYS A  78     202.024 119.722   6.222  1.00  0.00           O  
ATOM   1249  CB  LYS A  78     201.231 122.550   7.615  1.00  0.00           C  
ATOM   1250  CG  LYS A  78     201.190 124.034   7.271  1.00  0.00           C  
ATOM   1251  CD  LYS A  78     201.686 124.884   8.431  1.00  0.00           C  
ATOM   1252  CE  LYS A  78     201.780 126.352   8.042  1.00  0.00           C  
ATOM   1253  NZ  LYS A  78     202.062 127.221   9.216  1.00  0.00           N  
ATOM   1254  H   LYS A  78     198.710 122.258   7.298  1.00  0.00           H  
ATOM   1255  HA  LYS A  78     200.998 121.935   5.572  1.00  0.00           H  
ATOM   1256 1HB  LYS A  78     200.705 122.411   8.560  1.00  0.00           H  
ATOM   1257 2HB  LYS A  78     202.273 122.273   7.775  1.00  0.00           H  
ATOM   1258 1HG  LYS A  78     201.816 124.223   6.399  1.00  0.00           H  
ATOM   1259 2HG  LYS A  78     200.167 124.324   7.031  1.00  0.00           H  
ATOM   1260 1HD  LYS A  78     201.001 124.784   9.275  1.00  0.00           H  
ATOM   1261 2HD  LYS A  78     202.670 124.535   8.742  1.00  0.00           H  
ATOM   1262 1HE  LYS A  78     202.576 126.482   7.309  1.00  0.00           H  
ATOM   1263 2HE  LYS A  78     200.842 126.669   7.588  1.00  0.00           H  
ATOM   1264 1HZ  LYS A  78     202.117 128.184   8.917  1.00  0.00           H  
ATOM   1265 2HZ  LYS A  78     201.321 127.121   9.895  1.00  0.00           H  
ATOM   1266 3HZ  LYS A  78     202.940 126.949   9.635  1.00  0.00           H  
ATOM   1267  N   GLU A  79     200.292 119.500   7.643  1.00  0.00           N  
ATOM   1268  CA  GLU A  79     200.543 118.088   7.906  1.00  0.00           C  
ATOM   1269  C   GLU A  79     200.186 117.232   6.697  1.00  0.00           C  
ATOM   1270  O   GLU A  79     200.872 116.255   6.392  1.00  0.00           O  
ATOM   1271  CB  GLU A  79     199.745 117.623   9.126  1.00  0.00           C  
ATOM   1272  CG  GLU A  79     200.126 116.241   9.636  1.00  0.00           C  
ATOM   1273  CD  GLU A  79     199.526 115.927  10.979  1.00  0.00           C  
ATOM   1274  OE1 GLU A  79     198.673 116.663  11.414  1.00  0.00           O  
ATOM   1275  OE2 GLU A  79     199.921 114.950  11.570  1.00  0.00           O  
ATOM   1276  H   GLU A  79     199.531 119.961   8.119  1.00  0.00           H  
ATOM   1277  HA  GLU A  79     201.606 117.958   8.112  1.00  0.00           H  
ATOM   1278 1HB  GLU A  79     199.884 118.331   9.943  1.00  0.00           H  
ATOM   1279 2HB  GLU A  79     198.683 117.609   8.883  1.00  0.00           H  
ATOM   1280 1HG  GLU A  79     199.789 115.494   8.918  1.00  0.00           H  
ATOM   1281 2HG  GLU A  79     201.211 116.176   9.705  1.00  0.00           H  
ATOM   1282  N   GLY A  80     199.111 117.602   6.011  1.00  0.00           N  
ATOM   1283  CA  GLY A  80     198.722 116.935   4.774  1.00  0.00           C  
ATOM   1284  C   GLY A  80     197.646 115.887   5.028  1.00  0.00           C  
ATOM   1285  O   GLY A  80     197.428 114.995   4.208  1.00  0.00           O  
ATOM   1286  H   GLY A  80     198.546 118.366   6.355  1.00  0.00           H  
ATOM   1287 1HA  GLY A  80     198.355 117.673   4.062  1.00  0.00           H  
ATOM   1288 2HA  GLY A  80     199.595 116.463   4.325  1.00  0.00           H  
ATOM   1289  N   ASP A  81     196.977 115.999   6.170  1.00  0.00           N  
ATOM   1290  CA  ASP A  81     195.915 115.065   6.530  1.00  0.00           C  
ATOM   1291  C   ASP A  81     194.542 115.706   6.375  1.00  0.00           C  
ATOM   1292  O   ASP A  81     194.138 116.536   7.190  1.00  0.00           O  
ATOM   1293  CB  ASP A  81     196.097 114.576   7.969  1.00  0.00           C  
ATOM   1294  CG  ASP A  81     197.094 113.431   8.085  1.00  0.00           C  
ATOM   1295  OD1 ASP A  81     197.269 112.722   7.122  1.00  0.00           O  
ATOM   1296  OD2 ASP A  81     197.672 113.277   9.134  1.00  0.00           O  
ATOM   1297  H   ASP A  81     197.208 116.750   6.804  1.00  0.00           H  
ATOM   1298  HA  ASP A  81     195.960 114.213   5.851  1.00  0.00           H  
ATOM   1299 1HB  ASP A  81     196.439 115.401   8.594  1.00  0.00           H  
ATOM   1300 2HB  ASP A  81     195.136 114.243   8.364  1.00  0.00           H  
ATOM   1301  N   ALA A  82     193.829 115.319   5.322  1.00  0.00           N  
ATOM   1302  CA  ALA A  82     192.543 115.929   5.002  1.00  0.00           C  
ATOM   1303  C   ALA A  82     191.504 115.612   6.068  1.00  0.00           C  
ATOM   1304  O   ALA A  82     190.582 116.394   6.302  1.00  0.00           O  
ATOM   1305  CB  ALA A  82     192.059 115.461   3.637  1.00  0.00           C  
ATOM   1306  H   ALA A  82     194.186 114.584   4.730  1.00  0.00           H  
ATOM   1307  HA  ALA A  82     192.679 117.010   4.977  1.00  0.00           H  
ATOM   1308 1HB  ALA A  82     191.098 115.924   3.413  1.00  0.00           H  
ATOM   1309 2HB  ALA A  82     192.786 115.746   2.876  1.00  0.00           H  
ATOM   1310 3HB  ALA A  82     191.948 114.378   3.643  1.00  0.00           H  
ATOM   1311  N   GLU A  83     191.655 114.461   6.715  1.00  0.00           N  
ATOM   1312  CA  GLU A  83     190.697 114.010   7.717  1.00  0.00           C  
ATOM   1313  C   GLU A  83     190.606 114.998   8.872  1.00  0.00           C  
ATOM   1314  O   GLU A  83     189.517 115.284   9.372  1.00  0.00           O  
ATOM   1315  CB  GLU A  83     191.087 112.628   8.244  1.00  0.00           C  
ATOM   1316  CG  GLU A  83     190.876 111.494   7.251  1.00  0.00           C  
ATOM   1317  CD  GLU A  83     191.349 110.165   7.771  1.00  0.00           C  
ATOM   1318  OE1 GLU A  83     192.113 110.152   8.706  1.00  0.00           O  
ATOM   1319  OE2 GLU A  83     190.946 109.161   7.233  1.00  0.00           O  
ATOM   1320  H   GLU A  83     192.457 113.882   6.503  1.00  0.00           H  
ATOM   1321  HA  GLU A  83     189.713 113.952   7.252  1.00  0.00           H  
ATOM   1322 1HB  GLU A  83     192.140 112.631   8.529  1.00  0.00           H  
ATOM   1323 2HB  GLU A  83     190.507 112.402   9.138  1.00  0.00           H  
ATOM   1324 1HG  GLU A  83     189.814 111.422   7.018  1.00  0.00           H  
ATOM   1325 2HG  GLU A  83     191.406 111.728   6.330  1.00  0.00           H  
ATOM   1326  N   VAL A  84     191.754 115.519   9.292  1.00  0.00           N  
ATOM   1327  CA  VAL A  84     191.800 116.503  10.367  1.00  0.00           C  
ATOM   1328  C   VAL A  84     191.325 117.867   9.887  1.00  0.00           C  
ATOM   1329  O   VAL A  84     190.606 118.571  10.596  1.00  0.00           O  
ATOM   1330  CB  VAL A  84     193.235 116.628  10.915  1.00  0.00           C  
ATOM   1331  CG1 VAL A  84     193.303 117.703  11.990  1.00  0.00           C  
ATOM   1332  CG2 VAL A  84     193.698 115.287  11.464  1.00  0.00           C  
ATOM   1333  H   VAL A  84     192.615 115.226   8.855  1.00  0.00           H  
ATOM   1334  HA  VAL A  84     191.129 116.179  11.163  1.00  0.00           H  
ATOM   1335  HB  VAL A  84     193.897 116.939  10.108  1.00  0.00           H  
ATOM   1336 1HG1 VAL A  84     194.324 117.778  12.366  1.00  0.00           H  
ATOM   1337 2HG1 VAL A  84     193.002 118.661  11.565  1.00  0.00           H  
ATOM   1338 3HG1 VAL A  84     192.634 117.442  12.808  1.00  0.00           H  
ATOM   1339 1HG2 VAL A  84     194.712 115.382  11.849  1.00  0.00           H  
ATOM   1340 2HG2 VAL A  84     193.032 114.974  12.268  1.00  0.00           H  
ATOM   1341 3HG2 VAL A  84     193.680 114.543  10.668  1.00  0.00           H  
ATOM   1342  N   ALA A  85     191.727 118.237   8.675  1.00  0.00           N  
ATOM   1343  CA  ALA A  85     191.273 119.478   8.063  1.00  0.00           C  
ATOM   1344  C   ALA A  85     189.753 119.516   7.951  1.00  0.00           C  
ATOM   1345  O   ALA A  85     189.132 120.560   8.149  1.00  0.00           O  
ATOM   1346  CB  ALA A  85     191.907 119.656   6.690  1.00  0.00           C  
ATOM   1347  H   ALA A  85     192.364 117.641   8.166  1.00  0.00           H  
ATOM   1348  HA  ALA A  85     191.577 120.311   8.699  1.00  0.00           H  
ATOM   1349 1HB  ALA A  85     191.557 120.588   6.246  1.00  0.00           H  
ATOM   1350 2HB  ALA A  85     192.992 119.688   6.793  1.00  0.00           H  
ATOM   1351 3HB  ALA A  85     191.628 118.822   6.050  1.00  0.00           H  
ATOM   1352  N   LEU A  86     189.160 118.370   7.635  1.00  0.00           N  
ATOM   1353  CA  LEU A  86     187.709 118.244   7.594  1.00  0.00           C  
ATOM   1354  C   LEU A  86     187.090 118.566   8.947  1.00  0.00           C  
ATOM   1355  O   LEU A  86     186.154 119.359   9.040  1.00  0.00           O  
ATOM   1356  CB  LEU A  86     187.313 116.824   7.168  1.00  0.00           C  
ATOM   1357  CG  LEU A  86     185.806 116.544   7.108  1.00  0.00           C  
ATOM   1358  CD1 LEU A  86     185.199 117.281   5.922  1.00  0.00           C  
ATOM   1359  CD2 LEU A  86     185.572 115.045   6.999  1.00  0.00           C  
ATOM   1360  H   LEU A  86     189.730 117.565   7.415  1.00  0.00           H  
ATOM   1361  HA  LEU A  86     187.319 118.962   6.872  1.00  0.00           H  
ATOM   1362 1HB  LEU A  86     187.725 116.630   6.179  1.00  0.00           H  
ATOM   1363 2HB  LEU A  86     187.754 116.115   7.868  1.00  0.00           H  
ATOM   1364  HG  LEU A  86     185.329 116.921   8.014  1.00  0.00           H  
ATOM   1365 1HD1 LEU A  86     184.128 117.082   5.879  1.00  0.00           H  
ATOM   1366 2HD1 LEU A  86     185.364 118.352   6.035  1.00  0.00           H  
ATOM   1367 3HD1 LEU A  86     185.668 116.936   5.001  1.00  0.00           H  
ATOM   1368 1HD2 LEU A  86     184.500 114.846   6.957  1.00  0.00           H  
ATOM   1369 2HD2 LEU A  86     186.047 114.667   6.093  1.00  0.00           H  
ATOM   1370 3HD2 LEU A  86     186.000 114.546   7.869  1.00  0.00           H  
ATOM   1371  N   ARG A  87     187.620 117.946   9.998  1.00  0.00           N  
ATOM   1372  CA  ARG A  87     187.125 118.174  11.351  1.00  0.00           C  
ATOM   1373  C   ARG A  87     187.206 119.647  11.728  1.00  0.00           C  
ATOM   1374  O   ARG A  87     186.292 120.192  12.345  1.00  0.00           O  
ATOM   1375  CB  ARG A  87     187.918 117.352  12.357  1.00  0.00           C  
ATOM   1376  CG  ARG A  87     187.452 117.482  13.798  1.00  0.00           C  
ATOM   1377  CD  ARG A  87     188.249 116.624  14.712  1.00  0.00           C  
ATOM   1378  NE  ARG A  87     189.621 117.089  14.832  1.00  0.00           N  
ATOM   1379  CZ  ARG A  87     190.632 116.365  15.351  1.00  0.00           C  
ATOM   1380  NH1 ARG A  87     190.409 115.146  15.792  1.00  0.00           N  
ATOM   1381  NH2 ARG A  87     191.848 116.878  15.416  1.00  0.00           N  
ATOM   1382  H   ARG A  87     188.384 117.303   9.856  1.00  0.00           H  
ATOM   1383  HA  ARG A  87     186.075 117.880  11.389  1.00  0.00           H  
ATOM   1384 1HB  ARG A  87     187.866 116.299  12.087  1.00  0.00           H  
ATOM   1385 2HB  ARG A  87     188.967 117.648  12.322  1.00  0.00           H  
ATOM   1386 1HG  ARG A  87     187.554 118.517  14.122  1.00  0.00           H  
ATOM   1387 2HG  ARG A  87     186.406 117.181  13.870  1.00  0.00           H  
ATOM   1388 1HD  ARG A  87     187.798 116.633  15.704  1.00  0.00           H  
ATOM   1389 2HD  ARG A  87     188.267 115.604  14.331  1.00  0.00           H  
ATOM   1390  HE  ARG A  87     189.832 118.022  14.504  1.00  0.00           H  
ATOM   1391 1HH1 ARG A  87     189.479 114.754  15.742  1.00  0.00           H  
ATOM   1392 2HH1 ARG A  87     191.166 114.603  16.180  1.00  0.00           H  
ATOM   1393 1HH2 ARG A  87     192.020 117.815  15.077  1.00  0.00           H  
ATOM   1394 2HH2 ARG A  87     192.605 116.336  15.804  1.00  0.00           H  
ATOM   1395  N   ALA A  88     188.308 120.289  11.352  1.00  0.00           N  
ATOM   1396  CA  ALA A  88     188.522 121.695  11.672  1.00  0.00           C  
ATOM   1397  C   ALA A  88     187.400 122.564  11.118  1.00  0.00           C  
ATOM   1398  O   ALA A  88     186.886 123.446  11.807  1.00  0.00           O  
ATOM   1399  CB  ALA A  88     189.867 122.162  11.135  1.00  0.00           C  
ATOM   1400  H   ALA A  88     189.014 119.790  10.830  1.00  0.00           H  
ATOM   1401  HA  ALA A  88     188.522 121.807  12.758  1.00  0.00           H  
ATOM   1402 1HB  ALA A  88     190.012 123.213  11.382  1.00  0.00           H  
ATOM   1403 2HB  ALA A  88     190.664 121.569  11.584  1.00  0.00           H  
ATOM   1404 3HB  ALA A  88     189.888 122.037  10.053  1.00  0.00           H  
ATOM   1405  N   VAL A  89     187.023 122.308   9.870  1.00  0.00           N  
ATOM   1406  CA  VAL A  89     185.964 123.072   9.218  1.00  0.00           C  
ATOM   1407  C   VAL A  89     184.602 122.745   9.816  1.00  0.00           C  
ATOM   1408  O   VAL A  89     183.772 123.632  10.016  1.00  0.00           O  
ATOM   1409  CB  VAL A  89     185.943 122.775   7.707  1.00  0.00           C  
ATOM   1410  CG1 VAL A  89     184.761 123.466   7.044  1.00  0.00           C  
ATOM   1411  CG2 VAL A  89     187.252 123.220   7.074  1.00  0.00           C  
ATOM   1412  H   VAL A  89     187.482 121.570   9.358  1.00  0.00           H  
ATOM   1413  HA  VAL A  89     186.152 124.133   9.383  1.00  0.00           H  
ATOM   1414  HB  VAL A  89     185.813 121.703   7.558  1.00  0.00           H  
ATOM   1415 1HG1 VAL A  89     184.761 123.245   5.977  1.00  0.00           H  
ATOM   1416 2HG1 VAL A  89     183.833 123.105   7.489  1.00  0.00           H  
ATOM   1417 3HG1 VAL A  89     184.840 124.543   7.191  1.00  0.00           H  
ATOM   1418 1HG2 VAL A  89     187.231 123.006   6.005  1.00  0.00           H  
ATOM   1419 2HG2 VAL A  89     187.385 124.291   7.227  1.00  0.00           H  
ATOM   1420 3HG2 VAL A  89     188.081 122.683   7.535  1.00  0.00           H  
ATOM   1421  N   GLU A  90     184.378 121.467  10.097  1.00  0.00           N  
ATOM   1422  CA  GLU A  90     183.137 121.027  10.725  1.00  0.00           C  
ATOM   1423  C   GLU A  90     182.864 121.800  12.008  1.00  0.00           C  
ATOM   1424  O   GLU A  90     181.723 122.162  12.296  1.00  0.00           O  
ATOM   1425  CB  GLU A  90     183.193 119.528  11.025  1.00  0.00           C  
ATOM   1426  CG  GLU A  90     181.934 118.970  11.675  1.00  0.00           C  
ATOM   1427  CD  GLU A  90     182.039 117.503  11.989  1.00  0.00           C  
ATOM   1428  OE1 GLU A  90     182.686 116.801  11.249  1.00  0.00           O  
ATOM   1429  OE2 GLU A  90     181.472 117.084  12.971  1.00  0.00           O  
ATOM   1430  H   GLU A  90     185.084 120.781   9.875  1.00  0.00           H  
ATOM   1431  HA  GLU A  90     182.313 121.225  10.039  1.00  0.00           H  
ATOM   1432 1HB  GLU A  90     183.364 118.978  10.100  1.00  0.00           H  
ATOM   1433 2HB  GLU A  90     184.032 119.320  11.689  1.00  0.00           H  
ATOM   1434 1HG  GLU A  90     181.743 119.515  12.599  1.00  0.00           H  
ATOM   1435 2HG  GLU A  90     181.090 119.134  11.007  1.00  0.00           H  
ATOM   1436  N   LYS A  91     183.918 122.050  12.777  1.00  0.00           N  
ATOM   1437  CA  LYS A  91     183.803 122.834  14.002  1.00  0.00           C  
ATOM   1438  C   LYS A  91     183.287 124.238  13.715  1.00  0.00           C  
ATOM   1439  O   LYS A  91     182.415 124.747  14.418  1.00  0.00           O  
ATOM   1440  CB  LYS A  91     185.153 122.907  14.718  1.00  0.00           C  
ATOM   1441  CG  LYS A  91     185.602 121.595  15.348  1.00  0.00           C  
ATOM   1442  CD  LYS A  91     186.959 121.742  16.021  1.00  0.00           C  
ATOM   1443  CE  LYS A  91     187.416 120.428  16.638  1.00  0.00           C  
ATOM   1444  NZ  LYS A  91     188.760 120.546  17.266  1.00  0.00           N  
ATOM   1445  H   LYS A  91     184.822 121.692  12.507  1.00  0.00           H  
ATOM   1446  HA  LYS A  91     183.082 122.346  14.658  1.00  0.00           H  
ATOM   1447 1HB  LYS A  91     185.923 123.220  14.013  1.00  0.00           H  
ATOM   1448 2HB  LYS A  91     185.106 123.658  15.507  1.00  0.00           H  
ATOM   1449 1HG  LYS A  91     184.870 121.279  16.092  1.00  0.00           H  
ATOM   1450 2HG  LYS A  91     185.668 120.826  14.580  1.00  0.00           H  
ATOM   1451 1HD  LYS A  91     187.697 122.065  15.286  1.00  0.00           H  
ATOM   1452 2HD  LYS A  91     186.897 122.497  16.804  1.00  0.00           H  
ATOM   1453 1HE  LYS A  91     186.701 120.114  17.397  1.00  0.00           H  
ATOM   1454 2HE  LYS A  91     187.456 119.659  15.867  1.00  0.00           H  
ATOM   1455 1HZ  LYS A  91     189.027 119.656  17.662  1.00  0.00           H  
ATOM   1456 2HZ  LYS A  91     189.437 120.819  16.566  1.00  0.00           H  
ATOM   1457 3HZ  LYS A  91     188.731 121.244  17.996  1.00  0.00           H  
ATOM   1458  N   VAL A  92     183.833 124.861  12.674  1.00  0.00           N  
ATOM   1459  CA  VAL A  92     183.429 126.208  12.290  1.00  0.00           C  
ATOM   1460  C   VAL A  92     181.971 126.240  11.851  1.00  0.00           C  
ATOM   1461  O   VAL A  92     181.244 127.189  12.147  1.00  0.00           O  
ATOM   1462  CB  VAL A  92     184.320 126.727  11.145  1.00  0.00           C  
ATOM   1463  CG1 VAL A  92     183.871 128.113  10.708  1.00  0.00           C  
ATOM   1464  CG2 VAL A  92     185.775 126.746  11.589  1.00  0.00           C  
ATOM   1465  H   VAL A  92     184.544 124.388  12.137  1.00  0.00           H  
ATOM   1466  HA  VAL A  92     183.527 126.859  13.158  1.00  0.00           H  
ATOM   1467  HB  VAL A  92     184.210 126.067  10.284  1.00  0.00           H  
ATOM   1468 1HG1 VAL A  92     184.511 128.464   9.898  1.00  0.00           H  
ATOM   1469 2HG1 VAL A  92     182.839 128.069  10.361  1.00  0.00           H  
ATOM   1470 3HG1 VAL A  92     183.942 128.801  11.550  1.00  0.00           H  
ATOM   1471 1HG2 VAL A  92     186.398 127.113  10.774  1.00  0.00           H  
ATOM   1472 2HG2 VAL A  92     185.883 127.402  12.453  1.00  0.00           H  
ATOM   1473 3HG2 VAL A  92     186.086 125.737  11.858  1.00  0.00           H  
ATOM   1474  N   VAL A  93     181.548 125.200  11.142  1.00  0.00           N  
ATOM   1475  CA  VAL A  93     180.154 125.062  10.741  1.00  0.00           C  
ATOM   1476  C   VAL A  93     179.237 124.958  11.954  1.00  0.00           C  
ATOM   1477  O   VAL A  93     178.185 125.593  12.006  1.00  0.00           O  
ATOM   1478  CB  VAL A  93     179.975 123.812   9.857  1.00  0.00           C  
ATOM   1479  CG1 VAL A  93     178.498 123.553   9.596  1.00  0.00           C  
ATOM   1480  CG2 VAL A  93     180.730 123.990   8.549  1.00  0.00           C  
ATOM   1481  H   VAL A  93     182.210 124.486  10.875  1.00  0.00           H  
ATOM   1482  HA  VAL A  93     179.862 125.953  10.184  1.00  0.00           H  
ATOM   1483  HB  VAL A  93     180.365 122.945  10.388  1.00  0.00           H  
ATOM   1484 1HG1 VAL A  93     178.390 122.666   8.971  1.00  0.00           H  
ATOM   1485 2HG1 VAL A  93     177.984 123.392  10.544  1.00  0.00           H  
ATOM   1486 3HG1 VAL A  93     178.062 124.411   9.085  1.00  0.00           H  
ATOM   1487 1HG2 VAL A  93     180.599 123.104   7.930  1.00  0.00           H  
ATOM   1488 2HG2 VAL A  93     180.343 124.862   8.021  1.00  0.00           H  
ATOM   1489 3HG2 VAL A  93     181.790 124.134   8.759  1.00  0.00           H  
ATOM   1490  N   ARG A  94     179.645 124.153  12.929  1.00  0.00           N  
ATOM   1491  CA  ARG A  94     178.887 123.999  14.164  1.00  0.00           C  
ATOM   1492  C   ARG A  94     178.798 125.317  14.923  1.00  0.00           C  
ATOM   1493  O   ARG A  94     177.772 125.629  15.527  1.00  0.00           O  
ATOM   1494  CB  ARG A  94     179.526 122.945  15.055  1.00  0.00           C  
ATOM   1495  CG  ARG A  94     179.360 121.513  14.571  1.00  0.00           C  
ATOM   1496  CD  ARG A  94     180.088 120.553  15.439  1.00  0.00           C  
ATOM   1497  NE  ARG A  94     180.004 119.191  14.933  1.00  0.00           N  
ATOM   1498  CZ  ARG A  94     178.988 118.344  15.188  1.00  0.00           C  
ATOM   1499  NH1 ARG A  94     177.982 118.729  15.941  1.00  0.00           N  
ATOM   1500  NH2 ARG A  94     179.004 117.123  14.679  1.00  0.00           N  
ATOM   1501  H   ARG A  94     180.504 123.634  12.811  1.00  0.00           H  
ATOM   1502  HA  ARG A  94     177.871 123.696  13.911  1.00  0.00           H  
ATOM   1503 1HB  ARG A  94     180.593 123.142  15.145  1.00  0.00           H  
ATOM   1504 2HB  ARG A  94     179.097 123.006  16.056  1.00  0.00           H  
ATOM   1505 1HG  ARG A  94     178.304 121.247  14.576  1.00  0.00           H  
ATOM   1506 2HG  ARG A  94     179.753 121.425  13.557  1.00  0.00           H  
ATOM   1507 1HD  ARG A  94     181.140 120.832  15.489  1.00  0.00           H  
ATOM   1508 2HD  ARG A  94     179.660 120.570  16.441  1.00  0.00           H  
ATOM   1509  HE  ARG A  94     180.758 118.859  14.350  1.00  0.00           H  
ATOM   1510 1HH1 ARG A  94     177.970 119.662  16.329  1.00  0.00           H  
ATOM   1511 2HH1 ARG A  94     177.221 118.093  16.131  1.00  0.00           H  
ATOM   1512 1HH2 ARG A  94     179.777 116.827  14.100  1.00  0.00           H  
ATOM   1513 2HH2 ARG A  94     178.243 116.488  14.869  1.00  0.00           H  
ATOM   1514  N   VAL A  95     179.880 126.090  14.888  1.00  0.00           N  
ATOM   1515  CA  VAL A  95     179.888 127.425  15.473  1.00  0.00           C  
ATOM   1516  C   VAL A  95     178.877 128.333  14.787  1.00  0.00           C  
ATOM   1517  O   VAL A  95     178.136 129.063  15.446  1.00  0.00           O  
ATOM   1518  CB  VAL A  95     181.292 128.049  15.361  1.00  0.00           C  
ATOM   1519  CG1 VAL A  95     181.234 129.543  15.643  1.00  0.00           C  
ATOM   1520  CG2 VAL A  95     182.245 127.355  16.322  1.00  0.00           C  
ATOM   1521  H   VAL A  95     180.718 125.740  14.445  1.00  0.00           H  
ATOM   1522  HA  VAL A  95     179.601 127.344  16.523  1.00  0.00           H  
ATOM   1523  HB  VAL A  95     181.652 127.929  14.339  1.00  0.00           H  
ATOM   1524 1HG1 VAL A  95     182.235 129.968  15.560  1.00  0.00           H  
ATOM   1525 2HG1 VAL A  95     180.575 130.024  14.922  1.00  0.00           H  
ATOM   1526 3HG1 VAL A  95     180.854 129.708  16.651  1.00  0.00           H  
ATOM   1527 1HG2 VAL A  95     183.235 127.800  16.237  1.00  0.00           H  
ATOM   1528 2HG2 VAL A  95     181.881 127.470  17.343  1.00  0.00           H  
ATOM   1529 3HG2 VAL A  95     182.302 126.294  16.075  1.00  0.00           H  
ATOM   1530  N   ALA A  96     178.848 128.283  13.460  1.00  0.00           N  
ATOM   1531  CA  ALA A  96     177.921 129.095  12.681  1.00  0.00           C  
ATOM   1532  C   ALA A  96     176.478 128.822  13.084  1.00  0.00           C  
ATOM   1533  O   ALA A  96     175.675 129.747  13.212  1.00  0.00           O  
ATOM   1534  CB  ALA A  96     178.112 128.839  11.194  1.00  0.00           C  
ATOM   1535  H   ALA A  96     179.486 127.665  12.978  1.00  0.00           H  
ATOM   1536  HA  ALA A  96     178.129 130.146  12.885  1.00  0.00           H  
ATOM   1537 1HB  ALA A  96     177.412 129.454  10.626  1.00  0.00           H  
ATOM   1538 2HB  ALA A  96     179.133 129.095  10.908  1.00  0.00           H  
ATOM   1539 3HB  ALA A  96     177.927 127.788  10.979  1.00  0.00           H  
ATOM   1540  N   GLU A  97     176.154 127.549  13.281  1.00  0.00           N  
ATOM   1541  CA  GLU A  97     174.829 127.158  13.746  1.00  0.00           C  
ATOM   1542  C   GLU A  97     174.572 127.662  15.161  1.00  0.00           C  
ATOM   1543  O   GLU A  97     173.492 128.167  15.463  1.00  0.00           O  
ATOM   1544  CB  GLU A  97     174.676 125.636  13.701  1.00  0.00           C  
ATOM   1545  CG  GLU A  97     173.318 125.127  14.162  1.00  0.00           C  
ATOM   1546  CD  GLU A  97     173.204 123.627  14.105  1.00  0.00           C  
ATOM   1547  OE1 GLU A  97     173.989 123.017  13.420  1.00  0.00           O  
ATOM   1548  OE2 GLU A  97     172.334 123.093  14.750  1.00  0.00           O  
ATOM   1549  H   GLU A  97     176.844 126.833  13.103  1.00  0.00           H  
ATOM   1550  HA  GLU A  97     174.086 127.613  13.093  1.00  0.00           H  
ATOM   1551 1HB  GLU A  97     174.837 125.284  12.681  1.00  0.00           H  
ATOM   1552 2HB  GLU A  97     175.438 125.174  14.331  1.00  0.00           H  
ATOM   1553 1HG  GLU A  97     173.148 125.453  15.187  1.00  0.00           H  
ATOM   1554 2HG  GLU A  97     172.545 125.567  13.535  1.00  0.00           H  
ATOM   1555  N   LEU A  98     175.572 127.523  16.024  1.00  0.00           N  
ATOM   1556  CA  LEU A  98     175.453 127.957  17.412  1.00  0.00           C  
ATOM   1557  C   LEU A  98     175.247 129.463  17.501  1.00  0.00           C  
ATOM   1558  O   LEU A  98     174.443 129.943  18.299  1.00  0.00           O  
ATOM   1559  CB  LEU A  98     176.706 127.559  18.203  1.00  0.00           C  
ATOM   1560  CG  LEU A  98     176.735 128.003  19.671  1.00  0.00           C  
ATOM   1561  CD1 LEU A  98     175.526 127.430  20.399  1.00  0.00           C  
ATOM   1562  CD2 LEU A  98     178.032 127.538  20.317  1.00  0.00           C  
ATOM   1563  H   LEU A  98     176.438 127.106  15.713  1.00  0.00           H  
ATOM   1564  HA  LEU A  98     174.575 127.478  17.850  1.00  0.00           H  
ATOM   1565 1HB  LEU A  98     176.799 126.474  18.183  1.00  0.00           H  
ATOM   1566 2HB  LEU A  98     177.579 127.987  17.710  1.00  0.00           H  
ATOM   1567  HG  LEU A  98     176.672 129.090  19.724  1.00  0.00           H  
ATOM   1568 1HD1 LEU A  98     175.546 127.746  21.442  1.00  0.00           H  
ATOM   1569 2HD1 LEU A  98     174.612 127.794  19.929  1.00  0.00           H  
ATOM   1570 3HD1 LEU A  98     175.552 126.343  20.348  1.00  0.00           H  
ATOM   1571 1HD2 LEU A  98     178.053 127.854  21.360  1.00  0.00           H  
ATOM   1572 2HD2 LEU A  98     178.095 126.451  20.265  1.00  0.00           H  
ATOM   1573 3HD2 LEU A  98     178.879 127.976  19.788  1.00  0.00           H  
ATOM   1574  N   LEU A  99     175.983 130.205  16.680  1.00  0.00           N  
ATOM   1575  CA  LEU A  99     175.868 131.659  16.651  1.00  0.00           C  
ATOM   1576  C   LEU A  99     174.472 132.093  16.226  1.00  0.00           C  
ATOM   1577  O   LEU A  99     173.920 133.053  16.764  1.00  0.00           O  
ATOM   1578  CB  LEU A  99     176.908 132.254  15.693  1.00  0.00           C  
ATOM   1579  CG  LEU A  99     178.372 132.120  16.133  1.00  0.00           C  
ATOM   1580  CD1 LEU A  99     179.287 132.496  14.976  1.00  0.00           C  
ATOM   1581  CD2 LEU A  99     178.622 133.011  17.341  1.00  0.00           C  
ATOM   1582  H   LEU A  99     176.636 129.751  16.058  1.00  0.00           H  
ATOM   1583  HA  LEU A  99     176.040 132.039  17.659  1.00  0.00           H  
ATOM   1584 1HB  LEU A  99     176.808 131.766  14.725  1.00  0.00           H  
ATOM   1585 2HB  LEU A  99     176.696 133.315  15.566  1.00  0.00           H  
ATOM   1586  HG  LEU A  99     178.578 131.082  16.399  1.00  0.00           H  
ATOM   1587 1HD1 LEU A  99     180.327 132.400  15.289  1.00  0.00           H  
ATOM   1588 2HD1 LEU A  99     179.100 131.830  14.133  1.00  0.00           H  
ATOM   1589 3HD1 LEU A  99     179.092 133.525  14.677  1.00  0.00           H  
ATOM   1590 1HD2 LEU A  99     179.662 132.915  17.654  1.00  0.00           H  
ATOM   1591 2HD2 LEU A  99     178.417 134.048  17.076  1.00  0.00           H  
ATOM   1592 3HD2 LEU A  99     177.968 132.708  18.158  1.00  0.00           H  
ATOM   1593  N   LEU A 100     173.905 131.383  15.257  1.00  0.00           N  
ATOM   1594  CA  LEU A 100     172.531 131.622  14.833  1.00  0.00           C  
ATOM   1595  C   LEU A 100     171.554 131.392  15.977  1.00  0.00           C  
ATOM   1596  O   LEU A 100     170.680 132.218  16.238  1.00  0.00           O  
ATOM   1597  CB  LEU A 100     172.174 130.708  13.654  1.00  0.00           C  
ATOM   1598  CG  LEU A 100     170.690 130.676  13.264  1.00  0.00           C  
ATOM   1599  CD1 LEU A 100     170.237 132.076  12.873  1.00  0.00           C  
ATOM   1600  CD2 LEU A 100     170.488 129.696  12.118  1.00  0.00           C  
ATOM   1601  H   LEU A 100     174.443 130.657  14.801  1.00  0.00           H  
ATOM   1602  HA  LEU A 100     172.441 132.665  14.526  1.00  0.00           H  
ATOM   1603 1HB  LEU A 100     172.739 131.030  12.781  1.00  0.00           H  
ATOM   1604 2HB  LEU A 100     172.474 129.690  13.901  1.00  0.00           H  
ATOM   1605  HG  LEU A 100     170.095 130.360  14.121  1.00  0.00           H  
ATOM   1606 1HD1 LEU A 100     169.183 132.053  12.596  1.00  0.00           H  
ATOM   1607 2HD1 LEU A 100     170.375 132.752  13.717  1.00  0.00           H  
ATOM   1608 3HD1 LEU A 100     170.827 132.426  12.027  1.00  0.00           H  
ATOM   1609 1HD2 LEU A 100     169.434 129.672  11.841  1.00  0.00           H  
ATOM   1610 2HD2 LEU A 100     171.082 130.011  11.260  1.00  0.00           H  
ATOM   1611 3HD2 LEU A 100     170.803 128.700  12.431  1.00  0.00           H  
ATOM   1612  N   ARG A 101     171.706 130.262  16.660  1.00  0.00           N  
ATOM   1613  CA  ARG A 101     170.831 129.915  17.774  1.00  0.00           C  
ATOM   1614  C   ARG A 101     170.942 130.932  18.902  1.00  0.00           C  
ATOM   1615  O   ARG A 101     169.940 131.337  19.488  1.00  0.00           O  
ATOM   1616  CB  ARG A 101     171.167 128.531  18.310  1.00  0.00           C  
ATOM   1617  CG  ARG A 101     170.790 127.382  17.389  1.00  0.00           C  
ATOM   1618  CD  ARG A 101     171.197 126.069  17.955  1.00  0.00           C  
ATOM   1619  NE  ARG A 101     170.936 124.978  17.032  1.00  0.00           N  
ATOM   1620  CZ  ARG A 101     169.748 124.356  16.895  1.00  0.00           C  
ATOM   1621  NH1 ARG A 101     168.722 124.731  17.626  1.00  0.00           N  
ATOM   1622  NH2 ARG A 101     169.614 123.371  16.024  1.00  0.00           N  
ATOM   1623  H   ARG A 101     172.448 129.628  16.402  1.00  0.00           H  
ATOM   1624  HA  ARG A 101     169.799 129.928  17.419  1.00  0.00           H  
ATOM   1625 1HB  ARG A 101     172.238 128.464  18.496  1.00  0.00           H  
ATOM   1626 2HB  ARG A 101     170.658 128.374  19.261  1.00  0.00           H  
ATOM   1627 1HG  ARG A 101     169.708 127.372  17.244  1.00  0.00           H  
ATOM   1628 2HG  ARG A 101     171.284 127.508  16.425  1.00  0.00           H  
ATOM   1629 1HD  ARG A 101     172.263 126.083  18.175  1.00  0.00           H  
ATOM   1630 2HD  ARG A 101     170.640 125.880  18.872  1.00  0.00           H  
ATOM   1631  HE  ARG A 101     171.702 124.659  16.451  1.00  0.00           H  
ATOM   1632 1HH1 ARG A 101     168.825 125.486  18.292  1.00  0.00           H  
ATOM   1633 2HH1 ARG A 101     167.832 124.268  17.523  1.00  0.00           H  
ATOM   1634 1HH2 ARG A 101     170.402 123.081  15.462  1.00  0.00           H  
ATOM   1635 2HH2 ARG A 101     168.723 122.907  15.922  1.00  0.00           H  
ATOM   1636  N   LEU A 102     172.170 131.343  19.201  1.00  0.00           N  
ATOM   1637  CA  LEU A 102     172.416 132.336  20.239  1.00  0.00           C  
ATOM   1638  C   LEU A 102     171.867 133.699  19.834  1.00  0.00           C  
ATOM   1639  O   LEU A 102     171.300 134.421  20.656  1.00  0.00           O  
ATOM   1640  CB  LEU A 102     173.919 132.446  20.524  1.00  0.00           C  
ATOM   1641  CG  LEU A 102     174.564 131.218  21.179  1.00  0.00           C  
ATOM   1642  CD1 LEU A 102     176.080 131.348  21.122  1.00  0.00           C  
ATOM   1643  CD2 LEU A 102     174.079 131.095  22.615  1.00  0.00           C  
ATOM   1644  H   LEU A 102     172.956 130.954  18.698  1.00  0.00           H  
ATOM   1645  HA  LEU A 102     171.893 132.027  21.145  1.00  0.00           H  
ATOM   1646 1HB  LEU A 102     174.438 132.631  19.585  1.00  0.00           H  
ATOM   1647 2HB  LEU A 102     174.087 133.299  21.182  1.00  0.00           H  
ATOM   1648  HG  LEU A 102     174.285 130.321  20.624  1.00  0.00           H  
ATOM   1649 1HD1 LEU A 102     176.538 130.475  21.587  1.00  0.00           H  
ATOM   1650 2HD1 LEU A 102     176.401 131.415  20.082  1.00  0.00           H  
ATOM   1651 3HD1 LEU A 102     176.387 132.247  21.656  1.00  0.00           H  
ATOM   1652 1HD2 LEU A 102     174.536 130.221  23.081  1.00  0.00           H  
ATOM   1653 2HD2 LEU A 102     174.358 131.990  23.172  1.00  0.00           H  
ATOM   1654 3HD2 LEU A 102     172.994 130.985  22.625  1.00  0.00           H  
ATOM   1655  N   ALA A 103     172.042 134.048  18.565  1.00  0.00           N  
ATOM   1656  CA  ALA A 103     171.555 135.321  18.046  1.00  0.00           C  
ATOM   1657  C   ALA A 103     170.040 135.422  18.168  1.00  0.00           C  
ATOM   1658  O   ALA A 103     169.503 136.482  18.492  1.00  0.00           O  
ATOM   1659  CB  ALA A 103     171.980 135.501  16.597  1.00  0.00           C  
ATOM   1660  H   ALA A 103     172.523 133.416  17.942  1.00  0.00           H  
ATOM   1661  HA  ALA A 103     171.989 136.126  18.640  1.00  0.00           H  
ATOM   1662 1HB  ALA A 103     171.609 136.455  16.222  1.00  0.00           H  
ATOM   1663 2HB  ALA A 103     173.069 135.483  16.531  1.00  0.00           H  
ATOM   1664 3HB  ALA A 103     171.569 134.692  15.994  1.00  0.00           H  
ATOM   1665  N   LYS A 104     169.354 134.314  17.908  1.00  0.00           N  
ATOM   1666  CA  LYS A 104     167.901 134.274  18.002  1.00  0.00           C  
ATOM   1667  C   LYS A 104     167.435 134.436  19.442  1.00  0.00           C  
ATOM   1668  O   LYS A 104     166.466 135.145  19.716  1.00  0.00           O  
ATOM   1669  CB  LYS A 104     167.362 132.966  17.420  1.00  0.00           C  
ATOM   1670  CG  LYS A 104     165.843 132.854  17.423  1.00  0.00           C  
ATOM   1671  CD  LYS A 104     165.211 133.882  16.496  1.00  0.00           C  
ATOM   1672  CE  LYS A 104     163.732 133.597  16.280  1.00  0.00           C  
ATOM   1673  NZ  LYS A 104     163.098 134.602  15.383  1.00  0.00           N  
ATOM   1674  H   LYS A 104     169.854 133.478  17.639  1.00  0.00           H  
ATOM   1675  HA  LYS A 104     167.492 135.107  17.426  1.00  0.00           H  
ATOM   1676 1HB  LYS A 104     167.703 132.858  16.390  1.00  0.00           H  
ATOM   1677 2HB  LYS A 104     167.760 132.124  17.988  1.00  0.00           H  
ATOM   1678 1HG  LYS A 104     165.551 131.855  17.098  1.00  0.00           H  
ATOM   1679 2HG  LYS A 104     165.469 133.011  18.434  1.00  0.00           H  
ATOM   1680 1HD  LYS A 104     165.322 134.878  16.927  1.00  0.00           H  
ATOM   1681 2HD  LYS A 104     165.720 133.864  15.533  1.00  0.00           H  
ATOM   1682 1HE  LYS A 104     163.613 132.609  15.839  1.00  0.00           H  
ATOM   1683 2HE  LYS A 104     163.215 133.609  17.239  1.00  0.00           H  
ATOM   1684 1HZ  LYS A 104     162.120 134.379  15.266  1.00  0.00           H  
ATOM   1685 2HZ  LYS A 104     163.187 135.521  15.792  1.00  0.00           H  
ATOM   1686 3HZ  LYS A 104     163.557 134.588  14.484  1.00  0.00           H  
ATOM   1687  N   GLU A 105     168.133 133.777  20.362  1.00  0.00           N  
ATOM   1688  CA  GLU A 105     167.823 133.886  21.782  1.00  0.00           C  
ATOM   1689  C   GLU A 105     168.161 135.272  22.315  1.00  0.00           C  
ATOM   1690  O   GLU A 105     167.443 135.820  23.152  1.00  0.00           O  
ATOM   1691  CB  GLU A 105     168.585 132.824  22.576  1.00  0.00           C  
ATOM   1692  CG  GLU A 105     168.121 131.396  22.323  1.00  0.00           C  
ATOM   1693  CD  GLU A 105     166.693 131.164  22.731  1.00  0.00           C  
ATOM   1694  OE1 GLU A 105     166.405 131.266  23.899  1.00  0.00           O  
ATOM   1695  OE2 GLU A 105     165.889 130.884  21.873  1.00  0.00           O  
ATOM   1696  H   GLU A 105     168.898 133.185  20.068  1.00  0.00           H  
ATOM   1697  HA  GLU A 105     166.751 133.735  21.916  1.00  0.00           H  
ATOM   1698 1HB  GLU A 105     169.646 132.879  22.333  1.00  0.00           H  
ATOM   1699 2HB  GLU A 105     168.483 133.024  23.643  1.00  0.00           H  
ATOM   1700 1HG  GLU A 105     168.224 131.175  21.261  1.00  0.00           H  
ATOM   1701 2HG  GLU A 105     168.767 130.712  22.872  1.00  0.00           H  
ATOM   1702  N   ALA A 106     169.261 135.836  21.827  1.00  0.00           N  
ATOM   1703  CA  ALA A 106     169.713 137.147  22.271  1.00  0.00           C  
ATOM   1704  C   ALA A 106     168.875 138.259  21.653  1.00  0.00           C  
ATOM   1705  O   ALA A 106     168.676 139.311  22.259  1.00  0.00           O  
ATOM   1706  CB  ALA A 106     171.183 137.343  21.932  1.00  0.00           C  
ATOM   1707  H   ALA A 106     169.800 135.342  21.127  1.00  0.00           H  
ATOM   1708  HA  ALA A 106     169.592 137.208  23.355  1.00  0.00           H  
ATOM   1709 1HB  ALA A 106     171.507 138.327  22.271  1.00  0.00           H  
ATOM   1710 2HB  ALA A 106     171.777 136.575  22.429  1.00  0.00           H  
ATOM   1711 3HB  ALA A 106     171.322 137.267  20.855  1.00  0.00           H  
ATOM   1712  N   GLY A 107     168.387 138.018  20.441  1.00  0.00           N  
ATOM   1713  CA  GLY A 107     167.665 139.039  19.690  1.00  0.00           C  
ATOM   1714  C   GLY A 107     168.623 140.060  19.088  1.00  0.00           C  
ATOM   1715  O   GLY A 107     168.289 141.238  18.960  1.00  0.00           O  
ATOM   1716  H   GLY A 107     168.519 137.106  20.029  1.00  0.00           H  
ATOM   1717 1HA  GLY A 107     167.087 138.566  18.896  1.00  0.00           H  
ATOM   1718 2HA  GLY A 107     166.958 139.542  20.348  1.00  0.00           H  
ATOM   1719  N   SER A 108     169.815 139.602  18.719  1.00  0.00           N  
ATOM   1720  CA  SER A 108     170.861 140.492  18.234  1.00  0.00           C  
ATOM   1721  C   SER A 108     171.059 140.343  16.732  1.00  0.00           C  
ATOM   1722  O   SER A 108     171.463 139.285  16.250  1.00  0.00           O  
ATOM   1723  CB  SER A 108     172.164 140.207  18.956  1.00  0.00           C  
ATOM   1724  OG  SER A 108     173.239 140.842  18.320  1.00  0.00           O  
ATOM   1725  H   SER A 108     169.998 138.611  18.776  1.00  0.00           H  
ATOM   1726  HA  SER A 108     170.559 141.521  18.428  1.00  0.00           H  
ATOM   1727 1HB  SER A 108     172.092 140.552  19.987  1.00  0.00           H  
ATOM   1728 2HB  SER A 108     172.337 139.132  18.982  1.00  0.00           H  
ATOM   1729  HG  SER A 108     173.941 140.892  18.973  1.00  0.00           H  
ATOM   1730  N   GLU A 109     170.770 141.412  15.994  1.00  0.00           N  
ATOM   1731  CA  GLU A 109     170.946 141.412  14.545  1.00  0.00           C  
ATOM   1732  C   GLU A 109     172.418 141.276  14.171  1.00  0.00           C  
ATOM   1733  O   GLU A 109     172.756 140.629  13.180  1.00  0.00           O  
ATOM   1734  CB  GLU A 109     170.372 142.694  13.937  1.00  0.00           C  
ATOM   1735  CG  GLU A 109     168.868 142.851  14.106  1.00  0.00           C  
ATOM   1736  CD  GLU A 109     168.482 143.369  15.463  1.00  0.00           C  
ATOM   1737  OE1 GLU A 109     169.360 143.633  16.249  1.00  0.00           O  
ATOM   1738  OE2 GLU A 109     167.307 143.502  15.715  1.00  0.00           O  
ATOM   1739  H   GLU A 109     170.420 142.241  16.446  1.00  0.00           H  
ATOM   1740  HA  GLU A 109     170.418 140.553  14.133  1.00  0.00           H  
ATOM   1741 1HB  GLU A 109     170.852 143.560  14.394  1.00  0.00           H  
ATOM   1742 2HB  GLU A 109     170.594 142.722  12.870  1.00  0.00           H  
ATOM   1743 1HG  GLU A 109     168.498 143.541  13.348  1.00  0.00           H  
ATOM   1744 2HG  GLU A 109     168.392 141.885  13.942  1.00  0.00           H  
ATOM   1745  N   GLU A 110     173.286 141.886  14.969  1.00  0.00           N  
ATOM   1746  CA  GLU A 110     174.722 141.827  14.727  1.00  0.00           C  
ATOM   1747  C   GLU A 110     175.260 140.417  14.945  1.00  0.00           C  
ATOM   1748  O   GLU A 110     176.188 139.984  14.263  1.00  0.00           O  
ATOM   1749  CB  GLU A 110     175.459 142.811  15.638  1.00  0.00           C  
ATOM   1750  CG  GLU A 110     175.188 144.277  15.328  1.00  0.00           C  
ATOM   1751  CD  GLU A 110     175.612 144.670  13.941  1.00  0.00           C  
ATOM   1752  OE1 GLU A 110     176.736 144.408  13.587  1.00  0.00           O  
ATOM   1753  OE2 GLU A 110     174.810 145.233  13.233  1.00  0.00           O  
ATOM   1754  H   GLU A 110     172.943 142.406  15.763  1.00  0.00           H  
ATOM   1755  HA  GLU A 110     174.909 142.093  13.686  1.00  0.00           H  
ATOM   1756 1HB  GLU A 110     175.174 142.630  16.674  1.00  0.00           H  
ATOM   1757 2HB  GLU A 110     176.533 142.646  15.560  1.00  0.00           H  
ATOM   1758 1HG  GLU A 110     174.121 144.470  15.438  1.00  0.00           H  
ATOM   1759 2HG  GLU A 110     175.717 144.894  16.053  1.00  0.00           H  
ATOM   1760  N   ALA A 111     174.671 139.708  15.901  1.00  0.00           N  
ATOM   1761  CA  ALA A 111     175.033 138.319  16.157  1.00  0.00           C  
ATOM   1762  C   ALA A 111     174.714 137.437  14.958  1.00  0.00           C  
ATOM   1763  O   ALA A 111     175.447 136.494  14.655  1.00  0.00           O  
ATOM   1764  CB  ALA A 111     174.318 137.803  17.397  1.00  0.00           C  
ATOM   1765  H   ALA A 111     173.954 140.141  16.466  1.00  0.00           H  
ATOM   1766  HA  ALA A 111     176.108 138.268  16.328  1.00  0.00           H  
ATOM   1767 1HB  ALA A 111     174.598 136.765  17.573  1.00  0.00           H  
ATOM   1768 2HB  ALA A 111     174.601 138.407  18.258  1.00  0.00           H  
ATOM   1769 3HB  ALA A 111     173.241 137.867  17.248  1.00  0.00           H  
ATOM   1770  N   LEU A 112     173.619 137.748  14.275  1.00  0.00           N  
ATOM   1771  CA  LEU A 112     173.255 137.047  13.049  1.00  0.00           C  
ATOM   1772  C   LEU A 112     174.280 137.291  11.948  1.00  0.00           C  
ATOM   1773  O   LEU A 112     174.621 136.383  11.193  1.00  0.00           O  
ATOM   1774  CB  LEU A 112     171.868 137.497  12.574  1.00  0.00           C  
ATOM   1775  CG  LEU A 112     170.688 137.049  13.446  1.00  0.00           C  
ATOM   1776  CD1 LEU A 112     169.419 137.753  12.985  1.00  0.00           C  
ATOM   1777  CD2 LEU A 112     170.537 135.537  13.358  1.00  0.00           C  
ATOM   1778  H   LEU A 112     173.021 138.488  14.613  1.00  0.00           H  
ATOM   1779  HA  LEU A 112     173.238 135.976  13.253  1.00  0.00           H  
ATOM   1780 1HB  LEU A 112     171.852 138.584  12.529  1.00  0.00           H  
ATOM   1781 2HB  LEU A 112     171.703 137.110  11.568  1.00  0.00           H  
ATOM   1782  HG  LEU A 112     170.872 137.336  14.482  1.00  0.00           H  
ATOM   1783 1HD1 LEU A 112     168.581 137.435  13.605  1.00  0.00           H  
ATOM   1784 2HD1 LEU A 112     169.548 138.832  13.077  1.00  0.00           H  
ATOM   1785 3HD1 LEU A 112     169.219 137.498  11.946  1.00  0.00           H  
ATOM   1786 1HD2 LEU A 112     169.699 135.219  13.979  1.00  0.00           H  
ATOM   1787 2HD2 LEU A 112     170.352 135.249  12.323  1.00  0.00           H  
ATOM   1788 3HD2 LEU A 112     171.451 135.059  13.710  1.00  0.00           H  
ATOM   1789  N   LYS A 113     174.769 138.525  11.865  1.00  0.00           N  
ATOM   1790  CA  LYS A 113     175.804 138.875  10.902  1.00  0.00           C  
ATOM   1791  C   LYS A 113     177.073 138.066  11.139  1.00  0.00           C  
ATOM   1792  O   LYS A 113     177.718 137.615  10.195  1.00  0.00           O  
ATOM   1793  CB  LYS A 113     176.113 140.371  10.967  1.00  0.00           C  
ATOM   1794  CG  LYS A 113     175.002 141.267  10.436  1.00  0.00           C  
ATOM   1795  CD  LYS A 113     175.367 142.738  10.569  1.00  0.00           C  
ATOM   1796  CE  LYS A 113     174.207 143.636  10.165  1.00  0.00           C  
ATOM   1797  NZ  LYS A 113     174.498 145.072  10.424  1.00  0.00           N  
ATOM   1798  H   LYS A 113     174.411 139.238  12.486  1.00  0.00           H  
ATOM   1799  HA  LYS A 113     175.442 138.635   9.901  1.00  0.00           H  
ATOM   1800 1HB  LYS A 113     176.307 140.657  12.001  1.00  0.00           H  
ATOM   1801 2HB  LYS A 113     177.016 140.582  10.394  1.00  0.00           H  
ATOM   1802 1HG  LYS A 113     174.823 141.039   9.384  1.00  0.00           H  
ATOM   1803 2HG  LYS A 113     174.084 141.077  10.991  1.00  0.00           H  
ATOM   1804 1HD  LYS A 113     175.640 142.953  11.603  1.00  0.00           H  
ATOM   1805 2HD  LYS A 113     176.224 142.959   9.932  1.00  0.00           H  
ATOM   1806 1HE  LYS A 113     173.999 143.505   9.104  1.00  0.00           H  
ATOM   1807 2HE  LYS A 113     173.316 143.352  10.724  1.00  0.00           H  
ATOM   1808 1HZ  LYS A 113     173.706 145.632  10.143  1.00  0.00           H  
ATOM   1809 2HZ  LYS A 113     174.674 145.208  11.409  1.00  0.00           H  
ATOM   1810 3HZ  LYS A 113     175.312 145.352   9.895  1.00  0.00           H  
ATOM   1811  N   ALA A 114     177.426 137.889  12.409  1.00  0.00           N  
ATOM   1812  CA  ALA A 114     178.569 137.061  12.776  1.00  0.00           C  
ATOM   1813  C   ALA A 114     178.377 135.621  12.321  1.00  0.00           C  
ATOM   1814  O   ALA A 114     179.300 134.998  11.797  1.00  0.00           O  
ATOM   1815  CB  ALA A 114     178.800 137.113  14.280  1.00  0.00           C  
ATOM   1816  H   ALA A 114     176.888 138.338  13.136  1.00  0.00           H  
ATOM   1817  HA  ALA A 114     179.454 137.452  12.273  1.00  0.00           H  
ATOM   1818 1HB  ALA A 114     179.656 136.490  14.538  1.00  0.00           H  
ATOM   1819 2HB  ALA A 114     178.995 138.142  14.582  1.00  0.00           H  
ATOM   1820 3HB  ALA A 114     177.915 136.745  14.796  1.00  0.00           H  
ATOM   1821  N   ALA A 115     177.171 135.098  12.523  1.00  0.00           N  
ATOM   1822  CA  ALA A 115     176.829 133.761  12.052  1.00  0.00           C  
ATOM   1823  C   ALA A 115     176.909 133.674  10.533  1.00  0.00           C  
ATOM   1824  O   ALA A 115     177.349 132.663   9.982  1.00  0.00           O  
ATOM   1825  CB  ALA A 115     175.438 133.370  12.531  1.00  0.00           C  
ATOM   1826  H   ALA A 115     176.477 135.640  13.014  1.00  0.00           H  
ATOM   1827  HA  ALA A 115     177.550 133.054  12.462  1.00  0.00           H  
ATOM   1828 1HB  ALA A 115     175.197 132.370  12.173  1.00  0.00           H  
ATOM   1829 2HB  ALA A 115     175.413 133.380  13.621  1.00  0.00           H  
ATOM   1830 3HB  ALA A 115     174.709 134.080  12.146  1.00  0.00           H  
ATOM   1831  N   LEU A 116     176.480 134.737   9.863  1.00  0.00           N  
ATOM   1832  CA  LEU A 116     176.510 134.786   8.405  1.00  0.00           C  
ATOM   1833  C   LEU A 116     177.938 134.692   7.880  1.00  0.00           C  
ATOM   1834  O   LEU A 116     178.215 133.957   6.932  1.00  0.00           O  
ATOM   1835  CB  LEU A 116     175.858 136.081   7.904  1.00  0.00           C  
ATOM   1836  CG  LEU A 116     175.635 136.171   6.389  1.00  0.00           C  
ATOM   1837  CD1 LEU A 116     174.546 135.190   5.977  1.00  0.00           C  
ATOM   1838  CD2 LEU A 116     175.257 137.597   6.016  1.00  0.00           C  
ATOM   1839  H   LEU A 116     176.125 135.532  10.373  1.00  0.00           H  
ATOM   1840  HA  LEU A 116     175.961 133.925   8.019  1.00  0.00           H  
ATOM   1841 1HB  LEU A 116     174.890 136.192   8.389  1.00  0.00           H  
ATOM   1842 2HB  LEU A 116     176.487 136.922   8.198  1.00  0.00           H  
ATOM   1843  HG  LEU A 116     176.551 135.891   5.869  1.00  0.00           H  
ATOM   1844 1HD1 LEU A 116     174.388 135.254   4.900  1.00  0.00           H  
ATOM   1845 2HD1 LEU A 116     174.852 134.177   6.238  1.00  0.00           H  
ATOM   1846 3HD1 LEU A 116     173.620 135.436   6.495  1.00  0.00           H  
ATOM   1847 1HD2 LEU A 116     175.099 137.661   4.939  1.00  0.00           H  
ATOM   1848 2HD2 LEU A 116     174.340 137.878   6.534  1.00  0.00           H  
ATOM   1849 3HD2 LEU A 116     176.060 138.274   6.306  1.00  0.00           H  
ATOM   1850  N   GLU A 117     178.840 135.444   8.502  1.00  0.00           N  
ATOM   1851  CA  GLU A 117     180.233 135.480   8.072  1.00  0.00           C  
ATOM   1852  C   GLU A 117     180.923 134.147   8.326  1.00  0.00           C  
ATOM   1853  O   GLU A 117     181.591 133.604   7.446  1.00  0.00           O  
ATOM   1854  CB  GLU A 117     180.985 136.601   8.793  1.00  0.00           C  
ATOM   1855  CG  GLU A 117     182.447 136.735   8.393  1.00  0.00           C  
ATOM   1856  CD  GLU A 117     182.626 137.154   6.961  1.00  0.00           C  
ATOM   1857  OE1 GLU A 117     181.704 137.696   6.401  1.00  0.00           O  
ATOM   1858  OE2 GLU A 117     183.686 136.931   6.425  1.00  0.00           O  
ATOM   1859  H   GLU A 117     178.555 136.003   9.294  1.00  0.00           H  
ATOM   1860  HA  GLU A 117     180.259 135.666   6.997  1.00  0.00           H  
ATOM   1861 1HB  GLU A 117     180.495 137.554   8.595  1.00  0.00           H  
ATOM   1862 2HB  GLU A 117     180.947 136.430   9.869  1.00  0.00           H  
ATOM   1863 1HG  GLU A 117     182.923 137.474   9.038  1.00  0.00           H  
ATOM   1864 2HG  GLU A 117     182.946 135.780   8.552  1.00  0.00           H  
ATOM   1865  N   ILE A 118     180.760 133.624   9.536  1.00  0.00           N  
ATOM   1866  CA  ILE A 118     181.392 132.366   9.919  1.00  0.00           C  
ATOM   1867  C   ILE A 118     180.896 131.214   9.055  1.00  0.00           C  
ATOM   1868  O   ILE A 118     181.677 130.357   8.638  1.00  0.00           O  
ATOM   1869  CB  ILE A 118     181.128 132.048  11.402  1.00  0.00           C  
ATOM   1870  CG1 ILE A 118     181.775 133.106  12.299  1.00  0.00           C  
ATOM   1871  CG2 ILE A 118     181.646 130.661  11.749  1.00  0.00           C  
ATOM   1872  CD1 ILE A 118     183.286 133.121  12.233  1.00  0.00           C  
ATOM   1873  H   ILE A 118     180.182 134.108  10.208  1.00  0.00           H  
ATOM   1874  HA  ILE A 118     182.467 132.457   9.762  1.00  0.00           H  
ATOM   1875  HB  ILE A 118     180.056 132.084  11.596  1.00  0.00           H  
ATOM   1876 1HG1 ILE A 118     181.412 134.094  12.017  1.00  0.00           H  
ATOM   1877 2HG1 ILE A 118     181.482 132.934  13.335  1.00  0.00           H  
ATOM   1878 1HG2 ILE A 118     181.452 130.453  12.801  1.00  0.00           H  
ATOM   1879 2HG2 ILE A 118     181.141 129.919  11.133  1.00  0.00           H  
ATOM   1880 3HG2 ILE A 118     182.720 130.617  11.563  1.00  0.00           H  
ATOM   1881 1HD1 ILE A 118     183.671 133.896  12.895  1.00  0.00           H  
ATOM   1882 2HD1 ILE A 118     183.673 132.151  12.545  1.00  0.00           H  
ATOM   1883 3HD1 ILE A 118     183.603 133.327  11.212  1.00  0.00           H  
ATOM   1884  N   ALA A 119     179.595 131.201   8.786  1.00  0.00           N  
ATOM   1885  CA  ALA A 119     178.999 130.176   7.937  1.00  0.00           C  
ATOM   1886  C   ALA A 119     179.660 130.144   6.567  1.00  0.00           C  
ATOM   1887  O   ALA A 119     180.114 129.094   6.110  1.00  0.00           O  
ATOM   1888  CB  ALA A 119     177.501 130.409   7.798  1.00  0.00           C  
ATOM   1889  H   ALA A 119     179.003 131.918   9.180  1.00  0.00           H  
ATOM   1890  HA  ALA A 119     179.158 129.203   8.403  1.00  0.00           H  
ATOM   1891 1HB  ALA A 119     177.071 129.635   7.161  1.00  0.00           H  
ATOM   1892 2HB  ALA A 119     177.034 130.372   8.781  1.00  0.00           H  
ATOM   1893 3HB  ALA A 119     177.326 131.386   7.350  1.00  0.00           H  
ATOM   1894  N   GLU A 120     179.712 131.299   5.911  1.00  0.00           N  
ATOM   1895  CA  GLU A 120     180.265 131.393   4.566  1.00  0.00           C  
ATOM   1896  C   GLU A 120     181.730 130.979   4.545  1.00  0.00           C  
ATOM   1897  O   GLU A 120     182.175 130.284   3.631  1.00  0.00           O  
ATOM   1898  CB  GLU A 120     180.121 132.820   4.028  1.00  0.00           C  
ATOM   1899  CG  GLU A 120     180.668 133.020   2.623  1.00  0.00           C  
ATOM   1900  CD  GLU A 120     180.510 134.432   2.130  1.00  0.00           C  
ATOM   1901  OE1 GLU A 120     179.457 134.994   2.319  1.00  0.00           O  
ATOM   1902  OE2 GLU A 120     181.442 134.949   1.561  1.00  0.00           O  
ATOM   1903  H   GLU A 120     179.357 132.132   6.358  1.00  0.00           H  
ATOM   1904  HA  GLU A 120     179.718 130.711   3.918  1.00  0.00           H  
ATOM   1905 1HB  GLU A 120     179.066 133.100   4.020  1.00  0.00           H  
ATOM   1906 2HB  GLU A 120     180.637 133.513   4.692  1.00  0.00           H  
ATOM   1907 1HG  GLU A 120     181.726 132.762   2.616  1.00  0.00           H  
ATOM   1908 2HG  GLU A 120     180.152 132.343   1.943  1.00  0.00           H  
ATOM   1909  N   GLN A 121     182.478 131.410   5.554  1.00  0.00           N  
ATOM   1910  CA  GLN A 121     183.897 131.082   5.654  1.00  0.00           C  
ATOM   1911  C   GLN A 121     184.110 129.577   5.727  1.00  0.00           C  
ATOM   1912  O   GLN A 121     185.042 129.042   5.128  1.00  0.00           O  
ATOM   1913  CB  GLN A 121     184.519 131.757   6.879  1.00  0.00           C  
ATOM   1914  CG  GLN A 121     184.642 133.267   6.763  1.00  0.00           C  
ATOM   1915  CD  GLN A 121     185.184 133.903   8.029  1.00  0.00           C  
ATOM   1916  OE1 GLN A 121     185.502 133.212   9.001  1.00  0.00           O  
ATOM   1917  NE2 GLN A 121     185.292 135.227   8.026  1.00  0.00           N  
ATOM   1918  H   GLN A 121     182.054 131.980   6.273  1.00  0.00           H  
ATOM   1919  HA  GLN A 121     184.397 131.446   4.756  1.00  0.00           H  
ATOM   1920 1HB  GLN A 121     183.918 131.536   7.761  1.00  0.00           H  
ATOM   1921 2HB  GLN A 121     185.516 131.351   7.052  1.00  0.00           H  
ATOM   1922 1HG  GLN A 121     185.320 133.504   5.944  1.00  0.00           H  
ATOM   1923 2HG  GLN A 121     183.656 133.687   6.565  1.00  0.00           H  
ATOM   1924 1HE2 GLN A 121     185.644 135.702   8.833  1.00  0.00           H  
ATOM   1925 2HE2 GLN A 121     185.023 135.749   7.217  1.00  0.00           H  
ATOM   1926  N   ALA A 122     183.239 128.897   6.466  1.00  0.00           N  
ATOM   1927  CA  ALA A 122     183.323 127.447   6.608  1.00  0.00           C  
ATOM   1928  C   ALA A 122     183.236 126.755   5.253  1.00  0.00           C  
ATOM   1929  O   ALA A 122     183.948 125.786   4.994  1.00  0.00           O  
ATOM   1930  CB  ALA A 122     182.225 126.940   7.531  1.00  0.00           C  
ATOM   1931  H   ALA A 122     182.500 129.396   6.941  1.00  0.00           H  
ATOM   1932  HA  ALA A 122     184.290 127.198   7.045  1.00  0.00           H  
ATOM   1933 1HB  ALA A 122     182.300 125.857   7.626  1.00  0.00           H  
ATOM   1934 2HB  ALA A 122     182.334 127.399   8.514  1.00  0.00           H  
ATOM   1935 3HB  ALA A 122     181.252 127.201   7.116  1.00  0.00           H  
ATOM   1936  N   ALA A 123     182.361 127.261   4.391  1.00  0.00           N  
ATOM   1937  CA  ALA A 123     182.218 126.726   3.042  1.00  0.00           C  
ATOM   1938  C   ALA A 123     183.480 126.958   2.221  1.00  0.00           C  
ATOM   1939  O   ALA A 123     183.907 126.089   1.462  1.00  0.00           O  
ATOM   1940  CB  ALA A 123     181.013 127.349   2.350  1.00  0.00           C  
ATOM   1941  H   ALA A 123     181.778 128.034   4.678  1.00  0.00           H  
ATOM   1942  HA  ALA A 123     182.062 125.650   3.112  1.00  0.00           H  
ATOM   1943 1HB  ALA A 123     180.921 126.940   1.344  1.00  0.00           H  
ATOM   1944 2HB  ALA A 123     180.111 127.125   2.919  1.00  0.00           H  
ATOM   1945 3HB  ALA A 123     181.147 128.427   2.292  1.00  0.00           H  
ATOM   1946  N   ARG A 124     184.072 128.137   2.377  1.00  0.00           N  
ATOM   1947  CA  ARG A 124     185.316 128.468   1.691  1.00  0.00           C  
ATOM   1948  C   ARG A 124     186.463 127.590   2.176  1.00  0.00           C  
ATOM   1949  O   ARG A 124     187.311 127.169   1.390  1.00  0.00           O  
ATOM   1950  CB  ARG A 124     185.674 129.931   1.907  1.00  0.00           C  
ATOM   1951  CG  ARG A 124     184.755 130.923   1.214  1.00  0.00           C  
ATOM   1952  CD  ARG A 124     185.134 132.327   1.516  1.00  0.00           C  
ATOM   1953  NE  ARG A 124     184.190 133.278   0.949  1.00  0.00           N  
ATOM   1954  CZ  ARG A 124     184.238 133.741  -0.314  1.00  0.00           C  
ATOM   1955  NH1 ARG A 124     185.186 133.334  -1.128  1.00  0.00           N  
ATOM   1956  NH2 ARG A 124     183.333 134.607  -0.735  1.00  0.00           N  
ATOM   1957  H   ARG A 124     183.650 128.823   2.988  1.00  0.00           H  
ATOM   1958  HA  ARG A 124     185.184 128.277   0.624  1.00  0.00           H  
ATOM   1959 1HB  ARG A 124     185.659 130.154   2.973  1.00  0.00           H  
ATOM   1960 2HB  ARG A 124     186.687 130.113   1.548  1.00  0.00           H  
ATOM   1961 1HG  ARG A 124     184.810 130.778   0.135  1.00  0.00           H  
ATOM   1962 2HG  ARG A 124     183.728 130.764   1.550  1.00  0.00           H  
ATOM   1963 1HD  ARG A 124     185.156 132.472   2.596  1.00  0.00           H  
ATOM   1964 2HD  ARG A 124     186.119 132.536   1.101  1.00  0.00           H  
ATOM   1965  HE  ARG A 124     183.447 133.614   1.547  1.00  0.00           H  
ATOM   1966 1HH1 ARG A 124     185.879 132.673  -0.807  1.00  0.00           H  
ATOM   1967 2HH1 ARG A 124     185.222 133.682  -2.076  1.00  0.00           H  
ATOM   1968 1HH2 ARG A 124     182.602 134.919  -0.109  1.00  0.00           H  
ATOM   1969 2HH2 ARG A 124     183.368 134.954  -1.682  1.00  0.00           H  
ATOM   1970  N   LEU A 125     186.481 127.313   3.476  1.00  0.00           N  
ATOM   1971  CA  LEU A 125     187.490 126.438   4.060  1.00  0.00           C  
ATOM   1972  C   LEU A 125     187.218 124.979   3.718  1.00  0.00           C  
ATOM   1973  O   LEU A 125     188.145 124.184   3.570  1.00  0.00           O  
ATOM   1974  CB  LEU A 125     187.526 126.615   5.584  1.00  0.00           C  
ATOM   1975  CG  LEU A 125     187.889 128.019   6.082  1.00  0.00           C  
ATOM   1976  CD1 LEU A 125     187.810 128.055   7.603  1.00  0.00           C  
ATOM   1977  CD2 LEU A 125     189.286 128.383   5.600  1.00  0.00           C  
ATOM   1978  H   LEU A 125     185.776 127.721   4.075  1.00  0.00           H  
ATOM   1979  HA  LEU A 125     188.460 126.702   3.638  1.00  0.00           H  
ATOM   1980 1HB  LEU A 125     186.546 126.364   5.985  1.00  0.00           H  
ATOM   1981 2HB  LEU A 125     188.254 125.917   5.996  1.00  0.00           H  
ATOM   1982  HG  LEU A 125     187.170 128.741   5.693  1.00  0.00           H  
ATOM   1983 1HD1 LEU A 125     188.067 129.053   7.957  1.00  0.00           H  
ATOM   1984 2HD1 LEU A 125     186.796 127.809   7.919  1.00  0.00           H  
ATOM   1985 3HD1 LEU A 125     188.507 127.330   8.021  1.00  0.00           H  
ATOM   1986 1HD2 LEU A 125     189.544 129.383   5.954  1.00  0.00           H  
ATOM   1987 2HD2 LEU A 125     190.005 127.664   5.989  1.00  0.00           H  
ATOM   1988 3HD2 LEU A 125     189.309 128.368   4.510  1.00  0.00           H  
ATOM   1989  N   ALA A 126     185.941 124.633   3.596  1.00  0.00           N  
ATOM   1990  CA  ALA A 126     185.547 123.294   3.179  1.00  0.00           C  
ATOM   1991  C   ALA A 126     186.079 122.972   1.790  1.00  0.00           C  
ATOM   1992  O   ALA A 126     186.473 121.837   1.514  1.00  0.00           O  
ATOM   1993  CB  ALA A 126     184.031 123.153   3.212  1.00  0.00           C  
ATOM   1994  H   ALA A 126     185.224 125.317   3.797  1.00  0.00           H  
ATOM   1995  HA  ALA A 126     185.979 122.574   3.874  1.00  0.00           H  
ATOM   1996 1HB  ALA A 126     183.753 122.147   2.897  1.00  0.00           H  
ATOM   1997 2HB  ALA A 126     183.672 123.330   4.225  1.00  0.00           H  
ATOM   1998 3HB  ALA A 126     183.585 123.882   2.536  1.00  0.00           H  
ATOM   1999  N   LYS A 127     186.090 123.973   0.917  1.00  0.00           N  
ATOM   2000  CA  LYS A 127     186.644 123.818  -0.422  1.00  0.00           C  
ATOM   2001  C   LYS A 127     188.131 123.499  -0.369  1.00  0.00           C  
ATOM   2002  O   LYS A 127     188.632 122.692  -1.153  1.00  0.00           O  
ATOM   2003  CB  LYS A 127     186.407 125.082  -1.251  1.00  0.00           C  
ATOM   2004  CG  LYS A 127     186.888 124.988  -2.692  1.00  0.00           C  
ATOM   2005  CD  LYS A 127     186.333 126.128  -3.534  1.00  0.00           C  
ATOM   2006  CE  LYS A 127     186.849 126.063  -4.964  1.00  0.00           C  
ATOM   2007  NZ  LYS A 127     186.153 127.034  -5.852  1.00  0.00           N  
ATOM   2008  H   LYS A 127     185.703 124.865   1.189  1.00  0.00           H  
ATOM   2009  HA  LYS A 127     186.143 122.982  -0.908  1.00  0.00           H  
ATOM   2010 1HB  LYS A 127     185.341 125.312  -1.266  1.00  0.00           H  
ATOM   2011 2HB  LYS A 127     186.917 125.925  -0.782  1.00  0.00           H  
ATOM   2012 1HG  LYS A 127     187.977 125.026  -2.717  1.00  0.00           H  
ATOM   2013 2HG  LYS A 127     186.564 124.041  -3.122  1.00  0.00           H  
ATOM   2014 1HD  LYS A 127     185.244 126.076  -3.547  1.00  0.00           H  
ATOM   2015 2HD  LYS A 127     186.629 127.082  -3.095  1.00  0.00           H  
ATOM   2016 1HE  LYS A 127     187.916 126.279  -4.976  1.00  0.00           H  
ATOM   2017 2HE  LYS A 127     186.700 125.057  -5.358  1.00  0.00           H  
ATOM   2018 1HZ  LYS A 127     186.523 126.958  -6.789  1.00  0.00           H  
ATOM   2019 2HZ  LYS A 127     185.163 126.830  -5.863  1.00  0.00           H  
ATOM   2020 3HZ  LYS A 127     186.300 127.972  -5.507  1.00  0.00           H  
ATOM   2021  N   ARG A 128     188.835 124.133   0.560  1.00  0.00           N  
ATOM   2022  CA  ARG A 128     190.242 123.832   0.797  1.00  0.00           C  
ATOM   2023  C   ARG A 128     190.429 122.388   1.244  1.00  0.00           C  
ATOM   2024  O   ARG A 128     191.381 121.720   0.839  1.00  0.00           O  
ATOM   2025  CB  ARG A 128     190.821 124.764   1.852  1.00  0.00           C  
ATOM   2026  CG  ARG A 128     190.970 126.212   1.414  1.00  0.00           C  
ATOM   2027  CD  ARG A 128     191.515 127.062   2.503  1.00  0.00           C  
ATOM   2028  NE  ARG A 128     192.875 126.685   2.855  1.00  0.00           N  
ATOM   2029  CZ  ARG A 128     193.979 127.114   2.213  1.00  0.00           C  
ATOM   2030  NH1 ARG A 128     193.867 127.930   1.189  1.00  0.00           N  
ATOM   2031  NH2 ARG A 128     195.173 126.712   2.611  1.00  0.00           N  
ATOM   2032  H   ARG A 128     188.384 124.843   1.121  1.00  0.00           H  
ATOM   2033  HA  ARG A 128     190.785 123.960  -0.138  1.00  0.00           H  
ATOM   2034 1HB  ARG A 128     190.184 124.751   2.736  1.00  0.00           H  
ATOM   2035 2HB  ARG A 128     191.806 124.406   2.153  1.00  0.00           H  
ATOM   2036 1HG  ARG A 128     191.649 126.266   0.563  1.00  0.00           H  
ATOM   2037 2HG  ARG A 128     189.995 126.607   1.125  1.00  0.00           H  
ATOM   2038 1HD  ARG A 128     191.522 128.103   2.182  1.00  0.00           H  
ATOM   2039 2HD  ARG A 128     190.892 126.961   3.390  1.00  0.00           H  
ATOM   2040  HE  ARG A 128     193.000 126.057   3.638  1.00  0.00           H  
ATOM   2041 1HH1 ARG A 128     192.955 128.237   0.884  1.00  0.00           H  
ATOM   2042 2HH1 ARG A 128     194.695 128.251   0.707  1.00  0.00           H  
ATOM   2043 1HH2 ARG A 128     195.258 126.084   3.399  1.00  0.00           H  
ATOM   2044 2HH2 ARG A 128     196.000 127.032   2.131  1.00  0.00           H  
ATOM   2045  N   VAL A 129     189.514 121.909   2.082  1.00  0.00           N  
ATOM   2046  CA  VAL A 129     189.508 120.510   2.491  1.00  0.00           C  
ATOM   2047  C   VAL A 129     189.232 119.591   1.306  1.00  0.00           C  
ATOM   2048  O   VAL A 129     189.833 118.524   1.185  1.00  0.00           O  
ATOM   2049  CB  VAL A 129     188.442 120.276   3.578  1.00  0.00           C  
ATOM   2050  CG1 VAL A 129     188.324 118.794   3.898  1.00  0.00           C  
ATOM   2051  CG2 VAL A 129     188.794 121.071   4.827  1.00  0.00           C  
ATOM   2052  H   VAL A 129     188.806 122.531   2.444  1.00  0.00           H  
ATOM   2053  HA  VAL A 129     190.494 120.259   2.882  1.00  0.00           H  
ATOM   2054  HB  VAL A 129     187.473 120.602   3.200  1.00  0.00           H  
ATOM   2055 1HG1 VAL A 129     187.566 118.647   4.668  1.00  0.00           H  
ATOM   2056 2HG1 VAL A 129     188.036 118.250   2.998  1.00  0.00           H  
ATOM   2057 3HG1 VAL A 129     189.283 118.421   4.257  1.00  0.00           H  
ATOM   2058 1HG2 VAL A 129     188.036 120.901   5.591  1.00  0.00           H  
ATOM   2059 2HG2 VAL A 129     189.766 120.748   5.202  1.00  0.00           H  
ATOM   2060 3HG2 VAL A 129     188.833 122.133   4.584  1.00  0.00           H  
ATOM   2061  N   LEU A 130     188.322 120.013   0.435  1.00  0.00           N  
ATOM   2062  CA  LEU A 130     188.009 119.258  -0.771  1.00  0.00           C  
ATOM   2063  C   LEU A 130     189.245 119.073  -1.641  1.00  0.00           C  
ATOM   2064  O   LEU A 130     189.552 117.961  -2.073  1.00  0.00           O  
ATOM   2065  CB  LEU A 130     186.913 119.970  -1.574  1.00  0.00           C  
ATOM   2066  CG  LEU A 130     186.315 119.170  -2.739  1.00  0.00           C  
ATOM   2067  CD1 LEU A 130     187.148 119.400  -3.993  1.00  0.00           C  
ATOM   2068  CD2 LEU A 130     186.274 117.694  -2.373  1.00  0.00           C  
ATOM   2069  H   LEU A 130     187.834 120.878   0.615  1.00  0.00           H  
ATOM   2070  HA  LEU A 130     187.658 118.267  -0.480  1.00  0.00           H  
ATOM   2071 1HB  LEU A 130     186.100 120.228  -0.898  1.00  0.00           H  
ATOM   2072 2HB  LEU A 130     187.326 120.893  -1.982  1.00  0.00           H  
ATOM   2073  HG  LEU A 130     185.304 119.523  -2.941  1.00  0.00           H  
ATOM   2074 1HD1 LEU A 130     186.723 118.832  -4.821  1.00  0.00           H  
ATOM   2075 2HD1 LEU A 130     187.144 120.461  -4.243  1.00  0.00           H  
ATOM   2076 3HD1 LEU A 130     188.171 119.072  -3.815  1.00  0.00           H  
ATOM   2077 1HD2 LEU A 130     185.848 117.126  -3.200  1.00  0.00           H  
ATOM   2078 2HD2 LEU A 130     187.285 117.340  -2.172  1.00  0.00           H  
ATOM   2079 3HD2 LEU A 130     185.658 117.557  -1.484  1.00  0.00           H  
ATOM   2080  N   GLU A 131     189.953 120.168  -1.895  1.00  0.00           N  
ATOM   2081  CA  GLU A 131     191.167 120.125  -2.705  1.00  0.00           C  
ATOM   2082  C   GLU A 131     192.228 119.243  -2.061  1.00  0.00           C  
ATOM   2083  O   GLU A 131     192.888 118.456  -2.739  1.00  0.00           O  
ATOM   2084  CB  GLU A 131     191.720 121.537  -2.912  1.00  0.00           C  
ATOM   2085  CG  GLU A 131     192.961 121.602  -3.791  1.00  0.00           C  
ATOM   2086  CD  GLU A 131     193.422 123.010  -4.048  1.00  0.00           C  
ATOM   2087  OE1 GLU A 131     192.782 123.920  -3.578  1.00  0.00           O  
ATOM   2088  OE2 GLU A 131     194.416 123.176  -4.716  1.00  0.00           O  
ATOM   2089  H   GLU A 131     189.645 121.051  -1.517  1.00  0.00           H  
ATOM   2090  HA  GLU A 131     190.920 119.691  -3.674  1.00  0.00           H  
ATOM   2091 1HB  GLU A 131     190.954 122.165  -3.368  1.00  0.00           H  
ATOM   2092 2HB  GLU A 131     191.971 121.975  -1.946  1.00  0.00           H  
ATOM   2093 1HG  GLU A 131     193.767 121.052  -3.306  1.00  0.00           H  
ATOM   2094 2HG  GLU A 131     192.747 121.116  -4.742  1.00  0.00           H  
ATOM   2095  N   LEU A 132     192.389 119.381  -0.750  1.00  0.00           N  
ATOM   2096  CA  LEU A 132     193.368 118.592  -0.012  1.00  0.00           C  
ATOM   2097  C   LEU A 132     193.003 117.112  -0.021  1.00  0.00           C  
ATOM   2098  O   LEU A 132     193.865 116.252  -0.203  1.00  0.00           O  
ATOM   2099  CB  LEU A 132     193.469 119.091   1.435  1.00  0.00           C  
ATOM   2100  CG  LEU A 132     194.487 118.362   2.321  1.00  0.00           C  
ATOM   2101  CD1 LEU A 132     195.876 118.493   1.713  1.00  0.00           C  
ATOM   2102  CD2 LEU A 132     194.447 118.945   3.726  1.00  0.00           C  
ATOM   2103  H   LEU A 132     191.819 120.050  -0.253  1.00  0.00           H  
ATOM   2104  HA  LEU A 132     194.336 118.696  -0.502  1.00  0.00           H  
ATOM   2105 1HB  LEU A 132     193.739 120.146   1.420  1.00  0.00           H  
ATOM   2106 2HB  LEU A 132     192.491 118.995   1.905  1.00  0.00           H  
ATOM   2107  HG  LEU A 132     194.239 117.301   2.361  1.00  0.00           H  
ATOM   2108 1HD1 LEU A 132     196.600 117.975   2.343  1.00  0.00           H  
ATOM   2109 2HD1 LEU A 132     195.881 118.051   0.717  1.00  0.00           H  
ATOM   2110 3HD1 LEU A 132     196.145 119.547   1.644  1.00  0.00           H  
ATOM   2111 1HD2 LEU A 132     195.170 118.426   4.356  1.00  0.00           H  
ATOM   2112 2HD2 LEU A 132     194.695 120.006   3.686  1.00  0.00           H  
ATOM   2113 3HD2 LEU A 132     193.447 118.822   4.143  1.00  0.00           H  
ATOM   2114  N   ALA A 133     191.721 116.825   0.179  1.00  0.00           N  
ATOM   2115  CA  ALA A 133     191.226 115.455   0.114  1.00  0.00           C  
ATOM   2116  C   ALA A 133     191.414 114.866  -1.279  1.00  0.00           C  
ATOM   2117  O   ALA A 133     191.762 113.694  -1.426  1.00  0.00           O  
ATOM   2118  CB  ALA A 133     189.759 115.403   0.517  1.00  0.00           C  
ATOM   2119  H   ALA A 133     191.074 117.573   0.380  1.00  0.00           H  
ATOM   2120  HA  ALA A 133     191.801 114.845   0.811  1.00  0.00           H  
ATOM   2121 1HB  ALA A 133     189.402 114.375   0.463  1.00  0.00           H  
ATOM   2122 2HB  ALA A 133     189.648 115.773   1.536  1.00  0.00           H  
ATOM   2123 3HB  ALA A 133     189.174 116.024  -0.160  1.00  0.00           H  
ATOM   2124  N   GLU A 134     191.182 115.686  -2.299  1.00  0.00           N  
ATOM   2125  CA  GLU A 134     191.359 115.258  -3.681  1.00  0.00           C  
ATOM   2126  C   GLU A 134     192.811 114.885  -3.959  1.00  0.00           C  
ATOM   2127  O   GLU A 134     193.088 113.876  -4.606  1.00  0.00           O  
ATOM   2128  CB  GLU A 134     190.912 116.361  -4.643  1.00  0.00           C  
ATOM   2129  CG  GLU A 134     191.024 115.994  -6.116  1.00  0.00           C  
ATOM   2130  CD  GLU A 134     190.557 117.093  -7.029  1.00  0.00           C  
ATOM   2131  OE1 GLU A 134     190.005 118.051  -6.542  1.00  0.00           O  
ATOM   2132  OE2 GLU A 134     190.751 116.975  -8.216  1.00  0.00           O  
ATOM   2133  H   GLU A 134     190.872 116.630  -2.112  1.00  0.00           H  
ATOM   2134  HA  GLU A 134     190.752 114.368  -3.850  1.00  0.00           H  
ATOM   2135 1HB  GLU A 134     189.872 116.620  -4.441  1.00  0.00           H  
ATOM   2136 2HB  GLU A 134     191.511 117.256  -4.474  1.00  0.00           H  
ATOM   2137 1HG  GLU A 134     192.064 115.765  -6.345  1.00  0.00           H  
ATOM   2138 2HG  GLU A 134     190.434 115.098  -6.302  1.00  0.00           H  
ATOM   2139  N   LYS A 135     193.731 115.707  -3.467  1.00  0.00           N  
ATOM   2140  CA  LYS A 135     195.157 115.443  -3.628  1.00  0.00           C  
ATOM   2141  C   LYS A 135     195.579 114.202  -2.850  1.00  0.00           C  
ATOM   2142  O   LYS A 135     196.427 113.432  -3.303  1.00  0.00           O  
ATOM   2143  CB  LYS A 135     195.979 116.651  -3.178  1.00  0.00           C  
ATOM   2144  CG  LYS A 135     195.895 117.852  -4.111  1.00  0.00           C  
ATOM   2145  CD  LYS A 135     196.589 119.067  -3.512  1.00  0.00           C  
ATOM   2146  CE  LYS A 135     198.097 118.991  -3.697  1.00  0.00           C  
ATOM   2147  NZ  LYS A 135     198.496 119.208  -5.115  1.00  0.00           N  
ATOM   2148  H   LYS A 135     193.437 116.534  -2.971  1.00  0.00           H  
ATOM   2149  HA  LYS A 135     195.358 115.257  -4.683  1.00  0.00           H  
ATOM   2150 1HB  LYS A 135     195.646 116.971  -2.190  1.00  0.00           H  
ATOM   2151 2HB  LYS A 135     197.028 116.366  -3.094  1.00  0.00           H  
ATOM   2152 1HG  LYS A 135     196.367 117.607  -5.063  1.00  0.00           H  
ATOM   2153 2HG  LYS A 135     194.850 118.096  -4.296  1.00  0.00           H  
ATOM   2154 1HD  LYS A 135     196.217 119.972  -3.993  1.00  0.00           H  
ATOM   2155 2HD  LYS A 135     196.366 119.125  -2.447  1.00  0.00           H  
ATOM   2156 1HE  LYS A 135     198.578 119.746  -3.077  1.00  0.00           H  
ATOM   2157 2HE  LYS A 135     198.454 118.011  -3.380  1.00  0.00           H  
ATOM   2158 1HZ  LYS A 135     199.501 119.150  -5.195  1.00  0.00           H  
ATOM   2159 2HZ  LYS A 135     198.070 118.501  -5.697  1.00  0.00           H  
ATOM   2160 3HZ  LYS A 135     198.187 120.122  -5.415  1.00  0.00           H  
ATOM   2161  N   GLN A 136     194.983 114.015  -1.678  1.00  0.00           N  
ATOM   2162  CA  GLN A 136     195.304 112.874  -0.830  1.00  0.00           C  
ATOM   2163  C   GLN A 136     194.628 111.605  -1.335  1.00  0.00           C  
ATOM   2164  O   GLN A 136     195.121 110.500  -1.119  1.00  0.00           O  
ATOM   2165  CB  GLN A 136     194.888 113.147   0.618  1.00  0.00           C  
ATOM   2166  CG  GLN A 136     195.439 112.150   1.623  1.00  0.00           C  
ATOM   2167  CD  GLN A 136     195.391 112.675   3.045  1.00  0.00           C  
ATOM   2168  OE1 GLN A 136     194.642 113.606   3.353  1.00  0.00           O  
ATOM   2169  NE2 GLN A 136     196.192 112.081   3.922  1.00  0.00           N  
ATOM   2170  H   GLN A 136     194.290 114.680  -1.365  1.00  0.00           H  
ATOM   2171  HA  GLN A 136     196.382 112.716  -0.855  1.00  0.00           H  
ATOM   2172 1HB  GLN A 136     195.224 114.142   0.912  1.00  0.00           H  
ATOM   2173 2HB  GLN A 136     193.801 113.134   0.693  1.00  0.00           H  
ATOM   2174 1HG  GLN A 136     194.847 111.237   1.576  1.00  0.00           H  
ATOM   2175 2HG  GLN A 136     196.478 111.935   1.373  1.00  0.00           H  
ATOM   2176 1HE2 GLN A 136     196.204 112.385   4.876  1.00  0.00           H  
ATOM   2177 2HE2 GLN A 136     196.785 111.330   3.630  1.00  0.00           H  
ATOM   2178  N   GLY A 137     193.493 111.773  -2.005  1.00  0.00           N  
ATOM   2179  CA  GLY A 137     192.766 110.645  -2.575  1.00  0.00           C  
ATOM   2180  C   GLY A 137     191.655 110.178  -1.643  1.00  0.00           C  
ATOM   2181  O   GLY A 137     191.059 109.122  -1.851  1.00  0.00           O  
ATOM   2182  H   GLY A 137     193.125 112.706  -2.122  1.00  0.00           H  
ATOM   2183 1HA  GLY A 137     192.341 110.934  -3.537  1.00  0.00           H  
ATOM   2184 2HA  GLY A 137     193.457 109.825  -2.763  1.00  0.00           H  
ATOM   2185  N   ASP A 138     191.379 110.973  -0.615  1.00  0.00           N  
ATOM   2186  CA  ASP A 138     190.389 110.609   0.393  1.00  0.00           C  
ATOM   2187  C   ASP A 138     188.982 110.965  -0.066  1.00  0.00           C  
ATOM   2188  O   ASP A 138     188.421 111.979   0.351  1.00  0.00           O  
ATOM   2189  CB  ASP A 138     190.690 111.309   1.721  1.00  0.00           C  
ATOM   2190  CG  ASP A 138     191.895 110.718   2.441  1.00  0.00           C  
ATOM   2191  OD1 ASP A 138     192.221 109.584   2.181  1.00  0.00           O  
ATOM   2192  OD2 ASP A 138     192.477 111.406   3.245  1.00  0.00           O  
ATOM   2193  H   ASP A 138     191.869 111.852  -0.527  1.00  0.00           H  
ATOM   2194  HA  ASP A 138     190.425 109.530   0.538  1.00  0.00           H  
ATOM   2195 1HB  ASP A 138     190.877 112.368   1.540  1.00  0.00           H  
ATOM   2196 2HB  ASP A 138     189.822 111.236   2.376  1.00  0.00           H  
ATOM   2197  N   ALA A 139     188.414 110.126  -0.925  1.00  0.00           N  
ATOM   2198  CA  ALA A 139     187.103 110.395  -1.506  1.00  0.00           C  
ATOM   2199  C   ALA A 139     186.046 110.565  -0.421  1.00  0.00           C  
ATOM   2200  O   ALA A 139     185.120 111.365  -0.564  1.00  0.00           O  
ATOM   2201  CB  ALA A 139     186.706 109.279  -2.461  1.00  0.00           C  
ATOM   2202  H   ALA A 139     188.902 109.280  -1.184  1.00  0.00           H  
ATOM   2203  HA  ALA A 139     187.163 111.329  -2.063  1.00  0.00           H  
ATOM   2204 1HB  ALA A 139     185.725 109.494  -2.885  1.00  0.00           H  
ATOM   2205 2HB  ALA A 139     187.441 109.208  -3.263  1.00  0.00           H  
ATOM   2206 3HB  ALA A 139     186.668 108.335  -1.920  1.00  0.00           H  
ATOM   2207  N   GLU A 140     186.190 109.810   0.662  1.00  0.00           N  
ATOM   2208  CA  GLU A 140     185.241 109.871   1.769  1.00  0.00           C  
ATOM   2209  C   GLU A 140     185.264 111.236   2.442  1.00  0.00           C  
ATOM   2210  O   GLU A 140     184.224 111.768   2.827  1.00  0.00           O  
ATOM   2211  CB  GLU A 140     185.551 108.781   2.798  1.00  0.00           C  
ATOM   2212  CG  GLU A 140     185.241 107.367   2.328  1.00  0.00           C  
ATOM   2213  CD  GLU A 140     183.770 107.123   2.138  1.00  0.00           C  
ATOM   2214  OE1 GLU A 140     183.017 107.422   3.034  1.00  0.00           O  
ATOM   2215  OE2 GLU A 140     183.398 106.638   1.095  1.00  0.00           O  
ATOM   2216  H   GLU A 140     186.976 109.180   0.722  1.00  0.00           H  
ATOM   2217  HA  GLU A 140     184.238 109.714   1.373  1.00  0.00           H  
ATOM   2218 1HB  GLU A 140     186.608 108.821   3.063  1.00  0.00           H  
ATOM   2219 2HB  GLU A 140     184.978 108.965   3.707  1.00  0.00           H  
ATOM   2220 1HG  GLU A 140     185.752 107.188   1.382  1.00  0.00           H  
ATOM   2221 2HG  GLU A 140     185.630 106.659   3.059  1.00  0.00           H  
ATOM   2222  N   VAL A 141     186.459 111.802   2.579  1.00  0.00           N  
ATOM   2223  CA  VAL A 141     186.614 113.145   3.126  1.00  0.00           C  
ATOM   2224  C   VAL A 141     186.140 114.200   2.136  1.00  0.00           C  
ATOM   2225  O   VAL A 141     185.500 115.180   2.517  1.00  0.00           O  
ATOM   2226  CB  VAL A 141     188.087 113.408   3.488  1.00  0.00           C  
ATOM   2227  CG1 VAL A 141     188.283 114.858   3.904  1.00  0.00           C  
ATOM   2228  CG2 VAL A 141     188.525 112.464   4.597  1.00  0.00           C  
ATOM   2229  H   VAL A 141     187.283 111.290   2.300  1.00  0.00           H  
ATOM   2230  HA  VAL A 141     185.992 113.227   4.019  1.00  0.00           H  
ATOM   2231  HB  VAL A 141     188.704 113.242   2.604  1.00  0.00           H  
ATOM   2232 1HG1 VAL A 141     189.331 115.027   4.156  1.00  0.00           H  
ATOM   2233 2HG1 VAL A 141     187.998 115.514   3.082  1.00  0.00           H  
ATOM   2234 3HG1 VAL A 141     187.663 115.074   4.774  1.00  0.00           H  
ATOM   2235 1HG2 VAL A 141     189.569 112.656   4.847  1.00  0.00           H  
ATOM   2236 2HG2 VAL A 141     187.905 112.627   5.479  1.00  0.00           H  
ATOM   2237 3HG2 VAL A 141     188.416 111.433   4.262  1.00  0.00           H  
ATOM   2238  N   ALA A 142     186.460 113.995   0.864  1.00  0.00           N  
ATOM   2239  CA  ALA A 142     186.007 114.891  -0.195  1.00  0.00           C  
ATOM   2240  C   ALA A 142     184.489 115.004  -0.207  1.00  0.00           C  
ATOM   2241  O   ALA A 142     183.939 116.083  -0.425  1.00  0.00           O  
ATOM   2242  CB  ALA A 142     186.512 114.412  -1.549  1.00  0.00           C  
ATOM   2243  H   ALA A 142     187.031 113.199   0.622  1.00  0.00           H  
ATOM   2244  HA  ALA A 142     186.412 115.884  -0.005  1.00  0.00           H  
ATOM   2245 1HB  ALA A 142     186.163 115.090  -2.328  1.00  0.00           H  
ATOM   2246 2HB  ALA A 142     187.601 114.393  -1.546  1.00  0.00           H  
ATOM   2247 3HB  ALA A 142     186.131 113.410  -1.745  1.00  0.00           H  
ATOM   2248  N   LEU A 143     183.813 113.883   0.028  1.00  0.00           N  
ATOM   2249  CA  LEU A 143     182.360 113.870   0.116  1.00  0.00           C  
ATOM   2250  C   LEU A 143     181.870 114.711   1.288  1.00  0.00           C  
ATOM   2251  O   LEU A 143     180.991 115.560   1.132  1.00  0.00           O  
ATOM   2252  CB  LEU A 143     181.852 112.430   0.265  1.00  0.00           C  
ATOM   2253  CG  LEU A 143     180.334 112.243   0.140  1.00  0.00           C  
ATOM   2254  CD1 LEU A 143     179.688 112.411   1.509  1.00  0.00           C  
ATOM   2255  CD2 LEU A 143     179.779 113.252  -0.854  1.00  0.00           C  
ATOM   2256  H   LEU A 143     184.323 113.019   0.150  1.00  0.00           H  
ATOM   2257  HA  LEU A 143     181.952 114.306  -0.796  1.00  0.00           H  
ATOM   2258 1HB  LEU A 143     182.325 111.815  -0.499  1.00  0.00           H  
ATOM   2259 2HB  LEU A 143     182.153 112.054   1.242  1.00  0.00           H  
ATOM   2260  HG  LEU A 143     180.119 111.233  -0.209  1.00  0.00           H  
ATOM   2261 1HD1 LEU A 143     178.610 112.278   1.420  1.00  0.00           H  
ATOM   2262 2HD1 LEU A 143     180.089 111.664   2.194  1.00  0.00           H  
ATOM   2263 3HD1 LEU A 143     179.900 113.408   1.892  1.00  0.00           H  
ATOM   2264 1HD2 LEU A 143     178.700 113.119  -0.943  1.00  0.00           H  
ATOM   2265 2HD2 LEU A 143     179.992 114.263  -0.505  1.00  0.00           H  
ATOM   2266 3HD2 LEU A 143     180.245 113.098  -1.827  1.00  0.00           H  
ATOM   2267  N   ARG A 144     182.443 114.470   2.462  1.00  0.00           N  
ATOM   2268  CA  ARG A 144     182.055 115.197   3.667  1.00  0.00           C  
ATOM   2269  C   ARG A 144     182.344 116.686   3.531  1.00  0.00           C  
ATOM   2270  O   ARG A 144     181.590 117.523   4.029  1.00  0.00           O  
ATOM   2271  CB  ARG A 144     182.791 114.650   4.881  1.00  0.00           C  
ATOM   2272  CG  ARG A 144     182.400 113.236   5.283  1.00  0.00           C  
ATOM   2273  CD  ARG A 144     181.090 113.207   5.982  1.00  0.00           C  
ATOM   2274  NE  ARG A 144     180.731 111.863   6.407  1.00  0.00           N  
ATOM   2275  CZ  ARG A 144     181.101 111.306   7.576  1.00  0.00           C  
ATOM   2276  NH1 ARG A 144     181.837 111.988   8.425  1.00  0.00           N  
ATOM   2277  NH2 ARG A 144     180.723 110.074   7.870  1.00  0.00           N  
ATOM   2278  H   ARG A 144     183.166 113.768   2.524  1.00  0.00           H  
ATOM   2279  HA  ARG A 144     180.982 115.080   3.809  1.00  0.00           H  
ATOM   2280 1HB  ARG A 144     183.863 114.653   4.689  1.00  0.00           H  
ATOM   2281 2HB  ARG A 144     182.610 115.298   5.738  1.00  0.00           H  
ATOM   2282 1HG  ARG A 144     182.327 112.612   4.392  1.00  0.00           H  
ATOM   2283 2HG  ARG A 144     183.156 112.826   5.953  1.00  0.00           H  
ATOM   2284 1HD  ARG A 144     181.135 113.843   6.866  1.00  0.00           H  
ATOM   2285 2HD  ARG A 144     180.311 113.572   5.313  1.00  0.00           H  
ATOM   2286  HE  ARG A 144     180.165 111.307   5.779  1.00  0.00           H  
ATOM   2287 1HH1 ARG A 144     182.126 112.929   8.201  1.00  0.00           H  
ATOM   2288 2HH1 ARG A 144     182.114 111.570   9.302  1.00  0.00           H  
ATOM   2289 1HH2 ARG A 144     180.157 109.550   7.217  1.00  0.00           H  
ATOM   2290 2HH2 ARG A 144     181.000 109.657   8.746  1.00  0.00           H  
ATOM   2291  N   ALA A 145     183.441 117.012   2.853  1.00  0.00           N  
ATOM   2292  CA  ALA A 145     183.807 118.401   2.611  1.00  0.00           C  
ATOM   2293  C   ALA A 145     182.704 119.140   1.862  1.00  0.00           C  
ATOM   2294  O   ALA A 145     182.403 120.295   2.160  1.00  0.00           O  
ATOM   2295  CB  ALA A 145     185.116 118.475   1.838  1.00  0.00           C  
ATOM   2296  H   ALA A 145     184.035 116.275   2.496  1.00  0.00           H  
ATOM   2297  HA  ALA A 145     183.940 118.896   3.573  1.00  0.00           H  
ATOM   2298 1HB  ALA A 145     185.378 119.518   1.667  1.00  0.00           H  
ATOM   2299 2HB  ALA A 145     185.906 117.992   2.413  1.00  0.00           H  
ATOM   2300 3HB  ALA A 145     185.001 117.968   0.882  1.00  0.00           H  
ATOM   2301  N   VAL A 146     182.108 118.466   0.885  1.00  0.00           N  
ATOM   2302  CA  VAL A 146     180.993 119.029   0.136  1.00  0.00           C  
ATOM   2303  C   VAL A 146     179.753 119.168   1.011  1.00  0.00           C  
ATOM   2304  O   VAL A 146     179.052 120.178   0.955  1.00  0.00           O  
ATOM   2305  CB  VAL A 146     180.663 118.141  -1.079  1.00  0.00           C  
ATOM   2306  CG1 VAL A 146     179.432 118.663  -1.802  1.00  0.00           C  
ATOM   2307  CG2 VAL A 146     181.859 118.086  -2.020  1.00  0.00           C  
ATOM   2308  H   VAL A 146     182.435 117.537   0.656  1.00  0.00           H  
ATOM   2309  HA  VAL A 146     181.272 120.028  -0.202  1.00  0.00           H  
ATOM   2310  HB  VAL A 146     180.429 117.136  -0.730  1.00  0.00           H  
ATOM   2311 1HG1 VAL A 146     179.213 118.024  -2.659  1.00  0.00           H  
ATOM   2312 2HG1 VAL A 146     178.581 118.660  -1.121  1.00  0.00           H  
ATOM   2313 3HG1 VAL A 146     179.616 119.680  -2.149  1.00  0.00           H  
ATOM   2314 1HG2 VAL A 146     181.619 117.456  -2.876  1.00  0.00           H  
ATOM   2315 2HG2 VAL A 146     182.097 119.093  -2.364  1.00  0.00           H  
ATOM   2316 3HG2 VAL A 146     182.718 117.670  -1.492  1.00  0.00           H  
ATOM   2317  N   GLU A 147     179.490 118.147   1.820  1.00  0.00           N  
ATOM   2318  CA  GLU A 147     178.360 118.171   2.740  1.00  0.00           C  
ATOM   2319  C   GLU A 147     178.407 119.399   3.639  1.00  0.00           C  
ATOM   2320  O   GLU A 147     177.380 120.020   3.913  1.00  0.00           O  
ATOM   2321  CB  GLU A 147     178.341 116.902   3.596  1.00  0.00           C  
ATOM   2322  CG  GLU A 147     177.178 116.820   4.575  1.00  0.00           C  
ATOM   2323  CD  GLU A 147     177.208 115.575   5.417  1.00  0.00           C  
ATOM   2324  OE1 GLU A 147     177.533 114.536   4.896  1.00  0.00           O  
ATOM   2325  OE2 GLU A 147     176.907 115.665   6.584  1.00  0.00           O  
ATOM   2326  H   GLU A 147     180.088 117.333   1.796  1.00  0.00           H  
ATOM   2327  HA  GLU A 147     177.439 118.223   2.158  1.00  0.00           H  
ATOM   2328 1HB  GLU A 147     178.295 116.026   2.948  1.00  0.00           H  
ATOM   2329 2HB  GLU A 147     179.265 116.836   4.169  1.00  0.00           H  
ATOM   2330 1HG  GLU A 147     177.207 117.690   5.231  1.00  0.00           H  
ATOM   2331 2HG  GLU A 147     176.244 116.853   4.016  1.00  0.00           H  
ATOM   2332  N   LEU A 148     179.606 119.747   4.095  1.00  0.00           N  
ATOM   2333  CA  LEU A 148     179.792 120.907   4.957  1.00  0.00           C  
ATOM   2334  C   LEU A 148     179.386 122.193   4.247  1.00  0.00           C  
ATOM   2335  O   LEU A 148     178.792 123.087   4.848  1.00  0.00           O  
ATOM   2336  CB  LEU A 148     181.254 121.004   5.408  1.00  0.00           C  
ATOM   2337  CG  LEU A 148     181.729 119.905   6.367  1.00  0.00           C  
ATOM   2338  CD1 LEU A 148     183.232 120.029   6.578  1.00  0.00           C  
ATOM   2339  CD2 LEU A 148     180.979 120.022   7.685  1.00  0.00           C  
ATOM   2340  H   LEU A 148     180.411 119.192   3.838  1.00  0.00           H  
ATOM   2341  HA  LEU A 148     179.146 120.796   5.829  1.00  0.00           H  
ATOM   2342 1HB  LEU A 148     181.892 120.972   4.526  1.00  0.00           H  
ATOM   2343 2HB  LEU A 148     181.403 121.963   5.904  1.00  0.00           H  
ATOM   2344  HG  LEU A 148     181.535 118.927   5.924  1.00  0.00           H  
ATOM   2345 1HD1 LEU A 148     183.570 119.248   7.259  1.00  0.00           H  
ATOM   2346 2HD1 LEU A 148     183.744 119.922   5.622  1.00  0.00           H  
ATOM   2347 3HD1 LEU A 148     183.459 121.005   7.006  1.00  0.00           H  
ATOM   2348 1HD2 LEU A 148     181.316 119.240   8.366  1.00  0.00           H  
ATOM   2349 2HD2 LEU A 148     181.174 120.998   8.128  1.00  0.00           H  
ATOM   2350 3HD2 LEU A 148     179.909 119.911   7.506  1.00  0.00           H  
ATOM   2351  N   VAL A 149     179.716 122.281   2.962  1.00  0.00           N  
ATOM   2352  CA  VAL A 149     179.328 123.425   2.147  1.00  0.00           C  
ATOM   2353  C   VAL A 149     177.813 123.511   2.008  1.00  0.00           C  
ATOM   2354  O   VAL A 149     177.234 124.596   2.081  1.00  0.00           O  
ATOM   2355  CB  VAL A 149     179.965 123.327   0.749  1.00  0.00           C  
ATOM   2356  CG1 VAL A 149     179.490 124.470  -0.135  1.00  0.00           C  
ATOM   2357  CG2 VAL A 149     181.481 123.331   0.869  1.00  0.00           C  
ATOM   2358  H   VAL A 149     180.252 121.535   2.538  1.00  0.00           H  
ATOM   2359  HA  VAL A 149     179.665 124.335   2.645  1.00  0.00           H  
ATOM   2360  HB  VAL A 149     179.640 122.400   0.276  1.00  0.00           H  
ATOM   2361 1HG1 VAL A 149     179.950 124.385  -1.120  1.00  0.00           H  
ATOM   2362 2HG1 VAL A 149     178.405 124.426  -0.237  1.00  0.00           H  
ATOM   2363 3HG1 VAL A 149     179.774 125.421   0.316  1.00  0.00           H  
ATOM   2364 1HG2 VAL A 149     181.925 123.261  -0.124  1.00  0.00           H  
ATOM   2365 2HG2 VAL A 149     181.805 124.257   1.347  1.00  0.00           H  
ATOM   2366 3HG2 VAL A 149     181.802 122.481   1.470  1.00  0.00           H  
ATOM   2367  N   VAL A 150     177.175 122.362   1.809  1.00  0.00           N  
ATOM   2368  CA  VAL A 150     175.721 122.298   1.719  1.00  0.00           C  
ATOM   2369  C   VAL A 150     175.070 122.720   3.030  1.00  0.00           C  
ATOM   2370  O   VAL A 150     174.089 123.465   3.034  1.00  0.00           O  
ATOM   2371  CB  VAL A 150     175.269 120.869   1.362  1.00  0.00           C  
ATOM   2372  CG1 VAL A 150     173.754 120.756   1.435  1.00  0.00           C  
ATOM   2373  CG2 VAL A 150     175.771 120.501  -0.026  1.00  0.00           C  
ATOM   2374  H   VAL A 150     177.712 121.512   1.715  1.00  0.00           H  
ATOM   2375  HA  VAL A 150     175.391 122.995   0.947  1.00  0.00           H  
ATOM   2376  HB  VAL A 150     175.679 120.175   2.095  1.00  0.00           H  
ATOM   2377 1HG1 VAL A 150     173.453 119.740   1.180  1.00  0.00           H  
ATOM   2378 2HG1 VAL A 150     173.420 120.990   2.446  1.00  0.00           H  
ATOM   2379 3HG1 VAL A 150     173.302 121.455   0.732  1.00  0.00           H  
ATOM   2380 1HG2 VAL A 150     175.449 119.489  -0.272  1.00  0.00           H  
ATOM   2381 2HG2 VAL A 150     175.366 121.200  -0.758  1.00  0.00           H  
ATOM   2382 3HG2 VAL A 150     176.860 120.548  -0.043  1.00  0.00           H  
ATOM   2383  N   ARG A 151     175.620 122.241   4.139  1.00  0.00           N  
ATOM   2384  CA  ARG A 151     175.122 122.604   5.461  1.00  0.00           C  
ATOM   2385  C   ARG A 151     175.225 124.105   5.696  1.00  0.00           C  
ATOM   2386  O   ARG A 151     174.328 124.716   6.278  1.00  0.00           O  
ATOM   2387  CB  ARG A 151     175.897 121.870   6.545  1.00  0.00           C  
ATOM   2388  CG  ARG A 151     175.561 120.394   6.684  1.00  0.00           C  
ATOM   2389  CD  ARG A 151     176.396 119.736   7.721  1.00  0.00           C  
ATOM   2390  NE  ARG A 151     176.101 118.316   7.834  1.00  0.00           N  
ATOM   2391  CZ  ARG A 151     175.124 117.798   8.602  1.00  0.00           C  
ATOM   2392  NH1 ARG A 151     174.357 118.592   9.316  1.00  0.00           N  
ATOM   2393  NH2 ARG A 151     174.935 116.490   8.637  1.00  0.00           N  
ATOM   2394  H   ARG A 151     176.405 121.609   4.066  1.00  0.00           H  
ATOM   2395  HA  ARG A 151     174.069 122.332   5.519  1.00  0.00           H  
ATOM   2396 1HB  ARG A 151     176.964 121.948   6.346  1.00  0.00           H  
ATOM   2397 2HB  ARG A 151     175.708 122.343   7.510  1.00  0.00           H  
ATOM   2398 1HG  ARG A 151     174.514 120.283   6.966  1.00  0.00           H  
ATOM   2399 2HG  ARG A 151     175.736 119.891   5.732  1.00  0.00           H  
ATOM   2400 1HD  ARG A 151     177.450 119.845   7.462  1.00  0.00           H  
ATOM   2401 2HD  ARG A 151     176.210 120.201   8.687  1.00  0.00           H  
ATOM   2402  HE  ARG A 151     176.670 117.674   7.299  1.00  0.00           H  
ATOM   2403 1HH1 ARG A 151     174.501 119.591   9.289  1.00  0.00           H  
ATOM   2404 2HH1 ARG A 151     173.624 118.203   9.891  1.00  0.00           H  
ATOM   2405 1HH2 ARG A 151     175.523 115.879   8.088  1.00  0.00           H  
ATOM   2406 2HH2 ARG A 151     174.202 116.101   9.212  1.00  0.00           H  
ATOM   2407  N   VAL A 152     176.324 124.697   5.238  1.00  0.00           N  
ATOM   2408  CA  VAL A 152     176.504 126.141   5.314  1.00  0.00           C  
ATOM   2409  C   VAL A 152     175.440 126.872   4.504  1.00  0.00           C  
ATOM   2410  O   VAL A 152     174.863 127.855   4.966  1.00  0.00           O  
ATOM   2411  CB  VAL A 152     177.901 126.534   4.797  1.00  0.00           C  
ATOM   2412  CG1 VAL A 152     177.969 128.030   4.529  1.00  0.00           C  
ATOM   2413  CG2 VAL A 152     178.963 126.118   5.804  1.00  0.00           C  
ATOM   2414  H   VAL A 152     177.053 124.131   4.830  1.00  0.00           H  
ATOM   2415  HA  VAL A 152     176.397 126.449   6.355  1.00  0.00           H  
ATOM   2416  HB  VAL A 152     178.081 126.029   3.848  1.00  0.00           H  
ATOM   2417 1HG1 VAL A 152     178.963 128.290   4.163  1.00  0.00           H  
ATOM   2418 2HG1 VAL A 152     177.225 128.299   3.779  1.00  0.00           H  
ATOM   2419 3HG1 VAL A 152     177.769 128.575   5.452  1.00  0.00           H  
ATOM   2420 1HG2 VAL A 152     179.947 126.397   5.431  1.00  0.00           H  
ATOM   2421 2HG2 VAL A 152     178.778 126.618   6.755  1.00  0.00           H  
ATOM   2422 3HG2 VAL A 152     178.923 125.038   5.949  1.00  0.00           H  
ATOM   2423  N   ALA A 153     175.189 126.385   3.293  1.00  0.00           N  
ATOM   2424  CA  ALA A 153     174.187 126.986   2.421  1.00  0.00           C  
ATOM   2425  C   ALA A 153     172.826 127.043   3.102  1.00  0.00           C  
ATOM   2426  O   ALA A 153     172.100 128.030   2.977  1.00  0.00           O  
ATOM   2427  CB  ALA A 153     174.092 126.213   1.114  1.00  0.00           C  
ATOM   2428  H   ALA A 153     175.704 125.579   2.972  1.00  0.00           H  
ATOM   2429  HA  ALA A 153     174.490 128.009   2.200  1.00  0.00           H  
ATOM   2430 1HB  ALA A 153     173.340 126.672   0.473  1.00  0.00           H  
ATOM   2431 2HB  ALA A 153     175.059 126.229   0.609  1.00  0.00           H  
ATOM   2432 3HB  ALA A 153     173.810 125.181   1.321  1.00  0.00           H  
ATOM   2433  N   GLU A 154     172.485 125.980   3.822  1.00  0.00           N  
ATOM   2434  CA  GLU A 154     171.248 125.944   4.594  1.00  0.00           C  
ATOM   2435  C   GLU A 154     171.286 126.943   5.742  1.00  0.00           C  
ATOM   2436  O   GLU A 154     170.310 127.648   5.994  1.00  0.00           O  
ATOM   2437  CB  GLU A 154     171.001 124.536   5.140  1.00  0.00           C  
ATOM   2438  CG  GLU A 154     169.724 124.394   5.956  1.00  0.00           C  
ATOM   2439  CD  GLU A 154     169.438 122.972   6.352  1.00  0.00           C  
ATOM   2440  OE1 GLU A 154     169.977 122.084   5.736  1.00  0.00           O  
ATOM   2441  OE2 GLU A 154     168.680 122.773   7.272  1.00  0.00           O  
ATOM   2442  H   GLU A 154     173.098 125.177   3.834  1.00  0.00           H  
ATOM   2443  HA  GLU A 154     170.423 126.222   3.938  1.00  0.00           H  
ATOM   2444 1HB  GLU A 154     170.948 123.828   4.312  1.00  0.00           H  
ATOM   2445 2HB  GLU A 154     171.837 124.238   5.771  1.00  0.00           H  
ATOM   2446 1HG  GLU A 154     169.813 124.998   6.858  1.00  0.00           H  
ATOM   2447 2HG  GLU A 154     168.889 124.779   5.375  1.00  0.00           H  
ATOM   2448  N   LEU A 155     172.417 126.998   6.434  1.00  0.00           N  
ATOM   2449  CA  LEU A 155     172.591 127.927   7.545  1.00  0.00           C  
ATOM   2450  C   LEU A 155     172.501 129.373   7.072  1.00  0.00           C  
ATOM   2451  O   LEU A 155     171.906 130.219   7.740  1.00  0.00           O  
ATOM   2452  CB  LEU A 155     173.944 127.689   8.228  1.00  0.00           C  
ATOM   2453  CG  LEU A 155     174.049 126.410   9.068  1.00  0.00           C  
ATOM   2454  CD1 LEU A 155     175.502 126.173   9.454  1.00  0.00           C  
ATOM   2455  CD2 LEU A 155     173.168 126.538  10.302  1.00  0.00           C  
ATOM   2456  H   LEU A 155     173.177 126.382   6.186  1.00  0.00           H  
ATOM   2457  HA  LEU A 155     171.788 127.764   8.263  1.00  0.00           H  
ATOM   2458 1HB  LEU A 155     174.717 127.648   7.463  1.00  0.00           H  
ATOM   2459 2HB  LEU A 155     174.156 128.534   8.884  1.00  0.00           H  
ATOM   2460  HG  LEU A 155     173.719 125.556   8.474  1.00  0.00           H  
ATOM   2461 1HD1 LEU A 155     175.577 125.264  10.051  1.00  0.00           H  
ATOM   2462 2HD1 LEU A 155     176.106 126.066   8.553  1.00  0.00           H  
ATOM   2463 3HD1 LEU A 155     175.866 127.019  10.037  1.00  0.00           H  
ATOM   2464 1HD2 LEU A 155     173.242 125.628  10.898  1.00  0.00           H  
ATOM   2465 2HD2 LEU A 155     173.499 127.389  10.897  1.00  0.00           H  
ATOM   2466 3HD2 LEU A 155     172.133 126.688   9.996  1.00  0.00           H  
ATOM   2467  N   LEU A 156     173.094 129.653   5.917  1.00  0.00           N  
ATOM   2468  CA  LEU A 156     173.071 130.994   5.347  1.00  0.00           C  
ATOM   2469  C   LEU A 156     171.651 131.421   5.004  1.00  0.00           C  
ATOM   2470  O   LEU A 156     171.280 132.582   5.185  1.00  0.00           O  
ATOM   2471  CB  LEU A 156     173.947 131.051   4.089  1.00  0.00           C  
ATOM   2472  CG  LEU A 156     175.456 130.898   4.320  1.00  0.00           C  
ATOM   2473  CD1 LEU A 156     176.161 130.730   2.981  1.00  0.00           C  
ATOM   2474  CD2 LEU A 156     175.981 132.116   5.066  1.00  0.00           C  
ATOM   2475  H   LEU A 156     173.575 128.915   5.421  1.00  0.00           H  
ATOM   2476  HA  LEU A 156     173.457 131.692   6.090  1.00  0.00           H  
ATOM   2477 1HB  LEU A 156     173.633 130.257   3.412  1.00  0.00           H  
ATOM   2478 2HB  LEU A 156     173.783 132.008   3.594  1.00  0.00           H  
ATOM   2479  HG  LEU A 156     175.644 130.001   4.911  1.00  0.00           H  
ATOM   2480 1HD1 LEU A 156     177.232 130.621   3.146  1.00  0.00           H  
ATOM   2481 2HD1 LEU A 156     175.779 129.841   2.478  1.00  0.00           H  
ATOM   2482 3HD1 LEU A 156     175.976 131.606   2.361  1.00  0.00           H  
ATOM   2483 1HD2 LEU A 156     177.053 132.006   5.232  1.00  0.00           H  
ATOM   2484 2HD2 LEU A 156     175.794 133.013   4.476  1.00  0.00           H  
ATOM   2485 3HD2 LEU A 156     175.472 132.200   6.026  1.00  0.00           H  
ATOM   2486  N   LEU A 157     170.857 130.479   4.508  1.00  0.00           N  
ATOM   2487  CA  LEU A 157     169.447 130.730   4.234  1.00  0.00           C  
ATOM   2488  C   LEU A 157     168.678 131.010   5.521  1.00  0.00           C  
ATOM   2489  O   LEU A 157     167.909 131.967   5.599  1.00  0.00           O  
ATOM   2490  CB  LEU A 157     168.826 129.530   3.510  1.00  0.00           C  
ATOM   2491  CG  LEU A 157     167.304 129.582   3.318  1.00  0.00           C  
ATOM   2492  CD1 LEU A 157     166.935 130.829   2.526  1.00  0.00           C  
ATOM   2493  CD2 LEU A 157     166.839 128.323   2.602  1.00  0.00           C  
ATOM   2494  H   LEU A 157     171.241 129.565   4.314  1.00  0.00           H  
ATOM   2495  HA  LEU A 157     169.369 131.615   3.604  1.00  0.00           H  
ATOM   2496 1HB  LEU A 157     169.281 129.445   2.524  1.00  0.00           H  
ATOM   2497 2HB  LEU A 157     169.058 128.626   4.073  1.00  0.00           H  
ATOM   2498  HG  LEU A 157     166.817 129.649   4.291  1.00  0.00           H  
ATOM   2499 1HD1 LEU A 157     165.855 130.868   2.390  1.00  0.00           H  
ATOM   2500 2HD1 LEU A 157     167.263 131.716   3.070  1.00  0.00           H  
ATOM   2501 3HD1 LEU A 157     167.422 130.799   1.552  1.00  0.00           H  
ATOM   2502 1HD2 LEU A 157     165.758 128.360   2.467  1.00  0.00           H  
ATOM   2503 2HD2 LEU A 157     167.324 128.256   1.630  1.00  0.00           H  
ATOM   2504 3HD2 LEU A 157     167.100 127.448   3.199  1.00  0.00           H  
ATOM   2505  N   ARG A 158     168.892 130.169   6.527  1.00  0.00           N  
ATOM   2506  CA  ARG A 158     168.239 130.338   7.817  1.00  0.00           C  
ATOM   2507  C   ARG A 158     168.636 131.657   8.469  1.00  0.00           C  
ATOM   2508  O   ARG A 158     167.799 132.355   9.041  1.00  0.00           O  
ATOM   2509  CB  ARG A 158     168.590 129.189   8.751  1.00  0.00           C  
ATOM   2510  CG  ARG A 158     167.961 127.854   8.387  1.00  0.00           C  
ATOM   2511  CD  ARG A 158     168.384 126.775   9.317  1.00  0.00           C  
ATOM   2512  NE  ARG A 158     167.867 125.478   8.913  1.00  0.00           N  
ATOM   2513  CZ  ARG A 158     166.634 125.019   9.210  1.00  0.00           C  
ATOM   2514  NH1 ARG A 158     165.807 125.763   9.912  1.00  0.00           N  
ATOM   2515  NH2 ARG A 158     166.257 123.822   8.796  1.00  0.00           N  
ATOM   2516  H   ARG A 158     169.525 129.392   6.393  1.00  0.00           H  
ATOM   2517  HA  ARG A 158     167.160 130.360   7.661  1.00  0.00           H  
ATOM   2518 1HB  ARG A 158     169.671 129.051   8.765  1.00  0.00           H  
ATOM   2519 2HB  ARG A 158     168.278 129.435   9.765  1.00  0.00           H  
ATOM   2520 1HG  ARG A 158     166.875 127.940   8.431  1.00  0.00           H  
ATOM   2521 2HG  ARG A 158     168.261 127.573   7.376  1.00  0.00           H  
ATOM   2522 1HD  ARG A 158     169.471 126.718   9.336  1.00  0.00           H  
ATOM   2523 2HD  ARG A 158     168.014 126.994  10.318  1.00  0.00           H  
ATOM   2524  HE  ARG A 158     168.474 124.877   8.372  1.00  0.00           H  
ATOM   2525 1HH1 ARG A 158     166.096 126.678  10.228  1.00  0.00           H  
ATOM   2526 2HH1 ARG A 158     164.885 125.420  10.134  1.00  0.00           H  
ATOM   2527 1HH2 ARG A 158     166.893 123.251   8.257  1.00  0.00           H  
ATOM   2528 2HH2 ARG A 158     165.335 123.479   9.019  1.00  0.00           H  
ATOM   2529  N   ILE A 159     169.919 131.993   8.376  1.00  0.00           N  
ATOM   2530  CA  ILE A 159     170.418 133.261   8.895  1.00  0.00           C  
ATOM   2531  C   ILE A 159     169.847 134.439   8.116  1.00  0.00           C  
ATOM   2532  O   ILE A 159     169.427 135.437   8.700  1.00  0.00           O  
ATOM   2533  CB  ILE A 159     171.956 133.308   8.844  1.00  0.00           C  
ATOM   2534  CG1 ILE A 159     172.554 132.271   9.800  1.00  0.00           C  
ATOM   2535  CG2 ILE A 159     172.457 134.703   9.187  1.00  0.00           C  
ATOM   2536  CD1 ILE A 159     173.991 131.919   9.496  1.00  0.00           C  
ATOM   2537  H   ILE A 159     170.564 131.354   7.933  1.00  0.00           H  
ATOM   2538  HA  ILE A 159     170.092 133.361   9.931  1.00  0.00           H  
ATOM   2539  HB  ILE A 159     172.295 133.046   7.843  1.00  0.00           H  
ATOM   2540 1HG1 ILE A 159     172.502 132.646  10.821  1.00  0.00           H  
ATOM   2541 2HG1 ILE A 159     171.963 131.356   9.758  1.00  0.00           H  
ATOM   2542 1HG2 ILE A 159     173.546 134.718   9.147  1.00  0.00           H  
ATOM   2543 2HG2 ILE A 159     172.058 135.419   8.469  1.00  0.00           H  
ATOM   2544 3HG2 ILE A 159     172.127 134.972  10.190  1.00  0.00           H  
ATOM   2545 1HD1 ILE A 159     174.345 131.178  10.214  1.00  0.00           H  
ATOM   2546 2HD1 ILE A 159     174.061 131.508   8.488  1.00  0.00           H  
ATOM   2547 3HD1 ILE A 159     174.608 132.814   9.565  1.00  0.00           H  
ATOM   2548  N   ALA A 160     169.836 134.317   6.794  1.00  0.00           N  
ATOM   2549  CA  ALA A 160     169.303 135.366   5.930  1.00  0.00           C  
ATOM   2550  C   ALA A 160     167.846 135.664   6.260  1.00  0.00           C  
ATOM   2551  O   ALA A 160     167.422 136.819   6.251  1.00  0.00           O  
ATOM   2552  CB  ALA A 160     169.443 134.973   4.468  1.00  0.00           C  
ATOM   2553  H   ALA A 160     170.205 133.475   6.374  1.00  0.00           H  
ATOM   2554  HA  ALA A 160     169.875 136.279   6.104  1.00  0.00           H  
ATOM   2555 1HB  ALA A 160     169.041 135.765   3.836  1.00  0.00           H  
ATOM   2556 2HB  ALA A 160     170.497 134.820   4.231  1.00  0.00           H  
ATOM   2557 3HB  ALA A 160     168.894 134.050   4.284  1.00  0.00           H  
ATOM   2558  N   LYS A 161     167.085 134.615   6.549  1.00  0.00           N  
ATOM   2559  CA  LYS A 161     165.666 134.757   6.853  1.00  0.00           C  
ATOM   2560  C   LYS A 161     165.458 135.496   8.171  1.00  0.00           C  
ATOM   2561  O   LYS A 161     164.573 136.344   8.284  1.00  0.00           O  
ATOM   2562  CB  LYS A 161     164.989 133.386   6.904  1.00  0.00           C  
ATOM   2563  CG  LYS A 161     163.488 133.436   7.150  1.00  0.00           C  
ATOM   2564  CD  LYS A 161     162.759 134.099   5.991  1.00  0.00           C  
ATOM   2565  CE  LYS A 161     161.253 133.916   6.104  1.00  0.00           C  
ATOM   2566  NZ  LYS A 161     160.524 134.602   5.003  1.00  0.00           N  
ATOM   2567  H   LYS A 161     167.498 133.694   6.558  1.00  0.00           H  
ATOM   2568  HA  LYS A 161     165.203 135.352   6.066  1.00  0.00           H  
ATOM   2569 1HB  LYS A 161     165.158 132.863   5.963  1.00  0.00           H  
ATOM   2570 2HB  LYS A 161     165.439 132.787   7.697  1.00  0.00           H  
ATOM   2571 1HG  LYS A 161     163.106 132.422   7.274  1.00  0.00           H  
ATOM   2572 2HG  LYS A 161     163.287 133.996   8.063  1.00  0.00           H  
ATOM   2573 1HD  LYS A 161     162.987 135.166   5.981  1.00  0.00           H  
ATOM   2574 2HD  LYS A 161     163.098 133.665   5.051  1.00  0.00           H  
ATOM   2575 1HE  LYS A 161     161.013 132.855   6.075  1.00  0.00           H  
ATOM   2576 2HE  LYS A 161     160.909 134.318   7.057  1.00  0.00           H  
ATOM   2577 1HZ  LYS A 161     159.530 134.457   5.114  1.00  0.00           H  
ATOM   2578 2HZ  LYS A 161     160.725 135.593   5.032  1.00  0.00           H  
ATOM   2579 3HZ  LYS A 161     160.821 134.225   4.115  1.00  0.00           H  
ATOM   2580  N   GLU A 162     166.277 135.164   9.164  1.00  0.00           N  
ATOM   2581  CA  GLU A 162     166.183 135.794  10.475  1.00  0.00           C  
ATOM   2582  C   GLU A 162     166.653 137.242  10.425  1.00  0.00           C  
ATOM   2583  O   GLU A 162     166.099 138.107  11.105  1.00  0.00           O  
ATOM   2584  CB  GLU A 162     167.009 135.015  11.502  1.00  0.00           C  
ATOM   2585  CG  GLU A 162     166.430 133.659  11.876  1.00  0.00           C  
ATOM   2586  CD  GLU A 162     165.078 133.758  12.526  1.00  0.00           C  
ATOM   2587  OE1 GLU A 162     164.874 134.671  13.290  1.00  0.00           O  
ATOM   2588  OE2 GLU A 162     164.249 132.922  12.257  1.00  0.00           O  
ATOM   2589  H   GLU A 162     166.981 134.458   9.005  1.00  0.00           H  
ATOM   2590  HA  GLU A 162     165.138 135.795  10.785  1.00  0.00           H  
ATOM   2591 1HB  GLU A 162     168.015 134.854  11.112  1.00  0.00           H  
ATOM   2592 2HB  GLU A 162     167.102 135.603  12.415  1.00  0.00           H  
ATOM   2593 1HG  GLU A 162     166.343 133.051  10.975  1.00  0.00           H  
ATOM   2594 2HG  GLU A 162     167.118 133.156  12.555  1.00  0.00           H  
ATOM   2595  N   SER A 163     167.675 137.500   9.618  1.00  0.00           N  
ATOM   2596  CA  SER A 163     168.229 138.843   9.487  1.00  0.00           C  
ATOM   2597  C   SER A 163     167.428 139.675   8.495  1.00  0.00           C  
ATOM   2598  O   SER A 163     167.423 140.904   8.562  1.00  0.00           O  
ATOM   2599  CB  SER A 163     169.678 138.770   9.044  1.00  0.00           C  
ATOM   2600  OG  SER A 163     169.778 138.289   7.732  1.00  0.00           O  
ATOM   2601  H   SER A 163     168.079 136.746   9.080  1.00  0.00           H  
ATOM   2602  HA  SER A 163     168.172 139.336  10.456  1.00  0.00           H  
ATOM   2603 1HB  SER A 163     170.127 139.760   9.107  1.00  0.00           H  
ATOM   2604 2HB  SER A 163     170.231 138.116   9.717  1.00  0.00           H  
ATOM   2605  HG  SER A 163     170.716 138.175   7.563  1.00  0.00           H  
ATOM   2606  N   GLY A 164     166.748 139.000   7.575  1.00  0.00           N  
ATOM   2607  CA  GLY A 164     165.952 139.675   6.560  1.00  0.00           C  
ATOM   2608  C   GLY A 164     166.842 140.338   5.512  1.00  0.00           C  
ATOM   2609  O   GLY A 164     166.477 141.363   4.936  1.00  0.00           O  
ATOM   2610  H   GLY A 164     166.784 137.989   7.579  1.00  0.00           H  
ATOM   2611 1HA  GLY A 164     165.291 138.956   6.077  1.00  0.00           H  
ATOM   2612 2HA  GLY A 164     165.320 140.426   7.033  1.00  0.00           H  
ATOM   2613  N   SER A 165     168.005 139.747   5.275  1.00  0.00           N  
ATOM   2614  CA  SER A 165     168.998 140.341   4.386  1.00  0.00           C  
ATOM   2615  C   SER A 165     168.969 139.686   3.012  1.00  0.00           C  
ATOM   2616  O   SER A 165     169.202 138.485   2.881  1.00  0.00           O  
ATOM   2617  CB  SER A 165     170.384 140.211   4.990  1.00  0.00           C  
ATOM   2618  OG  SER A 165     171.371 140.560   4.058  1.00  0.00           O  
ATOM   2619  H   SER A 165     168.209 138.862   5.721  1.00  0.00           H  
ATOM   2620  HA  SER A 165     168.758 141.397   4.256  1.00  0.00           H  
ATOM   2621 1HB  SER A 165     170.463 140.859   5.863  1.00  0.00           H  
ATOM   2622 2HB  SER A 165     170.539 139.189   5.325  1.00  0.00           H  
ATOM   2623  HG  SER A 165     172.189 140.635   4.555  1.00  0.00           H  
ATOM   2624  N   GLU A 166     168.684 140.484   1.990  1.00  0.00           N  
ATOM   2625  CA  GLU A 166     168.692 140.000   0.614  1.00  0.00           C  
ATOM   2626  C   GLU A 166     170.094 139.587   0.184  1.00  0.00           C  
ATOM   2627  O   GLU A 166     170.268 138.610  -0.544  1.00  0.00           O  
ATOM   2628  CB  GLU A 166     168.153 141.073  -0.334  1.00  0.00           C  
ATOM   2629  CG  GLU A 166     166.663 141.348  -0.189  1.00  0.00           C  
ATOM   2630  CD  GLU A 166     166.183 142.457  -1.085  1.00  0.00           C  
ATOM   2631  OE1 GLU A 166     167.003 143.091  -1.704  1.00  0.00           O  
ATOM   2632  OE2 GLU A 166     164.994 142.670  -1.149  1.00  0.00           O  
ATOM   2633  H   GLU A 166     168.453 141.452   2.168  1.00  0.00           H  
ATOM   2634  HA  GLU A 166     168.054 139.116   0.555  1.00  0.00           H  
ATOM   2635 1HB  GLU A 166     168.684 142.011  -0.161  1.00  0.00           H  
ATOM   2636 2HB  GLU A 166     168.340 140.776  -1.366  1.00  0.00           H  
ATOM   2637 1HG  GLU A 166     166.111 140.439  -0.428  1.00  0.00           H  
ATOM   2638 2HG  GLU A 166     166.450 141.607   0.847  1.00  0.00           H  
ATOM   2639  N   GLU A 167     171.092 140.339   0.636  1.00  0.00           N  
ATOM   2640  CA  GLU A 167     172.485 140.003   0.371  1.00  0.00           C  
ATOM   2641  C   GLU A 167     172.838 138.632   0.931  1.00  0.00           C  
ATOM   2642  O   GLU A 167     173.551 137.855   0.292  1.00  0.00           O  
ATOM   2643  CB  GLU A 167     173.413 141.063   0.969  1.00  0.00           C  
ATOM   2644  CG  GLU A 167     174.896 140.788   0.766  1.00  0.00           C  
ATOM   2645  CD  GLU A 167     175.777 141.815   1.419  1.00  0.00           C  
ATOM   2646  OE1 GLU A 167     175.454 142.977   1.350  1.00  0.00           O  
ATOM   2647  OE2 GLU A 167     176.774 141.438   1.990  1.00  0.00           O  
ATOM   2648  H   GLU A 167     170.879 141.163   1.179  1.00  0.00           H  
ATOM   2649  HA  GLU A 167     172.632 139.967  -0.710  1.00  0.00           H  
ATOM   2650 1HB  GLU A 167     173.189 142.034   0.526  1.00  0.00           H  
ATOM   2651 2HB  GLU A 167     173.230 141.143   2.041  1.00  0.00           H  
ATOM   2652 1HG  GLU A 167     175.133 139.807   1.180  1.00  0.00           H  
ATOM   2653 2HG  GLU A 167     175.107 140.762  -0.301  1.00  0.00           H  
ATOM   2654  N   ALA A 168     172.336 138.340   2.125  1.00  0.00           N  
ATOM   2655  CA  ALA A 168     172.594 137.058   2.771  1.00  0.00           C  
ATOM   2656  C   ALA A 168     172.027 135.904   1.955  1.00  0.00           C  
ATOM   2657  O   ALA A 168     172.616 134.824   1.896  1.00  0.00           O  
ATOM   2658  CB  ALA A 168     172.013 137.049   4.178  1.00  0.00           C  
ATOM   2659  H   ALA A 168     171.761 139.022   2.598  1.00  0.00           H  
ATOM   2660  HA  ALA A 168     173.675 136.916   2.839  1.00  0.00           H  
ATOM   2661 1HB  ALA A 168     172.214 136.086   4.649  1.00  0.00           H  
ATOM   2662 2HB  ALA A 168     172.472 137.843   4.767  1.00  0.00           H  
ATOM   2663 3HB  ALA A 168     170.938 137.209   4.128  1.00  0.00           H  
ATOM   2664  N   LEU A 169     170.879 136.140   1.330  1.00  0.00           N  
ATOM   2665  CA  LEU A 169     170.263 135.142   0.461  1.00  0.00           C  
ATOM   2666  C   LEU A 169     171.118 134.881  -0.772  1.00  0.00           C  
ATOM   2667  O   LEU A 169     171.269 133.739  -1.206  1.00  0.00           O  
ATOM   2668  CB  LEU A 169     168.864 135.602   0.031  1.00  0.00           C  
ATOM   2669  CG  LEU A 169     167.801 135.621   1.137  1.00  0.00           C  
ATOM   2670  CD1 LEU A 169     166.542 136.304   0.619  1.00  0.00           C  
ATOM   2671  CD2 LEU A 169     167.508 134.197   1.584  1.00  0.00           C  
ATOM   2672  H   LEU A 169     170.422 137.030   1.457  1.00  0.00           H  
ATOM   2673  HA  LEU A 169     170.183 134.205   1.012  1.00  0.00           H  
ATOM   2674 1HB  LEU A 169     168.940 136.611  -0.373  1.00  0.00           H  
ATOM   2675 2HB  LEU A 169     168.509 134.942  -0.759  1.00  0.00           H  
ATOM   2676  HG  LEU A 169     168.169 136.200   1.985  1.00  0.00           H  
ATOM   2677 1HD1 LEU A 169     165.787 136.317   1.405  1.00  0.00           H  
ATOM   2678 2HD1 LEU A 169     166.777 137.327   0.325  1.00  0.00           H  
ATOM   2679 3HD1 LEU A 169     166.159 135.756  -0.241  1.00  0.00           H  
ATOM   2680 1HD2 LEU A 169     166.753 134.211   2.370  1.00  0.00           H  
ATOM   2681 2HD2 LEU A 169     167.139 133.619   0.737  1.00  0.00           H  
ATOM   2682 3HD2 LEU A 169     168.422 133.740   1.965  1.00  0.00           H  
ATOM   2683  N   GLU A 170     171.679 135.947  -1.335  1.00  0.00           N  
ATOM   2684  CA  GLU A 170     172.592 135.826  -2.465  1.00  0.00           C  
ATOM   2685  C   GLU A 170     173.821 135.007  -2.092  1.00  0.00           C  
ATOM   2686  O   GLU A 170     174.272 134.159  -2.863  1.00  0.00           O  
ATOM   2687  CB  GLU A 170     173.019 137.211  -2.955  1.00  0.00           C  
ATOM   2688  CG  GLU A 170     173.987 137.191  -4.129  1.00  0.00           C  
ATOM   2689  CD  GLU A 170     174.412 138.566  -4.561  1.00  0.00           C  
ATOM   2690  OE1 GLU A 170     173.757 139.513  -4.195  1.00  0.00           O  
ATOM   2691  OE2 GLU A 170     175.395 138.672  -5.256  1.00  0.00           O  
ATOM   2692  H   GLU A 170     171.465 136.866  -0.970  1.00  0.00           H  
ATOM   2693  HA  GLU A 170     172.078 135.303  -3.270  1.00  0.00           H  
ATOM   2694 1HB  GLU A 170     172.138 137.778  -3.257  1.00  0.00           H  
ATOM   2695 2HB  GLU A 170     173.494 137.756  -2.139  1.00  0.00           H  
ATOM   2696 1HG  GLU A 170     174.872 136.621  -3.848  1.00  0.00           H  
ATOM   2697 2HG  GLU A 170     173.514 136.683  -4.968  1.00  0.00           H  
ATOM   2698  N   ARG A 171     174.362 135.266  -0.906  1.00  0.00           N  
ATOM   2699  CA  ARG A 171     175.505 134.512  -0.404  1.00  0.00           C  
ATOM   2700  C   ARG A 171     175.167 133.035  -0.251  1.00  0.00           C  
ATOM   2701  O   ARG A 171     175.970 132.168  -0.592  1.00  0.00           O  
ATOM   2702  CB  ARG A 171     175.963 135.067   0.936  1.00  0.00           C  
ATOM   2703  CG  ARG A 171     176.628 136.433   0.871  1.00  0.00           C  
ATOM   2704  CD  ARG A 171     176.894 136.980   2.226  1.00  0.00           C  
ATOM   2705  NE  ARG A 171     177.423 138.333   2.170  1.00  0.00           N  
ATOM   2706  CZ  ARG A 171     178.727 138.638   2.024  1.00  0.00           C  
ATOM   2707  NH1 ARG A 171     179.619 137.680   1.921  1.00  0.00           N  
ATOM   2708  NH2 ARG A 171     179.109 139.903   1.985  1.00  0.00           N  
ATOM   2709  H   ARG A 171     173.972 136.002  -0.338  1.00  0.00           H  
ATOM   2710  HA  ARG A 171     176.317 134.593  -1.128  1.00  0.00           H  
ATOM   2711 1HB  ARG A 171     175.111 135.146   1.608  1.00  0.00           H  
ATOM   2712 2HB  ARG A 171     176.675 134.376   1.390  1.00  0.00           H  
ATOM   2713 1HG  ARG A 171     177.576 136.352   0.340  1.00  0.00           H  
ATOM   2714 2HG  ARG A 171     175.975 137.129   0.341  1.00  0.00           H  
ATOM   2715 1HD  ARG A 171     175.966 137.000   2.798  1.00  0.00           H  
ATOM   2716 2HD  ARG A 171     177.621 136.351   2.735  1.00  0.00           H  
ATOM   2717  HE  ARG A 171     176.767 139.098   2.248  1.00  0.00           H  
ATOM   2718 1HH1 ARG A 171     179.327 136.712   1.951  1.00  0.00           H  
ATOM   2719 2HH1 ARG A 171     180.596 137.909   1.812  1.00  0.00           H  
ATOM   2720 1HH2 ARG A 171     178.423 140.641   2.064  1.00  0.00           H  
ATOM   2721 2HH2 ARG A 171     180.086 140.132   1.876  1.00  0.00           H  
ATOM   2722  N   ALA A 172     173.975 132.757   0.261  1.00  0.00           N  
ATOM   2723  CA  ALA A 172     173.480 131.388   0.353  1.00  0.00           C  
ATOM   2724  C   ALA A 172     173.349 130.756  -1.029  1.00  0.00           C  
ATOM   2725  O   ALA A 172     173.657 129.580  -1.215  1.00  0.00           O  
ATOM   2726  CB  ALA A 172     172.142 131.355   1.078  1.00  0.00           C  
ATOM   2727  H   ALA A 172     173.395 133.512   0.598  1.00  0.00           H  
ATOM   2728  HA  ALA A 172     174.201 130.797   0.918  1.00  0.00           H  
ATOM   2729 1HB  ALA A 172     171.785 130.327   1.138  1.00  0.00           H  
ATOM   2730 2HB  ALA A 172     172.264 131.756   2.084  1.00  0.00           H  
ATOM   2731 3HB  ALA A 172     171.419 131.958   0.533  1.00  0.00           H  
ATOM   2732  N   LEU A 173     172.890 131.547  -1.994  1.00  0.00           N  
ATOM   2733  CA  LEU A 173     172.692 131.059  -3.352  1.00  0.00           C  
ATOM   2734  C   LEU A 173     174.004 130.591  -3.967  1.00  0.00           C  
ATOM   2735  O   LEU A 173     174.069 129.528  -4.583  1.00  0.00           O  
ATOM   2736  CB  LEU A 173     172.074 132.158  -4.226  1.00  0.00           C  
ATOM   2737  CG  LEU A 173     171.592 131.714  -5.612  1.00  0.00           C  
ATOM   2738  CD1 LEU A 173     170.333 130.870  -5.466  1.00  0.00           C  
ATOM   2739  CD2 LEU A 173     171.331 132.940  -6.475  1.00  0.00           C  
ATOM   2740  H   LEU A 173     172.673 132.509  -1.778  1.00  0.00           H  
ATOM   2741  HA  LEU A 173     172.019 130.203  -3.317  1.00  0.00           H  
ATOM   2742 1HB  LEU A 173     171.222 132.583  -3.698  1.00  0.00           H  
ATOM   2743 2HB  LEU A 173     172.815 132.945  -4.368  1.00  0.00           H  
ATOM   2744  HG  LEU A 173     172.357 131.095  -6.082  1.00  0.00           H  
ATOM   2745 1HD1 LEU A 173     169.990 130.554  -6.451  1.00  0.00           H  
ATOM   2746 2HD1 LEU A 173     170.554 129.990  -4.860  1.00  0.00           H  
ATOM   2747 3HD1 LEU A 173     169.555 131.458  -4.982  1.00  0.00           H  
ATOM   2748 1HD2 LEU A 173     170.989 132.624  -7.462  1.00  0.00           H  
ATOM   2749 2HD2 LEU A 173     170.566 133.559  -6.007  1.00  0.00           H  
ATOM   2750 3HD2 LEU A 173     172.251 133.515  -6.578  1.00  0.00           H  
ATOM   2751  N   ARG A 174     175.049 131.393  -3.798  1.00  0.00           N  
ATOM   2752  CA  ARG A 174     176.337 131.115  -4.424  1.00  0.00           C  
ATOM   2753  C   ARG A 174     177.000 129.894  -3.803  1.00  0.00           C  
ATOM   2754  O   ARG A 174     177.571 129.060  -4.506  1.00  0.00           O  
ATOM   2755  CB  ARG A 174     177.266 132.313  -4.294  1.00  0.00           C  
ATOM   2756  CG  ARG A 174     176.861 133.528  -5.115  1.00  0.00           C  
ATOM   2757  CD  ARG A 174     177.746 134.691  -4.847  1.00  0.00           C  
ATOM   2758  NE  ARG A 174     177.286 135.890  -5.528  1.00  0.00           N  
ATOM   2759  CZ  ARG A 174     177.577 136.204  -6.806  1.00  0.00           C  
ATOM   2760  NH1 ARG A 174     178.326 135.399  -7.526  1.00  0.00           N  
ATOM   2761  NH2 ARG A 174     177.110 137.321  -7.335  1.00  0.00           N  
ATOM   2762  H   ARG A 174     174.950 132.214  -3.220  1.00  0.00           H  
ATOM   2763  HA  ARG A 174     176.169 130.900  -5.479  1.00  0.00           H  
ATOM   2764 1HB  ARG A 174     177.316 132.622  -3.251  1.00  0.00           H  
ATOM   2765 2HB  ARG A 174     178.273 132.028  -4.600  1.00  0.00           H  
ATOM   2766 1HG  ARG A 174     176.922 133.287  -6.175  1.00  0.00           H  
ATOM   2767 2HG  ARG A 174     175.838 133.811  -4.865  1.00  0.00           H  
ATOM   2768 1HD  ARG A 174     177.768 134.893  -3.777  1.00  0.00           H  
ATOM   2769 2HD  ARG A 174     178.755 134.467  -5.195  1.00  0.00           H  
ATOM   2770  HE  ARG A 174     176.708 136.535  -5.006  1.00  0.00           H  
ATOM   2771 1HH1 ARG A 174     178.684 134.544  -7.122  1.00  0.00           H  
ATOM   2772 2HH1 ARG A 174     178.544 135.634  -8.484  1.00  0.00           H  
ATOM   2773 1HH2 ARG A 174     176.534 137.940  -6.781  1.00  0.00           H  
ATOM   2774 2HH2 ARG A 174     177.328 137.556  -8.291  1.00  0.00           H  
ATOM   2775  N   VAL A 175     176.921 129.792  -2.480  1.00  0.00           N  
ATOM   2776  CA  VAL A 175     177.538 128.686  -1.758  1.00  0.00           C  
ATOM   2777  C   VAL A 175     176.879 127.360  -2.112  1.00  0.00           C  
ATOM   2778  O   VAL A 175     177.557 126.351  -2.314  1.00  0.00           O  
ATOM   2779  CB  VAL A 175     177.436 128.917  -0.239  1.00  0.00           C  
ATOM   2780  CG1 VAL A 175     177.843 127.662   0.519  1.00  0.00           C  
ATOM   2781  CG2 VAL A 175     178.305 130.097   0.166  1.00  0.00           C  
ATOM   2782  H   VAL A 175     176.419 130.499  -1.962  1.00  0.00           H  
ATOM   2783  HA  VAL A 175     178.587 128.623  -2.054  1.00  0.00           H  
ATOM   2784  HB  VAL A 175     176.397 129.124   0.019  1.00  0.00           H  
ATOM   2785 1HG1 VAL A 175     177.764 127.843   1.592  1.00  0.00           H  
ATOM   2786 2HG1 VAL A 175     177.184 126.839   0.242  1.00  0.00           H  
ATOM   2787 3HG1 VAL A 175     178.872 127.404   0.271  1.00  0.00           H  
ATOM   2788 1HG2 VAL A 175     178.228 130.255   1.241  1.00  0.00           H  
ATOM   2789 2HG2 VAL A 175     179.343 129.891  -0.097  1.00  0.00           H  
ATOM   2790 3HG2 VAL A 175     177.971 130.993  -0.357  1.00  0.00           H  
ATOM   2791  N   ALA A 176     175.552 127.366  -2.189  1.00  0.00           N  
ATOM   2792  CA  ALA A 176     174.799 126.168  -2.540  1.00  0.00           C  
ATOM   2793  C   ALA A 176     175.232 125.621  -3.894  1.00  0.00           C  
ATOM   2794  O   ALA A 176     175.485 124.425  -4.039  1.00  0.00           O  
ATOM   2795  CB  ALA A 176     173.307 126.462  -2.540  1.00  0.00           C  
ATOM   2796  H   ALA A 176     175.054 128.224  -2.000  1.00  0.00           H  
ATOM   2797  HA  ALA A 176     175.004 125.401  -1.792  1.00  0.00           H  
ATOM   2798 1HB  ALA A 176     172.758 125.558  -2.803  1.00  0.00           H  
ATOM   2799 2HB  ALA A 176     173.001 126.798  -1.549  1.00  0.00           H  
ATOM   2800 3HB  ALA A 176     173.090 127.243  -3.269  1.00  0.00           H  
ATOM   2801  N   GLU A 177     175.315 126.504  -4.883  1.00  0.00           N  
ATOM   2802  CA  GLU A 177     175.685 126.106  -6.237  1.00  0.00           C  
ATOM   2803  C   GLU A 177     177.097 125.535  -6.277  1.00  0.00           C  
ATOM   2804  O   GLU A 177     177.369 124.570  -6.990  1.00  0.00           O  
ATOM   2805  CB  GLU A 177     175.580 127.297  -7.192  1.00  0.00           C  
ATOM   2806  CG  GLU A 177     175.828 126.955  -8.654  1.00  0.00           C  
ATOM   2807  CD  GLU A 177     175.642 128.132  -9.570  1.00  0.00           C  
ATOM   2808  OE1 GLU A 177     174.547 128.636  -9.643  1.00  0.00           O  
ATOM   2809  OE2 GLU A 177     176.595 128.528 -10.198  1.00  0.00           O  
ATOM   2810  H   GLU A 177     175.115 127.476  -4.693  1.00  0.00           H  
ATOM   2811  HA  GLU A 177     175.003 125.320  -6.565  1.00  0.00           H  
ATOM   2812 1HB  GLU A 177     174.585 127.736  -7.115  1.00  0.00           H  
ATOM   2813 2HB  GLU A 177     176.298 128.062  -6.899  1.00  0.00           H  
ATOM   2814 1HG  GLU A 177     176.848 126.585  -8.760  1.00  0.00           H  
ATOM   2815 2HG  GLU A 177     175.149 126.158  -8.950  1.00  0.00           H  
ATOM   2816  N   GLU A 178     177.995 126.137  -5.503  1.00  0.00           N  
ATOM   2817  CA  GLU A 178     179.381 125.688  -5.444  1.00  0.00           C  
ATOM   2818  C   GLU A 178     179.470 124.241  -4.976  1.00  0.00           C  
ATOM   2819  O   GLU A 178     180.289 123.467  -5.473  1.00  0.00           O  
ATOM   2820  CB  GLU A 178     180.194 126.588  -4.510  1.00  0.00           C  
ATOM   2821  CG  GLU A 178     181.671 126.232  -4.423  1.00  0.00           C  
ATOM   2822  CD  GLU A 178     182.410 126.487  -5.708  1.00  0.00           C  
ATOM   2823  OE1 GLU A 178     181.850 127.103  -6.582  1.00  0.00           O  
ATOM   2824  OE2 GLU A 178     183.538 126.066  -5.813  1.00  0.00           O  
ATOM   2825  H   GLU A 178     177.709 126.926  -4.940  1.00  0.00           H  
ATOM   2826  HA  GLU A 178     179.802 125.737  -6.448  1.00  0.00           H  
ATOM   2827 1HB  GLU A 178     180.119 127.623  -4.845  1.00  0.00           H  
ATOM   2828 2HB  GLU A 178     179.778 126.539  -3.504  1.00  0.00           H  
ATOM   2829 1HG  GLU A 178     182.130 126.822  -3.630  1.00  0.00           H  
ATOM   2830 2HG  GLU A 178     181.765 125.181  -4.158  1.00  0.00           H  
ATOM   2831  N   ALA A 179     178.624 123.880  -4.017  1.00  0.00           N  
ATOM   2832  CA  ALA A 179     178.587 122.517  -3.502  1.00  0.00           C  
ATOM   2833  C   ALA A 179     178.306 121.516  -4.615  1.00  0.00           C  
ATOM   2834  O   ALA A 179     178.884 120.430  -4.646  1.00  0.00           O  
ATOM   2835  CB  ALA A 179     177.541 122.394  -2.403  1.00  0.00           C  
ATOM   2836  H   ALA A 179     177.993 124.568  -3.634  1.00  0.00           H  
ATOM   2837  HA  ALA A 179     179.564 122.278  -3.081  1.00  0.00           H  
ATOM   2838 1HB  ALA A 179     177.525 121.371  -2.029  1.00  0.00           H  
ATOM   2839 2HB  ALA A 179     177.788 123.075  -1.587  1.00  0.00           H  
ATOM   2840 3HB  ALA A 179     176.560 122.649  -2.803  1.00  0.00           H  
ATOM   2841  N   ALA A 180     177.412 121.887  -5.527  1.00  0.00           N  
ATOM   2842  CA  ALA A 180     177.060 121.025  -6.649  1.00  0.00           C  
ATOM   2843  C   ALA A 180     178.264 120.764  -7.543  1.00  0.00           C  
ATOM   2844  O   ALA A 180     178.466 119.645  -8.016  1.00  0.00           O  
ATOM   2845  CB  ALA A 180     175.926 121.642  -7.454  1.00  0.00           C  
ATOM   2846  H   ALA A 180     176.968 122.789  -5.441  1.00  0.00           H  
ATOM   2847  HA  ALA A 180     176.725 120.065  -6.255  1.00  0.00           H  
ATOM   2848 1HB  ALA A 180     175.674 120.986  -8.289  1.00  0.00           H  
ATOM   2849 2HB  ALA A 180     175.053 121.767  -6.816  1.00  0.00           H  
ATOM   2850 3HB  ALA A 180     176.239 122.611  -7.837  1.00  0.00           H  
ATOM   2851  N   ARG A 181     179.062 121.802  -7.771  1.00  0.00           N  
ATOM   2852  CA  ARG A 181     180.275 121.673  -8.570  1.00  0.00           C  
ATOM   2853  C   ARG A 181     181.302 120.787  -7.878  1.00  0.00           C  
ATOM   2854  O   ARG A 181     181.957 119.964  -8.517  1.00  0.00           O  
ATOM   2855  CB  ARG A 181     180.887 123.041  -8.836  1.00  0.00           C  
ATOM   2856  CG  ARG A 181     180.182 123.861  -9.905  1.00  0.00           C  
ATOM   2857  CD  ARG A 181     180.967 125.065 -10.280  1.00  0.00           C  
ATOM   2858  NE  ARG A 181     180.851 126.120  -9.285  1.00  0.00           N  
ATOM   2859  CZ  ARG A 181     179.898 127.073  -9.289  1.00  0.00           C  
ATOM   2860  NH1 ARG A 181     178.989 127.090 -10.239  1.00  0.00           N  
ATOM   2861  NH2 ARG A 181     179.878 127.991  -8.338  1.00  0.00           N  
ATOM   2862  H   ARG A 181     178.824 122.701  -7.379  1.00  0.00           H  
ATOM   2863  HA  ARG A 181     180.016 121.199  -9.519  1.00  0.00           H  
ATOM   2864 1HB  ARG A 181     180.884 123.625  -7.916  1.00  0.00           H  
ATOM   2865 2HB  ARG A 181     181.926 122.921  -9.144  1.00  0.00           H  
ATOM   2866 1HG  ARG A 181     180.042 123.252 -10.797  1.00  0.00           H  
ATOM   2867 2HG  ARG A 181     179.211 124.187  -9.531  1.00  0.00           H  
ATOM   2868 1HD  ARG A 181     182.020 124.799 -10.372  1.00  0.00           H  
ATOM   2869 2HD  ARG A 181     180.606 125.453 -11.231  1.00  0.00           H  
ATOM   2870  HE  ARG A 181     181.533 126.140  -8.539  1.00  0.00           H  
ATOM   2871 1HH1 ARG A 181     179.005 126.389 -10.966  1.00  0.00           H  
ATOM   2872 2HH1 ARG A 181     178.275 127.805 -10.242  1.00  0.00           H  
ATOM   2873 1HH2 ARG A 181     180.577 127.977  -7.607  1.00  0.00           H  
ATOM   2874 2HH2 ARG A 181     179.164 128.704  -8.341  1.00  0.00           H  
ATOM   2875  N   LEU A 182     181.438 120.962  -6.569  1.00  0.00           N  
ATOM   2876  CA  LEU A 182     182.392 120.182  -5.786  1.00  0.00           C  
ATOM   2877  C   LEU A 182     181.978 118.717  -5.718  1.00  0.00           C  
ATOM   2878  O   LEU A 182     182.823 117.822  -5.749  1.00  0.00           O  
ATOM   2879  CB  LEU A 182     182.508 120.753  -4.367  1.00  0.00           C  
ATOM   2880  CG  LEU A 182     183.063 122.180  -4.269  1.00  0.00           C  
ATOM   2881  CD1 LEU A 182     182.892 122.694  -2.846  1.00  0.00           C  
ATOM   2882  CD2 LEU A 182     184.529 122.183  -4.679  1.00  0.00           C  
ATOM   2883  H   LEU A 182     180.868 121.651  -6.102  1.00  0.00           H  
ATOM   2884  HA  LEU A 182     183.364 120.229  -6.278  1.00  0.00           H  
ATOM   2885 1HB  LEU A 182     181.519 120.750  -3.910  1.00  0.00           H  
ATOM   2886 2HB  LEU A 182     183.158 120.102  -3.783  1.00  0.00           H  
ATOM   2887  HG  LEU A 182     182.500 122.837  -4.931  1.00  0.00           H  
ATOM   2888 1HD1 LEU A 182     183.288 123.708  -2.776  1.00  0.00           H  
ATOM   2889 2HD1 LEU A 182     181.835 122.699  -2.586  1.00  0.00           H  
ATOM   2890 3HD1 LEU A 182     183.432 122.046  -2.157  1.00  0.00           H  
ATOM   2891 1HD2 LEU A 182     184.924 123.197  -4.609  1.00  0.00           H  
ATOM   2892 2HD2 LEU A 182     185.094 121.527  -4.016  1.00  0.00           H  
ATOM   2893 3HD2 LEU A 182     184.620 121.828  -5.706  1.00  0.00           H  
ATOM   2894  N   ALA A 183     180.674 118.477  -5.624  1.00  0.00           N  
ATOM   2895  CA  ALA A 183     180.144 117.120  -5.602  1.00  0.00           C  
ATOM   2896  C   ALA A 183     180.539 116.354  -6.858  1.00  0.00           C  
ATOM   2897  O   ALA A 183     180.840 115.162  -6.800  1.00  0.00           O  
ATOM   2898  CB  ALA A 183     178.630 117.146  -5.451  1.00  0.00           C  
ATOM   2899  H   ALA A 183     180.035 119.257  -5.567  1.00  0.00           H  
ATOM   2900  HA  ALA A 183     180.574 116.596  -4.747  1.00  0.00           H  
ATOM   2901 1HB  ALA A 183     178.249 116.124  -5.435  1.00  0.00           H  
ATOM   2902 2HB  ALA A 183     178.366 117.645  -4.519  1.00  0.00           H  
ATOM   2903 3HB  ALA A 183     178.190 117.684  -6.289  1.00  0.00           H  
ATOM   2904  N   LYS A 184     180.531 117.045  -7.992  1.00  0.00           N  
ATOM   2905  CA  LYS A 184     180.939 116.445  -9.257  1.00  0.00           C  
ATOM   2906  C   LYS A 184     182.388 115.976  -9.203  1.00  0.00           C  
ATOM   2907  O   LYS A 184     182.730 114.927  -9.749  1.00  0.00           O  
ATOM   2908  CB  LYS A 184     180.749 117.435 -10.407  1.00  0.00           C  
ATOM   2909  CG  LYS A 184     181.006 116.851 -11.789  1.00  0.00           C  
ATOM   2910  CD  LYS A 184     180.433 117.743 -12.881  1.00  0.00           C  
ATOM   2911  CE  LYS A 184     180.485 117.059 -14.240  1.00  0.00           C  
ATOM   2912  NZ  LYS A 184     179.722 117.812 -15.271  1.00  0.00           N  
ATOM   2913  H   LYS A 184     180.239 118.011  -7.979  1.00  0.00           H  
ATOM   2914  HA  LYS A 184     180.315 115.571  -9.442  1.00  0.00           H  
ATOM   2915 1HB  LYS A 184     179.730 117.821 -10.391  1.00  0.00           H  
ATOM   2916 2HB  LYS A 184     181.422 118.282 -10.272  1.00  0.00           H  
ATOM   2917 1HG  LYS A 184     182.080 116.743 -11.946  1.00  0.00           H  
ATOM   2918 2HG  LYS A 184     180.547 115.866 -11.859  1.00  0.00           H  
ATOM   2919 1HD  LYS A 184     179.397 117.987 -12.646  1.00  0.00           H  
ATOM   2920 2HD  LYS A 184     181.005 118.670 -12.931  1.00  0.00           H  
ATOM   2921 1HE  LYS A 184     181.521 116.971 -14.563  1.00  0.00           H  
ATOM   2922 2HE  LYS A 184     180.067 116.055 -14.158  1.00  0.00           H  
ATOM   2923 1HZ  LYS A 184     179.781 117.327 -16.156  1.00  0.00           H  
ATOM   2924 2HZ  LYS A 184     178.754 117.884 -14.990  1.00  0.00           H  
ATOM   2925 3HZ  LYS A 184     180.114 118.739 -15.370  1.00  0.00           H  
ATOM   2926  N   ARG A 185     183.234 116.758  -8.542  1.00  0.00           N  
ATOM   2927  CA  ARG A 185     184.636 116.405  -8.379  1.00  0.00           C  
ATOM   2928  C   ARG A 185     184.793 115.136  -7.549  1.00  0.00           C  
ATOM   2929  O   ARG A 185     185.712 114.347  -7.768  1.00  0.00           O  
ATOM   2930  CB  ARG A 185     185.401 117.540  -7.715  1.00  0.00           C  
ATOM   2931  CG  ARG A 185     185.454 118.830  -8.517  1.00  0.00           C  
ATOM   2932  CD  ARG A 185     186.208 119.891  -7.801  1.00  0.00           C  
ATOM   2933  NE  ARG A 185     187.643 119.661  -7.847  1.00  0.00           N  
ATOM   2934  CZ  ARG A 185     188.458 120.108  -8.822  1.00  0.00           C  
ATOM   2935  NH1 ARG A 185     187.966 120.805  -9.822  1.00  0.00           N  
ATOM   2936  NH2 ARG A 185     189.752 119.847  -8.773  1.00  0.00           N  
ATOM   2937  H   ARG A 185     182.895 117.623  -8.143  1.00  0.00           H  
ATOM   2938  HA  ARG A 185     185.061 116.207  -9.365  1.00  0.00           H  
ATOM   2939 1HB  ARG A 185     184.946 117.769  -6.752  1.00  0.00           H  
ATOM   2940 2HB  ARG A 185     186.427 117.225  -7.525  1.00  0.00           H  
ATOM   2941 1HG  ARG A 185     185.946 118.645  -9.472  1.00  0.00           H  
ATOM   2942 2HG  ARG A 185     184.440 119.190  -8.695  1.00  0.00           H  
ATOM   2943 1HD  ARG A 185     186.003 120.857  -8.262  1.00  0.00           H  
ATOM   2944 2HD  ARG A 185     185.900 119.914  -6.756  1.00  0.00           H  
ATOM   2945  HE  ARG A 185     188.058 119.129  -7.094  1.00  0.00           H  
ATOM   2946 1HH1 ARG A 185     186.977 121.006  -9.860  1.00  0.00           H  
ATOM   2947 2HH1 ARG A 185     188.577 121.140 -10.553  1.00  0.00           H  
ATOM   2948 1HH2 ARG A 185     190.131 119.310  -8.004  1.00  0.00           H  
ATOM   2949 2HH2 ARG A 185     190.363 120.181  -9.503  1.00  0.00           H  
ATOM   2950  N   VAL A 186     183.888 114.946  -6.596  1.00  0.00           N  
ATOM   2951  CA  VAL A 186     183.908 113.761  -5.744  1.00  0.00           C  
ATOM   2952  C   VAL A 186     183.661 112.497  -6.558  1.00  0.00           C  
ATOM   2953  O   VAL A 186     184.293 111.465  -6.326  1.00  0.00           O  
ATOM   2954  CB  VAL A 186     182.838 113.876  -4.641  1.00  0.00           C  
ATOM   2955  CG1 VAL A 186     182.744 112.577  -3.854  1.00  0.00           C  
ATOM   2956  CG2 VAL A 186     183.166 115.042  -3.722  1.00  0.00           C  
ATOM   2957  H   VAL A 186     183.168 115.640  -6.453  1.00  0.00           H  
ATOM   2958  HA  VAL A 186     184.896 113.676  -5.294  1.00  0.00           H  
ATOM   2959  HB  VAL A 186     181.866 114.040  -5.107  1.00  0.00           H  
ATOM   2960 1HG1 VAL A 186     181.984 112.676  -3.079  1.00  0.00           H  
ATOM   2961 2HG1 VAL A 186     182.474 111.763  -4.526  1.00  0.00           H  
ATOM   2962 3HG1 VAL A 186     183.707 112.362  -3.390  1.00  0.00           H  
ATOM   2963 1HG2 VAL A 186     182.405 115.117  -2.945  1.00  0.00           H  
ATOM   2964 2HG2 VAL A 186     184.140 114.880  -3.261  1.00  0.00           H  
ATOM   2965 3HG2 VAL A 186     183.187 115.966  -4.299  1.00  0.00           H  
ATOM   2966  N   LEU A 187     182.738 112.582  -7.509  1.00  0.00           N  
ATOM   2967  CA  LEU A 187     182.430 111.454  -8.382  1.00  0.00           C  
ATOM   2968  C   LEU A 187     183.653 111.027  -9.184  1.00  0.00           C  
ATOM   2969  O   LEU A 187     183.874 109.836  -9.407  1.00  0.00           O  
ATOM   2970  CB  LEU A 187     181.287 111.820  -9.337  1.00  0.00           C  
ATOM   2971  CG  LEU A 187     179.872 111.516  -8.828  1.00  0.00           C  
ATOM   2972  CD1 LEU A 187     179.367 112.688  -7.998  1.00  0.00           C  
ATOM   2973  CD2 LEU A 187     178.954 111.247 -10.011  1.00  0.00           C  
ATOM   2974  H   LEU A 187     182.238 113.451  -7.635  1.00  0.00           H  
ATOM   2975  HA  LEU A 187     182.131 110.609  -7.761  1.00  0.00           H  
ATOM   2976 1HB  LEU A 187     181.340 112.886  -9.550  1.00  0.00           H  
ATOM   2977 2HB  LEU A 187     181.427 111.277 -10.271  1.00  0.00           H  
ATOM   2978  HG  LEU A 187     179.899 110.637  -8.182  1.00  0.00           H  
ATOM   2979 1HD1 LEU A 187     178.362 112.472  -7.637  1.00  0.00           H  
ATOM   2980 2HD1 LEU A 187     180.031 112.846  -7.149  1.00  0.00           H  
ATOM   2981 3HD1 LEU A 187     179.345 113.587  -8.614  1.00  0.00           H  
ATOM   2982 1HD2 LEU A 187     177.949 111.029  -9.649  1.00  0.00           H  
ATOM   2983 2HD2 LEU A 187     178.926 112.124 -10.656  1.00  0.00           H  
ATOM   2984 3HD2 LEU A 187     179.329 110.393 -10.575  1.00  0.00           H  
ATOM   2985  N   GLU A 188     184.442 112.006  -9.615  1.00  0.00           N  
ATOM   2986  CA  GLU A 188     185.672 111.730 -10.347  1.00  0.00           C  
ATOM   2987  C   GLU A 188     186.658 110.945  -9.494  1.00  0.00           C  
ATOM   2988  O   GLU A 188     187.333 110.038  -9.980  1.00  0.00           O  
ATOM   2989  CB  GLU A 188     186.317 113.037 -10.816  1.00  0.00           C  
ATOM   2990  CG  GLU A 188     185.559 113.748 -11.929  1.00  0.00           C  
ATOM   2991  CD  GLU A 188     186.264 114.982 -12.420  1.00  0.00           C  
ATOM   2992  OE1 GLU A 188     187.252 115.351 -11.834  1.00  0.00           O  
ATOM   2993  OE2 GLU A 188     185.812 115.556 -13.383  1.00  0.00           O  
ATOM   2994  H   GLU A 188     184.183 112.963  -9.430  1.00  0.00           H  
ATOM   2995  HA  GLU A 188     185.427 111.118 -11.217  1.00  0.00           H  
ATOM   2996 1HB  GLU A 188     186.399 113.725  -9.975  1.00  0.00           H  
ATOM   2997 2HB  GLU A 188     187.326 112.836 -11.175  1.00  0.00           H  
ATOM   2998 1HG  GLU A 188     185.431 113.060 -12.764  1.00  0.00           H  
ATOM   2999 2HG  GLU A 188     184.570 114.021 -11.564  1.00  0.00           H  
ATOM   3000  N   LEU A 189     186.740 111.300  -8.215  1.00  0.00           N  
ATOM   3001  CA  LEU A 189     187.526 110.532  -7.257  1.00  0.00           C  
ATOM   3002  C   LEU A 189     186.956 109.133  -7.070  1.00  0.00           C  
ATOM   3003  O   LEU A 189     187.700 108.158  -6.971  1.00  0.00           O  
ATOM   3004  CB  LEU A 189     187.570 111.257  -5.906  1.00  0.00           C  
ATOM   3005  CG  LEU A 189     188.433 112.525  -5.858  1.00  0.00           C  
ATOM   3006  CD1 LEU A 189     188.100 113.319  -4.602  1.00  0.00           C  
ATOM   3007  CD2 LEU A 189     189.904 112.139  -5.888  1.00  0.00           C  
ATOM   3008  H   LEU A 189     186.245 112.122  -7.900  1.00  0.00           H  
ATOM   3009  HA  LEU A 189     188.539 110.430  -7.644  1.00  0.00           H  
ATOM   3010 1HB  LEU A 189     186.555 111.537  -5.629  1.00  0.00           H  
ATOM   3011 2HB  LEU A 189     187.952 110.568  -5.153  1.00  0.00           H  
ATOM   3012  HG  LEU A 189     188.205 113.152  -6.720  1.00  0.00           H  
ATOM   3013 1HD1 LEU A 189     188.713 114.220  -4.569  1.00  0.00           H  
ATOM   3014 2HD1 LEU A 189     187.047 113.599  -4.617  1.00  0.00           H  
ATOM   3015 3HD1 LEU A 189     188.303 112.710  -3.722  1.00  0.00           H  
ATOM   3016 1HD2 LEU A 189     190.517 113.040  -5.855  1.00  0.00           H  
ATOM   3017 2HD2 LEU A 189     190.133 111.512  -5.025  1.00  0.00           H  
ATOM   3018 3HD2 LEU A 189     190.117 111.588  -6.804  1.00  0.00           H  
ATOM   3019  N   ALA A 190     185.631 109.040  -7.025  1.00  0.00           N  
ATOM   3020  CA  ALA A 190     184.958 107.756  -6.866  1.00  0.00           C  
ATOM   3021  C   ALA A 190     185.223 106.844  -8.057  1.00  0.00           C  
ATOM   3022  O   ALA A 190     185.355 105.629  -7.904  1.00  0.00           O  
ATOM   3023  CB  ALA A 190     183.462 107.961  -6.679  1.00  0.00           C  
ATOM   3024  H   ALA A 190     185.076 109.881  -7.102  1.00  0.00           H  
ATOM   3025  HA  ALA A 190     185.356 107.263  -5.978  1.00  0.00           H  
ATOM   3026 1HB  ALA A 190     182.974 106.994  -6.561  1.00  0.00           H  
ATOM   3027 2HB  ALA A 190     183.286 108.566  -5.789  1.00  0.00           H  
ATOM   3028 3HB  ALA A 190     183.053 108.471  -7.550  1.00  0.00           H  
ATOM   3029  N   GLU A 191     185.298 107.438  -9.243  1.00  0.00           N  
ATOM   3030  CA  GLU A 191     185.596 106.687 -10.457  1.00  0.00           C  
ATOM   3031  C   GLU A 191     186.984 106.063 -10.393  1.00  0.00           C  
ATOM   3032  O   GLU A 191     187.181 104.919 -10.803  1.00  0.00           O  
ATOM   3033  CB  GLU A 191     185.490 107.594 -11.685  1.00  0.00           C  
ATOM   3034  CG  GLU A 191     184.063 107.915 -12.108  1.00  0.00           C  
ATOM   3035  CD  GLU A 191     183.417 106.799 -12.881  1.00  0.00           C  
ATOM   3036  OE1 GLU A 191     184.105 106.139 -13.622  1.00  0.00           O  
ATOM   3037  OE2 GLU A 191     182.233 106.607 -12.730  1.00  0.00           O  
ATOM   3038  H   GLU A 191     185.144 108.433  -9.306  1.00  0.00           H  
ATOM   3039  HA  GLU A 191     184.873 105.875 -10.547  1.00  0.00           H  
ATOM   3040 1HB  GLU A 191     186.000 108.537 -11.486  1.00  0.00           H  
ATOM   3041 2HB  GLU A 191     185.991 107.123 -12.530  1.00  0.00           H  
ATOM   3042 1HG  GLU A 191     183.468 108.117 -11.218  1.00  0.00           H  
ATOM   3043 2HG  GLU A 191     184.071 108.817 -12.719  1.00  0.00           H  
ATOM   3044  N   LYS A 192     187.944 106.821  -9.874  1.00  0.00           N  
ATOM   3045  CA  LYS A 192     189.313 106.339  -9.741  1.00  0.00           C  
ATOM   3046  C   LYS A 192     189.437 105.333  -8.605  1.00  0.00           C  
ATOM   3047  O   LYS A 192     190.053 104.279  -8.759  1.00  0.00           O  
ATOM   3048  CB  LYS A 192     190.273 107.508  -9.516  1.00  0.00           C  
ATOM   3049  CG  LYS A 192     191.736 107.104  -9.385  1.00  0.00           C  
ATOM   3050  CD  LYS A 192     192.257 106.488 -10.674  1.00  0.00           C  
ATOM   3051  CE  LYS A 192     193.778 106.453 -10.698  1.00  0.00           C  
ATOM   3052  NZ  LYS A 192     194.330 105.565  -9.639  1.00  0.00           N  
ATOM   3053  H   LYS A 192     187.719 107.756  -9.563  1.00  0.00           H  
ATOM   3054  HA  LYS A 192     189.592 105.831 -10.666  1.00  0.00           H  
ATOM   3055 1HB  LYS A 192     190.193 108.210 -10.346  1.00  0.00           H  
ATOM   3056 2HB  LYS A 192     189.991 108.041  -8.608  1.00  0.00           H  
ATOM   3057 1HG  LYS A 192     192.336 107.982  -9.143  1.00  0.00           H  
ATOM   3058 2HG  LYS A 192     191.842 106.380  -8.577  1.00  0.00           H  
ATOM   3059 1HD  LYS A 192     191.877 105.470 -10.771  1.00  0.00           H  
ATOM   3060 2HD  LYS A 192     191.903 107.071 -11.525  1.00  0.00           H  
ATOM   3061 1HE  LYS A 192     194.118 106.096 -11.668  1.00  0.00           H  
ATOM   3062 2HE  LYS A 192     194.167 107.460 -10.549  1.00  0.00           H  
ATOM   3063 1HZ  LYS A 192     195.339 105.570  -9.687  1.00  0.00           H  
ATOM   3064 2HZ  LYS A 192     194.036 105.899  -8.731  1.00  0.00           H  
ATOM   3065 3HZ  LYS A 192     193.992 104.624  -9.777  1.00  0.00           H  
ATOM   3066  N   GLN A 193     188.844 105.664  -7.461  1.00  0.00           N  
ATOM   3067  CA  GLN A 193     188.954 104.829  -6.272  1.00  0.00           C  
ATOM   3068  C   GLN A 193     188.127 103.558  -6.410  1.00  0.00           C  
ATOM   3069  O   GLN A 193     188.520 102.495  -5.933  1.00  0.00           O  
ATOM   3070  CB  GLN A 193     188.514 105.607  -5.030  1.00  0.00           C  
ATOM   3071  CG  GLN A 193     188.837 104.917  -3.715  1.00  0.00           C  
ATOM   3072  CD  GLN A 193     190.330 104.770  -3.491  1.00  0.00           C  
ATOM   3073  OE1 GLN A 193     191.089 105.735  -3.615  1.00  0.00           O  
ATOM   3074  NE2 GLN A 193     190.761 103.558  -3.159  1.00  0.00           N  
ATOM   3075  H   GLN A 193     188.303 106.515  -7.418  1.00  0.00           H  
ATOM   3076  HA  GLN A 193     190.000 104.542  -6.148  1.00  0.00           H  
ATOM   3077 1HB  GLN A 193     188.995 106.585  -5.023  1.00  0.00           H  
ATOM   3078 2HB  GLN A 193     187.437 105.772  -5.066  1.00  0.00           H  
ATOM   3079 1HG  GLN A 193     188.425 105.506  -2.896  1.00  0.00           H  
ATOM   3080 2HG  GLN A 193     188.392 103.922  -3.720  1.00  0.00           H  
ATOM   3081 1HE2 GLN A 193     191.736 103.400  -2.998  1.00  0.00           H  
ATOM   3082 2HE2 GLN A 193     190.112 102.803  -3.069  1.00  0.00           H  
ATOM   3083  N   GLY A 194     186.979 103.674  -7.070  1.00  0.00           N  
ATOM   3084  CA  GLY A 194     186.071 102.545  -7.232  1.00  0.00           C  
ATOM   3085  C   GLY A 194     185.120 102.428  -6.047  1.00  0.00           C  
ATOM   3086  O   GLY A 194     184.959 101.352  -5.471  1.00  0.00           O  
ATOM   3087  H   GLY A 194     186.729 104.568  -7.467  1.00  0.00           H  
ATOM   3088 1HA  GLY A 194     185.499 102.667  -8.152  1.00  0.00           H  
ATOM   3089 2HA  GLY A 194     186.647 101.626  -7.332  1.00  0.00           H  
ATOM   3090  N   ASP A 195     184.490 103.543  -5.687  1.00  0.00           N  
ATOM   3091  CA  ASP A 195     183.530 103.559  -4.592  1.00  0.00           C  
ATOM   3092  C   ASP A 195     182.191 104.126  -5.043  1.00  0.00           C  
ATOM   3093  O   ASP A 195     182.024 105.341  -5.148  1.00  0.00           O  
ATOM   3094  CB  ASP A 195     184.069 104.380  -3.418  1.00  0.00           C  
ATOM   3095  CG  ASP A 195     185.141 103.646  -2.625  1.00  0.00           C  
ATOM   3096  OD1 ASP A 195     184.836 102.627  -2.053  1.00  0.00           O  
ATOM   3097  OD2 ASP A 195     186.256 104.112  -2.599  1.00  0.00           O  
ATOM   3098  H   ASP A 195     184.684 104.400  -6.186  1.00  0.00           H  
ATOM   3099  HA  ASP A 195     183.361 102.534  -4.262  1.00  0.00           H  
ATOM   3100 1HB  ASP A 195     184.489 105.315  -3.790  1.00  0.00           H  
ATOM   3101 2HB  ASP A 195     183.250 104.635  -2.745  1.00  0.00           H  
ATOM   3102  N   ALA A 196     181.238 103.240  -5.310  1.00  0.00           N  
ATOM   3103  CA  ALA A 196     179.903 103.650  -5.728  1.00  0.00           C  
ATOM   3104  C   ALA A 196     179.171 104.374  -4.606  1.00  0.00           C  
ATOM   3105  O   ALA A 196     178.391 105.293  -4.849  1.00  0.00           O  
ATOM   3106  CB  ALA A 196     179.099 102.443  -6.190  1.00  0.00           C  
ATOM   3107  H   ALA A 196     181.445 102.256  -5.221  1.00  0.00           H  
ATOM   3108  HA  ALA A 196     180.009 104.347  -6.560  1.00  0.00           H  
ATOM   3109 1HB  ALA A 196     178.104 102.765  -6.499  1.00  0.00           H  
ATOM   3110 2HB  ALA A 196     179.605 101.970  -7.032  1.00  0.00           H  
ATOM   3111 3HB  ALA A 196     179.011 101.730  -5.372  1.00  0.00           H  
ATOM   3112  N   GLU A 197     179.428 103.953  -3.371  1.00  0.00           N  
ATOM   3113  CA  GLU A 197     178.707 104.476  -2.216  1.00  0.00           C  
ATOM   3114  C   GLU A 197     178.908 105.980  -2.076  1.00  0.00           C  
ATOM   3115  O   GLU A 197     177.953 106.726  -1.862  1.00  0.00           O  
ATOM   3116  CB  GLU A 197     179.162 103.768  -0.938  1.00  0.00           C  
ATOM   3117  CG  GLU A 197     178.436 104.217   0.322  1.00  0.00           C  
ATOM   3118  CD  GLU A 197     178.852 103.445   1.543  1.00  0.00           C  
ATOM   3119  OE1 GLU A 197     179.676 102.572   1.419  1.00  0.00           O  
ATOM   3120  OE2 GLU A 197     178.344 103.729   2.602  1.00  0.00           O  
ATOM   3121  H   GLU A 197     180.142 103.254  -3.228  1.00  0.00           H  
ATOM   3122  HA  GLU A 197     177.640 104.298  -2.365  1.00  0.00           H  
ATOM   3123 1HB  GLU A 197     179.015 102.693  -1.045  1.00  0.00           H  
ATOM   3124 2HB  GLU A 197     180.228 103.939  -0.788  1.00  0.00           H  
ATOM   3125 1HG  GLU A 197     178.638 105.274   0.489  1.00  0.00           H  
ATOM   3126 2HG  GLU A 197     177.363 104.099   0.171  1.00  0.00           H  
ATOM   3127  N   VAL A 198     180.158 106.418  -2.195  1.00  0.00           N  
ATOM   3128  CA  VAL A 198     180.496 107.826  -2.025  1.00  0.00           C  
ATOM   3129  C   VAL A 198     180.038 108.651  -3.220  1.00  0.00           C  
ATOM   3130  O   VAL A 198     179.663 109.814  -3.078  1.00  0.00           O  
ATOM   3131  CB  VAL A 198     182.016 107.991  -1.842  1.00  0.00           C  
ATOM   3132  CG1 VAL A 198     182.731 107.857  -3.179  1.00  0.00           C  
ATOM   3133  CG2 VAL A 198     182.317 109.338  -1.203  1.00  0.00           C  
ATOM   3134  H   VAL A 198     180.891 105.757  -2.413  1.00  0.00           H  
ATOM   3135  HA  VAL A 198     179.974 108.202  -1.145  1.00  0.00           H  
ATOM   3136  HB  VAL A 198     182.385 107.192  -1.199  1.00  0.00           H  
ATOM   3137 1HG1 VAL A 198     183.804 107.976  -3.031  1.00  0.00           H  
ATOM   3138 2HG1 VAL A 198     182.531 106.872  -3.601  1.00  0.00           H  
ATOM   3139 3HG1 VAL A 198     182.372 108.626  -3.862  1.00  0.00           H  
ATOM   3140 1HG2 VAL A 198     183.393 109.448  -1.076  1.00  0.00           H  
ATOM   3141 2HG2 VAL A 198     181.943 110.137  -1.844  1.00  0.00           H  
ATOM   3142 3HG2 VAL A 198     181.829 109.396  -0.230  1.00  0.00           H  
ATOM   3143  N   ALA A 199     180.072 108.043  -4.401  1.00  0.00           N  
ATOM   3144  CA  ALA A 199     179.567 108.684  -5.609  1.00  0.00           C  
ATOM   3145  C   ALA A 199     178.072 108.956  -5.504  1.00  0.00           C  
ATOM   3146  O   ALA A 199     177.594 110.015  -5.913  1.00  0.00           O  
ATOM   3147  CB  ALA A 199     179.865 107.826  -6.830  1.00  0.00           C  
ATOM   3148  H   ALA A 199     180.459 107.111  -4.464  1.00  0.00           H  
ATOM   3149  HA  ALA A 199     180.071 109.645  -5.727  1.00  0.00           H  
ATOM   3150 1HB  ALA A 199     179.481 108.319  -7.724  1.00  0.00           H  
ATOM   3151 2HB  ALA A 199     180.942 107.690  -6.925  1.00  0.00           H  
ATOM   3152 3HB  ALA A 199     179.384 106.855  -6.717  1.00  0.00           H  
ATOM   3153  N   ARG A 200     177.340 107.996  -4.953  1.00  0.00           N  
ATOM   3154  CA  ARG A 200     175.897 108.130  -4.793  1.00  0.00           C  
ATOM   3155  C   ARG A 200     175.553 109.251  -3.818  1.00  0.00           C  
ATOM   3156  O   ARG A 200     174.647 110.048  -4.066  1.00  0.00           O  
ATOM   3157  CB  ARG A 200     175.290 106.826  -4.296  1.00  0.00           C  
ATOM   3158  CG  ARG A 200     173.771 106.817  -4.215  1.00  0.00           C  
ATOM   3159  CD  ARG A 200     173.244 105.454  -3.951  1.00  0.00           C  
ATOM   3160  NE  ARG A 200     173.612 104.977  -2.628  1.00  0.00           N  
ATOM   3161  CZ  ARG A 200     174.500 103.992  -2.390  1.00  0.00           C  
ATOM   3162  NH1 ARG A 200     175.100 103.391  -3.394  1.00  0.00           N  
ATOM   3163  NH2 ARG A 200     174.767 103.629  -1.148  1.00  0.00           N  
ATOM   3164  H   ARG A 200     177.792 107.151  -4.638  1.00  0.00           H  
ATOM   3165  HA  ARG A 200     175.461 108.390  -5.760  1.00  0.00           H  
ATOM   3166 1HB  ARG A 200     175.589 106.012  -4.955  1.00  0.00           H  
ATOM   3167 2HB  ARG A 200     175.674 106.601  -3.302  1.00  0.00           H  
ATOM   3168 1HG  ARG A 200     173.446 107.473  -3.408  1.00  0.00           H  
ATOM   3169 2HG  ARG A 200     173.354 107.170  -5.159  1.00  0.00           H  
ATOM   3170 1HD  ARG A 200     172.156 105.466  -4.019  1.00  0.00           H  
ATOM   3171 2HD  ARG A 200     173.645 104.760  -4.688  1.00  0.00           H  
ATOM   3172  HE  ARG A 200     173.171 105.415  -1.831  1.00  0.00           H  
ATOM   3173 1HH1 ARG A 200     174.896 103.668  -4.344  1.00  0.00           H  
ATOM   3174 2HH1 ARG A 200     175.765 102.653  -3.215  1.00  0.00           H  
ATOM   3175 1HH2 ARG A 200     174.305 104.091  -0.376  1.00  0.00           H  
ATOM   3176 2HH2 ARG A 200     175.432 102.891  -0.969  1.00  0.00           H  
ATOM   3177  N   ARG A 201     176.281 109.307  -2.710  1.00  0.00           N  
ATOM   3178  CA  ARG A 201     176.057 110.331  -1.695  1.00  0.00           C  
ATOM   3179  C   ARG A 201     176.375 111.719  -2.232  1.00  0.00           C  
ATOM   3180  O   ARG A 201     175.729 112.702  -1.865  1.00  0.00           O  
ATOM   3181  CB  ARG A 201     176.908 110.061  -0.463  1.00  0.00           C  
ATOM   3182  CG  ARG A 201     176.159 109.449   0.710  1.00  0.00           C  
ATOM   3183  CD  ARG A 201     175.712 108.064   0.415  1.00  0.00           C  
ATOM   3184  NE  ARG A 201     175.338 107.345   1.622  1.00  0.00           N  
ATOM   3185  CZ  ARG A 201     174.126 107.409   2.207  1.00  0.00           C  
ATOM   3186  NH1 ARG A 201     173.184 108.162   1.684  1.00  0.00           N  
ATOM   3187  NH2 ARG A 201     173.885 106.716   3.305  1.00  0.00           N  
ATOM   3188  H   ARG A 201     177.012 108.625  -2.564  1.00  0.00           H  
ATOM   3189  HA  ARG A 201     175.001 110.317  -1.419  1.00  0.00           H  
ATOM   3190 1HB  ARG A 201     177.720 109.385  -0.724  1.00  0.00           H  
ATOM   3191 2HB  ARG A 201     177.355 110.993  -0.118  1.00  0.00           H  
ATOM   3192 1HG  ARG A 201     176.811 109.420   1.583  1.00  0.00           H  
ATOM   3193 2HG  ARG A 201     175.278 110.053   0.935  1.00  0.00           H  
ATOM   3194 1HD  ARG A 201     174.846 108.094  -0.246  1.00  0.00           H  
ATOM   3195 2HD  ARG A 201     176.519 107.518  -0.071  1.00  0.00           H  
ATOM   3196  HE  ARG A 201     176.038 106.755   2.053  1.00  0.00           H  
ATOM   3197 1HH1 ARG A 201     173.368 108.692   0.844  1.00  0.00           H  
ATOM   3198 2HH1 ARG A 201     172.275 108.210   2.122  1.00  0.00           H  
ATOM   3199 1HH2 ARG A 201     174.610 106.137   3.707  1.00  0.00           H  
ATOM   3200 2HH2 ARG A 201     172.977 106.764   3.743  1.00  0.00           H  
ATOM   3201  N   ALA A 202     177.374 111.795  -3.105  1.00  0.00           N  
ATOM   3202  CA  ALA A 202     177.728 113.050  -3.758  1.00  0.00           C  
ATOM   3203  C   ALA A 202     176.568 113.585  -4.586  1.00  0.00           C  
ATOM   3204  O   ALA A 202     176.294 114.786  -4.590  1.00  0.00           O  
ATOM   3205  CB  ALA A 202     178.960 112.864  -4.631  1.00  0.00           C  
ATOM   3206  H   ALA A 202     177.904 110.963  -3.319  1.00  0.00           H  
ATOM   3207  HA  ALA A 202     177.954 113.790  -2.988  1.00  0.00           H  
ATOM   3208 1HB  ALA A 202     179.211 113.809  -5.112  1.00  0.00           H  
ATOM   3209 2HB  ALA A 202     179.796 112.536  -4.015  1.00  0.00           H  
ATOM   3210 3HB  ALA A 202     178.755 112.114  -5.392  1.00  0.00           H  
ATOM   3211  N   VAL A 203     175.885 112.687  -5.288  1.00  0.00           N  
ATOM   3212  CA  VAL A 203     174.730 113.062  -6.097  1.00  0.00           C  
ATOM   3213  C   VAL A 203     173.579 113.544  -5.223  1.00  0.00           C  
ATOM   3214  O   VAL A 203     172.898 114.512  -5.559  1.00  0.00           O  
ATOM   3215  CB  VAL A 203     174.260 111.865  -6.945  1.00  0.00           C  
ATOM   3216  CG1 VAL A 203     172.953 112.192  -7.651  1.00  0.00           C  
ATOM   3217  CG2 VAL A 203     175.338 111.489  -7.951  1.00  0.00           C  
ATOM   3218  H   VAL A 203     176.173 111.718  -5.262  1.00  0.00           H  
ATOM   3219  HA  VAL A 203     175.019 113.887  -6.749  1.00  0.00           H  
ATOM   3220  HB  VAL A 203     174.067 111.018  -6.286  1.00  0.00           H  
ATOM   3221 1HG1 VAL A 203     172.635 111.335  -8.245  1.00  0.00           H  
ATOM   3222 2HG1 VAL A 203     172.188 112.422  -6.909  1.00  0.00           H  
ATOM   3223 3HG1 VAL A 203     173.097 113.052  -8.304  1.00  0.00           H  
ATOM   3224 1HG2 VAL A 203     174.999 110.641  -8.547  1.00  0.00           H  
ATOM   3225 2HG2 VAL A 203     175.535 112.338  -8.607  1.00  0.00           H  
ATOM   3226 3HG2 VAL A 203     176.251 111.218  -7.423  1.00  0.00           H  
ATOM   3227  N   GLU A 204     173.369 112.863  -4.102  1.00  0.00           N  
ATOM   3228  CA  GLU A 204     172.317 113.237  -3.166  1.00  0.00           C  
ATOM   3229  C   GLU A 204     172.507 114.660  -2.661  1.00  0.00           C  
ATOM   3230  O   GLU A 204     171.541 115.401  -2.479  1.00  0.00           O  
ATOM   3231  CB  GLU A 204     172.286 112.267  -1.983  1.00  0.00           C  
ATOM   3232  CG  GLU A 204     171.758 110.880  -2.321  1.00  0.00           C  
ATOM   3233  CD  GLU A 204     171.916 109.902  -1.190  1.00  0.00           C  
ATOM   3234  OE1 GLU A 204     172.775 110.109  -0.367  1.00  0.00           O  
ATOM   3235  OE2 GLU A 204     171.179 108.946  -1.149  1.00  0.00           O  
ATOM   3236  H   GLU A 204     173.954 112.067  -3.894  1.00  0.00           H  
ATOM   3237  HA  GLU A 204     171.359 113.197  -3.688  1.00  0.00           H  
ATOM   3238 1HB  GLU A 204     173.293 112.153  -1.580  1.00  0.00           H  
ATOM   3239 2HB  GLU A 204     171.661 112.679  -1.191  1.00  0.00           H  
ATOM   3240 1HG  GLU A 204     170.701 110.956  -2.574  1.00  0.00           H  
ATOM   3241 2HG  GLU A 204     172.286 110.505  -3.196  1.00  0.00           H  
ATOM   3242  N   LEU A 205     173.761 115.039  -2.434  1.00  0.00           N  
ATOM   3243  CA  LEU A 205     174.085 116.393  -2.001  1.00  0.00           C  
ATOM   3244  C   LEU A 205     173.720 117.416  -3.068  1.00  0.00           C  
ATOM   3245  O   LEU A 205     173.250 118.511  -2.757  1.00  0.00           O  
ATOM   3246  CB  LEU A 205     175.578 116.501  -1.671  1.00  0.00           C  
ATOM   3247  CG  LEU A 205     176.041 115.742  -0.420  1.00  0.00           C  
ATOM   3248  CD1 LEU A 205     177.561 115.767  -0.343  1.00  0.00           C  
ATOM   3249  CD2 LEU A 205     175.420 116.376   0.816  1.00  0.00           C  
ATOM   3250  H   LEU A 205     174.508 114.373  -2.567  1.00  0.00           H  
ATOM   3251  HA  LEU A 205     173.500 116.621  -1.109  1.00  0.00           H  
ATOM   3252 1HB  LEU A 205     176.149 116.122  -2.517  1.00  0.00           H  
ATOM   3253 2HB  LEU A 205     175.829 117.552  -1.532  1.00  0.00           H  
ATOM   3254  HG  LEU A 205     175.726 114.701  -0.489  1.00  0.00           H  
ATOM   3255 1HD1 LEU A 205     177.888 115.228   0.546  1.00  0.00           H  
ATOM   3256 2HD1 LEU A 205     177.978 115.291  -1.229  1.00  0.00           H  
ATOM   3257 3HD1 LEU A 205     177.905 116.800  -0.289  1.00  0.00           H  
ATOM   3258 1HD2 LEU A 205     175.747 115.837   1.706  1.00  0.00           H  
ATOM   3259 2HD2 LEU A 205     175.733 117.418   0.887  1.00  0.00           H  
ATOM   3260 3HD2 LEU A 205     174.334 116.329   0.743  1.00  0.00           H  
ATOM   3261  N   VAL A 206     173.938 117.055  -4.327  1.00  0.00           N  
ATOM   3262  CA  VAL A 206     173.595 117.925  -5.445  1.00  0.00           C  
ATOM   3263  C   VAL A 206     172.094 118.168  -5.515  1.00  0.00           C  
ATOM   3264  O   VAL A 206     171.649 119.289  -5.764  1.00  0.00           O  
ATOM   3265  CB  VAL A 206     174.074 117.305  -6.772  1.00  0.00           C  
ATOM   3266  CG1 VAL A 206     173.637 118.165  -7.949  1.00  0.00           C  
ATOM   3267  CG2 VAL A 206     175.586 117.145  -6.753  1.00  0.00           C  
ATOM   3268  H   VAL A 206     174.352 116.152  -4.515  1.00  0.00           H  
ATOM   3269  HA  VAL A 206     174.080 118.890  -5.292  1.00  0.00           H  
ATOM   3270  HB  VAL A 206     173.605 116.329  -6.895  1.00  0.00           H  
ATOM   3271 1HG1 VAL A 206     173.983 117.711  -8.878  1.00  0.00           H  
ATOM   3272 2HG1 VAL A 206     172.550 118.236  -7.964  1.00  0.00           H  
ATOM   3273 3HG1 VAL A 206     174.066 119.162  -7.851  1.00  0.00           H  
ATOM   3274 1HG2 VAL A 206     175.917 116.705  -7.694  1.00  0.00           H  
ATOM   3275 2HG2 VAL A 206     176.053 118.121  -6.623  1.00  0.00           H  
ATOM   3276 3HG2 VAL A 206     175.872 116.493  -5.927  1.00  0.00           H  
ATOM   3277  N   LYS A 207     171.318 117.114  -5.293  1.00  0.00           N  
ATOM   3278  CA  LYS A 207     169.864 117.229  -5.238  1.00  0.00           C  
ATOM   3279  C   LYS A 207     169.428 118.129  -4.091  1.00  0.00           C  
ATOM   3280  O   LYS A 207     168.479 118.904  -4.225  1.00  0.00           O  
ATOM   3281  CB  LYS A 207     169.222 115.849  -5.097  1.00  0.00           C  
ATOM   3282  CG  LYS A 207     169.349 114.966  -6.332  1.00  0.00           C  
ATOM   3283  CD  LYS A 207     168.703 113.607  -6.108  1.00  0.00           C  
ATOM   3284  CE  LYS A 207     168.885 112.700  -7.316  1.00  0.00           C  
ATOM   3285  NZ  LYS A 207     168.312 111.346  -7.089  1.00  0.00           N  
ATOM   3286  H   LYS A 207     171.744 116.208  -5.160  1.00  0.00           H  
ATOM   3287  HA  LYS A 207     169.519 117.682  -6.167  1.00  0.00           H  
ATOM   3288 1HB  LYS A 207     169.676 115.319  -4.259  1.00  0.00           H  
ATOM   3289 2HB  LYS A 207     168.161 115.962  -4.874  1.00  0.00           H  
ATOM   3290 1HG  LYS A 207     168.865 115.454  -7.178  1.00  0.00           H  
ATOM   3291 2HG  LYS A 207     170.402 114.823  -6.570  1.00  0.00           H  
ATOM   3292 1HD  LYS A 207     169.150 113.129  -5.235  1.00  0.00           H  
ATOM   3293 2HD  LYS A 207     167.636 113.737  -5.922  1.00  0.00           H  
ATOM   3294 1HE  LYS A 207     168.398 113.146  -8.183  1.00  0.00           H  
ATOM   3295 2HE  LYS A 207     169.947 112.599  -7.538  1.00  0.00           H  
ATOM   3296 1HZ  LYS A 207     168.454 110.777  -7.911  1.00  0.00           H  
ATOM   3297 2HZ  LYS A 207     168.770 110.915  -6.297  1.00  0.00           H  
ATOM   3298 3HZ  LYS A 207     167.322 111.425  -6.902  1.00  0.00           H  
ATOM   3299  N   ARG A 208     170.123 118.025  -2.964  1.00  0.00           N  
ATOM   3300  CA  ARG A 208     169.860 118.886  -1.818  1.00  0.00           C  
ATOM   3301  C   ARG A 208     170.156 120.344  -2.144  1.00  0.00           C  
ATOM   3302  O   ARG A 208     169.440 121.246  -1.713  1.00  0.00           O  
ATOM   3303  CB  ARG A 208     170.697 118.456  -0.622  1.00  0.00           C  
ATOM   3304  CG  ARG A 208     170.538 119.325   0.615  1.00  0.00           C  
ATOM   3305  CD  ARG A 208     169.152 119.279   1.145  1.00  0.00           C  
ATOM   3306  NE  ARG A 208     169.049 119.908   2.451  1.00  0.00           N  
ATOM   3307  CZ  ARG A 208     167.895 120.097   3.121  1.00  0.00           C  
ATOM   3308  NH1 ARG A 208     166.757 119.701   2.595  1.00  0.00           N  
ATOM   3309  NH2 ARG A 208     167.907 120.680   4.307  1.00  0.00           N  
ATOM   3310  H   ARG A 208     170.854 117.330  -2.899  1.00  0.00           H  
ATOM   3311  HA  ARG A 208     168.801 118.813  -1.567  1.00  0.00           H  
ATOM   3312 1HB  ARG A 208     170.437 117.436  -0.344  1.00  0.00           H  
ATOM   3313 2HB  ARG A 208     171.752 118.462  -0.897  1.00  0.00           H  
ATOM   3314 1HG  ARG A 208     171.215 118.975   1.395  1.00  0.00           H  
ATOM   3315 2HG  ARG A 208     170.776 120.360   0.366  1.00  0.00           H  
ATOM   3316 1HD  ARG A 208     168.483 119.802   0.461  1.00  0.00           H  
ATOM   3317 2HD  ARG A 208     168.833 118.241   1.240  1.00  0.00           H  
ATOM   3318  HE  ARG A 208     169.903 120.226   2.889  1.00  0.00           H  
ATOM   3319 1HH1 ARG A 208     166.748 119.255   1.688  1.00  0.00           H  
ATOM   3320 2HH1 ARG A 208     165.892 119.843   3.096  1.00  0.00           H  
ATOM   3321 1HH2 ARG A 208     168.782 120.984   4.712  1.00  0.00           H  
ATOM   3322 2HH2 ARG A 208     167.043 120.822   4.808  1.00  0.00           H  
ATOM   3323  N   VAL A 209     171.220 120.568  -2.908  1.00  0.00           N  
ATOM   3324  CA  VAL A 209     171.560 121.908  -3.372  1.00  0.00           C  
ATOM   3325  C   VAL A 209     170.442 122.501  -4.216  1.00  0.00           C  
ATOM   3326  O   VAL A 209     170.067 123.660  -4.042  1.00  0.00           O  
ATOM   3327  CB  VAL A 209     172.860 121.872  -4.199  1.00  0.00           C  
ATOM   3328  CG1 VAL A 209     173.039 123.176  -4.964  1.00  0.00           C  
ATOM   3329  CG2 VAL A 209     174.047 121.615  -3.286  1.00  0.00           C  
ATOM   3330  H   VAL A 209     171.806 119.791  -3.177  1.00  0.00           H  
ATOM   3331  HA  VAL A 209     171.694 122.552  -2.502  1.00  0.00           H  
ATOM   3332  HB  VAL A 209     172.788 121.074  -4.937  1.00  0.00           H  
ATOM   3333 1HG1 VAL A 209     173.962 123.134  -5.543  1.00  0.00           H  
ATOM   3334 2HG1 VAL A 209     172.195 123.322  -5.638  1.00  0.00           H  
ATOM   3335 3HG1 VAL A 209     173.092 124.006  -4.260  1.00  0.00           H  
ATOM   3336 1HG2 VAL A 209     174.963 121.590  -3.876  1.00  0.00           H  
ATOM   3337 2HG2 VAL A 209     174.116 122.411  -2.543  1.00  0.00           H  
ATOM   3338 3HG2 VAL A 209     173.917 120.658  -2.780  1.00  0.00           H  
ATOM   3339  N   ALA A 210     169.913 121.700  -5.135  1.00  0.00           N  
ATOM   3340  CA  ALA A 210     168.813 122.134  -5.990  1.00  0.00           C  
ATOM   3341  C   ALA A 210     167.613 122.573  -5.161  1.00  0.00           C  
ATOM   3342  O   ALA A 210     166.956 123.565  -5.479  1.00  0.00           O  
ATOM   3343  CB  ALA A 210     168.416 121.020  -6.946  1.00  0.00           C  
ATOM   3344  H   ALA A 210     170.280 120.765  -5.243  1.00  0.00           H  
ATOM   3345  HA  ALA A 210     169.146 122.994  -6.572  1.00  0.00           H  
ATOM   3346 1HB  ALA A 210     167.593 121.358  -7.578  1.00  0.00           H  
ATOM   3347 2HB  ALA A 210     169.269 120.756  -7.572  1.00  0.00           H  
ATOM   3348 3HB  ALA A 210     168.100 120.147  -6.378  1.00  0.00           H  
ATOM   3349  N   GLU A 211     167.332 121.831  -4.095  1.00  0.00           N  
ATOM   3350  CA  GLU A 211     166.267 122.194  -3.169  1.00  0.00           C  
ATOM   3351  C   GLU A 211     166.565 123.519  -2.478  1.00  0.00           C  
ATOM   3352  O   GLU A 211     165.702 124.394  -2.393  1.00  0.00           O  
ATOM   3353  CB  GLU A 211     166.073 121.094  -2.121  1.00  0.00           C  
ATOM   3354  CG  GLU A 211     164.974 121.378  -1.107  1.00  0.00           C  
ATOM   3355  CD  GLU A 211     164.925 120.363   0.001  1.00  0.00           C  
ATOM   3356  OE1 GLU A 211     165.667 119.412  -0.056  1.00  0.00           O  
ATOM   3357  OE2 GLU A 211     164.145 120.540   0.906  1.00  0.00           O  
ATOM   3358  H   GLU A 211     167.868 120.994  -3.924  1.00  0.00           H  
ATOM   3359  HA  GLU A 211     165.341 122.317  -3.734  1.00  0.00           H  
ATOM   3360 1HB  GLU A 211     165.834 120.155  -2.619  1.00  0.00           H  
ATOM   3361 2HB  GLU A 211     167.003 120.945  -1.572  1.00  0.00           H  
ATOM   3362 1HG  GLU A 211     165.139 122.364  -0.674  1.00  0.00           H  
ATOM   3363 2HG  GLU A 211     164.015 121.392  -1.623  1.00  0.00           H  
ATOM   3364  N   LEU A 212     167.792 123.661  -1.987  1.00  0.00           N  
ATOM   3365  CA  LEU A 212     168.198 124.869  -1.278  1.00  0.00           C  
ATOM   3366  C   LEU A 212     168.162 126.085  -2.196  1.00  0.00           C  
ATOM   3367  O   LEU A 212     167.747 127.169  -1.790  1.00  0.00           O  
ATOM   3368  CB  LEU A 212     169.608 124.697  -0.702  1.00  0.00           C  
ATOM   3369  CG  LEU A 212     169.732 123.718   0.473  1.00  0.00           C  
ATOM   3370  CD1 LEU A 212     171.204 123.437   0.748  1.00  0.00           C  
ATOM   3371  CD2 LEU A 212     169.049 124.305   1.699  1.00  0.00           C  
ATOM   3372  H   LEU A 212     168.459 122.913  -2.107  1.00  0.00           H  
ATOM   3373  HA  LEU A 212     167.492 125.046  -0.467  1.00  0.00           H  
ATOM   3374 1HB  LEU A 212     170.268 124.348  -1.495  1.00  0.00           H  
ATOM   3375 2HB  LEU A 212     169.966 125.670  -0.361  1.00  0.00           H  
ATOM   3376  HG  LEU A 212     169.257 122.772   0.210  1.00  0.00           H  
ATOM   3377 1HD1 LEU A 212     171.292 122.741   1.582  1.00  0.00           H  
ATOM   3378 2HD1 LEU A 212     171.663 123.000  -0.139  1.00  0.00           H  
ATOM   3379 3HD1 LEU A 212     171.710 124.369   0.998  1.00  0.00           H  
ATOM   3380 1HD2 LEU A 212     169.137 123.608   2.533  1.00  0.00           H  
ATOM   3381 2HD2 LEU A 212     169.525 125.249   1.963  1.00  0.00           H  
ATOM   3382 3HD2 LEU A 212     167.996 124.478   1.480  1.00  0.00           H  
ATOM   3383  N   LEU A 213     168.597 125.895  -3.437  1.00  0.00           N  
ATOM   3384  CA  LEU A 213     168.593 126.969  -4.421  1.00  0.00           C  
ATOM   3385  C   LEU A 213     167.173 127.439  -4.718  1.00  0.00           C  
ATOM   3386  O   LEU A 213     166.925 128.634  -4.872  1.00  0.00           O  
ATOM   3387  CB  LEU A 213     169.265 126.502  -5.718  1.00  0.00           C  
ATOM   3388  CG  LEU A 213     170.780 126.273  -5.637  1.00  0.00           C  
ATOM   3389  CD1 LEU A 213     171.260 125.594  -6.913  1.00  0.00           C  
ATOM   3390  CD2 LEU A 213     171.485 127.605  -5.429  1.00  0.00           C  
ATOM   3391  H   LEU A 213     168.943 124.986  -3.703  1.00  0.00           H  
ATOM   3392  HA  LEU A 213     169.143 127.818  -4.013  1.00  0.00           H  
ATOM   3393 1HB  LEU A 213     168.804 125.565  -6.029  1.00  0.00           H  
ATOM   3394 2HB  LEU A 213     169.083 127.246  -6.493  1.00  0.00           H  
ATOM   3395  HG  LEU A 213     171.003 125.609  -4.801  1.00  0.00           H  
ATOM   3396 1HD1 LEU A 213     172.337 125.431  -6.855  1.00  0.00           H  
ATOM   3397 2HD1 LEU A 213     170.754 124.635  -7.027  1.00  0.00           H  
ATOM   3398 3HD1 LEU A 213     171.034 126.228  -7.770  1.00  0.00           H  
ATOM   3399 1HD2 LEU A 213     172.561 127.442  -5.371  1.00  0.00           H  
ATOM   3400 2HD2 LEU A 213     171.262 128.269  -6.265  1.00  0.00           H  
ATOM   3401 3HD2 LEU A 213     171.135 128.060  -4.501  1.00  0.00           H  
ATOM   3402  N   GLU A 214     166.246 126.491  -4.793  1.00  0.00           N  
ATOM   3403  CA  GLU A 214     164.838 126.812  -5.000  1.00  0.00           C  
ATOM   3404  C   GLU A 214     164.272 127.594  -3.823  1.00  0.00           C  
ATOM   3405  O   GLU A 214     163.593 128.605  -4.006  1.00  0.00           O  
ATOM   3406  CB  GLU A 214     164.026 125.532  -5.213  1.00  0.00           C  
ATOM   3407  CG  GLU A 214     162.537 125.763  -5.426  1.00  0.00           C  
ATOM   3408  CD  GLU A 214     161.767 124.483  -5.605  1.00  0.00           C  
ATOM   3409  OE1 GLU A 214     162.385 123.458  -5.761  1.00  0.00           O  
ATOM   3410  OE2 GLU A 214     160.559 124.532  -5.587  1.00  0.00           O  
ATOM   3411  H   GLU A 214     166.522 125.523  -4.706  1.00  0.00           H  
ATOM   3412  HA  GLU A 214     164.753 127.440  -5.887  1.00  0.00           H  
ATOM   3413 1HB  GLU A 214     164.410 124.999  -6.083  1.00  0.00           H  
ATOM   3414 2HB  GLU A 214     164.144 124.879  -4.349  1.00  0.00           H  
ATOM   3415 1HG  GLU A 214     162.135 126.296  -4.565  1.00  0.00           H  
ATOM   3416 2HG  GLU A 214     162.398 126.390  -6.305  1.00  0.00           H  
ATOM   3417  N   ARG A 215     164.556 127.123  -2.614  1.00  0.00           N  
ATOM   3418  CA  ARG A 215     164.099 127.793  -1.403  1.00  0.00           C  
ATOM   3419  C   ARG A 215     164.664 129.204  -1.307  1.00  0.00           C  
ATOM   3420  O   ARG A 215     163.962 130.140  -0.926  1.00  0.00           O  
ATOM   3421  CB  ARG A 215     164.505 127.002  -0.168  1.00  0.00           C  
ATOM   3422  CG  ARG A 215     163.749 125.698   0.032  1.00  0.00           C  
ATOM   3423  CD  ARG A 215     164.207 124.979   1.249  1.00  0.00           C  
ATOM   3424  NE  ARG A 215     163.574 123.677   1.380  1.00  0.00           N  
ATOM   3425  CZ  ARG A 215     162.352 123.469   1.909  1.00  0.00           C  
ATOM   3426  NH1 ARG A 215     161.646 124.487   2.348  1.00  0.00           N  
ATOM   3427  NH2 ARG A 215     161.863 122.244   1.983  1.00  0.00           N  
ATOM   3428  H   ARG A 215     165.104 126.278  -2.532  1.00  0.00           H  
ATOM   3429  HA  ARG A 215     163.013 127.874  -1.442  1.00  0.00           H  
ATOM   3430 1HB  ARG A 215     165.566 126.762  -0.222  1.00  0.00           H  
ATOM   3431 2HB  ARG A 215     164.351 127.612   0.723  1.00  0.00           H  
ATOM   3432 1HG  ARG A 215     162.684 125.907   0.139  1.00  0.00           H  
ATOM   3433 2HG  ARG A 215     163.907 125.049  -0.830  1.00  0.00           H  
ATOM   3434 1HD  ARG A 215     165.286 124.830   1.197  1.00  0.00           H  
ATOM   3435 2HD  ARG A 215     163.965 125.567   2.133  1.00  0.00           H  
ATOM   3436  HE  ARG A 215     164.087 122.869   1.052  1.00  0.00           H  
ATOM   3437 1HH1 ARG A 215     162.019 125.424   2.290  1.00  0.00           H  
ATOM   3438 2HH1 ARG A 215     160.729 124.333   2.745  1.00  0.00           H  
ATOM   3439 1HH2 ARG A 215     162.405 121.462   1.644  1.00  0.00           H  
ATOM   3440 2HH2 ARG A 215     160.948 122.089   2.378  1.00  0.00           H  
ATOM   3441  N   ILE A 216     165.938 129.350  -1.651  1.00  0.00           N  
ATOM   3442  CA  ILE A 216     166.576 130.660  -1.693  1.00  0.00           C  
ATOM   3443  C   ILE A 216     165.963 131.538  -2.778  1.00  0.00           C  
ATOM   3444  O   ILE A 216     165.711 132.723  -2.564  1.00  0.00           O  
ATOM   3445  CB  ILE A 216     168.091 130.525  -1.935  1.00  0.00           C  
ATOM   3446  CG1 ILE A 216     168.762 129.835  -0.746  1.00  0.00           C  
ATOM   3447  CG2 ILE A 216     168.714 131.891  -2.182  1.00  0.00           C  
ATOM   3448  CD1 ILE A 216     170.124 129.258  -1.063  1.00  0.00           C  
ATOM   3449  H   ILE A 216     166.481 128.532  -1.891  1.00  0.00           H  
ATOM   3450  HA  ILE A 216     166.413 131.155  -0.736  1.00  0.00           H  
ATOM   3451  HB  ILE A 216     168.265 129.894  -2.805  1.00  0.00           H  
ATOM   3452 1HG1 ILE A 216     168.875 130.545   0.072  1.00  0.00           H  
ATOM   3453 2HG1 ILE A 216     168.126 129.024  -0.388  1.00  0.00           H  
ATOM   3454 1HG2 ILE A 216     169.784 131.777  -2.351  1.00  0.00           H  
ATOM   3455 2HG2 ILE A 216     168.255 132.346  -3.059  1.00  0.00           H  
ATOM   3456 3HG2 ILE A 216     168.549 132.528  -1.314  1.00  0.00           H  
ATOM   3457 1HD1 ILE A 216     170.535 128.785  -0.171  1.00  0.00           H  
ATOM   3458 2HD1 ILE A 216     170.029 128.517  -1.856  1.00  0.00           H  
ATOM   3459 3HD1 ILE A 216     170.789 130.056  -1.388  1.00  0.00           H  
ATOM   3460  N   ALA A 217     165.722 130.946  -3.943  1.00  0.00           N  
ATOM   3461  CA  ALA A 217     165.116 131.666  -5.057  1.00  0.00           C  
ATOM   3462  C   ALA A 217     163.749 132.223  -4.672  1.00  0.00           C  
ATOM   3463  O   ALA A 217     163.411 133.356  -5.014  1.00  0.00           O  
ATOM   3464  CB  ALA A 217     164.992 130.758  -6.271  1.00  0.00           C  
ATOM   3465  H   ALA A 217     165.969 129.974  -4.063  1.00  0.00           H  
ATOM   3466  HA  ALA A 217     165.755 132.509  -5.315  1.00  0.00           H  
ATOM   3467 1HB  ALA A 217     164.537 131.308  -7.094  1.00  0.00           H  
ATOM   3468 2HB  ALA A 217     165.983 130.414  -6.570  1.00  0.00           H  
ATOM   3469 3HB  ALA A 217     164.371 129.898  -6.022  1.00  0.00           H  
ATOM   3470  N   ARG A 218     162.967 131.419  -3.957  1.00  0.00           N  
ATOM   3471  CA  ARG A 218     161.620 131.811  -3.564  1.00  0.00           C  
ATOM   3472  C   ARG A 218     161.653 132.932  -2.533  1.00  0.00           C  
ATOM   3473  O   ARG A 218     160.848 133.862  -2.589  1.00  0.00           O  
ATOM   3474  CB  ARG A 218     160.862 130.623  -2.993  1.00  0.00           C  
ATOM   3475  CG  ARG A 218     160.444 129.579  -4.017  1.00  0.00           C  
ATOM   3476  CD  ARG A 218     159.762 128.424  -3.378  1.00  0.00           C  
ATOM   3477  NE  ARG A 218     159.456 127.376  -4.338  1.00  0.00           N  
ATOM   3478  CZ  ARG A 218     158.367 127.359  -5.131  1.00  0.00           C  
ATOM   3479  NH1 ARG A 218     157.493 128.339  -5.068  1.00  0.00           N  
ATOM   3480  NH2 ARG A 218     158.179 126.358  -5.974  1.00  0.00           N  
ATOM   3481  H   ARG A 218     163.317 130.513  -3.679  1.00  0.00           H  
ATOM   3482  HA  ARG A 218     161.099 132.188  -4.445  1.00  0.00           H  
ATOM   3483 1HB  ARG A 218     161.478 130.123  -2.246  1.00  0.00           H  
ATOM   3484 2HB  ARG A 218     159.959 130.973  -2.492  1.00  0.00           H  
ATOM   3485 1HG  ARG A 218     159.756 130.029  -4.735  1.00  0.00           H  
ATOM   3486 2HG  ARG A 218     161.326 129.210  -4.541  1.00  0.00           H  
ATOM   3487 1HD  ARG A 218     160.406 128.004  -2.607  1.00  0.00           H  
ATOM   3488 2HD  ARG A 218     158.828 128.757  -2.928  1.00  0.00           H  
ATOM   3489  HE  ARG A 218     160.106 126.606  -4.415  1.00  0.00           H  
ATOM   3490 1HH1 ARG A 218     157.637 129.104  -4.425  1.00  0.00           H  
ATOM   3491 2HH1 ARG A 218     156.677 128.327  -5.663  1.00  0.00           H  
ATOM   3492 1HH2 ARG A 218     158.852 125.605  -6.023  1.00  0.00           H  
ATOM   3493 2HH2 ARG A 218     157.363 126.346  -6.568  1.00  0.00           H  
ATOM   3494  N   GLU A 219     162.584 132.836  -1.592  1.00  0.00           N  
ATOM   3495  CA  GLU A 219     162.733 133.850  -0.554  1.00  0.00           C  
ATOM   3496  C   GLU A 219     163.305 135.142  -1.123  1.00  0.00           C  
ATOM   3497  O   GLU A 219     162.936 136.237  -0.699  1.00  0.00           O  
ATOM   3498  CB  GLU A 219     163.633 133.335   0.571  1.00  0.00           C  
ATOM   3499  CG  GLU A 219     163.004 132.250   1.433  1.00  0.00           C  
ATOM   3500  CD  GLU A 219     161.806 132.734   2.201  1.00  0.00           C  
ATOM   3501  OE1 GLU A 219     161.872 133.804   2.758  1.00  0.00           O  
ATOM   3502  OE2 GLU A 219     160.821 132.034   2.230  1.00  0.00           O  
ATOM   3503  H   GLU A 219     163.208 132.042  -1.595  1.00  0.00           H  
ATOM   3504  HA  GLU A 219     161.746 134.077  -0.149  1.00  0.00           H  
ATOM   3505 1HB  GLU A 219     164.553 132.933   0.146  1.00  0.00           H  
ATOM   3506 2HB  GLU A 219     163.909 134.163   1.225  1.00  0.00           H  
ATOM   3507 1HG  GLU A 219     162.700 131.422   0.793  1.00  0.00           H  
ATOM   3508 2HG  GLU A 219     163.751 131.877   2.133  1.00  0.00           H  
ATOM   3509  N   SER A 220     164.212 135.006  -2.086  1.00  0.00           N  
ATOM   3510  CA  SER A 220     164.854 136.163  -2.702  1.00  0.00           C  
ATOM   3511  C   SER A 220     163.994 136.738  -3.821  1.00  0.00           C  
ATOM   3512  O   SER A 220     164.113 137.914  -4.164  1.00  0.00           O  
ATOM   3513  CB  SER A 220     166.215 135.777  -3.245  1.00  0.00           C  
ATOM   3514  OG  SER A 220     166.098 134.816  -4.259  1.00  0.00           O  
ATOM   3515  H   SER A 220     164.463 134.080  -2.400  1.00  0.00           H  
ATOM   3516  HA  SER A 220     164.971 136.937  -1.944  1.00  0.00           H  
ATOM   3517 1HB  SER A 220     166.715 136.663  -3.637  1.00  0.00           H  
ATOM   3518 2HB  SER A 220     166.831 135.384  -2.437  1.00  0.00           H  
ATOM   3519  HG  SER A 220     166.085 133.964  -3.816  1.00  0.00           H  
ATOM   3520  N   GLY A 221     163.131 135.902  -4.386  1.00  0.00           N  
ATOM   3521  CA  GLY A 221     162.264 136.320  -5.480  1.00  0.00           C  
ATOM   3522  C   GLY A 221     163.051 136.478  -6.775  1.00  0.00           C  
ATOM   3523  O   GLY A 221     162.723 137.316  -7.616  1.00  0.00           O  
ATOM   3524  H   GLY A 221     163.069 134.953  -4.046  1.00  0.00           H  
ATOM   3525 1HA  GLY A 221     161.471 135.585  -5.619  1.00  0.00           H  
ATOM   3526 2HA  GLY A 221     161.785 137.266  -5.225  1.00  0.00           H  
ATOM   3527  N   SER A 222     164.091 135.667  -6.932  1.00  0.00           N  
ATOM   3528  CA  SER A 222     164.986 135.780  -8.076  1.00  0.00           C  
ATOM   3529  C   SER A 222     164.697 134.700  -9.111  1.00  0.00           C  
ATOM   3530  O   SER A 222     164.837 133.508  -8.836  1.00  0.00           O  
ATOM   3531  CB  SER A 222     166.430 135.682  -7.621  1.00  0.00           C  
ATOM   3532  OG  SER A 222     167.295 135.567  -8.717  1.00  0.00           O  
ATOM   3533  H   SER A 222     164.265 134.952  -6.240  1.00  0.00           H  
ATOM   3534  HA  SER A 222     164.817 136.746  -8.552  1.00  0.00           H  
ATOM   3535 1HB  SER A 222     166.690 136.568  -7.043  1.00  0.00           H  
ATOM   3536 2HB  SER A 222     166.548 134.819  -6.969  1.00  0.00           H  
ATOM   3537  HG  SER A 222     168.181 135.691  -8.370  1.00  0.00           H  
ATOM   3538  N   GLU A 223     164.294 135.124 -10.305  1.00  0.00           N  
ATOM   3539  CA  GLU A 223     164.018 134.193 -11.394  1.00  0.00           C  
ATOM   3540  C   GLU A 223     165.291 133.503 -11.863  1.00  0.00           C  
ATOM   3541  O   GLU A 223     165.268 132.331 -12.244  1.00  0.00           O  
ATOM   3542  CB  GLU A 223     163.362 134.925 -12.568  1.00  0.00           C  
ATOM   3543  CG  GLU A 223     161.940 135.397 -12.299  1.00  0.00           C  
ATOM   3544  CD  GLU A 223     160.980 134.263 -12.074  1.00  0.00           C  
ATOM   3545  OE1 GLU A 223     160.923 133.384 -12.900  1.00  0.00           O  
ATOM   3546  OE2 GLU A 223     160.301 134.276 -11.074  1.00  0.00           O  
ATOM   3547  H   GLU A 223     164.175 136.115 -10.461  1.00  0.00           H  
ATOM   3548  HA  GLU A 223     163.339 133.425 -11.028  1.00  0.00           H  
ATOM   3549 1HB  GLU A 223     163.960 135.796 -12.835  1.00  0.00           H  
ATOM   3550 2HB  GLU A 223     163.338 134.267 -13.438  1.00  0.00           H  
ATOM   3551 1HG  GLU A 223     161.942 136.037 -11.418  1.00  0.00           H  
ATOM   3552 2HG  GLU A 223     161.600 135.992 -13.146  1.00  0.00           H  
ATOM   3553  N   GLU A 224     166.401 134.231 -11.833  1.00  0.00           N  
ATOM   3554  CA  GLU A 224     167.703 133.658 -12.148  1.00  0.00           C  
ATOM   3555  C   GLU A 224     168.048 132.522 -11.195  1.00  0.00           C  
ATOM   3556  O   GLU A 224     168.566 131.485 -11.613  1.00  0.00           O  
ATOM   3557  CB  GLU A 224     168.789 134.735 -12.088  1.00  0.00           C  
ATOM   3558  CG  GLU A 224     170.196 134.228 -12.374  1.00  0.00           C  
ATOM   3559  CD  GLU A 224     171.241 135.298 -12.248  1.00  0.00           C  
ATOM   3560  OE1 GLU A 224     170.951 136.427 -12.568  1.00  0.00           O  
ATOM   3561  OE2 GLU A 224     172.333 134.991 -11.832  1.00  0.00           O  
ATOM   3562  H   GLU A 224     166.341 135.209 -11.590  1.00  0.00           H  
ATOM   3563  HA  GLU A 224     167.666 133.244 -13.157  1.00  0.00           H  
ATOM   3564 1HB  GLU A 224     168.564 135.520 -12.809  1.00  0.00           H  
ATOM   3565 2HB  GLU A 224     168.794 135.193 -11.098  1.00  0.00           H  
ATOM   3566 1HG  GLU A 224     170.430 133.424 -11.676  1.00  0.00           H  
ATOM   3567 2HG  GLU A 224     170.224 133.815 -13.382  1.00  0.00           H  
ATOM   3568  N   ALA A 225     167.759 132.720  -9.914  1.00  0.00           N  
ATOM   3569  CA  ALA A 225     168.022 131.704  -8.903  1.00  0.00           C  
ATOM   3570  C   ALA A 225     167.213 130.440  -9.167  1.00  0.00           C  
ATOM   3571  O   ALA A 225     167.690 129.328  -8.940  1.00  0.00           O  
ATOM   3572  CB  ALA A 225     167.714 132.248  -7.515  1.00  0.00           C  
ATOM   3573  H   ALA A 225     167.347 133.599  -9.633  1.00  0.00           H  
ATOM   3574  HA  ALA A 225     169.078 131.436  -8.947  1.00  0.00           H  
ATOM   3575 1HB  ALA A 225     167.915 131.477  -6.769  1.00  0.00           H  
ATOM   3576 2HB  ALA A 225     168.342 133.118  -7.317  1.00  0.00           H  
ATOM   3577 3HB  ALA A 225     166.667 132.538  -7.461  1.00  0.00           H  
ATOM   3578  N   LYS A 226     165.986 130.618  -9.649  1.00  0.00           N  
ATOM   3579  CA  LYS A 226     165.136 129.492 -10.014  1.00  0.00           C  
ATOM   3580  C   LYS A 226     165.766 128.663 -11.126  1.00  0.00           C  
ATOM   3581  O   LYS A 226     165.781 127.435 -11.064  1.00  0.00           O  
ATOM   3582  CB  LYS A 226     163.752 129.983 -10.443  1.00  0.00           C  
ATOM   3583  CG  LYS A 226     162.916 130.574  -9.315  1.00  0.00           C  
ATOM   3584  CD  LYS A 226     161.555 131.031  -9.817  1.00  0.00           C  
ATOM   3585  CE  LYS A 226     160.775 131.751  -8.726  1.00  0.00           C  
ATOM   3586  NZ  LYS A 226     159.509 132.337  -9.242  1.00  0.00           N  
ATOM   3587  H   LYS A 226     165.637 131.558  -9.765  1.00  0.00           H  
ATOM   3588  HA  LYS A 226     165.025 128.846  -9.142  1.00  0.00           H  
ATOM   3589 1HB  LYS A 226     163.860 130.746 -11.214  1.00  0.00           H  
ATOM   3590 2HB  LYS A 226     163.190 129.155 -10.877  1.00  0.00           H  
ATOM   3591 1HG  LYS A 226     162.774 129.823  -8.536  1.00  0.00           H  
ATOM   3592 2HG  LYS A 226     163.440 131.426  -8.882  1.00  0.00           H  
ATOM   3593 1HD  LYS A 226     161.687 131.706 -10.663  1.00  0.00           H  
ATOM   3594 2HD  LYS A 226     160.981 130.167 -10.150  1.00  0.00           H  
ATOM   3595 1HE  LYS A 226     160.537 131.050  -7.927  1.00  0.00           H  
ATOM   3596 2HE  LYS A 226     161.386 132.550  -8.309  1.00  0.00           H  
ATOM   3597 1HZ  LYS A 226     159.022 132.805  -8.490  1.00  0.00           H  
ATOM   3598 2HZ  LYS A 226     159.719 133.004  -9.973  1.00  0.00           H  
ATOM   3599 3HZ  LYS A 226     158.924 131.604  -9.616  1.00  0.00           H  
ATOM   3600  N   GLU A 227     166.286 129.344 -12.142  1.00  0.00           N  
ATOM   3601  CA  GLU A 227     166.959 128.673 -13.247  1.00  0.00           C  
ATOM   3602  C   GLU A 227     168.164 127.880 -12.757  1.00  0.00           C  
ATOM   3603  O   GLU A 227     168.386 126.746 -13.183  1.00  0.00           O  
ATOM   3604  CB  GLU A 227     167.401 129.692 -14.300  1.00  0.00           C  
ATOM   3605  CG  GLU A 227     168.131 129.089 -15.492  1.00  0.00           C  
ATOM   3606  CD  GLU A 227     168.543 130.118 -16.507  1.00  0.00           C  
ATOM   3607  OE1 GLU A 227     167.908 131.142 -16.579  1.00  0.00           O  
ATOM   3608  OE2 GLU A 227     169.494 129.879 -17.214  1.00  0.00           O  
ATOM   3609  H   GLU A 227     166.211 130.352 -12.149  1.00  0.00           H  
ATOM   3610  HA  GLU A 227     166.262 127.972 -13.704  1.00  0.00           H  
ATOM   3611 1HB  GLU A 227     166.530 130.228 -14.677  1.00  0.00           H  
ATOM   3612 2HB  GLU A 227     168.063 130.427 -13.841  1.00  0.00           H  
ATOM   3613 1HG  GLU A 227     169.021 128.570 -15.136  1.00  0.00           H  
ATOM   3614 2HG  GLU A 227     167.482 128.355 -15.968  1.00  0.00           H  
ATOM   3615  N   ARG A 228     168.938 128.480 -11.861  1.00  0.00           N  
ATOM   3616  CA  ARG A 228     170.117 127.827 -11.307  1.00  0.00           C  
ATOM   3617  C   ARG A 228     169.743 126.549 -10.568  1.00  0.00           C  
ATOM   3618  O   ARG A 228     170.442 125.539 -10.660  1.00  0.00           O  
ATOM   3619  CB  ARG A 228     170.850 128.763 -10.357  1.00  0.00           C  
ATOM   3620  CG  ARG A 228     171.568 129.922 -11.028  1.00  0.00           C  
ATOM   3621  CD  ARG A 228     172.146 130.863 -10.034  1.00  0.00           C  
ATOM   3622  NE  ARG A 228     172.750 132.022 -10.671  1.00  0.00           N  
ATOM   3623  CZ  ARG A 228     174.015 132.066 -11.136  1.00  0.00           C  
ATOM   3624  NH1 ARG A 228     174.792 131.013 -11.028  1.00  0.00           N  
ATOM   3625  NH2 ARG A 228     174.472 133.170 -11.699  1.00  0.00           N  
ATOM   3626  H   ARG A 228     168.704 129.415 -11.556  1.00  0.00           H  
ATOM   3627  HA  ARG A 228     170.779 127.551 -12.128  1.00  0.00           H  
ATOM   3628 1HB  ARG A 228     170.145 129.182  -9.644  1.00  0.00           H  
ATOM   3629 2HB  ARG A 228     171.592 128.200  -9.792  1.00  0.00           H  
ATOM   3630 1HG  ARG A 228     172.379 129.539 -11.649  1.00  0.00           H  
ATOM   3631 2HG  ARG A 228     170.865 130.474 -11.654  1.00  0.00           H  
ATOM   3632 1HD  ARG A 228     171.360 131.212  -9.367  1.00  0.00           H  
ATOM   3633 2HD  ARG A 228     172.913 130.351  -9.455  1.00  0.00           H  
ATOM   3634  HE  ARG A 228     172.183 132.852 -10.771  1.00  0.00           H  
ATOM   3635 1HH1 ARG A 228     174.442 130.168 -10.597  1.00  0.00           H  
ATOM   3636 2HH1 ARG A 228     175.739 131.046 -11.377  1.00  0.00           H  
ATOM   3637 1HH2 ARG A 228     173.874 133.981 -11.781  1.00  0.00           H  
ATOM   3638 2HH2 ARG A 228     175.420 133.204 -12.047  1.00  0.00           H  
ATOM   3639  N   ALA A 229     168.637 126.599  -9.834  1.00  0.00           N  
ATOM   3640  CA  ALA A 229     168.142 125.433  -9.114  1.00  0.00           C  
ATOM   3641  C   ALA A 229     167.806 124.296 -10.069  1.00  0.00           C  
ATOM   3642  O   ALA A 229     168.095 123.130  -9.793  1.00  0.00           O  
ATOM   3643  CB  ALA A 229     166.922 125.801  -8.282  1.00  0.00           C  
ATOM   3644  H   ALA A 229     168.124 127.468  -9.776  1.00  0.00           H  
ATOM   3645  HA  ALA A 229     168.929 125.079  -8.445  1.00  0.00           H  
ATOM   3646 1HB  ALA A 229     166.564 124.920  -7.750  1.00  0.00           H  
ATOM   3647 2HB  ALA A 229     167.192 126.575  -7.563  1.00  0.00           H  
ATOM   3648 3HB  ALA A 229     166.135 126.173  -8.936  1.00  0.00           H  
ATOM   3649  N   GLU A 230     167.193 124.640 -11.198  1.00  0.00           N  
ATOM   3650  CA  GLU A 230     166.788 123.644 -12.184  1.00  0.00           C  
ATOM   3651  C   GLU A 230     167.997 123.034 -12.880  1.00  0.00           C  
ATOM   3652  O   GLU A 230     168.021 121.839 -13.168  1.00  0.00           O  
ATOM   3653  CB  GLU A 230     165.852 124.270 -13.221  1.00  0.00           C  
ATOM   3654  CG  GLU A 230     164.473 124.632 -12.687  1.00  0.00           C  
ATOM   3655  CD  GLU A 230     163.711 123.439 -12.181  1.00  0.00           C  
ATOM   3656  OE1 GLU A 230     163.788 122.403 -12.797  1.00  0.00           O  
ATOM   3657  OE2 GLU A 230     163.049 123.564 -11.177  1.00  0.00           O  
ATOM   3658  H   GLU A 230     167.001 125.614 -11.376  1.00  0.00           H  
ATOM   3659  HA  GLU A 230     166.262 122.841 -11.668  1.00  0.00           H  
ATOM   3660 1HB  GLU A 230     166.305 125.177 -13.619  1.00  0.00           H  
ATOM   3661 2HB  GLU A 230     165.717 123.578 -14.053  1.00  0.00           H  
ATOM   3662 1HG  GLU A 230     164.587 125.347 -11.873  1.00  0.00           H  
ATOM   3663 2HG  GLU A 230     163.903 125.113 -13.480  1.00  0.00           H  
ATOM   3664  N   ARG A 231     169.000 123.864 -13.147  1.00  0.00           N  
ATOM   3665  CA  ARG A 231     170.221 123.405 -13.801  1.00  0.00           C  
ATOM   3666  C   ARG A 231     170.951 122.380 -12.943  1.00  0.00           C  
ATOM   3667  O   ARG A 231     171.470 121.388 -13.454  1.00  0.00           O  
ATOM   3668  CB  ARG A 231     171.150 124.576 -14.086  1.00  0.00           C  
ATOM   3669  CG  ARG A 231     170.720 125.465 -15.243  1.00  0.00           C  
ATOM   3670  CD  ARG A 231     171.663 126.595 -15.445  1.00  0.00           C  
ATOM   3671  NE  ARG A 231     171.251 127.454 -16.545  1.00  0.00           N  
ATOM   3672  CZ  ARG A 231     171.553 127.237 -17.839  1.00  0.00           C  
ATOM   3673  NH1 ARG A 231     172.267 126.188 -18.181  1.00  0.00           N  
ATOM   3674  NH2 ARG A 231     171.130 128.079 -18.767  1.00  0.00           N  
ATOM   3675  H   ARG A 231     168.915 124.837 -12.889  1.00  0.00           H  
ATOM   3676  HA  ARG A 231     169.949 122.921 -14.738  1.00  0.00           H  
ATOM   3677 1HB  ARG A 231     171.226 125.204 -13.199  1.00  0.00           H  
ATOM   3678 2HB  ARG A 231     172.148 124.202 -14.310  1.00  0.00           H  
ATOM   3679 1HG  ARG A 231     170.689 124.877 -16.161  1.00  0.00           H  
ATOM   3680 2HG  ARG A 231     169.731 125.876 -15.040  1.00  0.00           H  
ATOM   3681 1HD  ARG A 231     171.707 127.199 -14.540  1.00  0.00           H  
ATOM   3682 2HD  ARG A 231     172.655 126.205 -15.670  1.00  0.00           H  
ATOM   3683  HE  ARG A 231     170.700 128.271 -16.321  1.00  0.00           H  
ATOM   3684 1HH1 ARG A 231     172.590 125.544 -17.472  1.00  0.00           H  
ATOM   3685 2HH1 ARG A 231     172.493 126.025 -19.151  1.00  0.00           H  
ATOM   3686 1HH2 ARG A 231     170.581 128.886 -18.503  1.00  0.00           H  
ATOM   3687 2HH2 ARG A 231     171.356 127.916 -19.736  1.00  0.00           H  
ATOM   3688  N   VAL A 232     170.989 122.625 -11.638  1.00  0.00           N  
ATOM   3689  CA  VAL A 232     171.610 121.698 -10.701  1.00  0.00           C  
ATOM   3690  C   VAL A 232     170.830 120.391 -10.621  1.00  0.00           C  
ATOM   3691  O   VAL A 232     171.415 119.310 -10.568  1.00  0.00           O  
ATOM   3692  CB  VAL A 232     171.695 122.331  -9.299  1.00  0.00           C  
ATOM   3693  CG1 VAL A 232     172.115 121.291  -8.270  1.00  0.00           C  
ATOM   3694  CG2 VAL A 232     172.670 123.497  -9.316  1.00  0.00           C  
ATOM   3695  H   VAL A 232     170.576 123.477 -11.287  1.00  0.00           H  
ATOM   3696  HA  VAL A 232     172.612 121.461 -11.063  1.00  0.00           H  
ATOM   3697  HB  VAL A 232     170.706 122.686  -9.012  1.00  0.00           H  
ATOM   3698 1HG1 VAL A 232     172.169 121.755  -7.286  1.00  0.00           H  
ATOM   3699 2HG1 VAL A 232     171.384 120.483  -8.251  1.00  0.00           H  
ATOM   3700 3HG1 VAL A 232     173.092 120.890  -8.537  1.00  0.00           H  
ATOM   3701 1HG2 VAL A 232     172.724 123.940  -8.322  1.00  0.00           H  
ATOM   3702 2HG2 VAL A 232     173.658 123.142  -9.610  1.00  0.00           H  
ATOM   3703 3HG2 VAL A 232     172.327 124.248 -10.029  1.00  0.00           H  
ATOM   3704  N   ARG A 233     169.506 120.498 -10.609  1.00  0.00           N  
ATOM   3705  CA  ARG A 233     168.641 119.324 -10.615  1.00  0.00           C  
ATOM   3706  C   ARG A 233     168.927 118.434 -11.817  1.00  0.00           C  
ATOM   3707  O   ARG A 233     169.023 117.213 -11.689  1.00  0.00           O  
ATOM   3708  CB  ARG A 233     167.177 119.739 -10.631  1.00  0.00           C  
ATOM   3709  CG  ARG A 233     166.186 118.585 -10.628  1.00  0.00           C  
ATOM   3710  CD  ARG A 233     164.791 119.059 -10.814  1.00  0.00           C  
ATOM   3711  NE  ARG A 233     164.649 119.871 -12.013  1.00  0.00           N  
ATOM   3712  CZ  ARG A 233     164.698 119.392 -13.271  1.00  0.00           C  
ATOM   3713  NH1 ARG A 233     164.883 118.107 -13.479  1.00  0.00           N  
ATOM   3714  NH2 ARG A 233     164.557 120.214 -14.297  1.00  0.00           N  
ATOM   3715  H   ARG A 233     169.088 121.417 -10.598  1.00  0.00           H  
ATOM   3716  HA  ARG A 233     168.844 118.741  -9.716  1.00  0.00           H  
ATOM   3717 1HB  ARG A 233     166.964 120.358  -9.761  1.00  0.00           H  
ATOM   3718 2HB  ARG A 233     166.979 120.340 -11.518  1.00  0.00           H  
ATOM   3719 1HG  ARG A 233     166.426 117.897 -11.439  1.00  0.00           H  
ATOM   3720 2HG  ARG A 233     166.245 118.058  -9.675  1.00  0.00           H  
ATOM   3721 1HD  ARG A 233     164.125 118.202 -10.904  1.00  0.00           H  
ATOM   3722 2HD  ARG A 233     164.494 119.661  -9.958  1.00  0.00           H  
ATOM   3723  HE  ARG A 233     164.505 120.864 -11.893  1.00  0.00           H  
ATOM   3724 1HH1 ARG A 233     164.990 117.479 -12.696  1.00  0.00           H  
ATOM   3725 2HH1 ARG A 233     164.918 117.749 -14.422  1.00  0.00           H  
ATOM   3726 1HH2 ARG A 233     164.415 121.202 -14.137  1.00  0.00           H  
ATOM   3727 2HH2 ARG A 233     164.594 119.856 -15.240  1.00  0.00           H  
ATOM   3728  N   GLU A 234     169.062 119.052 -12.984  1.00  0.00           N  
ATOM   3729  CA  GLU A 234     169.380 118.322 -14.206  1.00  0.00           C  
ATOM   3730  C   GLU A 234     170.777 117.719 -14.140  1.00  0.00           C  
ATOM   3731  O   GLU A 234     171.013 116.616 -14.635  1.00  0.00           O  
ATOM   3732  CB  GLU A 234     169.270 119.243 -15.423  1.00  0.00           C  
ATOM   3733  CG  GLU A 234     167.841 119.578 -15.830  1.00  0.00           C  
ATOM   3734  CD  GLU A 234     167.067 118.375 -16.288  1.00  0.00           C  
ATOM   3735  OE1 GLU A 234     167.661 117.489 -16.853  1.00  0.00           O  
ATOM   3736  OE2 GLU A 234     165.878 118.341 -16.072  1.00  0.00           O  
ATOM   3737  H   GLU A 234     168.944 120.054 -13.028  1.00  0.00           H  
ATOM   3738  HA  GLU A 234     168.671 117.500 -14.311  1.00  0.00           H  
ATOM   3739 1HB  GLU A 234     169.787 120.181 -15.218  1.00  0.00           H  
ATOM   3740 2HB  GLU A 234     169.761 118.778 -16.277  1.00  0.00           H  
ATOM   3741 1HG  GLU A 234     167.328 120.025 -14.979  1.00  0.00           H  
ATOM   3742 2HG  GLU A 234     167.868 120.315 -16.632  1.00  0.00           H  
ATOM   3743  N   GLU A 235     171.704 118.450 -13.527  1.00  0.00           N  
ATOM   3744  CA  GLU A 235     173.059 117.954 -13.323  1.00  0.00           C  
ATOM   3745  C   GLU A 235     173.065 116.713 -12.439  1.00  0.00           C  
ATOM   3746  O   GLU A 235     173.802 115.760 -12.695  1.00  0.00           O  
ATOM   3747  CB  GLU A 235     173.935 119.042 -12.698  1.00  0.00           C  
ATOM   3748  CG  GLU A 235     175.407 118.673 -12.581  1.00  0.00           C  
ATOM   3749  CD  GLU A 235     176.100 118.601 -13.914  1.00  0.00           C  
ATOM   3750  OE1 GLU A 235     175.590 119.155 -14.858  1.00  0.00           O  
ATOM   3751  OE2 GLU A 235     177.141 117.990 -13.987  1.00  0.00           O  
ATOM   3752  H   GLU A 235     171.460 119.370 -13.194  1.00  0.00           H  
ATOM   3753  HA  GLU A 235     173.474 117.672 -14.290  1.00  0.00           H  
ATOM   3754 1HB  GLU A 235     173.864 119.953 -13.294  1.00  0.00           H  
ATOM   3755 2HB  GLU A 235     173.568 119.276 -11.698  1.00  0.00           H  
ATOM   3756 1HG  GLU A 235     175.910 119.417 -11.964  1.00  0.00           H  
ATOM   3757 2HG  GLU A 235     175.491 117.709 -12.081  1.00  0.00           H  
ATOM   3758  N   ALA A 236     172.239 116.730 -11.398  1.00  0.00           N  
ATOM   3759  CA  ALA A 236     172.109 115.584 -10.505  1.00  0.00           C  
ATOM   3760  C   ALA A 236     171.687 114.336 -11.268  1.00  0.00           C  
ATOM   3761  O   ALA A 236     172.182 113.239 -11.006  1.00  0.00           O  
ATOM   3762  CB  ALA A 236     171.111 115.888  -9.397  1.00  0.00           C  
ATOM   3763  H   ALA A 236     171.687 117.556 -11.222  1.00  0.00           H  
ATOM   3764  HA  ALA A 236     173.081 115.384 -10.056  1.00  0.00           H  
ATOM   3765 1HB  ALA A 236     171.024 115.024  -8.738  1.00  0.00           H  
ATOM   3766 2HB  ALA A 236     171.457 116.748  -8.822  1.00  0.00           H  
ATOM   3767 3HB  ALA A 236     170.139 116.111  -9.834  1.00  0.00           H  
ATOM   3768  N   ARG A 237     170.769 114.508 -12.214  1.00  0.00           N  
ATOM   3769  CA  ARG A 237     170.326 113.407 -13.060  1.00  0.00           C  
ATOM   3770  C   ARG A 237     171.484 112.828 -13.863  1.00  0.00           C  
ATOM   3771  O   ARG A 237     171.647 111.609 -13.943  1.00  0.00           O  
ATOM   3772  CB  ARG A 237     169.235 113.871 -14.014  1.00  0.00           C  
ATOM   3773  CG  ARG A 237     168.730 112.807 -14.975  1.00  0.00           C  
ATOM   3774  CD  ARG A 237     167.732 113.355 -15.928  1.00  0.00           C  
ATOM   3775  NE  ARG A 237     168.231 114.533 -16.619  1.00  0.00           N  
ATOM   3776  CZ  ARG A 237     169.167 114.511 -17.589  1.00  0.00           C  
ATOM   3777  NH1 ARG A 237     169.692 113.369 -17.971  1.00  0.00           N  
ATOM   3778  NH2 ARG A 237     169.556 115.640 -18.157  1.00  0.00           N  
ATOM   3779  H   ARG A 237     170.369 115.425 -12.349  1.00  0.00           H  
ATOM   3780  HA  ARG A 237     169.937 112.614 -12.422  1.00  0.00           H  
ATOM   3781 1HB  ARG A 237     168.380 114.230 -13.443  1.00  0.00           H  
ATOM   3782 2HB  ARG A 237     169.604 114.706 -14.612  1.00  0.00           H  
ATOM   3783 1HG  ARG A 237     169.567 112.407 -15.548  1.00  0.00           H  
ATOM   3784 2HG  ARG A 237     168.259 112.001 -14.412  1.00  0.00           H  
ATOM   3785 1HD  ARG A 237     167.488 112.600 -16.675  1.00  0.00           H  
ATOM   3786 2HD  ARG A 237     166.829 113.636 -15.387  1.00  0.00           H  
ATOM   3787  HE  ARG A 237     167.851 115.432 -16.353  1.00  0.00           H  
ATOM   3788 1HH1 ARG A 237     169.395 112.506 -17.536  1.00  0.00           H  
ATOM   3789 2HH1 ARG A 237     170.394 113.353 -18.697  1.00  0.00           H  
ATOM   3790 1HH2 ARG A 237     169.151 116.519 -17.863  1.00  0.00           H  
ATOM   3791 2HH2 ARG A 237     170.256 115.624 -18.884  1.00  0.00           H  
ATOM   3792  N   GLU A 238     172.284 113.708 -14.454  1.00  0.00           N  
ATOM   3793  CA  GLU A 238     173.431 113.285 -15.248  1.00  0.00           C  
ATOM   3794  C   GLU A 238     174.483 112.607 -14.379  1.00  0.00           C  
ATOM   3795  O   GLU A 238     175.102 111.624 -14.789  1.00  0.00           O  
ATOM   3796  CB  GLU A 238     174.050 114.482 -15.973  1.00  0.00           C  
ATOM   3797  CG  GLU A 238     173.198 115.041 -17.104  1.00  0.00           C  
ATOM   3798  CD  GLU A 238     173.094 114.105 -18.275  1.00  0.00           C  
ATOM   3799  OE1 GLU A 238     174.041 113.403 -18.537  1.00  0.00           O  
ATOM   3800  OE2 GLU A 238     172.064 114.089 -18.908  1.00  0.00           O  
ATOM   3801  H   GLU A 238     172.093 114.693 -14.351  1.00  0.00           H  
ATOM   3802  HA  GLU A 238     173.094 112.557 -15.986  1.00  0.00           H  
ATOM   3803 1HB  GLU A 238     174.228 115.287 -15.259  1.00  0.00           H  
ATOM   3804 2HB  GLU A 238     175.015 114.196 -16.390  1.00  0.00           H  
ATOM   3805 1HG  GLU A 238     172.197 115.244 -16.725  1.00  0.00           H  
ATOM   3806 2HG  GLU A 238     173.629 115.985 -17.436  1.00  0.00           H  
ATOM   3807  N   LEU A 239     174.684 113.139 -13.178  1.00  0.00           N  
ATOM   3808  CA  LEU A 239     175.630 112.562 -12.231  1.00  0.00           C  
ATOM   3809  C   LEU A 239     175.144 111.212 -11.719  1.00  0.00           C  
ATOM   3810  O   LEU A 239     175.939 110.299 -11.497  1.00  0.00           O  
ATOM   3811  CB  LEU A 239     175.848 113.515 -11.050  1.00  0.00           C  
ATOM   3812  CG  LEU A 239     176.505 114.859 -11.391  1.00  0.00           C  
ATOM   3813  CD1 LEU A 239     176.423 115.786 -10.186  1.00  0.00           C  
ATOM   3814  CD2 LEU A 239     177.951 114.626 -11.805  1.00  0.00           C  
ATOM   3815  H   LEU A 239     174.164 113.964 -12.913  1.00  0.00           H  
ATOM   3816  HA  LEU A 239     176.578 112.397 -12.748  1.00  0.00           H  
ATOM   3817 1HB  LEU A 239     174.883 113.726 -10.592  1.00  0.00           H  
ATOM   3818 2HB  LEU A 239     176.476 113.017 -10.312  1.00  0.00           H  
ATOM   3819  HG  LEU A 239     175.964 115.331 -12.212  1.00  0.00           H  
ATOM   3820 1HD1 LEU A 239     176.890 116.740 -10.429  1.00  0.00           H  
ATOM   3821 2HD1 LEU A 239     175.378 115.950  -9.924  1.00  0.00           H  
ATOM   3822 3HD1 LEU A 239     176.943 115.332  -9.343  1.00  0.00           H  
ATOM   3823 1HD2 LEU A 239     178.417 115.581 -12.049  1.00  0.00           H  
ATOM   3824 2HD2 LEU A 239     178.493 114.156 -10.985  1.00  0.00           H  
ATOM   3825 3HD2 LEU A 239     177.979 113.975 -12.680  1.00  0.00           H  
ATOM   3826  N   GLN A 240     173.834 111.095 -11.531  1.00  0.00           N  
ATOM   3827  CA  GLN A 240     173.231 109.834 -11.110  1.00  0.00           C  
ATOM   3828  C   GLN A 240     173.506 108.730 -12.120  1.00  0.00           C  
ATOM   3829  O   GLN A 240     173.755 107.581 -11.747  1.00  0.00           O  
ATOM   3830  CB  GLN A 240     171.722 110.001 -10.916  1.00  0.00           C  
ATOM   3831  CG  GLN A 240     171.022 108.761 -10.385  1.00  0.00           C  
ATOM   3832  CD  GLN A 240     169.558 109.010 -10.075  1.00  0.00           C  
ATOM   3833  OE1 GLN A 240     169.221 109.884  -9.271  1.00  0.00           O  
ATOM   3834  NE2 GLN A 240     168.681 108.244 -10.711  1.00  0.00           N  
ATOM   3835  H   GLN A 240     173.242 111.897 -11.684  1.00  0.00           H  
ATOM   3836  HA  GLN A 240     173.679 109.536 -10.162  1.00  0.00           H  
ATOM   3837 1HB  GLN A 240     171.532 110.818 -10.219  1.00  0.00           H  
ATOM   3838 2HB  GLN A 240     171.259 110.267 -11.866  1.00  0.00           H  
ATOM   3839 1HG  GLN A 240     171.083 107.972 -11.136  1.00  0.00           H  
ATOM   3840 2HG  GLN A 240     171.517 108.442  -9.467  1.00  0.00           H  
ATOM   3841 1HE2 GLN A 240     167.700 108.363 -10.548  1.00  0.00           H  
ATOM   3842 2HE2 GLN A 240     168.998 107.547 -11.355  1.00  0.00           H  
ATOM   3843  N   GLU A 241     173.458 109.078 -13.401  1.00  0.00           N  
ATOM   3844  CA  GLU A 241     173.789 108.138 -14.466  1.00  0.00           C  
ATOM   3845  C   GLU A 241     175.252 107.723 -14.396  1.00  0.00           C  
ATOM   3846  O   GLU A 241     175.593 106.570 -14.664  1.00  0.00           O  
ATOM   3847  CB  GLU A 241     173.488 108.753 -15.835  1.00  0.00           C  
ATOM   3848  CG  GLU A 241     172.005 108.893 -16.148  1.00  0.00           C  
ATOM   3849  CD  GLU A 241     171.315 107.570 -16.321  1.00  0.00           C  
ATOM   3850  OE1 GLU A 241     171.807 106.758 -17.067  1.00  0.00           O  
ATOM   3851  OE2 GLU A 241     170.294 107.370 -15.706  1.00  0.00           O  
ATOM   3852  H   GLU A 241     173.185 110.020 -13.644  1.00  0.00           H  
ATOM   3853  HA  GLU A 241     173.185 107.240 -14.333  1.00  0.00           H  
ATOM   3854 1HB  GLU A 241     173.939 109.743 -15.896  1.00  0.00           H  
ATOM   3855 2HB  GLU A 241     173.938 108.139 -16.616  1.00  0.00           H  
ATOM   3856 1HG  GLU A 241     171.523 109.439 -15.336  1.00  0.00           H  
ATOM   3857 2HG  GLU A 241     171.891 109.479 -17.059  1.00  0.00           H  
ATOM   3858  N   ARG A 242     176.114 108.667 -14.035  1.00  0.00           N  
ATOM   3859  CA  ARG A 242     177.537 108.385 -13.871  1.00  0.00           C  
ATOM   3860  C   ARG A 242     177.772 107.386 -12.746  1.00  0.00           C  
ATOM   3861  O   ARG A 242     178.655 106.533 -12.836  1.00  0.00           O  
ATOM   3862  CB  ARG A 242     178.307 109.665 -13.578  1.00  0.00           C  
ATOM   3863  CG  ARG A 242     179.804 109.480 -13.392  1.00  0.00           C  
ATOM   3864  CD  ARG A 242     180.459 109.007 -14.639  1.00  0.00           C  
ATOM   3865  NE  ARG A 242     180.274 109.942 -15.737  1.00  0.00           N  
ATOM   3866  CZ  ARG A 242     181.050 111.020 -15.964  1.00  0.00           C  
ATOM   3867  NH1 ARG A 242     182.056 111.285 -15.161  1.00  0.00           N  
ATOM   3868  NH2 ARG A 242     180.798 111.810 -16.992  1.00  0.00           N  
ATOM   3869  H   ARG A 242     175.776 109.605 -13.873  1.00  0.00           H  
ATOM   3870  HA  ARG A 242     177.909 107.940 -14.793  1.00  0.00           H  
ATOM   3871 1HB  ARG A 242     178.160 110.371 -14.393  1.00  0.00           H  
ATOM   3872 2HB  ARG A 242     177.916 110.124 -12.671  1.00  0.00           H  
ATOM   3873 1HG  ARG A 242     180.255 110.432 -13.107  1.00  0.00           H  
ATOM   3874 2HG  ARG A 242     179.986 108.744 -12.608  1.00  0.00           H  
ATOM   3875 1HD  ARG A 242     181.528 108.892 -14.466  1.00  0.00           H  
ATOM   3876 2HD  ARG A 242     180.033 108.048 -14.931  1.00  0.00           H  
ATOM   3877  HE  ARG A 242     179.508 109.770 -16.376  1.00  0.00           H  
ATOM   3878 1HH1 ARG A 242     182.248 110.681 -14.375  1.00  0.00           H  
ATOM   3879 2HH1 ARG A 242     182.638 112.093 -15.330  1.00  0.00           H  
ATOM   3880 1HH2 ARG A 242     180.024 111.607 -17.609  1.00  0.00           H  
ATOM   3881 2HH2 ARG A 242     181.379 112.618 -17.162  1.00  0.00           H  
ATOM   3882  N   VAL A 243     176.978 107.496 -11.687  1.00  0.00           N  
ATOM   3883  CA  VAL A 243     177.042 106.552 -10.579  1.00  0.00           C  
ATOM   3884  C   VAL A 243     176.686 105.141 -11.037  1.00  0.00           C  
ATOM   3885  O   VAL A 243     177.329 104.170 -10.642  1.00  0.00           O  
ATOM   3886  CB  VAL A 243     176.081 106.982  -9.454  1.00  0.00           C  
ATOM   3887  CG1 VAL A 243     176.001 105.906  -8.381  1.00  0.00           C  
ATOM   3888  CG2 VAL A 243     176.540 108.304  -8.859  1.00  0.00           C  
ATOM   3889  H   VAL A 243     176.312 108.257 -11.647  1.00  0.00           H  
ATOM   3890  HA  VAL A 243     178.064 106.529 -10.201  1.00  0.00           H  
ATOM   3891  HB  VAL A 243     175.080 107.098  -9.869  1.00  0.00           H  
ATOM   3892 1HG1 VAL A 243     175.317 106.227  -7.595  1.00  0.00           H  
ATOM   3893 2HG1 VAL A 243     175.636 104.979  -8.823  1.00  0.00           H  
ATOM   3894 3HG1 VAL A 243     176.991 105.742  -7.956  1.00  0.00           H  
ATOM   3895 1HG2 VAL A 243     175.856 108.603  -8.065  1.00  0.00           H  
ATOM   3896 2HG2 VAL A 243     177.544 108.190  -8.449  1.00  0.00           H  
ATOM   3897 3HG2 VAL A 243     176.551 109.069  -9.636  1.00  0.00           H  
ATOM   3898  N   LYS A 244     175.659 105.039 -11.873  1.00  0.00           N  
ATOM   3899  CA  LYS A 244     175.228 103.750 -12.401  1.00  0.00           C  
ATOM   3900  C   LYS A 244     176.300 103.131 -13.289  1.00  0.00           C  
ATOM   3901  O   LYS A 244     176.507 101.917 -13.275  1.00  0.00           O  
ATOM   3902  CB  LYS A 244     173.921 103.900 -13.182  1.00  0.00           C  
ATOM   3903  CG  LYS A 244     172.729 104.326 -12.336  1.00  0.00           C  
ATOM   3904  CD  LYS A 244     172.166 103.154 -11.545  1.00  0.00           C  
ATOM   3905  CE  LYS A 244     171.256 102.290 -12.404  1.00  0.00           C  
ATOM   3906  NZ  LYS A 244     169.977 102.980 -12.728  1.00  0.00           N  
ATOM   3907  H   LYS A 244     175.165 105.874 -12.150  1.00  0.00           H  
ATOM   3908  HA  LYS A 244     175.061 103.071 -11.563  1.00  0.00           H  
ATOM   3909 1HB  LYS A 244     174.053 104.640 -13.971  1.00  0.00           H  
ATOM   3910 2HB  LYS A 244     173.672 102.953 -13.660  1.00  0.00           H  
ATOM   3911 1HG  LYS A 244     173.035 105.109 -11.641  1.00  0.00           H  
ATOM   3912 2HG  LYS A 244     171.948 104.724 -12.983  1.00  0.00           H  
ATOM   3913 1HD  LYS A 244     172.987 102.541 -11.169  1.00  0.00           H  
ATOM   3914 2HD  LYS A 244     171.598 103.529 -10.694  1.00  0.00           H  
ATOM   3915 1HE  LYS A 244     171.764 102.039 -13.334  1.00  0.00           H  
ATOM   3916 2HE  LYS A 244     171.030 101.363 -11.878  1.00  0.00           H  
ATOM   3917 1HZ  LYS A 244     169.403 102.375 -13.298  1.00  0.00           H  
ATOM   3918 2HZ  LYS A 244     169.487 103.201 -11.873  1.00  0.00           H  
ATOM   3919 3HZ  LYS A 244     170.173 103.832 -13.234  1.00  0.00           H  
ATOM   3920  N   GLU A 245     176.981 103.972 -14.059  1.00  0.00           N  
ATOM   3921  CA  GLU A 245     178.079 103.520 -14.904  1.00  0.00           C  
ATOM   3922  C   GLU A 245     179.245 103.013 -14.066  1.00  0.00           C  
ATOM   3923  O   GLU A 245     179.899 102.032 -14.423  1.00  0.00           O  
ATOM   3924  CB  GLU A 245     178.550 104.652 -15.819  1.00  0.00           C  
ATOM   3925  CG  GLU A 245     177.584 104.993 -16.946  1.00  0.00           C  
ATOM   3926  CD  GLU A 245     177.473 103.900 -17.971  1.00  0.00           C  
ATOM   3927  OE1 GLU A 245     178.488 103.450 -18.446  1.00  0.00           O  
ATOM   3928  OE2 GLU A 245     176.370 103.513 -18.280  1.00  0.00           O  
ATOM   3929  H   GLU A 245     176.729 104.950 -14.060  1.00  0.00           H  
ATOM   3930  HA  GLU A 245     177.725 102.687 -15.515  1.00  0.00           H  
ATOM   3931 1HB  GLU A 245     178.708 105.555 -15.229  1.00  0.00           H  
ATOM   3932 2HB  GLU A 245     179.506 104.384 -16.268  1.00  0.00           H  
ATOM   3933 1HG  GLU A 245     176.598 105.179 -16.521  1.00  0.00           H  
ATOM   3934 2HG  GLU A 245     177.919 105.908 -17.432  1.00  0.00           H  
ATOM   3935  N   LEU A 246     179.504 103.690 -12.952  1.00  0.00           N  
ATOM   3936  CA  LEU A 246     180.536 103.258 -12.017  1.00  0.00           C  
ATOM   3937  C   LEU A 246     180.175 101.927 -11.373  1.00  0.00           C  
ATOM   3938  O   LEU A 246     181.013 101.033 -11.262  1.00  0.00           O  
ATOM   3939  CB  LEU A 246     180.744 104.319 -10.929  1.00  0.00           C  
ATOM   3940  CG  LEU A 246     182.010 104.159 -10.078  1.00  0.00           C  
ATOM   3941  CD1 LEU A 246     181.703 103.286  -8.869  1.00  0.00           C  
ATOM   3942  CD2 LEU A 246     183.118 103.551 -10.924  1.00  0.00           C  
ATOM   3943  H   LEU A 246     178.971 104.523 -12.748  1.00  0.00           H  
ATOM   3944  HA  LEU A 246     181.466 103.117 -12.568  1.00  0.00           H  
ATOM   3945 1HB  LEU A 246     180.785 105.299 -11.403  1.00  0.00           H  
ATOM   3946 2HB  LEU A 246     179.887 104.300 -10.256  1.00  0.00           H  
ATOM   3947  HG  LEU A 246     182.328 105.136  -9.711  1.00  0.00           H  
ATOM   3948 1HD1 LEU A 246     182.602 103.173  -8.263  1.00  0.00           H  
ATOM   3949 2HD1 LEU A 246     180.921 103.755  -8.271  1.00  0.00           H  
ATOM   3950 3HD1 LEU A 246     181.366 102.306  -9.204  1.00  0.00           H  
ATOM   3951 1HD2 LEU A 246     184.018 103.438 -10.319  1.00  0.00           H  
ATOM   3952 2HD2 LEU A 246     182.802 102.574 -11.289  1.00  0.00           H  
ATOM   3953 3HD2 LEU A 246     183.330 104.204 -11.771  1.00  0.00           H  
ATOM   3954  N   ARG A 247     178.922 101.800 -10.949  1.00  0.00           N  
ATOM   3955  CA  ARG A 247     178.439 100.566 -10.341  1.00  0.00           C  
ATOM   3956  C   ARG A 247     178.594  99.387 -11.292  1.00  0.00           C  
ATOM   3957  O   ARG A 247     178.898  98.271 -10.869  1.00  0.00           O  
ATOM   3958  CB  ARG A 247     176.978 100.702  -9.940  1.00  0.00           C  
ATOM   3959  CG  ARG A 247     176.732 101.539  -8.694  1.00  0.00           C  
ATOM   3960  CD  ARG A 247     175.282 101.661  -8.392  1.00  0.00           C  
ATOM   3961  NE  ARG A 247     174.690 100.378  -8.053  1.00  0.00           N  
ATOM   3962  CZ  ARG A 247     173.369 100.111  -8.092  1.00  0.00           C  
ATOM   3963  NH1 ARG A 247     172.520 101.045  -8.455  1.00  0.00           N  
ATOM   3964  NH2 ARG A 247     172.929  98.908  -7.762  1.00  0.00           N  
ATOM   3965  H   ARG A 247     178.288 102.579 -11.051  1.00  0.00           H  
ATOM   3966  HA  ARG A 247     179.042 100.360  -9.456  1.00  0.00           H  
ATOM   3967 1HB  ARG A 247     176.417 101.155 -10.757  1.00  0.00           H  
ATOM   3968 2HB  ARG A 247     176.555  99.713  -9.762  1.00  0.00           H  
ATOM   3969 1HG  ARG A 247     177.221 101.073  -7.840  1.00  0.00           H  
ATOM   3970 2HG  ARG A 247     177.136 102.541  -8.843  1.00  0.00           H  
ATOM   3971 1HD  ARG A 247     175.142 102.335  -7.548  1.00  0.00           H  
ATOM   3972 2HD  ARG A 247     174.762 102.058  -9.264  1.00  0.00           H  
ATOM   3973  HE  ARG A 247     175.311  99.633  -7.768  1.00  0.00           H  
ATOM   3974 1HH1 ARG A 247     172.857 101.965  -8.706  1.00  0.00           H  
ATOM   3975 2HH1 ARG A 247     171.530 100.845  -8.484  1.00  0.00           H  
ATOM   3976 1HH2 ARG A 247     173.581  98.190  -7.483  1.00  0.00           H  
ATOM   3977 2HH2 ARG A 247     171.940  98.709  -7.791  1.00  0.00           H  
ATOM   3978  N   GLU A 248     178.382  99.640 -12.578  1.00  0.00           N  
ATOM   3979  CA  GLU A 248     178.539  98.608 -13.599  1.00  0.00           C  
ATOM   3980  C   GLU A 248     179.967  98.084 -13.636  1.00  0.00           C  
ATOM   3981  O   GLU A 248     180.194  96.882 -13.783  1.00  0.00           O  
ATOM   3982  CB  GLU A 248     178.150  99.153 -14.975  1.00  0.00           C  
ATOM   3983  CG  GLU A 248     178.201  98.124 -16.096  1.00  0.00           C  
ATOM   3984  CD  GLU A 248     177.156  97.053 -15.954  1.00  0.00           C  
ATOM   3985  OE1 GLU A 248     176.191  97.278 -15.263  1.00  0.00           O  
ATOM   3986  OE2 GLU A 248     177.322  96.008 -16.539  1.00  0.00           O  
ATOM   3987  H   GLU A 248     178.106 100.569 -12.859  1.00  0.00           H  
ATOM   3988  HA  GLU A 248     177.887  97.772 -13.346  1.00  0.00           H  
ATOM   3989 1HB  GLU A 248     177.137  99.554 -14.935  1.00  0.00           H  
ATOM   3990 2HB  GLU A 248     178.816  99.973 -15.243  1.00  0.00           H  
ATOM   3991 1HG  GLU A 248     178.056  98.633 -17.048  1.00  0.00           H  
ATOM   3992 2HG  GLU A 248     179.187  97.663 -16.107  1.00  0.00           H  
ATOM   3993  N   ARG A 249     180.929  98.990 -13.504  1.00  0.00           N  
ATOM   3994  CA  ARG A 249     182.336  98.612 -13.433  1.00  0.00           C  
ATOM   3995  C   ARG A 249     182.679  98.011 -12.078  1.00  0.00           C  
ATOM   3996  O   ARG A 249     183.437  97.046 -11.990  1.00  0.00           O  
ATOM   3997  CB  ARG A 249     183.228  99.818 -13.689  1.00  0.00           C  
ATOM   3998  CG  ARG A 249     184.710  99.502 -13.815  1.00  0.00           C  
ATOM   3999  CD  ARG A 249     185.514 100.728 -14.054  1.00  0.00           C  
ATOM   4000  NE  ARG A 249     185.121 101.404 -15.279  1.00  0.00           N  
ATOM   4001  CZ  ARG A 249     184.549 102.623 -15.331  1.00  0.00           C  
ATOM   4002  NH1 ARG A 249     184.311 103.285 -14.220  1.00  0.00           N  
ATOM   4003  NH2 ARG A 249     184.227 103.154 -16.498  1.00  0.00           N  
ATOM   4004  H   ARG A 249     180.679  99.969 -13.449  1.00  0.00           H  
ATOM   4005  HA  ARG A 249     182.526  97.851 -14.192  1.00  0.00           H  
ATOM   4006 1HB  ARG A 249     182.917 100.311 -14.609  1.00  0.00           H  
ATOM   4007 2HB  ARG A 249     183.111 100.536 -12.877  1.00  0.00           H  
ATOM   4008 1HG  ARG A 249     185.061  99.035 -12.895  1.00  0.00           H  
ATOM   4009 2HG  ARG A 249     184.867  98.820 -14.651  1.00  0.00           H  
ATOM   4010 1HD  ARG A 249     185.378 101.420 -13.224  1.00  0.00           H  
ATOM   4011 2HD  ARG A 249     186.567 100.461 -14.135  1.00  0.00           H  
ATOM   4012  HE  ARG A 249     185.288 100.926 -16.155  1.00  0.00           H  
ATOM   4013 1HH1 ARG A 249     184.556 102.879 -13.328  1.00  0.00           H  
ATOM   4014 2HH1 ARG A 249     183.882 104.198 -14.258  1.00  0.00           H  
ATOM   4015 1HH2 ARG A 249     184.411 102.645 -17.352  1.00  0.00           H  
ATOM   4016 2HH2 ARG A 249     183.799 104.066 -16.536  1.00  0.00           H  
ATOM   4017  N   GLU A 250     182.119  98.591 -11.021  1.00  0.00           N  
ATOM   4018  CA  GLU A 250     182.404  98.146  -9.662  1.00  0.00           C  
ATOM   4019  C   GLU A 250     181.892  96.732  -9.426  1.00  0.00           C  
ATOM   4020  O   GLU A 250     182.544  95.929  -8.762  1.00  0.00           O  
ATOM   4021  CB  GLU A 250     181.777  99.103  -8.645  1.00  0.00           C  
ATOM   4022  CG  GLU A 250     182.153  98.816  -7.198  1.00  0.00           C  
ATOM   4023  CD  GLU A 250     181.474  99.739  -6.224  1.00  0.00           C  
ATOM   4024  OE1 GLU A 250     180.322  99.522  -5.935  1.00  0.00           O  
ATOM   4025  OE2 GLU A 250     182.109 100.661  -5.769  1.00  0.00           O  
ATOM   4026  H   GLU A 250     181.478  99.358 -11.164  1.00  0.00           H  
ATOM   4027  HA  GLU A 250     183.484  98.141  -9.520  1.00  0.00           H  
ATOM   4028 1HB  GLU A 250     182.079 100.125  -8.873  1.00  0.00           H  
ATOM   4029 2HB  GLU A 250     180.691  99.057  -8.724  1.00  0.00           H  
ATOM   4030 1HG  GLU A 250     181.879  97.789  -6.959  1.00  0.00           H  
ATOM   4031 2HG  GLU A 250     183.232  98.910  -7.089  1.00  0.00           H  
ATOM   4032  N   GLY A 251     180.720  96.433  -9.976  1.00  0.00           N  
ATOM   4033  CA  GLY A 251     180.053  95.163  -9.715  1.00  0.00           C  
ATOM   4034  C   GLY A 251     179.013  95.303  -8.612  1.00  0.00           C  
ATOM   4035  O   GLY A 251     178.910  94.449  -7.730  1.00  0.00           O  
ATOM   4036  H   GLY A 251     180.278  97.103 -10.589  1.00  0.00           H  
ATOM   4037 1HA  GLY A 251     179.574  94.809 -10.630  1.00  0.00           H  
ATOM   4038 2HA  GLY A 251     180.792  94.415  -9.431  1.00  0.00           H  
ATOM   4039  N   ASP A 252     178.242  96.384  -8.665  1.00  0.00           N  
ATOM   4040  CA  ASP A 252     177.194  96.626  -7.681  1.00  0.00           C  
ATOM   4041  C   ASP A 252     175.855  96.893  -8.358  1.00  0.00           C  
ATOM   4042  O   ASP A 252     175.803  97.418  -9.469  1.00  0.00           O  
ATOM   4043  OXT ASP A 252     174.834  96.587  -7.807  1.00  0.00           O  
ATOM   4044  CB  ASP A 252     177.564  97.811  -6.784  1.00  0.00           C  
ATOM   4045  CG  ASP A 252     176.591  98.005  -5.629  1.00  0.00           C  
ATOM   4046  OD1 ASP A 252     175.743  98.859  -5.732  1.00  0.00           O  
ATOM   4047  OD2 ASP A 252     176.706  97.299  -4.657  1.00  0.00           O  
ATOM   4048  H   ASP A 252     178.385  97.053  -9.408  1.00  0.00           H  
ATOM   4049  HA  ASP A 252     177.082  95.732  -7.069  1.00  0.00           H  
ATOM   4050 1HB  ASP A 252     178.564  97.660  -6.376  1.00  0.00           H  
ATOM   4051 2HB  ASP A 252     177.589  98.723  -7.379  1.00  0.00           H  
TER                                                                             
ATOM   4053  N   ASN B   1     179.319 138.904  36.857  1.00  0.00           N  
ATOM   4054  CA  ASN B   1     180.618 138.373  37.254  1.00  0.00           C  
ATOM   4055  C   ASN B   1     181.684 138.688  36.213  1.00  0.00           C  
ATOM   4056  O   ASN B   1     181.395 139.285  35.175  1.00  0.00           O  
ATOM   4057  CB  ASN B   1     180.532 136.877  37.494  1.00  0.00           C  
ATOM   4058  CG  ASN B   1     179.612 136.526  38.631  1.00  0.00           C  
ATOM   4059  OD1 ASN B   1     179.344 137.355  39.507  1.00  0.00           O  
ATOM   4060  ND2 ASN B   1     179.125 135.311  38.632  1.00  0.00           N  
ATOM   4061 1H   ASN B   1     178.639 138.682  37.557  1.00  0.00           H  
ATOM   4062 2H   ASN B   1     179.382 139.898  36.758  1.00  0.00           H  
ATOM   4063 3H   ASN B   1     179.045 138.499  35.986  1.00  0.00           H  
ATOM   4064  HA  ASN B   1     180.910 138.839  38.195  1.00  0.00           H  
ATOM   4065 1HB  ASN B   1     180.178 136.382  36.588  1.00  0.00           H  
ATOM   4066 2HB  ASN B   1     181.526 136.486  37.712  1.00  0.00           H  
ATOM   4067 1HD2 ASN B   1     178.507 135.022  39.364  1.00  0.00           H  
ATOM   4068 2HD2 ASN B   1     179.369 134.673  37.904  1.00  0.00           H  
ATOM   4069  N   THR B   2     182.920 138.286  36.493  1.00  0.00           N  
ATOM   4070  CA  THR B   2     184.022 138.514  35.566  1.00  0.00           C  
ATOM   4071  C   THR B   2     184.477 137.211  34.921  1.00  0.00           C  
ATOM   4072  O   THR B   2     184.783 136.240  35.610  1.00  0.00           O  
ATOM   4073  CB  THR B   2     185.214 139.184  36.275  1.00  0.00           C  
ATOM   4074  OG1 THR B   2     184.803 140.446  36.816  1.00  0.00           O  
ATOM   4075  CG2 THR B   2     186.360 139.405  35.299  1.00  0.00           C  
ATOM   4076  H   THR B   2     183.101 137.814  37.367  1.00  0.00           H  
ATOM   4077  HA  THR B   2     183.681 139.192  34.784  1.00  0.00           H  
ATOM   4078  HB  THR B   2     185.556 138.548  37.091  1.00  0.00           H  
ATOM   4079  HG1 THR B   2     184.182 140.299  37.533  1.00  0.00           H  
ATOM   4080 1HG2 THR B   2     187.193 139.878  35.817  1.00  0.00           H  
ATOM   4081 2HG2 THR B   2     186.682 138.445  34.894  1.00  0.00           H  
ATOM   4082 3HG2 THR B   2     186.026 140.048  34.486  1.00  0.00           H  
ATOM   4083  N   HIS B   3     184.515 137.195  33.593  1.00  0.00           N  
ATOM   4084  CA  HIS B   3     184.932 136.008  32.856  1.00  0.00           C  
ATOM   4085  C   HIS B   3     186.273 136.228  32.171  1.00  0.00           C  
ATOM   4086  O   HIS B   3     186.414 137.117  31.332  1.00  0.00           O  
ATOM   4087  CB  HIS B   3     183.877 135.619  31.814  1.00  0.00           C  
ATOM   4088  CG  HIS B   3     182.517 135.383  32.394  1.00  0.00           C  
ATOM   4089  ND1 HIS B   3     182.084 134.134  32.789  1.00  0.00           N  
ATOM   4090  CD2 HIS B   3     181.495 136.234  32.646  1.00  0.00           C  
ATOM   4091  CE1 HIS B   3     180.852 134.229  33.260  1.00  0.00           C  
ATOM   4092  NE2 HIS B   3     180.472 135.491  33.183  1.00  0.00           N  
ATOM   4093  H   HIS B   3     184.246 138.024  33.080  1.00  0.00           H  
ATOM   4094  HA  HIS B   3     185.033 135.181  33.561  1.00  0.00           H  
ATOM   4095 1HB  HIS B   3     183.797 136.409  31.067  1.00  0.00           H  
ATOM   4096 2HB  HIS B   3     184.191 134.711  31.300  1.00  0.00           H  
ATOM   4097  HD2 HIS B   3     181.484 137.307  32.457  1.00  0.00           H  
ATOM   4098  HE1 HIS B   3     180.252 133.405  33.645  1.00  0.00           H  
ATOM   4099  HE2 HIS B   3     179.576 135.856  33.471  1.00  0.00           H  
ATOM   4100  N   PHE B   4     187.253 135.403  32.525  1.00  0.00           N  
ATOM   4101  CA  PHE B   4     188.555 135.437  31.873  1.00  0.00           C  
ATOM   4102  C   PHE B   4     188.689 134.318  30.847  1.00  0.00           C  
ATOM   4103  O   PHE B   4     188.723 133.142  31.205  1.00  0.00           O  
ATOM   4104  CB  PHE B   4     189.674 135.322  32.910  1.00  0.00           C  
ATOM   4105  CG  PHE B   4     189.693 136.445  33.908  1.00  0.00           C  
ATOM   4106  CD1 PHE B   4     189.080 136.303  35.144  1.00  0.00           C  
ATOM   4107  CD2 PHE B   4     190.323 137.644  33.613  1.00  0.00           C  
ATOM   4108  CE1 PHE B   4     189.097 137.335  36.063  1.00  0.00           C  
ATOM   4109  CE2 PHE B   4     190.342 138.677  34.530  1.00  0.00           C  
ATOM   4110  CZ  PHE B   4     189.728 138.522  35.756  1.00  0.00           C  
ATOM   4111  H   PHE B   4     187.085 134.727  33.256  1.00  0.00           H  
ATOM   4112  HA  PHE B   4     188.660 136.389  31.354  1.00  0.00           H  
ATOM   4113 1HB  PHE B   4     189.570 134.384  33.454  1.00  0.00           H  
ATOM   4114 2HB  PHE B   4     190.638 135.301  32.403  1.00  0.00           H  
ATOM   4115  HD1 PHE B   4     188.582 135.364  35.387  1.00  0.00           H  
ATOM   4116  HD2 PHE B   4     190.808 137.767  32.644  1.00  0.00           H  
ATOM   4117  HE1 PHE B   4     188.611 137.211  37.030  1.00  0.00           H  
ATOM   4118  HE2 PHE B   4     190.841 139.615  34.286  1.00  0.00           H  
ATOM   4119  HZ  PHE B   4     189.740 139.336  36.479  1.00  0.00           H  
ATOM   4120  N   ILE B   5     188.756 134.691  29.573  1.00  0.00           N  
ATOM   4121  CA  ILE B   5     188.695 133.719  28.489  1.00  0.00           C  
ATOM   4122  C   ILE B   5     189.991 133.699  27.690  1.00  0.00           C  
ATOM   4123  O   ILE B   5     190.425 134.727  27.167  1.00  0.00           O  
ATOM   4124  CB  ILE B   5     187.515 134.022  27.547  1.00  0.00           C  
ATOM   4125  CG1 ILE B   5     186.196 134.010  28.322  1.00  0.00           C  
ATOM   4126  CG2 ILE B   5     187.475 133.018  26.405  1.00  0.00           C  
ATOM   4127  CD1 ILE B   5     185.031 134.595  27.555  1.00  0.00           C  
ATOM   4128  H   ILE B   5     188.862 135.670  29.350  1.00  0.00           H  
ATOM   4129  HA  ILE B   5     188.546 132.728  28.920  1.00  0.00           H  
ATOM   4130  HB  ILE B   5     187.629 135.024  27.133  1.00  0.00           H  
ATOM   4131 1HG1 ILE B   5     185.944 132.986  28.596  1.00  0.00           H  
ATOM   4132 2HG1 ILE B   5     186.312 134.576  29.247  1.00  0.00           H  
ATOM   4133 1HG2 ILE B   5     186.635 133.246  25.749  1.00  0.00           H  
ATOM   4134 2HG2 ILE B   5     188.403 133.073  25.839  1.00  0.00           H  
ATOM   4135 3HG2 ILE B   5     187.356 132.012  26.809  1.00  0.00           H  
ATOM   4136 1HD1 ILE B   5     184.132 134.552  28.170  1.00  0.00           H  
ATOM   4137 2HD1 ILE B   5     185.248 135.633  27.301  1.00  0.00           H  
ATOM   4138 3HD1 ILE B   5     184.873 134.023  26.642  1.00  0.00           H  
ATOM   4139  N   VAL B   6     190.616 132.530  27.611  1.00  0.00           N  
ATOM   4140  CA  VAL B   6     191.859 132.375  26.866  1.00  0.00           C  
ATOM   4141  C   VAL B   6     191.680 131.429  25.686  1.00  0.00           C  
ATOM   4142  O   VAL B   6     191.214 130.301  25.848  1.00  0.00           O  
ATOM   4143  CB  VAL B   6     192.971 131.837  27.788  1.00  0.00           C  
ATOM   4144  CG1 VAL B   6     194.288 131.741  27.033  1.00  0.00           C  
ATOM   4145  CG2 VAL B   6     193.112 132.736  29.007  1.00  0.00           C  
ATOM   4146  H   VAL B   6     190.234 131.730  28.095  1.00  0.00           H  
ATOM   4147  HA  VAL B   6     192.157 133.349  26.480  1.00  0.00           H  
ATOM   4148  HB  VAL B   6     192.709 130.828  28.107  1.00  0.00           H  
ATOM   4149 1HG1 VAL B   6     195.062 131.359  27.699  1.00  0.00           H  
ATOM   4150 2HG1 VAL B   6     194.173 131.065  26.185  1.00  0.00           H  
ATOM   4151 3HG1 VAL B   6     194.575 132.729  26.674  1.00  0.00           H  
ATOM   4152 1HG2 VAL B   6     193.899 132.349  29.654  1.00  0.00           H  
ATOM   4153 2HG2 VAL B   6     193.368 133.746  28.687  1.00  0.00           H  
ATOM   4154 3HG2 VAL B   6     192.170 132.756  29.555  1.00  0.00           H  
ATOM   4155  N   VAL B   7     192.051 131.886  24.496  1.00  0.00           N  
ATOM   4156  CA  VAL B   7     191.834 131.097  23.288  1.00  0.00           C  
ATOM   4157  C   VAL B   7     193.157 130.633  22.692  1.00  0.00           C  
ATOM   4158  O   VAL B   7     194.108 131.406  22.596  1.00  0.00           O  
ATOM   4159  CB  VAL B   7     191.063 131.922  22.241  1.00  0.00           C  
ATOM   4160  CG1 VAL B   7     191.833 133.186  21.887  1.00  0.00           C  
ATOM   4161  CG2 VAL B   7     190.810 131.079  21.001  1.00  0.00           C  
ATOM   4162  H   VAL B   7     192.493 132.792  24.424  1.00  0.00           H  
ATOM   4163  HA  VAL B   7     191.255 130.214  23.551  1.00  0.00           H  
ATOM   4164  HB  VAL B   7     190.111 132.236  22.669  1.00  0.00           H  
ATOM   4165 1HG1 VAL B   7     191.273 133.757  21.145  1.00  0.00           H  
ATOM   4166 2HG1 VAL B   7     191.971 133.791  22.782  1.00  0.00           H  
ATOM   4167 3HG1 VAL B   7     192.806 132.916  21.476  1.00  0.00           H  
ATOM   4168 1HG2 VAL B   7     190.264 131.668  20.265  1.00  0.00           H  
ATOM   4169 2HG2 VAL B   7     191.763 130.761  20.577  1.00  0.00           H  
ATOM   4170 3HG2 VAL B   7     190.223 130.201  21.271  1.00  0.00           H  
ATOM   4171  N   HIS B   8     193.202 129.364  22.287  1.00  0.00           N  
ATOM   4172  CA  HIS B   8     194.362 128.806  21.603  1.00  0.00           C  
ATOM   4173  C   HIS B   8     195.617 128.934  22.457  1.00  0.00           C  
ATOM   4174  O   HIS B   8     196.684 129.288  21.956  1.00  0.00           O  
ATOM   4175  CB  HIS B   8     194.582 129.499  20.255  1.00  0.00           C  
ATOM   4176  CG  HIS B   8     195.404 128.698  19.293  1.00  0.00           C  
ATOM   4177  ND1 HIS B   8     196.772 128.569  19.412  1.00  0.00           N  
ATOM   4178  CD2 HIS B   8     195.052 127.987  18.197  1.00  0.00           C  
ATOM   4179  CE1 HIS B   8     197.226 127.811  18.429  1.00  0.00           C  
ATOM   4180  NE2 HIS B   8     196.203 127.445  17.679  1.00  0.00           N  
ATOM   4181  H   HIS B   8     192.403 128.770  22.458  1.00  0.00           H  
ATOM   4182  HA  HIS B   8     194.189 127.742  21.440  1.00  0.00           H  
ATOM   4183 1HB  HIS B   8     193.617 129.706  19.790  1.00  0.00           H  
ATOM   4184 2HB  HIS B   8     195.080 130.456  20.414  1.00  0.00           H  
ATOM   4185  HD1 HIS B   8     197.336 128.915  20.162  1.00  0.00           H  
ATOM   4186  HD2 HIS B   8     194.094 127.798  17.713  1.00  0.00           H  
ATOM   4187  HE1 HIS B   8     198.289 127.587  18.347  1.00  0.00           H  
ATOM   4188  N   GLY B   9     195.486 128.638  23.747  1.00  0.00           N  
ATOM   4189  CA  GLY B   9     196.639 128.637  24.641  1.00  0.00           C  
ATOM   4190  C   GLY B   9     197.248 127.246  24.752  1.00  0.00           C  
ATOM   4191  O   GLY B   9     196.648 126.257  24.332  1.00  0.00           O  
ATOM   4192  H   GLY B   9     194.568 128.427  24.109  1.00  0.00           H  
ATOM   4193 1HA  GLY B   9     197.388 129.337  24.268  1.00  0.00           H  
ATOM   4194 2HA  GLY B   9     196.334 128.986  25.626  1.00  0.00           H  
ATOM   4195  N   SER B  10     198.446 127.179  25.333  1.00  0.00           N  
ATOM   4196  CA  SER B  10     199.105 125.912  25.626  1.00  0.00           C  
ATOM   4197  C   SER B  10     198.613 125.329  26.946  1.00  0.00           C  
ATOM   4198  O   SER B  10     197.978 126.026  27.738  1.00  0.00           O  
ATOM   4199  CB  SER B  10     200.608 126.106  25.677  1.00  0.00           C  
ATOM   4200  OG  SER B  10     200.981 126.852  26.803  1.00  0.00           O  
ATOM   4201  H   SER B  10     198.915 128.039  25.582  1.00  0.00           H  
ATOM   4202  HA  SER B  10     198.868 125.206  24.830  1.00  0.00           H  
ATOM   4203 1HB  SER B  10     201.100 125.133  25.703  1.00  0.00           H  
ATOM   4204 2HB  SER B  10     200.940 126.616  24.774  1.00  0.00           H  
ATOM   4205  HG  SER B  10     201.934 126.951  26.752  1.00  0.00           H  
ATOM   4206  N   GLU B  11     198.919 124.055  27.186  1.00  0.00           N  
ATOM   4207  CA  GLU B  11     198.553 123.406  28.439  1.00  0.00           C  
ATOM   4208  C   GLU B  11     199.283 124.037  29.619  1.00  0.00           C  
ATOM   4209  O   GLU B  11     198.693 124.235  30.681  1.00  0.00           O  
ATOM   4210  CB  GLU B  11     198.864 121.909  28.376  1.00  0.00           C  
ATOM   4211  CG  GLU B  11     198.595 121.154  29.669  1.00  0.00           C  
ATOM   4212  CD  GLU B  11     197.146 121.174  30.065  1.00  0.00           C  
ATOM   4213  OE1 GLU B  11     196.320 121.390  29.212  1.00  0.00           O  
ATOM   4214  OE2 GLU B  11     196.866 120.973  31.223  1.00  0.00           O  
ATOM   4215  H   GLU B  11     199.409 123.525  26.480  1.00  0.00           H  
ATOM   4216  HA  GLU B  11     197.482 123.534  28.595  1.00  0.00           H  
ATOM   4217 1HB  GLU B  11     198.269 121.447  27.588  1.00  0.00           H  
ATOM   4218 2HB  GLU B  11     199.916 121.767  28.117  1.00  0.00           H  
ATOM   4219 1HG  GLU B  11     198.913 120.119  29.546  1.00  0.00           H  
ATOM   4220 2HG  GLU B  11     199.191 121.597  30.466  1.00  0.00           H  
ATOM   4221  N   GLU B  12     200.558 124.354  29.431  1.00  0.00           N  
ATOM   4222  CA  GLU B  12     201.325 125.031  30.470  1.00  0.00           C  
ATOM   4223  C   GLU B  12     200.752 126.409  30.768  1.00  0.00           C  
ATOM   4224  O   GLU B  12     200.705 126.845  31.917  1.00  0.00           O  
ATOM   4225  CB  GLU B  12     202.792 125.157  30.053  1.00  0.00           C  
ATOM   4226  CG  GLU B  12     203.518 123.828  29.899  1.00  0.00           C  
ATOM   4227  CD  GLU B  12     203.254 123.167  28.575  1.00  0.00           C  
ATOM   4228  OE1 GLU B  12     202.499 123.708  27.803  1.00  0.00           O  
ATOM   4229  OE2 GLU B  12     203.807 122.120  28.336  1.00  0.00           O  
ATOM   4230  H   GLU B  12     201.002 124.139  28.548  1.00  0.00           H  
ATOM   4231  HA  GLU B  12     201.270 124.435  31.382  1.00  0.00           H  
ATOM   4232 1HB  GLU B  12     202.856 125.686  29.102  1.00  0.00           H  
ATOM   4233 2HB  GLU B  12     203.330 125.749  30.793  1.00  0.00           H  
ATOM   4234 1HG  GLU B  12     204.590 123.998  30.000  1.00  0.00           H  
ATOM   4235 2HG  GLU B  12     203.207 123.161  30.702  1.00  0.00           H  
ATOM   4236  N   ALA B  13     200.307 127.087  29.715  1.00  0.00           N  
ATOM   4237  CA  ALA B  13     199.697 128.404  29.846  1.00  0.00           C  
ATOM   4238  C   ALA B  13     198.393 128.330  30.631  1.00  0.00           C  
ATOM   4239  O   ALA B  13     198.113 129.196  31.459  1.00  0.00           O  
ATOM   4240  CB  ALA B  13     199.457 129.015  28.474  1.00  0.00           C  
ATOM   4241  H   ALA B  13     200.392 126.672  28.799  1.00  0.00           H  
ATOM   4242  HA  ALA B  13     200.383 129.048  30.396  1.00  0.00           H  
ATOM   4243 1HB  ALA B  13     199.002 129.999  28.590  1.00  0.00           H  
ATOM   4244 2HB  ALA B  13     200.407 129.116  27.949  1.00  0.00           H  
ATOM   4245 3HB  ALA B  13     198.791 128.372  27.901  1.00  0.00           H  
ATOM   4246  N   ARG B  14     197.598 127.292  30.369  1.00  0.00           N  
ATOM   4247  CA  ARG B  14     196.329 127.113  31.067  1.00  0.00           C  
ATOM   4248  C   ARG B  14     196.549 126.885  32.557  1.00  0.00           C  
ATOM   4249  O   ARG B  14     195.811 127.422  33.382  1.00  0.00           O  
ATOM   4250  CB  ARG B  14     195.559 125.937  30.483  1.00  0.00           C  
ATOM   4251  CG  ARG B  14     194.897 126.208  29.143  1.00  0.00           C  
ATOM   4252  CD  ARG B  14     193.931 125.139  28.780  1.00  0.00           C  
ATOM   4253  NE  ARG B  14     194.604 123.919  28.364  1.00  0.00           N  
ATOM   4254  CZ  ARG B  14     194.977 123.644  27.100  1.00  0.00           C  
ATOM   4255  NH1 ARG B  14     194.737 124.509  26.140  1.00  0.00           N  
ATOM   4256  NH2 ARG B  14     195.585 122.504  26.823  1.00  0.00           N  
ATOM   4257  H   ARG B  14     197.879 126.614  29.676  1.00  0.00           H  
ATOM   4258  HA  ARG B  14     195.738 128.022  30.947  1.00  0.00           H  
ATOM   4259 1HB  ARG B  14     196.231 125.091  30.355  1.00  0.00           H  
ATOM   4260 2HB  ARG B  14     194.779 125.632  31.181  1.00  0.00           H  
ATOM   4261 1HG  ARG B  14     194.359 127.156  29.187  1.00  0.00           H  
ATOM   4262 2HG  ARG B  14     195.659 126.260  28.364  1.00  0.00           H  
ATOM   4263 1HD  ARG B  14     193.306 124.907  29.643  1.00  0.00           H  
ATOM   4264 2HD  ARG B  14     193.303 125.479  27.958  1.00  0.00           H  
ATOM   4265  HE  ARG B  14     194.807 123.228  29.076  1.00  0.00           H  
ATOM   4266 1HH1 ARG B  14     194.271 125.382  26.352  1.00  0.00           H  
ATOM   4267 2HH1 ARG B  14     195.016 124.305  25.192  1.00  0.00           H  
ATOM   4268 1HH2 ARG B  14     195.769 121.838  27.560  1.00  0.00           H  
ATOM   4269 2HH2 ARG B  14     195.864 122.297  25.875  1.00  0.00           H  
ATOM   4270  N   GLN B  15     197.559 126.088  32.892  1.00  0.00           N  
ATOM   4271  CA  GLN B  15     197.860 125.769  34.284  1.00  0.00           C  
ATOM   4272  C   GLN B  15     198.299 127.010  35.051  1.00  0.00           C  
ATOM   4273  O   GLN B  15     197.885 127.219  36.190  1.00  0.00           O  
ATOM   4274  CB  GLN B  15     198.944 124.693  34.365  1.00  0.00           C  
ATOM   4275  CG  GLN B  15     198.489 123.314  33.918  1.00  0.00           C  
ATOM   4276  CD  GLN B  15     199.617 122.300  33.932  1.00  0.00           C  
ATOM   4277  OE1 GLN B  15     200.656 122.514  34.558  1.00  0.00           O  
ATOM   4278  NE2 GLN B  15     199.416 121.184  33.240  1.00  0.00           N  
ATOM   4279  H   GLN B  15     198.134 125.689  32.163  1.00  0.00           H  
ATOM   4280  HA  GLN B  15     196.951 125.390  34.754  1.00  0.00           H  
ATOM   4281 1HB  GLN B  15     199.794 124.983  33.746  1.00  0.00           H  
ATOM   4282 2HB  GLN B  15     199.301 124.612  35.392  1.00  0.00           H  
ATOM   4283 1HG  GLN B  15     197.706 122.967  34.589  1.00  0.00           H  
ATOM   4284 2HG  GLN B  15     198.104 123.384  32.900  1.00  0.00           H  
ATOM   4285 1HE2 GLN B  15     200.123 120.476  33.212  1.00  0.00           H  
ATOM   4286 2HE2 GLN B  15     198.557 121.049  32.746  1.00  0.00           H  
ATOM   4287  N   ARG B  16     199.136 127.833  34.423  1.00  0.00           N  
ATOM   4288  CA  ARG B  16     199.574 129.083  35.032  1.00  0.00           C  
ATOM   4289  C   ARG B  16     198.427 130.080  35.129  1.00  0.00           C  
ATOM   4290  O   ARG B  16     198.321 130.832  36.098  1.00  0.00           O  
ATOM   4291  CB  ARG B  16     200.710 129.698  34.232  1.00  0.00           C  
ATOM   4292  CG  ARG B  16     202.043 128.977  34.356  1.00  0.00           C  
ATOM   4293  CD  ARG B  16     203.178 129.844  33.945  1.00  0.00           C  
ATOM   4294  NE  ARG B  16     203.146 130.139  32.523  1.00  0.00           N  
ATOM   4295  CZ  ARG B  16     203.692 129.361  31.566  1.00  0.00           C  
ATOM   4296  NH1 ARG B  16     204.306 128.246  31.898  1.00  0.00           N  
ATOM   4297  NH2 ARG B  16     203.610 129.718  30.296  1.00  0.00           N  
ATOM   4298  H   ARG B  16     199.473 127.589  33.502  1.00  0.00           H  
ATOM   4299  HA  ARG B  16     199.931 128.869  36.039  1.00  0.00           H  
ATOM   4300 1HB  ARG B  16     200.443 129.718  33.177  1.00  0.00           H  
ATOM   4301 2HB  ARG B  16     200.864 130.730  34.551  1.00  0.00           H  
ATOM   4302 1HG  ARG B  16     202.200 128.677  35.393  1.00  0.00           H  
ATOM   4303 2HG  ARG B  16     202.039 128.092  33.718  1.00  0.00           H  
ATOM   4304 1HD  ARG B  16     203.131 130.787  34.490  1.00  0.00           H  
ATOM   4305 2HD  ARG B  16     204.119 129.342  34.168  1.00  0.00           H  
ATOM   4306  HE  ARG B  16     202.682 130.989  32.228  1.00  0.00           H  
ATOM   4307 1HH1 ARG B  16     204.368 127.975  32.869  1.00  0.00           H  
ATOM   4308 2HH1 ARG B  16     204.714 127.664  31.182  1.00  0.00           H  
ATOM   4309 1HH2 ARG B  16     203.138 130.575  30.042  1.00  0.00           H  
ATOM   4310 2HH2 ARG B  16     204.018 129.135  29.581  1.00  0.00           H  
ATOM   4311  N   ALA B  17     197.566 130.072  34.117  1.00  0.00           N  
ATOM   4312  CA  ALA B  17     196.417 130.968  34.073  1.00  0.00           C  
ATOM   4313  C   ALA B  17     195.479 130.719  35.248  1.00  0.00           C  
ATOM   4314  O   ALA B  17     195.048 131.657  35.921  1.00  0.00           O  
ATOM   4315  CB  ALA B  17     195.669 130.807  32.757  1.00  0.00           C  
ATOM   4316  H   ALA B  17     197.715 129.428  33.351  1.00  0.00           H  
ATOM   4317  HA  ALA B  17     196.775 131.995  34.136  1.00  0.00           H  
ATOM   4318 1HB  ALA B  17     194.815 131.483  32.739  1.00  0.00           H  
ATOM   4319 2HB  ALA B  17     196.337 131.044  31.929  1.00  0.00           H  
ATOM   4320 3HB  ALA B  17     195.322 129.780  32.661  1.00  0.00           H  
ATOM   4321  N   GLU B  18     195.176 129.448  35.491  1.00  0.00           N  
ATOM   4322  CA  GLU B  18     194.229 129.052  36.526  1.00  0.00           C  
ATOM   4323  C   GLU B  18     194.806 129.280  37.917  1.00  0.00           C  
ATOM   4324  O   GLU B  18     194.104 129.740  38.817  1.00  0.00           O  
ATOM   4325  CB  GLU B  18     193.841 127.581  36.359  1.00  0.00           C  
ATOM   4326  CG  GLU B  18     192.952 127.298  35.156  1.00  0.00           C  
ATOM   4327  CD  GLU B  18     192.445 125.882  35.123  1.00  0.00           C  
ATOM   4328  OE1 GLU B  18     193.179 125.000  35.500  1.00  0.00           O  
ATOM   4329  OE2 GLU B  18     191.323 125.683  34.721  1.00  0.00           O  
ATOM   4330  H   GLU B  18     195.617 128.725  34.941  1.00  0.00           H  
ATOM   4331  HA  GLU B  18     193.332 129.665  36.426  1.00  0.00           H  
ATOM   4332 1HB  GLU B  18     194.742 126.976  36.258  1.00  0.00           H  
ATOM   4333 2HB  GLU B  18     193.315 127.240  37.251  1.00  0.00           H  
ATOM   4334 1HG  GLU B  18     192.099 127.976  35.180  1.00  0.00           H  
ATOM   4335 2HG  GLU B  18     193.515 127.498  34.246  1.00  0.00           H  
ATOM   4336  N   GLU B  19     196.084 128.956  38.084  1.00  0.00           N  
ATOM   4337  CA  GLU B  19     196.762 129.117  39.364  1.00  0.00           C  
ATOM   4338  C   GLU B  19     196.830 130.586  39.770  1.00  0.00           C  
ATOM   4339  O   GLU B  19     196.569 130.929  40.923  1.00  0.00           O  
ATOM   4340  CB  GLU B  19     198.173 128.529  39.297  1.00  0.00           C  
ATOM   4341  CG  GLU B  19     198.966 128.648  40.591  1.00  0.00           C  
ATOM   4342  CD  GLU B  19     200.325 128.011  40.506  1.00  0.00           C  
ATOM   4343  OE1 GLU B  19     200.605 127.385  39.512  1.00  0.00           O  
ATOM   4344  OE2 GLU B  19     201.084 128.151  41.436  1.00  0.00           O  
ATOM   4345  H   GLU B  19     196.602 128.582  37.302  1.00  0.00           H  
ATOM   4346  HA  GLU B  19     196.195 128.583  40.127  1.00  0.00           H  
ATOM   4347 1HB  GLU B  19     198.115 127.472  39.037  1.00  0.00           H  
ATOM   4348 2HB  GLU B  19     198.739 129.029  38.511  1.00  0.00           H  
ATOM   4349 1HG  GLU B  19     199.086 129.703  40.836  1.00  0.00           H  
ATOM   4350 2HG  GLU B  19     198.400 128.180  41.396  1.00  0.00           H  
ATOM   4351  N   TYR B  20     197.188 131.441  38.819  1.00  0.00           N  
ATOM   4352  CA  TYR B  20     197.369 132.863  39.089  1.00  0.00           C  
ATOM   4353  C   TYR B  20     196.079 133.497  39.592  1.00  0.00           C  
ATOM   4354  O   TYR B  20     196.077 134.201  40.602  1.00  0.00           O  
ATOM   4355  CB  TYR B  20     197.862 133.589  37.836  1.00  0.00           C  
ATOM   4356  CG  TYR B  20     198.176 135.052  38.060  1.00  0.00           C  
ATOM   4357  CD1 TYR B  20     199.350 135.419  38.701  1.00  0.00           C  
ATOM   4358  CD2 TYR B  20     197.289 136.026  37.626  1.00  0.00           C  
ATOM   4359  CE1 TYR B  20     199.637 136.755  38.906  1.00  0.00           C  
ATOM   4360  CE2 TYR B  20     197.576 137.361  37.831  1.00  0.00           C  
ATOM   4361  CZ  TYR B  20     198.744 137.726  38.468  1.00  0.00           C  
ATOM   4362  OH  TYR B  20     199.029 139.057  38.673  1.00  0.00           O  
ATOM   4363  H   TYR B  20     197.352 131.100  37.883  1.00  0.00           H  
ATOM   4364  HA  TYR B  20     198.119 132.975  39.874  1.00  0.00           H  
ATOM   4365 1HB  TYR B  20     198.764 133.101  37.464  1.00  0.00           H  
ATOM   4366 2HB  TYR B  20     197.106 133.519  37.054  1.00  0.00           H  
ATOM   4367  HD1 TYR B  20     200.047 134.653  39.043  1.00  0.00           H  
ATOM   4368  HD2 TYR B  20     196.366 135.737  37.123  1.00  0.00           H  
ATOM   4369  HE1 TYR B  20     200.559 137.043  39.409  1.00  0.00           H  
ATOM   4370  HE2 TYR B  20     196.878 138.127  37.490  1.00  0.00           H  
ATOM   4371  HH  TYR B  20     198.321 139.594  38.310  1.00  0.00           H  
ATOM   4372  N   VAL B  21     194.981 133.244  38.885  1.00  0.00           N  
ATOM   4373  CA  VAL B  21     193.689 133.796  39.268  1.00  0.00           C  
ATOM   4374  C   VAL B  21     193.192 133.187  40.574  1.00  0.00           C  
ATOM   4375  O   VAL B  21     192.639 133.891  41.417  1.00  0.00           O  
ATOM   4376  CB  VAL B  21     192.651 133.543  38.159  1.00  0.00           C  
ATOM   4377  CG1 VAL B  21     191.273 134.011  38.602  1.00  0.00           C  
ATOM   4378  CG2 VAL B  21     193.075 134.250  36.881  1.00  0.00           C  
ATOM   4379  H   VAL B  21     195.046 132.660  38.064  1.00  0.00           H  
ATOM   4380  HA  VAL B  21     193.798 134.874  39.404  1.00  0.00           H  
ATOM   4381  HB  VAL B  21     192.582 132.470  37.977  1.00  0.00           H  
ATOM   4382 1HG1 VAL B  21     190.551 133.824  37.806  1.00  0.00           H  
ATOM   4383 2HG1 VAL B  21     190.974 133.467  39.498  1.00  0.00           H  
ATOM   4384 3HG1 VAL B  21     191.304 135.079  38.819  1.00  0.00           H  
ATOM   4385 1HG2 VAL B  21     192.337 134.066  36.101  1.00  0.00           H  
ATOM   4386 2HG2 VAL B  21     193.150 135.322  37.065  1.00  0.00           H  
ATOM   4387 3HG2 VAL B  21     194.045 133.869  36.560  1.00  0.00           H  
ATOM   4388  N   ARG B  22     193.410 131.884  40.750  1.00  0.00           N  
ATOM   4389  CA  ARG B  22     193.041 131.216  41.991  1.00  0.00           C  
ATOM   4390  C   ARG B  22     193.711 131.875  43.192  1.00  0.00           C  
ATOM   4391  O   ARG B  22     193.066 132.119  44.211  1.00  0.00           O  
ATOM   4392  CB  ARG B  22     193.426 129.745  41.942  1.00  0.00           C  
ATOM   4393  CG  ARG B  22     192.966 128.923  43.135  1.00  0.00           C  
ATOM   4394  CD  ARG B  22     193.522 127.546  43.101  1.00  0.00           C  
ATOM   4395  NE  ARG B  22     193.046 126.797  41.949  1.00  0.00           N  
ATOM   4396  CZ  ARG B  22     191.881 126.121  41.904  1.00  0.00           C  
ATOM   4397  NH1 ARG B  22     191.087 126.109  42.952  1.00  0.00           N  
ATOM   4398  NH2 ARG B  22     191.537 125.470  40.806  1.00  0.00           N  
ATOM   4399  H   ARG B  22     193.848 131.348  40.013  1.00  0.00           H  
ATOM   4400  HA  ARG B  22     191.960 131.287  42.115  1.00  0.00           H  
ATOM   4401 1HB  ARG B  22     193.007 129.289  41.046  1.00  0.00           H  
ATOM   4402 2HB  ARG B  22     194.511 129.655  41.878  1.00  0.00           H  
ATOM   4403 1HG  ARG B  22     193.296 129.403  44.057  1.00  0.00           H  
ATOM   4404 2HG  ARG B  22     191.878 128.854  43.132  1.00  0.00           H  
ATOM   4405 1HD  ARG B  22     194.609 127.594  43.050  1.00  0.00           H  
ATOM   4406 2HD  ARG B  22     193.224 127.011  44.002  1.00  0.00           H  
ATOM   4407  HE  ARG B  22     193.629 126.784  41.123  1.00  0.00           H  
ATOM   4408 1HH1 ARG B  22     191.351 126.607  43.791  1.00  0.00           H  
ATOM   4409 2HH1 ARG B  22     190.215 125.602  42.918  1.00  0.00           H  
ATOM   4410 1HH2 ARG B  22     192.147 125.480  40.001  1.00  0.00           H  
ATOM   4411 2HH2 ARG B  22     190.665 124.964  40.773  1.00  0.00           H  
ATOM   4412  N   ARG B  23     195.005 132.162  43.066  1.00  0.00           N  
ATOM   4413  CA  ARG B  23     195.761 132.758  44.160  1.00  0.00           C  
ATOM   4414  C   ARG B  23     195.223 134.139  44.512  1.00  0.00           C  
ATOM   4415  O   ARG B  23     195.100 134.483  45.686  1.00  0.00           O  
ATOM   4416  CB  ARG B  23     197.234 132.867  43.796  1.00  0.00           C  
ATOM   4417  CG  ARG B  23     197.997 131.552  43.815  1.00  0.00           C  
ATOM   4418  CD  ARG B  23     199.420 131.737  43.430  1.00  0.00           C  
ATOM   4419  NE  ARG B  23     200.136 130.473  43.376  1.00  0.00           N  
ATOM   4420  CZ  ARG B  23     200.682 129.857  44.442  1.00  0.00           C  
ATOM   4421  NH1 ARG B  23     200.587 130.400  45.636  1.00  0.00           N  
ATOM   4422  NH2 ARG B  23     201.315 128.706  44.288  1.00  0.00           N  
ATOM   4423  H   ARG B  23     195.476 131.956  42.196  1.00  0.00           H  
ATOM   4424  HA  ARG B  23     195.666 132.116  45.037  1.00  0.00           H  
ATOM   4425 1HB  ARG B  23     197.331 133.290  42.797  1.00  0.00           H  
ATOM   4426 2HB  ARG B  23     197.731 133.547  44.488  1.00  0.00           H  
ATOM   4427 1HG  ARG B  23     197.965 131.127  44.818  1.00  0.00           H  
ATOM   4428 2HG  ARG B  23     197.540 130.856  43.111  1.00  0.00           H  
ATOM   4429 1HD  ARG B  23     199.473 132.202  42.446  1.00  0.00           H  
ATOM   4430 2HD  ARG B  23     199.914 132.377  44.161  1.00  0.00           H  
ATOM   4431  HE  ARG B  23     200.230 130.024  42.474  1.00  0.00           H  
ATOM   4432 1HH1 ARG B  23     200.103 131.279  45.753  1.00  0.00           H  
ATOM   4433 2HH1 ARG B  23     200.997 129.938  46.435  1.00  0.00           H  
ATOM   4434 1HH2 ARG B  23     201.388 128.289  43.371  1.00  0.00           H  
ATOM   4435 2HH2 ARG B  23     201.724 128.245  45.087  1.00  0.00           H  
ATOM   4436  N   ILE B  24     194.894 134.924  43.488  1.00  0.00           N  
ATOM   4437  CA  ILE B  24     194.311 136.242  43.701  1.00  0.00           C  
ATOM   4438  C   ILE B  24     192.942 136.137  44.363  1.00  0.00           C  
ATOM   4439  O   ILE B  24     192.637 136.879  45.297  1.00  0.00           O  
ATOM   4440  CB  ILE B  24     194.182 137.008  42.372  1.00  0.00           C  
ATOM   4441  CG1 ILE B  24     195.565 137.405  41.848  1.00  0.00           C  
ATOM   4442  CG2 ILE B  24     193.303 138.236  42.549  1.00  0.00           C  
ATOM   4443  CD1 ILE B  24     195.556 137.909  40.423  1.00  0.00           C  
ATOM   4444  H   ILE B  24     195.041 134.594  42.544  1.00  0.00           H  
ATOM   4445  HA  ILE B  24     194.969 136.809  44.360  1.00  0.00           H  
ATOM   4446  HB  ILE B  24     193.735 136.358  41.620  1.00  0.00           H  
ATOM   4447 1HG1 ILE B  24     195.984 138.184  42.484  1.00  0.00           H  
ATOM   4448 2HG1 ILE B  24     196.234 136.546  41.901  1.00  0.00           H  
ATOM   4449 1HG2 ILE B  24     193.224 138.766  41.600  1.00  0.00           H  
ATOM   4450 2HG2 ILE B  24     192.311 137.930  42.877  1.00  0.00           H  
ATOM   4451 3HG2 ILE B  24     193.746 138.896  43.296  1.00  0.00           H  
ATOM   4452 1HD1 ILE B  24     196.572 138.170  40.123  1.00  0.00           H  
ATOM   4453 2HD1 ILE B  24     195.172 137.130  39.764  1.00  0.00           H  
ATOM   4454 3HD1 ILE B  24     194.920 138.790  40.353  1.00  0.00           H  
ATOM   4455  N   SER B  25     192.126 135.213  43.869  1.00  0.00           N  
ATOM   4456  CA  SER B  25     190.791 134.987  44.410  1.00  0.00           C  
ATOM   4457  C   SER B  25     190.849 134.588  45.878  1.00  0.00           C  
ATOM   4458  O   SER B  25     190.031 135.037  46.681  1.00  0.00           O  
ATOM   4459  CB  SER B  25     190.080 133.911  43.612  1.00  0.00           C  
ATOM   4460  OG  SER B  25     189.863 134.325  42.291  1.00  0.00           O  
ATOM   4461  H   SER B  25     192.436 134.648  43.091  1.00  0.00           H  
ATOM   4462  HA  SER B  25     190.224 135.915  44.329  1.00  0.00           H  
ATOM   4463 1HB  SER B  25     190.678 133.000  43.617  1.00  0.00           H  
ATOM   4464 2HB  SER B  25     189.126 133.679  44.084  1.00  0.00           H  
ATOM   4465  HG  SER B  25     190.699 134.203  41.835  1.00  0.00           H  
ATOM   4466  N   LYS B  26     191.812 133.741  46.225  1.00  0.00           N  
ATOM   4467  CA  LYS B  26     191.997 133.325  47.610  1.00  0.00           C  
ATOM   4468  C   LYS B  26     192.345 134.512  48.499  1.00  0.00           C  
ATOM   4469  O   LYS B  26     191.812 134.651  49.599  1.00  0.00           O  
ATOM   4470  CB  LYS B  26     193.088 132.257  47.708  1.00  0.00           C  
ATOM   4471  CG  LYS B  26     193.314 131.716  49.113  1.00  0.00           C  
ATOM   4472  CD  LYS B  26     194.347 130.599  49.116  1.00  0.00           C  
ATOM   4473  CE  LYS B  26     194.594 130.076  50.523  1.00  0.00           C  
ATOM   4474  NZ  LYS B  26     195.605 128.983  50.541  1.00  0.00           N  
ATOM   4475  H   LYS B  26     192.429 133.374  45.515  1.00  0.00           H  
ATOM   4476  HA  LYS B  26     191.061 132.901  47.974  1.00  0.00           H  
ATOM   4477 1HB  LYS B  26     192.832 131.416  47.062  1.00  0.00           H  
ATOM   4478 2HB  LYS B  26     194.033 132.668  47.352  1.00  0.00           H  
ATOM   4479 1HG  LYS B  26     193.659 132.521  49.762  1.00  0.00           H  
ATOM   4480 2HG  LYS B  26     192.375 131.331  49.510  1.00  0.00           H  
ATOM   4481 1HD  LYS B  26     193.998 129.779  48.487  1.00  0.00           H  
ATOM   4482 2HD  LYS B  26     195.286 130.972  48.707  1.00  0.00           H  
ATOM   4483 1HE  LYS B  26     194.945 130.889  51.157  1.00  0.00           H  
ATOM   4484 2HE  LYS B  26     193.661 129.697  50.939  1.00  0.00           H  
ATOM   4485 1HZ  LYS B  26     195.739 128.664  51.490  1.00  0.00           H  
ATOM   4486 2HZ  LYS B  26     195.280 128.215  49.970  1.00  0.00           H  
ATOM   4487 3HZ  LYS B  26     196.480 129.328  50.174  1.00  0.00           H  
ATOM   4488  N   LYS B  27     193.246 135.366  48.020  1.00  0.00           N  
ATOM   4489  CA  LYS B  27     193.662 136.541  48.776  1.00  0.00           C  
ATOM   4490  C   LYS B  27     192.530 137.553  48.891  1.00  0.00           C  
ATOM   4491  O   LYS B  27     192.357 138.184  49.935  1.00  0.00           O  
ATOM   4492  CB  LYS B  27     194.883 137.192  48.126  1.00  0.00           C  
ATOM   4493  CG  LYS B  27     196.173 136.396  48.273  1.00  0.00           C  
ATOM   4494  CD  LYS B  27     197.335 137.093  47.580  1.00  0.00           C  
ATOM   4495  CE  LYS B  27     198.627 136.304  47.736  1.00  0.00           C  
ATOM   4496  NZ  LYS B  27     199.769 136.966  47.049  1.00  0.00           N  
ATOM   4497  H   LYS B  27     193.660 135.193  47.116  1.00  0.00           H  
ATOM   4498  HA  LYS B  27     193.932 136.226  49.784  1.00  0.00           H  
ATOM   4499 1HB  LYS B  27     194.697 137.332  47.060  1.00  0.00           H  
ATOM   4500 2HB  LYS B  27     195.046 138.178  48.562  1.00  0.00           H  
ATOM   4501 1HG  LYS B  27     196.410 136.280  49.332  1.00  0.00           H  
ATOM   4502 2HG  LYS B  27     196.042 135.406  47.838  1.00  0.00           H  
ATOM   4503 1HD  LYS B  27     197.112 137.203  46.518  1.00  0.00           H  
ATOM   4504 2HD  LYS B  27     197.473 138.085  48.010  1.00  0.00           H  
ATOM   4505 1HE  LYS B  27     198.865 136.201  48.793  1.00  0.00           H  
ATOM   4506 2HE  LYS B  27     198.497 135.307  47.316  1.00  0.00           H  
ATOM   4507 1HZ  LYS B  27     200.605 136.413  47.175  1.00  0.00           H  
ATOM   4508 2HZ  LYS B  27     199.567 137.050  46.063  1.00  0.00           H  
ATOM   4509 3HZ  LYS B  27     199.912 137.885  47.443  1.00  0.00           H  
ATOM   4510  N   GLU B  28     191.761 137.709  47.817  1.00  0.00           N  
ATOM   4511  CA  GLU B  28     190.638 138.640  47.810  1.00  0.00           C  
ATOM   4512  C   GLU B  28     189.455 138.083  48.589  1.00  0.00           C  
ATOM   4513  O   GLU B  28     188.642 138.840  49.120  1.00  0.00           O  
ATOM   4514  CB  GLU B  28     190.213 138.952  46.373  1.00  0.00           C  
ATOM   4515  CG  GLU B  28     191.224 139.772  45.583  1.00  0.00           C  
ATOM   4516  CD  GLU B  28     191.397 141.164  46.122  1.00  0.00           C  
ATOM   4517  OE1 GLU B  28     190.447 141.705  46.636  1.00  0.00           O  
ATOM   4518  OE2 GLU B  28     192.481 141.689  46.019  1.00  0.00           O  
ATOM   4519  H   GLU B  28     191.969 137.187  46.980  1.00  0.00           H  
ATOM   4520  HA  GLU B  28     190.953 139.568  48.288  1.00  0.00           H  
ATOM   4521 1HB  GLU B  28     190.043 138.021  45.833  1.00  0.00           H  
ATOM   4522 2HB  GLU B  28     189.272 139.502  46.384  1.00  0.00           H  
ATOM   4523 1HG  GLU B  28     192.187 139.263  45.607  1.00  0.00           H  
ATOM   4524 2HG  GLU B  28     190.899 139.827  44.545  1.00  0.00           H  
ATOM   4525  N   GLY B  29     189.357 136.759  48.655  1.00  0.00           N  
ATOM   4526  CA  GLY B  29     188.265 136.104  49.364  1.00  0.00           C  
ATOM   4527  C   GLY B  29     187.058 135.907  48.457  1.00  0.00           C  
ATOM   4528  O   GLY B  29     185.925 135.814  48.932  1.00  0.00           O  
ATOM   4529  H   GLY B  29     190.057 136.187  48.203  1.00  0.00           H  
ATOM   4530 1HA  GLY B  29     188.602 135.137  49.740  1.00  0.00           H  
ATOM   4531 2HA  GLY B  29     187.981 136.702  50.228  1.00  0.00           H  
ATOM   4532  N   THR B  30     187.305 135.857  47.151  1.00  0.00           N  
ATOM   4533  CA  THR B  30     186.235 135.699  46.172  1.00  0.00           C  
ATOM   4534  C   THR B  30     186.033 134.234  45.807  1.00  0.00           C  
ATOM   4535  O   THR B  30     186.893 133.392  46.062  1.00  0.00           O  
ATOM   4536  CB  THR B  30     186.524 136.514  44.898  1.00  0.00           C  
ATOM   4537  OG1 THR B  30     187.744 136.055  44.301  1.00  0.00           O  
ATOM   4538  CG2 THR B  30     186.652 137.993  45.228  1.00  0.00           C  
ATOM   4539  H   THR B  30     188.259 135.932  46.829  1.00  0.00           H  
ATOM   4540  HA  THR B  30     185.308 136.067  46.612  1.00  0.00           H  
ATOM   4541  HB  THR B  30     185.712 136.375  44.185  1.00  0.00           H  
ATOM   4542  HG1 THR B  30     187.586 135.219  43.855  1.00  0.00           H  
ATOM   4543 1HG2 THR B  30     186.856 138.553  44.316  1.00  0.00           H  
ATOM   4544 2HG2 THR B  30     185.722 138.348  45.672  1.00  0.00           H  
ATOM   4545 3HG2 THR B  30     187.469 138.139  45.933  1.00  0.00           H  
ATOM   4546  N   GLU B  31     184.891 133.941  45.195  1.00  0.00           N  
ATOM   4547  CA  GLU B  31     184.618 132.619  44.645  1.00  0.00           C  
ATOM   4548  C   GLU B  31     185.050 132.529  43.187  1.00  0.00           C  
ATOM   4549  O   GLU B  31     184.748 133.414  42.386  1.00  0.00           O  
ATOM   4550  CB  GLU B  31     183.129 132.287  44.768  1.00  0.00           C  
ATOM   4551  CG  GLU B  31     182.757 130.885  44.308  1.00  0.00           C  
ATOM   4552  CD  GLU B  31     181.287 130.596  44.439  1.00  0.00           C  
ATOM   4553  OE1 GLU B  31     180.561 131.478  44.832  1.00  0.00           O  
ATOM   4554  OE2 GLU B  31     180.890 129.493  44.146  1.00  0.00           O  
ATOM   4555  H   GLU B  31     184.194 134.666  45.093  1.00  0.00           H  
ATOM   4556  HA  GLU B  31     185.187 131.883  45.214  1.00  0.00           H  
ATOM   4557 1HB  GLU B  31     182.817 132.392  45.807  1.00  0.00           H  
ATOM   4558 2HB  GLU B  31     182.548 132.998  44.179  1.00  0.00           H  
ATOM   4559 1HG  GLU B  31     183.046 130.768  43.264  1.00  0.00           H  
ATOM   4560 2HG  GLU B  31     183.319 130.160  44.895  1.00  0.00           H  
ATOM   4561  N   VAL B  32     185.769 131.463  42.844  1.00  0.00           N  
ATOM   4562  CA  VAL B  32     186.211 131.274  41.467  1.00  0.00           C  
ATOM   4563  C   VAL B  32     185.796 129.907  40.940  1.00  0.00           C  
ATOM   4564  O   VAL B  32     185.945 128.891  41.620  1.00  0.00           O  
ATOM   4565  CB  VAL B  32     187.742 131.415  41.372  1.00  0.00           C  
ATOM   4566  CG1 VAL B  32     188.426 130.455  42.333  1.00  0.00           C  
ATOM   4567  CG2 VAL B  32     188.197 131.164  39.942  1.00  0.00           C  
ATOM   4568  H   VAL B  32     186.020 130.783  43.549  1.00  0.00           H  
ATOM   4569  HA  VAL B  32     185.747 132.042  40.847  1.00  0.00           H  
ATOM   4570  HB  VAL B  32     188.024 132.425  41.671  1.00  0.00           H  
ATOM   4571 1HG1 VAL B  32     189.507 130.568  42.252  1.00  0.00           H  
ATOM   4572 2HG1 VAL B  32     188.113 130.677  43.353  1.00  0.00           H  
ATOM   4573 3HG1 VAL B  32     188.150 129.431  42.082  1.00  0.00           H  
ATOM   4574 1HG2 VAL B  32     189.280 131.266  39.882  1.00  0.00           H  
ATOM   4575 2HG2 VAL B  32     187.909 130.156  39.641  1.00  0.00           H  
ATOM   4576 3HG2 VAL B  32     187.727 131.889  39.278  1.00  0.00           H  
ATOM   4577  N   ARG B  33     185.291 129.894  39.712  1.00  0.00           N  
ATOM   4578  CA  ARG B  33     184.922 128.664  39.024  1.00  0.00           C  
ATOM   4579  C   ARG B  33     185.731 128.481  37.747  1.00  0.00           C  
ATOM   4580  O   ARG B  33     186.123 129.459  37.111  1.00  0.00           O  
ATOM   4581  CB  ARG B  33     183.439 128.665  38.685  1.00  0.00           C  
ATOM   4582  CG  ARG B  33     182.512 128.902  39.868  1.00  0.00           C  
ATOM   4583  CD  ARG B  33     182.552 127.771  40.831  1.00  0.00           C  
ATOM   4584  NE  ARG B  33     181.554 127.917  41.879  1.00  0.00           N  
ATOM   4585  CZ  ARG B  33     180.312 127.398  41.830  1.00  0.00           C  
ATOM   4586  NH1 ARG B  33     179.930 126.704  40.781  1.00  0.00           N  
ATOM   4587  NH2 ARG B  33     179.477 127.587  42.837  1.00  0.00           N  
ATOM   4588  H   ARG B  33     185.176 130.774  39.227  1.00  0.00           H  
ATOM   4589  HA  ARG B  33     185.126 127.822  39.688  1.00  0.00           H  
ATOM   4590 1HB  ARG B  33     183.235 129.440  37.947  1.00  0.00           H  
ATOM   4591 2HB  ARG B  33     183.166 127.709  38.239  1.00  0.00           H  
ATOM   4592 1HG  ARG B  33     182.815 129.809  40.391  1.00  0.00           H  
ATOM   4593 2HG  ARG B  33     181.488 129.013  39.511  1.00  0.00           H  
ATOM   4594 1HD  ARG B  33     182.358 126.838  40.303  1.00  0.00           H  
ATOM   4595 2HD  ARG B  33     183.534 127.727  41.299  1.00  0.00           H  
ATOM   4596  HE  ARG B  33     181.811 128.445  42.702  1.00  0.00           H  
ATOM   4597 1HH1 ARG B  33     180.568 126.560  40.011  1.00  0.00           H  
ATOM   4598 2HH1 ARG B  33     178.999 126.315  40.744  1.00  0.00           H  
ATOM   4599 1HH2 ARG B  33     179.770 128.120  43.644  1.00  0.00           H  
ATOM   4600 2HH2 ARG B  33     178.546 127.198  42.800  1.00  0.00           H  
ATOM   4601  N   PHE B  34     185.977 127.230  37.373  1.00  0.00           N  
ATOM   4602  CA  PHE B  34     186.821 126.931  36.224  1.00  0.00           C  
ATOM   4603  C   PHE B  34     186.097 126.037  35.224  1.00  0.00           C  
ATOM   4604  O   PHE B  34     185.441 125.069  35.607  1.00  0.00           O  
ATOM   4605  CB  PHE B  34     188.117 126.255  36.676  1.00  0.00           C  
ATOM   4606  CG  PHE B  34     188.923 127.076  37.642  1.00  0.00           C  
ATOM   4607  CD1 PHE B  34     188.657 127.032  39.002  1.00  0.00           C  
ATOM   4608  CD2 PHE B  34     189.949 127.893  37.192  1.00  0.00           C  
ATOM   4609  CE1 PHE B  34     189.399 127.786  39.892  1.00  0.00           C  
ATOM   4610  CE2 PHE B  34     190.693 128.647  38.079  1.00  0.00           C  
ATOM   4611  CZ  PHE B  34     190.417 128.594  39.430  1.00  0.00           C  
ATOM   4612  H   PHE B  34     185.567 126.469  37.894  1.00  0.00           H  
ATOM   4613  HA  PHE B  34     187.080 127.870  35.731  1.00  0.00           H  
ATOM   4614 1HB  PHE B  34     187.883 125.303  37.151  1.00  0.00           H  
ATOM   4615 2HB  PHE B  34     188.738 126.044  35.807  1.00  0.00           H  
ATOM   4616  HD1 PHE B  34     187.853 126.392  39.367  1.00  0.00           H  
ATOM   4617  HD2 PHE B  34     190.167 127.935  36.125  1.00  0.00           H  
ATOM   4618  HE1 PHE B  34     189.179 127.743  40.958  1.00  0.00           H  
ATOM   4619  HE2 PHE B  34     191.497 129.285  37.713  1.00  0.00           H  
ATOM   4620  HZ  PHE B  34     191.001 129.189  40.130  1.00  0.00           H  
ATOM   4621  N   GLU B  35     186.226 126.361  33.943  1.00  0.00           N  
ATOM   4622  CA  GLU B  35     185.677 125.522  32.885  1.00  0.00           C  
ATOM   4623  C   GLU B  35     186.641 125.409  31.712  1.00  0.00           C  
ATOM   4624  O   GLU B  35     187.272 126.388  31.316  1.00  0.00           O  
ATOM   4625  CB  GLU B  35     184.336 126.081  32.403  1.00  0.00           C  
ATOM   4626  CG  GLU B  35     183.648 125.236  31.340  1.00  0.00           C  
ATOM   4627  CD  GLU B  35     182.302 125.775  30.945  1.00  0.00           C  
ATOM   4628  OE1 GLU B  35     181.866 126.729  31.543  1.00  0.00           O  
ATOM   4629  OE2 GLU B  35     181.709 125.233  30.042  1.00  0.00           O  
ATOM   4630  H   GLU B  35     186.729 127.202  33.693  1.00  0.00           H  
ATOM   4631  HA  GLU B  35     185.513 124.521  33.288  1.00  0.00           H  
ATOM   4632 1HB  GLU B  35     183.655 126.173  33.250  1.00  0.00           H  
ATOM   4633 2HB  GLU B  35     184.484 127.079  31.993  1.00  0.00           H  
ATOM   4634 1HG  GLU B  35     184.284 125.195  30.456  1.00  0.00           H  
ATOM   4635 2HG  GLU B  35     183.531 124.221  31.717  1.00  0.00           H  
ATOM   4636  N   LYS B  36     186.758 124.207  31.162  1.00  0.00           N  
ATOM   4637  CA  LYS B  36     187.635 123.985  30.022  1.00  0.00           C  
ATOM   4638  C   LYS B  36     186.855 123.474  28.817  1.00  0.00           C  
ATOM   4639  O   LYS B  36     185.954 122.646  28.951  1.00  0.00           O  
ATOM   4640  CB  LYS B  36     188.747 123.000  30.386  1.00  0.00           C  
ATOM   4641  CG  LYS B  36     189.748 123.530  31.404  1.00  0.00           C  
ATOM   4642  CD  LYS B  36     190.860 122.524  31.661  1.00  0.00           C  
ATOM   4643  CE  LYS B  36     191.937 123.106  32.564  1.00  0.00           C  
ATOM   4644  NZ  LYS B  36     191.475 123.229  33.974  1.00  0.00           N  
ATOM   4645  H   LYS B  36     186.238 123.436  31.554  1.00  0.00           H  
ATOM   4646  HA  LYS B  36     188.102 124.934  29.753  1.00  0.00           H  
ATOM   4647 1HB  LYS B  36     188.308 122.089  30.792  1.00  0.00           H  
ATOM   4648 2HB  LYS B  36     189.299 122.726  29.487  1.00  0.00           H  
ATOM   4649 1HG  LYS B  36     190.187 124.457  31.035  1.00  0.00           H  
ATOM   4650 2HG  LYS B  36     189.236 123.740  32.343  1.00  0.00           H  
ATOM   4651 1HD  LYS B  36     190.443 121.633  32.134  1.00  0.00           H  
ATOM   4652 2HD  LYS B  36     191.313 122.232  30.714  1.00  0.00           H  
ATOM   4653 1HE  LYS B  36     192.818 122.467  32.538  1.00  0.00           H  
ATOM   4654 2HE  LYS B  36     192.221 124.094  32.202  1.00  0.00           H  
ATOM   4655 1HZ  LYS B  36     192.216 123.618  34.539  1.00  0.00           H  
ATOM   4656 2HZ  LYS B  36     190.668 123.836  34.013  1.00  0.00           H  
ATOM   4657 3HZ  LYS B  36     191.227 122.316  34.328  1.00  0.00           H  
ATOM   4658  N   LYS B  37     187.217 123.976  27.645  1.00  0.00           N  
ATOM   4659  CA  LYS B  37     186.682 123.498  26.376  1.00  0.00           C  
ATOM   4660  C   LYS B  37     187.795 123.261  25.363  1.00  0.00           C  
ATOM   4661  O   LYS B  37     188.918 123.735  25.537  1.00  0.00           O  
ATOM   4662  CB  LYS B  37     185.663 124.491  25.816  1.00  0.00           C  
ATOM   4663  CG  LYS B  37     184.412 124.658  26.668  1.00  0.00           C  
ATOM   4664  CD  LYS B  37     183.424 125.615  26.019  1.00  0.00           C  
ATOM   4665  CE  LYS B  37     182.204 125.836  26.901  1.00  0.00           C  
ATOM   4666  NZ  LYS B  37     181.415 124.588  27.082  1.00  0.00           N  
ATOM   4667  H   LYS B  37     187.898 124.723  27.621  1.00  0.00           H  
ATOM   4668  HA  LYS B  37     186.167 122.552  26.552  1.00  0.00           H  
ATOM   4669 1HB  LYS B  37     186.130 125.471  25.711  1.00  0.00           H  
ATOM   4670 2HB  LYS B  37     185.350 124.170  24.822  1.00  0.00           H  
ATOM   4671 1HG  LYS B  37     183.931 123.689  26.803  1.00  0.00           H  
ATOM   4672 2HG  LYS B  37     184.689 125.045  27.648  1.00  0.00           H  
ATOM   4673 1HD  LYS B  37     183.911 126.575  25.839  1.00  0.00           H  
ATOM   4674 2HD  LYS B  37     183.099 125.208  25.061  1.00  0.00           H  
ATOM   4675 1HE  LYS B  37     182.523 126.195  27.879  1.00  0.00           H  
ATOM   4676 2HE  LYS B  37     181.563 126.594  26.452  1.00  0.00           H  
ATOM   4677 1HZ  LYS B  37     180.616 124.777  27.672  1.00  0.00           H  
ATOM   4678 2HZ  LYS B  37     181.098 124.256  26.182  1.00  0.00           H  
ATOM   4679 3HZ  LYS B  37     181.994 123.883  27.516  1.00  0.00           H  
ATOM   4680  N   PRO B  38     187.480 122.532  24.300  1.00  0.00           N  
ATOM   4681  CA  PRO B  38     188.469 122.243  23.267  1.00  0.00           C  
ATOM   4682  C   PRO B  38     189.083 123.525  22.716  1.00  0.00           C  
ATOM   4683  O   PRO B  38     188.590 124.089  21.739  1.00  0.00           O  
ATOM   4684  CB  PRO B  38     187.650 121.507  22.202  1.00  0.00           C  
ATOM   4685  CG  PRO B  38     186.561 120.842  22.974  1.00  0.00           C  
ATOM   4686  CD  PRO B  38     186.186 121.845  24.032  1.00  0.00           C  
ATOM   4687  HA  PRO B  38     189.267 121.647  23.708  1.00  0.00           H  
ATOM   4688 1HB  PRO B  38     187.270 122.222  21.458  1.00  0.00           H  
ATOM   4689 2HB  PRO B  38     188.289 120.792  21.663  1.00  0.00           H  
ATOM   4690 1HG  PRO B  38     185.721 120.593  22.309  1.00  0.00           H  
ATOM   4691 2HG  PRO B  38     186.922 119.893  23.398  1.00  0.00           H  
ATOM   4692 1HD  PRO B  38     185.431 122.537  23.630  1.00  0.00           H  
ATOM   4693 2HD  PRO B  38     185.798 121.318  24.916  1.00  0.00           H  
ATOM   4694  N   GLY B  39     190.160 123.976  23.351  1.00  0.00           N  
ATOM   4695  CA  GLY B  39     190.940 125.101  22.851  1.00  0.00           C  
ATOM   4696  C   GLY B  39     190.571 126.391  23.571  1.00  0.00           C  
ATOM   4697  O   GLY B  39     191.075 127.463  23.235  1.00  0.00           O  
ATOM   4698  H   GLY B  39     190.452 123.514  24.200  1.00  0.00           H  
ATOM   4699 1HA  GLY B  39     192.003 124.896  22.986  1.00  0.00           H  
ATOM   4700 2HA  GLY B  39     190.770 125.217  21.782  1.00  0.00           H  
ATOM   4701  N   LEU B  40     189.697 126.295  24.572  1.00  0.00           N  
ATOM   4702  CA  LEU B  40     189.261 127.478  25.299  1.00  0.00           C  
ATOM   4703  C   LEU B  40     189.337 127.259  26.805  1.00  0.00           C  
ATOM   4704  O   LEU B  40     188.908 126.224  27.315  1.00  0.00           O  
ATOM   4705  CB  LEU B  40     187.826 127.845  24.901  1.00  0.00           C  
ATOM   4706  CG  LEU B  40     187.597 128.111  23.408  1.00  0.00           C  
ATOM   4707  CD1 LEU B  40     186.102 128.179  23.127  1.00  0.00           C  
ATOM   4708  CD2 LEU B  40     188.288 129.408  23.012  1.00  0.00           C  
ATOM   4709  H   LEU B  40     189.327 125.389  24.823  1.00  0.00           H  
ATOM   4710  HA  LEU B  40     189.925 128.306  25.044  1.00  0.00           H  
ATOM   4711 1HB  LEU B  40     187.165 127.032  25.198  1.00  0.00           H  
ATOM   4712 2HB  LEU B  40     187.532 128.742  25.447  1.00  0.00           H  
ATOM   4713  HG  LEU B  40     188.009 127.288  22.824  1.00  0.00           H  
ATOM   4714 1HD1 LEU B  40     185.940 128.368  22.066  1.00  0.00           H  
ATOM   4715 2HD1 LEU B  40     185.637 127.233  23.401  1.00  0.00           H  
ATOM   4716 3HD1 LEU B  40     185.659 128.985  23.711  1.00  0.00           H  
ATOM   4717 1HD2 LEU B  40     188.126 129.597  21.950  1.00  0.00           H  
ATOM   4718 2HD2 LEU B  40     187.876 130.232  23.594  1.00  0.00           H  
ATOM   4719 3HD2 LEU B  40     189.357 129.325  23.206  1.00  0.00           H  
ATOM   4720  N   LEU B  41     189.887 128.240  27.515  1.00  0.00           N  
ATOM   4721  CA  LEU B  41     189.850 128.254  28.971  1.00  0.00           C  
ATOM   4722  C   LEU B  41     189.021 129.422  29.490  1.00  0.00           C  
ATOM   4723  O   LEU B  41     189.216 130.566  29.076  1.00  0.00           O  
ATOM   4724  CB  LEU B  41     191.274 128.338  29.535  1.00  0.00           C  
ATOM   4725  CG  LEU B  41     191.377 128.566  31.049  1.00  0.00           C  
ATOM   4726  CD1 LEU B  41     190.857 127.338  31.784  1.00  0.00           C  
ATOM   4727  CD2 LEU B  41     192.824 128.854  31.422  1.00  0.00           C  
ATOM   4728  H   LEU B  41     190.343 129.000  27.030  1.00  0.00           H  
ATOM   4729  HA  LEU B  41     189.397 127.323  29.315  1.00  0.00           H  
ATOM   4730 1HB  LEU B  41     191.795 127.410  29.304  1.00  0.00           H  
ATOM   4731 2HB  LEU B  41     191.796 129.156  29.041  1.00  0.00           H  
ATOM   4732  HG  LEU B  41     190.753 129.414  31.333  1.00  0.00           H  
ATOM   4733 1HD1 LEU B  41     190.930 127.500  32.860  1.00  0.00           H  
ATOM   4734 2HD1 LEU B  41     189.815 127.167  31.514  1.00  0.00           H  
ATOM   4735 3HD1 LEU B  41     191.452 126.469  31.507  1.00  0.00           H  
ATOM   4736 1HD2 LEU B  41     192.897 129.017  32.497  1.00  0.00           H  
ATOM   4737 2HD2 LEU B  41     193.448 128.006  31.140  1.00  0.00           H  
ATOM   4738 3HD2 LEU B  41     193.164 129.746  30.896  1.00  0.00           H  
ATOM   4739  N   SER B  42     188.094 129.132  30.395  1.00  0.00           N  
ATOM   4740  CA  SER B  42     187.227 130.163  30.951  1.00  0.00           C  
ATOM   4741  C   SER B  42     187.241 130.134  32.472  1.00  0.00           C  
ATOM   4742  O   SER B  42     186.895 129.125  33.089  1.00  0.00           O  
ATOM   4743  CB  SER B  42     185.808 129.980  30.448  1.00  0.00           C  
ATOM   4744  OG  SER B  42     184.943 130.913  31.034  1.00  0.00           O  
ATOM   4745  H   SER B  42     187.993 128.178  30.716  1.00  0.00           H  
ATOM   4746  HA  SER B  42     187.594 131.136  30.626  1.00  0.00           H  
ATOM   4747 1HB  SER B  42     185.789 130.093  29.364  1.00  0.00           H  
ATOM   4748 2HB  SER B  42     185.468 128.971  30.678  1.00  0.00           H  
ATOM   4749  HG  SER B  42     184.522 130.460  31.768  1.00  0.00           H  
ATOM   4750  N   ILE B  43     187.656 131.241  33.077  1.00  0.00           N  
ATOM   4751  CA  ILE B  43     187.680 131.345  34.533  1.00  0.00           C  
ATOM   4752  C   ILE B  43     186.712 132.412  35.026  1.00  0.00           C  
ATOM   4753  O   ILE B  43     186.790 133.570  34.614  1.00  0.00           O  
ATOM   4754  CB  ILE B  43     189.099 131.667  35.037  1.00  0.00           C  
ATOM   4755  CG1 ILE B  43     190.100 130.637  34.508  1.00  0.00           C  
ATOM   4756  CG2 ILE B  43     189.126 131.709  36.557  1.00  0.00           C  
ATOM   4757  CD1 ILE B  43     191.545 131.031  34.709  1.00  0.00           C  
ATOM   4758  H   ILE B  43     187.968 132.022  32.517  1.00  0.00           H  
ATOM   4759  HA  ILE B  43     187.373 130.390  34.952  1.00  0.00           H  
ATOM   4760  HB  ILE B  43     189.411 132.637  34.651  1.00  0.00           H  
ATOM   4761 1HG1 ILE B  43     189.934 129.681  35.004  1.00  0.00           H  
ATOM   4762 2HG1 ILE B  43     189.935 130.484  33.441  1.00  0.00           H  
ATOM   4763 1HG2 ILE B  43     190.136 131.936  36.897  1.00  0.00           H  
ATOM   4764 2HG2 ILE B  43     188.442 132.478  36.912  1.00  0.00           H  
ATOM   4765 3HG2 ILE B  43     188.820 130.740  36.953  1.00  0.00           H  
ATOM   4766 1HD1 ILE B  43     192.194 130.252  34.308  1.00  0.00           H  
ATOM   4767 2HD1 ILE B  43     191.742 131.969  34.190  1.00  0.00           H  
ATOM   4768 3HD1 ILE B  43     191.743 131.155  35.773  1.00  0.00           H  
ATOM   4769  N   GLU B  44     185.800 132.026  35.911  1.00  0.00           N  
ATOM   4770  CA  GLU B  44     184.771 132.947  36.378  1.00  0.00           C  
ATOM   4771  C   GLU B  44     185.014 133.361  37.824  1.00  0.00           C  
ATOM   4772  O   GLU B  44     185.132 132.512  38.706  1.00  0.00           O  
ATOM   4773  CB  GLU B  44     183.385 132.310  36.244  1.00  0.00           C  
ATOM   4774  CG  GLU B  44     182.240 133.191  36.720  1.00  0.00           C  
ATOM   4775  CD  GLU B  44     180.897 132.525  36.595  1.00  0.00           C  
ATOM   4776  OE1 GLU B  44     180.844 131.434  36.078  1.00  0.00           O  
ATOM   4777  OE2 GLU B  44     179.927 133.107  37.018  1.00  0.00           O  
ATOM   4778  H   GLU B  44     185.833 131.085  36.280  1.00  0.00           H  
ATOM   4779  HA  GLU B  44     184.802 133.844  35.759  1.00  0.00           H  
ATOM   4780 1HB  GLU B  44     183.201 132.054  35.202  1.00  0.00           H  
ATOM   4781 2HB  GLU B  44     183.355 131.384  36.818  1.00  0.00           H  
ATOM   4782 1HG  GLU B  44     182.407 133.455  37.765  1.00  0.00           H  
ATOM   4783 2HG  GLU B  44     182.238 134.113  36.137  1.00  0.00           H  
ATOM   4784  N   VAL B  45     185.095 134.667  38.065  1.00  0.00           N  
ATOM   4785  CA  VAL B  45     185.343 135.161  39.413  1.00  0.00           C  
ATOM   4786  C   VAL B  45     184.260 136.143  39.846  1.00  0.00           C  
ATOM   4787  O   VAL B  45     183.894 137.051  39.102  1.00  0.00           O  
ATOM   4788  CB  VAL B  45     186.718 135.852  39.483  1.00  0.00           C  
ATOM   4789  CG1 VAL B  45     187.023 136.287  40.909  1.00  0.00           C  
ATOM   4790  CG2 VAL B  45     187.796 134.913  38.963  1.00  0.00           C  
ATOM   4791  H   VAL B  45     184.997 135.319  37.301  1.00  0.00           H  
ATOM   4792  HA  VAL B  45     185.341 134.315  40.100  1.00  0.00           H  
ATOM   4793  HB  VAL B  45     186.694 136.753  38.870  1.00  0.00           H  
ATOM   4794 1HG1 VAL B  45     187.999 136.773  40.940  1.00  0.00           H  
ATOM   4795 2HG1 VAL B  45     186.259 136.986  41.247  1.00  0.00           H  
ATOM   4796 3HG1 VAL B  45     187.033 135.414  41.561  1.00  0.00           H  
ATOM   4797 1HG2 VAL B  45     188.766 135.408  39.015  1.00  0.00           H  
ATOM   4798 2HG2 VAL B  45     187.817 134.009  39.573  1.00  0.00           H  
ATOM   4799 3HG2 VAL B  45     187.580 134.648  37.928  1.00  0.00           H  
ATOM   4800  N   LYS B  46     183.756 135.960  41.062  1.00  0.00           N  
ATOM   4801  CA  LYS B  46     182.758 136.867  41.617  1.00  0.00           C  
ATOM   4802  C   LYS B  46     183.417 138.037  42.334  1.00  0.00           C  
ATOM   4803  O   LYS B  46     184.478 137.886  42.937  1.00  0.00           O  
ATOM   4804  CB  LYS B  46     181.829 136.118  42.575  1.00  0.00           C  
ATOM   4805  CG  LYS B  46     180.978 135.041  41.915  1.00  0.00           C  
ATOM   4806  CD  LYS B  46     180.044 134.382  42.918  1.00  0.00           C  
ATOM   4807  CE  LYS B  46     179.252 133.251  42.278  1.00  0.00           C  
ATOM   4808  NZ  LYS B  46     178.475 132.477  43.284  1.00  0.00           N  
ATOM   4809  H   LYS B  46     184.073 135.176  41.616  1.00  0.00           H  
ATOM   4810  HA  LYS B  46     182.162 137.268  40.799  1.00  0.00           H  
ATOM   4811 1HB  LYS B  46     182.419 135.644  43.359  1.00  0.00           H  
ATOM   4812 2HB  LYS B  46     181.155 136.827  43.056  1.00  0.00           H  
ATOM   4813 1HG  LYS B  46     180.386 135.486  41.114  1.00  0.00           H  
ATOM   4814 2HG  LYS B  46     181.626 134.282  41.480  1.00  0.00           H  
ATOM   4815 1HD  LYS B  46     180.626 133.983  43.749  1.00  0.00           H  
ATOM   4816 2HD  LYS B  46     179.348 135.126  43.307  1.00  0.00           H  
ATOM   4817 1HE  LYS B  46     178.564 133.661  41.540  1.00  0.00           H  
ATOM   4818 2HE  LYS B  46     179.936 132.574  41.766  1.00  0.00           H  
ATOM   4819 1HZ  LYS B  46     177.965 131.738  42.820  1.00  0.00           H  
ATOM   4820 2HZ  LYS B  46     179.107 132.076  43.961  1.00  0.00           H  
ATOM   4821 3HZ  LYS B  46     177.823 133.092  43.750  1.00  0.00           H  
ATOM   4822  N   ASN B  47     182.773 139.202  42.273  1.00  0.00           N  
ATOM   4823  CA  ASN B  47     183.094 140.320  43.153  1.00  0.00           C  
ATOM   4824  C   ASN B  47     184.587 140.619  43.141  1.00  0.00           C  
ATOM   4825  O   ASN B  47     185.189 140.832  44.194  1.00  0.00           O  
ATOM   4826  CB  ASN B  47     182.615 140.042  44.566  1.00  0.00           C  
ATOM   4827  CG  ASN B  47     181.120 139.901  44.652  1.00  0.00           C  
ATOM   4828  OD1 ASN B  47     180.380 140.568  43.921  1.00  0.00           O  
ATOM   4829  ND2 ASN B  47     180.664 139.048  45.532  1.00  0.00           N  
ATOM   4830  H   ASN B  47     182.025 139.311  41.604  1.00  0.00           H  
ATOM   4831  HA  ASN B  47     182.583 141.210  42.781  1.00  0.00           H  
ATOM   4832 1HB  ASN B  47     183.077 139.123  44.932  1.00  0.00           H  
ATOM   4833 2HB  ASN B  47     182.932 140.852  45.223  1.00  0.00           H  
ATOM   4834 1HD2 ASN B  47     179.679 138.913  45.634  1.00  0.00           H  
ATOM   4835 2HD2 ASN B  47     181.301 138.531  46.103  1.00  0.00           H  
ATOM   4836  N   LEU B  48     185.181 140.643  41.953  1.00  0.00           N  
ATOM   4837  CA  LEU B  48     186.599 140.960  41.821  1.00  0.00           C  
ATOM   4838  C   LEU B  48     186.803 142.409  41.402  1.00  0.00           C  
ATOM   4839  O   LEU B  48     186.147 142.899  40.482  1.00  0.00           O  
ATOM   4840  CB  LEU B  48     187.257 140.028  40.795  1.00  0.00           C  
ATOM   4841  CG  LEU B  48     188.778 140.165  40.651  1.00  0.00           C  
ATOM   4842  CD1 LEU B  48     189.454 139.690  41.930  1.00  0.00           C  
ATOM   4843  CD2 LEU B  48     189.249 139.358  39.451  1.00  0.00           C  
ATOM   4844  H   LEU B  48     184.642 140.433  41.125  1.00  0.00           H  
ATOM   4845  HA  LEU B  48     187.078 140.809  42.789  1.00  0.00           H  
ATOM   4846 1HB  LEU B  48     187.042 138.998  41.073  1.00  0.00           H  
ATOM   4847 2HB  LEU B  48     186.813 140.219  39.817  1.00  0.00           H  
ATOM   4848  HG  LEU B  48     189.037 141.214  40.507  1.00  0.00           H  
ATOM   4849 1HD1 LEU B  48     190.535 139.787  41.828  1.00  0.00           H  
ATOM   4850 2HD1 LEU B  48     189.113 140.297  42.769  1.00  0.00           H  
ATOM   4851 3HD1 LEU B  48     189.199 138.646  42.110  1.00  0.00           H  
ATOM   4852 1HD2 LEU B  48     190.331 139.455  39.349  1.00  0.00           H  
ATOM   4853 2HD2 LEU B  48     188.992 138.308  39.595  1.00  0.00           H  
ATOM   4854 3HD2 LEU B  48     188.764 139.730  38.549  1.00  0.00           H  
ATOM   4855  N   SER B  49     187.725 143.088  42.077  1.00  0.00           N  
ATOM   4856  CA  SER B  49     187.956 144.508  41.848  1.00  0.00           C  
ATOM   4857  C   SER B  49     188.583 144.750  40.480  1.00  0.00           C  
ATOM   4858  O   SER B  49     189.223 143.860  39.920  1.00  0.00           O  
ATOM   4859  CB  SER B  49     188.852 145.072  42.934  1.00  0.00           C  
ATOM   4860  OG  SER B  49     190.147 144.545  42.839  1.00  0.00           O  
ATOM   4861  H   SER B  49     188.287 142.604  42.763  1.00  0.00           H  
ATOM   4862  HA  SER B  49     187.007 145.041  41.874  1.00  0.00           H  
ATOM   4863 1HB  SER B  49     188.891 146.158  42.846  1.00  0.00           H  
ATOM   4864 2HB  SER B  49     188.432 144.838  43.911  1.00  0.00           H  
ATOM   4865  HG  SER B  49     190.647 144.942  43.557  1.00  0.00           H  
ATOM   4866  N   GLU B  50     188.398 145.958  39.951  1.00  0.00           N  
ATOM   4867  CA  GLU B  50     188.901 146.319  38.632  1.00  0.00           C  
ATOM   4868  C   GLU B  50     190.416 146.179  38.563  1.00  0.00           C  
ATOM   4869  O   GLU B  50     190.954 145.718  37.554  1.00  0.00           O  
ATOM   4870  CB  GLU B  50     188.496 147.754  38.282  1.00  0.00           C  
ATOM   4871  CG  GLU B  50     188.998 148.237  36.929  1.00  0.00           C  
ATOM   4872  CD  GLU B  50     188.537 149.629  36.598  1.00  0.00           C  
ATOM   4873  OE1 GLU B  50     187.609 150.092  37.215  1.00  0.00           O  
ATOM   4874  OE2 GLU B  50     189.117 150.232  35.725  1.00  0.00           O  
ATOM   4875  H   GLU B  50     187.888 146.649  40.481  1.00  0.00           H  
ATOM   4876  HA  GLU B  50     188.463 145.646  37.897  1.00  0.00           H  
ATOM   4877 1HB  GLU B  50     187.410 147.836  38.286  1.00  0.00           H  
ATOM   4878 2HB  GLU B  50     188.878 148.436  39.043  1.00  0.00           H  
ATOM   4879 1HG  GLU B  50     190.088 148.217  36.928  1.00  0.00           H  
ATOM   4880 2HG  GLU B  50     188.650 147.551  36.158  1.00  0.00           H  
ATOM   4881  N   GLU B  51     191.104 146.587  39.627  1.00  0.00           N  
ATOM   4882  CA  GLU B  51     192.562 146.572  39.645  1.00  0.00           C  
ATOM   4883  C   GLU B  51     193.101 145.168  39.405  1.00  0.00           C  
ATOM   4884  O   GLU B  51     194.071 144.983  38.671  1.00  0.00           O  
ATOM   4885  CB  GLU B  51     193.085 147.108  40.980  1.00  0.00           C  
ATOM   4886  CG  GLU B  51     192.813 148.587  41.214  1.00  0.00           C  
ATOM   4887  CD  GLU B  51     191.435 148.851  41.752  1.00  0.00           C  
ATOM   4888  OE1 GLU B  51     190.657 147.930  41.818  1.00  0.00           O  
ATOM   4889  OE2 GLU B  51     191.160 149.976  42.099  1.00  0.00           O  
ATOM   4890  H   GLU B  51     190.607 146.911  40.443  1.00  0.00           H  
ATOM   4891  HA  GLU B  51     192.926 147.215  38.843  1.00  0.00           H  
ATOM   4892 1HB  GLU B  51     192.629 146.551  41.799  1.00  0.00           H  
ATOM   4893 2HB  GLU B  51     194.162 146.952  41.038  1.00  0.00           H  
ATOM   4894 1HG  GLU B  51     193.547 148.973  41.920  1.00  0.00           H  
ATOM   4895 2HG  GLU B  51     192.939 149.121  40.273  1.00  0.00           H  
ATOM   4896  N   ARG B  52     192.460 144.184  40.026  1.00  0.00           N  
ATOM   4897  CA  ARG B  52     192.875 142.791  39.891  1.00  0.00           C  
ATOM   4898  C   ARG B  52     192.553 142.252  38.502  1.00  0.00           C  
ATOM   4899  O   ARG B  52     193.320 141.472  37.940  1.00  0.00           O  
ATOM   4900  CB  ARG B  52     192.192 141.924  40.938  1.00  0.00           C  
ATOM   4901  CG  ARG B  52     192.628 142.189  42.372  1.00  0.00           C  
ATOM   4902  CD  ARG B  52     194.087 141.979  42.549  1.00  0.00           C  
ATOM   4903  NE  ARG B  52     194.460 141.923  43.953  1.00  0.00           N  
ATOM   4904  CZ  ARG B  52     195.717 142.061  44.417  1.00  0.00           C  
ATOM   4905  NH1 ARG B  52     196.708 142.265  43.579  1.00  0.00           N  
ATOM   4906  NH2 ARG B  52     195.953 141.993  45.716  1.00  0.00           N  
ATOM   4907  H   ARG B  52     191.664 144.403  40.607  1.00  0.00           H  
ATOM   4908  HA  ARG B  52     193.954 142.737  40.042  1.00  0.00           H  
ATOM   4909 1HB  ARG B  52     191.115 142.075  40.888  1.00  0.00           H  
ATOM   4910 2HB  ARG B  52     192.386 140.874  40.723  1.00  0.00           H  
ATOM   4911 1HG  ARG B  52     192.394 143.221  42.638  1.00  0.00           H  
ATOM   4912 2HG  ARG B  52     192.099 141.511  43.043  1.00  0.00           H  
ATOM   4913 1HD  ARG B  52     194.380 141.041  42.080  1.00  0.00           H  
ATOM   4914 2HD  ARG B  52     194.631 142.802  42.085  1.00  0.00           H  
ATOM   4915  HE  ARG B  52     193.723 141.768  44.629  1.00  0.00           H  
ATOM   4916 1HH1 ARG B  52     196.528 142.317  42.587  1.00  0.00           H  
ATOM   4917 2HH1 ARG B  52     197.649 142.370  43.927  1.00  0.00           H  
ATOM   4918 1HH2 ARG B  52     195.190 141.838  46.362  1.00  0.00           H  
ATOM   4919 2HH2 ARG B  52     196.894 142.098  46.064  1.00  0.00           H  
ATOM   4920  N   GLN B  53     191.420 142.678  37.956  1.00  0.00           N  
ATOM   4921  CA  GLN B  53     190.998 142.257  36.626  1.00  0.00           C  
ATOM   4922  C   GLN B  53     192.005 142.684  35.567  1.00  0.00           C  
ATOM   4923  O   GLN B  53     192.321 141.919  34.656  1.00  0.00           O  
ATOM   4924  CB  GLN B  53     189.617 142.831  36.294  1.00  0.00           C  
ATOM   4925  CG  GLN B  53     188.479 142.208  37.084  1.00  0.00           C  
ATOM   4926  CD  GLN B  53     187.123 142.740  36.661  1.00  0.00           C  
ATOM   4927  OE1 GLN B  53     186.831 142.858  35.467  1.00  0.00           O  
ATOM   4928  NE2 GLN B  53     186.284 143.065  37.639  1.00  0.00           N  
ATOM   4929  H   GLN B  53     190.835 143.321  38.474  1.00  0.00           H
[truncated: 75,286 more chars]
