# Supplementary material for: Reconfigurable asymmetric protein assemblies through implicit negative design
Source: Science. Author manuscript; Available in PMC 2023 Jan 27. (PMC9881579; doi:10.1126/science.abj7662)
Supplement: Data S2 [file NIHMS1843281-supplement-Data_S2.gz › without_all_supplement_resubmit_20211001/components/unfused_dimers/LHD202.pdb]

HEADER                                            11-MAR-20   XXXX              
EXPDTA    THEORETICAL MODEL                                                     
REMARK 220                                                                      
REMARK 220 EXPERIMENTAL DETAILS                                                 
REMARK 220  EXPERIMENT TYPE                : THEORETICAL MODELLING              
REMARK 220  DATE OF DATA COLLECTION        : 11-MAR-20                          
REMARK 220                                                                      
REMARK 220 REMARK: MODEL GENERATED BY ROSETTA                                   
REMARK 220  VERSION 2020.10+HEAD.46415fa3e9d                                    
ATOM      1  N   GLY A   1     198.750 145.209  15.719  1.00  0.00           N  
ATOM      2  CA  GLY A   1     198.408 144.210  14.701  1.00  0.00           C  
ATOM      3  C   GLY A   1     197.036 143.583  14.955  1.00  0.00           C  
ATOM      4  O   GLY A   1     196.050 143.887  14.266  1.00  0.00           O  
ATOM      5 1H   GLY A   1     199.609 145.675  15.465  1.00  0.00           H  
ATOM      6 2H   GLY A   1     197.997 145.893  15.770  1.00  0.00           H  
ATOM      7 3H   GLY A   1     198.861 144.761  16.632  1.00  0.00           H  
ATOM      8 1HA  GLY A   1     198.426 144.676  13.717  1.00  0.00           H  
ATOM      9 2HA  GLY A   1     199.165 143.427  14.703  1.00  0.00           H  
ATOM     10  N   ARG A   2     196.980 142.695  15.938  1.00  0.00           N  
ATOM     11  CA  ARG A   2     195.748 142.007  16.285  1.00  0.00           C  
ATOM     12  C   ARG A   2     194.855 142.846  17.187  1.00  0.00           C  
ATOM     13  O   ARG A   2     193.678 142.531  17.359  1.00  0.00           O  
ATOM     14  CB  ARG A   2     196.059 140.688  16.978  1.00  0.00           C  
ATOM     15  CG  ARG A   2     196.765 139.660  16.108  1.00  0.00           C  
ATOM     16  CD  ARG A   2     197.151 138.455  16.886  1.00  0.00           C  
ATOM     17  NE  ARG A   2     198.215 138.740  17.835  1.00  0.00           N  
ATOM     18  CZ  ARG A   2     198.744 137.838  18.685  1.00  0.00           C  
ATOM     19  NH1 ARG A   2     198.299 136.601  18.692  1.00  0.00           N  
ATOM     20  NH2 ARG A   2     199.711 138.197  19.511  1.00  0.00           N  
ATOM     21  H   ARG A   2     197.838 142.471  16.452  1.00  0.00           H  
ATOM     22  HA  ARG A   2     195.210 141.805  15.365  1.00  0.00           H  
ATOM     23 1HB  ARG A   2     196.688 140.873  17.847  1.00  0.00           H  
ATOM     24 2HB  ARG A   2     195.132 140.238  17.335  1.00  0.00           H  
ATOM     25 1HG  ARG A   2     196.101 139.349  15.301  1.00  0.00           H  
ATOM     26 2HG  ARG A   2     197.669 140.100  15.686  1.00  0.00           H  
ATOM     27 1HD  ARG A   2     196.288 138.089  17.441  1.00  0.00           H  
ATOM     28 2HD  ARG A   2     197.500 137.679  16.206  1.00  0.00           H  
ATOM     29  HE  ARG A   2     198.584 139.681  17.859  1.00  0.00           H  
ATOM     30 1HH1 ARG A   2     197.560 136.327  18.060  1.00  0.00           H  
ATOM     31 2HH1 ARG A   2     198.695 135.925  19.328  1.00  0.00           H  
ATOM     32 1HH2 ARG A   2     200.054 139.148  19.506  1.00  0.00           H  
ATOM     33 2HH2 ARG A   2     200.107 137.521  20.147  1.00  0.00           H  
ATOM     34  N   GLN A   3     195.370 143.937  17.758  1.00  0.00           N  
ATOM     35  CA  GLN A   3     194.497 144.804  18.539  1.00  0.00           C  
ATOM     36  C   GLN A   3     193.446 145.374  17.602  1.00  0.00           C  
ATOM     37  O   GLN A   3     192.252 145.358  17.902  1.00  0.00           O  
ATOM     38  CB  GLN A   3     195.290 145.961  19.147  1.00  0.00           C  
ATOM     39  CG  GLN A   3     196.246 145.542  20.184  1.00  0.00           C  
ATOM     40  CD  GLN A   3     197.207 146.597  20.631  1.00  0.00           C  
ATOM     41  OE1 GLN A   3     196.839 147.620  21.216  1.00  0.00           O  
ATOM     42  NE2 GLN A   3     198.481 146.339  20.333  1.00  0.00           N  
ATOM     43  H   GLN A   3     196.357 144.146  17.670  1.00  0.00           H  
ATOM     44  HA  GLN A   3     194.001 144.220  19.322  1.00  0.00           H  
ATOM     45 1HB  GLN A   3     195.862 146.456  18.359  1.00  0.00           H  
ATOM     46 2HB  GLN A   3     194.620 146.698  19.568  1.00  0.00           H  
ATOM     47 1HG  GLN A   3     195.715 145.141  21.050  1.00  0.00           H  
ATOM     48 2HG  GLN A   3     196.842 144.797  19.723  1.00  0.00           H  
ATOM     49 1HE2 GLN A   3     199.232 146.975  20.620  1.00  0.00           H  
ATOM     50 2HE2 GLN A   3     198.716 145.472  19.818  1.00  0.00           H  
ATOM     51  N   GLU A   4     193.909 145.804  16.418  1.00  0.00           N  
ATOM     52  CA  GLU A   4     193.034 146.372  15.422  1.00  0.00           C  
ATOM     53  C   GLU A   4     192.118 145.320  14.809  1.00  0.00           C  
ATOM     54  O   GLU A   4     190.939 145.589  14.615  1.00  0.00           O  
ATOM     55  CB  GLU A   4     193.863 147.064  14.344  1.00  0.00           C  
ATOM     56  CG  GLU A   4     194.650 148.308  14.837  1.00  0.00           C  
ATOM     57  CD  GLU A   4     195.921 147.947  15.621  1.00  0.00           C  
ATOM     58  OE1 GLU A   4     196.316 146.787  15.568  1.00  0.00           O  
ATOM     59  OE2 GLU A   4     196.490 148.820  16.254  1.00  0.00           O  
ATOM     60  H   GLU A   4     194.912 145.801  16.225  1.00  0.00           H  
ATOM     61  HA  GLU A   4     192.411 147.122  15.907  1.00  0.00           H  
ATOM     62 1HB  GLU A   4     194.578 146.350  13.923  1.00  0.00           H  
ATOM     63 2HB  GLU A   4     193.209 147.381  13.535  1.00  0.00           H  
ATOM     64 1HG  GLU A   4     194.923 148.923  13.976  1.00  0.00           H  
ATOM     65 2HG  GLU A   4     193.998 148.898  15.478  1.00  0.00           H  
ATOM     66  N   LYS A   5     192.617 144.105  14.547  1.00  0.00           N  
ATOM     67  CA  LYS A   5     191.758 143.083  13.939  1.00  0.00           C  
ATOM     68  C   LYS A   5     190.588 142.715  14.841  1.00  0.00           C  
ATOM     69  O   LYS A   5     189.471 142.459  14.370  1.00  0.00           O  
ATOM     70  CB  LYS A   5     192.569 141.830  13.608  1.00  0.00           C  
ATOM     71  CG  LYS A   5     193.549 142.002  12.454  1.00  0.00           C  
ATOM     72  CD  LYS A   5     194.333 140.723  12.200  1.00  0.00           C  
ATOM     73  CE  LYS A   5     195.296 140.886  11.034  1.00  0.00           C  
ATOM     74  NZ  LYS A   5     196.077 139.645  10.779  1.00  0.00           N  
ATOM     75  H   LYS A   5     193.617 143.919  14.696  1.00  0.00           H  
ATOM     76  HA  LYS A   5     191.351 143.486  13.009  1.00  0.00           H  
ATOM     77 1HB  LYS A   5     193.137 141.521  14.486  1.00  0.00           H  
ATOM     78 2HB  LYS A   5     191.892 141.015  13.353  1.00  0.00           H  
ATOM     79 1HG  LYS A   5     193.002 142.269  11.549  1.00  0.00           H  
ATOM     80 2HG  LYS A   5     194.246 142.806  12.686  1.00  0.00           H  
ATOM     81 1HD  LYS A   5     194.900 140.460  13.095  1.00  0.00           H  
ATOM     82 2HD  LYS A   5     193.642 139.911  11.977  1.00  0.00           H  
ATOM     83 1HE  LYS A   5     194.738 141.140  10.134  1.00  0.00           H  
ATOM     84 2HE  LYS A   5     195.990 141.700  11.246  1.00  0.00           H  
ATOM     85 1HZ  LYS A   5     196.703 139.795  10.000  1.00  0.00           H  
ATOM     86 2HZ  LYS A   5     196.615 139.410  11.602  1.00  0.00           H  
ATOM     87 3HZ  LYS A   5     195.446 138.888  10.563  1.00  0.00           H  
ATOM     88  N   VAL A   6     190.842 142.658  16.142  1.00  0.00           N  
ATOM     89  CA  VAL A   6     189.831 142.263  17.087  1.00  0.00           C  
ATOM     90  C   VAL A   6     188.797 143.370  17.251  1.00  0.00           C  
ATOM     91  O   VAL A   6     187.595 143.091  17.250  1.00  0.00           O  
ATOM     92  CB  VAL A   6     190.464 141.800  18.377  1.00  0.00           C  
ATOM     93  CG1 VAL A   6     189.385 141.533  19.444  1.00  0.00           C  
ATOM     94  CG2 VAL A   6     191.264 140.568  18.039  1.00  0.00           C  
ATOM     95  H   VAL A   6     191.791 142.858  16.485  1.00  0.00           H  
ATOM     96  HA  VAL A   6     189.312 141.393  16.671  1.00  0.00           H  
ATOM     97  HB  VAL A   6     191.142 142.572  18.758  1.00  0.00           H  
ATOM     98 1HG1 VAL A   6     189.858 141.185  20.354  1.00  0.00           H  
ATOM     99 2HG1 VAL A   6     188.828 142.440  19.654  1.00  0.00           H  
ATOM    100 3HG1 VAL A   6     188.703 140.773  19.084  1.00  0.00           H  
ATOM    101 1HG2 VAL A   6     191.753 140.193  18.873  1.00  0.00           H  
ATOM    102 2HG2 VAL A   6     190.595 139.840  17.656  1.00  0.00           H  
ATOM    103 3HG2 VAL A   6     192.004 140.794  17.284  1.00  0.00           H  
ATOM    104  N   LEU A   7     189.240 144.626  17.422  1.00  0.00           N  
ATOM    105  CA  LEU A   7     188.260 145.674  17.604  1.00  0.00           C  
ATOM    106  C   LEU A   7     187.553 145.937  16.277  1.00  0.00           C  
ATOM    107  O   LEU A   7     186.427 146.407  16.295  1.00  0.00           O  
ATOM    108  CB  LEU A   7     188.932 146.955  18.117  1.00  0.00           C  
ATOM    109  CG  LEU A   7     189.785 147.714  17.092  1.00  0.00           C  
ATOM    110  CD1 LEU A   7     188.930 148.763  16.396  1.00  0.00           C  
ATOM    111  CD2 LEU A   7     190.972 148.355  17.795  1.00  0.00           C  
ATOM    112  H   LEU A   7     190.235 144.869  17.431  1.00  0.00           H  
ATOM    113  HA  LEU A   7     187.528 145.322  18.328  1.00  0.00           H  
ATOM    114 1HB  LEU A   7     188.159 147.634  18.472  1.00  0.00           H  
ATOM    115 2HB  LEU A   7     189.575 146.697  18.958  1.00  0.00           H  
ATOM    116  HG  LEU A   7     190.145 147.019  16.332  1.00  0.00           H  
ATOM    117 1HD1 LEU A   7     189.536 149.302  15.668  1.00  0.00           H  
ATOM    118 2HD1 LEU A   7     188.099 148.275  15.885  1.00  0.00           H  
ATOM    119 3HD1 LEU A   7     188.541 149.464  17.134  1.00  0.00           H  
ATOM    120 1HD2 LEU A   7     191.579 148.894  17.066  1.00  0.00           H  
ATOM    121 2HD2 LEU A   7     190.613 149.051  18.554  1.00  0.00           H  
ATOM    122 3HD2 LEU A   7     191.576 147.580  18.269  1.00  0.00           H  
ATOM    123  N   LYS A   8     188.228 145.652  15.140  1.00  0.00           N  
ATOM    124  CA  LYS A   8     187.606 145.762  13.817  1.00  0.00           C  
ATOM    125  C   LYS A   8     186.497 144.714  13.643  1.00  0.00           C  
ATOM    126  O   LYS A   8     185.433 145.042  13.113  1.00  0.00           O  
ATOM    127  CB  LYS A   8     188.657 145.608  12.716  1.00  0.00           C  
ATOM    128  CG  LYS A   8     188.118 145.783  11.303  1.00  0.00           C  
ATOM    129  CD  LYS A   8     187.602 147.197  11.079  1.00  0.00           C  
ATOM    130  CE  LYS A   8     188.730 148.216  11.152  1.00  0.00           C  
ATOM    131  NZ  LYS A   8     188.279 149.575  10.748  1.00  0.00           N  
ATOM    132  H   LYS A   8     189.206 145.368  15.192  1.00  0.00           H  
ATOM    133  HA  LYS A   8     187.159 146.748  13.726  1.00  0.00           H  
ATOM    134 1HB  LYS A   8     189.450 146.341  12.865  1.00  0.00           H  
ATOM    135 2HB  LYS A   8     189.109 144.618  12.781  1.00  0.00           H  
ATOM    136 1HG  LYS A   8     188.910 145.576  10.582  1.00  0.00           H  
ATOM    137 2HG  LYS A   8     187.304 145.078  11.134  1.00  0.00           H  
ATOM    138 1HD  LYS A   8     187.129 147.261  10.098  1.00  0.00           H  
ATOM    139 2HD  LYS A   8     186.858 147.437  11.838  1.00  0.00           H  
ATOM    140 1HE  LYS A   8     189.113 148.262  12.171  1.00  0.00           H  
ATOM    141 2HE  LYS A   8     189.543 147.907  10.496  1.00  0.00           H  
ATOM    142 1HZ  LYS A   8     189.054 150.220  10.810  1.00  0.00           H  
ATOM    143 2HZ  LYS A   8     187.938 149.549   9.797  1.00  0.00           H  
ATOM    144 3HZ  LYS A   8     187.537 149.881  11.362  1.00  0.00           H  
ATOM    145  N   SER A   9     186.707 143.489  14.150  1.00  0.00           N  
ATOM    146  CA  SER A   9     185.617 142.504  14.143  1.00  0.00           C  
ATOM    147  C   SER A   9     184.442 143.082  14.952  1.00  0.00           C  
ATOM    148  O   SER A   9     183.276 142.997  14.520  1.00  0.00           O  
ATOM    149  CB  SER A   9     186.088 141.196  14.781  1.00  0.00           C  
ATOM    150  OG  SER A   9     185.057 140.231  14.782  1.00  0.00           O  
ATOM    151  H   SER A   9     187.644 143.210  14.436  1.00  0.00           H  
ATOM    152  HA  SER A   9     185.297 142.322  13.125  1.00  0.00           H  
ATOM    153 1HB  SER A   9     186.953 140.818  14.238  1.00  0.00           H  
ATOM    154 2HB  SER A   9     186.401 141.382  15.798  1.00  0.00           H  
ATOM    155  HG  SER A   9     185.427 139.430  15.215  1.00  0.00           H  
ATOM    156  N   ILE A  10     184.744 143.737  16.077  1.00  0.00           N  
ATOM    157  CA  ILE A  10     183.678 144.395  16.820  1.00  0.00           C  
ATOM    158  C   ILE A  10     183.054 145.507  15.976  1.00  0.00           C  
ATOM    159  O   ILE A  10     181.826 145.573  15.889  1.00  0.00           O  
ATOM    160  CB  ILE A  10     184.164 144.980  18.176  1.00  0.00           C  
ATOM    161  CG1 ILE A  10     184.550 143.813  19.120  1.00  0.00           C  
ATOM    162  CG2 ILE A  10     183.049 145.868  18.794  1.00  0.00           C  
ATOM    163  CD1 ILE A  10     185.311 144.247  20.355  1.00  0.00           C  
ATOM    164  H   ILE A  10     185.710 143.701  16.427  1.00  0.00           H  
ATOM    165  HA  ILE A  10     182.913 143.672  17.036  1.00  0.00           H  
ATOM    166  HB  ILE A  10     185.057 145.573  18.021  1.00  0.00           H  
ATOM    167 1HG1 ILE A  10     183.652 143.288  19.427  1.00  0.00           H  
ATOM    168 2HG1 ILE A  10     185.183 143.116  18.559  1.00  0.00           H  
ATOM    169 1HG2 ILE A  10     183.367 146.271  19.723  1.00  0.00           H  
ATOM    170 2HG2 ILE A  10     182.823 146.689  18.125  1.00  0.00           H  
ATOM    171 3HG2 ILE A  10     182.153 145.281  18.947  1.00  0.00           H  
ATOM    172 1HD1 ILE A  10     185.568 143.373  20.956  1.00  0.00           H  
ATOM    173 2HD1 ILE A  10     186.205 144.740  20.029  1.00  0.00           H  
ATOM    174 3HD1 ILE A  10     184.719 144.923  20.962  1.00  0.00           H  
ATOM    175  N   GLU A  11     183.844 146.347  15.311  1.00  0.00           N  
ATOM    176  CA  GLU A  11     183.279 147.424  14.518  1.00  0.00           C  
ATOM    177  C   GLU A  11     182.261 146.920  13.514  1.00  0.00           C  
ATOM    178  O   GLU A  11     181.199 147.528  13.362  1.00  0.00           O  
ATOM    179  CB  GLU A  11     184.390 148.180  13.787  1.00  0.00           C  
ATOM    180  CG  GLU A  11     183.911 149.382  12.985  1.00  0.00           C  
ATOM    181  CD  GLU A  11     185.013 150.039  12.201  1.00  0.00           C  
ATOM    182  OE1 GLU A  11     186.145 149.948  12.612  1.00  0.00           O  
ATOM    183  OE2 GLU A  11     184.723 150.633  11.190  1.00  0.00           O  
ATOM    184  H   GLU A  11     184.856 146.260  15.407  1.00  0.00           H  
ATOM    185  HA  GLU A  11     182.773 148.112  15.199  1.00  0.00           H  
ATOM    186 1HB  GLU A  11     185.127 148.531  14.509  1.00  0.00           H  
ATOM    187 2HB  GLU A  11     184.901 147.503  13.102  1.00  0.00           H  
ATOM    188 1HG  GLU A  11     183.133 149.058  12.295  1.00  0.00           H  
ATOM    189 2HG  GLU A  11     183.474 150.109  13.668  1.00  0.00           H  
ATOM    190  N   GLU A  12     182.568 145.811  12.821  1.00  0.00           N  
ATOM    191  CA  GLU A  12     181.631 145.303  11.831  1.00  0.00           C  
ATOM    192  C   GLU A  12     180.310 144.903  12.480  1.00  0.00           C  
ATOM    193  O   GLU A  12     179.238 145.251  11.961  1.00  0.00           O  
ATOM    194  CB  GLU A  12     182.234 144.105  11.093  1.00  0.00           C  
ATOM    195  CG  GLU A  12     183.368 144.459  10.141  1.00  0.00           C  
ATOM    196  CD  GLU A  12     183.932 143.260   9.432  1.00  0.00           C  
ATOM    197  OE1 GLU A  12     183.574 142.162   9.785  1.00  0.00           O  
ATOM    198  OE2 GLU A  12     184.722 143.442   8.536  1.00  0.00           O  
ATOM    199  H   GLU A  12     183.476 145.360  12.971  1.00  0.00           H  
ATOM    200  HA  GLU A  12     181.434 146.089  11.110  1.00  0.00           H  
ATOM    201 1HB  GLU A  12     182.617 143.387  11.818  1.00  0.00           H  
ATOM    202 2HB  GLU A  12     181.456 143.605  10.515  1.00  0.00           H  
ATOM    203 1HG  GLU A  12     182.998 145.166   9.399  1.00  0.00           H  
ATOM    204 2HG  GLU A  12     184.161 144.949  10.705  1.00  0.00           H  
ATOM    205  N   THR A  13     180.363 144.237  13.644  1.00  0.00           N  
ATOM    206  CA  THR A  13     179.140 143.877  14.342  1.00  0.00           C  
ATOM    207  C   THR A  13     178.417 145.139  14.838  1.00  0.00           C  
ATOM    208  O   THR A  13     177.196 145.211  14.748  1.00  0.00           O  
ATOM    209  CB  THR A  13     179.375 142.846  15.472  1.00  0.00           C  
ATOM    210  OG1 THR A  13     179.927 141.658  14.900  1.00  0.00           O  
ATOM    211  CG2 THR A  13     178.051 142.461  16.099  1.00  0.00           C  
ATOM    212  H   THR A  13     181.275 143.918  14.010  1.00  0.00           H  
ATOM    213  HA  THR A  13     178.482 143.389  13.628  1.00  0.00           H  
ATOM    214  HB  THR A  13     180.056 143.255  16.223  1.00  0.00           H  
ATOM    215  HG1 THR A  13     179.828 140.904  15.530  1.00  0.00           H  
ATOM    216 1HG2 THR A  13     178.220 141.716  16.877  1.00  0.00           H  
ATOM    217 2HG2 THR A  13     177.600 143.301  16.518  1.00  0.00           H  
ATOM    218 3HG2 THR A  13     177.395 142.044  15.336  1.00  0.00           H  
ATOM    219  N   VAL A  14     179.152 146.129  15.331  1.00  0.00           N  
ATOM    220  CA  VAL A  14     178.564 147.384  15.814  1.00  0.00           C  
ATOM    221  C   VAL A  14     177.800 148.105  14.718  1.00  0.00           C  
ATOM    222  O   VAL A  14     176.692 148.623  14.953  1.00  0.00           O  
ATOM    223  CB  VAL A  14     179.664 148.317  16.356  1.00  0.00           C  
ATOM    224  CG1 VAL A  14     179.131 149.733  16.513  1.00  0.00           C  
ATOM    225  CG2 VAL A  14     180.184 147.786  17.684  1.00  0.00           C  
ATOM    226  H   VAL A  14     180.161 145.984  15.392  1.00  0.00           H  
ATOM    227  HA  VAL A  14     177.871 147.155  16.610  1.00  0.00           H  
ATOM    228  HB  VAL A  14     180.480 148.358  15.635  1.00  0.00           H  
ATOM    229 1HG1 VAL A  14     179.922 150.379  16.897  1.00  0.00           H  
ATOM    230 2HG1 VAL A  14     178.798 150.106  15.544  1.00  0.00           H  
ATOM    231 3HG1 VAL A  14     178.294 149.732  17.210  1.00  0.00           H  
ATOM    232 1HG2 VAL A  14     180.962 148.450  18.061  1.00  0.00           H  
ATOM    233 2HG2 VAL A  14     179.366 147.740  18.403  1.00  0.00           H  
ATOM    234 3HG2 VAL A  14     180.598 146.788  17.540  1.00  0.00           H  
ATOM    235  N   ARG A  15     178.386 148.158  13.522  1.00  0.00           N  
ATOM    236  CA  ARG A  15     177.715 148.793  12.406  1.00  0.00           C  
ATOM    237  C   ARG A  15     176.415 148.063  12.063  1.00  0.00           C  
ATOM    238  O   ARG A  15     175.393 148.712  11.835  1.00  0.00           O  
ATOM    239  CB  ARG A  15     178.624 148.821  11.185  1.00  0.00           C  
ATOM    240  CG  ARG A  15     179.779 149.806  11.270  1.00  0.00           C  
ATOM    241  CD  ARG A  15     180.648 149.739  10.068  1.00  0.00           C  
ATOM    242  NE  ARG A  15     181.774 150.654  10.161  1.00  0.00           N  
ATOM    243  CZ  ARG A  15     181.731 151.957   9.825  1.00  0.00           C  
ATOM    244  NH1 ARG A  15     180.613 152.484   9.376  1.00  0.00           N  
ATOM    245  NH2 ARG A  15     182.812 152.708   9.946  1.00  0.00           N  
ATOM    246  H   ARG A  15     179.327 147.768  13.417  1.00  0.00           H  
ATOM    247  HA  ARG A  15     177.473 149.816  12.693  1.00  0.00           H  
ATOM    248 1HB  ARG A  15     179.047 147.831  11.025  1.00  0.00           H  
ATOM    249 2HB  ARG A  15     178.038 149.074  10.302  1.00  0.00           H  
ATOM    250 1HG  ARG A  15     179.386 150.820  11.354  1.00  0.00           H  
ATOM    251 2HG  ARG A  15     180.387 149.579  12.147  1.00  0.00           H  
ATOM    252 1HD  ARG A  15     181.038 148.728   9.957  1.00  0.00           H  
ATOM    253 2HD  ARG A  15     180.067 150.002   9.184  1.00  0.00           H  
ATOM    254  HE  ARG A  15     182.652 150.285  10.502  1.00  0.00           H  
ATOM    255 1HH1 ARG A  15     179.786 151.910   9.284  1.00  0.00           H  
ATOM    256 2HH1 ARG A  15     180.580 153.461   9.125  1.00  0.00           H  
ATOM    257 1HH2 ARG A  15     183.672 152.303  10.290  1.00  0.00           H  
ATOM    258 2HH2 ARG A  15     182.779 153.684   9.694  1.00  0.00           H  
ATOM    259  N   LYS A  16     176.431 146.723  12.098  1.00  0.00           N  
ATOM    260  CA  LYS A  16     175.231 145.931  11.830  1.00  0.00           C  
ATOM    261  C   LYS A  16     174.181 146.076  12.941  1.00  0.00           C  
ATOM    262  O   LYS A  16     172.978 146.115  12.667  1.00  0.00           O  
ATOM    263  CB  LYS A  16     175.603 144.458  11.652  1.00  0.00           C  
ATOM    264  CG  LYS A  16     176.366 144.152  10.370  1.00  0.00           C  
ATOM    265  CD  LYS A  16     176.739 142.680  10.286  1.00  0.00           C  
ATOM    266  CE  LYS A  16     177.519 142.377   9.015  1.00  0.00           C  
ATOM    267  NZ  LYS A  16     177.930 140.949   8.942  1.00  0.00           N  
ATOM    268  H   LYS A  16     177.327 146.243  12.255  1.00  0.00           H  
ATOM    269  HA  LYS A  16     174.785 146.293  10.904  1.00  0.00           H  
ATOM    270 1HB  LYS A  16     176.217 144.133  12.492  1.00  0.00           H  
ATOM    271 2HB  LYS A  16     174.697 143.851  11.655  1.00  0.00           H  
ATOM    272 1HG  LYS A  16     175.749 144.412   9.509  1.00  0.00           H  
ATOM    273 2HG  LYS A  16     177.275 144.752  10.336  1.00  0.00           H  
ATOM    274 1HD  LYS A  16     177.348 142.409  11.150  1.00  0.00           H  
ATOM    275 2HD  LYS A  16     175.834 142.074  10.298  1.00  0.00           H  
ATOM    276 1HE  LYS A  16     176.905 142.611   8.147  1.00  0.00           H  
ATOM    277 2HE  LYS A  16     178.413 143.000   8.979  1.00  0.00           H  
ATOM    278 1HZ  LYS A  16     178.444 140.789   8.087  1.00  0.00           H  
ATOM    279 2HZ  LYS A  16     178.517 140.725   9.733  1.00  0.00           H  
ATOM    280 3HZ  LYS A  16     177.109 140.361   8.955  1.00  0.00           H  
ATOM    281  N   MET A  17     174.645 146.157  14.198  1.00  0.00           N  
ATOM    282  CA  MET A  17     173.788 146.292  15.374  1.00  0.00           C  
ATOM    283  C   MET A  17     173.119 147.665  15.449  1.00  0.00           C  
ATOM    284  O   MET A  17     172.028 147.798  16.021  1.00  0.00           O  
ATOM    285  CB  MET A  17     174.580 146.020  16.653  1.00  0.00           C  
ATOM    286  CG  MET A  17     174.987 144.569  16.871  1.00  0.00           C  
ATOM    287  SD  MET A  17     175.754 144.270  18.486  1.00  0.00           S  
ATOM    288  CE  MET A  17     177.244 145.280  18.570  1.00  0.00           C  
ATOM    289  H   MET A  17     175.653 146.073  14.337  1.00  0.00           H  
ATOM    290  HA  MET A  17     172.998 145.548  15.297  1.00  0.00           H  
ATOM    291 1HB  MET A  17     175.492 146.593  16.604  1.00  0.00           H  
ATOM    292 2HB  MET A  17     174.023 146.349  17.520  1.00  0.00           H  
ATOM    293 1HG  MET A  17     174.085 143.964  16.821  1.00  0.00           H  
ATOM    294 2HG  MET A  17     175.629 144.228  16.100  1.00  0.00           H  
ATOM    295 1HE  MET A  17     177.712 145.135  19.521  1.00  0.00           H  
ATOM    296 2HE  MET A  17     177.938 145.024  17.791  1.00  0.00           H  
ATOM    297 3HE  MET A  17     176.983 146.295  18.474  1.00  0.00           H  
ATOM    298  N   GLY A  18     173.757 148.694  14.872  1.00  0.00           N  
ATOM    299  CA  GLY A  18     173.171 150.023  14.880  1.00  0.00           C  
ATOM    300  C   GLY A  18     173.420 150.726  16.205  1.00  0.00           C  
ATOM    301  O   GLY A  18     172.592 151.504  16.675  1.00  0.00           O  
ATOM    302  H   GLY A  18     174.691 148.568  14.472  1.00  0.00           H  
ATOM    303 1HA  GLY A  18     173.604 150.605  14.066  1.00  0.00           H  
ATOM    304 2HA  GLY A  18     172.102 149.951  14.694  1.00  0.00           H  
ATOM    305  N   VAL A  19     174.560 150.419  16.818  1.00  0.00           N  
ATOM    306  CA  VAL A  19     174.891 150.987  18.129  1.00  0.00           C  
ATOM    307  C   VAL A  19     176.189 151.777  18.036  1.00  0.00           C  
ATOM    308  O   VAL A  19     176.820 151.805  16.979  1.00  0.00           O  
ATOM    309  CB  VAL A  19     175.037 149.876  19.185  1.00  0.00           C  
ATOM    310  CG1 VAL A  19     173.749 149.073  19.296  1.00  0.00           C  
ATOM    311  CG2 VAL A  19     176.207 148.972  18.828  1.00  0.00           C  
ATOM    312  H   VAL A  19     175.196 149.785  16.329  1.00  0.00           H  
ATOM    313  HA  VAL A  19     174.097 151.666  18.432  1.00  0.00           H  
ATOM    314  HB  VAL A  19     175.215 150.334  20.158  1.00  0.00           H  
ATOM    315 1HG1 VAL A  19     173.871 148.293  20.048  1.00  0.00           H  
ATOM    316 2HG1 VAL A  19     172.933 149.734  19.588  1.00  0.00           H  
ATOM    317 3HG1 VAL A  19     173.522 148.616  18.333  1.00  0.00           H  
ATOM    318 1HG2 VAL A  19     176.305 148.190  19.579  1.00  0.00           H  
ATOM    319 2HG2 VAL A  19     176.032 148.519  17.852  1.00  0.00           H  
ATOM    320 3HG2 VAL A  19     177.124 149.560  18.795  1.00  0.00           H  
ATOM    321  N   THR A  20     176.551 152.477  19.117  1.00  0.00           N  
ATOM    322  CA  THR A  20     177.705 153.370  19.070  1.00  0.00           C  
ATOM    323  C   THR A  20     178.930 152.860  19.793  1.00  0.00           C  
ATOM    324  O   THR A  20     178.868 152.487  20.959  1.00  0.00           O  
ATOM    325  CB  THR A  20     177.336 154.749  19.647  1.00  0.00           C  
ATOM    326  OG1 THR A  20     176.300 155.341  18.853  1.00  0.00           O  
ATOM    327  CG2 THR A  20     178.550 155.667  19.654  1.00  0.00           C  
ATOM    328  H   THR A  20     176.034 152.384  19.997  1.00  0.00           H  
ATOM    329  HA  THR A  20     177.974 153.519  18.025  1.00  0.00           H  
ATOM    330  HB  THR A  20     176.972 154.632  20.668  1.00  0.00           H  
ATOM    331  HG1 THR A  20     175.487 154.843  18.968  1.00  0.00           H  
ATOM    332 1HG2 THR A  20     178.271 156.637  20.065  1.00  0.00           H  
ATOM    333 2HG2 THR A  20     179.337 155.226  20.266  1.00  0.00           H  
ATOM    334 3HG2 THR A  20     178.913 155.796  18.635  1.00  0.00           H  
ATOM    335  N   MET A  21     180.071 152.884  19.114  1.00  0.00           N  
ATOM    336  CA  MET A  21     181.308 152.441  19.736  1.00  0.00           C  
ATOM    337  C   MET A  21     182.332 153.538  19.891  1.00  0.00           C  
ATOM    338  O   MET A  21     182.542 154.344  18.982  1.00  0.00           O  
ATOM    339  CB  MET A  21     181.906 151.290  18.930  1.00  0.00           C  
ATOM    340  CG  MET A  21     183.202 150.728  19.499  1.00  0.00           C  
ATOM    341  SD  MET A  21     183.796 149.290  18.588  1.00  0.00           S  
ATOM    342  CE  MET A  21     184.524 150.076  17.153  1.00  0.00           C  
ATOM    343  H   MET A  21     180.070 153.216  18.157  1.00  0.00           H  
ATOM    344  HA  MET A  21     181.076 152.077  20.733  1.00  0.00           H  
ATOM    345 1HB  MET A  21     181.187 150.474  18.872  1.00  0.00           H  
ATOM    346 2HB  MET A  21     182.106 151.624  17.911  1.00  0.00           H  
ATOM    347 1HG  MET A  21     183.974 151.497  19.473  1.00  0.00           H  
ATOM    348 2HG  MET A  21     183.047 150.438  20.538  1.00  0.00           H  
ATOM    349 1HE  MET A  21     184.936 149.314  16.491  1.00  0.00           H  
ATOM    350 2HE  MET A  21     183.759 150.644  16.622  1.00  0.00           H  
ATOM    351 3HE  MET A  21     185.320 150.750  17.471  1.00  0.00           H  
ATOM    352  N   GLU A  22     183.026 153.508  21.019  1.00  0.00           N  
ATOM    353  CA  GLU A  22     184.147 154.399  21.253  1.00  0.00           C  
ATOM    354  C   GLU A  22     185.354 153.521  21.536  1.00  0.00           C  
ATOM    355  O   GLU A  22     185.230 152.471  22.176  1.00  0.00           O  
ATOM    356  CB  GLU A  22     183.906 155.303  22.463  1.00  0.00           C  
ATOM    357  CG  GLU A  22     182.703 156.205  22.384  1.00  0.00           C  
ATOM    358  CD  GLU A  22     182.499 157.011  23.657  1.00  0.00           C  
ATOM    359  OE1 GLU A  22     183.425 157.127  24.458  1.00  0.00           O  
ATOM    360  OE2 GLU A  22     181.396 157.499  23.845  1.00  0.00           O  
ATOM    361  H   GLU A  22     182.727 152.851  21.748  1.00  0.00           H  
ATOM    362  HA  GLU A  22     184.337 154.998  20.364  1.00  0.00           H  
ATOM    363 1HB  GLU A  22     183.814 154.696  23.355  1.00  0.00           H  
ATOM    364 2HB  GLU A  22     184.775 155.940  22.592  1.00  0.00           H  
ATOM    365 1HG  GLU A  22     182.826 156.885  21.544  1.00  0.00           H  
ATOM    366 2HG  GLU A  22     181.816 155.597  22.200  1.00  0.00           H  
ATOM    367  N   THR A  23     186.536 153.942  21.103  1.00  0.00           N  
ATOM    368  CA  THR A  23     187.724 153.194  21.496  1.00  0.00           C  
ATOM    369  C   THR A  23     188.731 154.137  22.107  1.00  0.00           C  
ATOM    370  O   THR A  23     189.017 155.210  21.575  1.00  0.00           O  
ATOM    371  CB  THR A  23     188.356 152.454  20.302  1.00  0.00           C  
ATOM    372  OG1 THR A  23     188.682 153.396  19.272  1.00  0.00           O  
ATOM    373  CG2 THR A  23     187.392 151.416  19.748  1.00  0.00           C  
ATOM    374  H   THR A  23     186.614 154.761  20.518  1.00  0.00           H  
ATOM    375  HA  THR A  23     187.455 152.466  22.259  1.00  0.00           H  
ATOM    376  HB  THR A  23     189.270 151.958  20.625  1.00  0.00           H  
ATOM    377  HG1 THR A  23     189.341 154.013  19.601  1.00  0.00           H  
ATOM    378 1HG2 THR A  23     187.856 150.903  18.905  1.00  0.00           H  
ATOM    379 2HG2 THR A  23     187.151 150.692  20.526  1.00  0.00           H  
ATOM    380 3HG2 THR A  23     186.479 151.908  19.415  1.00  0.00           H  
ATOM    381  N   HIS A  24     189.300 153.692  23.211  1.00  0.00           N  
ATOM    382  CA  HIS A  24     190.338 154.416  23.911  1.00  0.00           C  
ATOM    383  C   HIS A  24     191.453 153.429  24.232  1.00  0.00           C  
ATOM    384  O   HIS A  24     191.235 152.409  24.890  1.00  0.00           O  
ATOM    385  CB  HIS A  24     189.741 155.024  25.186  1.00  0.00           C  
ATOM    386  CG  HIS A  24     188.529 155.875  24.923  1.00  0.00           C  
ATOM    387  ND1 HIS A  24     188.609 157.198  24.557  1.00  0.00           N  
ATOM    388  CD2 HIS A  24     187.199 155.565  24.945  1.00  0.00           C  
ATOM    389  CE1 HIS A  24     187.384 157.677  24.369  1.00  0.00           C  
ATOM    390  NE2 HIS A  24     186.511 156.710  24.598  1.00  0.00           N  
ATOM    391  H   HIS A  24     188.939 152.816  23.594  1.00  0.00           H  
ATOM    392  HA  HIS A  24     190.739 155.212  23.287  1.00  0.00           H  
ATOM    393 1HB  HIS A  24     189.436 154.244  25.851  1.00  0.00           H  
ATOM    394 2HB  HIS A  24     190.492 155.625  25.698  1.00  0.00           H  
ATOM    395  HD2 HIS A  24     186.764 154.592  25.183  1.00  0.00           H  
ATOM    396  HE1 HIS A  24     187.134 158.693  24.070  1.00  0.00           H  
ATOM    397  HE2 HIS A  24     185.469 156.807  24.512  1.00  0.00           H  
ATOM    398  N   ARG A  25     192.648 153.713  23.718  1.00  0.00           N  
ATOM    399  CA  ARG A  25     193.736 152.748  23.785  1.00  0.00           C  
ATOM    400  C   ARG A  25     194.989 153.350  24.405  1.00  0.00           C  
ATOM    401  O   ARG A  25     195.221 154.557  24.300  1.00  0.00           O  
ATOM    402  CB  ARG A  25     194.067 152.224  22.396  1.00  0.00           C  
ATOM    403  CG  ARG A  25     194.627 153.263  21.437  1.00  0.00           C  
ATOM    404  CD  ARG A  25     194.765 152.722  20.061  1.00  0.00           C  
ATOM    405  NE  ARG A  25     195.759 151.661  19.992  1.00  0.00           N  
ATOM    406  CZ  ARG A  25     195.972 150.883  18.913  1.00  0.00           C  
ATOM    407  NH1 ARG A  25     195.258 151.058  17.824  1.00  0.00           N  
ATOM    408  NH2 ARG A  25     196.902 149.943  18.950  1.00  0.00           N  
ATOM    409  H   ARG A  25     192.788 154.605  23.259  1.00  0.00           H  
ATOM    410  HA  ARG A  25     193.421 151.914  24.405  1.00  0.00           H  
ATOM    411 1HB  ARG A  25     194.798 151.420  22.475  1.00  0.00           H  
ATOM    412 2HB  ARG A  25     193.169 151.806  21.941  1.00  0.00           H  
ATOM    413 1HG  ARG A  25     193.960 154.123  21.402  1.00  0.00           H  
ATOM    414 2HG  ARG A  25     195.613 153.581  21.781  1.00  0.00           H  
ATOM    415 1HD  ARG A  25     193.809 152.315  19.732  1.00  0.00           H  
ATOM    416 2HD  ARG A  25     195.071 153.519  19.385  1.00  0.00           H  
ATOM    417  HE  ARG A  25     196.328 151.497  20.811  1.00  0.00           H  
ATOM    418 1HH1 ARG A  25     194.548 151.776  17.795  1.00  0.00           H  
ATOM    419 2HH1 ARG A  25     195.419 150.474  17.016  1.00  0.00           H  
ATOM    420 1HH2 ARG A  25     197.451 149.809  19.788  1.00  0.00           H  
ATOM    421 2HH2 ARG A  25     197.062 149.361  18.142  1.00  0.00           H  
ATOM    422  N   SER A  26     195.794 152.502  25.036  1.00  0.00           N  
ATOM    423  CA  SER A  26     197.104 152.894  25.552  1.00  0.00           C  
ATOM    424  C   SER A  26     198.039 151.696  25.634  1.00  0.00           C  
ATOM    425  O   SER A  26     197.639 150.609  26.052  1.00  0.00           O  
ATOM    426  CB  SER A  26     196.961 153.527  26.922  1.00  0.00           C  
ATOM    427  OG  SER A  26     198.212 153.882  27.445  1.00  0.00           O  
ATOM    428  H   SER A  26     195.469 151.535  25.167  1.00  0.00           H  
ATOM    429  HA  SER A  26     197.542 153.618  24.869  1.00  0.00           H  
ATOM    430 1HB  SER A  26     196.330 154.412  26.850  1.00  0.00           H  
ATOM    431 2HB  SER A  26     196.468 152.828  27.597  1.00  0.00           H  
ATOM    432  HG  SER A  26     198.038 154.276  28.303  1.00  0.00           H  
ATOM    433  N   GLY A  27     199.304 151.886  25.279  1.00  0.00           N  
ATOM    434  CA  GLY A  27     200.210 150.752  25.298  1.00  0.00           C  
ATOM    435  C   GLY A  27     199.674 149.717  24.321  1.00  0.00           C  
ATOM    436  O   GLY A  27     199.418 150.037  23.165  1.00  0.00           O  
ATOM    437  H   GLY A  27     199.617 152.794  24.967  1.00  0.00           H  
ATOM    438 1HA  GLY A  27     201.212 151.065  25.009  1.00  0.00           H  
ATOM    439 2HA  GLY A  27     200.268 150.335  26.297  1.00  0.00           H  
ATOM    440  N   ASN A  28     199.487 148.481  24.784  1.00  0.00           N  
ATOM    441  CA  ASN A  28     198.953 147.425  23.924  1.00  0.00           C  
ATOM    442  C   ASN A  28     197.577 146.916  24.373  1.00  0.00           C  
ATOM    443  O   ASN A  28     197.219 145.763  24.126  1.00  0.00           O  
ATOM    444  CB  ASN A  28     199.938 146.273  23.850  1.00  0.00           C  
ATOM    445  CG  ASN A  28     200.173 145.626  25.187  1.00  0.00           C  
ATOM    446  OD1 ASN A  28     200.002 146.258  26.235  1.00  0.00           O  
ATOM    447  ND2 ASN A  28     200.561 144.376  25.170  1.00  0.00           N  
ATOM    448  H   ASN A  28     199.722 148.279  25.744  1.00  0.00           H  
ATOM    449  HA  ASN A  28     198.818 147.842  22.923  1.00  0.00           H  
ATOM    450 1HB  ASN A  28     199.565 145.520  23.155  1.00  0.00           H  
ATOM    451 2HB  ASN A  28     200.891 146.633  23.461  1.00  0.00           H  
ATOM    452 1HD2 ASN A  28     200.733 143.894  26.030  1.00  0.00           H  
ATOM    453 2HD2 ASN A  28     200.686 143.903  24.299  1.00  0.00           H  
ATOM    454  N   LYS A  29     196.831 147.762  25.084  1.00  0.00           N  
ATOM    455  CA  LYS A  29     195.491 147.404  25.534  1.00  0.00           C  
ATOM    456  C   LYS A  29     194.456 148.356  24.955  1.00  0.00           C  
ATOM    457  O   LYS A  29     194.626 149.579  24.988  1.00  0.00           O  
ATOM    458  CB  LYS A  29     195.415 147.409  27.062  1.00  0.00           C  
ATOM    459  CG  LYS A  29     196.432 146.505  27.745  1.00  0.00           C  
ATOM    460  CD  LYS A  29     196.135 146.363  29.231  1.00  0.00           C  
ATOM    461  CE  LYS A  29     196.501 147.628  29.993  1.00  0.00           C  
ATOM    462  NZ  LYS A  29     196.355 147.453  31.463  1.00  0.00           N  
ATOM    463  H   LYS A  29     197.189 148.695  25.305  1.00  0.00           H  
ATOM    464  HA  LYS A  29     195.252 146.392  25.215  1.00  0.00           H  
ATOM    465 1HB  LYS A  29     195.568 148.424  27.431  1.00  0.00           H  
ATOM    466 2HB  LYS A  29     194.420 147.093  27.378  1.00  0.00           H  
ATOM    467 1HG  LYS A  29     196.410 145.517  27.283  1.00  0.00           H  
ATOM    468 2HG  LYS A  29     197.431 146.922  27.621  1.00  0.00           H  
ATOM    469 1HD  LYS A  29     195.073 146.158  29.371  1.00  0.00           H  
ATOM    470 2HD  LYS A  29     196.705 145.528  29.637  1.00  0.00           H  
ATOM    471 1HE  LYS A  29     197.532 147.900  29.772  1.00  0.00           H  
ATOM    472 2HE  LYS A  29     195.856 148.445  29.671  1.00  0.00           H  
ATOM    473 1HZ  LYS A  29     196.606 148.313  31.931  1.00  0.00           H  
ATOM    474 2HZ  LYS A  29     195.397 147.219  31.682  1.00  0.00           H  
ATOM    475 3HZ  LYS A  29     196.963 146.710  31.776  1.00  0.00           H  
ATOM    476  N   VAL A  30     193.357 147.826  24.435  1.00  0.00           N  
ATOM    477  CA  VAL A  30     192.377 148.733  23.877  1.00  0.00           C  
ATOM    478  C   VAL A  30     191.083 148.617  24.673  1.00  0.00           C  
ATOM    479  O   VAL A  30     190.537 147.526  24.833  1.00  0.00           O  
ATOM    480  CB  VAL A  30     192.117 148.409  22.394  1.00  0.00           C  
ATOM    481  CG1 VAL A  30     191.080 149.360  21.816  1.00  0.00           C  
ATOM    482  CG2 VAL A  30     193.418 148.488  21.611  1.00  0.00           C  
ATOM    483  H   VAL A  30     193.201 146.816  24.391  1.00  0.00           H  
ATOM    484  HA  VAL A  30     192.740 149.754  23.923  1.00  0.00           H  
ATOM    485  HB  VAL A  30     191.706 147.402  22.318  1.00  0.00           H  
ATOM    486 1HG1 VAL A  30     190.908 149.117  20.767  1.00  0.00           H  
ATOM    487 2HG1 VAL A  30     190.146 149.261  22.369  1.00  0.00           H  
ATOM    488 3HG1 VAL A  30     191.442 150.385  21.895  1.00  0.00           H  
ATOM    489 1HG2 VAL A  30     193.226 148.258  20.563  1.00  0.00           H  
ATOM    490 2HG2 VAL A  30     193.831 149.494  21.692  1.00  0.00           H  
ATOM    491 3HG2 VAL A  30     194.131 147.770  22.016  1.00  0.00           H  
ATOM    492  N   LYS A  31     190.566 149.739  25.159  1.00  0.00           N  
ATOM    493  CA  LYS A  31     189.291 149.657  25.853  1.00  0.00           C  
ATOM    494  C   LYS A  31     188.172 150.035  24.905  1.00  0.00           C  
ATOM    495  O   LYS A  31     188.001 151.194  24.517  1.00  0.00           O  
ATOM    496  CB  LYS A  31     189.278 150.564  27.084  1.00  0.00           C  
ATOM    497  CG  LYS A  31     188.024 150.444  27.940  1.00  0.00           C  
ATOM    498  CD  LYS A  31     188.124 151.304  29.191  1.00  0.00           C  
ATOM    499  CE  LYS A  31     186.877 151.177  30.053  1.00  0.00           C  
ATOM    500  NZ  LYS A  31     186.964 152.008  31.284  1.00  0.00           N  
ATOM    501  H   LYS A  31     191.046 150.639  25.090  1.00  0.00           H  
ATOM    502  HA  LYS A  31     189.118 148.633  26.163  1.00  0.00           H  
ATOM    503 1HB  LYS A  31     190.137 150.333  27.715  1.00  0.00           H  
ATOM    504 2HB  LYS A  31     189.371 151.604  26.772  1.00  0.00           H  
ATOM    505 1HG  LYS A  31     187.156 150.760  27.360  1.00  0.00           H  
ATOM    506 2HG  LYS A  31     187.883 149.404  28.235  1.00  0.00           H  
ATOM    507 1HD  LYS A  31     188.992 150.997  29.775  1.00  0.00           H  
ATOM    508 2HD  LYS A  31     188.251 152.348  28.905  1.00  0.00           H  
ATOM    509 1HE  LYS A  31     186.005 151.490  29.479  1.00  0.00           H  
ATOM    510 2HE  LYS A  31     186.739 150.135  30.342  1.00  0.00           H  
ATOM    511 1HZ  LYS A  31     186.119 151.896  31.827  1.00  0.00           H  
ATOM    512 2HZ  LYS A  31     187.759 151.714  31.834  1.00  0.00           H  
ATOM    513 3HZ  LYS A  31     187.072 152.979  31.029  1.00  0.00           H  
ATOM    514  N   VAL A  32     187.400 149.032  24.531  1.00  0.00           N  
ATOM    515  CA  VAL A  32     186.367 149.166  23.537  1.00  0.00           C  
ATOM    516  C   VAL A  32     185.005 149.269  24.184  1.00  0.00           C  
ATOM    517  O   VAL A  32     184.553 148.344  24.850  1.00  0.00           O  
ATOM    518  CB  VAL A  32     186.392 147.961  22.577  1.00  0.00           C  
ATOM    519  CG1 VAL A  32     185.320 148.111  21.508  1.00  0.00           C  
ATOM    520  CG2 VAL A  32     187.769 147.830  21.946  1.00  0.00           C  
ATOM    521  H   VAL A  32     187.568 148.099  24.913  1.00  0.00           H  
ATOM    522  HA  VAL A  32     186.551 150.065  22.945  1.00  0.00           H  
ATOM    523  HB  VAL A  32     186.161 147.056  23.139  1.00  0.00           H  
ATOM    524 1HG1 VAL A  32     185.351 147.251  20.839  1.00  0.00           H  
ATOM    525 2HG1 VAL A  32     184.339 148.167  21.981  1.00  0.00           H  
ATOM    526 3HG1 VAL A  32     185.501 149.021  20.937  1.00  0.00           H  
ATOM    527 1HG2 VAL A  32     187.779 146.976  21.269  1.00  0.00           H  
ATOM    528 2HG2 VAL A  32     188.002 148.738  21.389  1.00  0.00           H  
ATOM    529 3HG2 VAL A  32     188.515 147.683  22.727  1.00  0.00           H  
ATOM    530  N   VAL A  33     184.322 150.381  23.980  1.00  0.00           N  
ATOM    531  CA  VAL A  33     183.083 150.553  24.714  1.00  0.00           C  
ATOM    532  C   VAL A  33     181.930 150.707  23.749  1.00  0.00           C  
ATOM    533  O   VAL A  33     181.953 151.572  22.873  1.00  0.00           O  
ATOM    534  CB  VAL A  33     183.175 151.775  25.643  1.00  0.00           C  
ATOM    535  CG1 VAL A  33     181.875 151.946  26.415  1.00  0.00           C  
ATOM    536  CG2 VAL A  33     184.352 151.594  26.585  1.00  0.00           C  
ATOM    537  H   VAL A  33     184.687 151.089  23.333  1.00  0.00           H  
ATOM    538  HA  VAL A  33     182.892 149.675  25.325  1.00  0.00           H  
ATOM    539  HB  VAL A  33     183.321 152.669  25.048  1.00  0.00           H  
ATOM    540 1HG1 VAL A  33     181.956 152.816  27.064  1.00  0.00           H  
ATOM    541 2HG1 VAL A  33     181.045 152.086  25.732  1.00  0.00           H  
ATOM    542 3HG1 VAL A  33     181.698 151.056  27.025  1.00  0.00           H  
ATOM    543 1HG2 VAL A  33     184.426 152.460  27.235  1.00  0.00           H  
ATOM    544 2HG2 VAL A  33     184.191 150.698  27.180  1.00  0.00           H  
ATOM    545 3HG2 VAL A  33     185.269 151.493  26.014  1.00  0.00           H  
ATOM    546  N   ILE A  34     180.914 149.857  23.913  1.00  0.00           N  
ATOM    547  CA  ILE A  34     179.756 149.948  23.034  1.00  0.00           C  
ATOM    548  C   ILE A  34     178.514 150.390  23.803  1.00  0.00           C  
ATOM    549  O   ILE A  34     178.086 149.740  24.757  1.00  0.00           O  
ATOM    550  CB  ILE A  34     179.484 148.599  22.345  1.00  0.00           C  
ATOM    551  CG1 ILE A  34     180.714 148.144  21.555  1.00  0.00           C  
ATOM    552  CG2 ILE A  34     178.271 148.702  21.434  1.00  0.00           C  
ATOM    553  CD1 ILE A  34     181.639 147.238  22.335  1.00  0.00           C  
ATOM    554  H   ILE A  34     180.979 149.134  24.630  1.00  0.00           H  
ATOM    555  HA  ILE A  34     179.950 150.684  22.271  1.00  0.00           H  
ATOM    556  HB  ILE A  34     179.295 147.836  23.100  1.00  0.00           H  
ATOM    557 1HG1 ILE A  34     180.395 147.616  20.657  1.00  0.00           H  
ATOM    558 2HG1 ILE A  34     181.284 149.017  21.235  1.00  0.00           H  
ATOM    559 1HG2 ILE A  34     178.092 147.740  20.954  1.00  0.00           H  
ATOM    560 2HG2 ILE A  34     177.397 148.982  22.021  1.00  0.00           H  
ATOM    561 3HG2 ILE A  34     178.452 149.460  20.671  1.00  0.00           H  
ATOM    562 1HD1 ILE A  34     182.487 146.958  21.709  1.00  0.00           H  
ATOM    563 2HD1 ILE A  34     181.999 147.760  23.221  1.00  0.00           H  
ATOM    564 3HD1 ILE A  34     181.100 146.340  22.635  1.00  0.00           H  
ATOM    565  N   LYS A  35     177.907 151.488  23.348  1.00  0.00           N  
ATOM    566  CA  LYS A  35     176.766 152.070  24.048  1.00  0.00           C  
ATOM    567  C   LYS A  35     175.429 151.923  23.316  1.00  0.00           C  
ATOM    568  O   LYS A  35     175.344 151.929  22.074  1.00  0.00           O  
ATOM    569  CB  LYS A  35     177.052 153.547  24.324  1.00  0.00           C  
ATOM    570  CG  LYS A  35     178.248 153.774  25.246  1.00  0.00           C  
ATOM    571  CD  LYS A  35     178.589 155.250  25.410  1.00  0.00           C  
ATOM    572  CE  LYS A  35     179.810 155.436  26.320  1.00  0.00           C  
ATOM    573  NZ  LYS A  35     180.233 156.868  26.419  1.00  0.00           N  
ATOM    574  H   LYS A  35     178.293 151.937  22.518  1.00  0.00           H  
ATOM    575  HA  LYS A  35     176.663 151.563  25.009  1.00  0.00           H  
ATOM    576 1HB  LYS A  35     177.248 154.060  23.385  1.00  0.00           H  
ATOM    577 2HB  LYS A  35     176.177 154.009  24.782  1.00  0.00           H  
ATOM    578 1HG  LYS A  35     178.028 153.346  26.221  1.00  0.00           H  
ATOM    579 2HG  LYS A  35     179.109 153.262  24.828  1.00  0.00           H  
ATOM    580 1HD  LYS A  35     178.820 155.681  24.431  1.00  0.00           H  
ATOM    581 2HD  LYS A  35     177.740 155.783  25.836  1.00  0.00           H  
ATOM    582 1HE  LYS A  35     179.567 155.069  27.316  1.00  0.00           H  
ATOM    583 2HE  LYS A  35     180.642 154.860  25.922  1.00  0.00           H  
ATOM    584 1HZ  LYS A  35     181.040 156.944  27.014  1.00  0.00           H  
ATOM    585 2HZ  LYS A  35     180.487 157.193  25.471  1.00  0.00           H  
ATOM    586 3HZ  LYS A  35     179.488 157.434  26.785  1.00  0.00           H  
ATOM    587  N   GLY A  36     174.359 151.840  24.119  1.00  0.00           N  
ATOM    588  CA  GLY A  36     172.989 151.749  23.614  1.00  0.00           C  
ATOM    589  C   GLY A  36     172.702 150.367  23.021  1.00  0.00           C  
ATOM    590  O   GLY A  36     171.924 150.251  22.074  1.00  0.00           O  
ATOM    591  H   GLY A  36     174.514 151.862  25.125  1.00  0.00           H  
ATOM    592 1HA  GLY A  36     172.291 151.951  24.430  1.00  0.00           H  
ATOM    593 2HA  GLY A  36     172.830 152.515  22.856  1.00  0.00           H  
ATOM    594  N   LEU A  37     173.371 149.345  23.565  1.00  0.00           N  
ATOM    595  CA  LEU A  37     173.324 147.979  23.063  1.00  0.00           C  
ATOM    596  C   LEU A  37     172.268 147.111  23.769  1.00  0.00           C  
ATOM    597  O   LEU A  37     172.290 146.930  24.991  1.00  0.00           O  
ATOM    598  CB  LEU A  37     174.756 147.429  23.251  1.00  0.00           C  
ATOM    599  CG  LEU A  37     175.095 146.025  22.821  1.00  0.00           C  
ATOM    600  CD1 LEU A  37     174.970 145.883  21.396  1.00  0.00           C  
ATOM    601  CD2 LEU A  37     176.528 145.727  23.202  1.00  0.00           C  
ATOM    602  H   LEU A  37     173.950 149.510  24.392  1.00  0.00           H  
ATOM    603  HA  LEU A  37     173.072 148.018  22.011  1.00  0.00           H  
ATOM    604 1HB  LEU A  37     175.418 148.093  22.720  1.00  0.00           H  
ATOM    605 2HB  LEU A  37     175.005 147.504  24.308  1.00  0.00           H  
ATOM    606  HG  LEU A  37     174.412 145.331  23.287  1.00  0.00           H  
ATOM    607 1HD1 LEU A  37     175.230 144.866  21.147  1.00  0.00           H  
ATOM    608 2HD1 LEU A  37     173.965 146.093  21.084  1.00  0.00           H  
ATOM    609 3HD1 LEU A  37     175.645 146.556  20.907  1.00  0.00           H  
ATOM    610 1HD2 LEU A  37     176.786 144.721  22.900  1.00  0.00           H  
ATOM    611 2HD2 LEU A  37     177.182 146.416  22.717  1.00  0.00           H  
ATOM    612 3HD2 LEU A  37     176.647 145.834  24.256  1.00  0.00           H  
ATOM    613  N   HIS A  38     171.352 146.540  22.981  1.00  0.00           N  
ATOM    614  CA  HIS A  38     170.249 145.722  23.495  1.00  0.00           C  
ATOM    615  C   HIS A  38     170.760 144.430  24.109  1.00  0.00           C  
ATOM    616  O   HIS A  38     171.720 143.849  23.615  1.00  0.00           O  
ATOM    617  CB  HIS A  38     169.236 145.412  22.386  1.00  0.00           C  
ATOM    618  CG  HIS A  38     167.965 144.762  22.864  1.00  0.00           C  
ATOM    619  ND1 HIS A  38     167.856 143.393  23.132  1.00  0.00           N  
ATOM    620  CD2 HIS A  38     166.751 145.296  23.133  1.00  0.00           C  
ATOM    621  CE1 HIS A  38     166.620 143.138  23.554  1.00  0.00           C  
ATOM    622  NE2 HIS A  38     165.937 144.274  23.556  1.00  0.00           N  
ATOM    623  H   HIS A  38     171.397 146.680  21.965  1.00  0.00           H  
ATOM    624  HA  HIS A  38     169.725 146.274  24.276  1.00  0.00           H  
ATOM    625 1HB  HIS A  38     168.981 146.334  21.859  1.00  0.00           H  
ATOM    626 2HB  HIS A  38     169.687 144.754  21.673  1.00  0.00           H  
ATOM    627  HD2 HIS A  38     166.471 146.347  23.033  1.00  0.00           H  
ATOM    628  HE1 HIS A  38     166.229 142.160  23.843  1.00  0.00           H  
ATOM    629  HE2 HIS A  38     164.967 144.380  23.829  1.00  0.00           H  
ATOM    630  N   GLU A  39     170.118 143.935  25.159  1.00  0.00           N  
ATOM    631  CA  GLU A  39     170.603 142.727  25.826  1.00  0.00           C  
ATOM    632  C   GLU A  39     170.833 141.547  24.867  1.00  0.00           C  
ATOM    633  O   GLU A  39     171.791 140.789  25.044  1.00  0.00           O  
ATOM    634  CB  GLU A  39     169.614 142.312  26.917  1.00  0.00           C  
ATOM    635  CG  GLU A  39     169.552 143.262  28.105  1.00  0.00           C  
ATOM    636  CD  GLU A  39     168.669 144.453  27.856  1.00  0.00           C  
ATOM    637  OE1 GLU A  39     168.117 144.546  26.786  1.00  0.00           O  
ATOM    638  OE2 GLU A  39     168.547 145.271  28.736  1.00  0.00           O  
ATOM    639  H   GLU A  39     169.304 144.409  25.527  1.00  0.00           H  
ATOM    640  HA  GLU A  39     171.557 142.966  26.303  1.00  0.00           H  
ATOM    641 1HB  GLU A  39     168.612 142.241  26.493  1.00  0.00           H  
ATOM    642 2HB  GLU A  39     169.880 141.324  27.293  1.00  0.00           H  
ATOM    643 1HG  GLU A  39     169.174 142.719  28.971  1.00  0.00           H  
ATOM    644 2HG  GLU A  39     170.560 143.604  28.336  1.00  0.00           H  
ATOM    645  N   SER A  40     169.973 141.391  23.853  1.00  0.00           N  
ATOM    646  CA  SER A  40     170.136 140.316  22.871  1.00  0.00           C  
ATOM    647  C   SER A  40     171.359 140.555  21.984  1.00  0.00           C  
ATOM    648  O   SER A  40     171.956 139.621  21.425  1.00  0.00           O  
ATOM    649  CB  SER A  40     168.896 140.242  22.010  1.00  0.00           C  
ATOM    650  OG  SER A  40     168.776 141.401  21.226  1.00  0.00           O  
ATOM    651  H   SER A  40     169.191 142.037  23.752  1.00  0.00           H  
ATOM    652  HA  SER A  40     170.266 139.374  23.403  1.00  0.00           H  
ATOM    653 1HB  SER A  40     168.958 139.367  21.364  1.00  0.00           H  
ATOM    654 2HB  SER A  40     168.015 140.132  22.639  1.00  0.00           H  
ATOM    655  HG  SER A  40     168.400 142.081  21.817  1.00  0.00           H  
ATOM    656  N   GLN A  41     171.756 141.808  21.875  1.00  0.00           N  
ATOM    657  CA  GLN A  41     172.870 142.214  21.065  1.00  0.00           C  
ATOM    658  C   GLN A  41     174.136 142.091  21.893  1.00  0.00           C  
ATOM    659  O   GLN A  41     175.205 141.832  21.341  1.00  0.00           O  
ATOM    660  CB  GLN A  41     172.663 143.618  20.540  1.00  0.00           C  
ATOM    661  CG  GLN A  41     171.548 143.783  19.578  1.00  0.00           C  
ATOM    662  CD  GLN A  41     171.408 145.238  19.152  1.00  0.00           C  
ATOM    663  OE1 GLN A  41     171.408 146.195  19.976  1.00  0.00           O  
ATOM    664  NE2 GLN A  41     171.315 145.401  17.831  1.00  0.00           N  
ATOM    665  H   GLN A  41     171.275 142.516  22.418  1.00  0.00           H  
ATOM    666  HA  GLN A  41     172.952 141.539  20.213  1.00  0.00           H  
ATOM    667 1HB  GLN A  41     172.507 144.295  21.363  1.00  0.00           H  
ATOM    668 2HB  GLN A  41     173.532 143.924  20.022  1.00  0.00           H  
ATOM    669 1HG  GLN A  41     171.774 143.195  18.692  1.00  0.00           H  
ATOM    670 2HG  GLN A  41     170.621 143.437  20.021  1.00  0.00           H  
ATOM    671 1HE2 GLN A  41     171.273 146.326  17.386  1.00  0.00           H  
ATOM    672 2HE2 GLN A  41     171.326 144.605  17.230  1.00  0.00           H  
ATOM    673  N   GLN A  42     174.010 142.241  23.222  1.00  0.00           N  
ATOM    674  CA  GLN A  42     175.163 142.157  24.101  1.00  0.00           C  
ATOM    675  C   GLN A  42     175.673 140.731  24.012  1.00  0.00           C  
ATOM    676  O   GLN A  42     176.880 140.494  23.985  1.00  0.00           O  
ATOM    677  CB  GLN A  42     174.829 142.514  25.559  1.00  0.00           C  
ATOM    678  CG  GLN A  42     174.437 143.960  25.766  1.00  0.00           C  
ATOM    679  CD  GLN A  42     174.127 144.347  27.160  1.00  0.00           C  
ATOM    680  OE1 GLN A  42     174.625 143.745  28.120  1.00  0.00           O  
ATOM    681  NE2 GLN A  42     173.310 145.374  27.295  1.00  0.00           N  
ATOM    682  H   GLN A  42     173.088 142.467  23.601  1.00  0.00           H  
ATOM    683  HA  GLN A  42     175.946 142.821  23.737  1.00  0.00           H  
ATOM    684 1HB  GLN A  42     174.009 141.893  25.906  1.00  0.00           H  
ATOM    685 2HB  GLN A  42     175.685 142.300  26.189  1.00  0.00           H  
ATOM    686 1HG  GLN A  42     175.225 144.562  25.448  1.00  0.00           H  
ATOM    687 2HG  GLN A  42     173.556 144.167  25.173  1.00  0.00           H  
ATOM    688 1HE2 GLN A  42     173.075 145.729  28.235  1.00  0.00           H  
ATOM    689 2HE2 GLN A  42     172.913 145.840  26.461  1.00  0.00           H  
ATOM    690  N   GLU A  43     174.724 139.778  23.950  1.00  0.00           N  
ATOM    691  CA  GLU A  43     175.060 138.369  23.859  1.00  0.00           C  
ATOM    692  C   GLU A  43     175.604 138.026  22.477  1.00  0.00           C  
ATOM    693  O   GLU A  43     176.563 137.254  22.372  1.00  0.00           O  
ATOM    694  CB  GLU A  43     173.833 137.508  24.167  1.00  0.00           C  
ATOM    695  CG  GLU A  43     173.409 137.517  25.629  1.00  0.00           C  
ATOM    696  CD  GLU A  43     174.475 136.993  26.550  1.00  0.00           C  
ATOM    697  OE1 GLU A  43     175.147 136.060  26.181  1.00  0.00           O  
ATOM    698  OE2 GLU A  43     174.618 137.526  27.625  1.00  0.00           O  
ATOM    699  H   GLU A  43     173.746 140.074  24.007  1.00  0.00           H  
ATOM    700  HA  GLU A  43     175.836 138.152  24.593  1.00  0.00           H  
ATOM    701 1HB  GLU A  43     172.987 137.853  23.572  1.00  0.00           H  
ATOM    702 2HB  GLU A  43     174.033 136.475  23.883  1.00  0.00           H  
ATOM    703 1HG  GLU A  43     173.164 138.538  25.919  1.00  0.00           H  
ATOM    704 2HG  GLU A  43     172.510 136.912  25.740  1.00  0.00           H  
ATOM    705  N   GLN A  44     175.034 138.613  21.410  1.00  0.00           N  
ATOM    706  CA  GLN A  44     175.572 138.313  20.084  1.00  0.00           C  
ATOM    707  C   GLN A  44     176.998 138.825  19.948  1.00  0.00           C  
ATOM    708  O   GLN A  44     177.848 138.126  19.390  1.00  0.00           O  
ATOM    709  CB  GLN A  44     174.733 138.966  18.979  1.00  0.00           C  
ATOM    710  CG  GLN A  44     175.202 138.637  17.525  1.00  0.00           C  
ATOM    711  CD  GLN A  44     175.081 137.150  17.187  1.00  0.00           C  
ATOM    712  OE1 GLN A  44     174.001 136.581  17.387  1.00  0.00           O  
ATOM    713  NE2 GLN A  44     176.140 136.521  16.681  1.00  0.00           N  
ATOM    714  H   GLN A  44     174.193 139.189  21.516  1.00  0.00           H  
ATOM    715  HA  GLN A  44     175.574 137.236  19.947  1.00  0.00           H  
ATOM    716 1HB  GLN A  44     173.693 138.657  19.086  1.00  0.00           H  
ATOM    717 2HB  GLN A  44     174.763 140.053  19.102  1.00  0.00           H  
ATOM    718 1HG  GLN A  44     174.588 139.195  16.824  1.00  0.00           H  
ATOM    719 2HG  GLN A  44     176.254 138.925  17.400  1.00  0.00           H  
ATOM    720 1HE2 GLN A  44     176.086 135.555  16.446  1.00  0.00           H  
ATOM    721 2HE2 GLN A  44     177.043 137.007  16.523  1.00  0.00           H  
ATOM    722  N   LEU A  45     177.294 139.996  20.508  1.00  0.00           N  
ATOM    723  CA  LEU A  45     178.633 140.540  20.423  1.00  0.00           C  
ATOM    724  C   LEU A  45     179.593 139.677  21.222  1.00  0.00           C  
ATOM    725  O   LEU A  45     180.682 139.369  20.743  1.00  0.00           O  
ATOM    726  CB  LEU A  45     178.661 141.982  20.945  1.00  0.00           C  
ATOM    727  CG  LEU A  45     180.021 142.688  20.877  1.00  0.00           C  
ATOM    728  CD1 LEU A  45     180.466 142.796  19.425  1.00  0.00           C  
ATOM    729  CD2 LEU A  45     179.913 144.063  21.519  1.00  0.00           C  
ATOM    730  H   LEU A  45     176.556 140.560  20.949  1.00  0.00           H  
ATOM    731  HA  LEU A  45     178.933 140.515  19.373  1.00  0.00           H  
ATOM    732 1HB  LEU A  45     177.952 142.574  20.368  1.00  0.00           H  
ATOM    733 2HB  LEU A  45     178.339 141.982  21.986  1.00  0.00           H  
ATOM    734  HG  LEU A  45     180.765 142.096  21.411  1.00  0.00           H  
ATOM    735 1HD1 LEU A  45     181.433 143.297  19.377  1.00  0.00           H  
ATOM    736 2HD1 LEU A  45     180.554 141.797  18.996  1.00  0.00           H  
ATOM    737 3HD1 LEU A  45     179.732 143.370  18.861  1.00  0.00           H  
ATOM    738 1HD2 LEU A  45     180.880 144.564  21.472  1.00  0.00           H  
ATOM    739 2HD2 LEU A  45     179.170 144.656  20.986  1.00  0.00           H  
ATOM    740 3HD2 LEU A  45     179.611 143.955  22.561  1.00  0.00           H  
ATOM    741  N   ARG A  46     179.192 139.266  22.435  1.00  0.00           N  
ATOM    742  CA  ARG A  46     180.047 138.439  23.263  1.00  0.00           C  
ATOM    743  C   ARG A  46     180.485 137.203  22.481  1.00  0.00           C  
ATOM    744  O   ARG A  46     181.661 136.846  22.494  1.00  0.00           O  
ATOM    745  CB  ARG A  46     179.325 138.018  24.534  1.00  0.00           C  
ATOM    746  CG  ARG A  46     180.160 137.193  25.501  1.00  0.00           C  
ATOM    747  CD  ARG A  46     179.401 136.855  26.732  1.00  0.00           C  
ATOM    748  NE  ARG A  46     178.272 135.983  26.450  1.00  0.00           N  
ATOM    749  CZ  ARG A  46     178.356 134.646  26.302  1.00  0.00           C  
ATOM    750  NH1 ARG A  46     179.519 134.044  26.411  1.00  0.00           N  
ATOM    751  NH2 ARG A  46     177.268 133.940  26.046  1.00  0.00           N  
ATOM    752  H   ARG A  46     178.286 139.563  22.806  1.00  0.00           H  
ATOM    753  HA  ARG A  46     180.937 139.009  23.532  1.00  0.00           H  
ATOM    754 1HB  ARG A  46     178.982 138.904  25.068  1.00  0.00           H  
ATOM    755 2HB  ARG A  46     178.444 137.431  24.275  1.00  0.00           H  
ATOM    756 1HG  ARG A  46     180.464 136.264  25.018  1.00  0.00           H  
ATOM    757 2HG  ARG A  46     181.047 137.759  25.790  1.00  0.00           H  
ATOM    758 1HD  ARG A  46     180.058 136.344  27.435  1.00  0.00           H  
ATOM    759 2HD  ARG A  46     179.021 137.768  27.188  1.00  0.00           H  
ATOM    760  HE  ARG A  46     177.360 136.410  26.358  1.00  0.00           H  
ATOM    761 1HH1 ARG A  46     180.351 134.584  26.606  1.00  0.00           H  
ATOM    762 2HH1 ARG A  46     179.582 133.043  26.300  1.00  0.00           H  
ATOM    763 1HH2 ARG A  46     176.373 134.403  25.962  1.00  0.00           H  
ATOM    764 2HH2 ARG A  46     177.331 132.939  25.935  1.00  0.00           H  
ATOM    765  N   LYS A  47     179.540 136.582  21.758  1.00  0.00           N  
ATOM    766  CA  LYS A  47     179.883 135.427  20.937  1.00  0.00           C  
ATOM    767  C   LYS A  47     180.809 135.766  19.768  1.00  0.00           C  
ATOM    768  O   LYS A  47     181.762 135.015  19.515  1.00  0.00           O  
ATOM    769  CB  LYS A  47     178.606 134.771  20.408  1.00  0.00           C  
ATOM    770  CG  LYS A  47     177.775 134.066  21.471  1.00  0.00           C  
ATOM    771  CD  LYS A  47     176.499 133.486  20.879  1.00  0.00           C  
ATOM    772  CE  LYS A  47     175.648 132.813  21.947  1.00  0.00           C  
ATOM    773  NZ  LYS A  47     174.372 132.286  21.392  1.00  0.00           N  
ATOM    774  H   LYS A  47     178.564 136.887  21.823  1.00  0.00           H  
ATOM    775  HA  LYS A  47     180.400 134.710  21.570  1.00  0.00           H  
ATOM    776 1HB  LYS A  47     177.977 135.527  19.938  1.00  0.00           H  
ATOM    777 2HB  LYS A  47     178.864 134.038  19.643  1.00  0.00           H  
ATOM    778 1HG  LYS A  47     178.359 133.259  21.914  1.00  0.00           H  
ATOM    779 2HG  LYS A  47     177.512 134.774  22.256  1.00  0.00           H  
ATOM    780 1HD  LYS A  47     175.918 134.283  20.413  1.00  0.00           H  
ATOM    781 2HD  LYS A  47     176.753 132.751  20.115  1.00  0.00           H  
ATOM    782 1HE  LYS A  47     176.206 131.989  22.389  1.00  0.00           H  
ATOM    783 2HE  LYS A  47     175.418 133.531  22.734  1.00  0.00           H  
ATOM    784 1HZ  LYS A  47     173.838 131.849  22.130  1.00  0.00           H  
ATOM    785 2HZ  LYS A  47     173.838 133.046  20.994  1.00  0.00           H  
ATOM    786 3HZ  LYS A  47     174.573 131.605  20.673  1.00  0.00           H  
ATOM    787  N   ASP A  48     180.576 136.890  19.079  1.00  0.00           N  
ATOM    788  CA  ASP A  48     181.399 137.235  17.924  1.00  0.00           C  
ATOM    789  C   ASP A  48     182.820 137.497  18.368  1.00  0.00           C  
ATOM    790  O   ASP A  48     183.784 137.131  17.676  1.00  0.00           O  
ATOM    791  CB  ASP A  48     180.889 138.486  17.203  1.00  0.00           C  
ATOM    792  CG  ASP A  48     179.549 138.323  16.472  1.00  0.00           C  
ATOM    793  OD1 ASP A  48     179.052 137.227  16.313  1.00  0.00           O  
ATOM    794  OD2 ASP A  48     179.062 139.322  16.010  1.00  0.00           O  
ATOM    795  H   ASP A  48     179.758 137.469  19.312  1.00  0.00           H  
ATOM    796  HA  ASP A  48     181.398 136.390  17.231  1.00  0.00           H  
ATOM    797 1HB  ASP A  48     180.763 139.281  17.949  1.00  0.00           H  
ATOM    798 2HB  ASP A  48     181.639 138.827  16.491  1.00  0.00           H  
ATOM    799  N   VAL A  49     182.963 138.132  19.536  1.00  0.00           N  
ATOM    800  CA  VAL A  49     184.266 138.443  20.072  1.00  0.00           C  
ATOM    801  C   VAL A  49     184.984 137.161  20.465  1.00  0.00           C  
ATOM    802  O   VAL A  49     186.160 137.010  20.141  1.00  0.00           O  
ATOM    803  CB  VAL A  49     184.138 139.368  21.297  1.00  0.00           C  
ATOM    804  CG1 VAL A  49     185.479 139.505  22.003  1.00  0.00           C  
ATOM    805  CG2 VAL A  49     183.614 140.729  20.865  1.00  0.00           C  
ATOM    806  H   VAL A  49     182.118 138.443  20.039  1.00  0.00           H  
ATOM    807  HA  VAL A  49     184.845 138.922  19.278  1.00  0.00           H  
ATOM    808  HB  VAL A  49     183.445 138.919  22.008  1.00  0.00           H  
ATOM    809 1HG1 VAL A  49     185.370 140.162  22.866  1.00  0.00           H  
ATOM    810 2HG1 VAL A  49     185.817 138.523  22.335  1.00  0.00           H  
ATOM    811 3HG1 VAL A  49     186.211 139.929  21.315  1.00  0.00           H  
ATOM    812 1HG2 VAL A  49     183.526 141.377  21.736  1.00  0.00           H  
ATOM    813 2HG2 VAL A  49     184.305 141.175  20.149  1.00  0.00           H  
ATOM    814 3HG2 VAL A  49     182.636 140.611  20.400  1.00  0.00           H  
ATOM    815  N   HIS A  50     184.297 136.240  21.160  1.00  0.00           N  
ATOM    816  CA  HIS A  50     184.953 135.008  21.603  1.00  0.00           C  
ATOM    817  C   HIS A  50     185.550 134.241  20.418  1.00  0.00           C  
ATOM    818  O   HIS A  50     186.725 133.836  20.468  1.00  0.00           O  
ATOM    819  CB  HIS A  50     183.965 134.110  22.355  1.00  0.00           C  
ATOM    820  CG  HIS A  50     184.606 132.924  23.006  1.00  0.00           C  
ATOM    821  ND1 HIS A  50     185.268 133.005  24.213  1.00  0.00           N  
ATOM    822  CD2 HIS A  50     184.687 131.629  22.619  1.00  0.00           C  
ATOM    823  CE1 HIS A  50     185.728 131.810  24.540  1.00  0.00           C  
ATOM    824  NE2 HIS A  50     185.389 130.959  23.590  1.00  0.00           N  
ATOM    825  H   HIS A  50     183.327 136.425  21.430  1.00  0.00           H  
ATOM    826  HA  HIS A  50     185.738 135.259  22.310  1.00  0.00           H  
ATOM    827 1HB  HIS A  50     183.460 134.692  23.127  1.00  0.00           H  
ATOM    828 2HB  HIS A  50     183.202 133.750  21.665  1.00  0.00           H  
ATOM    829  HD2 HIS A  50     184.273 131.200  21.706  1.00  0.00           H  
ATOM    830  HE1 HIS A  50     186.291 131.568  25.442  1.00  0.00           H  
ATOM    831  HE2 HIS A  50     185.608 129.973  23.574  1.00  0.00           H  
ATOM    832  N   GLU A  51     184.797 134.106  19.320  1.00  0.00           N  
ATOM    833  CA  GLU A  51     185.321 133.388  18.159  1.00  0.00           C  
ATOM    834  C   GLU A  51     186.519 134.103  17.564  1.00  0.00           C  
ATOM    835  O   GLU A  51     187.516 133.467  17.179  1.00  0.00           O  
ATOM    836  CB  GLU A  51     184.234 133.229  17.093  1.00  0.00           C  
ATOM    837  CG  GLU A  51     184.675 132.458  15.857  1.00  0.00           C  
ATOM    838  CD  GLU A  51     183.562 132.253  14.867  1.00  0.00           C  
ATOM    839  OE1 GLU A  51     182.458 132.649  15.154  1.00  0.00           O  
ATOM    840  OE2 GLU A  51     183.816 131.699  13.823  1.00  0.00           O  
ATOM    841  H   GLU A  51     183.829 134.450  19.325  1.00  0.00           H  
ATOM    842  HA  GLU A  51     185.643 132.401  18.485  1.00  0.00           H  
ATOM    843 1HB  GLU A  51     183.377 132.711  17.522  1.00  0.00           H  
ATOM    844 2HB  GLU A  51     183.894 134.213  16.769  1.00  0.00           H  
ATOM    845 1HG  GLU A  51     185.483 133.004  15.369  1.00  0.00           H  
ATOM    846 2HG  GLU A  51     185.064 131.488  16.165  1.00  0.00           H  
ATOM    847  N   THR A  52     186.442 135.433  17.502  1.00  0.00           N  
ATOM    848  CA  THR A  52     187.490 136.238  16.927  1.00  0.00           C  
ATOM    849  C   THR A  52     188.779 136.029  17.699  1.00  0.00           C  
ATOM    850  O   THR A  52     189.848 135.887  17.101  1.00  0.00           O  
ATOM    851  CB  THR A  52     187.126 137.737  16.910  1.00  0.00           C  
ATOM    852  OG1 THR A  52     185.942 137.959  16.120  1.00  0.00           O  
ATOM    853  CG2 THR A  52     188.266 138.513  16.307  1.00  0.00           C  
ATOM    854  H   THR A  52     185.601 135.911  17.838  1.00  0.00           H  
ATOM    855  HA  THR A  52     187.650 135.907  15.894  1.00  0.00           H  
ATOM    856  HB  THR A  52     186.943 138.081  17.935  1.00  0.00           H  
ATOM    857  HG1 THR A  52     185.166 137.581  16.604  1.00  0.00           H  
ATOM    858 1HG2 THR A  52     188.014 139.564  16.294  1.00  0.00           H  
ATOM    859 2HG2 THR A  52     189.151 138.361  16.902  1.00  0.00           H  
ATOM    860 3HG2 THR A  52     188.446 138.169  15.291  1.00  0.00           H  
ATOM    861  N   LEU A  53     188.680 136.013  19.035  1.00  0.00           N  
ATOM    862  CA  LEU A  53     189.830 135.866  19.891  1.00  0.00           C  
ATOM    863  C   LEU A  53     190.542 134.541  19.674  1.00  0.00           C  
ATOM    864  O   LEU A  53     191.768 134.510  19.571  1.00  0.00           O  
ATOM    865  CB  LEU A  53     189.402 135.987  21.359  1.00  0.00           C  
ATOM    866  CG  LEU A  53     188.814 137.343  21.770  1.00  0.00           C  
ATOM    867  CD1 LEU A  53     188.157 137.218  23.138  1.00  0.00           C  
ATOM    868  CD2 LEU A  53     189.917 138.391  21.787  1.00  0.00           C  
ATOM    869  H   LEU A  53     187.773 136.162  19.471  1.00  0.00           H  
ATOM    870  HA  LEU A  53     190.511 136.662  19.651  1.00  0.00           H  
ATOM    871 1HB  LEU A  53     188.654 135.225  21.567  1.00  0.00           H  
ATOM    872 2HB  LEU A  53     190.270 135.797  21.991  1.00  0.00           H  
ATOM    873  HG  LEU A  53     188.044 137.637  21.056  1.00  0.00           H  
ATOM    874 1HD1 LEU A  53     187.739 138.181  23.430  1.00  0.00           H  
ATOM    875 2HD1 LEU A  53     187.360 136.476  23.092  1.00  0.00           H  
ATOM    876 3HD1 LEU A  53     188.900 136.908  23.872  1.00  0.00           H  
ATOM    877 1HD2 LEU A  53     189.498 139.355  22.079  1.00  0.00           H  
ATOM    878 2HD2 LEU A  53     190.686 138.099  22.502  1.00  0.00           H  
ATOM    879 3HD2 LEU A  53     190.357 138.472  20.793  1.00  0.00           H  
ATOM    880  N   ARG A  54     189.765 133.452  19.505  1.00  0.00           N  
ATOM    881  CA  ARG A  54     190.377 132.135  19.288  1.00  0.00           C  
ATOM    882  C   ARG A  54     191.182 132.105  17.986  1.00  0.00           C  
ATOM    883  O   ARG A  54     192.310 131.574  17.939  1.00  0.00           O  
ATOM    884  CB  ARG A  54     189.311 131.049  19.245  1.00  0.00           C  
ATOM    885  CG  ARG A  54     189.836 129.647  18.980  1.00  0.00           C  
ATOM    886  CD  ARG A  54     190.606 129.121  20.137  1.00  0.00           C  
ATOM    887  NE  ARG A  54     191.196 127.824  19.850  1.00  0.00           N  
ATOM    888  CZ  ARG A  54     190.571 126.643  20.028  1.00  0.00           C  
ATOM    889  NH1 ARG A  54     189.341 126.614  20.491  1.00  0.00           N  
ATOM    890  NH2 ARG A  54     191.195 125.515  19.738  1.00  0.00           N  
ATOM    891  H   ARG A  54     188.753 133.543  19.622  1.00  0.00           H  
ATOM    892  HA  ARG A  54     191.035 131.907  20.112  1.00  0.00           H  
ATOM    893 1HB  ARG A  54     188.776 131.027  20.193  1.00  0.00           H  
ATOM    894 2HB  ARG A  54     188.586 131.283  18.466  1.00  0.00           H  
ATOM    895 1HG  ARG A  54     188.999 128.975  18.790  1.00  0.00           H  
ATOM    896 2HG  ARG A  54     190.493 129.663  18.110  1.00  0.00           H  
ATOM    897 1HD  ARG A  54     191.409 129.814  20.384  1.00  0.00           H  
ATOM    898 2HD  ARG A  54     189.943 129.013  20.995  1.00  0.00           H  
ATOM    899  HE  ARG A  54     192.142 127.806  19.493  1.00  0.00           H  
ATOM    900 1HH1 ARG A  54     188.864 127.476  20.713  1.00  0.00           H  
ATOM    901 2HH1 ARG A  54     188.873 125.729  20.624  1.00  0.00           H  
ATOM    902 1HH2 ARG A  54     192.141 125.538  19.382  1.00  0.00           H  
ATOM    903 2HH2 ARG A  54     190.727 124.631  19.871  1.00  0.00           H  
ATOM    904  N   LYS A  55     190.633 132.726  16.939  1.00  0.00           N  
ATOM    905  CA  LYS A  55     191.280 132.802  15.638  1.00  0.00           C  
ATOM    906  C   LYS A  55     192.510 133.694  15.621  1.00  0.00           C  
ATOM    907  O   LYS A  55     193.492 133.391  14.946  1.00  0.00           O  
ATOM    908  CB  LYS A  55     190.280 133.290  14.590  1.00  0.00           C  
ATOM    909  CG  LYS A  55     189.192 132.284  14.241  1.00  0.00           C  
ATOM    910  CD  LYS A  55     188.217 132.854  13.222  1.00  0.00           C  
ATOM    911  CE  LYS A  55     187.142 131.842  12.856  1.00  0.00           C  
ATOM    912  NZ  LYS A  55     186.145 132.406  11.907  1.00  0.00           N  
ATOM    913  H   LYS A  55     189.684 133.114  17.040  1.00  0.00           H  
ATOM    914  HA  LYS A  55     191.609 131.796  15.376  1.00  0.00           H  
ATOM    915 1HB  LYS A  55     189.794 134.198  14.945  1.00  0.00           H  
ATOM    916 2HB  LYS A  55     190.810 133.540  13.671  1.00  0.00           H  
ATOM    917 1HG  LYS A  55     189.647 131.382  13.831  1.00  0.00           H  
ATOM    918 2HG  LYS A  55     188.644 132.014  15.144  1.00  0.00           H  
ATOM    919 1HD  LYS A  55     187.740 133.745  13.634  1.00  0.00           H  
ATOM    920 2HD  LYS A  55     188.758 133.137  12.320  1.00  0.00           H  
ATOM    921 1HE  LYS A  55     187.606 130.968  12.399  1.00  0.00           H  
ATOM    922 2HE  LYS A  55     186.623 131.519  13.758  1.00  0.00           H  
ATOM    923 1HZ  LYS A  55     185.451 131.706  11.689  1.00  0.00           H  
ATOM    924 2HZ  LYS A  55     185.695 133.207  12.328  1.00  0.00           H  
ATOM    925 3HZ  LYS A  55     186.611 132.691  11.058  1.00  0.00           H  
ATOM    926  N   GLN A  56     192.460 134.805  16.362  1.00  0.00           N  
ATOM    927  CA  GLN A  56     193.592 135.709  16.383  1.00  0.00           C  
ATOM    928  C   GLN A  56     194.677 135.305  17.373  1.00  0.00           C  
ATOM    929  O   GLN A  56     195.828 135.696  17.195  1.00  0.00           O  
ATOM    930  CB  GLN A  56     193.113 137.128  16.702  1.00  0.00           C  
ATOM    931  CG  GLN A  56     192.223 137.739  15.633  1.00  0.00           C  
ATOM    932  CD  GLN A  56     192.913 137.821  14.284  1.00  0.00           C  
ATOM    933  OE1 GLN A  56     194.024 138.344  14.170  1.00  0.00           O  
ATOM    934  NE2 GLN A  56     192.255 137.303  13.253  1.00  0.00           N  
ATOM    935  H   GLN A  56     191.598 135.047  16.856  1.00  0.00           H  
ATOM    936  HA  GLN A  56     194.050 135.694  15.396  1.00  0.00           H  
ATOM    937 1HB  GLN A  56     192.556 137.122  17.640  1.00  0.00           H  
ATOM    938 2HB  GLN A  56     193.974 137.782  16.838  1.00  0.00           H  
ATOM    939 1HG  GLN A  56     191.329 137.125  15.524  1.00  0.00           H  
ATOM    940 2HG  GLN A  56     191.948 138.749  15.938  1.00  0.00           H  
ATOM    941 1HE2 GLN A  56     192.660 137.327  12.338  1.00  0.00           H  
ATOM    942 2HE2 GLN A  56     191.356 136.888  13.390  1.00  0.00           H  
ATOM    943  N   GLY A  57     194.358 134.470  18.360  1.00  0.00           N  
ATOM    944  CA  GLY A  57     195.360 133.991  19.300  1.00  0.00           C  
ATOM    945  C   GLY A  57     195.612 134.963  20.412  1.00  0.00           C  
ATOM    946  O   GLY A  57     196.712 135.021  20.978  1.00  0.00           O  
ATOM    947  H   GLY A  57     193.387 134.207  18.523  1.00  0.00           H  
ATOM    948 1HA  GLY A  57     194.974 133.089  19.753  1.00  0.00           H  
ATOM    949 2HA  GLY A  57     196.282 133.737  18.780  1.00  0.00           H  
ATOM    950  N   VAL A  58     194.578 135.707  20.755  1.00  0.00           N  
ATOM    951  CA  VAL A  58     194.675 136.696  21.812  1.00  0.00           C  
ATOM    952  C   VAL A  58     193.561 136.515  22.823  1.00  0.00           C  
ATOM    953  O   VAL A  58     192.690 135.660  22.647  1.00  0.00           O  
ATOM    954  CB  VAL A  58     194.608 138.118  21.225  1.00  0.00           C  
ATOM    955  CG1 VAL A  58     195.771 138.356  20.273  1.00  0.00           C  
ATOM    956  CG2 VAL A  58     193.279 138.323  20.514  1.00  0.00           C  
ATOM    957  H   VAL A  58     193.706 135.519  20.246  1.00  0.00           H  
ATOM    958  HA  VAL A  58     195.634 136.580  22.332  1.00  0.00           H  
ATOM    959  HB  VAL A  58     194.703 138.841  22.035  1.00  0.00           H  
ATOM    960 1HG1 VAL A  58     195.708 139.367  19.868  1.00  0.00           H  
ATOM    961 2HG1 VAL A  58     196.711 138.240  20.812  1.00  0.00           H  
ATOM    962 3HG1 VAL A  58     195.727 137.635  19.457  1.00  0.00           H  
ATOM    963 1HG2 VAL A  58     193.238 139.331  20.102  1.00  0.00           H  
ATOM    964 2HG2 VAL A  58     193.182 137.596  19.707  1.00  0.00           H  
ATOM    965 3HG2 VAL A  58     192.462 138.188  21.224  1.00  0.00           H  
ATOM    966  N   VAL A  59     193.614 137.303  23.885  1.00  0.00           N  
ATOM    967  CA  VAL A  59     192.650 137.225  24.967  1.00  0.00           C  
ATOM    968  C   VAL A  59     191.936 138.553  25.138  1.00  0.00           C  
ATOM    969  O   VAL A  59     192.420 139.597  24.684  1.00  0.00           O  
ATOM    970  CB  VAL A  59     193.347 136.841  26.285  1.00  0.00           C  
ATOM    971  CG1 VAL A  59     193.980 135.463  26.171  1.00  0.00           C  
ATOM    972  CG2 VAL A  59     194.392 137.887  26.641  1.00  0.00           C  
ATOM    973  H   VAL A  59     194.340 138.035  23.902  1.00  0.00           H  
ATOM    974  HA  VAL A  59     191.906 136.467  24.707  1.00  0.00           H  
ATOM    975  HB  VAL A  59     192.601 136.787  27.078  1.00  0.00           H  
ATOM    976 1HG1 VAL A  59     194.469 135.207  27.112  1.00  0.00           H  
ATOM    977 2HG1 VAL A  59     193.209 134.725  25.952  1.00  0.00           H  
ATOM    978 3HG1 VAL A  59     194.719 135.467  25.370  1.00  0.00           H  
ATOM    979 1HG2 VAL A  59     194.881 137.610  27.575  1.00  0.00           H  
ATOM    980 2HG2 VAL A  59     195.135 137.945  25.846  1.00  0.00           H  
ATOM    981 3HG2 VAL A  59     193.910 138.858  26.759  1.00  0.00           H  
ATOM    982  N   ALA A  60     190.770 138.513  25.783  1.00  0.00           N  
ATOM    983  CA  ALA A  60     190.074 139.755  26.095  1.00  0.00           C  
ATOM    984  C   ALA A  60     189.080 139.545  27.235  1.00  0.00           C  
ATOM    985  O   ALA A  60     188.738 138.420  27.589  1.00  0.00           O  
ATOM    986  CB  ALA A  60     189.349 140.286  24.873  1.00  0.00           C  
ATOM    987  H   ALA A  60     190.392 137.611  26.091  1.00  0.00           H  
ATOM    988  HA  ALA A  60     190.803 140.494  26.419  1.00  0.00           H  
ATOM    989 1HB  ALA A  60     188.863 141.221  25.134  1.00  0.00           H  
ATOM    990 2HB  ALA A  60     190.082 140.450  24.085  1.00  0.00           H  
ATOM    991 3HB  ALA A  60     188.624 139.574  24.542  1.00  0.00           H  
ATOM    992  N   VAL A  61     188.590 140.653  27.792  1.00  0.00           N  
ATOM    993  CA  VAL A  61     187.627 140.513  28.900  1.00  0.00           C  
ATOM    994  C   VAL A  61     186.351 141.228  28.461  1.00  0.00           C  
ATOM    995  O   VAL A  61     186.415 142.302  27.864  1.00  0.00           O  
ATOM    996  CB  VAL A  61     188.165 141.130  30.205  1.00  0.00           C  
ATOM    997  CG1 VAL A  61     187.199 140.874  31.352  1.00  0.00           C  
ATOM    998  CG2 VAL A  61     189.539 140.559  30.519  1.00  0.00           C  
ATOM    999  H   VAL A  61     188.898 141.565  27.448  1.00  0.00           H  
ATOM   1000  HA  VAL A  61     187.391 139.463  29.040  1.00  0.00           H  
ATOM   1001  HB  VAL A  61     188.238 142.210  30.082  1.00  0.00           H  
ATOM   1002 1HG1 VAL A  61     187.595 141.317  32.267  1.00  0.00           H  
ATOM   1003 2HG1 VAL A  61     186.233 141.322  31.121  1.00  0.00           H  
ATOM   1004 3HG1 VAL A  61     187.078 139.800  31.493  1.00  0.00           H  
ATOM   1005 1HG2 VAL A  61     189.914 141.000  31.442  1.00  0.00           H  
ATOM   1006 2HG2 VAL A  61     189.466 139.478  30.636  1.00  0.00           H  
ATOM   1007 3HG2 VAL A  61     190.224 140.790  29.703  1.00  0.00           H  
ATOM   1008  N   THR A  62     185.182 140.603  28.705  1.00  0.00           N  
ATOM   1009  CA  THR A  62     183.933 141.331  28.454  1.00  0.00           C  
ATOM   1010  C   THR A  62     183.098 141.705  29.690  1.00  0.00           C  
ATOM   1011  O   THR A  62     182.584 140.835  30.414  1.00  0.00           O  
ATOM   1012  CB  THR A  62     183.045 140.513  27.498  1.00  0.00           C  
ATOM   1013  OG1 THR A  62     183.747 140.282  26.270  1.00  0.00           O  
ATOM   1014  CG2 THR A  62     181.750 141.257  27.205  1.00  0.00           C  
ATOM   1015  H   THR A  62     185.181 139.630  29.025  1.00  0.00           H  
ATOM   1016  HA  THR A  62     184.191 142.260  27.963  1.00  0.00           H  
ATOM   1017  HB  THR A  62     182.810 139.551  27.953  1.00  0.00           H  
ATOM   1018  HG1 THR A  62     183.974 139.351  26.202  1.00  0.00           H  
ATOM   1019 1HG2 THR A  62     181.135 140.664  26.529  1.00  0.00           H  
ATOM   1020 2HG2 THR A  62     181.208 141.424  28.136  1.00  0.00           H  
ATOM   1021 3HG2 THR A  62     181.978 142.215  26.742  1.00  0.00           H  
ATOM   1022  N   GLN A  63     182.955 143.023  29.901  1.00  0.00           N  
ATOM   1023  CA  GLN A  63     182.266 143.602  31.055  1.00  0.00           C  
ATOM   1024  C   GLN A  63     180.922 144.234  30.657  1.00  0.00           C  
ATOM   1025  O   GLN A  63     180.885 145.300  30.030  1.00  0.00           O  
ATOM   1026  CB  GLN A  63     183.155 144.648  31.732  1.00  0.00           C  
ATOM   1027  CG  GLN A  63     182.501 145.356  32.906  1.00  0.00           C  
ATOM   1028  CD  GLN A  63     183.481 146.216  33.682  1.00  0.00           C  
ATOM   1029  OE1 GLN A  63     184.575 146.523  33.202  1.00  0.00           O  
ATOM   1030  NE2 GLN A  63     183.093 146.610  34.890  1.00  0.00           N  
ATOM   1031  H   GLN A  63     183.380 143.640  29.201  1.00  0.00           H  
ATOM   1032  HA  GLN A  63     182.088 142.823  31.802  1.00  0.00           H  
ATOM   1033 1HB  GLN A  63     184.068 144.173  32.091  1.00  0.00           H  
ATOM   1034 2HB  GLN A  63     183.446 145.405  31.003  1.00  0.00           H  
ATOM   1035 1HG  GLN A  63     181.704 145.998  32.532  1.00  0.00           H  
ATOM   1036 2HG  GLN A  63     182.091 144.608  33.585  1.00  0.00           H  
ATOM   1037 1HE2 GLN A  63     183.697 147.180  35.449  1.00  0.00           H  
ATOM   1038 2HE2 GLN A  63     182.197 146.338  35.241  1.00  0.00           H  
ATOM   1039  N   LYS A  64     179.804 143.636  31.050  1.00  0.00           N  
ATOM   1040  CA  LYS A  64     178.494 144.114  30.590  1.00  0.00           C  
ATOM   1041  C   LYS A  64     177.642 144.593  31.770  1.00  0.00           C  
ATOM   1042  O   LYS A  64     177.559 143.901  32.790  1.00  0.00           O  
ATOM   1043  CB  LYS A  64     177.760 143.015  29.821  1.00  0.00           C  
ATOM   1044  CG  LYS A  64     177.403 141.793  30.657  1.00  0.00           C  
ATOM   1045  CD  LYS A  64     176.724 140.725  29.813  1.00  0.00           C  
ATOM   1046  CE  LYS A  64     176.213 139.579  30.674  1.00  0.00           C  
ATOM   1047  NZ  LYS A  64     175.531 138.535  29.863  1.00  0.00           N  
ATOM   1048  H   LYS A  64     179.852 142.829  31.663  1.00  0.00           H  
ATOM   1049  HA  LYS A  64     178.640 144.960  29.914  1.00  0.00           H  
ATOM   1050 1HB  LYS A  64     176.836 143.417  29.405  1.00  0.00           H  
ATOM   1051 2HB  LYS A  64     178.377 142.681  28.986  1.00  0.00           H  
ATOM   1052 1HG  LYS A  64     178.310 141.375  31.096  1.00  0.00           H  
ATOM   1053 2HG  LYS A  64     176.732 142.087  31.464  1.00  0.00           H  
ATOM   1054 1HD  LYS A  64     175.885 141.166  29.274  1.00  0.00           H  
ATOM   1055 2HD  LYS A  64     177.434 140.331  29.085  1.00  0.00           H  
ATOM   1056 1HE  LYS A  64     177.048 139.123  31.204  1.00  0.00           H  
ATOM   1057 2HE  LYS A  64     175.510 139.965  31.413  1.00  0.00           H  
ATOM   1058 1HZ  LYS A  64     175.207 137.795  30.470  1.00  0.00           H  
ATOM   1059 2HZ  LYS A  64     174.742 138.944  29.381  1.00  0.00           H  
ATOM   1060 3HZ  LYS A  64     176.178 138.156  29.187  1.00  0.00           H  
ATOM   1061  N   HIS A  65     177.007 145.764  31.639  1.00  0.00           N  
ATOM   1062  CA  HIS A  65     176.062 146.266  32.631  1.00  0.00           C  
ATOM   1063  C   HIS A  65     175.063 147.266  32.043  1.00  0.00           C  
ATOM   1064  O   HIS A  65     175.448 148.175  31.298  1.00  0.00           O  
ATOM   1065  CB  HIS A  65     176.814 146.921  33.794  1.00  0.00           C  
ATOM   1066  CG  HIS A  65     175.923 147.376  34.907  1.00  0.00           C  
ATOM   1067  ND1 HIS A  65     175.323 146.496  35.785  1.00  0.00           N  
ATOM   1068  CD2 HIS A  65     175.527 148.613  35.285  1.00  0.00           C  
ATOM   1069  CE1 HIS A  65     174.598 147.176  36.656  1.00  0.00           C  
ATOM   1070  NE2 HIS A  65     174.705 148.462  36.374  1.00  0.00           N  
ATOM   1071  H   HIS A  65     177.206 146.371  30.837  1.00  0.00           H  
ATOM   1072  HA  HIS A  65     175.498 145.434  33.055  1.00  0.00           H  
ATOM   1073 1HB  HIS A  65     177.539 146.216  34.202  1.00  0.00           H  
ATOM   1074 2HB  HIS A  65     177.369 147.785  33.427  1.00  0.00           H  
ATOM   1075  HD2 HIS A  65     175.809 149.555  34.813  1.00  0.00           H  
ATOM   1076  HE1 HIS A  65     174.012 146.749  37.470  1.00  0.00           H  
ATOM   1077  HE2 HIS A  65     174.257 149.216  36.875  1.00  0.00           H  
ATOM   1078  N   GLY A  66     173.789 147.149  32.383  1.00  0.00           N  
ATOM   1079  CA  GLY A  66     172.813 148.033  31.750  1.00  0.00           C  
ATOM   1080  C   GLY A  66     172.806 147.814  30.240  1.00  0.00           C  
ATOM   1081  O   GLY A  66     172.610 146.686  29.783  1.00  0.00           O  
ATOM   1082  H   GLY A  66     173.498 146.428  33.031  1.00  0.00           H  
ATOM   1083 1HA  GLY A  66     171.821 147.835  32.155  1.00  0.00           H  
ATOM   1084 2HA  GLY A  66     173.055 149.070  31.977  1.00  0.00           H  
ATOM   1085  N   ASP A  67     172.982 148.904  29.466  1.00  0.00           N  
ATOM   1086  CA  ASP A  67     172.996 148.847  28.000  1.00  0.00           C  
ATOM   1087  C   ASP A  67     174.407 149.024  27.429  1.00  0.00           C  
ATOM   1088  O   ASP A  67     174.587 149.244  26.221  1.00  0.00           O  
ATOM   1089  CB  ASP A  67     172.107 149.937  27.400  1.00  0.00           C  
ATOM   1090  CG  ASP A  67     172.601 151.353  27.743  1.00  0.00           C  
ATOM   1091  OD1 ASP A  67     173.524 151.488  28.555  1.00  0.00           O  
ATOM   1092  OD2 ASP A  67     172.088 152.286  27.164  1.00  0.00           O  
ATOM   1093  H   ASP A  67     173.156 149.808  29.901  1.00  0.00           H  
ATOM   1094  HA  ASP A  67     172.607 147.885  27.687  1.00  0.00           H  
ATOM   1095 1HB  ASP A  67     172.076 149.817  26.313  1.00  0.00           H  
ATOM   1096 2HB  ASP A  67     171.088 149.821  27.768  1.00  0.00           H  
ATOM   1097  N   THR A  68     175.418 148.939  28.285  1.00  0.00           N  
ATOM   1098  CA  THR A  68     176.765 149.213  27.835  1.00  0.00           C  
ATOM   1099  C   THR A  68     177.713 148.056  28.079  1.00  0.00           C  
ATOM   1100  O   THR A  68     177.776 147.472  29.169  1.00  0.00           O  
ATOM   1101  CB  THR A  68     177.275 150.514  28.489  1.00  0.00           C  
ATOM   1102  OG1 THR A  68     176.389 151.603  28.110  1.00  0.00           O  
ATOM   1103  CG2 THR A  68     178.724 150.840  28.022  1.00  0.00           C  
ATOM   1104  H   THR A  68     175.257 148.716  29.271  1.00  0.00           H  
ATOM   1105  HA  THR A  68     176.732 149.384  26.766  1.00  0.00           H  
ATOM   1106  HB  THR A  68     177.254 150.402  29.575  1.00  0.00           H  
ATOM   1107  HG1 THR A  68     175.493 151.482  28.554  1.00  0.00           H  
ATOM   1108 1HG2 THR A  68     179.053 151.765  28.486  1.00  0.00           H  
ATOM   1109 2HG2 THR A  68     179.400 150.036  28.307  1.00  0.00           H  
ATOM   1110 3HG2 THR A  68     178.740 150.955  26.942  1.00  0.00           H  
ATOM   1111  N   VAL A  69     178.458 147.711  27.039  1.00  0.00           N  
ATOM   1112  CA  VAL A  69     179.423 146.626  27.148  1.00  0.00           C  
ATOM   1113  C   VAL A  69     180.830 147.075  26.803  1.00  0.00           C  
ATOM   1114  O   VAL A  69     181.074 147.686  25.756  1.00  0.00           O  
ATOM   1115  CB  VAL A  69     179.023 145.467  26.216  1.00  0.00           C  
ATOM   1116  CG1 VAL A  69     180.065 144.359  26.266  1.00  0.00           C  
ATOM   1117  CG2 VAL A  69     177.653 144.936  26.609  1.00  0.00           C  
ATOM   1118  H   VAL A  69     178.337 148.251  26.171  1.00  0.00           H  
ATOM   1119  HA  VAL A  69     179.435 146.285  28.182  1.00  0.00           H  
ATOM   1120  HB  VAL A  69     178.991 145.832  25.189  1.00  0.00           H  
ATOM   1121 1HG1 VAL A  69     179.766 143.548  25.601  1.00  0.00           H  
ATOM   1122 2HG1 VAL A  69     181.030 144.753  25.946  1.00  0.00           H  
ATOM   1123 3HG1 VAL A  69     180.146 143.981  27.284  1.00  0.00           H  
ATOM   1124 1HG2 VAL A  69     177.376 144.117  25.946  1.00  0.00           H  
ATOM   1125 2HG2 VAL A  69     177.683 144.576  27.638  1.00  0.00           H  
ATOM   1126 3HG2 VAL A  69     176.916 145.735  26.526  1.00  0.00           H  
ATOM   1127  N   THR A  70     181.766 146.759  27.688  1.00  0.00           N  
ATOM   1128  CA  THR A  70     183.171 147.068  27.446  1.00  0.00           C  
ATOM   1129  C   THR A  70     183.972 145.803  27.231  1.00  0.00           C  
ATOM   1130  O   THR A  70     183.903 144.851  28.009  1.00  0.00           O  
ATOM   1131  CB  THR A  70     183.777 147.870  28.612  1.00  0.00           C  
ATOM   1132  OG1 THR A  70     183.068 149.107  28.764  1.00  0.00           O  
ATOM   1133  CG2 THR A  70     185.247 148.161  28.351  1.00  0.00           C  
ATOM   1134  H   THR A  70     181.463 146.279  28.544  1.00  0.00           H  
ATOM   1135  HA  THR A  70     183.244 147.665  26.541  1.00  0.00           H  
ATOM   1136  HB  THR A  70     183.683 147.298  29.535  1.00  0.00           H  
ATOM   1137  HG1 THR A  70     182.200 148.934  29.136  1.00  0.00           H  
ATOM   1138 1HG2 THR A  70     185.659 148.728  29.186  1.00  0.00           H  
ATOM   1139 2HG2 THR A  70     185.790 147.222  28.247  1.00  0.00           H  
ATOM   1140 3HG2 THR A  70     185.346 148.741  27.434  1.00  0.00           H  
ATOM   1141  N   ILE A  71     184.753 145.804  26.161  1.00  0.00           N  
ATOM   1142  CA  ILE A  71     185.646 144.693  25.870  1.00  0.00           C  
ATOM   1143  C   ILE A  71     187.096 145.124  25.994  1.00  0.00           C  
ATOM   1144  O   ILE A  71     187.515 146.086  25.371  1.00  0.00           O  
ATOM   1145  CB  ILE A  71     185.392 144.133  24.458  1.00  0.00           C  
ATOM   1146  CG1 ILE A  71     183.954 143.624  24.336  1.00  0.00           C  
ATOM   1147  CG2 ILE A  71     186.382 143.023  24.140  1.00  0.00           C  
ATOM   1148  CD1 ILE A  71     183.006 144.617  23.702  1.00  0.00           C  
ATOM   1149  H   ILE A  71     184.702 146.605  25.539  1.00  0.00           H  
ATOM   1150  HA  ILE A  71     185.458 143.878  26.558  1.00  0.00           H  
ATOM   1151  HB  ILE A  71     185.508 144.931  23.725  1.00  0.00           H  
ATOM   1152 1HG1 ILE A  71     183.940 142.712  23.742  1.00  0.00           H  
ATOM   1153 2HG1 ILE A  71     183.571 143.374  25.326  1.00  0.00           H  
ATOM   1154 1HG2 ILE A  71     186.188 142.639  23.139  1.00  0.00           H  
ATOM   1155 2HG2 ILE A  71     187.397 143.416  24.188  1.00  0.00           H  
ATOM   1156 3HG2 ILE A  71     186.271 142.217  24.866  1.00  0.00           H  
ATOM   1157 1HD1 ILE A  71     182.007 144.185  23.651  1.00  0.00           H  
ATOM   1158 2HD1 ILE A  71     182.978 145.527  24.302  1.00  0.00           H  
ATOM   1159 3HD1 ILE A  71     183.350 144.856  22.697  1.00  0.00           H  
ATOM   1160  N   TYR A  72     187.888 144.396  26.764  1.00  0.00           N  
ATOM   1161  CA  TYR A  72     189.264 144.840  26.867  1.00  0.00           C  
ATOM   1162  C   TYR A  72     190.086 143.905  26.024  1.00  0.00           C  
ATOM   1163  O   TYR A  72     190.250 142.715  26.335  1.00  0.00           O  
ATOM   1164  CB  TYR A  72     189.751 144.851  28.318  1.00  0.00           C  
ATOM   1165  CG  TYR A  72     188.870 145.652  29.251  1.00  0.00           C  
ATOM   1166  CD1 TYR A  72     187.708 145.091  29.760  1.00  0.00           C  
ATOM   1167  CD2 TYR A  72     189.223 146.948  29.597  1.00  0.00           C  
ATOM   1168  CE1 TYR A  72     186.904 145.822  30.612  1.00  0.00           C  
ATOM   1169  CE2 TYR A  72     188.419 147.679  30.450  1.00  0.00           C  
ATOM   1170  CZ  TYR A  72     187.264 147.120  30.956  1.00  0.00           C  
ATOM   1171  OH  TYR A  72     186.462 147.848  31.805  1.00  0.00           O  
ATOM   1172  H   TYR A  72     187.526 143.563  27.235  1.00  0.00           H  
ATOM   1173  HA  TYR A  72     189.363 145.832  26.428  1.00  0.00           H  
ATOM   1174 1HB  TYR A  72     189.803 143.828  28.693  1.00  0.00           H  
ATOM   1175 2HB  TYR A  72     190.757 145.268  28.359  1.00  0.00           H  
ATOM   1176  HD1 TYR A  72     187.431 144.072  29.487  1.00  0.00           H  
ATOM   1177  HD2 TYR A  72     190.136 147.389  29.197  1.00  0.00           H  
ATOM   1178  HE1 TYR A  72     185.991 145.381  31.012  1.00  0.00           H  
ATOM   1179  HE2 TYR A  72     188.697 148.698  30.721  1.00  0.00           H  
ATOM   1180  HH  TYR A  72     185.785 147.276  32.174  1.00  0.00           H  
ATOM   1181  N   VAL A  73     190.544 144.462  24.919  1.00  0.00           N  
ATOM   1182  CA  VAL A  73     191.210 143.777  23.842  1.00  0.00           C  
ATOM   1183  C   VAL A  73     192.680 143.926  24.020  1.00  0.00           C  
ATOM   1184  O   VAL A  73     193.194 145.042  24.161  1.00  0.00           O  
ATOM   1185  CB  VAL A  73     190.791 144.348  22.474  1.00  0.00           C  
ATOM   1186  CG1 VAL A  73     191.564 143.668  21.354  1.00  0.00           C  
ATOM   1187  CG2 VAL A  73     189.293 144.176  22.278  1.00  0.00           C  
ATOM   1188  H   VAL A  73     190.437 145.478  24.842  1.00  0.00           H  
ATOM   1189  HA  VAL A  73     190.956 142.714  23.888  1.00  0.00           H  
ATOM   1190  HB  VAL A  73     191.043 145.408  22.441  1.00  0.00           H  
ATOM   1191 1HG1 VAL A  73     191.255 144.084  20.394  1.00  0.00           H  
ATOM   1192 2HG1 VAL A  73     192.631 143.835  21.494  1.00  0.00           H  
ATOM   1193 3HG1 VAL A  73     191.358 142.598  21.367  1.00  0.00           H  
ATOM   1194 1HG2 VAL A  73     189.003 144.582  21.310  1.00  0.00           H  
ATOM   1195 2HG2 VAL A  73     189.040 143.116  22.318  1.00  0.00           H  
ATOM   1196 3HG2 VAL A  73     188.759 144.705  23.068  1.00  0.00           H  
ATOM   1197  N   THR A  74     193.380 142.810  24.035  1.00  0.00           N  
ATOM   1198  CA  THR A  74     194.789 143.000  24.086  1.00  0.00           C  
ATOM   1199  C   THR A  74     195.654 142.208  23.136  1.00  0.00           C  
ATOM   1200  O   THR A  74     195.236 141.203  22.548  1.00  0.00           O  
ATOM   1201  CB  THR A  74     195.272 142.720  25.521  1.00  0.00           C  
ATOM   1202  OG1 THR A  74     195.131 141.324  25.812  1.00  0.00           O  
ATOM   1203  CG2 THR A  74     194.460 143.527  26.523  1.00  0.00           C  
ATOM   1204  H   THR A  74     192.933 141.888  24.119  1.00  0.00           H  
ATOM   1205  HA  THR A  74     195.000 144.051  23.895  1.00  0.00           H  
ATOM   1206  HB  THR A  74     196.323 142.992  25.611  1.00  0.00           H  
ATOM   1207  HG1 THR A  74     195.604 141.117  26.622  1.00  0.00           H  
ATOM   1208 1HG2 THR A  74     194.815 143.317  27.532  1.00  0.00           H  
ATOM   1209 2HG2 THR A  74     194.574 144.590  26.312  1.00  0.00           H  
ATOM   1210 3HG2 THR A  74     193.409 143.252  26.445  1.00  0.00           H  
ATOM   1211  N   GLU A  75     196.911 142.628  23.089  1.00  0.00           N  
ATOM   1212  CA  GLU A  75     197.978 142.001  22.345  1.00  0.00           C  
ATOM   1213  C   GLU A  75     199.286 142.117  23.085  1.00  0.00           C  
ATOM   1214  O   GLU A  75     199.699 141.170  23.753  1.00  0.00           O  
ATOM   1215  OXT GLU A  75     200.062 142.932  22.596  1.00  0.00           O  
ATOM   1216  CB  GLU A  75     198.085 142.681  20.984  1.00  0.00           C  
ATOM   1217  CG  GLU A  75     199.056 142.092  20.014  1.00  0.00           C  
ATOM   1218  CD  GLU A  75     199.012 142.706  18.640  1.00  0.00           C  
ATOM   1219  OE1 GLU A  75     198.928 143.921  18.463  1.00  0.00           O  
ATOM   1220  OE2 GLU A  75     198.980 141.905  17.724  1.00  0.00           O  
ATOM   1221  H   GLU A  75     197.126 143.466  23.601  1.00  0.00           H  
ATOM   1222  HA  GLU A  75     197.777 140.955  22.212  1.00  0.00           H  
ATOM   1223 1HB  GLU A  75     197.114 142.660  20.511  1.00  0.00           H  
ATOM   1224 2HB  GLU A  75     198.377 143.717  21.140  1.00  0.00           H  
ATOM   1225 1HG  GLU A  75     200.070 142.196  20.359  1.00  0.00           H  
ATOM   1226 2HG  GLU A  75     198.848 141.061  19.970  1.00  0.00           H  
TER                                                                             
ATOM   1228  N   SER B  76     177.939 141.159  34.500  1.00  0.00           N  
ATOM   1229  CA  SER B  76     179.131 140.583  35.110  1.00  0.00           C  
ATOM   1230  C   SER B  76     180.324 140.658  34.166  1.00  0.00           C  
ATOM   1231  O   SER B  76     180.206 141.140  33.039  1.00  0.00           O  
ATOM   1232  CB  SER B  76     178.873 139.140  35.500  1.00  0.00           C  
ATOM   1233  OG  SER B  76     178.623 138.352  34.369  1.00  0.00           O  
ATOM   1234 1H   SER B  76     177.173 141.096  35.142  1.00  0.00           H  
ATOM   1235 2H   SER B  76     178.109 142.119  34.277  1.00  0.00           H  
ATOM   1236 3H   SER B  76     177.716 140.658  33.665  1.00  0.00           H  
ATOM   1237  HA  SER B  76     179.370 141.152  36.009  1.00  0.00           H  
ATOM   1238 1HB  SER B  76     179.738 138.748  36.036  1.00  0.00           H  
ATOM   1239 2HB  SER B  76     178.020 139.094  36.176  1.00  0.00           H  
ATOM   1240  HG  SER B  76     178.427 137.472  34.699  1.00  0.00           H  
ATOM   1241  N   VAL B  77     181.475 140.178  34.628  1.00  0.00           N  
ATOM   1242  CA  VAL B  77     182.691 140.215  33.825  1.00  0.00           C  
ATOM   1243  C   VAL B  77     183.105 138.815  33.388  1.00  0.00           C  
ATOM   1244  O   VAL B  77     183.339 137.939  34.222  1.00  0.00           O  
ATOM   1245  CB  VAL B  77     183.839 140.860  34.624  1.00  0.00           C  
ATOM   1246  CG1 VAL B  77     185.122 140.864  33.805  1.00  0.00           C  
ATOM   1247  CG2 VAL B  77     183.455 142.275  35.030  1.00  0.00           C  
ATOM   1248  H   VAL B  77     181.509 139.782  35.555  1.00  0.00           H  
ATOM   1249  HA  VAL B  77     182.502 140.816  32.936  1.00  0.00           H  
ATOM   1250  HB  VAL B  77     184.029 140.264  35.516  1.00  0.00           H  
ATOM   1251 1HG1 VAL B  77     185.922 141.324  34.385  1.00  0.00           H  
ATOM   1252 2HG1 VAL B  77     185.397 139.839  33.556  1.00  0.00           H  
ATOM   1253 3HG1 VAL B  77     184.966 141.432  32.888  1.00  0.00           H  
ATOM   1254 1HG2 VAL B  77     184.271 142.725  35.595  1.00  0.00           H  
ATOM   1255 2HG2 VAL B  77     183.260 142.870  34.138  1.00  0.00           H  
ATOM   1256 3HG2 VAL B  77     182.559 142.245  35.650  1.00  0.00           H  
ATOM   1257  N   GLU B  78     183.191 138.610  32.080  1.00  0.00           N  
ATOM   1258  CA  GLU B  78     183.611 137.323  31.536  1.00  0.00           C  
ATOM   1259  C   GLU B  78     184.990 137.417  30.900  1.00  0.00           C  
ATOM   1260  O   GLU B  78     185.218 138.234  30.007  1.00  0.00           O  
ATOM   1261  CB  GLU B  78     182.597 136.823  30.505  1.00  0.00           C  
ATOM   1262  CG  GLU B  78     182.940 135.473  29.890  1.00  0.00           C  
ATOM   1263  CD  GLU B  78     181.838 134.927  29.025  1.00  0.00           C  
ATOM   1264  OE1 GLU B  78     180.786 134.641  29.546  1.00  0.00           O  
ATOM   1265  OE2 GLU B  78     182.047 134.796  27.842  1.00  0.00           O  
ATOM   1266  H   GLU B  78     182.958 139.359  31.444  1.00  0.00           H  
ATOM   1267  HA  GLU B  78     183.654 136.601  32.353  1.00  0.00           H  
ATOM   1268 1HB  GLU B  78     181.616 136.738  30.971  1.00  0.00           H  
ATOM   1269 2HB  GLU B  78     182.514 137.547  29.695  1.00  0.00           H  
ATOM   1270 1HG  GLU B  78     183.841 135.578  29.286  1.00  0.00           H  
ATOM   1271 2HG  GLU B  78     183.152 134.765  30.690  1.00  0.00           H  
ATOM   1272  N   PHE B  79     185.904 136.567  31.354  1.00  0.00           N  
ATOM   1273  CA  PHE B  79     187.250 136.517  30.796  1.00  0.00           C  
ATOM   1274  C   PHE B  79     187.343 135.494  29.671  1.00  0.00           C  
ATOM   1275  O   PHE B  79     187.028 134.321  29.866  1.00  0.00           O  
ATOM   1276  CB  PHE B  79     188.268 136.178  31.886  1.00  0.00           C  
ATOM   1277  CG  PHE B  79     188.434 137.259  32.918  1.00  0.00           C  
ATOM   1278  CD1 PHE B  79     187.519 137.398  33.950  1.00  0.00           C  
ATOM   1279  CD2 PHE B  79     189.505 138.138  32.856  1.00  0.00           C  
ATOM   1280  CE1 PHE B  79     187.671 138.392  34.899  1.00  0.00           C  
ATOM   1281  CE2 PHE B  79     189.660 139.130  33.804  1.00  0.00           C  
ATOM   1282  CZ  PHE B  79     188.740 139.257  34.827  1.00  0.00           C  
ATOM   1283  H   PHE B  79     185.656 135.931  32.098  1.00  0.00           H  
ATOM   1284  HA  PHE B  79     187.492 137.497  30.386  1.00  0.00           H  
ATOM   1285 1HB  PHE B  79     187.964 135.266  32.397  1.00  0.00           H  
ATOM   1286 2HB  PHE B  79     189.239 135.990  31.431  1.00  0.00           H  
ATOM   1287  HD1 PHE B  79     186.673 136.713  34.009  1.00  0.00           H  
ATOM   1288  HD2 PHE B  79     190.231 138.038  32.048  1.00  0.00           H  
ATOM   1289  HE1 PHE B  79     186.944 138.489  35.705  1.00  0.00           H  
ATOM   1290  HE2 PHE B  79     190.506 139.815  33.745  1.00  0.00           H  
ATOM   1291  HZ  PHE B  79     188.860 140.041  35.573  1.00  0.00           H  
ATOM   1292  N   HIS B  80     187.769 135.945  28.497  1.00  0.00           N  
ATOM   1293  CA  HIS B  80     187.882 135.069  27.337  1.00  0.00           C  
ATOM   1294  C   HIS B  80     189.304 134.547  27.176  1.00  0.00           C  
ATOM   1295  O   HIS B  80     190.189 135.261  26.704  1.00  0.00           O  
ATOM   1296  CB  HIS B  80     187.453 135.801  26.062  1.00  0.00           C  
ATOM   1297  CG  HIS B  80     186.043 136.304  26.102  1.00  0.00           C  
ATOM   1298  ND1 HIS B  80     184.975 135.559  25.649  1.00  0.00           N  
ATOM   1299  CD2 HIS B  80     185.527 137.476  26.540  1.00  0.00           C  
ATOM   1300  CE1 HIS B  80     183.861 136.252  25.808  1.00  0.00           C  
ATOM   1301  NE2 HIS B  80     184.168 137.418  26.345  1.00  0.00           N  
ATOM   1302  H   HIS B  80     188.030 136.917  28.405  1.00  0.00           H  
ATOM   1303  HA  HIS B  80     187.222 134.213  27.483  1.00  0.00           H  
ATOM   1304 1HB  HIS B  80     188.114 136.652  25.891  1.00  0.00           H  
ATOM   1305 2HB  HIS B  80     187.552 135.133  25.207  1.00  0.00           H  
ATOM   1306  HD1 HIS B  80     185.008 134.612  25.329  1.00  0.00           H  
ATOM   1307  HD2 HIS B  80     185.978 138.367  26.977  1.00  0.00           H  
ATOM   1308  HE1 HIS B  80     182.899 135.834  25.509  1.00  0.00           H  
ATOM   1309  N   ILE B  81     189.523 133.302  27.584  1.00  0.00           N  
ATOM   1310  CA  ILE B  81     190.855 132.710  27.556  1.00  0.00           C  
ATOM   1311  C   ILE B  81     190.921 131.550  26.570  1.00  0.00           C  
ATOM   1312  O   ILE B  81     190.249 130.535  26.747  1.00  0.00           O  
ATOM   1313  CB  ILE B  81     191.267 132.219  28.956  1.00  0.00           C  
ATOM   1314  CG1 ILE B  81     191.163 133.358  29.974  1.00  0.00           C  
ATOM   1315  CG2 ILE B  81     192.679 131.654  28.928  1.00  0.00           C  
ATOM   1316  CD1 ILE B  81     191.156 132.894  31.412  1.00  0.00           C  
ATOM   1317  H   ILE B  81     188.754 132.755  27.944  1.00  0.00           H  
ATOM   1318  HA  ILE B  81     191.566 133.471  27.235  1.00  0.00           H  
ATOM   1319  HB  ILE B  81     190.581 131.439  29.285  1.00  0.00           H  
ATOM   1320 1HG1 ILE B  81     192.000 134.043  29.840  1.00  0.00           H  
ATOM   1321 2HG1 ILE B  81     190.248 133.923  29.795  1.00  0.00           H  
ATOM   1322 1HG2 ILE B  81     192.954 131.312  29.925  1.00  0.00           H  
ATOM   1323 2HG2 ILE B  81     192.721 130.816  28.233  1.00  0.00           H  
ATOM   1324 3HG2 ILE B  81     193.374 132.429  28.605  1.00  0.00           H  
ATOM   1325 1HD1 ILE B  81     191.080 133.757  32.073  1.00  0.00           H  
ATOM   1326 2HD1 ILE B  81     190.304 132.233  31.578  1.00  0.00           H  
ATOM   1327 3HD1 ILE B  81     192.079 132.356  31.625  1.00  0.00           H  
ATOM   1328  N   VAL B  82     191.735 131.698  25.532  1.00  0.00           N  
ATOM   1329  CA  VAL B  82     191.708 130.758  24.417  1.00  0.00           C  
ATOM   1330  C   VAL B  82     193.090 130.170  24.160  1.00  0.00           C  
ATOM   1331  O   VAL B  82     194.099 130.735  24.581  1.00  0.00           O  
ATOM   1332  CB  VAL B  82     191.204 131.458  23.140  1.00  0.00           C  
ATOM   1333  CG1 VAL B  82     189.783 131.964  23.336  1.00  0.00           C  
ATOM   1334  CG2 VAL B  82     192.139 132.600  22.774  1.00  0.00           C  
ATOM   1335  H   VAL B  82     192.385 132.472  25.511  1.00  0.00           H  
ATOM   1336  HA  VAL B  82     191.036 129.939  24.672  1.00  0.00           H  
ATOM   1337  HB  VAL B  82     191.178 130.733  22.326  1.00  0.00           H  
ATOM   1338 1HG1 VAL B  82     189.443 132.456  22.423  1.00  0.00           H  
ATOM   1339 2HG1 VAL B  82     189.126 131.125  23.561  1.00  0.00           H  
ATOM   1340 3HG1 VAL B  82     189.761 132.677  24.160  1.00  0.00           H  
ATOM   1341 1HG2 VAL B  82     191.777 133.090  21.870  1.00  0.00           H  
ATOM   1342 2HG2 VAL B  82     192.169 133.322  23.590  1.00  0.00           H  
ATOM   1343 3HG2 VAL B  82     193.141 132.209  22.598  1.00  0.00           H  
ATOM   1344  N   ASN B  83     193.123 129.038  23.460  1.00  0.00           N  
ATOM   1345  CA  ASN B  83     194.375 128.390  23.087  1.00  0.00           C  
ATOM   1346  C   ASN B  83     195.264 128.171  24.304  1.00  0.00           C  
ATOM   1347  O   ASN B  83     196.452 128.494  24.280  1.00  0.00           O  
ATOM   1348  CB  ASN B  83     195.103 129.202  22.031  1.00  0.00           C  
ATOM   1349  CG  ASN B  83     194.331 129.303  20.745  1.00  0.00           C  
ATOM   1350  OD1 ASN B  83     193.895 128.290  20.187  1.00  0.00           O  
ATOM   1351  ND2 ASN B  83     194.153 130.507  20.265  1.00  0.00           N  
ATOM   1352  H   ASN B  83     192.252 128.616  23.175  1.00  0.00           H  
ATOM   1353  HA  ASN B  83     194.146 127.408  22.673  1.00  0.00           H  
ATOM   1354 1HB  ASN B  83     195.290 130.207  22.410  1.00  0.00           H  
ATOM   1355 2HB  ASN B  83     196.071 128.745  21.825  1.00  0.00           H  
ATOM   1356 1HD2 ASN B  83     193.647 130.635  19.411  1.00  0.00           H  
ATOM   1357 2HD2 ASN B  83     194.523 131.299  20.750  1.00  0.00           H  
ATOM   1358  N   ILE B  84     194.686 127.615  25.365  1.00  0.00           N  
ATOM   1359  CA  ILE B  84     195.377 127.540  26.646  1.00  0.00           C  
ATOM   1360  C   ILE B  84     195.491 126.099  27.126  1.00  0.00           C  
ATOM   1361  O   ILE B  84     194.561 125.307  26.981  1.00  0.00           O  
ATOM   1362  CB  ILE B  84     194.651 128.381  27.713  1.00  0.00           C  
ATOM   1363  CG1 ILE B  84     195.443 128.381  29.023  1.00  0.00           C  
ATOM   1364  CG2 ILE B  84     193.243 127.852  27.939  1.00  0.00           C  
ATOM   1365  CD1 ILE B  84     194.986 129.428  30.013  1.00  0.00           C  
ATOM   1366  H   ILE B  84     193.746 127.256  25.279  1.00  0.00           H  
ATOM   1367  HA  ILE B  84     196.385 127.940  26.521  1.00  0.00           H  
ATOM   1368  HB  ILE B  84     194.591 129.416  27.380  1.00  0.00           H  
ATOM   1369 1HG1 ILE B  84     195.362 127.404  29.497  1.00  0.00           H  
ATOM   1370 2HG1 ILE B  84     196.499 128.553  28.810  1.00  0.00           H  
ATOM   1371 1HG2 ILE B  84     192.745 128.457  28.696  1.00  0.00           H  
ATOM   1372 2HG2 ILE B  84     192.682 127.903  27.007  1.00  0.00           H  
ATOM   1373 3HG2 ILE B  84     193.293 126.817  28.277  1.00  0.00           H  
ATOM   1374 1HD1 ILE B  84     195.595 129.366  30.915  1.00  0.00           H  
ATOM   1375 2HD1 ILE B  84     195.092 130.419  29.570  1.00  0.00           H  
ATOM   1376 3HD1 ILE B  84     193.941 129.254  30.268  1.00  0.00           H  
ATOM   1377  N   SER B  85     196.643 125.769  27.711  1.00  0.00           N  
ATOM   1378  CA  SER B  85     196.893 124.439  28.255  1.00  0.00           C  
ATOM   1379  C   SER B  85     196.332 124.306  29.666  1.00  0.00           C  
ATOM   1380  O   SER B  85     195.979 125.306  30.292  1.00  0.00           O  
ATOM   1381  CB  SER B  85     198.381 124.151  28.264  1.00  0.00           C  
ATOM   1382  OG  SER B  85     199.048 124.976  29.179  1.00  0.00           O  
ATOM   1383  H   SER B  85     197.370 126.467  27.783  1.00  0.00           H  
ATOM   1384  HA  SER B  85     196.398 123.706  27.618  1.00  0.00           H  
ATOM   1385 1HB  SER B  85     198.547 123.106  28.524  1.00  0.00           H  
ATOM   1386 2HB  SER B  85     198.788 124.307  27.266  1.00  0.00           H  
ATOM   1387  HG  SER B  85     199.142 125.828  28.747  1.00  0.00           H  
ATOM   1388  N   GLU B  86     196.261 123.075  30.165  1.00  0.00           N  
ATOM   1389  CA  GLU B  86     195.686 122.817  31.481  1.00  0.00           C  
ATOM   1390  C   GLU B  86     196.526 123.451  32.582  1.00  0.00           C  
ATOM   1391  O   GLU B  86     195.983 123.995  33.543  1.00  0.00           O  
ATOM   1392  CB  GLU B  86     195.562 121.311  31.723  1.00  0.00           C  
ATOM   1393  CG  GLU B  86     195.028 120.938  33.099  1.00  0.00           C  
ATOM   1394  CD  GLU B  86     193.620 121.409  33.327  1.00  0.00           C  
ATOM   1395  OE1 GLU B  86     192.913 121.599  32.367  1.00  0.00           O  
ATOM   1396  OE2 GLU B  86     193.250 121.582  34.465  1.00  0.00           O  
ATOM   1397  H   GLU B  86     196.605 122.300  29.618  1.00  0.00           H  
ATOM   1398  HA  GLU B  86     194.690 123.260  31.516  1.00  0.00           H  
ATOM   1399 1HB  GLU B  86     194.898 120.875  30.977  1.00  0.00           H  
ATOM   1400 2HB  GLU B  86     196.540 120.842  31.605  1.00  0.00           H  
ATOM   1401 1HG  GLU B  86     195.059 119.854  33.207  1.00  0.00           H  
ATOM   1402 2HG  GLU B  86     195.678 121.369  33.858  1.00  0.00           H  
ATOM   1403  N   GLU B  87     197.845 123.386  32.438  1.00  0.00           N  
ATOM   1404  CA  GLU B  87     198.738 123.948  33.444  1.00  0.00           C  
ATOM   1405  C   GLU B  87     198.575 125.458  33.542  1.00  0.00           C  
ATOM   1406  O   GLU B  87     198.586 126.031  34.632  1.00  0.00           O  
ATOM   1407  CB  GLU B  87     200.193 123.604  33.118  1.00  0.00           C  
ATOM   1408  CG  GLU B  87     200.520 122.119  33.196  1.00  0.00           C  
ATOM   1409  CD  GLU B  87     200.057 121.354  31.988  1.00  0.00           C  
ATOM   1410  OE1 GLU B  87     199.576 121.969  31.067  1.00  0.00           O  
ATOM   1411  OE2 GLU B  87     200.186 120.152  31.985  1.00  0.00           O  
ATOM   1412  H   GLU B  87     198.237 122.955  31.612  1.00  0.00           H  
ATOM   1413  HA  GLU B  87     198.485 123.515  34.412  1.00  0.00           H  
ATOM   1414 1HB  GLU B  87     200.431 123.946  32.111  1.00  0.00           H  
ATOM   1415 2HB  GLU B  87     200.854 124.128  33.808  1.00  0.00           H  
ATOM   1416 1HG  GLU B  87     201.598 122.000  33.297  1.00  0.00           H  
ATOM   1417 2HG  GLU B  87     200.051 121.701  34.086  1.00  0.00           H  
ATOM   1418  N   GLN B  88     198.412 126.096  32.389  1.00  0.00           N  
ATOM   1419  CA  GLN B  88     198.177 127.534  32.328  1.00  0.00           C  
ATOM   1420  C   GLN B  88     196.819 127.896  32.917  1.00  0.00           C  
ATOM   1421  O   GLN B  88     196.689 128.901  33.615  1.00  0.00           O  
ATOM   1422  CB  GLN B  88     198.269 128.031  30.884  1.00  0.00           C  
ATOM   1423  CG  GLN B  88     199.678 128.035  30.315  1.00  0.00           C  
ATOM   1424  CD  GLN B  88     199.694 128.209  28.808  1.00  0.00           C  
ATOM   1425  OE1 GLN B  88     199.027 127.471  28.078  1.00  0.00           O  
ATOM   1426  NE2 GLN B  88     200.457 129.187  28.333  1.00  0.00           N  
ATOM   1427  H   GLN B  88     198.448 125.566  31.530  1.00  0.00           H  
ATOM   1428  HA  GLN B  88     198.944 128.034  32.919  1.00  0.00           H  
ATOM   1429 1HB  GLN B  88     197.650 127.405  30.242  1.00  0.00           H  
ATOM   1430 2HB  GLN B  88     197.880 129.048  30.824  1.00  0.00           H  
ATOM   1431 1HG  GLN B  88     200.236 128.860  30.760  1.00  0.00           H  
ATOM   1432 2HG  GLN B  88     200.158 127.087  30.556  1.00  0.00           H  
ATOM   1433 1HE2 GLN B  88     200.508 129.349  27.348  1.00  0.00           H  
ATOM   1434 2HE2 GLN B  88     200.984 129.761  28.962  1.00  0.00           H  
ATOM   1435  N   ARG B  89     195.810 127.069  32.640  1.00  0.00           N  
ATOM   1436  CA  ARG B  89     194.473 127.299  33.176  1.00  0.00           C  
ATOM   1437  C   ARG B  89     194.487 127.311  34.701  1.00  0.00           C  
ATOM   1438  O   ARG B  89     193.836 128.150  35.320  1.00  0.00           O  
ATOM   1439  CB  ARG B  89     193.510 126.227  32.688  1.00  0.00           C  
ATOM   1440  CG  ARG B  89     193.045 126.392  31.250  1.00  0.00           C  
ATOM   1441  CD  ARG B  89     191.883 125.519  30.945  1.00  0.00           C  
ATOM   1442  NE  ARG B  89     192.274 124.126  30.794  1.00  0.00           N  
ATOM   1443  CZ  ARG B  89     192.629 123.555  29.627  1.00  0.00           C  
ATOM   1444  NH1 ARG B  89     192.640 124.266  28.522  1.00  0.00           N  
ATOM   1445  NH2 ARG B  89     192.969 122.278  29.594  1.00  0.00           N  
ATOM   1446  H   ARG B  89     195.972 126.268  32.047  1.00  0.00           H  
ATOM   1447  HA  ARG B  89     194.126 128.273  32.835  1.00  0.00           H  
ATOM   1448 1HB  ARG B  89     193.981 125.249  32.773  1.00  0.00           H  
ATOM   1449 2HB  ARG B  89     192.623 126.219  33.322  1.00  0.00           H  
ATOM   1450 1HG  ARG B  89     192.752 127.427  31.079  1.00  0.00           H  
ATOM   1451 2HG  ARG B  89     193.858 126.127  30.573  1.00  0.00           H  
ATOM   1452 1HD  ARG B  89     191.158 125.582  31.756  1.00  0.00           H  
ATOM   1453 2HD  ARG B  89     191.417 125.845  30.016  1.00  0.00           H  
ATOM   1454  HE  ARG B  89     192.279 123.547  31.622  1.00  0.00           H  
ATOM   1455 1HH1 ARG B  89     192.380 125.243  28.548  1.00  0.00           H  
ATOM   1456 2HH1 ARG B  89     192.906 123.838  27.647  1.00  0.00           H  
ATOM   1457 1HH2 ARG B  89     192.963 121.730  30.444  1.00  0.00           H  
ATOM   1458 2HH2 ARG B  89     193.237 121.850  28.720  1.00  0.00           H  
ATOM   1459  N   GLN B  90     195.227 126.377  35.293  1.00  0.00           N  
ATOM   1460  CA  GLN B  90     195.285 126.250  36.745  1.00  0.00           C  
ATOM   1461  C   GLN B  90     195.969 127.453  37.377  1.00  0.00           C  
ATOM   1462  O   GLN B  90     195.551 127.928  38.432  1.00  0.00           O  
ATOM   1463  CB  GLN B  90     196.016 124.964  37.141  1.00  0.00           C  
ATOM   1464  CG  GLN B  90     195.247 123.691  36.834  1.00  0.00           C  
ATOM   1465  CD  GLN B  90     196.039 122.441  37.169  1.00  0.00           C  
ATOM   1466  OE1 GLN B  90     197.015 122.491  37.924  1.00  0.00           O  
ATOM   1467  NE2 GLN B  90     195.625 121.310  36.609  1.00  0.00           N  
ATOM   1468  H   GLN B  90     195.759 125.736  34.723  1.00  0.00           H  
ATOM   1469  HA  GLN B  90     194.265 126.206  37.128  1.00  0.00           H  
ATOM   1470 1HB  GLN B  90     196.972 124.914  36.619  1.00  0.00           H  
ATOM   1471 2HB  GLN B  90     196.227 124.980  38.210  1.00  0.00           H  
ATOM   1472 1HG  GLN B  90     194.329 123.681  37.422  1.00  0.00           H  
ATOM   1473 2HG  GLN B  90     195.009 123.669  35.770  1.00  0.00           H  
ATOM   1474 1HE2 GLN B  90     196.108 120.454  36.795  1.00  0.00           H  
ATOM   1475 2HE2 GLN B  90     194.829 121.314  36.004  1.00  0.00           H  
ATOM   1476  N   ARG B  91     197.022 127.948  36.729  1.00  0.00           N  
ATOM   1477  CA  ARG B  91     197.733 129.121  37.220  1.00  0.00           C  
ATOM   1478  C   ARG B  91     196.811 130.329  37.307  1.00  0.00           C  
ATOM   1479  O   ARG B  91     196.842 131.081  38.282  1.00  0.00           O  
ATOM   1480  CB  ARG B  91     198.911 129.450  36.315  1.00  0.00           C  
ATOM   1481  CG  ARG B  91     200.093 128.501  36.432  1.00  0.00           C  
ATOM   1482  CD  ARG B  91     201.065 128.694  35.326  1.00  0.00           C  
ATOM   1483  NE  ARG B  91     201.724 129.988  35.403  1.00  0.00           N  
ATOM   1484  CZ  ARG B  91     202.498 130.511  34.432  1.00  0.00           C  
ATOM   1485  NH1 ARG B  91     202.699 129.842  33.319  1.00  0.00           N  
ATOM   1486  NH2 ARG B  91     203.055 131.698  34.599  1.00  0.00           N  
ATOM   1487  H   ARG B  91     197.333 127.502  35.878  1.00  0.00           H  
ATOM   1488  HA  ARG B  91     198.114 128.903  38.218  1.00  0.00           H  
ATOM   1489 1HB  ARG B  91     198.585 129.443  35.276  1.00  0.00           H  
ATOM   1490 2HB  ARG B  91     199.272 130.455  36.538  1.00  0.00           H  
ATOM   1491 1HG  ARG B  91     200.609 128.677  37.376  1.00  0.00           H  
ATOM   1492 2HG  ARG B  91     199.737 127.470  36.400  1.00  0.00           H  
ATOM   1493 1HD  ARG B  91     201.829 127.919  35.373  1.00  0.00           H  
ATOM   1494 2HD  ARG B  91     200.545 128.633  34.370  1.00  0.00           H  
ATOM   1495  HE  ARG B  91     201.593 130.533  36.245  1.00  0.00           H  
ATOM   1496 1HH1 ARG B  91     202.273 128.934  33.191  1.00  0.00           H  
ATOM   1497 2HH1 ARG B  91     203.278 130.234  32.591  1.00  0.00           H  
ATOM   1498 1HH2 ARG B  91     202.900 132.213  35.455  1.00  0.00           H  
ATOM   1499 2HH2 ARG B  91     203.634 132.091  33.872  1.00  0.00           H  
ATOM   1500  N   ILE B  92     195.986 130.503  36.280  1.00  0.00           N  
ATOM   1501  CA  ILE B  92     195.035 131.607  36.231  1.00  0.00           C  
ATOM   1502  C   ILE B  92     193.925 131.425  37.260  1.00  0.00           C  
ATOM   1503  O   ILE B  92     193.569 132.360  37.974  1.00  0.00           O  
ATOM   1504  CB  ILE B  92     194.417 131.738  34.826  1.00  0.00           C  
ATOM   1505  CG1 ILE B  92     195.484 132.154  33.811  1.00  0.00           C  
ATOM   1506  CG2 ILE B  92     193.272 132.739  34.840  1.00  0.00           C  
ATOM   1507  CD1 ILE B  92     195.056 131.986  32.371  1.00  0.00           C  
ATOM   1508  H   ILE B  92     196.021 129.853  35.508  1.00  0.00           H  
ATOM   1509  HA  ILE B  92     195.564 132.530  36.462  1.00  0.00           H  
ATOM   1510  HB  ILE B  92     194.036 130.769  34.505  1.00  0.00           H  
ATOM   1511 1HG1 ILE B  92     195.749 133.199  33.968  1.00  0.00           H  
ATOM   1512 2HG1 ILE B  92     196.387 131.562  33.968  1.00  0.00           H  
ATOM   1513 1HG2 ILE B  92     192.848 132.820  33.840  1.00  0.00           H  
ATOM   1514 2HG2 ILE B  92     192.503 132.402  35.534  1.00  0.00           H  
ATOM   1515 3HG2 ILE B  92     193.645 133.714  35.156  1.00  0.00           H  
ATOM   1516 1HD1 ILE B  92     195.864 132.300  31.711  1.00  0.00           H  
ATOM   1517 2HD1 ILE B  92     194.819 130.938  32.181  1.00  0.00           H  
ATOM   1518 3HD1 ILE B  92     194.174 132.597  32.180  1.00  0.00           H  
ATOM   1519  N   GLU B  93     193.392 130.209  37.328  1.00  0.00           N  
ATOM   1520  CA  GLU B  93     192.294 129.885  38.230  1.00  0.00           C  
ATOM   1521  C   GLU B  93     192.636 130.248  39.669  1.00  0.00           C  
ATOM   1522  O   GLU B  93     191.844 130.887  40.361  1.00  0.00           O  
ATOM   1523  CB  GLU B  93     191.949 128.397  38.137  1.00  0.00           C  
ATOM   1524  CG  GLU B  93     190.849 127.947  39.088  1.00  0.00           C  
ATOM   1525  CD  GLU B  93     190.464 126.506  38.897  1.00  0.00           C  
ATOM   1526  OE1 GLU B  93     190.960 125.895  37.981  1.00  0.00           O  
ATOM   1527  OE2 GLU B  93     189.674 126.015  39.668  1.00  0.00           O  
ATOM   1528  H   GLU B  93     193.759 129.478  36.736  1.00  0.00           H  
ATOM   1529  HA  GLU B  93     191.420 130.468  37.933  1.00  0.00           H  
ATOM   1530 1HB  GLU B  93     191.630 128.160  37.122  1.00  0.00           H  
ATOM   1531 2HB  GLU B  93     192.838 127.804  38.348  1.00  0.00           H  
ATOM   1532 1HG  GLU B  93     191.190 128.086  40.114  1.00  0.00           H  
ATOM   1533 2HG  GLU B  93     189.972 128.575  38.937  1.00  0.00           H  
ATOM   1534  N   GLU B  94     193.821 129.836  40.112  1.00  0.00           N  
ATOM   1535  CA  GLU B  94     194.277 130.111  41.470  1.00  0.00           C  
ATOM   1536  C   GLU B  94     194.373 131.609  41.726  1.00  0.00           C  
ATOM   1537  O   GLU B  94     193.921 132.098  42.762  1.00  0.00           O  
ATOM   1538  CB  GLU B  94     195.636 129.453  41.720  1.00  0.00           C  
ATOM   1539  CG  GLU B  94     196.192 129.670  43.121  1.00  0.00           C  
ATOM   1540  CD  GLU B  94     197.560 129.075  43.306  1.00  0.00           C  
ATOM   1541  OE1 GLU B  94     197.899 128.174  42.577  1.00  0.00           O  
ATOM   1542  OE2 GLU B  94     198.267 129.522  44.178  1.00  0.00           O  
ATOM   1543  H   GLU B  94     194.423 129.313  39.493  1.00  0.00           H  
ATOM   1544  HA  GLU B  94     193.551 129.693  42.170  1.00  0.00           H  
ATOM   1545 1HB  GLU B  94     195.557 128.378  41.555  1.00  0.00           H  
ATOM   1546 2HB  GLU B  94     196.365 129.841  41.008  1.00  0.00           H  
ATOM   1547 1HG  GLU B  94     196.244 130.740  43.318  1.00  0.00           H  
ATOM   1548 2HG  GLU B  94     195.507 129.228  43.844  1.00  0.00           H  
ATOM   1549  N   TYR B  95     194.970 132.330  40.783  1.00  0.00           N  
ATOM   1550  CA  TYR B  95     195.150 133.771  40.909  1.00  0.00           C  
ATOM   1551  C   TYR B  95     193.814 134.479  41.097  1.00  0.00           C  
ATOM   1552  O   TYR B  95     193.668 135.316  41.987  1.00  0.00           O  
ATOM   1553  CB  TYR B  95     195.877 134.330  39.684  1.00  0.00           C  
ATOM   1554  CG  TYR B  95     196.239 135.794  39.804  1.00  0.00           C  
ATOM   1555  CD1 TYR B  95     197.302 136.182  40.606  1.00  0.00           C  
ATOM   1556  CD2 TYR B  95     195.508 136.747  39.112  1.00  0.00           C  
ATOM   1557  CE1 TYR B  95     197.632 137.520  40.715  1.00  0.00           C  
ATOM   1558  CE2 TYR B  95     195.838 138.084  39.221  1.00  0.00           C  
ATOM   1559  CZ  TYR B  95     196.895 138.471  40.019  1.00  0.00           C  
ATOM   1560  OH  TYR B  95     197.224 139.803  40.128  1.00  0.00           O  
ATOM   1561  H   TYR B  95     195.322 131.866  39.957  1.00  0.00           H  
ATOM   1562  HA  TYR B  95     195.755 133.968  41.795  1.00  0.00           H  
ATOM   1563 1HB  TYR B  95     196.796 133.765  39.517  1.00  0.00           H  
ATOM   1564 2HB  TYR B  95     195.252 134.205  38.801  1.00  0.00           H  
ATOM   1565  HD1 TYR B  95     197.877 135.433  41.150  1.00  0.00           H  
ATOM   1566  HD2 TYR B  95     194.672 136.442  38.482  1.00  0.00           H  
ATOM   1567  HE1 TYR B  95     198.467 137.825  41.345  1.00  0.00           H  
ATOM   1568  HE2 TYR B  95     195.262 138.834  38.678  1.00  0.00           H  
ATOM   1569  HH  TYR B  95     196.632 140.323  39.580  1.00  0.00           H  
ATOM   1570  N   VAL B  96     192.842 134.138  40.256  1.00  0.00           N  
ATOM   1571  CA  VAL B  96     191.525 134.762  40.327  1.00  0.00           C  
ATOM   1572  C   VAL B  96     190.821 134.418  41.633  1.00  0.00           C  
ATOM   1573  O   VAL B  96     190.229 135.289  42.267  1.00  0.00           O  
ATOM   1574  CB  VAL B  96     190.654 134.306  39.142  1.00  0.00           C  
ATOM   1575  CG1 VAL B  96     189.220 134.784  39.320  1.00  0.00           C  
ATOM   1576  CG2 VAL B  96     191.239 134.827  37.838  1.00  0.00           C  
ATOM   1577  H   VAL B  96     193.020 133.434  39.554  1.00  0.00           H  
ATOM   1578  HA  VAL B  96     191.652 135.843  40.272  1.00  0.00           H  
ATOM   1579  HB  VAL B  96     190.628 133.216  39.119  1.00  0.00           H  
ATOM   1580 1HG1 VAL B  96     188.618 134.453  38.473  1.00  0.00           H  
ATOM   1581 2HG1 VAL B  96     188.810 134.370  40.240  1.00  0.00           H  
ATOM   1582 3HG1 VAL B  96     189.204 135.872  39.371  1.00  0.00           H  
ATOM   1583 1HG2 VAL B  96     190.618 134.500  37.004  1.00  0.00           H  
ATOM   1584 2HG2 VAL B  96     191.269 135.916  37.863  1.00  0.00           H  
ATOM   1585 3HG2 VAL B  96     192.249 134.438  37.711  1.00  0.00           H  
ATOM   1586  N   ARG B  97     190.900 133.150  42.044  1.00  0.00           N  
ATOM   1587  CA  ARG B  97     190.270 132.719  43.285  1.00  0.00           C  
ATOM   1588  C   ARG B  97     190.792 133.514  44.475  1.00  0.00           C  
ATOM   1589  O   ARG B  97     190.020 133.914  45.346  1.00  0.00           O  
ATOM   1590  CB  ARG B  97     190.516 131.236  43.523  1.00  0.00           C  
ATOM   1591  CG  ARG B  97     189.676 130.303  42.665  1.00  0.00           C  
ATOM   1592  CD  ARG B  97     189.916 128.878  43.008  1.00  0.00           C  
ATOM   1593  NE  ARG B  97     189.165 127.979  42.146  1.00  0.00           N  
ATOM   1594  CZ  ARG B  97     187.861 127.678  42.305  1.00  0.00           C  
ATOM   1595  NH1 ARG B  97     187.180 128.210  43.295  1.00  0.00           N  
ATOM   1596  NH2 ARG B  97     187.267 126.847  41.466  1.00  0.00           N  
ATOM   1597  H   ARG B  97     191.415 132.480  41.492  1.00  0.00           H  
ATOM   1598  HA  ARG B  97     189.196 132.882  43.203  1.00  0.00           H  
ATOM   1599 1HB  ARG B  97     191.563 131.006  43.331  1.00  0.00           H  
ATOM   1600 2HB  ARG B  97     190.314 130.996  44.567  1.00  0.00           H  
ATOM   1601 1HG  ARG B  97     188.619 130.520  42.819  1.00  0.00           H  
ATOM   1602 2HG  ARG B  97     189.927 130.450  41.614  1.00  0.00           H  
ATOM   1603 1HD  ARG B  97     190.975 128.650  42.897  1.00  0.00           H  
ATOM   1604 2HD  ARG B  97     189.611 128.695  44.038  1.00  0.00           H  
ATOM   1605  HE  ARG B  97     189.655 127.550  41.373  1.00  0.00           H  
ATOM   1606 1HH1 ARG B  97     187.633 128.845  43.937  1.00  0.00           H  
ATOM   1607 2HH1 ARG B  97     186.203 127.985  43.415  1.00  0.00           H  
ATOM   1608 1HH2 ARG B  97     187.791 126.438  40.705  1.00  0.00           H  
ATOM   1609 2HH2 ARG B  97     186.291 126.622  41.585  1.00  0.00           H  
ATOM   1610  N   ARG B  98     192.104 133.742  44.507  1.00  0.00           N  
ATOM   1611  CA  ARG B  98     192.717 134.491  45.596  1.00  0.00           C  
ATOM   1612  C   ARG B  98     192.159 135.906  45.676  1.00  0.00           C  
ATOM   1613  O   ARG B  98     191.869 136.405  46.763  1.00  0.00           O  
ATOM   1614  CB  ARG B  98     194.227 134.553  45.419  1.00  0.00           C  
ATOM   1615  CG  ARG B  98     194.960 133.253  45.711  1.00  0.00           C  
ATOM   1616  CD  ARG B  98     196.422 133.384  45.486  1.00  0.00           C  
ATOM   1617  NE  ARG B  98     197.123 132.134  45.733  1.00  0.00           N  
ATOM   1618  CZ  ARG B  98     197.505 131.698  46.949  1.00  0.00           C  
ATOM   1619  NH1 ARG B  98     197.248 132.421  48.017  1.00  0.00           N  
ATOM   1620  NH2 ARG B  98     198.139 130.545  47.069  1.00  0.00           N  
ATOM   1621  H   ARG B  98     192.687 133.386  43.764  1.00  0.00           H  
ATOM   1622  HA  ARG B  98     192.500 133.980  46.534  1.00  0.00           H  
ATOM   1623 1HB  ARG B  98     194.461 134.840  44.395  1.00  0.00           H  
ATOM   1624 2HB  ARG B  98     194.640 135.319  46.076  1.00  0.00           H  
ATOM   1625 1HG  ARG B  98     194.797 132.969  46.751  1.00  0.00           H  
ATOM   1626 2HG  ARG B  98     194.581 132.467  45.056  1.00  0.00           H  
ATOM   1627 1HD  ARG B  98     196.607 133.680  44.454  1.00  0.00           H  
ATOM   1628 2HD  ARG B  98     196.827 134.140  46.158  1.00  0.00           H  
ATOM   1629  HE  ARG B  98     197.339 131.551  44.935  1.00  0.00           H  
ATOM   1630 1HH1 ARG B  98     196.764 133.303  47.925  1.00  0.00           H  
ATOM   1631 2HH1 ARG B  98     197.535 132.094  48.928  1.00  0.00           H  
ATOM   1632 1HH2 ARG B  98     198.337 129.989  46.247  1.00  0.00           H  
ATOM   1633 2HH2 ARG B  98     198.425 130.218  47.980  1.00  0.00           H  
ATOM   1634  N   ILE B  99     191.998 136.544  44.519  1.00  0.00           N  
ATOM   1635  CA  ILE B  99     191.440 137.889  44.468  1.00  0.00           C  
ATOM   1636  C   ILE B  99     189.976 137.895  44.889  1.00  0.00           C  
ATOM   1637  O   ILE B  99     189.549 138.745  45.670  1.00  0.00           O  
ATOM   1638  CB  ILE B  99     191.569 138.484  43.053  1.00  0.00           C  
ATOM   1639  CG1 ILE B  99     193.039 138.758  42.722  1.00  0.00           C  
ATOM   1640  CG2 ILE B  99     190.747 139.757  42.934  1.00  0.00           C  
ATOM   1641  CD1 ILE B  99     193.289 139.067  41.264  1.00  0.00           C  
ATOM   1642  H   ILE B  99     192.258 136.083  43.658  1.00  0.00           H  
ATOM   1643  HA  ILE B  99     191.997 138.522  45.157  1.00  0.00           H  
ATOM   1644  HB  ILE B  99     191.211 137.761  42.321  1.00  0.00           H  
ATOM   1645 1HG1 ILE B  99     193.394 139.600  43.316  1.00  0.00           H  
ATOM   1646 2HG1 ILE B  99     193.641 137.891  42.994  1.00  0.00           H  
ATOM   1647 1HG2 ILE B  99     190.850 140.164  41.928  1.00  0.00           H  
ATOM   1648 2HG2 ILE B  99     189.699 139.532  43.128  1.00  0.00           H  
ATOM   1649 3HG2 ILE B  99     191.101 140.489  43.660  1.00  0.00           H  
ATOM   1650 1HD1 ILE B  99     194.352 139.250  41.108  1.00  0.00           H  
ATOM   1651 2HD1 ILE B  99     192.973 138.221  40.653  1.00  0.00           H  
ATOM   1652 3HD1 ILE B  99     192.724 139.953  40.978  1.00  0.00           H  
ATOM   1653  N   SER B 100     189.216 136.939  44.366  1.00  0.00           N  
ATOM   1654  CA  SER B 100     187.786 136.845  44.639  1.00  0.00           C  
ATOM   1655  C   SER B 100     187.521 136.655  46.127  1.00  0.00           C  
ATOM   1656  O   SER B 100     186.579 137.229  46.672  1.00  0.00           O  
ATOM   1657  CB  SER B 100     187.179 135.697  43.857  1.00  0.00           C  
ATOM   1658  OG  SER B 100     187.207 135.956  42.481  1.00  0.00           O  
ATOM   1659  H   SER B 100     189.638 136.256  43.753  1.00  0.00           H  
ATOM   1660  HA  SER B 100     187.312 137.775  44.323  1.00  0.00           H  
ATOM   1661 1HB  SER B 100     187.730 134.781  44.069  1.00  0.00           H  
ATOM   1662 2HB  SER B 100     186.150 135.541  44.180  1.00  0.00           H  
ATOM   1663  HG  SER B 100     187.019 135.119  42.050  1.00  0.00           H  
ATOM   1664  N   LYS B 101     188.346 135.844  46.778  1.00  0.00           N  
ATOM   1665  CA  LYS B 101     188.205 135.601  48.209  1.00  0.00           C  
ATOM   1666  C   LYS B 101     188.459 136.870  49.011  1.00  0.00           C  
ATOM   1667  O   LYS B 101     187.741 137.164  49.968  1.00  0.00           O  
ATOM   1668  CB  LYS B 101     189.158 134.494  48.662  1.00  0.00           C  
ATOM   1669  CG  LYS B 101     188.748 133.094  48.226  1.00  0.00           C  
ATOM   1670  CD  LYS B 101     189.760 132.054  48.684  1.00  0.00           C  
ATOM   1671  CE  LYS B 101     189.342 130.652  48.266  1.00  0.00           C  
ATOM   1672  NZ  LYS B 101     190.321 129.623  48.709  1.00  0.00           N  
ATOM   1673  H   LYS B 101     189.090 135.382  46.273  1.00  0.00           H  
ATOM   1674  HA  LYS B 101     187.181 135.282  48.406  1.00  0.00           H  
ATOM   1675 1HB  LYS B 101     190.156 134.689  48.267  1.00  0.00           H  
ATOM   1676 2HB  LYS B 101     189.230 134.498  49.750  1.00  0.00           H  
ATOM   1677 1HG  LYS B 101     187.773 132.851  48.650  1.00  0.00           H  
ATOM   1678 2HG  LYS B 101     188.671 133.059  47.139  1.00  0.00           H  
ATOM   1679 1HD  LYS B 101     190.735 132.278  48.249  1.00  0.00           H  
ATOM   1680 2HD  LYS B 101     189.849 132.087  49.769  1.00  0.00           H  
ATOM   1681 1HE  LYS B 101     188.369 130.419  48.697  1.00  0.00           H  
ATOM   1682 2HE  LYS B 101     189.253 130.607  47.180  1.00  0.00           H  
ATOM   1683 1HZ  LYS B 101     190.009 128.709  48.413  1.00  0.00           H  
ATOM   1684 2HZ  LYS B 101     191.224 129.819  48.300  1.00  0.00           H  
ATOM   1685 3HZ  LYS B 101     190.398 129.642  49.716  1.00  0.00           H  
ATOM   1686  N   LYS B 102     189.484 137.622  48.621  1.00  0.00           N  
ATOM   1687  CA  LYS B 102     189.819 138.869  49.298  1.00  0.00           C  
ATOM   1688  C   LYS B 102     188.753 139.930  49.055  1.00  0.00           C  
ATOM   1689  O   LYS B 102     188.408 140.690  49.961  1.00  0.00           O  
ATOM   1690  CB  LYS B 102     191.184 139.380  48.835  1.00  0.00           C  
ATOM   1691  CG  LYS B 102     192.366 138.561  49.339  1.00  0.00           C  
ATOM   1692  CD  LYS B 102     193.684 139.118  48.823  1.00  0.00           C  
ATOM   1693  CE  LYS B 102     194.866 138.306  49.331  1.00  0.00           C  
ATOM   1694  NZ  LYS B 102     196.162 138.831  48.823  1.00  0.00           N  
ATOM   1695  H   LYS B 102     190.055 137.316  47.846  1.00  0.00           H  
ATOM   1696  HA  LYS B 102     189.862 138.679  50.370  1.00  0.00           H  
ATOM   1697 1HB  LYS B 102     191.221 139.385  47.746  1.00  0.00           H  
ATOM   1698 2HB  LYS B 102     191.322 140.408  49.172  1.00  0.00           H  
ATOM   1699 1HG  LYS B 102     192.378 138.572  50.430  1.00  0.00           H  
ATOM   1700 2HG  LYS B 102     192.262 137.529  49.005  1.00  0.00           H  
ATOM   1701 1HD  LYS B 102     193.684 139.103  47.733  1.00  0.00           H  
ATOM   1702 2HD  LYS B 102     193.797 140.151  49.154  1.00  0.00           H  
ATOM   1703 1HE  LYS B 102     194.881 138.327  50.420  1.00  0.00           H  
ATOM   1704 2HE  LYS B 102     194.758 137.269  49.012  1.00  0.00           H  
ATOM   1705 1HZ  LYS B 102     196.919 138.265  49.181  1.00  0.00           H  
ATOM   1706 2HZ  LYS B 102     196.166 138.798  47.813  1.00  0.00           H  
ATOM   1707 3HZ  LYS B 102     196.282 139.786  49.128  1.00  0.00           H  
ATOM   1708  N   GLU B 103     188.238 139.986  47.831  1.00  0.00           N  
ATOM   1709  CA  GLU B 103     187.214 140.960  47.475  1.00  0.00           C  
ATOM   1710  C   GLU B 103     185.848 140.541  48.000  1.00  0.00           C  
ATOM   1711  O   GLU B 103     185.006 141.388  48.302  1.00  0.00           O  
ATOM   1712  CB  GLU B 103     187.153 141.141  45.956  1.00  0.00           C  
ATOM   1713  CG  GLU B 103     188.361 141.847  45.358  1.00  0.00           C  
ATOM   1714  CD  GLU B 103     188.463 143.288  45.775  1.00  0.00           C  
ATOM   1715  OE1 GLU B 103     187.447 143.941  45.838  1.00  0.00           O  
ATOM   1716  OE2 GLU B 103     189.555 143.737  46.031  1.00  0.00           O  
ATOM   1717  H   GLU B 103     188.575 139.349  47.123  1.00  0.00           H  
ATOM   1718  HA  GLU B 103     187.473 141.917  47.929  1.00  0.00           H  
ATOM   1719 1HB  GLU B 103     187.066 140.165  45.477  1.00  0.00           H  
ATOM   1720 2HB  GLU B 103     186.265 141.716  45.692  1.00  0.00           H  
ATOM   1721 1HG  GLU B 103     189.266 141.327  45.671  1.00  0.00           H  
ATOM   1722 2HG  GLU B 103     188.300 141.792  44.272  1.00  0.00           H  
ATOM   1723  N   GLY B 104     185.627 139.235  48.109  1.00  0.00           N  
ATOM   1724  CA  GLY B 104     184.352 138.708  48.579  1.00  0.00           C  
ATOM   1725  C   GLY B 104     183.353 138.581  47.436  1.00  0.00           C  
ATOM   1726  O   GLY B 104     182.149 138.748  47.634  1.00  0.00           O  
ATOM   1727  H   GLY B 104     186.360 138.586  47.857  1.00  0.00           H  
ATOM   1728 1HA  GLY B 104     184.509 137.732  49.039  1.00  0.00           H  
ATOM   1729 2HA  GLY B 104     183.948 139.364  49.348  1.00  0.00           H  
ATOM   1730  N   THR B 105     183.859 138.296  46.239  1.00  0.00           N  
ATOM   1731  CA  THR B 105     183.016 138.187  45.055  1.00  0.00           C  
ATOM   1732  C   THR B 105     182.758 136.730  44.695  1.00  0.00           C  
ATOM   1733  O   THR B 105     183.454 135.828  45.159  1.00  0.00           O  
ATOM   1734  CB  THR B 105     183.652 138.912  43.854  1.00  0.00           C  
ATOM   1735  OG1 THR B 105     184.921 138.317  43.550  1.00  0.00           O  
ATOM   1736  CG2 THR B 105     183.850 140.388  44.165  1.00  0.00           C  
ATOM   1737  H   THR B 105     184.856 138.153  46.150  1.00  0.00           H  
ATOM   1738  HA  THR B 105     182.057 138.656  45.269  1.00  0.00           H  
ATOM   1739  HB  THR B 105     183.003 138.814  42.984  1.00  0.00           H  
ATOM   1740  HG1 THR B 105     184.783 137.505  43.058  1.00  0.00           H  
ATOM   1741 1HG2 THR B 105     184.300 140.884  43.306  1.00  0.00           H  
ATOM   1742 2HG2 THR B 105     182.886 140.846  44.385  1.00  0.00           H  
ATOM   1743 3HG2 THR B 105     184.506 140.493  45.028  1.00  0.00           H  
ATOM   1744  N   GLU B 106     181.755 136.511  43.850  1.00  0.00           N  
ATOM   1745  CA  GLU B 106     181.451 135.184  43.329  1.00  0.00           C  
ATOM   1746  C   GLU B 106     182.114 134.957  41.977  1.00  0.00           C  
ATOM   1747  O   GLU B 106     181.971 135.769  41.063  1.00  0.00           O  
ATOM   1748  CB  GLU B 106     179.937 134.994  43.204  1.00  0.00           C  
ATOM   1749  CG  GLU B 106     179.515 133.626  42.688  1.00  0.00           C  
ATOM   1750  CD  GLU B 106     178.033 133.518  42.461  1.00  0.00           C  
ATOM   1751  OE1 GLU B 106     177.333 134.448  42.781  1.00  0.00           O  
ATOM   1752  OE2 GLU B 106     177.600 132.503  41.967  1.00  0.00           O  
ATOM   1753  H   GLU B 106     181.195 137.295  43.545  1.00  0.00           H  
ATOM   1754  HA  GLU B 106     181.838 134.441  44.027  1.00  0.00           H  
ATOM   1755 1HB  GLU B 106     179.470 135.142  44.178  1.00  0.00           H  
ATOM   1756 2HB  GLU B 106     179.531 135.747  42.529  1.00  0.00           H  
ATOM   1757 1HG  GLU B 106     180.030 133.430  41.747  1.00  0.00           H  
ATOM   1758 2HG  GLU B 106     179.825 132.867  43.405  1.00  0.00           H  
ATOM   1759  N   VAL B 107     182.851 133.857  41.853  1.00  0.00           N  
ATOM   1760  CA  VAL B 107     183.502 133.534  40.589  1.00  0.00           C  
ATOM   1761  C   VAL B 107     183.140 132.129  40.126  1.00  0.00           C  
ATOM   1762  O   VAL B 107     183.154 131.178  40.908  1.00  0.00           O  
ATOM   1763  CB  VAL B 107     185.031 133.646  40.731  1.00  0.00           C  
ATOM   1764  CG1 VAL B 107     185.520 132.810  41.905  1.00  0.00           C  
ATOM   1765  CG2 VAL B 107     185.705 133.208  39.439  1.00  0.00           C  
ATOM   1766  H   VAL B 107     182.968 133.243  42.646  1.00  0.00           H  
ATOM   1767  HA  VAL B 107     183.166 134.247  39.835  1.00  0.00           H  
ATOM   1768  HB  VAL B 107     185.292 134.683  40.944  1.00  0.00           H  
ATOM   1769 1HG1 VAL B 107     186.603 132.901  41.991  1.00  0.00           H  
ATOM   1770 2HG1 VAL B 107     185.052 133.164  42.823  1.00  0.00           H  
ATOM   1771 3HG1 VAL B 107     185.256 131.765  41.742  1.00  0.00           H  
ATOM   1772 1HG2 VAL B 107     186.786 133.290  39.547  1.00  0.00           H  
ATOM   1773 2HG2 VAL B 107     185.439 132.173  39.223  1.00  0.00           H  
ATOM   1774 3HG2 VAL B 107     185.372 133.846  38.621  1.00  0.00           H  
ATOM   1775  N   ARG B 108     182.835 132.009  38.839  1.00  0.00           N  
ATOM   1776  CA  ARG B 108     182.521 130.728  38.219  1.00  0.00           C  
ATOM   1777  C   ARG B 108     183.582 130.331  37.203  1.00  0.00           C  
ATOM   1778  O   ARG B 108     183.956 131.130  36.344  1.00  0.00           O  
ATOM   1779  CB  ARG B 108     181.163 130.784  37.536  1.00  0.00           C  
ATOM   1780  CG  ARG B 108     180.741 129.498  36.843  1.00  0.00           C  
ATOM   1781  CD  ARG B 108     179.380 129.607  36.261  1.00  0.00           C  
ATOM   1782  NE  ARG B 108     179.329 130.573  35.175  1.00  0.00           N  
ATOM   1783  CZ  ARG B 108     179.590 130.287  33.885  1.00  0.00           C  
ATOM   1784  NH1 ARG B 108     179.916 129.063  33.535  1.00  0.00           N  
ATOM   1785  NH2 ARG B 108     179.517 131.239  32.970  1.00  0.00           N  
ATOM   1786  H   ARG B 108     182.841 132.838  38.262  1.00  0.00           H  
ATOM   1787  HA  ARG B 108     182.486 129.966  39.000  1.00  0.00           H  
ATOM   1788 1HB  ARG B 108     180.396 131.029  38.269  1.00  0.00           H  
ATOM   1789 2HB  ARG B 108     181.165 131.576  36.787  1.00  0.00           H  
ATOM   1790 1HG  ARG B 108     181.441 129.273  36.037  1.00  0.00           H  
ATOM   1791 2HG  ARG B 108     180.742 128.678  37.564  1.00  0.00           H  
ATOM   1792 1HD  ARG B 108     179.072 128.638  35.869  1.00  0.00           H  
ATOM   1793 2HD  ARG B 108     178.679 129.925  37.032  1.00  0.00           H  
ATOM   1794  HE  ARG B 108     179.082 131.527  35.406  1.00  0.00           H  
ATOM   1795 1HH1 ARG B 108     179.972 128.336  34.235  1.00  0.00           H  
ATOM   1796 2HH1 ARG B 108     180.111 128.849  32.569  1.00  0.00           H  
ATOM   1797 1HH2 ARG B 108     179.266 132.181  33.238  1.00  0.00           H  
ATOM   1798 2HH2 ARG B 108     179.713 131.025  32.003  1.00  0.00           H  
ATOM   1799  N   PHE B 109     184.064 129.095  37.298  1.00  0.00           N  
ATOM   1800  CA  PHE B 109     185.075 128.600  36.373  1.00  0.00           C  
ATOM   1801  C   PHE B 109     184.515 127.498  35.483  1.00  0.00           C  
ATOM   1802  O   PHE B 109     184.043 126.472  35.974  1.00  0.00           O  
ATOM   1803  CB  PHE B 109     186.290 128.075  37.140  1.00  0.00           C  
ATOM   1804  CG  PHE B 109     187.027 129.136  37.907  1.00  0.00           C  
ATOM   1805  CD1 PHE B 109     186.715 129.397  39.233  1.00  0.00           C  
ATOM   1806  CD2 PHE B 109     188.033 129.876  37.303  1.00  0.00           C  
ATOM   1807  CE1 PHE B 109     187.393 130.373  39.939  1.00  0.00           C  
ATOM   1808  CE2 PHE B 109     188.713 130.851  38.007  1.00  0.00           C  
ATOM   1809  CZ  PHE B 109     188.392 131.100  39.326  1.00  0.00           C  
ATOM   1810  H   PHE B 109     183.719 128.486  38.025  1.00  0.00           H  
ATOM   1811  HA  PHE B 109     185.402 129.427  35.741  1.00  0.00           H  
ATOM   1812 1HB  PHE B 109     185.971 127.307  37.843  1.00  0.00           H  
ATOM   1813 2HB  PHE B 109     186.988 127.612  36.444  1.00  0.00           H  
ATOM   1814  HD1 PHE B 109     185.926 128.821  39.717  1.00  0.00           H  
ATOM   1815  HD2 PHE B 109     188.286 129.679  36.261  1.00  0.00           H  
ATOM   1816  HE1 PHE B 109     187.138 130.568  40.980  1.00  0.00           H  
ATOM   1817  HE2 PHE B 109     189.502 131.425  37.521  1.00  0.00           H  
ATOM   1818  HZ  PHE B 109     188.925 131.870  39.882  1.00  0.00           H  
ATOM   1819  N   GLU B 110     184.578 127.708  34.174  1.00  0.00           N  
ATOM   1820  CA  GLU B 110     184.137 126.699  33.217  1.00  0.00           C  
ATOM   1821  C   GLU B 110     185.266 126.301  32.276  1.00  0.00           C  
ATOM   1822  O   GLU B 110     185.841 127.140  31.584  1.00  0.00           O  
ATOM   1823  CB  GLU B 110     182.945 127.215  32.408  1.00  0.00           C  
ATOM   1824  CG  GLU B 110     182.412 126.232  31.376  1.00  0.00           C  
ATOM   1825  CD  GLU B 110     181.212 126.755  30.636  1.00  0.00           C  
ATOM   1826  OE1 GLU B 110     180.736 127.809  30.982  1.00  0.00           O  
ATOM   1827  OE2 GLU B 110     180.771 126.098  29.723  1.00  0.00           O  
ATOM   1828  H   GLU B 110     184.952 128.581  33.828  1.00  0.00           H  
ATOM   1829  HA  GLU B 110     183.827 125.812  33.770  1.00  0.00           H  
ATOM   1830 1HB  GLU B 110     182.128 127.465  33.085  1.00  0.00           H  
ATOM   1831 2HB  GLU B 110     183.228 128.129  31.886  1.00  0.00           H  
ATOM   1832 1HG  GLU B 110     183.201 126.013  30.656  1.00  0.00           H  
ATOM   1833 2HG  GLU B 110     182.148 125.303  31.877  1.00  0.00           H  
ATOM   1834  N   LYS B 111     185.586 125.012  32.259  1.00  0.00           N  
ATOM   1835  CA  LYS B 111     186.651 124.515  31.398  1.00  0.00           C  
ATOM   1836  C   LYS B 111     186.086 123.880  30.134  1.00  0.00           C  
ATOM   1837  O   LYS B 111     185.108 123.134  30.182  1.00  0.00           O  
ATOM   1838  CB  LYS B 111     187.521 123.507  32.149  1.00  0.00           C  
ATOM   1839  CG  LYS B 111     188.307 124.097  33.313  1.00  0.00           C  
ATOM   1840  CD  LYS B 111     189.225 123.061  33.943  1.00  0.00           C  
ATOM   1841  CE  LYS B 111     189.952 123.627  35.154  1.00  0.00           C  
ATOM   1842  NZ  LYS B 111     190.822 122.611  35.805  1.00  0.00           N  
ATOM   1843  H   LYS B 111     185.090 124.373  32.865  1.00  0.00           H  
ATOM   1844  HA  LYS B 111     187.285 125.355  31.109  1.00  0.00           H  
ATOM   1845 1HB  LYS B 111     186.894 122.706  32.541  1.00  0.00           H  
ATOM   1846 2HB  LYS B 111     188.234 123.056  31.459  1.00  0.00           H  
ATOM   1847 1HG  LYS B 111     188.908 124.935  32.958  1.00  0.00           H  
ATOM   1848 2HG  LYS B 111     187.614 124.465  34.070  1.00  0.00           H  
ATOM   1849 1HD  LYS B 111     188.638 122.195  34.253  1.00  0.00           H  
ATOM   1850 2HD  LYS B 111     189.962 122.734  33.209  1.00  0.00           H  
ATOM   1851 1HE  LYS B 111     190.567 124.471  34.847  1.00  0.00           H  
ATOM   1852 2HE  LYS B 111     189.223 123.982  35.882  1.00  0.00           H  
ATOM   1853 1HZ  LYS B 111     191.285 123.025  36.602  1.00  0.00           H  
ATOM   1854 2HZ  LYS B 111     190.259 121.830  36.111  1.00  0.00           H  
ATOM   1855 3HZ  LYS B 111     191.515 122.287  35.145  1.00  0.00           H  
ATOM   1856  N   ARG B 112     186.718 124.185  29.008  1.00  0.00           N  
ATOM   1857  CA  ARG B 112     186.337 123.638  27.711  1.00  0.00           C  
ATOM   1858  C   ARG B 112     187.558 123.179  26.926  1.00  0.00           C  
ATOM   1859  O   ARG B 112     188.695 123.392  27.348  1.00  0.00           O  
ATOM   1860  CB  ARG B 112     185.573 124.670  26.898  1.00  0.00           C  
ATOM   1861  CG  ARG B 112     184.235 125.089  27.487  1.00  0.00           C  
ATOM   1862  CD  ARG B 112     183.493 125.997  26.575  1.00  0.00           C  
ATOM   1863  NE  ARG B 112     182.208 126.390  27.129  1.00  0.00           N  
ATOM   1864  CZ  ARG B 112     181.299 127.153  26.491  1.00  0.00           C  
ATOM   1865  NH1 ARG B 112     181.549 127.593  25.277  1.00  0.00           N  
ATOM   1866  NH2 ARG B 112     180.157 127.457  27.082  1.00  0.00           N  
ATOM   1867  H   ARG B 112     187.502 124.820  29.044  1.00  0.00           H  
ATOM   1868  HA  ARG B 112     185.687 122.777  27.876  1.00  0.00           H  
ATOM   1869 1HB  ARG B 112     186.181 125.568  26.789  1.00  0.00           H  
ATOM   1870 2HB  ARG B 112     185.385 124.280  25.898  1.00  0.00           H  
ATOM   1871 1HG  ARG B 112     183.623 124.204  27.664  1.00  0.00           H  
ATOM   1872 2HG  ARG B 112     184.401 125.612  28.430  1.00  0.00           H  
ATOM   1873 1HD  ARG B 112     184.081 126.898  26.401  1.00  0.00           H  
ATOM   1874 2HD  ARG B 112     183.314 125.492  25.627  1.00  0.00           H  
ATOM   1875  HE  ARG B 112     181.981 126.071  28.062  1.00  0.00           H  
ATOM   1876 1HH1 ARG B 112     182.421 127.360  24.825  1.00  0.00           H  
ATOM   1877 2HH1 ARG B 112     180.867 128.165  24.796  1.00  0.00           H  
ATOM   1878 1HH2 ARG B 112     179.965 127.119  28.016  1.00  0.00           H  
ATOM   1879 2HH2 ARG B 112     179.476 128.027  26.603  1.00  0.00           H  
ATOM   1880  N   ASP B 113     187.325 122.556  25.778  1.00  0.00           N  
ATOM   1881  CA  ASP B 113     188.414 121.978  24.998  1.00  0.00           C  
ATOM   1882  C   ASP B 113     189.374 123.057  24.511  1.00  0.00           C  
ATOM   1883  O   ASP B 113     189.181 123.633  23.439  1.00  0.00           O  
ATOM   1884  CB  ASP B 113     187.864 121.197  23.805  1.00  0.00           C  
ATOM   1885  CG  ASP B 113     188.944 120.434  23.048  1.00  0.00           C  
ATOM   1886  OD1 ASP B 113     190.094 120.579  23.387  1.00  0.00           O  
ATOM   1887  OD2 ASP B 113     188.607 119.714  22.139  1.00  0.00           O  
ATOM   1888  H   ASP B 113     186.375 122.474  25.442  1.00  0.00           H  
ATOM   1889  HA  ASP B 113     188.971 121.293  25.638  1.00  0.00           H  
ATOM   1890 1HB  ASP B 113     187.112 120.487  24.149  1.00  0.00           H  
ATOM   1891 2HB  ASP B 113     187.374 121.884  23.114  1.00  0.00           H  
ATOM   1892  N   GLY B 114     190.407 123.323  25.304  1.00  0.00           N  
ATOM   1893  CA  GLY B 114     191.462 124.254  24.919  1.00  0.00           C  
ATOM   1894  C   GLY B 114     191.104 125.682  25.311  1.00  0.00           C  
ATOM   1895  O   GLY B 114     191.807 126.625  24.945  1.00  0.00           O  
ATOM   1896  H   GLY B 114     190.468 122.853  26.195  1.00  0.00           H  
ATOM   1897 1HA  GLY B 114     192.397 123.964  25.400  1.00  0.00           H  
ATOM   1898 2HA  GLY B 114     191.623 124.197  23.843  1.00  0.00           H  
ATOM   1899  N   GLU B 115     190.018 125.847  26.062  1.00  0.00           N  
ATOM   1900  CA  GLU B 115     189.559 127.181  26.426  1.00  0.00           C  
ATOM   1901  C   GLU B 115     189.195 127.252  27.904  1.00  0.00           C  
ATOM   1902  O   GLU B 115     188.873 126.239  28.526  1.00  0.00           O  
ATOM   1903  CB  GLU B 115     188.352 127.581  25.574  1.00  0.00           C  
ATOM   1904  CG  GLU B 115     188.641 127.680  24.083  1.00  0.00           C  
ATOM   1905  CD  GLU B 115     187.472 128.199  23.293  1.00  0.00           C  
ATOM   1906  OE1 GLU B 115     186.447 128.449  23.881  1.00  0.00           O  
ATOM   1907  OE2 GLU B 115     187.604 128.345  22.101  1.00  0.00           O  
ATOM   1908  H   GLU B 115     189.503 125.037  26.377  1.00  0.00           H  
ATOM   1909  HA  GLU B 115     190.368 127.888  26.243  1.00  0.00           H  
ATOM   1910 1HB  GLU B 115     187.552 126.853  25.712  1.00  0.00           H  
ATOM   1911 2HB  GLU B 115     187.976 128.548  25.907  1.00  0.00           H  
ATOM   1912 1HG  GLU B 115     189.491 128.345  23.931  1.00  0.00           H  
ATOM   1913 2HG  GLU B 115     188.916 126.694  23.710  1.00  0.00           H  
ATOM   1914  N   LEU B 116     189.246 128.457  28.463  1.00  0.00           N  
ATOM   1915  CA  LEU B 116     188.824 128.689  29.839  1.00  0.00           C  
ATOM   1916  C   LEU B 116     187.957 129.938  29.946  1.00  0.00           C  
ATOM   1917  O   LEU B 116     188.352 131.018  29.508  1.00  0.00           O  
ATOM   1918  CB  LEU B 116     190.048 128.829  30.752  1.00  0.00           C  
ATOM   1919  CG  LEU B 116     189.752 129.211  32.209  1.00  0.00           C  
ATOM   1920  CD1 LEU B 116     188.942 128.104  32.869  1.00  0.00           C  
ATOM   1921  CD2 LEU B 116     191.060 129.446  32.948  1.00  0.00           C  
ATOM   1922  H   LEU B 116     189.585 129.238  27.919  1.00  0.00           H  
ATOM   1923  HA  LEU B 116     188.242 127.830  30.173  1.00  0.00           H  
ATOM   1924 1HB  LEU B 116     190.586 127.882  30.761  1.00  0.00           H  
ATOM   1925 2HB  LEU B 116     190.707 129.593  30.337  1.00  0.00           H  
ATOM   1926  HG  LEU B 116     189.152 130.122  32.232  1.00  0.00           H  
ATOM   1927 1HD1 LEU B 116     188.731 128.375  33.904  1.00  0.00           H  
ATOM   1928 2HD1 LEU B 116     188.002 127.969  32.332  1.00  0.00           H  
ATOM   1929 3HD1 LEU B 116     189.509 127.174  32.846  1.00  0.00           H  
ATOM   1930 1HD2 LEU B 116     190.850 129.718  33.983  1.00  0.00           H  
ATOM   1931 2HD2 LEU B 116     191.660 128.536  32.927  1.00  0.00           H  
ATOM   1932 3HD2 LEU B 116     191.611 130.255  32.465  1.00  0.00           H  
ATOM   1933  N   THR B 117     186.775 129.786  30.531  1.00  0.00           N  
ATOM   1934  CA  THR B 117     185.875 130.918  30.726  1.00  0.00           C  
ATOM   1935  C   THR B 117     185.682 131.217  32.206  1.00  0.00           C  
ATOM   1936  O   THR B 117     185.299 130.342  32.984  1.00  0.00           O  
ATOM   1937  CB  THR B 117     184.507 130.659  30.069  1.00  0.00           C  
ATOM   1938  OG1 THR B 117     184.682 130.460  28.660  1.00  0.00           O  
ATOM   1939  CG2 THR B 117     183.573 131.837  30.298  1.00  0.00           C  
ATOM   1940  H   THR B 117     186.495 128.872  30.857  1.00  0.00           H  
ATOM   1941  HA  THR B 117     186.318 131.796  30.257  1.00  0.00           H  
ATOM   1942  HB  THR B 117     184.062 129.761  30.496  1.00  0.00           H  
ATOM   1943  HG1 THR B 117     185.061 129.591  28.505  1.00  0.00           H  
ATOM   1944 1HG2 THR B 117     182.612 131.637  29.827  1.00  0.00           H  
ATOM   1945 2HG2 THR B 117     183.430 131.984  31.369  1.00  0.00           H  
ATOM   1946 3HG2 THR B 117     184.009 132.736  29.864  1.00  0.00           H  
ATOM   1947  N   ILE B 118     185.959 132.457  32.596  1.00  0.00           N  
ATOM   1948  CA  ILE B 118     185.816 132.860  33.990  1.00  0.00           C  
ATOM   1949  C   ILE B 118     184.820 134.002  34.136  1.00  0.00           C  
ATOM   1950  O   ILE B 118     184.982 135.058  33.522  1.00  0.00           O  
ATOM   1951  CB  ILE B 118     187.173 133.285  34.581  1.00  0.00           C  
ATOM   1952  CG1 ILE B 118     188.208 132.173  34.393  1.00  0.00           C  
ATOM   1953  CG2 ILE B 118     187.026 133.636  36.053  1.00  0.00           C  
ATOM   1954  CD1 ILE B 118     189.619 132.586  34.745  1.00  0.00           C  
ATOM   1955  H   ILE B 118     186.283 133.126  31.913  1.00  0.00           H  
ATOM   1956  HA  ILE B 118     185.445 132.010  34.560  1.00  0.00           H  
ATOM   1957  HB  ILE B 118     187.547 134.156  34.045  1.00  0.00           H  
ATOM   1958 1HG1 ILE B 118     187.939 131.317  35.011  1.00  0.00           H  
ATOM   1959 2HG1 ILE B 118     188.201 131.840  33.355  1.00  0.00           H  
ATOM   1960 1HG2 ILE B 118     187.994 133.933  36.455  1.00  0.00           H  
ATOM   1961 2HG2 ILE B 118     186.320 134.459  36.162  1.00  0.00           H  
ATOM   1962 3HG2 ILE B 118     186.658 132.768  36.600  1.00  0.00           H  
ATOM   1963 1HD1 ILE B 118     190.295 131.745  34.586  1.00  0.00           H  
ATOM   1964 2HD1 ILE B 118     189.923 133.420  34.113  1.00  0.00           H  
ATOM   1965 3HD1 ILE B 118     189.659 132.889  35.791  1.00  0.00           H  
ATOM   1966  N   GLU B 119     183.790 133.795  34.949  1.00  0.00           N  
ATOM   1967  CA  GLU B 119     182.814 134.847  35.204  1.00  0.00           C  
ATOM   1968  C   GLU B 119     182.915 135.358  36.636  1.00  0.00           C  
ATOM   1969  O   GLU B 119     182.825 134.582  37.587  1.00  0.00           O  
ATOM   1970  CB  GLU B 119     181.397 134.337  34.934  1.00  0.00           C  
ATOM   1971  CG  GLU B 119     180.304 135.378  35.133  1.00  0.00           C  
ATOM   1972  CD  GLU B 119     178.929 134.845  34.844  1.00  0.00           C  
ATOM   1973  OE1 GLU B 119     178.811 133.675  34.570  1.00  0.00           O  
ATOM   1974  OE2 GLU B 119     177.994 135.610  34.898  1.00  0.00           O  
ATOM   1975  H   GLU B 119     183.694 132.902  35.410  1.00  0.00           H  
ATOM   1976  HA  GLU B 119     183.019 135.681  34.532  1.00  0.00           H  
ATOM   1977 1HB  GLU B 119     181.330 133.974  33.908  1.00  0.00           H  
ATOM   1978 2HB  GLU B 119     181.181 133.496  35.593  1.00  0.00           H  
ATOM   1979 1HG  GLU B 119     180.336 135.730  36.164  1.00  0.00           H  
ATOM   1980 2HG  GLU B 119     180.504 136.228  34.481  1.00  0.00           H  
ATOM   1981  N   VAL B 120     183.108 136.665  36.790  1.00  0.00           N  
ATOM   1982  CA  VAL B 120     183.219 137.252  38.121  1.00  0.00           C  
ATOM   1983  C   VAL B 120     182.187 138.353  38.324  1.00  0.00           C  
ATOM   1984  O   VAL B 120     182.065 139.266  37.509  1.00  0.00           O  
ATOM   1985  CB  VAL B 120     184.630 137.830  38.334  1.00  0.00           C  
ATOM   1986  CG1 VAL B 120     184.783 138.351  39.755  1.00  0.00           C  
ATOM   1987  CG2 VAL B 120     185.676 136.766  38.035  1.00  0.00           C  
ATOM   1988  H   VAL B 120     183.192 137.255  35.975  1.00  0.00           H  
ATOM   1989  HA  VAL B 120     183.046 136.469  38.860  1.00  0.00           H  
ATOM   1990  HB  VAL B 120     184.771 138.678  37.664  1.00  0.00           H  
ATOM   1991 1HG1 VAL B 120     185.786 138.756  39.889  1.00  0.00           H  
ATOM   1992 2HG1 VAL B 120     184.048 139.136  39.936  1.00  0.00           H  
ATOM   1993 3HG1 VAL B 120     184.625 137.536  40.461  1.00  0.00           H  
ATOM   1994 1HG2 VAL B 120     186.672 137.182  38.188  1.00  0.00           H  
ATOM   1995 2HG2 VAL B 120     185.531 135.916  38.702  1.00  0.00           H  
ATOM   1996 3HG2 VAL B 120     185.575 136.437  37.001  1.00  0.00           H  
ATOM   1997  N   LYS B 121     181.445 138.265  39.425  1.00  0.00           N  
ATOM   1998  CA  LYS B 121     180.481 139.299  39.778  1.00  0.00           C  
ATOM   1999  C   LYS B 121     181.137 140.410  40.589  1.00  0.00           C  
ATOM   2000  O   LYS B 121     182.119 140.176  41.295  1.00  0.00           O  
ATOM   2001  CB  LYS B 121     179.312 138.697  40.561  1.00  0.00           C  
ATOM   2002  CG  LYS B 121     178.477 137.697  39.772  1.00  0.00           C  
ATOM   2003  CD  LYS B 121     177.329 137.155  40.610  1.00  0.00           C  
ATOM   2004  CE  LYS B 121     176.560 136.074  39.863  1.00  0.00           C  
ATOM   2005  NZ  LYS B 121     175.543 135.417  40.727  1.00  0.00           N  
ATOM   2006  H   LYS B 121     181.557 137.466  40.032  1.00  0.00           H  
ATOM   2007  HA  LYS B 121     180.095 139.741  38.860  1.00  0.00           H  
ATOM   2008 1HB  LYS B 121     179.691 138.191  41.449  1.00  0.00           H  
ATOM   2009 2HB  LYS B 121     178.649 139.495  40.897  1.00  0.00           H  
ATOM   2010 1HG  LYS B 121     178.070 138.184  38.884  1.00  0.00           H  
ATOM   2011 2HG  LYS B 121     179.107 136.868  39.453  1.00  0.00           H  
ATOM   2012 1HD  LYS B 121     177.722 136.735  41.537  1.00  0.00           H  
ATOM   2013 2HD  LYS B 121     176.645 137.967  40.858  1.00  0.00           H  
ATOM   2014 1HE  LYS B 121     176.059 136.513  39.002  1.00  0.00           H  
ATOM   2015 2HE  LYS B 121     177.256 135.316  39.502  1.00  0.00           H  
ATOM   2016 1HZ  LYS B 121     175.056 134.708  40.196  1.00  0.00           H  
ATOM   2017 2HZ  LYS B 121     176.000 134.989  41.520  1.00  0.00           H  
ATOM   2018 3HZ  LYS B 121     174.880 136.107  41.052  1.00  0.00           H  
ATOM   2019  N   ASN B 122     180.583 141.617  40.491  1.00  0.00           N  
ATOM   2020  CA  ASN B 122     180.994 142.738  41.328  1.00  0.00           C  
ATOM   2021  C   ASN B 122     182.502 142.941  41.273  1.00  0.00           C  
ATOM   2022  O   ASN B 122     183.137 143.188  42.298  1.00  0.00           O  
ATOM   2023  CB  ASN B 122     180.534 142.533  42.760  1.00  0.00           C  
ATOM   2024  CG  ASN B 122     179.040 142.420  42.876  1.00  0.00           C  
ATOM   2025  OD1 ASN B 122     178.296 143.109  42.170  1.00  0.00           O  
ATOM   2026  ND2 ASN B 122     178.586 141.563  43.755  1.00  0.00           N  
ATOM   2027  H   ASN B 122     179.837 141.759  39.825  1.00  0.00           H  
ATOM   2028  HA  ASN B 122     180.529 143.646  40.941  1.00  0.00           H  
ATOM   2029 1HB  ASN B 122     180.988 141.625  43.161  1.00  0.00           H  
ATOM   2030 2HB  ASN B 122     180.872 143.367  43.373  1.00  0.00           H  
ATOM   2031 1HD2 ASN B 122     177.599 141.446  43.876  1.00  0.00           H  
ATOM   2032 2HD2 ASN B 122     179.224 141.025  44.306  1.00  0.00           H  
ATOM   2033  N   LEU B 123     183.072 142.848  40.076  1.00  0.00           N  
ATOM   2034  CA  LEU B 123     184.513 142.985  39.911  1.00  0.00           C  
ATOM   2035  C   LEU B 123     184.894 144.416  39.555  1.00  0.00           C  
ATOM   2036  O   LEU B 123     184.386 144.983  38.587  1.00  0.00           O  
ATOM   2037  CB  LEU B 123     185.014 142.029  38.821  1.00  0.00           C  
ATOM   2038  CG  LEU B 123     186.525 142.058  38.555  1.00  0.00           C  
ATOM   2039  CD1 LEU B 123     187.267 141.542  39.780  1.00  0.00           C  
ATOM   2040  CD2 LEU B 123     186.840 141.213  37.329  1.00  0.00           C  
ATOM   2041  H   LEU B 123     182.495 142.673  39.265  1.00  0.00           H  
ATOM   2042  HA  LEU B 123     184.995 142.725  40.854  1.00  0.00           H  
ATOM   2043 1HB  LEU B 123     184.747 141.012  39.101  1.00  0.00           H  
ATOM   2044 2HB  LEU B 123     184.508 142.271  37.887  1.00  0.00           H  
ATOM   2045  HG  LEU B 123     186.844 143.085  38.379  1.00  0.00           H  
ATOM   2046 1HD1 LEU B 123     188.340 141.562  39.591  1.00  0.00           H  
ATOM   2047 2HD1 LEU B 123     187.038 142.176  40.637  1.00  0.00           H  
ATOM   2048 3HD1 LEU B 123     186.955 140.520  39.990  1.00  0.00           H  
ATOM   2049 1HD2 LEU B 123     187.914 141.234  37.139  1.00  0.00           H  
ATOM   2050 2HD2 LEU B 123     186.522 140.185  37.504  1.00  0.00           H  
ATOM   2051 3HD2 LEU B 123     186.311 141.615  36.464  1.00  0.00           H  
ATOM   2052  N   HIS B 124     185.800 144.990  40.339  1.00  0.00           N  
ATOM   2053  CA  HIS B 124     186.291 146.340  40.088  1.00  0.00           C  
ATOM   2054  C   HIS B 124     187.204 146.376  38.868  1.00  0.00           C  
ATOM   2055  O   HIS B 124     187.933 145.419  38.606  1.00  0.00           O  
ATOM   2056  CB  HIS B 124     187.039 146.881  41.310  1.00  0.00           C  
ATOM   2057  CG  HIS B 124     187.268 148.360  41.269  1.00  0.00           C  
ATOM   2058  ND1 HIS B 124     188.274 148.938  40.522  1.00  0.00           N  
ATOM   2059  CD2 HIS B 124     186.623 149.379  41.884  1.00  0.00           C  
ATOM   2060  CE1 HIS B 124     188.236 150.250  40.679  1.00  0.00           C  
ATOM   2061  NE2 HIS B 124     187.243 150.542  41.500  1.00  0.00           N  
ATOM   2062  H   HIS B 124     186.167 144.477  41.127  1.00  0.00           H  
ATOM   2063  HA  HIS B 124     185.450 147.002  39.887  1.00  0.00           H  
ATOM   2064 1HB  HIS B 124     186.478 146.646  42.215  1.00  0.00           H  
ATOM   2065 2HB  HIS B 124     188.009 146.388  41.390  1.00  0.00           H  
ATOM   2066  HD2 HIS B 124     185.771 149.292  42.559  1.00  0.00           H  
ATOM   2067  HE1 HIS B 124     188.907 150.968  40.209  1.00  0.00           H  
ATOM   2068  HE2 HIS B 124     186.979 151.469  41.801  1.00  0.00           H  
ATOM   2069  N   GLU B 125     187.161 147.484  38.131  1.00  0.00           N  
ATOM   2070  CA  GLU B 125     187.964 147.654  36.926  1.00  0.00           C  
ATOM   2071  C   GLU B 125     189.441 147.421  37.211  1.00  0.00           C  
ATOM   2072  O   GLU B 125     190.156 146.858  36.381  1.00  0.00           O  
ATOM   2073  CB  GLU B 125     187.762 149.056  36.345  1.00  0.00           C  
ATOM   2074  CG  GLU B 125     188.477 149.296  35.023  1.00  0.00           C  
ATOM   2075  CD  GLU B 125     188.146 150.630  34.413  1.00  0.00           C  
ATOM   2076  OE1 GLU B 125     187.318 151.321  34.957  1.00  0.00           O  
ATOM   2077  OE2 GLU B 125     188.721 150.958  33.402  1.00  0.00           O  
ATOM   2078  H   GLU B 125     186.548 148.234  38.414  1.00  0.00           H  
ATOM   2079  HA  GLU B 125     187.639 146.920  36.187  1.00  0.00           H  
ATOM   2080 1HB  GLU B 125     186.698 149.235  36.188  1.00  0.00           H  
ATOM   2081 2HB  GLU B 125     188.118 149.800  37.057  1.00  0.00           H  
ATOM   2082 1HG  GLU B 125     189.552 149.242  35.188  1.00  0.00           H  
ATOM   2083 2HG  GLU B 125     188.204 148.506  34.325  1.00  0.00           H  
ATOM   2084  N   LYS B 126     189.902 147.863  38.378  1.00  0.00           N  
ATOM   2085  CA  LYS B 126     191.298 147.695  38.761  1.00  0.00           C  
ATOM   2086  C   LYS B 126     191.678 146.222  38.825  1.00  0.00           C  
ATOM   2087  O   LYS B 126     192.694 145.808  38.266  1.00  0.00           O  
ATOM   2088  CB  LYS B 126     191.569 148.367  40.108  1.00  0.00           C  
ATOM   2089  CG  LYS B 126     193.015 148.274  40.578  1.00  0.00           C  
ATOM   2090  CD  LYS B 126     193.208 148.974  41.915  1.00  0.00           C  
ATOM   2091  CE  LYS B 126     194.675 149.010  42.314  1.00  0.00           C  
ATOM   2092  NZ  LYS B 126     195.203 147.653  42.623  1.00  0.00           N  
ATOM   2093  H   LYS B 126     189.270 148.321  39.019  1.00  0.00           H  
ATOM   2094  HA  LYS B 126     191.924 148.174  38.008  1.00  0.00           H  
ATOM   2095 1HB  LYS B 126     191.305 149.423  40.047  1.00  0.00           H  
ATOM   2096 2HB  LYS B 126     190.939 147.915  40.874  1.00  0.00           H  
ATOM   2097 1HG  LYS B 126     193.297 147.225  40.683  1.00  0.00           H  
ATOM   2098 2HG  LYS B 126     193.668 148.735  39.839  1.00  0.00           H  
ATOM   2099 1HD  LYS B 126     192.833 149.996  41.848  1.00  0.00           H  
ATOM   2100 2HD  LYS B 126     192.645 148.449  42.685  1.00  0.00           H  
ATOM   2101 1HE  LYS B 126     195.262 149.439  41.504  1.00  0.00           H  
ATOM   2102 2HE  LYS B 126     194.797 149.642  43.196  1.00  0.00           H  
ATOM   2103 1HZ  LYS B 126     196.176 147.720  42.884  1.00  0.00           H  
ATOM   2104 2HZ  LYS B 126     194.676 147.253  43.387  1.00  0.00           H  
ATOM   2105 3HZ  LYS B 126     195.112 147.063  41.808  1.00  0.00           H  
ATOM   2106  N   ARG B 127     190.852 145.434  39.508  1.00  0.00           N  
ATOM   2107  CA  ARG B 127     191.088 144.001  39.637  1.00  0.00           C  
ATOM   2108  C   ARG B 127     190.954 143.297  38.292  1.00  0.00           C  
ATOM   2109  O   ARG B 127     191.656 142.324  38.020  1.00  0.00           O  
ATOM   2110  CB  ARG B 127     190.113 143.386  40.629  1.00  0.00           C  
ATOM   2111  CG  ARG B 127     190.296 143.838  42.068  1.00  0.00           C  
ATOM   2112  CD  ARG B 127     191.619 143.436  42.607  1.00  0.00           C  
ATOM   2113  NE  ARG B 127     191.646 143.466  44.061  1.00  0.00           N  
ATOM   2114  CZ  ARG B 127     192.763 143.363  44.807  1.00  0.00           C  
ATOM   2115  NH1 ARG B 127     193.934 143.225  44.225  1.00  0.00           N  
ATOM   2116  NH2 ARG B 127     192.682 143.403  46.125  1.00  0.00           N  
ATOM   2117  H   ARG B 127     190.039 145.839  39.949  1.00  0.00           H  
ATOM   2118  HA  ARG B 127     192.104 143.850  40.007  1.00  0.00           H  
ATOM   2119 1HB  ARG B 127     189.093 143.627  40.334  1.00  0.00           H  
ATOM   2120 2HB  ARG B 127     190.210 142.300  40.608  1.00  0.00           H  
ATOM   2121 1HG  ARG B 127     190.217 144.923  42.122  1.00  0.00           H  
ATOM   2122 2HG  ARG B 127     189.520 143.386  42.693  1.00  0.00           H  
ATOM   2123 1HD  ARG B 127     191.853 142.422  42.282  1.00  0.00           H  
ATOM   2124 2HD  ARG B 127     192.384 144.120  42.238  1.00  0.00           H  
ATOM   2125  HE  ARG B 127     190.766 143.572  44.545  1.00  0.00           H  
ATOM   2126 1HH1 ARG B 127     193.996 143.196  43.217  1.00  0.00           H  
ATOM   2127 2HH1 ARG B 127     194.769 143.149  44.785  1.00  0.00           H  
ATOM   2128 1HH2 ARG B 127     191.782 143.507  46.575  1.00  0.00           H  
ATOM   2129 2HH2 ARG B 127     193.519 143.325  46.685  1.00  0.00           H  
ATOM   2130  N   LEU B 128     190.051 143.799  37.455  1.00  0.00           N  
ATOM   2131  CA  LEU B 128     189.875 143.276  36.105  1.00  0.00           C  
ATOM   2132  C   LEU B 128     191.184 143.307  35.328  1.00  0.00           C  
ATOM   2133  O   LEU B 128     191.579 142.311  34.722  1.00  0.00           O  
ATOM   2134  CB  LEU B 128     188.810 144.087  35.357  1.00  0.00           C  
ATOM   2135  CG  LEU B 128     188.313 143.477  34.040  1.00  0.00           C  
ATOM   2136  CD1 LEU B 128     186.867 143.891  33.801  1.00  0.00           C  
ATOM   2137  CD2 LEU B 128     189.209 143.935  32.898  1.00  0.00           C  
ATOM   2138  H   LEU B 128     189.473 144.571  37.759  1.00  0.00           H  
ATOM   2139  HA  LEU B 128     189.547 142.238  36.176  1.00  0.00           H  
ATOM   2140 1HB  LEU B 128     187.948 144.213  36.009  1.00  0.00           H  
ATOM   2141 2HB  LEU B 128     189.217 145.073  35.133  1.00  0.00           H  
ATOM   2142  HG  LEU B 128     188.341 142.390  34.109  1.00  0.00           H  
ATOM   2143 1HD1 LEU B 128     186.514 143.458  32.866  1.00  0.00           H  
ATOM   2144 2HD1 LEU B 128     186.246 143.534  34.623  1.00  0.00           H  
ATOM   2145 3HD1 LEU B 128     186.805 144.978  33.744  1.00  0.00           H  
ATOM   2146 1HD2 LEU B 128     188.856 143.501  31.962  1.00  0.00           H  
ATOM   2147 2HD2 LEU B 128     189.180 145.023  32.827  1.00  0.00           H  
ATOM   2148 3HD2 LEU B 128     190.232 143.611  33.086  1.00  0.00           H  
ATOM   2149  N   GLN B 129     191.854 144.455  35.360  1.00  0.00           N  
ATOM   2150  CA  GLN B 129     193.112 144.636  34.647  1.00  0.00           C  
ATOM   2151  C   GLN B 129     194.211 143.759  35.235  1.00  0.00           C  
ATOM   2152  O   GLN B 129     195.027 143.202  34.501  1.00  0.00           O  
ATOM   2153  CB  GLN B 129     193.540 146.105  34.682  1.00  0.00           C  
ATOM   2154  CG  GLN B 129     192.641 147.035  33.885  1.00  0.00           C  
ATOM   2155  CD  GLN B 129     192.618 146.692  32.407  1.00  0.00           C  
ATOM   2156  OE1 GLN B 129     193.657 146.683  31.742  1.00  0.00           O  
ATOM   2157  NE2 GLN B 129     191.431 146.406  31.886  1.00  0.00           N  
ATOM   2158  H   GLN B 129     191.481 145.225  35.894  1.00  0.00           H  
ATOM   2159  HA  GLN B 129     192.963 144.350  33.605  1.00  0.00           H  
ATOM   2160 1HB  GLN B 129     193.555 146.455  35.714  1.00  0.00           H  
ATOM   2161 2HB  GLN B 129     194.553 146.199  34.290  1.00  0.00           H  
ATOM   2162 1HG  GLN B 129     191.624 146.958  34.269  1.00  0.00           H  
ATOM   2163 2HG  GLN B 129     193.005 148.057  33.993  1.00  0.00           H  
ATOM   2164 1HE2 GLN B 129     191.353 146.172  30.915  1.00  0.00           H  
ATOM   2165 2HE2 GLN B 129     190.613 146.425  32.461  1.00  0.00           H  
ATOM   2166  N   GLU B 130     194.217 143.628  36.561  1.00  0.00           N  
ATOM   2167  CA  GLU B 130     195.215 142.817  37.247  1.00  0.00           C  
ATOM   2168  C   GLU B 130     195.120 141.355  36.826  1.00  0.00           C  
ATOM   2169  O   GLU B 130     196.135 140.699  36.594  1.00  0.00           O  
ATOM   2170  CB  GLU B 130     195.047 142.933  38.763  1.00  0.00           C  
ATOM   2171  CG  GLU B 130     195.462 144.278  39.341  1.00  0.00           C  
ATOM   2172  CD  GLU B 130     195.150 144.407  40.806  1.00  0.00           C  
ATOM   2173  OE1 GLU B 130     194.533 143.519  41.343  1.00  0.00           O  
ATOM   2174  OE2 GLU B 130     195.530 145.396  41.388  1.00  0.00           O  
ATOM   2175  H   GLU B 130     193.509 144.097  37.107  1.00  0.00           H  
ATOM   2176  HA  GLU B 130     196.205 143.186  36.978  1.00  0.00           H  
ATOM   2177 1HB  GLU B 130     194.003 142.763  39.027  1.00  0.00           H  
ATOM   2178 2HB  GLU B 130     195.639 142.161  39.255  1.00  0.00           H  
ATOM   2179 1HG  GLU B 130     196.534 144.409  39.196  1.00  0.00           H  
ATOM   2180 2HG  GLU B 130     194.950 145.070  38.794  1.00  0.00           H  
ATOM   2181  N   ILE B 131     193.891 140.857  36.722  1.00  0.00           N  
ATOM   2182  CA  ILE B 131     193.645 139.491  36.276  1.00  0.00           C  
ATOM   2183  C   ILE B 131     194.006 139.317  34.806  1.00  0.00           C  
ATOM   2184  O   ILE B 131     194.651 138.339  34.432  1.00  0.00           O  
ATOM   2185  CB  ILE B 131     192.172 139.100  36.492  1.00  0.00           C  
ATOM   2186  CG1 ILE B 131     191.851 139.031  37.988  1.00  0.00           C  
ATOM   2187  CG2 ILE B 131     191.870 137.770  35.819  1.00  0.00           C  
ATOM   2188  CD1 ILE B 131     190.372 138.978  38.294  1.00  0.00           C  
ATOM   2189  H   ILE B 131     193.101 141.443  36.953  1.00  0.00           H  
ATOM   2190  HA  ILE B 131     194.270 138.818  36.863  1.00  0.00           H  
ATOM   2191  HB  ILE B 131     191.525 139.867  36.066  1.00  0.00           H  
ATOM   2192 1HG1 ILE B 131     192.322 138.149  38.420  1.00  0.00           H  
ATOM   2193 2HG1 ILE B 131     192.271 139.904  38.490  1.00  0.00           H  
ATOM   2194 1HG2 ILE B 131     190.825 137.508  35.982  1.00  0.00           H  
ATOM   2195 2HG2 ILE B 131     192.060 137.852  34.749  1.00  0.00           H  
ATOM   2196 3HG2 ILE B 131     192.508 136.994  36.242  1.00  0.00           H  
ATOM   2197 1HD1 ILE B 131     190.225 138.931  39.373  1.00  0.00           H  
ATOM   2198 2HD1 ILE B 131     189.886 139.871  37.899  1.00  0.00           H  
ATOM   2199 3HD1 ILE B 131     189.937 138.093  37.831  1.00  0.00           H  
ATOM   2200  N   LEU B 132     193.596 140.276  33.980  1.00  0.00           N  
ATOM   2201  CA  LEU B 132     193.856 140.220  32.547  1.00  0.00           C  
ATOM   2202  C   LEU B 132     195.350 140.195  32.258  1.00  0.00           C  
ATOM   2203  O   LEU B 132     195.821 139.387  31.456  1.00  0.00           O  
ATOM   2204  CB  LEU B 132     193.213 141.422  31.844  1.00  0.00           C  
ATOM   2205  CG  LEU B 132     193.545 141.578  30.355  1.00  0.00           C  
ATOM   2206  CD1 LEU B 132     193.202 140.289  29.620  1.00  0.00           C  
ATOM   2207  CD2 LEU B 132     192.772 142.756  29.782  1.00  0.00           C  
ATOM   2208  H   LEU B 132     193.091 141.068  34.353  1.00  0.00           H  
ATOM   2209  HA  LEU B 132     193.411 139.306  32.151  1.00  0.00           H  
ATOM   2210 1HB  LEU B 132     192.131 141.340  31.935  1.00  0.00           H  
ATOM   2211 2HB  LEU B 132     193.531 142.332  32.352  1.00  0.00           H  
ATOM   2212  HG  LEU B 132     194.615 141.754  30.237  1.00  0.00           H  
ATOM   2213 1HD1 LEU B 132     193.439 140.399  28.562  1.00  0.00           H  
ATOM   2214 2HD1 LEU B 132     193.784 139.467  30.037  1.00  0.00           H  
ATOM   2215 3HD1 LEU B 132     192.140 140.077  29.734  1.00  0.00           H  
ATOM   2216 1HD2 LEU B 132     193.009 142.867  28.724  1.00  0.00           H  
ATOM   2217 2HD2 LEU B 132     191.702 142.580  29.898  1.00  0.00           H  
ATOM   2218 3HD2 LEU B 132     193.049 143.666  30.314  1.00  0.00           H  
ATOM   2219  N   GLU B 133     196.093 141.081  32.917  1.00  0.00           N  
ATOM   2220  CA  GLU B 133     197.536 141.160  32.727  1.00  0.00           C  
ATOM   2221  C   GLU B 133     198.224 139.884  33.192  1.00  0.00           C  
ATOM   2222  O   GLU B 133     199.175 139.421  32.563  1.00  0.00           O  
ATOM   2223  CB  GLU B 133     198.108 142.363  33.482  1.00  0.00           C  
ATOM   2224  CG  GLU B 133     197.761 143.712  32.869  1.00  0.00           C  
ATOM   2225  CD  GLU B 133     198.304 144.870  33.659  1.00  0.00           C  
ATOM   2226  OE1 GLU B 133     198.969 144.636  34.640  1.00  0.00           O  
ATOM   2227  OE2 GLU B 133     198.054 145.991  33.282  1.00  0.00           O  
ATOM   2228  H   GLU B 133     195.646 141.712  33.568  1.00  0.00           H  
ATOM   2229  HA  GLU B 133     197.739 141.288  31.664  1.00  0.00           H  
ATOM   2230 1HB  GLU B 133     197.740 142.357  34.508  1.00  0.00           H  
ATOM   2231 2HB  GLU B 133     199.194 142.283  33.523  1.00  0.00           H  
ATOM   2232 1HG  GLU B 133     198.166 143.755  31.858  1.00  0.00           H  
ATOM   2233 2HG  GLU B 133     196.678 143.801  32.801  1.00  0.00           H  
ATOM   2234  N   TYR B 134     197.736 139.322  34.293  1.00  0.00           N  
ATOM   2235  CA  TYR B 134     198.215 138.027  34.763  1.00  0.00           C  
ATOM   2236  C   TYR B 134     197.976 136.940  33.724  1.00  0.00           C  
ATOM   2237  O   TYR B 134     198.871 136.147  33.434  1.00  0.00           O  
ATOM   2238  CB  TYR B 134     197.540 137.655  36.086  1.00  0.00           C  
ATOM   2239  CG  TYR B 134     198.079 136.388  36.710  1.00  0.00           C  
ATOM   2240  CD1 TYR B 134     199.158 136.448  37.580  1.00  0.00           C  
ATOM   2241  CD2 TYR B 134     197.495 135.165  36.414  1.00  0.00           C  
ATOM   2242  CE1 TYR B 134     199.651 135.290  38.151  1.00  0.00           C  
ATOM   2243  CE2 TYR B 134     197.988 134.008  36.985  1.00  0.00           C  
ATOM   2244  CZ  TYR B 134     199.061 134.068  37.850  1.00  0.00           C  
ATOM   2245  OH  TYR B 134     199.552 132.915  38.418  1.00  0.00           O  
ATOM   2246  H   TYR B 134     197.021 139.803  34.820  1.00  0.00           H  
ATOM   2247  HA  TYR B 134     199.290 138.096  34.928  1.00  0.00           H  
ATOM   2248 1HB  TYR B 134     197.668 138.469  36.801  1.00  0.00           H  
ATOM   2249 2HB  TYR B 134     196.470 137.526  35.924  1.00  0.00           H  
ATOM   2250  HD1 TYR B 134     199.618 137.409  37.813  1.00  0.00           H  
ATOM   2251  HD2 TYR B 134     196.648 135.118  35.730  1.00  0.00           H  
ATOM   2252  HE1 TYR B 134     200.499 135.337  38.834  1.00  0.00           H  
ATOM   2253  HE2 TYR B 134     197.529 133.047  36.751  1.00  0.00           H  
ATOM   2254  HH  TYR B 134     198.937 132.194  38.259  1.00  0.00           H  
ATOM   2255  N   ILE B 135     196.769 136.910  33.163  1.00  0.00           N  
ATOM   2256  CA  ILE B 135     196.436 135.939  32.126  1.00  0.00           C  
ATOM   2257  C   ILE B 135     197.384 136.054  30.941  1.00  0.00           C  
ATOM   2258  O   ILE B 135     197.859 135.047  30.416  1.00  0.00           O  
ATOM   2259  CB  ILE B 135     194.986 136.124  31.644  1.00  0.00           C  
ATOM   2260  CG1 ILE B 135     194.002 135.714  32.742  1.00  0.00           C  
ATOM   2261  CG2 ILE B 135     194.741 135.319  30.377  1.00  0.00           C  
ATOM   2262  CD1 ILE B 135     192.585 136.182  32.498  1.00  0.00           C  
ATOM   2263  H   ILE B 135     196.065 137.572  33.460  1.00  0.00           H  
ATOM   2264  HA  ILE B 135     196.534 134.939  32.546  1.00  0.00           H  
ATOM   2265  HB  ILE B 135     194.804 137.178  31.435  1.00  0.00           H  
ATOM   2266 1HG1 ILE B 135     193.992 134.629  32.835  1.00  0.00           H  
ATOM   2267 2HG1 ILE B 135     194.333 136.121  33.698  1.00  0.00           H  
ATOM   2268 1HG2 ILE B 135     193.710 135.462  30.050  1.00  0.00           H  
ATOM   2269 2HG2 ILE B 135     195.418 135.657  29.595  1.00  0.00           H  
ATOM   2270 3HG2 ILE B 135     194.915 134.262  30.578  1.00  0.00           H  
ATOM   2271 1HD1 ILE B 135     191.947 135.854  33.319  1.00  0.00           H  
ATOM   2272 2HD1 ILE B 135     192.566 137.271  32.437  1.00  0.00           H  
ATOM   2273 3HD1 ILE B 135     192.218 135.760  31.564  1.00  0.00           H  
ATOM   2274  N   GLU B 136     197.661 137.287  30.528  1.00  0.00           N  
ATOM   2275  CA  GLU B 136     198.562 137.539  29.410  1.00  0.00           C  
ATOM   2276  C   GLU B 136     199.943 136.952  29.673  1.00  0.00           C  
ATOM   2277  O   GLU B 136     200.527 136.306  28.803  1.00  0.00           O  
ATOM   2278  CB  GLU B 136     198.677 139.042  29.147  1.00  0.00           C  
ATOM   2279  CG  GLU B 136     197.430 139.672  28.544  1.00  0.00           C  
ATOM   2280  CD  GLU B 136     197.486 141.174  28.520  1.00  0.00           C  
ATOM   2281  OE1 GLU B 136     198.401 141.725  29.085  1.00  0.00           O  
ATOM   2282  OE2 GLU B 136     196.614 141.773  27.935  1.00  0.00           O  
ATOM   2283  H   GLU B 136     197.239 138.072  31.003  1.00  0.00           H  
ATOM   2284  HA  GLU B 136     198.154 137.058  28.521  1.00  0.00           H  
ATOM   2285 1HB  GLU B 136     198.895 139.560  30.081  1.00  0.00           H  
ATOM   2286 2HB  GLU B 136     199.508 139.230  28.467  1.00  0.00           H  
ATOM   2287 1HG  GLU B 136     197.308 139.309  27.524  1.00  0.00           H  
ATOM   2288 2HG  GLU B 136     196.561 139.355  29.119  1.00  0.00           H  
ATOM   2289  N   ARG B 137     200.459 137.181  30.878  1.00  0.00           N  
ATOM   2290  CA  ARG B 137     201.786 136.706  31.255  1.00  0.00           C  
ATOM   2291  C   ARG B 137     201.844 135.185  31.260  1.00  0.00           C  
ATOM   2292  O   ARG B 137     202.867 134.596  30.908  1.00  0.00           O  
ATOM   2293  CB  ARG B 137     202.172 137.231  32.630  1.00  0.00           C  
ATOM   2294  CG  ARG B 137     202.536 138.706  32.673  1.00  0.00           C  
ATOM   2295  CD  ARG B 137     203.239 139.062  33.931  1.00  0.00           C  
ATOM   2296  NE  ARG B 137     202.368 138.949  35.090  1.00  0.00           N  
ATOM   2297  CZ  ARG B 137     201.568 139.933  35.545  1.00  0.00           C  
ATOM   2298  NH1 ARG B 137     201.539 141.094  34.929  1.00  0.00           N  
ATOM   2299  NH2 ARG B 137     200.811 139.730  36.610  1.00  0.00           N  
ATOM   2300  H   ARG B 137     199.920 137.708  31.550  1.00  0.00           H  
ATOM   2301  HA  ARG B 137     202.506 137.080  30.526  1.00  0.00           H  
ATOM   2302 1HB  ARG B 137     201.347 137.074  33.323  1.00  0.00           H  
ATOM   2303 2HB  ARG B 137     203.027 136.669  33.007  1.00  0.00           H  
ATOM   2304 1HG  ARG B 137     203.191 138.944  31.834  1.00  0.00           H  
ATOM   2305 2HG  ARG B 137     201.628 139.307  32.605  1.00  0.00           H  
ATOM   2306 1HD  ARG B 137     204.087 138.393  34.076  1.00  0.00           H  
ATOM   2307 2HD  ARG B 137     203.594 140.090  33.871  1.00  0.00           H  
ATOM   2308  HE  ARG B 137     202.363 138.070  35.590  1.00  0.00           H  
ATOM   2309 1HH1 ARG B 137     202.117 141.249  34.116  1.00  0.00           H  
ATOM   2310 2HH1 ARG B 137     200.939 141.831  35.270  1.00  0.00           H  
ATOM   2311 1HH2 ARG B 137     200.833 138.837  37.083  1.00  0.00           H  
ATOM   2312 2HH2 ARG B 137     200.212 140.467  36.950  1.00  0.00           H  
ATOM   2313  N   VAL B 138     200.749 134.550  31.662  1.00  0.00           N  
ATOM   2314  CA  VAL B 138     200.676 133.093  31.684  1.00  0.00           C  
ATOM   2315  C   VAL B 138     200.667 132.520  30.274  1.00  0.00           C  
ATOM   2316  O   VAL B 138     201.351 131.535  29.996  1.00  0.00           O  
ATOM   2317  CB  VAL B 138     199.409 132.633  32.430  1.00  0.00           C  
ATOM   2318  CG1 VAL B 138     199.198 131.137  32.248  1.00  0.00           C  
ATOM   2319  CG2 VAL B 138     199.518 132.987  33.905  1.00  0.00           C  
ATOM   2320  H   VAL B 138     199.948 135.087  31.964  1.00  0.00           H  
ATOM   2321  HA  VAL B 138     201.551 132.712  32.214  1.00  0.00           H  
ATOM   2322  HB  VAL B 138     198.542 133.134  31.998  1.00  0.00           H  
ATOM   2323 1HG1 VAL B 138     198.298 130.829  32.781  1.00  0.00           H  
ATOM   2324 2HG1 VAL B 138     199.086 130.912  31.187  1.00  0.00           H  
ATOM   2325 3HG1 VAL B 138     200.057 130.598  32.646  1.00  0.00           H  
ATOM   2326 1HG2 VAL B 138     198.619 132.659  34.425  1.00  0.00           H  
ATOM   2327 2HG2 VAL B 138     200.388 132.490  34.335  1.00  0.00           H  
ATOM   2328 3HG2 VAL B 138     199.627 134.066  34.013  1.00  0.00           H  
ATOM   2329  N   ASN B 139     199.896 133.141  29.386  1.00  0.00           N  
ATOM   2330  CA  ASN B 139     199.670 132.599  28.052  1.00  0.00           C  
ATOM   2331  C   ASN B 139     200.748 133.064  27.079  1.00  0.00           C  
ATOM   2332  O   ASN B 139     201.101 132.344  26.145  1.00  0.00           O  
ATOM   2333  CB  ASN B 139     198.292 132.983  27.545  1.00  0.00           C  
ATOM   2334  CG  ASN B 139     197.188 132.281  28.287  1.00  0.00           C  
ATOM   2335  OD1 ASN B 139     197.398 131.211  28.870  1.00  0.00           O  
ATOM   2336  ND2 ASN B 139     196.016 132.862  28.277  1.00  0.00           N  
ATOM   2337  H   ASN B 139     199.450 134.012  29.640  1.00  0.00           H  
ATOM   2338  HA  ASN B 139     199.703 131.510  28.110  1.00  0.00           H  
ATOM   2339 1HB  ASN B 139     198.154 134.060  27.646  1.00  0.00           H  
ATOM   2340 2HB  ASN B 139     198.213 132.740  26.486  1.00  0.00           H  
ATOM   2341 1HD2 ASN B 139     195.244 132.441  28.754  1.00  0.00           H  
ATOM   2342 2HD2 ASN B 139     195.892 133.728  27.793  1.00  0.00           H  
ATOM   2343  N   LYS B 140     201.264 134.270  27.298  1.00  0.00           N  
ATOM   2344  CA  LYS B 140     202.162 134.904  26.340  1.00  0.00           C  
ATOM   2345  C   LYS B 140     203.620 134.645  26.698  1.00  0.00           C  
ATOM   2346  O   LYS B 140     204.132 133.599  26.411  1.00  0.00           O  
ATOM   2347  OXT LYS B 140     204.258 135.489  27.266  1.00  0.00           O  
ATOM   2348  CB  LYS B 140     201.897 136.409  26.271  1.00  0.00           C  
ATOM   2349  CG  LYS B 140     202.625 137.125  25.141  1.00  0.00           C  
ATOM   2350  CD  LYS B 140     202.254 138.600  25.092  1.00  0.00           C  
ATOM   2351  CE  LYS B 140     202.850 139.281  23.869  1.00  0.00           C  
ATOM   2352  NZ  LYS B 140     202.500 140.726  23.812  1.00  0.00           N  
ATOM   2353  H   LYS B 140     201.026 134.764  28.147  1.00  0.00           H  
ATOM   2354  HA  LYS B 140     201.987 134.462  25.357  1.00  0.00           H  
ATOM   2355 1HB  LYS B 140     200.828 136.584  26.145  1.00  0.00           H  
ATOM   2356 2HB  LYS B 140     202.197 136.874  27.210  1.00  0.00           H  
ATOM   2357 1HG  LYS B 140     203.702 137.034  25.286  1.00  0.00           H  
ATOM   2358 2HG  LYS B 140     202.364 136.662  24.190  1.00  0.00           H  
ATOM   2359 1HD  LYS B 140     201.167 138.701  25.061  1.00  0.00           H  
ATOM   2360 2HD  LYS B 140     202.622 139.097  25.989  1.00  0.00           H  
ATOM   2361 1HE  LYS B 140     203.935 139.182  23.890  1.00  0.00           H  
ATOM   2362 2HE  LYS B 140     202.481 138.795  22.967  1.00  0.00           H  
ATOM   2363 1HZ  LYS B 140     202.913 141.141  22.988  1.00  0.00           H  
ATOM   2364 2HZ  LYS B 140     201.496 140.829  23.772  1.00  0.00           H  
ATOM   2365 3HZ  LYS B 140     202.854 141.192  24.635  1.00  0.00           H  
TER                                                                             
REMARK PDBinfo-LABEL:   72 FIX
REMARK PDBinfo-LABEL:  128 FIX

BuriedUnsatHbonds vbuns: 
  all_heavy_atom_unsats = 0
  bb_heavy_atom_unsats = 0
  sc_heavy_atom_unsats = 0
  countable_nonheavy_unsats = 0


BuriedUnsatHbonds sbuns: 
      Unsatisfied HEAVY polar atom at residue 58: VAL  O  
      Unsatisfied HEAVY polar atom at residue 83: ASN  N  
      Unsatisfied Hpol polar atom at residue 83: ASN  H  
  all_heavy_atom_unsats = 2
  bb_heavy_atom_unsats = 2
  sc_heavy_atom_unsats = 0
  countable_nonheavy_unsats = 1


BuriedUnsatHbonds vbuns: 
  all_heavy_atom_unsats = 0
  bb_heavy_atom_unsats = 0
  sc_heavy_atom_unsats = 0
  countable_nonheavy_unsats = 0


BuriedUnsatHbonds sbuns: 
      Unsatisfied HEAVY polar atom at residue 58: VAL  O  
      Unsatisfied HEAVY polar atom at residue 83: ASN  N  
      Unsatisfied Hpol polar atom at residue 83: ASN  H  
  all_heavy_atom_unsats = 2
  bb_heavy_atom_unsats = 2
  sc_heavy_atom_unsats = 0
  countable_nonheavy_unsats = 1

interface_sc_int_area 1033.2
interface_sc_median_dist 0.508916

# All scores below are weighted scores, not raw scores.
#BEGIN_POSE_ENERGIES_TABLE des7_2003285_0000_rlx_aln_untrimmed__aln_2003285_0000.pdb-edge1-5-7_lib_antiparallel_1nf7_edge_B-8-10_2003333_0006_0001_0001_0001_0001_0001.pdb
label fa_atr fa_rep fa_sol fa_intra_atr_xover4 fa_intra_rep_xover4 fa_intra_sol_xover4 lk_ball lk_ball_iso lk_ball_bridge lk_ball_bridge_uncpl fa_elec fa_intra_elec pro_close hbond_sr_bb hbond_lr_bb hbond_bb_sc hbond_sc dslf_fa13 omega fa_dun_dev fa_dun_rot fa_dun_semi p_aa_pp hxl_tors ref rama_prepro total
weights 1 0.55 1 1 0.55 1 0.92 -0.38 -0.33 -0.33 1 1 1.25 1 1 1 1 1.25 0.48 0.69 0.76 0.78 0.61 1 1 0.5 NA
pose -845.786 90.1959 661.778 -53.8336 24.655 40.224 369.012 -351.833 -1.37729 -9.19226 -362.556 -42.3844 0 -77.9715 -54.6888 -25.5023 -53.7117 0 7.90163 14.2748 94.0976 137.32 -37.6982 30.446 -71.1469 -5.92295 -523.701
GLY:NtermProteinFull_1 -2.73999 0.08236 4.86998 -0.00046 0 0 3.03501 -2.05455 -0.07152 -0.26718 -3.44938 0.33221 0 0 0 -2.09605 0 0 0.00392 0 0 0 0 0 0.83697 0 -1.51868
ARG_2 -7.95774 0.8843 7.86155 -0.65803 0.10001 0.44602 3.67831 -3.42567 -0 -0 -4.24797 0.54494 0 0 0 -1.44244 -0.79204 0 0.35822 0.08679 1.52585 0 -0.0711 0 -1.2888 -0.23891 -4.63673
GLN_3 -8.24757 0.67226 8.34971 -0.29926 0.04948 0.27225 3.14798 -3.85135 -0.059 -0.22959 -2.44073 -0.20087 0 0 0 0 -0.96912 0 -0.00549 0.16989 0 3.42721 0.02813 0 -0.18838 -0.06749 -0.44193
GLU_4 -5.8812 0.8003 8.21954 -0.45452 0.1811 1.41438 3.99258 -3.61697 -0.04841 -0.34667 -4.54124 -2.67439 0 0 0 -0.95028 -0.99638 0 -0.02495 0.02908 0 3.9681 -0.26385 0 -2.7348 -0.01152 -3.9401
LYS_5 -5.58598 0.27106 5.5938 -0.3079 0.02804 0.13872 2.13304 -2.53169 -0.02779 -0.18494 -1.71047 -0.00227 0 0 0 0 0 0 -0.05266 0.00776 1.73069 0 -0.03366 0 -1.5107 -0.35166 -2.3966
VAL_6 -7.26849 1.00558 3.0087 -0.31513 0.22575 0.06981 2.56003 -2.51358 -0 -0 -1.67341 -0.24387 0 0 0 0 0 0 -0.0431 8e-05 0.1382 0 -0.39939 0 1.9342 -0.05655 -3.57116
LEU_7 -7.61562 1.14132 4.46626 -0.73121 1.21275 0.27998 2.90195 -2.9219 -0 -0 -1.76377 -0.01696 0 0 0 0 0 0 0.40095 0.35738 1.32207 0 -0.27486 0 0.18072 -0.02197 -1.08293
LYS_8 -6.31552 0.79845 8.14617 -0.99226 1.14468 0.70454 3.80017 -3.53149 -0 -0 -4.05273 0.27079 0 0 0 0 -0.73547 0 0.65221 0.09074 2.68383 0 -0.03924 0 -1.5107 -0.28822 0.82594
SER_9 -4.53766 0.2122 5.58691 -0.02631 0 0.06177 2.61171 -2.53479 -0.01325 -0.14067 -2.25735 -0.57138 0 0 0 0 -0.64927 0 0.3299 1e-05 1.03834 0 0.29275 0.60037 -0.77834 0.02407 -0.751
ILE_10 -9.07445 1.49764 3.14957 -0.50117 0.37335 0.10001 2.94189 -2.8493 -0.00094 -0.00744 -2.14094 0.03922 0 0 0 0 0 0 -0.06418 0.00638 0.55974 0 -0.42951 0 0.73287 0.37779 -5.28948
GLU_11 -7.5863 0.59476 8.93974 -0.33853 0.09922 0.41229 4.84295 -3.8745 -0 -0 -5.94652 -0.60938 0 0 0 0 -1.77103 0 -0.03407 0.10728 0 3.46616 -0.12734 0 -2.7348 0.27618 -4.2839
GLU_12 -4.68328 0.21418 5.80323 -0.2115 0.02598 0.28676 2.38721 -2.5499 -0.01325 -0.14067 -2.29168 -0.57385 0 0 0 0 0 0 0.12601 0.03815 0 3.02429 -0.17737 0 -2.7348 -0.04367 -1.51417
THR_13 -6.54228 0.79271 5.83493 -0.2026 0.11211 0.07681 3.36451 -2.9381 -0 -0 -3.40904 -0.44332 0 0 0 0 -0.6113 0 0.03206 0.00432 0.28518 0 0.04556 3.08527 -1.0874 0.01404 -1.58656
VAL_14 -8.91221 1.42107 4.23505 -0.31853 0.34538 0.07322 3.28829 -3.29651 -0 -0 -2.86259 -0.08053 0 0 0 0 0 0 2e-05 0.58212 0.0959 0 -0.21662 0 1.9342 0.30407 -3.40768
ARG_15 -4.53838 0.19085 5.43865 -0.6251 0.16764 0.3491 2.55606 -2.37979 -0.00094 -0.00744 -2.68071 0.26508 0 0 0 0 -1.03555 0 0.08555 0.07066 2.50767 0 -0.09558 0 -1.2888 0.14374 -0.87729
LYS_16 -3.18673 0.16225 3.71324 -0.30784 0.02962 0.1413 1.41593 -1.67556 -0 -0 -0.58465 -0.01083 0 0 0 0 0 0 -0.01167 0.00781 1.81644 0 -0.06836 0 -1.5107 -0.18824 -0.25797
MET_17 -9.17176 1.71603 3.16331 -0.34005 0.05994 0.09086 1.91217 -2.28342 -0 -0 -1.27808 -0.08607 0 0 0 -0.84368 0 0 0.04255 0.39998 1.88494 0 -0.15667 0 0.60916 -0.25251 -4.5333
GLY_18 -1.85478 0.11847 2.30856 -5e-05 0 0 1.01743 -1.20521 -0 -0 -0.88728 -0.39086 0 0 0 0 0 0 -0.10866 0 0 0 -1.34974 0 0.83697 -0.17747 -1.69263
VAL_19 -6.46646 1.42508 1.07204 -0.30336 0.222 0.0577 1.12783 -1.80042 -0.01067 -0.03458 -0.78178 -0.06548 0 0 0 0 0 0 0.37289 0.05802 0.02696 0 -0.42021 0 1.9342 0.19333 -3.39291
THR_20 -3.22933 0.25182 2.86615 -0.18125 0.1869 0.06788 1.89998 -1.56976 -0.00881 -0.03551 -2.12037 -0.25336 0 0 0 0 0 0 -0.02702 0.01211 0.1475 0 -0.1321 2.30809 -1.0874 0.26417 -0.64033
MET_21 -7.05687 1.08606 1.51637 -0.45855 0.14248 0.05967 0.47922 -1.21947 -0.01067 -0.03458 -0.53679 0.14214 0 0 0 0 0 0 0.17498 0.10266 1.77734 0 0.09471 0 0.60916 -0.16921 -3.30135
GLU_22 -4.63647 0.26648 5.8823 -0.20974 0.03327 0.31758 3.54557 -2.4833 -0.00881 -0.03551 -5.34373 -0.54201 0 0 0 0 -1.51085 0 0.12918 0.09065 0 3.41454 0.07674 0 -2.7348 -0.20033 -3.94923
THR_23 -3.75918 0.28278 0.84443 -0.13023 0.03883 0.10049 0.22359 -1.04405 -0 -0 -0.17613 -0.92606 0 0 0 0 0 0 0.00513 0.01813 1.42569 0 -0.20394 2.38138 -1.0874 -0.04104 -2.04758
HIS_24 -3.97367 0.16054 4.31222 -0.46202 0.02416 0.54537 2.67152 -2.05563 -0 -0 -2.59913 -0.15752 0 0 0 0 -0.93736 0 0.45817 0.21601 0 2.11028 -0.33192 0 -0.45461 0.02887 -0.44471
ARG_25 -3.73646 0.2827 3.1121 -0.81509 0.15772 0.55627 1.43925 -1.48121 -0.01389 -0.14251 -2.12598 0.43838 0 0 0 0 -0.99638 0 0.10241 0.10757 3.24958 0 -0.20174 0 -1.2888 -0.16862 -1.5247
SER_26 -1.86832 0.06524 2.85231 -0.0276 1e-05 0.04715 1.76368 -1.28309 -0.00562 -0.09971 -1.60674 -0.98059 0 0 0 0 0 0 0.11512 0.00044 0.45261 0 -0.30349 0.60004 -0.77834 -0.00959 -1.06648
GLY_27 -0.97567 0.09701 1.27545 -0.00023 0 0 0.53667 -0.63175 -0.01166 -0.11253 0.15645 -0.30226 0 0 0 0 0 0 -0.21127 0 0 0 -1.35175 0 0.83697 0.2714 -0.42318
ASN_28 -4.11409 0.17039 4.66808 -0.38258 0.05142 0.77974 1.76464 -2.10362 -0.00562 -0.09971 -1.80677 -1.48505 0 0 0 -0.49032 0 0 -0.03997 0.01504 0 2.40752 -0.64085 0 -0.93687 -0.15044 -2.39906
LYS_29 -5.49054 0.37773 6.34468 -0.47282 0.1893 0.25614 4.16511 -2.78938 -0.00325 -0.01084 -5.31831 -0.16017 0 0 0 0 -1.36896 0 -0.04173 0.29254 3.17354 0 0.28238 0 -1.5107 -0.27075 -2.35603
VAL_30 -6.83362 0.85628 2.75657 -0.27419 0.16858 0.057 2.60806 -2.19685 -0 -0 -2.20319 -0.26692 0 0 0 0 0 0 0.07343 0.02614 0.27228 0 -0.78153 0 1.9342 -0.28128 -4.08503
LYS_31 -6.08742 0.51975 5.04692 -0.40327 0.04928 0.22402 3.22061 -2.48259 -0.00403 -0.01289 -4.54089 -0.05462 0 0 0 0 -0.53898 0 -0.01927 0.03978 1.88923 0 0.34734 0 -1.5107 -0.1748 -4.49254
VAL_32 -8.02776 0.99803 2.2458 -0.28784 0.19406 0.06359 2.59169 -2.35803 -0.01247 -0.04093 -2.50228 -0.18436 0 0 0 0 0 0 0.09073 0.07564 0.15339 0 -0.52845 0 1.9342 -0.12757 -5.72256
VAL_33 -6.69342 0.56405 3.51056 -0.27452 0.18354 0.05751 2.73732 -2.39486 -0.01171 -0.03873 -2.58568 -0.33184 0 0 0 0 0 0 -0.05746 0.04514 0.23478 0 -0.77227 0 1.9342 -0.43692 -4.3303
ILE_34 -9.20985 1.44687 1.87236 -0.58099 0.75014 0.16312 2.62096 -2.38618 -0.02609 -0.1438 -2.52017 0.04019 0 0 0 0 0 0 0.029 0.04999 3.19733 0 -0.77217 0 0.73287 -0.50398 -5.2404
LYS_35 -5.03262 0.20663 5.27994 -0.30203 0.05711 0.15386 2.78857 -2.34195 -0.01094 -0.03668 -4.6111 -0.12675 0 0 0 0 -0.57349 0 0.00476 0.15903 2.05725 0 0.01664 0 -1.5107 -0.4019 -4.22438
GLY_36 -1.96801 0.02535 2.11579 -5e-05 0 0 0.72009 -1.03772 -0.01213 -0.12036 -0.68018 -0.40246 0 0 0 0 0 0 0.15227 0 0 0 -1.14245 0 0.83697 -0.46426 -1.97716
LEU_37 -9.36556 1.56727 2.82941 -0.58288 0.1672 0.15254 1.88381 -2.39662 -0.01362 -0.10287 -1.87408 0.27778 0 0 0 -0.56023 0 0 -0.05921 0.03287 0.5536 0 -0.36632 0 0.18072 -0.42824 -8.10443
HIS_38 -6.52064 0.55773 7.97844 -0.49718 0.02884 0.35071 4.59262 -3.59227 -0.00453 -0.03248 -4.91263 -0.93937 0 0 0 -2.04424 -0.70592 0 0.17061 0.00355 0 1.73825 -0.07382 0 -0.45461 -0.32318 -4.68012
GLU_39 -4.46165 0.25975 5.46057 -0.45662 0.22697 1.41992 2.13557 -2.47522 -0.02416 -0.15549 -0.80385 -2.93916 0 0 0 0 0 0 0.03913 0.01184 0 3.89186 -0.23509 0 -2.7348 -0.16011 -1.00052
SER_40 -3.68294 0.19075 4.62969 -0.03693 3e-05 0.04523 2.29163 -2.08911 -0.02416 -0.15549 -1.97555 -0.48032 0 0 0 -1.14607 -0.70592 0 -0.05157 0.00214 0.22603 0 -0.04641 1.75384 -0.77834 -0.204 -2.23748
GLN_41 -8.79498 1.13108 7.3608 -0.26263 0.03497 0.19713 4.14813 -3.49628 -0.01026 -0.11516 -3.3723 -0.53846 0 0 0 -1.74184 0 0 -0.00102 0.00104 0 2.90843 -0.16696 0 -0.18838 -0.36707 -3.27377
GLN_42 -9.17658 0.94041 8.09974 -0.26062 0.02348 0.19128 3.59641 -3.95559 -0 -0 -4.18249 -0.47184 0 0 0 -1.4684 0 0 -0.00626 0.12829 0 3.0889 -0.14146 0 -0.18838 -0.10109 -3.88421
GLU_43 -5.2404 0.30477 7.67973 -0.45996 0.08096 0.92652 3.51049 -3.2605 -0.00266 -0.02728 -4.87108 -0.46017 0 0 0 0 -0.75469 0 0.08641 0.06738 0 3.28959 -0.27091 0 -2.7348 -0.17897 -2.31556
GLN_44 -4.93569 0.12202 6.21103 -0.83387 0.10637 0.87185 2.79491 -2.78781 -0 -0 -2.36534 -0.8347 0 0 0 0 -0.74779 0 -0.00218 0.02512 0 2.81438 -0.16741 0 -0.18838 -0.19454 -0.11203
LEU_45 -8.47481 1.07798 3.52845 -0.70046 0.46015 0.25832 2.76253 -2.82316 -0.00054 -0.00365 -2.65435 0.14016 0 0 0 0 0 0 0.00322 0.04974 0.86079 0 -0.23209 0 0.18072 0.0695 -5.4975
ARG_46 -7.00373 0.24988 8.77991 -1.02277 0.25734 0.66019 4.01575 -3.68206 -0 -0 -4.66997 0.17618 0 0 0 0 -1.437 0 0.10423 0.05568 2.40743 0 -0.15354 0 -1.2888 0.32197 -2.2293
LYS_47 -4.83642 0.27959 5.81785 -0.31001 0.03134 0.14242 2.30403 -2.59918 -0 -0 -1.89612 0.01626 0 0 0 0 0 0 -0.04276 0.01361 1.78125 0 -0.01053 0 -1.5107 0.14302 -0.67635
ASP_48 -5.33699 0.09863 7.49841 -0.10646 0.00289 0.31769 3.6799 -3.27049 -0 -0 -5.11837 -0.43605 0 0 0 0 -1.35909 0 -0.01586 0.04421 0 1.75133 0.15091 0 -2.3716 -0.1184 -4.58934
VAL_49 -7.1409 1.14749 4.0957 -0.31062 0.24273 0.0705 2.84336 -2.78665 -0 -0 -2.81175 -0.10053 0 0 0 0 0 0 -0.05798 0.07949 0.09237 0 -0.36502 0 1.9342 0.09123 -2.97636
HIS_50 -6.62682 0.31656 7.12305 -0.65409 0.01236 0.66784 3.79203 -3.40408 -0.00124 -0.01798 -3.96088 -0.32321 0 0 0 0 -1.68044 0 -0.00197 0.18899 0 1.75301 -0.05747 0 -0.45461 0.38779 -2.94117
GLU_51 -4.57174 0.22545 6.2809 -0.3388 0.07487 0.40586 2.40832 -2.66949 -0 -0 -3.05735 -0.62235 0 0 0 0 0 0 -0.04644 0.01017 0 3.54565 -0.23361 0 -2.7348 0.08315 -1.24022
THR_52 -6.38401 0.43585 5.85073 -0.20987 0.2056 0.07629 3.43128 -2.92042 -0.01432 -0.11864 -3.86056 -0.13616 0 0 0 0 -0.64927 0 -0.03695 0.0076 0.10241 0 0.02761 2.27878 -1.0874 0.06435 -2.93709
LEU_53 -10.0784 2.19897 4.63062 -0.50035 0.33163 0.11353 3.28613 -3.60799 -0 -0 -3.19544 0.30183 0 0 0 0 0 0 -0.01319 0.45745 0.38017 0 -0.26242 0 0.18072 0.29313 -5.4836
ARG_54 -6.69589 0.47276 6.92547 -1.0286 0.57268 0.73889 3.19165 -3.09674 -0.01482 -0.0675 -2.56288 0.08259 0 0 0 -0.85045 -0.93989 0 0.02063 0.07258 3.56347 0 -0.08795 0 -1.2888 0.01794 -0.97488
LYS_55 -3.99484 0.14132 4.99978 -0.31201 0.02979 0.14478 1.56093 -2.0647 -0 -0 -1.73828 -0.00861 0 0 0 0 0 0 -0.02121 0.0102 1.82736 0 -0.07592 0 -1.5107 -0.1876 -1.19972
GLN_56 -6.40446 0.56137 4.99003 -0.68347 0.08198 0.7446 2.36092 -2.32654 -0.02011 -0.16338 -2.23719 -0.4391 0 0 0 -0.63657 0 0 0.23592 0.05162 0 2.49123 -0.15168 0 -0.18838 -0.38427 -2.11748
GLY_57 -2.71129 0.16779 2.89539 -5e-05 0 0 1.1892 -1.57775 -0 -0 -1.02876 -0.38944 0 0 0 0 0 0 -0.17638 0 0 0 -1.39589 0 0.83697 -0.29736 -2.48759
VAL_58 -6.55912 1.33036 2.41043 -0.29893 0.20465 0.05645 1.49498 -2.17478 -0 -0 -0.6791 -0.22943 0 0 0 0 0 0 0.08445 0.01019 0.02148 0 -0.4321 0 1.9342 0.19048 -2.63579
VAL_59 -5.12086 0.18576 1.33041 -0.31321 0.23036 0.06646 1.6208 -1.55044 -0.01938 -0.15954 -0.99556 -0.33216 0 0 0 0 0 0 0.06548 0.01577 0.22515 0 -0.36792 0 1.9342 0.12912 -3.05556
ALA_60 -5.28116 1.24425 1.87024 -0.01907 0 0 2.47124 -2.02501 -0 -0 -2.35418 -0.40485 0 0 0 0 0 0 0.06696 0 0 0 -0.44056 0 1.8394 -0.00597 -3.0387
VAL_61 -8.54346 2.03523 1.74816 -0.2452 0.13621 0.04731 2.83981 -2.36746 -0.00865 -0.02912 -2.08284 -0.22328 0 0 0 0 0 0 0.38039 0.40059 0.47358 0 -0.77651 0 1.9342 -0.07809 -4.35911
THR_62 -5.91386 0.36471 4.48838 -0.18249 0.1843 0.07363 3.19771 -2.44302 -0.00888 -0.02782 -3.64896 0.1239 0 0 0 0 -0.72519 0 -0.05843 0.04191 0.14432 0 0.12536 2.76461 -1.0874 -0.06038 -2.64762
GLN_63 -5.86866 0.36305 3.93942 -0.38348 0.07509 0.27335 2.74843 -2.24321 -0.03647 -0.15454 -3.84069 -0.42984 0 0 0 0 -0.4274 0 -0.0032 0.24363 0 3.03772 0.24775 0 -0.18838 0.22469 -2.42275
LYS_64 -4.28613 0.39637 4.7372 -0.5293 0.3175 0.39516 2.79145 -2.05814 -0.02898 -0.1804 -3.63408 -0.22363 0 0 0 0 0 0 0.21883 0.06401 3.03994 0 0.28637 0 -1.5107 0.0452 -0.15934
HIS_65 -2.23975 0.06701 3.43747 -0.55461 0.0124 0.37709 1.79185 -1.56845 -0.05584 -0.4541 -1.6856 -0.87626 0 0 0 0 0 0 0.25639 0.01489 0 1.79397 -0.49763 0 -0.45461 0.1849 -0.45088
GLY_66 -1.50159 0.08119 2.25466 -0.0002 0 0 0.79278 -1.05636 -0 -0 -0.32176 -0.29805 0 0 0 -0.90817 0 0 -0.26989 0 0 0 -1.35072 0 0.83697 0.3116 -1.42956
ASP_67 -4.1015 0.21088 5.36696 -0.26329 0.06606 0.91269 2.72469 -2.4461 -0.04225 -0.28155 -3.03205 -2.44241 0 0 0 0 -0.27206 0 0.15418 0.00065 0 2.53822 -0.31968 0 -2.3716 -0.21673 -3.8149
THR_68 -4.9984 0.32887 4.90139 -0.16537 0.07168 0.05696 3.04251 -2.55581 -0.02465 -0.2195 -2.81268 -0.28763 0 0 0 0 -0.27206 0 -0.04738 0.00315 0.19413 0 -0.19245 2.30038 -1.0874 -0.31236 -2.07664
VAL_69 -7.2443 1.03185 2.30357 -0.27282 0.21709 0.05853 2.43275 -2.27061 -0.02527 -0.09535 -2.38049 -0.2731 0 0 0 0 0 0 0.01443 0.01156 0.30908 0 -0.79846 0 1.9342 -0.24102 -5.28837
THR_70 -7.17854 1.05672 3.6985 -0.17424 0.12136 0.06195 2.91196 -2.58196 -0.01035 -0.14342 -3.26338 -0.21308 0 0 0 0 0 0 0.07223 0.00114 0.16492 0 -0.17237 2.28568 -1.0874 -0.25554 -4.7058
ILE_71 -8.85898 1.21164 1.93767 -0.56617 0.46063 0.15975 2.69888 -2.48032 -0.01001 -0.03594 -2.28361 0.06759 0 0 0 0 0 0 -0.06086 0.11043 3.22831 0 -0.78638 0 0.73287 -0.30576 -4.78027
TYR_72 -10.0281 1.26203 3.73158 -0.64373 0.13609 0.37677 3.64255 -2.97728 -0.01306 -0.18314 -3.01788 -0.23504 0 0 0 0 -0.4274 0 0.15999 0.58188 0 2.42826 -0.08057 0.04935 1.2797 -0.11661 -4.07465
VAL_73 -6.79194 1.10344 2.27462 -0.28059 0.17557 0.05901 2.53408 -2.20298 -0 -0 -3.0742 -0.09898 0 0 0 0 0 0 0.31061 0.00875 0.15522 0 -0.55141 0 1.9342 -0.08687 -4.53147
THR_74 -5.3812 1.16588 3.58836 -0.10822 0.11756 0.07699 2.30768 -2.00134 -0.02492 -0.21103 -2.3721 -0.63082 0 0 0 0 -0.56777 0 0.02354 0.06203 0.09833 0 -0.53426 2.28962 -1.0874 -0.50593 -3.69501
GLU:CtermProteinFull_75 -6.07174 0.43903 9.81166 -0.41567 0.26647 0.71667 5.24138 -3.61662 -0.01167 -0.13891 -10.3931 -0.36881 0 0 0 -3.28189 -1.76116 0 0 0.06481 0 3.59424 0 0 -2.7348 -0.24684 -8.90699
SER:NtermProteinFull_76 -3.44268 0.07131 4.1912 -0.02727 0 0.05304 2.72805 -1.76325 -0.01046 -0.03369 -2.45173 -1.65025 0 0 0 0 -0.71345 0 0.01405 0.08761 0.232 0 0 0.60463 -0.77834 0 -2.88923
VAL_77 -7.16268 1.36863 2.0753 -0.2804 0.19898 0.06213 2.66421 -2.04128 -0.00985 -0.03333 -2.16378 -0.24598 0 0 0 0 0 0 0.04639 0.00038 0.19139 0 -0.67424 0 1.9342 -0.22542 -4.29534
GLU_78 -6.79958 0.48069 7.15529 -0.30431 0.04579 0.33682 3.56435 -3.26856 -0.01117 -0.04802 -4.42307 -0.32252 0 0 0 0 -0.68231 0 0.03288 0.10606 0 3.68009 0.35368 0 -2.7348 -0.18583 -3.02451
PHE_79 -10.326 1.25614 1.36485 -0.59187 0.10506 0.29534 2.49854 -2.28381 -0.02347 -0.18923 -2.04493 0.12458 0 0 0 0 0 0 -0.06986 0.00442 0 2.50098 -0.159 0 1.0402 -0.09359 -6.59169
HIS_D_80 -8.46545 0.58749 6.86476 -0.4224 0.02374 0.49773 4.05177 -3.46911 -0.00742 -0.02449 -3.77738 -0.30836 0 0 0 0 -1.62442 0 -0.06093 0.10331 0 2.54219 -0.20756 0 -0.45461 0.20016 -3.95097
ILE_81 -8.39377 1.46713 1.59046 -0.4934 0.48368 0.11723 2.44703 -2.05708 -0 -0 -1.80798 -0.09078 0 0 0 0 0 0 0.4483 0.54686 0.2939 0 -0.67787 0 0.73287 0.17226 -5.22115
VAL_82 -6.86911 0.6721 2.22718 -0.31396 0.2358 0.06688 0.89089 -2.03793 -0.00742 -0.02449 0.12918 -0.33221 0 0 0 0 0 0 -0.02476 0.00791 0.1736 0 -0.4195 0 1.9342 -0.35117 -4.04283
ASN_83 -3.87638 0.25089 3.66885 -0.19463 0.02793 0.33051 1.57071 -1.75572 -0.00636 -0.08014 -0.80228 -1.01937 0 0 0 -0.85045 -0.35758 0 0.79767 0.0032 0 2.15326 -1.04637 0 -0.93687 -0.38932 -2.51247
ILE_84 -9.15275 1.95301 3.36504 -0.57853 0.78201 0.12453 1.96505 -2.64274 -0.00197 -0.00987 -1.35815 0.10787 0 0 0 0 0 0 -0.07553 0.01174 1.3186 0 -0.54572 0 0.73287 -0.3106 -4.31513
SER_85 -5.13188 0.5881 6.22927 -0.03599 0 0.06282 3.37723 -2.79297 -0.00078 -0.01339 -3.15901 -0.20203 0 0 0 -0.91601 -0.61452 0 0.16569 8e-05 0.20545 0 -0.41103 1.76267 -0.77834 -0.30797 -1.9726
GLU_86 -6.11826 0.58113 8.79068 -0.69081 0.1814 1.30191 3.85388 -3.56776 -0 -0 -5.23124 -0.52721 0 0 0 0 -2.5682 0 -0.03267 0.08822 0 3.49104 -0.26388 0 -2.7348 -0.40501 -3.85159
GLU_87 -4.01888 0.1571 5.12872 -0.46518 0.26197 1.46424 1.81913 -2.22993 -0.02965 -0.15532 -1.45932 -2.87782 0 0 0 0 0 0 0.17419 0.02622 0 3.9964 -0.25653 0 -2.7348 -0.41142 -1.61088
GLN_88 -9.02657 1.34978 7.42428 -0.25702 0.03553 0.21349 4.00388 -3.70854 -0.03964 -0.24882 -3.71982 -0.44957 0 0 0 -1.52867 -0.61452 0 0.06739 0.37153 0 2.87504 -0.11527 0 -0.18838 -0.20569 -3.76156
ARG_89 -11.8721 1.38385 11.4084 -0.72918 0.20269 0.46036 4.6944 -5.20565 -0.00274 -0.02326 -3.86369 0.40353 0 0 0 0 -0.88255 0 -0.04151 0.61004 1.45021 0 -0.10102 0 -1.2888 0.06078 -3.33622
GLN_90 -5.28953 0.31523 6.5556 -0.26653 0.02843 0.20278 3.11328 -2.90336 -0.00896 -0.05992 -2.43812 -0.49785 0 0 0 0 -0.89846 0 0.08299 0.00856 0 3.0234 -0.13785 0 -0.18838 0.0457 0.68702
ARG_91 -6.69932 0.3699 5.86629 -0.62331 0.08583 0.35605 2.39794 -2.92042 -0.00795 -0.13063 -1.93796 0.50719 0 0 0 0 0 0 0.01108 0.24521 2.4327 0 -0.09173 0 -1.2888 0.0486 -1.37932
ILE_92 -9.59439 1.34248 2.90868 -0.51167 0.58507 0.10075 2.80131 -2.79486 -0.00115 -0.00934 -1.9125 0.07126 0 0 0 0 0 0 -0.05568 0.06435 0.64419 0 -0.47002 0 0.73287 0.18774 -5.91091
GLU_93 -7.32826 0.6764 7.52152 -0.3334 0.07511 0.38016 4.02024 -3.38139 -0 -0 -4.1382 -0.5503 0 0 0 0 -0.95977 0 -0.00225 0.11483 0 2.97647 -0.02936 0 -2.7348 0.36376 -3.32924
GLU_94 -5.13582 0.27837 6.47543 -0.33316 0.09207 0.39499 2.99102 -2.77709 -0 -0 -3.23447 -0.56872 0 0 0 0 -0.98837 0 -0.02069 0.07737 0 3.45968 -0.07351 0 -2.7348 0.28966 -1.80805
TYR_95 -8.8098 0.9291 4.18969 -0.8636 0.03588 0.31521 2.51688 -2.77905 -0 -0 -1.6461 -0.27011 0 0 0 0 0 0 -0.01332 0.28168 0 1.88489 -0.35096 0.00039 1.2797 0.34357 -2.95595
VAL_96 -7.83433 0.72665 3.1263 -0.31239 0.27406 0.07127 2.82814 -2.69513 -0 -0 -2.23726 -0.095 0 0 0 0 0 0 -0.05555 0.00861 0.13518 0 -0.28262 0 1.9342 0.36598 -4.0419
ARG_97 -7.91654 0.69074 7.6535 -0.64026 0.19014 0.35284 3.56655 -3.44724 -0.00115 -0.00934 -3.42554 0.26493 0 0 0 0 -0.95977 0 -0.01923 0.22763 2.50842 0 -0.11857 0 -1.2888 0.15541 -2.21627
ARG_98 -5.57389 0.31193 6.689 -0.63334 0.17528 0.35213 3.28504 -2.82552 -0 -0 -3.43019 0.27494 0 0 0 0 -0.98837 0 0.0547 0.09304 2.52108 0 -0.08431 0 -1.2888 0.13182 -0.93547
ILE_99 -7.67446 0.61624 4.90444 -0.51454 0.6507 0.10104 3.07799 -2.87498 -0 -0 -2.33638 0.08466 0 0 0 0 0 0 -0.05681 0.05114 0.60411 0 -0.45874 0 0.73287 0.19005 -2.90266
SER_100 -6.20588 0.23906 6.81596 -0.02416 0 0.02244 3.92201 -3.29754 -0 -0 -3.17672 -0.32463 0 0 0 0 0 0 0.01629 0.01351 0.52538 0 0.28462 0.7084 -0.77834 0.27807 -0.98154
LYS_101 -3.79535 0.24897 4.49413 -0.30251 0.02545 0.13233 1.7886 -2.04069 -0 -0 -0.82394 -0.02411 0 0 0 0 0 0 0.02466 0.08797 1.77131 0 0.00803 0 -1.5107 0.06157 0.14571
LYS_102 -3.217 0.13997 3.82136 -0.3044 0.02701 0.13644 1.4893 -1.69563 -0 -0 -0.48359 -0.03318 0 0 0 0 0 0 -0.00622 0.01784 1.80633 0 -0.0525 0 -1.5107 -0.19392 -0.05888
GLU_103 -4.67558 0.22367 4.89249 -0.44203 0.05931 0.86511 2.00305 -2.12686 -0 -0 -2.37126 -0.4051 0 0 0 0 -0.77416 0 -0.02302 0.11644 0 3.10668 -0.26921 0 -2.7348 -0.3469 -2.90217
GLY_104 -1.91221 0.1364 2.54325 -5e-05 0 0 1.25157 -1.28859 -0 -0 -1.01109 -0.38468 0 0 0 0 0 0 -0.11509 0 0 0 -1.43024 0 0.83697 -0.11444 -1.4882
THR_105 -4.54922 0.39225 3.67237 -0.1125 0.05137 0.07458 1.58187 -1.91936 -0.00336 -0.00964 -1.13583 -0.60681 0 0 0 0 0 0 0.01979 0.04087 0.06763 0 -0.39472 2.30629 -1.0874 -0.01494 -1.62678
GLU_106 -3.41172 0.18498 4.60281 -0.31707 0.08797 0.40839 2.19563 -1.81276 -0 -0 -3.00165 -0.34978 0 0 0 0 -0.6197 0 -0.03622 0.097 0 2.87332 0.18071 0 -2.7348 -0.19006 -1.84297
VAL_107 -5.51815 1.22214 0.2003 -0.39244 0.62698 0.09757 0.50955 -1.13218 -0.00336 -0.00964 -0.48035 -0.18593 0 0 0 0 0 0 -0.04165 0.20464 0.85725 0 -0.76261 0 1.9342 -0.25443 -3.1281
ARG_108 -4.86221 0.34362 5.53474 -0.9622 0.24559 0.69385 3.65437 -2.50936 -0.00955 -0.03271 -4.4935 0.4586 0 0 0 0 -1.16352 0 -0.05397 0.12181 2.68732 0 0.16678 0 -1.2888 -0.25535 -1.7245
PHE_109 -7.88773 1.35214 0.50056 -0.59249 0.0365 0.31241 0.44147 -1.38201 -0 -0 -0.32332 0.07074 0 0 0 0 0 0 0.10521 0.00323 0 2.20405 -0.12426 0 1.0402 -0.14372 -4.38702
GLU_110 -4.522 0.23411 6.02413 -0.31753 0.07095 0.40344 3.0332 -2.42545 -0.01188 -0.04016 -4.85526 -0.3667 0 0 0 0 -1.44591 0 -0.06471 0.01453 0 3.02725 0.32824 0 -2.7348 0.03308 -3.61547
LYS_111 -3.36602 0.11997 3.6109 -0.30251 0.03064 0.1452 1.40132 -1.3918 -0.00896 -0.05992 -2.58753 -0.08286 0 0 0 0 -0.78719 0 -0.03476 0.04596 2.27708 0 0.16318 0 -1.5107 0.01654 -2.32147
ARG_112 -4.04642 0.3027 5.61722 -0.41597 0.05402 0.20388 2.57518 -2.27467 -0.0056 -0.05748 -3.26584 0.15224 0 0 0 0 -0.92445 0 0.31971 0.04364 2.16792 0 0.01887 0 -1.2888 0.27163 -0.55224
ASP_113 -1.27523 0.11743 1.99983 -0.25071 0.08378 0.829 0.64908 -0.87162 -0.01809 -0.11754 0.77079 -1.04915 0 0 0 0 0 0 0.42468 0.05835 0 1.98793 -0.87945 0 -2.3716 1.36224 1.44972
GLY_114 -3.10084 0.21342 3.83914 -6e-05 0 0 2.02344 -1.91474 -0 -0 -1.59641 -0.40542 0 0 0 0 0 0 -0.0892 0 0 0 -1.48115 0 0.83697 0.50676 -1.1681
GLU_115 -6.82144 0.37652 7.7356 -0.19689 0.0326 0.28487 3.75516 -3.34808 -0 -0 -4.26938 -0.58323 0 0 0 0 -1.36351 0 0.02212 0.06014 0 3.09035 -0.02343 0 -2.7348 -0.53496 -4.51837
LEU_116 -8.20352 1.23478 2.94866 -0.61143 0.36511 0.15731 2.5008 -2.21062 -0.00584 -0.02119 -1.81351 0.29853 0 0 0 0 0 0 0.00936 0.05855 0.81211 0 -0.16028 0 0.18072 0.0916 -4.36886
THR_117 -4.42468 0.32197 4.1879 -0.17749 0.12045 0.06508 2.1552 -2.08519 -0.01453 -0.15949 -2.3584 -0.22196 0 0 0 0 0 0 -0.06502 8e-05 0.13175 0 -0.07406 2.28522 -1.0874 0.15515 -1.2454
ILE_118 -8.30326 1.569 1.38038 -0.48868 0.67168 0.10573 2.49963 -1.99147 -0.01322 -0.04638 -2.0984 -0.02079 0 0 0 0 0 0 0.05653 0.35047 0.31048 0 -0.7342 0 0.73287 -0.15986 -6.1795
GLU_119 -5.69179 0.63308 5.82818 -0.31333 0.06757 0.39849 3.88156 -2.65822 -0.00092 -0.00358 -4.91296 -0.33638 0 0 0 0 -1.35551 0 -0.05261 0.00386 0 2.93464 0.35931 0 -2.7348 -0.13281 -4.08622
VAL_120 -6.98371 0.94054 2.5376 -0.26828 0.18613 0.0545 2.36754 -2.14394 -0.02078 -0.09211 -2.82963 -0.2829 0 0 0 0 0 0 0.05635 0.37361 0.29369 0 -0.79136 0 1.9342 -0.18672 -4.85526
LYS_121 -4.76104 0.51112 5.63558 -0.30354 0.03709 0.14351 2.40325 -2.27902 -0 -0 -2.86228 0.05759 0 0 0 0 -0.6197 0 0.12711 0.14557 1.9483 0 -0.05918 0 -1.5107 -0.4059 -1.79223
ASN_122 -1.93943 0.13374 1.42256 -0.19452 0.02849 0.3332 0.17839 -0.77496 -7e-05 -0.00019 0.22501 -1.03383 0 0 0 0 0 0 -0.03403 0.07578 0 1.9031 -1.0372 0 -0.93687 -0.44598 -2.09681
LEU_123 -6.39632 1.28006 0.86291 -0.59279 0.40702 0.14696 0.35367 -1.42422 -0.02944 -0.14724 0.42914 0.35628 0 0 0 0 0 0 -0.00064 0.03998 0.56003 0 -0.37754 0 0.18072 -0.36254 -4.71397
HIS_124 -4.82419 0.30665 5.63514 -0.47626 0.02947 0.31633 2.97675 -2.55896 -7e-05 -0.00019 -2.47522 -1.00622 0 0 0 -1.14699 0 0 0.07721 0.17292 0 1.8236 -0.08041 0 -0.45461 -0.36191 -2.04696
GLU_125 -4.41914 0.27367 5.76737 -0.34174 0.06745 0.4157 2.65527 -2.47982 -0.01983 -0.15298 -2.71118 -0.64495 0 0 0 0 -0.53898 0 -0.04052 0.02743 0 3.29981 -0.24432 0 -2.7348 -0.30273 -2.12429
LYS_126 -4.90513 0.47726 6.70965 -0.48672 0.08909 0.35429 3.28025 -2.79344 -0 -0 -3.49675 0.21978 0 0 0 -1.14699 0 0 0.02964 0.01619 2.28954 0 0.07277 0 -1.5107 0.16203 -0.63923
ARG_127 -8.38578 0.63005 8.38662 -0.69686 0.23472 0.37089 3.78597 -3.64119 -0.0173 -0.13566 -3.7585 0.43523 0 0 0 0 -1.59247 0 0.25215 0.67782 2.53805 0 -0.16492 0 -1.2888 0.05326 -2.31674
LEU_128 -10.0034 0.99021 3.87658 -0.66973 1.08896 0.27714 3.03836 -3.06189 -0 -0 -2.29224 -0.09734 0 0 0 0 0 0 -0.01245 0.45059 1.08766 0 -0.17999 0 0.18072 0.27072 -5.05609
GLN_129 -6.962 0.4726 7.44093 -0.65883 0.08034 0.69384 4.13263 -3.48947 -0.0287 -0.27085 -3.49152 -0.3355 0 0 0 0 -0.79054 0 -0.0091 0.00443 0 3.00738 -0.16554 0 -0.18838 0.37676 -0.18151
GLU_130 -6.52767 0.39272 8.98842 -0.21436 0.0313 0.30454 4.12735 -3.76167 -0.03374 -0.27016 -5.46845 -0.59539 0 0 0 0 -0.8183 0 0.12228 0.03401 0 3.03124 -0.17858 0 -2.7348 -0.15642 -3.72768
ILE_131 -9.28358 1.1434 3.15018 -0.5131 0.59692 0.10125 2.84327 -2.78731 -0 -0 -2.21374 0.06974 0 0 0 0 0 0 -0.06806 0.05171 0.6486 0 -0.45283 0 0.73287 -0.00526 -5.98594
LEU_132 -8.86968 1.04156 5.05545 -0.73079 0.63546 0.32034 2.75227 -3.20932 -0 -0 -1.85998 0.13634 0 0 0 0 0 0 -0.00146 0.52107 0.86528 0 -0.21358 0 0.18072 0.34714 -3.02917
GLU_133 -6.27632 0.35116 8.42624 -0.21579 0.0255 0.30018 3.52892 -3.60317 -0.05041 -0.36032 -3.83941 -0.60921 0 0 0 0 -0.57841 0 0.55662 0.03664 0 3.09242 -0.2866 0 -2.7348 0.00686 -2.22992
TYR_134 -9.96417 1.18846 5.58746 -0.8746 0.07417 0.35088 3.11924 -3.4601 -0.00698 -0.12687 -1.94461 -0.27999 0 0 0 0 0 0 0.07517 0.16493 0 2.11137 -0.23498 0.08093 1.2797 -0.00932 -2.86931
ILE_135 -9.668 1.16367 3.8369 -0.51533 0.59169 0.1025 3.10839 -3.08302 -0 -0 -2.19894 0.09853 0 0 0 0 0 0 -0.02248 0.10503 0.6639 0 -0.30655 0 0.73287 0.52288 -4.86794
GLU_136 -6.95735 0.87544 8.31211 -0.21514 0.03968 0.31501 3.76341 -3.63768 -0.01762 -0.10338 -3.51718 -0.59566 0 0 0 0 -0.56777 0 -0.02782 0.1027 0 3.09498 -0.08255 0 -2.7348 0.3549 -1.59872
ARG_137 -5.15991 0.25896 6.02724 -0.79044 0.19075 0.51993 2.04978 -2.82409 -0.04005 -0.26665 -0.91774 0.39392 0 0 0 0 0 0 0.03487 0.1632 1.49367 0 -0.15502 0 -1.2888 -0.06913 -0.37949
VAL_138 -7.89582 0.79328 3.61397 -0.31406 0.28821 0.07177 2.31398 -2.69501 -0.00096 -0.00356 -1.28391 -0.12543 0 0 0 -0.61266 0 0 0.33165 0.10776 0.19855 0 -0.32041 0 1.9342 -0.07752 -3.67598
ASN_139 -5.50858 0.56242 4.29938 -0.1777 0.03393 0.27027 2.22385 -2.40457 -0.00362 -0.01335 -0.96133 -0.25669 0 0 0 0 0 0 0.17986 3e-05 0 1.6649 0.11838 0 -0.93687 0.15997 -0.74974
LYS:CtermProteinFull_140 -2.52416 0.39406 4.82146 -0.45973 0.09549 0.42079 2.41358 -1.92362 -0 -0 -2.78668 -0.14729 0 0 0 -0.83994 0 0 0 0.30821 1.8892 0 0 0 -1.5107 0.12141 0.27209
#END_POSE_ENERGIES_TABLE des7_2003285_0000_rlx_aln_untrimmed__aln_2003285_0000.pdb-edge1-5-7_lib_antiparallel_1nf7_edge_B-8-10_2003333_0006_0001_0001_0001_0001_0001.pdb

cav_vol 134.9
ddg -59.3353
ddg_hydrophobic -19.7134
ddg_per_1000sasa -32.1713
exposed_hydrophobics_A 316.732
exposed_hydrophobics_B 378.75
geometry 1
interface_buried_sasa 1843.93
interface_sc 0.691019
packstat 0.658064
sbuns 2
score_per_res -3.74072
score_per_resA -3.40743
score_per_resB -3.08218
total_score_monomerA -255.557
total_score_monomerB -200.341
vbuns 0
