# Supplementary material for: Reconfigurable asymmetric protein assemblies through implicit negative design
Source: Science. Author manuscript; Available in PMC 2023 Jan 27. (PMC9881579; doi:10.1126/science.abj7662)
Supplement: Data S2 [file NIHMS1843281-supplement-Data_S2.gz › without_all_supplement_resubmit_20211001/components/unfused_dimers/LHD321.pdb]

HEADER                                            07-SEP-20   XXXX              
EXPDTA    THEORETICAL MODEL                                                     
REMARK 220                                                                      
REMARK 220 EXPERIMENTAL DETAILS                                                 
REMARK 220  EXPERIMENT TYPE                : THEORETICAL MODELLING              
REMARK 220  DATE OF DATA COLLECTION        : 07-SEP-20                          
REMARK 220                                                                      
REMARK 220 REMARK: MODEL GENERATED BY ROSETTA                                   
REMARK 220  VERSION 2020.36+HEAD.fd1c8ced991                                    
ATOM      1  N   THR A   1     185.983  99.126  38.162  1.00  0.00           N  
ATOM      2  CA  THR A   1     185.447  98.453  39.364  1.00  0.00           C  
ATOM      3  C   THR A   1     185.643  99.346  40.628  1.00  0.00           C  
ATOM      4  O   THR A   1     186.787  99.697  40.946  1.00  0.00           O  
ATOM      5  CB  THR A   1     186.119  97.084  39.577  1.00  0.00           C  
ATOM      6  OG1 THR A   1     185.826  96.227  38.466  1.00  0.00           O  
ATOM      7  CG2 THR A   1     185.617  96.437  40.859  1.00  0.00           C  
ATOM      8 1H   THR A   1     186.071  98.445  37.420  1.00  0.00           H  
ATOM      9 2H   THR A   1     185.382  99.883  37.840  1.00  0.00           H  
ATOM     10 3H   THR A   1     186.899  99.502  38.373  1.00  0.00           H  
ATOM     11  HA  THR A   1     184.377  98.279  39.193  1.00  0.00           H  
ATOM     12  HB  THR A   1     187.199  97.215  39.642  1.00  0.00           H  
ATOM     13  HG1 THR A   1     186.645  95.963  38.041  1.00  0.00           H  
ATOM     14 1HG2 THR A   1     186.104  95.471  40.993  1.00  0.00           H  
ATOM     15 2HG2 THR A   1     185.849  97.081  41.707  1.00  0.00           H  
ATOM     16 3HG2 THR A   1     184.539  96.294  40.796  1.00  0.00           H  
ATOM     17  N   LYS A   2     184.529  99.671  41.350  1.00  0.00           N  
ATOM     18  CA  LYS A   2     184.532 100.484  42.583  1.00  0.00           C  
ATOM     19  C   LYS A   2     185.492  99.982  43.653  1.00  0.00           C  
ATOM     20  O   LYS A   2     186.227 100.773  44.238  1.00  0.00           O  
ATOM     21  CB  LYS A   2     183.136 100.563  43.192  1.00  0.00           C  
ATOM     22  CG  LYS A   2     183.076 101.417  44.458  1.00  0.00           C  
ATOM     23  CD  LYS A   2     181.668 101.518  45.008  1.00  0.00           C  
ATOM     24  CE  LYS A   2     181.636 102.412  46.236  1.00  0.00           C  
ATOM     25  NZ  LYS A   2     180.271 102.523  46.815  1.00  0.00           N  
ATOM     26  H   LYS A   2     183.632  99.361  40.997  1.00  0.00           H  
ATOM     27  HA  LYS A   2     184.829 101.502  42.324  1.00  0.00           H  
ATOM     28 1HB  LYS A   2     182.451 101.008  42.464  1.00  0.00           H  
ATOM     29 2HB  LYS A   2     182.775  99.565  43.427  1.00  0.00           H  
ATOM     30 1HG  LYS A   2     183.715 100.992  45.231  1.00  0.00           H  
ATOM     31 2HG  LYS A   2     183.441 102.422  44.223  1.00  0.00           H  
ATOM     32 1HD  LYS A   2     181.016 101.947  44.243  1.00  0.00           H  
ATOM     33 2HD  LYS A   2     181.302 100.528  45.271  1.00  0.00           H  
ATOM     34 1HE  LYS A   2     182.315 102.020  46.993  1.00  0.00           H  
ATOM     35 2HE  LYS A   2     181.975 103.412  45.946  1.00  0.00           H  
ATOM     36 1HZ  LYS A   2     180.317 103.162  47.618  1.00  0.00           H  
ATOM     37 2HZ  LYS A   2     179.650 102.911  46.126  1.00  0.00           H  
ATOM     38 3HZ  LYS A   2     179.935 101.625  47.112  1.00  0.00           H  
ATOM     39  N   GLU A   3     185.492  98.674  43.913  1.00  0.00           N  
ATOM     40  CA  GLU A   3     186.386  98.142  44.930  1.00  0.00           C  
ATOM     41  C   GLU A   3     187.831  98.454  44.605  1.00  0.00           C  
ATOM     42  O   GLU A   3     188.581  98.918  45.468  1.00  0.00           O  
ATOM     43  CB  GLU A   3     186.236  96.633  45.069  1.00  0.00           C  
ATOM     44  CG  GLU A   3     187.165  96.035  46.113  1.00  0.00           C  
ATOM     45  CD  GLU A   3     187.005  94.568  46.284  1.00  0.00           C  
ATOM     46  OE1 GLU A   3     186.151  93.999  45.650  1.00  0.00           O  
ATOM     47  OE2 GLU A   3     187.767  94.001  47.043  1.00  0.00           O  
ATOM     48  H   GLU A   3     184.864  98.065  43.411  1.00  0.00           H  
ATOM     49  HA  GLU A   3     186.141  98.610  45.883  1.00  0.00           H  
ATOM     50 1HB  GLU A   3     185.207  96.387  45.333  1.00  0.00           H  
ATOM     51 2HB  GLU A   3     186.457  96.155  44.115  1.00  0.00           H  
ATOM     52 1HG  GLU A   3     188.196  96.228  45.823  1.00  0.00           H  
ATOM     53 2HG  GLU A   3     186.990  96.532  47.066  1.00  0.00           H  
ATOM     54  N   GLU A   4     188.220  98.219  43.355  1.00  0.00           N  
ATOM     55  CA  GLU A   4     189.588  98.450  42.938  1.00  0.00           C  
ATOM     56  C   GLU A   4     189.935  99.931  43.036  1.00  0.00           C  
ATOM     57  O   GLU A   4     191.033 100.276  43.481  1.00  0.00           O  
ATOM     58  CB  GLU A   4     189.789  97.939  41.512  1.00  0.00           C  
ATOM     59  CG  GLU A   4     189.735  96.413  41.381  1.00  0.00           C  
ATOM     60  CD  GLU A   4     189.842  95.942  39.958  1.00  0.00           C  
ATOM     61  OE1 GLU A   4     189.736  96.762  39.074  1.00  0.00           O  
ATOM     62  OE2 GLU A   4     190.019  94.766  39.752  1.00  0.00           O  
ATOM     63  H   GLU A   4     187.555  97.834  42.702  1.00  0.00           H  
ATOM     64  HA  GLU A   4     190.249  97.897  43.603  1.00  0.00           H  
ATOM     65 1HB  GLU A   4     189.022  98.361  40.867  1.00  0.00           H  
ATOM     66 2HB  GLU A   4     190.754  98.275  41.137  1.00  0.00           H  
ATOM     67 1HG  GLU A   4     190.552  95.981  41.958  1.00  0.00           H  
ATOM     68 2HG  GLU A   4     188.799  96.056  41.807  1.00  0.00           H  
ATOM     69  N   LEU A   5     188.989 100.806  42.677  1.00  0.00           N  
ATOM     70  CA  LEU A   5     189.228 102.236  42.773  1.00  0.00           C  
ATOM     71  C   LEU A   5     189.391 102.671  44.232  1.00  0.00           C  
ATOM     72  O   LEU A   5     190.311 103.427  44.556  1.00  0.00           O  
ATOM     73  CB  LEU A   5     188.057 102.980  42.142  1.00  0.00           C  
ATOM     74  CG  LEU A   5     187.887 102.862  40.588  1.00  0.00           C  
ATOM     75  CD1 LEU A   5     186.528 103.466  40.141  1.00  0.00           C  
ATOM     76  CD2 LEU A   5     188.994 103.600  39.878  1.00  0.00           C  
ATOM     77  H   LEU A   5     188.120 100.453  42.267  1.00  0.00           H  
ATOM     78  HA  LEU A   5     190.149 102.468  42.247  1.00  0.00           H  
ATOM     79 1HB  LEU A   5     187.143 102.618  42.603  1.00  0.00           H  
ATOM     80 2HB  LEU A   5     188.188 103.989  42.395  1.00  0.00           H  
ATOM     81  HG  LEU A   5     187.915 101.816  40.312  1.00  0.00           H  
ATOM     82 1HD1 LEU A   5     186.419 103.361  39.059  1.00  0.00           H  
ATOM     83 2HD1 LEU A   5     185.711 102.939  40.627  1.00  0.00           H  
ATOM     84 3HD1 LEU A   5     186.469 104.509  40.391  1.00  0.00           H  
ATOM     85 1HD2 LEU A   5     188.842 103.472  38.826  1.00  0.00           H  
ATOM     86 2HD2 LEU A   5     188.953 104.653  40.125  1.00  0.00           H  
ATOM     87 3HD2 LEU A   5     189.963 103.195  40.150  1.00  0.00           H  
ATOM     88  N   LYS A   6     188.561 102.126  45.133  1.00  0.00           N  
ATOM     89  CA  LYS A   6     188.676 102.467  46.548  1.00  0.00           C  
ATOM     90  C   LYS A   6     190.008 101.993  47.123  1.00  0.00           C  
ATOM     91  O   LYS A   6     190.654 102.720  47.898  1.00  0.00           O  
ATOM     92  CB  LYS A   6     187.531 101.823  47.339  1.00  0.00           C  
ATOM     93  CG  LYS A   6     186.104 102.386  47.079  1.00  0.00           C  
ATOM     94  CD  LYS A   6     185.821 103.737  47.780  1.00  0.00           C  
ATOM     95  CE  LYS A   6     185.759 103.570  49.325  1.00  0.00           C  
ATOM     96  NZ  LYS A   6     185.240 104.778  50.018  1.00  0.00           N  
ATOM     97  H   LYS A   6     187.801 101.520  44.816  1.00  0.00           H  
ATOM     98  HA  LYS A   6     188.627 103.544  46.653  1.00  0.00           H  
ATOM     99 1HB  LYS A   6     187.487 100.764  47.071  1.00  0.00           H  
ATOM    100 2HB  LYS A   6     187.754 101.864  48.396  1.00  0.00           H  
ATOM    101 1HG  LYS A   6     185.985 102.541  46.008  1.00  0.00           H  
ATOM    102 2HG  LYS A   6     185.362 101.653  47.395  1.00  0.00           H  
ATOM    103 1HD  LYS A   6     186.589 104.471  47.529  1.00  0.00           H  
ATOM    104 2HD  LYS A   6     184.856 104.124  47.436  1.00  0.00           H  
ATOM    105 1HE  LYS A   6     185.125 102.723  49.572  1.00  0.00           H  
ATOM    106 2HE  LYS A   6     186.763 103.388  49.697  1.00  0.00           H  
ATOM    107 1HZ  LYS A   6     185.232 104.624  51.009  1.00  0.00           H  
ATOM    108 2HZ  LYS A   6     185.829 105.600  49.814  1.00  0.00           H  
ATOM    109 3HZ  LYS A   6     184.275 104.964  49.702  1.00  0.00           H  
ATOM    110  N   ARG A   7     190.450 100.795  46.721  1.00  0.00           N  
ATOM    111  CA  ARG A   7     191.727 100.284  47.181  1.00  0.00           C  
ATOM    112  C   ARG A   7     192.857 101.136  46.633  1.00  0.00           C  
ATOM    113  O   ARG A   7     193.819 101.421  47.351  1.00  0.00           O  
ATOM    114  CB  ARG A   7     191.913  98.830  46.779  1.00  0.00           C  
ATOM    115  CG  ARG A   7     191.031  97.842  47.549  1.00  0.00           C  
ATOM    116  CD  ARG A   7     191.261  96.431  47.124  1.00  0.00           C  
ATOM    117  NE  ARG A   7     190.365  95.492  47.817  1.00  0.00           N  
ATOM    118  CZ  ARG A   7     190.551  94.975  49.043  1.00  0.00           C  
ATOM    119  NH1 ARG A   7     191.605  95.282  49.785  1.00  0.00           N  
ATOM    120  NH2 ARG A   7     189.634  94.142  49.481  1.00  0.00           N  
ATOM    121  H   ARG A   7     189.854 100.211  46.123  1.00  0.00           H  
ATOM    122  HA  ARG A   7     191.749 100.339  48.269  1.00  0.00           H  
ATOM    123 1HB  ARG A   7     191.681  98.722  45.719  1.00  0.00           H  
ATOM    124 2HB  ARG A   7     192.952  98.539  46.921  1.00  0.00           H  
ATOM    125 1HG  ARG A   7     191.246  97.929  48.610  1.00  0.00           H  
ATOM    126 2HG  ARG A   7     189.983  98.079  47.380  1.00  0.00           H  
ATOM    127 1HD  ARG A   7     191.060  96.354  46.052  1.00  0.00           H  
ATOM    128 2HD  ARG A   7     192.289  96.141  47.317  1.00  0.00           H  
ATOM    129  HE  ARG A   7     189.510  95.170  47.333  1.00  0.00           H  
ATOM    130 1HH1 ARG A   7     192.303  95.921  49.438  1.00  0.00           H  
ATOM    131 2HH1 ARG A   7     191.714  94.875  50.703  1.00  0.00           H  
ATOM    132 1HH2 ARG A   7     188.836  93.937  48.855  1.00  0.00           H  
ATOM    133 2HH2 ARG A   7     189.709  93.717  50.391  1.00  0.00           H  
ATOM    134  N   ALA A   8     192.731 101.572  45.373  1.00  0.00           N  
ATOM    135  CA  ALA A   8     193.722 102.426  44.748  1.00  0.00           C  
ATOM    136  C   ALA A   8     193.855 103.741  45.504  1.00  0.00           C  
ATOM    137  O   ALA A   8     194.965 104.252  45.643  1.00  0.00           O  
ATOM    138  CB  ALA A   8     193.356 102.684  43.305  1.00  0.00           C  
ATOM    139  H   ALA A   8     191.944 101.245  44.807  1.00  0.00           H  
ATOM    140  HA  ALA A   8     194.685 101.915  44.786  1.00  0.00           H  
ATOM    141 1HB  ALA A   8     194.111 103.307  42.842  1.00  0.00           H  
ATOM    142 2HB  ALA A   8     193.285 101.735  42.777  1.00  0.00           H  
ATOM    143 3HB  ALA A   8     192.400 103.182  43.273  1.00  0.00           H  
ATOM    144  N   ILE A   9     192.743 104.280  46.032  1.00  0.00           N  
ATOM    145  CA  ILE A   9     192.848 105.513  46.803  1.00  0.00           C  
ATOM    146  C   ILE A   9     193.657 105.265  48.053  1.00  0.00           C  
ATOM    147  O   ILE A   9     194.517 106.080  48.400  1.00  0.00           O  
ATOM    148  CB  ILE A   9     191.460 106.060  47.183  1.00  0.00           C  
ATOM    149  CG1 ILE A   9     190.711 106.530  45.933  1.00  0.00           C  
ATOM    150  CG2 ILE A   9     191.593 107.196  48.186  1.00  0.00           C  
ATOM    151  CD1 ILE A   9     189.253 106.846  46.178  1.00  0.00           C  
ATOM    152  H   ILE A   9     191.836 103.850  45.825  1.00  0.00           H  
ATOM    153  HA  ILE A   9     193.362 106.247  46.200  1.00  0.00           H  
ATOM    154  HB  ILE A   9     190.864 105.264  47.627  1.00  0.00           H  
ATOM    155 1HG1 ILE A   9     191.191 107.422  45.535  1.00  0.00           H  
ATOM    156 2HG1 ILE A   9     190.766 105.759  45.164  1.00  0.00           H  
ATOM    157 1HG2 ILE A   9     190.603 107.572  48.443  1.00  0.00           H  
ATOM    158 2HG2 ILE A   9     192.088 106.831  49.085  1.00  0.00           H  
ATOM    159 3HG2 ILE A   9     192.184 108.001  47.748  1.00  0.00           H  
ATOM    160 1HD1 ILE A   9     188.789 107.171  45.247  1.00  0.00           H  
ATOM    161 2HD1 ILE A   9     188.744 105.954  46.545  1.00  0.00           H  
ATOM    162 3HD1 ILE A   9     189.173 107.640  46.919  1.00  0.00           H  
ATOM    163  N   GLU A  10     193.356 104.182  48.778  1.00  0.00           N  
ATOM    164  CA  GLU A  10     194.105 103.907  49.997  1.00  0.00           C  
ATOM    165  C   GLU A  10     195.585 103.699  49.722  1.00  0.00           C  
ATOM    166  O   GLU A  10     196.437 104.244  50.437  1.00  0.00           O  
ATOM    167  CB  GLU A  10     193.562 102.684  50.732  1.00  0.00           C  
ATOM    168  CG  GLU A  10     194.316 102.388  52.040  1.00  0.00           C  
ATOM    169  CD  GLU A  10     193.759 101.242  52.821  1.00  0.00           C  
ATOM    170  OE1 GLU A  10     192.783 100.667  52.403  1.00  0.00           O  
ATOM    171  OE2 GLU A  10     194.334 100.927  53.845  1.00  0.00           O  
ATOM    172  H   GLU A  10     192.587 103.567  48.475  1.00  0.00           H  
ATOM    173  HA  GLU A  10     194.004 104.769  50.654  1.00  0.00           H  
ATOM    174 1HB  GLU A  10     192.508 102.832  50.961  1.00  0.00           H  
ATOM    175 2HB  GLU A  10     193.638 101.807  50.083  1.00  0.00           H  
ATOM    176 1HG  GLU A  10     195.352 102.153  51.801  1.00  0.00           H  
ATOM    177 2HG  GLU A  10     194.314 103.284  52.660  1.00  0.00           H  
ATOM    178  N   GLU A  11     195.909 102.894  48.705  1.00  0.00           N  
ATOM    179  CA  GLU A  11     197.300 102.643  48.384  1.00  0.00           C  
ATOM    180  C   GLU A  11     198.005 103.924  48.006  1.00  0.00           C  
ATOM    181  O   GLU A  11     199.075 104.236  48.539  1.00  0.00           O  
ATOM    182  CB  GLU A  11     197.423 101.652  47.221  1.00  0.00           C  
ATOM    183  CG  GLU A  11     198.874 101.343  46.812  1.00  0.00           C  
ATOM    184  CD  GLU A  11     198.992 100.400  45.638  1.00  0.00           C  
ATOM    185  OE1 GLU A  11     197.988  99.983  45.125  1.00  0.00           O  
ATOM    186  OE2 GLU A  11     200.107 100.099  45.253  1.00  0.00           O  
ATOM    187  H   GLU A  11     195.171 102.431  48.165  1.00  0.00           H  
ATOM    188  HA  GLU A  11     197.787 102.223  49.262  1.00  0.00           H  
ATOM    189 1HB  GLU A  11     196.931 100.717  47.489  1.00  0.00           H  
ATOM    190 2HB  GLU A  11     196.899 102.055  46.350  1.00  0.00           H  
ATOM    191 1HG  GLU A  11     199.357 102.278  46.543  1.00  0.00           H  
ATOM    192 2HG  GLU A  11     199.401 100.928  47.668  1.00  0.00           H  
ATOM    193  N   ALA A  12     197.405 104.682  47.086  1.00  0.00           N  
ATOM    194  CA  ALA A  12     198.006 105.899  46.609  1.00  0.00           C  
ATOM    195  C   ALA A  12     198.178 106.905  47.727  1.00  0.00           C  
ATOM    196  O   ALA A  12     199.226 107.549  47.834  1.00  0.00           O  
ATOM    197  CB  ALA A  12     197.154 106.476  45.511  1.00  0.00           C  
ATOM    198  H   ALA A  12     196.519 104.386  46.676  1.00  0.00           H  
ATOM    199  HA  ALA A  12     198.988 105.647  46.220  1.00  0.00           H  
ATOM    200 1HB  ALA A  12     197.620 107.364  45.128  1.00  0.00           H  
ATOM    201 2HB  ALA A  12     197.048 105.746  44.725  1.00  0.00           H  
ATOM    202 3HB  ALA A  12     196.172 106.711  45.914  1.00  0.00           H  
ATOM    203  N   HIS A  13     197.185 107.017  48.604  1.00  0.00           N  
ATOM    204  CA  HIS A  13     197.276 107.946  49.706  1.00  0.00           C  
ATOM    205  C   HIS A  13     198.437 107.575  50.624  1.00  0.00           C  
ATOM    206  O   HIS A  13     199.263 108.426  50.957  1.00  0.00           O  
ATOM    207  CB  HIS A  13     195.949 108.009  50.459  1.00  0.00           C  
ATOM    208  CG  HIS A  13     195.971 108.919  51.622  1.00  0.00           C  
ATOM    209  ND1 HIS A  13     196.261 108.469  52.891  1.00  0.00           N  
ATOM    210  CD2 HIS A  13     195.768 110.252  51.730  1.00  0.00           C  
ATOM    211  CE1 HIS A  13     196.231 109.472  53.736  1.00  0.00           C  
ATOM    212  NE2 HIS A  13     195.935 110.581  53.067  1.00  0.00           N  
ATOM    213  H   HIS A  13     196.317 106.491  48.477  1.00  0.00           H  
ATOM    214  HA  HIS A  13     197.471 108.943  49.318  1.00  0.00           H  
ATOM    215 1HB  HIS A  13     195.161 108.334  49.776  1.00  0.00           H  
ATOM    216 2HB  HIS A  13     195.684 107.007  50.805  1.00  0.00           H  
ATOM    217  HD1 HIS A  13     196.463 107.523  53.141  1.00  0.00           H  
ATOM    218  HD2 HIS A  13     195.524 111.027  50.997  1.00  0.00           H  
ATOM    219  HE1 HIS A  13     196.438 109.303  54.793  1.00  0.00           H  
ATOM    220  N   ARG A  14     198.539 106.292  51.003  1.00  0.00           N  
ATOM    221  CA  ARG A  14     199.620 105.842  51.880  1.00  0.00           C  
ATOM    222  C   ARG A  14     201.005 106.055  51.260  1.00  0.00           C  
ATOM    223  O   ARG A  14     201.963 106.389  51.962  1.00  0.00           O  
ATOM    224  CB  ARG A  14     199.456 104.363  52.212  1.00  0.00           C  
ATOM    225  CG  ARG A  14     198.317 104.022  53.172  1.00  0.00           C  
ATOM    226  CD  ARG A  14     198.255 102.554  53.446  1.00  0.00           C  
ATOM    227  NE  ARG A  14     197.127 102.190  54.317  1.00  0.00           N  
ATOM    228  CZ  ARG A  14     197.101 102.273  55.659  1.00  0.00           C  
ATOM    229  NH1 ARG A  14     198.136 102.721  56.358  1.00  0.00           N  
ATOM    230  NH2 ARG A  14     195.997 101.887  56.256  1.00  0.00           N  
ATOM    231  H   ARG A  14     197.828 105.618  50.701  1.00  0.00           H  
ATOM    232  HA  ARG A  14     199.564 106.412  52.804  1.00  0.00           H  
ATOM    233 1HB  ARG A  14     199.275 103.809  51.285  1.00  0.00           H  
ATOM    234 2HB  ARG A  14     200.380 103.984  52.642  1.00  0.00           H  
ATOM    235 1HG  ARG A  14     198.471 104.549  54.111  1.00  0.00           H  
ATOM    236 2HG  ARG A  14     197.367 104.331  52.740  1.00  0.00           H  
ATOM    237 1HD  ARG A  14     198.123 102.031  52.496  1.00  0.00           H  
ATOM    238 2HD  ARG A  14     199.177 102.220  53.911  1.00  0.00           H  
ATOM    239  HE  ARG A  14     196.262 101.817  53.887  1.00  0.00           H  
ATOM    240 1HH1 ARG A  14     198.979 103.013  55.889  1.00  0.00           H  
ATOM    241 2HH1 ARG A  14     198.083 102.769  57.365  1.00  0.00           H  
ATOM    242 1HH2 ARG A  14     195.224 101.542  55.660  1.00  0.00           H  
ATOM    243 2HH2 ARG A  14     195.908 101.921  57.259  1.00  0.00           H  
ATOM    244  N   LYS A  15     201.105 105.879  49.940  1.00  0.00           N  
ATOM    245  CA  LYS A  15     202.364 106.061  49.229  1.00  0.00           C  
ATOM    246  C   LYS A  15     202.647 107.489  48.743  1.00  0.00           C  
ATOM    247  O   LYS A  15     203.789 107.795  48.393  1.00  0.00           O  
ATOM    248  CB  LYS A  15     202.420 105.106  48.040  1.00  0.00           C  
ATOM    249  CG  LYS A  15     202.498 103.643  48.442  1.00  0.00           C  
ATOM    250  CD  LYS A  15     202.540 102.718  47.235  1.00  0.00           C  
ATOM    251  CE  LYS A  15     202.682 101.261  47.674  1.00  0.00           C  
ATOM    252  NZ  LYS A  15     202.652 100.315  46.526  1.00  0.00           N  
ATOM    253  H   LYS A  15     200.287 105.534  49.428  1.00  0.00           H  
ATOM    254  HA  LYS A  15     203.167 105.791  49.913  1.00  0.00           H  
ATOM    255 1HB  LYS A  15     201.522 105.239  47.429  1.00  0.00           H  
ATOM    256 2HB  LYS A  15     203.281 105.344  47.419  1.00  0.00           H  
ATOM    257 1HG  LYS A  15     203.384 103.484  49.055  1.00  0.00           H  
ATOM    258 2HG  LYS A  15     201.617 103.397  49.037  1.00  0.00           H  
ATOM    259 1HD  LYS A  15     201.621 102.829  46.658  1.00  0.00           H  
ATOM    260 2HD  LYS A  15     203.381 102.984  46.597  1.00  0.00           H  
ATOM    261 1HE  LYS A  15     203.631 101.148  48.193  1.00  0.00           H  
ATOM    262 2HE  LYS A  15     201.872 101.008  48.358  1.00  0.00           H  
ATOM    263 1HZ  LYS A  15     202.755  99.372  46.863  1.00  0.00           H  
ATOM    264 2HZ  LYS A  15     201.743 100.390  46.041  1.00  0.00           H  
ATOM    265 3HZ  LYS A  15     203.395 100.524  45.881  1.00  0.00           H  
ATOM    266  N   GLY A  16     201.642 108.370  48.715  1.00  0.00           N  
ATOM    267  CA  GLY A  16     201.840 109.723  48.210  1.00  0.00           C  
ATOM    268  C   GLY A  16     201.790 109.741  46.687  1.00  0.00           C  
ATOM    269  O   GLY A  16     202.279 110.662  46.017  1.00  0.00           O  
ATOM    270  H   GLY A  16     200.697 108.101  48.989  1.00  0.00           H  
ATOM    271 1HA  GLY A  16     201.061 110.357  48.610  1.00  0.00           H  
ATOM    272 2HA  GLY A  16     202.793 110.111  48.562  1.00  0.00           H  
ATOM    273  N   ASP A  17     201.199 108.703  46.116  1.00  0.00           N  
ATOM    274  CA  ASP A  17     201.192 108.550  44.681  1.00  0.00           C  
ATOM    275  C   ASP A  17     200.041 109.330  44.066  1.00  0.00           C  
ATOM    276  O   ASP A  17     198.943 108.810  43.826  1.00  0.00           O  
ATOM    277  CB  ASP A  17     201.138 107.063  44.322  1.00  0.00           C  
ATOM    278  CG  ASP A  17     201.258 106.769  42.849  1.00  0.00           C  
ATOM    279  OD1 ASP A  17     200.982 107.640  42.048  1.00  0.00           O  
ATOM    280  OD2 ASP A  17     201.621 105.663  42.518  1.00  0.00           O  
ATOM    281  H   ASP A  17     200.710 108.034  46.704  1.00  0.00           H  
ATOM    282  HA  ASP A  17     202.123 108.954  44.285  1.00  0.00           H  
ATOM    283 1HB  ASP A  17     201.922 106.528  44.860  1.00  0.00           H  
ATOM    284 2HB  ASP A  17     200.199 106.669  44.645  1.00  0.00           H  
ATOM    285  N   LYS A  18     200.320 110.605  43.822  1.00  0.00           N  
ATOM    286  CA  LYS A  18     199.327 111.528  43.302  1.00  0.00           C  
ATOM    287  C   LYS A  18     198.823 111.058  41.945  1.00  0.00           C  
ATOM    288  O   LYS A  18     197.647 111.238  41.618  1.00  0.00           O  
ATOM    289  CB  LYS A  18     199.907 112.939  43.196  1.00  0.00           C  
ATOM    290  CG  LYS A  18     200.170 113.614  44.535  1.00  0.00           C  
ATOM    291  CD  LYS A  18     200.565 115.072  44.352  1.00  0.00           C  
ATOM    292  CE  LYS A  18     201.947 115.197  43.728  1.00  0.00           C  
ATOM    293  NZ  LYS A  18     202.426 116.606  43.715  1.00  0.00           N  
ATOM    294  H   LYS A  18     201.258 110.923  44.083  1.00  0.00           H  
ATOM    295  HA  LYS A  18     198.484 111.563  43.991  1.00  0.00           H  
ATOM    296 1HB  LYS A  18     200.848 112.906  42.647  1.00  0.00           H  
ATOM    297 2HB  LYS A  18     199.222 113.572  42.631  1.00  0.00           H  
ATOM    298 1HG  LYS A  18     199.271 113.565  45.151  1.00  0.00           H  
ATOM    299 2HG  LYS A  18     200.973 113.092  45.054  1.00  0.00           H  
ATOM    300 1HD  LYS A  18     199.838 115.568  43.707  1.00  0.00           H  
ATOM    301 2HD  LYS A  18     200.567 115.573  45.319  1.00  0.00           H  
ATOM    302 1HE  LYS A  18     202.656 114.591  44.290  1.00  0.00           H  
ATOM    303 2HE  LYS A  18     201.919 114.827  42.703  1.00  0.00           H  
ATOM    304 1HZ  LYS A  18     203.344 116.647  43.294  1.00  0.00           H  
ATOM    305 2HZ  LYS A  18     201.785 117.175  43.179  1.00  0.00           H  
ATOM    306 3HZ  LYS A  18     202.475 116.955  44.661  1.00  0.00           H  
ATOM    307  N   GLU A  19     199.706 110.426  41.164  1.00  0.00           N  
ATOM    308  CA  GLU A  19     199.353 110.038  39.806  1.00  0.00           C  
ATOM    309  C   GLU A  19     198.284 108.954  39.804  1.00  0.00           C  
ATOM    310  O   GLU A  19     197.367 108.994  38.973  1.00  0.00           O  
ATOM    311  CB  GLU A  19     200.591 109.574  39.036  1.00  0.00           C  
ATOM    312  CG  GLU A  19     201.620 110.687  38.750  1.00  0.00           C  
ATOM    313  CD  GLU A  19     201.078 111.802  37.891  1.00  0.00           C  
ATOM    314  OE1 GLU A  19     200.551 111.528  36.847  1.00  0.00           O  
ATOM    315  OE2 GLU A  19     201.189 112.943  38.296  1.00  0.00           O  
ATOM    316  H   GLU A  19     200.640 110.239  41.509  1.00  0.00           H  
ATOM    317  HA  GLU A  19     198.946 110.911  39.295  1.00  0.00           H  
ATOM    318 1HB  GLU A  19     201.092 108.786  39.604  1.00  0.00           H  
ATOM    319 2HB  GLU A  19     200.283 109.145  38.083  1.00  0.00           H  
ATOM    320 1HG  GLU A  19     201.950 111.107  39.698  1.00  0.00           H  
ATOM    321 2HG  GLU A  19     202.486 110.245  38.259  1.00  0.00           H  
ATOM    322  N   LYS A  20     198.360 108.007  40.746  1.00  0.00           N  
ATOM    323  CA  LYS A  20     197.323 106.990  40.819  1.00  0.00           C  
ATOM    324  C   LYS A  20     195.999 107.630  41.195  1.00  0.00           C  
ATOM    325  O   LYS A  20     194.959 107.223  40.680  1.00  0.00           O  
ATOM    326  CB  LYS A  20     197.696 105.902  41.827  1.00  0.00           C  
ATOM    327  CG  LYS A  20     198.741 104.913  41.328  1.00  0.00           C  
ATOM    328  CD  LYS A  20     199.038 103.849  42.374  1.00  0.00           C  
ATOM    329  CE  LYS A  20     200.055 102.838  41.863  1.00  0.00           C  
ATOM    330  NZ  LYS A  20     201.342 103.484  41.489  1.00  0.00           N  
ATOM    331  H   LYS A  20     199.187 107.965  41.362  1.00  0.00           H  
ATOM    332  HA  LYS A  20     197.217 106.556  39.828  1.00  0.00           H  
ATOM    333 1HB  LYS A  20     198.081 106.365  42.736  1.00  0.00           H  
ATOM    334 2HB  LYS A  20     196.804 105.338  42.100  1.00  0.00           H  
ATOM    335 1HG  LYS A  20     198.379 104.428  40.421  1.00  0.00           H  
ATOM    336 2HG  LYS A  20     199.662 105.445  41.091  1.00  0.00           H  
ATOM    337 1HD  LYS A  20     199.431 104.323  43.274  1.00  0.00           H  
ATOM    338 2HD  LYS A  20     198.118 103.325  42.632  1.00  0.00           H  
ATOM    339 1HE  LYS A  20     200.246 102.094  42.634  1.00  0.00           H  
ATOM    340 2HE  LYS A  20     199.652 102.328  40.988  1.00  0.00           H  
ATOM    341 1HZ  LYS A  20     201.987 102.782  41.156  1.00  0.00           H  
ATOM    342 2HZ  LYS A  20     201.179 104.165  40.760  1.00  0.00           H  
ATOM    343 3HZ  LYS A  20     201.735 103.945  42.297  1.00  0.00           H  
ATOM    344  N   LEU A  21     196.004 108.628  42.083  1.00  0.00           N  
ATOM    345  CA  LEU A  21     194.723 109.240  42.416  1.00  0.00           C  
ATOM    346  C   LEU A  21     194.136 109.928  41.196  1.00  0.00           C  
ATOM    347  O   LEU A  21     192.924 109.886  40.997  1.00  0.00           O  
ATOM    348  CB  LEU A  21     194.891 110.253  43.555  1.00  0.00           C  
ATOM    349  CG  LEU A  21     195.223 109.658  44.930  1.00  0.00           C  
ATOM    350  CD1 LEU A  21     195.498 110.784  45.918  1.00  0.00           C  
ATOM    351  CD2 LEU A  21     194.067 108.789  45.400  1.00  0.00           C  
ATOM    352  H   LEU A  21     196.887 108.903  42.534  1.00  0.00           H  
ATOM    353  HA  LEU A  21     194.038 108.453  42.698  1.00  0.00           H  
ATOM    354 1HB  LEU A  21     195.690 110.943  43.291  1.00  0.00           H  
ATOM    355 2HB  LEU A  21     193.966 110.821  43.655  1.00  0.00           H  
ATOM    356  HG  LEU A  21     196.127 109.052  44.856  1.00  0.00           H  
ATOM    357 1HD1 LEU A  21     195.735 110.362  46.894  1.00  0.00           H  
ATOM    358 2HD1 LEU A  21     196.342 111.378  45.566  1.00  0.00           H  
ATOM    359 3HD1 LEU A  21     194.617 111.419  46.001  1.00  0.00           H  
ATOM    360 1HD2 LEU A  21     194.303 108.366  46.377  1.00  0.00           H  
ATOM    361 2HD2 LEU A  21     193.164 109.395  45.476  1.00  0.00           H  
ATOM    362 3HD2 LEU A  21     193.904 107.982  44.685  1.00  0.00           H  
ATOM    363  N   LYS A  22     194.980 110.528  40.348  1.00  0.00           N  
ATOM    364  CA  LYS A  22     194.470 111.198  39.153  1.00  0.00           C  
ATOM    365  C   LYS A  22     193.783 110.174  38.241  1.00  0.00           C  
ATOM    366  O   LYS A  22     192.711 110.452  37.692  1.00  0.00           O  
ATOM    367  CB  LYS A  22     195.606 111.879  38.400  1.00  0.00           C  
ATOM    368  CG  LYS A  22     196.210 113.058  39.124  1.00  0.00           C  
ATOM    369  CD  LYS A  22     197.398 113.610  38.360  1.00  0.00           C  
ATOM    370  CE  LYS A  22     198.164 114.618  39.190  1.00  0.00           C  
ATOM    371  NZ  LYS A  22     199.368 115.130  38.464  1.00  0.00           N  
ATOM    372  H   LYS A  22     195.978 110.568  40.587  1.00  0.00           H  
ATOM    373  HA  LYS A  22     193.737 111.942  39.447  1.00  0.00           H  
ATOM    374 1HB  LYS A  22     196.399 111.161  38.215  1.00  0.00           H  
ATOM    375 2HB  LYS A  22     195.245 112.224  37.432  1.00  0.00           H  
ATOM    376 1HG  LYS A  22     195.453 113.838  39.204  1.00  0.00           H  
ATOM    377 2HG  LYS A  22     196.513 112.776  40.120  1.00  0.00           H  
ATOM    378 1HD  LYS A  22     198.075 112.803  38.075  1.00  0.00           H  
ATOM    379 2HD  LYS A  22     197.049 114.104  37.454  1.00  0.00           H  
ATOM    380 1HE  LYS A  22     197.522 115.450  39.450  1.00  0.00           H  
ATOM    381 2HE  LYS A  22     198.494 114.123  40.105  1.00  0.00           H  
ATOM    382 1HZ  LYS A  22     199.864 115.778  39.050  1.00  0.00           H  
ATOM    383 2HZ  LYS A  22     200.001 114.347  38.225  1.00  0.00           H  
ATOM    384 3HZ  LYS A  22     199.073 115.621  37.615  1.00  0.00           H  
ATOM    385  N   GLU A  23     194.386 108.975  38.108  1.00  0.00           N  
ATOM    386  CA  GLU A  23     193.791 107.884  37.333  1.00  0.00           C  
ATOM    387  C   GLU A  23     192.461 107.455  37.935  1.00  0.00           C  
ATOM    388  O   GLU A  23     191.490 107.232  37.207  1.00  0.00           O  
ATOM    389  CB  GLU A  23     194.706 106.661  37.272  1.00  0.00           C  
ATOM    390  CG  GLU A  23     194.130 105.488  36.449  1.00  0.00           C  
ATOM    391  CD  GLU A  23     195.098 104.333  36.284  1.00  0.00           C  
ATOM    392  OE1 GLU A  23     196.227 104.448  36.711  1.00  0.00           O  
ATOM    393  OE2 GLU A  23     194.696 103.317  35.755  1.00  0.00           O  
ATOM    394  H   GLU A  23     195.317 108.851  38.524  1.00  0.00           H  
ATOM    395  HA  GLU A  23     193.610 108.240  36.319  1.00  0.00           H  
ATOM    396 1HB  GLU A  23     195.671 106.946  36.850  1.00  0.00           H  
ATOM    397 2HB  GLU A  23     194.889 106.298  38.278  1.00  0.00           H  
ATOM    398 1HG  GLU A  23     193.239 105.111  36.947  1.00  0.00           H  
ATOM    399 2HG  GLU A  23     193.831 105.855  35.467  1.00  0.00           H  
ATOM    400  N   VAL A  24     192.407 107.363  39.266  1.00  0.00           N  
ATOM    401  CA  VAL A  24     191.183 106.995  39.962  1.00  0.00           C  
ATOM    402  C   VAL A  24     190.084 108.004  39.697  1.00  0.00           C  
ATOM    403  O   VAL A  24     188.937 107.618  39.473  1.00  0.00           O  
ATOM    404  CB  VAL A  24     191.406 106.879  41.484  1.00  0.00           C  
ATOM    405  CG1 VAL A  24     190.103 106.747  42.187  1.00  0.00           C  
ATOM    406  CG2 VAL A  24     192.239 105.661  41.795  1.00  0.00           C  
ATOM    407  H   VAL A  24     193.279 107.501  39.789  1.00  0.00           H  
ATOM    408  HA  VAL A  24     190.861 106.024  39.588  1.00  0.00           H  
ATOM    409  HB  VAL A  24     191.903 107.774  41.842  1.00  0.00           H  
ATOM    410 1HG1 VAL A  24     190.277 106.668  43.225  1.00  0.00           H  
ATOM    411 2HG1 VAL A  24     189.483 107.614  42.003  1.00  0.00           H  
ATOM    412 3HG1 VAL A  24     189.603 105.865  41.849  1.00  0.00           H  
ATOM    413 1HG2 VAL A  24     192.393 105.596  42.874  1.00  0.00           H  
ATOM    414 2HG2 VAL A  24     191.723 104.771  41.442  1.00  0.00           H  
ATOM    415 3HG2 VAL A  24     193.196 105.733  41.302  1.00  0.00           H  
ATOM    416  N   ILE A  25     190.422 109.291  39.735  1.00  0.00           N  
ATOM    417  CA  ILE A  25     189.438 110.330  39.511  1.00  0.00           C  
ATOM    418  C   ILE A  25     188.887 110.189  38.101  1.00  0.00           C  
ATOM    419  O   ILE A  25     187.669 110.219  37.918  1.00  0.00           O  
ATOM    420  CB  ILE A  25     190.044 111.732  39.708  1.00  0.00           C  
ATOM    421  CG1 ILE A  25     190.445 111.940  41.171  1.00  0.00           C  
ATOM    422  CG2 ILE A  25     189.060 112.804  39.265  1.00  0.00           C  
ATOM    423  CD1 ILE A  25     191.341 113.137  41.394  1.00  0.00           C  
ATOM    424  H   ILE A  25     191.388 109.528  39.977  1.00  0.00           H  
ATOM    425  HA  ILE A  25     188.625 110.211  40.226  1.00  0.00           H  
ATOM    426  HB  ILE A  25     190.954 111.821  39.116  1.00  0.00           H  
ATOM    427 1HG1 ILE A  25     189.550 112.065  41.779  1.00  0.00           H  
ATOM    428 2HG1 ILE A  25     190.966 111.053  41.535  1.00  0.00           H  
ATOM    429 1HG2 ILE A  25     189.504 113.788  39.412  1.00  0.00           H  
ATOM    430 2HG2 ILE A  25     188.822 112.666  38.211  1.00  0.00           H  
ATOM    431 3HG2 ILE A  25     188.147 112.726  39.856  1.00  0.00           H  
ATOM    432 1HD1 ILE A  25     191.583 113.218  42.454  1.00  0.00           H  
ATOM    433 2HD1 ILE A  25     192.261 113.015  40.820  1.00  0.00           H  
ATOM    434 3HD1 ILE A  25     190.827 114.041  41.069  1.00  0.00           H  
ATOM    435  N   LYS A  26     189.772 110.035  37.106  1.00  0.00           N  
ATOM    436  CA  LYS A  26     189.344 109.874  35.724  1.00  0.00           C  
ATOM    437  C   LYS A  26     188.442 108.653  35.555  1.00  0.00           C  
ATOM    438  O   LYS A  26     187.370 108.741  34.946  1.00  0.00           O  
ATOM    439  CB  LYS A  26     190.554 109.757  34.799  1.00  0.00           C  
ATOM    440  CG  LYS A  26     190.215 109.614  33.309  1.00  0.00           C  
ATOM    441  CD  LYS A  26     191.487 109.529  32.461  1.00  0.00           C  
ATOM    442  CE  LYS A  26     191.183 109.466  30.953  1.00  0.00           C  
ATOM    443  NZ  LYS A  26     190.489 108.184  30.546  1.00  0.00           N  
ATOM    444  H   LYS A  26     190.774 110.062  37.317  1.00  0.00           H  
ATOM    445  HA  LYS A  26     188.777 110.750  35.442  1.00  0.00           H  
ATOM    446 1HB  LYS A  26     191.190 110.634  34.930  1.00  0.00           H  
ATOM    447 2HB  LYS A  26     191.145 108.887  35.094  1.00  0.00           H  
ATOM    448 1HG  LYS A  26     189.614 108.714  33.156  1.00  0.00           H  
ATOM    449 2HG  LYS A  26     189.625 110.479  32.995  1.00  0.00           H  
ATOM    450 1HD  LYS A  26     192.111 110.404  32.660  1.00  0.00           H  
ATOM    451 2HD  LYS A  26     192.044 108.636  32.747  1.00  0.00           H  
ATOM    452 1HE  LYS A  26     190.549 110.309  30.684  1.00  0.00           H  
ATOM    453 2HE  LYS A  26     192.123 109.542  30.408  1.00  0.00           H  
ATOM    454 1HZ  LYS A  26     190.312 108.183  29.555  1.00  0.00           H  
ATOM    455 2HZ  LYS A  26     191.056 107.385  30.775  1.00  0.00           H  
ATOM    456 3HZ  LYS A  26     189.587 108.091  31.028  1.00  0.00           H  
ATOM    457  N   ARG A  27     188.865 107.502  36.084  1.00  0.00           N  
ATOM    458  CA  ARG A  27     188.058 106.305  35.939  1.00  0.00           C  
ATOM    459  C   ARG A  27     186.715 106.475  36.627  1.00  0.00           C  
ATOM    460  O   ARG A  27     185.696 106.002  36.115  1.00  0.00           O  
ATOM    461  CB  ARG A  27     188.785 105.099  36.483  1.00  0.00           C  
ATOM    462  CG  ARG A  27     189.950 104.612  35.631  1.00  0.00           C  
ATOM    463  CD  ARG A  27     190.586 103.396  36.212  1.00  0.00           C  
ATOM    464  NE  ARG A  27     191.735 102.938  35.424  1.00  0.00           N  
ATOM    465  CZ  ARG A  27     191.699 102.165  34.327  1.00  0.00           C  
ATOM    466  NH1 ARG A  27     190.562 101.726  33.807  1.00  0.00           N  
ATOM    467  NH2 ARG A  27     192.855 101.860  33.784  1.00  0.00           N  
ATOM    468  H   ARG A  27     189.769 107.457  36.561  1.00  0.00           H  
ATOM    469  HA  ARG A  27     187.884 106.140  34.875  1.00  0.00           H  
ATOM    470 1HB  ARG A  27     189.199 105.371  37.453  1.00  0.00           H  
ATOM    471 2HB  ARG A  27     188.084 104.279  36.628  1.00  0.00           H  
ATOM    472 1HG  ARG A  27     189.585 104.378  34.632  1.00  0.00           H  
ATOM    473 2HG  ARG A  27     190.705 105.393  35.563  1.00  0.00           H  
ATOM    474 1HD  ARG A  27     190.949 103.644  37.212  1.00  0.00           H  
ATOM    475 2HD  ARG A  27     189.864 102.588  36.285  1.00  0.00           H  
ATOM    476  HE  ARG A  27     192.681 103.208  35.735  1.00  0.00           H  
ATOM    477 1HH1 ARG A  27     189.680 101.968  34.230  1.00  0.00           H  
ATOM    478 2HH1 ARG A  27     190.576 101.146  32.980  1.00  0.00           H  
ATOM    479 1HH2 ARG A  27     193.707 102.228  34.238  1.00  0.00           H  
ATOM    480 2HH2 ARG A  27     192.908 101.284  32.958  1.00  0.00           H  
ATOM    481  N   ALA A  28     186.692 107.154  37.778  1.00  0.00           N  
ATOM    482  CA  ALA A  28     185.449 107.400  38.476  1.00  0.00           C  
ATOM    483  C   ALA A  28     184.506 108.218  37.597  1.00  0.00           C  
ATOM    484  O   ALA A  28     183.297 107.951  37.567  1.00  0.00           O  
ATOM    485  CB  ALA A  28     185.724 108.111  39.774  1.00  0.00           C  
ATOM    486  H   ALA A  28     187.568 107.465  38.204  1.00  0.00           H  
ATOM    487  HA  ALA A  28     184.986 106.439  38.687  1.00  0.00           H  
ATOM    488 1HB  ALA A  28     184.797 108.258  40.306  1.00  0.00           H  
ATOM    489 2HB  ALA A  28     186.383 107.502  40.346  1.00  0.00           H  
ATOM    490 3HB  ALA A  28     186.195 109.071  39.573  1.00  0.00           H  
ATOM    491  N   GLN A  29     185.048 109.203  36.852  1.00  0.00           N  
ATOM    492  CA  GLN A  29     184.217 109.996  35.950  1.00  0.00           C  
ATOM    493  C   GLN A  29     183.616 109.121  34.858  1.00  0.00           C  
ATOM    494  O   GLN A  29     182.428 109.238  34.551  1.00  0.00           O  
ATOM    495  CB  GLN A  29     185.035 111.099  35.256  1.00  0.00           C  
ATOM    496  CG  GLN A  29     185.506 112.253  36.109  1.00  0.00           C  
ATOM    497  CD  GLN A  29     186.450 113.171  35.315  1.00  0.00           C  
ATOM    498  OE1 GLN A  29     187.420 112.705  34.717  1.00  0.00           O  
ATOM    499  NE2 GLN A  29     186.149 114.449  35.264  1.00  0.00           N  
ATOM    500  H   GLN A  29     186.040 109.430  36.978  1.00  0.00           H  
ATOM    501  HA  GLN A  29     183.409 110.447  36.524  1.00  0.00           H  
ATOM    502 1HB  GLN A  29     185.917 110.655  34.805  1.00  0.00           H  
ATOM    503 2HB  GLN A  29     184.445 111.519  34.446  1.00  0.00           H  
ATOM    504 1HG  GLN A  29     184.642 112.829  36.426  1.00  0.00           H  
ATOM    505 2HG  GLN A  29     186.037 111.870  36.961  1.00  0.00           H  
ATOM    506 1HE2 GLN A  29     186.734 115.076  34.698  1.00  0.00           H  
ATOM    507 2HE2 GLN A  29     185.348 114.809  35.739  1.00  0.00           H  
ATOM    508  N   GLU A  30     184.423 108.198  34.320  1.00  0.00           N  
ATOM    509  CA  GLU A  30     183.977 107.301  33.254  1.00  0.00           C  
ATOM    510  C   GLU A  30     182.864 106.359  33.721  1.00  0.00           C  
ATOM    511  O   GLU A  30     181.925 106.077  32.973  1.00  0.00           O  
ATOM    512  CB  GLU A  30     185.158 106.482  32.727  1.00  0.00           C  
ATOM    513  CG  GLU A  30     186.198 107.294  31.969  1.00  0.00           C  
ATOM    514  CD  GLU A  30     187.418 106.492  31.609  1.00  0.00           C  
ATOM    515  OE1 GLU A  30     187.497 105.355  32.008  1.00  0.00           O  
ATOM    516  OE2 GLU A  30     188.271 107.017  30.933  1.00  0.00           O  
ATOM    517  H   GLU A  30     185.407 108.188  34.612  1.00  0.00           H  
ATOM    518  HA  GLU A  30     183.590 107.909  32.438  1.00  0.00           H  
ATOM    519 1HB  GLU A  30     185.660 105.990  33.560  1.00  0.00           H  
ATOM    520 2HB  GLU A  30     184.791 105.702  32.060  1.00  0.00           H  
ATOM    521 1HG  GLU A  30     185.748 107.679  31.055  1.00  0.00           H  
ATOM    522 2HG  GLU A  30     186.496 108.144  32.581  1.00  0.00           H  
ATOM    523  N   GLU A  31     182.955 105.896  34.973  1.00  0.00           N  
ATOM    524  CA  GLU A  31     181.928 105.034  35.551  1.00  0.00           C  
ATOM    525  C   GLU A  31     180.766 105.804  36.187  1.00  0.00           C  
ATOM    526  O   GLU A  31     179.681 105.244  36.364  1.00  0.00           O  
ATOM    527  CB  GLU A  31     182.512 104.069  36.594  1.00  0.00           C  
ATOM    528  CG  GLU A  31     183.494 103.025  36.049  1.00  0.00           C  
ATOM    529  CD  GLU A  31     183.940 102.046  37.115  1.00  0.00           C  
ATOM    530  OE1 GLU A  31     183.512 102.202  38.228  1.00  0.00           O  
ATOM    531  OE2 GLU A  31     184.688 101.134  36.812  1.00  0.00           O  
ATOM    532  H   GLU A  31     183.803 106.107  35.509  1.00  0.00           H  
ATOM    533  HA  GLU A  31     181.517 104.429  34.745  1.00  0.00           H  
ATOM    534 1HB  GLU A  31     183.046 104.647  37.353  1.00  0.00           H  
ATOM    535 2HB  GLU A  31     181.700 103.544  37.097  1.00  0.00           H  
ATOM    536 1HG  GLU A  31     183.020 102.479  35.234  1.00  0.00           H  
ATOM    537 2HG  GLU A  31     184.365 103.544  35.650  1.00  0.00           H  
ATOM    538  N   GLY A  32     180.972 107.079  36.539  1.00  0.00           N  
ATOM    539  CA  GLY A  32     179.937 107.855  37.205  1.00  0.00           C  
ATOM    540  C   GLY A  32     179.935 107.585  38.709  1.00  0.00           C  
ATOM    541  O   GLY A  32     178.927 107.797  39.389  1.00  0.00           O  
ATOM    542  H   GLY A  32     181.881 107.515  36.403  1.00  0.00           H  
ATOM    543 1HA  GLY A  32     180.118 108.914  37.023  1.00  0.00           H  
ATOM    544 2HA  GLY A  32     178.964 107.611  36.778  1.00  0.00           H  
ATOM    545  N   ASP A  33     181.053 107.049  39.208  1.00  0.00           N  
ATOM    546  CA  ASP A  33     181.190 106.660  40.607  1.00  0.00           C  
ATOM    547  C   ASP A  33     181.527 107.877  41.467  1.00  0.00           C  
ATOM    548  O   ASP A  33     182.702 108.216  41.648  1.00  0.00           O  
ATOM    549  CB  ASP A  33     182.257 105.563  40.748  1.00  0.00           C  
ATOM    550  CG  ASP A  33     182.400 105.025  42.176  1.00  0.00           C  
ATOM    551  OD1 ASP A  33     182.056 105.737  43.110  1.00  0.00           O  
ATOM    552  OD2 ASP A  33     182.806 103.905  42.331  1.00  0.00           O  
ATOM    553  H   ASP A  33     181.861 106.986  38.587  1.00  0.00           H  
ATOM    554  HA  ASP A  33     180.237 106.254  40.946  1.00  0.00           H  
ATOM    555 1HB  ASP A  33     182.012 104.731  40.080  1.00  0.00           H  
ATOM    556 2HB  ASP A  33     183.221 105.957  40.427  1.00  0.00           H  
ATOM    557  N   GLU A  34     180.485 108.572  41.938  1.00  0.00           N  
ATOM    558  CA  GLU A  34     180.659 109.804  42.694  1.00  0.00           C  
ATOM    559  C   GLU A  34     181.447 109.611  43.976  1.00  0.00           C  
ATOM    560  O   GLU A  34     182.221 110.486  44.360  1.00  0.00           O  
ATOM    561  CB  GLU A  34     179.301 110.416  43.028  1.00  0.00           C  
ATOM    562  CG  GLU A  34     178.565 110.987  41.828  1.00  0.00           C  
ATOM    563  CD  GLU A  34     177.219 111.542  42.183  1.00  0.00           C  
ATOM    564  OE1 GLU A  34     176.804 111.358  43.303  1.00  0.00           O  
ATOM    565  OE2 GLU A  34     176.605 112.153  41.340  1.00  0.00           O  
ATOM    566  H   GLU A  34     179.548 108.238  41.745  1.00  0.00           H  
ATOM    567  HA  GLU A  34     181.202 110.508  42.065  1.00  0.00           H  
ATOM    568 1HB  GLU A  34     178.666 109.658  43.486  1.00  0.00           H  
ATOM    569 2HB  GLU A  34     179.433 111.217  43.756  1.00  0.00           H  
ATOM    570 1HG  GLU A  34     179.173 111.780  41.392  1.00  0.00           H  
ATOM    571 2HG  GLU A  34     178.449 110.204  41.077  1.00  0.00           H  
ATOM    572  N   GLU A  35     181.255 108.479  44.651  1.00  0.00           N  
ATOM    573  CA  GLU A  35     181.961 108.250  45.904  1.00  0.00           C  
ATOM    574  C   GLU A  35     183.457 108.239  45.677  1.00  0.00           C  
ATOM    575  O   GLU A  35     184.204 108.927  46.384  1.00  0.00           O  
ATOM    576  CB  GLU A  35     181.522 106.929  46.539  1.00  0.00           C  
ATOM    577  CG  GLU A  35     182.215 106.602  47.854  1.00  0.00           C  
ATOM    578  CD  GLU A  35     181.739 105.311  48.461  1.00  0.00           C  
ATOM    579  OE1 GLU A  35     180.691 104.848  48.080  1.00  0.00           O  
ATOM    580  OE2 GLU A  35     182.425 104.788  49.307  1.00  0.00           O  
ATOM    581  H   GLU A  35     180.614 107.784  44.284  1.00  0.00           H  
ATOM    582  HA  GLU A  35     181.725 109.062  46.589  1.00  0.00           H  
ATOM    583 1HB  GLU A  35     180.448 106.953  46.724  1.00  0.00           H  
ATOM    584 2HB  GLU A  35     181.716 106.110  45.846  1.00  0.00           H  
ATOM    585 1HG  GLU A  35     183.288 106.534  47.680  1.00  0.00           H  
ATOM    586 2HG  GLU A  35     182.039 107.415  48.557  1.00  0.00           H  
ATOM    587  N   VAL A  36     183.894 107.480  44.668  1.00  0.00           N  
ATOM    588  CA  VAL A  36     185.305 107.426  44.346  1.00  0.00           C  
ATOM    589  C   VAL A  36     185.806 108.762  43.854  1.00  0.00           C  
ATOM    590  O   VAL A  36     186.892 109.193  44.237  1.00  0.00           O  
ATOM    591  CB  VAL A  36     185.592 106.361  43.294  1.00  0.00           C  
ATOM    592  CG1 VAL A  36     187.000 106.498  42.822  1.00  0.00           C  
ATOM    593  CG2 VAL A  36     185.391 104.962  43.902  1.00  0.00           C  
ATOM    594  H   VAL A  36     183.212 106.908  44.138  1.00  0.00           H  
ATOM    595  HA  VAL A  36     185.848 107.167  45.254  1.00  0.00           H  
ATOM    596  HB  VAL A  36     184.922 106.510  42.448  1.00  0.00           H  
ATOM    597 1HG1 VAL A  36     187.180 105.785  42.074  1.00  0.00           H  
ATOM    598 2HG1 VAL A  36     187.183 107.472  42.395  1.00  0.00           H  
ATOM    599 3HG1 VAL A  36     187.668 106.340  43.649  1.00  0.00           H  
ATOM    600 1HG2 VAL A  36     185.581 104.202  43.151  1.00  0.00           H  
ATOM    601 2HG2 VAL A  36     186.069 104.824  44.742  1.00  0.00           H  
ATOM    602 3HG2 VAL A  36     184.363 104.862  44.251  1.00  0.00           H  
ATOM    603  N   TYR A  37     185.055 109.408  42.968  1.00  0.00           N  
ATOM    604  CA  TYR A  37     185.463 110.687  42.426  1.00  0.00           C  
ATOM    605  C   TYR A  37     185.722 111.679  43.542  1.00  0.00           C  
ATOM    606  O   TYR A  37     186.802 112.272  43.625  1.00  0.00           O  
ATOM    607  CB  TYR A  37     184.347 111.200  41.515  1.00  0.00           C  
ATOM    608  CG  TYR A  37     184.502 112.570  40.918  1.00  0.00           C  
ATOM    609  CD1 TYR A  37     185.233 112.758  39.767  1.00  0.00           C  
ATOM    610  CD2 TYR A  37     183.865 113.648  41.523  1.00  0.00           C  
ATOM    611  CE1 TYR A  37     185.313 114.027  39.213  1.00  0.00           C  
ATOM    612  CE2 TYR A  37     183.953 114.902  40.974  1.00  0.00           C  
ATOM    613  CZ  TYR A  37     184.660 115.101  39.822  1.00  0.00           C  
ATOM    614  OH  TYR A  37     184.713 116.355  39.244  1.00  0.00           O  
ATOM    615  H   TYR A  37     184.167 109.007  42.646  1.00  0.00           H  
ATOM    616  HA  TYR A  37     186.386 110.554  41.861  1.00  0.00           H  
ATOM    617 1HB  TYR A  37     184.212 110.501  40.694  1.00  0.00           H  
ATOM    618 2HB  TYR A  37     183.418 111.192  42.077  1.00  0.00           H  
ATOM    619  HD1 TYR A  37     185.732 111.910  39.291  1.00  0.00           H  
ATOM    620  HD2 TYR A  37     183.289 113.499  42.431  1.00  0.00           H  
ATOM    621  HE1 TYR A  37     185.875 114.188  38.303  1.00  0.00           H  
ATOM    622  HE2 TYR A  37     183.456 115.736  41.449  1.00  0.00           H  
ATOM    623  HH  TYR A  37     184.050 116.973  39.659  1.00  0.00           H  
ATOM    624  N   ARG A  38     184.739 111.842  44.429  1.00  0.00           N  
ATOM    625  CA  ARG A  38     184.837 112.844  45.467  1.00  0.00           C  
ATOM    626  C   ARG A  38     185.987 112.547  46.428  1.00  0.00           C  
ATOM    627  O   ARG A  38     186.751 113.452  46.782  1.00  0.00           O  
ATOM    628  CB  ARG A  38     183.518 112.870  46.241  1.00  0.00           C  
ATOM    629  CG  ARG A  38     182.285 113.366  45.433  1.00  0.00           C  
ATOM    630  CD  ARG A  38     180.990 113.105  46.136  1.00  0.00           C  
ATOM    631  NE  ARG A  38     180.767 113.994  47.283  1.00  0.00           N  
ATOM    632  CZ  ARG A  38     179.968 113.732  48.344  1.00  0.00           C  
ATOM    633  NH1 ARG A  38     179.322 112.580  48.451  1.00  0.00           N  
ATOM    634  NH2 ARG A  38     179.839 114.662  49.274  1.00  0.00           N  
ATOM    635  H   ARG A  38     183.881 111.290  44.349  1.00  0.00           H  
ATOM    636  HA  ARG A  38     185.008 113.810  44.998  1.00  0.00           H  
ATOM    637 1HB  ARG A  38     183.294 111.859  46.592  1.00  0.00           H  
ATOM    638 2HB  ARG A  38     183.622 113.505  47.120  1.00  0.00           H  
ATOM    639 1HG  ARG A  38     182.337 114.421  45.296  1.00  0.00           H  
ATOM    640 2HG  ARG A  38     182.256 112.891  44.460  1.00  0.00           H  
ATOM    641 1HD  ARG A  38     180.172 113.242  45.430  1.00  0.00           H  
ATOM    642 2HD  ARG A  38     180.995 112.075  46.485  1.00  0.00           H  
ATOM    643  HE  ARG A  38     181.198 114.931  47.259  1.00  0.00           H  
ATOM    644 1HH1 ARG A  38     179.417 111.875  47.734  1.00  0.00           H  
ATOM    645 2HH1 ARG A  38     178.727 112.406  49.249  1.00  0.00           H  
ATOM    646 1HH2 ARG A  38     180.341 115.544  49.163  1.00  0.00           H  
ATOM    647 2HH2 ARG A  38     179.249 114.508  50.076  1.00  0.00           H  
ATOM    648  N   GLU A  39     186.169 111.272  46.799  1.00  0.00           N  
ATOM    649  CA  GLU A  39     187.221 110.924  47.738  1.00  0.00           C  
ATOM    650  C   GLU A  39     188.615 111.047  47.141  1.00  0.00           C  
ATOM    651  O   GLU A  39     189.521 111.559  47.804  1.00  0.00           O  
ATOM    652  CB  GLU A  39     187.008 109.498  48.249  1.00  0.00           C  
ATOM    653  CG  GLU A  39     187.996 109.061  49.322  1.00  0.00           C  
ATOM    654  CD  GLU A  39     187.717 107.680  49.846  1.00  0.00           C  
ATOM    655  OE1 GLU A  39     186.783 107.068  49.386  1.00  0.00           O  
ATOM    656  OE2 GLU A  39     188.439 107.236  50.708  1.00  0.00           O  
ATOM    657  H   GLU A  39     185.531 110.534  46.483  1.00  0.00           H  
ATOM    658  HA  GLU A  39     187.153 111.613  48.580  1.00  0.00           H  
ATOM    659 1HB  GLU A  39     186.004 109.405  48.661  1.00  0.00           H  
ATOM    660 2HB  GLU A  39     187.087 108.798  47.417  1.00  0.00           H  
ATOM    661 1HG  GLU A  39     189.002 109.082  48.905  1.00  0.00           H  
ATOM    662 2HG  GLU A  39     187.959 109.772  50.146  1.00  0.00           H  
ATOM    663  N   ALA A  40     188.820 110.550  45.912  1.00  0.00           N  
ATOM    664  CA  ALA A  40     190.136 110.614  45.296  1.00  0.00           C  
ATOM    665  C   ALA A  40     190.572 112.068  45.149  1.00  0.00           C  
ATOM    666  O   ALA A  40     191.746 112.379  45.353  1.00  0.00           O  
ATOM    667  CB  ALA A  40     190.129 109.899  43.968  1.00  0.00           C  
ATOM    668  H   ALA A  40     188.053 110.111  45.397  1.00  0.00           H  
ATOM    669  HA  ALA A  40     190.844 110.116  45.956  1.00  0.00           H  
ATOM    670 1HB  ALA A  40     191.123 109.925  43.524  1.00  0.00           H  
ATOM    671 2HB  ALA A  40     189.832 108.887  44.127  1.00  0.00           H  
ATOM    672 3HB  ALA A  40     189.410 110.375  43.314  1.00  0.00           H  
ATOM    673  N   ILE A  41     189.619 112.969  44.857  1.00  0.00           N  
ATOM    674  CA  ILE A  41     189.918 114.392  44.755  1.00  0.00           C  
ATOM    675  C   ILE A  41     190.357 114.960  46.082  1.00  0.00           C  
ATOM    676  O   ILE A  41     191.334 115.716  46.130  1.00  0.00           O  
ATOM    677  CB  ILE A  41     188.727 115.192  44.238  1.00  0.00           C  
ATOM    678  CG1 ILE A  41     188.486 114.826  42.783  1.00  0.00           C  
ATOM    679  CG2 ILE A  41     188.987 116.681  44.436  1.00  0.00           C  
ATOM    680  CD1 ILE A  41     187.212 115.287  42.209  1.00  0.00           C  
ATOM    681  H   ILE A  41     188.670 112.642  44.645  1.00  0.00           H  
ATOM    682  HA  ILE A  41     190.733 114.525  44.056  1.00  0.00           H  
ATOM    683  HB  ILE A  41     187.842 114.886  44.779  1.00  0.00           H  
ATOM    684 1HG1 ILE A  41     189.280 115.239  42.193  1.00  0.00           H  
ATOM    685 2HG1 ILE A  41     188.510 113.758  42.699  1.00  0.00           H  
ATOM    686 1HG2 ILE A  41     188.163 117.227  44.079  1.00  0.00           H  
ATOM    687 2HG2 ILE A  41     189.124 116.932  45.485  1.00  0.00           H  
ATOM    688 3HG2 ILE A  41     189.871 116.947  43.889  1.00  0.00           H  
ATOM    689 1HD1 ILE A  41     187.166 114.952  41.188  1.00  0.00           H  
ATOM    690 2HD1 ILE A  41     186.390 114.852  42.778  1.00  0.00           H  
ATOM    691 3HD1 ILE A  41     187.139 116.342  42.230  1.00  0.00           H  
ATOM    692  N   GLN A  42     189.640 114.633  47.156  1.00  0.00           N  
ATOM    693  CA  GLN A  42     190.043 115.114  48.458  1.00  0.00           C  
ATOM    694  C   GLN A  42     191.419 114.560  48.823  1.00  0.00           C  
ATOM    695  O   GLN A  42     192.256 115.287  49.365  1.00  0.00           O  
ATOM    696  CB  GLN A  42     188.998 114.703  49.498  1.00  0.00           C  
ATOM    697  CG  GLN A  42     187.675 115.456  49.379  1.00  0.00           C  
ATOM    698  CD  GLN A  42     186.583 114.913  50.290  1.00  0.00           C  
ATOM    699  OE1 GLN A  42     186.308 113.706  50.345  1.00  0.00           O  
ATOM    700  NE2 GLN A  42     185.962 115.810  51.044  1.00  0.00           N  
ATOM    701  H   GLN A  42     188.788 114.068  47.054  1.00  0.00           H  
ATOM    702  HA  GLN A  42     190.108 116.198  48.427  1.00  0.00           H  
ATOM    703 1HB  GLN A  42     188.789 113.636  49.389  1.00  0.00           H  
ATOM    704 2HB  GLN A  42     189.391 114.861  50.499  1.00  0.00           H  
ATOM    705 1HG  GLN A  42     187.848 116.488  49.656  1.00  0.00           H  
ATOM    706 2HG  GLN A  42     187.326 115.404  48.358  1.00  0.00           H  
ATOM    707 1HE2 GLN A  42     185.243 115.530  51.679  1.00  0.00           H  
ATOM    708 2HE2 GLN A  42     186.239 116.791  50.996  1.00  0.00           H  
ATOM    709  N   ALA A  43     191.670 113.275  48.516  1.00  0.00           N  
ATOM    710  CA  ALA A  43     192.964 112.670  48.789  1.00  0.00           C  
ATOM    711  C   ALA A  43     194.064 113.349  47.982  1.00  0.00           C  
ATOM    712  O   ALA A  43     195.154 113.599  48.501  1.00  0.00           O  
ATOM    713  CB  ALA A  43     192.929 111.184  48.473  1.00  0.00           C  
ATOM    714  H   ALA A  43     190.923 112.699  48.121  1.00  0.00           H  
ATOM    715  HA  ALA A  43     193.186 112.805  49.846  1.00  0.00           H  
ATOM    716 1HB  ALA A  43     193.894 110.734  48.699  1.00  0.00           H  
ATOM    717 2HB  ALA A  43     192.153 110.704  49.066  1.00  0.00           H  
ATOM    718 3HB  ALA A  43     192.703 111.055  47.420  1.00  0.00           H  
ATOM    719  N   LEU A  44     193.773 113.705  46.730  1.00  0.00           N  
ATOM    720  CA  LEU A  44     194.779 114.326  45.892  1.00  0.00           C  
ATOM    721  C   LEU A  44     195.124 115.705  46.403  1.00  0.00           C  
ATOM    722  O   LEU A  44     196.303 116.017  46.582  1.00  0.00           O  
ATOM    723  CB  LEU A  44     194.285 114.418  44.443  1.00  0.00           C  
ATOM    724  CG  LEU A  44     195.246 115.089  43.454  1.00  0.00           C  
ATOM    725  CD1 LEU A  44     196.551 114.306  43.403  1.00  0.00           C  
ATOM    726  CD2 LEU A  44     194.595 115.157  42.080  1.00  0.00           C  
ATOM    727  H   LEU A  44     192.872 113.442  46.324  1.00  0.00           H  
ATOM    728  HA  LEU A  44     195.674 113.716  45.941  1.00  0.00           H  
ATOM    729 1HB  LEU A  44     194.085 113.411  44.079  1.00  0.00           H  
ATOM    730 2HB  LEU A  44     193.350 114.979  44.429  1.00  0.00           H  
ATOM    731  HG  LEU A  44     195.476 116.098  43.797  1.00  0.00           H  
ATOM    732 1HD1 LEU A  44     197.234 114.783  42.700  1.00  0.00           H  
ATOM    733 2HD1 LEU A  44     197.005 114.290  44.394  1.00  0.00           H  
ATOM    734 3HD1 LEU A  44     196.351 113.286  43.078  1.00  0.00           H  
ATOM    735 1HD2 LEU A  44     195.279 115.635  41.377  1.00  0.00           H  
ATOM    736 2HD2 LEU A  44     194.367 114.149  41.735  1.00  0.00           H  
ATOM    737 3HD2 LEU A  44     193.674 115.737  42.142  1.00  0.00           H  
ATOM    738  N   ALA A  45     194.109 116.536  46.653  1.00  0.00           N  
ATOM    739  CA  ALA A  45     194.368 117.880  47.131  1.00  0.00           C  
ATOM    740  C   ALA A  45     195.111 117.819  48.469  1.00  0.00           C  
ATOM    741  O   ALA A  45     196.002 118.637  48.727  1.00  0.00           O  
ATOM    742  CB  ALA A  45     193.071 118.644  47.239  1.00  0.00           C  
ATOM    743  H   ALA A  45     193.146 116.230  46.487  1.00  0.00           H  
ATOM    744  HA  ALA A  45     195.012 118.378  46.415  1.00  0.00           H  
ATOM    745 1HB  ALA A  45     193.270 119.657  47.577  1.00  0.00           H  
ATOM    746 2HB  ALA A  45     192.582 118.672  46.266  1.00  0.00           H  
ATOM    747 3HB  ALA A  45     192.430 118.127  47.952  1.00  0.00           H  
ATOM    748  N   LYS A  46     194.766 116.832  49.313  1.00  0.00           N  
ATOM    749  CA  LYS A  46     195.434 116.630  50.589  1.00  0.00           C  
ATOM    750  C   LYS A  46     196.914 116.331  50.385  1.00  0.00           C  
ATOM    751  O   LYS A  46     197.754 116.979  51.011  1.00  0.00           O  
ATOM    752  CB  LYS A  46     194.767 115.497  51.368  1.00  0.00           C  
ATOM    753  CG  LYS A  46     195.365 115.166  52.746  1.00  0.00           C  
ATOM    754  CD  LYS A  46     194.528 114.059  53.404  1.00  0.00           C  
ATOM    755  CE  LYS A  46     195.000 113.657  54.806  1.00  0.00           C  
ATOM    756  NZ  LYS A  46     196.301 112.893  54.794  1.00  0.00           N  
ATOM    757  H   LYS A  46     193.976 116.223  49.080  1.00  0.00           H  
ATOM    758  HA  LYS A  46     195.351 117.549  51.171  1.00  0.00           H  
ATOM    759 1HB  LYS A  46     193.711 115.728  51.498  1.00  0.00           H  
ATOM    760 2HB  LYS A  46     194.819 114.588  50.775  1.00  0.00           H  
ATOM    761 1HG  LYS A  46     196.400 114.826  52.632  1.00  0.00           H  
ATOM    762 2HG  LYS A  46     195.358 116.055  53.374  1.00  0.00           H  
ATOM    763 1HD  LYS A  46     193.491 114.388  53.472  1.00  0.00           H  
ATOM    764 2HD  LYS A  46     194.559 113.173  52.769  1.00  0.00           H  
ATOM    765 1HE  LYS A  46     195.112 114.542  55.429  1.00  0.00           H  
ATOM    766 2HE  LYS A  46     194.233 113.015  55.237  1.00  0.00           H  
ATOM    767 1HZ  LYS A  46     196.536 112.622  55.731  1.00  0.00           H  
ATOM    768 2HZ  LYS A  46     196.182 112.045  54.207  1.00  0.00           H  
ATOM    769 3HZ  LYS A  46     197.095 113.443  54.428  1.00  0.00           H  
ATOM    770  N   LEU A  47     197.247 115.385  49.487  1.00  0.00           N  
ATOM    771  CA  LEU A  47     198.650 115.021  49.301  1.00  0.00           C  
ATOM    772  C   LEU A  47     199.439 116.211  48.775  1.00  0.00           C  
ATOM    773  O   LEU A  47     200.590 116.421  49.179  1.00  0.00           O  
ATOM    774  CB  LEU A  47     198.826 113.865  48.296  1.00  0.00           C  
ATOM    775  CG  LEU A  47     198.322 112.440  48.683  1.00  0.00           C  
ATOM    776  CD1 LEU A  47     198.588 111.511  47.472  1.00  0.00           C  
ATOM    777  CD2 LEU A  47     198.995 111.952  49.963  1.00  0.00           C  
ATOM    778  H   LEU A  47     196.506 114.872  49.000  1.00  0.00           H  
ATOM    779  HA  LEU A  47     199.070 114.746  50.266  1.00  0.00           H  
ATOM    780 1HB  LEU A  47     198.292 114.149  47.384  1.00  0.00           H  
ATOM    781 2HB  LEU A  47     199.883 113.786  48.051  1.00  0.00           H  
ATOM    782  HG  LEU A  47     197.251 112.458  48.847  1.00  0.00           H  
ATOM    783 1HD1 LEU A  47     198.230 110.500  47.681  1.00  0.00           H  
ATOM    784 2HD1 LEU A  47     198.081 111.909  46.611  1.00  0.00           H  
ATOM    785 3HD1 LEU A  47     199.650 111.481  47.264  1.00  0.00           H  
ATOM    786 1HD2 LEU A  47     198.635 110.950  50.210  1.00  0.00           H  
ATOM    787 2HD2 LEU A  47     200.069 111.928  49.828  1.00  0.00           H  
ATOM    788 3HD2 LEU A  47     198.759 112.618  50.794  1.00  0.00           H  
ATOM    789  N   ILE A  48     198.811 117.004  47.902  1.00  0.00           N  
ATOM    790  CA  ILE A  48     199.443 118.188  47.345  1.00  0.00           C  
ATOM    791  C   ILE A  48     199.761 119.174  48.466  1.00  0.00           C  
ATOM    792  O   ILE A  48     200.859 119.738  48.504  1.00  0.00           O  
ATOM    793  CB  ILE A  48     198.542 118.859  46.292  1.00  0.00           C  
ATOM    794  CG1 ILE A  48     198.416 117.969  45.053  1.00  0.00           C  
ATOM    795  CG2 ILE A  48     199.091 120.226  45.916  1.00  0.00           C  
ATOM    796  CD1 ILE A  48     197.314 118.391  44.108  1.00  0.00           C  
ATOM    797  H   ILE A  48     197.871 116.739  47.587  1.00  0.00           H  
ATOM    798  HA  ILE A  48     200.383 117.889  46.884  1.00  0.00           H  
ATOM    799  HB  ILE A  48     197.538 118.980  46.697  1.00  0.00           H  
ATOM    800 1HG1 ILE A  48     199.357 117.975  44.504  1.00  0.00           H  
ATOM    801 2HG1 ILE A  48     198.224 116.941  45.361  1.00  0.00           H  
ATOM    802 1HG2 ILE A  48     198.443 120.686  45.171  1.00  0.00           H  
ATOM    803 2HG2 ILE A  48     199.131 120.859  46.802  1.00  0.00           H  
ATOM    804 3HG2 ILE A  48     200.095 120.115  45.505  1.00  0.00           H  
ATOM    805 1HD1 ILE A  48     197.286 117.713  43.255  1.00  0.00           H  
ATOM    806 2HD1 ILE A  48     196.356 118.359  44.629  1.00  0.00           H  
ATOM    807 3HD1 ILE A  48     197.503 119.405  43.759  1.00  0.00           H  
ATOM    808  N   ALA A  49     198.814 119.401  49.373  1.00  0.00           N  
ATOM    809  CA  ALA A  49     199.073 120.258  50.513  1.00  0.00           C  
ATOM    810  C   ALA A  49     200.198 119.722  51.384  1.00  0.00           C  
ATOM    811  O   ALA A  49     201.034 120.496  51.874  1.00  0.00           O  
ATOM    812  CB  ALA A  49     197.808 120.406  51.314  1.00  0.00           C  
ATOM    813  H   ALA A  49     197.885 118.990  49.246  1.00  0.00           H  
ATOM    814  HA  ALA A  49     199.392 121.208  50.160  1.00  0.00           H  
ATOM    815 1HB  ALA A  49     197.983 121.057  52.159  1.00  0.00           H  
ATOM    816 2HB  ALA A  49     197.028 120.824  50.677  1.00  0.00           H  
ATOM    817 3HB  ALA A  49     197.496 119.427  51.675  1.00  0.00           H  
ATOM    818  N   GLU A  50     200.257 118.405  51.583  1.00  0.00           N  
ATOM    819  CA  GLU A  50     201.315 117.857  52.417  1.00  0.00           C  
ATOM    820  C   GLU A  50     202.690 118.089  51.796  1.00  0.00           C  
ATOM    821  O   GLU A  50     203.638 118.446  52.501  1.00  0.00           O  
ATOM    822  CB  GLU A  50     201.063 116.373  52.671  1.00  0.00           C  
ATOM    823  CG  GLU A  50     199.863 116.116  53.574  1.00  0.00           C  
ATOM    824  CD  GLU A  50     199.503 114.676  53.706  1.00  0.00           C  
ATOM    825  OE1 GLU A  50     200.113 113.859  53.063  1.00  0.00           O  
ATOM    826  OE2 GLU A  50     198.598 114.390  54.466  1.00  0.00           O  
ATOM    827  H   GLU A  50     199.512 117.800  51.219  1.00  0.00           H  
ATOM    828  HA  GLU A  50     201.287 118.369  53.378  1.00  0.00           H  
ATOM    829 1HB  GLU A  50     200.883 115.869  51.721  1.00  0.00           H  
ATOM    830 2HB  GLU A  50     201.942 115.921  53.125  1.00  0.00           H  
ATOM    831 1HG  GLU A  50     200.091 116.508  54.564  1.00  0.00           H  
ATOM    832 2HG  GLU A  50     199.008 116.666  53.198  1.00  0.00           H  
ATOM    833  N   GLU A  51     202.784 117.938  50.471  1.00  0.00           N  
ATOM    834  CA  GLU A  51     204.029 118.196  49.756  1.00  0.00           C  
ATOM    835  C   GLU A  51     204.444 119.664  49.832  1.00  0.00           C  
ATOM    836  O   GLU A  51     205.614 119.973  50.070  1.00  0.00           O  
ATOM    837  CB  GLU A  51     203.889 117.776  48.291  1.00  0.00           C  
ATOM    838  CG  GLU A  51     205.156 117.947  47.465  1.00  0.00           C  
ATOM    839  CD  GLU A  51     205.001 117.465  46.050  1.00  0.00           C  
ATOM    840  OE1 GLU A  51     203.934 117.012  45.710  1.00  0.00           O  
ATOM    841  OE2 GLU A  51     205.950 117.549  45.307  1.00  0.00           O  
ATOM    842  H   GLU A  51     201.975 117.563  49.963  1.00  0.00           H  
ATOM    843  HA  GLU A  51     204.813 117.593  50.208  1.00  0.00           H  
ATOM    844 1HB  GLU A  51     203.595 116.728  48.240  1.00  0.00           H  
ATOM    845 2HB  GLU A  51     203.100 118.361  47.818  1.00  0.00           H  
ATOM    846 1HG  GLU A  51     205.428 119.002  47.449  1.00  0.00           H  
ATOM    847 2HG  GLU A  51     205.966 117.398  47.944  1.00  0.00           H  
ATOM    848  N   ALA A  52     203.488 120.572  49.592  1.00  0.00           N  
ATOM    849  CA  ALA A  52     203.723 122.006  49.687  1.00  0.00           C  
ATOM    850  C   ALA A  52     204.075 122.442  51.105  1.00  0.00           C  
ATOM    851  O   ALA A  52     204.867 123.370  51.298  1.00  0.00           O  
ATOM    852  CB  ALA A  52     202.498 122.759  49.217  1.00  0.00           C  
ATOM    853  H   ALA A  52     202.561 120.246  49.307  1.00  0.00           H  
ATOM    854  HA  ALA A  52     204.564 122.246  49.041  1.00  0.00           H  
ATOM    855 1HB  ALA A  52     202.678 123.828  49.260  1.00  0.00           H  
ATOM    856 2HB  ALA A  52     202.253 122.468  48.195  1.00  0.00           H  
ATOM    857 3HB  ALA A  52     201.680 122.496  49.880  1.00  0.00           H  
ATOM    858  N   GLY A  53     203.509 121.769  52.111  1.00  0.00           N  
ATOM    859  CA  GLY A  53     203.728 122.170  53.494  1.00  0.00           C  
ATOM    860  C   GLY A  53     202.593 123.033  54.058  1.00  0.00           C  
ATOM    861  O   GLY A  53     202.822 123.885  54.919  1.00  0.00           O  
ATOM    862  H   GLY A  53     202.869 121.001  51.912  1.00  0.00           H  
ATOM    863 1HA  GLY A  53     203.831 121.271  54.102  1.00  0.00           H  
ATOM    864 2HA  GLY A  53     204.669 122.710  53.571  1.00  0.00           H  
ATOM    865  N   VAL A  54     201.377 122.846  53.544  1.00  0.00           N  
ATOM    866  CA  VAL A  54     200.215 123.612  53.976  1.00  0.00           C  
ATOM    867  C   VAL A  54     199.271 122.794  54.852  1.00  0.00           C  
ATOM    868  O   VAL A  54     198.777 121.750  54.431  1.00  0.00           O  
ATOM    869  CB  VAL A  54     199.441 124.130  52.749  1.00  0.00           C  
ATOM    870  CG1 VAL A  54     198.254 124.976  53.185  1.00  0.00           C  
ATOM    871  CG2 VAL A  54     200.372 124.929  51.849  1.00  0.00           C  
ATOM    872  H   VAL A  54     201.248 122.097  52.866  1.00  0.00           H  
ATOM    873  HA  VAL A  54     200.560 124.475  54.547  1.00  0.00           H  
ATOM    874  HB  VAL A  54     199.043 123.278  52.196  1.00  0.00           H  
ATOM    875 1HG1 VAL A  54     197.719 125.333  52.305  1.00  0.00           H  
ATOM    876 2HG1 VAL A  54     197.584 124.373  53.798  1.00  0.00           H  
ATOM    877 3HG1 VAL A  54     198.609 125.828  53.764  1.00  0.00           H  
ATOM    878 1HG2 VAL A  54     199.819 125.291  50.983  1.00  0.00           H  
ATOM    879 2HG2 VAL A  54     200.774 125.777  52.404  1.00  0.00           H  
ATOM    880 3HG2 VAL A  54     201.191 124.291  51.516  1.00  0.00           H  
ATOM    881  N   ASP A  55     199.019 123.269  56.069  1.00  0.00           N  
ATOM    882  CA  ASP A  55     198.222 122.527  57.031  1.00  0.00           C  
ATOM    883  C   ASP A  55     196.705 122.754  56.931  1.00  0.00           C  
ATOM    884  O   ASP A  55     195.925 121.814  56.752  1.00  0.00           O  
ATOM    885  CB  ASP A  55     198.751 122.824  58.436  1.00  0.00           C  
ATOM    886  CG  ASP A  55     198.792 124.325  58.767  1.00  0.00           C  
ATOM    887  OD1 ASP A  55     198.445 125.122  57.906  1.00  0.00           O  
ATOM    888  OD2 ASP A  55     199.157 124.662  59.858  1.00  0.00           O  
ATOM    889  H   ASP A  55     199.390 124.178  56.356  1.00  0.00           H  
ATOM    890  HA  ASP A  55     198.396 121.465  56.846  1.00  0.00           H  
ATOM    891 1HB  ASP A  55     198.119 122.324  59.172  1.00  0.00           H  
ATOM    892 2HB  ASP A  55     199.758 122.416  58.538  1.00  0.00           H  
ATOM    893  N   ASP A  56     196.269 124.006  57.037  1.00  0.00           N  
ATOM    894  CA  ASP A  56     194.837 124.281  57.155  1.00  0.00           C  
ATOM    895  C   ASP A  56     194.128 124.304  55.802  1.00  0.00           C  
ATOM    896  O   ASP A  56     193.820 125.365  55.232  1.00  0.00           O  
ATOM    897  CB  ASP A  56     194.586 125.580  57.924  1.00  0.00           C  
ATOM    898  CG  ASP A  56     193.095 125.771  58.294  1.00  0.00           C  
ATOM    899  OD1 ASP A  56     192.346 124.849  58.095  1.00  0.00           O  
ATOM    900  OD2 ASP A  56     192.737 126.814  58.809  1.00  0.00           O  
ATOM    901  H   ASP A  56     196.963 124.746  57.097  1.00  0.00           H  
ATOM    902  HA  ASP A  56     194.390 123.475  57.739  1.00  0.00           H  
ATOM    903 1HB  ASP A  56     195.181 125.573  58.838  1.00  0.00           H  
ATOM    904 2HB  ASP A  56     194.925 126.415  57.329  1.00  0.00           H  
ATOM    905  N   VAL A  57     193.900 123.102  55.291  1.00  0.00           N  
ATOM    906  CA  VAL A  57     193.260 122.906  53.998  1.00  0.00           C  
ATOM    907  C   VAL A  57     191.944 122.137  54.092  1.00  0.00           C  
ATOM    908  O   VAL A  57     191.883 121.011  54.591  1.00  0.00           O  
ATOM    909  CB  VAL A  57     194.215 122.150  53.055  1.00  0.00           C  
ATOM    910  CG1 VAL A  57     193.572 121.955  51.690  1.00  0.00           C  
ATOM    911  CG2 VAL A  57     195.527 122.910  52.929  1.00  0.00           C  
ATOM    912  H   VAL A  57     194.228 122.314  55.858  1.00  0.00           H  
ATOM    913  HA  VAL A  57     193.032 123.889  53.587  1.00  0.00           H  
ATOM    914  HB  VAL A  57     194.406 121.159  53.465  1.00  0.00           H  
ATOM    915 1HG1 VAL A  57     194.261 121.419  51.037  1.00  0.00           H  
ATOM    916 2HG1 VAL A  57     192.654 121.378  51.800  1.00  0.00           H  
ATOM    917 3HG1 VAL A  57     193.341 122.926  51.254  1.00  0.00           H  
ATOM    918 1HG2 VAL A  57     196.197 122.370  52.262  1.00  0.00           H  
ATOM    919 2HG2 VAL A  57     195.334 123.904  52.524  1.00  0.00           H  
ATOM    920 3HG2 VAL A  57     195.989 123.002  53.912  1.00  0.00           H  
ATOM    921  N   ARG A  58     190.895 122.743  53.555  1.00  0.00           N  
ATOM    922  CA  ARG A  58     189.571 122.147  53.511  1.00  0.00           C  
ATOM    923  C   ARG A  58     189.137 121.830  52.086  1.00  0.00           C  
ATOM    924  O   ARG A  58     189.086 122.710  51.222  1.00  0.00           O  
ATOM    925  CB  ARG A  58     188.572 123.098  54.161  1.00  0.00           C  
ATOM    926  CG  ARG A  58     187.105 122.659  54.179  1.00  0.00           C  
ATOM    927  CD  ARG A  58     186.260 123.691  54.855  1.00  0.00           C  
ATOM    928  NE  ARG A  58     184.842 123.330  54.875  1.00  0.00           N  
ATOM    929  CZ  ARG A  58     183.845 124.074  55.400  1.00  0.00           C  
ATOM    930  NH1 ARG A  58     184.086 125.241  55.973  1.00  0.00           N  
ATOM    931  NH2 ARG A  58     182.616 123.602  55.325  1.00  0.00           N  
ATOM    932  H   ARG A  58     191.043 123.682  53.177  1.00  0.00           H  
ATOM    933  HA  ARG A  58     189.592 121.217  54.080  1.00  0.00           H  
ATOM    934 1HB  ARG A  58     188.873 123.267  55.194  1.00  0.00           H  
ATOM    935 2HB  ARG A  58     188.618 124.059  53.654  1.00  0.00           H  
ATOM    936 1HG  ARG A  58     186.736 122.534  53.157  1.00  0.00           H  
ATOM    937 2HG  ARG A  58     187.002 121.720  54.722  1.00  0.00           H  
ATOM    938 1HD  ARG A  58     186.598 123.808  55.882  1.00  0.00           H  
ATOM    939 2HD  ARG A  58     186.366 124.641  54.322  1.00  0.00           H  
ATOM    940  HE  ARG A  58     184.554 122.438  54.448  1.00  0.00           H  
ATOM    941 1HH1 ARG A  58     185.030 125.598  56.023  1.00  0.00           H  
ATOM    942 2HH1 ARG A  58     183.326 125.781  56.360  1.00  0.00           H  
ATOM    943 1HH2 ARG A  58     182.474 122.690  54.858  1.00  0.00           H  
ATOM    944 2HH2 ARG A  58     181.837 124.116  55.699  1.00  0.00           H  
ATOM    945  N   VAL A  59     188.837 120.560  51.819  1.00  0.00           N  
ATOM    946  CA  VAL A  59     188.408 120.194  50.473  1.00  0.00           C  
ATOM    947  C   VAL A  59     187.118 119.418  50.499  1.00  0.00           C  
ATOM    948  O   VAL A  59     187.019 118.399  51.187  1.00  0.00           O  
ATOM    949  CB  VAL A  59     189.470 119.347  49.755  1.00  0.00           C  
ATOM    950  CG1 VAL A  59     188.994 118.999  48.297  1.00  0.00           C  
ATOM    951  CG2 VAL A  59     190.735 120.103  49.756  1.00  0.00           C  
ATOM    952  H   VAL A  59     188.912 119.867  52.554  1.00  0.00           H  
ATOM    953  HA  VAL A  59     188.243 121.104  49.895  1.00  0.00           H  
ATOM    954  HB  VAL A  59     189.609 118.402  50.282  1.00  0.00           H  
ATOM    955 1HG1 VAL A  59     189.748 118.404  47.796  1.00  0.00           H  
ATOM    956 2HG1 VAL A  59     188.067 118.440  48.316  1.00  0.00           H  
ATOM    957 3HG1 VAL A  59     188.839 119.926  47.738  1.00  0.00           H  
ATOM    958 1HG2 VAL A  59     191.505 119.548  49.275  1.00  0.00           H  
ATOM    959 2HG2 VAL A  59     190.552 121.019  49.236  1.00  0.00           H  
ATOM    960 3HG2 VAL A  59     191.035 120.307  50.769  1.00  0.00           H  
ATOM    961  N   GLU A  60     186.155 119.891  49.724  1.00  0.00           N  
ATOM    962  CA  GLU A  60     184.852 119.248  49.605  1.00  0.00           C  
ATOM    963  C   GLU A  60     184.476 119.126  48.141  1.00  0.00           C  
ATOM    964  O   GLU A  60     184.833 119.984  47.334  1.00  0.00           O  
ATOM    965  CB  GLU A  60     183.782 120.027  50.373  1.00  0.00           C  
ATOM    966  CG  GLU A  60     184.064 120.183  51.871  1.00  0.00           C  
ATOM    967  CD  GLU A  60     182.965 120.885  52.647  1.00  0.00           C  
ATOM    968  OE1 GLU A  60     181.936 121.198  52.083  1.00  0.00           O  
ATOM    969  OE2 GLU A  60     183.166 121.104  53.827  1.00  0.00           O  
ATOM    970  H   GLU A  60     186.366 120.755  49.206  1.00  0.00           H  
ATOM    971  HA  GLU A  60     184.912 118.248  50.019  1.00  0.00           H  
ATOM    972 1HB  GLU A  60     183.657 121.018  49.933  1.00  0.00           H  
ATOM    973 2HB  GLU A  60     182.845 119.497  50.278  1.00  0.00           H  
ATOM    974 1HG  GLU A  60     184.233 119.195  52.302  1.00  0.00           H  
ATOM    975 2HG  GLU A  60     184.983 120.753  51.991  1.00  0.00           H  
ATOM    976  N   VAL A  61     183.776 118.056  47.783  1.00  0.00           N  
ATOM    977  CA  VAL A  61     183.341 117.905  46.403  1.00  0.00           C  
ATOM    978  C   VAL A  61     181.819 117.716  46.390  1.00  0.00           C  
ATOM    979  O   VAL A  61     181.301 116.820  47.063  1.00  0.00           O  
ATOM    980  CB  VAL A  61     184.079 116.721  45.752  1.00  0.00           C  
ATOM    981  CG1 VAL A  61     183.675 116.578  44.264  1.00  0.00           C  
ATOM    982  CG2 VAL A  61     185.586 116.901  45.909  1.00  0.00           C  
ATOM    983  H   VAL A  61     183.516 117.365  48.475  1.00  0.00           H  
ATOM    984  HA  VAL A  61     183.583 118.811  45.855  1.00  0.00           H  
ATOM    985  HB  VAL A  61     183.793 115.822  46.258  1.00  0.00           H  
ATOM    986 1HG1 VAL A  61     184.194 115.728  43.833  1.00  0.00           H  
ATOM    987 2HG1 VAL A  61     182.604 116.432  44.176  1.00  0.00           H  
ATOM    988 3HG1 VAL A  61     183.955 117.479  43.722  1.00  0.00           H  
ATOM    989 1HG2 VAL A  61     186.084 116.058  45.471  1.00  0.00           H  
ATOM    990 2HG2 VAL A  61     185.893 117.807  45.418  1.00  0.00           H  
ATOM    991 3HG2 VAL A  61     185.849 116.964  46.958  1.00  0.00           H  
ATOM    992  N   HIS A  62     181.114 118.563  45.636  1.00  0.00           N  
ATOM    993  CA  HIS A  62     179.651 118.553  45.606  1.00  0.00           C  
ATOM    994  C   HIS A  62     179.077 118.607  44.202  1.00  0.00           C  
ATOM    995  O   HIS A  62     179.329 119.540  43.441  1.00  0.00           O  
ATOM    996  CB  HIS A  62     179.100 119.757  46.372  1.00  0.00           C  
ATOM    997  CG  HIS A  62     179.496 119.808  47.800  1.00  0.00           C  
ATOM    998  ND1 HIS A  62     178.849 119.084  48.776  1.00  0.00           N  
ATOM    999  CD2 HIS A  62     180.483 120.493  48.427  1.00  0.00           C  
ATOM   1000  CE1 HIS A  62     179.418 119.328  49.945  1.00  0.00           C  
ATOM   1001  NE2 HIS A  62     180.407 120.179  49.758  1.00  0.00           N  
ATOM   1002  H   HIS A  62     181.637 119.230  45.068  1.00  0.00           H  
ATOM   1003  HA  HIS A  62     179.285 117.644  46.079  1.00  0.00           H  
ATOM   1004 1HB  HIS A  62     179.439 120.675  45.891  1.00  0.00           H  
ATOM   1005 2HB  HIS A  62     178.010 119.747  46.321  1.00  0.00           H  
ATOM   1006  HD2 HIS A  62     181.205 121.166  47.960  1.00  0.00           H  
ATOM   1007  HE1 HIS A  62     179.126 118.902  50.902  1.00  0.00           H  
ATOM   1008  HE2 HIS A  62     181.031 120.543  50.507  1.00  0.00           H  
ATOM   1009  N   ASN A  63     178.269 117.611  43.861  1.00  0.00           N  
ATOM   1010  CA  ASN A  63     177.644 117.501  42.541  1.00  0.00           C  
ATOM   1011  C   ASN A  63     178.668 117.600  41.409  1.00  0.00           C  
ATOM   1012  O   ASN A  63     178.421 118.208  40.361  1.00  0.00           O  
ATOM   1013  CB  ASN A  63     176.563 118.553  42.392  1.00  0.00           C  
ATOM   1014  CG  ASN A  63     175.454 118.355  43.382  1.00  0.00           C  
ATOM   1015  OD1 ASN A  63     175.053 117.220  43.680  1.00  0.00           O  
ATOM   1016  ND2 ASN A  63     174.946 119.441  43.908  1.00  0.00           N  
ATOM   1017  H   ASN A  63     178.068 116.898  44.551  1.00  0.00           H  
ATOM   1018  HA  ASN A  63     177.178 116.518  42.464  1.00  0.00           H  
ATOM   1019 1HB  ASN A  63     176.982 119.549  42.513  1.00  0.00           H  
ATOM   1020 2HB  ASN A  63     176.147 118.498  41.386  1.00  0.00           H  
ATOM   1021 1HD2 ASN A  63     174.205 119.376  44.576  1.00  0.00           H  
ATOM   1022 2HD2 ASN A  63     175.300 120.338  43.641  1.00  0.00           H  
ATOM   1023  N   GLY A  64     179.836 117.005  41.628  1.00  0.00           N  
ATOM   1024  CA  GLY A  64     180.900 117.009  40.644  1.00  0.00           C  
ATOM   1025  C   GLY A  64     181.853 118.205  40.752  1.00  0.00           C  
ATOM   1026  O   GLY A  64     182.922 118.196  40.136  1.00  0.00           O  
ATOM   1027  H   GLY A  64     179.978 116.503  42.492  1.00  0.00           H  
ATOM   1028 1HA  GLY A  64     181.453 116.082  40.724  1.00  0.00           H  
ATOM   1029 2HA  GLY A  64     180.456 117.005  39.652  1.00  0.00           H  
ATOM   1030  N   ARG A  65     181.496 119.237  41.528  1.00  0.00           N  
ATOM   1031  CA  ARG A  65     182.334 120.434  41.624  1.00  0.00           C  
ATOM   1032  C   ARG A  65     183.261 120.373  42.816  1.00  0.00           C  
ATOM   1033  O   ARG A  65     182.892 119.886  43.886  1.00  0.00           O  
ATOM   1034  CB  ARG A  65     181.481 121.689  41.740  1.00  0.00           C  
ATOM   1035  CG  ARG A  65     180.895 122.213  40.437  1.00  0.00           C  
ATOM   1036  CD  ARG A  65     179.835 121.315  39.901  1.00  0.00           C  
ATOM   1037  NE  ARG A  65     179.177 121.894  38.761  1.00  0.00           N  
ATOM   1038  CZ  ARG A  65     178.262 121.268  37.991  1.00  0.00           C  
ATOM   1039  NH1 ARG A  65     177.881 120.018  38.249  1.00  0.00           N  
ATOM   1040  NH2 ARG A  65     177.739 121.919  36.961  1.00  0.00           N  
ATOM   1041  H   ARG A  65     180.611 119.219  42.039  1.00  0.00           H  
ATOM   1042  HA  ARG A  65     182.943 120.509  40.722  1.00  0.00           H  
ATOM   1043 1HB  ARG A  65     180.651 121.497  42.418  1.00  0.00           H  
ATOM   1044 2HB  ARG A  65     182.080 122.494  42.176  1.00  0.00           H  
ATOM   1045 1HG  ARG A  65     180.462 123.198  40.604  1.00  0.00           H  
ATOM   1046 2HG  ARG A  65     181.682 122.283  39.696  1.00  0.00           H  
ATOM   1047 1HD  ARG A  65     180.278 120.385  39.572  1.00  0.00           H  
ATOM   1048 2HD  ARG A  65     179.090 121.110  40.674  1.00  0.00           H  
ATOM   1049  HE  ARG A  65     179.420 122.845  38.520  1.00  0.00           H  
ATOM   1050 1HH1 ARG A  65     178.259 119.482  39.054  1.00  0.00           H  
ATOM   1051 2HH1 ARG A  65     177.197 119.574  37.658  1.00  0.00           H  
ATOM   1052 1HH2 ARG A  65     178.027 122.867  36.763  1.00  0.00           H  
ATOM   1053 2HH2 ARG A  65     177.053 121.469  36.371  1.00  0.00           H  
ATOM   1054  N   VAL A  66     184.450 120.926  42.661  1.00  0.00           N  
ATOM   1055  CA  VAL A  66     185.418 120.863  43.735  1.00  0.00           C  
ATOM   1056  C   VAL A  66     185.634 122.195  44.404  1.00  0.00           C  
ATOM   1057  O   VAL A  66     185.884 123.188  43.735  1.00  0.00           O  
ATOM   1058  CB  VAL A  66     186.767 120.352  43.196  1.00  0.00           C  
ATOM   1059  CG1 VAL A  66     187.800 120.294  44.312  1.00  0.00           C  
ATOM   1060  CG2 VAL A  66     186.585 118.983  42.558  1.00  0.00           C  
ATOM   1061  H   VAL A  66     184.709 121.374  41.773  1.00  0.00           H  
ATOM   1062  HA  VAL A  66     185.067 120.152  44.483  1.00  0.00           H  
ATOM   1063  HB  VAL A  66     187.140 121.054  42.450  1.00  0.00           H  
ATOM   1064 1HG1 VAL A  66     188.747 119.931  43.913  1.00  0.00           H  
ATOM   1065 2HG1 VAL A  66     187.940 121.291  44.729  1.00  0.00           H  
ATOM   1066 3HG1 VAL A  66     187.453 119.618  45.093  1.00  0.00           H  
ATOM   1067 1HG2 VAL A  66     187.543 118.628  42.178  1.00  0.00           H  
ATOM   1068 2HG2 VAL A  66     186.207 118.282  43.303  1.00  0.00           H  
ATOM   1069 3HG2 VAL A  66     185.874 119.056  41.735  1.00  0.00           H  
ATOM   1070  N   ARG A  67     185.532 122.227  45.722  1.00  0.00           N  
ATOM   1071  CA  ARG A  67     185.786 123.455  46.453  1.00  0.00           C  
ATOM   1072  C   ARG A  67     186.995 123.328  47.368  1.00  0.00           C  
ATOM   1073  O   ARG A  67     187.067 122.446  48.233  1.00  0.00           O  
ATOM   1074  CB  ARG A  67     184.569 123.841  47.280  1.00  0.00           C  
ATOM   1075  CG  ARG A  67     184.702 125.150  48.043  1.00  0.00           C  
ATOM   1076  CD  ARG A  67     183.473 125.462  48.816  1.00  0.00           C  
ATOM   1077  NE  ARG A  67     183.599 126.709  49.553  1.00  0.00           N  
ATOM   1078  CZ  ARG A  67     182.753 127.115  50.521  1.00  0.00           C  
ATOM   1079  NH1 ARG A  67     181.728 126.362  50.856  1.00  0.00           N  
ATOM   1080  NH2 ARG A  67     182.954 128.268  51.133  1.00  0.00           N  
ATOM   1081  H   ARG A  67     185.271 121.381  46.233  1.00  0.00           H  
ATOM   1082  HA  ARG A  67     186.000 124.250  45.737  1.00  0.00           H  
ATOM   1083 1HB  ARG A  67     183.699 123.926  46.630  1.00  0.00           H  
ATOM   1084 2HB  ARG A  67     184.359 123.056  48.006  1.00  0.00           H  
ATOM   1085 1HG  ARG A  67     185.537 125.081  48.740  1.00  0.00           H  
ATOM   1086 2HG  ARG A  67     184.882 125.964  47.340  1.00  0.00           H  
ATOM   1087 1HD  ARG A  67     182.628 125.553  48.134  1.00  0.00           H  
ATOM   1088 2HD  ARG A  67     183.279 124.663  49.530  1.00  0.00           H  
ATOM   1089  HE  ARG A  67     184.375 127.315  49.323  1.00  0.00           H  
ATOM   1090 1HH1 ARG A  67     181.575 125.480  50.387  1.00  0.00           H  
ATOM   1091 2HH1 ARG A  67     181.095 126.666  51.581  1.00  0.00           H  
ATOM   1092 1HH2 ARG A  67     183.742 128.847  50.876  1.00  0.00           H  
ATOM   1093 2HH2 ARG A  67     182.321 128.572  51.858  1.00  0.00           H  
ATOM   1094  N   LEU A  68     187.967 124.206  47.138  1.00  0.00           N  
ATOM   1095  CA  LEU A  68     189.211 124.244  47.890  1.00  0.00           C  
ATOM   1096  C   LEU A  68     189.343 125.520  48.710  1.00  0.00           C  
ATOM   1097  O   LEU A  68     189.379 126.620  48.143  1.00  0.00           O  
ATOM   1098  CB  LEU A  68     190.404 124.121  46.934  1.00  0.00           C  
ATOM   1099  CG  LEU A  68     191.788 124.297  47.571  1.00  0.00           C  
ATOM   1100  CD1 LEU A  68     192.039 123.168  48.561  1.00  0.00           C  
ATOM   1101  CD2 LEU A  68     192.850 124.316  46.482  1.00  0.00           C  
ATOM   1102  H   LEU A  68     187.836 124.900  46.393  1.00  0.00           H  
ATOM   1103  HA  LEU A  68     189.225 123.393  48.572  1.00  0.00           H  
ATOM   1104 1HB  LEU A  68     190.376 123.138  46.468  1.00  0.00           H  
ATOM   1105 2HB  LEU A  68     190.301 124.874  46.152  1.00  0.00           H  
ATOM   1106  HG  LEU A  68     191.818 125.237  48.123  1.00  0.00           H  
ATOM   1107 1HD1 LEU A  68     193.022 123.293  49.014  1.00  0.00           H  
ATOM   1108 2HD1 LEU A  68     191.276 123.190  49.340  1.00  0.00           H  
ATOM   1109 3HD1 LEU A  68     191.999 122.212  48.040  1.00  0.00           H  
ATOM   1110 1HD2 LEU A  68     193.834 124.441  46.935  1.00  0.00           H  
ATOM   1111 2HD2 LEU A  68     192.822 123.376  45.930  1.00  0.00           H  
ATOM   1112 3HD2 LEU A  68     192.656 125.143  45.799  1.00  0.00           H  
ATOM   1113  N   GLU A  69     189.448 125.379  50.032  1.00  0.00           N  
ATOM   1114  CA  GLU A  69     189.621 126.536  50.901  1.00  0.00           C  
ATOM   1115  C   GLU A  69     190.902 126.428  51.725  1.00  0.00           C  
ATOM   1116  O   GLU A  69     191.123 125.452  52.453  1.00  0.00           O  
ATOM   1117  CB  GLU A  69     188.414 126.725  51.815  1.00  0.00           C  
ATOM   1118  CG  GLU A  69     188.519 127.946  52.720  1.00  0.00           C  
ATOM   1119  CD  GLU A  69     187.335 128.126  53.596  1.00  0.00           C  
ATOM   1120  OE1 GLU A  69     187.323 129.046  54.359  1.00  0.00           O  
ATOM   1121  OE2 GLU A  69     186.427 127.344  53.514  1.00  0.00           O  
ATOM   1122  H   GLU A  69     189.367 124.445  50.444  1.00  0.00           H  
ATOM   1123  HA  GLU A  69     189.695 127.418  50.278  1.00  0.00           H  
ATOM   1124 1HB  GLU A  69     187.513 126.835  51.205  1.00  0.00           H  
ATOM   1125 2HB  GLU A  69     188.283 125.843  52.434  1.00  0.00           H  
ATOM   1126 1HG  GLU A  69     189.398 127.845  53.356  1.00  0.00           H  
ATOM   1127 2HG  GLU A  69     188.656 128.828  52.102  1.00  0.00           H  
ATOM   1128  N   ILE A  70     191.770 127.431  51.604  1.00  0.00           N  
ATOM   1129  CA  ILE A  70     193.030 127.377  52.345  1.00  0.00           C  
ATOM   1130  C   ILE A  70     193.322 128.644  53.145  1.00  0.00           C  
ATOM   1131  O   ILE A  70     193.323 129.750  52.591  1.00  0.00           O  
ATOM   1132  CB  ILE A  70     194.221 127.151  51.398  1.00  0.00           C  
ATOM   1133  CG1 ILE A  70     194.057 125.894  50.555  1.00  0.00           C  
ATOM   1134  CG2 ILE A  70     195.421 126.947  52.276  1.00  0.00           C  
ATOM   1135  CD1 ILE A  70     195.166 125.706  49.510  1.00  0.00           C  
ATOM   1136  H   ILE A  70     191.525 128.213  50.984  1.00  0.00           H  
ATOM   1137  HA  ILE A  70     192.984 126.550  53.051  1.00  0.00           H  
ATOM   1138  HB  ILE A  70     194.359 127.994  50.731  1.00  0.00           H  
ATOM   1139 1HG1 ILE A  70     194.068 125.044  51.206  1.00  0.00           H  
ATOM   1140 2HG1 ILE A  70     193.105 125.927  50.037  1.00  0.00           H  
ATOM   1141 1HG2 ILE A  70     196.271 126.748  51.686  1.00  0.00           H  
ATOM   1142 2HG2 ILE A  70     195.629 127.818  52.881  1.00  0.00           H  
ATOM   1143 3HG2 ILE A  70     195.228 126.098  52.930  1.00  0.00           H  
ATOM   1144 1HD1 ILE A  70     194.979 124.802  48.960  1.00  0.00           H  
ATOM   1145 2HD1 ILE A  70     195.160 126.552  48.821  1.00  0.00           H  
ATOM   1146 3HD1 ILE A  70     196.139 125.634  49.974  1.00  0.00           H  
ATOM   1147  N   ARG A  71     193.670 128.482  54.421  1.00  0.00           N  
ATOM   1148  CA  ARG A  71     194.009 129.653  55.234  1.00  0.00           C  
ATOM   1149  C   ARG A  71     195.399 130.168  54.842  1.00  0.00           C  
ATOM   1150  O   ARG A  71     196.355 129.396  54.753  1.00  0.00           O  
ATOM   1151  CB  ARG A  71     193.985 129.312  56.717  1.00  0.00           C  
ATOM   1152  CG  ARG A  71     194.165 130.500  57.649  1.00  0.00           C  
ATOM   1153  CD  ARG A  71     194.145 130.087  59.075  1.00  0.00           C  
ATOM   1154  NE  ARG A  71     192.870 129.497  59.451  1.00  0.00           N  
ATOM   1155  CZ  ARG A  71     191.787 130.198  59.837  1.00  0.00           C  
ATOM   1156  NH1 ARG A  71     191.839 131.510  59.893  1.00  0.00           N  
ATOM   1157  NH2 ARG A  71     190.671 129.566  60.160  1.00  0.00           N  
ATOM   1158  H   ARG A  71     193.700 127.531  54.814  1.00  0.00           H  
ATOM   1159  HA  ARG A  71     193.291 130.442  55.034  1.00  0.00           H  
ATOM   1160 1HB  ARG A  71     193.037 128.838  56.966  1.00  0.00           H  
ATOM   1161 2HB  ARG A  71     194.777 128.597  56.938  1.00  0.00           H  
ATOM   1162 1HG  ARG A  71     195.122 130.981  57.445  1.00  0.00           H  
ATOM   1163 2HG  ARG A  71     193.357 131.215  57.487  1.00  0.00           H  
ATOM   1164 1HD  ARG A  71     194.927 129.349  59.251  1.00  0.00           H  
ATOM   1165 2HD  ARG A  71     194.318 130.957  59.708  1.00  0.00           H  
ATOM   1166  HE  ARG A  71     192.792 128.489  59.421  1.00  0.00           H  
ATOM   1167 1HH1 ARG A  71     192.691 131.993  59.647  1.00  0.00           H  
ATOM   1168 2HH1 ARG A  71     191.027 132.036  60.183  1.00  0.00           H  
ATOM   1169 1HH2 ARG A  71     190.631 128.557  60.117  1.00  0.00           H  
ATOM   1170 2HH2 ARG A  71     189.860 130.092  60.449  1.00  0.00           H  
ATOM   1171  N   GLY A  72     195.532 131.483  54.670  1.00  0.00           N  
ATOM   1172  CA  GLY A  72     196.832 132.087  54.395  1.00  0.00           C  
ATOM   1173  C   GLY A  72     196.959 132.559  52.951  1.00  0.00           C  
ATOM   1174  O   GLY A  72     196.127 132.253  52.102  1.00  0.00           O  
ATOM   1175  H   GLY A  72     194.704 132.089  54.726  1.00  0.00           H  
ATOM   1176 1HA  GLY A  72     196.980 132.932  55.066  1.00  0.00           H  
ATOM   1177 2HA  GLY A  72     197.619 131.368  54.613  1.00  0.00           H  
ATOM   1178  N   GLN A  73     198.012 133.328  52.677  1.00  0.00           N  
ATOM   1179  CA  GLN A  73     198.278 133.833  51.327  1.00  0.00           C  
ATOM   1180  C   GLN A  73     199.731 133.583  50.908  1.00  0.00           C  
ATOM   1181  O   GLN A  73     200.293 134.286  50.059  1.00  0.00           O  
ATOM   1182  CB  GLN A  73     197.961 135.328  51.246  1.00  0.00           C  
ATOM   1183  CG  GLN A  73     196.507 135.672  51.520  1.00  0.00           C  
ATOM   1184  CD  GLN A  73     196.259 137.169  51.537  1.00  0.00           C  
ATOM   1185  OE1 GLN A  73     197.189 137.967  51.391  1.00  0.00           O  
ATOM   1186  NE2 GLN A  73     195.002 137.558  51.716  1.00  0.00           N  
ATOM   1187  H   GLN A  73     198.650 133.571  53.423  1.00  0.00           H  
ATOM   1188  HA  GLN A  73     197.648 133.285  50.627  1.00  0.00           H  
ATOM   1189 1HB  GLN A  73     198.576 135.870  51.965  1.00  0.00           H  
ATOM   1190 2HB  GLN A  73     198.213 135.700  50.253  1.00  0.00           H  
ATOM   1191 1HG  GLN A  73     195.886 135.232  50.740  1.00  0.00           H  
ATOM   1192 2HG  GLN A  73     196.226 135.268  52.493  1.00  0.00           H  
ATOM   1193 1HE2 GLN A  73     194.778 138.533  51.736  1.00  0.00           H  
ATOM   1194 2HE2 GLN A  73     194.279 136.877  51.830  1.00  0.00           H  
ATOM   1195  N   SER A  74     200.350 132.592  51.537  1.00  0.00           N  
ATOM   1196  CA  SER A  74     201.764 132.287  51.334  1.00  0.00           C  
ATOM   1197  C   SER A  74     202.006 131.605  49.994  1.00  0.00           C  
ATOM   1198  O   SER A  74     201.067 131.190  49.300  1.00  0.00           O  
ATOM   1199  CB  SER A  74     202.270 131.402  52.456  1.00  0.00           C  
ATOM   1200  OG  SER A  74     201.741 130.108  52.353  1.00  0.00           O  
ATOM   1201  H   SER A  74     199.810 132.010  52.165  1.00  0.00           H  
ATOM   1202  HA  SER A  74     202.322 133.226  51.335  1.00  0.00           H  
ATOM   1203 1HB  SER A  74     203.358 131.356  52.422  1.00  0.00           H  
ATOM   1204 2HB  SER A  74     201.992 131.836  53.416  1.00  0.00           H  
ATOM   1205  HG  SER A  74     201.508 129.846  53.247  1.00  0.00           H  
ATOM   1206  N   GLN A  75     203.275 131.523  49.602  1.00  0.00           N  
ATOM   1207  CA  GLN A  75     203.659 130.819  48.388  1.00  0.00           C  
ATOM   1208  C   GLN A  75     203.073 129.417  48.372  1.00  0.00           C  
ATOM   1209  O   GLN A  75     202.457 129.011  47.387  1.00  0.00           O  
ATOM   1210  CB  GLN A  75     205.184 130.753  48.261  1.00  0.00           C  
ATOM   1211  CG  GLN A  75     205.833 132.067  47.860  1.00  0.00           C  
ATOM   1212  CD  GLN A  75     207.347 132.000  47.900  1.00  0.00           C  
ATOM   1213  OE1 GLN A  75     207.939 131.593  48.903  1.00  0.00           O  
ATOM   1214  NE2 GLN A  75     207.985 132.401  46.806  1.00  0.00           N  
ATOM   1215  H   GLN A  75     204.003 131.964  50.165  1.00  0.00           H  
ATOM   1216  HA  GLN A  75     203.266 131.369  47.532  1.00  0.00           H  
ATOM   1217 1HB  GLN A  75     205.615 130.442  49.212  1.00  0.00           H  
ATOM   1218 2HB  GLN A  75     205.455 130.003  47.518  1.00  0.00           H  
ATOM   1219 1HG  GLN A  75     205.528 132.315  46.843  1.00  0.00           H  
ATOM   1220 2HG  GLN A  75     205.507 132.846  48.549  1.00  0.00           H  
ATOM   1221 1HE2 GLN A  75     208.986 132.379  46.773  1.00  0.00           H  
ATOM   1222 2HE2 GLN A  75     207.467 132.724  46.014  1.00  0.00           H  
ATOM   1223  N   ALA A  76     203.258 128.678  49.471  1.00  0.00           N  
ATOM   1224  CA  ALA A  76     202.816 127.292  49.549  1.00  0.00           C  
ATOM   1225  C   ALA A  76     201.314 127.209  49.374  1.00  0.00           C  
ATOM   1226  O   ALA A  76     200.811 126.345  48.655  1.00  0.00           O  
ATOM   1227  CB  ALA A  76     203.207 126.683  50.877  1.00  0.00           C  
ATOM   1228  H   ALA A  76     203.745 129.099  50.251  1.00  0.00           H  
ATOM   1229  HA  ALA A  76     203.283 126.735  48.744  1.00  0.00           H  
ATOM   1230 1HB  ALA A  76     202.891 125.658  50.909  1.00  0.00           H  
ATOM   1231 2HB  ALA A  76     204.287 126.723  50.994  1.00  0.00           H  
ATOM   1232 3HB  ALA A  76     202.735 127.228  51.687  1.00  0.00           H  
ATOM   1233  N   VAL A  77     200.591 128.124  50.009  1.00  0.00           N  
ATOM   1234  CA  VAL A  77     199.147 128.132  49.946  1.00  0.00           C  
ATOM   1235  C   VAL A  77     198.689 128.291  48.513  1.00  0.00           C  
ATOM   1236  O   VAL A  77     197.843 127.523  48.038  1.00  0.00           O  
ATOM   1237  CB  VAL A  77     198.575 129.277  50.803  1.00  0.00           C  
ATOM   1238  CG1 VAL A  77     197.110 129.513  50.466  1.00  0.00           C  
ATOM   1239  CG2 VAL A  77     198.743 128.953  52.279  1.00  0.00           C  
ATOM   1240  H   VAL A  77     201.062 128.834  50.562  1.00  0.00           H  
ATOM   1241  HA  VAL A  77     198.774 127.186  50.319  1.00  0.00           H  
ATOM   1242  HB  VAL A  77     199.111 130.197  50.568  1.00  0.00           H  
ATOM   1243 1HG1 VAL A  77     196.722 130.326  51.081  1.00  0.00           H  
ATOM   1244 2HG1 VAL A  77     197.017 129.779  49.413  1.00  0.00           H  
ATOM   1245 3HG1 VAL A  77     196.540 128.606  50.664  1.00  0.00           H  
ATOM   1246 1HG2 VAL A  77     198.337 129.767  52.879  1.00  0.00           H  
ATOM   1247 2HG2 VAL A  77     198.212 128.030  52.512  1.00  0.00           H  
ATOM   1248 3HG2 VAL A  77     199.802 128.829  52.506  1.00  0.00           H  
ATOM   1249  N   VAL A  78     199.239 129.291  47.818  1.00  0.00           N  
ATOM   1250  CA  VAL A  78     198.810 129.557  46.452  1.00  0.00           C  
ATOM   1251  C   VAL A  78     199.228 128.404  45.536  1.00  0.00           C  
ATOM   1252  O   VAL A  78     198.469 128.009  44.640  1.00  0.00           O  
ATOM   1253  CB  VAL A  78     199.421 130.875  45.943  1.00  0.00           C  
ATOM   1254  CG1 VAL A  78     199.102 131.075  44.468  1.00  0.00           C  
ATOM   1255  CG2 VAL A  78     198.900 132.041  46.770  1.00  0.00           C  
ATOM   1256  H   VAL A  78     199.941 129.884  48.279  1.00  0.00           H  
ATOM   1257  HA  VAL A  78     197.724 129.629  46.444  1.00  0.00           H  
ATOM   1258  HB  VAL A  78     200.506 130.821  46.032  1.00  0.00           H  
ATOM   1259 1HG1 VAL A  78     199.542 132.012  44.124  1.00  0.00           H  
ATOM   1260 2HG1 VAL A  78     199.515 130.248  43.892  1.00  0.00           H  
ATOM   1261 3HG1 VAL A  78     198.021 131.110  44.331  1.00  0.00           H  
ATOM   1262 1HG2 VAL A  78     199.336 132.970  46.404  1.00  0.00           H  
ATOM   1263 2HG2 VAL A  78     197.814 132.091  46.684  1.00  0.00           H  
ATOM   1264 3HG2 VAL A  78     199.175 131.898  47.815  1.00  0.00           H  
ATOM   1265  N   ARG A  79     200.435 127.854  45.772  1.00  0.00           N  
ATOM   1266  CA  ARG A  79     200.920 126.742  44.974  1.00  0.00           C  
ATOM   1267  C   ARG A  79     200.064 125.504  45.120  1.00  0.00           C  
ATOM   1268  O   ARG A  79     199.827 124.823  44.129  1.00  0.00           O  
ATOM   1269  CB  ARG A  79     202.352 126.400  45.361  1.00  0.00           C  
ATOM   1270  CG  ARG A  79     203.395 127.409  44.907  1.00  0.00           C  
ATOM   1271  CD  ARG A  79     204.725 127.131  45.507  1.00  0.00           C  
ATOM   1272  NE  ARG A  79     205.701 128.151  45.158  1.00  0.00           N  
ATOM   1273  CZ  ARG A  79     206.925 128.258  45.710  1.00  0.00           C  
ATOM   1274  NH1 ARG A  79     207.308 127.404  46.633  1.00  0.00           N  
ATOM   1275  NH2 ARG A  79     207.742 129.223  45.324  1.00  0.00           N  
ATOM   1276  H   ARG A  79     201.034 128.267  46.492  1.00  0.00           H  
ATOM   1277  HA  ARG A  79     200.899 127.046  43.929  1.00  0.00           H  
ATOM   1278 1HB  ARG A  79     202.425 126.314  46.444  1.00  0.00           H  
ATOM   1279 2HB  ARG A  79     202.622 125.433  44.936  1.00  0.00           H  
ATOM   1280 1HG  ARG A  79     203.493 127.369  43.822  1.00  0.00           H  
ATOM   1281 2HG  ARG A  79     203.086 128.411  45.207  1.00  0.00           H  
ATOM   1282 1HD  ARG A  79     204.636 127.101  46.592  1.00  0.00           H  
ATOM   1283 2HD  ARG A  79     205.092 126.170  45.147  1.00  0.00           H  
ATOM   1284  HE  ARG A  79     205.443 128.827  44.452  1.00  0.00           H  
ATOM   1285 1HH1 ARG A  79     206.684 126.666  46.928  1.00  0.00           H  
ATOM   1286 2HH1 ARG A  79     208.225 127.484  47.047  1.00  0.00           H  
ATOM   1287 1HH2 ARG A  79     207.448 129.881  44.615  1.00  0.00           H  
ATOM   1288 2HH2 ARG A  79     208.659 129.304  45.738  1.00  0.00           H  
ATOM   1289  N   VAL A  80     199.539 125.233  46.314  1.00  0.00           N  
ATOM   1290  CA  VAL A  80     198.641 124.095  46.435  1.00  0.00           C  
ATOM   1291  C   VAL A  80     197.442 124.308  45.550  1.00  0.00           C  
ATOM   1292  O   VAL A  80     197.081 123.440  44.759  1.00  0.00           O  
ATOM   1293  CB  VAL A  80     198.180 123.909  47.893  1.00  0.00           C  
ATOM   1294  CG1 VAL A  80     197.038 122.906  47.966  1.00  0.00           C  
ATOM   1295  CG2 VAL A  80     199.351 123.456  48.752  1.00  0.00           C  
ATOM   1296  H   VAL A  80     199.853 125.763  47.134  1.00  0.00           H  
ATOM   1297  HA  VAL A  80     199.168 123.206  46.110  1.00  0.00           H  
ATOM   1298  HB  VAL A  80     197.798 124.859  48.268  1.00  0.00           H  
ATOM   1299 1HG1 VAL A  80     196.724 122.787  49.003  1.00  0.00           H  
ATOM   1300 2HG1 VAL A  80     196.198 123.268  47.373  1.00  0.00           H  
ATOM   1301 3HG1 VAL A  80     197.372 121.945  47.576  1.00  0.00           H  
ATOM   1302 1HG2 VAL A  80     199.018 123.327  49.781  1.00  0.00           H  
ATOM   1303 2HG2 VAL A  80     199.736 122.509  48.373  1.00  0.00           H  
ATOM   1304 3HG2 VAL A  80     200.139 124.208  48.717  1.00  0.00           H  
ATOM   1305  N   ALA A  81     196.766 125.439  45.706  1.00  0.00           N  
ATOM   1306  CA  ALA A  81     195.612 125.674  44.872  1.00  0.00           C  
ATOM   1307  C   ALA A  81     195.960 125.708  43.386  1.00  0.00           C  
ATOM   1308  O   ALA A  81     195.183 125.207  42.563  1.00  0.00           O  
ATOM   1309  CB  ALA A  81     194.972 126.974  45.283  1.00  0.00           C  
ATOM   1310  H   ALA A  81     197.052 126.128  46.409  1.00  0.00           H  
ATOM   1311  HA  ALA A  81     194.914 124.865  45.024  1.00  0.00           H  
ATOM   1312 1HB  ALA A  81     194.099 127.148  44.683  1.00  0.00           H  
ATOM   1313 2HB  ALA A  81     194.697 126.923  46.331  1.00  0.00           H  
ATOM   1314 3HB  ALA A  81     195.682 127.790  45.133  1.00  0.00           H  
ATOM   1315  N   THR A  82     197.148 126.225  43.031  1.00  0.00           N  
ATOM   1316  CA  THR A  82     197.552 126.237  41.631  1.00  0.00           C  
ATOM   1317  C   THR A  82     197.582 124.825  41.041  1.00  0.00           C  
ATOM   1318  O   THR A  82     197.034 124.574  39.966  1.00  0.00           O  
ATOM   1319  CB  THR A  82     198.933 126.897  41.465  1.00  0.00           C  
ATOM   1320  OG1 THR A  82     198.870 128.260  41.904  1.00  0.00           O  
ATOM   1321  CG2 THR A  82     199.372 126.857  40.009  1.00  0.00           C  
ATOM   1322  H   THR A  82     197.757 126.668  43.728  1.00  0.00           H  
ATOM   1323  HA  THR A  82     196.818 126.817  41.076  1.00  0.00           H  
ATOM   1324  HB  THR A  82     199.665 126.367  42.074  1.00  0.00           H  
ATOM   1325  HG1 THR A  82     198.487 128.295  42.784  1.00  0.00           H  
ATOM   1326 1HG2 THR A  82     200.350 127.328  39.911  1.00  0.00           H  
ATOM   1327 2HG2 THR A  82     199.432 125.821  39.676  1.00  0.00           H  
ATOM   1328 3HG2 THR A  82     198.648 127.394  39.397  1.00  0.00           H  
ATOM   1329  N   GLU A  83     198.208 123.873  41.740  1.00  0.00           N  
ATOM   1330  CA  GLU A  83     198.273 122.508  41.239  1.00  0.00           C  
ATOM   1331  C   GLU A  83     196.911 121.856  41.227  1.00  0.00           C  
ATOM   1332  O   GLU A  83     196.527 121.236  40.237  1.00  0.00           O  
ATOM   1333  CB  GLU A  83     199.235 121.672  42.086  1.00  0.00           C  
ATOM   1334  CG  GLU A  83     199.444 120.251  41.582  1.00  0.00           C  
ATOM   1335  CD  GLU A  83     200.492 119.503  42.358  1.00  0.00           C  
ATOM   1336  OE1 GLU A  83     201.144 120.108  43.174  1.00  0.00           O  
ATOM   1337  OE2 GLU A  83     200.641 118.325  42.133  1.00  0.00           O  
ATOM   1338  H   GLU A  83     198.689 124.096  42.613  1.00  0.00           H  
ATOM   1339  HA  GLU A  83     198.633 122.539  40.222  1.00  0.00           H  
ATOM   1340 1HB  GLU A  83     200.208 122.161  42.120  1.00  0.00           H  
ATOM   1341 2HB  GLU A  83     198.862 121.613  43.108  1.00  0.00           H  
ATOM   1342 1HG  GLU A  83     198.501 119.709  41.652  1.00  0.00           H  
ATOM   1343 2HG  GLU A  83     199.732 120.288  40.532  1.00  0.00           H  
ATOM   1344  N   VAL A  84     196.122 122.052  42.281  1.00  0.00           N  
ATOM   1345  CA  VAL A  84     194.824 121.418  42.318  1.00  0.00           C  
ATOM   1346  C   VAL A  84     193.986 121.899  41.131  1.00  0.00           C  
ATOM   1347  O   VAL A  84     193.400 121.086  40.412  1.00  0.00           O  
ATOM   1348  CB  VAL A  84     194.104 121.742  43.641  1.00  0.00           C  
ATOM   1349  CG1 VAL A  84     192.656 121.278  43.586  1.00  0.00           C  
ATOM   1350  CG2 VAL A  84     194.837 121.090  44.803  1.00  0.00           C  
ATOM   1351  H   VAL A  84     196.450 122.602  43.079  1.00  0.00           H  
ATOM   1352  HA  VAL A  84     194.965 120.339  42.232  1.00  0.00           H  
ATOM   1353  HB  VAL A  84     194.090 122.823  43.780  1.00  0.00           H  
ATOM   1354 1HG1 VAL A  84     192.162 121.515  44.529  1.00  0.00           H  
ATOM   1355 2HG1 VAL A  84     192.142 121.784  42.770  1.00  0.00           H  
ATOM   1356 3HG1 VAL A  84     192.626 120.200  43.423  1.00  0.00           H  
ATOM   1357 1HG2 VAL A  84     194.322 121.324  45.735  1.00  0.00           H  
ATOM   1358 2HG2 VAL A  84     194.856 120.009  44.660  1.00  0.00           H  
ATOM   1359 3HG2 VAL A  84     195.858 121.468  44.848  1.00  0.00           H  
ATOM   1360  N   VAL A  85     194.002 123.207  40.842  1.00  0.00           N  
ATOM   1361  CA  VAL A  85     193.206 123.722  39.733  1.00  0.00           C  
ATOM   1362  C   VAL A  85     193.582 123.105  38.384  1.00  0.00           C  
ATOM   1363  O   VAL A  85     192.711 122.581  37.685  1.00  0.00           O  
ATOM   1364  CB  VAL A  85     193.368 125.252  39.647  1.00  0.00           C  
ATOM   1365  CG1 VAL A  85     192.839 125.769  38.317  1.00  0.00           C  
ATOM   1366  CG2 VAL A  85     192.646 125.915  40.809  1.00  0.00           C  
ATOM   1367  H   VAL A  85     194.509 123.867  41.438  1.00  0.00           H  
ATOM   1368  HA  VAL A  85     192.176 123.478  39.927  1.00  0.00           H  
ATOM   1369  HB  VAL A  85     194.429 125.498  39.688  1.00  0.00           H  
ATOM   1370 1HG1 VAL A  85     192.962 126.851  38.273  1.00  0.00           H  
ATOM   1371 2HG1 VAL A  85     193.395 125.308  37.501  1.00  0.00           H  
ATOM   1372 3HG1 VAL A  85     191.782 125.520  38.225  1.00  0.00           H  
ATOM   1373 1HG2 VAL A  85     192.766 126.996  40.742  1.00  0.00           H  
ATOM   1374 2HG2 VAL A  85     191.586 125.664  40.771  1.00  0.00           H  
ATOM   1375 3HG2 VAL A  85     193.069 125.562  41.750  1.00  0.00           H  
ATOM   1376  N   THR A  86     194.858 123.124  38.007  1.00  0.00           N  
ATOM   1377  CA  THR A  86     195.226 122.614  36.696  1.00  0.00           C  
ATOM   1378  C   THR A  86     195.114 121.099  36.590  1.00  0.00           C  
ATOM   1379  O   THR A  86     194.603 120.599  35.585  1.00  0.00           O  
ATOM   1380  CB  THR A  86     196.661 123.041  36.334  1.00  0.00           C  
ATOM   1381  OG1 THR A  86     196.724 124.470  36.229  1.00  0.00           O  
ATOM   1382  CG2 THR A  86     197.085 122.420  35.013  1.00  0.00           C  
ATOM   1383  H   THR A  86     195.570 123.559  38.603  1.00  0.00           H  
ATOM   1384  HA  THR A  86     194.538 123.048  35.972  1.00  0.00           H  
ATOM   1385  HB  THR A  86     197.345 122.718  37.118  1.00  0.00           H  
ATOM   1386  HG1 THR A  86     196.820 124.718  35.306  1.00  0.00           H  
ATOM   1387 1HG2 THR A  86     198.101 122.732  34.773  1.00  0.00           H  
ATOM   1388 2HG2 THR A  86     197.049 121.333  35.093  1.00  0.00           H  
ATOM   1389 3HG2 THR A  86     196.410 122.747  34.223  1.00  0.00           H  
ATOM   1390  N   GLU A  87     195.566 120.358  37.602  1.00  0.00           N  
ATOM   1391  CA  GLU A  87     195.569 118.905  37.507  1.00  0.00           C  
ATOM   1392  C   GLU A  87     194.144 118.352  37.474  1.00  0.00           C  
ATOM   1393  O   GLU A  87     193.892 117.326  36.842  1.00  0.00           O  
ATOM   1394  CB  GLU A  87     196.354 118.292  38.666  1.00  0.00           C  
ATOM   1395  CG  GLU A  87     197.875 118.627  38.691  1.00  0.00           C  
ATOM   1396  CD  GLU A  87     198.646 118.142  37.474  1.00  0.00           C  
ATOM   1397  OE1 GLU A  87     198.293 117.110  36.945  1.00  0.00           O  
ATOM   1398  OE2 GLU A  87     199.622 118.753  37.114  1.00  0.00           O  
ATOM   1399  H   GLU A  87     195.951 120.787  38.446  1.00  0.00           H  
ATOM   1400  HA  GLU A  87     196.060 118.622  36.577  1.00  0.00           H  
ATOM   1401 1HB  GLU A  87     195.924 118.630  39.610  1.00  0.00           H  
ATOM   1402 2HB  GLU A  87     196.243 117.213  38.636  1.00  0.00           H  
ATOM   1403 1HG  GLU A  87     197.990 119.709  38.761  1.00  0.00           H  
ATOM   1404 2HG  GLU A  87     198.304 118.191  39.593  1.00  0.00           H  
ATOM   1405  N   LEU A  88     193.202 118.997  38.171  1.00  0.00           N  
ATOM   1406  CA  LEU A  88     191.819 118.573  38.061  1.00  0.00           C  
ATOM   1407  C   LEU A  88     191.174 119.205  36.822  1.00  0.00           C  
ATOM   1408  O   LEU A  88     190.390 118.554  36.122  1.00  0.00           O  
ATOM   1409  CB  LEU A  88     191.053 118.954  39.325  1.00  0.00           C  
ATOM   1410  CG  LEU A  88     191.468 118.284  40.639  1.00  0.00           C  
ATOM   1411  CD1 LEU A  88     190.683 118.904  41.735  1.00  0.00           C  
ATOM   1412  CD2 LEU A  88     191.175 116.781  40.604  1.00  0.00           C  
ATOM   1413  H   LEU A  88     193.441 119.783  38.781  1.00  0.00           H  
ATOM   1414  HA  LEU A  88     191.790 117.495  37.931  1.00  0.00           H  
ATOM   1415 1HB  LEU A  88     191.195 120.010  39.453  1.00  0.00           H  
ATOM   1416 2HB  LEU A  88     190.020 118.775  39.189  1.00  0.00           H  
ATOM   1417  HG  LEU A  88     192.533 118.462  40.822  1.00  0.00           H  
ATOM   1418 1HD1 LEU A  88     190.975 118.467  42.676  1.00  0.00           H  
ATOM   1419 2HD1 LEU A  88     190.879 119.955  41.758  1.00  0.00           H  
ATOM   1420 3HD1 LEU A  88     189.638 118.740  41.559  1.00  0.00           H  
ATOM   1421 1HD2 LEU A  88     191.454 116.340  41.561  1.00  0.00           H  
ATOM   1422 2HD2 LEU A  88     190.113 116.626  40.432  1.00  0.00           H  
ATOM   1423 3HD2 LEU A  88     191.741 116.296  39.814  1.00  0.00           H  
ATOM   1424  N   GLY A  89     191.567 120.435  36.461  1.00  0.00           N  
ATOM   1425  CA  GLY A  89     190.991 121.104  35.302  1.00  0.00           C  
ATOM   1426  C   GLY A  89     191.266 120.284  34.037  1.00  0.00           C  
ATOM   1427  O   GLY A  89     190.443 120.204  33.126  1.00  0.00           O  
ATOM   1428  H   GLY A  89     192.226 120.985  37.012  1.00  0.00           H  
ATOM   1429 1HA  GLY A  89     189.919 121.233  35.445  1.00  0.00           H  
ATOM   1430 2HA  GLY A  89     191.434 122.095  35.213  1.00  0.00           H  
ATOM   1431  N   LYS A  90     192.389 119.575  34.036  1.00  0.00           N  
ATOM   1432  CA  LYS A  90     192.807 118.686  32.960  1.00  0.00           C  
ATOM   1433  C   LYS A  90     191.758 117.592  32.668  1.00  0.00           C  
ATOM   1434  O   LYS A  90     191.696 117.079  31.548  1.00  0.00           O  
ATOM   1435  CB  LYS A  90     194.154 118.048  33.305  1.00  0.00           C  
ATOM   1436  CG  LYS A  90     194.809 117.298  32.153  1.00  0.00           C  
ATOM   1437  CD  LYS A  90     196.229 116.880  32.502  1.00  0.00           C  
ATOM   1438  CE  LYS A  90     196.930 116.246  31.309  1.00  0.00           C  
ATOM   1439  NZ  LYS A  90     197.091 117.207  30.184  1.00  0.00           N  
ATOM   1440  H   LYS A  90     193.051 119.747  34.798  1.00  0.00           H  
ATOM   1441  HA  LYS A  90     192.930 119.287  32.059  1.00  0.00           H  
ATOM   1442 1HB  LYS A  90     194.847 118.820  33.640  1.00  0.00           H  
ATOM   1443 2HB  LYS A  90     194.023 117.346  34.129  1.00  0.00           H  
ATOM   1444 1HG  LYS A  90     194.224 116.408  31.918  1.00  0.00           H  
ATOM   1445 2HG  LYS A  90     194.834 117.938  31.271  1.00  0.00           H  
ATOM   1446 1HD  LYS A  90     196.797 117.753  32.825  1.00  0.00           H  
ATOM   1447 2HD  LYS A  90     196.205 116.160  33.321  1.00  0.00           H  
ATOM   1448 1HE  LYS A  90     197.914 115.892  31.612  1.00  0.00           H  
ATOM   1449 2HE  LYS A  90     196.351 115.391  30.959  1.00  0.00           H  
ATOM   1450 1HZ  LYS A  90     197.558 116.749  29.414  1.00  0.00           H  
ATOM   1451 2HZ  LYS A  90     196.182 117.529  29.882  1.00  0.00           H  
ATOM   1452 3HZ  LYS A  90     197.642 117.996  30.491  1.00  0.00           H  
ATOM   1453  N   LEU A  91     190.981 117.185  33.682  1.00  0.00           N  
ATOM   1454  CA  LEU A  91     189.936 116.170  33.558  1.00  0.00           C  
ATOM   1455  C   LEU A  91     188.566 116.834  33.364  1.00  0.00           C  
ATOM   1456  O   LEU A  91     187.525 116.180  33.463  1.00  0.00           O  
ATOM   1457  CB  LEU A  91     189.914 115.274  34.803  1.00  0.00           C  
ATOM   1458  CG  LEU A  91     191.181 114.445  35.049  1.00  0.00           C  
ATOM   1459  CD1 LEU A  91     191.025 113.648  36.337  1.00  0.00           C  
ATOM   1460  CD2 LEU A  91     191.423 113.523  33.862  1.00  0.00           C  
ATOM   1461  H   LEU A  91     191.055 117.655  34.582  1.00  0.00           H  
ATOM   1462  HA  LEU A  91     190.135 115.568  32.676  1.00  0.00           H  
ATOM   1463 1HB  LEU A  91     189.752 115.900  35.679  1.00  0.00           H  
ATOM   1464 2HB  LEU A  91     189.076 114.581  34.717  1.00  0.00           H  
ATOM   1465  HG  LEU A  91     192.034 115.112  35.170  1.00  0.00           H  
ATOM   1466 1HD1 LEU A  91     191.925 113.059  36.512  1.00  0.00           H  
ATOM   1467 2HD1 LEU A  91     190.872 114.333  37.172  1.00  0.00           H  
ATOM   1468 3HD1 LEU A  91     190.167 112.982  36.252  1.00  0.00           H  
ATOM   1469 1HD2 LEU A  91     192.324 112.935  34.037  1.00  0.00           H  
ATOM   1470 2HD2 LEU A  91     190.570 112.855  33.741  1.00  0.00           H  
ATOM   1471 3HD2 LEU A  91     191.548 114.119  32.958  1.00  0.00           H  
ATOM   1472  N   GLY A  92     188.552 118.152  33.147  1.00  0.00           N  
ATOM   1473  CA  GLY A  92     187.311 118.890  32.965  1.00  0.00           C  
ATOM   1474  C   GLY A  92     186.638 119.249  34.291  1.00  0.00           C  
ATOM   1475  O   GLY A  92     185.476 119.664  34.311  1.00  0.00           O  
ATOM   1476  H   GLY A  92     189.420 118.677  33.081  1.00  0.00           H  
ATOM   1477 1HA  GLY A  92     187.533 119.809  32.416  1.00  0.00           H  
ATOM   1478 2HA  GLY A  92     186.627 118.308  32.351  1.00  0.00           H  
ATOM   1479  N   ILE A  93     187.352 119.074  35.404  1.00  0.00           N  
ATOM   1480  CA  ILE A  93     186.796 119.301  36.718  1.00  0.00           C  
ATOM   1481  C   ILE A  93     186.900 120.760  37.089  1.00  0.00           C  
ATOM   1482  O   ILE A  93     187.961 121.365  36.985  1.00  0.00           O  
ATOM   1483  CB  ILE A  93     187.550 118.459  37.749  1.00  0.00           C  
ATOM   1484  CG1 ILE A  93     187.385 116.989  37.392  1.00  0.00           C  
ATOM   1485  CG2 ILE A  93     187.129 118.792  39.195  1.00  0.00           C  
ATOM   1486  CD1 ILE A  93     188.254 116.070  38.178  1.00  0.00           C  
ATOM   1487  H   ILE A  93     188.330 118.778  35.378  1.00  0.00           H  
ATOM   1488  HA  ILE A  93     185.745 119.012  36.714  1.00  0.00           H  
ATOM   1489  HB  ILE A  93     188.568 118.663  37.640  1.00  0.00           H  
ATOM   1490 1HG1 ILE A  93     186.351 116.704  37.523  1.00  0.00           H  
ATOM   1491 2HG1 ILE A  93     187.646 116.857  36.344  1.00  0.00           H  
ATOM   1492 1HG2 ILE A  93     187.697 118.201  39.893  1.00  0.00           H  
ATOM   1493 2HG2 ILE A  93     187.310 119.844  39.413  1.00  0.00           H  
ATOM   1494 3HG2 ILE A  93     186.070 118.580  39.324  1.00  0.00           H  
ATOM   1495 1HD1 ILE A  93     188.084 115.057  37.829  1.00  0.00           H  
ATOM   1496 2HD1 ILE A  93     189.299 116.340  38.020  1.00  0.00           H  
ATOM   1497 3HD1 ILE A  93     188.024 116.126  39.229  1.00  0.00           H  
ATOM   1498  N   ARG A  94     185.785 121.324  37.506  1.00  0.00           N  
ATOM   1499  CA  ARG A  94     185.751 122.711  37.920  1.00  0.00           C  
ATOM   1500  C   ARG A  94     186.213 122.829  39.354  1.00  0.00           C  
ATOM   1501  O   ARG A  94     185.746 122.074  40.216  1.00  0.00           O  
ATOM   1502  CB  ARG A  94     184.349 123.287  37.784  1.00  0.00           C  
ATOM   1503  CG  ARG A  94     184.239 124.777  38.065  1.00  0.00           C  
ATOM   1504  CD  ARG A  94     182.899 125.307  37.703  1.00  0.00           C  
ATOM   1505  NE  ARG A  94     182.632 125.180  36.279  1.00  0.00           N  
ATOM   1506  CZ  ARG A  94     181.612 125.781  35.636  1.00  0.00           C  
ATOM   1507  NH1 ARG A  94     180.773 126.544  36.302  1.00  0.00           N  
ATOM   1508  NH2 ARG A  94     181.454 125.602  34.336  1.00  0.00           N  
ATOM   1509  H   ARG A  94     184.950 120.757  37.547  1.00  0.00           H  
ATOM   1510  HA  ARG A  94     186.432 123.287  37.294  1.00  0.00           H  
ATOM   1511 1HB  ARG A  94     183.981 123.114  36.774  1.00  0.00           H  
ATOM   1512 2HB  ARG A  94     183.676 122.771  38.470  1.00  0.00           H  
ATOM   1513 1HG  ARG A  94     184.405 124.960  39.127  1.00  0.00           H  
ATOM   1514 2HG  ARG A  94     184.988 125.313  37.482  1.00  0.00           H  
ATOM   1515 1HD  ARG A  94     182.131 124.754  38.244  1.00  0.00           H  
ATOM   1516 2HD  ARG A  94     182.842 126.362  37.968  1.00  0.00           H  
ATOM   1517  HE  ARG A  94     183.256 124.601  35.734  1.00  0.00           H  
ATOM   1518 1HH1 ARG A  94     180.894 126.680  37.295  1.00  0.00           H  
ATOM   1519 2HH1 ARG A  94     180.009 126.994  35.819  1.00  0.00           H  
ATOM   1520 1HH2 ARG A  94     182.099 125.016  33.824  1.00  0.00           H  
ATOM   1521 2HH2 ARG A  94     180.690 126.052  33.854  1.00  0.00           H  
ATOM   1522  N   VAL A  95     187.149 123.748  39.589  1.00  0.00           N  
ATOM   1523  CA  VAL A  95     187.699 123.939  40.916  1.00  0.00           C  
ATOM   1524  C   VAL A  95     187.497 125.372  41.384  1.00  0.00           C  
ATOM   1525  O   VAL A  95     187.898 126.328  40.717  1.00  0.00           O  
ATOM   1526  CB  VAL A  95     189.201 123.601  40.925  1.00  0.00           C  
ATOM   1527  CG1 VAL A  95     189.787 123.815  42.313  1.00  0.00           C  
ATOM   1528  CG2 VAL A  95     189.412 122.166  40.466  1.00  0.00           C  
ATOM   1529  H   VAL A  95     187.469 124.334  38.809  1.00  0.00           H  
ATOM   1530  HA  VAL A  95     187.186 123.273  41.608  1.00  0.00           H  
ATOM   1531  HB  VAL A  95     189.721 124.280  40.249  1.00  0.00           H  
ATOM   1532 1HG1 VAL A  95     190.850 123.572  42.302  1.00  0.00           H  
ATOM   1533 2HG1 VAL A  95     189.657 124.857  42.606  1.00  0.00           H  
ATOM   1534 3HG1 VAL A  95     189.275 123.170  43.027  1.00  0.00           H  
ATOM   1535 1HG2 VAL A  95     190.477 121.935  40.475  1.00  0.00           H  
ATOM   1536 2HG2 VAL A  95     188.887 121.488  41.139  1.00  0.00           H  
ATOM   1537 3HG2 VAL A  95     189.023 122.047  39.455  1.00  0.00           H  
ATOM   1538  N   THR A  96     186.880 125.512  42.537  1.00  0.00           N  
ATOM   1539  CA  THR A  96     186.657 126.802  43.140  1.00  0.00           C  
ATOM   1540  C   THR A  96     187.714 127.011  44.208  1.00  0.00           C  
ATOM   1541  O   THR A  96     187.928 126.145  45.070  1.00  0.00           O  
ATOM   1542  CB  THR A  96     185.245 126.915  43.746  1.00  0.00           C  
ATOM   1543  OG1 THR A  96     184.265 126.695  42.724  1.00  0.00           O  
ATOM   1544  CG2 THR A  96     185.036 128.292  44.357  1.00  0.00           C  
ATOM   1545  H   THR A  96     186.565 124.681  43.021  1.00  0.00           H  
ATOM   1546  HA  THR A  96     186.765 127.577  42.387  1.00  0.00           H  
ATOM   1547  HB  THR A  96     185.120 126.158  44.520  1.00  0.00           H  
ATOM   1548  HG1 THR A  96     184.014 127.537  42.336  1.00  0.00           H  
ATOM   1549 1HG2 THR A  96     184.033 128.353  44.781  1.00  0.00           H  
ATOM   1550 2HG2 THR A  96     185.773 128.458  45.143  1.00  0.00           H  
ATOM   1551 3HG2 THR A  96     185.150 129.053  43.586  1.00  0.00           H  
ATOM   1552  N   VAL A  97     188.377 128.155  44.155  1.00  0.00           N  
ATOM   1553  CA  VAL A  97     189.437 128.441  45.103  1.00  0.00           C  
ATOM   1554  C   VAL A  97     189.121 129.669  45.941  1.00  0.00           C  
ATOM   1555  O   VAL A  97     188.779 130.743  45.425  1.00  0.00           O  
ATOM   1556  CB  VAL A  97     190.768 128.660  44.360  1.00  0.00           C  
ATOM   1557  CG1 VAL A  97     191.880 128.986  45.345  1.00  0.00           C  
ATOM   1558  CG2 VAL A  97     191.115 127.425  43.544  1.00  0.00           C  
ATOM   1559  H   VAL A  97     188.130 128.828  43.425  1.00  0.00           H  
ATOM   1560  HA  VAL A  97     189.530 127.605  45.795  1.00  0.00           H  
ATOM   1561  HB  VAL A  97     190.665 129.519  43.696  1.00  0.00           H  
ATOM   1562 1HG1 VAL A  97     192.814 129.138  44.803  1.00  0.00           H  
ATOM   1563 2HG1 VAL A  97     191.627 129.894  45.893  1.00  0.00           H  
ATOM   1564 3HG1 VAL A  97     191.999 128.160  46.046  1.00  0.00           H  
ATOM   1565 1HG2 VAL A  97     192.057 127.587  43.020  1.00  0.00           H  
ATOM   1566 2HG2 VAL A  97     191.212 126.565  44.208  1.00  0.00           H  
ATOM   1567 3HG2 VAL A  97     190.325 127.235  42.817  1.00  0.00           H  
ATOM   1568  N   GLN A  98     189.237 129.488  47.253  1.00  0.00           N  
ATOM   1569  CA  GLN A  98     189.062 130.544  48.238  1.00  0.00           C  
ATOM   1570  C   GLN A  98     190.227 130.561  49.221  1.00  0.00           C  
ATOM   1571  O   GLN A  98     190.669 129.501  49.667  1.00  0.00           O  
ATOM   1572  CB  GLN A  98     187.739 130.366  48.989  1.00  0.00           C  
ATOM   1573  CG  GLN A  98     186.506 130.445  48.105  1.00  0.00           C  
ATOM   1574  CD  GLN A  98     185.222 130.221  48.881  1.00  0.00           C  
ATOM   1575  OE1 GLN A  98     185.089 129.241  49.619  1.00  0.00           O  
ATOM   1576  NE2 GLN A  98     184.268 131.131  48.720  1.00  0.00           N  
ATOM   1577  H   GLN A  98     189.444 128.538  47.586  1.00  0.00           H  
ATOM   1578  HA  GLN A  98     189.040 131.505  47.720  1.00  0.00           H  
ATOM   1579 1HB  GLN A  98     187.733 129.398  49.489  1.00  0.00           H  
ATOM   1580 2HB  GLN A  98     187.651 131.133  49.758  1.00  0.00           H  
ATOM   1581 1HG  GLN A  98     186.462 131.433  47.648  1.00  0.00           H  
ATOM   1582 2HG  GLN A  98     186.576 129.679  47.332  1.00  0.00           H  
ATOM   1583 1HE2 GLN A  98     183.399 131.037  49.207  1.00  0.00           H  
ATOM   1584 2HE2 GLN A  98     184.418 131.911  48.112  1.00  0.00           H  
ATOM   1585  N   LEU A  99     190.738 131.741  49.554  1.00  0.00           N  
ATOM   1586  CA  LEU A  99     191.764 131.802  50.588  1.00  0.00           C  
ATOM   1587  C   LEU A  99     191.267 132.568  51.822  1.00  0.00           C  
ATOM   1588  O   LEU A  99     190.487 133.517  51.684  1.00  0.00           O  
ATOM   1589  CB  LEU A  99     193.028 132.471  50.034  1.00  0.00           C  
ATOM   1590  CG  LEU A  99     193.668 131.784  48.821  1.00  0.00           C  
ATOM   1591  CD1 LEU A  99     194.921 132.544  48.409  1.00  0.00           C  
ATOM   1592  CD2 LEU A  99     193.993 130.339  49.169  1.00  0.00           C  
ATOM   1593  H   LEU A  99     190.403 132.587  49.109  1.00  0.00           H  
ATOM   1594  HA  LEU A  99     192.016 130.786  50.889  1.00  0.00           H  
ATOM   1595 1HB  LEU A  99     192.783 133.492  49.746  1.00  0.00           H  
ATOM   1596 2HB  LEU A  99     193.777 132.509  50.826  1.00  0.00           H  
ATOM   1597  HG  LEU A  99     192.972 131.808  47.981  1.00  0.00           H  
ATOM   1598 1HD1 LEU A  99     195.375 132.055  47.546  1.00  0.00           H  
ATOM   1599 2HD1 LEU A  99     194.657 133.568  48.147  1.00  0.00           H  
ATOM   1600 3HD1 LEU A  99     195.630 132.551  49.236  1.00  0.00           H  
ATOM   1601 1HD2 LEU A  99     194.447 129.851  48.306  1.00  0.00           H  
ATOM   1602 2HD2 LEU A  99     194.689 130.315  50.007  1.00  0.00           H  
ATOM   1603 3HD2 LEU A  99     193.077 129.816  49.442  1.00  0.00           H  
ATOM   1604  N   GLY A 100     191.745 132.133  53.017  1.00  0.00           N  
ATOM   1605  CA  GLY A 100     191.425 132.683  54.340  1.00  0.00           C  
ATOM   1606  C   GLY A 100     192.402 133.765  54.822  1.00  0.00           C  
ATOM   1607  O   GLY A 100     193.611 133.536  54.946  1.00  0.00           O  
ATOM   1608  OXT GLY A 100     191.920 134.735  55.407  1.00  0.00           O  
ATOM   1609  H   GLY A 100     192.389 131.337  52.956  1.00  0.00           H  
ATOM   1610 1HA  GLY A 100     190.417 133.091  54.337  1.00  0.00           H  
ATOM   1611 2HA  GLY A 100     191.416 131.869  55.056  1.00  0.00           H  
TER                                                                             
ATOM   1613  N   THR B 101     180.481 139.892  37.432  1.00  0.00           N  
ATOM   1614  CA  THR B 101     181.740 139.139  37.580  1.00  0.00           C  
ATOM   1615  C   THR B 101     182.580 139.300  36.283  1.00  0.00           C  
ATOM   1616  O   THR B 101     182.042 139.774  35.273  1.00  0.00           O  
ATOM   1617  CB  THR B 101     181.454 137.615  37.906  1.00  0.00           C  
ATOM   1618  OG1 THR B 101     180.779 137.022  36.792  1.00  0.00           O  
ATOM   1619  CG2 THR B 101     180.556 137.413  39.215  1.00  0.00           C  
ATOM   1620 1H   THR B 101     180.023 139.984  38.327  1.00  0.00           H  
ATOM   1621 2H   THR B 101     180.667 140.807  37.044  1.00  0.00           H  
ATOM   1622 3H   THR B 101     179.882 139.378  36.797  1.00  0.00           H  
ATOM   1623  HA  THR B 101     182.305 139.565  38.417  1.00  0.00           H  
ATOM   1624  HB  THR B 101     182.408 137.092  38.057  1.00  0.00           H  
ATOM   1625  HG1 THR B 101     180.789 136.030  36.888  1.00  0.00           H  
ATOM   1626 1HG2 THR B 101     180.401 136.341  39.376  1.00  0.00           H  
ATOM   1627 2HG2 THR B 101     181.041 137.835  40.084  1.00  0.00           H  
ATOM   1628 3HG2 THR B 101     179.584 137.889  39.090  1.00  0.00           H  
ATOM   1629  N   VAL B 102     183.888 138.930  36.325  1.00  0.00           N  
ATOM   1630  CA  VAL B 102     184.795 138.980  35.161  1.00  0.00           C  
ATOM   1631  C   VAL B 102     185.214 137.604  34.691  1.00  0.00           C  
ATOM   1632  O   VAL B 102     185.693 136.783  35.473  1.00  0.00           O  
ATOM   1633  CB  VAL B 102     186.061 139.787  35.503  1.00  0.00           C  
ATOM   1634  CG1 VAL B 102     187.037 139.767  34.336  1.00  0.00           C  
ATOM   1635  CG2 VAL B 102     185.683 141.215  35.865  1.00  0.00           C  
ATOM   1636  H   VAL B 102     184.264 138.583  37.217  1.00  0.00           H  
ATOM   1637  HA  VAL B 102     184.303 139.474  34.320  1.00  0.00           H  
ATOM   1638  HB  VAL B 102     186.563 139.318  36.350  1.00  0.00           H  
ATOM   1639 1HG1 VAL B 102     187.927 140.342  34.596  1.00  0.00           H  
ATOM   1640 2HG1 VAL B 102     187.322 138.737  34.119  1.00  0.00           H  
ATOM   1641 3HG1 VAL B 102     186.565 140.207  33.459  1.00  0.00           H  
ATOM   1642 1HG2 VAL B 102     186.583 141.780  36.106  1.00  0.00           H  
ATOM   1643 2HG2 VAL B 102     185.176 141.682  35.020  1.00  0.00           H  
ATOM   1644 3HG2 VAL B 102     185.017 141.208  36.728  1.00  0.00           H  
ATOM   1645  N   THR B 103     185.065 137.365  33.392  1.00  0.00           N  
ATOM   1646  CA  THR B 103     185.442 136.074  32.841  1.00  0.00           C  
ATOM   1647  C   THR B 103     186.629 136.216  31.909  1.00  0.00           C  
ATOM   1648  O   THR B 103     186.649 137.072  31.021  1.00  0.00           O  
ATOM   1649  CB  THR B 103     184.267 135.421  32.090  1.00  0.00           C  
ATOM   1650  OG1 THR B 103     183.169 135.229  32.991  1.00  0.00           O  
ATOM   1651  CG2 THR B 103     184.684 134.078  31.511  1.00  0.00           C  
ATOM   1652  H   THR B 103     184.671 138.083  32.798  1.00  0.00           H  
ATOM   1653  HA  THR B 103     185.731 135.421  33.654  1.00  0.00           H  
ATOM   1654  HB  THR B 103     183.944 136.075  31.280  1.00  0.00           H  
ATOM   1655  HG1 THR B 103     183.135 134.308  33.262  1.00  0.00           H  
ATOM   1656 1HG2 THR B 103     183.841 133.632  30.984  1.00  0.00           H  
ATOM   1657 2HG2 THR B 103     185.512 134.222  30.817  1.00  0.00           H  
ATOM   1658 3HG2 THR B 103     184.999 133.416  32.317  1.00  0.00           H  
ATOM   1659  N   PHE B 104     187.596 135.337  32.094  1.00  0.00           N  
ATOM   1660  CA  PHE B 104     188.763 135.281  31.245  1.00  0.00           C  
ATOM   1661  C   PHE B 104     188.690 134.016  30.405  1.00  0.00           C  
ATOM   1662  O   PHE B 104     188.773 132.902  30.932  1.00  0.00           O  
ATOM   1663  CB  PHE B 104     190.036 135.234  32.091  1.00  0.00           C  
ATOM   1664  CG  PHE B 104     190.228 136.423  32.994  1.00  0.00           C  
ATOM   1665  CD1 PHE B 104     189.645 136.455  34.264  1.00  0.00           C  
ATOM   1666  CD2 PHE B 104     190.980 137.509  32.595  1.00  0.00           C  
ATOM   1667  CE1 PHE B 104     189.818 137.544  35.087  1.00  0.00           C  
ATOM   1668  CE2 PHE B 104     191.146 138.587  33.428  1.00  0.00           C  
ATOM   1669  CZ  PHE B 104     190.575 138.608  34.661  1.00  0.00           C  
ATOM   1670  H   PHE B 104     187.510 134.711  32.892  1.00  0.00           H  
ATOM   1671  HA  PHE B 104     188.779 136.150  30.586  1.00  0.00           H  
ATOM   1672 1HB  PHE B 104     190.034 134.348  32.690  1.00  0.00           H  
ATOM   1673 2HB  PHE B 104     190.898 135.171  31.430  1.00  0.00           H  
ATOM   1674  HD1 PHE B 104     189.040 135.610  34.600  1.00  0.00           H  
ATOM   1675  HD2 PHE B 104     191.447 137.510  31.608  1.00  0.00           H  
ATOM   1676  HE1 PHE B 104     189.357 137.564  36.066  1.00  0.00           H  
ATOM   1677  HE2 PHE B 104     191.731 139.421  33.110  1.00  0.00           H  
ATOM   1678  HZ  PHE B 104     190.724 139.468  35.295  1.00  0.00           H  
ATOM   1679  N   ASP B 105     188.464 134.168  29.101  1.00  0.00           N  
ATOM   1680  CA  ASP B 105     188.383 132.998  28.221  1.00  0.00           C  
ATOM   1681  C   ASP B 105     189.757 132.801  27.585  1.00  0.00           C  
ATOM   1682  O   ASP B 105     190.151 133.569  26.700  1.00  0.00           O  
ATOM   1683  CB  ASP B 105     187.329 133.164  27.125  1.00  0.00           C  
ATOM   1684  CG  ASP B 105     187.146 131.865  26.335  1.00  0.00           C  
ATOM   1685  OD1 ASP B 105     187.839 130.923  26.665  1.00  0.00           O  
ATOM   1686  OD2 ASP B 105     186.326 131.805  25.446  1.00  0.00           O  
ATOM   1687  H   ASP B 105     188.354 135.098  28.717  1.00  0.00           H  
ATOM   1688  HA  ASP B 105     188.145 132.111  28.812  1.00  0.00           H  
ATOM   1689 1HB  ASP B 105     186.376 133.448  27.573  1.00  0.00           H  
ATOM   1690 2HB  ASP B 105     187.630 133.957  26.440  1.00  0.00           H  
ATOM   1691  N   ILE B 106     190.517 131.837  28.080  1.00  0.00           N  
ATOM   1692  CA  ILE B 106     191.906 131.695  27.710  1.00  0.00           C  
ATOM   1693  C   ILE B 106     192.053 130.481  26.782  1.00  0.00           C  
ATOM   1694  O   ILE B 106     191.867 129.335  27.195  1.00  0.00           O  
ATOM   1695  CB  ILE B 106     192.694 131.478  29.003  1.00  0.00           C  
ATOM   1696  CG1 ILE B 106     192.394 132.635  29.992  1.00  0.00           C  
ATOM   1697  CG2 ILE B 106     194.167 131.446  28.688  1.00  0.00           C  
ATOM   1698  CD1 ILE B 106     192.854 132.372  31.396  1.00  0.00           C  
ATOM   1699  H   ILE B 106     190.128 131.182  28.763  1.00  0.00           H  
ATOM   1700  HA  ILE B 106     192.242 132.592  27.196  1.00  0.00           H  
ATOM   1701  HB  ILE B 106     192.389 130.565  29.459  1.00  0.00           H  
ATOM   1702 1HG1 ILE B 106     192.848 133.537  29.627  1.00  0.00           H  
ATOM   1703 2HG1 ILE B 106     191.323 132.789  30.052  1.00  0.00           H  
ATOM   1704 1HG2 ILE B 106     194.721 131.302  29.591  1.00  0.00           H  
ATOM   1705 2HG2 ILE B 106     194.376 130.634  28.001  1.00  0.00           H  
ATOM   1706 3HG2 ILE B 106     194.459 132.391  28.235  1.00  0.00           H  
ATOM   1707 1HD1 ILE B 106     192.583 133.201  32.021  1.00  0.00           H  
ATOM   1708 2HD1 ILE B 106     192.356 131.479  31.760  1.00  0.00           H  
ATOM   1709 3HD1 ILE B 106     193.909 132.233  31.434  1.00  0.00           H  
ATOM   1710  N   THR B 107     192.416 130.710  25.527  1.00  0.00           N  
ATOM   1711  CA  THR B 107     192.410 129.603  24.567  1.00  0.00           C  
ATOM   1712  C   THR B 107     193.801 129.280  24.044  1.00  0.00           C  
ATOM   1713  O   THR B 107     194.735 130.068  24.221  1.00  0.00           O  
ATOM   1714  CB  THR B 107     191.483 129.913  23.377  1.00  0.00           C  
ATOM   1715  OG1 THR B 107     191.993 131.039  22.651  1.00  0.00           O  
ATOM   1716  CG2 THR B 107     190.076 130.225  23.865  1.00  0.00           C  
ATOM   1717  H   THR B 107     192.644 131.646  25.235  1.00  0.00           H  
ATOM   1718  HA  THR B 107     192.045 128.707  25.067  1.00  0.00           H  
ATOM   1719  HB  THR B 107     191.448 129.053  22.710  1.00  0.00           H  
ATOM   1720  HG1 THR B 107     191.834 130.912  21.713  1.00  0.00           H  
ATOM   1721 1HG2 THR B 107     189.435 130.441  23.011  1.00  0.00           H  
ATOM   1722 2HG2 THR B 107     189.681 129.367  24.408  1.00  0.00           H  
ATOM   1723 3HG2 THR B 107     190.103 131.090  24.526  1.00  0.00           H  
ATOM   1724  N   ASN B 108     193.929 128.102  23.403  1.00  0.00           N  
ATOM   1725  CA  ASN B 108     195.188 127.619  22.824  1.00  0.00           C  
ATOM   1726  C   ASN B 108     196.282 127.620  23.888  1.00  0.00           C  
ATOM   1727  O   ASN B 108     197.406 128.077  23.651  1.00  0.00           O  
ATOM   1728  CB  ASN B 108     195.583 128.458  21.621  1.00  0.00           C  
ATOM   1729  CG  ASN B 108     194.587 128.354  20.498  1.00  0.00           C  
ATOM   1730  OD1 ASN B 108     194.044 127.276  20.218  1.00  0.00           O  
ATOM   1731  ND2 ASN B 108     194.332 129.460  19.848  1.00  0.00           N  
ATOM   1732  H   ASN B 108     193.105 127.519  23.312  1.00  0.00           H  
ATOM   1733  HA  ASN B 108     195.049 126.584  22.503  1.00  0.00           H  
ATOM   1734 1HB  ASN B 108     195.681 129.506  21.908  1.00  0.00           H  
ATOM   1735 2HB  ASN B 108     196.554 128.130  21.255  1.00  0.00           H  
ATOM   1736 1HD2 ASN B 108     193.679 129.459  19.090  1.00  0.00           H  
ATOM   1737 2HD2 ASN B 108     194.790 130.311  20.111  1.00  0.00           H  
ATOM   1738  N   ILE B 109     195.927 127.113  25.064  1.00  0.00           N  
ATOM   1739  CA  ILE B 109     196.783 127.161  26.242  1.00  0.00           C  
ATOM   1740  C   ILE B 109     197.223 125.828  26.843  1.00  0.00           C  
ATOM   1741  O   ILE B 109     196.422 124.925  27.083  1.00  0.00           O  
ATOM   1742  CB  ILE B 109     196.107 128.044  27.326  1.00  0.00           C  
ATOM   1743  CG1 ILE B 109     197.038 128.169  28.523  1.00  0.00           C  
ATOM   1744  CG2 ILE B 109     194.721 127.503  27.717  1.00  0.00           C  
ATOM   1745  CD1 ILE B 109     196.692 129.205  29.520  1.00  0.00           C  
ATOM   1746  H   ILE B 109     195.006 126.673  25.116  1.00  0.00           H  
ATOM   1747  HA  ILE B 109     197.691 127.683  25.952  1.00  0.00           H  
ATOM   1748  HB  ILE B 109     195.987 129.041  26.915  1.00  0.00           H  
ATOM   1749 1HG1 ILE B 109     197.046 127.223  29.050  1.00  0.00           H  
ATOM   1750 2HG1 ILE B 109     198.024 128.380  28.152  1.00  0.00           H  
ATOM   1751 1HG2 ILE B 109     194.257 128.150  28.443  1.00  0.00           H  
ATOM   1752 2HG2 ILE B 109     194.101 127.475  26.837  1.00  0.00           H  
ATOM   1753 3HG2 ILE B 109     194.804 126.500  28.137  1.00  0.00           H  
ATOM   1754 1HD1 ILE B 109     197.426 129.185  30.302  1.00  0.00           H  
ATOM   1755 2HD1 ILE B 109     196.714 130.172  29.034  1.00  0.00           H  
ATOM   1756 3HD1 ILE B 109     195.713 129.019  29.943  1.00  0.00           H  
ATOM   1757  N   ASP B 110     198.527 125.750  27.115  1.00  0.00           N  
ATOM   1758  CA  ASP B 110     199.191 124.559  27.647  1.00  0.00           C  
ATOM   1759  C   ASP B 110     199.030 124.471  29.169  1.00  0.00           C  
ATOM   1760  O   ASP B 110     198.733 125.470  29.829  1.00  0.00           O  
ATOM   1761  CB  ASP B 110     200.686 124.566  27.287  1.00  0.00           C  
ATOM   1762  CG  ASP B 110     201.353 123.167  27.372  1.00  0.00           C  
ATOM   1763  OD1 ASP B 110     200.694 122.239  27.805  1.00  0.00           O  
ATOM   1764  OD2 ASP B 110     202.503 123.055  27.051  1.00  0.00           O  
ATOM   1765  H   ASP B 110     199.095 126.580  26.927  1.00  0.00           H  
ATOM   1766  HA  ASP B 110     198.729 123.678  27.200  1.00  0.00           H  
ATOM   1767 1HB  ASP B 110     200.805 124.942  26.273  1.00  0.00           H  
ATOM   1768 2HB  ASP B 110     201.215 125.258  27.946  1.00  0.00           H  
ATOM   1769  N   ASP B 111     199.260 123.288  29.731  1.00  0.00           N  
ATOM   1770  CA  ASP B 111     199.054 123.078  31.163  1.00  0.00           C  
ATOM   1771  C   ASP B 111     199.970 123.978  31.992  1.00  0.00           C  
ATOM   1772  O   ASP B 111     199.547 124.521  33.012  1.00  0.00           O  
ATOM   1773  CB  ASP B 111     199.301 121.612  31.529  1.00  0.00           C  
ATOM   1774  CG  ASP B 111     198.204 120.683  31.026  1.00  0.00           C  
ATOM   1775  OD1 ASP B 111     197.167 121.172  30.644  1.00  0.00           O  
ATOM   1776  OD2 ASP B 111     198.414 119.494  31.028  1.00  0.00           O  
ATOM   1777  H   ASP B 111     199.623 122.549  29.127  1.00  0.00           H  
ATOM   1778  HA  ASP B 111     198.032 123.352  31.394  1.00  0.00           H  
ATOM   1779 1HB  ASP B 111     200.253 121.287  31.110  1.00  0.00           H  
ATOM   1780 2HB  ASP B 111     199.370 121.515  32.613  1.00  0.00           H  
ATOM   1781  N   LYS B 112     201.231 124.137  31.581  1.00  0.00           N  
ATOM   1782  CA  LYS B 112     202.158 124.950  32.367  1.00  0.00           C  
ATOM   1783  C   LYS B 112     201.614 126.368  32.523  1.00  0.00           C  
ATOM   1784  O   LYS B 112     201.677 126.957  33.609  1.00  0.00           O  
ATOM   1785  CB  LYS B 112     203.532 124.987  31.691  1.00  0.00           C  
ATOM   1786  CG  LYS B 112     204.607 125.813  32.421  1.00  0.00           C  
ATOM   1787  CD  LYS B 112     205.963 125.707  31.706  1.00  0.00           C  
ATOM   1788  CE  LYS B 112     207.020 126.597  32.356  1.00  0.00           C  
ATOM   1789  NZ  LYS B 112     208.348 126.481  31.672  1.00  0.00           N  
ATOM   1790  H   LYS B 112     201.537 123.693  30.718  1.00  0.00           H  
ATOM   1791  HA  LYS B 112     202.256 124.511  33.360  1.00  0.00           H  
ATOM   1792 1HB  LYS B 112     203.902 123.968  31.581  1.00  0.00           H  
ATOM   1793 2HB  LYS B 112     203.422 125.396  30.684  1.00  0.00           H  
ATOM   1794 1HG  LYS B 112     204.309 126.865  32.450  1.00  0.00           H  
ATOM   1795 2HG  LYS B 112     204.708 125.457  33.446  1.00  0.00           H  
ATOM   1796 1HD  LYS B 112     206.305 124.671  31.725  1.00  0.00           H  
ATOM   1797 2HD  LYS B 112     205.842 126.010  30.664  1.00  0.00           H  
ATOM   1798 1HE  LYS B 112     206.687 127.634  32.296  1.00  0.00           H  
ATOM   1799 2HE  LYS B 112     207.136 126.324  33.403  1.00  0.00           H  
ATOM   1800 1HZ  LYS B 112     209.015 127.097  32.125  1.00  0.00           H  
ATOM   1801 2HZ  LYS B 112     208.679 125.531  31.733  1.00  0.00           H  
ATOM   1802 3HZ  LYS B 112     208.264 126.735  30.697  1.00  0.00           H  
ATOM   1803  N   SER B 113     201.034 126.875  31.437  1.00  0.00           N  
ATOM   1804  CA  SER B 113     200.571 128.247  31.335  1.00  0.00           C  
ATOM   1805  C   SER B 113     199.405 128.460  32.281  1.00  0.00           C  
ATOM   1806  O   SER B 113     199.285 129.505  32.931  1.00  0.00           O  
ATOM   1807  CB  SER B 113     200.154 128.500  29.908  1.00  0.00           C  
ATOM   1808  OG  SER B 113     201.253 128.440  29.038  1.00  0.00           O  
ATOM   1809  H   SER B 113     200.964 126.292  30.616  1.00  0.00           H  
ATOM   1810  HA  SER B 113     201.380 128.915  31.609  1.00  0.00           H  
ATOM   1811 1HB  SER B 113     199.454 127.735  29.629  1.00  0.00           H  
ATOM   1812 2HB  SER B 113     199.653 129.464  29.821  1.00  0.00           H  
ATOM   1813  HG  SER B 113     200.873 128.307  28.144  1.00  0.00           H  
ATOM   1814  N   THR B 114     198.535 127.455  32.370  1.00  0.00           N  
ATOM   1815  CA  THR B 114     197.356 127.539  33.207  1.00  0.00           C  
ATOM   1816  C   THR B 114     197.742 127.648  34.672  1.00  0.00           C  
ATOM   1817  O   THR B 114     197.022 128.273  35.453  1.00  0.00           O  
ATOM   1818  CB  THR B 114     196.438 126.321  32.997  1.00  0.00           C  
ATOM   1819  OG1 THR B 114     197.131 125.126  33.381  1.00  0.00           O  
ATOM   1820  CG2 THR B 114     196.020 126.213  31.538  1.00  0.00           C  
ATOM   1821  H   THR B 114     198.674 126.629  31.781  1.00  0.00           H  
ATOM   1822  HA  THR B 114     196.819 128.441  32.932  1.00  0.00           H  
ATOM   1823  HB  THR B 114     195.549 126.424  33.617  1.00  0.00           H  
ATOM   1824  HG1 THR B 114     198.052 125.191  33.116  1.00  0.00           H  
ATOM   1825 1HG2 THR B 114     195.371 125.347  31.409  1.00  0.00           H  
ATOM   1826 2HG2 THR B 114     195.483 127.115  31.246  1.00  0.00           H  
ATOM   1827 3HG2 THR B 114     196.905 126.100  30.913  1.00  0.00           H  
ATOM   1828  N   LYS B 115     198.857 127.015  35.056  1.00  0.00           N  
ATOM   1829  CA  LYS B 115     199.350 127.081  36.423  1.00  0.00           C  
ATOM   1830  C   LYS B 115     199.954 128.442  36.730  1.00  0.00           C  
ATOM   1831  O   LYS B 115     199.772 128.970  37.833  1.00  0.00           O  
ATOM   1832  CB  LYS B 115     200.383 125.981  36.672  1.00  0.00           C  
ATOM   1833  CG  LYS B 115     199.803 124.573  36.718  1.00  0.00           C  
ATOM   1834  CD  LYS B 115     200.880 123.542  37.022  1.00  0.00           C  
ATOM   1835  CE  LYS B 115     200.300 122.136  37.082  1.00  0.00           C  
ATOM   1836  NZ  LYS B 115     201.344 121.115  37.370  1.00  0.00           N  
ATOM   1837  H   LYS B 115     199.354 126.426  34.376  1.00  0.00           H  
ATOM   1838  HA  LYS B 115     198.514 126.956  37.104  1.00  0.00           H  
ATOM   1839 1HB  LYS B 115     201.138 126.006  35.886  1.00  0.00           H  
ATOM   1840 2HB  LYS B 115     200.890 126.165  37.620  1.00  0.00           H  
ATOM   1841 1HG  LYS B 115     199.034 124.521  37.490  1.00  0.00           H  
ATOM   1842 2HG  LYS B 115     199.346 124.336  35.758  1.00  0.00           H  
ATOM   1843 1HD  LYS B 115     201.647 123.577  36.247  1.00  0.00           H  
ATOM   1844 2HD  LYS B 115     201.346 123.773  37.980  1.00  0.00           H  
ATOM   1845 1HE  LYS B 115     199.540 122.090  37.861  1.00  0.00           H  
ATOM   1846 2HE  LYS B 115     199.828 121.896  36.130  1.00  0.00           H  
ATOM   1847 1HZ  LYS B 115     200.920 120.199  37.401  1.00  0.00           H  
ATOM   1848 2HZ  LYS B 115     202.046 121.137  36.643  1.00  0.00           H  
ATOM   1849 3HZ  LYS B 115     201.776 121.316  38.260  1.00  0.00           H  
ATOM   1850  N   LEU B 116     200.652 129.036  35.751  1.00  0.00           N  
ATOM   1851  CA  LEU B 116     201.236 130.360  35.963  1.00  0.00           C  
ATOM   1852  C   LEU B 116     200.109 131.357  36.199  1.00  0.00           C  
ATOM   1853  O   LEU B 116     200.201 132.240  37.068  1.00  0.00           O  
ATOM   1854  CB  LEU B 116     202.010 130.826  34.713  1.00  0.00           C  
ATOM   1855  CG  LEU B 116     203.300 130.071  34.329  1.00  0.00           C  
ATOM   1856  CD1 LEU B 116     203.801 130.580  32.958  1.00  0.00           C  
ATOM   1857  CD2 LEU B 116     204.346 130.309  35.360  1.00  0.00           C  
ATOM   1858  H   LEU B 116     200.827 128.507  34.889  1.00  0.00           H  
ATOM   1859  HA  LEU B 116     201.872 130.339  36.842  1.00  0.00           H  
ATOM   1860 1HB  LEU B 116     201.336 130.758  33.863  1.00  0.00           H  
ATOM   1861 2HB  LEU B 116     202.272 131.875  34.850  1.00  0.00           H  
ATOM   1862  HG  LEU B 116     203.087 129.004  34.247  1.00  0.00           H  
ATOM   1863 1HD1 LEU B 116     204.710 130.047  32.676  1.00  0.00           H  
ATOM   1864 2HD1 LEU B 116     203.046 130.422  32.200  1.00  0.00           H  
ATOM   1865 3HD1 LEU B 116     204.013 131.632  33.034  1.00  0.00           H  
ATOM   1866 1HD2 LEU B 116     205.251 129.779  35.071  1.00  0.00           H  
ATOM   1867 2HD2 LEU B 116     204.539 131.379  35.412  1.00  0.00           H  
ATOM   1868 3HD2 LEU B 116     204.020 129.950  36.328  1.00  0.00           H  
ATOM   1869  N   ILE B 117     199.034 131.175  35.428  1.00  0.00           N  
ATOM   1870  CA  ILE B 117     197.879 132.037  35.506  1.00  0.00           C  
ATOM   1871  C   ILE B 117     197.145 131.814  36.793  1.00  0.00           C  
ATOM   1872  O   ILE B 117     196.880 132.775  37.510  1.00  0.00           O  
ATOM   1873  CB  ILE B 117     196.940 131.827  34.309  1.00  0.00           C  
ATOM   1874  CG1 ILE B 117     197.668 132.291  33.045  1.00  0.00           C  
ATOM   1875  CG2 ILE B 117     195.625 132.629  34.525  1.00  0.00           C  
ATOM   1876  CD1 ILE B 117     197.036 131.864  31.761  1.00  0.00           C  
ATOM   1877  H   ILE B 117     199.062 130.430  34.723  1.00  0.00           H  
ATOM   1878  HA  ILE B 117     198.212 133.060  35.491  1.00  0.00           H  
ATOM   1879  HB  ILE B 117     196.716 130.762  34.199  1.00  0.00           H  
ATOM   1880 1HG1 ILE B 117     197.728 133.371  33.069  1.00  0.00           H  
ATOM   1881 2HG1 ILE B 117     198.676 131.896  33.063  1.00  0.00           H  
ATOM   1882 1HG2 ILE B 117     194.959 132.485  33.685  1.00  0.00           H  
ATOM   1883 2HG2 ILE B 117     195.119 132.287  35.423  1.00  0.00           H  
ATOM   1884 3HG2 ILE B 117     195.857 133.692  34.630  1.00  0.00           H  
ATOM   1885 1HD1 ILE B 117     197.628 132.231  30.924  1.00  0.00           H  
ATOM   1886 2HD1 ILE B 117     197.010 130.791  31.746  1.00  0.00           H  
ATOM   1887 3HD1 ILE B 117     196.050 132.241  31.679  1.00  0.00           H  
ATOM   1888  N   ALA B 118     196.865 130.564  37.153  1.00  0.00           N  
ATOM   1889  CA  ALA B 118     196.193 130.326  38.408  1.00  0.00           C  
ATOM   1890  C   ALA B 118     196.996 130.855  39.580  1.00  0.00           C  
ATOM   1891  O   ALA B 118     196.416 131.404  40.518  1.00  0.00           O  
ATOM   1892  CB  ALA B 118     195.918 128.839  38.581  1.00  0.00           C  
ATOM   1893  H   ALA B 118     197.065 129.779  36.531  1.00  0.00           H  
ATOM   1894  HA  ALA B 118     195.264 130.871  38.386  1.00  0.00           H  
ATOM   1895 1HB  ALA B 118     195.404 128.672  39.527  1.00  0.00           H  
ATOM   1896 2HB  ALA B 118     195.292 128.487  37.761  1.00  0.00           H  
ATOM   1897 3HB  ALA B 118     196.860 128.293  38.578  1.00  0.00           H  
ATOM   1898  N   THR B 119     198.329 130.741  39.556  1.00  0.00           N  
ATOM   1899  CA  THR B 119     199.074 131.301  40.670  1.00  0.00           C  
ATOM   1900  C   THR B 119     198.784 132.794  40.828  1.00  0.00           C  
ATOM   1901  O   THR B 119     198.462 133.252  41.931  1.00  0.00           O  
ATOM   1902  CB  THR B 119     200.587 131.078  40.488  1.00  0.00           C  
ATOM   1903  OG1 THR B 119     200.881 129.678  40.582  1.00  0.00           O  
ATOM   1904  CG2 THR B 119     201.368 131.828  41.556  1.00  0.00           C  
ATOM   1905  H   THR B 119     198.812 130.233  38.807  1.00  0.00           H  
ATOM   1906  HA  THR B 119     198.759 130.794  41.581  1.00  0.00           H  
ATOM   1907  HB  THR B 119     200.892 131.434  39.505  1.00  0.00           H  
ATOM   1908  HG1 THR B 119     200.123 129.216  40.948  1.00  0.00           H  
ATOM   1909 1HG2 THR B 119     202.435 131.660  41.412  1.00  0.00           H  
ATOM   1910 2HG2 THR B 119     201.156 132.895  41.480  1.00  0.00           H  
ATOM   1911 3HG2 THR B 119     201.075 131.470  42.541  1.00  0.00           H  
ATOM   1912  N   ALA B 120     198.855 133.563  39.725  1.00  0.00           N  
ATOM   1913  CA  ALA B 120     198.599 134.997  39.812  1.00  0.00           C  
ATOM   1914  C   ALA B 120     197.181 135.322  40.245  1.00  0.00           C  
ATOM   1915  O   ALA B 120     196.969 136.206  41.077  1.00  0.00           O  
ATOM   1916  CB  ALA B 120     198.830 135.643  38.476  1.00  0.00           C  
ATOM   1917  H   ALA B 120     199.162 133.153  38.831  1.00  0.00           H  
ATOM   1918  HA  ALA B 120     199.288 135.414  40.546  1.00  0.00           H  
ATOM   1919 1HB  ALA B 120     198.671 136.717  38.550  1.00  0.00           H  
ATOM   1920 2HB  ALA B 120     199.831 135.444  38.159  1.00  0.00           H  
ATOM   1921 3HB  ALA B 120     198.131 135.212  37.762  1.00  0.00           H  
ATOM   1922  N   VAL B 121     196.206 134.617  39.680  1.00  0.00           N  
ATOM   1923  CA  VAL B 121     194.818 134.943  39.934  1.00  0.00           C  
ATOM   1924  C   VAL B 121     194.433 134.543  41.327  1.00  0.00           C  
ATOM   1925  O   VAL B 121     193.705 135.272  42.003  1.00  0.00           O  
ATOM   1926  CB  VAL B 121     193.897 134.231  38.926  1.00  0.00           C  
ATOM   1927  CG1 VAL B 121     192.436 134.445  39.295  1.00  0.00           C  
ATOM   1928  CG2 VAL B 121     194.178 134.739  37.520  1.00  0.00           C  
ATOM   1929  H   VAL B 121     196.452 133.860  39.041  1.00  0.00           H  
ATOM   1930  HA  VAL B 121     194.706 136.025  39.848  1.00  0.00           H  
ATOM   1931  HB  VAL B 121     194.086 133.159  38.970  1.00  0.00           H  
ATOM   1932 1HG1 VAL B 121     191.800 133.935  38.571  1.00  0.00           H  
ATOM   1933 2HG1 VAL B 121     192.250 134.042  40.290  1.00  0.00           H  
ATOM   1934 3HG1 VAL B 121     192.211 135.512  39.286  1.00  0.00           H  
ATOM   1935 1HG2 VAL B 121     193.524 134.231  36.812  1.00  0.00           H  
ATOM   1936 2HG2 VAL B 121     193.995 135.813  37.477  1.00  0.00           H  
ATOM   1937 3HG2 VAL B 121     195.218 134.538  37.261  1.00  0.00           H  
ATOM   1938  N   ILE B 122     194.857 133.356  41.744  1.00  0.00           N  
ATOM   1939  CA  ILE B 122     194.494 132.877  43.044  1.00  0.00           C  
ATOM   1940  C   ILE B 122     195.025 133.810  44.119  1.00  0.00           C  
ATOM   1941  O   ILE B 122     194.264 134.217  44.998  1.00  0.00           O  
ATOM   1942  CB  ILE B 122     195.029 131.451  43.271  1.00  0.00           C  
ATOM   1943  CG1 ILE B 122     194.280 130.453  42.385  1.00  0.00           C  
ATOM   1944  CG2 ILE B 122     194.906 131.064  44.737  1.00  0.00           C  
ATOM   1945  CD1 ILE B 122     194.940 129.095  42.302  1.00  0.00           C  
ATOM   1946  H   ILE B 122     195.456 132.779  41.155  1.00  0.00           H  
ATOM   1947  HA  ILE B 122     193.407 132.849  43.117  1.00  0.00           H  
ATOM   1948  HB  ILE B 122     196.078 131.406  42.980  1.00  0.00           H  
ATOM   1949 1HG1 ILE B 122     193.267 130.318  42.765  1.00  0.00           H  
ATOM   1950 2HG1 ILE B 122     194.198 130.853  41.374  1.00  0.00           H  
ATOM   1951 1HG2 ILE B 122     195.288 130.054  44.879  1.00  0.00           H  
ATOM   1952 2HG2 ILE B 122     195.482 131.759  45.346  1.00  0.00           H  
ATOM   1953 3HG2 ILE B 122     193.858 131.102  45.036  1.00  0.00           H  
ATOM   1954 1HD1 ILE B 122     194.351 128.443  41.657  1.00  0.00           H  
ATOM   1955 2HD1 ILE B 122     195.944 129.203  41.891  1.00  0.00           H  
ATOM   1956 3HD1 ILE B 122     195.000 128.659  43.298  1.00  0.00           H  
ATOM   1957  N   HIS B 123     196.296 134.239  44.005  1.00  0.00           N  
ATOM   1958  CA  HIS B 123     196.825 135.184  44.966  1.00  0.00           C  
ATOM   1959  C   HIS B 123     196.054 136.494  44.938  1.00  0.00           C  
ATOM   1960  O   HIS B 123     195.690 137.018  45.992  1.00  0.00           O  
ATOM   1961  CB  HIS B 123     198.309 135.451  44.694  1.00  0.00           C  
ATOM   1962  CG  HIS B 123     198.956 136.340  45.711  1.00  0.00           C  
ATOM   1963  ND1 HIS B 123     199.261 135.912  46.986  1.00  0.00           N  
ATOM   1964  CD2 HIS B 123     199.355 137.631  45.641  1.00  0.00           C  
ATOM   1965  CE1 HIS B 123     199.821 136.904  47.657  1.00  0.00           C  
ATOM   1966  NE2 HIS B 123     199.889 137.957  46.864  1.00  0.00           N  
ATOM   1967  H   HIS B 123     196.922 133.848  43.294  1.00  0.00           H  
ATOM   1968  HA  HIS B 123     196.720 134.746  45.955  1.00  0.00           H  
ATOM   1969 1HB  HIS B 123     198.851 134.505  44.673  1.00  0.00           H  
ATOM   1970 2HB  HIS B 123     198.422 135.915  43.715  1.00  0.00           H  
ATOM   1971  HD1 HIS B 123     199.162 134.980  47.337  1.00  0.00           H  
ATOM   1972  HD2 HIS B 123     199.319 138.376  44.845  1.00  0.00           H  
ATOM   1973  HE1 HIS B 123     200.138 136.765  48.690  1.00  0.00           H  
ATOM   1974  N   ILE B 124     195.773 137.015  43.744  1.00  0.00           N  
ATOM   1975  CA  ILE B 124     195.057 138.272  43.661  1.00  0.00           C  
ATOM   1976  C   ILE B 124     193.723 138.152  44.371  1.00  0.00           C  
ATOM   1977  O   ILE B 124     193.349 139.040  45.143  1.00  0.00           O  
ATOM   1978  CB  ILE B 124     194.917 138.742  42.200  1.00  0.00           C  
ATOM   1979  CG1 ILE B 124     196.365 139.156  41.706  1.00  0.00           C  
ATOM   1980  CG2 ILE B 124     193.869 139.861  42.088  1.00  0.00           C  
ATOM   1981  CD1 ILE B 124     196.536 139.374  40.201  1.00  0.00           C  
ATOM   1982  H   ILE B 124     196.119 136.562  42.894  1.00  0.00           H  
ATOM   1983  HA  ILE B 124     195.634 139.030  44.171  1.00  0.00           H  
ATOM   1984  HB  ILE B 124     194.608 137.901  41.577  1.00  0.00           H  
ATOM   1985 1HG1 ILE B 124     196.646 140.044  42.220  1.00  0.00           H  
ATOM   1986 2HG1 ILE B 124     197.058 138.373  42.005  1.00  0.00           H  
ATOM   1987 1HG2 ILE B 124     193.790 140.172  41.054  1.00  0.00           H  
ATOM   1988 2HG2 ILE B 124     192.888 139.509  42.415  1.00  0.00           H  
ATOM   1989 3HG2 ILE B 124     194.149 140.694  42.707  1.00  0.00           H  
ATOM   1990 1HD1 ILE B 124     197.570 139.644  39.990  1.00  0.00           H  
ATOM   1991 2HD1 ILE B 124     196.292 138.454  39.678  1.00  0.00           H  
ATOM   1992 3HD1 ILE B 124     195.889 140.174  39.860  1.00  0.00           H  
ATOM   1993  N   ALA B 125     193.003 137.059  44.162  1.00  0.00           N  
ATOM   1994  CA  ALA B 125     191.739 136.894  44.847  1.00  0.00           C  
ATOM   1995  C   ALA B 125     191.947 136.889  46.359  1.00  0.00           C  
ATOM   1996  O   ALA B 125     191.134 137.430  47.120  1.00  0.00           O  
ATOM   1997  CB  ALA B 125     191.101 135.610  44.402  1.00  0.00           C  
ATOM   1998  H   ALA B 125     193.325 136.351  43.499  1.00  0.00           H  
ATOM   1999  HA  ALA B 125     191.103 137.737  44.588  1.00  0.00           H  
ATOM   2000 1HB  ALA B 125     190.144 135.474  44.887  1.00  0.00           H  
ATOM   2001 2HB  ALA B 125     190.980 135.675  43.338  1.00  0.00           H  
ATOM   2002 3HB  ALA B 125     191.754 134.771  44.649  1.00  0.00           H  
ATOM   2003  N   GLY B 126     193.045 136.285  46.822  1.00  0.00           N  
ATOM   2004  CA  GLY B 126     193.315 136.275  48.246  1.00  0.00           C  
ATOM   2005  C   GLY B 126     193.486 137.697  48.777  1.00  0.00           C  
ATOM   2006  O   GLY B 126     192.989 138.021  49.860  1.00  0.00           O  
ATOM   2007  H   GLY B 126     193.654 135.776  46.172  1.00  0.00           H  
ATOM   2008 1HA  GLY B 126     192.485 135.793  48.758  1.00  0.00           H  
ATOM   2009 2HA  GLY B 126     194.212 135.688  48.438  1.00  0.00           H  
ATOM   2010  N   ARG B 127     194.114 138.565  47.972  1.00  0.00           N  
ATOM   2011  CA  ARG B 127     194.368 139.958  48.345  1.00  0.00           C  
ATOM   2012  C   ARG B 127     193.101 140.821  48.266  1.00  0.00           C  
ATOM   2013  O   ARG B 127     192.896 141.707  49.100  1.00  0.00           O  
ATOM   2014  CB  ARG B 127     195.438 140.556  47.443  1.00  0.00           C  
ATOM   2015  CG  ARG B 127     196.813 139.920  47.573  1.00  0.00           C  
ATOM   2016  CD  ARG B 127     197.314 139.976  48.971  1.00  0.00           C  
ATOM   2017  NE  ARG B 127     197.648 141.333  49.373  1.00  0.00           N  
ATOM   2018  CZ  ARG B 127     197.827 141.730  50.648  1.00  0.00           C  
ATOM   2019  NH1 ARG B 127     197.702 140.865  51.630  1.00  0.00           N  
ATOM   2020  NH2 ARG B 127     198.129 142.990  50.911  1.00  0.00           N  
ATOM   2021  H   ARG B 127     194.504 138.193  47.099  1.00  0.00           H  
ATOM   2022  HA  ARG B 127     194.718 139.972  49.376  1.00  0.00           H  
ATOM   2023 1HB  ARG B 127     195.130 140.465  46.403  1.00  0.00           H  
ATOM   2024 2HB  ARG B 127     195.545 141.619  47.661  1.00  0.00           H  
ATOM   2025 1HG  ARG B 127     196.760 138.874  47.270  1.00  0.00           H  
ATOM   2026 2HG  ARG B 127     197.521 140.448  46.934  1.00  0.00           H  
ATOM   2027 1HD  ARG B 127     196.548 139.598  49.647  1.00  0.00           H  
ATOM   2028 2HD  ARG B 127     198.211 139.363  49.060  1.00  0.00           H  
ATOM   2029  HE  ARG B 127     197.753 142.027  48.645  1.00  0.00           H  
ATOM   2030 1HH1 ARG B 127     197.471 139.903  51.429  1.00  0.00           H  
ATOM   2031 2HH1 ARG B 127     197.836 141.163  52.585  1.00  0.00           H  
ATOM   2032 1HH2 ARG B 127     198.226 143.655  50.156  1.00  0.00           H  
ATOM   2033 2HH2 ARG B 127     198.263 143.287  51.866  1.00  0.00           H  
ATOM   2034  N   GLU B 128     192.234 140.544  47.284  1.00  0.00           N  
ATOM   2035  CA  GLU B 128     190.973 141.274  47.153  1.00  0.00           C  
ATOM   2036  C   GLU B 128     189.833 140.697  48.005  1.00  0.00           C  
ATOM   2037  O   GLU B 128     188.823 141.372  48.212  1.00  0.00           O  
ATOM   2038  CB  GLU B 128     190.495 141.349  45.696  1.00  0.00           C  
ATOM   2039  CG  GLU B 128     191.365 142.137  44.755  1.00  0.00           C  
ATOM   2040  CD  GLU B 128     190.788 142.210  43.359  1.00  0.00           C  
ATOM   2041  OE1 GLU B 128     189.840 142.954  43.154  1.00  0.00           O  
ATOM   2042  OE2 GLU B 128     191.289 141.549  42.500  1.00  0.00           O  
ATOM   2043  H   GLU B 128     192.505 139.852  46.578  1.00  0.00           H  
ATOM   2044  HA  GLU B 128     191.148 142.295  47.489  1.00  0.00           H  
ATOM   2045 1HB  GLU B 128     190.422 140.333  45.294  1.00  0.00           H  
ATOM   2046 2HB  GLU B 128     189.499 141.788  45.664  1.00  0.00           H  
ATOM   2047 1HG  GLU B 128     191.483 143.146  45.146  1.00  0.00           H  
ATOM   2048 2HG  GLU B 128     192.354 141.674  44.715  1.00  0.00           H  
ATOM   2049  N   GLY B 129     189.976 139.468  48.514  1.00  0.00           N  
ATOM   2050  CA  GLY B 129     188.930 138.855  49.323  1.00  0.00           C  
ATOM   2051  C   GLY B 129     187.793 138.301  48.463  1.00  0.00           C  
ATOM   2052  O   GLY B 129     186.631 138.289  48.881  1.00  0.00           O  
ATOM   2053  H   GLY B 129     190.792 138.900  48.288  1.00  0.00           H  
ATOM   2054 1HA  GLY B 129     189.370 138.047  49.910  1.00  0.00           H  
ATOM   2055 2HA  GLY B 129     188.540 139.589  50.025  1.00  0.00           H  
ATOM   2056  N   THR B 130     188.127 137.891  47.243  1.00  0.00           N  
ATOM   2057  CA  THR B 130     187.152 137.406  46.279  1.00  0.00           C  
ATOM   2058  C   THR B 130     187.229 135.903  46.090  1.00  0.00           C  
ATOM   2059  O   THR B 130     188.142 135.243  46.581  1.00  0.00           O  
ATOM   2060  CB  THR B 130     187.337 138.102  44.917  1.00  0.00           C  
ATOM   2061  OG1 THR B 130     188.613 137.750  44.367  1.00  0.00           O  
ATOM   2062  CG2 THR B 130     187.256 139.612  45.075  1.00  0.00           C  
ATOM   2063  H   THR B 130     189.120 137.871  46.997  1.00  0.00           H  
ATOM   2064  HA  THR B 130     186.154 137.649  46.642  1.00  0.00           H  
ATOM   2065  HB  THR B 130     186.557 137.771  44.231  1.00  0.00           H  
ATOM   2066  HG1 THR B 130     188.900 138.436  43.760  1.00  0.00           H  
ATOM   2067 1HG2 THR B 130     187.388 140.087  44.102  1.00  0.00           H  
ATOM   2068 2HG2 THR B 130     186.283 139.884  45.482  1.00  0.00           H  
ATOM   2069 3HG2 THR B 130     188.040 139.950  45.752  1.00  0.00           H  
ATOM   2070  N   THR B 131     186.258 135.353  45.371  1.00  0.00           N  
ATOM   2071  CA  THR B 131     186.216 133.922  45.077  1.00  0.00           C  
ATOM   2072  C   THR B 131     186.454 133.702  43.583  1.00  0.00           C  
ATOM   2073  O   THR B 131     185.868 134.418  42.753  1.00  0.00           O  
ATOM   2074  CB  THR B 131     184.873 133.297  45.498  1.00  0.00           C  
ATOM   2075  OG1 THR B 131     184.710 133.419  46.917  1.00  0.00           O  
ATOM   2076  CG2 THR B 131     184.824 131.827  45.110  1.00  0.00           C  
ATOM   2077  H   THR B 131     185.534 135.954  45.008  1.00  0.00           H  
ATOM   2078  HA  THR B 131     186.997 133.406  45.641  1.00  0.00           H  
ATOM   2079  HB  THR B 131     184.056 133.824  45.005  1.00  0.00           H  
ATOM   2080  HG1 THR B 131     185.569 133.539  47.328  1.00  0.00           H  
ATOM   2081 1HG2 THR B 131     183.868 131.402  45.415  1.00  0.00           H  
ATOM   2082 2HG2 THR B 131     184.937 131.731  44.030  1.00  0.00           H  
ATOM   2083 3HG2 THR B 131     185.633 131.293  45.607  1.00  0.00           H  
ATOM   2084  N   VAL B 132     187.284 132.704  43.229  1.00  0.00           N  
ATOM   2085  CA  VAL B 132     187.507 132.420  41.804  1.00  0.00           C  
ATOM   2086  C   VAL B 132     187.179 130.998  41.372  1.00  0.00           C  
ATOM   2087  O   VAL B 132     187.569 130.022  42.016  1.00  0.00           O  
ATOM   2088  CB  VAL B 132     188.980 132.702  41.450  1.00  0.00           C  
ATOM   2089  CG1 VAL B 132     189.229 132.448  39.971  1.00  0.00           C  
ATOM   2090  CG2 VAL B 132     189.336 134.133  41.820  1.00  0.00           C  
ATOM   2091  H   VAL B 132     187.763 132.160  43.960  1.00  0.00           H  
ATOM   2092  HA  VAL B 132     186.863 133.084  41.229  1.00  0.00           H  
ATOM   2093  HB  VAL B 132     189.616 132.013  42.006  1.00  0.00           H  
ATOM   2094 1HG1 VAL B 132     190.275 132.652  39.738  1.00  0.00           H  
ATOM   2095 2HG1 VAL B 132     189.002 131.409  39.736  1.00  0.00           H  
ATOM   2096 3HG1 VAL B 132     188.592 133.103  39.377  1.00  0.00           H  
ATOM   2097 1HG2 VAL B 132     190.378 134.326  41.567  1.00  0.00           H  
ATOM   2098 2HG2 VAL B 132     188.696 134.822  41.268  1.00  0.00           H  
ATOM   2099 3HG2 VAL B 132     189.189 134.280  42.890  1.00  0.00           H  
ATOM   2100  N   HIS B 133     186.473 130.886  40.251  1.00  0.00           N  
ATOM   2101  CA  HIS B 133     186.095 129.592  39.703  1.00  0.00           C  
ATOM   2102  C   HIS B 133     186.951 129.230  38.487  1.00  0.00           C  
ATOM   2103  O   HIS B 133     186.986 129.964  37.493  1.00  0.00           O  
ATOM   2104  CB  HIS B 133     184.613 129.585  39.315  1.00  0.00           C  
ATOM   2105  CG  HIS B 133     183.690 129.883  40.456  1.00  0.00           C  
ATOM   2106  ND1 HIS B 133     183.169 128.897  41.268  1.00  0.00           N  
ATOM   2107  CD2 HIS B 133     183.196 131.055  40.921  1.00  0.00           C  
ATOM   2108  CE1 HIS B 133     182.393 129.451  42.184  1.00  0.00           C  
ATOM   2109  NE2 HIS B 133     182.393 130.758  41.995  1.00  0.00           N  
ATOM   2110  H   HIS B 133     186.216 131.745  39.752  1.00  0.00           H  
ATOM   2111  HA  HIS B 133     186.239 128.827  40.467  1.00  0.00           H  
ATOM   2112 1HB  HIS B 133     184.438 130.325  38.533  1.00  0.00           H  
ATOM   2113 2HB  HIS B 133     184.347 128.610  38.908  1.00  0.00           H  
ATOM   2114  HD2 HIS B 133     183.398 132.048  40.519  1.00  0.00           H  
ATOM   2115  HE1 HIS B 133     181.847 128.919  42.963  1.00  0.00           H  
ATOM   2116  HE2 HIS B 133     181.887 131.435  42.548  1.00  0.00           H  
ATOM   2117  N   PHE B 134     187.622 128.083  38.537  1.00  0.00           N  
ATOM   2118  CA  PHE B 134     188.443 127.643  37.412  1.00  0.00           C  
ATOM   2119  C   PHE B 134     187.832 126.455  36.670  1.00  0.00           C  
ATOM   2120  O   PHE B 134     187.540 125.409  37.265  1.00  0.00           O  
ATOM   2121  CB  PHE B 134     189.844 127.270  37.901  1.00  0.00           C  
ATOM   2122  CG  PHE B 134     190.604 128.420  38.495  1.00  0.00           C  
ATOM   2123  CD1 PHE B 134     190.448 128.757  39.832  1.00  0.00           C  
ATOM   2124  CD2 PHE B 134     191.477 129.169  37.720  1.00  0.00           C  
ATOM   2125  CE1 PHE B 134     191.148 129.815  40.380  1.00  0.00           C  
ATOM   2126  CE2 PHE B 134     192.178 130.227  38.266  1.00  0.00           C  
ATOM   2127  CZ  PHE B 134     192.012 130.550  39.597  1.00  0.00           C  
ATOM   2128  H   PHE B 134     187.602 127.509  39.383  1.00  0.00           H  
ATOM   2129  HA  PHE B 134     188.545 128.469  36.707  1.00  0.00           H  
ATOM   2130 1HB  PHE B 134     189.770 126.486  38.653  1.00  0.00           H  
ATOM   2131 2HB  PHE B 134     190.424 126.871  37.070  1.00  0.00           H  
ATOM   2132  HD1 PHE B 134     189.765 128.175  40.451  1.00  0.00           H  
ATOM   2133  HD2 PHE B 134     191.607 128.914  36.668  1.00  0.00           H  
ATOM   2134  HE1 PHE B 134     191.015 130.069  41.432  1.00  0.00           H  
ATOM   2135  HE2 PHE B 134     192.861 130.807  37.645  1.00  0.00           H  
ATOM   2136  HZ  PHE B 134     192.563 131.385  40.028  1.00  0.00           H  
ATOM   2137  N   GLN B 135     187.630 126.607  35.365  1.00  0.00           N  
ATOM   2138  CA  GLN B 135     187.154 125.503  34.540  1.00  0.00           C  
ATOM   2139  C   GLN B 135     188.186 125.146  33.477  1.00  0.00           C  
ATOM   2140  O   GLN B 135     188.503 125.948  32.590  1.00  0.00           O  
ATOM   2141  CB  GLN B 135     185.819 125.858  33.880  1.00  0.00           C  
ATOM   2142  CG  GLN B 135     185.325 124.826  32.881  1.00  0.00           C  
ATOM   2143  CD  GLN B 135     184.820 123.564  33.554  1.00  0.00           C  
ATOM   2144  OE1 GLN B 135     183.804 123.580  34.253  1.00  0.00           O  
ATOM   2145  NE2 GLN B 135     185.529 122.460  33.346  1.00  0.00           N  
ATOM   2146  H   GLN B 135     187.798 127.521  34.930  1.00  0.00           H  
ATOM   2147  HA  GLN B 135     187.003 124.629  35.172  1.00  0.00           H  
ATOM   2148 1HB  GLN B 135     185.054 125.977  34.647  1.00  0.00           H  
ATOM   2149 2HB  GLN B 135     185.912 126.812  33.361  1.00  0.00           H  
ATOM   2150 1HG  GLN B 135     184.506 125.257  32.304  1.00  0.00           H  
ATOM   2151 2HG  GLN B 135     186.146 124.555  32.217  1.00  0.00           H  
ATOM   2152 1HE2 GLN B 135     185.245 121.596  33.764  1.00  0.00           H  
ATOM   2153 2HE2 GLN B 135     186.347 122.491  32.771  1.00  0.00           H  
ATOM   2154  N   GLY B 136     188.752 123.951  33.576  1.00  0.00           N  
ATOM   2155  CA  GLY B 136     189.747 123.559  32.584  1.00  0.00           C  
ATOM   2156  C   GLY B 136     189.106 122.734  31.480  1.00  0.00           C  
ATOM   2157  O   GLY B 136     188.069 122.096  31.688  1.00  0.00           O  
ATOM   2158  H   GLY B 136     188.469 123.324  34.320  1.00  0.00           H  
ATOM   2159 1HA  GLY B 136     190.211 124.448  32.149  1.00  0.00           H  
ATOM   2160 2HA  GLY B 136     190.542 122.989  33.051  1.00  0.00           H  
ATOM   2161  N   HIS B 137     189.743 122.750  30.316  1.00  0.00           N  
ATOM   2162  CA  HIS B 137     189.464 121.885  29.188  1.00  0.00           C  
ATOM   2163  C   HIS B 137     190.790 121.518  28.519  1.00  0.00           C  
ATOM   2164  O   HIS B 137     191.811 122.186  28.720  1.00  0.00           O  
ATOM   2165  CB  HIS B 137     188.526 122.566  28.186  1.00  0.00           C  
ATOM   2166  CG  HIS B 137     187.174 122.882  28.747  1.00  0.00           C  
ATOM   2167  ND1 HIS B 137     186.237 121.908  29.023  1.00  0.00           N  
ATOM   2168  CD2 HIS B 137     186.600 124.062  29.081  1.00  0.00           C  
ATOM   2169  CE1 HIS B 137     185.146 122.477  29.506  1.00  0.00           C  
ATOM   2170  NE2 HIS B 137     185.341 123.782  29.550  1.00  0.00           N  
ATOM   2171  H   HIS B 137     190.461 123.458  30.168  1.00  0.00           H  
ATOM   2172  HA  HIS B 137     188.977 120.977  29.545  1.00  0.00           H  
ATOM   2173 1HB  HIS B 137     188.977 123.496  27.839  1.00  0.00           H  
ATOM   2174 2HB  HIS B 137     188.392 121.923  27.317  1.00  0.00           H  
ATOM   2175  HD1 HIS B 137     186.375 120.920  28.958  1.00  0.00           H  
ATOM   2176  HD2 HIS B 137     186.950 125.094  29.039  1.00  0.00           H  
ATOM   2177  HE1 HIS B 137     184.284 121.872  29.789  1.00  0.00           H  
ATOM   2178  N   ASP B 138     190.810 120.509  27.667  1.00  0.00           N  
ATOM   2179  CA  ASP B 138     192.100 120.199  27.076  1.00  0.00           C  
ATOM   2180  C   ASP B 138     192.473 121.257  26.032  1.00  0.00           C  
ATOM   2181  O   ASP B 138     191.998 121.239  24.894  1.00  0.00           O  
ATOM   2182  CB  ASP B 138     192.079 118.810  26.434  1.00  0.00           C  
ATOM   2183  CG  ASP B 138     193.444 118.376  25.916  1.00  0.00           C  
ATOM   2184  OD1 ASP B 138     194.370 119.144  26.023  1.00  0.00           O  
ATOM   2185  OD2 ASP B 138     193.547 117.281  25.418  1.00  0.00           O  
ATOM   2186  H   ASP B 138     189.989 119.957  27.465  1.00  0.00           H  
ATOM   2187  HA  ASP B 138     192.859 120.206  27.858  1.00  0.00           H  
ATOM   2188 1HB  ASP B 138     191.735 118.077  27.164  1.00  0.00           H  
ATOM   2189 2HB  ASP B 138     191.372 118.803  25.604  1.00  0.00           H  
ATOM   2190  N   GLY B 139     193.293 122.213  26.477  1.00  0.00           N  
ATOM   2191  CA  GLY B 139     193.783 123.338  25.679  1.00  0.00           C  
ATOM   2192  C   GLY B 139     193.040 124.648  25.928  1.00  0.00           C  
ATOM   2193  O   GLY B 139     193.243 125.635  25.206  1.00  0.00           O  
ATOM   2194  H   GLY B 139     193.570 122.135  27.450  1.00  0.00           H  
ATOM   2195 1HA  GLY B 139     194.843 123.480  25.895  1.00  0.00           H  
ATOM   2196 2HA  GLY B 139     193.714 123.077  24.624  1.00  0.00           H  
ATOM   2197  N   GLN B 140     192.186 124.672  26.941  1.00  0.00           N  
ATOM   2198  CA  GLN B 140     191.421 125.878  27.257  1.00  0.00           C  
ATOM   2199  C   GLN B 140     191.169 126.070  28.751  1.00  0.00           C  
ATOM   2200  O   GLN B 140     190.914 125.126  29.504  1.00  0.00           O  
ATOM   2201  CB  GLN B 140     190.112 125.910  26.451  1.00  0.00           C  
ATOM   2202  CG  GLN B 140     189.203 127.126  26.714  1.00  0.00           C  
ATOM   2203  CD  GLN B 140     187.972 127.129  25.831  1.00  0.00           C  
ATOM   2204  OE1 GLN B 140     187.543 126.073  25.324  1.00  0.00           O  
ATOM   2205  NE2 GLN B 140     187.384 128.298  25.629  1.00  0.00           N  
ATOM   2206  H   GLN B 140     192.093 123.822  27.503  1.00  0.00           H  
ATOM   2207  HA  GLN B 140     191.998 126.740  26.931  1.00  0.00           H  
ATOM   2208 1HB  GLN B 140     190.370 125.955  25.392  1.00  0.00           H  
ATOM   2209 2HB  GLN B 140     189.558 125.017  26.582  1.00  0.00           H  
ATOM   2210 1HG  GLN B 140     188.857 127.099  27.749  1.00  0.00           H  
ATOM   2211 2HG  GLN B 140     189.758 128.050  26.534  1.00  0.00           H  
ATOM   2212 1HE2 GLN B 140     186.572 128.372  25.057  1.00  0.00           H  
ATOM   2213 2HE2 GLN B 140     187.735 129.160  26.067  1.00  0.00           H  
ATOM   2214  N   LEU B 141     191.262 127.317  29.182  1.00  0.00           N  
ATOM   2215  CA  LEU B 141     191.019 127.671  30.566  1.00  0.00           C  
ATOM   2216  C   LEU B 141     190.005 128.797  30.680  1.00  0.00           C  
ATOM   2217  O   LEU B 141     190.133 129.835  30.031  1.00  0.00           O  
ATOM   2218  CB  LEU B 141     192.368 128.044  31.216  1.00  0.00           C  
ATOM   2219  CG  LEU B 141     192.376 128.633  32.641  1.00  0.00           C  
ATOM   2220  CD1 LEU B 141     191.897 127.605  33.670  1.00  0.00           C  
ATOM   2221  CD2 LEU B 141     193.813 129.084  32.942  1.00  0.00           C  
ATOM   2222  H   LEU B 141     191.485 128.054  28.507  1.00  0.00           H  
ATOM   2223  HA  LEU B 141     190.608 126.800  31.076  1.00  0.00           H  
ATOM   2224 1HB  LEU B 141     192.973 127.141  31.244  1.00  0.00           H  
ATOM   2225 2HB  LEU B 141     192.872 128.744  30.576  1.00  0.00           H  
ATOM   2226  HG  LEU B 141     191.713 129.475  32.686  1.00  0.00           H  
ATOM   2227 1HD1 LEU B 141     191.927 128.055  34.654  1.00  0.00           H  
ATOM   2228 2HD1 LEU B 141     190.873 127.297  33.452  1.00  0.00           H  
ATOM   2229 3HD1 LEU B 141     192.548 126.735  33.649  1.00  0.00           H  
ATOM   2230 1HD2 LEU B 141     193.883 129.508  33.936  1.00  0.00           H  
ATOM   2231 2HD2 LEU B 141     194.445 128.233  32.881  1.00  0.00           H  
ATOM   2232 3HD2 LEU B 141     194.132 129.824  32.209  1.00  0.00           H  
ATOM   2233  N   GLU B 142     188.973 128.595  31.491  1.00  0.00           N  
ATOM   2234  CA  GLU B 142     188.032 129.678  31.741  1.00  0.00           C  
ATOM   2235  C   GLU B 142     188.091 130.072  33.201  1.00  0.00           C  
ATOM   2236  O   GLU B 142     187.967 129.231  34.098  1.00  0.00           O  
ATOM   2237  CB  GLU B 142     186.608 129.264  31.363  1.00  0.00           C  
ATOM   2238  CG  GLU B 142     185.562 130.350  31.571  1.00  0.00           C  
ATOM   2239  CD  GLU B 142     184.185 129.927  31.139  1.00  0.00           C  
ATOM   2240  OE1 GLU B 142     184.054 128.848  30.614  1.00  0.00           O  
ATOM   2241  OE2 GLU B 142     183.264 130.684  31.336  1.00  0.00           O  
ATOM   2242  H   GLU B 142     188.853 127.681  31.940  1.00  0.00           H  
ATOM   2243  HA  GLU B 142     188.324 130.548  31.153  1.00  0.00           H  
ATOM   2244 1HB  GLU B 142     186.580 128.970  30.314  1.00  0.00           H  
ATOM   2245 2HB  GLU B 142     186.312 128.397  31.954  1.00  0.00           H  
ATOM   2246 1HG  GLU B 142     185.533 130.615  32.628  1.00  0.00           H  
ATOM   2247 2HG  GLU B 142     185.857 131.236  31.011  1.00  0.00           H  
ATOM   2248  N   ILE B 143     188.304 131.357  33.449  1.00  0.00           N  
ATOM   2249  CA  ILE B 143     188.352 131.799  34.836  1.00  0.00           C  
ATOM   2250  C   ILE B 143     187.286 132.826  35.152  1.00  0.00           C  
ATOM   2251  O   ILE B 143     187.188 133.852  34.480  1.00  0.00           O  
ATOM   2252  CB  ILE B 143     189.703 132.439  35.167  1.00  0.00           C  
ATOM   2253  CG1 ILE B 143     190.817 131.463  34.892  1.00  0.00           C  
ATOM   2254  CG2 ILE B 143     189.705 132.831  36.617  1.00  0.00           C  
ATOM   2255  CD1 ILE B 143     192.202 132.040  35.040  1.00  0.00           C  
ATOM   2256  H   ILE B 143     188.458 131.996  32.657  1.00  0.00           H  
ATOM   2257  HA  ILE B 143     188.196 130.941  35.488  1.00  0.00           H  
ATOM   2258  HB  ILE B 143     189.858 133.303  34.564  1.00  0.00           H  
ATOM   2259 1HG1 ILE B 143     190.698 130.614  35.534  1.00  0.00           H  
ATOM   2260 2HG1 ILE B 143     190.717 131.131  33.871  1.00  0.00           H  
ATOM   2261 1HG2 ILE B 143     190.625 133.277  36.858  1.00  0.00           H  
ATOM   2262 2HG2 ILE B 143     188.920 133.538  36.831  1.00  0.00           H  
ATOM   2263 3HG2 ILE B 143     189.559 131.932  37.216  1.00  0.00           H  
ATOM   2264 1HD1 ILE B 143     192.922 131.286  34.797  1.00  0.00           H  
ATOM   2265 2HD1 ILE B 143     192.315 132.881  34.362  1.00  0.00           H  
ATOM   2266 3HD1 ILE B 143     192.381 132.370  36.041  1.00  0.00           H  
ATOM   2267  N   GLU B 144     186.509 132.587  36.201  1.00  0.00           N  
ATOM   2268  CA  GLU B 144     185.534 133.592  36.625  1.00  0.00           C  
ATOM   2269  C   GLU B 144     185.919 134.187  37.978  1.00  0.00           C  
ATOM   2270  O   GLU B 144     186.078 133.473  38.977  1.00  0.00           O  
ATOM   2271  CB  GLU B 144     184.117 133.018  36.674  1.00  0.00           C  
ATOM   2272  CG  GLU B 144     183.039 134.037  37.047  1.00  0.00           C  
ATOM   2273  CD  GLU B 144     181.640 133.472  37.036  1.00  0.00           C  
ATOM   2274  OE1 GLU B 144     181.470 132.281  36.864  1.00  0.00           O  
ATOM   2275  OE2 GLU B 144     180.723 134.247  37.167  1.00  0.00           O  
ATOM   2276  H   GLU B 144     186.612 131.692  36.690  1.00  0.00           H  
ATOM   2277  HA  GLU B 144     185.531 134.404  35.901  1.00  0.00           H  
ATOM   2278 1HB  GLU B 144     183.867 132.610  35.695  1.00  0.00           H  
ATOM   2279 2HB  GLU B 144     184.072 132.220  37.383  1.00  0.00           H  
ATOM   2280 1HG  GLU B 144     183.243 134.426  38.047  1.00  0.00           H  
ATOM   2281 2HG  GLU B 144     183.096 134.875  36.346  1.00  0.00           H  
ATOM   2282  N   VAL B 145     186.051 135.511  38.023  1.00  0.00           N  
ATOM   2283  CA  VAL B 145     186.450 136.164  39.264  1.00  0.00           C  
ATOM   2284  C   VAL B 145     185.336 137.097  39.744  1.00  0.00           C  
ATOM   2285  O   VAL B 145     184.863 137.971  38.996  1.00  0.00           O  
ATOM   2286  CB  VAL B 145     187.739 136.997  39.070  1.00  0.00           C  
ATOM   2287  CG1 VAL B 145     188.149 137.652  40.414  1.00  0.00           C  
ATOM   2288  CG2 VAL B 145     188.864 136.139  38.488  1.00  0.00           C  
ATOM   2289  H   VAL B 145     185.895 136.051  37.166  1.00  0.00           H  
ATOM   2290  HA  VAL B 145     186.620 135.407  40.029  1.00  0.00           H  
ATOM   2291  HB  VAL B 145     187.520 137.803  38.374  1.00  0.00           H  
ATOM   2292 1HG1 VAL B 145     189.031 138.251  40.263  1.00  0.00           H  
ATOM   2293 2HG1 VAL B 145     187.348 138.283  40.801  1.00  0.00           H  
ATOM   2294 3HG1 VAL B 145     188.367 136.899  41.150  1.00  0.00           H  
ATOM   2295 1HG2 VAL B 145     189.748 136.753  38.339  1.00  0.00           H  
ATOM   2296 2HG2 VAL B 145     189.105 135.334  39.149  1.00  0.00           H  
ATOM   2297 3HG2 VAL B 145     188.541 135.733  37.535  1.00  0.00           H  
ATOM   2298  N   LYS B 146     184.907 136.911  40.989  1.00  0.00           N  
ATOM   2299  CA  LYS B 146     183.880 137.776  41.545  1.00  0.00           C  
ATOM   2300  C   LYS B 146     184.475 139.091  42.008  1.00  0.00           C  
ATOM   2301  O   LYS B 146     185.612 139.121  42.461  1.00  0.00           O  
ATOM   2302  CB  LYS B 146     183.193 137.107  42.734  1.00  0.00           C  
ATOM   2303  CG  LYS B 146     182.365 135.876  42.401  1.00  0.00           C  
ATOM   2304  CD  LYS B 146     181.558 135.436  43.623  1.00  0.00           C  
ATOM   2305  CE  LYS B 146     180.677 134.231  43.337  1.00  0.00           C  
ATOM   2306  NZ  LYS B 146     179.851 133.857  44.535  1.00  0.00           N  
ATOM   2307  H   LYS B 146     185.306 136.149  41.554  1.00  0.00           H  
ATOM   2308  HA  LYS B 146     183.151 137.990  40.773  1.00  0.00           H  
ATOM   2309 1HB  LYS B 146     183.950 136.805  43.459  1.00  0.00           H  
ATOM   2310 2HB  LYS B 146     182.541 137.829  43.226  1.00  0.00           H  
ATOM   2311 1HG  LYS B 146     181.695 136.086  41.577  1.00  0.00           H  
ATOM   2312 2HG  LYS B 146     183.035 135.064  42.107  1.00  0.00           H  
ATOM   2313 1HD  LYS B 146     182.225 135.194  44.441  1.00  0.00           H  
ATOM   2314 2HD  LYS B 146     180.918 136.258  43.942  1.00  0.00           H  
ATOM   2315 1HE  LYS B 146     180.012 134.462  42.505  1.00  0.00           H  
ATOM   2316 2HE  LYS B 146     181.304 133.384  43.064  1.00  0.00           H  
ATOM   2317 1HZ  LYS B 146     179.281 133.057  44.322  1.00  0.00           H  
ATOM   2318 2HZ  LYS B 146     180.484 133.624  45.336  1.00  0.00           H  
ATOM   2319 3HZ  LYS B 146     179.259 134.628  44.799  1.00  0.00           H  
ATOM   2320  N   ASN B 147     183.720 140.182  41.886  1.00  0.00           N  
ATOM   2321  CA  ASN B 147     184.108 141.463  42.473  1.00  0.00           C  
ATOM   2322  C   ASN B 147     185.540 141.880  42.131  1.00  0.00           C  
ATOM   2323  O   ASN B 147     186.263 142.363  43.000  1.00  0.00           O  
ATOM   2324  CB  ASN B 147     183.908 141.413  43.972  1.00  0.00           C  
ATOM   2325  CG  ASN B 147     182.472 141.246  44.344  1.00  0.00           C  
ATOM   2326  OD1 ASN B 147     181.572 141.784  43.684  1.00  0.00           O  
ATOM   2327  ND2 ASN B 147     182.228 140.506  45.398  1.00  0.00           N  
ATOM   2328  H   ASN B 147     182.820 140.111  41.433  1.00  0.00           H  
ATOM   2329  HA  ASN B 147     183.451 142.234  42.065  1.00  0.00           H  
ATOM   2330 1HB  ASN B 147     184.462 140.581  44.382  1.00  0.00           H  
ATOM   2331 2HB  ASN B 147     184.294 142.324  44.430  1.00  0.00           H  
ATOM   2332 1HD2 ASN B 147     181.284 140.359  45.700  1.00  0.00           H  
ATOM   2333 2HD2 ASN B 147     182.985 140.095  45.907  1.00  0.00           H  
ATOM   2334  N   LEU B 148     185.940 141.723  40.875  1.00  0.00           N  
ATOM   2335  CA  LEU B 148     187.302 142.067  40.477  1.00  0.00           C  
ATOM   2336  C   LEU B 148     187.496 143.533  40.106  1.00  0.00           C  
ATOM   2337  O   LEU B 148     186.829 144.058  39.211  1.00  0.00           O  
ATOM   2338  CB  LEU B 148     187.719 141.160  39.305  1.00  0.00           C  
ATOM   2339  CG  LEU B 148     189.124 141.374  38.676  1.00  0.00           C  
ATOM   2340  CD1 LEU B 148     190.227 141.137  39.667  1.00  0.00           C  
ATOM   2341  CD2 LEU B 148     189.279 140.400  37.545  1.00  0.00           C  
ATOM   2342  H   LEU B 148     185.295 141.330  40.208  1.00  0.00           H  
ATOM   2343  HA  LEU B 148     187.954 141.849  41.326  1.00  0.00           H  
ATOM   2344 1HB  LEU B 148     187.647 140.149  39.626  1.00  0.00           H  
ATOM   2345 2HB  LEU B 148     186.994 141.301  38.508  1.00  0.00           H  
ATOM   2346  HG  LEU B 148     189.209 142.391  38.316  1.00  0.00           H  
ATOM   2347 1HD1 LEU B 148     191.184 141.287  39.186  1.00  0.00           H  
ATOM   2348 2HD1 LEU B 148     190.132 141.841  40.474  1.00  0.00           H  
ATOM   2349 3HD1 LEU B 148     190.188 140.141  40.059  1.00  0.00           H  
ATOM   2350 1HD2 LEU B 148     190.217 140.523  37.097  1.00  0.00           H  
ATOM   2351 2HD2 LEU B 148     189.199 139.389  37.919  1.00  0.00           H  
ATOM   2352 3HD2 LEU B 148     188.521 140.581  36.829  1.00  0.00           H  
ATOM   2353  N   HIS B 149     188.412 144.191  40.824  1.00  0.00           N  
ATOM   2354  CA  HIS B 149     188.776 145.589  40.613  1.00  0.00           C  
ATOM   2355  C   HIS B 149     189.500 145.743  39.278  1.00  0.00           C  
ATOM   2356  O   HIS B 149     190.265 144.857  38.891  1.00  0.00           O  
ATOM   2357  CB  HIS B 149     189.658 146.097  41.748  1.00  0.00           C  
ATOM   2358  CG  HIS B 149     189.858 147.584  41.760  1.00  0.00           C  
ATOM   2359  ND1 HIS B 149     190.746 148.241  40.919  1.00  0.00           N  
ATOM   2360  CD2 HIS B 149     189.277 148.542  42.518  1.00  0.00           C  
ATOM   2361  CE1 HIS B 149     190.688 149.545  41.166  1.00  0.00           C  
ATOM   2362  NE2 HIS B 149     189.807 149.747  42.130  1.00  0.00           N  
ATOM   2363  H   HIS B 149     188.900 143.689  41.583  1.00  0.00           H  
ATOM   2364  HA  HIS B 149     187.875 146.202  40.582  1.00  0.00           H  
ATOM   2365 1HB  HIS B 149     189.234 145.789  42.707  1.00  0.00           H  
ATOM   2366 2HB  HIS B 149     190.617 145.627  41.660  1.00  0.00           H  
ATOM   2367  HD2 HIS B 149     188.525 148.387  43.293  1.00  0.00           H  
ATOM   2368  HE1 HIS B 149     191.270 150.319  40.663  1.00  0.00           H  
ATOM   2369  HE2 HIS B 149     189.558 150.645  42.527  1.00  0.00           H  
ATOM   2370  N   GLU B 150     189.257 146.841  38.562  1.00  0.00           N  
ATOM   2371  CA  GLU B 150     189.915 147.089  37.279  1.00  0.00           C  
ATOM   2372  C   GLU B 150     191.443 147.016  37.313  1.00  0.00           C  
ATOM   2373  O   GLU B 150     192.063 146.543  36.356  1.00  0.00           O  
ATOM   2374  CB  GLU B 150     189.526 148.463  36.737  1.00  0.00           C  
ATOM   2375  CG  GLU B 150     190.157 148.794  35.377  1.00  0.00           C  
ATOM   2376  CD  GLU B 150     189.713 150.108  34.820  1.00  0.00           C  
ATOM   2377  OE1 GLU B 150     188.898 150.752  35.436  1.00  0.00           O  
ATOM   2378  OE2 GLU B 150     190.214 150.485  33.775  1.00  0.00           O  
ATOM   2379  H   GLU B 150     188.599 147.526  38.912  1.00  0.00           H  
ATOM   2380  HA  GLU B 150     189.557 146.337  36.579  1.00  0.00           H  
ATOM   2381 1HB  GLU B 150     188.444 148.519  36.629  1.00  0.00           H  
ATOM   2382 2HB  GLU B 150     189.828 149.234  37.448  1.00  0.00           H  
ATOM   2383 1HG  GLU B 150     191.240 148.831  35.481  1.00  0.00           H  
ATOM   2384 2HG  GLU B 150     189.918 147.999  34.671  1.00  0.00           H  
ATOM   2385  N   LYS B 151     192.076 147.522  38.370  1.00  0.00           N  
ATOM   2386  CA  LYS B 151     193.535 147.501  38.398  1.00  0.00           C  
ATOM   2387  C   LYS B 151     194.034 146.073  38.326  1.00  0.00           C  
ATOM   2388  O   LYS B 151     194.908 145.732  37.516  1.00  0.00           O  
ATOM   2389  CB  LYS B 151     194.069 148.186  39.657  1.00  0.00           C  
ATOM   2390  CG  LYS B 151     195.588 148.213  39.762  1.00  0.00           C  
ATOM   2391  CD  LYS B 151     196.043 148.964  41.004  1.00  0.00           C  
ATOM   2392  CE  LYS B 151     197.560 148.977  41.120  1.00  0.00           C  
ATOM   2393  NZ  LYS B 151     198.021 149.745  42.308  1.00  0.00           N  
ATOM   2394  H   LYS B 151     191.544 147.893  39.159  1.00  0.00           H  
ATOM   2395  HA  LYS B 151     193.909 148.038  37.527  1.00  0.00           H  
ATOM   2396 1HB  LYS B 151     193.713 149.216  39.690  1.00  0.00           H  
ATOM   2397 2HB  LYS B 151     193.682 147.677  40.540  1.00  0.00           H  
ATOM   2398 1HG  LYS B 151     195.969 147.192  39.806  1.00  0.00           H  
ATOM   2399 2HG  LYS B 151     196.005 148.699  38.880  1.00  0.00           H  
ATOM   2400 1HD  LYS B 151     195.682 149.993  40.960  1.00  0.00           H  
ATOM   2401 2HD  LYS B 151     195.625 148.488  41.891  1.00  0.00           H  
ATOM   2402 1HE  LYS B 151     197.927 147.955  41.198  1.00  0.00           H  
ATOM   2403 2HE  LYS B 151     197.990 149.426  40.224  1.00  0.00           H  
ATOM   2404 1HZ  LYS B 151     199.031 149.730  42.349  1.00  0.00           H  
ATOM   2405 2HZ  LYS B 151     197.702 150.701  42.237  1.00  0.00           H  
ATOM   2406 3HZ  LYS B 151     197.645 149.326  43.147  1.00  0.00           H  
ATOM   2407  N   TRP B 152     193.437 145.234  39.157  1.00  0.00           N  
ATOM   2408  CA  TRP B 152     193.831 143.858  39.265  1.00  0.00           C  
ATOM   2409  C   TRP B 152     193.408 143.070  38.030  1.00  0.00           C  
ATOM   2410  O   TRP B 152     194.119 142.151  37.620  1.00  0.00           O  
ATOM   2411  CB  TRP B 152     193.220 143.232  40.520  1.00  0.00           C  
ATOM   2412  CG  TRP B 152     193.851 143.708  41.793  1.00  0.00           C  
ATOM   2413  CD1 TRP B 152     193.262 144.465  42.761  1.00  0.00           C  
ATOM   2414  CD2 TRP B 152     195.203 143.459  42.247  1.00  0.00           C  
ATOM   2415  NE1 TRP B 152     194.150 144.705  43.780  1.00  0.00           N  
ATOM   2416  CE2 TRP B 152     195.342 144.095  43.483  1.00  0.00           C  
ATOM   2417  CE3 TRP B 152     196.290 142.756  41.712  1.00  0.00           C  
ATOM   2418  CZ2 TRP B 152     196.528 144.055  44.200  1.00  0.00           C  
ATOM   2419  CZ3 TRP B 152     197.478 142.715  42.430  1.00  0.00           C  
ATOM   2420  CH2 TRP B 152     197.593 143.347  43.643  1.00  0.00           C  
ATOM   2421  H   TRP B 152     192.712 145.594  39.763  1.00  0.00           H  
ATOM   2422  HA  TRP B 152     194.910 143.820  39.330  1.00  0.00           H  
ATOM   2423 1HB  TRP B 152     192.155 143.460  40.558  1.00  0.00           H  
ATOM   2424 2HB  TRP B 152     193.321 142.148  40.472  1.00  0.00           H  
ATOM   2425  HD1 TRP B 152     192.236 144.828  42.730  1.00  0.00           H  
ATOM   2426  HE1 TRP B 152     193.958 145.243  44.613  1.00  0.00           H  
ATOM   2427  HE3 TRP B 152     196.203 142.250  40.751  1.00  0.00           H  
ATOM   2428  HZ2 TRP B 152     196.639 144.551  45.164  1.00  0.00           H  
ATOM   2429  HZ3 TRP B 152     198.320 142.167  42.006  1.00  0.00           H  
ATOM   2430  HH2 TRP B 152     198.541 143.295  44.180  1.00  0.00           H  
ATOM   2431  N   LYS B 153     192.295 143.467  37.399  1.00  0.00           N  
ATOM   2432  CA  LYS B 153     191.853 142.851  36.157  1.00  0.00           C  
ATOM   2433  C   LYS B 153     192.925 143.021  35.114  1.00  0.00           C  
ATOM   2434  O   LYS B 153     193.324 142.047  34.480  1.00  0.00           O  
ATOM   2435  CB  LYS B 153     190.548 143.486  35.661  1.00  0.00           C  
ATOM   2436  CG  LYS B 153     189.941 142.928  34.356  1.00  0.00           C  
ATOM   2437  CD  LYS B 153     188.607 143.657  34.075  1.00  0.00           C  
ATOM   2438  CE  LYS B 153     187.869 143.175  32.810  1.00  0.00           C  
ATOM   2439  NZ  LYS B 153     188.498 143.653  31.518  1.00  0.00           N  
ATOM   2440  H   LYS B 153     191.706 144.174  37.843  1.00  0.00           H  
ATOM   2441  HA  LYS B 153     191.727 141.790  36.314  1.00  0.00           H  
ATOM   2442 1HB  LYS B 153     189.797 143.438  36.434  1.00  0.00           H  
ATOM   2443 2HB  LYS B 153     190.731 144.537  35.474  1.00  0.00           H  
ATOM   2444 1HG  LYS B 153     190.636 143.089  33.525  1.00  0.00           H  
ATOM   2445 2HG  LYS B 153     189.765 141.860  34.458  1.00  0.00           H  
ATOM   2446 1HD  LYS B 153     187.945 143.522  34.931  1.00  0.00           H  
ATOM   2447 2HD  LYS B 153     188.809 144.724  33.971  1.00  0.00           H  
ATOM   2448 1HE  LYS B 153     187.850 142.098  32.798  1.00  0.00           H  
ATOM   2449 2HE  LYS B 153     186.847 143.547  32.857  1.00  0.00           H  
ATOM   2450 1HZ  LYS B 153     187.954 143.314  30.744  1.00  0.00           H  
ATOM   2451 2HZ  LYS B 153     188.512 144.659  31.495  1.00  0.00           H  
ATOM   2452 3HZ  LYS B 153     189.460 143.307  31.397  1.00  0.00           H  
ATOM   2453  N   ARG B 154     193.413 144.255  34.958  1.00  0.00           N  
ATOM   2454  CA  ARG B 154     194.431 144.535  33.966  1.00  0.00           C  
ATOM   2455  C   ARG B 154     195.720 143.759  34.255  1.00  0.00           C  
ATOM   2456  O   ARG B 154     196.334 143.234  33.324  1.00  0.00           O  
ATOM   2457  CB  ARG B 154     194.679 146.033  33.898  1.00  0.00           C  
ATOM   2458  CG  ARG B 154     193.522 146.811  33.249  1.00  0.00           C  
ATOM   2459  CD  ARG B 154     193.769 148.280  33.186  1.00  0.00           C  
ATOM   2460  NE  ARG B 154     192.624 149.012  32.605  1.00  0.00           N  
ATOM   2461  CZ  ARG B 154     192.378 149.192  31.295  1.00  0.00           C  
ATOM   2462  NH1 ARG B 154     193.177 148.705  30.355  1.00  0.00           N  
ATOM   2463  NH2 ARG B 154     191.303 149.877  30.978  1.00  0.00           N  
ATOM   2464  H   ARG B 154     193.009 145.022  35.509  1.00  0.00           H  
ATOM   2465  HA  ARG B 154     194.049 144.217  32.993  1.00  0.00           H  
ATOM   2466 1HB  ARG B 154     194.814 146.422  34.909  1.00  0.00           H  
ATOM   2467 2HB  ARG B 154     195.591 146.233  33.338  1.00  0.00           H  
ATOM   2468 1HG  ARG B 154     193.367 146.437  32.238  1.00  0.00           H  
ATOM   2469 2HG  ARG B 154     192.611 146.650  33.828  1.00  0.00           H  
ATOM   2470 1HD  ARG B 154     193.915 148.646  34.205  1.00  0.00           H  
ATOM   2471 2HD  ARG B 154     194.658 148.490  32.599  1.00  0.00           H  
ATOM   2472  HE  ARG B 154     191.928 149.439  33.242  1.00  0.00           H  
ATOM   2473 1HH1 ARG B 154     193.999 148.178  30.607  1.00  0.00           H  
ATOM   2474 2HH1 ARG B 154     192.964 148.860  29.379  1.00  0.00           H  
ATOM   2475 1HH2 ARG B 154     190.714 150.233  31.750  1.00  0.00           H  
ATOM   2476 2HH2 ARG B 154     191.060 150.049  30.016  1.00  0.00           H  
ATOM   2477  N   LEU B 155     196.103 143.638  35.535  1.00  0.00           N  
ATOM   2478  CA  LEU B 155     197.295 142.862  35.886  1.00  0.00           C  
ATOM   2479  C   LEU B 155     197.109 141.385  35.534  1.00  0.00           C  
ATOM   2480  O   LEU B 155     198.038 140.748  35.016  1.00  0.00           O  
ATOM   2481  CB  LEU B 155     197.601 143.004  37.382  1.00  0.00           C  
ATOM   2482  CG  LEU B 155     198.091 144.387  37.832  1.00  0.00           C  
ATOM   2483  CD1 LEU B 155     198.064 144.465  39.352  1.00  0.00           C  
ATOM   2484  CD2 LEU B 155     199.494 144.627  37.296  1.00  0.00           C  
ATOM   2485  H   LEU B 155     195.587 144.156  36.255  1.00  0.00           H  
ATOM   2486  HA  LEU B 155     198.129 143.237  35.303  1.00  0.00           H  
ATOM   2487 1HB  LEU B 155     196.698 142.774  37.945  1.00  0.00           H  
ATOM   2488 2HB  LEU B 155     198.367 142.277  37.651  1.00  0.00           H  
ATOM   2489  HG  LEU B 155     197.419 145.154  37.447  1.00  0.00           H  
ATOM   2490 1HD1 LEU B 155     198.412 145.447  39.672  1.00  0.00           H  
ATOM   2491 2HD1 LEU B 155     197.046 144.309  39.707  1.00  0.00           H  
ATOM   2492 3HD1 LEU B 155     198.716 143.697  39.767  1.00  0.00           H  
ATOM   2493 1HD2 LEU B 155     199.842 145.610  37.616  1.00  0.00           H  
ATOM   2494 2HD2 LEU B 155     200.167 143.861  37.682  1.00  0.00           H  
ATOM   2495 3HD2 LEU B 155     199.481 144.583  36.207  1.00  0.00           H  
ATOM   2496  N   ILE B 156     195.897 140.850  35.744  1.00  0.00           N  
ATOM   2497  CA  ILE B 156     195.622 139.465  35.376  1.00  0.00           C  
ATOM   2498  C   ILE B 156     195.689 139.313  33.862  1.00  0.00           C  
ATOM   2499  O   ILE B 156     196.288 138.350  33.374  1.00  0.00           O  
ATOM   2500  CB  ILE B 156     194.249 138.944  35.892  1.00  0.00           C  
ATOM   2501  CG1 ILE B 156     194.253 138.832  37.436  1.00  0.00           C  
ATOM   2502  CG2 ILE B 156     193.950 137.585  35.242  1.00  0.00           C  
ATOM   2503  CD1 ILE B 156     192.875 138.603  38.071  1.00  0.00           C  
ATOM   2504  H   ILE B 156     195.190 141.406  36.231  1.00  0.00           H  
ATOM   2505  HA  ILE B 156     196.393 138.837  35.810  1.00  0.00           H  
ATOM   2506  HB  ILE B 156     193.465 139.654  35.628  1.00  0.00           H  
ATOM   2507 1HG1 ILE B 156     194.907 138.020  37.725  1.00  0.00           H  
ATOM   2508 2HG1 ILE B 156     194.651 139.754  37.838  1.00  0.00           H  
ATOM   2509 1HG2 ILE B 156     193.003 137.196  35.576  1.00  0.00           H  
ATOM   2510 2HG2 ILE B 156     193.904 137.703  34.182  1.00  0.00           H  
ATOM   2511 3HG2 ILE B 156     194.737 136.882  35.486  1.00  0.00           H  
ATOM   2512 1HD1 ILE B 156     192.978 138.556  39.154  1.00  0.00           H  
ATOM   2513 2HD1 ILE B 156     192.222 139.430  37.809  1.00  0.00           H  
ATOM   2514 3HD1 ILE B 156     192.439 137.679  37.719  1.00  0.00           H  
ATOM   2515  N   GLU B 157     195.080 140.241  33.113  1.00  0.00           N  
ATOM   2516  CA  GLU B 157     195.104 140.155  31.659  1.00  0.00           C  
ATOM   2517  C   GLU B 157     196.526 140.214  31.118  1.00  0.00           C  
ATOM   2518  O   GLU B 157     196.870 139.433  30.227  1.00  0.00           O  
ATOM   2519  CB  GLU B 157     194.301 141.308  31.050  1.00  0.00           C  
ATOM   2520  CG  GLU B 157     192.817 141.217  31.268  1.00  0.00           C  
ATOM   2521  CD  GLU B 157     192.059 142.410  30.794  1.00  0.00           C  
ATOM   2522  OE1 GLU B 157     192.673 143.359  30.377  1.00  0.00           O  
ATOM   2523  OE2 GLU B 157     190.846 142.368  30.849  1.00  0.00           O  
ATOM   2524  H   GLU B 157     194.566 141.000  33.568  1.00  0.00           H  
ATOM   2525  HA  GLU B 157     194.657 139.208  31.363  1.00  0.00           H  
ATOM   2526 1HB  GLU B 157     194.639 142.247  31.491  1.00  0.00           H  
ATOM   2527 2HB  GLU B 157     194.489 141.361  29.980  1.00  0.00           H  
ATOM   2528 1HG  GLU B 157     192.430 140.323  30.779  1.00  0.00           H  
ATOM   2529 2HG  GLU B 157     192.655 141.123  32.319  1.00  0.00           H  
ATOM   2530  N   MET B 158     197.370 141.090  31.679  1.00  0.00           N  
ATOM   2531  CA  MET B 158     198.771 141.159  31.285  1.00  0.00           C  
ATOM   2532  C   MET B 158     199.500 139.855  31.558  1.00  0.00           C  
ATOM   2533  O   MET B 158     200.284 139.397  30.733  1.00  0.00           O  
ATOM   2534  CB  MET B 158     199.466 142.283  32.018  1.00  0.00           C  
ATOM   2535  CG  MET B 158     199.102 143.703  31.629  1.00  0.00           C  
ATOM   2536  SD  MET B 158     199.841 144.919  32.771  1.00  0.00           S  
ATOM   2537  CE  MET B 158     201.601 144.832  32.395  1.00  0.00           C  
ATOM   2538  H   MET B 158     197.006 141.758  32.367  1.00  0.00           H  
ATOM   2539  HA  MET B 158     198.818 141.348  30.209  1.00  0.00           H  
ATOM   2540 1HB  MET B 158     199.143 142.201  33.038  1.00  0.00           H  
ATOM   2541 2HB  MET B 158     200.535 142.144  31.988  1.00  0.00           H  
ATOM   2542 1HG  MET B 158     199.463 143.909  30.622  1.00  0.00           H  
ATOM   2543 2HG  MET B 158     198.024 143.830  31.633  1.00  0.00           H  
ATOM   2544 1HE  MET B 158     202.136 145.512  33.047  1.00  0.00           H  
ATOM   2545 2HE  MET B 158     201.972 143.841  32.544  1.00  0.00           H  
ATOM   2546 3HE  MET B 158     201.772 145.124  31.357  1.00  0.00           H  
ATOM   2547  N   LEU B 159     199.231 139.233  32.709  1.00  0.00           N  
ATOM   2548  CA  LEU B 159     199.907 137.985  33.023  1.00  0.00           C  
ATOM   2549  C   LEU B 159     199.450 136.899  32.055  1.00  0.00           C  
ATOM   2550  O   LEU B 159     200.296 136.174  31.513  1.00  0.00           O  
ATOM   2551  CB  LEU B 159     199.676 137.610  34.503  1.00  0.00           C  
ATOM   2552  CG  LEU B 159     200.480 136.375  35.128  1.00  0.00           C  
ATOM   2553  CD1 LEU B 159     199.763 135.079  34.814  1.00  0.00           C  
ATOM   2554  CD2 LEU B 159     201.946 136.323  34.611  1.00  0.00           C  
ATOM   2555  H   LEU B 159     198.614 139.675  33.398  1.00  0.00           H  
ATOM   2556  HA  LEU B 159     200.968 138.136  32.878  1.00  0.00           H  
ATOM   2557 1HB  LEU B 159     199.903 138.485  35.109  1.00  0.00           H  
ATOM   2558 2HB  LEU B 159     198.610 137.401  34.625  1.00  0.00           H  
ATOM   2559  HG  LEU B 159     200.507 136.498  36.197  1.00  0.00           H  
ATOM   2560 1HD1 LEU B 159     200.300 134.246  35.279  1.00  0.00           H  
ATOM   2561 2HD1 LEU B 159     198.753 135.135  35.208  1.00  0.00           H  
ATOM   2562 3HD1 LEU B 159     199.709 134.913  33.772  1.00  0.00           H  
ATOM   2563 1HD2 LEU B 159     202.463 135.484  35.080  1.00  0.00           H  
ATOM   2564 2HD2 LEU B 159     201.964 136.184  33.538  1.00  0.00           H  
ATOM   2565 3HD2 LEU B 159     202.458 137.248  34.865  1.00  0.00           H  
ATOM   2566  N   ILE B 160     198.139 136.775  31.818  1.00  0.00           N  
ATOM   2567  CA  ILE B 160     197.629 135.757  30.907  1.00  0.00           C  
ATOM   2568  C   ILE B 160     198.237 135.929  29.523  1.00  0.00           C  
ATOM   2569  O   ILE B 160     198.679 134.949  28.909  1.00  0.00           O  
ATOM   2570  CB  ILE B 160     196.094 135.818  30.809  1.00  0.00           C  
ATOM   2571  CG1 ILE B 160     195.457 135.388  32.133  1.00  0.00           C  
ATOM   2572  CG2 ILE B 160     195.599 134.943  29.667  1.00  0.00           C  
ATOM   2573  CD1 ILE B 160     193.984 135.710  32.235  1.00  0.00           C  
ATOM   2574  H   ILE B 160     197.478 137.392  32.308  1.00  0.00           H  
ATOM   2575  HA  ILE B 160     197.914 134.782  31.285  1.00  0.00           H  
ATOM   2576  HB  ILE B 160     195.782 136.846  30.628  1.00  0.00           H  
ATOM   2577 1HG1 ILE B 160     195.582 134.313  32.264  1.00  0.00           H  
ATOM   2578 2HG1 ILE B 160     195.970 135.879  32.960  1.00  0.00           H  
ATOM   2579 1HG2 ILE B 160     194.512 134.997  29.613  1.00  0.00           H  
ATOM   2580 2HG2 ILE B 160     196.027 135.293  28.729  1.00  0.00           H  
ATOM   2581 3HG2 ILE B 160     195.902 133.911  29.842  1.00  0.00           H  
ATOM   2582 1HD1 ILE B 160     193.604 135.375  33.201  1.00  0.00           H  
ATOM   2583 2HD1 ILE B 160     193.839 136.786  32.141  1.00  0.00           H  
ATOM   2584 3HD1 ILE B 160     193.444 135.200  31.438  1.00  0.00           H  
ATOM   2585  N   GLU B 161     198.237 137.162  29.005  1.00  0.00           N  
ATOM   2586  CA  GLU B 161     198.829 137.420  27.708  1.00  0.00           C  
ATOM   2587  C   GLU B 161     200.306 137.083  27.691  1.00  0.00           C  
ATOM   2588  O   GLU B 161     200.770 136.402  26.772  1.00  0.00           O  
ATOM   2589  CB  GLU B 161     198.627 138.885  27.316  1.00  0.00           C  
ATOM   2590  CG  GLU B 161     199.213 139.260  25.962  1.00  0.00           C  
ATOM   2591  CD  GLU B 161     198.936 140.688  25.580  1.00  0.00           C  
ATOM   2592  OE1 GLU B 161     198.267 141.363  26.325  1.00  0.00           O  
ATOM   2593  OE2 GLU B 161     199.394 141.103  24.542  1.00  0.00           O  
ATOM   2594  H   GLU B 161     197.815 137.936  29.524  1.00  0.00           H  
ATOM   2595  HA  GLU B 161     198.338 136.793  26.973  1.00  0.00           H  
ATOM   2596 1HB  GLU B 161     197.561 139.113  27.294  1.00  0.00           H  
ATOM   2597 2HB  GLU B 161     199.084 139.529  28.068  1.00  0.00           H  
ATOM   2598 1HG  GLU B 161     200.292 139.107  25.990  1.00  0.00           H  
ATOM   2599 2HG  GLU B 161     198.799 138.599  25.203  1.00  0.00           H  
ATOM   2600  N   ALA B 162     201.056 137.538  28.699  1.00  0.00           N  
ATOM   2601  CA  ALA B 162     202.485 137.303  28.720  1.00  0.00           C  
ATOM   2602  C   ALA B 162     202.789 135.800  28.746  1.00  0.00           C  
ATOM   2603  O   ALA B 162     203.702 135.341  28.057  1.00  0.00           O  
ATOM   2604  CB  ALA B 162     203.097 138.013  29.913  1.00  0.00           C  
ATOM   2605  H   ALA B 162     200.637 138.103  29.443  1.00  0.00           H  
ATOM   2606  HA  ALA B 162     202.902 137.728  27.808  1.00  0.00           H  
ATOM   2607 1HB  ALA B 162     204.167 137.910  29.898  1.00  0.00           H  
ATOM   2608 2HB  ALA B 162     202.854 139.047  29.858  1.00  0.00           H  
ATOM   2609 3HB  ALA B 162     202.684 137.598  30.832  1.00  0.00           H  
ATOM   2610  N   CYS B 163     201.982 135.024  29.490  1.00  0.00           N  
ATOM   2611  CA  CYS B 163     202.199 133.584  29.601  1.00  0.00           C  
ATOM   2612  C   CYS B 163     202.043 132.900  28.252  1.00  0.00           C  
ATOM   2613  O   CYS B 163     202.886 132.080  27.868  1.00  0.00           O  
ATOM   2614  CB  CYS B 163     201.189 132.943  30.553  1.00  0.00           C  
ATOM   2615  SG  CYS B 163     201.409 133.360  32.252  1.00  0.00           S  
ATOM   2616  H   CYS B 163     201.249 135.469  30.045  1.00  0.00           H  
ATOM   2617  HA  CYS B 163     203.206 133.411  29.972  1.00  0.00           H  
ATOM   2618 1HB  CYS B 163     200.185 133.245  30.267  1.00  0.00           H  
ATOM   2619 2HB  CYS B 163     201.242 131.859  30.464  1.00  0.00           H  
ATOM   2620  HG  CYS B 163     201.006 134.650  32.113  1.00  0.00           H  
ATOM   2621  N   ARG B 164     200.982 133.253  27.514  1.00  0.00           N  
ATOM   2622  CA  ARG B 164     200.710 132.599  26.241  1.00  0.00           C  
ATOM   2623  C   ARG B 164     201.673 133.081  25.165  1.00  0.00           C  
ATOM   2624  O   ARG B 164     202.022 132.330  24.244  1.00  0.00           O  
ATOM   2625  CB  ARG B 164     199.280 132.858  25.800  1.00  0.00           C  
ATOM   2626  CG  ARG B 164     198.207 132.159  26.631  1.00  0.00           C  
ATOM   2627  CD  ARG B 164     196.887 132.218  25.962  1.00  0.00           C  
ATOM   2628  NE  ARG B 164     196.343 133.573  25.971  1.00  0.00           N  
ATOM   2629  CZ  ARG B 164     195.233 133.983  25.311  1.00  0.00           C  
ATOM   2630  NH1 ARG B 164     194.544 133.141  24.567  1.00  0.00           N  
ATOM   2631  NH2 ARG B 164     194.829 135.240  25.411  1.00  0.00           N  
ATOM   2632  H   ARG B 164     200.328 133.953  27.885  1.00  0.00           H  
ATOM   2633  HA  ARG B 164     200.841 131.524  26.372  1.00  0.00           H  
ATOM   2634 1HB  ARG B 164     199.088 133.933  25.851  1.00  0.00           H  
ATOM   2635 2HB  ARG B 164     199.157 132.554  24.763  1.00  0.00           H  
ATOM   2636 1HG  ARG B 164     198.474 131.109  26.770  1.00  0.00           H  
ATOM   2637 2HG  ARG B 164     198.120 132.645  27.603  1.00  0.00           H  
ATOM   2638 1HD  ARG B 164     196.997 131.892  24.930  1.00  0.00           H  
ATOM   2639 2HD  ARG B 164     196.191 131.560  26.479  1.00  0.00           H  
ATOM   2640  HE  ARG B 164     196.851 134.264  26.518  1.00  0.00           H  
ATOM   2641 1HH1 ARG B 164     194.838 132.179  24.477  1.00  0.00           H  
ATOM   2642 2HH1 ARG B 164     193.717 133.462  24.077  1.00  0.00           H  
ATOM   2643 1HH2 ARG B 164     195.338 135.893  25.992  1.00  0.00           H  
ATOM   2644 2HH2 ARG B 164     194.001 135.547  24.921  1.00  0.00           H  
ATOM   2645  N   ARG B 165     202.125 134.327  25.289  1.00  0.00           N  
ATOM   2646  CA  ARG B 165     203.148 134.828  24.402  1.00  0.00           C  
ATOM   2647  C   ARG B 165     204.473 134.081  24.602  1.00  0.00           C  
ATOM   2648  O   ARG B 165     205.172 133.820  23.623  1.00  0.00           O  
ATOM   2649  CB  ARG B 165     203.306 136.326  24.558  1.00  0.00           C  
ATOM   2650  CG  ARG B 165     202.208 137.159  23.918  1.00  0.00           C  
ATOM   2651  CD  ARG B 165     202.544 138.590  23.972  1.00  0.00           C  
ATOM   2652  NE  ARG B 165     201.507 139.455  23.379  1.00  0.00           N  
ATOM   2653  CZ  ARG B 165     201.339 139.726  22.072  1.00  0.00           C  
ATOM   2654  NH1 ARG B 165     202.127 139.215  21.146  1.00  0.00           N  
ATOM   2655  NH2 ARG B 165     200.350 140.525  21.750  1.00  0.00           N  
ATOM   2656  H   ARG B 165     201.708 134.948  25.989  1.00  0.00           H  
ATOM   2657  HA  ARG B 165     202.813 134.652  23.381  1.00  0.00           H  
ATOM   2658 1HB  ARG B 165     203.316 136.572  25.617  1.00  0.00           H  
ATOM   2659 2HB  ARG B 165     204.239 136.641  24.135  1.00  0.00           H  
ATOM   2660 1HG  ARG B 165     202.092 136.863  22.877  1.00  0.00           H  
ATOM   2661 2HG  ARG B 165     201.269 137.005  24.443  1.00  0.00           H  
ATOM   2662 1HD  ARG B 165     202.662 138.865  25.010  1.00  0.00           H  
ATOM   2663 2HD  ARG B 165     203.477 138.755  23.458  1.00  0.00           H  
ATOM   2664  HE  ARG B 165     200.829 139.919  24.002  1.00  0.00           H  
ATOM   2665 1HH1 ARG B 165     202.877 138.604  21.413  1.00  0.00           H  
ATOM   2666 2HH1 ARG B 165     201.979 139.441  20.173  1.00  0.00           H  
ATOM   2667 1HH2 ARG B 165     199.769 140.902  22.517  1.00  0.00           H  
ATOM   2668 2HH2 ARG B 165     200.168 140.769  20.789  1.00  0.00           H  
ATOM   2669  N   ALA B 166     204.817 133.739  25.862  1.00  0.00           N  
ATOM   2670  CA  ALA B 166     206.004 132.932  26.155  1.00  0.00           C  
ATOM   2671  C   ALA B 166     205.845 131.510  25.608  1.00  0.00           C  
ATOM   2672  O   ALA B 166     206.807 130.909  25.132  1.00  0.00           O  
ATOM   2673  CB  ALA B 166     206.258 132.864  27.647  1.00  0.00           C  
ATOM   2674  H   ALA B 166     204.253 134.099  26.634  1.00  0.00           H  
ATOM   2675  HA  ALA B 166     206.856 133.397  25.669  1.00  0.00           H  
ATOM   2676 1HB  ALA B 166     207.149 132.280  27.831  1.00  0.00           H  
ATOM   2677 2HB  ALA B 166     206.395 133.854  28.030  1.00  0.00           H  
ATOM   2678 3HB  ALA B 166     205.406 132.397  28.139  1.00  0.00           H  
ATOM   2679  N   GLN B 167     204.618 130.974  25.694  1.00  0.00           N  
ATOM   2680  CA  GLN B 167     204.282 129.643  25.184  1.00  0.00           C  
ATOM   2681  C   GLN B 167     204.549 129.532  23.683  1.00  0.00           C  
ATOM   2682  O   GLN B 167     205.063 128.519  23.204  1.00  0.00           O  
ATOM   2683  CB  GLN B 167     202.801 129.340  25.453  1.00  0.00           C  
ATOM   2684  CG  GLN B 167     202.324 127.964  25.033  1.00  0.00           C  
ATOM   2685  CD  GLN B 167     200.820 127.780  25.288  1.00  0.00           C  
ATOM   2686  OE1 GLN B 167     200.330 127.800  26.434  1.00  0.00           O  
ATOM   2687  NE2 GLN B 167     200.077 127.646  24.197  1.00  0.00           N  
ATOM   2688  H   GLN B 167     203.901 131.505  26.195  1.00  0.00           H  
ATOM   2689  HA  GLN B 167     204.901 128.913  25.700  1.00  0.00           H  
ATOM   2690 1HB  GLN B 167     202.597 129.479  26.512  1.00  0.00           H  
ATOM   2691 2HB  GLN B 167     202.192 130.054  24.917  1.00  0.00           H  
ATOM   2692 1HG  GLN B 167     202.506 127.830  23.967  1.00  0.00           H  
ATOM   2693 2HG  GLN B 167     202.868 127.210  25.603  1.00  0.00           H  
ATOM   2694 1HE2 GLN B 167     199.055 127.579  24.238  1.00  0.00           H  
ATOM   2695 2HE2 GLN B 167     200.507 127.654  23.295  1.00  0.00           H  
ATOM   2696  N   ASP B 168     204.172 130.579  22.954  1.00  0.00           N  
ATOM   2697  CA  ASP B 168     204.366 130.708  21.516  1.00  0.00           C  
ATOM   2698  C   ASP B 168     205.860 130.916  21.182  1.00  0.00           C  
ATOM   2699  O   ASP B 168     206.452 131.874  21.659  1.00  0.00           O  
ATOM   2700  CB  ASP B 168     203.527 131.881  20.989  1.00  0.00           C  
ATOM   2701  CG  ASP B 168     203.563 132.071  19.462  1.00  0.00           C  
ATOM   2702  OD1 ASP B 168     204.494 131.603  18.825  1.00  0.00           O  
ATOM   2703  OD2 ASP B 168     202.650 132.668  18.939  1.00  0.00           O  
ATOM   2704  H   ASP B 168     203.665 131.326  23.442  1.00  0.00           H  
ATOM   2705  HA  ASP B 168     203.982 129.805  21.067  1.00  0.00           H  
ATOM   2706 1HB  ASP B 168     202.489 131.751  21.304  1.00  0.00           H  
ATOM   2707 2HB  ASP B 168     203.880 132.786  21.461  1.00  0.00           H  
ATOM   2708  N   PRO B 169     206.524 130.023  20.418  1.00  0.00           N  
ATOM   2709  CA  PRO B 169     207.945 130.075  20.081  1.00  0.00           C  
ATOM   2710  C   PRO B 169     208.334 131.216  19.128  1.00  0.00           C  
ATOM   2711  O   PRO B 169     209.517 131.428  18.869  1.00  0.00           O  
ATOM   2712  CB  PRO B 169     208.187 128.706  19.427  1.00  0.00           C  
ATOM   2713  CG  PRO B 169     206.836 128.288  18.886  1.00  0.00           C  
ATOM   2714  CD  PRO B 169     205.827 128.829  19.884  1.00  0.00           C  
ATOM   2715  HA  PRO B 169     208.514 130.163  21.018  1.00  0.00           H  
ATOM   2716 1HB  PRO B 169     208.952 128.801  18.641  1.00  0.00           H  
ATOM   2717 2HB  PRO B 169     208.582 128.005  20.176  1.00  0.00           H  
ATOM   2718 1HG  PRO B 169     206.690 128.703  17.874  1.00  0.00           H  
ATOM   2719 2HG  PRO B 169     206.786 127.195  18.788  1.00  0.00           H  
ATOM   2720 1HD  PRO B 169     204.930 129.136  19.319  1.00  0.00           H  
ATOM   2721 2HD  PRO B 169     205.606 128.086  20.673  1.00  0.00           H  
ATOM   2722  N   ASP B 170     207.355 131.911  18.549  1.00  0.00           N  
ATOM   2723  CA  ASP B 170     207.660 133.034  17.673  1.00  0.00           C  
ATOM   2724  C   ASP B 170     208.616 134.054  18.326  1.00  0.00           C  
ATOM   2725  O   ASP B 170     208.355 134.525  19.432  1.00  0.00           O  
ATOM   2726  CB  ASP B 170     206.382 133.751  17.251  1.00  0.00           C  
ATOM   2727  CG  ASP B 170     206.688 134.920  16.363  1.00  0.00           C  
ATOM   2728  OD1 ASP B 170     206.835 134.746  15.176  1.00  0.00           O  
ATOM   2729  OD2 ASP B 170     206.823 136.013  16.911  1.00  0.00           O  
ATOM   2730  H   ASP B 170     206.364 131.687  18.726  1.00  0.00           H  
ATOM   2731  HA  ASP B 170     208.086 132.616  16.775  1.00  0.00           H  
ATOM   2732 1HB  ASP B 170     205.742 133.051  16.711  1.00  0.00           H  
ATOM   2733 2HB  ASP B 170     205.828 134.070  18.119  1.00  0.00           H  
ATOM   2734  N   PRO B 171     209.730 134.447  17.675  1.00  0.00           N  
ATOM   2735  CA  PRO B 171     210.698 135.399  18.200  1.00  0.00           C  
ATOM   2736  C   PRO B 171     210.095 136.722  18.706  1.00  0.00           C  
ATOM   2737  O   PRO B 171     210.585 137.265  19.704  1.00  0.00           O  
ATOM   2738  CB  PRO B 171     211.552 135.678  16.952  1.00  0.00           C  
ATOM   2739  CG  PRO B 171     211.509 134.385  16.159  1.00  0.00           C  
ATOM   2740  CD  PRO B 171     210.113 133.857  16.362  1.00  0.00           C  
ATOM   2741  HA  PRO B 171     211.290 134.920  18.988  1.00  0.00           H  
ATOM   2742 1HB  PRO B 171     211.133 136.535  16.399  1.00  0.00           H  
ATOM   2743 2HB  PRO B 171     212.572 135.960  17.255  1.00  0.00           H  
ATOM   2744 1HG  PRO B 171     211.709 134.603  15.098  1.00  0.00           H  
ATOM   2745 2HG  PRO B 171     212.263 133.681  16.466  1.00  0.00           H  
ATOM   2746 1HD  PRO B 171     209.445 134.147  15.529  1.00  0.00           H  
ATOM   2747 2HD  PRO B 171     210.204 132.763  16.486  1.00  0.00           H  
ATOM   2748  N   GLU B 172     209.020 137.235  18.070  1.00  0.00           N  
ATOM   2749  CA  GLU B 172     208.490 138.525  18.501  1.00  0.00           C  
ATOM   2750  C   GLU B 172     207.595 138.326  19.689  1.00  0.00           C  
ATOM   2751  O   GLU B 172     207.613 139.121  20.636  1.00  0.00           O  
ATOM   2752  CB  GLU B 172     207.732 139.231  17.373  1.00  0.00           C  
ATOM   2753  CG  GLU B 172     208.602 139.658  16.178  1.00  0.00           C  
ATOM   2754  CD  GLU B 172     209.624 140.709  16.534  1.00  0.00           C  
ATOM   2755  OE1 GLU B 172     209.255 141.696  17.122  1.00  0.00           O  
ATOM   2756  OE2 GLU B 172     210.789 140.519  16.228  1.00  0.00           O  
ATOM   2757  H   GLU B 172     208.534 136.760  17.300  1.00  0.00           H  
ATOM   2758  HA  GLU B 172     209.319 139.161  18.803  1.00  0.00           H  
ATOM   2759 1HB  GLU B 172     206.954 138.567  16.994  1.00  0.00           H  
ATOM   2760 2HB  GLU B 172     207.239 140.119  17.769  1.00  0.00           H  
ATOM   2761 1HG  GLU B 172     209.120 138.780  15.794  1.00  0.00           H  
ATOM   2762 2HG  GLU B 172     207.953 140.039  15.392  1.00  0.00           H  
ATOM   2763  N   SER B 173     206.843 137.230  19.661  1.00  0.00           N  
ATOM   2764  CA  SER B 173     205.960 136.912  20.772  1.00  0.00           C  
ATOM   2765  C   SER B 173     206.774 136.735  22.044  1.00  0.00           C  
ATOM   2766  O   SER B 173     206.422 137.266  23.099  1.00  0.00           O  
ATOM   2767  CB  SER B 173     205.169 135.654  20.507  1.00  0.00           C  
ATOM   2768  OG  SER B 173     204.337 135.379  21.584  1.00  0.00           O  
ATOM   2769  H   SER B 173     206.860 136.653  18.799  1.00  0.00           H  
ATOM   2770  HA  SER B 173     205.269 137.742  20.914  1.00  0.00           H  
ATOM   2771 1HB  SER B 173     204.574 135.779  19.605  1.00  0.00           H  
ATOM   2772 2HB  SER B 173     205.843 134.810  20.348  1.00  0.00           H  
ATOM   2773  HG  SER B 173     204.777 134.644  22.108  1.00  0.00           H  
ATOM   2774  N   LEU B 174     207.881 136.010  21.940  1.00  0.00           N  
ATOM   2775  CA  LEU B 174     208.701 135.731  23.097  1.00  0.00           C  
ATOM   2776  C   LEU B 174     209.284 137.018  23.691  1.00  0.00           C  
ATOM   2777  O   LEU B 174     209.284 137.191  24.916  1.00  0.00           O  
ATOM   2778  CB  LEU B 174     209.826 134.809  22.663  1.00  0.00           C  
ATOM   2779  CG  LEU B 174     209.436 133.382  22.212  1.00  0.00           C  
ATOM   2780  CD1 LEU B 174     210.672 132.729  21.633  1.00  0.00           C  
ATOM   2781  CD2 LEU B 174     208.879 132.601  23.356  1.00  0.00           C  
ATOM   2782  H   LEU B 174     208.112 135.603  21.030  1.00  0.00           H  
ATOM   2783  HA  LEU B 174     208.080 135.259  23.852  1.00  0.00           H  
ATOM   2784 1HB  LEU B 174     210.322 135.272  21.823  1.00  0.00           H  
ATOM   2785 2HB  LEU B 174     210.518 134.719  23.486  1.00  0.00           H  
ATOM   2786  HG  LEU B 174     208.681 133.425  21.436  1.00  0.00           H  
ATOM   2787 1HD1 LEU B 174     210.430 131.729  21.285  1.00  0.00           H  
ATOM   2788 2HD1 LEU B 174     211.018 133.318  20.797  1.00  0.00           H  
ATOM   2789 3HD1 LEU B 174     211.448 132.678  22.386  1.00  0.00           H  
ATOM   2790 1HD2 LEU B 174     208.617 131.595  23.022  1.00  0.00           H  
ATOM   2791 2HD2 LEU B 174     209.608 132.550  24.122  1.00  0.00           H  
ATOM   2792 3HD2 LEU B 174     207.985 133.074  23.731  1.00  0.00           H  
ATOM   2793  N   LYS B 175     209.740 137.950  22.838  1.00  0.00           N  
ATOM   2794  CA  LYS B 175     210.275 139.210  23.352  1.00  0.00           C  
ATOM   2795  C   LYS B 175     209.182 140.017  24.066  1.00  0.00           C  
ATOM   2796  O   LYS B 175     209.439 140.606  25.126  1.00  0.00           O  
ATOM   2797  CB  LYS B 175     210.911 140.020  22.224  1.00  0.00           C  
ATOM   2798  CG  LYS B 175     212.244 139.433  21.696  1.00  0.00           C  
ATOM   2799  CD  LYS B 175     212.906 140.324  20.624  1.00  0.00           C  
ATOM   2800  CE  LYS B 175     212.115 140.307  19.312  1.00  0.00           C  
ATOM   2801  NZ  LYS B 175     212.774 141.086  18.224  1.00  0.00           N  
ATOM   2802  H   LYS B 175     209.763 137.752  21.832  1.00  0.00           H  
ATOM   2803  HA  LYS B 175     211.047 138.981  24.084  1.00  0.00           H  
ATOM   2804 1HB  LYS B 175     210.203 140.061  21.393  1.00  0.00           H  
ATOM   2805 2HB  LYS B 175     211.086 141.041  22.557  1.00  0.00           H  
ATOM   2806 1HG  LYS B 175     212.939 139.324  22.532  1.00  0.00           H  
ATOM   2807 2HG  LYS B 175     212.067 138.451  21.280  1.00  0.00           H  
ATOM   2808 1HD  LYS B 175     212.989 141.348  20.988  1.00  0.00           H  
ATOM   2809 2HD  LYS B 175     213.905 139.946  20.418  1.00  0.00           H  
ATOM   2810 1HE  LYS B 175     212.001 139.273  18.983  1.00  0.00           H  
ATOM   2811 2HE  LYS B 175     211.128 140.731  19.477  1.00  0.00           H  
ATOM   2812 1HZ  LYS B 175     212.169 141.005  17.382  1.00  0.00           H  
ATOM   2813 2HZ  LYS B 175     212.860 142.052  18.489  1.00  0.00           H  
ATOM   2814 3HZ  LYS B 175     213.679 140.705  18.024  1.00  0.00           H  
ATOM   2815  N   GLU B 176     207.961 140.017  23.508  1.00  0.00           N  
ATOM   2816  CA  GLU B 176     206.831 140.695  24.138  1.00  0.00           C  
ATOM   2817  C   GLU B 176     206.446 140.016  25.443  1.00  0.00           C  
ATOM   2818  O   GLU B 176     206.150 140.685  26.433  1.00  0.00           O  
ATOM   2819  CB  GLU B 176     205.646 140.771  23.171  1.00  0.00           C  
ATOM   2820  CG  GLU B 176     205.817 141.822  22.085  1.00  0.00           C  
ATOM   2821  CD  GLU B 176     205.711 143.209  22.678  1.00  0.00           C  
ATOM   2822  OE1 GLU B 176     204.679 143.488  23.237  1.00  0.00           O  
ATOM   2823  OE2 GLU B 176     206.654 143.960  22.648  1.00  0.00           O  
ATOM   2824  H   GLU B 176     207.830 139.571  22.594  1.00  0.00           H  
ATOM   2825  HA  GLU B 176     207.134 141.717  24.363  1.00  0.00           H  
ATOM   2826 1HB  GLU B 176     205.524 139.805  22.679  1.00  0.00           H  
ATOM   2827 2HB  GLU B 176     204.731 140.987  23.724  1.00  0.00           H  
ATOM   2828 1HG  GLU B 176     206.797 141.699  21.619  1.00  0.00           H  
ATOM   2829 2HG  GLU B 176     205.055 141.682  21.320  1.00  0.00           H  
ATOM   2830  N   ALA B 177     206.551 138.689  25.513  1.00  0.00           N  
ATOM   2831  CA  ALA B 177     206.228 138.010  26.757  1.00  0.00           C  
ATOM   2832  C   ALA B 177     207.146 138.480  27.868  1.00  0.00           C  
ATOM   2833  O   ALA B 177     206.685 138.747  28.985  1.00  0.00           O  
ATOM   2834  CB  ALA B 177     206.385 136.531  26.593  1.00  0.00           C  
ATOM   2835  H   ALA B 177     206.768 138.151  24.669  1.00  0.00           H  
ATOM   2836  HA  ALA B 177     205.199 138.249  27.022  1.00  0.00           H  
ATOM   2837 1HB  ALA B 177     206.123 136.039  27.520  1.00  0.00           H  
ATOM   2838 2HB  ALA B 177     205.759 136.210  25.821  1.00  0.00           H  
ATOM   2839 3HB  ALA B 177     207.406 136.310  26.332  1.00  0.00           H  
ATOM   2840  N   VAL B 178     208.436 138.661  27.534  1.00  0.00           N  
ATOM   2841  CA  VAL B 178     209.397 139.143  28.507  1.00  0.00           C  
ATOM   2842  C   VAL B 178     209.065 140.568  28.911  1.00  0.00           C  
ATOM   2843  O   VAL B 178     209.096 140.878  30.097  1.00  0.00           O  
ATOM   2844  CB  VAL B 178     210.853 139.107  27.973  1.00  0.00           C  
ATOM   2845  CG1 VAL B 178     211.804 139.812  28.978  1.00  0.00           C  
ATOM   2846  CG2 VAL B 178     211.289 137.655  27.748  1.00  0.00           C  
ATOM   2847  H   VAL B 178     208.737 138.377  26.592  1.00  0.00           H  
ATOM   2848  HA  VAL B 178     209.336 138.504  29.384  1.00  0.00           H  
ATOM   2849  HB  VAL B 178     210.905 139.647  27.030  1.00  0.00           H  
ATOM   2850 1HG1 VAL B 178     212.812 139.788  28.588  1.00  0.00           H  
ATOM   2851 2HG1 VAL B 178     211.514 140.851  29.120  1.00  0.00           H  
ATOM   2852 3HG1 VAL B 178     211.775 139.317  29.928  1.00  0.00           H  
ATOM   2853 1HG2 VAL B 178     212.305 137.630  27.359  1.00  0.00           H  
ATOM   2854 2HG2 VAL B 178     211.246 137.099  28.677  1.00  0.00           H  
ATOM   2855 3HG2 VAL B 178     210.624 137.206  27.027  1.00  0.00           H  
ATOM   2856  N   ARG B 179     208.803 141.451  27.940  1.00  0.00           N  
ATOM   2857  CA  ARG B 179     208.499 142.847  28.254  1.00  0.00           C  
ATOM   2858  C   ARG B 179     207.270 143.010  29.154  1.00  0.00           C  
ATOM   2859  O   ARG B 179     207.322 143.745  30.146  1.00  0.00           O  
ATOM   2860  CB  ARG B 179     208.291 143.671  26.988  1.00  0.00           C  
ATOM   2861  CG  ARG B 179     208.054 145.175  27.250  1.00  0.00           C  
ATOM   2862  CD  ARG B 179     207.753 145.959  25.998  1.00  0.00           C  
ATOM   2863  NE  ARG B 179     206.479 145.577  25.395  1.00  0.00           N  
ATOM   2864  CZ  ARG B 179     205.249 145.947  25.853  1.00  0.00           C  
ATOM   2865  NH1 ARG B 179     205.123 146.714  26.933  1.00  0.00           N  
ATOM   2866  NH2 ARG B 179     204.176 145.527  25.214  1.00  0.00           N  
ATOM   2867  H   ARG B 179     208.863 141.146  26.962  1.00  0.00           H  
ATOM   2868  HA  ARG B 179     209.359 143.261  28.779  1.00  0.00           H  
ATOM   2869 1HB  ARG B 179     209.158 143.566  26.338  1.00  0.00           H  
ATOM   2870 2HB  ARG B 179     207.426 143.283  26.442  1.00  0.00           H  
ATOM   2871 1HG  ARG B 179     207.218 145.293  27.934  1.00  0.00           H  
ATOM   2872 2HG  ARG B 179     208.948 145.598  27.709  1.00  0.00           H  
ATOM   2873 1HD  ARG B 179     207.730 147.024  26.219  1.00  0.00           H  
ATOM   2874 2HD  ARG B 179     208.538 145.764  25.266  1.00  0.00           H  
ATOM   2875  HE  ARG B 179     206.511 144.996  24.530  1.00  0.00           H  
ATOM   2876 1HH1 ARG B 179     205.940 147.036  27.429  1.00  0.00           H  
ATOM   2877 2HH1 ARG B 179     204.205 146.973  27.276  1.00  0.00           H  
ATOM   2878 1HH2 ARG B 179     204.288 144.916  24.388  1.00  0.00           H  
ATOM   2879 2HH2 ARG B 179     203.256 145.780  25.531  1.00  0.00           H  
ATOM   2880  N   ILE B 180     206.166 142.339  28.826  1.00  0.00           N  
ATOM   2881  CA  ILE B 180     204.956 142.489  29.628  1.00  0.00           C  
ATOM   2882  C   ILE B 180     205.230 141.955  31.014  1.00  0.00           C  
ATOM   2883  O   ILE B 180     204.840 142.564  32.018  1.00  0.00           O  
ATOM   2884  CB  ILE B 180     203.760 141.746  29.004  1.00  0.00           C  
ATOM   2885  CG1 ILE B 180     203.370 142.387  27.670  1.00  0.00           C  
ATOM   2886  CG2 ILE B 180     202.578 141.742  29.962  1.00  0.00           C  
ATOM   2887  CD1 ILE B 180     202.417 141.551  26.846  1.00  0.00           C  
ATOM   2888  H   ILE B 180     206.175 141.745  27.993  1.00  0.00           H  
ATOM   2889  HA  ILE B 180     204.707 143.547  29.701  1.00  0.00           H  
ATOM   2890  HB  ILE B 180     204.044 140.717  28.788  1.00  0.00           H  
ATOM   2891 1HG1 ILE B 180     202.903 143.354  27.854  1.00  0.00           H  
ATOM   2892 2HG1 ILE B 180     204.266 142.565  27.076  1.00  0.00           H  
ATOM   2893 1HG2 ILE B 180     201.742 141.214  29.506  1.00  0.00           H  
ATOM   2894 2HG2 ILE B 180     202.862 141.242  30.887  1.00  0.00           H  
ATOM   2895 3HG2 ILE B 180     202.283 142.769  30.181  1.00  0.00           H  
ATOM   2896 1HD1 ILE B 180     202.188 142.071  25.916  1.00  0.00           H  
ATOM   2897 2HD1 ILE B 180     202.879 140.589  26.620  1.00  0.00           H  
ATOM   2898 3HD1 ILE B 180     201.497 141.389  27.407  1.00  0.00           H  
ATOM   2899  N   ALA B 181     205.855 140.787  31.080  1.00  0.00           N  
ATOM   2900  CA  ALA B 181     206.163 140.198  32.353  1.00  0.00           C  
ATOM   2901  C   ALA B 181     207.087 141.119  33.166  1.00  0.00           C  
ATOM   2902  O   ALA B 181     206.916 141.242  34.381  1.00  0.00           O  
ATOM   2903  CB  ALA B 181     206.754 138.844  32.117  1.00  0.00           C  
ATOM   2904  H   ALA B 181     206.124 140.289  30.227  1.00  0.00           H  
ATOM   2905  HA  ALA B 181     205.241 140.084  32.909  1.00  0.00           H  
ATOM   2906 1HB  ALA B 181     206.968 138.383  33.048  1.00  0.00           H  
ATOM   2907 2HB  ALA B 181     206.056 138.234  31.558  1.00  0.00           H  
ATOM   2908 3HB  ALA B 181     207.661 138.966  31.538  1.00  0.00           H  
ATOM   2909  N   GLU B 182     208.051 141.791  32.515  1.00  0.00           N  
ATOM   2910  CA  GLU B 182     208.938 142.705  33.222  1.00  0.00           C  
ATOM   2911  C   GLU B 182     208.136 143.798  33.890  1.00  0.00           C  
ATOM   2912  O   GLU B 182     208.395 144.129  35.052  1.00  0.00           O  
ATOM   2913  CB  GLU B 182     209.967 143.346  32.293  1.00  0.00           C  
ATOM   2914  CG  GLU B 182     210.920 144.336  33.004  1.00  0.00           C  
ATOM   2915  CD  GLU B 182     211.943 144.959  32.086  1.00  0.00           C  
ATOM   2916  OE1 GLU B 182     211.988 144.609  30.932  1.00  0.00           O  
ATOM   2917  OE2 GLU B 182     212.680 145.810  32.533  1.00  0.00           O  
ATOM   2918  H   GLU B 182     208.205 141.630  31.521  1.00  0.00           H  
ATOM   2919  HA  GLU B 182     209.467 142.150  33.995  1.00  0.00           H  
ATOM   2920 1HB  GLU B 182     210.567 142.565  31.824  1.00  0.00           H  
ATOM   2921 2HB  GLU B 182     209.453 143.881  31.498  1.00  0.00           H  
ATOM   2922 1HG  GLU B 182     210.330 145.135  33.445  1.00  0.00           H  
ATOM   2923 2HG  GLU B 182     211.431 143.813  33.811  1.00  0.00           H  
ATOM   2924  N   GLU B 183     207.160 144.369  33.167  1.00  0.00           N  
ATOM   2925  CA  GLU B 183     206.336 145.412  33.746  1.00  0.00           C  
ATOM   2926  C   GLU B 183     205.593 144.881  34.964  1.00  0.00           C  
ATOM   2927  O   GLU B 183     205.524 145.576  35.974  1.00  0.00           O  
ATOM   2928  CB  GLU B 183     205.342 145.948  32.713  1.00  0.00           C  
ATOM   2929  CG  GLU B 183     205.973 146.787  31.611  1.00  0.00           C  
ATOM   2930  CD  GLU B 183     204.963 147.321  30.633  1.00  0.00           C  
ATOM   2931  OE1 GLU B 183     203.827 146.920  30.702  1.00  0.00           O  
ATOM   2932  OE2 GLU B 183     205.330 148.133  29.815  1.00  0.00           O  
ATOM   2933  H   GLU B 183     207.046 144.104  32.181  1.00  0.00           H  
ATOM   2934  HA  GLU B 183     206.988 146.220  34.069  1.00  0.00           H  
ATOM   2935 1HB  GLU B 183     204.821 145.114  32.243  1.00  0.00           H  
ATOM   2936 2HB  GLU B 183     204.593 146.562  33.214  1.00  0.00           H  
ATOM   2937 1HG  GLU B 183     206.502 147.625  32.063  1.00  0.00           H  
ATOM   2938 2HG  GLU B 183     206.701 146.178  31.077  1.00  0.00           H  
ATOM   2939  N   LEU B 184     205.083 143.643  34.901  1.00  0.00           N  
ATOM   2940  CA  LEU B 184     204.366 143.080  36.045  1.00  0.00           C  
ATOM   2941  C   LEU B 184     205.256 142.932  37.267  1.00  0.00           C  
ATOM   2942  O   LEU B 184     204.834 143.256  38.389  1.00  0.00           O  
ATOM   2943  CB  LEU B 184     203.779 141.712  35.677  1.00  0.00           C  
ATOM   2944  CG  LEU B 184     202.634 141.732  34.656  1.00  0.00           C  
ATOM   2945  CD1 LEU B 184     202.288 140.305  34.253  1.00  0.00           C  
ATOM   2946  CD2 LEU B 184     201.429 142.438  35.260  1.00  0.00           C  
ATOM   2947  H   LEU B 184     205.143 143.135  34.010  1.00  0.00           H  
ATOM   2948  HA  LEU B 184     203.565 143.758  36.307  1.00  0.00           H  
ATOM   2949 1HB  LEU B 184     204.575 141.091  35.269  1.00  0.00           H  
ATOM   2950 2HB  LEU B 184     203.406 141.238  36.584  1.00  0.00           H  
ATOM   2951  HG  LEU B 184     202.955 142.263  33.760  1.00  0.00           H  
ATOM   2952 1HD1 LEU B 184     201.474 140.319  33.528  1.00  0.00           H  
ATOM   2953 2HD1 LEU B 184     203.162 139.830  33.807  1.00  0.00           H  
ATOM   2954 3HD1 LEU B 184     201.978 139.743  35.134  1.00  0.00           H  
ATOM   2955 1HD2 LEU B 184     200.615 142.452  34.534  1.00  0.00           H  
ATOM   2956 2HD2 LEU B 184     201.107 141.906  36.155  1.00  0.00           H  
ATOM   2957 3HD2 LEU B 184     201.700 143.460  35.522  1.00  0.00           H  
ATOM   2958  N   VAL B 185     206.500 142.507  37.052  1.00  0.00           N  
ATOM   2959  CA  VAL B 185     207.425 142.347  38.162  1.00  0.00           C  
ATOM   2960  C   VAL B 185     207.738 143.702  38.777  1.00  0.00           C  
ATOM   2961  O   VAL B 185     207.754 143.842  39.994  1.00  0.00           O  
ATOM   2962  CB  VAL B 185     208.730 141.678  37.689  1.00  0.00           C  
ATOM   2963  CG1 VAL B 185     209.764 141.678  38.805  1.00  0.00           C  
ATOM   2964  CG2 VAL B 185     208.443 140.259  37.220  1.00  0.00           C  
ATOM   2965  H   VAL B 185     206.762 142.227  36.099  1.00  0.00           H  
ATOM   2966  HA  VAL B 185     206.951 141.725  38.913  1.00  0.00           H  
ATOM   2967  HB  VAL B 185     209.146 142.257  36.865  1.00  0.00           H  
ATOM   2968 1HG1 VAL B 185     210.679 141.202  38.453  1.00  0.00           H  
ATOM   2969 2HG1 VAL B 185     209.980 142.705  39.100  1.00  0.00           H  
ATOM   2970 3HG1 VAL B 185     209.376 141.128  39.661  1.00  0.00           H  
ATOM   2971 1HG2 VAL B 185     209.370 139.793  36.886  1.00  0.00           H  
ATOM   2972 2HG2 VAL B 185     208.022 139.682  38.043  1.00  0.00           H  
ATOM   2973 3HG2 VAL B 185     207.733 140.286  36.394  1.00  0.00           H  
ATOM   2974  N   ARG B 186     208.009 144.703  37.933  1.00  0.00           N  
ATOM   2975  CA  ARG B 186     208.311 146.043  38.415  1.00  0.00           C  
ATOM   2976  C   ARG B 186     207.136 146.693  39.144  1.00  0.00           C  
ATOM   2977  O   ARG B 186     207.344 147.444  40.100  1.00  0.00           O  
ATOM   2978  CB  ARG B 186     208.760 146.937  37.275  1.00  0.00           C  
ATOM   2979  CG  ARG B 186     210.137 146.611  36.736  1.00  0.00           C  
ATOM   2980  CD  ARG B 186     210.555 147.552  35.669  1.00  0.00           C  
ATOM   2981  NE  ARG B 186     211.858 147.196  35.112  1.00  0.00           N  
ATOM   2982  CZ  ARG B 186     213.059 147.497  35.634  1.00  0.00           C  
ATOM   2983  NH1 ARG B 186     213.186 148.178  36.764  1.00  0.00           N  
ATOM   2984  NH2 ARG B 186     214.111 147.080  34.972  1.00  0.00           N  
ATOM   2985  H   ARG B 186     208.021 144.513  36.927  1.00  0.00           H  
ATOM   2986  HA  ARG B 186     209.140 145.962  39.115  1.00  0.00           H  
ATOM   2987 1HB  ARG B 186     208.048 146.846  36.450  1.00  0.00           H  
ATOM   2988 2HB  ARG B 186     208.756 147.975  37.602  1.00  0.00           H  
ATOM   2989 1HG  ARG B 186     210.860 146.650  37.546  1.00  0.00           H  
ATOM   2990 2HG  ARG B 186     210.126 145.605  36.314  1.00  0.00           H  
ATOM   2991 1HD  ARG B 186     209.822 147.508  34.860  1.00  0.00           H  
ATOM   2992 2HD  ARG B 186     210.601 148.566  36.055  1.00  0.00           H  
ATOM   2993  HE  ARG B 186     211.888 146.666  34.229  1.00  0.00           H  
ATOM   2994 1HH1 ARG B 186     212.370 148.494  37.263  1.00  0.00           H  
ATOM   2995 2HH1 ARG B 186     214.105 148.387  37.127  1.00  0.00           H  
ATOM   2996 1HH2 ARG B 186     213.946 146.557  34.097  1.00  0.00           H  
ATOM   2997 2HH2 ARG B 186     215.044 147.269  35.303  1.00  0.00           H  
ATOM   2998  N   LEU B 187     205.905 146.443  38.686  1.00  0.00           N  
ATOM   2999  CA  LEU B 187     204.743 147.031  39.335  1.00  0.00           C  
ATOM   3000  C   LEU B 187     204.549 146.453  40.734  1.00  0.00           C  
ATOM   3001  O   LEU B 187     204.268 147.196  41.679  1.00  0.00           O  
ATOM   3002  CB  LEU B 187     203.485 146.786  38.491  1.00  0.00           C  
ATOM   3003  CG  LEU B 187     203.405 147.570  37.174  1.00  0.00           C  
ATOM   3004  CD1 LEU B 187     202.269 147.017  36.323  1.00  0.00           C  
ATOM   3005  CD2 LEU B 187     203.195 149.046  37.474  1.00  0.00           C  
ATOM   3006  H   LEU B 187     205.792 145.871  37.847  1.00  0.00           H  
ATOM   3007  HA  LEU B 187     204.906 148.098  39.434  1.00  0.00           H  
ATOM   3008 1HB  LEU B 187     203.430 145.726  38.249  1.00  0.00           H  
ATOM   3009 2HB  LEU B 187     202.611 147.048  39.086  1.00  0.00           H  
ATOM   3010  HG  LEU B 187     204.333 147.441  36.617  1.00  0.00           H  
ATOM   3011 1HD1 LEU B 187     202.212 147.574  35.387  1.00  0.00           H  
ATOM   3012 2HD1 LEU B 187     202.455 145.965  36.108  1.00  0.00           H  
ATOM   3013 3HD1 LEU B 187     201.328 147.118  36.862  1.00  0.00           H  
ATOM   3014 1HD2 LEU B 187     203.139 149.603  36.538  1.00  0.00           H  
ATOM   3015 2HD2 LEU B 187     202.266 149.177  38.030  1.00  0.00           H  
ATOM   3016 3HD2 LEU B 187     204.029 149.419  38.068  1.00  0.00           H  
ATOM   3017  N   HIS B 188     204.753 145.136  40.888  1.00  0.00           N  
ATOM   3018  CA  HIS B 188     204.527 144.495  42.180  1.00  0.00           C  
ATOM   3019  C   HIS B 188     205.625 143.499  42.602  1.00  0.00           C  
ATOM   3020  O   HIS B 188     205.344 142.302  42.684  1.00  0.00           O  
ATOM   3021  CB  HIS B 188     203.171 143.773  42.128  1.00  0.00           C  
ATOM   3022  CG  HIS B 188     202.052 144.715  41.880  1.00  0.00           C  
ATOM   3023  ND1 HIS B 188     201.556 145.547  42.851  1.00  0.00           N  
ATOM   3024  CD2 HIS B 188     201.373 145.006  40.755  1.00  0.00           C  
ATOM   3025  CE1 HIS B 188     200.619 146.310  42.336  1.00  0.00           C  
ATOM   3026  NE2 HIS B 188     200.501 146.027  41.057  1.00  0.00           N  
ATOM   3027  H   HIS B 188     204.989 144.563  40.069  1.00  0.00           H  
ATOM   3028  HA  HIS B 188     204.465 145.262  42.950  1.00  0.00           H  
ATOM   3029 1HB  HIS B 188     203.181 143.010  41.349  1.00  0.00           H  
ATOM   3030 2HB  HIS B 188     202.981 143.290  43.070  1.00  0.00           H  
ATOM   3031  HD1 HIS B 188     201.873 145.610  43.797  1.00  0.00           H  
ATOM   3032  HD2 HIS B 188     201.441 144.617  39.742  1.00  0.00           H  
ATOM   3033  HE1 HIS B 188     200.107 147.042  42.953  1.00  0.00           H  
ATOM   3034  N   PRO B 189     206.858 143.937  42.911  1.00  0.00           N  
ATOM   3035  CA  PRO B 189     207.943 143.071  43.332  1.00  0.00           C  
ATOM   3036  C   PRO B 189     207.504 142.283  44.550  1.00  0.00           C  
ATOM   3037  O   PRO B 189     206.867 142.841  45.444  1.00  0.00           O  
ATOM   3038  CB  PRO B 189     209.043 144.069  43.722  1.00  0.00           C  
ATOM   3039  CG  PRO B 189     208.777 145.278  42.860  1.00  0.00           C  
ATOM   3040  CD  PRO B 189     207.265 145.360  42.775  1.00  0.00           C  
ATOM   3041  HA  PRO B 189     208.252 142.416  42.501  1.00  0.00           H  
ATOM   3042 1HB  PRO B 189     209.002 144.279  44.799  1.00  0.00           H  
ATOM   3043 2HB  PRO B 189     210.034 143.611  43.522  1.00  0.00           H  
ATOM   3044 1HG  PRO B 189     209.229 146.179  43.293  1.00  0.00           H  
ATOM   3045 2HG  PRO B 189     209.233 145.135  41.868  1.00  0.00           H  
ATOM   3046 1HD  PRO B 189     206.844 145.934  43.610  1.00  0.00           H  
ATOM   3047 2HD  PRO B 189     207.017 145.782  41.823  1.00  0.00           H  
ATOM   3048  N   GLY B 190     207.823 140.998  44.589  1.00  0.00           N  
ATOM   3049  CA  GLY B 190     207.480 140.152  45.729  1.00  0.00           C  
ATOM   3050  C   GLY B 190     206.108 139.482  45.626  1.00  0.00           C  
ATOM   3051  O   GLY B 190     205.833 138.526  46.352  1.00  0.00           O  
ATOM   3052  H   GLY B 190     208.353 140.583  43.829  1.00  0.00           H  
ATOM   3053 1HA  GLY B 190     208.243 139.384  45.837  1.00  0.00           H  
ATOM   3054 2HA  GLY B 190     207.515 140.754  46.637  1.00  0.00           H  
ATOM   3055  N   ASN B 191     205.266 139.958  44.709  1.00  0.00           N  
ATOM   3056  CA  ASN B 191     203.932 139.414  44.488  1.00  0.00           C  
ATOM   3057  C   ASN B 191     203.978 138.085  43.763  1.00  0.00           C  
ATOM   3058  O   ASN B 191     204.854 137.847  42.931  1.00  0.00           O  
ATOM   3059  CB  ASN B 191     203.082 140.407  43.720  1.00  0.00           C  
ATOM   3060  CG  ASN B 191     201.576 140.137  43.796  1.00  0.00           C  
ATOM   3061  OD1 ASN B 191     200.987 139.210  43.179  1.00  0.00           O  
ATOM   3062  ND2 ASN B 191     200.929 140.974  44.569  1.00  0.00           N  
ATOM   3063  H   ASN B 191     205.531 140.788  44.165  1.00  0.00           H  
ATOM   3064  HA  ASN B 191     203.466 139.236  45.460  1.00  0.00           H  
ATOM   3065 1HB  ASN B 191     203.268 141.388  44.137  1.00  0.00           H  
ATOM   3066 2HB  ASN B 191     203.406 140.431  42.688  1.00  0.00           H  
ATOM   3067 1HD2 ASN B 191     199.927 140.885  44.702  1.00  0.00           H  
ATOM   3068 2HD2 ASN B 191     201.420 141.700  45.047  1.00  0.00           H  
ATOM   3069  N   MET B 192     202.990 137.244  44.013  1.00  0.00           N  
ATOM   3070  CA  MET B 192     202.901 135.966  43.328  1.00  0.00           C  
ATOM   3071  C   MET B 192     202.685 136.151  41.817  1.00  0.00           C  
ATOM   3072  O   MET B 192     203.098 135.298  41.019  1.00  0.00           O  
ATOM   3073  CB  MET B 192     201.775 135.131  43.934  1.00  0.00           C  
ATOM   3074  CG  MET B 192     202.008 134.713  45.379  1.00  0.00           C  
ATOM   3075  SD  MET B 192     203.566 133.831  45.605  1.00  0.00           S  
ATOM   3076  CE  MET B 192     203.243 132.333  44.679  1.00  0.00           C  
ATOM   3077  H   MET B 192     202.290 137.487  44.709  1.00  0.00           H  
ATOM   3078  HA  MET B 192     203.832 135.431  43.477  1.00  0.00           H  
ATOM   3079 1HB  MET B 192     200.843 135.694  43.896  1.00  0.00           H  
ATOM   3080 2HB  MET B 192     201.634 134.225  43.343  1.00  0.00           H  
ATOM   3081 1HG  MET B 192     202.017 135.597  46.016  1.00  0.00           H  
ATOM   3082 2HG  MET B 192     201.195 134.065  45.707  1.00  0.00           H  
ATOM   3083 1HE  MET B 192     204.117 131.682  44.724  1.00  0.00           H  
ATOM   3084 2HE  MET B 192     202.383 131.818  45.109  1.00  0.00           H  
ATOM   3085 3HE  MET B 192     203.032 132.586  43.639  1.00  0.00           H  
ATOM   3086  N   LEU B 193     202.078 137.281  41.409  1.00  0.00           N  
ATOM   3087  CA  LEU B 193     201.937 137.558  39.989  1.00  0.00           C  
ATOM   3088  C   LEU B 193     203.309 137.894  39.430  1.00  0.00           C  
ATOM   3089  O   LEU B 193     203.581 137.636  38.257  1.00  0.00           O  
ATOM   3090  CB  LEU B 193     200.939 138.713  39.735  1.00  0.00           C  
ATOM   3091  CG  LEU B 193     201.376 140.197  40.108  1.00  0.00           C  
ATOM   3092  CD1 LEU B 193     202.158 140.870  38.957  1.00  0.00           C  
ATOM   3093  CD2 LEU B 193     200.154 140.976  40.444  1.00  0.00           C  
ATOM   3094  H   LEU B 193     201.685 137.930  42.093  1.00  0.00           H  
ATOM   3095  HA  LEU B 193     201.563 136.661  39.492  1.00  0.00           H  
ATOM   3096 1HB  LEU B 193     200.684 138.711  38.677  1.00  0.00           H  
ATOM   3097 2HB  LEU B 193     200.029 138.493  40.295  1.00  0.00           H  
ATOM   3098  HG  LEU B 193     202.019 140.176  40.962  1.00  0.00           H  
ATOM   3099 1HD1 LEU B 193     202.440 141.883  39.247  1.00  0.00           H  
ATOM   3100 2HD1 LEU B 193     203.053 140.332  38.710  1.00  0.00           H  
ATOM   3101 3HD1 LEU B 193     201.518 140.908  38.085  1.00  0.00           H  
ATOM   3102 1HD2 LEU B 193     200.428 141.990  40.730  1.00  0.00           H  
ATOM   3103 2HD2 LEU B 193     199.490 141.006  39.583  1.00  0.00           H  
ATOM   3104 3HD2 LEU B 193     199.657 140.492  41.275  1.00  0.00           H  
ATOM   3105  N   ALA B 194     204.179 138.494  40.259  1.00  0.00           N  
ATOM   3106  CA  ALA B 194     205.527 138.819  39.837  1.00  0.00           C  
ATOM   3107  C   ALA B 194     206.315 137.532  39.738  1.00  0.00           C  
ATOM   3108  O   ALA B 194     207.095 137.359  38.811  1.00  0.00           O  
ATOM   3109  CB  ALA B 194     206.196 139.791  40.786  1.00  0.00           C  
ATOM   3110  H   ALA B 194     203.909 138.713  41.210  1.00  0.00           H  
ATOM   3111  HA  ALA B 194     205.476 139.275  38.850  1.00  0.00           H  
ATOM   3112 1HB  ALA B 194     207.192 140.015  40.437  1.00  0.00           H  
ATOM   3113 2HB  ALA B 194     205.609 140.707  40.826  1.00  0.00           H  
ATOM   3114 3HB  ALA B 194     206.264 139.369  41.774  1.00  0.00           H  
ATOM   3115  N   GLU B 195     206.088 136.605  40.672  1.00  0.00           N  
ATOM   3116  CA  GLU B 195     206.774 135.328  40.592  1.00  0.00           C  
ATOM   3117  C   GLU B 195     206.348 134.617  39.314  1.00  0.00           C  
ATOM   3118  O   GLU B 195     207.195 134.085  38.589  1.00  0.00           O  
ATOM   3119  CB  GLU B 195     206.465 134.463  41.815  1.00  0.00           C  
ATOM   3120  CG  GLU B 195     207.167 133.112  41.824  1.00  0.00           C  
ATOM   3121  CD  GLU B 195     207.021 132.386  43.132  1.00  0.00           C  
ATOM   3122  OE1 GLU B 195     206.882 133.037  44.140  1.00  0.00           O  
ATOM   3123  OE2 GLU B 195     207.048 131.178  43.124  1.00  0.00           O  
ATOM   3124  H   GLU B 195     205.492 136.855  41.467  1.00  0.00           H  
ATOM   3125  HA  GLU B 195     207.841 135.503  40.532  1.00  0.00           H  
ATOM   3126 1HB  GLU B 195     206.754 134.996  42.721  1.00  0.00           H  
ATOM   3127 2HB  GLU B 195     205.391 134.282  41.871  1.00  0.00           H  
ATOM   3128 1HG  GLU B 195     206.751 132.493  41.030  1.00  0.00           H  
ATOM   3129 2HG  GLU B 195     208.224 133.263  41.614  1.00  0.00           H  
ATOM   3130  N   ALA B 196     205.037 134.620  39.017  1.00  0.00           N  
ATOM   3131  CA  ALA B 196     204.568 134.003  37.781  1.00  0.00           C  
ATOM   3132  C   ALA B 196     205.199 134.714  36.589  1.00  0.00           C  
ATOM   3133  O   ALA B 196     205.635 134.068  35.632  1.00  0.00           O  
ATOM   3134  CB  ALA B 196     203.057 134.060  37.687  1.00  0.00           C  
ATOM   3135  H   ALA B 196     204.370 135.016  39.689  1.00  0.00           H  
ATOM   3136  HA  ALA B 196     204.889 132.963  37.773  1.00  0.00           H  
ATOM   3137 1HB  ALA B 196     202.724 133.583  36.762  1.00  0.00           H  
ATOM   3138 2HB  ALA B 196     202.617 133.541  38.541  1.00  0.00           H  
ATOM   3139 3HB  ALA B 196     202.740 135.101  37.694  1.00  0.00           H  
ATOM   3140  N   ALA B 197     205.263 136.048  36.656  1.00  0.00           N  
ATOM   3141  CA  ALA B 197     205.834 136.846  35.589  1.00  0.00           C  
ATOM   3142  C   ALA B 197     207.314 136.488  35.394  1.00  0.00           C  
ATOM   3143  O   ALA B 197     207.782 136.413  34.260  1.00  0.00           O  
ATOM   3144  CB  ALA B 197     205.644 138.313  35.899  1.00  0.00           C  
ATOM   3145  H   ALA B 197     204.849 136.523  37.461  1.00  0.00           H  
ATOM   3146  HA  ALA B 197     205.306 136.611  34.668  1.00  0.00           H  
ATOM   3147 1HB  ALA B 197     206.039 138.909  35.105  1.00  0.00           H  
ATOM   3148 2HB  ALA B 197     204.582 138.519  36.020  1.00  0.00           H  
ATOM   3149 3HB  ALA B 197     206.155 138.550  36.808  1.00  0.00           H  
ATOM   3150  N   LEU B 198     208.054 136.236  36.481  1.00  0.00           N  
ATOM   3151  CA  LEU B 198     209.455 135.848  36.344  1.00  0.00           C  
ATOM   3152  C   LEU B 198     209.531 134.508  35.637  1.00  0.00           C  
ATOM   3153  O   LEU B 198     210.417 134.302  34.805  1.00  0.00           O  
ATOM   3154  CB  LEU B 198     210.157 135.780  37.706  1.00  0.00           C  
ATOM   3155  CG  LEU B 198     210.424 137.140  38.440  1.00  0.00           C  
ATOM   3156  CD1 LEU B 198     210.927 136.861  39.835  1.00  0.00           C  
ATOM   3157  CD2 LEU B 198     211.453 137.945  37.705  1.00  0.00           C  
ATOM   3158  H   LEU B 198     207.640 136.386  37.401  1.00  0.00           H  
ATOM   3159  HA  LEU B 198     209.957 136.576  35.721  1.00  0.00           H  
ATOM   3160 1HB  LEU B 198     209.532 135.179  38.361  1.00  0.00           H  
ATOM   3161 2HB  LEU B 198     211.107 135.270  37.575  1.00  0.00           H  
ATOM   3162  HG  LEU B 198     209.509 137.698  38.504  1.00  0.00           H  
ATOM   3163 1HD1 LEU B 198     211.099 137.791  40.352  1.00  0.00           H  
ATOM   3164 2HD1 LEU B 198     210.195 136.289  40.371  1.00  0.00           H  
ATOM   3165 3HD1 LEU B 198     211.859 136.300  39.782  1.00  0.00           H  
ATOM   3166 1HD2 LEU B 198     211.631 138.877  38.230  1.00  0.00           H  
ATOM   3167 2HD2 LEU B 198     212.351 137.374  37.673  1.00  0.00           H  
ATOM   3168 3HD2 LEU B 198     211.130 138.168  36.709  1.00  0.00           H  
ATOM   3169  N   LYS B 199     208.592 133.604  35.938  1.00  0.00           N  
ATOM   3170  CA  LYS B 199     208.563 132.307  35.271  1.00  0.00           C  
ATOM   3171  C   LYS B 199     208.219 132.473  33.788  1.00  0.00           C  
ATOM   3172  O   LYS B 199     208.755 131.743  32.944  1.00  0.00           O  
ATOM   3173  CB  LYS B 199     207.593 131.358  35.947  1.00  0.00           C  
ATOM   3174  CG  LYS B 199     208.032 130.894  37.297  1.00  0.00           C  
ATOM   3175  CD  LYS B 199     207.006 129.989  37.949  1.00  0.00           C  
ATOM   3176  CE  LYS B 199     207.467 129.558  39.331  1.00  0.00           C  
ATOM   3177  NZ  LYS B 199     206.458 128.712  40.012  1.00  0.00           N  
ATOM   3178  H   LYS B 199     207.928 133.824  36.690  1.00  0.00           H  
ATOM   3179  HA  LYS B 199     209.555 131.869  35.333  1.00  0.00           H  
ATOM   3180 1HB  LYS B 199     206.632 131.843  36.057  1.00  0.00           H  
ATOM   3181 2HB  LYS B 199     207.468 130.486  35.323  1.00  0.00           H  
ATOM   3182 1HG  LYS B 199     208.970 130.356  37.192  1.00  0.00           H  
ATOM   3183 2HG  LYS B 199     208.193 131.763  37.930  1.00  0.00           H  
ATOM   3184 1HD  LYS B 199     206.056 130.518  38.035  1.00  0.00           H  
ATOM   3185 2HD  LYS B 199     206.858 129.105  37.331  1.00  0.00           H  
ATOM   3186 1HE  LYS B 199     208.396 128.997  39.237  1.00  0.00           H  
ATOM   3187 2HE  LYS B 199     207.653 130.447  39.937  1.00  0.00           H  
ATOM   3188 1HZ  LYS B 199     206.802 128.448  40.922  1.00  0.00           H  
ATOM   3189 2HZ  LYS B 199     205.598 129.229  40.114  1.00  0.00           H  
ATOM   3190 3HZ  LYS B 199     206.287 127.881  39.463  1.00  0.00           H  
ATOM   3191  N   VAL B 200     207.364 133.456  33.466  1.00  0.00           N  
ATOM   3192  CA  VAL B 200     207.056 133.781  32.073  1.00  0.00           C  
ATOM   3193  C   VAL B 200     208.318 134.268  31.372  1.00  0.00           C  
ATOM   3194  O   VAL B 200     208.585 133.868  30.234  1.00  0.00           O  
ATOM   3195  CB  VAL B 200     205.966 134.866  31.992  1.00  0.00           C  
ATOM   3196  CG1 VAL B 200     205.819 135.368  30.564  1.00  0.00           C  
ATOM   3197  CG2 VAL B 200     204.646 134.313  32.508  1.00  0.00           C  
ATOM   3198  H   VAL B 200     206.879 133.934  34.237  1.00  0.00           H  
ATOM   3199  HA  VAL B 200     206.704 132.877  31.578  1.00  0.00           H  
ATOM   3200  HB  VAL B 200     206.268 135.717  32.603  1.00  0.00           H  
ATOM   3201 1HG1 VAL B 200     205.044 136.134  30.525  1.00  0.00           H  
ATOM   3202 2HG1 VAL B 200     206.765 135.791  30.228  1.00  0.00           H  
ATOM   3203 3HG1 VAL B 200     205.541 134.538  29.914  1.00  0.00           H  
ATOM   3204 1HG2 VAL B 200     203.880 135.086  32.449  1.00  0.00           H  
ATOM   3205 2HG2 VAL B 200     204.348 133.458  31.902  1.00  0.00           H  
ATOM   3206 3HG2 VAL B 200     204.764 133.998  33.546  1.00  0.00           H  
ATOM   3207  N   ILE B 201     209.092 135.129  32.048  1.00  0.00           N  
ATOM   3208  CA  ILE B 201     210.335 135.636  31.491  1.00  0.00           C  
ATOM   3209  C   ILE B 201     211.290 134.492  31.256  1.00  0.00           C  
ATOM   3210  O   ILE B 201     211.955 134.469  30.226  1.00  0.00           O  
ATOM   3211  CB  ILE B 201     211.036 136.680  32.393  1.00  0.00           C  
ATOM   3212  CG1 ILE B 201     210.186 137.940  32.449  1.00  0.00           C  
ATOM   3213  CG2 ILE B 201     212.445 136.969  31.834  1.00  0.00           C  
ATOM   3214  CD1 ILE B 201     210.564 138.964  33.500  1.00  0.00           C  
ATOM   3215  H   ILE B 201     208.756 135.459  32.958  1.00  0.00           H  
ATOM   3216  HA  ILE B 201     210.114 136.105  30.534  1.00  0.00           H  
ATOM   3217  HB  ILE B 201     211.120 136.301  33.406  1.00  0.00           H  
ATOM   3218 1HG1 ILE B 201     210.211 138.426  31.486  1.00  0.00           H  
ATOM   3219 2HG1 ILE B 201     209.188 137.627  32.646  1.00  0.00           H  
ATOM   3220 1HG2 ILE B 201     212.945 137.710  32.442  1.00  0.00           H  
ATOM   3221 2HG2 ILE B 201     213.061 136.073  31.822  1.00  0.00           H  
ATOM   3222 3HG2 ILE B 201     212.345 137.334  30.841  1.00  0.00           H  
ATOM   3223 1HD1 ILE B 201     209.870 139.788  33.448  1.00  0.00           H  
ATOM   3224 2HD1 ILE B 201     210.504 138.513  34.473  1.00  0.00           H  
ATOM   3225 3HD1 ILE B 201     211.568 139.333  33.329  1.00  0.00           H  
ATOM   3226  N   LEU B 202     211.407 133.569  32.215  1.00  0.00           N  
ATOM   3227  CA  LEU B 202     212.268 132.414  32.030  1.00  0.00           C  
ATOM   3228  C   LEU B 202     211.804 131.562  30.870  1.00  0.00           C  
ATOM   3229  O   LEU B 202     212.629 131.096  30.090  1.00  0.00           O  
ATOM   3230  CB  LEU B 202     212.304 131.568  33.309  1.00  0.00           C  
ATOM   3231  CG  LEU B 202     213.018 132.204  34.508  1.00  0.00           C  
ATOM   3232  CD1 LEU B 202     212.802 131.341  35.744  1.00  0.00           C  
ATOM   3233  CD2 LEU B 202     214.500 132.352  34.197  1.00  0.00           C  
ATOM   3234  H   LEU B 202     210.899 133.700  33.093  1.00  0.00           H  
ATOM   3235  HA  LEU B 202     213.269 132.764  31.810  1.00  0.00           H  
ATOM   3236 1HB  LEU B 202     211.280 131.350  33.610  1.00  0.00           H  
ATOM   3237 2HB  LEU B 202     212.803 130.625  33.087  1.00  0.00           H  
ATOM   3238  HG  LEU B 202     212.589 133.186  34.708  1.00  0.00           H  
ATOM   3239 1HD1 LEU B 202     213.309 131.794  36.596  1.00  0.00           H  
ATOM   3240 2HD1 LEU B 202     211.735 131.268  35.955  1.00  0.00           H  
ATOM   3241 3HD1 LEU B 202     213.207 130.345  35.568  1.00  0.00           H  
ATOM   3242 1HD2 LEU B 202     215.007 132.805  35.049  1.00  0.00           H  
ATOM   3243 2HD2 LEU B 202     214.930 131.370  33.998  1.00  0.00           H  
ATOM   3244 3HD2 LEU B 202     214.625 132.988  33.320  1.00  0.00           H  
ATOM   3245  N   THR B 203     210.495 131.350  30.737  1.00  0.00           N  
ATOM   3246  CA  THR B 203     209.996 130.540  29.640  1.00  0.00           C  
ATOM   3247  C   THR B 203     210.300 131.199  28.309  1.00  0.00           C  
ATOM   3248  O   THR B 203     210.815 130.551  27.389  1.00  0.00           O  
ATOM   3249  CB  THR B 203     208.473 130.301  29.774  1.00  0.00           C  
ATOM   3250  OG1 THR B 203     208.212 129.586  30.995  1.00  0.00           O  
ATOM   3251  CG2 THR B 203     207.935 129.496  28.581  1.00  0.00           C  
ATOM   3252  H   THR B 203     209.850 131.705  31.444  1.00  0.00           H  
ATOM   3253  HA  THR B 203     210.504 129.575  29.665  1.00  0.00           H  
ATOM   3254  HB  THR B 203     207.962 131.265  29.820  1.00  0.00           H  
ATOM   3255  HG1 THR B 203     208.396 130.176  31.755  1.00  0.00           H  
ATOM   3256 1HG2 THR B 203     206.863 129.343  28.705  1.00  0.00           H  
ATOM   3257 2HG2 THR B 203     208.109 130.032  27.645  1.00  0.00           H  
ATOM   3258 3HG2 THR B 203     208.438 128.533  28.538  1.00  0.00           H  
ATOM   3259  N   ALA B 204     209.977 132.487  28.195  1.00  0.00           N  
ATOM   3260  CA  ALA B 204     210.219 133.179  26.955  1.00  0.00           C  
ATOM   3261  C   ALA B 204     211.712 133.252  26.643  1.00  0.00           C  
ATOM   3262  O   ALA B 204     212.122 133.007  25.505  1.00  0.00           O  
ATOM   3263  CB  ALA B 204     209.620 134.556  27.030  1.00  0.00           C  
ATOM   3264  H   ALA B 204     209.537 132.973  28.980  1.00  0.00           H  
ATOM   3265  HA  ALA B 204     209.732 132.618  26.168  1.00  0.00           H  
ATOM   3266 1HB  ALA B 204     209.773 135.069  26.092  1.00  0.00           H  
ATOM   3267 2HB  ALA B 204     208.568 134.480  27.236  1.00  0.00           H  
ATOM   3268 3HB  ALA B 204     210.100 135.097  27.838  1.00  0.00           H  
ATOM   3269  N   ALA B 205     212.534 133.549  27.663  1.00  0.00           N  
ATOM   3270  CA  ALA B 205     213.971 133.660  27.508  1.00  0.00           C  
ATOM   3271  C   ALA B 205     214.573 132.331  27.092  1.00  0.00           C  
ATOM   3272  O   ALA B 205     215.474 132.299  26.253  1.00  0.00           O  
ATOM   3273  CB  ALA B 205     214.588 134.159  28.794  1.00  0.00           C  
ATOM   3274  H   ALA B 205     212.149 133.751  28.582  1.00  0.00           H  
ATOM   3275  HA  ALA B 205     214.168 134.383  26.724  1.00  0.00           H  
ATOM   3276 1HB  ALA B 205     215.663 134.289  28.670  1.00  0.00           H  
ATOM   3277 2HB  ALA B 205     214.137 135.099  29.050  1.00  0.00           H  
ATOM   3278 3HB  ALA B 205     214.391 133.450  29.584  1.00  0.00           H  
ATOM   3279  N   GLU B 206     214.065 131.230  27.654  1.00  0.00           N  
ATOM   3280  CA  GLU B 206     214.542 129.903  27.321  1.00  0.00           C  
ATOM   3281  C   GLU B 206     214.277 129.622  25.853  1.00  0.00           C  
ATOM   3282  O   GLU B 206     215.166 129.131  25.149  1.00  0.00           O  
ATOM   3283  CB  GLU B 206     213.870 128.852  28.205  1.00  0.00           C  
ATOM   3284  CG  GLU B 206     214.394 127.438  28.043  1.00  0.00           C  
ATOM   3285  CD  GLU B 206     213.760 126.468  29.031  1.00  0.00           C  
ATOM   3286  OE1 GLU B 206     212.878 126.865  29.755  1.00  0.00           O  
ATOM   3287  OE2 GLU B 206     214.193 125.332  29.096  1.00  0.00           O  
ATOM   3288  H   GLU B 206     213.363 131.317  28.389  1.00  0.00           H  
ATOM   3289  HA  GLU B 206     215.615 129.865  27.487  1.00  0.00           H  
ATOM   3290 1HB  GLU B 206     213.997 129.125  29.245  1.00  0.00           H  
ATOM   3291 2HB  GLU B 206     212.798 128.845  28.004  1.00  0.00           H  
ATOM   3292 1HG  GLU B 206     214.185 127.103  27.030  1.00  0.00           H  
ATOM   3293 2HG  GLU B 206     215.475 127.446  28.181  1.00  0.00           H  
ATOM   3294  N   GLU B 207     213.075 129.961  25.369  1.00  0.00           N  
ATOM   3295  CA  GLU B 207     212.781 129.732  23.962  1.00  0.00           C  
ATOM   3296  C   GLU B 207     213.642 130.643  23.080  1.00  0.00           C  
ATOM   3297  O   GLU B 207     214.091 130.220  22.012  1.00  0.00           O  
ATOM   3298  CB  GLU B 207     211.301 129.937  23.672  1.00  0.00           C  
ATOM   3299  CG  GLU B 207     210.373 128.904  24.305  1.00  0.00           C  
ATOM   3300  CD  GLU B 207     210.590 127.510  23.782  1.00  0.00           C  
ATOM   3301  OE1 GLU B 207     210.620 127.327  22.595  1.00  0.00           O  
ATOM   3302  OE2 GLU B 207     210.783 126.626  24.591  1.00  0.00           O  
ATOM   3303  H   GLU B 207     212.345 130.299  26.010  1.00  0.00           H  
ATOM   3304  HA  GLU B 207     213.029 128.700  23.725  1.00  0.00           H  
ATOM   3305 1HB  GLU B 207     211.020 130.896  24.064  1.00  0.00           H  
ATOM   3306 2HB  GLU B 207     211.132 129.941  22.601  1.00  0.00           H  
ATOM   3307 1HG  GLU B 207     210.529 128.902  25.383  1.00  0.00           H  
ATOM   3308 2HG  GLU B 207     209.339 129.206  24.118  1.00  0.00           H  
ATOM   3309  N   LEU B 208     213.902 131.879  23.531  1.00  0.00           N  
ATOM   3310  CA  LEU B 208     214.771 132.779  22.778  1.00  0.00           C  
ATOM   3311  C   LEU B 208     216.190 132.191  22.710  1.00  0.00           C  
ATOM   3312  O   LEU B 208     216.873 132.306  21.696  1.00  0.00           O  
ATOM   3313  CB  LEU B 208     214.801 134.167  23.431  1.00  0.00           C  
ATOM   3314  CG  LEU B 208     213.515 134.992  23.301  1.00  0.00           C  
ATOM   3315  CD1 LEU B 208     213.609 136.224  24.191  1.00  0.00           C  
ATOM   3316  CD2 LEU B 208     213.309 135.385  21.845  1.00  0.00           C  
ATOM   3317  H   LEU B 208     213.435 132.202  24.384  1.00  0.00           H  
ATOM   3318  HA  LEU B 208     214.393 132.852  21.771  1.00  0.00           H  
ATOM   3319 1HB  LEU B 208     215.011 134.046  24.493  1.00  0.00           H  
ATOM   3320 2HB  LEU B 208     215.612 134.743  22.986  1.00  0.00           H  
ATOM   3321  HG  LEU B 208     212.666 134.399  23.640  1.00  0.00           H  
ATOM   3322 1HD1 LEU B 208     212.694 136.810  24.099  1.00  0.00           H  
ATOM   3323 2HD1 LEU B 208     213.736 135.914  25.229  1.00  0.00           H  
ATOM   3324 3HD1 LEU B 208     214.461 136.830  23.886  1.00  0.00           H  
ATOM   3325 1HD2 LEU B 208     212.394 135.971  21.752  1.00  0.00           H  
ATOM   3326 2HD2 LEU B 208     214.157 135.979  21.505  1.00  0.00           H  
ATOM   3327 3HD2 LEU B 208     213.228 134.486  21.234  1.00  0.00           H  
ATOM   3328  N   ALA B 209     216.644 131.552  23.801  1.00  0.00           N  
ATOM   3329  CA  ALA B 209     217.956 130.898  23.839  1.00  0.00           C  
ATOM   3330  C   ALA B 209     218.021 129.737  22.843  1.00  0.00           C  
ATOM   3331  O   ALA B 209     219.065 129.482  22.246  1.00  0.00           O  
ATOM   3332  CB  ALA B 209     218.271 130.372  25.229  1.00  0.00           C  
ATOM   3333  H   ALA B 209     216.066 131.570  24.643  1.00  0.00           H  
ATOM   3334  HA  ALA B 209     218.704 131.633  23.559  1.00  0.00           H  
ATOM   3335 1HB  ALA B 209     219.251 129.915  25.224  1.00  0.00           H  
ATOM   3336 2HB  ALA B 209     218.255 131.184  25.931  1.00  0.00           H  
ATOM   3337 3HB  ALA B 209     217.531 129.634  25.516  1.00  0.00           H  
ATOM   3338  N   LYS B 210     216.902 129.011  22.693  1.00  0.00           N  
ATOM   3339  CA  LYS B 210     216.820 127.891  21.754  1.00  0.00           C  
ATOM   3340  C   LYS B 210     216.894 128.360  20.300  1.00  0.00           C  
ATOM   3341  O   LYS B 210     217.475 127.682  19.449  1.00  0.00           O  
ATOM   3342  CB  LYS B 210     215.519 127.103  21.933  1.00  0.00           C  
ATOM   3343  CG  LYS B 210     215.389 126.274  23.201  1.00  0.00           C  
ATOM   3344  CD  LYS B 210     214.012 125.591  23.222  1.00  0.00           C  
ATOM   3345  CE  LYS B 210     213.763 124.781  24.477  1.00  0.00           C  
ATOM   3346  NZ  LYS B 210     212.369 124.240  24.496  1.00  0.00           N  
ATOM   3347  H   LYS B 210     216.100 129.242  23.284  1.00  0.00           H  
ATOM   3348  HA  LYS B 210     217.664 127.230  21.938  1.00  0.00           H  
ATOM   3349 1HB  LYS B 210     214.681 127.796  21.918  1.00  0.00           H  
ATOM   3350 2HB  LYS B 210     215.391 126.432  21.087  1.00  0.00           H  
ATOM   3351 1HG  LYS B 210     216.174 125.520  23.226  1.00  0.00           H  
ATOM   3352 2HG  LYS B 210     215.493 126.916  24.073  1.00  0.00           H  
ATOM   3353 1HD  LYS B 210     213.233 126.352  23.150  1.00  0.00           H  
ATOM   3354 2HD  LYS B 210     213.923 124.936  22.359  1.00  0.00           H  
ATOM   3355 1HE  LYS B 210     214.468 123.954  24.519  1.00  0.00           H  
ATOM   3356 2HE  LYS B 210     213.907 125.414  25.351  1.00  0.00           H  
ATOM   3357 1HZ  LYS B 210     212.217 123.714  25.340  1.00  0.00           H  
ATOM   3358 2HZ  LYS B 210     211.710 125.049  24.469  1.00  0.00           H  
ATOM   3359 3HZ  LYS B 210     212.210 123.652  23.695  1.00  0.00           H  
ATOM   3360  N   LEU B 211     216.293 129.512  20.005  1.00  0.00           N  
ATOM   3361  CA  LEU B 211     216.302 130.022  18.643  1.00  0.00           C  
ATOM   3362  C   LEU B 211     217.736 130.283  18.181  1.00  0.00           C  
ATOM   3363  O   LEU B 211     218.520 130.841  18.928  1.00  0.00           O  
ATOM   3364  CB  LEU B 211     215.535 131.353  18.556  1.00  0.00           C  
ATOM   3365  CG  LEU B 211     213.999 131.342  18.721  1.00  0.00           C  
ATOM   3366  CD1 LEU B 211     213.525 132.772  18.793  1.00  0.00           C  
ATOM   3367  CD2 LEU B 211     213.338 130.650  17.542  1.00  0.00           C  
ATOM   3368  H   LEU B 211     215.771 129.994  20.745  1.00  0.00           H  
ATOM   3369  HA  LEU B 211     215.824 129.274  18.030  1.00  0.00           H  
ATOM   3370 1HB  LEU B 211     215.928 132.000  19.345  1.00  0.00           H  
ATOM   3371 2HB  LEU B 211     215.758 131.822  17.604  1.00  0.00           H  
ATOM   3372  HG  LEU B 211     213.725 130.836  19.636  1.00  0.00           H  
ATOM   3373 1HD1 LEU B 211     212.440 132.790  18.907  1.00  0.00           H  
ATOM   3374 2HD1 LEU B 211     213.977 133.255  19.619  1.00  0.00           H  
ATOM   3375 3HD1 LEU B 211     213.809 133.283  17.895  1.00  0.00           H  
ATOM   3376 1HD2 LEU B 211     212.251 130.677  17.682  1.00  0.00           H  
ATOM   3377 2HD2 LEU B 211     213.596 131.166  16.619  1.00  0.00           H  
ATOM   3378 3HD2 LEU B 211     213.659 129.617  17.481  1.00  0.00           H  
ATOM   3379  N   PRO B 212     218.094 129.982  16.921  1.00  0.00           N  
ATOM   3380  CA  PRO B 212     219.408 130.223  16.326  1.00  0.00           C  
ATOM   3381  C   PRO B 212     219.674 131.692  16.010  1.00  0.00           C  
ATOM   3382  O   PRO B 212     220.800 132.079  15.716  1.00  0.00           O  
ATOM   3383  CB  PRO B 212     219.346 129.385  15.042  1.00  0.00           C  
ATOM   3384  CG  PRO B 212     217.867 129.306  14.700  1.00  0.00           C  
ATOM   3385  CD  PRO B 212     217.154 129.250  16.042  1.00  0.00           C  
ATOM   3386  HA  PRO B 212     220.179 129.830  17.011  1.00  0.00           H  
ATOM   3387 1HB  PRO B 212     219.938 129.876  14.252  1.00  0.00           H  
ATOM   3388 2HB  PRO B 212     219.799 128.399  15.215  1.00  0.00           H  
ATOM   3389 1HG  PRO B 212     217.570 130.177  14.094  1.00  0.00           H  
ATOM   3390 2HG  PRO B 212     217.673 128.414  14.082  1.00  0.00           H  
ATOM   3391 1HD  PRO B 212     216.204 129.796  15.960  1.00  0.00           H  
ATOM   3392 2HD  PRO B 212     217.018 128.198  16.364  1.00  0.00           H  
ATOM   3393  N   ASP B 213     218.615 132.496  16.009  1.00  0.00           N  
ATOM   3394  CA  ASP B 213     218.703 133.901  15.667  1.00  0.00           C  
ATOM   3395  C   ASP B 213     219.640 134.681  16.607  1.00  0.00           C  
ATOM   3396  O   ASP B 213     219.405 134.696  17.818  1.00  0.00           O  
ATOM   3397  CB  ASP B 213     217.311 134.524  15.700  1.00  0.00           C  
ATOM   3398  CG  ASP B 213     217.331 135.961  15.275  1.00  0.00           C  
ATOM   3399  OD1 ASP B 213     217.406 136.226  14.102  1.00  0.00           O  
ATOM   3400  OD2 ASP B 213     217.309 136.803  16.152  1.00  0.00           O  
ATOM   3401  H   ASP B 213     217.716 132.119  16.256  1.00  0.00           H  
ATOM   3402  HA  ASP B 213     219.033 133.954  14.641  1.00  0.00           H  
ATOM   3403 1HB  ASP B 213     216.657 133.970  15.025  1.00  0.00           H  
ATOM   3404 2HB  ASP B 213     216.893 134.439  16.691  1.00  0.00           H  
ATOM   3405  N   PRO B 214     220.685 135.365  16.098  1.00  0.00           N  
ATOM   3406  CA  PRO B 214     221.631 136.145  16.876  1.00  0.00           C  
ATOM   3407  C   PRO B 214     220.989 137.161  17.824  1.00  0.00           C  
ATOM   3408  O   PRO B 214     221.501 137.373  18.924  1.00  0.00           O  
ATOM   3409  CB  PRO B 214     222.408 136.884  15.778  1.00  0.00           C  
ATOM   3410  CG  PRO B 214     222.378 135.941  14.590  1.00  0.00           C  
ATOM   3411  CD  PRO B 214     221.015 135.300  14.643  1.00  0.00           C  
ATOM   3412  HA  PRO B 214     222.286 135.469  17.438  1.00  0.00           H  
ATOM   3413 1HB  PRO B 214     221.931 137.857  15.570  1.00  0.00           H  
ATOM   3414 2HB  PRO B 214     223.432 137.100  16.119  1.00  0.00           H  
ATOM   3415 1HG  PRO B 214     222.531 136.506  13.655  1.00  0.00           H  
ATOM   3416 2HG  PRO B 214     223.176 135.207  14.633  1.00  0.00           H  
ATOM   3417 1HD  PRO B 214     220.280 135.828  14.004  1.00  0.00           H  
ATOM   3418 2HD  PRO B 214     221.157 134.244  14.360  1.00  0.00           H  
ATOM   3419  N   GLU B 215     219.858 137.770  17.419  1.00  0.00           N  
ATOM   3420  CA  GLU B 215     219.255 138.780  18.281  1.00  0.00           C  
ATOM   3421  C   GLU B 215     218.411 138.124  19.355  1.00  0.00           C  
ATOM   3422  O   GLU B 215     218.426 138.567  20.506  1.00  0.00           O  
ATOM   3423  CB  GLU B 215     218.441 139.783  17.466  1.00  0.00           C  
ATOM   3424  CG  GLU B 215     219.296 140.585  16.461  1.00  0.00           C  
ATOM   3425  CD  GLU B 215     220.393 141.389  17.122  1.00  0.00           C  
ATOM   3426  OE1 GLU B 215     220.106 142.148  18.007  1.00  0.00           O  
ATOM   3427  OE2 GLU B 215     221.535 141.224  16.739  1.00  0.00           O  
ATOM   3428  H   GLU B 215     219.416 137.577  16.522  1.00  0.00           H  
ATOM   3429  HA  GLU B 215     220.051 139.329  18.777  1.00  0.00           H  
ATOM   3430 1HB  GLU B 215     217.664 139.256  16.907  1.00  0.00           H  
ATOM   3431 2HB  GLU B 215     217.947 140.486  18.137  1.00  0.00           H  
ATOM   3432 1HG  GLU B 215     219.749 139.890  15.755  1.00  0.00           H  
ATOM   3433 2HG  GLU B 215     218.646 141.257  15.902  1.00  0.00           H  
ATOM   3434  N   ALA B 216     217.708 137.039  19.008  1.00  0.00           N  
ATOM   3435  CA  ALA B 216     216.940 136.332  20.024  1.00  0.00           C  
ATOM   3436  C   ALA B 216     217.867 135.847  21.122  1.00  0.00           C  
ATOM   3437  O   ALA B 216     217.553 135.954  22.306  1.00  0.00           O  
ATOM   3438  CB  ALA B 216     216.214 135.136  19.435  1.00  0.00           C  
ATOM   3439  H   ALA B 216     217.665 136.774  18.012  1.00  0.00           H  
ATOM   3440  HA  ALA B 216     216.218 137.023  20.454  1.00  0.00           H  
ATOM   3441 1HB  ALA B 216     215.662 134.637  20.218  1.00  0.00           H  
ATOM   3442 2HB  ALA B 216     215.536 135.465  18.651  1.00  0.00           H  
ATOM   3443 3HB  ALA B 216     216.951 134.446  19.020  1.00  0.00           H  
ATOM   3444  N   LEU B 217     219.051 135.377  20.738  1.00  0.00           N  
ATOM   3445  CA  LEU B 217     219.984 134.870  21.723  1.00  0.00           C  
ATOM   3446  C   LEU B 217     220.457 135.983  22.658  1.00  0.00           C  
ATOM   3447  O   LEU B 217     220.524 135.792  23.878  1.00  0.00           O  
ATOM   3448  CB  LEU B 217     221.177 134.290  20.991  1.00  0.00           C  
ATOM   3449  CG  LEU B 217     220.945 133.022  20.152  1.00  0.00           C  
ATOM   3450  CD1 LEU B 217     222.198 132.754  19.350  1.00  0.00           C  
ATOM   3451  CD2 LEU B 217     220.598 131.881  21.024  1.00  0.00           C  
ATOM   3452  H   LEU B 217     219.251 135.303  19.735  1.00  0.00           H  
ATOM   3453  HA  LEU B 217     219.481 134.113  22.315  1.00  0.00           H  
ATOM   3454 1HB  LEU B 217     221.559 135.046  20.324  1.00  0.00           H  
ATOM   3455 2HB  LEU B 217     221.922 134.055  21.733  1.00  0.00           H  
ATOM   3456  HG  LEU B 217     220.131 133.174  19.459  1.00  0.00           H  
ATOM   3457 1HD1 LEU B 217     222.048 131.872  18.729  1.00  0.00           H  
ATOM   3458 2HD1 LEU B 217     222.395 133.600  18.721  1.00  0.00           H  
ATOM   3459 3HD1 LEU B 217     223.032 132.596  20.016  1.00  0.00           H  
ATOM   3460 1HD2 LEU B 217     220.448 130.986  20.419  1.00  0.00           H  
ATOM   3461 2HD2 LEU B 217     221.384 131.717  21.716  1.00  0.00           H  
ATOM   3462 3HD2 LEU B 217     219.685 132.084  21.554  1.00  0.00           H  
ATOM   3463  N   LYS B 218     220.729 137.171  22.108  1.00  0.00           N  
ATOM   3464  CA  LYS B 218     221.163 138.292  22.938  1.00  0.00           C  
ATOM   3465  C   LYS B 218     220.052 138.692  23.913  1.00  0.00           C  
ATOM   3466  O   LYS B 218     220.321 138.992  25.088  1.00  0.00           O  
ATOM   3467  CB  LYS B 218     221.512 139.479  22.048  1.00  0.00           C  
ATOM   3468  CG  LYS B 218     222.766 139.308  21.211  1.00  0.00           C  
ATOM   3469  CD  LYS B 218     222.921 140.477  20.250  1.00  0.00           C  
ATOM   3470  CE  LYS B 218     224.013 140.235  19.218  1.00  0.00           C  
ATOM   3471  NZ  LYS B 218     224.034 141.328  18.190  1.00  0.00           N  
ATOM   3472  H   LYS B 218     220.708 137.268  21.085  1.00  0.00           H  
ATOM   3473  HA  LYS B 218     222.039 137.989  23.511  1.00  0.00           H  
ATOM   3474 1HB  LYS B 218     220.680 139.668  21.364  1.00  0.00           H  
ATOM   3475 2HB  LYS B 218     221.633 140.369  22.664  1.00  0.00           H  
ATOM   3476 1HG  LYS B 218     223.636 139.270  21.871  1.00  0.00           H  
ATOM   3477 2HG  LYS B 218     222.724 138.389  20.664  1.00  0.00           H  
ATOM   3478 1HD  LYS B 218     221.977 140.639  19.720  1.00  0.00           H  
ATOM   3479 2HD  LYS B 218     223.160 141.380  20.811  1.00  0.00           H  
ATOM   3480 1HE  LYS B 218     224.984 140.181  19.704  1.00  0.00           H  
ATOM   3481 2HE  LYS B 218     223.814 139.285  18.715  1.00  0.00           H  
ATOM   3482 1HZ  LYS B 218     224.740 141.135  17.500  1.00  0.00           H  
ATOM   3483 2HZ  LYS B 218     223.107 141.366  17.715  1.00  0.00           H  
ATOM   3484 3HZ  LYS B 218     224.218 142.217  18.626  1.00  0.00           H  
ATOM   3485  N   GLU B 219     218.801 138.667  23.427  1.00  0.00           N  
ATOM   3486  CA  GLU B 219     217.654 139.014  24.251  1.00  0.00           C  
ATOM   3487  C   GLU B 219     217.396 137.948  25.304  1.00  0.00           C  
ATOM   3488  O   GLU B 219     216.952 138.273  26.404  1.00  0.00           O  
ATOM   3489  CB  GLU B 219     216.405 139.261  23.402  1.00  0.00           C  
ATOM   3490  CG  GLU B 219     216.497 140.516  22.507  1.00  0.00           C  
ATOM   3491  CD  GLU B 219     216.674 141.806  23.286  1.00  0.00           C  
ATOM   3492  OE1 GLU B 219     215.926 142.037  24.202  1.00  0.00           O  
ATOM   3493  OE2 GLU B 219     217.578 142.562  22.962  1.00  0.00           O  
ATOM   3494  H   GLU B 219     218.663 138.457  22.433  1.00  0.00           H  
ATOM   3495  HA  GLU B 219     217.881 139.944  24.769  1.00  0.00           H  
ATOM   3496 1HB  GLU B 219     216.238 138.400  22.751  1.00  0.00           H  
ATOM   3497 2HB  GLU B 219     215.534 139.360  24.048  1.00  0.00           H  
ATOM   3498 1HG  GLU B 219     217.341 140.405  21.831  1.00  0.00           H  
ATOM   3499 2HG  GLU B 219     215.601 140.586  21.911  1.00  0.00           H  
ATOM   3500  N   ALA B 220     217.670 136.676  24.981  1.00  0.00           N  
ATOM   3501  CA  ALA B 220     217.500 135.592  25.938  1.00  0.00           C  
ATOM   3502  C   ALA B 220     218.376 135.829  27.149  1.00  0.00           C  
ATOM   3503  O   ALA B 220     217.946 135.604  28.287  1.00  0.00           O  
ATOM   3504  CB  ALA B 220     217.890 134.281  25.322  1.00  0.00           C  
ATOM   3505  H   ALA B 220     217.948 136.461  24.022  1.00  0.00           H  
ATOM   3506  HA  ALA B 220     216.456 135.564  26.245  1.00  0.00           H  
ATOM   3507 1HB  ALA B 220     217.743 133.491  26.045  1.00  0.00           H  
ATOM   3508 2HB  ALA B 220     217.299 134.110  24.469  1.00  0.00           H  
ATOM   3509 3HB  ALA B 220     218.923 134.323  25.028  1.00  0.00           H  
ATOM   3510  N   VAL B 221     219.601 136.317  26.894  1.00  0.00           N  
ATOM   3511  CA  VAL B 221     220.527 136.621  27.967  1.00  0.00           C  
ATOM   3512  C   VAL B 221     219.997 137.766  28.802  1.00  0.00           C  
ATOM   3513  O   VAL B 221     219.969 137.662  30.026  1.00  0.00           O  
ATOM   3514  CB  VAL B 221     221.910 136.992  27.400  1.00  0.00           C  
ATOM   3515  CG1 VAL B 221     222.817 137.510  28.506  1.00  0.00           C  
ATOM   3516  CG2 VAL B 221     222.531 135.783  26.716  1.00  0.00           C  
ATOM   3517  H   VAL B 221     219.883 136.419  25.911  1.00  0.00           H  
ATOM   3518  HA  VAL B 221     220.621 135.736  28.592  1.00  0.00           H  
ATOM   3519  HB  VAL B 221     221.792 137.799  26.677  1.00  0.00           H  
ATOM   3520 1HG1 VAL B 221     223.791 137.768  28.088  1.00  0.00           H  
ATOM   3521 2HG1 VAL B 221     222.371 138.396  28.958  1.00  0.00           H  
ATOM   3522 3HG1 VAL B 221     222.942 136.739  29.266  1.00  0.00           H  
ATOM   3523 1HG2 VAL B 221     223.508 136.053  26.317  1.00  0.00           H  
ATOM   3524 2HG2 VAL B 221     222.643 134.974  27.438  1.00  0.00           H  
ATOM   3525 3HG2 VAL B 221     221.885 135.455  25.901  1.00  0.00           H  
ATOM   3526  N   LYS B 222     219.560 138.850  28.154  1.00  0.00           N  
ATOM   3527  CA  LYS B 222     219.073 140.001  28.907  1.00  0.00           C  
ATOM   3528  C   LYS B 222     217.852 139.655  29.744  1.00  0.00           C  
ATOM   3529  O   LYS B 222     217.743 140.067  30.900  1.00  0.00           O  
ATOM   3530  CB  LYS B 222     218.653 141.118  27.960  1.00  0.00           C  
ATOM   3531  CG  LYS B 222     219.751 141.811  27.196  1.00  0.00           C  
ATOM   3532  CD  LYS B 222     219.110 142.825  26.259  1.00  0.00           C  
ATOM   3533  CE  LYS B 222     220.086 143.484  25.320  1.00  0.00           C  
ATOM   3534  NZ  LYS B 222     219.366 144.366  24.354  1.00  0.00           N  
ATOM   3535  H   LYS B 222     219.617 138.877  27.130  1.00  0.00           H  
ATOM   3536  HA  LYS B 222     219.865 140.345  29.572  1.00  0.00           H  
ATOM   3537 1HB  LYS B 222     217.960 140.708  27.221  1.00  0.00           H  
ATOM   3538 2HB  LYS B 222     218.110 141.875  28.520  1.00  0.00           H  
ATOM   3539 1HG  LYS B 222     220.426 142.315  27.889  1.00  0.00           H  
ATOM   3540 2HG  LYS B 222     220.317 141.080  26.617  1.00  0.00           H  
ATOM   3541 1HD  LYS B 222     218.351 142.323  25.659  1.00  0.00           H  
ATOM   3542 2HD  LYS B 222     218.620 143.599  26.845  1.00  0.00           H  
ATOM   3543 1HE  LYS B 222     220.801 144.077  25.888  1.00  0.00           H  
ATOM   3544 2HE  LYS B 222     220.623 142.715  24.763  1.00  0.00           H  
ATOM   3545 1HZ  LYS B 222     220.017 144.793  23.719  1.00  0.00           H  
ATOM   3546 2HZ  LYS B 222     218.690 143.777  23.818  1.00  0.00           H  
ATOM   3547 3HZ  LYS B 222     218.862 145.082  24.850  1.00  0.00           H  
ATOM   3548  N   ALA B 223     216.922 138.907  29.155  1.00  0.00           N  
ATOM   3549  CA  ALA B 223     215.714 138.528  29.852  1.00  0.00           C  
ATOM   3550  C   ALA B 223     216.041 137.687  31.074  1.00  0.00           C  
ATOM   3551  O   ALA B 223     215.542 137.929  32.182  1.00  0.00           O  
ATOM   3552  CB  ALA B 223     214.838 137.774  28.884  1.00  0.00           C  
ATOM   3553  H   ALA B 223     217.046 138.625  28.181  1.00  0.00           H  
ATOM   3554  HA  ALA B 223     215.205 139.429  30.187  1.00  0.00           H  
ATOM   3555 1HB  ALA B 223     213.924 137.483  29.354  1.00  0.00           H  
ATOM   3556 2HB  ALA B 223     214.625 138.406  28.026  1.00  0.00           H  
ATOM   3557 3HB  ALA B 223     215.380 136.899  28.551  1.00  0.00           H  
ATOM   3558  N   ALA B 224     216.947 136.735  30.899  1.00  0.00           N  
ATOM   3559  CA  ALA B 224     217.363 135.921  32.004  1.00  0.00           C  
ATOM   3560  C   ALA B 224     218.089 136.766  33.066  1.00  0.00           C  
ATOM   3561  O   ALA B 224     217.825 136.613  34.263  1.00  0.00           O  
ATOM   3562  CB  ALA B 224     218.226 134.829  31.458  1.00  0.00           C  
ATOM   3563  H   ALA B 224     217.321 136.528  29.966  1.00  0.00           H  
ATOM   3564  HA  ALA B 224     216.480 135.483  32.468  1.00  0.00           H  
ATOM   3565 1HB  ALA B 224     218.543 134.195  32.233  1.00  0.00           H  
ATOM   3566 2HB  ALA B 224     217.664 134.262  30.726  1.00  0.00           H  
ATOM   3567 3HB  ALA B 224     219.077 135.290  30.977  1.00  0.00           H  
ATOM   3568  N   GLU B 225     218.920 137.732  32.644  1.00  0.00           N  
ATOM   3569  CA  GLU B 225     219.634 138.585  33.592  1.00  0.00           C  
ATOM   3570  C   GLU B 225     218.665 139.330  34.486  1.00  0.00           C  
ATOM   3571  O   GLU B 225     218.920 139.482  35.686  1.00  0.00           O  
ATOM   3572  CB  GLU B 225     220.552 139.581  32.882  1.00  0.00           C  
ATOM   3573  CG  GLU B 225     221.304 140.542  33.840  1.00  0.00           C  
ATOM   3574  CD  GLU B 225     222.252 141.487  33.125  1.00  0.00           C  
ATOM   3575  OE1 GLU B 225     222.462 141.314  31.950  1.00  0.00           O  
ATOM   3576  OE2 GLU B 225     222.753 142.398  33.749  1.00  0.00           O  
ATOM   3577  H   GLU B 225     219.124 137.824  31.645  1.00  0.00           H  
ATOM   3578  HA  GLU B 225     220.255 137.949  34.219  1.00  0.00           H  
ATOM   3579 1HB  GLU B 225     221.286 139.036  32.286  1.00  0.00           H  
ATOM   3580 2HB  GLU B 225     219.962 140.186  32.193  1.00  0.00           H  
ATOM   3581 1HG  GLU B 225     220.571 141.139  34.380  1.00  0.00           H  
ATOM   3582 2HG  GLU B 225     221.858 139.952  34.570  1.00  0.00           H  
ATOM   3583  N   LYS B 226     217.562 139.805  33.906  1.00  0.00           N  
ATOM   3584  CA  LYS B 226     216.549 140.539  34.653  1.00  0.00           C  
ATOM   3585  C   LYS B 226     215.957 139.663  35.763  1.00  0.00           C  
ATOM   3586  O   LYS B 226     215.667 140.163  36.857  1.00  0.00           O  
ATOM   3587  CB  LYS B 226     215.472 141.047  33.690  1.00  0.00           C  
ATOM   3588  CG  LYS B 226     215.964 142.186  32.778  1.00  0.00           C  
ATOM   3589  CD  LYS B 226     214.925 142.597  31.730  1.00  0.00           C  
ATOM   3590  CE  LYS B 226     215.461 143.725  30.841  1.00  0.00           C  
ATOM   3591  NZ  LYS B 226     214.500 144.093  29.742  1.00  0.00           N  
ATOM   3592  H   LYS B 226     217.465 139.683  32.891  1.00  0.00           H  
ATOM   3593  HA  LYS B 226     217.025 141.397  35.121  1.00  0.00           H  
ATOM   3594 1HB  LYS B 226     215.132 140.231  33.058  1.00  0.00           H  
ATOM   3595 2HB  LYS B 226     214.612 141.404  34.255  1.00  0.00           H  
ATOM   3596 1HG  LYS B 226     216.188 143.052  33.400  1.00  0.00           H  
ATOM   3597 2HG  LYS B 226     216.879 141.884  32.283  1.00  0.00           H  
ATOM   3598 1HD  LYS B 226     214.679 141.741  31.106  1.00  0.00           H  
ATOM   3599 2HD  LYS B 226     214.017 142.936  32.226  1.00  0.00           H  
ATOM   3600 1HE  LYS B 226     215.629 144.604  31.463  1.00  0.00           H  
ATOM   3601 2HE  LYS B 226     216.408 143.418  30.396  1.00  0.00           H  
ATOM   3602 1HZ  LYS B 226     214.879 144.844  29.192  1.00  0.00           H  
ATOM   3603 2HZ  LYS B 226     214.341 143.295  29.152  1.00  0.00           H  
ATOM   3604 3HZ  LYS B 226     213.599 144.390  30.152  1.00  0.00           H  
ATOM   3605  N   VAL B 227     215.793 138.359  35.493  1.00  0.00           N  
ATOM   3606  CA  VAL B 227     215.314 137.434  36.517  1.00  0.00           C  
ATOM   3607  C   VAL B 227     216.355 137.282  37.623  1.00  0.00           C  
ATOM   3608  O   VAL B 227     216.009 137.262  38.814  1.00  0.00           O  
ATOM   3609  CB  VAL B 227     214.955 136.048  35.944  1.00  0.00           C  
ATOM   3610  CG1 VAL B 227     214.608 135.069  37.107  1.00  0.00           C  
ATOM   3611  CG2 VAL B 227     213.783 136.183  34.972  1.00  0.00           C  
ATOM   3612  H   VAL B 227     215.995 138.033  34.537  1.00  0.00           H  
ATOM   3613  HA  VAL B 227     214.423 137.861  36.955  1.00  0.00           H  
ATOM   3614  HB  VAL B 227     215.807 135.656  35.411  1.00  0.00           H  
ATOM   3615 1HG1 VAL B 227     214.360 134.108  36.708  1.00  0.00           H  
ATOM   3616 2HG1 VAL B 227     215.452 134.954  37.784  1.00  0.00           H  
ATOM   3617 3HG1 VAL B 227     213.758 135.452  37.663  1.00  0.00           H  
ATOM   3618 1HG2 VAL B 227     213.539 135.219  34.548  1.00  0.00           H  
ATOM   3619 2HG2 VAL B 227     212.915 136.577  35.481  1.00  0.00           H  
ATOM   3620 3HG2 VAL B 227     214.074 136.857  34.177  1.00  0.00           H  
ATOM   3621  N   VAL B 228     217.627 137.167  37.237  1.00  0.00           N  
ATOM   3622  CA  VAL B 228     218.674 137.001  38.239  1.00  0.00           C  
ATOM   3623  C   VAL B 228     218.706 138.218  39.150  1.00  0.00           C  
ATOM   3624  O   VAL B 228     218.795 138.080  40.366  1.00  0.00           O  
ATOM   3625  CB  VAL B 228     220.049 136.818  37.569  1.00  0.00           C  
ATOM   3626  CG1 VAL B 228     221.155 136.820  38.613  1.00  0.00           C  
ATOM   3627  CG2 VAL B 228     220.066 135.526  36.767  1.00  0.00           C  
ATOM   3628  H   VAL B 228     217.828 137.155  36.229  1.00  0.00           H  
ATOM   3629  HA  VAL B 228     218.447 136.124  38.831  1.00  0.00           H  
ATOM   3630  HB  VAL B 228     220.233 137.662  36.904  1.00  0.00           H  
ATOM   3631 1HG1 VAL B 228     222.120 136.690  38.122  1.00  0.00           H  
ATOM   3632 2HG1 VAL B 228     221.147 137.768  39.150  1.00  0.00           H  
ATOM   3633 3HG1 VAL B 228     220.993 136.002  39.316  1.00  0.00           H  
ATOM   3634 1HG2 VAL B 228     221.040 135.403  36.295  1.00  0.00           H  
ATOM   3635 2HG2 VAL B 228     219.875 134.683  37.432  1.00  0.00           H  
ATOM   3636 3HG2 VAL B 228     219.293 135.564  35.999  1.00  0.00           H  
ATOM   3637  N   ARG B 229     218.653 139.413  38.554  1.00  0.00           N  
ATOM   3638  CA  ARG B 229     218.671 140.649  39.316  1.00  0.00           C  
ATOM   3639  C   ARG B 229     217.461 140.839  40.228  1.00  0.00           C  
ATOM   3640  O   ARG B 229     217.610 141.399  41.318  1.00  0.00           O  
ATOM   3641  CB  ARG B 229     218.803 141.838  38.387  1.00  0.00           C  
ATOM   3642  CG  ARG B 229     220.178 141.997  37.771  1.00  0.00           C  
ATOM   3643  CD  ARG B 229     220.259 143.190  36.893  1.00  0.00           C  
ATOM   3644  NE  ARG B 229     221.587 143.335  36.301  1.00  0.00           N  
ATOM   3645  CZ  ARG B 229     222.646 143.941  36.864  1.00  0.00           C  
ATOM   3646  NH1 ARG B 229     222.582 144.500  38.064  1.00  0.00           N  
ATOM   3647  NH2 ARG B 229     223.758 143.957  36.169  1.00  0.00           N  
ATOM   3648  H   ARG B 229     218.617 139.452  37.534  1.00  0.00           H  
ATOM   3649  HA  ARG B 229     219.559 140.628  39.944  1.00  0.00           H  
ATOM   3650 1HB  ARG B 229     218.086 141.732  37.570  1.00  0.00           H  
ATOM   3651 2HB  ARG B 229     218.560 142.751  38.925  1.00  0.00           H  
ATOM   3652 1HG  ARG B 229     220.919 142.090  38.559  1.00  0.00           H  
ATOM   3653 2HG  ARG B 229     220.403 141.118  37.166  1.00  0.00           H  
ATOM   3654 1HD  ARG B 229     219.540 143.069  36.077  1.00  0.00           H  
ATOM   3655 2HD  ARG B 229     220.019 144.092  37.450  1.00  0.00           H  
ATOM   3656  HE  ARG B 229     221.758 142.935  35.367  1.00  0.00           H  
ATOM   3657 1HH1 ARG B 229     221.723 144.483  38.588  1.00  0.00           H  
ATOM   3658 2HH1 ARG B 229     223.398 144.949  38.457  1.00  0.00           H  
ATOM   3659 1HH2 ARG B 229     223.746 143.504  35.242  1.00  0.00           H  
ATOM   3660 2HH2 ARG B 229     224.591 144.394  36.528  1.00  0.00           H  
ATOM   3661  N   GLU B 230     216.266 140.393  39.814  1.00  0.00           N  
ATOM   3662  CA  GLU B 230     215.118 140.526  40.704  1.00  0.00           C  
ATOM   3663  C   GLU B 230     215.258 139.615  41.925  1.00  0.00           C  
ATOM   3664  O   GLU B 230     214.974 140.039  43.048  1.00  0.00           O  
ATOM   3665  CB  GLU B 230     213.806 140.201  39.982  1.00  0.00           C  
ATOM   3666  CG  GLU B 230     212.538 140.373  40.854  1.00  0.00           C  
ATOM   3667  CD  GLU B 230     212.276 141.777  41.266  1.00  0.00           C  
ATOM   3668  OE1 GLU B 230     212.778 142.669  40.633  1.00  0.00           O  
ATOM   3669  OE2 GLU B 230     211.567 141.963  42.223  1.00  0.00           O  
ATOM   3670  H   GLU B 230     216.145 140.044  38.859  1.00  0.00           H  
ATOM   3671  HA  GLU B 230     215.072 141.557  41.051  1.00  0.00           H  
ATOM   3672 1HB  GLU B 230     213.704 140.839  39.103  1.00  0.00           H  
ATOM   3673 2HB  GLU B 230     213.838 139.167  39.631  1.00  0.00           H  
ATOM   3674 1HG  GLU B 230     211.685 140.017  40.300  1.00  0.00           H  
ATOM   3675 2HG  GLU B 230     212.626 139.770  41.744  1.00  0.00           H  
ATOM   3676  N   GLN B 231     215.724 138.375  41.729  1.00  0.00           N  
ATOM   3677  CA  GLN B 231     215.900 137.467  42.862  1.00  0.00           C  
ATOM   3678  C   GLN B 231     217.256 136.730  42.887  1.00  0.00           C  
ATOM   3679  O   GLN B 231     217.280 135.522  42.637  1.00  0.00           O  
ATOM   3680  CB  GLN B 231     214.764 136.440  42.869  1.00  0.00           C  
ATOM   3681  CG  GLN B 231     213.382 137.043  43.054  1.00  0.00           C  
ATOM   3682  CD  GLN B 231     212.318 135.988  43.292  1.00  0.00           C  
ATOM   3683  OE1 GLN B 231     212.621 134.799  43.422  1.00  0.00           O  
ATOM   3684  NE2 GLN B 231     211.062 136.418  43.351  1.00  0.00           N  
ATOM   3685  H   GLN B 231     215.906 138.043  40.772  1.00  0.00           H  
ATOM   3686  HA  GLN B 231     215.820 138.046  43.780  1.00  0.00           H  
ATOM   3687 1HB  GLN B 231     214.767 135.888  41.929  1.00  0.00           H  
ATOM   3688 2HB  GLN B 231     214.928 135.722  43.671  1.00  0.00           H  
ATOM   3689 1HG  GLN B 231     213.400 137.711  43.915  1.00  0.00           H  
ATOM   3690 2HG  GLN B 231     213.116 137.600  42.156  1.00  0.00           H  
ATOM   3691 1HE2 GLN B 231     210.317 135.768  43.506  1.00  0.00           H  
ATOM   3692 2HE2 GLN B 231     210.861 137.392  43.241  1.00  0.00           H  
ATOM   3693  N   PRO B 232     218.388 137.371  43.220  1.00  0.00           N  
ATOM   3694  CA  PRO B 232     219.696 136.749  43.208  1.00  0.00           C  
ATOM   3695  C   PRO B 232     219.693 135.555  44.143  1.00  0.00           C  
ATOM   3696  O   PRO B 232     219.097 135.620  45.219  1.00  0.00           O  
ATOM   3697  CB  PRO B 232     220.607 137.854  43.758  1.00  0.00           C  
ATOM   3698  CG  PRO B 232     219.919 139.137  43.359  1.00  0.00           C  
ATOM   3699  CD  PRO B 232     218.436 138.830  43.479  1.00  0.00           C  
ATOM   3700  HA  PRO B 232     219.964 136.467  42.176  1.00  0.00           H  
ATOM   3701 1HB  PRO B 232     220.722 137.742  44.845  1.00  0.00           H  
ATOM   3702 2HB  PRO B 232     221.616 137.754  43.316  1.00  0.00           H  
ATOM   3703 1HG  PRO B 232     220.234 139.974  43.997  1.00  0.00           H  
ATOM   3704 2HG  PRO B 232     220.194 139.401  42.323  1.00  0.00           H  
ATOM   3705 1HD  PRO B 232     218.052 139.037  44.486  1.00  0.00           H  
ATOM   3706 2HD  PRO B 232     217.934 139.399  42.724  1.00  0.00           H  
ATOM   3707  N   GLY B 233     220.324 134.465  43.737  1.00  0.00           N  
ATOM   3708  CA  GLY B 233     220.440 133.264  44.561  1.00  0.00           C  
ATOM   3709  C   GLY B 233     219.224 132.329  44.523  1.00  0.00           C  
ATOM   3710  O   GLY B 233     219.286 131.216  45.051  1.00  0.00           O  
ATOM   3711  H   GLY B 233     220.806 134.480  42.846  1.00  0.00           H  
ATOM   3712 1HA  GLY B 233     221.320 132.709  44.244  1.00  0.00           H  
ATOM   3713 2HA  GLY B 233     220.621 133.565  45.594  1.00  0.00           H  
ATOM   3714  N   SER B 234     218.134 132.760  43.887  1.00  0.00           N  
ATOM   3715  CA  SER B 234     216.911 131.961  43.822  1.00  0.00           C  
ATOM   3716  C   SER B 234     216.961 130.866  42.779  1.00  0.00           C  
ATOM   3717  O   SER B 234     217.811 130.872  41.883  1.00  0.00           O  
ATOM   3718  CB  SER B 234     215.711 132.818  43.498  1.00  0.00           C  
ATOM   3719  OG  SER B 234     215.820 133.359  42.207  1.00  0.00           O  
ATOM   3720  H   SER B 234     218.114 133.701  43.482  1.00  0.00           H  
ATOM   3721  HA  SER B 234     216.760 131.498  44.798  1.00  0.00           H  
ATOM   3722 1HB  SER B 234     214.805 132.223  43.570  1.00  0.00           H  
ATOM   3723 2HB  SER B 234     215.635 133.621  44.229  1.00  0.00           H  
ATOM   3724  HG  SER B 234     216.181 134.263  42.342  1.00  0.00           H  
ATOM   3725  N   ASN B 235     216.011 129.932  42.870  1.00  0.00           N  
ATOM   3726  CA  ASN B 235     215.882 128.906  41.849  1.00  0.00           C  
ATOM   3727  C   ASN B 235     215.523 129.530  40.497  1.00  0.00           C  
ATOM   3728  O   ASN B 235     215.921 129.016  39.447  1.00  0.00           O  
ATOM   3729  CB  ASN B 235     214.862 127.872  42.264  1.00  0.00           C  
ATOM   3730  CG  ASN B 235     215.369 126.969  43.370  1.00  0.00           C  
ATOM   3731  OD1 ASN B 235     216.580 126.816  43.597  1.00  0.00           O  
ATOM   3732  ND2 ASN B 235     214.449 126.368  44.073  1.00  0.00           N  
ATOM   3733  H   ASN B 235     215.383 129.940  43.662  1.00  0.00           H  
ATOM   3734  HA  ASN B 235     216.845 128.415  41.731  1.00  0.00           H  
ATOM   3735 1HB  ASN B 235     213.955 128.371  42.600  1.00  0.00           H  
ATOM   3736 2HB  ASN B 235     214.598 127.257  41.403  1.00  0.00           H  
ATOM   3737 1HD2 ASN B 235     214.710 125.758  44.823  1.00  0.00           H  
ATOM   3738 2HD2 ASN B 235     213.481 126.512  43.866  1.00  0.00           H  
ATOM   3739  N   LEU B 236     214.787 130.651  40.519  1.00  0.00           N  
ATOM   3740  CA  LEU B 236     214.439 131.332  39.284  1.00  0.00           C  
ATOM   3741  C   LEU B 236     215.718 131.862  38.649  1.00  0.00           C  
ATOM   3742  O   LEU B 236     215.924 131.746  37.440  1.00  0.00           O  
ATOM   3743  CB  LEU B 236     213.456 132.479  39.550  1.00  0.00           C  
ATOM   3744  CG  LEU B 236     212.064 132.062  40.041  1.00  0.00           C  
ATOM   3745  CD1 LEU B 236     211.280 133.300  40.456  1.00  0.00           C  
ATOM   3746  CD2 LEU B 236     211.343 131.303  38.937  1.00  0.00           C  
ATOM   3747  H   LEU B 236     214.447 131.018  41.398  1.00  0.00           H  
ATOM   3748  HA  LEU B 236     213.975 130.624  38.603  1.00  0.00           H  
ATOM   3749 1HB  LEU B 236     213.888 133.140  40.300  1.00  0.00           H  
ATOM   3750 2HB  LEU B 236     213.326 133.046  38.628  1.00  0.00           H  
ATOM   3751  HG  LEU B 236     212.164 131.421  40.917  1.00  0.00           H  
ATOM   3752 1HD1 LEU B 236     210.290 133.003  40.805  1.00  0.00           H  
ATOM   3753 2HD1 LEU B 236     211.808 133.813  41.259  1.00  0.00           H  
ATOM   3754 3HD1 LEU B 236     211.177 133.969  39.603  1.00  0.00           H  
ATOM   3755 1HD2 LEU B 236     210.353 131.006  39.286  1.00  0.00           H  
ATOM   3756 2HD2 LEU B 236     211.241 131.943  38.061  1.00  0.00           H  
ATOM   3757 3HD2 LEU B 236     211.916 130.414  38.672  1.00  0.00           H  
ATOM   3758  N   ALA B 237     216.604 132.403  39.488  1.00  0.00           N  
ATOM   3759  CA  ALA B 237     217.895 132.908  39.034  1.00  0.00           C  
ATOM   3760  C   ALA B 237     218.758 131.770  38.485  1.00  0.00           C  
ATOM   3761  O   ALA B 237     219.461 131.950  37.494  1.00  0.00           O  
ATOM   3762  CB  ALA B 237     218.619 133.614  40.160  1.00  0.00           C  
ATOM   3763  H   ALA B 237     216.326 132.510  40.463  1.00  0.00           H  
ATOM   3764  HA  ALA B 237     217.713 133.621  38.231  1.00  0.00           H  
ATOM   3765 1HB  ALA B 237     219.565 134.001  39.801  1.00  0.00           H  
ATOM   3766 2HB  ALA B 237     218.005 134.437  40.526  1.00  0.00           H  
ATOM   3767 3HB  ALA B 237     218.801 132.916  40.972  1.00  0.00           H  
ATOM   3768  N   LYS B 238     218.704 130.592  39.116  1.00  0.00           N  
ATOM   3769  CA  LYS B 238     219.509 129.466  38.643  1.00  0.00           C  
ATOM   3770  C   LYS B 238     219.061 129.050  37.247  1.00  0.00           C  
ATOM   3771  O   LYS B 238     219.901 128.770  36.380  1.00  0.00           O  
ATOM   3772  CB  LYS B 238     219.414 128.293  39.613  1.00  0.00           C  
ATOM   3773  CG  LYS B 238     220.118 128.538  40.943  1.00  0.00           C  
ATOM   3774  CD  LYS B 238     219.924 127.377  41.912  1.00  0.00           C  
ATOM   3775  CE  LYS B 238     220.529 127.693  43.271  1.00  0.00           C  
ATOM   3776  NZ  LYS B 238     220.256 126.617  44.259  1.00  0.00           N  
ATOM   3777  H   LYS B 238     218.146 130.523  39.971  1.00  0.00           H  
ATOM   3778  HA  LYS B 238     220.549 129.785  38.582  1.00  0.00           H  
ATOM   3779 1HB  LYS B 238     218.369 128.078  39.816  1.00  0.00           H  
ATOM   3780 2HB  LYS B 238     219.848 127.406  39.155  1.00  0.00           H  
ATOM   3781 1HG  LYS B 238     221.184 128.678  40.761  1.00  0.00           H  
ATOM   3782 2HG  LYS B 238     219.731 129.444  41.394  1.00  0.00           H  
ATOM   3783 1HD  LYS B 238     218.862 127.174  42.040  1.00  0.00           H  
ATOM   3784 2HD  LYS B 238     220.401 126.485  41.513  1.00  0.00           H  
ATOM   3785 1HE  LYS B 238     221.604 127.814  43.165  1.00  0.00           H  
ATOM   3786 2HE  LYS B 238     220.101 128.630  43.643  1.00  0.00           H  
ATOM   3787 1HZ  LYS B 238     220.665 126.865  45.148  1.00  0.00           H  
ATOM   3788 2HZ  LYS B 238     219.246 126.519  44.364  1.00  0.00           H  
ATOM   3789 3HZ  LYS B 238     220.648 125.744  43.937  1.00  0.00           H  
ATOM   3790  N   LYS B 239     217.742 129.060  37.002  1.00  0.00           N  
ATOM   3791  CA  LYS B 239     217.252 128.750  35.669  1.00  0.00           C  
ATOM   3792  C   LYS B 239     217.689 129.847  34.720  1.00  0.00           C  
ATOM   3793  O   LYS B 239     218.075 129.570  33.587  1.00  0.00           O  
ATOM   3794  CB  LYS B 239     215.736 128.599  35.626  1.00  0.00           C  
ATOM   3795  CG  LYS B 239     215.155 128.247  34.206  1.00  0.00           C  
ATOM   3796  CD  LYS B 239     215.576 126.837  33.706  1.00  0.00           C  
ATOM   3797  CE  LYS B 239     214.964 126.521  32.325  1.00  0.00           C  
ATOM   3798  NZ  LYS B 239     215.320 125.132  31.829  1.00  0.00           N  
ATOM   3799  H   LYS B 239     217.086 129.224  37.776  1.00  0.00           H  
ATOM   3800  HA  LYS B 239     217.709 127.817  35.345  1.00  0.00           H  
ATOM   3801 1HB  LYS B 239     215.429 127.823  36.327  1.00  0.00           H  
ATOM   3802 2HB  LYS B 239     215.292 129.529  35.967  1.00  0.00           H  
ATOM   3803 1HG  LYS B 239     214.066 128.294  34.247  1.00  0.00           H  
ATOM   3804 2HG  LYS B 239     215.490 128.983  33.482  1.00  0.00           H  
ATOM   3805 1HD  LYS B 239     216.661 126.789  33.597  1.00  0.00           H  
ATOM   3806 2HD  LYS B 239     215.265 126.077  34.420  1.00  0.00           H  
ATOM   3807 1HE  LYS B 239     213.881 126.609  32.382  1.00  0.00           H  
ATOM   3808 2HE  LYS B 239     215.340 127.251  31.605  1.00  0.00           H  
ATOM   3809 1HZ  LYS B 239     214.889 124.984  30.886  1.00  0.00           H  
ATOM   3810 2HZ  LYS B 239     216.346 125.015  31.739  1.00  0.00           H  
ATOM   3811 3HZ  LYS B 239     214.967 124.442  32.466  1.00  0.00           H  
ATOM   3812  N   ALA B 240     217.627 131.099  35.167  1.00  0.00           N  
ATOM   3813  CA  ALA B 240     218.077 132.184  34.333  1.00  0.00           C  
ATOM   3814  C   ALA B 240     219.543 132.010  33.951  1.00  0.00           C  
ATOM   3815  O   ALA B 240     219.907 132.240  32.798  1.00  0.00           O  
ATOM   3816  CB  ALA B 240     217.903 133.476  35.063  1.00  0.00           C  
ATOM   3817  H   ALA B 240     217.216 131.292  36.083  1.00  0.00           H  
ATOM   3818  HA  ALA B 240     217.482 132.193  33.426  1.00  0.00           H  
ATOM   3819 1HB  ALA B 240     218.230 134.255  34.444  1.00  0.00           H  
ATOM   3820 2HB  ALA B 240     216.890 133.628  35.335  1.00  0.00           H  
ATOM   3821 3HB  ALA B 240     218.492 133.442  35.941  1.00  0.00           H  
ATOM   3822  N   LEU B 241     220.379 131.544  34.878  1.00  0.00           N  
ATOM   3823  CA  LEU B 241     221.784 131.355  34.553  1.00  0.00           C  
ATOM   3824  C   LEU B 241     221.928 130.255  33.507  1.00  0.00           C  
ATOM   3825  O   LEU B 241     222.736 130.391  32.583  1.00  0.00           O  
ATOM   3826  CB  LEU B 241     222.576 131.051  35.819  1.00  0.00           C  
ATOM   3827  CG  LEU B 241     222.695 132.219  36.865  1.00  0.00           C  
ATOM   3828  CD1 LEU B 241     223.366 131.700  38.130  1.00  0.00           C  
ATOM   3829  CD2 LEU B 241     223.519 133.359  36.293  1.00  0.00           C  
ATOM   3830  H   LEU B 241     220.036 131.412  35.834  1.00  0.00           H  
ATOM   3831  HA  LEU B 241     222.159 132.268  34.111  1.00  0.00           H  
ATOM   3832 1HB  LEU B 241     222.080 130.218  36.318  1.00  0.00           H  
ATOM   3833 2HB  LEU B 241     223.578 130.748  35.530  1.00  0.00           H  
ATOM   3834  HG  LEU B 241     221.704 132.580  37.119  1.00  0.00           H  
ATOM   3835 1HD1 LEU B 241     223.438 132.502  38.858  1.00  0.00           H  
ATOM   3836 2HD1 LEU B 241     222.772 130.888  38.550  1.00  0.00           H  
ATOM   3837 3HD1 LEU B 241     224.364 131.336  37.891  1.00  0.00           H  
ATOM   3838 1HD2 LEU B 241     223.598 134.155  37.021  1.00  0.00           H  
ATOM   3839 2HD2 LEU B 241     224.495 132.981  36.063  1.00  0.00           H  
ATOM   3840 3HD2 LEU B 241     223.066 133.757  35.405  1.00  0.00           H  
ATOM   3841  N   GLU B 242     221.129 129.187  33.619  1.00  0.00           N  
ATOM   3842  CA  GLU B 242     221.130 128.124  32.615  1.00  0.00           C  
ATOM   3843  C   GLU B 242     220.775 128.685  31.232  1.00  0.00           C  
ATOM   3844  O   GLU B 242     221.415 128.347  30.234  1.00  0.00           O  
ATOM   3845  CB  GLU B 242     220.134 127.026  32.960  1.00  0.00           C  
ATOM   3846  CG  GLU B 242     220.078 125.892  31.951  1.00  0.00           C  
ATOM   3847  CD  GLU B 242     218.987 124.924  32.249  1.00  0.00           C  
ATOM   3848  OE1 GLU B 242     218.884 124.459  33.351  1.00  0.00           O  
ATOM   3849  OE2 GLU B 242     218.201 124.681  31.344  1.00  0.00           O  
ATOM   3850  H   GLU B 242     220.539 129.097  34.460  1.00  0.00           H  
ATOM   3851  HA  GLU B 242     222.129 127.695  32.567  1.00  0.00           H  
ATOM   3852 1HB  GLU B 242     220.374 126.614  33.941  1.00  0.00           H  
ATOM   3853 2HB  GLU B 242     219.139 127.446  33.022  1.00  0.00           H  
ATOM   3854 1HG  GLU B 242     219.909 126.297  30.957  1.00  0.00           H  
ATOM   3855 2HG  GLU B 242     221.036 125.373  31.943  1.00  0.00           H  
ATOM   3856  N   ILE B 243     219.755 129.557  31.182  1.00  0.00           N  
ATOM   3857  CA  ILE B 243     219.292 130.167  29.935  1.00  0.00           C  
ATOM   3858  C   ILE B 243     220.389 131.036  29.346  1.00  0.00           C  
ATOM   3859  O   ILE B 243     220.617 130.999  28.131  1.00  0.00           O  
ATOM   3860  CB  ILE B 243     218.025 131.013  30.160  1.00  0.00           C  
ATOM   3861  CG1 ILE B 243     216.842 130.115  30.532  1.00  0.00           C  
ATOM   3862  CG2 ILE B 243     217.705 131.833  28.920  1.00  0.00           C  
ATOM   3863  CD1 ILE B 243     215.640 130.871  31.048  1.00  0.00           C  
ATOM   3864  H   ILE B 243     219.254 129.739  32.057  1.00  0.00           H  
ATOM   3865  HA  ILE B 243     219.068 129.375  29.228  1.00  0.00           H  
ATOM   3866  HB  ILE B 243     218.183 131.689  31.000  1.00  0.00           H  
ATOM   3867 1HG1 ILE B 243     216.535 129.539  29.659  1.00  0.00           H  
ATOM   3868 2HG1 ILE B 243     217.152 129.404  31.298  1.00  0.00           H  
ATOM   3869 1HG2 ILE B 243     216.807 132.424  29.096  1.00  0.00           H  
ATOM   3870 2HG2 ILE B 243     218.539 132.498  28.699  1.00  0.00           H  
ATOM   3871 3HG2 ILE B 243     217.540 131.165  28.074  1.00  0.00           H  
ATOM   3872 1HD1 ILE B 243     214.843 130.167  31.291  1.00  0.00           H  
ATOM   3873 2HD1 ILE B 243     215.917 131.427  31.944  1.00  0.00           H  
ATOM   3874 3HD1 ILE B 243     215.290 131.564  30.284  1.00  0.00           H  
ATOM   3875  N   ILE B 244     221.064 131.811  30.201  1.00  0.00           N  
ATOM   3876  CA  ILE B 244     222.164 132.640  29.750  1.00  0.00           C  
ATOM   3877  C   ILE B 244     223.241 131.760  29.155  1.00  0.00           C  
ATOM   3878  O   ILE B 244     223.793 132.112  28.116  1.00  0.00           O  
ATOM   3879  CB  ILE B 244     222.783 133.480  30.891  1.00  0.00           C  
ATOM   3880  CG1 ILE B 244     221.761 134.527  31.340  1.00  0.00           C  
ATOM   3881  CG2 ILE B 244     224.083 134.131  30.387  1.00  0.00           C  
ATOM   3882  CD1 ILE B 244     222.056 135.257  32.635  1.00  0.00           C  
ATOM   3883  H   ILE B 244     220.752 131.839  31.175  1.00  0.00           H  
ATOM   3884  HA  ILE B 244     221.799 133.314  28.984  1.00  0.00           H  
ATOM   3885  HB  ILE B 244     222.999 132.848  31.749  1.00  0.00           H  
ATOM   3886 1HG1 ILE B 244     221.647 135.259  30.563  1.00  0.00           H  
ATOM   3887 2HG1 ILE B 244     220.833 134.017  31.458  1.00  0.00           H  
ATOM   3888 1HG2 ILE B 244     224.521 134.742  31.163  1.00  0.00           H  
ATOM   3889 2HG2 ILE B 244     224.816 133.382  30.091  1.00  0.00           H  
ATOM   3890 3HG2 ILE B 244     223.852 134.735  29.549  1.00  0.00           H  
ATOM   3891 1HD1 ILE B 244     221.243 135.950  32.842  1.00  0.00           H  
ATOM   3892 2HD1 ILE B 244     222.129 134.544  33.438  1.00  0.00           H  
ATOM   3893 3HD1 ILE B 244     222.984 135.815  32.554  1.00  0.00           H  
ATOM   3894  N   LEU B 245     223.567 130.638  29.801  1.00  0.00           N  
ATOM   3895  CA  LEU B 245     224.561 129.734  29.243  1.00  0.00           C  
ATOM   3896  C   LEU B 245     224.124 129.172  27.905  1.00  0.00           C  
ATOM   3897  O   LEU B 245     224.943 129.059  26.994  1.00  0.00           O  
ATOM   3898  CB  LEU B 245     224.832 128.582  30.219  1.00  0.00           C  
ATOM   3899  CG  LEU B 245     225.551 128.965  31.518  1.00  0.00           C  
ATOM   3900  CD1 LEU B 245     225.543 127.778  32.473  1.00  0.00           C  
ATOM   3901  CD2 LEU B 245     226.973 129.403  31.202  1.00  0.00           C  
ATOM   3902  H   LEU B 245     223.137 130.443  30.711  1.00  0.00           H  
ATOM   3903  HA  LEU B 245     225.481 130.282  29.096  1.00  0.00           H  
ATOM   3904 1HB  LEU B 245     223.881 128.125  30.489  1.00  0.00           H  
ATOM   3905 2HB  LEU B 245     225.440 127.833  29.712  1.00  0.00           H  
ATOM   3906  HG  LEU B 245     225.018 129.785  32.001  1.00  0.00           H  
ATOM   3907 1HD1 LEU B 245     226.054 128.051  33.396  1.00  0.00           H  
ATOM   3908 2HD1 LEU B 245     224.514 127.499  32.697  1.00  0.00           H  
ATOM   3909 3HD1 LEU B 245     226.056 126.936  32.010  1.00  0.00           H  
ATOM   3910 1HD2 LEU B 245     227.484 129.676  32.125  1.00  0.00           H  
ATOM   3911 2HD2 LEU B 245     227.507 128.584  30.720  1.00  0.00           H  
ATOM   3912 3HD2 LEU B 245     226.948 130.263  30.532  1.00  0.00           H  
ATOM   3913  N   ARG B 246     222.851 128.805  27.755  1.00  0.00           N  
ATOM   3914  CA  ARG B 246     222.418 128.261  26.479  1.00  0.00           C  
ATOM   3915  C   ARG B 246     222.513 129.305  25.380  1.00  0.00           C  
ATOM   3916  O   ARG B 246     222.999 129.013  24.279  1.00  0.00           O  
ATOM   3917  CB  ARG B 246     220.981 127.767  26.562  1.00  0.00           C  
ATOM   3918  CG  ARG B 246     220.775 126.516  27.399  1.00  0.00           C  
ATOM   3919  CD  ARG B 246     219.339 126.114  27.456  1.00  0.00           C  
ATOM   3920  NE  ARG B 246     219.121 124.980  28.365  1.00  0.00           N  
ATOM   3921  CZ  ARG B 246     219.279 123.671  28.075  1.00  0.00           C  
ATOM   3922  NH1 ARG B 246     219.671 123.260  26.879  1.00  0.00           N  
ATOM   3923  NH2 ARG B 246     219.025 122.806  29.039  1.00  0.00           N  
ATOM   3924  H   ARG B 246     222.213 128.844  28.557  1.00  0.00           H  
ATOM   3925  HA  ARG B 246     223.069 127.423  26.223  1.00  0.00           H  
ATOM   3926 1HB  ARG B 246     220.368 128.552  27.003  1.00  0.00           H  
ATOM   3927 2HB  ARG B 246     220.600 127.576  25.559  1.00  0.00           H  
ATOM   3928 1HG  ARG B 246     221.350 125.702  26.964  1.00  0.00           H  
ATOM   3929 2HG  ARG B 246     221.118 126.687  28.413  1.00  0.00           H  
ATOM   3930 1HD  ARG B 246     218.754 126.959  27.829  1.00  0.00           H  
ATOM   3931 2HD  ARG B 246     218.981 125.845  26.464  1.00  0.00           H  
ATOM   3932  HE  ARG B 246     218.807 125.183  29.329  1.00  0.00           H  
ATOM   3933 1HH1 ARG B 246     219.862 123.926  26.149  1.00  0.00           H  
ATOM   3934 2HH1 ARG B 246     219.780 122.272  26.695  1.00  0.00           H  
ATOM   3935 1HH2 ARG B 246     218.723 123.183  29.953  1.00  0.00           H  
ATOM   3936 2HH2 ARG B 246     219.124 121.815  28.890  1.00  0.00           H  
ATOM   3937  N   ALA B 247     222.054 130.522  25.674  1.00  0.00           N  
ATOM   3938  CA  ALA B 247     222.096 131.565  24.681  1.00  0.00           C  
ATOM   3939  C   ALA B 247     223.534 131.953  24.367  1.00  0.00           C  
ATOM   3940  O   ALA B 247     223.899 132.104  23.200  1.00  0.00           O  
ATOM   3941  CB  ALA B 247     221.321 132.757  25.168  1.00  0.00           C  
ATOM   3942  H   ALA B 247     221.647 130.708  26.595  1.00  0.00           H  
ATOM   3943  HA  ALA B 247     221.636 131.179  23.778  1.00  0.00           H  
ATOM   3944 1HB  ALA B 247     221.336 133.526  24.411  1.00  0.00           H  
ATOM   3945 2HB  ALA B 247     220.307 132.473  25.377  1.00  0.00           H  
ATOM   3946 3HB  ALA B 247     221.782 133.114  26.078  1.00  0.00           H  
ATOM   3947  N   ALA B 248     224.366 132.077  25.412  1.00  0.00           N  
ATOM   3948  CA  ALA B 248     225.752 132.468  25.263  1.00  0.00           C  
ATOM   3949  C   ALA B 248     226.519 131.441  24.451  1.00  0.00           C  
ATOM   3950  O   ALA B 248     227.349 131.811  23.621  1.00  0.00           O  
ATOM   3951  CB  ALA B 248     226.377 132.667  26.628  1.00  0.00           C  
ATOM   3952  H   ALA B 248     224.016 131.943  26.358  1.00  0.00           H  
ATOM   3953  HA  ALA B 248     225.780 133.410  24.733  1.00  0.00           H  
ATOM   3954 1HB  ALA B 248     227.407 133.007  26.524  1.00  0.00           H  
ATOM   3955 2HB  ALA B 248     225.809 133.402  27.169  1.00  0.00           H  
ATOM   3956 3HB  ALA B 248     226.350 131.735  27.172  1.00  0.00           H  
ATOM   3957  N   GLU B 249     226.227 130.153  24.654  1.00  0.00           N  
ATOM   3958  CA  GLU B 249     226.902 129.107  23.913  1.00  0.00           C  
ATOM   3959  C   GLU B 249     226.569 129.221  22.432  1.00  0.00           C  
ATOM   3960  O   GLU B 249     227.465 129.110  21.592  1.00  0.00           O  
ATOM   3961  CB  GLU B 249     226.503 127.728  24.442  1.00  0.00           C  
ATOM   3962  CG  GLU B 249     227.311 126.575  23.863  1.00  0.00           C  
ATOM   3963  CD  GLU B 249     227.015 125.261  24.530  1.00  0.00           C  
ATOM   3964  OE1 GLU B 249     226.078 125.199  25.289  1.00  0.00           O  
ATOM   3965  OE2 GLU B 249     227.728 124.317  24.281  1.00  0.00           O  
ATOM   3966  H   GLU B 249     225.573 129.890  25.394  1.00  0.00           H  
ATOM   3967  HA  GLU B 249     227.974 129.241  24.028  1.00  0.00           H  
ATOM   3968 1HB  GLU B 249     226.618 127.706  25.526  1.00  0.00           H  
ATOM   3969 2HB  GLU B 249     225.452 127.544  24.221  1.00  0.00           H  
ATOM   3970 1HG  GLU B 249     227.089 126.487  22.800  1.00  0.00           H  
ATOM   3971 2HG  GLU B 249     228.371 126.800  23.967  1.00  0.00           H  
ATOM   3972  N   GLU B 250     225.296 129.470  22.101  1.00  0.00           N  
ATOM   3973  CA  GLU B 250     224.935 129.610  20.695  1.00  0.00           C  
ATOM   3974  C   GLU B 250     225.594 130.862  20.102  1.00  0.00           C  
ATOM   3975  O   GLU B 250     226.025 130.851  18.945  1.00  0.00           O  
ATOM   3976  CB  GLU B 250     223.425 129.653  20.529  1.00  0.00           C  
ATOM   3977  CG  GLU B 250     222.709 128.345  20.843  1.00  0.00           C  
ATOM   3978  CD  GLU B 250     223.053 127.240  19.887  1.00  0.00           C  
ATOM   3979  OE1 GLU B 250     222.971 127.442  18.704  1.00  0.00           O  
ATOM   3980  OE2 GLU B 250     223.445 126.191  20.354  1.00  0.00           O  
ATOM   3981  H   GLU B 250     224.568 129.485  22.829  1.00  0.00           H  
ATOM   3982  HA  GLU B 250     225.310 128.742  20.156  1.00  0.00           H  
ATOM   3983 1HB  GLU B 250     223.045 130.391  21.209  1.00  0.00           H  
ATOM   3984 2HB  GLU B 250     223.169 129.954  19.519  1.00  0.00           H  
ATOM   3985 1HG  GLU B 250     222.978 128.032  21.850  1.00  0.00           H  
ATOM   3986 2HG  GLU B 250     221.630 128.525  20.826  1.00  0.00           H  
ATOM   3987  N   LEU B 251     225.698 131.934  20.898  1.00  0.00           N  
ATOM   3988  CA  LEU B 251     226.367 133.149  20.446  1.00  0.00           C  
ATOM   3989  C   LEU B 251     227.852 132.852  20.180  1.00  0.00           C  
ATOM   3990  O   LEU B 251     228.434 133.365  19.228  1.00  0.00           O  
ATOM   3991  CB  LEU B 251     226.227 134.259  21.495  1.00  0.00           C  
ATOM   3992  CG  LEU B 251     224.825 134.867  21.637  1.00  0.00           C  
ATOM   3993  CD1 LEU B 251     224.783 135.765  22.866  1.00  0.00           C  
ATOM   3994  CD2 LEU B 251     224.479 135.646  20.377  1.00  0.00           C  
ATOM   3995  H   LEU B 251     225.253 131.908  21.821  1.00  0.00           H  
ATOM   3996  HA  LEU B 251     225.919 133.458  19.514  1.00  0.00           H  
ATOM   3997 1HB  LEU B 251     226.514 133.859  22.466  1.00  0.00           H  
ATOM   3998 2HB  LEU B 251     226.913 135.067  21.240  1.00  0.00           H  
ATOM   3999  HG  LEU B 251     224.096 134.069  21.782  1.00  0.00           H  
ATOM   4000 1HD1 LEU B 251     223.787 136.196  22.967  1.00  0.00           H  
ATOM   4001 2HD1 LEU B 251     225.015 135.178  23.754  1.00  0.00           H  
ATOM   4002 3HD1 LEU B 251     225.515 136.565  22.757  1.00  0.00           H  
ATOM   4003 1HD2 LEU B 251     223.482 136.077  20.478  1.00  0.00           H  
ATOM   4004 2HD2 LEU B 251     225.207 136.445  20.232  1.00  0.00           H  
ATOM   4005 3HD2 LEU B 251     224.499 134.976  19.517  1.00  0.00           H  
ATOM   4006  N   ALA B 252     228.471 131.997  21.016  1.00  0.00           N  
ATOM   4007  CA  ALA B 252     229.866 131.578  20.829  1.00  0.00           C  
ATOM   4008  C   ALA B 252     230.034 130.798  19.521  1.00  0.00           C  
ATOM   4009  O   ALA B 252     231.071 130.890  18.865  1.00  0.00           O  
ATOM   4010  CB  ALA B 252     230.346 130.716  21.986  1.00  0.00           C  
ATOM   4011  H   ALA B 252     227.958 131.680  21.841  1.00  0.00           H  
ATOM   4012  HA  ALA B 252     230.479 132.472  20.781  1.00  0.00           H  
ATOM   4013 1HB  ALA B 252     231.387 130.443  21.829  1.00  0.00           H  
ATOM   4014 2HB  ALA B 252     230.255 131.267  22.903  1.00  0.00           H  
ATOM   4015 3HB  ALA B 252     229.746 129.818  22.046  1.00  0.00           H  
ATOM   4016  N   LYS B 253     229.024 129.993  19.163  1.00  0.00           N  
ATOM   4017  CA  LYS B 253     229.055 129.213  17.925  1.00  0.00           C  
ATOM   4018  C   LYS B 253     228.989 130.110  16.684  1.00  0.00           C  
ATOM   4019  O   LYS B 253     229.610 129.813  15.661  1.00  0.00           O  
ATOM   4020  CB  LYS B 253     227.891 128.222  17.862  1.00  0.00           C  
ATOM   4021  CG  LYS B 253     227.952 127.045  18.821  1.00  0.00           C  
ATOM   4022  CD  LYS B 253     226.695 126.183  18.648  1.00  0.00           C  
ATOM   4023  CE  LYS B 253     226.646 125.005  19.596  1.00  0.00           C  
ATOM   4024  NZ  LYS B 253     225.356 124.265  19.461  1.00  0.00           N  
ATOM   4025  H   LYS B 253     228.227 129.911  19.802  1.00  0.00           H  
ATOM   4026  HA  LYS B 253     229.994 128.663  17.892  1.00  0.00           H  
ATOM   4027 1HB  LYS B 253     226.964 128.751  18.061  1.00  0.00           H  
ATOM   4028 2HB  LYS B 253     227.821 127.821  16.852  1.00  0.00           H  
ATOM   4029 1HG  LYS B 253     228.840 126.448  18.614  1.00  0.00           H  
ATOM   4030 2HG  LYS B 253     228.005 127.408  19.844  1.00  0.00           H  
ATOM   4031 1HD  LYS B 253     225.810 126.797  18.823  1.00  0.00           H  
ATOM   4032 2HD  LYS B 253     226.652 125.812  17.626  1.00  0.00           H  
ATOM   4033 1HE  LYS B 253     227.471 124.329  19.377  1.00  0.00           H  
ATOM   4034 2HE  LYS B 253     226.742 125.361  20.622  1.00  0.00           H  
ATOM   4035 1HZ  LYS B 253     225.333 123.492  20.103  1.00  0.00           H  
ATOM   4036 2HZ  LYS B 253     224.582 124.926  19.688  1.00  0.00           H  
ATOM   4037 3HZ  LYS B 253     225.243 123.927  18.520  1.00  0.00           H  
ATOM   4038  N   LEU B 254     228.226 131.203  16.765  1.00  0.00           N  
ATOM   4039  CA  LEU B 254     228.103 132.109  15.633  1.00  0.00           C  
ATOM   4040  C   LEU B 254     229.469 132.717  15.298  1.00  0.00           C  
ATOM   4041  O   LEU B 254     230.168 133.150  16.195  1.00  0.00           O  
ATOM   4042  CB  LEU B 254     227.133 133.256  15.966  1.00  0.00           C  
ATOM   4043  CG  LEU B 254     225.628 132.919  16.129  1.00  0.00           C  
ATOM   4044  CD1 LEU B 254     224.910 134.151  16.624  1.00  0.00           C  
ATOM   4045  CD2 LEU B 254     225.027 132.487  14.801  1.00  0.00           C  
ATOM   4046  H   LEU B 254     227.680 131.353  17.622  1.00  0.00           H  
ATOM   4047  HA  LEU B 254     227.723 131.528  14.809  1.00  0.00           H  
ATOM   4048 1HB  LEU B 254     227.465 133.691  16.913  1.00  0.00           H  
ATOM   4049 2HB  LEU B 254     227.222 134.021  15.202  1.00  0.00           H  
ATOM   4050  HG  LEU B 254     225.504 132.127  16.858  1.00  0.00           H  
ATOM   4051 1HD1 LEU B 254     223.852 133.919  16.743  1.00  0.00           H  
ATOM   4052 2HD1 LEU B 254     225.317 134.448  17.557  1.00  0.00           H  
ATOM   4053 3HD1 LEU B 254     225.034 134.951  15.915  1.00  0.00           H  
ATOM   4054 1HD2 LEU B 254     223.962 132.272  14.948  1.00  0.00           H  
ATOM   4055 2HD2 LEU B 254     225.133 133.286  14.068  1.00  0.00           H  
ATOM   4056 3HD2 LEU B 254     225.518 131.594  14.435  1.00  0.00           H  
ATOM   4057  N   PRO B 255     229.835 132.882  14.013  1.00  0.00           N  
ATOM   4058  CA  PRO B 255     231.087 133.485  13.554  1.00  0.00           C  
ATOM   4059  C   PRO B 255     231.155 135.005  13.710  1.00  0.00           C  
ATOM   4060  O   PRO B 255     232.221 135.602  13.589  1.00  0.00           O  
ATOM   4061  CB  PRO B 255     231.116 133.091  12.071  1.00  0.00           C  
ATOM   4062  CG  PRO B 255     229.659 132.882  11.691  1.00  0.00           C  
ATOM   4063  CD  PRO B 255     229.006 132.303  12.932  1.00  0.00           C  
ATOM   4064  HA  PRO B 255     231.922 133.012  14.098  1.00  0.00           H  
ATOM   4065 1HB  PRO B 255     231.600 133.888  11.485  1.00  0.00           H  
ATOM   4066 2HB  PRO B 255     231.727 132.185  11.941  1.00  0.00           H  
ATOM   4067 1HG  PRO B 255     229.209 133.837  11.373  1.00  0.00           H  
ATOM   4068 2HG  PRO B 255     229.592 132.204  10.825  1.00  0.00           H  
ATOM   4069 1HD  PRO B 255     227.976 132.690  13.003  1.00  0.00           H  
ATOM   4070 2HD  PRO B 255     229.045 131.195  12.912  1.00  0.00           H  
ATOM   4071  N   ASP B 256     230.001 135.632  13.916  1.00  0.00           N  
ATOM   4072  CA  ASP B 256     229.894 137.077  14.010  1.00  0.00           C  
ATOM   4073  C   ASP B 256     230.663 137.660  15.209  1.00  0.00           C  
ATOM   4074  O   ASP B 256     230.363 137.307  16.347  1.00  0.00           O  
ATOM   4075  CB  ASP B 256     228.425 137.470  14.121  1.00  0.00           C  
ATOM   4076  CG  ASP B 256     228.243 138.955  14.150  1.00  0.00           C  
ATOM   4077  OD1 ASP B 256     228.336 139.578  13.124  1.00  0.00           O  
ATOM   4078  OD2 ASP B 256     228.043 139.474  15.236  1.00  0.00           O  
ATOM   4079  H   ASP B 256     229.163 135.084  14.020  1.00  0.00           H  
ATOM   4080  HA  ASP B 256     230.255 137.483  13.074  1.00  0.00           H  
ATOM   4081 1HB  ASP B 256     227.880 137.068  13.267  1.00  0.00           H  
ATOM   4082 2HB  ASP B 256     227.995 137.032  15.013  1.00  0.00           H  
ATOM   4083  N   PRO B 257     231.634 138.575  15.012  1.00  0.00           N  
ATOM   4084  CA  PRO B 257     232.395 139.216  16.071  1.00  0.00           C  
ATOM   4085  C   PRO B 257     231.549 139.823  17.187  1.00  0.00           C  
ATOM   4086  O   PRO B 257     231.964 139.769  18.342  1.00  0.00           O  
ATOM   4087  CB  PRO B 257     233.154 140.302  15.302  1.00  0.00           C  
ATOM   4088  CG  PRO B 257     233.366 139.714  13.950  1.00  0.00           C  
ATOM   4089  CD  PRO B 257     232.087 138.975  13.659  1.00  0.00           C  
ATOM   4090  HA  PRO B 257     233.107 138.502  16.486  1.00  0.00           H  
ATOM   4091 1HB  PRO B 257     232.561 141.229  15.277  1.00  0.00           H  
ATOM   4092 2HB  PRO B 257     234.097 140.538  15.818  1.00  0.00           H  
ATOM   4093 1HG  PRO B 257     233.571 140.509  13.217  1.00  0.00           H  
ATOM   4094 2HG  PRO B 257     234.245 139.053  13.956  1.00  0.00           H  
ATOM   4095 1HD  PRO B 257     231.371 139.655  13.174  1.00  0.00           H  
ATOM   4096 2HD  PRO B 257     232.301 138.111  13.011  1.00  0.00           H  
ATOM   4097  N   GLU B 258     230.369 140.378  16.884  1.00  0.00           N  
ATOM   4098  CA  GLU B 258     229.620 140.999  17.967  1.00  0.00           C  
ATOM   4099  C   GLU B 258     228.893 139.933  18.766  1.00  0.00           C  
ATOM   4100  O   GLU B 258     228.833 140.014  19.996  1.00  0.00           O  
ATOM   4101  CB  GLU B 258     228.671 142.073  17.443  1.00  0.00           C  
ATOM   4102  CG  GLU B 258     229.399 143.260  16.778  1.00  0.00           C  
ATOM   4103  CD  GLU B 258     230.336 143.984  17.715  1.00  0.00           C  
ATOM   4104  OE1 GLU B 258     229.925 144.354  18.783  1.00  0.00           O  
ATOM   4105  OE2 GLU B 258     231.486 144.149  17.356  1.00  0.00           O  
ATOM   4106  H   GLU B 258     229.976 140.402  15.940  1.00  0.00           H  
ATOM   4107  HA  GLU B 258     230.325 141.489  18.637  1.00  0.00           H  
ATOM   4108 1HB  GLU B 258     227.998 141.633  16.706  1.00  0.00           H  
ATOM   4109 2HB  GLU B 258     228.062 142.457  18.261  1.00  0.00           H  
ATOM   4110 1HG  GLU B 258     229.974 142.884  15.932  1.00  0.00           H  
ATOM   4111 2HG  GLU B 258     228.658 143.962  16.394  1.00  0.00           H  
ATOM   4112  N   ALA B 259     228.370 138.906  18.083  1.00  0.00           N  
ATOM   4113  CA  ALA B 259     227.738 137.807  18.811  1.00  0.00           C  
ATOM   4114  C   ALA B 259     228.761 137.143  19.726  1.00  0.00           C  
ATOM   4115  O   ALA B 259     228.463 136.822  20.875  1.00  0.00           O  
ATOM   4116  CB  ALA B 259     227.180 136.759  17.864  1.00  0.00           C  
ATOM   4117  H   ALA B 259     228.372 138.947  17.050  1.00  0.00           H  
ATOM   4118  HA  ALA B 259     226.936 138.216  19.421  1.00  0.00           H  
ATOM   4119 1HB  ALA B 259     226.725 135.961  18.444  1.00  0.00           H  
ATOM   4120 2HB  ALA B 259     226.440 137.208  17.208  1.00  0.00           H  
ATOM   4121 3HB  ALA B 259     227.999 136.347  17.270  1.00  0.00           H  
ATOM   4122  N   LEU B 260     229.987 136.991  19.234  1.00  0.00           N  
ATOM   4123  CA  LEU B 260     231.030 136.357  20.010  1.00  0.00           C  
ATOM   4124  C   LEU B 260     231.385 137.185  21.242  1.00  0.00           C  
ATOM   4125  O   LEU B 260     231.570 136.633  22.332  1.00  0.00           O  
ATOM   4126  CB  LEU B 260     232.244 136.187  19.124  1.00  0.00           C  
ATOM   4127  CG  LEU B 260     232.144 135.161  17.973  1.00  0.00           C  
ATOM   4128  CD1 LEU B 260     233.339 135.320  17.075  1.00  0.00           C  
ATOM   4129  CD2 LEU B 260     232.073 133.797  18.518  1.00  0.00           C  
ATOM   4130  H   LEU B 260     230.161 137.267  18.264  1.00  0.00           H  
ATOM   4131  HA  LEU B 260     230.664 135.392  20.346  1.00  0.00           H  
ATOM   4132 1HB  LEU B 260     232.456 137.138  18.676  1.00  0.00           H  
ATOM   4133 2HB  LEU B 260     233.063 135.890  19.756  1.00  0.00           H  
ATOM   4134  HG  LEU B 260     231.255 135.338  17.387  1.00  0.00           H  
ATOM   4135 1HD1 LEU B 260     233.265 134.609  16.257  1.00  0.00           H  
ATOM   4136 2HD1 LEU B 260     233.364 136.308  16.670  1.00  0.00           H  
ATOM   4137 3HD1 LEU B 260     234.235 135.142  17.638  1.00  0.00           H  
ATOM   4138 1HD2 LEU B 260     232.013 133.077  17.700  1.00  0.00           H  
ATOM   4139 2HD2 LEU B 260     232.944 133.602  19.104  1.00  0.00           H  
ATOM   4140 3HD2 LEU B 260     231.197 133.693  19.121  1.00  0.00           H  
ATOM   4141  N   LYS B 261     231.441 138.515  21.093  1.00  0.00           N  
ATOM   4142  CA  LYS B 261     231.712 139.382  22.235  1.00  0.00           C  
ATOM   4143  C   LYS B 261     230.583 139.252  23.261  1.00  0.00           C  
ATOM   4144  O   LYS B 261     230.844 139.217  24.471  1.00  0.00           O  
ATOM   4145  CB  LYS B 261     231.837 140.830  21.778  1.00  0.00           C  
ATOM   4146  CG  LYS B 261     233.098 141.151  20.979  1.00  0.00           C  
ATOM   4147  CD  LYS B 261     233.025 142.576  20.452  1.00  0.00           C  
ATOM   4148  CE  LYS B 261     234.146 142.900  19.480  1.00  0.00           C  
ATOM   4149  NZ  LYS B 261     233.949 144.259  18.881  1.00  0.00           N  
ATOM   4150  H   LYS B 261     231.360 138.924  20.157  1.00  0.00           H  
ATOM   4151  HA  LYS B 261     232.643 139.066  22.706  1.00  0.00           H  
ATOM   4152 1HB  LYS B 261     230.977 141.080  21.152  1.00  0.00           H  
ATOM   4153 2HB  LYS B 261     231.809 141.486  22.646  1.00  0.00           H  
ATOM   4154 1HG  LYS B 261     233.966 141.065  21.638  1.00  0.00           H  
ATOM   4155 2HG  LYS B 261     233.227 140.459  20.175  1.00  0.00           H  
ATOM   4156 1HD  LYS B 261     232.073 142.721  19.933  1.00  0.00           H  
ATOM   4157 2HD  LYS B 261     233.072 143.273  21.285  1.00  0.00           H  
ATOM   4158 1HE  LYS B 261     235.101 142.868  19.989  1.00  0.00           H  
ATOM   4159 2HE  LYS B 261     234.147 142.157  18.678  1.00  0.00           H  
ATOM   4160 1HZ  LYS B 261     234.686 144.453  18.224  1.00  0.00           H  
ATOM   4161 2HZ  LYS B 261     233.036 144.276  18.381  1.00  0.00           H  
ATOM   4162 3HZ  LYS B 261     233.944 144.960  19.603  1.00  0.00           H  
ATOM   4163  N   GLU B 262     229.334 139.144  22.775  1.00  0.00           N  
ATOM   4164  CA  GLU B 262     228.195 138.969  23.666  1.00  0.00           C  
ATOM   4165  C   GLU B 262     228.240 137.609  24.335  1.00  0.00           C  
ATOM   4166  O   GLU B 262     227.853 137.489  25.496  1.00  0.00           O  
ATOM   4167  CB  GLU B 262     226.863 139.182  22.942  1.00  0.00           C  
ATOM   4168  CG  GLU B 262     226.593 140.636  22.549  1.00  0.00           C  
ATOM   4169  CD  GLU B 262     226.479 141.546  23.756  1.00  0.00           C  
ATOM   4170  OE1 GLU B 262     225.736 141.225  24.647  1.00  0.00           O  
ATOM   4171  OE2 GLU B 262     227.148 142.561  23.793  1.00  0.00           O  
ATOM   4172  H   GLU B 262     229.177 139.253  21.768  1.00  0.00           H  
ATOM   4173  HA  GLU B 262     228.257 139.725  24.446  1.00  0.00           H  
ATOM   4174 1HB  GLU B 262     226.852 138.584  22.027  1.00  0.00           H  
ATOM   4175 2HB  GLU B 262     226.043 138.841  23.570  1.00  0.00           H  
ATOM   4176 1HG  GLU B 262     227.403 140.992  21.914  1.00  0.00           H  
ATOM   4177 2HG  GLU B 262     225.673 140.681  21.980  1.00  0.00           H  
ATOM   4178  N   ALA B 263     228.731 136.579  23.635  1.00  0.00           N  
ATOM   4179  CA  ALA B 263     228.868 135.264  24.245  1.00  0.00           C  
ATOM   4180  C   ALA B 263     229.807 135.326  25.435  1.00  0.00           C  
ATOM   4181  O   ALA B 263     229.531 134.725  26.480  1.00  0.00           O  
ATOM   4182  CB  ALA B 263     229.429 134.288  23.259  1.00  0.00           C  
ATOM   4183  H   ALA B 263     228.940 136.711  22.642  1.00  0.00           H  
ATOM   4184  HA  ALA B 263     227.886 134.937  24.578  1.00  0.00           H  
ATOM   4185 1HB  ALA B 263     229.507 133.317  23.724  1.00  0.00           H  
ATOM   4186 2HB  ALA B 263     228.794 134.246  22.428  1.00  0.00           H  
ATOM   4187 3HB  ALA B 263     230.400 134.622  22.941  1.00  0.00           H  
ATOM   4188  N   VAL B 264     230.893 136.100  25.288  1.00  0.00           N  
ATOM   4189  CA  VAL B 264     231.842 136.281  26.370  1.00  0.00           C  
ATOM   4190  C   VAL B 264     231.208 137.029  27.521  1.00  0.00           C  
ATOM   4191  O   VAL B 264     231.356 136.620  28.672  1.00  0.00           O  
ATOM   4192  CB  VAL B 264     233.080 137.055  25.878  1.00  0.00           C  
ATOM   4193  CG1 VAL B 264     233.964 137.448  27.053  1.00  0.00           C  
ATOM   4194  CG2 VAL B 264     233.855 136.210  24.879  1.00  0.00           C  
ATOM   4195  H   VAL B 264     231.073 136.506  24.360  1.00  0.00           H  
ATOM   4196  HA  VAL B 264     232.149 135.296  26.713  1.00  0.00           H  
ATOM   4197  HB  VAL B 264     232.753 137.978  25.399  1.00  0.00           H  
ATOM   4198 1HG1 VAL B 264     234.834 137.994  26.686  1.00  0.00           H  
ATOM   4199 2HG1 VAL B 264     233.400 138.081  27.737  1.00  0.00           H  
ATOM   4200 3HG1 VAL B 264     234.294 136.550  27.576  1.00  0.00           H  
ATOM   4201 1HG2 VAL B 264     234.728 136.763  24.534  1.00  0.00           H  
ATOM   4202 2HG2 VAL B 264     234.176 135.284  25.357  1.00  0.00           H  
ATOM   4203 3HG2 VAL B 264     233.215 135.976  24.027  1.00  0.00           H  
ATOM   4204  N   LYS B 265     230.547 138.148  27.229  1.00  0.00           N  
ATOM   4205  CA  LYS B 265     229.941 138.950  28.281  1.00  0.00           C  
ATOM   4206  C   LYS B 265     228.845 138.193  29.020  1.00  0.00           C  
ATOM   4207  O   LYS B 265     228.776 138.231  30.250  1.00  0.00           O  
ATOM   4208  CB  LYS B 265     229.356 140.218  27.668  1.00  0.00           C  
ATOM   4209  CG  LYS B 265     230.396 141.240  27.206  1.00  0.00           C  
ATOM   4210  CD  LYS B 265     229.780 142.295  26.258  1.00  0.00           C  
ATOM   4211  CE  LYS B 265     228.728 143.181  26.927  1.00  0.00           C  
ATOM   4212  NZ  LYS B 265     228.143 144.153  25.957  1.00  0.00           N  
ATOM   4213  H   LYS B 265     230.492 138.452  26.252  1.00  0.00           H  
ATOM   4214  HA  LYS B 265     230.716 139.217  29.000  1.00  0.00           H  
ATOM   4215 1HB  LYS B 265     228.737 139.949  26.808  1.00  0.00           H  
ATOM   4216 2HB  LYS B 265     228.709 140.691  28.401  1.00  0.00           H  
ATOM   4217 1HG  LYS B 265     230.828 141.738  28.074  1.00  0.00           H  
ATOM   4218 2HG  LYS B 265     231.194 140.717  26.675  1.00  0.00           H  
ATOM   4219 1HD  LYS B 265     230.575 142.928  25.869  1.00  0.00           H  
ATOM   4220 2HD  LYS B 265     229.312 141.785  25.413  1.00  0.00           H  
ATOM   4221 1HE  LYS B 265     227.922 142.561  27.309  1.00  0.00           H  
ATOM   4222 2HE  LYS B 265     229.182 143.727  27.751  1.00  0.00           H  
ATOM   4223 1HZ  LYS B 265     227.445 144.715  26.413  1.00  0.00           H  
ATOM   4224 2HZ  LYS B 265     228.863 144.748  25.585  1.00  0.00           H  
ATOM   4225 3HZ  LYS B 265     227.703 143.620  25.180  1.00  0.00           H  
ATOM   4226  N   ALA B 266     227.994 137.497  28.273  1.00  0.00           N  
ATOM   4227  CA  ALA B 266     226.913 136.738  28.863  1.00  0.00           C  
ATOM   4228  C   ALA B 266     227.452 135.641  29.767  1.00  0.00           C  
ATOM   4229  O   ALA B 266     227.015 135.471  30.914  1.00  0.00           O  
ATOM   4230  CB  ALA B 266     226.090 136.160  27.738  1.00  0.00           C  
ATOM   4231  H   ALA B 266     228.076 137.525  27.258  1.00  0.00           H  
ATOM   4232  HA  ALA B 266     226.302 137.408  29.466  1.00  0.00           H  
ATOM   4233 1HB  ALA B 266     225.271 135.597  28.121  1.00  0.00           H  
ATOM   4234 2HB  ALA B 266     225.718 136.968  27.112  1.00  0.00           H  
ATOM   4235 3HB  ALA B 266     226.728 135.518  27.142  1.00  0.00           H  
ATOM   4236  N   ALA B 267     228.465 134.933  29.286  1.00  0.00           N  
ATOM   4237  CA  ALA B 267     229.066 133.903  30.080  1.00  0.00           C  
ATOM   4238  C   ALA B 267     229.766 134.508  31.310  1.00  0.00           C  
ATOM   4239  O   ALA B 267     229.632 133.979  32.419  1.00  0.00           O  
ATOM   4240  CB  ALA B 267     229.996 133.132  29.193  1.00  0.00           C  
ATOM   4241  H   ALA B 267     228.803 135.073  28.329  1.00  0.00           H  
ATOM   4242  HA  ALA B 267     228.282 133.234  30.438  1.00  0.00           H  
ATOM   4243 1HB  ALA B 267     230.456 132.343  29.727  1.00  0.00           H  
ATOM   4244 2HB  ALA B 267     229.439 132.728  28.358  1.00  0.00           H  
ATOM   4245 3HB  ALA B 267     230.743 133.818  28.821  1.00  0.00           H  
ATOM   4246  N   GLU B 268     230.426 135.668  31.155  1.00  0.00           N  
ATOM   4247  CA  GLU B 268     231.085 136.323  32.283  1.00  0.00           C  
ATOM   4248  C   GLU B 268     230.087 136.628  33.381  1.00  0.00           C  
ATOM   4249  O   GLU B 268     230.400 136.465  34.565  1.00  0.00           O  
ATOM   4250  CB  GLU B 268     231.817 137.595  31.851  1.00  0.00           C  
ATOM   4251  CG  GLU B 268     232.489 138.363  33.008  1.00  0.00           C  
ATOM   4252  CD  GLU B 268     233.230 139.612  32.556  1.00  0.00           C  
ATOM   4253  OE1 GLU B 268     233.438 139.771  31.376  1.00  0.00           O  
ATOM   4254  OE2 GLU B 268     233.582 140.420  33.389  1.00  0.00           O  
ATOM   4255  H   GLU B 268     230.543 136.077  30.225  1.00  0.00           H  
ATOM   4256  HA  GLU B 268     231.826 135.637  32.689  1.00  0.00           H  
ATOM   4257 1HB  GLU B 268     232.582 137.337  31.117  1.00  0.00           H  
ATOM   4258 2HB  GLU B 268     231.112 138.267  31.363  1.00  0.00           H  
ATOM   4259 1HG  GLU B 268     231.719 138.661  33.718  1.00  0.00           H  
ATOM   4260 2HG  GLU B 268     233.179 137.696  33.525  1.00  0.00           H  
ATOM   4261  N   LYS B 269     228.890 137.079  33.001  1.00  0.00           N  
ATOM   4262  CA  LYS B 269     227.853 137.392  33.974  1.00  0.00           C  
ATOM   4263  C   LYS B 269     227.477 136.154  34.790  1.00  0.00           C  
ATOM   4264  O   LYS B 269     227.200 136.269  35.989  1.00  0.00           O  
ATOM   4265  CB  LYS B 269     226.631 137.989  33.274  1.00  0.00           C  
ATOM   4266  CG  LYS B 269     226.863 139.409  32.740  1.00  0.00           C  
ATOM   4267  CD  LYS B 269     225.674 139.917  31.927  1.00  0.00           C  
ATOM   4268  CE  LYS B 269     225.915 141.335  31.409  1.00  0.00           C  
ATOM   4269  NZ  LYS B 269     224.808 141.796  30.531  1.00  0.00           N  
ATOM   4270  H   LYS B 269     228.730 137.252  32.002  1.00  0.00           H  
ATOM   4271  HA  LYS B 269     228.246 138.136  34.661  1.00  0.00           H  
ATOM   4272 1HB  LYS B 269     226.351 137.358  32.434  1.00  0.00           H  
ATOM   4273 2HB  LYS B 269     225.789 138.013  33.963  1.00  0.00           H  
ATOM   4274 1HG  LYS B 269     227.021 140.079  33.585  1.00  0.00           H  
ATOM   4275 2HG  LYS B 269     227.757 139.424  32.125  1.00  0.00           H  
ATOM   4276 1HD  LYS B 269     225.510 139.255  31.076  1.00  0.00           H  
ATOM   4277 2HD  LYS B 269     224.773 139.915  32.544  1.00  0.00           H  
ATOM   4278 1HE  LYS B 269     225.985 142.006  32.262  1.00  0.00           H  
ATOM   4279 2HE  LYS B 269     226.852 141.370  30.850  1.00  0.00           H  
ATOM   4280 1HZ  LYS B 269     224.975 142.738  30.223  1.00  0.00           H  
ATOM   4281 2HZ  LYS B 269     224.731 141.192  29.733  1.00  0.00           H  
ATOM   4282 3HZ  LYS B 269     223.927 141.758  31.062  1.00  0.00           H  
ATOM   4283  N   VAL B 270     227.477 134.972  34.158  1.00  0.00           N  
ATOM   4284  CA  VAL B 270     227.204 133.734  34.888  1.00  0.00           C  
ATOM   4285  C   VAL B 270     228.326 133.451  35.885  1.00  0.00           C  
ATOM   4286  O   VAL B 270     228.068 133.054  37.031  1.00  0.00           O  
ATOM   4287  CB  VAL B 270     227.026 132.523  33.948  1.00  0.00           C  
ATOM   4288  CG1 VAL B 270     226.906 131.213  34.779  1.00  0.00           C  
ATOM   4289  CG2 VAL B 270     225.787 132.731  33.078  1.00  0.00           C  
ATOM   4290  H   VAL B 270     227.651 134.964  33.143  1.00  0.00           H  
ATOM   4291  HA  VAL B 270     226.286 133.872  35.444  1.00  0.00           H  
ATOM   4292  HB  VAL B 270     227.893 132.443  33.311  1.00  0.00           H  
ATOM   4293 1HG1 VAL B 270     226.785 130.376  34.115  1.00  0.00           H  
ATOM   4294 2HG1 VAL B 270     227.798 131.051  35.379  1.00  0.00           H  
ATOM   4295 3HG1 VAL B 270     226.041 131.274  35.434  1.00  0.00           H  
ATOM   4296 1HG2 VAL B 270     225.665 131.899  32.397  1.00  0.00           H  
ATOM   4297 2HG2 VAL B 270     224.902 132.818  33.697  1.00  0.00           H  
ATOM   4298 3HG2 VAL B 270     225.920 133.641  32.508  1.00  0.00           H  
ATOM   4299  N   VAL B 271     229.573 133.649  35.448  1.00  0.00           N  
ATOM   4300  CA  VAL B 271     230.696 133.382  36.339  1.00  0.00           C  
ATOM   4301  C   VAL B 271     230.626 134.306  37.548  1.00  0.00           C  
ATOM   4302  O   VAL B 271     230.837 133.866  38.677  1.00  0.00           O  
ATOM   4303  CB  VAL B 271     232.035 133.589  35.605  1.00  0.00           C  
ATOM   4304  CG1 VAL B 271     233.199 133.464  36.576  1.00  0.00           C  
ATOM   4305  CG2 VAL B 271     232.165 132.581  34.473  1.00  0.00           C  
ATOM   4306  H   VAL B 271     229.700 133.933  34.471  1.00  0.00           H  
ATOM   4307  HA  VAL B 271     230.640 132.360  36.671  1.00  0.00           H  
ATOM   4308  HB  VAL B 271     232.063 134.600  35.198  1.00  0.00           H  
ATOM   4309 1HG1 VAL B 271     234.137 133.613  36.040  1.00  0.00           H  
ATOM   4310 2HG1 VAL B 271     233.105 134.217  37.357  1.00  0.00           H  
ATOM   4311 3HG1 VAL B 271     233.193 132.471  37.025  1.00  0.00           H  
ATOM   4312 1HG2 VAL B 271     233.113 132.734  33.958  1.00  0.00           H  
ATOM   4313 2HG2 VAL B 271     232.131 131.570  34.880  1.00  0.00           H  
ATOM   4314 3HG2 VAL B 271     231.344 132.717  33.769  1.00  0.00           H  
ATOM   4315  N   ARG B 272     230.352 135.589  37.315  1.00  0.00           N  
ATOM   4316  CA  ARG B 272     230.258 136.558  38.392  1.00  0.00           C  
ATOM   4317  C   ARG B 272     229.110 136.295  39.365  1.00  0.00           C  
ATOM   4318  O   ARG B 272     229.269 136.528  40.565  1.00  0.00           O  
ATOM   4319  CB  ARG B 272     230.149 137.964  37.839  1.00  0.00           C  
ATOM   4320  CG  ARG B 272     231.434 138.503  37.239  1.00  0.00           C  
ATOM   4321  CD  ARG B 272     231.272 139.890  36.738  1.00  0.00           C  
ATOM   4322  NE  ARG B 272     232.512 140.402  36.158  1.00  0.00           N  
ATOM   4323  CZ  ARG B 272     233.523 140.984  36.823  1.00  0.00           C  
ATOM   4324  NH1 ARG B 272     233.490 141.168  38.136  1.00  0.00           N  
ATOM   4325  NH2 ARG B 272     234.554 141.369  36.112  1.00  0.00           N  
ATOM   4326  H   ARG B 272     230.224 135.898  36.349  1.00  0.00           H  
ATOM   4327  HA  ARG B 272     231.187 136.505  38.956  1.00  0.00           H  
ATOM   4328 1HB  ARG B 272     229.389 137.977  37.055  1.00  0.00           H  
ATOM   4329 2HB  ARG B 272     229.826 138.642  38.626  1.00  0.00           H  
ATOM   4330 1HG  ARG B 272     232.221 138.488  37.988  1.00  0.00           H  
ATOM   4331 2HG  ARG B 272     231.727 137.873  36.396  1.00  0.00           H  
ATOM   4332 1HD  ARG B 272     230.512 139.887  35.951  1.00  0.00           H  
ATOM   4333 2HD  ARG B 272     230.956 140.551  37.538  1.00  0.00           H  
ATOM   4334  HE  ARG B 272     232.652 140.314  35.140  1.00  0.00           H  
ATOM   4335 1HH1 ARG B 272     232.691 140.871  38.673  1.00  0.00           H  
ATOM   4336 2HH1 ARG B 272     234.269 141.611  38.603  1.00  0.00           H  
ATOM   4337 1HH2 ARG B 272     234.520 141.197  35.094  1.00  0.00           H  
ATOM   4338 2HH2 ARG B 272     235.350 141.813  36.542  1.00  0.00           H  
ATOM   4339  N   GLU B 273     227.954 135.825  38.874  1.00  0.00           N  
ATOM   4340  CA  GLU B 273     226.855 135.523  39.782  1.00  0.00           C  
ATOM   4341  C   GLU B 273     227.182 134.299  40.636  1.00  0.00           C  
ATOM   4342  O   GLU B 273     226.888 134.282  41.834  1.00  0.00           O  
ATOM   4343  CB  GLU B 273     225.562 135.286  38.997  1.00  0.00           C  
ATOM   4344  CG  GLU B 273     224.338 135.030  39.865  1.00  0.00           C  
ATOM   4345  CD  GLU B 273     223.981 136.203  40.735  1.00  0.00           C  
ATOM   4346  OE1 GLU B 273     224.381 137.297  40.417  1.00  0.00           O  
ATOM   4347  OE2 GLU B 273     223.308 136.004  41.718  1.00  0.00           O  
ATOM   4348  H   GLU B 273     227.814 135.750  37.862  1.00  0.00           H  
ATOM   4349  HA  GLU B 273     226.710 136.375  40.444  1.00  0.00           H  
ATOM   4350 1HB  GLU B 273     225.352 136.154  38.371  1.00  0.00           H  
ATOM   4351 2HB  GLU B 273     225.689 134.429  38.336  1.00  0.00           H  
ATOM   4352 1HG  GLU B 273     223.491 134.799  39.220  1.00  0.00           H  
ATOM   4353 2HG  GLU B 273     224.528 134.161  40.494  1.00  0.00           H  
ATOM   4354  N   GLN B 274     227.821 133.276  40.050  1.00  0.00           N  
ATOM   4355  CA  GLN B 274     228.160 132.085  40.826  1.00  0.00           C  
ATOM   4356  C   GLN B 274     229.624 131.633  40.662  1.00  0.00           C  
ATOM   4357  O   GLN B 274     229.867 130.606  40.019  1.00  0.00           O  
ATOM   4358  CB  GLN B 274     227.223 130.937  40.439  1.00  0.00           C  
ATOM   4359  CG  GLN B 274     225.764 131.181  40.784  1.00  0.00           C  
ATOM   4360  CD  GLN B 274     225.487 131.028  42.267  1.00  0.00           C  
ATOM   4361  OE1 GLN B 274     225.026 129.977  42.722  1.00  0.00           O  
ATOM   4362  NE2 GLN B 274     225.766 132.077  43.032  1.00  0.00           N  
ATOM   4363  H   GLN B 274     228.030 133.306  39.043  1.00  0.00           H  
ATOM   4364  HA  GLN B 274     227.999 132.305  41.879  1.00  0.00           H  
ATOM   4365 1HB  GLN B 274     227.290 130.760  39.366  1.00  0.00           H  
ATOM   4366 2HB  GLN B 274     227.540 130.024  40.942  1.00  0.00           H  
ATOM   4367 1HG  GLN B 274     225.496 132.196  40.489  1.00  0.00           H  
ATOM   4368 2HG  GLN B 274     225.149 130.461  40.245  1.00  0.00           H  
ATOM   4369 1HE2 GLN B 274     225.604 132.035  44.019  1.00  0.00           H  
ATOM   4370 2HE2 GLN B 274     226.139 132.910  42.623  1.00  0.00           H  
ATOM   4371  N   PRO B 275     230.624 132.326  41.229  1.00  0.00           N  
ATOM   4372  CA  PRO B 275     232.025 132.002  41.061  1.00  0.00           C  
ATOM   4373  C   PRO B 275     232.287 130.590  41.539  1.00  0.00           C  
ATOM   4374  O   PRO B 275     231.724 130.166  42.550  1.00  0.00           O  
ATOM   4375  CB  PRO B 275     232.720 133.019  41.974  1.00  0.00           C  
ATOM   4376  CG  PRO B 275     231.784 134.203  42.000  1.00  0.00           C  
ATOM   4377  CD  PRO B 275     230.394 133.593  41.962  1.00  0.00           C  
ATOM   4378  HA  PRO B 275     232.309 132.140  40.002  1.00  0.00           H  
ATOM   4379 1HB  PRO B 275     232.882 132.578  42.973  1.00  0.00           H  
ATOM   4380 2HB  PRO B 275     233.711 133.268  41.569  1.00  0.00           H  
ATOM   4381 1HG  PRO B 275     231.955 134.824  42.890  1.00  0.00           H  
ATOM   4382 2HG  PRO B 275     231.969 134.846  41.122  1.00  0.00           H  
ATOM   4383 1HD  PRO B 275     230.013 133.376  42.967  1.00  0.00           H  
ATOM   4384 2HD  PRO B 275     229.759 134.270  41.421  1.00  0.00           H  
ATOM   4385  N   GLY B 276     233.121 129.851  40.821  1.00  0.00           N  
ATOM   4386  CA  GLY B 276     233.510 128.497  41.213  1.00  0.00           C  
ATOM   4387  C   GLY B 276     232.461 127.409  40.938  1.00  0.00           C  
ATOM   4388  O   GLY B 276     232.743 126.223  41.126  1.00  0.00           O  
ATOM   4389  H   GLY B 276     233.549 130.258  39.997  1.00  0.00           H  
ATOM   4390 1HA  GLY B 276     234.428 128.234  40.691  1.00  0.00           H  
ATOM   4391 2HA  GLY B 276     233.749 128.496  42.275  1.00  0.00           H  
ATOM   4392  N   SER B 277     231.274 127.799  40.473  1.00  0.00           N  
ATOM   4393  CA  SER B 277     230.164 126.864  40.273  1.00  0.00           C  
ATOM   4394  C   SER B 277     230.254 126.082  38.976  1.00  0.00           C  
ATOM   4395  O   SER B 277     231.039 126.415  38.082  1.00  0.00           O  
ATOM   4396  CB  SER B 277     228.842 127.588  40.261  1.00  0.00           C  
ATOM   4397  OG  SER B 277     228.747 128.428  39.141  1.00  0.00           O  
ATOM   4398  H   SER B 277     231.093 128.795  40.312  1.00  0.00           H  
ATOM   4399  HA  SER B 277     230.171 126.153  41.100  1.00  0.00           H  
ATOM   4400 1HB  SER B 277     228.030 126.867  40.249  1.00  0.00           H  
ATOM   4401 2HB  SER B 277     228.750 128.174  41.170  1.00  0.00           H  
ATOM   4402  HG  SER B 277     229.025 129.318  39.458  1.00  0.00           H  
ATOM   4403  N   GLU B 278     229.414 125.047  38.858  1.00  0.00           N  
ATOM   4404  CA  GLU B 278     229.329 124.277  37.619  1.00  0.00           C  
ATOM   4405  C   GLU B 278     228.799 125.167  36.492  1.00  0.00           C  
ATOM   4406  O   GLU B 278     229.194 125.023  35.329  1.00  0.00           O  
ATOM   4407  CB  GLU B 278     228.433 123.051  37.805  1.00  0.00           C  
ATOM   4408  CG  GLU B 278     228.978 122.019  38.808  1.00  0.00           C  
ATOM   4409  CD  GLU B 278     230.311 121.436  38.404  1.00  0.00           C  
ATOM   4410  OE1 GLU B 278     230.441 120.985  37.298  1.00  0.00           O  
ATOM   4411  OE2 GLU B 278     231.216 121.467  39.213  1.00  0.00           O  
ATOM   4412  H   GLU B 278     228.838 124.787  39.645  1.00  0.00           H  
ATOM   4413  HA  GLU B 278     230.329 123.941  37.348  1.00  0.00           H  
ATOM   4414 1HB  GLU B 278     227.450 123.369  38.146  1.00  0.00           H  
ATOM   4415 2HB  GLU B 278     228.301 122.551  36.846  1.00  0.00           H  
ATOM   4416 1HG  GLU B 278     229.089 122.494  39.782  1.00  0.00           H  
ATOM   4417 2HG  GLU B 278     228.253 121.212  38.911  1.00  0.00           H  
ATOM   4418  N   LEU B 279     227.903 126.098  36.840  1.00  0.00           N  
ATOM   4419  CA  LEU B 279     227.372 127.032  35.862  1.00  0.00           C  
ATOM   4420  C   LEU B 279     228.513 127.894  35.335  1.00  0.00           C  
ATOM   4421  O   LEU B 279     228.623 128.131  34.130  1.00  0.00           O  
ATOM   4422  CB  LEU B 279     226.281 127.912  36.485  1.00  0.00           C  
ATOM   4423  CG  LEU B 279     224.979 127.192  36.860  1.00  0.00           C  
ATOM   4424  CD1 LEU B 279     224.111 128.116  37.703  1.00  0.00           C  
ATOM   4425  CD2 LEU B 279     224.253 126.763  35.594  1.00  0.00           C  
ATOM   4426  H   LEU B 279     227.582 126.132  37.796  1.00  0.00           H  
ATOM   4427  HA  LEU B 279     226.940 126.472  35.037  1.00  0.00           H  
ATOM   4428 1HB  LEU B 279     226.678 128.369  37.390  1.00  0.00           H  
ATOM   4429 2HB  LEU B 279     226.030 128.705  35.782  1.00  0.00           H  
ATOM   4430  HG  LEU B 279     225.210 126.312  37.461  1.00  0.00           H  
ATOM   4431 1HD1 LEU B 279     223.186 127.605  37.969  1.00  0.00           H  
ATOM   4432 2HD1 LEU B 279     224.648 128.391  38.611  1.00  0.00           H  
ATOM   4433 3HD1 LEU B 279     223.877 129.015  37.133  1.00  0.00           H  
ATOM   4434 1HD2 LEU B 279     223.328 126.251  35.860  1.00  0.00           H  
ATOM   4435 2HD2 LEU B 279     224.020 127.643  34.993  1.00  0.00           H  
ATOM   4436 3HD2 LEU B 279     224.889 126.089  35.020  1.00  0.00           H  
ATOM   4437  N   ALA B 280     229.395 128.321  36.242  1.00  0.00           N  
ATOM   4438  CA  ALA B 280     230.567 129.099  35.868  1.00  0.00           C  
ATOM   4439  C   ALA B 280     231.510 128.277  34.988  1.00  0.00           C  
ATOM   4440  O   ALA B 280     232.040 128.787  34.006  1.00  0.00           O  
ATOM   4441  CB  ALA B 280     231.304 129.572  37.100  1.00  0.00           C  
ATOM   4442  H   ALA B 280     229.199 128.140  37.224  1.00  0.00           H  
ATOM   4443  HA  ALA B 280     230.230 129.967  35.303  1.00  0.00           H  
ATOM   4444 1HB  ALA B 280     232.162 130.164  36.807  1.00  0.00           H  
ATOM   4445 2HB  ALA B 280     230.634 130.176  37.716  1.00  0.00           H  
ATOM   4446 3HB  ALA B 280     231.641 128.717  37.675  1.00  0.00           H  
ATOM   4447  N   LYS B 281     231.676 126.985  35.284  1.00  0.00           N  
ATOM   4448  CA  LYS B 281     232.583 126.169  34.482  1.00  0.00           C  
ATOM   4449  C   LYS B 281     232.101 126.109  33.037  1.00  0.00           C  
ATOM   4450  O   LYS B 281     232.913 126.199  32.102  1.00  0.00           O  
ATOM   4451  CB  LYS B 281     232.706 124.760  35.057  1.00  0.00           C  
ATOM   4452  CG  LYS B 281     233.468 124.678  36.371  1.00  0.00           C  
ATOM   4453  CD  LYS B 281     233.484 123.253  36.905  1.00  0.00           C  
ATOM   4454  CE  LYS B 281     234.143 123.168  38.270  1.00  0.00           C  
ATOM   4455  NZ  LYS B 281     234.034 121.795  38.840  1.00  0.00           N  
ATOM   4456  H   LYS B 281     231.229 126.613  36.127  1.00  0.00           H  
ATOM   4457  HA  LYS B 281     233.566 126.635  34.491  1.00  0.00           H  
ATOM   4458 1HB  LYS B 281     231.710 124.352  35.228  1.00  0.00           H  
ATOM   4459 2HB  LYS B 281     233.202 124.113  34.336  1.00  0.00           H  
ATOM   4460 1HG  LYS B 281     234.491 125.021  36.218  1.00  0.00           H  
ATOM   4461 2HG  LYS B 281     233.000 125.324  37.103  1.00  0.00           H  
ATOM   4462 1HD  LYS B 281     232.462 122.882  36.990  1.00  0.00           H  
ATOM   4463 2HD  LYS B 281     234.024 122.611  36.214  1.00  0.00           H  
ATOM   4464 1HE  LYS B 281     235.194 123.432  38.178  1.00  0.00           H  
ATOM   4465 2HE  LYS B 281     233.657 123.874  38.951  1.00  0.00           H  
ATOM   4466 1HZ  LYS B 281     234.468 121.767  39.746  1.00  0.00           H  
ATOM   4467 2HZ  LYS B 281     233.022 121.564  38.936  1.00  0.00           H  
ATOM   4468 3HZ  LYS B 281     234.474 121.126  38.232  1.00  0.00           H  
ATOM   4469  N   LYS B 282     230.778 126.014  32.842  1.00  0.00           N  
ATOM   4470  CA  LYS B 282     230.246 126.026  31.489  1.00  0.00           C  
ATOM   4471  C   LYS B 282     230.476 127.395  30.875  1.00  0.00           C  
ATOM   4472  O   LYS B 282     230.842 127.503  29.704  1.00  0.00           O  
ATOM   4473  CB  LYS B 282     228.762 125.678  31.449  1.00  0.00           C  
ATOM   4474  CG  LYS B 282     228.147 125.644  30.011  1.00  0.00           C  
ATOM   4475  CD  LYS B 282     228.730 124.500  29.141  1.00  0.00           C  
ATOM   4476  CE  LYS B 282     228.166 124.518  27.723  1.00  0.00           C  
ATOM   4477  NZ  LYS B 282     228.721 123.398  26.871  1.00  0.00           N  
ATOM   4478  H   LYS B 282     230.162 125.867  33.652  1.00  0.00           H  
ATOM   4479  HA  LYS B 282     230.800 125.295  30.903  1.00  0.00           H  
ATOM   4480 1HB  LYS B 282     228.606 124.709  31.918  1.00  0.00           H  
ATOM   4481 2HB  LYS B 282     228.226 126.411  32.042  1.00  0.00           H  
ATOM   4482 1HG  LYS B 282     227.069 125.513  30.090  1.00  0.00           H  
ATOM   4483 2HG  LYS B 282     228.332 126.589  29.509  1.00  0.00           H  
ATOM   4484 1HD  LYS B 282     229.812 124.610  29.047  1.00  0.00           H  
ATOM   4485 2HD  LYS B 282     228.518 123.536  29.601  1.00  0.00           H  
ATOM   4486 1HE  LYS B 282     227.082 124.440  27.754  1.00  0.00           H  
ATOM   4487 2HE  LYS B 282     228.439 125.470  27.263  1.00  0.00           H  
ATOM   4488 1HZ  LYS B 282     228.334 123.479  25.907  1.00  0.00           H  
ATOM   4489 2HZ  LYS B 282     229.741 123.470  26.822  1.00  0.00           H  
ATOM   4490 3HZ  LYS B 282     228.473 122.508  27.261  1.00  0.00           H  
ATOM   4491  N   ALA B 283     230.269 128.452  31.657  1.00  0.00           N  
ATOM   4492  CA  ALA B 283     230.520 129.787  31.163  1.00  0.00           C  
ATOM   4493  C   ALA B 283     231.968 129.946  30.717  1.00  0.00           C  
ATOM   4494  O   ALA B 283     232.229 130.585  29.699  1.00  0.00           O  
ATOM   4495  CB  ALA B 283     230.224 130.786  32.233  1.00  0.00           C  
ATOM   4496  H   ALA B 283     229.877 128.317  32.593  1.00  0.00           H  
ATOM   4497  HA  ALA B 283     229.876 129.964  30.309  1.00  0.00           H  
ATOM   4498 1HB  ALA B 283     230.410 131.748  31.852  1.00  0.00           H  
ATOM   4499 2HB  ALA B 283     229.222 130.715  32.560  1.00  0.00           H  
ATOM   4500 3HB  ALA B 283     230.864 130.595  33.049  1.00  0.00           H  
ATOM   4501  N   LEU B 284     232.911 129.342  31.440  1.00  0.00           N  
ATOM   4502  CA  LEU B 284     234.313 129.481  31.084  1.00  0.00           C  
ATOM   4503  C   LEU B 284     234.581 128.825  29.738  1.00  0.00           C  
ATOM   4504  O   LEU B 284     235.294 129.396  28.906  1.00  0.00           O  
ATOM   4505  CB  LEU B 284     235.186 128.887  32.196  1.00  0.00           C  
ATOM   4506  CG  LEU B 284     235.115 129.643  33.563  1.00  0.00           C  
ATOM   4507  CD1 LEU B 284     235.887 128.877  34.621  1.00  0.00           C  
ATOM   4508  CD2 LEU B 284     235.698 131.028  33.427  1.00  0.00           C  
ATOM   4509  H   LEU B 284     232.628 128.843  32.288  1.00  0.00           H  
ATOM   4510  HA  LEU B 284     234.535 130.533  30.970  1.00  0.00           H  
ATOM   4511 1HB  LEU B 284     234.857 127.864  32.370  1.00  0.00           H  
ATOM   4512 2HB  LEU B 284     236.211 128.861  31.865  1.00  0.00           H  
ATOM   4513  HG  LEU B 284     234.084 129.717  33.876  1.00  0.00           H  
ATOM   4514 1HD1 LEU B 284     235.818 129.404  35.571  1.00  0.00           H  
ATOM   4515 2HD1 LEU B 284     235.468 127.881  34.732  1.00  0.00           H  
ATOM   4516 3HD1 LEU B 284     236.925 128.807  34.327  1.00  0.00           H  
ATOM   4517 1HD2 LEU B 284     235.627 131.522  34.380  1.00  0.00           H  
ATOM   4518 2HD2 LEU B 284     236.730 130.933  33.133  1.00  0.00           H  
ATOM   4519 3HD2 LEU B 284     235.167 131.615  32.703  1.00  0.00           H  
ATOM   4520  N   GLU B 285     233.968 127.656  29.494  1.00  0.00           N  
ATOM   4521  CA  GLU B 285     234.080 126.999  28.191  1.00  0.00           C  
ATOM   4522  C   GLU B 285     233.529 127.897  27.082  1.00  0.00           C  
ATOM   4523  O   GLU B 285     234.134 128.016  26.009  1.00  0.00           O  
ATOM   4524  CB  GLU B 285     233.313 125.675  28.156  1.00  0.00           C  
ATOM   4525  CG  GLU B 285     233.425 124.931  26.816  1.00  0.00           C  
ATOM   4526  CD  GLU B 285     232.654 123.640  26.770  1.00  0.00           C  
ATOM   4527  OE1 GLU B 285     232.014 123.302  27.736  1.00  0.00           O  
ATOM   4528  OE2 GLU B 285     232.670 123.004  25.737  1.00  0.00           O  
ATOM   4529  H   GLU B 285     233.457 127.199  30.262  1.00  0.00           H  
ATOM   4530  HA  GLU B 285     235.130 126.806  27.988  1.00  0.00           H  
ATOM   4531 1HB  GLU B 285     233.675 125.022  28.952  1.00  0.00           H  
ATOM   4532 2HB  GLU B 285     232.258 125.860  28.344  1.00  0.00           H  
ATOM   4533 1HG  GLU B 285     233.046 125.573  26.025  1.00  0.00           H  
ATOM   4534 2HG  GLU B 285     234.476 124.733  26.609  1.00  0.00           H  
ATOM   4535  N   ILE B 286     232.386 128.539  27.344  1.00  0.00           N  
ATOM   4536  CA  ILE B 286     231.742 129.425  26.383  1.00  0.00           C  
ATOM   4537  C   ILE B 286     232.627 130.614  26.073  1.00  0.00           C  
ATOM   4538  O   ILE B 286     232.777 130.985  24.905  1.00  0.00           O  
ATOM   4539  CB  ILE B 286     230.373 129.924  26.875  1.00  0.00           C  
ATOM   4540  CG1 ILE B 286     229.395 128.738  26.941  1.00  0.00           C  
ATOM   4541  CG2 ILE B 286     229.837 131.046  25.939  1.00  0.00           C  
ATOM   4542  CD1 ILE B 286     228.118 129.030  27.685  1.00  0.00           C  
ATOM   4543  H   ILE B 286     231.931 128.340  28.245  1.00  0.00           H  
ATOM   4544  HA  ILE B 286     231.588 128.868  25.456  1.00  0.00           H  
ATOM   4545  HB  ILE B 286     230.478 130.315  27.882  1.00  0.00           H  
ATOM   4546 1HG1 ILE B 286     229.148 128.428  25.931  1.00  0.00           H  
ATOM   4547 2HG1 ILE B 286     229.889 127.908  27.435  1.00  0.00           H  
ATOM   4548 1HG2 ILE B 286     228.895 131.386  26.290  1.00  0.00           H  
ATOM   4549 2HG2 ILE B 286     230.517 131.897  25.913  1.00  0.00           H  
ATOM   4550 3HG2 ILE B 286     229.723 130.646  24.944  1.00  0.00           H  
ATOM   4551 1HD1 ILE B 286     227.489 128.138  27.698  1.00  0.00           H  
ATOM   4552 2HD1 ILE B 286     228.359 129.311  28.689  1.00  0.00           H  
ATOM   4553 3HD1 ILE B 286     227.574 129.823  27.212  1.00  0.00           H  
ATOM   4554  N   ILE B 287     233.219 131.211  27.113  1.00  0.00           N  
ATOM   4555  CA  ILE B 287     234.085 132.351  26.909  1.00  0.00           C  
ATOM   4556  C   ILE B 287     235.284 131.959  26.086  1.00  0.00           C  
ATOM   4557  O   ILE B 287     235.616 132.653  25.123  1.00  0.00           O  
ATOM   4558  CB  ILE B 287     234.615 132.929  28.240  1.00  0.00           C  
ATOM   4559  CG1 ILE B 287     233.475 133.532  29.035  1.00  0.00           C  
ATOM   4560  CG2 ILE B 287     235.711 133.956  27.936  1.00  0.00           C  
ATOM   4561  CD1 ILE B 287     233.781 133.862  30.485  1.00  0.00           C  
ATOM   4562  H   ILE B 287     233.016 130.870  28.056  1.00  0.00           H  
ATOM   4563  HA  ILE B 287     233.525 133.119  26.378  1.00  0.00           H  
ATOM   4564  HB  ILE B 287     235.019 132.123  28.849  1.00  0.00           H  
ATOM   4565 1HG1 ILE B 287     233.145 134.441  28.552  1.00  0.00           H  
ATOM   4566 2HG1 ILE B 287     232.678 132.831  29.022  1.00  0.00           H  
ATOM   4567 1HG2 ILE B 287     236.094 134.387  28.850  1.00  0.00           H  
ATOM   4568 2HG2 ILE B 287     236.547 133.510  27.404  1.00  0.00           H  
ATOM   4569 3HG2 ILE B 287     235.296 134.718  27.334  1.00  0.00           H  
ATOM   4570 1HD1 ILE B 287     232.888 134.260  30.947  1.00  0.00           H  
ATOM   4571 2HD1 ILE B 287     234.078 132.958  31.002  1.00  0.00           H  
ATOM   4572 3HD1 ILE B 287     234.575 134.599  30.553  1.00  0.00           H  
ATOM   4573  N   GLU B 288     235.954 130.864  26.455  1.00  0.00           N  
ATOM   4574  CA  GLU B 288     237.134 130.472  25.717  1.00  0.00           C  
ATOM   4575  C   GLU B 288     236.809 130.136  24.261  1.00  0.00           C  
ATOM   4576  O   GLU B 288     237.567 130.523  23.369  1.00  0.00           O  
ATOM   4577  CB  GLU B 288     237.862 129.320  26.398  1.00  0.00           C  
ATOM   4578  CG  GLU B 288     239.181 128.944  25.711  1.00  0.00           C  
ATOM   4579  CD  GLU B 288     240.008 127.970  26.494  1.00  0.00           C  
ATOM   4580  OE1 GLU B 288     239.625 127.625  27.594  1.00  0.00           O  
ATOM   4581  OE2 GLU B 288     241.030 127.570  25.997  1.00  0.00           O  
ATOM   4582  H   GLU B 288     235.649 130.320  27.268  1.00  0.00           H  
ATOM   4583  HA  GLU B 288     237.818 131.320  25.717  1.00  0.00           H  
ATOM   4584 1HB  GLU B 288     238.076 129.585  27.433  1.00  0.00           H  
ATOM   4585 2HB  GLU B 288     237.212 128.441  26.415  1.00  0.00           H  
ATOM   4586 1HG  GLU B 288     238.961 128.509  24.734  1.00  0.00           H  
ATOM   4587 2HG  GLU B 288     239.760 129.853  25.547  1.00  0.00           H  
ATOM   4588  N   ARG B 289     235.700 129.426  23.997  1.00  0.00           N  
ATOM   4589  CA  ARG B 289     235.343 129.141  22.610  1.00  0.00           C  
ATOM   4590  C   ARG B 289     235.036 130.415  21.829  1.00  0.00           C  
ATOM   4591  O   ARG B 289     235.452 130.551  20.669  1.00  0.00           O  
ATOM   4592  CB  ARG B 289     234.142 128.212  22.535  1.00  0.00           C  
ATOM   4593  CG  ARG B 289     234.420 126.768  22.925  1.00  0.00           C  
ATOM   4594  CD  ARG B 289     233.210 125.911  22.773  1.00  0.00           C  
ATOM   4595  NE  ARG B 289     233.448 124.532  23.214  1.00  0.00           N  
ATOM   4596  CZ  ARG B 289     234.034 123.557  22.497  1.00  0.00           C  
ATOM   4597  NH1 ARG B 289     234.479 123.761  21.266  1.00  0.00           N  
ATOM   4598  NH2 ARG B 289     234.147 122.384  23.073  1.00  0.00           N  
ATOM   4599  H   ARG B 289     235.132 129.052  24.764  1.00  0.00           H  
ATOM   4600  HA  ARG B 289     236.191 128.644  22.139  1.00  0.00           H  
ATOM   4601 1HB  ARG B 289     233.362 128.587  23.203  1.00  0.00           H  
ATOM   4602 2HB  ARG B 289     233.738 128.219  21.524  1.00  0.00           H  
ATOM   4603 1HG  ARG B 289     235.213 126.374  22.292  1.00  0.00           H  
ATOM   4604 2HG  ARG B 289     234.739 126.723  23.964  1.00  0.00           H  
ATOM   4605 1HD  ARG B 289     232.413 126.327  23.396  1.00  0.00           H  
ATOM   4606 2HD  ARG B 289     232.884 125.897  21.738  1.00  0.00           H  
ATOM   4607  HE  ARG B 289     233.133 124.251  24.157  1.00  0.00           H  
ATOM   4608 1HH1 ARG B 289     234.385 124.666  20.834  1.00  0.00           H  
ATOM   4609 2HH1 ARG B 289     234.914 123.006  20.754  1.00  0.00           H  
ATOM   4610 1HH2 ARG B 289     233.777 122.283  24.034  1.00  0.00           H  
ATOM   4611 2HH2 ARG B 289     234.575 121.606  22.593  1.00  0.00           H  
ATOM   4612  N   ALA B 290     234.319 131.357  22.452  1.00  0.00           N  
ATOM   4613  CA  ALA B 290     234.026 132.601  21.776  1.00  0.00           C  
ATOM   4614  C   ALA B 290     235.326 133.336  21.468  1.00  0.00           C  
ATOM   4615  O   ALA B 290     235.500 133.890  20.375  1.00  0.00           O  
ATOM   4616  CB  ALA B 290     233.121 133.453  22.632  1.00  0.00           C  
ATOM   4617  H   ALA B 290     233.953 131.189  23.395  1.00  0.00           H  
ATOM   4618  HA  ALA B 290     233.527 132.365  20.840  1.00  0.00           H  
ATOM   4619 1HB  ALA B 290     232.892 134.378  22.114  1.00  0.00           H  
ATOM   4620 2HB  ALA B 290     232.211 132.918  22.841  1.00  0.00           H  
ATOM   4621 3HB  ALA B 290     233.631 133.658  23.564  1.00  0.00           H  
ATOM   4622  N   ALA B 291     236.265 133.305  22.430  1.00  0.00           N  
ATOM   4623  CA  ALA B 291     237.555 133.938  22.274  1.00  0.00           C  
ATOM   4624  C   ALA B 291     238.332 133.329  21.126  1.00  0.00           C  
ATOM   4625  O   ALA B 291     238.954 134.059  20.357  1.00  0.00           O  
ATOM   4626  CB  ALA B 291     238.353 133.800  23.547  1.00  0.00           C  
ATOM   4627  H   ALA B 291     236.048 132.869  23.331  1.00  0.00           H  
ATOM   4628  HA  ALA B 291     237.389 134.988  22.067  1.00  0.00           H  
ATOM   4629 1HB  ALA B 291     239.314 134.307  23.448  1.00  0.00           H  
ATOM   4630 2HB  ALA B 291     237.790 134.225  24.349  1.00  0.00           H  
ATOM   4631 3HB  ALA B 291     238.522 132.752  23.755  1.00  0.00           H  
ATOM   4632  N   GLU B 292     238.276 132.004  20.966  1.00  0.00           N  
ATOM   4633  CA  GLU B 292     238.983 131.386  19.860  1.00  0.00           C  
ATOM   4634  C   GLU B 292     238.454 131.907  18.533  1.00  0.00           C  
ATOM   4635  O   GLU B 292     239.243 132.240  17.643  1.00  0.00           O  
ATOM   4636  CB  GLU B 292     238.896 129.861  19.896  1.00  0.00           C  
ATOM   4637  CG  GLU B 292     239.699 129.198  18.761  1.00  0.00           C  
ATOM   4638  CD  GLU B 292     239.693 127.692  18.783  1.00  0.00           C  
ATOM   4639  OE1 GLU B 292     239.077 127.128  19.650  1.00  0.00           O  
ATOM   4640  OE2 GLU B 292     240.326 127.105  17.934  1.00  0.00           O  
ATOM   4641  H   GLU B 292     237.810 131.426  21.674  1.00  0.00           H  
ATOM   4642  HA  GLU B 292     240.034 131.658  19.937  1.00  0.00           H  
ATOM   4643 1HB  GLU B 292     239.270 129.494  20.853  1.00  0.00           H  
ATOM   4644 2HB  GLU B 292     237.850 129.555  19.811  1.00  0.00           H  
ATOM   4645 1HG  GLU B 292     239.283 129.533  17.819  1.00  0.00           H  
ATOM   4646 2HG  GLU B 292     240.726 129.552  18.813  1.00  0.00           H  
ATOM   4647  N   GLU B 293     237.128 132.007  18.393  1.00  0.00           N  
ATOM   4648  CA  GLU B 293     236.582 132.517  17.139  1.00  0.00           C  
ATOM   4649  C   GLU B 293     236.945 134.000  16.940  1.00  0.00           C  
ATOM   4650  O   GLU B 293     237.204 134.435  15.809  1.00  0.00           O  
ATOM   4651  CB  GLU B 293     235.078 132.298  17.093  1.00  0.00           C  
ATOM   4652  CG  GLU B 293     234.647 130.837  17.028  1.00  0.00           C  
ATOM   4653  CD  GLU B 293     235.073 130.149  15.758  1.00  0.00           C  
ATOM   4654  OE1 GLU B 293     234.837 130.673  14.702  1.00  0.00           O  
ATOM   4655  OE2 GLU B 293     235.679 129.101  15.858  1.00  0.00           O  
ATOM   4656  H   GLU B 293     236.515 131.650  19.138  1.00  0.00           H  
ATOM   4657  HA  GLU B 293     237.026 131.951  16.321  1.00  0.00           H  
ATOM   4658 1HB  GLU B 293     234.651 132.713  17.990  1.00  0.00           H  
ATOM   4659 2HB  GLU B 293     234.653 132.815  16.239  1.00  0.00           H  
ATOM   4660 1HG  GLU B 293     235.078 130.307  17.878  1.00  0.00           H  
ATOM   4661 2HG  GLU B 293     233.558 130.790  17.121  1.00  0.00           H  
ATOM   4662  N   LEU B 294     237.001 134.770  18.035  1.00  0.00           N  
ATOM   4663  CA  LEU B 294     237.389 136.176  17.958  1.00  0.00           C  
ATOM   4664  C   LEU B 294     238.842 136.303  17.489  1.00  0.00           C  
ATOM   4665  O   LEU B 294     239.184 137.222  16.749  1.00  0.00           O  
ATOM   4666  CB  LEU B 294     237.217 136.854  19.323  1.00  0.00           C  
ATOM   4667  CG  LEU B 294     235.769 137.118  19.756  1.00  0.00           C  
ATOM   4668  CD1 LEU B 294     235.747 137.546  21.218  1.00  0.00           C  
ATOM   4669  CD2 LEU B 294     235.159 138.189  18.864  1.00  0.00           C  
ATOM   4670  H   LEU B 294     236.715 134.366  18.936  1.00  0.00           H  
ATOM   4671  HA  LEU B 294     236.758 136.667  17.223  1.00  0.00           H  
ATOM   4672 1HB  LEU B 294     237.681 136.228  20.083  1.00  0.00           H  
ATOM   4673 2HB  LEU B 294     237.737 137.812  19.304  1.00  0.00           H  
ATOM   4674  HG  LEU B 294     235.190 136.199  19.669  1.00  0.00           H  
ATOM   4675 1HD1 LEU B 294     234.718 137.733  21.526  1.00  0.00           H  
ATOM   4676 2HD1 LEU B 294     236.171 136.753  21.835  1.00  0.00           H  
ATOM   4677 3HD1 LEU B 294     236.333 138.455  21.340  1.00  0.00           H  
ATOM   4678 1HD2 LEU B 294     234.130 138.376  19.172  1.00  0.00           H  
ATOM   4679 2HD2 LEU B 294     235.737 139.109  18.952  1.00  0.00           H  
ATOM   4680 3HD2 LEU B 294     235.172 137.850  17.828  1.00  0.00           H  
ATOM   4681  N   LYS B 295     239.698 135.362  17.899  1.00  0.00           N  
ATOM   4682  CA  LYS B 295     241.091 135.327  17.461  1.00  0.00           C  
ATOM   4683  C   LYS B 295     241.189 135.034  15.959  1.00  0.00           C  
ATOM   4684  O   LYS B 295     242.056 135.584  15.276  1.00  0.00           O  
ATOM   4685  CB  LYS B 295     241.876 134.282  18.256  1.00  0.00           C  
ATOM   4686  CG  LYS B 295     242.137 134.662  19.708  1.00  0.00           C  
ATOM   4687  CD  LYS B 295     242.957 133.596  20.419  1.00  0.00           C  
ATOM   4688  CE  LYS B 295     243.230 133.980  21.866  1.00  0.00           C  
ATOM   4689  NZ  LYS B 295     244.030 132.945  22.575  1.00  0.00           N  
ATOM   4690  H   LYS B 295     239.373 134.678  18.584  1.00  0.00           H  
ATOM   4691  HA  LYS B 295     241.530 136.306  17.637  1.00  0.00           H  
ATOM   4692 1HB  LYS B 295     241.332 133.337  18.250  1.00  0.00           H  
ATOM   4693 2HB  LYS B 295     242.839 134.108  17.777  1.00  0.00           H  
ATOM   4694 1HG  LYS B 295     242.678 135.608  19.744  1.00  0.00           H  
ATOM   4695 2HG  LYS B 295     241.188 134.786  20.228  1.00  0.00           H  
ATOM   4696 1HD  LYS B 295     242.417 132.648  20.399  1.00  0.00           H  
ATOM   4697 2HD  LYS B 295     243.908 133.463  19.903  1.00  0.00           H  
ATOM   4698 1HE  LYS B 295     243.772 134.924  21.895  1.00  0.00           H  
ATOM   4699 2HE  LYS B 295     242.284 134.112  22.392  1.00  0.00           H  
ATOM   4700 1HZ  LYS B 295     244.189 133.236  23.529  1.00  0.00           H  
ATOM   4701 2HZ  LYS B 295     243.528 132.068  22.570  1.00  0.00           H  
ATOM   4702 3HZ  LYS B 295     244.918 132.826  22.107  1.00  0.00           H  
ATOM   4703  N   LYS B 296     240.326 134.129  15.458  1.00  0.00           N  
ATOM   4704  CA  LYS B 296     240.295 133.772  14.034  1.00  0.00           C  
ATOM   4705  C   LYS B 296     239.881 134.948  13.157  1.00  0.00           C  
ATOM   4706  O   LYS B 296     240.359 135.088  12.027  1.00  0.00           O  
ATOM   4707  CB  LYS B 296     239.314 132.628  13.758  1.00  0.00           C  
ATOM   4708  CG  LYS B 296     239.699 131.248  14.263  1.00  0.00           C  
ATOM   4709  CD  LYS B 296     238.570 130.248  13.928  1.00  0.00           C  
ATOM   4710  CE  LYS B 296     238.849 128.837  14.414  1.00  0.00           C  
ATOM   4711  NZ  LYS B 296     237.677 127.949  14.178  1.00  0.00           N  
ATOM   4712  H   LYS B 296     239.701 133.652  16.113  1.00  0.00           H  
ATOM   4713  HA  LYS B 296     241.296 133.465  13.738  1.00  0.00           H  
ATOM   4714 1HB  LYS B 296     238.354 132.875  14.207  1.00  0.00           H  
ATOM   4715 2HB  LYS B 296     239.152 132.554  12.684  1.00  0.00           H  
ATOM   4716 1HG  LYS B 296     240.625 130.931  13.784  1.00  0.00           H  
ATOM   4717 2HG  LYS B 296     239.857 131.279  15.337  1.00  0.00           H  
ATOM   4718 1HD  LYS B 296     237.641 130.587  14.391  1.00  0.00           H  
ATOM   4719 2HD  LYS B 296     238.420 130.222  12.851  1.00  0.00           H  
ATOM   4720 1HE  LYS B 296     239.712 128.435  13.889  1.00  0.00           H  
ATOM   4721 2HE  LYS B 296     239.059 128.855  15.474  1.00  0.00           H  
ATOM   4722 1HZ  LYS B 296     237.879 127.023  14.521  1.00  0.00           H  
ATOM   4723 2HZ  LYS B 296     236.863 128.342  14.699  1.00  0.00           H  
ATOM   4724 3HZ  LYS B 296     237.460 127.910  13.197  1.00  0.00           H  
ATOM   4725  N   SER B 297     238.980 135.787  13.668  1.00  0.00           N  
ATOM   4726  CA  SER B 297     238.539 136.966  12.941  1.00  0.00           C  
ATOM   4727  C   SER B 297     239.723 137.881  12.645  1.00  0.00           C  
ATOM   4728  O   SER B 297     240.585 138.057  13.504  1.00  0.00           O  
ATOM   4729  CB  SER B 297     237.530 137.762  13.752  1.00  0.00           C  
ATOM   4730  OG  SER B 297     237.217 138.987  13.110  1.00  0.00           O  
ATOM   4731  H   SER B 297     238.552 135.552  14.570  1.00  0.00           H  
ATOM   4732  HA  SER B 297     238.070 136.612  12.031  1.00  0.00           H  
ATOM   4733 1HB  SER B 297     236.624 137.175  13.911  1.00  0.00           H  
ATOM   4734 2HB  SER B 297     237.955 137.971  14.727  1.00  0.00           H  
ATOM   4735  HG  SER B 297     236.473 138.794  12.529  1.00  0.00           H  
ATOM   4736  N   PRO B 298     239.807 138.487  11.445  1.00  0.00           N  
ATOM   4737  CA  PRO B 298     240.832 139.434  11.043  1.00  0.00           C  
ATOM   4738  C   PRO B 298     240.708 140.789  11.742  1.00  0.00           C  
ATOM   4739  O   PRO B 298     241.607 141.616  11.626  1.00  0.00           O  
ATOM   4740  CB  PRO B 298     240.606 139.559   9.527  1.00  0.00           C  
ATOM   4741  CG  PRO B 298     239.141 139.257   9.324  1.00  0.00           C  
ATOM   4742  CD  PRO B 298     238.811 138.207  10.368  1.00  0.00           C  
ATOM   4743  HA  PRO B 298     241.815 138.990  11.247  1.00  0.00           H  
ATOM   4744 1HB  PRO B 298     240.880 140.571   9.194  1.00  0.00           H  
ATOM   4745 2HB  PRO B 298     241.264 138.858   8.992  1.00  0.00           H  
ATOM   4746 1HG  PRO B 298     238.548 140.178   9.442  1.00  0.00           H  
ATOM   4747 2HG  PRO B 298     238.968 138.901   8.296  1.00  0.00           H  
ATOM   4748 1HD  PRO B 298     237.786 138.381  10.700  1.00  0.00           H  
ATOM   4749 2HD  PRO B 298     238.961 137.188   9.962  1.00  0.00           H  
ATOM   4750  N   ASP B 299     239.573 141.040  12.409  1.00  0.00           N  
ATOM   4751  CA  ASP B 299     239.308 142.333  13.023  1.00  0.00           C  
ATOM   4752  C   ASP B 299     240.131 142.566  14.307  1.00  0.00           C  
ATOM   4753  O   ASP B 299     239.986 141.795  15.259  1.00  0.00           O  
ATOM   4754  CB  ASP B 299     237.827 142.441  13.363  1.00  0.00           C  
ATOM   4755  CG  ASP B 299     237.491 143.782  13.937  1.00  0.00           C  
ATOM   4756  OD1 ASP B 299     237.265 144.690  13.178  1.00  0.00           O  
ATOM   4757  OD2 ASP B 299     237.517 143.917  15.150  1.00  0.00           O  
ATOM   4758  H   ASP B 299     238.871 140.310  12.520  1.00  0.00           H  
ATOM   4759  HA  ASP B 299     239.511 143.088  12.278  1.00  0.00           H  
ATOM   4760 1HB  ASP B 299     237.239 142.288  12.457  1.00  0.00           H  
ATOM   4761 2HB  ASP B 299     237.550 141.659  14.063  1.00  0.00           H  
ATOM   4762  N   PRO B 300     241.003 143.595  14.373  1.00  0.00           N  
ATOM   4763  CA  PRO B 300     241.824 143.935  15.529  1.00  0.00           C  
ATOM   4764  C   PRO B 300     241.081 144.083  16.855  1.00  0.00           C  
ATOM   4765  O   PRO B 300     241.637 143.741  17.901  1.00  0.00           O  
ATOM   4766  CB  PRO B 300     242.415 145.290  15.121  1.00  0.00           C  
ATOM   4767  CG  PRO B 300     242.488 145.238  13.617  1.00  0.00           C  
ATOM   4768  CD  PRO B 300     241.242 144.485  13.199  1.00  0.00           C  
ATOM   4769  HA  PRO B 300     242.625 143.183  15.624  1.00  0.00           H  
ATOM   4770 1HB  PRO B 300     241.762 146.101  15.490  1.00  0.00           H  
ATOM   4771 2HB  PRO B 300     243.396 145.431  15.600  1.00  0.00           H  
ATOM   4772 1HG  PRO B 300     242.534 146.254  13.196  1.00  0.00           H  
ATOM   4773 2HG  PRO B 300     243.410 144.721  13.300  1.00  0.00           H  
ATOM   4774 1HD  PRO B 300     240.390 145.168  13.019  1.00  0.00           H  
ATOM   4775 2HD  PRO B 300     241.511 143.898  12.315  1.00  0.00           H  
ATOM   4776  N   GLU B 301     239.833 144.584  16.833  1.00  0.00           N  
ATOM   4777  CA  GLU B 301     239.128 144.767  18.095  1.00  0.00           C  
ATOM   4778  C   GLU B 301     238.601 143.439  18.595  1.00  0.00           C  
ATOM   4779  O   GLU B 301     238.596 143.193  19.806  1.00  0.00           O  
ATOM   4780  CB  GLU B 301     238.024 145.810  17.957  1.00  0.00           C  
ATOM   4781  CG  GLU B 301     238.550 147.226  17.625  1.00  0.00           C  
ATOM   4782  CD  GLU B 301     239.438 147.805  18.718  1.00  0.00           C  
ATOM   4783  OE1 GLU B 301     239.046 147.789  19.853  1.00  0.00           O  
ATOM   4784  OE2 GLU B 301     240.527 148.249  18.405  1.00  0.00           O  
ATOM   4785  H   GLU B 301     239.360 144.863  15.975  1.00  0.00           H  
ATOM   4786  HA  GLU B 301     239.838 145.140  18.833  1.00  0.00           H  
ATOM   4787 1HB  GLU B 301     237.336 145.507  17.162  1.00  0.00           H  
ATOM   4788 2HB  GLU B 301     237.453 145.862  18.884  1.00  0.00           H  
ATOM   4789 1HG  GLU B 301     239.123 147.176  16.700  1.00  0.00           H  
ATOM   4790 2HG  GLU B 301     237.703 147.890  17.461  1.00  0.00           H  
ATOM   4791  N   ALA B 302     238.155 142.579  17.671  1.00  0.00           N  
ATOM   4792  CA  ALA B 302     237.715 141.250  18.064  1.00  0.00           C  
ATOM   4793  C   ALA B 302     238.871 140.524  18.737  1.00  0.00           C  
ATOM   4794  O   ALA B 302     238.708 139.942  19.813  1.00  0.00           O  
ATOM   4795  CB  ALA B 302     237.245 140.460  16.854  1.00  0.00           C  
ATOM   4796  H   ALA B 302     238.090 142.896  16.689  1.00  0.00           H  
ATOM   4797  HA  ALA B 302     236.903 141.349  18.782  1.00  0.00           H  
ATOM   4798 1HB  ALA B 302     236.930 139.472  17.151  1.00  0.00           H  
ATOM   4799 2HB  ALA B 302     236.417 140.982  16.376  1.00  0.00           H  
ATOM   4800 3HB  ALA B 302     238.071 140.369  16.149  1.00  0.00           H  
ATOM   4801  N   GLN B 303     240.075 140.684  18.174  1.00  0.00           N  
ATOM   4802  CA  GLN B 303     241.254 140.009  18.696  1.00  0.00           C  
ATOM   4803  C   GLN B 303     241.614 140.535  20.086  1.00  0.00           C  
ATOM   4804  O   GLN B 303     241.971 139.750  20.974  1.00  0.00           O  
ATOM   4805  CB  GLN B 303     242.406 140.224  17.726  1.00  0.00           C  
ATOM   4806  CG  GLN B 303     242.210 139.531  16.391  1.00  0.00           C  
ATOM   4807  CD  GLN B 303     243.243 139.939  15.379  1.00  0.00           C  
ATOM   4808  OE1 GLN B 303     244.206 140.647  15.709  1.00  0.00           O  
ATOM   4809  NE2 GLN B 303     243.040 139.527  14.145  1.00  0.00           N  
ATOM   4810  H   GLN B 303     240.141 141.221  17.300  1.00  0.00           H  
ATOM   4811  HA  GLN B 303     241.037 138.946  18.765  1.00  0.00           H  
ATOM   4812 1HB  GLN B 303     242.528 141.285  17.539  1.00  0.00           H  
ATOM   4813 2HB  GLN B 303     243.329 139.858  18.168  1.00  0.00           H  
ATOM   4814 1HG  GLN B 303     242.293 138.452  16.540  1.00  0.00           H  
ATOM   4815 2HG  GLN B 303     241.224 139.754  15.993  1.00  0.00           H  
ATOM   4816 1HE2 GLN B 303     243.671 139.773  13.415  1.00  0.00           H  
ATOM   4817 2HE2 GLN B 303     242.208 138.961  13.942  1.00  0.00           H  
ATOM   4818  N   LYS B 304     241.482 141.853  20.300  1.00  0.00           N  
ATOM   4819  CA  LYS B 304     241.763 142.422  21.615  1.00  0.00           C  
ATOM   4820  C   LYS B 304     240.798 141.882  22.663  1.00  0.00           C  
ATOM   4821  O   LYS B 304     241.214 141.545  23.781  1.00  0.00           O  
ATOM   4822  CB  LYS B 304     241.648 143.943  21.583  1.00  0.00           C  
ATOM   4823  CG  LYS B 304     242.749 144.678  20.852  1.00  0.00           C  
ATOM   4824  CD  LYS B 304     242.432 146.168  20.812  1.00  0.00           C  
ATOM   4825  CE  LYS B 304     243.430 146.958  19.990  1.00  0.00           C  
ATOM   4826  NZ  LYS B 304     243.013 148.387  19.863  1.00  0.00           N  
ATOM   4827  H   LYS B 304     241.256 142.465  19.506  1.00  0.00           H  
ATOM   4828  HA  LYS B 304     242.775 142.140  21.905  1.00  0.00           H  
ATOM   4829 1HB  LYS B 304     240.704 144.217  21.107  1.00  0.00           H  
ATOM   4830 2HB  LYS B 304     241.613 144.321  22.604  1.00  0.00           H  
ATOM   4831 1HG  LYS B 304     243.695 144.523  21.372  1.00  0.00           H  
ATOM   4832 2HG  LYS B 304     242.846 144.296  19.846  1.00  0.00           H  
ATOM   4833 1HD  LYS B 304     241.439 146.313  20.377  1.00  0.00           H  
ATOM   4834 2HD  LYS B 304     242.421 146.565  21.823  1.00  0.00           H  
ATOM   4835 1HE  LYS B 304     244.405 146.912  20.469  1.00  0.00           H  
ATOM   4836 2HE  LYS B 304     243.502 146.521  18.992  1.00  0.00           H  
ATOM   4837 1HZ  LYS B 304     243.681 148.894  19.309  1.00  0.00           H  
ATOM   4838 2HZ  LYS B 304     242.085 148.410  19.389  1.00  0.00           H  
ATOM   4839 3HZ  LYS B 304     242.938 148.811  20.772  1.00  0.00           H  
ATOM   4840  N   GLU B 305     239.516 141.752  22.294  1.00  0.00           N  
ATOM   4841  CA  GLU B 305     238.533 141.238  23.239  1.00  0.00           C  
ATOM   4842  C   GLU B 305     238.815 139.774  23.534  1.00  0.00           C  
ATOM   4843  O   GLU B 305     238.600 139.317  24.660  1.00  0.00           O  
ATOM   4844  CB  GLU B 305     237.105 141.432  22.726  1.00  0.00           C  
ATOM   4845  CG  GLU B 305     236.658 142.896  22.690  1.00  0.00           C  
ATOM   4846  CD  GLU B 305     236.642 143.569  24.045  1.00  0.00           C  
ATOM   4847  OE1 GLU B 305     236.063 143.043  24.959  1.00  0.00           O  
ATOM   4848  OE2 GLU B 305     237.266 144.606  24.166  1.00  0.00           O  
ATOM   4849  H   GLU B 305     239.221 142.100  21.374  1.00  0.00           H  
ATOM   4850  HA  GLU B 305     238.631 141.793  24.169  1.00  0.00           H  
ATOM   4851 1HB  GLU B 305     237.033 141.041  21.707  1.00  0.00           H  
ATOM   4852 2HB  GLU B 305     236.409 140.868  23.346  1.00  0.00           H  
ATOM   4853 1HG  GLU B 305     237.321 143.454  22.036  1.00  0.00           H  
ATOM   4854 2HG  GLU B 305     235.662 142.940  22.273  1.00  0.00           H  
ATOM   4855  N   ALA B 306     239.302 139.031  22.533  1.00  0.00           N  
ATOM   4856  CA  ALA B 306     239.636 137.633  22.741  1.00  0.00           C  
ATOM   4857  C   ALA B 306     240.719 137.485  23.788  1.00  0.00           C  
ATOM   4858  O   ALA B 306     240.639 136.601  24.644  1.00  0.00           O  
ATOM   4859  CB  ALA B 306     240.154 137.013  21.474  1.00  0.00           C  
ATOM   4860  H   ALA B 306     239.381 139.449  21.602  1.00  0.00           H  
ATOM   4861  HA  ALA B 306     238.738 137.117  23.074  1.00  0.00           H  
ATOM   4862 1HB  ALA B 306     240.384 135.975  21.659  1.00  0.00           H  
ATOM   4863 2HB  ALA B 306     239.439 137.094  20.717  1.00  0.00           H  
ATOM   4864 3HB  ALA B 306     241.052 137.526  21.159  1.00  0.00           H  
ATOM   4865  N   LYS B 307     241.712 138.387  23.754  1.00  0.00           N  
ATOM   4866  CA  LYS B 307     242.789 138.346  24.729  1.00  0.00           C  
ATOM   4867  C   LYS B 307     242.271 138.641  26.126  1.00  0.00           C  
ATOM   4868  O   LYS B 307     242.694 138.002  27.096  1.00  0.00           O  
ATOM   4869  CB  LYS B 307     243.897 139.334  24.360  1.00  0.00           C  
ATOM   4870  CG  LYS B 307     244.706 138.949  23.122  1.00  0.00           C  
ATOM   4871  CD  LYS B 307     245.779 140.001  22.803  1.00  0.00           C  
ATOM   4872  CE  LYS B 307     246.575 139.636  21.551  1.00  0.00           C  
ATOM   4873  NZ  LYS B 307     247.608 140.670  21.223  1.00  0.00           N  
ATOM   4874  H   LYS B 307     241.739 139.055  22.973  1.00  0.00           H  
ATOM   4875  HA  LYS B 307     243.209 137.341  24.733  1.00  0.00           H  
ATOM   4876 1HB  LYS B 307     243.451 140.314  24.172  1.00  0.00           H  
ATOM   4877 2HB  LYS B 307     244.582 139.442  25.198  1.00  0.00           H  
ATOM   4878 1HG  LYS B 307     245.181 137.982  23.291  1.00  0.00           H  
ATOM   4879 2HG  LYS B 307     244.032 138.856  22.271  1.00  0.00           H  
ATOM   4880 1HD  LYS B 307     245.296 140.968  22.644  1.00  0.00           H  
ATOM   4881 2HD  LYS B 307     246.465 140.090  23.646  1.00  0.00           H  
ATOM   4882 1HE  LYS B 307     247.069 138.679  21.709  1.00  0.00           H  
ATOM   4883 2HE  LYS B 307     245.888 139.544  20.708  1.00  0.00           H  
ATOM   4884 1HZ  LYS B 307     248.111 140.392  20.390  1.00  0.00           H  
ATOM   4885 2HZ  LYS B 307     247.161 141.561  21.062  1.00  0.00           H  
ATOM   4886 3HZ  LYS B 307     248.258 140.756  21.992  1.00  0.00           H  
ATOM   4887  N   LYS B 308     241.327 139.581  26.240  1.00  0.00           N  
ATOM   4888  CA  LYS B 308     240.735 139.859  27.540  1.00  0.00           C  
ATOM   4889  C   LYS B 308     239.951 138.650  28.021  1.00  0.00           C  
ATOM   4890  O   LYS B 308     240.011 138.290  29.199  1.00  0.00           O  
ATOM   4891  CB  LYS B 308     239.772 141.039  27.454  1.00  0.00           C  
ATOM   4892  CG  LYS B 308     240.391 142.395  27.198  1.00  0.00           C  
ATOM   4893  CD  LYS B 308     239.283 143.432  27.058  1.00  0.00           C  
ATOM   4894  CE  LYS B 308     239.795 144.802  26.678  1.00  0.00           C  
ATOM   4895  NZ  LYS B 308     238.662 145.740  26.426  1.00  0.00           N  
ATOM   4896  H   LYS B 308     241.079 140.140  25.414  1.00  0.00           H  
ATOM   4897  HA  LYS B 308     241.528 140.070  28.256  1.00  0.00           H  
ATOM   4898 1HB  LYS B 308     239.056 140.854  26.652  1.00  0.00           H  
ATOM   4899 2HB  LYS B 308     239.206 141.104  28.380  1.00  0.00           H  
ATOM   4900 1HG  LYS B 308     241.048 142.664  28.026  1.00  0.00           H  
ATOM   4901 2HG  LYS B 308     240.978 142.362  26.283  1.00  0.00           H  
ATOM   4902 1HD  LYS B 308     238.583 143.105  26.286  1.00  0.00           H  
ATOM   4903 2HD  LYS B 308     238.739 143.510  27.996  1.00  0.00           H  
ATOM   4904 1HE  LYS B 308     240.414 145.195  27.483  1.00  0.00           H  
ATOM   4905 2HE  LYS B 308     240.397 144.723  25.772  1.00  0.00           H  
ATOM   4906 1HZ  LYS B 308     239.011 146.645  26.163  1.00  0.00           H  
ATOM   4907 2HZ  LYS B 308     238.089 145.350  25.646  1.00  0.00           H  
ATOM   4908 3HZ  LYS B 308     238.092 145.825  27.251  1.00  0.00           H  
ATOM   4909  N   ALA B 309     239.219 138.016  27.100  1.00  0.00           N  
ATOM   4910  CA  ALA B 309     238.412 136.856  27.414  1.00  0.00           C  
ATOM   4911  C   ALA B 309     239.267 135.700  27.936  1.00  0.00           C  
ATOM   4912  O   ALA B 309     238.943 135.109  28.975  1.00  0.00           O  
ATOM   4913  CB  ALA B 309     237.655 136.469  26.168  1.00  0.00           C  
ATOM   4914  H   ALA B 309     239.192 138.390  26.147  1.00  0.00           H  
ATOM   4915  HA  ALA B 309     237.706 137.128  28.198  1.00  0.00           H  
ATOM   4916 1HB  ALA B 309     237.031 135.628  26.345  1.00  0.00           H  
ATOM   4917 2HB  ALA B 309     237.049 137.309  25.836  1.00  0.00           H  
ATOM   4918 3HB  ALA B 309     238.375 136.235  25.406  1.00  0.00           H  
ATOM   4919  N   GLU B 310     240.413 135.439  27.283  1.00  0.00           N  
ATOM   4920  CA  GLU B 310     241.313 134.383  27.727  1.00  0.00           C  
ATOM   4921  C   GLU B 310     241.817 134.654  29.132  1.00  0.00           C  
ATOM   4922  O   GLU B 310     241.820 133.751  29.978  1.00  0.00           O  
ATOM   4923  CB  GLU B 310     242.512 134.226  26.790  1.00  0.00           C  
ATOM   4924  CG  GLU B 310     243.499 133.111  27.227  1.00  0.00           C  
ATOM   4925  CD  GLU B 310     244.670 132.929  26.294  1.00  0.00           C  
ATOM   4926  OE1 GLU B 310     244.713 133.575  25.278  1.00  0.00           O  
ATOM   4927  OE2 GLU B 310     245.548 132.152  26.621  1.00  0.00           O  
ATOM   4928  H   GLU B 310     240.628 135.948  26.420  1.00  0.00           H  
ATOM   4929  HA  GLU B 310     240.759 133.446  27.739  1.00  0.00           H
[truncated: 71,151 more chars]
