# Supplementary material for: Reconfigurable asymmetric protein assemblies through implicit negative design
Source: Science. Author manuscript; Available in PMC 2023 Jan 27. (PMC9881579; doi:10.1126/science.abj7662)
Supplement: Data S2 [file NIHMS1843281-supplement-Data_S2.gz › without_all_supplement_resubmit_20211001/components/unfused_dimers/LHD284.pdb]

HEADER                                            12-SEP-20   XXXX              
EXPDTA    THEORETICAL MODEL                                                     
REMARK 220                                                                      
REMARK 220 EXPERIMENTAL DETAILS                                                 
REMARK 220  EXPERIMENT TYPE                : THEORETICAL MODELLING              
REMARK 220  DATE OF DATA COLLECTION        : 12-SEP-20                          
REMARK 220                                                                      
REMARK 220 REMARK: MODEL GENERATED BY ROSETTA                                   
REMARK 220  VERSION 2020.37+HEAD.3ba1aaa6963                                    
SSBOND     CYS B  181    CYS B  233                                       2.07  
SSBOND     CYS B  231    CYS B  283                                       2.14  
ATOM      1  N   THR A   1     168.282 143.703  19.842  1.00  0.00           N  
ATOM      2  CA  THR A   1     169.430 142.834  20.198  1.00  0.00           C  
ATOM      3  C   THR A   1     170.425 142.564  18.995  1.00  0.00           C  
ATOM      4  O   THR A   1     171.651 142.619  19.188  1.00  0.00           O  
ATOM      5  CB  THR A   1     168.917 141.492  20.752  1.00  0.00           C  
ATOM      6  OG1 THR A   1     168.100 141.729  21.906  1.00  0.00           O  
ATOM      7  CG2 THR A   1     170.082 140.593  21.135  1.00  0.00           C  
ATOM      8 1H   THR A   1     168.005 144.217  20.666  1.00  0.00           H  
ATOM      9 2H   THR A   1     168.537 144.374  19.133  1.00  0.00           H  
ATOM     10 3H   THR A   1     167.498 143.152  19.520  1.00  0.00           H  
ATOM     11  HA  THR A   1     170.000 143.362  20.971  1.00  0.00           H  
ATOM     12  HB  THR A   1     168.314 140.992  19.993  1.00  0.00           H  
ATOM     13  HG1 THR A   1     168.152 142.657  22.149  1.00  0.00           H  
ATOM     14 1HG2 THR A   1     169.700 139.649  21.524  1.00  0.00           H  
ATOM     15 2HG2 THR A   1     170.698 140.401  20.257  1.00  0.00           H  
ATOM     16 3HG2 THR A   1     170.683 141.083  21.900  1.00  0.00           H  
ATOM     17  N   ASP A   2     169.888 142.279  17.772  1.00  0.00           N  
ATOM     18  CA  ASP A   2     170.678 141.955  16.566  1.00  0.00           C  
ATOM     19  C   ASP A   2     171.654 143.053  16.112  1.00  0.00           C  
ATOM     20  O   ASP A   2     172.748 142.738  15.642  1.00  0.00           O  
ATOM     21  CB  ASP A   2     169.746 141.662  15.393  1.00  0.00           C  
ATOM     22  CG  ASP A   2     168.981 140.342  15.508  1.00  0.00           C  
ATOM     23  OD1 ASP A   2     169.310 139.526  16.336  1.00  0.00           O  
ATOM     24  OD2 ASP A   2     168.057 140.178  14.757  1.00  0.00           O  
ATOM     25  H   ASP A   2     168.885 142.235  17.676  1.00  0.00           H  
ATOM     26  HA  ASP A   2     171.261 141.052  16.771  1.00  0.00           H  
ATOM     27 1HB  ASP A   2     169.029 142.474  15.297  1.00  0.00           H  
ATOM     28 2HB  ASP A   2     170.330 141.641  14.471  1.00  0.00           H  
ATOM     29  N   GLU A   3     171.274 144.340  16.207  1.00  0.00           N  
ATOM     30  CA  GLU A   3     172.199 145.389  15.764  1.00  0.00           C  
ATOM     31  C   GLU A   3     173.446 145.373  16.618  1.00  0.00           C  
ATOM     32  O   GLU A   3     174.565 145.424  16.097  1.00  0.00           O  
ATOM     33  CB  GLU A   3     171.580 146.786  15.807  1.00  0.00           C  
ATOM     34  CG  GLU A   3     172.547 147.885  15.325  1.00  0.00           C  
ATOM     35  CD  GLU A   3     171.949 149.260  15.275  1.00  0.00           C  
ATOM     36  OE1 GLU A   3     170.790 149.409  15.569  1.00  0.00           O  
ATOM     37  OE2 GLU A   3     172.673 150.175  14.937  1.00  0.00           O  
ATOM     38  H   GLU A   3     170.373 144.589  16.595  1.00  0.00           H  
ATOM     39  HA  GLU A   3     172.492 145.179  14.734  1.00  0.00           H  
ATOM     40 1HB  GLU A   3     170.676 146.817  15.197  1.00  0.00           H  
ATOM     41 2HB  GLU A   3     171.298 147.027  16.822  1.00  0.00           H  
ATOM     42 1HG  GLU A   3     173.396 147.918  16.007  1.00  0.00           H  
ATOM     43 2HG  GLU A   3     172.927 147.618  14.340  1.00  0.00           H  
ATOM     44  N   LEU A   4     173.269 145.277  17.936  1.00  0.00           N  
ATOM     45  CA  LEU A   4     174.401 145.213  18.826  1.00  0.00           C  
ATOM     46  C   LEU A   4     175.302 144.049  18.497  1.00  0.00           C  
ATOM     47  O   LEU A   4     176.505 144.229  18.297  1.00  0.00           O  
ATOM     48  CB  LEU A   4     173.922 145.099  20.279  1.00  0.00           C  
ATOM     49  CG  LEU A   4     175.019 144.861  21.324  1.00  0.00           C  
ATOM     50  CD1 LEU A   4     175.961 146.058  21.354  1.00  0.00           C  
ATOM     51  CD2 LEU A   4     174.382 144.633  22.687  1.00  0.00           C  
ATOM     52  H   LEU A   4     172.325 145.304  18.344  1.00  0.00           H  
ATOM     53  HA  LEU A   4     174.962 146.140  18.720  1.00  0.00           H  
ATOM     54 1HB  LEU A   4     173.403 146.017  20.547  1.00  0.00           H  
ATOM     55 2HB  LEU A   4     173.214 144.272  20.348  1.00  0.00           H  
ATOM     56  HG  LEU A   4     175.604 143.984  21.046  1.00  0.00           H  
ATOM     57 1HD1 LEU A   4     176.740 145.889  22.097  1.00  0.00           H  
ATOM     58 2HD1 LEU A   4     176.417 146.186  20.373  1.00  0.00           H  
ATOM     59 3HD1 LEU A   4     175.400 146.955  21.614  1.00  0.00           H  
ATOM     60 1HD2 LEU A   4     175.161 144.463  23.430  1.00  0.00           H  
ATOM     61 2HD2 LEU A   4     173.798 145.510  22.967  1.00  0.00           H  
ATOM     62 3HD2 LEU A   4     173.728 143.762  22.641  1.00  0.00           H  
ATOM     63  N   LEU A   5     174.728 142.855  18.405  1.00  0.00           N  
ATOM     64  CA  LEU A   5     175.564 141.685  18.244  1.00  0.00           C  
ATOM     65  C   LEU A   5     176.251 141.646  16.881  1.00  0.00           C  
ATOM     66  O   LEU A   5     177.390 141.188  16.788  1.00  0.00           O  
ATOM     67  CB  LEU A   5     174.720 140.418  18.433  1.00  0.00           C  
ATOM     68  CG  LEU A   5     174.097 140.234  19.823  1.00  0.00           C  
ATOM     69  CD1 LEU A   5     173.198 139.005  19.819  1.00  0.00           C  
ATOM     70  CD2 LEU A   5     175.202 140.101  20.861  1.00  0.00           C  
ATOM     71  H   LEU A   5     173.714 142.762  18.524  1.00  0.00           H  
ATOM     72  HA  LEU A   5     176.340 141.715  18.999  1.00  0.00           H  
ATOM     73 1HB  LEU A   5     173.909 140.429  17.706  1.00  0.00           H  
ATOM     74 2HB  LEU A   5     175.347 139.549  18.234  1.00  0.00           H  
ATOM     75  HG  LEU A   5     173.478 141.100  20.062  1.00  0.00           H  
ATOM     76 1HD1 LEU A   5     172.756 138.875  20.807  1.00  0.00           H  
ATOM     77 2HD1 LEU A   5     172.406 139.136  19.082  1.00  0.00           H  
ATOM     78 3HD1 LEU A   5     173.788 138.125  19.567  1.00  0.00           H  
ATOM     79 1HD2 LEU A   5     174.759 139.971  21.849  1.00  0.00           H  
ATOM     80 2HD2 LEU A   5     175.821 139.235  20.624  1.00  0.00           H  
ATOM     81 3HD2 LEU A   5     175.818 141.000  20.854  1.00  0.00           H  
ATOM     82  N   GLU A   6     175.588 142.142  15.827  1.00  0.00           N  
ATOM     83  CA  GLU A   6     176.234 142.190  14.520  1.00  0.00           C  
ATOM     84  C   GLU A   6     177.372 143.198  14.495  1.00  0.00           C  
ATOM     85  O   GLU A   6     178.445 142.913  13.942  1.00  0.00           O  
ATOM     86  CB  GLU A   6     175.209 142.510  13.425  1.00  0.00           C  
ATOM     87  CG  GLU A   6     175.795 142.692  12.004  1.00  0.00           C  
ATOM     88  CD  GLU A   6     176.497 141.484  11.441  1.00  0.00           C  
ATOM     89  OE1 GLU A   6     176.324 140.392  11.937  1.00  0.00           O  
ATOM     90  OE2 GLU A   6     177.248 141.668  10.506  1.00  0.00           O  
ATOM     91  H   GLU A   6     174.612 142.439  15.915  1.00  0.00           H  
ATOM     92  HA  GLU A   6     176.648 141.206  14.310  1.00  0.00           H  
ATOM     93 1HB  GLU A   6     174.465 141.715  13.387  1.00  0.00           H  
ATOM     94 2HB  GLU A   6     174.681 143.431  13.690  1.00  0.00           H  
ATOM     95 1HG  GLU A   6     174.981 142.956  11.328  1.00  0.00           H  
ATOM     96 2HG  GLU A   6     176.492 143.527  12.016  1.00  0.00           H  
ATOM     97  N   ARG A   7     177.193 144.369  15.110  1.00  0.00           N  
ATOM     98  CA  ARG A   7     178.295 145.307  15.127  1.00  0.00           C  
ATOM     99  C   ARG A   7     179.477 144.729  15.912  1.00  0.00           C  
ATOM    100  O   ARG A   7     180.639 144.873  15.497  1.00  0.00           O  
ATOM    101  CB  ARG A   7     177.867 146.630  15.714  1.00  0.00           C  
ATOM    102  CG  ARG A   7     176.940 147.478  14.851  1.00  0.00           C  
ATOM    103  CD  ARG A   7     176.613 148.768  15.532  1.00  0.00           C  
ATOM    104  NE  ARG A   7     175.694 149.607  14.765  1.00  0.00           N  
ATOM    105  CZ  ARG A   7     176.023 150.440  13.766  1.00  0.00           C  
ATOM    106  NH1 ARG A   7     177.271 150.578  13.346  1.00  0.00           N  
ATOM    107  NH2 ARG A   7     175.041 151.120  13.223  1.00  0.00           N  
ATOM    108  H   ARG A   7     176.286 144.624  15.519  1.00  0.00           H  
ATOM    109  HA  ARG A   7     178.614 145.480  14.100  1.00  0.00           H  
ATOM    110 1HB  ARG A   7     177.387 146.468  16.684  1.00  0.00           H  
ATOM    111 2HB  ARG A   7     178.731 147.208  15.863  1.00  0.00           H  
ATOM    112 1HG  ARG A   7     177.424 147.688  13.900  1.00  0.00           H  
ATOM    113 2HG  ARG A   7     176.009 146.942  14.671  1.00  0.00           H  
ATOM    114 1HD  ARG A   7     176.131 148.538  16.487  1.00  0.00           H  
ATOM    115 2HD  ARG A   7     177.521 149.333  15.720  1.00  0.00           H  
ATOM    116  HE  ARG A   7     174.692 149.598  15.013  1.00  0.00           H  
ATOM    117 1HH1 ARG A   7     178.015 150.051  13.775  1.00  0.00           H  
ATOM    118 2HH1 ARG A   7     177.482 151.218  12.591  1.00  0.00           H  
ATOM    119 1HH2 ARG A   7     174.090 150.975  13.604  1.00  0.00           H  
ATOM    120 2HH2 ARG A   7     175.210 151.767  12.469  1.00  0.00           H  
ATOM    121  N   LEU A   8     179.185 144.032  17.023  1.00  0.00           N  
ATOM    122  CA  LEU A   8     180.240 143.400  17.793  1.00  0.00           C  
ATOM    123  C   LEU A   8     180.897 142.301  16.982  1.00  0.00           C  
ATOM    124  O   LEU A   8     182.118 142.210  16.980  1.00  0.00           O  
ATOM    125  CB  LEU A   8     179.680 142.822  19.099  1.00  0.00           C  
ATOM    126  CG  LEU A   8     179.228 143.852  20.142  1.00  0.00           C  
ATOM    127  CD1 LEU A   8     178.490 143.143  21.270  1.00  0.00           C  
ATOM    128  CD2 LEU A   8     180.439 144.605  20.670  1.00  0.00           C  
ATOM    129  H   LEU A   8     178.220 143.971  17.357  1.00  0.00           H  
ATOM    130  HA  LEU A   8     180.996 144.144  18.016  1.00  0.00           H  
ATOM    131 1HB  LEU A   8     178.823 142.194  18.861  1.00  0.00           H  
ATOM    132 2HB  LEU A   8     180.445 142.198  19.559  1.00  0.00           H  
ATOM    133  HG  LEU A   8     178.535 144.557  19.681  1.00  0.00           H  
ATOM    134 1HD1 LEU A   8     178.169 143.875  22.011  1.00  0.00           H  
ATOM    135 2HD1 LEU A   8     177.617 142.629  20.867  1.00  0.00           H  
ATOM    136 3HD1 LEU A   8     179.154 142.419  21.740  1.00  0.00           H  
ATOM    137 1HD2 LEU A   8     180.118 145.338  21.411  1.00  0.00           H  
ATOM    138 2HD2 LEU A   8     181.132 143.902  21.132  1.00  0.00           H  
ATOM    139 3HD2 LEU A   8     180.937 145.117  19.846  1.00  0.00           H  
ATOM    140  N   ARG A   9     180.127 141.515  16.213  1.00  0.00           N  
ATOM    141  CA  ARG A   9     180.726 140.448  15.428  1.00  0.00           C  
ATOM    142  C   ARG A   9     181.746 140.986  14.463  1.00  0.00           C  
ATOM    143  O   ARG A   9     182.863 140.465  14.396  1.00  0.00           O  
ATOM    144  CB  ARG A   9     179.687 139.702  14.590  1.00  0.00           C  
ATOM    145  CG  ARG A   9     180.242 138.478  13.802  1.00  0.00           C  
ATOM    146  CD  ARG A   9     179.205 137.839  12.915  1.00  0.00           C  
ATOM    147  NE  ARG A   9     178.831 138.698  11.773  1.00  0.00           N  
ATOM    148  CZ  ARG A   9     179.524 138.803  10.596  1.00  0.00           C  
ATOM    149  NH1 ARG A   9     180.621 138.102  10.359  1.00  0.00           N  
ATOM    150  NH2 ARG A   9     179.083 139.631   9.662  1.00  0.00           N  
ATOM    151  H   ARG A   9     179.107 141.603  16.236  1.00  0.00           H  
ATOM    152  HA  ARG A   9     181.236 139.761  16.093  1.00  0.00           H  
ATOM    153 1HB  ARG A   9     178.865 139.378  15.215  1.00  0.00           H  
ATOM    154 2HB  ARG A   9     179.267 140.393  13.856  1.00  0.00           H  
ATOM    155 1HG  ARG A   9     181.073 138.794  13.169  1.00  0.00           H  
ATOM    156 2HG  ARG A   9     180.601 137.726  14.504  1.00  0.00           H  
ATOM    157 1HD  ARG A   9     179.585 136.892  12.530  1.00  0.00           H  
ATOM    158 2HD  ARG A   9     178.307 137.654  13.503  1.00  0.00           H  
ATOM    159  HE  ARG A   9     177.965 139.270  11.862  1.00  0.00           H  
ATOM    160 1HH1 ARG A   9     181.022 137.453  11.046  1.00  0.00           H  
ATOM    161 2HH1 ARG A   9     181.116 138.207   9.484  1.00  0.00           H  
ATOM    162 1HH2 ARG A   9     178.247 140.207   9.846  1.00  0.00           H  
ATOM    163 2HH2 ARG A   9     179.575 139.725   8.790  1.00  0.00           H  
ATOM    164  N   GLN A  10     181.392 142.047  13.733  1.00  0.00           N  
ATOM    165  CA  GLN A  10     182.321 142.558  12.744  1.00  0.00           C  
ATOM    166  C   GLN A  10     183.615 143.017  13.410  1.00  0.00           C  
ATOM    167  O   GLN A  10     184.708 142.745  12.892  1.00  0.00           O  
ATOM    168  CB  GLN A  10     181.681 143.714  11.973  1.00  0.00           C  
ATOM    169  CG  GLN A  10     180.538 143.293  11.038  1.00  0.00           C  
ATOM    170  CD  GLN A  10     179.875 144.486  10.360  1.00  0.00           C  
ATOM    171  OE1 GLN A  10     180.522 145.526  10.174  1.00  0.00           O  
ATOM    172  NE2 GLN A  10     178.600 144.355   9.991  1.00  0.00           N  
ATOM    173  H   GLN A  10     180.446 142.441  13.827  1.00  0.00           H  
ATOM    174  HA  GLN A  10     182.561 141.754  12.049  1.00  0.00           H  
ATOM    175 1HB  GLN A  10     181.268 144.432  12.686  1.00  0.00           H  
ATOM    176 2HB  GLN A  10     182.441 144.233  11.387  1.00  0.00           H  
ATOM    177 1HG  GLN A  10     180.935 142.637  10.266  1.00  0.00           H  
ATOM    178 2HG  GLN A  10     179.774 142.765  11.615  1.00  0.00           H  
ATOM    179 1HE2 GLN A  10     178.129 145.115   9.545  1.00  0.00           H  
ATOM    180 2HE2 GLN A  10     178.087 143.478  10.160  1.00  0.00           H  
ATOM    181  N   LEU A  11     183.508 143.654  14.581  1.00  0.00           N  
ATOM    182  CA  LEU A  11     184.701 144.052  15.303  1.00  0.00           C  
ATOM    183  C   LEU A  11     185.500 142.867  15.819  1.00  0.00           C  
ATOM    184  O   LEU A  11     186.722 142.839  15.690  1.00  0.00           O  
ATOM    185  CB  LEU A  11     184.360 144.955  16.488  1.00  0.00           C  
ATOM    186  CG  LEU A  11     185.574 145.413  17.336  1.00  0.00           C  
ATOM    187  CD1 LEU A  11     186.590 146.206  16.500  1.00  0.00           C  
ATOM    188  CD2 LEU A  11     185.099 146.232  18.450  1.00  0.00           C  
ATOM    189  H   LEU A  11     182.578 143.918  14.933  1.00  0.00           H  
ATOM    190  HA  LEU A  11     185.324 144.607  14.605  1.00  0.00           H  
ATOM    191 1HB  LEU A  11     183.845 145.838  16.115  1.00  0.00           H  
ATOM    192 2HB  LEU A  11     183.669 144.410  17.145  1.00  0.00           H  
ATOM    193  HG  LEU A  11     186.064 144.539  17.734  1.00  0.00           H  
ATOM    194 1HD1 LEU A  11     187.417 146.495  17.136  1.00  0.00           H  
ATOM    195 2HD1 LEU A  11     186.982 145.608  15.682  1.00  0.00           H  
ATOM    196 3HD1 LEU A  11     186.116 147.099  16.096  1.00  0.00           H  
ATOM    197 1HD2 LEU A  11     185.941 146.518  19.054  1.00  0.00           H  
ATOM    198 2HD2 LEU A  11     184.630 147.107  18.061  1.00  0.00           H  
ATOM    199 3HD2 LEU A  11     184.395 145.659  19.040  1.00  0.00           H  
ATOM    200  N   PHE A  12     184.826 141.891  16.404  1.00  0.00           N  
ATOM    201  CA  PHE A  12     185.504 140.764  16.995  1.00  0.00           C  
ATOM    202  C   PHE A  12     186.294 140.009  15.940  1.00  0.00           C  
ATOM    203  O   PHE A  12     187.442 139.631  16.188  1.00  0.00           O  
ATOM    204  CB  PHE A  12     184.498 139.827  17.668  1.00  0.00           C  
ATOM    205  CG  PHE A  12     183.899 140.386  18.927  1.00  0.00           C  
ATOM    206  CD1 PHE A  12     182.803 139.776  19.520  1.00  0.00           C  
ATOM    207  CD2 PHE A  12     184.428 141.521  19.521  1.00  0.00           C  
ATOM    208  CE1 PHE A  12     182.250 140.289  20.678  1.00  0.00           C  
ATOM    209  CE2 PHE A  12     183.879 142.035  20.679  1.00  0.00           C  
ATOM    210  CZ  PHE A  12     182.788 141.418  21.258  1.00  0.00           C  
ATOM    211  H   PHE A  12     183.817 141.959  16.483  1.00  0.00           H  
ATOM    212  HA  PHE A  12     186.217 141.119  17.734  1.00  0.00           H  
ATOM    213 1HB  PHE A  12     183.688 139.606  16.974  1.00  0.00           H  
ATOM    214 2HB  PHE A  12     184.986 138.885  17.912  1.00  0.00           H  
ATOM    215  HD1 PHE A  12     182.378 138.882  19.062  1.00  0.00           H  
ATOM    216  HD2 PHE A  12     185.289 142.009  19.063  1.00  0.00           H  
ATOM    217  HE1 PHE A  12     181.389 139.800  21.133  1.00  0.00           H  
ATOM    218  HE2 PHE A  12     184.305 142.928  21.136  1.00  0.00           H  
ATOM    219  HZ  PHE A  12     182.353 141.824  22.170  1.00  0.00           H  
ATOM    220  N   GLU A  13     185.715 139.812  14.749  1.00  0.00           N  
ATOM    221  CA  GLU A  13     186.439 139.085  13.719  1.00  0.00           C  
ATOM    222  C   GLU A  13     187.652 139.889  13.242  1.00  0.00           C  
ATOM    223  O   GLU A  13     188.728 139.312  13.043  1.00  0.00           O  
ATOM    224  CB  GLU A  13     185.517 138.771  12.539  1.00  0.00           C  
ATOM    225  CG  GLU A  13     184.431 137.749  12.845  1.00  0.00           C  
ATOM    226  CD  GLU A  13     183.608 137.391  11.638  1.00  0.00           C  
ATOM    227  OE1 GLU A  13     183.929 137.848  10.567  1.00  0.00           O  
ATOM    228  OE2 GLU A  13     182.658 136.660  11.788  1.00  0.00           O  
ATOM    229  H   GLU A  13     184.757 140.134  14.576  1.00  0.00           H  
ATOM    230  HA  GLU A  13     186.800 138.153  14.151  1.00  0.00           H  
ATOM    231 1HB  GLU A  13     185.029 139.687  12.205  1.00  0.00           H  
ATOM    232 2HB  GLU A  13     186.108 138.392  11.706  1.00  0.00           H  
ATOM    233 1HG  GLU A  13     184.897 136.844  13.234  1.00  0.00           H  
ATOM    234 2HG  GLU A  13     183.777 138.150  13.619  1.00  0.00           H  
ATOM    235  N   GLU A  14     187.515 141.221  13.102  1.00  0.00           N  
ATOM    236  CA  GLU A  14     188.666 142.043  12.733  1.00  0.00           C  
ATOM    237  C   GLU A  14     189.793 141.940  13.749  1.00  0.00           C  
ATOM    238  O   GLU A  14     190.963 141.794  13.374  1.00  0.00           O  
ATOM    239  CB  GLU A  14     188.276 143.523  12.623  1.00  0.00           C  
ATOM    240  CG  GLU A  14     189.459 144.459  12.292  1.00  0.00           C  
ATOM    241  CD  GLU A  14     189.072 145.906  12.148  1.00  0.00           C  
ATOM    242  OE1 GLU A  14     187.905 146.202  12.130  1.00  0.00           O  
ATOM    243  OE2 GLU A  14     189.962 146.729  12.094  1.00  0.00           O  
ATOM    244  H   GLU A  14     186.588 141.657  13.198  1.00  0.00           H  
ATOM    245  HA  GLU A  14     189.037 141.698  11.768  1.00  0.00           H  
ATOM    246 1HB  GLU A  14     187.510 143.642  11.855  1.00  0.00           H  
ATOM    247 2HB  GLU A  14     187.841 143.855  13.567  1.00  0.00           H  
ATOM    248 1HG  GLU A  14     190.194 144.394  13.091  1.00  0.00           H  
ATOM    249 2HG  GLU A  14     189.936 144.119  11.374  1.00  0.00           H  
ATOM    250  N   LEU A  15     189.451 142.007  15.035  1.00  0.00           N  
ATOM    251  CA  LEU A  15     190.446 141.970  16.094  1.00  0.00           C  
ATOM    252  C   LEU A  15     191.156 140.616  16.107  1.00  0.00           C  
ATOM    253  O   LEU A  15     192.376 140.541  16.328  1.00  0.00           O  
ATOM    254  CB  LEU A  15     189.779 142.292  17.424  1.00  0.00           C  
ATOM    255  CG  LEU A  15     189.231 143.760  17.595  1.00  0.00           C  
ATOM    256  CD1 LEU A  15     188.509 143.855  18.933  1.00  0.00           C  
ATOM    257  CD2 LEU A  15     190.346 144.787  17.475  1.00  0.00           C  
ATOM    258  H   LEU A  15     188.462 142.147  15.275  1.00  0.00           H  
ATOM    259  HA  LEU A  15     191.201 142.721  15.882  1.00  0.00           H  
ATOM    260 1HB  LEU A  15     188.931 141.623  17.540  1.00  0.00           H  
ATOM    261 2HB  LEU A  15     190.497 142.105  18.218  1.00  0.00           H  
ATOM    262  HG  LEU A  15     188.515 143.966  16.822  1.00  0.00           H  
ATOM    263 1HD1 LEU A  15     188.103 144.857  19.057  1.00  0.00           H  
ATOM    264 2HD1 LEU A  15     187.701 143.127  18.961  1.00  0.00           H  
ATOM    265 3HD1 LEU A  15     189.194 143.653  19.725  1.00  0.00           H  
ATOM    266 1HD2 LEU A  15     189.918 145.770  17.598  1.00  0.00           H  
ATOM    267 2HD2 LEU A  15     191.091 144.619  18.231  1.00  0.00           H  
ATOM    268 3HD2 LEU A  15     190.811 144.735  16.507  1.00  0.00           H  
ATOM    269  N   HIS A  16     190.396 139.540  15.836  1.00  0.00           N  
ATOM    270  CA  HIS A  16     190.971 138.210  15.722  1.00  0.00           C  
ATOM    271  C   HIS A  16     192.059 138.205  14.664  1.00  0.00           C  
ATOM    272  O   HIS A  16     193.190 137.795  14.934  1.00  0.00           O  
ATOM    273  CB  HIS A  16     189.896 137.175  15.373  1.00  0.00           C  
ATOM    274  CG  HIS A  16     190.452 135.851  14.950  1.00  0.00           C  
ATOM    275  ND1 HIS A  16     190.828 134.879  15.854  1.00  0.00           N  
ATOM    276  CD2 HIS A  16     190.695 135.337  13.722  1.00  0.00           C  
ATOM    277  CE1 HIS A  16     191.279 133.824  15.198  1.00  0.00           C  
ATOM    278  NE2 HIS A  16     191.209 134.077  13.904  1.00  0.00           N  
ATOM    279  H   HIS A  16     189.379 139.652  15.748  1.00  0.00           H  
ATOM    280  HA  HIS A  16     191.412 137.913  16.671  1.00  0.00           H  
ATOM    281 1HB  HIS A  16     189.251 137.014  16.238  1.00  0.00           H  
ATOM    282 2HB  HIS A  16     189.272 137.557  14.566  1.00  0.00           H  
ATOM    283  HD1 HIS A  16     190.707 134.916  16.846  1.00  0.00           H  
ATOM    284  HD2 HIS A  16     190.560 135.731  12.714  1.00  0.00           H  
ATOM    285  HE1 HIS A  16     191.627 132.943  15.737  1.00  0.00           H  
ATOM    286  N   GLU A  17     191.727 138.696  13.467  1.00  0.00           N  
ATOM    287  CA  GLU A  17     192.663 138.689  12.349  1.00  0.00           C  
ATOM    288  C   GLU A  17     193.892 139.552  12.648  1.00  0.00           C  
ATOM    289  O   GLU A  17     195.001 139.220  12.219  1.00  0.00           O  
ATOM    290  CB  GLU A  17     191.973 139.187  11.077  1.00  0.00           C  
ATOM    291  CG  GLU A  17     190.915 138.242  10.525  1.00  0.00           C  
ATOM    292  CD  GLU A  17     190.277 138.751   9.263  1.00  0.00           C  
ATOM    293  OE1 GLU A  17     190.691 139.779   8.784  1.00  0.00           O  
ATOM    294  OE2 GLU A  17     189.375 138.111   8.777  1.00  0.00           O  
ATOM    295  H   GLU A  17     190.771 139.034  13.319  1.00  0.00           H  
ATOM    296  HA  GLU A  17     193.002 137.665  12.195  1.00  0.00           H  
ATOM    297 1HB  GLU A  17     191.495 140.146  11.274  1.00  0.00           H  
ATOM    298 2HB  GLU A  17     192.719 139.346  10.298  1.00  0.00           H  
ATOM    299 1HG  GLU A  17     191.376 137.276  10.322  1.00  0.00           H  
ATOM    300 2HG  GLU A  17     190.145 138.094  11.282  1.00  0.00           H  
ATOM    301  N   ARG A  18     193.699 140.637  13.414  1.00  0.00           N  
ATOM    302  CA  ARG A  18     194.809 141.475  13.858  1.00  0.00           C  
ATOM    303  C   ARG A  18     195.650 140.745  14.921  1.00  0.00           C  
ATOM    304  O   ARG A  18     196.819 141.078  15.123  1.00  0.00           O  
ATOM    305  CB  ARG A  18     194.323 142.807  14.415  1.00  0.00           C  
ATOM    306  CG  ARG A  18     193.765 143.763  13.383  1.00  0.00           C  
ATOM    307  CD  ARG A  18     193.340 145.049  13.992  1.00  0.00           C  
ATOM    308  NE  ARG A  18     192.778 145.968  12.997  1.00  0.00           N  
ATOM    309  CZ  ARG A  18     193.477 146.793  12.197  1.00  0.00           C  
ATOM    310  NH1 ARG A  18     194.801 146.856  12.238  1.00  0.00           N  
ATOM    311  NH2 ARG A  18     192.791 147.539  11.365  1.00  0.00           N  
ATOM    312  H   ARG A  18     192.739 140.899  13.646  1.00  0.00           H  
ATOM    313  HA  ARG A  18     195.447 141.683  13.002  1.00  0.00           H  
ATOM    314 1HB  ARG A  18     193.552 142.628  15.159  1.00  0.00           H  
ATOM    315 2HB  ARG A  18     195.148 143.310  14.913  1.00  0.00           H  
ATOM    316 1HG  ARG A  18     194.525 143.967  12.633  1.00  0.00           H  
ATOM    317 2HG  ARG A  18     192.900 143.315  12.899  1.00  0.00           H  
ATOM    318 1HD  ARG A  18     192.562 144.839  14.726  1.00  0.00           H  
ATOM    319 2HD  ARG A  18     194.175 145.532  14.490  1.00  0.00           H  
ATOM    320  HE  ARG A  18     191.749 146.007  12.877  1.00  0.00           H  
ATOM    321 1HH1 ARG A  18     195.321 146.279  12.881  1.00  0.00           H  
ATOM    322 2HH1 ARG A  18     195.297 147.487  11.624  1.00  0.00           H  
ATOM    323 1HH2 ARG A  18     191.761 147.448  11.378  1.00  0.00           H  
ATOM    324 2HH2 ARG A  18     193.250 148.177  10.738  1.00  0.00           H  
ATOM    325  N   GLY A  19     195.057 139.745  15.585  1.00  0.00           N  
ATOM    326  CA  GLY A  19     195.752 138.954  16.588  1.00  0.00           C  
ATOM    327  C   GLY A  19     195.836 139.628  17.944  1.00  0.00           C  
ATOM    328  O   GLY A  19     196.787 139.392  18.697  1.00  0.00           O  
ATOM    329  H   GLY A  19     194.064 139.543  15.433  1.00  0.00           H  
ATOM    330 1HA  GLY A  19     195.230 138.003  16.691  1.00  0.00           H  
ATOM    331 2HA  GLY A  19     196.752 138.727  16.230  1.00  0.00           H  
ATOM    332  N   THR A  20     194.882 140.501  18.249  1.00  0.00           N  
ATOM    333  CA  THR A  20     194.940 141.233  19.506  1.00  0.00           C  
ATOM    334  C   THR A  20     194.020 140.614  20.553  1.00  0.00           C  
ATOM    335  O   THR A  20     193.150 139.801  20.234  1.00  0.00           O  
ATOM    336  CB  THR A  20     194.613 142.721  19.261  1.00  0.00           C  
ATOM    337  OG1 THR A  20     193.272 142.870  18.770  1.00  0.00           O  
ATOM    338  CG2 THR A  20     195.579 143.261  18.212  1.00  0.00           C  
ATOM    339  H   THR A  20     194.080 140.614  17.621  1.00  0.00           H  
ATOM    340  HA  THR A  20     195.957 141.181  19.890  1.00  0.00           H  
ATOM    341  HB  THR A  20     194.720 143.284  20.189  1.00  0.00           H  
ATOM    342  HG1 THR A  20     192.803 143.548  19.283  1.00  0.00           H  
ATOM    343 1HG2 THR A  20     195.364 144.312  18.023  1.00  0.00           H  
ATOM    344 2HG2 THR A  20     196.601 143.155  18.572  1.00  0.00           H  
ATOM    345 3HG2 THR A  20     195.469 142.705  17.288  1.00  0.00           H  
ATOM    346  N   ILE A  21     194.233 140.971  21.829  1.00  0.00           N  
ATOM    347  CA  ILE A  21     193.307 140.583  22.899  1.00  0.00           C  
ATOM    348  C   ILE A  21     191.984 141.284  22.660  1.00  0.00           C  
ATOM    349  O   ILE A  21     191.982 142.465  22.293  1.00  0.00           O  
ATOM    350  CB  ILE A  21     193.852 140.947  24.292  1.00  0.00           C  
ATOM    351  CG1 ILE A  21     192.977 140.329  25.386  1.00  0.00           C  
ATOM    352  CG2 ILE A  21     193.926 142.457  24.456  1.00  0.00           C  
ATOM    353  CD1 ILE A  21     193.583 140.404  26.768  1.00  0.00           C  
ATOM    354  H   ILE A  21     195.026 141.560  22.044  1.00  0.00           H  
ATOM    355  HA  ILE A  21     193.138 139.507  22.847  1.00  0.00           H  
ATOM    356  HB  ILE A  21     194.850 140.528  24.413  1.00  0.00           H  
ATOM    357 1HG1 ILE A  21     192.012 140.835  25.409  1.00  0.00           H  
ATOM    358 2HG1 ILE A  21     192.789 139.281  25.153  1.00  0.00           H  
ATOM    359 1HG2 ILE A  21     194.313 142.697  25.446  1.00  0.00           H  
ATOM    360 2HG2 ILE A  21     194.589 142.873  23.698  1.00  0.00           H  
ATOM    361 3HG2 ILE A  21     192.931 142.886  24.342  1.00  0.00           H  
ATOM    362 1HD1 ILE A  21     192.905 139.945  27.489  1.00  0.00           H  
ATOM    363 2HD1 ILE A  21     194.536 139.872  26.777  1.00  0.00           H  
ATOM    364 3HD1 ILE A  21     193.747 141.446  27.038  1.00  0.00           H  
ATOM    365  N   ILE A  22     190.871 140.597  22.910  1.00  0.00           N  
ATOM    366  CA  ILE A  22     189.572 141.248  22.831  1.00  0.00           C  
ATOM    367  C   ILE A  22     188.903 141.363  24.203  1.00  0.00           C  
ATOM    368  O   ILE A  22     188.436 140.361  24.753  1.00  0.00           O  
ATOM    369  CB  ILE A  22     188.643 140.485  21.870  1.00  0.00           C  
ATOM    370  CG1 ILE A  22     189.265 140.410  20.473  1.00  0.00           C  
ATOM    371  CG2 ILE A  22     187.276 141.149  21.812  1.00  0.00           C  
ATOM    372  CD1 ILE A  22     188.518 139.506  19.519  1.00  0.00           C  
ATOM    373  H   ILE A  22     190.931 139.608  23.175  1.00  0.00           H  
ATOM    374  HA  ILE A  22     189.703 142.254  22.434  1.00  0.00           H  
ATOM    375  HB  ILE A  22     188.524 139.459  22.217  1.00  0.00           H  
ATOM    376 1HG1 ILE A  22     189.304 141.408  20.038  1.00  0.00           H  
ATOM    377 2HG1 ILE A  22     190.291 140.048  20.551  1.00  0.00           H  
ATOM    378 1HG2 ILE A  22     186.632 140.597  21.128  1.00  0.00           H  
ATOM    379 2HG2 ILE A  22     186.831 141.152  22.806  1.00  0.00           H  
ATOM    380 3HG2 ILE A  22     187.385 142.175  21.460  1.00  0.00           H  
ATOM    381 1HD1 ILE A  22     189.019 139.504  18.551  1.00  0.00           H  
ATOM    382 2HD1 ILE A  22     188.498 138.492  19.920  1.00  0.00           H  
ATOM    383 3HD1 ILE A  22     187.498 139.869  19.398  1.00  0.00           H  
ATOM    384  N   ILE A  23     188.812 142.579  24.744  1.00  0.00           N  
ATOM    385  CA  ILE A  23     188.243 142.738  26.078  1.00  0.00           C  
ATOM    386  C   ILE A  23     186.866 143.365  25.975  1.00  0.00           C  
ATOM    387  O   ILE A  23     186.694 144.436  25.396  1.00  0.00           O  
ATOM    388  CB  ILE A  23     189.145 143.607  26.974  1.00  0.00           C  
ATOM    389  CG1 ILE A  23     190.535 142.979  27.102  1.00  0.00           C  
ATOM    390  CG2 ILE A  23     188.513 143.792  28.345  1.00  0.00           C  
ATOM    391  CD1 ILE A  23     191.550 143.873  27.776  1.00  0.00           C  
ATOM    392  H   ILE A  23     189.151 143.408  24.239  1.00  0.00           H  
ATOM    393  HA  ILE A  23     188.120 141.754  26.522  1.00  0.00           H  
ATOM    394  HB  ILE A  23     189.282 144.585  26.513  1.00  0.00           H  
ATOM    395 1HG1 ILE A  23     190.465 142.052  27.671  1.00  0.00           H  
ATOM    396 2HG1 ILE A  23     190.912 142.724  26.111  1.00  0.00           H  
ATOM    397 1HG2 ILE A  23     189.164 144.407  28.966  1.00  0.00           H  
ATOM    398 2HG2 ILE A  23     187.546 144.281  28.237  1.00  0.00           H  
ATOM    399 3HG2 ILE A  23     188.376 142.818  28.817  1.00  0.00           H  
ATOM    400 1HD1 ILE A  23     192.510 143.359  27.829  1.00  0.00           H  
ATOM    401 2HD1 ILE A  23     191.663 144.794  27.202  1.00  0.00           H  
ATOM    402 3HD1 ILE A  23     191.211 144.112  28.783  1.00  0.00           H  
ATOM    403  N   VAL A  24     185.866 142.679  26.503  1.00  0.00           N  
ATOM    404  CA  VAL A  24     184.500 143.107  26.272  1.00  0.00           C  
ATOM    405  C   VAL A  24     183.790 143.384  27.595  1.00  0.00           C  
ATOM    406  O   VAL A  24     183.675 142.515  28.461  1.00  0.00           O  
ATOM    407  CB  VAL A  24     183.728 142.029  25.487  1.00  0.00           C  
ATOM    408  CG1 VAL A  24     182.324 142.513  25.158  1.00  0.00           C  
ATOM    409  CG2 VAL A  24     184.487 141.671  24.218  1.00  0.00           C  
ATOM    410  H   VAL A  24     186.087 141.852  27.059  1.00  0.00           H  
ATOM    411  HA  VAL A  24     184.504 144.021  25.682  1.00  0.00           H  
ATOM    412  HB  VAL A  24     183.624 141.142  26.112  1.00  0.00           H  
ATOM    413 1HG1 VAL A  24     181.793 141.739  24.603  1.00  0.00           H  
ATOM    414 2HG1 VAL A  24     181.788 142.729  26.081  1.00  0.00           H  
ATOM    415 3HG1 VAL A  24     182.383 143.417  24.551  1.00  0.00           H  
ATOM    416 1HG2 VAL A  24     183.936 140.908  23.669  1.00  0.00           H  
ATOM    417 2HG2 VAL A  24     184.596 142.559  23.596  1.00  0.00           H  
ATOM    418 3HG2 VAL A  24     185.473 141.288  24.480  1.00  0.00           H  
ATOM    419  N   GLU A  25     183.284 144.598  27.739  1.00  0.00           N  
ATOM    420  CA  GLU A  25     182.557 144.972  28.942  1.00  0.00           C  
ATOM    421  C   GLU A  25     181.076 145.059  28.613  1.00  0.00           C  
ATOM    422  O   GLU A  25     180.677 145.784  27.702  1.00  0.00           O  
ATOM    423  CB  GLU A  25     183.062 146.305  29.496  1.00  0.00           C  
ATOM    424  CG  GLU A  25     182.398 146.739  30.796  1.00  0.00           C  
ATOM    425  CD  GLU A  25     182.957 148.023  31.340  1.00  0.00           C  
ATOM    426  OE1 GLU A  25     184.127 148.060  31.638  1.00  0.00           O  
ATOM    427  OE2 GLU A  25     182.215 148.969  31.455  1.00  0.00           O  
ATOM    428  H   GLU A  25     183.438 145.288  27.004  1.00  0.00           H  
ATOM    429  HA  GLU A  25     182.698 144.206  29.707  1.00  0.00           H  
ATOM    430 1HB  GLU A  25     184.135 146.243  29.674  1.00  0.00           H  
ATOM    431 2HB  GLU A  25     182.898 147.092  28.758  1.00  0.00           H  
ATOM    432 1HG  GLU A  25     181.329 146.867  30.620  1.00  0.00           H  
ATOM    433 2HG  GLU A  25     182.524 145.950  31.536  1.00  0.00           H  
ATOM    434  N   VAL A  26     180.250 144.325  29.348  1.00  0.00           N  
ATOM    435  CA  VAL A  26     178.847 144.194  28.980  1.00  0.00           C  
ATOM    436  C   VAL A  26     177.901 144.745  30.051  1.00  0.00           C  
ATOM    437  O   VAL A  26     177.972 144.355  31.217  1.00  0.00           O  
ATOM    438  CB  VAL A  26     178.514 142.712  28.725  1.00  0.00           C  
ATOM    439  CG1 VAL A  26     177.041 142.550  28.379  1.00  0.00           C  
ATOM    440  CG2 VAL A  26     179.393 142.168  27.610  1.00  0.00           C  
ATOM    441  H   VAL A  26     180.604 143.791  30.147  1.00  0.00           H  
ATOM    442  HA  VAL A  26     178.679 144.750  28.063  1.00  0.00           H  
ATOM    443  HB  VAL A  26     178.693 142.146  29.640  1.00  0.00           H  
ATOM    444 1HG1 VAL A  26     176.823 141.496  28.202  1.00  0.00           H  
ATOM    445 2HG1 VAL A  26     176.431 142.912  29.206  1.00  0.00           H  
ATOM    446 3HG1 VAL A  26     176.813 143.122  27.480  1.00  0.00           H  
ATOM    447 1HG2 VAL A  26     179.153 141.120  27.436  1.00  0.00           H  
ATOM    448 2HG2 VAL A  26     179.218 142.738  26.697  1.00  0.00           H  
ATOM    449 3HG2 VAL A  26     180.441 142.257  27.897  1.00  0.00           H  
ATOM    450  N   HIS A  27     176.962 145.606  29.651  1.00  0.00           N  
ATOM    451  CA  HIS A  27     175.974 146.153  30.582  1.00  0.00           C  
ATOM    452  C   HIS A  27     174.549 145.772  30.189  1.00  0.00           C  
ATOM    453  O   HIS A  27     173.980 146.271  29.202  1.00  0.00           O  
ATOM    454  CB  HIS A  27     176.094 147.679  30.655  1.00  0.00           C  
ATOM    455  CG  HIS A  27     177.405 148.154  31.199  1.00  0.00           C  
ATOM    456  ND1 HIS A  27     177.552 148.612  32.492  1.00  0.00           N  
ATOM    457  CD2 HIS A  27     178.629 148.243  30.627  1.00  0.00           C  
ATOM    458  CE1 HIS A  27     178.811 148.962  32.691  1.00  0.00           C  
ATOM    459  NE2 HIS A  27     179.484 148.748  31.575  1.00  0.00           N  
ATOM    460  H   HIS A  27     176.973 145.958  28.696  1.00  0.00           H  
ATOM    461  HA  HIS A  27     176.166 145.782  31.584  1.00  0.00           H  
ATOM    462 1HB  HIS A  27     175.965 148.102  29.658  1.00  0.00           H  
ATOM    463 2HB  HIS A  27     175.299 148.076  31.285  1.00  0.00           H  
ATOM    464  HD2 HIS A  27     178.887 147.966  29.604  1.00  0.00           H  
ATOM    465  HE1 HIS A  27     179.223 149.359  33.619  1.00  0.00           H  
ATOM    466  HE2 HIS A  27     180.469 148.925  31.436  1.00  0.00           H  
ATOM    467  N   ILE A  28     173.977 144.836  30.948  1.00  0.00           N  
ATOM    468  CA  ILE A  28     172.626 144.346  30.672  1.00  0.00           C  
ATOM    469  C   ILE A  28     171.728 144.458  31.881  1.00  0.00           C  
ATOM    470  O   ILE A  28     171.996 143.871  32.924  1.00  0.00           O  
ATOM    471  CB  ILE A  28     172.650 142.877  30.187  1.00  0.00           C  
ATOM    472  CG1 ILE A  28     173.427 142.790  28.877  1.00  0.00           C  
ATOM    473  CG2 ILE A  28     171.218 142.343  29.996  1.00  0.00           C  
ATOM    474  CD1 ILE A  28     173.774 141.404  28.422  1.00  0.00           C  
ATOM    475  H   ILE A  28     174.509 144.494  31.761  1.00  0.00           H  
ATOM    476  HA  ILE A  28     172.196 144.955  29.879  1.00  0.00           H  
ATOM    477  HB  ILE A  28     173.167 142.266  30.929  1.00  0.00           H  
ATOM    478 1HG1 ILE A  28     172.815 143.232  28.117  1.00  0.00           H  
ATOM    479 2HG1 ILE A  28     174.322 143.366  28.964  1.00  0.00           H  
ATOM    480 1HG2 ILE A  28     171.242 141.314  29.687  1.00  0.00           H  
ATOM    481 2HG2 ILE A  28     170.675 142.398  30.928  1.00  0.00           H  
ATOM    482 3HG2 ILE A  28     170.713 142.939  29.247  1.00  0.00           H  
ATOM    483 1HD1 ILE A  28     174.297 141.460  27.474  1.00  0.00           H  
ATOM    484 2HD1 ILE A  28     174.417 140.934  29.163  1.00  0.00           H  
ATOM    485 3HD1 ILE A  28     172.889 140.815  28.297  1.00  0.00           H  
ATOM    486  N   ASN A  29     170.646 145.195  31.728  1.00  0.00           N  
ATOM    487  CA  ASN A  29     169.711 145.460  32.813  1.00  0.00           C  
ATOM    488  C   ASN A  29     170.428 145.978  34.069  1.00  0.00           C  
ATOM    489  O   ASN A  29     170.051 145.641  35.190  1.00  0.00           O  
ATOM    490  CB  ASN A  29     168.925 144.188  33.112  1.00  0.00           C  
ATOM    491  CG  ASN A  29     167.657 144.413  33.860  1.00  0.00           C  
ATOM    492  OD1 ASN A  29     167.038 145.482  33.721  1.00  0.00           O  
ATOM    493  ND2 ASN A  29     167.228 143.428  34.625  1.00  0.00           N  
ATOM    494  H   ASN A  29     170.479 145.594  30.813  1.00  0.00           H  
ATOM    495  HA  ASN A  29     169.019 146.240  32.488  1.00  0.00           H  
ATOM    496 1HB  ASN A  29     168.689 143.687  32.194  1.00  0.00           H  
ATOM    497 2HB  ASN A  29     169.542 143.504  33.698  1.00  0.00           H  
ATOM    498 1HD2 ASN A  29     166.377 143.526  35.139  1.00  0.00           H  
ATOM    499 2HD2 ASN A  29     167.756 142.546  34.688  1.00  0.00           H  
ATOM    500  N   GLY A  30     171.465 146.790  33.879  1.00  0.00           N  
ATOM    501  CA  GLY A  30     172.224 147.357  34.989  1.00  0.00           C  
ATOM    502  C   GLY A  30     173.391 146.494  35.502  1.00  0.00           C  
ATOM    503  O   GLY A  30     174.185 146.973  36.319  1.00  0.00           O  
ATOM    504  H   GLY A  30     171.716 147.048  32.936  1.00  0.00           H  
ATOM    505 1HA  GLY A  30     172.612 148.329  34.686  1.00  0.00           H  
ATOM    506 2HA  GLY A  30     171.541 147.550  35.813  1.00  0.00           H  
ATOM    507  N   GLU A  31     173.515 145.244  35.045  1.00  0.00           N  
ATOM    508  CA  GLU A  31     174.585 144.368  35.519  1.00  0.00           C  
ATOM    509  C   GLU A  31     175.836 144.450  34.662  1.00  0.00           C  
ATOM    510  O   GLU A  31     175.777 144.291  33.438  1.00  0.00           O  
ATOM    511  CB  GLU A  31     174.113 142.915  35.592  1.00  0.00           C  
ATOM    512  CG  GLU A  31     175.168 141.922  36.135  1.00  0.00           C  
ATOM    513  CD  GLU A  31     174.640 140.521  36.262  1.00  0.00           C  
ATOM    514  OE1 GLU A  31     173.446 140.336  36.125  1.00  0.00           O  
ATOM    515  OE2 GLU A  31     175.423 139.621  36.447  1.00  0.00           O  
ATOM    516  H   GLU A  31     172.845 144.876  34.365  1.00  0.00           H  
ATOM    517  HA  GLU A  31     174.855 144.678  36.529  1.00  0.00           H  
ATOM    518 1HB  GLU A  31     173.238 142.855  36.237  1.00  0.00           H  
ATOM    519 2HB  GLU A  31     173.807 142.584  34.597  1.00  0.00           H  
ATOM    520 1HG  GLU A  31     176.026 141.897  35.459  1.00  0.00           H  
ATOM    521 2HG  GLU A  31     175.518 142.267  37.107  1.00  0.00           H  
ATOM    522  N   ARG A  32     176.979 144.681  35.313  1.00  0.00           N  
ATOM    523  CA  ARG A  32     178.260 144.768  34.620  1.00  0.00           C  
ATOM    524  C   ARG A  32     179.055 143.475  34.727  1.00  0.00           C  
ATOM    525  O   ARG A  32     179.299 142.966  35.825  1.00  0.00           O  
ATOM    526  CB  ARG A  32     179.112 145.890  35.190  1.00  0.00           C  
ATOM    527  CG  ARG A  32     180.497 146.009  34.566  1.00  0.00           C  
ATOM    528  CD  ARG A  32     181.246 147.158  35.110  1.00  0.00           C  
ATOM    529  NE  ARG A  32     182.563 147.257  34.505  1.00  0.00           N  
ATOM    530  CZ  ARG A  32     183.737 146.891  35.052  1.00  0.00           C  
ATOM    531  NH1 ARG A  32     183.850 146.378  36.261  1.00  0.00           N  
ATOM    532  NH2 ARG A  32     184.809 147.049  34.334  1.00  0.00           N  
ATOM    533  H   ARG A  32     176.949 144.799  36.317  1.00  0.00           H  
ATOM    534  HA  ARG A  32     178.070 144.980  33.565  1.00  0.00           H  
ATOM    535 1HB  ARG A  32     178.598 146.841  35.036  1.00  0.00           H  
ATOM    536 2HB  ARG A  32     179.234 145.749  36.262  1.00  0.00           H  
ATOM    537 1HG  ARG A  32     181.078 145.109  34.765  1.00  0.00           H  
ATOM    538 2HG  ARG A  32     180.397 146.139  33.484  1.00  0.00           H  
ATOM    539 1HD  ARG A  32     180.701 148.075  34.894  1.00  0.00           H  
ATOM    540 2HD  ARG A  32     181.360 147.049  36.185  1.00  0.00           H  
ATOM    541  HE  ARG A  32     182.626 147.625  33.546  1.00  0.00           H  
ATOM    542 1HH1 ARG A  32     183.044 146.233  36.849  1.00  0.00           H  
ATOM    543 2HH1 ARG A  32     184.790 146.107  36.574  1.00  0.00           H  
ATOM    544 1HH2 ARG A  32     184.713 147.447  33.390  1.00  0.00           H  
ATOM    545 2HH2 ARG A  32     185.702 146.773  34.731  1.00  0.00           H  
ATOM    546  N   GLN A  33     179.473 142.966  33.582  1.00  0.00           N  
ATOM    547  CA  GLN A  33     180.351 141.807  33.454  1.00  0.00           C  
ATOM    548  C   GLN A  33     181.494 142.120  32.479  1.00  0.00           C  
ATOM    549  O   GLN A  33     181.358 143.002  31.620  1.00  0.00           O  
ATOM    550  CB  GLN A  33     179.565 140.582  32.980  1.00  0.00           C  
ATOM    551  CG  GLN A  33     178.466 140.141  33.932  1.00  0.00           C  
ATOM    552  CD  GLN A  33     177.820 138.837  33.505  1.00  0.00           C  
ATOM    553  OE1 GLN A  33     178.187 138.251  32.482  1.00  0.00           O  
ATOM    554  NE2 GLN A  33     176.851 138.373  34.286  1.00  0.00           N  
ATOM    555  H   GLN A  33     179.118 143.400  32.724  1.00  0.00           H  
ATOM    556  HA  GLN A  33     180.784 141.583  34.437  1.00  0.00           H  
ATOM    557 1HB  GLN A  33     179.107 140.796  32.014  1.00  0.00           H  
ATOM    558 2HB  GLN A  33     180.247 139.744  32.841  1.00  0.00           H  
ATOM    559 1HG  GLN A  33     178.894 140.001  34.924  1.00  0.00           H  
ATOM    560 2HG  GLN A  33     177.695 140.910  33.963  1.00  0.00           H  
ATOM    561 1HE2 GLN A  33     176.388 137.517  34.055  1.00  0.00           H  
ATOM    562 2HE2 GLN A  33     176.584 138.880  35.106  1.00  0.00           H  
ATOM    563  N   THR A  34     182.672 141.534  32.701  1.00  0.00           N  
ATOM    564  CA  THR A  34     183.750 141.723  31.727  1.00  0.00           C  
ATOM    565  C   THR A  34     184.320 140.410  31.217  1.00  0.00           C  
ATOM    566  O   THR A  34     184.649 139.508  31.991  1.00  0.00           O  
ATOM    567  CB  THR A  34     184.890 142.566  32.329  1.00  0.00           C  
ATOM    568  OG1 THR A  34     184.376 143.833  32.759  1.00  0.00           O  
ATOM    569  CG2 THR A  34     185.988 142.791  31.300  1.00  0.00           C  
ATOM    570  H   THR A  34     182.758 140.898  33.502  1.00  0.00           H  
ATOM    571  HA  THR A  34     183.333 142.246  30.869  1.00  0.00           H  
ATOM    572  HB  THR A  34     185.309 142.047  33.191  1.00  0.00           H  
ATOM    573  HG1 THR A  34     183.854 144.222  32.053  1.00  0.00           H  
ATOM    574 1HG2 THR A  34     186.785 143.388  31.744  1.00  0.00           H  
ATOM    575 2HG2 THR A  34     186.389 141.830  30.980  1.00  0.00           H  
ATOM    576 3HG2 THR A  34     185.577 143.317  30.440  1.00  0.00           H  
ATOM    577  N   LYS A  35     184.481 140.334  29.901  1.00  0.00           N  
ATOM    578  CA  LYS A  35     185.119 139.192  29.269  1.00  0.00           C  
ATOM    579  C   LYS A  35     186.528 139.524  28.796  1.00  0.00           C  
ATOM    580  O   LYS A  35     186.770 140.555  28.172  1.00  0.00           O  
ATOM    581  CB  LYS A  35     184.275 138.696  28.094  1.00  0.00           C  
ATOM    582  CG  LYS A  35     182.819 138.413  28.440  1.00  0.00           C  
ATOM    583  CD  LYS A  35     182.692 137.191  29.338  1.00  0.00           C  
ATOM    584  CE  LYS A  35     181.237 136.791  29.528  1.00  0.00           C  
ATOM    585  NZ  LYS A  35     181.083 135.713  30.542  1.00  0.00           N  
ATOM    586  H   LYS A  35     184.102 141.086  29.319  1.00  0.00           H  
ATOM    587  HA  LYS A  35     185.177 138.383  29.994  1.00  0.00           H  
ATOM    588 1HB  LYS A  35     184.290 139.438  27.296  1.00  0.00           H  
ATOM    589 2HB  LYS A  35     184.709 137.778  27.696  1.00  0.00           H  
ATOM    590 1HG  LYS A  35     182.392 139.276  28.953  1.00  0.00           H  
ATOM    591 2HG  LYS A  35     182.254 138.240  27.525  1.00  0.00           H  
ATOM    592 1HD  LYS A  35     183.235 136.355  28.895  1.00  0.00           H  
ATOM    593 2HD  LYS A  35     183.129 137.409  30.313  1.00  0.00           H  
ATOM    594 1HE  LYS A  35     180.660 137.658  29.848  1.00  0.00           H  
ATOM    595 2HE  LYS A  35     180.829 136.441  28.580  1.00  0.00           H  
ATOM    596 1HZ  LYS A  35     180.106 135.477  30.638  1.00  0.00           H  
ATOM    597 2HZ  LYS A  35     181.599 134.896  30.247  1.00  0.00           H  
ATOM    598 3HZ  LYS A  35     181.441 136.033  31.431  1.00  0.00           H  
ATOM    599  N   TYR A  36     187.465 138.641  29.060  1.00  0.00           N  
ATOM    600  CA  TYR A  36     188.813 138.826  28.540  1.00  0.00           C  
ATOM    601  C   TYR A  36     189.111 137.707  27.562  1.00  0.00           C  
ATOM    602  O   TYR A  36     189.434 136.604  27.982  1.00  0.00           O  
ATOM    603  CB  TYR A  36     189.846 138.854  29.668  1.00  0.00           C  
ATOM    604  CG  TYR A  36     189.663 140.002  30.635  1.00  0.00           C  
ATOM    605  CD1 TYR A  36     188.726 139.909  31.654  1.00  0.00           C  
ATOM    606  CD2 TYR A  36     190.432 141.149  30.504  1.00  0.00           C  
ATOM    607  CE1 TYR A  36     188.558 140.958  32.537  1.00  0.00           C  
ATOM    608  CE2 TYR A  36     190.265 142.198  31.387  1.00  0.00           C  
ATOM    609  CZ  TYR A  36     189.333 142.105  32.400  1.00  0.00           C  
ATOM    610  OH  TYR A  36     189.166 143.149  33.280  1.00  0.00           O  
ATOM    611  H   TYR A  36     187.240 137.818  29.630  1.00  0.00           H  
ATOM    612  HA  TYR A  36     188.879 139.777  28.006  1.00  0.00           H  
ATOM    613 1HB  TYR A  36     189.793 137.922  30.233  1.00  0.00           H  
ATOM    614 2HB  TYR A  36     190.847 138.923  29.243  1.00  0.00           H  
ATOM    615  HD1 TYR A  36     188.121 139.008  31.757  1.00  0.00           H  
ATOM    616  HD2 TYR A  36     191.168 141.223  29.703  1.00  0.00           H  
ATOM    617  HE1 TYR A  36     187.822 140.884  33.337  1.00  0.00           H  
ATOM    618  HE2 TYR A  36     190.869 143.099  31.284  1.00  0.00           H  
ATOM    619  HH  TYR A  36     188.558 142.887  33.975  1.00  0.00           H  
ATOM    620  N   LEU A  37     189.055 137.966  26.256  1.00  0.00           N  
ATOM    621  CA  LEU A  37     189.201 136.847  25.337  1.00  0.00           C  
ATOM    622  C   LEU A  37     190.555 136.846  24.624  1.00  0.00           C  
ATOM    623  O   LEU A  37     190.863 137.701  23.786  1.00  0.00           O  
ATOM    624  CB  LEU A  37     188.075 136.883  24.296  1.00  0.00           C  
ATOM    625  CG  LEU A  37     186.655 137.035  24.858  1.00  0.00           C  
ATOM    626  CD1 LEU A  37     185.656 137.074  23.709  1.00  0.00           C  
ATOM    627  CD2 LEU A  37     186.357 135.881  25.803  1.00  0.00           C  
ATOM    628  H   LEU A  37     188.844 138.907  25.926  1.00  0.00           H  
ATOM    629  HA  LEU A  37     189.139 135.931  25.909  1.00  0.00           H  
ATOM    630 1HB  LEU A  37     188.254 137.716  23.618  1.00  0.00           H  
ATOM    631 2HB  LEU A  37     188.106 135.958  23.719  1.00  0.00           H  
ATOM    632  HG  LEU A  37     186.577 137.978  25.400  1.00  0.00           H  
ATOM    633 1HD1 LEU A  37     184.647 137.183  24.108  1.00  0.00           H  
ATOM    634 2HD1 LEU A  37     185.881 137.920  23.060  1.00  0.00           H  
ATOM    635 3HD1 LEU A  37     185.722 136.149  23.138  1.00  0.00           H  
ATOM    636 1HD2 LEU A  37     185.348 135.990  26.203  1.00  0.00           H  
ATOM    637 2HD2 LEU A  37     186.433 134.938  25.262  1.00  0.00           H  
ATOM    638 3HD2 LEU A  37     187.074 135.888  26.624  1.00  0.00           H  
ATOM    639  N   ILE A  38     191.370 135.857  24.980  1.00  0.00           N  
ATOM    640  CA  ILE A  38     192.774 135.830  24.557  1.00  0.00           C  
ATOM    641  C   ILE A  38     193.034 134.699  23.561  1.00  0.00           C  
ATOM    642  O   ILE A  38     192.813 133.526  23.865  1.00  0.00           O  
ATOM    643  CB  ILE A  38     193.710 135.670  25.769  1.00  0.00           C  
ATOM    644  CG1 ILE A  38     193.565 136.864  26.717  1.00  0.00           C  
ATOM    645  CG2 ILE A  38     195.153 135.522  25.311  1.00  0.00           C  
ATOM    646  CD1 ILE A  38     194.288 136.690  28.033  1.00  0.00           C  
ATOM    647  H   ILE A  38     190.952 135.105  25.544  1.00  0.00           H  
ATOM    648  HA  ILE A  38     192.980 136.765  24.037  1.00  0.00           H  
ATOM    649  HB  ILE A  38     193.425 134.783  26.334  1.00  0.00           H  
ATOM    650 1HG1 ILE A  38     193.950 137.761  26.232  1.00  0.00           H  
ATOM    651 2HG1 ILE A  38     192.510 137.035  26.928  1.00  0.00           H  
ATOM    652 1HG2 ILE A  38     195.801 135.411  26.180  1.00  0.00           H  
ATOM    653 2HG2 ILE A  38     195.244 134.642  24.676  1.00  0.00           H  
ATOM    654 3HG2 ILE A  38     195.449 136.408  24.749  1.00  0.00           H  
ATOM    655 1HD1 ILE A  38     194.138 137.576  28.650  1.00  0.00           H  
ATOM    656 2HD1 ILE A  38     193.893 135.815  28.552  1.00  0.00           H  
ATOM    657 3HD1 ILE A  38     195.352 136.553  27.848  1.00  0.00           H  
ATOM    658  N   LEU A  39     193.463 135.081  22.342  1.00  0.00           N  
ATOM    659  CA  LEU A  39     193.701 134.163  21.214  1.00  0.00           C  
ATOM    660  C   LEU A  39     192.421 133.448  20.838  1.00  0.00           C  
ATOM    661  O   LEU A  39     192.446 132.353  20.269  1.00  0.00           O  
ATOM    662  CB  LEU A  39     194.781 133.132  21.569  1.00  0.00           C  
ATOM    663  CG  LEU A  39     196.171 133.704  21.874  1.00  0.00           C  
ATOM    664  CD1 LEU A  39     197.134 132.564  22.178  1.00  0.00           C  
ATOM    665  CD2 LEU A  39     196.654 134.526  20.688  1.00  0.00           C  
ATOM    666  H   LEU A  39     193.641 136.066  22.189  1.00  0.00           H  
ATOM    667  HA  LEU A  39     194.028 134.737  20.346  1.00  0.00           H  
ATOM    668 1HB  LEU A  39     194.453 132.573  22.443  1.00  0.00           H  
ATOM    669 2HB  LEU A  39     194.884 132.437  20.736  1.00  0.00           H  
ATOM    670  HG  LEU A  39     196.117 134.339  22.758  1.00  0.00           H  
ATOM    671 1HD1 LEU A  39     198.122 132.970  22.395  1.00  0.00           H  
ATOM    672 2HD1 LEU A  39     196.774 132.004  23.042  1.00  0.00           H  
ATOM    673 3HD1 LEU A  39     197.196 131.900  21.316  1.00  0.00           H  
ATOM    674 1HD2 LEU A  39     197.642 134.932  20.906  1.00  0.00           H  
ATOM    675 2HD2 LEU A  39     196.710 133.891  19.804  1.00  0.00           H  
ATOM    676 3HD2 LEU A  39     195.957 135.344  20.505  1.00  0.00           H  
ATOM    677  N   ALA A  40     191.300 134.085  21.092  1.00  0.00           N  
ATOM    678  CA  ALA A  40     190.030 133.495  20.766  1.00  0.00           C  
ATOM    679  C   ALA A  40     189.811 133.468  19.257  1.00  0.00           C  
ATOM    680  O   ALA A  40     190.079 134.455  18.560  1.00  0.00           O  
ATOM    681  CB  ALA A  40     188.908 134.254  21.459  1.00  0.00           C  
ATOM    682  H   ALA A  40     191.341 134.987  21.533  1.00  0.00           H  
ATOM    683  HA  ALA A  40     190.032 132.464  21.113  1.00  0.00           H  
ATOM    684 1HB  ALA A  40     187.951 133.794  21.212  1.00  0.00           H  
ATOM    685 2HB  ALA A  40     189.059 134.220  22.538  1.00  0.00           H  
ATOM    686 3HB  ALA A  40     188.909 135.290  21.125  1.00  0.00           H  
ATOM    687  N   PRO A  41     189.343 132.309  18.778  1.00  0.00           N  
ATOM    688  CA  PRO A  41     188.955 132.047  17.397  1.00  0.00           C  
ATOM    689  C   PRO A  41     187.613 132.644  17.048  1.00  0.00           C  
ATOM    690  O   PRO A  41     186.799 132.927  17.931  1.00  0.00           O  
ATOM    691  CB  PRO A  41     188.914 130.517  17.340  1.00  0.00           C  
ATOM    692  CG  PRO A  41     188.447 130.113  18.696  1.00  0.00           C  
ATOM    693  CD  PRO A  41     189.120 131.085  19.629  1.00  0.00           C  
ATOM    694  HA  PRO A  41     189.700 132.475  16.747  1.00  0.00           H  
ATOM    695 1HB  PRO A  41     188.234 130.189  16.540  1.00  0.00           H  
ATOM    696 2HB  PRO A  41     189.911 130.123  17.097  1.00  0.00           H  
ATOM    697 1HG  PRO A  41     187.349 130.164  18.752  1.00  0.00           H  
ATOM    698 2HG  PRO A  41     188.727 129.069  18.899  1.00  0.00           H  
ATOM    699 1HD  PRO A  41     188.458 131.296  20.481  1.00  0.00           H  
ATOM    700 2HD  PRO A  41     190.074 130.660  19.975  1.00  0.00           H  
ATOM    701  N   LYS A  42     187.347 132.802  15.749  1.00  0.00           N  
ATOM    702  CA  LYS A  42     186.091 133.405  15.328  1.00  0.00           C  
ATOM    703  C   LYS A  42     184.881 132.610  15.804  1.00  0.00           C  
ATOM    704  O   LYS A  42     183.864 133.203  16.168  1.00  0.00           O  
ATOM    705  CB  LYS A  42     186.058 133.542  13.805  1.00  0.00           C  
ATOM    706  CG  LYS A  42     187.015 134.587  13.246  1.00  0.00           C  
ATOM    707  CD  LYS A  42     186.860 134.728  11.739  1.00  0.00           C  
ATOM    708  CE  LYS A  42     187.830 135.757  11.177  1.00  0.00           C  
ATOM    709  NZ  LYS A  42     187.626 135.975   9.719  1.00  0.00           N  
ATOM    710  H   LYS A  42     188.021 132.507  15.057  1.00  0.00           H  
ATOM    711  HA  LYS A  42     186.022 134.395  15.768  1.00  0.00           H  
ATOM    712 1HB  LYS A  42     186.305 132.584  13.347  1.00  0.00           H  
ATOM    713 2HB  LYS A  42     185.050 133.807  13.486  1.00  0.00           H  
ATOM    714 1HG  LYS A  42     186.815 135.551  13.715  1.00  0.00           H  
ATOM    715 2HG  LYS A  42     188.041 134.298  13.472  1.00  0.00           H  
ATOM    716 1HD  LYS A  42     187.048 133.765  11.262  1.00  0.00           H  
ATOM    717 2HD  LYS A  42     185.842 135.037  11.505  1.00  0.00           H  
ATOM    718 1HE  LYS A  42     187.695 136.705  11.695  1.00  0.00           H  
ATOM    719 2HE  LYS A  42     188.853 135.421  11.341  1.00  0.00           H  
ATOM    720 1HZ  LYS A  42     188.287 136.662   9.385  1.00  0.00           H  
ATOM    721 2HZ  LYS A  42     187.767 135.105   9.225  1.00  0.00           H  
ATOM    722 3HZ  LYS A  42     186.686 136.305   9.555  1.00  0.00           H  
ATOM    723  N   GLU A  43     184.981 131.280  15.826  1.00  0.00           N  
ATOM    724  CA  GLU A  43     183.824 130.477  16.209  1.00  0.00           C  
ATOM    725  C   GLU A  43     183.450 130.721  17.670  1.00  0.00           C  
ATOM    726  O   GLU A  43     182.267 130.827  18.007  1.00  0.00           O  
ATOM    727  CB  GLU A  43     184.107 128.990  15.983  1.00  0.00           C  
ATOM    728  CG  GLU A  43     184.192 128.582  14.519  1.00  0.00           C  
ATOM    729  CD  GLU A  43     182.890 128.752  13.787  1.00  0.00           C  
ATOM    730  OE1 GLU A  43     181.899 128.239  14.250  1.00  0.00           O  
ATOM    731  OE2 GLU A  43     182.886 129.396  12.765  1.00  0.00           O  
ATOM    732  H   GLU A  43     185.844 130.838  15.546  1.00  0.00           H  
ATOM    733  HA  GLU A  43     182.975 130.788  15.595  1.00  0.00           H  
ATOM    734 1HB  GLU A  43     185.050 128.723  16.460  1.00  0.00           H  
ATOM    735 2HB  GLU A  43     183.323 128.395  16.451  1.00  0.00           H  
ATOM    736 1HG  GLU A  43     184.953 129.187  14.027  1.00  0.00           H  
ATOM    737 2HG  GLU A  43     184.502 127.539  14.461  1.00  0.00           H  
ATOM    738  N   GLU A  44     184.457 130.849  18.535  1.00  0.00           N  
ATOM    739  CA  GLU A  44     184.177 131.071  19.948  1.00  0.00           C  
ATOM    740  C   GLU A  44     183.654 132.511  20.157  1.00  0.00           C  
ATOM    741  O   GLU A  44     182.786 132.745  21.005  1.00  0.00           O  
ATOM    742  CB  GLU A  44     185.434 130.829  20.787  1.00  0.00           C  
ATOM    743  CG  GLU A  44     185.856 129.369  20.882  1.00  0.00           C  
ATOM    744  CD  GLU A  44     184.992 128.570  21.818  1.00  0.00           C  
ATOM    745  OE1 GLU A  44     184.861 128.961  22.953  1.00  0.00           O  
ATOM    746  OE2 GLU A  44     184.464 127.568  21.398  1.00  0.00           O  
ATOM    747  H   GLU A  44     185.418 130.731  18.217  1.00  0.00           H  
ATOM    748  HA  GLU A  44     183.390 130.385  20.256  1.00  0.00           H  
ATOM    749 1HB  GLU A  44     186.267 131.391  20.365  1.00  0.00           H  
ATOM    750 2HB  GLU A  44     185.271 131.196  21.801  1.00  0.00           H  
ATOM    751 1HG  GLU A  44     185.805 128.922  19.889  1.00  0.00           H  
ATOM    752 2HG  GLU A  44     186.890 129.322  21.219  1.00  0.00           H  
ATOM    753  N   LEU A  45     184.162 133.471  19.367  1.00  0.00           N  
ATOM    754  CA  LEU A  45     183.706 134.861  19.439  1.00  0.00           C  
ATOM    755  C   LEU A  45     182.207 134.938  19.096  1.00  0.00           C  
ATOM    756  O   LEU A  45     181.460 135.690  19.733  1.00  0.00           O  
ATOM    757  CB  LEU A  45     184.570 135.735  18.513  1.00  0.00           C  
ATOM    758  CG  LEU A  45     186.053 135.936  18.990  1.00  0.00           C  
ATOM    759  CD1 LEU A  45     186.918 136.561  17.897  1.00  0.00           C  
ATOM    760  CD2 LEU A  45     186.060 136.863  20.238  1.00  0.00           C  
ATOM    761  H   LEU A  45     184.923 133.223  18.725  1.00  0.00           H  
ATOM    762  HA  LEU A  45     183.824 135.203  20.463  1.00  0.00           H  
ATOM    763 1HB  LEU A  45     184.594 135.273  17.533  1.00  0.00           H  
ATOM    764 2HB  LEU A  45     184.101 136.706  18.421  1.00  0.00           H  
ATOM    765  HG  LEU A  45     186.471 134.987  19.235  1.00  0.00           H  
ATOM    766 1HD1 LEU A  45     187.932 136.671  18.262  1.00  0.00           H  
ATOM    767 2HD1 LEU A  45     186.933 135.914  17.041  1.00  0.00           H  
ATOM    768 3HD1 LEU A  45     186.559 137.504  17.602  1.00  0.00           H  
ATOM    769 1HD2 LEU A  45     187.059 136.999  20.580  1.00  0.00           H  
ATOM    770 2HD2 LEU A  45     185.644 137.824  20.001  1.00  0.00           H  
ATOM    771 3HD2 LEU A  45     185.495 136.431  21.019  1.00  0.00           H  
ATOM    772  N   LYS A  46     181.755 134.141  18.109  1.00  0.00           N  
ATOM    773  CA  LYS A  46     180.325 134.071  17.788  1.00  0.00           C  
ATOM    774  C   LYS A  46     179.564 133.434  18.955  1.00  0.00           C  
ATOM    775  O   LYS A  46     178.458 133.867  19.295  1.00  0.00           O  
ATOM    776  CB  LYS A  46     180.092 133.277  16.501  1.00  0.00           C  
ATOM    777  CG  LYS A  46     180.527 133.996  15.231  1.00  0.00           C  
ATOM    778  CD  LYS A  46     180.143 133.206  13.989  1.00  0.00           C  
ATOM    779  CE  LYS A  46     181.063 132.011  13.785  1.00  0.00           C  
ATOM    780  NZ  LYS A  46     180.814 131.332  12.485  1.00  0.00           N  
ATOM    781  H   LYS A  46     182.437 133.622  17.546  1.00  0.00           H  
ATOM    782  HA  LYS A  46     179.950 135.079  17.649  1.00  0.00           H  
ATOM    783 1HB  LYS A  46     180.633 132.332  16.553  1.00  0.00           H  
ATOM    784 2HB  LYS A  46     179.031 133.042  16.406  1.00  0.00           H  
ATOM    785 1HG  LYS A  46     180.053 134.978  15.188  1.00  0.00           H  
ATOM    786 2HG  LYS A  46     181.608 134.134  15.243  1.00  0.00           H  
ATOM    787 1HD  LYS A  46     179.116 132.850  14.087  1.00  0.00           H  
ATOM    788 2HD  LYS A  46     180.203 133.852  13.113  1.00  0.00           H  
ATOM    789 1HE  LYS A  46     182.100 132.342  13.816  1.00  0.00           H  
ATOM    790 2HE  LYS A  46     180.911 131.293  14.591  1.00  0.00           H  
ATOM    791 1HZ  LYS A  46     181.442 130.547  12.389  1.00  0.00           H  
ATOM    792 2HZ  LYS A  46     179.859 131.004  12.454  1.00  0.00           H  
ATOM    793 3HZ  LYS A  46     180.971 131.983  11.729  1.00  0.00           H  
ATOM    794  N   LYS A  47     180.150 132.398  19.573  1.00  0.00           N  
ATOM    795  CA  LYS A  47     179.510 131.762  20.722  1.00  0.00           C  
ATOM    796  C   LYS A  47     179.352 132.762  21.869  1.00  0.00           C  
ATOM    797  O   LYS A  47     178.328 132.745  22.561  1.00  0.00           O  
ATOM    798  CB  LYS A  47     180.291 130.542  21.199  1.00  0.00           C  
ATOM    799  CG  LYS A  47     180.257 129.356  20.253  1.00  0.00           C  
ATOM    800  CD  LYS A  47     181.095 128.213  20.802  1.00  0.00           C  
ATOM    801  CE  LYS A  47     181.312 127.116  19.777  1.00  0.00           C  
ATOM    802  NZ  LYS A  47     182.199 126.050  20.312  1.00  0.00           N  
ATOM    803  H   LYS A  47     181.024 132.027  19.183  1.00  0.00           H  
ATOM    804  HA  LYS A  47     178.512 131.436  20.424  1.00  0.00           H  
ATOM    805 1HB  LYS A  47     181.329 130.812  21.351  1.00  0.00           H  
ATOM    806 2HB  LYS A  47     179.897 130.214  22.158  1.00  0.00           H  
ATOM    807 1HG  LYS A  47     179.228 129.026  20.117  1.00  0.00           H  
ATOM    808 2HG  LYS A  47     180.653 129.658  19.286  1.00  0.00           H  
ATOM    809 1HD  LYS A  47     182.070 128.593  21.114  1.00  0.00           H  
ATOM    810 2HD  LYS A  47     180.603 127.787  21.674  1.00  0.00           H  
ATOM    811 1HE  LYS A  47     180.353 126.679  19.507  1.00  0.00           H  
ATOM    812 2HE  LYS A  47     181.774 127.543  18.887  1.00  0.00           H  
ATOM    813 1HZ  LYS A  47     182.343 125.336  19.619  1.00  0.00           H  
ATOM    814 2HZ  LYS A  47     183.110 126.490  20.549  1.00  0.00           H  
ATOM    815 3HZ  LYS A  47     181.797 125.641  21.137  1.00  0.00           H  
ATOM    816  N   HIS A  48     180.345 133.645  22.065  1.00  0.00           N  
ATOM    817  CA  HIS A  48     180.243 134.626  23.143  1.00  0.00           C  
ATOM    818  C   HIS A  48     179.152 135.645  22.833  1.00  0.00           C  
ATOM    819  O   HIS A  48     178.484 136.124  23.750  1.00  0.00           O  
ATOM    820  CB  HIS A  48     181.580 135.344  23.359  1.00  0.00           C  
ATOM    821  CG  HIS A  48     182.625 134.487  24.003  1.00  0.00           C  
ATOM    822  ND1 HIS A  48     182.532 134.056  25.309  1.00  0.00           N  
ATOM    823  CD2 HIS A  48     183.785 133.983  23.521  1.00  0.00           C  
ATOM    824  CE1 HIS A  48     183.592 133.322  25.603  1.00  0.00           C  
ATOM    825  NE2 HIS A  48     184.366 133.263  24.536  1.00  0.00           N  
ATOM    826  H   HIS A  48     181.192 133.563  21.495  1.00  0.00           H  
ATOM    827  HA  HIS A  48     179.957 134.107  24.052  1.00  0.00           H  
ATOM    828 1HB  HIS A  48     181.965 135.691  22.400  1.00  0.00           H  
ATOM    829 2HB  HIS A  48     181.424 136.222  23.986  1.00  0.00           H  
ATOM    830  HD2 HIS A  48     184.184 134.122  22.516  1.00  0.00           H  
ATOM    831  HE1 HIS A  48     183.791 132.846  26.563  1.00  0.00           H  
ATOM    832  HE2 HIS A  48     185.245 132.769  24.470  1.00  0.00           H  
ATOM    833  N   LEU A  49     178.947 135.973  21.553  1.00  0.00           N  
ATOM    834  CA  LEU A  49     177.822 136.836  21.196  1.00  0.00           C  
ATOM    835  C   LEU A  49     176.500 136.163  21.524  1.00  0.00           C  
ATOM    836  O   LEU A  49     175.563 136.823  21.983  1.00  0.00           O  
ATOM    837  CB  LEU A  49     177.867 137.187  19.704  1.00  0.00           C  
ATOM    838  CG  LEU A  49     179.011 138.114  19.273  1.00  0.00           C  
ATOM    839  CD1 LEU A  49     179.044 138.208  17.754  1.00  0.00           C  
ATOM    840  CD2 LEU A  49     178.818 139.486  19.902  1.00  0.00           C  
ATOM    841  H   LEU A  49     179.624 135.661  20.847  1.00  0.00           H  
ATOM    842  HA  LEU A  49     177.885 137.747  21.783  1.00  0.00           H  
ATOM    843 1HB  LEU A  49     177.956 136.265  19.133  1.00  0.00           H  
ATOM    844 2HB  LEU A  49     176.929 137.670  19.432  1.00  0.00           H  
ATOM    845  HG  LEU A  49     179.963 137.695  19.602  1.00  0.00           H  
ATOM    846 1HD1 LEU A  49     179.857 138.867  17.447  1.00  0.00           H  
ATOM    847 2HD1 LEU A  49     179.203 137.216  17.331  1.00  0.00           H  
ATOM    848 3HD1 LEU A  49     178.098 138.609  17.393  1.00  0.00           H  
ATOM    849 1HD2 LEU A  49     179.631 140.145  19.596  1.00  0.00           H  
ATOM    850 2HD2 LEU A  49     177.867 139.906  19.572  1.00  0.00           H  
ATOM    851 3HD2 LEU A  49     178.816 139.392  20.988  1.00  0.00           H  
ATOM    852  N   GLU A  50     176.427 134.843  21.333  1.00  0.00           N  
ATOM    853  CA  GLU A  50     175.197 134.132  21.636  1.00  0.00           C  
ATOM    854  C   GLU A  50     174.940 134.165  23.141  1.00  0.00           C  
ATOM    855  O   GLU A  50     173.791 134.277  23.571  1.00  0.00           O  
ATOM    856  CB  GLU A  50     175.264 132.696  21.119  1.00  0.00           C  
ATOM    857  CG  GLU A  50     175.206 132.590  19.595  1.00  0.00           C  
ATOM    858  CD  GLU A  50     173.905 133.093  19.045  1.00  0.00           C  
ATOM    859  OE1 GLU A  50     172.888 132.661  19.523  1.00  0.00           O  
ATOM    860  OE2 GLU A  50     173.915 133.923  18.171  1.00  0.00           O  
ATOM    861  H   GLU A  50     177.219 134.359  20.897  1.00  0.00           H  
ATOM    862  HA  GLU A  50     174.371 134.639  21.136  1.00  0.00           H  
ATOM    863 1HB  GLU A  50     176.194 132.233  21.451  1.00  0.00           H  
ATOM    864 2HB  GLU A  50     174.441 132.117  21.533  1.00  0.00           H  
ATOM    865 1HG  GLU A  50     176.016 133.177  19.169  1.00  0.00           H  
ATOM    866 2HG  GLU A  50     175.354 131.551  19.301  1.00  0.00           H  
ATOM    867  N   ARG A  51     176.012 134.100  23.941  1.00  0.00           N  
ATOM    868  CA  ARG A  51     175.914 134.169  25.394  1.00  0.00           C  
ATOM    869  C   ARG A  51     175.447 135.568  25.829  1.00  0.00           C  
ATOM    870  O   ARG A  51     174.659 135.701  26.779  1.00  0.00           O  
ATOM    871  CB  ARG A  51     177.254 133.849  26.038  1.00  0.00           C  
ATOM    872  CG  ARG A  51     177.685 132.395  25.930  1.00  0.00           C  
ATOM    873  CD  ARG A  51     176.743 131.489  26.636  1.00  0.00           C  
ATOM    874  NE  ARG A  51     177.219 130.115  26.650  1.00  0.00           N  
ATOM    875  CZ  ARG A  51     176.486 129.055  27.043  1.00  0.00           C  
ATOM    876  NH1 ARG A  51     175.248 129.227  27.451  1.00  0.00           N  
ATOM    877  NH2 ARG A  51     177.012 127.843  27.019  1.00  0.00           N  
ATOM    878  H   ARG A  51     176.924 133.938  23.506  1.00  0.00           H  
ATOM    879  HA  ARG A  51     175.183 133.432  25.729  1.00  0.00           H  
ATOM    880 1HB  ARG A  51     178.032 134.458  25.580  1.00  0.00           H  
ATOM    881 2HB  ARG A  51     177.219 134.104  27.097  1.00  0.00           H  
ATOM    882 1HG  ARG A  51     177.720 132.103  24.880  1.00  0.00           H  
ATOM    883 2HG  ARG A  51     178.674 132.274  26.374  1.00  0.00           H  
ATOM    884 1HD  ARG A  51     176.624 131.819  27.667  1.00  0.00           H  
ATOM    885 2HD  ARG A  51     175.775 131.509  26.135  1.00  0.00           H  
ATOM    886  HE  ARG A  51     178.167 129.943  26.343  1.00  0.00           H  
ATOM    887 1HH1 ARG A  51     174.846 130.154  27.469  1.00  0.00           H  
ATOM    888 2HH1 ARG A  51     174.699 128.433  27.746  1.00  0.00           H  
ATOM    889 1HH2 ARG A  51     177.964 127.711  26.706  1.00  0.00           H  
ATOM    890 2HH2 ARG A  51     176.463 127.049  27.314  1.00  0.00           H  
ATOM    891  N   ILE A  52     175.898 136.607  25.109  1.00  0.00           N  
ATOM    892  CA  ILE A  52     175.419 137.967  25.333  1.00  0.00           C  
ATOM    893  C   ILE A  52     173.931 138.017  25.011  1.00  0.00           C  
ATOM    894  O   ILE A  52     173.156 138.569  25.789  1.00  0.00           O  
ATOM    895  CB  ILE A  52     176.222 139.040  24.527  1.00  0.00           C  
ATOM    896  CG1 ILE A  52     177.687 139.149  25.090  1.00  0.00           C  
ATOM    897  CG2 ILE A  52     175.507 140.421  24.587  1.00  0.00           C  
ATOM    898  CD1 ILE A  52     178.680 139.984  24.231  1.00  0.00           C  
ATOM    899  H   ILE A  52     176.639 136.431  24.424  1.00  0.00           H  
ATOM    900  HA  ILE A  52     175.537 138.199  26.395  1.00  0.00           H  
ATOM    901  HB  ILE A  52     176.297 138.715  23.488  1.00  0.00           H  
ATOM    902 1HG1 ILE A  52     177.634 139.588  26.081  1.00  0.00           H  
ATOM    903 2HG1 ILE A  52     178.089 138.144  25.187  1.00  0.00           H  
ATOM    904 1HG2 ILE A  52     176.054 141.160  24.012  1.00  0.00           H  
ATOM    905 2HG2 ILE A  52     174.518 140.322  24.168  1.00  0.00           H  
ATOM    906 3HG2 ILE A  52     175.434 140.751  25.621  1.00  0.00           H  
ATOM    907 1HD1 ILE A  52     179.657 139.981  24.714  1.00  0.00           H  
ATOM    908 2HD1 ILE A  52     178.763 139.536  23.240  1.00  0.00           H  
ATOM    909 3HD1 ILE A  52     178.334 141.007  24.139  1.00  0.00           H  
ATOM    910  N   ARG A  53     173.523 137.430  23.873  1.00  0.00           N  
ATOM    911  CA  ARG A  53     172.108 137.350  23.526  1.00  0.00           C  
ATOM    912  C   ARG A  53     171.297 136.671  24.621  1.00  0.00           C  
ATOM    913  O   ARG A  53     170.244 137.181  25.019  1.00  0.00           O  
ATOM    914  CB  ARG A  53     171.908 136.544  22.241  1.00  0.00           C  
ATOM    915  CG  ARG A  53     170.462 136.490  21.719  1.00  0.00           C  
ATOM    916  CD  ARG A  53     170.313 135.822  20.374  1.00  0.00           C  
ATOM    917  NE  ARG A  53     170.620 134.369  20.364  1.00  0.00           N  
ATOM    918  CZ  ARG A  53     169.791 133.361  20.742  1.00  0.00           C  
ATOM    919  NH1 ARG A  53     168.576 133.567  21.217  1.00  0.00           N  
ATOM    920  NH2 ARG A  53     170.242 132.128  20.611  1.00  0.00           N  
ATOM    921  H   ARG A  53     174.221 137.062  23.223  1.00  0.00           H  
ATOM    922  HA  ARG A  53     171.729 138.360  23.379  1.00  0.00           H  
ATOM    923 1HB  ARG A  53     172.583 136.883  21.472  1.00  0.00           H  
ATOM    924 2HB  ARG A  53     172.174 135.516  22.438  1.00  0.00           H  
ATOM    925 1HG  ARG A  53     169.839 135.953  22.433  1.00  0.00           H  
ATOM    926 2HG  ARG A  53     170.087 137.490  21.617  1.00  0.00           H  
ATOM    927 1HD  ARG A  53     169.290 135.959  20.030  1.00  0.00           H  
ATOM    928 2HD  ARG A  53     170.990 136.308  19.672  1.00  0.00           H  
ATOM    929  HE  ARG A  53     171.532 134.062  19.981  1.00  0.00           H  
ATOM    930 1HH1 ARG A  53     168.187 134.510  21.341  1.00  0.00           H  
ATOM    931 2HH1 ARG A  53     167.998 132.786  21.488  1.00  0.00           H  
ATOM    932 1HH2 ARG A  53     171.189 131.998  20.231  1.00  0.00           H  
ATOM    933 2HH2 ARG A  53     169.675 131.339  20.870  1.00  0.00           H  
ATOM    934  N   GLU A  54     171.791 135.533  25.131  1.00  0.00           N  
ATOM    935  CA  GLU A  54     171.089 134.830  26.192  1.00  0.00           C  
ATOM    936  C   GLU A  54     170.872 135.711  27.411  1.00  0.00           C  
ATOM    937  O   GLU A  54     169.762 135.754  27.946  1.00  0.00           O  
ATOM    938  CB  GLU A  54     171.866 133.575  26.596  1.00  0.00           C  
ATOM    939  CG  GLU A  54     171.197 132.744  27.682  1.00  0.00           C  
ATOM    940  CD  GLU A  54     171.994 131.528  28.063  1.00  0.00           C  
ATOM    941  OE1 GLU A  54     173.062 131.349  27.527  1.00  0.00           O  
ATOM    942  OE2 GLU A  54     171.535 130.776  28.890  1.00  0.00           O  
ATOM    943  H   GLU A  54     172.642 135.130  24.724  1.00  0.00           H  
ATOM    944  HA  GLU A  54     170.108 134.537  25.809  1.00  0.00           H  
ATOM    945 1HB  GLU A  54     172.004 132.936  25.723  1.00  0.00           H  
ATOM    946 2HB  GLU A  54     172.855 133.858  26.954  1.00  0.00           H  
ATOM    947 1HG  GLU A  54     171.058 133.365  28.567  1.00  0.00           H  
ATOM    948 2HG  GLU A  54     170.213 132.433  27.332  1.00  0.00           H  
ATOM    949  N   LYS A  55     171.905 136.444  27.839  1.00  0.00           N  
ATOM    950  CA  LYS A  55     171.760 137.310  29.002  1.00  0.00           C  
ATOM    951  C   LYS A  55     170.772 138.442  28.734  1.00  0.00           C  
ATOM    952  O   LYS A  55     169.968 138.784  29.612  1.00  0.00           O  
ATOM    953  CB  LYS A  55     173.120 137.855  29.441  1.00  0.00           C  
ATOM    954  CG  LYS A  55     173.117 138.766  30.705  1.00  0.00           C  
ATOM    955  CD  LYS A  55     172.675 138.044  31.979  1.00  0.00           C  
ATOM    956  CE  LYS A  55     172.916 138.925  33.214  1.00  0.00           C  
ATOM    957  NZ  LYS A  55     172.330 138.347  34.467  1.00  0.00           N  
ATOM    958  H   LYS A  55     172.820 136.337  27.379  1.00  0.00           H  
ATOM    959  HA  LYS A  55     171.359 136.707  29.813  1.00  0.00           H  
ATOM    960 1HB  LYS A  55     173.797 137.019  29.623  1.00  0.00           H  
ATOM    961 2HB  LYS A  55     173.545 138.429  28.611  1.00  0.00           H  
ATOM    962 1HG  LYS A  55     174.119 139.165  30.857  1.00  0.00           H  
ATOM    963 2HG  LYS A  55     172.440 139.605  30.547  1.00  0.00           H  
ATOM    964 1HD  LYS A  55     171.605 137.821  31.925  1.00  0.00           H  
ATOM    965 2HD  LYS A  55     173.221 137.112  32.090  1.00  0.00           H  
ATOM    966 1HE  LYS A  55     173.992 139.023  33.353  1.00  0.00           H  
ATOM    967 2HE  LYS A  55     172.489 139.919  33.053  1.00  0.00           H  
ATOM    968 1HZ  LYS A  55     172.559 138.986  35.246  1.00  0.00           H  
ATOM    969 2HZ  LYS A  55     171.302 138.293  34.385  1.00  0.00           H  
ATOM    970 3HZ  LYS A  55     172.714 137.443  34.660  1.00  0.00           H  
ATOM    971  N   ILE A  56     170.793 139.000  27.525  1.00  0.00           N  
ATOM    972  CA  ILE A  56     169.888 140.089  27.201  1.00  0.00           C  
ATOM    973  C   ILE A  56     168.452 139.613  27.291  1.00  0.00           C  
ATOM    974  O   ILE A  56     167.594 140.289  27.885  1.00  0.00           O  
ATOM    975  CB  ILE A  56     170.141 140.639  25.787  1.00  0.00           C  
ATOM    976  CG1 ILE A  56     171.508 141.300  25.753  1.00  0.00           C  
ATOM    977  CG2 ILE A  56     169.018 141.633  25.397  1.00  0.00           C  
ATOM    978  CD1 ILE A  56     172.015 141.642  24.394  1.00  0.00           C  
ATOM    979  H   ILE A  56     171.504 138.691  26.848  1.00  0.00           H  
ATOM    980  HA  ILE A  56     170.031 140.890  27.923  1.00  0.00           H  
ATOM    981  HB  ILE A  56     170.163 139.809  25.073  1.00  0.00           H  
ATOM    982 1HG1 ILE A  56     171.479 142.173  26.362  1.00  0.00           H  
ATOM    983 2HG1 ILE A  56     172.209 140.631  26.185  1.00  0.00           H  
ATOM    984 1HG2 ILE A  56     169.186 142.020  24.399  1.00  0.00           H  
ATOM    985 2HG2 ILE A  56     168.050 141.138  25.402  1.00  0.00           H  
ATOM    986 3HG2 ILE A  56     169.001 142.455  26.106  1.00  0.00           H  
ATOM    987 1HD1 ILE A  56     172.996 142.074  24.489  1.00  0.00           H  
ATOM    988 2HD1 ILE A  56     172.086 140.732  23.799  1.00  0.00           H  
ATOM    989 3HD1 ILE A  56     171.361 142.350  23.900  1.00  0.00           H  
ATOM    990  N   GLU A  57     168.177 138.460  26.661  1.00  0.00           N  
ATOM    991  CA  GLU A  57     166.836 137.894  26.627  1.00  0.00           C  
ATOM    992  C   GLU A  57     166.350 137.430  27.994  1.00  0.00           C  
ATOM    993  O   GLU A  57     165.189 137.653  28.341  1.00  0.00           O  
ATOM    994  CB  GLU A  57     166.796 136.708  25.669  1.00  0.00           C  
ATOM    995  CG  GLU A  57     166.959 137.058  24.193  1.00  0.00           C  
ATOM    996  CD  GLU A  57     167.021 135.826  23.336  1.00  0.00           C  
ATOM    997  OE1 GLU A  57     166.893 134.755  23.892  1.00  0.00           O  
ATOM    998  OE2 GLU A  57     167.230 135.941  22.142  1.00  0.00           O  
ATOM    999  H   GLU A  57     168.932 137.971  26.169  1.00  0.00           H  
ATOM   1000  HA  GLU A  57     166.154 138.661  26.264  1.00  0.00           H  
ATOM   1001 1HB  GLU A  57     167.599 136.014  25.934  1.00  0.00           H  
ATOM   1002 2HB  GLU A  57     165.854 136.177  25.792  1.00  0.00           H  
ATOM   1003 1HG  GLU A  57     166.110 137.666  23.880  1.00  0.00           H  
ATOM   1004 2HG  GLU A  57     167.862 137.649  24.054  1.00  0.00           H  
ATOM   1005  N   ARG A  58     167.237 136.819  28.795  1.00  0.00           N  
ATOM   1006  CA  ARG A  58     166.845 136.391  30.128  1.00  0.00           C  
ATOM   1007  C   ARG A  58     166.500 137.560  31.030  1.00  0.00           C  
ATOM   1008  O   ARG A  58     165.533 137.478  31.792  1.00  0.00           O  
ATOM   1009  CB  ARG A  58     167.925 135.555  30.797  1.00  0.00           C  
ATOM   1010  CG  ARG A  58     168.077 134.139  30.266  1.00  0.00           C  
ATOM   1011  CD  ARG A  58     169.086 133.374  31.050  1.00  0.00           C  
ATOM   1012  NE  ARG A  58     169.291 132.027  30.525  1.00  0.00           N  
ATOM   1013  CZ  ARG A  58     168.511 130.956  30.754  1.00  0.00           C  
ATOM   1014  NH1 ARG A  58     167.428 131.027  31.512  1.00  0.00           N  
ATOM   1015  NH2 ARG A  58     168.872 129.827  30.189  1.00  0.00           N  
ATOM   1016  H   ARG A  58     168.173 136.604  28.440  1.00  0.00           H  
ATOM   1017  HA  ARG A  58     165.958 135.767  30.029  1.00  0.00           H  
ATOM   1018 1HB  ARG A  58     168.887 136.057  30.663  1.00  0.00           H  
ATOM   1019 2HB  ARG A  58     167.729 135.501  31.865  1.00  0.00           H  
ATOM   1020 1HG  ARG A  58     167.119 133.629  30.328  1.00  0.00           H  
ATOM   1021 2HG  ARG A  58     168.400 134.169  29.225  1.00  0.00           H  
ATOM   1022 1HD  ARG A  58     170.041 133.904  30.988  1.00  0.00           H  
ATOM   1023 2HD  ARG A  58     168.786 133.303  32.091  1.00  0.00           H  
ATOM   1024  HE  ARG A  58     170.111 131.849  29.924  1.00  0.00           H  
ATOM   1025 1HH1 ARG A  58     167.163 131.900  31.943  1.00  0.00           H  
ATOM   1026 2HH1 ARG A  58     166.863 130.204  31.666  1.00  0.00           H  
ATOM   1027 1HH2 ARG A  58     169.729 129.835  29.612  1.00  0.00           H  
ATOM   1028 2HH2 ARG A  58     168.335 128.986  30.318  1.00  0.00           H  
ATOM   1029  N   GLU A  59     167.261 138.654  30.938  1.00  0.00           N  
ATOM   1030  CA  GLU A  59     166.955 139.815  31.756  1.00  0.00           C  
ATOM   1031  C   GLU A  59     165.775 140.590  31.169  1.00  0.00           C  
ATOM   1032  O   GLU A  59     164.966 141.152  31.912  1.00  0.00           O  
ATOM   1033  CB  GLU A  59     168.166 140.734  31.903  1.00  0.00           C  
ATOM   1034  CG  GLU A  59     169.351 140.134  32.686  1.00  0.00           C  
ATOM   1035  CD  GLU A  59     169.030 139.789  34.121  1.00  0.00           C  
ATOM   1036  OE1 GLU A  59     168.396 140.579  34.795  1.00  0.00           O  
ATOM   1037  OE2 GLU A  59     169.465 138.732  34.566  1.00  0.00           O  
ATOM   1038  H   GLU A  59     168.086 138.666  30.331  1.00  0.00           H  
ATOM   1039  HA  GLU A  59     166.667 139.470  32.749  1.00  0.00           H  
ATOM   1040 1HB  GLU A  59     168.528 141.007  30.909  1.00  0.00           H  
ATOM   1041 2HB  GLU A  59     167.857 141.638  32.395  1.00  0.00           H  
ATOM   1042 1HG  GLU A  59     169.682 139.235  32.172  1.00  0.00           H  
ATOM   1043 2HG  GLU A  59     170.178 140.841  32.681  1.00  0.00           H  
ATOM   1044  N   GLY A  60     165.666 140.608  29.829  1.00  0.00           N  
ATOM   1045  CA  GLY A  60     164.651 141.404  29.161  1.00  0.00           C  
ATOM   1046  C   GLY A  60     165.038 142.868  29.251  1.00  0.00           C  
ATOM   1047  O   GLY A  60     164.189 143.742  29.440  1.00  0.00           O  
ATOM   1048  H   GLY A  60     166.338 140.098  29.254  1.00  0.00           H  
ATOM   1049 1HA  GLY A  60     164.591 141.096  28.115  1.00  0.00           H  
ATOM   1050 2HA  GLY A  60     163.677 141.232  29.615  1.00  0.00           H  
ATOM   1051  N   SER A  61     166.342 143.123  29.199  1.00  0.00           N  
ATOM   1052  CA  SER A  61     166.846 144.476  29.381  1.00  0.00           C  
ATOM   1053  C   SER A  61     166.278 145.518  28.428  1.00  0.00           C  
ATOM   1054  O   SER A  61     166.179 145.305  27.217  1.00  0.00           O  
ATOM   1055  CB  SER A  61     168.329 144.527  29.250  1.00  0.00           C  
ATOM   1056  OG  SER A  61     168.747 145.832  29.504  1.00  0.00           O  
ATOM   1057  H   SER A  61     166.964 142.342  28.976  1.00  0.00           H  
ATOM   1058  HA  SER A  61     166.589 144.784  30.394  1.00  0.00           H  
ATOM   1059 1HB  SER A  61     168.778 143.853  29.950  1.00  0.00           H  
ATOM   1060 2HB  SER A  61     168.622 144.219  28.249  1.00  0.00           H  
ATOM   1061  HG  SER A  61     169.426 146.045  28.845  1.00  0.00           H  
ATOM   1062  N   SER A  62     165.941 146.682  28.999  1.00  0.00           N  
ATOM   1063  CA  SER A  62     165.431 147.836  28.262  1.00  0.00           C  
ATOM   1064  C   SER A  62     166.520 148.609  27.515  1.00  0.00           C  
ATOM   1065  O   SER A  62     166.219 149.521  26.741  1.00  0.00           O  
ATOM   1066  CB  SER A  62     164.717 148.771  29.218  1.00  0.00           C  
ATOM   1067  OG  SER A  62     165.621 149.359  30.114  1.00  0.00           O  
ATOM   1068  H   SER A  62     166.030 146.770  30.005  1.00  0.00           H  
ATOM   1069  HA  SER A  62     164.709 147.476  27.530  1.00  0.00           H  
ATOM   1070 1HB  SER A  62     164.205 149.548  28.652  1.00  0.00           H  
ATOM   1071 2HB  SER A  62     163.961 148.217  29.772  1.00  0.00           H  
ATOM   1072  HG  SER A  62     166.434 149.490  29.621  1.00  0.00           H  
ATOM   1073  N   GLU A  63     167.776 148.299  27.821  1.00  0.00           N  
ATOM   1074  CA  GLU A  63     168.949 148.945  27.228  1.00  0.00           C  
ATOM   1075  C   GLU A  63     170.158 148.038  27.321  1.00  0.00           C  
ATOM   1076  O   GLU A  63     170.401 147.431  28.370  1.00  0.00           O  
ATOM   1077  CB  GLU A  63     169.256 150.259  27.957  1.00  0.00           C  
ATOM   1078  CG  GLU A  63     170.476 151.032  27.425  1.00  0.00           C  
ATOM   1079  CD  GLU A  63     170.640 152.422  28.036  1.00  0.00           C  
ATOM   1080  OE1 GLU A  63     169.786 152.852  28.815  1.00  0.00           O  
ATOM   1081  OE2 GLU A  63     171.613 153.067  27.709  1.00  0.00           O  
ATOM   1082  H   GLU A  63     167.922 147.526  28.467  1.00  0.00           H  
ATOM   1083  HA  GLU A  63     168.750 149.151  26.174  1.00  0.00           H  
ATOM   1084 1HB  GLU A  63     168.392 150.919  27.879  1.00  0.00           H  
ATOM   1085 2HB  GLU A  63     169.419 150.060  29.015  1.00  0.00           H  
ATOM   1086 1HG  GLU A  63     171.377 150.459  27.644  1.00  0.00           H  
ATOM   1087 2HG  GLU A  63     170.401 151.115  26.341  1.00  0.00           H  
ATOM   1088  N   VAL A  64     170.953 147.963  26.259  1.00  0.00           N  
ATOM   1089  CA  VAL A  64     172.196 147.202  26.370  1.00  0.00           C  
ATOM   1090  C   VAL A  64     173.391 147.953  25.832  1.00  0.00           C  
ATOM   1091  O   VAL A  64     173.362 148.487  24.718  1.00  0.00           O  
ATOM   1092  CB  VAL A  64     172.082 145.834  25.682  1.00  0.00           C  
ATOM   1093  CG1 VAL A  64     173.422 145.057  25.842  1.00  0.00           C  
ATOM   1094  CG2 VAL A  64     170.926 145.059  26.314  1.00  0.00           C  
ATOM   1095  H   VAL A  64     170.682 148.439  25.385  1.00  0.00           H  
ATOM   1096  HA  VAL A  64     172.387 147.010  27.429  1.00  0.00           H  
ATOM   1097  HB  VAL A  64     171.889 145.970  24.616  1.00  0.00           H  
ATOM   1098 1HG1 VAL A  64     173.339 144.096  25.375  1.00  0.00           H  
ATOM   1099 2HG1 VAL A  64     174.239 145.602  25.383  1.00  0.00           H  
ATOM   1100 3HG1 VAL A  64     173.642 144.929  26.893  1.00  0.00           H  
ATOM   1101 1HG2 VAL A  64     170.835 144.124  25.831  1.00  0.00           H  
ATOM   1102 2HG2 VAL A  64     171.120 144.918  27.374  1.00  0.00           H  
ATOM   1103 3HG2 VAL A  64     169.993 145.603  26.187  1.00  0.00           H  
ATOM   1104  N   GLU A  65     174.465 147.967  26.613  1.00  0.00           N  
ATOM   1105  CA  GLU A  65     175.673 148.625  26.143  1.00  0.00           C  
ATOM   1106  C   GLU A  65     176.892 147.755  26.269  1.00  0.00           C  
ATOM   1107  O   GLU A  65     177.128 147.139  27.308  1.00  0.00           O  
ATOM   1108  CB  GLU A  65     175.916 149.933  26.900  1.00  0.00           C  
ATOM   1109  CG  GLU A  65     177.144 150.736  26.411  1.00  0.00           C  
ATOM   1110  CD  GLU A  65     177.279 152.095  27.074  1.00  0.00           C  
ATOM   1111  OE1 GLU A  65     176.393 152.918  26.890  1.00  0.00           O  
ATOM   1112  OE2 GLU A  65     178.271 152.326  27.754  1.00  0.00           O  
ATOM   1113  H   GLU A  65     174.430 147.503  27.530  1.00  0.00           H  
ATOM   1114  HA  GLU A  65     175.557 148.854  25.090  1.00  0.00           H  
ATOM   1115 1HB  GLU A  65     175.036 150.562  26.823  1.00  0.00           H  
ATOM   1116 2HB  GLU A  65     176.072 149.716  27.952  1.00  0.00           H  
ATOM   1117 1HG  GLU A  65     178.050 150.168  26.621  1.00  0.00           H  
ATOM   1118 2HG  GLU A  65     177.079 150.861  25.328  1.00  0.00           H  
ATOM   1119  N   VAL A  66     177.657 147.686  25.194  1.00  0.00           N  
ATOM   1120  CA  VAL A  66     178.873 146.898  25.226  1.00  0.00           C  
ATOM   1121  C   VAL A  66     180.082 147.738  24.808  1.00  0.00           C  
ATOM   1122  O   VAL A  66     180.029 148.480  23.826  1.00  0.00           O  
ATOM   1123  CB  VAL A  66     178.750 145.636  24.355  1.00  0.00           C  
ATOM   1124  CG1 VAL A  66     180.044 144.872  24.378  1.00  0.00           C  
ATOM   1125  CG2 VAL A  66     177.611 144.759  24.886  1.00  0.00           C  
ATOM   1126  H   VAL A  66     177.359 148.197  24.354  1.00  0.00           H  
ATOM   1127  HA  VAL A  66     179.030 146.573  26.246  1.00  0.00           H  
ATOM   1128  HB  VAL A  66     178.560 145.924  23.334  1.00  0.00           H  
ATOM   1129 1HG1 VAL A  66     179.946 143.981  23.767  1.00  0.00           H  
ATOM   1130 2HG1 VAL A  66     180.855 145.479  23.994  1.00  0.00           H  
ATOM   1131 3HG1 VAL A  66     180.263 144.587  25.405  1.00  0.00           H  
ATOM   1132 1HG2 VAL A  66     177.514 143.861  24.288  1.00  0.00           H  
ATOM   1133 2HG2 VAL A  66     177.820 144.490  25.897  1.00  0.00           H  
ATOM   1134 3HG2 VAL A  66     176.681 145.317  24.852  1.00  0.00           H  
ATOM   1135  N   LYS A  67     181.153 147.651  25.589  1.00  0.00           N  
ATOM   1136  CA  LYS A  67     182.407 148.337  25.275  1.00  0.00           C  
ATOM   1137  C   LYS A  67     183.484 147.325  24.930  1.00  0.00           C  
ATOM   1138  O   LYS A  67     183.619 146.279  25.575  1.00  0.00           O  
ATOM   1139  CB  LYS A  67     182.859 149.213  26.445  1.00  0.00           C  
ATOM   1140  CG  LYS A  67     181.879 150.318  26.818  1.00  0.00           C  
ATOM   1141  CD  LYS A  67     182.327 151.053  28.073  1.00  0.00           C  
ATOM   1142  CE  LYS A  67     181.318 152.115  28.484  1.00  0.00           C  
ATOM   1143  NZ  LYS A  67     181.692 152.772  29.766  1.00  0.00           N  
ATOM   1144  H   LYS A  67     181.081 147.057  26.418  1.00  0.00           H  
ATOM   1145  HA  LYS A  67     182.255 148.951  24.387  1.00  0.00           H  
ATOM   1146 1HB  LYS A  67     183.014 148.591  27.327  1.00  0.00           H  
ATOM   1147 2HB  LYS A  67     183.813 149.681  26.202  1.00  0.00           H  
ATOM   1148 1HG  LYS A  67     181.805 151.032  25.997  1.00  0.00           H  
ATOM   1149 2HG  LYS A  67     180.894 149.887  26.992  1.00  0.00           H  
ATOM   1150 1HD  LYS A  67     182.446 150.340  28.890  1.00  0.00           H  
ATOM   1151 2HD  LYS A  67     183.289 151.532  27.890  1.00  0.00           H  
ATOM   1152 1HE  LYS A  67     181.252 152.874  27.706  1.00  0.00           H  
ATOM   1153 2HE  LYS A  67     180.335 151.658  28.598  1.00  0.00           H  
ATOM   1154 1HZ  LYS A  67     180.999 153.467  30.003  1.00  0.00           H  
ATOM   1155 2HZ  LYS A  67     181.738 152.078  30.499  1.00  0.00           H  
ATOM   1156 3HZ  LYS A  67     182.593 153.216  29.666  1.00  0.00           H  
ATOM   1157  N   VAL A  68     184.218 147.600  23.872  1.00  0.00           N  
ATOM   1158  CA  VAL A  68     185.265 146.677  23.478  1.00  0.00           C  
ATOM   1159  C   VAL A  68     186.577 147.425  23.427  1.00  0.00           C  
ATOM   1160  O   VAL A  68     186.666 148.501  22.834  1.00  0.00           O  
ATOM   1161  CB  VAL A  68     184.963 146.053  22.102  1.00  0.00           C  
ATOM   1162  CG1 VAL A  68     186.066 145.085  21.702  1.00  0.00           C  
ATOM   1163  CG2 VAL A  68     183.614 145.351  22.137  1.00  0.00           C  
ATOM   1164  H   VAL A  68     184.044 148.477  23.367  1.00  0.00           H  
ATOM   1165  HA  VAL A  68     185.347 145.887  24.227  1.00  0.00           H  
ATOM   1166  HB  VAL A  68     184.942 146.844  21.352  1.00  0.00           H  
ATOM   1167 1HG1 VAL A  68     185.836 144.653  20.728  1.00  0.00           H  
ATOM   1168 2HG1 VAL A  68     187.015 145.617  21.649  1.00  0.00           H  
ATOM   1169 3HG1 VAL A  68     186.136 144.288  22.443  1.00  0.00           H  
ATOM   1170 1HG2 VAL A  68     183.407 144.913  21.161  1.00  0.00           H  
ATOM   1171 2HG2 VAL A  68     183.633 144.564  22.891  1.00  0.00           H  
ATOM   1172 3HG2 VAL A  68     182.834 146.071  22.384  1.00  0.00           H  
ATOM   1173  N   THR A  69     187.584 146.870  24.091  1.00  0.00           N  
ATOM   1174  CA  THR A  69     188.893 147.488  24.134  1.00  0.00           C  
ATOM   1175  C   THR A  69     189.896 146.522  23.517  1.00  0.00           C  
ATOM   1176  O   THR A  69     189.890 145.323  23.829  1.00  0.00           O  
ATOM   1177  CB  THR A  69     189.307 147.851  25.573  1.00  0.00           C  
ATOM   1178  OG1 THR A  69     188.382 148.804  26.113  1.00  0.00           O  
ATOM   1179  CG2 THR A  69     190.708 148.443  25.591  1.00  0.00           C  
ATOM   1180  H   THR A  69     187.418 145.978  24.568  1.00  0.00           H  
ATOM   1181  HA  THR A  69     188.879 148.420  23.561  1.00  0.00           H  
ATOM   1182  HB  THR A  69     189.288 146.956  26.193  1.00  0.00           H  
ATOM   1183  HG1 THR A  69     188.178 148.572  27.022  1.00  0.00           H  
ATOM   1184 1HG2 THR A  69     190.983 148.693  26.615  1.00  0.00           H  
ATOM   1185 2HG2 THR A  69     191.415 147.717  25.192  1.00  0.00           H  
ATOM   1186 3HG2 THR A  69     190.730 149.344  24.980  1.00  0.00           H  
ATOM   1187  N   SER A  70     190.738 147.012  22.619  1.00  0.00           N  
ATOM   1188  CA  SER A  70     191.789 146.139  22.093  1.00  0.00           C  
ATOM   1189  C   SER A  70     192.942 146.957  21.522  1.00  0.00           C  
ATOM   1190  O   SER A  70     192.734 147.853  20.710  1.00  0.00           O  
ATOM   1191  CB  SER A  70     191.238 145.200  21.064  1.00  0.00           C  
ATOM   1192  OG  SER A  70     192.258 144.416  20.550  1.00  0.00           O  
ATOM   1193  H   SER A  70     190.648 147.998  22.350  1.00  0.00           H  
ATOM   1194  HA  SER A  70     192.176 145.535  22.914  1.00  0.00           H  
ATOM   1195 1HB  SER A  70     190.470 144.563  21.492  1.00  0.00           H  
ATOM   1196 2HB  SER A  70     190.785 145.769  20.274  1.00  0.00           H  
ATOM   1197  HG  SER A  70     192.314 143.642  21.172  1.00  0.00           H  
ATOM   1198  N   GLY A  71     194.164 146.723  21.992  1.00  0.00           N  
ATOM   1199  CA  GLY A  71     195.316 147.466  21.462  1.00  0.00           C  
ATOM   1200  C   GLY A  71     195.336 148.881  22.038  1.00  0.00           C  
ATOM   1201  O   GLY A  71     196.076 149.758  21.592  1.00  0.00           O  
ATOM   1202  H   GLY A  71     194.306 145.976  22.655  1.00  0.00           H  
ATOM   1203 1HA  GLY A  71     196.240 146.945  21.720  1.00  0.00           H  
ATOM   1204 2HA  GLY A  71     195.260 147.504  20.373  1.00  0.00           H  
ATOM   1205  N   GLY A  72     194.453 149.110  23.001  1.00  0.00           N  
ATOM   1206  CA  GLY A  72     194.277 150.405  23.633  1.00  0.00           C  
ATOM   1207  C   GLY A  72     193.132 151.182  22.996  1.00  0.00           C  
ATOM   1208  O   GLY A  72     192.733 152.233  23.494  1.00  0.00           O  
ATOM   1209  H   GLY A  72     193.884 148.335  23.302  1.00  0.00           H  
ATOM   1210 1HA  GLY A  72     194.056 150.255  24.690  1.00  0.00           H  
ATOM   1211 2HA  GLY A  72     195.200 150.978  23.554  1.00  0.00           H  
ATOM   1212  N   THR A  73     192.604 150.683  21.883  1.00  0.00           N  
ATOM   1213  CA  THR A  73     191.524 151.360  21.203  1.00  0.00           C  
ATOM   1214  C   THR A  73     190.209 150.887  21.780  1.00  0.00           C  
ATOM   1215  O   THR A  73     190.007 149.688  21.997  1.00  0.00           O  
ATOM   1216  CB  THR A  73     191.561 151.109  19.684  1.00  0.00           C  
ATOM   1217  OG1 THR A  73     192.790 151.612  19.144  1.00  0.00           O  
ATOM   1218  CG2 THR A  73     190.391 151.800  19.001  1.00  0.00           C  
ATOM   1219  H   THR A  73     192.957 149.812  21.480  1.00  0.00           H  
ATOM   1220  HA  THR A  73     191.616 152.436  21.358  1.00  0.00           H  
ATOM   1221  HB  THR A  73     191.507 150.038  19.491  1.00  0.00           H  
ATOM   1222  HG1 THR A  73     193.435 150.901  19.101  1.00  0.00           H  
ATOM   1223 1HG2 THR A  73     190.433 151.611  17.928  1.00  0.00           H  
ATOM   1224 2HG2 THR A  73     189.455 151.411  19.401  1.00  0.00           H  
ATOM   1225 3HG2 THR A  73     190.446 152.872  19.182  1.00  0.00           H  
ATOM   1226  N   THR A  74     189.302 151.816  22.055  1.00  0.00           N  
ATOM   1227  CA  THR A  74     188.023 151.403  22.601  1.00  0.00           C  
ATOM   1228  C   THR A  74     186.846 151.781  21.732  1.00  0.00           C  
ATOM   1229  O   THR A  74     186.741 152.911  21.247  1.00  0.00           O  
ATOM   1230  CB  THR A  74     187.820 151.999  24.006  1.00  0.00           C  
ATOM   1231  OG1 THR A  74     188.874 151.559  24.872  1.00  0.00           O  
ATOM   1232  CG2 THR A  74     186.481 151.562  24.582  1.00  0.00           C  
ATOM   1233  H   THR A  74     189.485 152.793  21.863  1.00  0.00           H  
ATOM   1234  HA  THR A  74     188.030 150.324  22.682  1.00  0.00           H  
ATOM   1235  HB  THR A  74     187.846 153.087  23.948  1.00  0.00           H  
ATOM   1236  HG1 THR A  74     188.687 150.668  25.176  1.00  0.00           H  
ATOM   1237 1HG2 THR A  74     186.354 151.993  25.575  1.00  0.00           H  
ATOM   1238 2HG2 THR A  74     185.676 151.905  23.932  1.00  0.00           H  
ATOM   1239 3HG2 THR A  74     186.452 150.476  24.652  1.00  0.00           H  
ATOM   1240  N   TRP A  75     185.951 150.822  21.564  1.00  0.00           N  
ATOM   1241  CA  TRP A  75     184.728 151.058  20.826  1.00  0.00           C  
ATOM   1242  C   TRP A  75     183.526 150.942  21.759  1.00  0.00           C  
ATOM   1243  O   TRP A  75     183.535 150.146  22.704  1.00  0.00           O  
ATOM   1244  CB  TRP A  75     184.581 150.035  19.711  1.00  0.00           C  
ATOM   1245  CG  TRP A  75     185.659 150.064  18.683  1.00  0.00           C  
ATOM   1246  CD1 TRP A  75     185.627 150.685  17.479  1.00  0.00           C  
ATOM   1247  CD2 TRP A  75     186.945 149.404  18.760  1.00  0.00           C  
ATOM   1248  NE1 TRP A  75     186.804 150.470  16.805  1.00  0.00           N  
ATOM   1249  CE2 TRP A  75     187.620 149.686  17.583  1.00  0.00           C  
ATOM   1250  CE3 TRP A  75     187.562 148.607  19.719  1.00  0.00           C  
ATOM   1251  CZ2 TRP A  75     188.887 149.198  17.337  1.00  0.00           C  
ATOM   1252  CZ3 TRP A  75     188.804 148.126  19.477  1.00  0.00           C  
ATOM   1253  CH2 TRP A  75     189.461 148.408  18.324  1.00  0.00           C  
ATOM   1254  H   TRP A  75     186.161 149.909  21.979  1.00  0.00           H  
ATOM   1255  HA  TRP A  75     184.750 152.061  20.402  1.00  0.00           H  
ATOM   1256 1HB  TRP A  75     184.552 149.043  20.140  1.00  0.00           H  
ATOM   1257 2HB  TRP A  75     183.642 150.212  19.207  1.00  0.00           H  
ATOM   1258  HD1 TRP A  75     184.790 151.268  17.100  1.00  0.00           H  
ATOM   1259  HE1 TRP A  75     187.032 150.827  15.885  1.00  0.00           H  
ATOM   1260  HE3 TRP A  75     187.061 148.369  20.638  1.00  0.00           H  
ATOM   1261  HZ2 TRP A  75     189.426 149.411  16.414  1.00  0.00           H  
ATOM   1262  HZ3 TRP A  75     189.261 147.518  20.236  1.00  0.00           H  
ATOM   1263  HH2 TRP A  75     190.463 148.000  18.181  1.00  0.00           H  
ATOM   1264  N   THR A  76     182.473 151.708  21.480  1.00  0.00           N  
ATOM   1265  CA  THR A  76     181.246 151.592  22.271  1.00  0.00           C  
ATOM   1266  C   THR A  76     180.059 151.297  21.390  1.00  0.00           C  
ATOM   1267  O   THR A  76     179.823 151.967  20.384  1.00  0.00           O  
ATOM   1268  CB  THR A  76     180.933 152.868  23.092  1.00  0.00           C  
ATOM   1269  OG1 THR A  76     182.021 153.149  23.974  1.00  0.00           O  
ATOM   1270  CG2 THR A  76     179.626 152.708  23.926  1.00  0.00           C  
ATOM   1271  H   THR A  76     182.537 152.390  20.739  1.00  0.00           H  
ATOM   1272  HA  THR A  76     181.350 150.761  22.970  1.00  0.00           H  
ATOM   1273  HB  THR A  76     180.811 153.706  22.410  1.00  0.00           H  
ATOM   1274  HG1 THR A  76     182.234 152.321  24.465  1.00  0.00           H  
ATOM   1275 1HG2 THR A  76     179.444 153.624  24.486  1.00  0.00           H  
ATOM   1276 2HG2 THR A  76     178.774 152.519  23.277  1.00  0.00           H  
ATOM   1277 3HG2 THR A  76     179.734 151.877  24.623  1.00  0.00           H  
ATOM   1278  N   PHE A  77     179.277 150.328  21.822  1.00  0.00           N  
ATOM   1279  CA  PHE A  77     178.100 149.911  21.108  1.00  0.00           C  
ATOM   1280  C   PHE A  77     176.864 149.989  21.995  1.00  0.00           C  
ATOM   1281  O   PHE A  77     176.804 149.335  23.037  1.00  0.00           O  
ATOM   1282  CB  PHE A  77     178.289 148.471  20.666  1.00  0.00           C  
ATOM   1283  CG  PHE A  77     179.505 148.254  19.858  1.00  0.00           C  
ATOM   1284  CD1 PHE A  77     180.723 148.017  20.469  1.00  0.00           C  
ATOM   1285  CD2 PHE A  77     179.455 148.308  18.505  1.00  0.00           C  
ATOM   1286  CE1 PHE A  77     181.842 147.820  19.721  1.00  0.00           C  
ATOM   1287  CE2 PHE A  77     180.584 148.116  17.754  1.00  0.00           C  
ATOM   1288  CZ  PHE A  77     181.763 147.865  18.352  1.00  0.00           C  
ATOM   1289  H   PHE A  77     179.563 149.811  22.653  1.00  0.00           H  
ATOM   1290  HA  PHE A  77     177.958 150.557  20.241  1.00  0.00           H  
ATOM   1291 1HB  PHE A  77     178.346 147.825  21.539  1.00  0.00           H  
ATOM   1292 2HB  PHE A  77     177.436 148.169  20.075  1.00  0.00           H  
ATOM   1293  HD1 PHE A  77     180.779 147.989  21.563  1.00  0.00           H  
ATOM   1294  HD2 PHE A  77     178.508 148.510  18.027  1.00  0.00           H  
ATOM   1295  HE1 PHE A  77     182.789 147.633  20.211  1.00  0.00           H  
ATOM   1296  HE2 PHE A  77     180.541 148.166  16.667  1.00  0.00           H  
ATOM   1297  HZ  PHE A  77     182.634 147.715  17.737  1.00  0.00           H  
ATOM   1298  N   ASN A  78     175.901 150.833  21.637  1.00  0.00           N  
ATOM   1299  CA  ASN A  78     174.728 151.010  22.500  1.00  0.00           C  
ATOM   1300  C   ASN A  78     173.445 150.819  21.697  1.00  0.00           C  
ATOM   1301  O   ASN A  78     173.213 151.512  20.701  1.00  0.00           O  
ATOM   1302  CB  ASN A  78     174.759 152.330  23.265  1.00  0.00           C  
ATOM   1303  CG  ASN A  78     173.529 152.509  24.207  1.00  0.00           C  
ATOM   1304  OD1 ASN A  78     172.389 152.490  23.730  1.00  0.00           O  
ATOM   1305  ND2 ASN A  78     173.757 152.661  25.507  1.00  0.00           N  
ATOM   1306  H   ASN A  78     175.970 151.339  20.763  1.00  0.00           H  
ATOM   1307  HA  ASN A  78     174.725 150.225  23.248  1.00  0.00           H  
ATOM   1308 1HB  ASN A  78     175.668 152.379  23.870  1.00  0.00           H  
ATOM   1309 2HB  ASN A  78     174.789 153.161  22.563  1.00  0.00           H  
ATOM   1310 1HD2 ASN A  78     172.969 152.778  26.165  1.00  0.00           H  
ATOM   1311 2HD2 ASN A  78     174.711 152.640  25.880  1.00  0.00           H  
ATOM   1312  N   GLU A  79     172.669 149.802  22.071  1.00  0.00           N  
ATOM   1313  CA  GLU A  79     171.414 149.507  21.385  1.00  0.00           C  
ATOM   1314  C   GLU A  79     170.232 149.758  22.347  1.00  0.00           C  
ATOM   1315  O   GLU A  79     170.232 149.238  23.479  1.00  0.00           O  
ATOM   1316  CB  GLU A  79     171.372 148.065  20.861  1.00  0.00           C  
ATOM   1317  CG  GLU A  79     170.069 147.746  20.106  1.00  0.00           C  
ATOM   1318  CD  GLU A  79     169.997 146.389  19.524  1.00  0.00           C  
ATOM   1319  OE1 GLU A  79     170.958 145.675  19.586  1.00  0.00           O  
ATOM   1320  OE2 GLU A  79     168.959 146.044  18.997  1.00  0.00           O  
ATOM   1321  H   GLU A  79     172.935 149.264  22.901  1.00  0.00           H  
ATOM   1322  HA  GLU A  79     171.339 150.171  20.516  1.00  0.00           H  
ATOM   1323 1HB  GLU A  79     172.203 147.909  20.175  1.00  0.00           H  
ATOM   1324 2HB  GLU A  79     171.485 147.364  21.690  1.00  0.00           H  
ATOM   1325 1HG  GLU A  79     169.222 147.868  20.778  1.00  0.00           H  
ATOM   1326 2HG  GLU A  79     169.958 148.475  19.300  1.00  0.00           H  
ATOM   1327  N   LYS A  80     169.220 150.539  21.889  1.00  0.00           N  
ATOM   1328  CA  LYS A  80     168.022 150.943  22.640  1.00  0.00           C  
ATOM   1329  C   LYS A  80     166.997 151.496  21.629  1.00  0.00           C  
ATOM   1330  O   LYS A  80     165.794 151.279  21.774  1.00  0.00           O  
ATOM   1331  OXT LYS A  80     167.412 151.869  20.520  1.00  0.00           O  
ATOM   1332  CB  LYS A  80     168.377 152.026  23.724  1.00  0.00           C  
ATOM   1333  CG  LYS A  80     167.226 152.441  24.760  1.00  0.00           C  
ATOM   1334  CD  LYS A  80     167.799 153.427  25.871  1.00  0.00           C  
ATOM   1335  CE  LYS A  80     166.811 153.735  27.046  1.00  0.00           C  
ATOM   1336  NZ  LYS A  80     167.480 154.574  28.124  1.00  0.00           N  
ATOM   1337  H   LYS A  80     169.286 150.918  20.946  1.00  0.00           H  
ATOM   1338  HA  LYS A  80     167.585 150.066  23.122  1.00  0.00           H  
ATOM   1339 1HB  LYS A  80     169.220 151.659  24.324  1.00  0.00           H  
ATOM   1340 2HB  LYS A  80     168.735 152.940  23.224  1.00  0.00           H  
ATOM   1341 1HG  LYS A  80     166.398 152.927  24.225  1.00  0.00           H  
ATOM   1342 2HG  LYS A  80     166.831 151.531  25.243  1.00  0.00           H  
ATOM   1343 1HD  LYS A  80     168.692 152.998  26.287  1.00  0.00           H  
ATOM   1344 2HD  LYS A  80     168.080 154.374  25.396  1.00  0.00           H  
ATOM   1345 1HE  LYS A  80     165.941 154.275  26.668  1.00  0.00           H  
ATOM   1346 2HE  LYS A  80     166.481 152.794  27.499  1.00  0.00           H  
ATOM   1347 1HZ  LYS A  80     166.839 154.754  28.877  1.00  0.00           H  
ATOM   1348 2HZ  LYS A  80     168.315 154.048  28.491  1.00  0.00           H  
ATOM   1349 3HZ  LYS A  80     167.788 155.448  27.733  1.00  0.00           H  
TER                                                                             
ATOM   1351  N   PRO B  81     181.896 140.780  38.188  1.00  0.00           N  
ATOM   1352  CA  PRO B  81     182.840 139.650  38.111  1.00  0.00           C  
ATOM   1353  C   PRO B  81     183.578 139.646  36.742  1.00  0.00           C  
ATOM   1354  O   PRO B  81     183.017 140.159  35.758  1.00  0.00           O  
ATOM   1355  CB  PRO B  81     181.930 138.428  38.272  1.00  0.00           C  
ATOM   1356  CG  PRO B  81     180.646 138.843  37.640  1.00  0.00           C  
ATOM   1357  CD  PRO B  81     180.511 140.301  37.988  1.00  0.00           C  
ATOM   1358  HA  PRO B  81     183.589 139.780  38.906  1.00  0.00           H  
ATOM   1359 1HB  PRO B  81     182.384 137.553  37.784  1.00  0.00           H  
ATOM   1360 2HB  PRO B  81     181.820 138.179  39.338  1.00  0.00           H  
ATOM   1361 1HG  PRO B  81     180.684 138.669  36.554  1.00  0.00           H  
ATOM   1362 2HG  PRO B  81     179.816 138.236  38.030  1.00  0.00           H  
ATOM   1363 1HD  PRO B  81     180.037 140.837  37.152  1.00  0.00           H  
ATOM   1364 2HD  PRO B  81     179.913 140.406  38.906  1.00  0.00           H  
ATOM   1365 1H   PRO B  81     182.165 141.380  37.475  1.00  0.00           H  
ATOM   1366 2H   PRO B  81     182.013 141.141  39.083  1.00  0.00           H  
ATOM   1367  N   HIS B  82     184.820 139.102  36.733  1.00  0.00           N  
ATOM   1368  CA  HIS B  82     185.748 139.086  35.588  1.00  0.00           C  
ATOM   1369  C   HIS B  82     185.938 137.639  35.156  1.00  0.00           C  
ATOM   1370  O   HIS B  82     186.232 136.771  35.979  1.00  0.00           O  
ATOM   1371  CB  HIS B  82     187.100 139.716  35.941  1.00  0.00           C  
ATOM   1372  CG  HIS B  82     187.006 141.153  36.349  1.00  0.00           C  
ATOM   1373  ND1 HIS B  82     187.374 142.188  35.515  1.00  0.00           N  
ATOM   1374  CD2 HIS B  82     186.586 141.728  37.501  1.00  0.00           C  
ATOM   1375  CE1 HIS B  82     187.184 143.339  36.138  1.00  0.00           C  
ATOM   1376  NE2 HIS B  82     186.708 143.087  37.343  1.00  0.00           N  
ATOM   1377  H   HIS B  82     185.131 138.652  37.602  1.00  0.00           H  
ATOM   1378  HA  HIS B  82     185.340 139.648  34.739  1.00  0.00           H  
ATOM   1379 1HB  HIS B  82     187.558 139.158  36.759  1.00  0.00           H  
ATOM   1380 2HB  HIS B  82     187.768 139.647  35.084  1.00  0.00           H  
ATOM   1381  HD2 HIS B  82     186.221 141.209  38.388  1.00  0.00           H  
ATOM   1382  HE1 HIS B  82     187.386 144.327  35.726  1.00  0.00           H  
ATOM   1383  HE2 HIS B  82     186.469 143.777  38.041  1.00  0.00           H  
ATOM   1384  N   GLN B  83     185.754 137.372  33.871  1.00  0.00           N  
ATOM   1385  CA  GLN B  83     186.054 136.042  33.351  1.00  0.00           C  
ATOM   1386  C   GLN B  83     187.112 136.068  32.274  1.00  0.00           C  
ATOM   1387  O   GLN B  83     187.052 136.875  31.347  1.00  0.00           O  
ATOM   1388  CB  GLN B  83     184.784 135.386  32.802  1.00  0.00           C  
ATOM   1389  CG  GLN B  83     183.723 135.109  33.853  1.00  0.00           C  
ATOM   1390  CD  GLN B  83     182.680 136.208  33.927  1.00  0.00           C  
ATOM   1391  OE1 GLN B  83     182.131 136.632  32.906  1.00  0.00           O  
ATOM   1392  NE2 GLN B  83     182.401 136.678  35.138  1.00  0.00           N  
ATOM   1393  H   GLN B  83     185.428 138.128  33.261  1.00  0.00           H  
ATOM   1394  HA  GLN B  83     186.429 135.436  34.167  1.00  0.00           H  
ATOM   1395 1HB  GLN B  83     184.343 136.029  32.040  1.00  0.00           H  
ATOM   1396 2HB  GLN B  83     185.040 134.441  32.325  1.00  0.00           H  
ATOM   1397 1HG  GLN B  83     183.218 134.175  33.607  1.00  0.00           H  
ATOM   1398 2HG  GLN B  83     184.203 135.028  34.828  1.00  0.00           H  
ATOM   1399 1HE2 GLN B  83     181.721 137.404  35.249  1.00  0.00           H  
ATOM   1400 2HE2 GLN B  83     182.870 136.306  35.939  1.00  0.00           H  
ATOM   1401  N   PHE B  84     188.029 135.121  32.369  1.00  0.00           N  
ATOM   1402  CA  PHE B  84     189.184 135.050  31.496  1.00  0.00           C  
ATOM   1403  C   PHE B  84     189.124 133.760  30.697  1.00  0.00           C  
ATOM   1404  O   PHE B  84     189.045 132.666  31.258  1.00  0.00           O  
ATOM   1405  CB  PHE B  84     190.483 135.114  32.301  1.00  0.00           C  
ATOM   1406  CG  PHE B  84     190.605 136.341  33.158  1.00  0.00           C  
ATOM   1407  CD1 PHE B  84     190.030 136.384  34.420  1.00  0.00           C  
ATOM   1408  CD2 PHE B  84     191.294 137.456  32.706  1.00  0.00           C  
ATOM   1409  CE1 PHE B  84     190.141 137.513  35.209  1.00  0.00           C  
ATOM   1410  CE2 PHE B  84     191.408 138.585  33.493  1.00  0.00           C  
ATOM   1411  CZ  PHE B  84     190.830 138.613  34.746  1.00  0.00           C  
ATOM   1412  H   PHE B  84     187.926 134.457  33.135  1.00  0.00           H  
ATOM   1413  HA  PHE B  84     189.171 135.895  30.808  1.00  0.00           H  
ATOM   1414 1HB  PHE B  84     190.555 134.239  32.946  1.00  0.00           H  
ATOM   1415 2HB  PHE B  84     191.334 135.089  31.621  1.00  0.00           H  
ATOM   1416  HD1 PHE B  84     189.486 135.512  34.786  1.00  0.00           H  
ATOM   1417  HD2 PHE B  84     191.751 137.434  31.715  1.00  0.00           H  
ATOM   1418  HE1 PHE B  84     189.684 137.532  36.198  1.00  0.00           H  
ATOM   1419  HE2 PHE B  84     191.953 139.454  33.126  1.00  0.00           H  
ATOM   1420  HZ  PHE B  84     190.918 139.504  35.368  1.00  0.00           H  
ATOM   1421  N   TYR B  85     189.092 133.900  29.377  1.00  0.00           N  
ATOM   1422  CA  TYR B  85     188.991 132.782  28.448  1.00  0.00           C  
ATOM   1423  C   TYR B  85     190.256 132.697  27.609  1.00  0.00           C  
ATOM   1424  O   TYR B  85     190.475 133.518  26.709  1.00  0.00           O  
ATOM   1425  CB  TYR B  85     187.758 132.923  27.553  1.00  0.00           C  
ATOM   1426  CG  TYR B  85     186.456 133.010  28.317  1.00  0.00           C  
ATOM   1427  CD1 TYR B  85     186.057 134.217  28.873  1.00  0.00           C  
ATOM   1428  CD2 TYR B  85     185.660 131.884  28.462  1.00  0.00           C  
ATOM   1429  CE1 TYR B  85     184.867 134.296  29.571  1.00  0.00           C  
ATOM   1430  CE2 TYR B  85     184.471 131.963  29.160  1.00  0.00           C  
ATOM   1431  CZ  TYR B  85     184.074 133.163  29.713  1.00  0.00           C  
ATOM   1432  OH  TYR B  85     182.889 133.243  30.408  1.00  0.00           O  
ATOM   1433  H   TYR B  85     189.155 134.839  28.992  1.00  0.00           H  
ATOM   1434  HA  TYR B  85     188.913 131.849  29.014  1.00  0.00           H  
ATOM   1435 1HB  TYR B  85     187.854 133.821  26.941  1.00  0.00           H  
ATOM   1436 2HB  TYR B  85     187.700 132.071  26.877  1.00  0.00           H  
ATOM   1437  HD1 TYR B  85     186.682 135.103  28.760  1.00  0.00           H  
ATOM   1438  HD2 TYR B  85     185.974 130.935  28.026  1.00  0.00           H  
ATOM   1439  HE1 TYR B  85     184.554 135.244  30.008  1.00  0.00           H  
ATOM   1440  HE2 TYR B  85     183.846 131.077  29.274  1.00  0.00           H  
ATOM   1441  HH  TYR B  85     182.605 132.359  30.655  1.00  0.00           H  
ATOM   1442  N   VAL B  86     191.095 131.726  27.910  1.00  0.00           N  
ATOM   1443  CA  VAL B  86     192.385 131.691  27.271  1.00  0.00           C  
ATOM   1444  C   VAL B  86     192.429 130.490  26.323  1.00  0.00           C  
ATOM   1445  O   VAL B  86     192.231 129.339  26.720  1.00  0.00           O  
ATOM   1446  CB  VAL B  86     193.508 131.587  28.320  1.00  0.00           C  
ATOM   1447  CG1 VAL B  86     194.872 131.646  27.648  1.00  0.00           C  
ATOM   1448  CG2 VAL B  86     193.363 132.701  29.345  1.00  0.00           C  
ATOM   1449  H   VAL B  86     190.821 131.019  28.597  1.00  0.00           H  
ATOM   1450  HA  VAL B  86     192.516 132.583  26.663  1.00  0.00           H  
ATOM   1451  HB  VAL B  86     193.437 130.621  28.820  1.00  0.00           H  
ATOM   1452 1HG1 VAL B  86     195.654 131.571  28.404  1.00  0.00           H  
ATOM   1453 2HG1 VAL B  86     194.967 130.818  26.945  1.00  0.00           H  
ATOM   1454 3HG1 VAL B  86     194.974 132.591  27.114  1.00  0.00           H  
ATOM   1455 1HG2 VAL B  86     194.160 132.621  30.084  1.00  0.00           H  
ATOM   1456 2HG2 VAL B  86     193.428 133.667  28.844  1.00  0.00           H  
ATOM   1457 3HG2 VAL B  86     192.397 132.615  29.843  1.00  0.00           H  
ATOM   1458  N   TYR B  87     192.666 130.779  25.052  1.00  0.00           N  
ATOM   1459  CA  TYR B  87     192.656 129.792  23.981  1.00  0.00           C  
ATOM   1460  C   TYR B  87     194.061 129.504  23.452  1.00  0.00           C  
ATOM   1461  O   TYR B  87     194.988 130.297  23.661  1.00  0.00           O  
ATOM   1462  CB  TYR B  87     191.749 130.262  22.842  1.00  0.00           C  
ATOM   1463  CG  TYR B  87     190.310 130.473  23.255  1.00  0.00           C  
ATOM   1464  CD1 TYR B  87     189.905 131.702  23.756  1.00  0.00           C  
ATOM   1465  CD2 TYR B  87     189.394 129.438  23.133  1.00  0.00           C  
ATOM   1466  CE1 TYR B  87     188.590 131.894  24.134  1.00  0.00           C  
ATOM   1467  CE2 TYR B  87     188.079 129.631  23.511  1.00  0.00           C  
ATOM   1468  CZ  TYR B  87     187.677 130.853  24.009  1.00  0.00           C  
ATOM   1469  OH  TYR B  87     186.367 131.045  24.385  1.00  0.00           O  
ATOM   1470  H   TYR B  87     192.844 131.757  24.792  1.00  0.00           H  
ATOM   1471  HA  TYR B  87     192.236 128.865  24.368  1.00  0.00           H  
ATOM   1472 1HB  TYR B  87     192.129 131.202  22.438  1.00  0.00           H  
ATOM   1473 2HB  TYR B  87     191.768 129.528  22.036  1.00  0.00           H  
ATOM   1474  HD1 TYR B  87     190.624 132.515  23.852  1.00  0.00           H  
ATOM   1475  HD2 TYR B  87     189.712 128.473  22.741  1.00  0.00           H  
ATOM   1476  HE1 TYR B  87     188.272 132.860  24.527  1.00  0.00           H  
ATOM   1477  HE2 TYR B  87     187.360 128.817  23.416  1.00  0.00           H  
ATOM   1478  HH  TYR B  87     185.822 130.352  24.007  1.00  0.00           H  
ATOM   1479  N   GLN B  88     194.238 128.334  22.818  1.00  0.00           N  
ATOM   1480  CA  GLN B  88     195.514 127.962  22.202  1.00  0.00           C  
ATOM   1481  C   GLN B  88     196.627 127.988  23.239  1.00  0.00           C  
ATOM   1482  O   GLN B  88     197.710 128.537  23.015  1.00  0.00           O  
ATOM   1483  CB  GLN B  88     195.856 128.900  21.041  1.00  0.00           C  
ATOM   1484  CG  GLN B  88     194.816 128.923  19.933  1.00  0.00           C  
ATOM   1485  CD  GLN B  88     195.247 129.774  18.754  1.00  0.00           C  
ATOM   1486  OE1 GLN B  88     196.112 129.377  17.967  1.00  0.00           O  
ATOM   1487  NE2 GLN B  88     194.647 130.951  18.623  1.00  0.00           N  
ATOM   1488  H   GLN B  88     193.446 127.706  22.725  1.00  0.00           H  
ATOM   1489  HA  GLN B  88     195.434 126.939  21.835  1.00  0.00           H  
ATOM   1490 1HB  GLN B  88     195.968 129.917  21.417  1.00  0.00           H  
ATOM   1491 2HB  GLN B  88     196.809 128.605  20.603  1.00  0.00           H  
ATOM   1492 1HG  GLN B  88     194.656 127.905  19.579  1.00  0.00           H  
ATOM   1493 2HG  GLN B  88     193.887 129.332  20.328  1.00  0.00           H  
ATOM   1494 1HE2 GLN B  88     194.889 131.556  17.864  1.00  0.00           H  
ATOM   1495 2HE2 GLN B  88     193.951 131.233  19.283  1.00  0.00           H  
ATOM   1496  N   ILE B  89     196.322 127.393  24.380  1.00  0.00           N  
ATOM   1497  CA  ILE B  89     197.188 127.365  25.543  1.00  0.00           C  
ATOM   1498  C   ILE B  89     197.729 125.989  25.898  1.00  0.00           C  
ATOM   1499  O   ILE B  89     197.000 125.001  25.916  1.00  0.00           O  
ATOM   1500  CB  ILE B  89     196.445 128.006  26.739  1.00  0.00           C  
ATOM   1501  CG1 ILE B  89     197.324 127.989  27.950  1.00  0.00           C  
ATOM   1502  CG2 ILE B  89     195.090 127.362  26.992  1.00  0.00           C  
ATOM   1503  CD1 ILE B  89     196.855 128.830  29.054  1.00  0.00           C  
ATOM   1504  H   ILE B  89     195.411 126.922  24.416  1.00  0.00           H  
ATOM   1505  HA  ILE B  89     198.047 128.001  25.329  1.00  0.00           H  
ATOM   1506  HB  ILE B  89     196.285 129.043  26.498  1.00  0.00           H  
ATOM   1507 1HG1 ILE B  89     197.388 126.972  28.319  1.00  0.00           H  
ATOM   1508 2HG1 ILE B  89     198.313 128.316  27.664  1.00  0.00           H  
ATOM   1509 1HG2 ILE B  89     194.569 127.856  27.793  1.00  0.00           H  
ATOM   1510 2HG2 ILE B  89     194.502 127.464  26.100  1.00  0.00           H  
ATOM   1511 3HG2 ILE B  89     195.205 126.307  27.240  1.00  0.00           H  
ATOM   1512 1HD1 ILE B  89     197.533 128.738  29.847  1.00  0.00           H  
ATOM   1513 2HD1 ILE B  89     196.827 129.834  28.729  1.00  0.00           H  
ATOM   1514 3HD1 ILE B  89     195.883 128.525  29.400  1.00  0.00           H  
ATOM   1515  N   ASP B  90     199.032 125.941  26.202  1.00  0.00           N  
ATOM   1516  CA  ASP B  90     199.646 124.682  26.605  1.00  0.00           C  
ATOM   1517  C   ASP B  90     199.570 124.533  28.129  1.00  0.00           C  
ATOM   1518  O   ASP B  90     199.196 125.485  28.829  1.00  0.00           O  
ATOM   1519  CB  ASP B  90     201.106 124.666  26.091  1.00  0.00           C  
ATOM   1520  CG  ASP B  90     201.731 123.259  25.916  1.00  0.00           C  
ATOM   1521  OD1 ASP B  90     201.249 122.327  26.522  1.00  0.00           O  
ATOM   1522  OD2 ASP B  90     202.686 123.150  25.198  1.00  0.00           O  
ATOM   1523  H   ASP B  90     199.589 126.786  26.122  1.00  0.00           H  
ATOM   1524  HA  ASP B  90     199.110 123.855  26.144  1.00  0.00           H  
ATOM   1525 1HB  ASP B  90     201.146 125.175  25.128  1.00  0.00           H  
ATOM   1526 2HB  ASP B  90     201.733 125.241  26.778  1.00  0.00           H  
ATOM   1527  N   GLU B  91     200.001 123.389  28.643  1.00  0.00           N  
ATOM   1528  CA  GLU B  91     199.858 123.088  30.059  1.00  0.00           C  
ATOM   1529  C   GLU B  91     200.720 123.903  31.011  1.00  0.00           C  
ATOM   1530  O   GLU B  91     200.206 124.352  32.035  1.00  0.00           O  
ATOM   1531  CB  GLU B  91     200.130 121.599  30.280  1.00  0.00           C  
ATOM   1532  CG  GLU B  91     200.004 121.089  31.723  1.00  0.00           C  
ATOM   1533  CD  GLU B  91     198.599 121.149  32.337  1.00  0.00           C  
ATOM   1534  OE1 GLU B  91     197.614 121.292  31.616  1.00  0.00           O  
ATOM   1535  OE2 GLU B  91     198.531 121.027  33.551  1.00  0.00           O  
ATOM   1536  H   GLU B  91     200.341 122.675  27.999  1.00  0.00           H  
ATOM   1537  HA  GLU B  91     198.816 123.277  30.322  1.00  0.00           H  
ATOM   1538 1HB  GLU B  91     199.453 121.017  29.662  1.00  0.00           H  
ATOM   1539 2HB  GLU B  91     201.145 121.373  29.947  1.00  0.00           H  
ATOM   1540 1HG  GLU B  91     200.332 120.053  31.740  1.00  0.00           H  
ATOM   1541 2HG  GLU B  91     200.691 121.655  32.351  1.00  0.00           H  
ATOM   1542  N   HIS B  92     202.003 124.145  30.722  1.00  0.00           N  
ATOM   1543  CA  HIS B  92     202.755 124.894  31.720  1.00  0.00           C  
ATOM   1544  C   HIS B  92     202.239 126.313  31.842  1.00  0.00           C  
ATOM   1545  O   HIS B  92     202.278 126.906  32.923  1.00  0.00           O  
ATOM   1546  CB  HIS B  92     204.247 124.917  31.372  1.00  0.00           C  
ATOM   1547  CG  HIS B  92     204.568 125.725  30.154  1.00  0.00           C  
ATOM   1548  ND1 HIS B  92     204.355 125.258  28.874  1.00  0.00           N  
ATOM   1549  CD2 HIS B  92     205.087 126.968  30.020  1.00  0.00           C  
ATOM   1550  CE1 HIS B  92     204.729 126.181  28.004  1.00  0.00           C  
ATOM   1551  NE2 HIS B  92     205.177 127.227  28.674  1.00  0.00           N  
ATOM   1552  H   HIS B  92     202.454 123.806  29.876  1.00  0.00           H  
ATOM   1553  HA  HIS B  92     202.638 124.417  32.695  1.00  0.00           H  
ATOM   1554 1HB  HIS B  92     204.810 125.326  32.212  1.00  0.00           H  
ATOM   1555 2HB  HIS B  92     204.598 123.899  31.209  1.00  0.00           H  
ATOM   1556  HD2 HIS B  92     205.380 127.638  30.828  1.00  0.00           H  
ATOM   1557  HE1 HIS B  92     204.676 126.093  26.919  1.00  0.00           H  
ATOM   1558  HE2 HIS B  92     205.530 128.082  28.268  1.00  0.00           H  
ATOM   1559  N   VAL B  93     201.657 126.834  30.765  1.00  0.00           N  
ATOM   1560  CA  VAL B  93     201.151 128.180  30.821  1.00  0.00           C  
ATOM   1561  C   VAL B  93     199.934 128.178  31.702  1.00  0.00           C  
ATOM   1562  O   VAL B  93     199.779 129.063  32.542  1.00  0.00           O  
ATOM   1563  CB  VAL B  93     200.835 128.751  29.435  1.00  0.00           C  
ATOM   1564  CG1 VAL B  93     200.155 130.104  29.571  1.00  0.00           C  
ATOM   1565  CG2 VAL B  93     202.103 128.901  28.652  1.00  0.00           C  
ATOM   1566  H   VAL B  93     201.606 126.303  29.902  1.00  0.00           H  
ATOM   1567  HA  VAL B  93     201.910 128.817  31.277  1.00  0.00           H  
ATOM   1568  HB  VAL B  93     200.169 128.075  28.912  1.00  0.00           H  
ATOM   1569 1HG1 VAL B  93     199.944 130.497  28.601  1.00  0.00           H  
ATOM   1570 2HG1 VAL B  93     199.257 130.025  30.115  1.00  0.00           H  
ATOM   1571 3HG1 VAL B  93     200.791 130.767  30.083  1.00  0.00           H  
ATOM   1572 1HG2 VAL B  93     201.871 129.304  27.675  1.00  0.00           H  
ATOM   1573 2HG2 VAL B  93     202.787 129.565  29.166  1.00  0.00           H  
ATOM   1574 3HG2 VAL B  93     202.560 127.931  28.542  1.00  0.00           H  
ATOM   1575  N   ALA B  94     199.036 127.208  31.496  1.00  0.00           N  
ATOM   1576  CA  ALA B  94     197.828 127.183  32.287  1.00  0.00           C  
ATOM   1577  C   ALA B  94     198.131 127.062  33.771  1.00  0.00           C  
ATOM   1578  O   ALA B  94     197.492 127.741  34.579  1.00  0.00           O  
ATOM   1579  CB  ALA B  94     196.941 126.039  31.841  1.00  0.00           C  
ATOM   1580  H   ALA B  94     199.176 126.500  30.767  1.00  0.00           H  
ATOM   1581  HA  ALA B  94     197.323 128.127  32.137  1.00  0.00           H  
ATOM   1582 1HB  ALA B  94     196.024 126.042  32.419  1.00  0.00           H  
ATOM   1583 2HB  ALA B  94     196.709 126.148  30.782  1.00  0.00           H  
ATOM   1584 3HB  ALA B  94     197.472 125.096  31.999  1.00  0.00           H  
ATOM   1585  N   GLN B  95     199.142 126.257  34.141  1.00  0.00           N  
ATOM   1586  CA  GLN B  95     199.465 126.114  35.559  1.00  0.00           C  
ATOM   1587  C   GLN B  95     200.007 127.415  36.127  1.00  0.00           C  
ATOM   1588  O   GLN B  95     199.658 127.805  37.248  1.00  0.00           O  
ATOM   1589  CB  GLN B  95     200.511 125.025  35.785  1.00  0.00           C  
ATOM   1590  CG  GLN B  95     200.045 123.614  35.527  1.00  0.00           C  
ATOM   1591  CD  GLN B  95     201.170 122.609  35.739  1.00  0.00           C  
ATOM   1592  OE1 GLN B  95     202.175 122.924  36.392  1.00  0.00           O  
ATOM   1593  NE2 GLN B  95     201.016 121.410  35.199  1.00  0.00           N  
ATOM   1594  H   GLN B  95     199.632 125.694  33.437  1.00  0.00           H  
ATOM   1595  HA  GLN B  95     198.554 125.857  36.097  1.00  0.00           H  
ATOM   1596 1HB  GLN B  95     201.366 125.215  35.131  1.00  0.00           H  
ATOM   1597 2HB  GLN B  95     200.870 125.080  36.812  1.00  0.00           H  
ATOM   1598 1HG  GLN B  95     199.234 123.372  36.213  1.00  0.00           H  
ATOM   1599 2HG  GLN B  95     199.697 123.524  34.501  1.00  0.00           H  
ATOM   1600 1HE2 GLN B  95     201.722 120.715  35.305  1.00  0.00           H  
ATOM   1601 2HE2 GLN B  95     200.174 121.194  34.653  1.00  0.00           H  
ATOM   1602  N   LEU B  96     200.831 128.110  35.353  1.00  0.00           N  
ATOM   1603  CA  LEU B  96     201.340 129.394  35.782  1.00  0.00           C  
ATOM   1604  C   LEU B  96     200.225 130.432  35.933  1.00  0.00           C  
ATOM   1605  O   LEU B  96     200.247 131.214  36.889  1.00  0.00           O  
ATOM   1606  CB  LEU B  96     202.386 129.897  34.780  1.00  0.00           C  
ATOM   1607  CG  LEU B  96     203.713 129.128  34.761  1.00  0.00           C  
ATOM   1608  CD1 LEU B  96     204.532 129.557  33.551  1.00  0.00           C  
ATOM   1609  CD2 LEU B  96     204.471 129.390  36.054  1.00  0.00           C  
ATOM   1610  H   LEU B  96     201.163 127.703  34.470  1.00  0.00           H  
ATOM   1611  HA  LEU B  96     201.788 129.262  36.760  1.00  0.00           H  
ATOM   1612 1HB  LEU B  96     201.960 129.847  33.779  1.00  0.00           H  
ATOM   1613 2HB  LEU B  96     202.610 130.940  35.005  1.00  0.00           H  
ATOM   1614  HG  LEU B  96     203.514 128.060  34.667  1.00  0.00           H  
ATOM   1615 1HD1 LEU B  96     205.475 129.010  33.538  1.00  0.00           H  
ATOM   1616 2HD1 LEU B  96     203.975 129.340  32.639  1.00  0.00           H  
ATOM   1617 3HD1 LEU B  96     204.734 130.626  33.609  1.00  0.00           H  
ATOM   1618 1HD2 LEU B  96     205.414 128.843  36.041  1.00  0.00           H  
ATOM   1619 2HD2 LEU B  96     204.672 130.458  36.149  1.00  0.00           H  
ATOM   1620 3HD2 LEU B  96     203.870 129.058  36.901  1.00  0.00           H  
ATOM   1621  N   ILE B  97     199.221 130.416  35.039  1.00  0.00           N  
ATOM   1622  CA  ILE B  97     198.139 131.393  35.144  1.00  0.00           C  
ATOM   1623  C   ILE B  97     197.348 131.101  36.407  1.00  0.00           C  
ATOM   1624  O   ILE B  97     197.023 132.039  37.141  1.00  0.00           O  
ATOM   1625  CB  ILE B  97     197.209 131.351  33.917  1.00  0.00           C  
ATOM   1626  CG1 ILE B  97     197.966 131.781  32.658  1.00  0.00           C  
ATOM   1627  CG2 ILE B  97     195.993 132.237  34.141  1.00  0.00           C  
ATOM   1628  CD1 ILE B  97     197.252 131.441  31.370  1.00  0.00           C  
ATOM   1629  H   ILE B  97     199.262 129.761  34.255  1.00  0.00           H  
ATOM   1630  HA  ILE B  97     198.557 132.381  35.254  1.00  0.00           H  
ATOM   1631  HB  ILE B  97     196.875 130.327  33.750  1.00  0.00           H  
ATOM   1632 1HG1 ILE B  97     198.130 132.858  32.683  1.00  0.00           H  
ATOM   1633 2HG1 ILE B  97     198.945 131.302  32.641  1.00  0.00           H  
ATOM   1634 1HG2 ILE B  97     195.347 132.196  33.264  1.00  0.00           H  
ATOM   1635 2HG2 ILE B  97     195.443 131.887  35.013  1.00  0.00           H  
ATOM   1636 3HG2 ILE B  97     196.317 133.265  34.304  1.00  0.00           H  
ATOM   1637 1HD1 ILE B  97     197.850 131.777  30.523  1.00  0.00           H  
ATOM   1638 2HD1 ILE B  97     197.108 130.362  31.308  1.00  0.00           H  
ATOM   1639 3HD1 ILE B  97     196.283 131.938  31.349  1.00  0.00           H  
ATOM   1640  N   GLU B  98     197.012 129.829  36.657  1.00  0.00           N  
ATOM   1641  CA  GLU B  98     196.275 129.481  37.861  1.00  0.00           C  
ATOM   1642  C   GLU B  98     196.980 129.999  39.106  1.00  0.00           C  
ATOM   1643  O   GLU B  98     196.344 130.620  39.961  1.00  0.00           O  
ATOM   1644  CB  GLU B  98     196.119 127.957  37.982  1.00  0.00           C  
ATOM   1645  CG  GLU B  98     195.418 127.495  39.266  1.00  0.00           C  
ATOM   1646  CD  GLU B  98     195.152 126.020  39.350  1.00  0.00           C  
ATOM   1647  OE1 GLU B  98     195.497 125.293  38.454  1.00  0.00           O  
ATOM   1648  OE2 GLU B  98     194.599 125.615  40.350  1.00  0.00           O  
ATOM   1649  H   GLU B  98     197.274 129.087  36.002  1.00  0.00           H  
ATOM   1650  HA  GLU B  98     195.290 129.936  37.803  1.00  0.00           H  
ATOM   1651 1HB  GLU B  98     195.548 127.582  37.129  1.00  0.00           H  
ATOM   1652 2HB  GLU B  98     197.100 127.486  37.945  1.00  0.00           H  
ATOM   1653 1HG  GLU B  98     196.052 127.759  40.110  1.00  0.00           H  
ATOM   1654 2HG  GLU B  98     194.515 128.012  39.384  1.00  0.00           H  
ATOM   1655  N   LYS B  99     198.301 129.813  39.192  1.00  0.00           N  
ATOM   1656  CA  LYS B  99     199.055 130.275  40.346  1.00  0.00           C  
ATOM   1657  C   LYS B  99     198.990 131.789  40.506  1.00  0.00           C  
ATOM   1658  O   LYS B  99     198.762 132.281  41.612  1.00  0.00           O  
ATOM   1659  CB  LYS B  99     200.516 129.822  40.235  1.00  0.00           C  
ATOM   1660  CG  LYS B  99     201.453 130.234  41.398  1.00  0.00           C  
ATOM   1661  CD  LYS B  99     201.039 129.606  42.730  1.00  0.00           C  
ATOM   1662  CE  LYS B  99     202.165 129.692  43.794  1.00  0.00           C  
ATOM   1663  NZ  LYS B  99     202.599 131.105  44.087  1.00  0.00           N  
ATOM   1664  H   LYS B  99     198.782 129.274  38.462  1.00  0.00           H  
ATOM   1665  HA  LYS B  99     198.612 129.826  41.233  1.00  0.00           H  
ATOM   1666 1HB  LYS B  99     200.541 128.735  40.145  1.00  0.00           H  
ATOM   1667 2HB  LYS B  99     200.937 130.224  39.312  1.00  0.00           H  
ATOM   1668 1HG  LYS B  99     202.468 129.924  41.157  1.00  0.00           H  
ATOM   1669 2HG  LYS B  99     201.439 131.320  41.506  1.00  0.00           H  
ATOM   1670 1HD  LYS B  99     200.162 130.134  43.116  1.00  0.00           H  
ATOM   1671 2HD  LYS B  99     200.777 128.560  42.574  1.00  0.00           H  
ATOM   1672 1HE  LYS B  99     201.803 129.246  44.718  1.00  0.00           H  
ATOM   1673 2HE  LYS B  99     203.026 129.124  43.443  1.00  0.00           H  
ATOM   1674 1HZ  LYS B  99     203.325 131.105  44.786  1.00  0.00           H  
ATOM   1675 2HZ  LYS B  99     202.950 131.551  43.252  1.00  0.00           H  
ATOM   1676 3HZ  LYS B  99     201.795 131.665  44.441  1.00  0.00           H  
ATOM   1677  N   PHE B 100     199.167 132.529  39.409  1.00  0.00           N  
ATOM   1678  CA  PHE B 100     199.153 133.986  39.457  1.00  0.00           C  
ATOM   1679  C   PHE B 100     197.808 134.498  39.946  1.00  0.00           C  
ATOM   1680  O   PHE B 100     197.750 135.369  40.826  1.00  0.00           O  
ATOM   1681  CB  PHE B 100     199.458 134.572  38.077  1.00  0.00           C  
ATOM   1682  CG  PHE B 100     199.534 136.072  38.059  1.00  0.00           C  
ATOM   1683  CD1 PHE B 100     200.629 136.732  38.595  1.00  0.00           C  
ATOM   1684  CD2 PHE B 100     198.510 136.826  37.506  1.00  0.00           C  
ATOM   1685  CE1 PHE B 100     200.699 138.112  38.579  1.00  0.00           C  
ATOM   1686  CE2 PHE B 100     198.578 138.205  37.488  1.00  0.00           C  
ATOM   1687  CZ  PHE B 100     199.674 138.849  38.026  1.00  0.00           C  
ATOM   1688  H   PHE B 100     199.383 132.057  38.523  1.00  0.00           H  
ATOM   1689  HA  PHE B 100     199.915 134.306  40.167  1.00  0.00           H  
ATOM   1690 1HB  PHE B 100     200.408 134.179  37.717  1.00  0.00           H  
ATOM   1691 2HB  PHE B 100     198.688 134.261  37.372  1.00  0.00           H  
ATOM   1692  HD1 PHE B 100     201.440 136.149  39.032  1.00  0.00           H  
ATOM   1693  HD2 PHE B 100     197.643 136.317  37.082  1.00  0.00           H  
ATOM   1694  HE1 PHE B 100     201.566 138.618  39.005  1.00  0.00           H  
ATOM   1695  HE2 PHE B 100     197.766 138.786  37.050  1.00  0.00           H  
ATOM   1696  HZ  PHE B 100     199.728 139.937  38.014  1.00  0.00           H  
ATOM   1697  N   VAL B 101     196.720 133.958  39.384  1.00  0.00           N  
ATOM   1698  CA  VAL B 101     195.409 134.411  39.795  1.00  0.00           C  
ATOM   1699  C   VAL B 101     195.216 134.067  41.264  1.00  0.00           C  
ATOM   1700  O   VAL B 101     194.674 134.886  42.007  1.00  0.00           O  
ATOM   1701  CB  VAL B 101     194.308 133.747  38.947  1.00  0.00           C  
ATOM   1702  CG1 VAL B 101     192.932 134.085  39.502  1.00  0.00           C  
ATOM   1703  CG2 VAL B 101     194.430 134.196  37.498  1.00  0.00           C  
ATOM   1704  H   VAL B 101     196.826 133.244  38.656  1.00  0.00           H  
ATOM   1705  HA  VAL B 101     195.363 135.495  39.676  1.00  0.00           H  
ATOM   1706  HB  VAL B 101     194.421 132.665  39.003  1.00  0.00           H  
ATOM   1707 1HG1 VAL B 101     192.166 133.607  38.890  1.00  0.00           H  
ATOM   1708 2HG1 VAL B 101     192.855 133.723  40.527  1.00  0.00           H  
ATOM   1709 3HG1 VAL B 101     192.788 135.165  39.485  1.00  0.00           H  
ATOM   1710 1HG2 VAL B 101     193.649 133.722  36.904  1.00  0.00           H  
ATOM   1711 2HG2 VAL B 101     194.323 135.279  37.442  1.00  0.00           H  
ATOM   1712 3HG2 VAL B 101     195.406 133.907  37.109  1.00  0.00           H  
ATOM   1713  N   ARG B 102     195.619 132.858  41.694  1.00  0.00           N  
ATOM   1714  CA  ARG B 102     195.501 132.512  43.103  1.00  0.00           C  
ATOM   1715  C   ARG B 102     196.314 133.443  44.009  1.00  0.00           C  
ATOM   1716  O   ARG B 102     195.822 133.816  45.076  1.00  0.00           O  
ATOM   1717  CB  ARG B 102     195.930 131.074  43.366  1.00  0.00           C  
ATOM   1718  CG  ARG B 102     194.962 130.015  42.883  1.00  0.00           C  
ATOM   1719  CD  ARG B 102     195.409 128.647  43.221  1.00  0.00           C  
ATOM   1720  NE  ARG B 102     194.495 127.629  42.704  1.00  0.00           N  
ATOM   1721  CZ  ARG B 102     193.339 127.244  43.264  1.00  0.00           C  
ATOM   1722  NH1 ARG B 102     192.881 127.787  44.383  1.00  0.00           N  
ATOM   1723  NH2 ARG B 102     192.673 126.299  42.649  1.00  0.00           N  
ATOM   1724  H   ARG B 102     195.997 132.176  41.033  1.00  0.00           H  
ATOM   1725  HA  ARG B 102     194.453 132.594  43.378  1.00  0.00           H  
ATOM   1726 1HB  ARG B 102     196.884 130.894  42.879  1.00  0.00           H  
ATOM   1727 2HB  ARG B 102     196.077 130.936  44.436  1.00  0.00           H  
ATOM   1728 1HG  ARG B 102     193.986 130.193  43.325  1.00  0.00           H  
ATOM   1729 2HG  ARG B 102     194.883 130.070  41.806  1.00  0.00           H  
ATOM   1730 1HD  ARG B 102     196.386 128.483  42.759  1.00  0.00           H  
ATOM   1731 2HD  ARG B 102     195.496 128.530  44.297  1.00  0.00           H  
ATOM   1732  HE  ARG B 102     194.751 127.124  41.839  1.00  0.00           H  
ATOM   1733 1HH1 ARG B 102     193.405 128.512  44.847  1.00  0.00           H  
ATOM   1734 2HH1 ARG B 102     192.006 127.470  44.776  1.00  0.00           H  
ATOM   1735 1HH2 ARG B 102     193.083 125.915  41.781  1.00  0.00           H  
ATOM   1736 2HH2 ARG B 102     191.800 125.958  43.010  1.00  0.00           H  
ATOM   1737  N   ASP B 103     197.524 133.867  43.592  1.00  0.00           N  
ATOM   1738  CA  ASP B 103     198.284 134.805  44.426  1.00  0.00           C  
ATOM   1739  C   ASP B 103     197.507 136.104  44.605  1.00  0.00           C  
ATOM   1740  O   ASP B 103     197.428 136.638  45.721  1.00  0.00           O  
ATOM   1741  CB  ASP B 103     199.657 135.133  43.821  1.00  0.00           C  
ATOM   1742  CG  ASP B 103     200.751 133.978  43.873  1.00  0.00           C  
ATOM   1743  OD1 ASP B 103     200.599 132.972  44.582  1.00  0.00           O  
ATOM   1744  OD2 ASP B 103     201.789 134.150  43.216  1.00  0.00           O  
ATOM   1745  H   ASP B 103     197.938 133.464  42.745  1.00  0.00           H  
ATOM   1746  HA  ASP B 103     198.420 134.363  45.402  1.00  0.00           H  
ATOM   1747 1HB  ASP B 103     199.510 135.408  42.770  1.00  0.00           H  
ATOM   1748 2HB  ASP B 103     200.063 136.013  44.327  1.00  0.00           H  
ATOM   1749  N   ILE B 104     196.883 136.582  43.527  1.00  0.00           N  
ATOM   1750  CA  ILE B 104     196.085 137.788  43.632  1.00  0.00           C  
ATOM   1751  C   ILE B 104     194.874 137.580  44.487  1.00  0.00           C  
ATOM   1752  O   ILE B 104     194.602 138.403  45.357  1.00  0.00           O  
ATOM   1753  CB  ILE B 104     195.641 138.280  42.242  1.00  0.00           C  
ATOM   1754  CG1 ILE B 104     196.841 138.820  41.459  1.00  0.00           C  
ATOM   1755  CG2 ILE B 104     194.564 139.345  42.373  1.00  0.00           C  
ATOM   1756  CD1 ILE B 104     196.540 139.113  40.007  1.00  0.00           C  
ATOM   1757  H   ILE B 104     197.013 136.115  42.620  1.00  0.00           H  
ATOM   1758  HA  ILE B 104     196.697 138.555  44.101  1.00  0.00           H  
ATOM   1759  HB  ILE B 104     195.243 137.442  41.670  1.00  0.00           H  
ATOM   1760 1HG1 ILE B 104     197.197 139.737  41.926  1.00  0.00           H  
ATOM   1761 2HG1 ILE B 104     197.656 138.097  41.497  1.00  0.00           H  
ATOM   1762 1HG2 ILE B 104     194.262 139.681  41.382  1.00  0.00           H  
ATOM   1763 2HG2 ILE B 104     193.702 138.928  42.892  1.00  0.00           H  
ATOM   1764 3HG2 ILE B 104     194.955 140.190  42.940  1.00  0.00           H  
ATOM   1765 1HD1 ILE B 104     197.438 139.492  39.518  1.00  0.00           H  
ATOM   1766 2HD1 ILE B 104     196.215 138.199  39.510  1.00  0.00           H  
ATOM   1767 3HD1 ILE B 104     195.751 139.861  39.943  1.00  0.00           H  
ATOM   1768  N   SER B 105     194.171 136.478  44.275  1.00  0.00           N  
ATOM   1769  CA  SER B 105     192.943 136.204  44.975  1.00  0.00           C  
ATOM   1770  C   SER B 105     193.179 136.155  46.472  1.00  0.00           C  
ATOM   1771  O   SER B 105     192.387 136.701  47.248  1.00  0.00           O  
ATOM   1772  CB  SER B 105     192.352 134.892  44.497  1.00  0.00           C  
ATOM   1773  OG  SER B 105     191.118 134.643  45.113  1.00  0.00           O  
ATOM   1774  H   SER B 105     194.476 135.828  43.556  1.00  0.00           H  
ATOM   1775  HA  SER B 105     192.245 137.007  44.756  1.00  0.00           H  
ATOM   1776 1HB  SER B 105     192.222 134.925  43.416  1.00  0.00           H  
ATOM   1777 2HB  SER B 105     193.043 134.080  44.720  1.00  0.00           H  
ATOM   1778  HG  SER B 105     191.322 134.264  45.971  1.00  0.00           H  
ATOM   1779  N   ARG B 106     194.288 135.540  46.898  1.00  0.00           N  
ATOM   1780  CA  ARG B 106     194.601 135.446  48.314  1.00  0.00           C  
ATOM   1781  C   ARG B 106     194.843 136.836  48.904  1.00  0.00           C  
ATOM   1782  O   ARG B 106     194.416 137.116  50.025  1.00  0.00           O  
ATOM   1783  CB  ARG B 106     195.828 134.574  48.535  1.00  0.00           C  
ATOM   1784  CG  ARG B 106     195.609 133.089  48.293  1.00  0.00           C  
ATOM   1785  CD  ARG B 106     196.883 132.328  48.364  1.00  0.00           C  
ATOM   1786  NE  ARG B 106     196.677 130.905  48.145  1.00  0.00           N  
ATOM   1787  CZ  ARG B 106     197.666 130.009  47.961  1.00  0.00           C  
ATOM   1788  NH1 ARG B 106     198.921 130.402  47.973  1.00  0.00           N  
ATOM   1789  NH2 ARG B 106     197.375 128.734  47.769  1.00  0.00           N  
ATOM   1790  H   ARG B 106     194.895 135.073  46.218  1.00  0.00           H  
ATOM   1791  HA  ARG B 106     193.756 134.987  48.825  1.00  0.00           H  
ATOM   1792 1HB  ARG B 106     196.630 134.901  47.874  1.00  0.00           H  
ATOM   1793 2HB  ARG B 106     196.179 134.694  49.560  1.00  0.00           H  
ATOM   1794 1HG  ARG B 106     194.931 132.693  49.049  1.00  0.00           H  
ATOM   1795 2HG  ARG B 106     195.176 132.941  47.303  1.00  0.00           H  
ATOM   1796 1HD  ARG B 106     197.569 132.695  47.601  1.00  0.00           H  
ATOM   1797 2HD  ARG B 106     197.331 132.460  49.348  1.00  0.00           H  
ATOM   1798  HE  ARG B 106     195.725 130.565  48.129  1.00  0.00           H  
ATOM   1799 1HH1 ARG B 106     199.143 131.376  48.120  1.00  0.00           H  
ATOM   1800 2HH1 ARG B 106     199.662 129.730  47.836  1.00  0.00           H  
ATOM   1801 1HH2 ARG B 106     196.411 128.431  47.760  1.00  0.00           H  
ATOM   1802 2HH2 ARG B 106     198.116 128.062  47.632  1.00  0.00           H  
ATOM   1803  N   ARG B 107     195.503 137.712  48.134  1.00  0.00           N  
ATOM   1804  CA  ARG B 107     195.768 139.084  48.563  1.00  0.00           C  
ATOM   1805  C   ARG B 107     194.518 139.985  48.546  1.00  0.00           C  
ATOM   1806  O   ARG B 107     194.355 140.840  49.419  1.00  0.00           O  
ATOM   1807  CB  ARG B 107     196.838 139.705  47.674  1.00  0.00           C  
ATOM   1808  CG  ARG B 107     198.252 139.137  47.861  1.00  0.00           C  
ATOM   1809  CD  ARG B 107     199.239 139.756  46.919  1.00  0.00           C  
ATOM   1810  NE  ARG B 107     199.443 141.180  47.205  1.00  0.00           N  
ATOM   1811  CZ  ARG B 107     200.052 142.074  46.379  1.00  0.00           C  
ATOM   1812  NH1 ARG B 107     200.532 141.700  45.201  1.00  0.00           N  
ATOM   1813  NH2 ARG B 107     200.164 143.339  46.755  1.00  0.00           N  
ATOM   1814  H   ARG B 107     195.884 137.384  47.238  1.00  0.00           H  
ATOM   1815  HA  ARG B 107     196.148 139.046  49.582  1.00  0.00           H  
ATOM   1816 1HB  ARG B 107     196.563 139.550  46.627  1.00  0.00           H  
ATOM   1817 2HB  ARG B 107     196.872 140.777  47.846  1.00  0.00           H  
ATOM   1818 1HG  ARG B 107     198.590 139.321  48.880  1.00  0.00           H  
ATOM   1819 2HG  ARG B 107     198.234 138.062  47.672  1.00  0.00           H  
ATOM   1820 1HD  ARG B 107     200.201 139.242  47.013  1.00  0.00           H  
ATOM   1821 2HD  ARG B 107     198.867 139.651  45.900  1.00  0.00           H  
ATOM   1822  HE  ARG B 107     199.103 141.526  48.091  1.00  0.00           H  
ATOM   1823 1HH1 ARG B 107     200.465 140.741  44.895  1.00  0.00           H  
ATOM   1824 2HH1 ARG B 107     200.989 142.402  44.589  1.00  0.00           H  
ATOM   1825 1HH2 ARG B 107     199.804 143.638  47.646  1.00  0.00           H  
ATOM   1826 2HH2 ARG B 107     200.619 144.022  46.126  1.00  0.00           H  
ATOM   1827  N   GLU B 108     193.639 139.781  47.558  1.00  0.00           N  
ATOM   1828  CA  GLU B 108     192.418 140.569  47.390  1.00  0.00           C  
ATOM   1829  C   GLU B 108     191.235 140.039  48.222  1.00  0.00           C  
ATOM   1830  O   GLU B 108     190.304 140.787  48.520  1.00  0.00           O  
ATOM   1831  CB  GLU B 108     192.013 140.643  45.908  1.00  0.00           C  
ATOM   1832  CG  GLU B 108     192.993 141.384  44.963  1.00  0.00           C  
ATOM   1833  CD  GLU B 108     193.072 142.864  45.176  1.00  0.00           C  
ATOM   1834  OE1 GLU B 108     192.062 143.440  45.499  1.00  0.00           O  
ATOM   1835  OE2 GLU B 108     194.142 143.436  44.990  1.00  0.00           O  
ATOM   1836  H   GLU B 108     193.867 139.080  46.854  1.00  0.00           H  
ATOM   1837  HA  GLU B 108     192.627 141.586  47.727  1.00  0.00           H  
ATOM   1838 1HB  GLU B 108     191.902 139.628  45.522  1.00  0.00           H  
ATOM   1839 2HB  GLU B 108     191.045 141.133  45.826  1.00  0.00           H  
ATOM   1840 1HG  GLU B 108     193.983 140.971  45.107  1.00  0.00           H  
ATOM   1841 2HG  GLU B 108     192.689 141.187  43.935  1.00  0.00           H  
ATOM   1842  N   GLY B 109     191.262 138.756  48.604  1.00  0.00           N  
ATOM   1843  CA  GLY B 109     190.176 138.150  49.366  1.00  0.00           C  
ATOM   1844  C   GLY B 109     189.016 137.705  48.472  1.00  0.00           C  
ATOM   1845  O   GLY B 109     187.853 137.725  48.888  1.00  0.00           O  
ATOM   1846  H   GLY B 109     192.025 138.155  48.308  1.00  0.00           H  
ATOM   1847 1HA  GLY B 109     190.568 137.286  49.906  1.00  0.00           H  
ATOM   1848 2HA  GLY B 109     189.816 138.856  50.110  1.00  0.00           H  
ATOM   1849  N   THR B 110     189.330 137.364  47.225  1.00  0.00           N  
ATOM   1850  CA  THR B 110     188.309 136.951  46.261  1.00  0.00           C  
ATOM   1851  C   THR B 110     188.114 135.434  46.165  1.00  0.00           C  
ATOM   1852  O   THR B 110     188.929 134.642  46.645  1.00  0.00           O  
ATOM   1853  CB  THR B 110     188.647 137.499  44.862  1.00  0.00           C  
ATOM   1854  OG1 THR B 110     189.906 136.968  44.428  1.00  0.00           O  
ATOM   1855  CG2 THR B 110     188.724 139.018  44.889  1.00  0.00           C  
ATOM   1856  H   THR B 110     190.320 137.330  46.975  1.00  0.00           H  
ATOM   1857  HA  THR B 110     187.358 137.387  46.568  1.00  0.00           H  
ATOM   1858  HB  THR B 110     187.876 137.193  44.155  1.00  0.00           H  
ATOM   1859  HG1 THR B 110     190.028 136.092  44.801  1.00  0.00           H  
ATOM   1860 1HG2 THR B 110     188.963 139.388  43.892  1.00  0.00           H  
ATOM   1861 2HG2 THR B 110     187.765 139.426  45.207  1.00  0.00           H  
ATOM   1862 3HG2 THR B 110     189.500 139.330  45.586  1.00  0.00           H  
ATOM   1863  N   GLU B 111     187.016 135.046  45.507  1.00  0.00           N  
ATOM   1864  CA  GLU B 111     186.676 133.649  45.210  1.00  0.00           C  
ATOM   1865  C   GLU B 111     186.929 133.337  43.738  1.00  0.00           C  
ATOM   1866  O   GLU B 111     186.464 134.067  42.853  1.00  0.00           O  
ATOM   1867  CB  GLU B 111     185.211 133.371  45.532  1.00  0.00           C  
ATOM   1868  CG  GLU B 111     184.766 131.921  45.275  1.00  0.00           C  
ATOM   1869  CD  GLU B 111     183.282 131.672  45.492  1.00  0.00           C  
ATOM   1870  OE1 GLU B 111     182.571 132.572  45.891  1.00  0.00           O  
ATOM   1871  OE2 GLU B 111     182.855 130.581  45.230  1.00  0.00           O  
ATOM   1872  H   GLU B 111     186.389 135.768  45.185  1.00  0.00           H  
ATOM   1873  HA  GLU B 111     187.306 132.997  45.815  1.00  0.00           H  
ATOM   1874 1HB  GLU B 111     185.014 133.604  46.579  1.00  0.00           H  
ATOM   1875 2HB  GLU B 111     184.598 134.019  44.934  1.00  0.00           H  
ATOM   1876 1HG  GLU B 111     184.994 131.657  44.244  1.00  0.00           H  
ATOM   1877 2HG  GLU B 111     185.338 131.257  45.924  1.00  0.00           H  
ATOM   1878  N   VAL B 112     187.690 132.268  43.454  1.00  0.00           N  
ATOM   1879  CA  VAL B 112     187.935 131.942  42.052  1.00  0.00           C  
ATOM   1880  C   VAL B 112     187.682 130.496  41.635  1.00  0.00           C  
ATOM   1881  O   VAL B 112     188.122 129.548  42.289  1.00  0.00           O  
ATOM   1882  CB  VAL B 112     189.397 132.288  41.710  1.00  0.00           C  
ATOM   1883  CG1 VAL B 112     189.670 132.045  40.233  1.00  0.00           C  
ATOM   1884  CG2 VAL B 112     189.687 133.734  42.082  1.00  0.00           C  
ATOM   1885  H   VAL B 112     188.084 131.704  44.199  1.00  0.00           H  
ATOM   1886  HA  VAL B 112     187.273 132.560  41.452  1.00  0.00           H  
ATOM   1887  HB  VAL B 112     190.058 131.628  42.272  1.00  0.00           H  
ATOM   1888 1HG1 VAL B 112     190.708 132.294  40.009  1.00  0.00           H  
ATOM   1889 2HG1 VAL B 112     189.491 130.996  39.998  1.00  0.00           H  
ATOM   1890 3HG1 VAL B 112     189.010 132.671  39.633  1.00  0.00           H  
ATOM   1891 1HG2 VAL B 112     190.723 133.971  41.838  1.00  0.00           H  
ATOM   1892 2HG2 VAL B 112     189.023 134.394  41.524  1.00  0.00           H  
ATOM   1893 3HG2 VAL B 112     189.525 133.875  43.150  1.00  0.00           H  
ATOM   1894  N   ARG B 113     186.993 130.356  40.506  1.00  0.00           N  
ATOM   1895  CA  ARG B 113     186.718 129.072  39.873  1.00  0.00           C  
ATOM   1896  C   ARG B 113     187.743 128.794  38.764  1.00  0.00           C  
ATOM   1897  O   ARG B 113     187.999 129.645  37.907  1.00  0.00           O  
ATOM   1898  CB  ARG B 113     185.336 129.061  39.256  1.00  0.00           C  
ATOM   1899  CG  ARG B 113     184.916 127.747  38.607  1.00  0.00           C  
ATOM   1900  CD  ARG B 113     183.511 127.805  38.096  1.00  0.00           C  
ATOM   1901  NE  ARG B 113     183.371 128.780  36.996  1.00  0.00           N  
ATOM   1902  CZ  ARG B 113     183.596 128.531  35.686  1.00  0.00           C  
ATOM   1903  NH1 ARG B 113     183.991 127.326  35.276  1.00  0.00           N  
ATOM   1904  NH2 ARG B 113     183.403 129.531  34.847  1.00  0.00           N  
ATOM   1905  H   ARG B 113     186.682 131.223  40.058  1.00  0.00           H  
ATOM   1906  HA  ARG B 113     186.787 128.286  40.625  1.00  0.00           H  
ATOM   1907 1HB  ARG B 113     184.593 129.320  40.008  1.00  0.00           H  
ATOM   1908 2HB  ARG B 113     185.298 129.814  38.496  1.00  0.00           H  
ATOM   1909 1HG  ARG B 113     185.577 127.529  37.765  1.00  0.00           H  
ATOM   1910 2HG  ARG B 113     184.985 126.940  39.337  1.00  0.00           H  
ATOM   1911 1HD  ARG B 113     183.199 126.827  37.741  1.00  0.00           H  
ATOM   1912 2HD  ARG B 113     182.850 128.118  38.907  1.00  0.00           H  
ATOM   1913  HE  ARG B 113     183.053 129.744  37.214  1.00  0.00           H  
ATOM   1914 1HH1 ARG B 113     184.129 126.586  35.940  1.00  0.00           H  
ATOM   1915 2HH1 ARG B 113     184.153 127.108  34.281  1.00  0.00           H  
ATOM   1916 1HH2 ARG B 113     183.085 130.428  35.247  1.00  0.00           H  
ATOM   1917 2HH2 ARG B 113     183.567 129.433  33.835  1.00  0.00           H  
ATOM   1918  N   PHE B 114     188.324 127.597  38.750  1.00  0.00           N  
ATOM   1919  CA  PHE B 114     189.261 127.246  37.674  1.00  0.00           C  
ATOM   1920  C   PHE B 114     188.787 126.046  36.845  1.00  0.00           C  
ATOM   1921  O   PHE B 114     188.397 125.019  37.407  1.00  0.00           O  
ATOM   1922  CB  PHE B 114     190.641 126.942  38.260  1.00  0.00           C  
ATOM   1923  CG  PHE B 114     191.244 128.091  39.018  1.00  0.00           C  
ATOM   1924  CD1 PHE B 114     190.944 128.290  40.358  1.00  0.00           C  
ATOM   1925  CD2 PHE B 114     192.111 128.975  38.394  1.00  0.00           C  
ATOM   1926  CE1 PHE B 114     191.498 129.346  41.056  1.00  0.00           C  
ATOM   1927  CE2 PHE B 114     192.667 130.030  39.090  1.00  0.00           C  
ATOM   1928  CZ  PHE B 114     192.359 130.216  40.423  1.00  0.00           C  
ATOM   1929  H   PHE B 114     188.141 126.945  39.499  1.00  0.00           H  
ATOM   1930  HA  PHE B 114     189.366 128.102  37.004  1.00  0.00           H  
ATOM   1931 1HB  PHE B 114     190.570 126.090  38.934  1.00  0.00           H  
ATOM   1932 2HB  PHE B 114     191.325 126.669  37.458  1.00  0.00           H  
ATOM   1933  HD1 PHE B 114     190.263 127.601  40.859  1.00  0.00           H  
ATOM   1934  HD2 PHE B 114     192.354 128.828  37.341  1.00  0.00           H  
ATOM   1935  HE1 PHE B 114     191.253 129.491  42.108  1.00  0.00           H  
ATOM   1936  HE2 PHE B 114     193.348 130.717  38.587  1.00  0.00           H  
ATOM   1937  HZ  PHE B 114     192.795 131.049  40.972  1.00  0.00           H  
ATOM   1938  N   GLU B 115     188.831 126.162  35.514  1.00  0.00           N  
ATOM   1939  CA  GLU B 115     188.462 125.057  34.626  1.00  0.00           C  
ATOM   1940  C   GLU B 115     189.492 124.802  33.520  1.00  0.00           C  
ATOM   1941  O   GLU B 115     189.909 125.713  32.797  1.00  0.00           O  
ATOM   1942  CB  GLU B 115     187.093 125.327  33.989  1.00  0.00           C  
ATOM   1943  CG  GLU B 115     186.616 124.247  32.998  1.00  0.00           C  
ATOM   1944  CD  GLU B 115     185.232 124.512  32.418  1.00  0.00           C  
ATOM   1945  OE1 GLU B 115     184.569 125.436  32.833  1.00  0.00           O  
ATOM   1946  OE2 GLU B 115     184.840 123.785  31.528  1.00  0.00           O  
ATOM   1947  H   GLU B 115     189.094 127.052  35.079  1.00  0.00           H  
ATOM   1948  HA  GLU B 115     188.389 124.149  35.226  1.00  0.00           H  
ATOM   1949 1HB  GLU B 115     186.346 125.408  34.777  1.00  0.00           H  
ATOM   1950 2HB  GLU B 115     187.119 126.283  33.470  1.00  0.00           H  
ATOM   1951 1HG  GLU B 115     187.324 124.193  32.167  1.00  0.00           H  
ATOM   1952 2HG  GLU B 115     186.619 123.281  33.499  1.00  0.00           H  
ATOM   1953  N   LYS B 116     189.911 123.549  33.366  1.00  0.00           N  
ATOM   1954  CA  LYS B 116     190.844 123.239  32.282  1.00  0.00           C  
ATOM   1955  C   LYS B 116     190.238 122.290  31.260  1.00  0.00           C  
ATOM   1956  O   LYS B 116     189.540 121.335  31.608  1.00  0.00           O  
ATOM   1957  CB  LYS B 116     192.133 122.640  32.844  1.00  0.00           C  
ATOM   1958  CG  LYS B 116     192.922 123.580  33.747  1.00  0.00           C  
ATOM   1959  CD  LYS B 116     194.277 122.989  34.110  1.00  0.00           C  
ATOM   1960  CE  LYS B 116     194.984 123.831  35.162  1.00  0.00           C  
ATOM   1961  NZ  LYS B 116     194.383 123.655  36.512  1.00  0.00           N  
ATOM   1962  H   LYS B 116     189.578 122.827  33.993  1.00  0.00           H  
ATOM   1963  HA  LYS B 116     191.079 124.161  31.747  1.00  0.00           H  
ATOM   1964 1HB  LYS B 116     191.898 121.744  33.419  1.00  0.00           H  
ATOM   1965 2HB  LYS B 116     192.784 122.340  32.023  1.00  0.00           H  
ATOM   1966 1HG  LYS B 116     193.076 124.531  33.236  1.00  0.00           H  
ATOM   1967 2HG  LYS B 116     192.359 123.765  34.661  1.00  0.00           H  
ATOM   1968 1HD  LYS B 116     194.141 121.978  34.496  1.00  0.00           H  
ATOM   1969 2HD  LYS B 116     194.902 122.938  33.219  1.00  0.00           H  
ATOM   1970 1HE  LYS B 116     196.035 123.549  35.207  1.00  0.00           H  
ATOM   1971 2HE  LYS B 116     194.924 124.884  34.887  1.00  0.00           H  
ATOM   1972 1HZ  LYS B 116     194.879 124.228  37.180  1.00  0.00           H  
ATOM   1973 2HZ  LYS B 116     193.411 123.931  36.487  1.00  0.00           H  
ATOM   1974 3HZ  LYS B 116     194.450 122.685  36.787  1.00  0.00           H  
ATOM   1975  N   ARG B 117     190.569 122.542  30.000  1.00  0.00           N  
ATOM   1976  CA  ARG B 117     190.151 121.769  28.845  1.00  0.00           C  
ATOM   1977  C   ARG B 117     191.372 121.507  27.966  1.00  0.00           C  
ATOM   1978  O   ARG B 117     192.377 122.218  28.047  1.00  0.00           O  
ATOM   1979  CB  ARG B 117     189.125 122.558  28.064  1.00  0.00           C  
ATOM   1980  CG  ARG B 117     187.849 122.900  28.808  1.00  0.00           C  
ATOM   1981  CD  ARG B 117     186.993 123.786  27.999  1.00  0.00           C  
ATOM   1982  NE  ARG B 117     185.783 124.144  28.694  1.00  0.00           N  
ATOM   1983  CZ  ARG B 117     184.811 124.933  28.212  1.00  0.00           C  
ATOM   1984  NH1 ARG B 117     184.890 125.479  27.001  1.00  0.00           N  
ATOM   1985  NH2 ARG B 117     183.770 125.150  28.996  1.00  0.00           N  
ATOM   1986  H   ARG B 117     191.115 123.384  29.804  1.00  0.00           H  
ATOM   1987  HA  ARG B 117     189.728 120.821  29.176  1.00  0.00           H  
ATOM   1988 1HB  ARG B 117     189.573 123.484  27.808  1.00  0.00           H  
ATOM   1989 2HB  ARG B 117     188.871 122.042  27.139  1.00  0.00           H  
ATOM   1990 1HG  ARG B 117     187.295 121.993  29.046  1.00  0.00           H  
ATOM   1991 2HG  ARG B 117     188.086 123.432  29.728  1.00  0.00           H  
ATOM   1992 1HD  ARG B 117     187.544 124.698  27.787  1.00  0.00           H  
ATOM   1993 2HD  ARG B 117     186.724 123.294  27.065  1.00  0.00           H  
ATOM   1994  HE  ARG B 117     185.638 123.778  29.650  1.00  0.00           H  
ATOM   1995 1HH1 ARG B 117     185.707 125.315  26.393  1.00  0.00           H  
ATOM   1996 2HH1 ARG B 117     184.147 126.070  26.660  1.00  0.00           H  
ATOM   1997 1HH2 ARG B 117     183.763 124.705  29.933  1.00  0.00           H  
ATOM   1998 2HH2 ARG B 117     183.012 125.745  28.704  1.00  0.00           H  
ATOM   1999  N   ASP B 118     191.303 120.545  27.066  1.00  0.00           N  
ATOM   2000  CA  ASP B 118     192.505 120.312  26.289  1.00  0.00           C  
ATOM   2001  C   ASP B 118     192.702 121.439  25.272  1.00  0.00           C  
ATOM   2002  O   ASP B 118     192.026 121.507  24.242  1.00  0.00           O  
ATOM   2003  CB  ASP B 118     192.432 118.953  25.579  1.00  0.00           C  
ATOM   2004  CG  ASP B 118     193.716 118.590  24.829  1.00  0.00           C  
ATOM   2005  OD1 ASP B 118     194.626 119.387  24.841  1.00  0.00           O  
ATOM   2006  OD2 ASP B 118     193.781 117.513  24.272  1.00  0.00           O  
ATOM   2007  H   ASP B 118     190.478 119.974  26.951  1.00  0.00           H  
ATOM   2008  HA  ASP B 118     193.365 120.300  26.961  1.00  0.00           H  
ATOM   2009 1HB  ASP B 118     192.229 118.172  26.311  1.00  0.00           H  
ATOM   2010 2HB  ASP B 118     191.607 118.956  24.868  1.00  0.00           H  
ATOM   2011  N   GLY B 119     193.608 122.359  25.628  1.00  0.00           N  
ATOM   2012  CA  GLY B 119     193.955 123.541  24.840  1.00  0.00           C  
ATOM   2013  C   GLY B 119     193.207 124.816  25.234  1.00  0.00           C  
ATOM   2014  O   GLY B 119     193.319 125.840  24.547  1.00  0.00           O  
ATOM   2015  H   GLY B 119     194.072 122.204  26.514  1.00  0.00           H  
ATOM   2016 1HA  GLY B 119     195.027 123.717  24.937  1.00  0.00           H  
ATOM   2017 2HA  GLY B 119     193.775 123.330  23.789  1.00  0.00           H  
ATOM   2018  N   GLN B 120     192.454 124.767  26.333  1.00  0.00           N  
ATOM   2019  CA  GLN B 120     191.693 125.941  26.785  1.00  0.00           C  
ATOM   2020  C   GLN B 120     191.644 126.088  28.310  1.00  0.00           C  
ATOM   2021  O   GLN B 120     191.462 125.129  29.059  1.00  0.00           O  
ATOM   2022  CB  GLN B 120     190.282 125.944  26.181  1.00  0.00           C  
ATOM   2023  CG  GLN B 120     189.405 127.137  26.603  1.00  0.00           C  
ATOM   2024  CD  GLN B 120     188.001 127.025  26.083  1.00  0.00           C  
ATOM   2025  OE1 GLN B 120     187.592 125.954  25.595  1.00  0.00           O  
ATOM   2026  NE2 GLN B 120     187.238 128.108  26.172  1.00  0.00           N  
ATOM   2027  H   GLN B 120     192.443 123.890  26.861  1.00  0.00           H  
ATOM   2028  HA  GLN B 120     192.187 126.826  26.402  1.00  0.00           H  
ATOM   2029 1HB  GLN B 120     190.371 125.989  25.097  1.00  0.00           H  
ATOM   2030 2HB  GLN B 120     189.771 125.043  26.406  1.00  0.00           H  
ATOM   2031 1HG  GLN B 120     189.345 127.185  27.690  1.00  0.00           H  
ATOM   2032 2HG  GLN B 120     189.839 128.060  26.213  1.00  0.00           H  
ATOM   2033 1HE2 GLN B 120     186.288 128.092  25.823  1.00  0.00           H  
ATOM   2034 2HE2 GLN B 120     187.589 128.965  26.600  1.00  0.00           H  
ATOM   2035  N   LEU B 121     191.822 127.316  28.774  1.00  0.00           N  
ATOM   2036  CA  LEU B 121     191.745 127.623  30.195  1.00  0.00           C  
ATOM   2037  C   LEU B 121     190.669 128.661  30.508  1.00  0.00           C  
ATOM   2038  O   LEU B 121     190.602 129.713  29.868  1.00  0.00           O  
ATOM   2039  CB  LEU B 121     193.105 128.129  30.692  1.00  0.00           C  
ATOM   2040  CG  LEU B 121     193.124 128.694  32.118  1.00  0.00           C  
ATOM   2041  CD1 LEU B 121     192.889 127.566  33.114  1.00  0.00           C  
ATOM   2042  CD2 LEU B 121     194.458 129.380  32.375  1.00  0.00           C  
ATOM   2043  H   LEU B 121     192.003 128.069  28.105  1.00  0.00           H  
ATOM   2044  HA  LEU B 121     191.494 126.706  30.732  1.00  0.00           H  
ATOM   2045 1HB  LEU B 121     193.818 127.307  30.652  1.00  0.00           H  
ATOM   2046 2HB  LEU B 121     193.450 128.915  30.020  1.00  0.00           H  
ATOM   2047  HG  LEU B 121     192.316 129.416  32.235  1.00  0.00           H  
ATOM   2048 1HD1 LEU B 121     192.902 127.968  34.128  1.00  0.00           H  
ATOM   2049 2HD1 LEU B 121     191.920 127.106  32.920  1.00  0.00           H  
ATOM   2050 3HD1 LEU B 121     193.674 126.819  33.010  1.00  0.00           H  
ATOM   2051 1HD2 LEU B 121     194.471 129.782  33.389  1.00  0.00           H  
ATOM   2052 2HD2 LEU B 121     195.267 128.658  32.260  1.00  0.00           H  
ATOM   2053 3HD2 LEU B 121     194.592 130.193  31.661  1.00  0.00           H  
ATOM   2054  N   GLU B 122     189.800 128.373  31.479  1.00  0.00           N  
ATOM   2055  CA  GLU B 122     188.783 129.356  31.836  1.00  0.00           C  
ATOM   2056  C   GLU B 122     188.822 129.688  33.322  1.00  0.00           C  
ATOM   2057  O   GLU B 122     188.786 128.803  34.183  1.00  0.00           O  
ATOM   2058  CB  GLU B 122     187.392 128.843  31.456  1.00  0.00           C  
ATOM   2059  CG  GLU B 122     186.258 129.806  31.776  1.00  0.00           C  
ATOM   2060  CD  GLU B 122     184.928 129.338  31.254  1.00  0.00           C  
ATOM   2061  OE1 GLU B 122     184.873 128.898  30.131  1.00  0.00           O  
ATOM   2062  OE2 GLU B 122     183.965 129.419  31.980  1.00  0.00           O  
ATOM   2063  H   GLU B 122     189.864 127.482  31.980  1.00  0.00           H  
ATOM   2064  HA  GLU B 122     188.987 130.274  31.294  1.00  0.00           H  
ATOM   2065 1HB  GLU B 122     187.361 128.633  30.387  1.00  0.00           H  
ATOM   2066 2HB  GLU B 122     187.194 127.907  31.979  1.00  0.00           H  
ATOM   2067 1HG  GLU B 122     186.190 129.924  32.857  1.00  0.00           H  
ATOM   2068 2HG  GLU B 122     186.489 130.779  31.346  1.00  0.00           H  
ATOM   2069  N   ILE B 123     188.896 130.977  33.631  1.00  0.00           N  
ATOM   2070  CA  ILE B 123     188.922 131.375  35.032  1.00  0.00           C  
ATOM   2071  C   ILE B 123     187.877 132.427  35.369  1.00  0.00           C  
ATOM   2072  O   ILE B 123     187.747 133.436  34.679  1.00  0.00           O  
ATOM   2073  CB  ILE B 123     190.321 131.882  35.428  1.00  0.00           C  
ATOM   2074  CG1 ILE B 123     191.350 130.753  35.231  1.00  0.00           C  
ATOM   2075  CG2 ILE B 123     190.302 132.323  36.855  1.00  0.00           C  
ATOM   2076  CD1 ILE B 123     192.798 131.154  35.472  1.00  0.00           C  
ATOM   2077  H   ILE B 123     188.951 131.661  32.869  1.00  0.00           H  
ATOM   2078  HA  ILE B 123     188.705 130.502  35.643  1.00  0.00           H  
ATOM   2079  HB  ILE B 123     190.607 132.711  34.799  1.00  0.00           H  
ATOM   2080 1HG1 ILE B 123     191.079 129.939  35.881  1.00  0.00           H  
ATOM   2081 2HG1 ILE B 123     191.280 130.400  34.214  1.00  0.00           H  
ATOM   2082 1HG2 ILE B 123     191.264 132.667  37.141  1.00  0.00           H  
ATOM   2083 2HG2 ILE B 123     189.590 133.125  37.002  1.00  0.00           H  
ATOM   2084 3HG2 ILE B 123     190.022 131.468  37.464  1.00  0.00           H  
ATOM   2085 1HD1 ILE B 123     193.440 130.299  35.302  1.00  0.00           H  
ATOM   2086 2HD1 ILE B 123     193.061 131.951  34.780  1.00  0.00           H  
ATOM   2087 3HD1 ILE B 123     192.953 131.495  36.480  1.00  0.00           H  
ATOM   2088  N   GLU B 124     187.148 132.206  36.463  1.00  0.00           N  
ATOM   2089  CA  GLU B 124     186.132 133.172  36.891  1.00  0.00           C  
ATOM   2090  C   GLU B 124     186.448 133.756  38.261  1.00  0.00           C  
ATOM   2091  O   GLU B 124     186.563 133.029  39.256  1.00  0.00           O  
ATOM   2092  CB  GLU B 124     184.750 132.514  36.921  1.00  0.00           C  
ATOM   2093  CG  GLU B 124     183.631 133.424  37.405  1.00  0.00           C  
ATOM   2094  CD  GLU B 124     182.278 132.772  37.340  1.00  0.00           C  
ATOM   2095  OE1 GLU B 124     182.197 131.659  36.880  1.00  0.00           O  
ATOM   2096  OE2 GLU B 124     181.323 133.390  37.750  1.00  0.00           O  
ATOM   2097  H   GLU B 124     187.326 131.344  36.988  1.00  0.00           H  
ATOM   2098  HA  GLU B 124     186.120 133.999  36.184  1.00  0.00           H  
ATOM   2099 1HB  GLU B 124     184.491 132.167  35.920  1.00  0.00           H  
ATOM   2100 2HB  GLU B 124     184.777 131.641  37.573  1.00  0.00           H  
ATOM   2101 1HG  GLU B 124     183.832 133.713  38.436  1.00  0.00           H  
ATOM   2102 2HG  GLU B 124     183.623 134.328  36.798  1.00  0.00           H  
ATOM   2103  N   VAL B 125     186.557 135.082  38.325  1.00  0.00           N  
ATOM   2104  CA  VAL B 125     186.927 135.722  39.582  1.00  0.00           C  
ATOM   2105  C   VAL B 125     185.853 136.695  40.070  1.00  0.00           C  
ATOM   2106  O   VAL B 125     185.430 137.599  39.335  1.00  0.00           O  
ATOM   2107  CB  VAL B 125     188.227 136.542  39.401  1.00  0.00           C  
ATOM   2108  CG1 VAL B 125     188.635 137.174  40.756  1.00  0.00           C  
ATOM   2109  CG2 VAL B 125     189.339 135.694  38.783  1.00  0.00           C  
ATOM   2110  H   VAL B 125     186.429 135.630  37.470  1.00  0.00           H  
ATOM   2111  HA  VAL B 125     187.063 134.958  40.341  1.00  0.00           H  
ATOM   2112  HB  VAL B 125     188.014 137.367  38.724  1.00  0.00           H  
ATOM   2113 1HG1 VAL B 125     189.510 137.766  40.613  1.00  0.00           H  
ATOM   2114 2HG1 VAL B 125     187.841 137.796  41.145  1.00  0.00           H  
ATOM   2115 3HG1 VAL B 125     188.848 136.428  41.482  1.00  0.00           H  
ATOM   2116 1HG2 VAL B 125     190.225 136.308  38.641  1.00  0.00           H  
ATOM   2117 2HG2 VAL B 125     189.581 134.876  39.416  1.00  0.00           H  
ATOM   2118 3HG2 VAL B 125     189.006 135.313  37.820  1.00  0.00           H  
ATOM   2119  N   LYS B 126     185.426 136.524  41.317  1.00  0.00           N  
ATOM   2120  CA  LYS B 126     184.419 137.404  41.898  1.00  0.00           C  
ATOM   2121  C   LYS B 126     185.107 138.566  42.592  1.00  0.00           C  
ATOM   2122  O   LYS B 126     186.246 138.432  43.012  1.00  0.00           O  
ATOM   2123  CB  LYS B 126     183.562 136.661  42.920  1.00  0.00           C  
ATOM   2124  CG  LYS B 126     182.724 135.520  42.368  1.00  0.00           C  
ATOM   2125  CD  LYS B 126     181.863 134.911  43.480  1.00  0.00           C  
ATOM   2126  CE  LYS B 126     181.081 133.702  43.017  1.00  0.00           C  
ATOM   2127  NZ  LYS B 126     180.337 133.076  44.147  1.00  0.00           N  
ATOM   2128  H   LYS B 126     185.808 135.747  41.870  1.00  0.00           H  
ATOM   2129  HA  LYS B 126     183.787 137.797  41.108  1.00  0.00           H  
ATOM   2130 1HB  LYS B 126     184.210 136.244  43.690  1.00  0.00           H  
ATOM   2131 2HB  LYS B 126     182.891 137.366  43.409  1.00  0.00           H  
ATOM   2132 1HG  LYS B 126     182.088 135.880  41.560  1.00  0.00           H  
ATOM   2133 2HG  LYS B 126     183.391 134.750  41.972  1.00  0.00           H  
ATOM   2134 1HD  LYS B 126     182.483 134.614  44.312  1.00  0.00           H  
ATOM   2135 2HD  LYS B 126     181.157 135.659  43.838  1.00  0.00           H  
ATOM   2136 1HE  LYS B 126     180.375 133.995  42.242  1.00  0.00           H  
ATOM   2137 2HE  LYS B 126     181.775 132.965  42.608  1.00  0.00           H  
ATOM   2138 1HZ  LYS B 126     179.837 132.264  43.825  1.00  0.00           H  
ATOM   2139 2HZ  LYS B 126     181.026 132.787  44.888  1.00  0.00           H  
ATOM   2140 3HZ  LYS B 126     179.688 133.734  44.540  1.00  0.00           H  
ATOM   2141  N   ASN B 127     184.442 139.716  42.670  1.00  0.00           N  
ATOM   2142  CA  ASN B 127     184.892 140.835  43.503  1.00  0.00           C  
ATOM   2143  C   ASN B 127     186.343 141.283  43.250  1.00  0.00           C  
ATOM   2144  O   ASN B 127     187.064 141.598  44.198  1.00  0.00           O  
ATOM   2145  CB  ASN B 127     184.712 140.465  44.961  1.00  0.00           C  
ATOM   2146  CG  ASN B 127     183.285 140.220  45.302  1.00  0.00           C  
ATOM   2147  OD1 ASN B 127     182.376 140.898  44.801  1.00  0.00           O  
ATOM   2148  ND2 ASN B 127     183.056 139.246  46.148  1.00  0.00           N  
ATOM   2149  H   ASN B 127     183.553 139.803  42.196  1.00  0.00           H  
ATOM   2150  HA  ASN B 127     184.256 141.693  43.282  1.00  0.00           H  
ATOM   2151 1HB  ASN B 127     185.280 139.567  45.190  1.00  0.00           H  
ATOM   2152 2HB  ASN B 127     185.096 141.264  45.594  1.00  0.00           H  
ATOM   2153 1HD2 ASN B 127     182.118 139.029  46.419  1.00  0.00           H  
ATOM   2154 2HD2 ASN B 127     183.820 138.724  46.527  1.00  0.00           H  
ATOM   2155  N   LEU B 128     186.762 141.339  41.989  1.00  0.00           N  
ATOM   2156  CA  LEU B 128     188.133 141.734  41.685  1.00  0.00           C  
ATOM   2157  C   LEU B 128     188.261 143.187  41.236  1.00  0.00           C  
ATOM   2158  O   LEU B 128     187.499 143.660  40.391  1.00  0.00           O  
ATOM   2159  CB  LEU B 128     188.700 140.817  40.594  1.00  0.00           C  
ATOM   2160  CG  LEU B 128     190.196 140.982  40.299  1.00  0.00           C  
ATOM   2161  CD1 LEU B 128     191.007 140.491  41.491  1.00  0.00           C  
ATOM   2162  CD2 LEU B 128     190.554 140.207  39.039  1.00  0.00           C  
ATOM   2163  H   LEU B 128     186.127 141.077  41.252  1.00  0.00           H  
ATOM   2164  HA  LEU B 128     188.721 141.605  42.591  1.00  0.00           H  
ATOM   2165 1HB  LEU B 128     188.532 139.782  40.888  1.00  0.00           H  
ATOM   2166 2HB  LEU B 128     188.157 141.002  39.667  1.00  0.00           H  
ATOM   2167  HG  LEU B 128     190.425 142.038  40.152  1.00  0.00           H  
ATOM   2168 1HD1 LEU B 128     192.070 140.608  41.281  1.00  0.00           H  
ATOM   2169 2HD1 LEU B 128     190.745 141.075  42.373  1.00  0.00           H  
ATOM   2170 3HD1 LEU B 128     190.786 139.440  41.672  1.00  0.00           H  
ATOM   2171 1HD2 LEU B 128     191.617 140.325  38.828  1.00  0.00           H  
ATOM   2172 2HD2 LEU B 128     190.327 139.151  39.184  1.00  0.00           H  
ATOM   2173 3HD2 LEU B 128     189.973 140.590  38.199  1.00  0.00           H  
ATOM   2174  N   HIS B 129     189.247 143.886  41.797  1.00  0.00           N  
ATOM   2175  CA  HIS B 129     189.566 145.259  41.410  1.00  0.00           C  
ATOM   2176  C   HIS B 129     190.085 145.274  39.977  1.00  0.00           C  
ATOM   2177  O   HIS B 129     190.866 144.395  39.586  1.00  0.00           O  
ATOM   2178  CB  HIS B 129     190.597 145.900  42.352  1.00  0.00           C  
ATOM   2179  CG  HIS B 129     190.734 147.416  42.169  1.00  0.00           C  
ATOM   2180  ND1 HIS B 129     191.468 148.005  41.143  1.00  0.00           N  
ATOM   2181  CD2 HIS B 129     190.216 148.438  42.891  1.00  0.00           C  
ATOM   2182  CE1 HIS B 129     191.382 149.327  41.251  1.00  0.00           C  
ATOM   2183  NE2 HIS B 129     190.632 149.609  42.301  1.00  0.00           N  
ATOM   2184  H   HIS B 129     189.793 143.441  42.521  1.00  0.00           H  
ATOM   2185  HA  HIS B 129     188.662 145.868  41.443  1.00  0.00           H  
ATOM   2186 1HB  HIS B 129     190.313 145.706  43.389  1.00  0.00           H  
ATOM   2187 2HB  HIS B 129     191.577 145.444  42.193  1.00  0.00           H  
ATOM   2188  HD2 HIS B 129     189.582 148.348  43.775  1.00  0.00           H  
ATOM   2189  HE1 HIS B 129     191.852 150.054  40.591  1.00  0.00           H  
ATOM   2190  HE2 HIS B 129     190.394 150.539  42.628  1.00  0.00           H  
ATOM   2191  N   GLU B 130     189.696 146.297  39.219  1.00  0.00           N  
ATOM   2192  CA  GLU B 130     190.140 146.491  37.840  1.00  0.00           C  
ATOM   2193  C   GLU B 130     191.654 146.396  37.673  1.00  0.00           C  
ATOM   2194  O   GLU B 130     192.135 145.849  36.681  1.00  0.00           O  
ATOM   2195  CB  GLU B 130     189.658 147.851  37.329  1.00  0.00           C  
ATOM   2196  CG  GLU B 130     189.838 148.059  35.831  1.00  0.00           C  
ATOM   2197  CD  GLU B 130     188.840 147.290  35.010  1.00  0.00           C  
ATOM   2198  OE1 GLU B 130     187.784 146.994  35.516  1.00  0.00           O  
ATOM   2199  OE2 GLU B 130     189.135 146.998  33.875  1.00  0.00           O  
ATOM   2200  H   GLU B 130     189.034 146.956  39.607  1.00  0.00           H  
ATOM   2201  HA  GLU B 130     189.682 145.715  37.230  1.00  0.00           H  
ATOM   2202 1HB  GLU B 130     188.599 147.971  37.558  1.00  0.00           H  
ATOM   2203 2HB  GLU B 130     190.197 148.646  37.844  1.00  0.00           H  
ATOM   2204 1HG  GLU B 130     189.734 149.120  35.607  1.00  0.00           H  
ATOM   2205 2HG  GLU B 130     190.845 147.753  35.551  1.00  0.00           H  
ATOM   2206  N   ALA B 131     192.431 146.911  38.624  1.00  0.00           N  
ATOM   2207  CA  ALA B 131     193.882 146.875  38.469  1.00  0.00           C  
ATOM   2208  C   ALA B 131     194.385 145.445  38.325  1.00  0.00           C  
ATOM   2209  O   ALA B 131     195.319 145.152  37.566  1.00  0.00           O  
ATOM   2210  CB  ALA B 131     194.551 147.502  39.679  1.00  0.00           C  
ATOM   2211  H   ALA B 131     192.015 147.333  39.460  1.00  0.00           H  
ATOM   2212  HA  ALA B 131     194.144 147.422  37.567  1.00  0.00           H  
ATOM   2213 1HB  ALA B 131     195.620 147.470  39.571  1.00  0.00           H  
ATOM   2214 2HB  ALA B 131     194.224 148.537  39.786  1.00  0.00           H  
ATOM   2215 3HB  ALA B 131     194.273 146.945  40.571  1.00  0.00           H  
ATOM   2216  N   GLN B 132     193.767 144.524  39.053  1.00  0.00           N  
ATOM   2217  CA  GLN B 132     194.243 143.170  39.035  1.00  0.00           C  
ATOM   2218  C   GLN B 132     193.729 142.458  37.813  1.00  0.00           C  
ATOM   2219  O   GLN B 132     194.450 141.678  37.203  1.00  0.00           O  
ATOM   2220  CB  GLN B 132     193.806 142.471  40.291  1.00  0.00           C  
ATOM   2221  CG  GLN B 132     194.422 142.968  41.598  1.00  0.00           C  
ATOM   2222  CD  GLN B 132     195.943 142.763  41.742  1.00  0.00           C  
ATOM   2223  OE1 GLN B 132     196.701 142.519  40.791  1.00  0.00           O  
ATOM   2224  NE2 GLN B 132     196.384 142.859  42.999  1.00  0.00           N  
ATOM   2225  H   GLN B 132     192.935 144.741  39.600  1.00  0.00           H  
ATOM   2226  HA  GLN B 132     195.325 143.184  38.985  1.00  0.00           H  
ATOM   2227 1HB  GLN B 132     192.738 142.624  40.393  1.00  0.00           H  
ATOM   2228 2HB  GLN B 132     193.990 141.426  40.181  1.00  0.00           H  
ATOM   2229 1HG  GLN B 132     194.223 144.036  41.686  1.00  0.00           H  
ATOM   2230 2HG  GLN B 132     193.940 142.447  42.422  1.00  0.00           H  
ATOM   2231 1HE2 GLN B 132     197.356 142.742  43.202  1.00  0.00           H  
ATOM   2232 2HE2 GLN B 132     195.711 143.050  43.767  1.00  0.00           H  
ATOM   2233  N   ALA B 133     192.510 142.778  37.376  1.00  0.00           N  
ATOM   2234  CA  ALA B 133     191.998 142.093  36.196  1.00  0.00           C  
ATOM   2235  C   ALA B 133     192.892 142.400  34.997  1.00  0.00           C  
ATOM   2236  O   ALA B 133     193.174 141.525  34.165  1.00  0.00           O  
ATOM   2237  CB  ALA B 133     190.571 142.509  35.908  1.00  0.00           C  
ATOM   2238  H   ALA B 133     191.936 143.436  37.916  1.00  0.00           H  
ATOM   2239  HA  ALA B 133     192.052 141.032  36.381  1.00  0.00           H  
ATOM   2240 1HB  ALA B 133     190.219 141.983  35.030  1.00  0.00           H  
ATOM   2241 2HB  ALA B 133     189.938 142.279  36.761  1.00  0.00           H  
ATOM   2242 3HB  ALA B 133     190.542 143.581  35.721  1.00  0.00           H  
ATOM   2243  N   ILE B 134     193.365 143.643  34.933  1.00  0.00           N  
ATOM   2244  CA  ILE B 134     194.285 144.061  33.898  1.00  0.00           C  
ATOM   2245  C   ILE B 134     195.589 143.271  34.013  1.00  0.00           C  
ATOM   2246  O   ILE B 134     196.066 142.723  33.015  1.00  0.00           O  
ATOM   2247  CB  ILE B 134     194.570 145.572  33.990  1.00  0.00           C  
ATOM   2248  CG1 ILE B 134     193.324 146.375  33.607  1.00  0.00           C  
ATOM   2249  CG2 ILE B 134     195.743 145.946  33.098  1.00  0.00           C  
ATOM   2250  CD1 ILE B 134     193.421 147.846  33.938  1.00  0.00           C  
ATOM   2251  H   ILE B 134     193.033 144.331  35.617  1.00  0.00           H  
ATOM   2252  HA  ILE B 134     193.844 143.843  32.931  1.00  0.00           H  
ATOM   2253  HB  ILE B 134     194.810 145.834  35.020  1.00  0.00           H  
ATOM   2254 1HG1 ILE B 134     193.142 146.276  32.538  1.00  0.00           H  
ATOM   2255 2HG1 ILE B 134     192.455 145.966  34.124  1.00  0.00           H  
ATOM   2256 1HG2 ILE B 134     195.931 147.017  33.174  1.00  0.00           H  
ATOM   2257 2HG2 ILE B 134     196.630 145.399  33.414  1.00  0.00           H  
ATOM   2258 3HG2 ILE B 134     195.510 145.692  32.064  1.00  0.00           H  
ATOM   2259 1HD1 ILE B 134     192.500 148.348  33.639  1.00  0.00           H  
ATOM   2260 2HD1 ILE B 134     193.568 147.969  35.012  1.00  0.00           H  
ATOM   2261 3HD1 ILE B 134     194.263 148.285  33.404  1.00  0.00           H  
ATOM   2262  N   ALA B 135     196.127 143.140  35.240  1.00  0.00           N  
ATOM   2263  CA  ALA B 135     197.358 142.387  35.462  1.00  0.00           C  
ATOM   2264  C   ALA B 135     197.241 140.942  35.031  1.00  0.00           C  
ATOM   2265  O   ALA B 135     198.185 140.388  34.479  1.00  0.00           O  
ATOM   2266  CB  ALA B 135     197.722 142.412  36.917  1.00  0.00           C  
ATOM   2267  H   ALA B 135     195.718 143.652  36.028  1.00  0.00           H  
ATOM   2268  HA  ALA B 135     198.147 142.861  34.883  1.00  0.00           H  
ATOM   2269 1HB  ALA B 135     198.654 141.893  37.086  1.00  0.00           H  
ATOM   2270 2HB  ALA B 135     197.813 143.432  37.189  1.00  0.00           H  
ATOM   2271 3HB  ALA B 135     196.941 141.943  37.505  1.00  0.00           H  
ATOM   2272  N   ILE B 136     196.078 140.335  35.255  1.00  0.00           N  
ATOM   2273  CA  ILE B 136     195.839 138.950  34.869  1.00  0.00           C  
ATOM   2274  C   ILE B 136     195.878 138.843  33.355  1.00  0.00           C  
ATOM   2275  O   ILE B 136     196.516 137.930  32.824  1.00  0.00           O  
ATOM   2276  CB  ILE B 136     194.526 138.416  35.457  1.00  0.00           C  
ATOM   2277  CG1 ILE B 136     194.662 138.326  37.004  1.00  0.00           C  
ATOM   2278  CG2 ILE B 136     194.252 136.984  34.865  1.00  0.00           C  
ATOM   2279  CD1 ILE B 136     193.368 138.084  37.744  1.00  0.00           C  
ATOM   2280  H   ILE B 136     195.364 140.861  35.768  1.00  0.00           H  
ATOM   2281  HA  ILE B 136     196.641 138.334  35.252  1.00  0.00           H  
ATOM   2282  HB  ILE B 136     193.730 139.104  35.235  1.00  0.00           H  
ATOM   2283 1HG1 ILE B 136     195.334 137.510  37.239  1.00  0.00           H  
ATOM   2284 2HG1 ILE B 136     195.099 139.250  37.374  1.00  0.00           H  
ATOM   2285 1HG2 ILE B 136     193.332 136.583  35.272  1.00  0.00           H  
ATOM   2286 2HG2 ILE B 136     194.155 137.035  33.783  1.00  0.00           H  
ATOM   2287 3HG2 ILE B 136     195.081 136.318  35.117  1.00  0.00           H  
ATOM   2288 1HD1 ILE B 136     193.565 138.035  38.815  1.00  0.00           H  
ATOM   2289 2HD1 ILE B 136     192.716 138.907  37.534  1.00  0.00           H  
ATOM   2290 3HD1 ILE B 136     192.895 137.170  37.428  1.00  0.00           H  
ATOM   2291  N   GLY B 137     195.180 139.747  32.647  1.00  0.00           N  
ATOM   2292  CA  GLY B 137     195.211 139.713  31.191  1.00  0.00           C  
ATOM   2293  C   GLY B 137     196.658 139.822  30.677  1.00  0.00           C  
ATOM   2294  O   GLY B 137     197.052 139.074  29.781  1.00  0.00           O  
ATOM   2295  H   GLY B 137     194.614 140.451  33.135  1.00  0.00           H  
ATOM   2296 1HA  GLY B 137     194.759 138.785  30.838  1.00  0.00           H  
ATOM   2297 2HA  GLY B 137     194.617 140.541  30.802  1.00  0.00           H  
ATOM   2298  N   ILE B 138     197.460 140.719  31.284  1.00  0.00           N  
ATOM   2299  CA  ILE B 138     198.865 140.917  30.896  1.00  0.00           C  
ATOM   2300  C   ILE B 138     199.697 139.695  31.198  1.00  0.00           C  
ATOM   2301  O   ILE B 138     200.507 139.278  30.369  1.00  0.00           O  
ATOM   2302  CB  ILE B 138     199.467 142.170  31.569  1.00  0.00           C  
ATOM   2303  CG1 ILE B 138     198.761 143.398  30.950  1.00  0.00           C  
ATOM   2304  CG2 ILE B 138     201.045 142.220  31.455  1.00  0.00           C  
ATOM   2305  CD1 ILE B 138     199.018 144.657  31.642  1.00  0.00           C  
ATOM   2306  H   ILE B 138     197.049 141.322  32.003  1.00  0.00           H  
ATOM   2307  HA  ILE B 138     198.895 141.087  29.824  1.00  0.00           H  
ATOM   2308  HB  ILE B 138     199.198 142.156  32.621  1.00  0.00           H  
ATOM   2309 1HG1 ILE B 138     199.080 143.500  29.912  1.00  0.00           H  
ATOM   2310 2HG1 ILE B 138     197.689 143.222  30.962  1.00  0.00           H  
ATOM   2311 1HG2 ILE B 138     201.435 143.102  31.955  1.00  0.00           H  
ATOM   2312 2HG2 ILE B 138     201.485 141.341  31.928  1.00  0.00           H  
ATOM   2313 3HG2 ILE B 138     201.332 142.241  30.415  1.00  0.00           H  
ATOM   2314 1HD1 ILE B 138     198.487 145.445  31.154  1.00  0.00           H  
ATOM   2315 2HD1 ILE B 138     198.679 144.573  32.674  1.00  0.00           H  
ATOM   2316 3HD1 ILE B 138     200.064 144.865  31.607  1.00  0.00           H  
ATOM   2317  N   TYR B 139     199.536 139.141  32.392  1.00  0.00           N  
ATOM   2318  CA  TYR B 139     200.262 137.970  32.806  1.00  0.00           C  
ATOM   2319  C   TYR B 139     200.074 136.866  31.781  1.00  0.00           C  
ATOM   2320  O   TYR B 139     201.036 136.233  31.322  1.00  0.00           O  
ATOM   2321  CB  TYR B 139     199.718 137.480  34.144  1.00  0.00           C  
ATOM   2322  CG  TYR B 139     200.414 136.345  34.632  1.00  0.00           C  
ATOM   2323  CD1 TYR B 139     201.533 136.544  35.321  1.00  0.00           C  
ATOM   2324  CD2 TYR B 139     199.978 135.091  34.378  1.00  0.00           C  
ATOM   2325  CE1 TYR B 139     202.233 135.514  35.753  1.00  0.00           C  
ATOM   2326  CE2 TYR B 139     200.710 134.053  34.820  1.00  0.00           C  
ATOM   2327  CZ  TYR B 139     201.856 134.275  35.505  1.00  0.00           C  
ATOM   2328  OH  TYR B 139     202.653 133.243  35.938  1.00  0.00           O  
ATOM   2329  H   TYR B 139     198.890 139.573  33.050  1.00  0.00           H  
ATOM   2330  HA  TYR B 139     201.322 138.209  32.880  1.00  0.00           H  
ATOM   2331 1HB  TYR B 139     199.767 138.258  34.879  1.00  0.00           H  
ATOM   2332 2HB  TYR B 139     198.671 137.212  34.035  1.00  0.00           H  
ATOM   2333  HD1 TYR B 139     201.873 137.541  35.517  1.00  0.00           H  
ATOM   2334  HD2 TYR B 139     199.068 134.927  33.814  1.00  0.00           H  
ATOM   2335  HE1 TYR B 139     203.102 135.674  36.281  1.00  0.00           H  
ATOM   2336  HE2 TYR B 139     200.400 133.056  34.615  1.00  0.00           H  
ATOM   2337  HH  TYR B 139     203.487 133.593  36.279  1.00  0.00           H  
ATOM   2338  N   ILE B 140     198.807 136.641  31.410  1.00  0.00           N  
ATOM   2339  CA  ILE B 140     198.470 135.576  30.497  1.00  0.00           C  
ATOM   2340  C   ILE B 140     199.130 135.792  29.150  1.00  0.00           C  
ATOM   2341  O   ILE B 140     199.782 134.882  28.641  1.00  0.00           O  
ATOM   2342  CB  ILE B 140     196.945 135.469  30.318  1.00  0.00           C  
ATOM   2343  CG1 ILE B 140     196.281 135.041  31.629  1.00  0.00           C  
ATOM   2344  CG2 ILE B 140     196.608 134.490  29.203  1.00  0.00           C  
ATOM   2345  CD1 ILE B 140     194.786 135.261  31.658  1.00  0.00           C  
ATOM   2346  H   ILE B 140     198.059 137.226  31.796  1.00  0.00           H  
ATOM   2347  HA  ILE B 140     198.844 134.643  30.909  1.00  0.00           H  
ATOM   2348  HB  ILE B 140     196.539 136.448  30.064  1.00  0.00           H  
ATOM   2349 1HG1 ILE B 140     196.474 133.983  31.806  1.00  0.00           H  
ATOM   2350 2HG1 ILE B 140     196.722 135.595  32.458  1.00  0.00           H  
ATOM   2351 1HG2 ILE B 140     195.526 134.426  29.090  1.00  0.00           H  
ATOM   2352 2HG2 ILE B 140     197.050 134.836  28.270  1.00  0.00           H  
ATOM   2353 3HG2 ILE B 140     197.006 133.506  29.451  1.00  0.00           H  
ATOM   2354 1HD1 ILE B 140     194.388 134.935  32.619  1.00  0.00           H  
ATOM   2355 2HD1 ILE B 140     194.572 136.321  31.518  1.00  0.00           H  
ATOM   2356 3HD1 ILE B 140     194.319 134.688  30.859  1.00  0.00           H  
ATOM   2357  N   MET B 141     199.044 137.012  28.606  1.00  0.00           N  
ATOM   2358  CA  MET B 141     199.570 137.308  27.283  1.00  0.00           C  
ATOM   2359  C   MET B 141     201.080 137.133  27.241  1.00  0.00           C  
ATOM   2360  O   MET B 141     201.602 136.626  26.254  1.00  0.00           O  
ATOM   2361  CB  MET B 141     199.185 138.726  26.868  1.00  0.00           C  
ATOM   2362  CG  MET B 141     197.718 138.898  26.502  1.00  0.00           C  
ATOM   2363  SD  MET B 141     197.357 140.531  25.825  1.00  0.00           S  
ATOM   2364  CE  MET B 141     197.198 141.492  27.327  1.00  0.00           C  
ATOM   2365  H   MET B 141     198.520 137.746  29.087  1.00  0.00           H  
ATOM   2366  HA  MET B 141     199.122 136.613  26.573  1.00  0.00           H  
ATOM   2367 1HB  MET B 141     199.410 139.416  27.679  1.00  0.00           H  
ATOM   2368 2HB  MET B 141     199.782 139.028  26.006  1.00  0.00           H  
ATOM   2369 1HG  MET B 141     197.437 138.149  25.763  1.00  0.00           H  
ATOM   2370 2HG  MET B 141     197.102 138.750  27.389  1.00  0.00           H  
ATOM   2371 1HE  MET B 141     196.974 142.529  27.074  1.00  0.00           H  
ATOM   2372 2HE  MET B 141     196.391 141.084  27.937  1.00  0.00           H  
ATOM   2373 3HE  MET B 141     198.133 141.450  27.887  1.00  0.00           H  
ATOM   2374  N   ILE B 142     201.781 137.514  28.314  1.00  0.00           N  
ATOM   2375  CA  ILE B 142     203.235 137.365  28.346  1.00  0.00           C  
ATOM   2376  C   ILE B 142     203.636 135.913  28.245  1.00  0.00           C  
ATOM   2377  O   ILE B 142     204.547 135.565  27.481  1.00  0.00           O  
ATOM   2378  CB  ILE B 142     203.828 137.967  29.633  1.00  0.00           C  
ATOM   2379  CG1 ILE B 142     203.678 139.490  29.628  1.00  0.00           C  
ATOM   2380  CG2 ILE B 142     205.290 137.573  29.780  1.00  0.00           C  
ATOM   2381  CD1 ILE B 142     203.990 140.139  30.957  1.00  0.00           C  
ATOM   2382  H   ILE B 142     201.285 137.981  29.079  1.00  0.00           H  
ATOM   2383  HA  ILE B 142     203.656 137.896  27.501  1.00  0.00           H  
ATOM   2384  HB  ILE B 142     203.274 137.598  30.496  1.00  0.00           H  
ATOM   2385 1HG1 ILE B 142     204.340 139.918  28.876  1.00  0.00           H  
ATOM   2386 2HG1 ILE B 142     202.657 139.755  29.352  1.00  0.00           H  
ATOM   2387 1HG2 ILE B 142     205.693 138.007  30.694  1.00  0.00           H  
ATOM   2388 2HG2 ILE B 142     205.371 136.488  29.827  1.00  0.00           H  
ATOM   2389 3HG2 ILE B 142     205.854 137.942  28.923  1.00  0.00           H  
ATOM   2390 1HD1 ILE B 142     203.861 141.218  30.875  1.00  0.00           H  
ATOM   2391 2HD1 ILE B 142     203.314 139.750  31.720  1.00  0.00           H  
ATOM   2392 3HD1 ILE B 142     205.019 139.917  31.237  1.00  0.00           H  
ATOM   2393  N   LEU B 143     202.977 135.054  28.994  1.00  0.00           N  
ATOM   2394  CA  LEU B 143     203.322 133.656  28.913  1.00  0.00           C  
ATOM   2395  C   LEU B 143     203.065 133.074  27.530  1.00  0.00           C  
ATOM   2396  O   LEU B 143     203.859 132.261  27.047  1.00  0.00           O  
ATOM   2397  CB  LEU B 143     202.526 132.866  29.960  1.00  0.00           C  
ATOM   2398  CG  LEU B 143     202.897 133.141  31.423  1.00  0.00           C  
ATOM   2399  CD1 LEU B 143     201.987 132.333  32.338  1.00  0.00           C  
ATOM   2400  CD2 LEU B 143     204.358 132.785  31.652  1.00  0.00           C  
ATOM   2401  H   LEU B 143     202.258 135.388  29.650  1.00  0.00           H  
ATOM   2402  HA  LEU B 143     204.381 133.551  29.120  1.00  0.00           H  
ATOM   2403 1HB  LEU B 143     201.469 133.096  29.838  1.00  0.00           H  
ATOM   2404 2HB  LEU B 143     202.669 131.802  29.776  1.00  0.00           H  
ATOM   2405  HG  LEU B 143     202.741 134.197  31.646  1.00  0.00           H  
ATOM   2406 1HD1 LEU B 143     202.250 132.528  33.378  1.00  0.00           H  
ATOM   2407 2HD1 LEU B 143     200.950 132.621  32.167  1.00  0.00           H  
ATOM   2408 3HD1 LEU B 143     202.108 131.271  32.126  1.00  0.00           H  
ATOM   2409 1HD2 LEU B 143     204.622 132.981  32.692  1.00  0.00           H  
ATOM   2410 2HD2 LEU B 143     204.514 131.729  31.430  1.00  0.00           H  
ATOM   2411 3HD2 LEU B 143     204.987 133.390  30.998  1.00  0.00           H  
ATOM   2412  N   LEU B 144     201.974 133.500  26.887  1.00  0.00           N  
ATOM   2413  CA  LEU B 144     201.607 133.014  25.568  1.00  0.00           C  
ATOM   2414  C   LEU B 144     202.581 133.589  24.528  1.00  0.00           C  
ATOM   2415  O   LEU B 144     202.941 132.913  23.560  1.00  0.00           O  
ATOM   2416  CB  LEU B 144     200.165 133.414  25.230  1.00  0.00           C  
ATOM   2417  CG  LEU B 144     199.076 132.768  26.097  1.00  0.00           C  
ATOM   2418  CD1 LEU B 144     197.741 133.448  25.824  1.00  0.00           C  
ATOM   2419  CD2 LEU B 144     199.003 131.279  25.795  1.00  0.00           C  
ATOM   2420  H   LEU B 144     201.349 134.161  27.357  1.00  0.00           H  
ATOM   2421  HA  LEU B 144     201.697 131.934  25.563  1.00  0.00           H  
ATOM   2422 1HB  LEU B 144     200.071 134.494  25.331  1.00  0.00           H  
ATOM   2423 2HB  LEU B 144     199.964 133.147  24.193  1.00  0.00           H  
ATOM   2424  HG  LEU B 144     199.315 132.914  27.150  1.00  0.00           H  
ATOM   2425 1HD1 LEU B 144     196.967 132.989  26.440  1.00  0.00           H  
ATOM   2426 2HD1 LEU B 144     197.816 134.508  26.067  1.00  0.00           H  
ATOM   2427 3HD1 LEU B 144     197.482 133.333  24.772  1.00  0.00           H  
ATOM   2428 1HD2 LEU B 144     198.229 130.820  26.411  1.00  0.00           H  
ATOM   2429 2HD2 LEU B 144     198.763 131.132  24.742  1.00  0.00           H  
ATOM   2430 3HD2 LEU B 144     199.965 130.816  26.016  1.00  0.00           H  
ATOM   2431  N   LEU B 145     203.092 134.804  24.753  1.00  0.00           N  
ATOM   2432  CA  LEU B 145     204.098 135.329  23.844  1.00  0.00           C  
ATOM   2433  C   LEU B 145     205.351 134.453  23.928  1.00  0.00           C  
ATOM   2434  O   LEU B 145     205.924 134.106  22.886  1.00  0.00           O  
ATOM   2435  CB  LEU B 145     204.438 136.783  24.194  1.00  0.00           C  
ATOM   2436  CG  LEU B 145     203.351 137.817  23.868  1.00  0.00           C  
ATOM   2437  CD1 LEU B 145     203.751 139.171  24.437  1.00  0.00           C  
ATOM   2438  CD2 LEU B 145     203.158 137.892  22.360  1.00  0.00           C  
ATOM   2439  H   LEU B 145     202.732 135.386  25.511  1.00  0.00           H  
ATOM   2440  HA  LEU B 145     203.716 135.266  22.832  1.00  0.00           H  
ATOM   2441 1HB  LEU B 145     204.644 136.845  25.261  1.00  0.00           H  
ATOM   2442 2HB  LEU B 145     205.340 137.069  23.653  1.00  0.00           H  
ATOM   2443  HG  LEU B 145     202.414 137.520  24.339  1.00  0.00           H  
ATOM   2444 1HD1 LEU B 145     202.979 139.905  24.206  1.00  0.00           H  
ATOM   2445 2HD1 LEU B 145     203.863 139.092  25.519  1.00  0.00           H  
ATOM   2446 3HD1 LEU B 145     204.696 139.487  23.996  1.00  0.00           H  
ATOM   2447 1HD2 LEU B 145     202.386 138.626  22.129  1.00  0.00           H  
ATOM   2448 2HD2 LEU B 145     204.095 138.190  21.888  1.00  0.00           H  
ATOM   2449 3HD2 LEU B 145     202.856 136.916  21.983  1.00  0.00           H  
ATOM   2450  N   HIS B 146     205.704 133.983  25.142  1.00  0.00           N  
ATOM   2451  CA  HIS B 146     206.841 133.065  25.270  1.00  0.00           C  
ATOM   2452  C   HIS B 146     206.511 131.699  24.642  1.00  0.00           C  
ATOM   2453  O   HIS B 146     207.329 131.126  23.918  1.00  0.00           O  
ATOM   2454  CB  HIS B 146     207.228 132.883  26.741  1.00  0.00           C  
ATOM   2455  CG  HIS B 146     208.061 134.000  27.287  1.00  0.00           C  
ATOM   2456  ND1 HIS B 146     209.342 134.259  26.843  1.00  0.00           N  
ATOM   2457  CD2 HIS B 146     207.798 134.926  28.239  1.00  0.00           C  
ATOM   2458  CE1 HIS B 146     209.830 135.297  27.500  1.00  0.00           C  
ATOM   2459  NE2 HIS B 146     208.914 135.719  28.352  1.00  0.00           N  
ATOM   2460  H   HIS B 146     205.227 134.343  25.977  1.00  0.00           H  
ATOM   2461  HA  HIS B 146     207.703 133.481  24.748  1.00  0.00           H  
ATOM   2462 1HB  HIS B 146     206.326 132.802  27.348  1.00  0.00           H  
ATOM   2463 2HB  HIS B 146     207.785 131.953  26.858  1.00  0.00           H  
ATOM   2464  HD1 HIS B 146     209.810 133.800  26.088  1.00  0.00           H  
ATOM   2465  HD2 HIS B 146     206.926 135.118  28.865  1.00  0.00           H  
ATOM   2466  HE1 HIS B 146     210.835 135.662  27.292  1.00  0.00           H  
ATOM   2467  N   GLN B 147     205.275 131.218  24.831  1.00  0.00           N  
ATOM   2468  CA  GLN B 147     204.809 129.947  24.261  1.00  0.00           C  
ATOM   2469  C   GLN B 147     204.967 129.927  22.742  1.00  0.00           C  
ATOM   2470  O   GLN B 147     205.294 128.892  22.155  1.00  0.00           O  
ATOM   2471  CB  GLN B 147     203.336 129.712  24.610  1.00  0.00           C  
ATOM   2472  CG  GLN B 147     202.765 128.394  24.148  1.00  0.00           C  
ATOM   2473  CD  GLN B 147     201.292 128.249  24.506  1.00  0.00           C  
ATOM   2474  OE1 GLN B 147     200.911 127.977  25.655  1.00  0.00           O  
ATOM   2475  NE2 GLN B 147     200.460 128.454  23.497  1.00  0.00           N  
ATOM   2476  H   GLN B 147     204.663 131.721  25.478  1.00  0.00           H  
ATOM   2477  HA  GLN B 147     205.409 129.142  24.678  1.00  0.00           H  
ATOM   2478 1HB  GLN B 147     203.205 129.806  25.680  1.00  0.00           H  
ATOM   2479 2HB  GLN B 147     202.736 130.481  24.143  1.00  0.00           H  
ATOM   2480 1HG  GLN B 147     202.850 128.327  23.062  1.00  0.00           H  
ATOM   2481 2HG  GLN B 147     203.317 127.581  24.619  1.00  0.00           H  
ATOM   2482 1HE2 GLN B 147     199.443 128.413  23.589  1.00  0.00           H  
ATOM   2483 2HE2 GLN B 147     200.824 128.677  22.591  1.00  0.00           H  
ATOM   2484  N   SER B 148     204.769 131.085  22.112  1.00  0.00           N  
ATOM   2485  CA  SER B 148     204.855 131.261  20.668  1.00  0.00           C  
ATOM   2486  C   SER B 148     206.280 131.538  20.163  1.00  0.00           C  
ATOM   2487  O   SER B 148     206.493 131.666  18.955  1.00  0.00           O  
ATOM   2488  CB  SER B 148     203.942 132.397  20.248  1.00  0.00           C  
ATOM   2489  OG  SER B 148     202.604 132.100  20.538  1.00  0.00           O  
ATOM   2490  H   SER B 148     204.456 131.883  22.675  1.00  0.00           H  
ATOM   2491  HA  SER B 148     204.505 130.341  20.201  1.00  0.00           H  
ATOM   2492 1HB  SER B 148     204.235 133.310  20.767  1.00  0.00           H  
ATOM   2493 2HB  SER B 148     204.054 132.578  19.180  1.00  0.00           H  
ATOM   2494  HG  SER B 148     202.489 132.284  21.473  1.00  0.00           H  
ATOM   2495  N   GLY B 149     207.257 131.668  21.072  1.00  0.00           N  
ATOM   2496  CA  GLY B 149     208.629 131.997  20.692  1.00  0.00           C  
ATOM   2497  C   GLY B 149     208.960 133.489  20.544  1.00  0.00           C  
ATOM   2498  O   GLY B 149     210.007 133.826  19.988  1.00  0.00           O  
ATOM   2499  H   GLY B 149     207.060 131.497  22.058  1.00  0.00           H  
ATOM   2500 1HA  GLY B 149     209.294 131.566  21.438  1.00  0.00           H  
ATOM   2501 2HA  GLY B 149     208.862 131.490  19.758  1.00  0.00           H  
ATOM   2502  N   THR B 150     208.079 134.381  21.001  1.00  0.00           N  
ATOM   2503  CA  THR B 150     208.291 135.827  20.887  1.00  0.00           C  
ATOM   2504  C   THR B 150     209.549 136.194  21.687  1.00  0.00           C  
ATOM   2505  O   THR B 150     209.736 135.695  22.801  1.00  0.00           O  
ATOM   2506  CB  THR B 150     207.077 136.627  21.396  1.00  0.00           C  
ATOM   2507  OG1 THR B 150     205.907 136.244  20.661  1.00  0.00           O  
ATOM   2508  CG2 THR B 150     207.313 138.120  21.225  1.00  0.00           C  
ATOM   2509  H   THR B 150     207.239 134.076  21.491  1.00  0.00           H  
ATOM   2510  HA  THR B 150     208.455 136.090  19.840  1.00  0.00           H  
ATOM   2511  HB  THR B 150     206.915 136.409  22.451  1.00  0.00           H  
ATOM   2512  HG1 THR B 150     205.549 135.433  21.031  1.00  0.00           H  
ATOM   2513 1HG2 THR B 150     206.445 138.669  21.590  1.00  0.00           H  
ATOM   2514 2HG2 THR B 150     208.196 138.416  21.792  1.00  0.00           H  
ATOM   2515 3HG2 THR B 150     207.467 138.345  20.171  1.00  0.00           H  
ATOM   2516  N   SER B 151     210.433 137.026  21.124  1.00  0.00           N  
ATOM   2517  CA  SER B 151     211.671 137.389  21.822  1.00  0.00           C  
ATOM   2518  C   SER B 151     211.410 138.301  23.007  1.00  0.00           C  
ATOM   2519  O   SER B 151     210.376 138.968  23.072  1.00  0.00           O  
ATOM   2520  CB  SER B 151     212.621 138.113  20.900  1.00  0.00           C  
ATOM   2521  OG  SER B 151     212.084 139.350  20.537  1.00  0.00           O  
ATOM   2522  H   SER B 151     210.243 137.438  20.201  1.00  0.00           H  
ATOM   2523  HA  SER B 151     212.150 136.478  22.187  1.00  0.00           H  
ATOM   2524 1HB  SER B 151     213.574 138.256  21.403  1.00  0.00           H  
ATOM   2525 2HB  SER B 151     212.800 137.512  20.010  1.00  0.00           H  
ATOM   2526  HG  SER B 151     211.361 139.128  19.900  1.00  0.00           H  
ATOM   2527  N   GLU B 152     212.373 138.366  23.920  1.00  0.00           N  
ATOM   2528  CA  GLU B 152     212.297 139.233  25.088  1.00  0.00           C  
ATOM   2529  C   GLU B 152     212.150 140.709  24.728  1.00  0.00           C  
ATOM   2530  O   GLU B 152     211.436 141.447  25.409  1.00  0.00           O  
ATOM   2531  CB  GLU B 152     213.542 139.042  25.957  1.00  0.00           C  
ATOM   2532  CG  GLU B 152     213.634 137.681  26.633  1.00  0.00           C  
ATOM   2533  CD  GLU B 152     214.129 136.602  25.711  1.00  0.00           C  
ATOM   2534  OE1 GLU B 152     214.473 136.912  24.595  1.00  0.00           O  
ATOM   2535  OE2 GLU B 152     214.164 135.467  26.122  1.00  0.00           O  
ATOM   2536  H   GLU B 152     213.192 137.762  23.817  1.00  0.00           H  
ATOM   2537  HA  GLU B 152     211.419 138.938  25.667  1.00  0.00           H  
ATOM   2538 1HB  GLU B 152     214.436 139.174  25.347  1.00  0.00           H  
ATOM   2539 2HB  GLU B 152     213.562 139.805  26.736  1.00  0.00           H  
ATOM   2540 1HG  GLU B 152     214.311 137.755  27.484  1.00  0.00           H  
ATOM   2541 2HG  GLU B 152     212.649 137.407  27.009  1.00  0.00           H  
ATOM   2542  N   ASP B 153     212.772 141.130  23.623  1.00  0.00           N  
ATOM   2543  CA  ASP B 153     212.657 142.521  23.208  1.00  0.00           C  
ATOM   2544  C   ASP B 153     211.267 142.803  22.678  1.00  0.00           C  
ATOM   2545  O   ASP B 153     210.674 143.833  23.019  1.00  0.00           O  
ATOM   2546  CB  ASP B 153     213.661 142.836  22.105  1.00  0.00           C  
ATOM   2547  CG  ASP B 153     215.099 142.883  22.570  1.00  0.00           C  
ATOM   2548  OD1 ASP B 153     215.350 143.032  23.750  1.00  0.00           O  
ATOM   2549  OD2 ASP B 153     215.950 142.751  21.735  1.00  0.00           O  
ATOM   2550  H   ASP B 153     213.363 140.484  23.122  1.00  0.00           H  
ATOM   2551  HA  ASP B 153     212.843 143.163  24.068  1.00  0.00           H  
ATOM   2552 1HB  ASP B 153     213.575 142.082  21.319  1.00  0.00           H  
ATOM   2553 2HB  ASP B 153     213.409 143.795  21.655  1.00  0.00           H  
ATOM   2554  N   GLU B 154     210.722 141.861  21.901  1.00  0.00           N  
ATOM   2555  CA  GLU B 154     209.385 142.006  21.344  1.00  0.00           C  
ATOM   2556  C   GLU B 154     208.345 142.017  22.454  1.00  0.00           C  
ATOM   2557  O   GLU B 154     207.364 142.762  22.376  1.00  0.00           O  
ATOM   2558  CB  GLU B 154     209.110 140.889  20.343  1.00  0.00           C  
ATOM   2559  CG  GLU B 154     209.852 141.011  19.016  1.00  0.00           C  
ATOM   2560  CD  GLU B 154     209.754 139.758  18.171  1.00  0.00           C  
ATOM   2561  OE1 GLU B 154     210.029 138.690  18.702  1.00  0.00           O  
ATOM   2562  OE2 GLU B 154     209.415 139.856  17.019  1.00  0.00           O  
ATOM   2563  H   GLU B 154     211.274 141.039  21.654  1.00  0.00           H  
ATOM   2564  HA  GLU B 154     209.332 142.959  20.818  1.00  0.00           H  
ATOM   2565 1HB  GLU B 154     209.427 139.955  20.784  1.00  0.00           H  
ATOM   2566 2HB  GLU B 154     208.044 140.825  20.143  1.00  0.00           H  
ATOM   2567 1HG  GLU B 154     209.426 141.842  18.454  1.00  0.00           H  
ATOM   2568 2HG  GLU B 154     210.897 141.241  19.209  1.00  0.00           H  
ATOM   2569  N   ILE B 155     208.558 141.204  23.493  1.00  0.00           N  
ATOM   2570  CA  ILE B 155     207.638 141.181  24.614  1.00  0.00           C  
ATOM   2571  C   ILE B 155     207.694 142.504  25.331  1.00  0.00           C  
ATOM   2572  O   ILE B 155     206.662 143.095  25.624  1.00  0.00           O  
ATOM   2573  CB  ILE B 155     207.917 140.037  25.607  1.00  0.00           C  
ATOM   2574  CG1 ILE B 155     207.616 138.727  24.900  1.00  0.00           C  
ATOM   2575  CG2 ILE B 155     207.056 140.209  26.898  1.00  0.00           C  
ATOM   2576  CD1 ILE B 155     208.065 137.482  25.569  1.00  0.00           C  
ATOM   2577  H   ILE B 155     209.366 140.573  23.463  1.00  0.00           H  
ATOM   2578  HA  ILE B 155     206.628 141.048  24.225  1.00  0.00           H  
ATOM   2579  HB  ILE B 155     208.977 140.037  25.867  1.00  0.00           H  
ATOM   2580 1HG1 ILE B 155     206.575 138.668  24.760  1.00  0.00           H  
ATOM   2581 2HG1 ILE B 155     208.080 138.763  23.954  1.00  0.00           H  
ATOM   2582 1HG2 ILE B 155     207.264 139.409  27.576  1.00  0.00           H  
ATOM   2583 2HG2 ILE B 155     207.290 141.150  27.395  1.00  0.00           H  
ATOM   2584 3HG2 ILE B 155     206.000 140.196  26.631  1.00  0.00           H  
ATOM   2585 1HD1 ILE B 155     207.803 136.624  24.951  1.00  0.00           H  
ATOM   2586 2HD1 ILE B 155     209.147 137.515  25.689  1.00  0.00           H  
ATOM   2587 3HD1 ILE B 155     207.592 137.374  26.539  1.00  0.00           H  
ATOM   2588  N   ALA B 156     208.888 143.018  25.612  1.00  0.00           N  
ATOM   2589  CA  ALA B 156     208.951 144.288  26.304  1.00  0.00           C  
ATOM   2590  C   ALA B 156     208.230 145.378  25.524  1.00  0.00           C  
ATOM   2591  O   ALA B 156     207.494 146.174  26.116  1.00  0.00           O  
ATOM   2592  CB  ALA B 156     210.397 144.683  26.514  1.00  0.00           C  
ATOM   2593  H   ALA B 156     209.747 142.504  25.397  1.00  0.00           H  
ATOM   2594  HA  ALA B 156     208.454 144.170  27.268  1.00  0.00           H  
ATOM   2595 1HB  ALA B 156     210.451 145.620  27.061  1.00  0.00           H  
ATOM   2596 2HB  ALA B 156     210.887 143.902  27.067  1.00  0.00           H  
ATOM   2597 3HB  ALA B 156     210.881 144.790  25.545  1.00  0.00           H  
ATOM   2598  N   GLU B 157     208.368 145.377  24.188  1.00  0.00           N  
ATOM   2599  CA  GLU B 157     207.681 146.388  23.399  1.00  0.00           C  
ATOM   2600  C   GLU B 157     206.173 146.197  23.398  1.00  0.00           C  
ATOM   2601  O   GLU B 157     205.437 147.152  23.676  1.00  0.00           O  
ATOM   2602  CB  GLU B 157     208.183 146.414  21.956  1.00  0.00           C  
ATOM   2603  CG  GLU B 157     207.492 147.494  21.098  1.00  0.00           C  
ATOM   2604  CD  GLU B 157     208.019 147.595  19.697  1.00  0.00           C  
ATOM   2605  OE1 GLU B 157     208.943 146.896  19.369  1.00  0.00           O  
ATOM   2606  OE2 GLU B 157     207.475 148.379  18.941  1.00  0.00           O  
ATOM   2607  H   GLU B 157     209.002 144.710  23.737  1.00  0.00           H  
ATOM   2608  HA  GLU B 157     207.896 147.360  23.842  1.00  0.00           H  
ATOM   2609 1HB  GLU B 157     209.259 146.595  21.946  1.00  0.00           H  
ATOM   2610 2HB  GLU B 157     208.011 145.439  21.494  1.00  0.00           H  
ATOM   2611 1HG  GLU B 157     206.430 147.266  21.037  1.00  0.00           H  
ATOM   2612 2HG  GLU B 157     207.596 148.462  21.591  1.00  0.00           H  
ATOM   2613  N   GLU B 158     205.681 144.985  23.095  1.00  0.00           N  
ATOM   2614  CA  GLU B 158     204.242 144.783  23.030  1.00  0.00           C  
ATOM   2615  C   GLU B 158     203.577 145.067  24.360  1.00  0.00           C  
ATOM   2616  O   GLU B 158     202.501 145.666  24.399  1.00  0.00           O  
ATOM   2617  CB  GLU B 158     203.925 143.352  22.591  1.00  0.00           C  
ATOM   2618  CG  GLU B 158     202.440 143.059  22.427  1.00  0.00           C  
ATOM   2619  CD  GLU B 158     202.173 141.698  21.846  1.00  0.00           C  
ATOM   2620  OE1 GLU B 158     203.114 140.985  21.597  1.00  0.00           O  
ATOM   2621  OE2 GLU B 158     201.026 141.372  21.652  1.00  0.00           O  
ATOM   2622  H   GLU B 158     206.316 144.206  22.879  1.00  0.00           H  
ATOM   2623  HA  GLU B 158     203.841 145.493  22.305  1.00  0.00           H  
ATOM   2624 1HB  GLU B 158     204.413 143.147  21.639  1.00  0.00           H  
ATOM   2625 2HB  GLU B 158     204.325 142.650  23.323  1.00  0.00           H  
ATOM   2626 1HG  GLU B 158     201.957 143.127  23.402  1.00  0.00           H  
ATOM   2627 2HG  GLU B 158     202.000 143.818  21.781  1.00  0.00           H  
ATOM   2628  N   ILE B 159     204.191 144.613  25.448  1.00  0.00           N  
ATOM   2629  CA  ILE B 159     203.624 144.802  26.765  1.00  0.00           C  
ATOM   2630  C   ILE B 159     203.616 146.267  27.128  1.00  0.00           C  
ATOM   2631  O   ILE B 159     202.634 146.745  27.693  1.00  0.00           O  
ATOM   2632  CB  ILE B 159     204.344 143.960  27.817  1.00  0.00           C  
ATOM   2633  CG1 ILE B 159     204.188 142.441  27.472  1.00  0.00           C  
ATOM   2634  CG2 ILE B 159     203.826 144.286  29.225  1.00  0.00           C  
ATOM   2635  CD1 ILE B 159     202.757 141.848  27.400  1.00  0.00           C  
ATOM   2636  H   ILE B 159     205.076 144.112  25.349  1.00  0.00           H  
ATOM   2637  HA  ILE B 159     202.589 144.483  26.738  1.00  0.00           H  
ATOM   2638  HB  ILE B 159     205.416 144.181  27.773  1.00  0.00           H  
ATOM   2639 1HG1 ILE B 159     204.639 142.270  26.508  1.00  0.00           H  
ATOM   2640 2HG1 ILE B 159     204.753 141.912  28.205  1.00  0.00           H  
ATOM   2641 1HG2 ILE B 159     204.359 143.685  29.946  1.00  0.00           H  
ATOM   2642 2HG2 ILE B 159     203.998 145.330  29.441  1.00  0.00           H  
ATOM   2643 3HG2 ILE B 159     202.758 144.076  29.296  1.00  0.00           H  
ATOM   2644 1HD1 ILE B 159     202.825 140.789  27.148  1.00  0.00           H  
ATOM   2645 2HD1 ILE B 159     202.249 141.951  28.345  1.00  0.00           H  
ATOM   2646 3HD1 ILE B 159     202.182 142.343  26.629  1.00  0.00           H  
ATOM   2647  N   ALA B 160     204.689 146.999  26.830  1.00  0.00           N  
ATOM   2648  CA  ALA B 160     204.698 148.415  27.139  1.00  0.00           C  
ATOM   2649  C   ALA B 160     203.559 149.136  26.414  1.00  0.00           C  
ATOM   2650  O   ALA B 160     202.920 150.023  26.994  1.00  0.00           O  
ATOM   2651  CB  ALA B 160     206.022 149.019  26.741  1.00  0.00           C  
ATOM   2652  H   ALA B 160     205.521 146.575  26.410  1.00  0.00           H  
ATOM   2653  HA  ALA B 160     204.548 148.532  28.211  1.00  0.00           H  
ATOM   2654 1HB  ALA B 160     206.010 150.051  26.995  1.00  0.00           H  
ATOM   2655 2HB  ALA B 160     206.837 148.525  27.252  1.00  0.00           H  
ATOM   2656 3HB  ALA B 160     206.160 148.902  25.665  1.00  0.00           H  
ATOM   2657  N   LYS B 161     203.294 148.738  25.154  1.00  0.00           N  
ATOM   2658  CA  LYS B 161     202.244 149.361  24.361  1.00  0.00           C  
ATOM   2659  C   LYS B 161     200.859 149.012  24.905  1.00  0.00           C  
ATOM   2660  O   LYS B 161     199.989 149.885  24.965  1.00  0.00           O  
ATOM   2661  CB  LYS B 161     202.359 148.936  22.897  1.00  0.00           C  
ATOM   2662  CG  LYS B 161     203.536 149.553  22.153  1.00  0.00           C  
ATOM   2663  CD  LYS B 161     203.577 149.092  20.704  1.00  0.00           C  
ATOM   2664  CE  LYS B 161     204.708 149.764  19.940  1.00  0.00           C  
ATOM   2665  NZ  LYS B 161     204.788 149.290  18.532  1.00  0.00           N  
ATOM   2666  H   LYS B 161     203.878 148.013  24.727  1.00  0.00           H  
ATOM   2667  HA  LYS B 161     202.372 150.440  24.419  1.00  0.00           H  
ATOM   2668 1HB  LYS B 161     202.459 147.852  22.839  1.00  0.00           H  
ATOM   2669 2HB  LYS B 161     201.447 149.209  22.366  1.00  0.00           H  
ATOM   2670 1HG  LYS B 161     203.451 150.641  22.177  1.00  0.00           H  
ATOM   2671 2HG  LYS B 161     204.466 149.268  22.642  1.00  0.00           H  
ATOM   2672 1HD  LYS B 161     203.718 148.011  20.669  1.00  0.00           H  
ATOM   2673 2HD  LYS B 161     202.631 149.333  20.218  1.00  0.00           H  
ATOM   2674 1HE  LYS B 161     204.556 150.842  19.939  1.00  0.00           H  
ATOM   2675 2HE  LYS B 161     205.656 149.553  20.435  1.00  0.00           H  
ATOM   2676 1HZ  LYS B 161     205.549 149.758  18.061  1.00  0.00           H  
ATOM   2677 2HZ  LYS B 161     204.948 148.292  18.520  1.00  0.00           H  
ATOM   2678 3HZ  LYS B 161     203.921 149.497  18.057  1.00  0.00           H  
ATOM   2679  N   LEU B 162     200.661 147.758  25.335  1.00  0.00           N  
ATOM   2680  CA  LEU B 162     199.388 147.319  25.897  1.00  0.00           C  
ATOM   2681  C   LEU B 162     199.108 148.076  27.180  1.00  0.00           C  
ATOM   2682  O   LEU B 162     197.973 148.498  27.410  1.00  0.00           O  
ATOM   2683  CB  LEU B 162     199.406 145.810  26.172  1.00  0.00           C  
ATOM   2684  CG  LEU B 162     199.333 144.907  24.934  1.00  0.00           C  
ATOM   2685  CD1 LEU B 162     199.672 143.476  25.328  1.00  0.00           C  
ATOM   2686  CD2 LEU B 162     197.941 144.992  24.326  1.00  0.00           C  
ATOM   2687  H   LEU B 162     201.401 147.069  25.207  1.00  0.00           H  
ATOM   2688  HA  LEU B 162     198.596 147.549  25.185  1.00  0.00           H  
ATOM   2689 1HB  LEU B 162     200.323 145.566  26.707  1.00  0.00           H  
ATOM   2690 2HB  LEU B 162     198.560 145.564  26.813  1.00  0.00           H  
ATOM   2691  HG  LEU B 162     200.071 145.235  24.201  1.00  0.00           H  
ATOM   2692 1HD1 LEU B 162     199.621 142.835  24.449  1.00  0.00           H  
ATOM   2693 2HD1 LEU B 162     200.680 143.442  25.743  1.00  0.00           H  
ATOM   2694 3HD1 LEU B 162     198.960 143.126  26.075  1.00  0.00           H  
ATOM   2695 1HD2 LEU B 162     197.890 144.351  23.445  1.00  0.00           H  
ATOM   2696 2HD2 LEU B 162     197.204 144.663  25.058  1.00  0.00           H  
ATOM   2697 3HD2 LEU B 162     197.732 146.022  24.037  1.00  0.00           H  
ATOM   2698  N   ILE B 163     200.138 148.264  28.005  1.00  0.00           N  
ATOM   2699  CA  ILE B 163     199.994 149.035  29.222  1.00  0.00           C  
ATOM   2700  C   ILE B 163     199.680 150.479  28.883  1.00  0.00           C  
ATOM   2701  O   ILE B 163     198.793 151.064  29.504  1.00  0.00           O  
ATOM   2702  CB  ILE B 163     201.210 148.886  30.141  1.00  0.00           C  
ATOM   2703  CG1 ILE B 163     201.223 147.428  30.663  1.00  0.00           C  
ATOM   2704  CG2 ILE B 163     201.096 149.884  31.314  1.00  0.00           C  
ATOM   2705  CD1 ILE B 163     202.468 147.015  31.348  1.00  0.00           C  
ATOM   2706  H   ILE B 163     201.036 147.826  27.780  1.00  0.00           H  
ATOM   2707  HA  ILE B 163     199.147 148.635  29.771  1.00  0.00           H  
ATOM   2708  HB  ILE B 163     202.131 149.057  29.571  1.00  0.00           H  
ATOM   2709 1HG1 ILE B 163     200.394 147.308  31.352  1.00  0.00           H  
ATOM   2710 2HG1 ILE B 163     201.068 146.755  29.817  1.00  0.00           H  
ATOM   2711 1HG2 ILE B 163     201.942 149.775  31.976  1.00  0.00           H  
ATOM   2712 2HG2 ILE B 163     201.076 150.904  30.941  1.00  0.00           H  
ATOM   2713 3HG2 ILE B 163     200.173 149.682  31.864  1.00  0.00           H  
ATOM   2714 1HD1 ILE B 163     202.390 145.978  31.660  1.00  0.00           H  
ATOM   2715 2HD1 ILE B 163     203.270 147.114  30.637  1.00  0.00           H  
ATOM   2716 3HD1 ILE B 163     202.662 147.636  32.216  1.00  0.00           H  
ATOM   2717  N   LYS B 164     200.382 151.083  27.914  1.00  0.00           N  
ATOM   2718  CA  LYS B 164     199.986 152.414  27.474  1.00  0.00           C  
ATOM   2719  C   LYS B 164     198.497 152.425  27.119  1.00  0.00           C  
ATOM   2720  O   LYS B 164     197.756 153.330  27.522  1.00  0.00           O  
ATOM   2721  CB  LYS B 164     200.827 152.862  26.278  1.00  0.00           C  
ATOM   2722  CG  LYS B 164     200.422 154.209  25.694  1.00  0.00           C  
ATOM   2723  CD  LYS B 164     201.389 154.653  24.606  1.00  0.00           C  
ATOM   2724  CE  LYS B 164     201.109 156.081  24.164  1.00  0.00           C  
ATOM   2725  NZ  LYS B 164     199.811 156.197  23.445  1.00  0.00           N  
ATOM   2726  H   LYS B 164     201.199 150.634  27.493  1.00  0.00           H  
ATOM   2727  HA  LYS B 164     200.150 153.107  28.290  1.00  0.00           H  
ATOM   2728 1HB  LYS B 164     201.874 152.927  26.573  1.00  0.00           H  
ATOM   2729 2HB  LYS B 164     200.756 152.118  25.484  1.00  0.00           H  
ATOM   2730 1HG  LYS B 164     199.420 154.135  25.269  1.00  0.00           H  
ATOM   2731 2HG  LYS B 164     200.408 154.959  26.484  1.00  0.00           H  
ATOM   2732 1HD  LYS B 164     202.412 154.591  24.981  1.00  0.00           H  
ATOM   2733 2HD  LYS B 164     201.296 153.991  23.745  1.00  0.00           H  
ATOM   2734 1HE  LYS B 164     201.086 156.734  25.036  1.00  0.00           H  
ATOM   2735 2HE  LYS B 164     201.906 156.421  23.504  1.00  0.00           H  
ATOM   2736 1HZ  LYS B 164     199.663 157.157  23.169  1.00  0.00           H  
ATOM   2737 2HZ  LYS B 164     199.827 155.609  22.623  1.00  0.00           H  
ATOM   2738 3HZ  LYS B 164     199.061 155.902  24.054  1.00  0.00           H  
ATOM   2739  N   GLY B 165     198.049 151.393  26.390  1.00  0.00           N  
ATOM   2740  CA  GLY B 165     196.665 151.263  25.977  1.00  0.00           C  
ATOM   2741  C   GLY B 165     195.728 151.313  27.178  1.00  0.00           C  
ATOM   2742  O   GLY B 165     194.790 152.113  27.207  1.00  0.00           O  
ATOM   2743  H   GLY B 165     198.723 150.702  26.049  1.00  0.00           H  
ATOM   2744 1HA  GLY B 165     196.411 152.046  25.264  1.00  0.00           H  
ATOM   2745 2HA  GLY B 165     196.562 150.304  25.465  1.00  0.00           H  
ATOM   2746  N   PHE B 166     196.037 150.510  28.193  1.00  0.00           N  
ATOM   2747  CA  PHE B 166     195.256 150.409  29.416  1.00  0.00           C  
ATOM   2748  C   PHE B 166     195.221 151.733  30.157  1.00  0.00           C  
ATOM   2749  O   PHE B 166     194.188 152.080  30.718  1.00  0.00           O  
ATOM   2750  CB  PHE B 166     195.830 149.324  30.329  1.00  0.00           C  
ATOM   2751  CG  PHE B 166     195.436 147.929  29.935  1.00  0.00           C  
ATOM   2752  CD1 PHE B 166     196.395 147.006  29.545  1.00  0.00           C  
ATOM   2753  CD2 PHE B 166     194.106 147.536  29.952  1.00  0.00           C  
ATOM   2754  CE1 PHE B 166     196.034 145.722  29.181  1.00  0.00           C  
ATOM   2755  CE2 PHE B 166     193.743 146.254  29.590  1.00  0.00           C  
ATOM   2756  CZ  PHE B 166     194.708 145.346  29.204  1.00  0.00           C  
ATOM   2757  H   PHE B 166     196.841 149.887  28.060  1.00  0.00           H  
ATOM   2758  HA  PHE B 166     194.228 150.162  29.132  1.00  0.00           H  
ATOM   2759 1HB  PHE B 166     196.917 149.384  30.326  1.00  0.00           H  
ATOM   2760 2HB  PHE B 166     195.496 149.495  31.352  1.00  0.00           H  
ATOM   2761  HD1 PHE B 166     197.444 147.303  29.528  1.00  0.00           H  
ATOM   2762  HD2 PHE B 166     193.343 148.254  30.256  1.00  0.00           H  
ATOM   2763  HE1 PHE B 166     196.798 145.007  28.877  1.00  0.00           H  
ATOM   2764  HE2 PHE B 166     192.694 145.958  29.609  1.00  0.00           H  
ATOM   2765  HZ  PHE B 166     194.423 144.335  28.917  1.00  0.00           H  
ATOM   2766  N   ILE B 167     196.340 152.463  30.177  1.00  0.00           N  
ATOM   2767  CA  ILE B 167     196.373 153.749  30.871  1.00  0.00           C  
ATOM   2768  C   ILE B 167     195.411 154.709  30.170  1.00  0.00           C  
ATOM   2769  O   ILE B 167     194.584 155.353  30.836  1.00  0.00           O  
ATOM   2770  CB  ILE B 167     197.801 154.356  30.841  1.00  0.00           C  
ATOM   2771  CG1 ILE B 167     198.748 153.486  31.701  1.00  0.00           C  
ATOM   2772  CG2 ILE B 167     197.774 155.831  31.338  1.00  0.00           C  
ATOM   2773  CD1 ILE B 167     200.229 153.781  31.536  1.00  0.00           C  
ATOM   2774  H   ILE B 167     197.177 152.074  29.736  1.00  0.00           H  
ATOM   2775  HA  ILE B 167     196.055 153.611  31.897  1.00  0.00           H  
ATOM   2776  HB  ILE B 167     198.169 154.322  29.835  1.00  0.00           H  
ATOM   2777 1HG1 ILE B 167     198.504 153.612  32.723  1.00  0.00           H  
ATOM   2778 2HG1 ILE B 167     198.582 152.447  31.439  1.00  0.00           H  
ATOM   2779 1HG2 ILE B 167     198.771 156.252  31.310  1.00  0.00           H  
ATOM   2780 2HG2 ILE B 167     197.129 156.437  30.703  1.00  0.00           H  
ATOM   2781 3HG2 ILE B 167     197.405 155.861  32.347  1.00  0.00           H  
ATOM   2782 1HD1 ILE B 167     200.768 153.100  32.163  1.00  0.00           H  
ATOM   2783 2HD1 ILE B 167     200.527 153.630  30.513  1.00  0.00           H  
ATOM   2784 3HD1 ILE B 167     200.454 154.802  31.827  1.00  0.00           H  
ATOM   2785  N   GLU B 168     195.499 154.803  28.842  1.00  0.00           N  
ATOM   2786  CA  GLU B 168     194.634 155.704  28.095  1.00  0.00           C  
ATOM   2787  C   GLU B 168     193.166 155.279  28.195  1.00  0.00           C  
ATOM   2788  O   GLU B 168     192.283 156.133  28.321  1.00  0.00           O  
ATOM   2789  CB  GLU B 168     195.066 155.754  26.628  1.00  0.00           C  
ATOM   2790  CG  GLU B 168     196.408 156.430  26.390  1.00  0.00           C  
ATOM   2791  CD  GLU B 168     196.805 156.449  24.940  1.00  0.00           C  
ATOM   2792  OE1 GLU B 168     196.086 155.901  24.140  1.00  0.00           O  
ATOM   2793  OE2 GLU B 168     197.829 157.012  24.632  1.00  0.00           O  
ATOM   2794  H   GLU B 168     196.207 154.249  28.351  1.00  0.00           H  
ATOM   2795  HA  GLU B 168     194.736 156.699  28.524  1.00  0.00           H  
ATOM   2796 1HB  GLU B 168     195.126 154.741  26.231  1.00  0.00           H  
ATOM   2797 2HB  GLU B 168     194.314 156.289  26.046  1.00  0.00           H  
ATOM   2798 1HG  GLU B 168     196.357 157.456  26.754  1.00  0.00           H  
ATOM   2799 2HG  GLU B 168     197.173 155.909  26.964  1.00  0.00           H  
ATOM   2800  N   HIS B 169     192.894 153.961  28.158  1.00  0.00           N  
ATOM   2801  CA  HIS B 169     191.536 153.463  28.353  1.00  0.00           C  
ATOM   2802  C   HIS B 169     190.974 153.887  29.694  1.00  0.00           C  
ATOM   2803  O   HIS B 169     189.895 154.480  29.754  1.00  0.00           O  
ATOM   2804  CB  HIS B 169     191.497 151.935  28.243  1.00  0.00           C  
ATOM   2805  CG  HIS B 169     190.175 151.339  28.615  1.00  0.00           C  
ATOM   2806  ND1 HIS B 169     189.083 151.368  27.774  1.00  0.00           N  
ATOM   2807  CD2 HIS B 169     189.770 150.699  29.737  1.00  0.00           C  
ATOM   2808  CE1 HIS B 169     188.062 150.770  28.363  1.00  0.00           C  
ATOM   2809  NE2 HIS B 169     188.453 150.356  29.555  1.00  0.00           N  
ATOM   2810  H   HIS B 169     193.641 153.301  27.938  1.00  0.00           H  
ATOM   2811  HA  HIS B 169     190.911 153.882  27.585  1.00  0.00           H  
ATOM   2812 1HB  HIS B 169     191.730 151.638  27.220  1.00  0.00           H  
ATOM   2813 2HB  HIS B 169     192.260 151.505  28.891  1.00  0.00           H  
ATOM   2814  HD1 HIS B 169     189.071 151.705  26.832  1.00  0.00           H  
ATOM   2815  HD2 HIS B 169     190.277 150.443  30.668  1.00  0.00           H  
ATOM   2816  HE1 HIS B 169     187.100 150.687  27.857  1.00  0.00           H  
ATOM   2817  N   LEU B 170     191.735 153.680  30.765  1.00  0.00           N  
ATOM   2818  CA  LEU B 170     191.253 154.050  32.076  1.00  0.00           C  
ATOM   2819  C   LEU B 170     190.994 155.548  32.123  1.00  0.00           C  
ATOM   2820  O   LEU B 170     189.982 155.984  32.686  1.00  0.00           O  
ATOM   2821  CB  LEU B 170     192.269 153.653  33.154  1.00  0.00           C  
ATOM   2822  CG  LEU B 170     192.422 152.147  33.402  1.00  0.00           C  
ATOM   2823  CD1 LEU B 170     193.628 151.899  34.299  1.00  0.00           C  
ATOM   2824  CD2 LEU B 170     191.149 151.604  34.034  1.00  0.00           C  
ATOM   2825  H   LEU B 170     192.620 153.184  30.666  1.00  0.00           H  
ATOM   2826  HA  LEU B 170     190.309 153.547  32.248  1.00  0.00           H  
ATOM   2827 1HB  LEU B 170     193.245 154.043  32.871  1.00  0.00           H  
ATOM   2828 2HB  LEU B 170     191.975 154.115  34.097  1.00  0.00           H  
ATOM   2829  HG  LEU B 170     192.602 151.639  32.454  1.00  0.00           H  
ATOM   2830 1HD1 LEU B 170     193.737 150.829  34.474  1.00  0.00           H  
ATOM   2831 2HD1 LEU B 170     194.526 152.280  33.814  1.00  0.00           H  
ATOM   2832 3HD1 LEU B 170     193.484 152.410  35.250  1.00  0.00           H  
ATOM   2833 1HD2 LEU B 170     191.258 150.533  34.209  1.00  0.00           H  
ATOM   2834 2HD2 LEU B 170     190.969 152.110  34.982  1.00  0.00           H  
ATOM   2835 3HD2 LEU B 170     190.307 151.778  33.364  1.00  0.00           H  
ATOM   2836  N   LYS B 171     191.855 156.355  31.491  1.00  0.00           N  
ATOM   2837  CA  LYS B 171     191.608 157.793  31.499  1.00  0.00           C  
ATOM   2838  C   LYS B 171     190.259 158.115  30.836  1.00  0.00           C  
ATOM   2839  O   LYS B 171     189.434 158.834  31.407  1.00  0.00           O  
ATOM   2840  CB  LYS B 171     192.701 158.579  30.775  1.00  0.00           C  
ATOM   2841  CG  LYS B 171     192.424 160.099  30.760  1.00  0.00           C  
ATOM   2842  CD  LYS B 171     193.463 160.904  29.993  1.00  0.00           C  
ATOM   2843  CE  LYS B 171     193.039 162.374  29.924  1.00  0.00           C  
ATOM   2844  NZ  LYS B 171     193.937 163.190  29.067  1.00  0.00           N  
ATOM   2845  H   LYS B 171     192.704 155.968  31.058  1.00  0.00           H  
ATOM   2846  HA  LYS B 171     191.566 158.127  32.535  1.00  0.00           H  
ATOM   2847 1HB  LYS B 171     193.665 158.397  31.254  1.00  0.00           H  
ATOM   2848 2HB  LYS B 171     192.779 158.231  29.742  1.00  0.00           H  
ATOM   2849 1HG  LYS B 171     191.455 160.282  30.295  1.00  0.00           H  
ATOM   2850 2HG  LYS B 171     192.376 160.462  31.789  1.00  0.00           H  
ATOM   2851 1HD  LYS B 171     194.420 160.842  30.508  1.00  0.00           H  
ATOM   2852 2HD  LYS B 171     193.578 160.503  28.985  1.00  0.00           H  
ATOM   2853 1HE  LYS B 171     192.024 162.435  29.536  1.00  0.00           H  
ATOM   2854 2HE  LYS B 171     193.055 162.784  30.933  1.00  0.00           H  
ATOM   2855 1HZ  LYS B 171     193.616 164.146  29.067  1.00  0.00           H  
ATOM   2856 2HZ  LYS B 171     194.910 163.163  29.422  1.00  0.00           H  
ATOM   2857 3HZ  LYS B 171     193.921 162.831  28.128  1.00  0.00           H  
ATOM   2858  N   ARG B 172     190.014 157.540  29.648  1.00  0.00           N  
ATOM   2859  CA  ARG B 172     188.808 157.826  28.865  1.00  0.00           C  
ATOM   2860  C   ARG B 172     187.529 157.461  29.611  1.00  0.00           C  
ATOM   2861  O   ARG B 172     186.512 158.143  29.487  1.00  0.00           O  
ATOM   2862  CB  ARG B 172     188.842 157.069  27.545  1.00  0.00           C  
ATOM   2863  CG  ARG B 172     189.813 157.624  26.515  1.00  0.00           C  
ATOM   2864  CD  ARG B 172     189.534 157.093  25.156  1.00  0.00           C  
ATOM   2865  NE  ARG B 172     189.732 155.654  25.084  1.00  0.00           N  
ATOM   2866  CZ  ARG B 172     190.890 155.058  24.741  1.00  0.00           C  
ATOM   2867  NH1 ARG B 172     191.942 155.787  24.441  1.00  0.00           N  
ATOM   2868  NH2 ARG B 172     190.969 153.739  24.705  1.00  0.00           N  
ATOM   2869  H   ARG B 172     190.733 156.931  29.246  1.00  0.00           H  
ATOM   2870  HA  ARG B 172     188.775 158.900  28.681  1.00  0.00           H  
ATOM   2871 1HB  ARG B 172     189.113 156.031  27.728  1.00  0.00           H  
ATOM   2872 2HB  ARG B 172     187.848 157.074  27.097  1.00  0.00           H  
ATOM   2873 1HG  ARG B 172     189.729 158.710  26.483  1.00  0.00           H  
ATOM   2874 2HG  ARG B 172     190.832 157.346  26.789  1.00  0.00           H  
ATOM   2875 1HD  ARG B 172     188.501 157.309  24.886  1.00  0.00           H  
ATOM   2876 2HD  ARG B 172     190.203 157.566  24.437  1.00  0.00           H  
ATOM   2877  HE  ARG B 172     188.945 155.060  25.308  1.00  0.00           H  
ATOM   2878 1HH1 ARG B 172     191.882 156.796  24.469  1.00  0.00           H  
ATOM   2879 2HH1 ARG B 172     192.810 155.340  24.184  1.00  0.00           H  
ATOM   2880 1HH2 ARG B 172     190.160 153.178  24.935  1.00  0.00           H  
ATOM   2881 2HH2 ARG B 172     191.836 153.292  24.447  1.00  0.00           H  
ATOM   2882  N   GLU B 173     187.595 156.422  30.433  1.00  0.00           N  
ATOM   2883  CA  GLU B 173     186.452 155.943  31.187  1.00  0.00           C  
ATOM   2884  C   GLU B 173     186.245 156.707  32.499  1.00  0.00           C  
ATOM   2885  O   GLU B 173     185.344 156.372  33.269  1.00  0.00           O  
ATOM   2886  CB  GLU B 173     186.615 154.450  31.481  1.00  0.00           C  
ATOM   2887  CG  GLU B 173     186.616 153.562  30.244  1.00  0.00           C  
ATOM   2888  CD  GLU B 173     185.324 153.627  29.478  1.00  0.00           C  
ATOM   2889  OE1 GLU B 173     184.287 153.530  30.089  1.00  0.00           O  
ATOM   2890  OE2 GLU B 173     185.374 153.773  28.279  1.00  0.00           O  
ATOM   2891  H   GLU B 173     188.460 155.876  30.466  1.00  0.00           H  
ATOM   2892  HA  GLU B 173     185.551 156.069  30.588  1.00  0.00           H  
ATOM   2893 1HB  GLU B 173     187.553 154.284  32.011  1.00  0.00           H  
ATOM   2894 2HB  GLU B 173     185.807 154.116  32.131  1.00  0.00           H  
ATOM   2895 1HG  GLU B 173     187.429 153.871  29.588  1.00  0.00           H  
ATOM   2896 2HG  GLU B 173     186.801 152.533  30.548  1.00  0.00           H  
ATOM   2897  N   GLY B 174     187.095 157.702  32.785  1.00  0.00           N  
ATOM   2898  CA  GLY B 174     186.920 158.521  33.974  1.00  0.00           C  
ATOM   2899  C   GLY B 174     187.546 157.930  35.236  1.00  0.00           C  
ATOM   2900  O   GLY B 174     187.234 158.377  36.345  1.00  0.00           O  
ATOM   2901  H   GLY B 174     187.868 157.931  32.155  1.00  0.00           H  
ATOM   2902 1HA  GLY B 174     187.362 159.500  33.781  1.00  0.00           H  
ATOM   2903 2HA  GLY B 174     185.860 158.691  34.137  1.00  0.00           H  
ATOM   2904  N   SER B 175     188.380 156.899  35.086  1.00  0.00           N  
ATOM   2905  CA  SER B 175     189.021 156.262  36.224  1.00  0.00           C  
ATOM   2906  C   SER B 175     189.980 157.252  36.861  1.00  0.00           C  
ATOM   2907  O   SER B 175     190.539 158.110  36.174  1.00  0.00           O  
ATOM   2908  CB  SER B 175     189.780 155.032  35.786  1.00  0.00           C  
ATOM   2909  OG  SER B 175     188.920 154.078  35.228  1.00  0.00           O  
ATOM   2910  H   SER B 175     188.640 156.569  34.157  1.00  0.00           H  
ATOM   2911  HA  SER B 175     188.264 155.982  36.955  1.00  0.00           H  
ATOM   2912 1HB  SER B 175     190.533 155.318  35.076  1.00  0.00           H  
ATOM   2913 2HB  SER B 175     190.286 154.604  36.635  1.00  0.00           H  
ATOM   2914  HG  SER B 175     188.654 154.430  34.373  1.00  0.00           H  
ATOM   2915  N   SER B 176     190.159 157.152  38.170  1.00  0.00           N  
ATOM   2916  CA  SER B 176     191.080 158.026  38.878  1.00  0.00           C  
ATOM   2917  C   SER B 176     192.518 157.680  38.539  1.00  0.00           C  
ATOM   2918  O   SER B 176     192.809 156.550  38.121  1.00  0.00           O  
ATOM   2919  CB  SER B 176     190.879 157.882  40.371  1.00  0.00           C  
ATOM   2920  OG  SER B 176     191.292 156.610  40.810  1.00  0.00           O  
ATOM   2921  H   SER B 176     189.673 156.434  38.688  1.00  0.00           H  
ATOM   2922  HA  SER B 176     190.885 159.059  38.579  1.00  0.00           H  
ATOM   2923 1HB  SER B 176     191.444 158.650  40.896  1.00  0.00           H  
ATOM   2924 2HB  SER B 176     189.828 158.027  40.609  1.00  0.00           H  
ATOM   2925  HG  SER B 176     191.019 156.553  41.743  1.00  0.00           H  
ATOM   2926  N   TYR B 177     193.438 158.621  38.783  1.00  0.00           N  
ATOM   2927  CA  TYR B 177     194.839 158.301  38.563  1.00  0.00           C  
ATOM   2928  C   TYR B 177     195.264 157.183  39.493  1.00  0.00           C  
ATOM   2929  O   TYR B 177     196.154 156.406  39.159  1.00  0.00           O  
ATOM   2930  CB  TYR B 177     195.751 159.499  38.776  1.00  0.00           C  
ATOM   2931  CG  TYR B 177     196.019 159.839  40.223  1.00  0.00           C  
ATOM   2932  CD1 TYR B 177     197.065 159.208  40.886  1.00  0.00           C  
ATOM   2933  CD2 TYR B 177     195.261 160.781  40.881  1.00  0.00           C  
ATOM   2934  CE1 TYR B 177     197.351 159.509  42.173  1.00  0.00           C  
ATOM   2935  CE2 TYR B 177     195.550 161.084  42.194  1.00  0.00           C  
ATOM   2936  CZ  TYR B 177     196.596 160.450  42.837  1.00  0.00           C  
ATOM   2937  OH  TYR B 177     196.889 160.752  44.144  1.00  0.00           O  
ATOM   2938  H   TYR B 177     193.159 159.540  39.093  1.00  0.00           H  
ATOM   2939  HA  TYR B 177     194.957 157.952  37.538  1.00  0.00           H  
ATOM   2940 1HB  TYR B 177     196.701 159.306  38.293  1.00  0.00           H  
ATOM   2941 2HB  TYR B 177     195.320 160.376  38.296  1.00  0.00           H  
ATOM   2942  HD1 TYR B 177     197.662 158.471  40.371  1.00  0.00           H  
ATOM   2943  HD2 TYR B 177     194.444 161.286  40.371  1.00  0.00           H  
ATOM   2944  HE1 TYR B 177     198.170 159.010  42.669  1.00  0.00           H  
ATOM   2945  HE2 TYR B 177     194.957 161.827  42.725  1.00  0.00           H  
ATOM   2946  HH  TYR B 177     196.167 161.260  44.525  1.00  0.00           H  
ATOM   2947  N   GLU B 178     194.585 157.046  40.640  1.00  0.00           N  
ATOM   2948  CA  GLU B 178     194.950 156.006  41.575  1.00  0.00           C  
ATOM   2949  C   GLU B 178     194.707 154.646  40.939  1.00  0.00           C  
ATOM   2950  O   GLU B 178     195.555 153.760  41.072  1.00  0.00           O  
ATOM   2951  CB  GLU B 178     194.140 156.149  42.860  1.00  0.00           C  
ATOM   2952  CG  GLU B 178     194.492 157.381  43.689  1.00  0.00           C  
ATOM   2953  CD  GLU B 178     193.608 157.529  44.894  1.00  0.00           C  
ATOM   2954  OE1 GLU B 178     192.668 156.779  45.000  1.00  0.00           O  
ATOM   2955  OE2 GLU B 178     193.863 158.388  45.706  1.00  0.00           O  
ATOM   2956  H   GLU B 178     193.861 157.702  40.894  1.00  0.00           H  
ATOM   2957  HA  GLU B 178     196.009 156.101  41.812  1.00  0.00           H  
ATOM   2958 1HB  GLU B 178     193.082 156.195  42.616  1.00  0.00           H  
ATOM   2959 2HB  GLU B 178     194.293 155.267  43.483  1.00  0.00           H  
ATOM   2960 1HG  GLU B 178     195.530 157.312  44.011  1.00  0.00           H  
ATOM   2961 2HG  GLU B 178     194.394 158.265  43.065  1.00  0.00           H  
ATOM   2962  N   VAL B 179     193.593 154.502  40.203  1.00  0.00           N  
ATOM   2963  CA  VAL B 179     193.286 153.255  39.511  1.00  0.00           C  
ATOM   2964  C   VAL B 179     194.359 152.995  38.481  1.00  0.00           C  
ATOM   2965  O   VAL B 179     194.796 151.856  38.331  1.00  0.00           O  
ATOM   2966  CB  VAL B 179     191.910 153.324  38.823  1.00  0.00           C  
ATOM   2967  CG1 VAL B 179     191.700 152.111  37.928  1.00  0.00           C  
ATOM   2968  CG2 VAL B 179     190.811 153.417  39.870  1.00  0.00           C  
ATOM   2969  H   VAL B 179     192.943 155.289  40.154  1.00  0.00           H  
ATOM   2970  HA  VAL B 179     193.297 152.443  40.238  1.00  0.00           H  
ATOM   2971  HB  VAL B 179     191.878 154.205  38.182  1.00  0.00           H  
ATOM   2972 1HG1 VAL B 179     190.723 152.177  37.449  1.00  0.00           H  
ATOM   2973 2HG1 VAL B 179     192.477 152.084  37.164  1.00  0.00           H  
ATOM   2974 3HG1 VAL B 179     191.749 151.203  38.529  1.00  0.00           H  
ATOM   2975 1HG2 VAL B 179     189.841 153.467  39.377  1.00  0.00           H  
ATOM   2976 2HG2 VAL B 179     190.847 152.539  40.515  1.00  0.00           H  
ATOM   2977 3HG2 VAL B 179     190.958 154.315  40.472  1.00  0.00           H  
ATOM   2978  N   ILE B 180     194.765 154.033  37.753  1.00  0.00           N  
ATOM   2979  CA  ILE B 180     195.834 153.849  36.777  1.00  0.00           C  
ATOM   2980  C   ILE B 180     197.162 153.415  37.419  1.00  0.00           C  
ATOM   2981  O   ILE B 180     197.784 152.482  36.899  1.00  0.00           O  
ATOM   2982  CB  ILE B 180     196.057 155.146  35.978  1.00  0.00           C  
ATOM   2983  CG1 ILE B 180     194.864 155.418  35.058  1.00  0.00           C  
ATOM   2984  CG2 ILE B 180     197.345 155.063  35.175  1.00  0.00           C  
ATOM   2985  CD1 ILE B 180     194.875 156.795  34.434  1.00  0.00           C  
ATOM   2986  H   ILE B 180     194.298 154.938  37.881  1.00  0.00           H  
ATOM   2987  HA  ILE B 180     195.544 153.051  36.110  1.00  0.00           H  
ATOM   2988  HB  ILE B 180     196.122 155.989  36.665  1.00  0.00           H  
ATOM   2989 1HG1 ILE B 180     194.848 154.680  34.256  1.00  0.00           H  
ATOM   2990 2HG1 ILE B 180     193.937 155.307  35.621  1.00  0.00           H  
ATOM   2991 1HG2 ILE B 180     197.486 155.988  34.616  1.00  0.00           H  
ATOM   2992 2HG2 ILE B 180     198.186 154.915  35.851  1.00  0.00           H  
ATOM   2993 3HG2 ILE B 180     197.287 154.225  34.480  1.00  0.00           H  
ATOM   2994 1HD1 ILE B 180     193.998 156.912  33.796  1.00  0.00           H  
ATOM   2995 2HD1 ILE B 180     194.855 157.550  35.221  1.00  0.00           H  
ATOM   2996 3HD1 ILE B 180     195.777 156.916  33.837  1.00  0.00           H  
ATOM   2997  N   CYS B 181     197.587 154.060  38.544  1.00  0.00           N  
ATOM   2998  CA  CYS B 181     198.810 153.720  39.266  1.00  0.00           C  
ATOM   2999  C   CYS B 181     198.762 152.271  39.774  1.00  0.00           C  
ATOM   3000  O   CYS B 181     199.745 151.540  39.660  1.00  0.00           O  
ATOM   3001  CB  CYS B 181     199.016 154.668  40.447  1.00  0.00           C  
ATOM   3002  SG  CYS B 181     199.450 156.358  39.971  1.00  0.00           S  
ATOM   3003  H   CYS B 181     197.030 154.847  38.860  1.00  0.00           H  
ATOM   3004  HA  CYS B 181     199.652 153.805  38.583  1.00  0.00           H  
ATOM   3005 1HB  CYS B 181     198.105 154.710  41.044  1.00  0.00           H  
ATOM   3006 2HB  CYS B 181     199.810 154.284  41.088  1.00  0.00           H  
ATOM   3007  N   GLU B 182     197.599 151.833  40.289  1.00  0.00           N  
ATOM   3008  CA  GLU B 182     197.501 150.454  40.748  1.00  0.00           C  
ATOM   3009  C   GLU B 182     197.465 149.505  39.562  1.00  0.00           C  
ATOM   3010  O   GLU B 182     198.008 148.402  39.642  1.00  0.00           O  
ATOM   3011  CB  GLU B 182     196.258 150.227  41.612  1.00  0.00           C  
ATOM   3012  CG  GLU B 182     196.273 150.976  42.930  1.00  0.00           C  
ATOM   3013  CD  GLU B 182     197.383 150.586  43.852  1.00  0.00           C  
ATOM   3014  OE1 GLU B 182     197.543 149.436  44.179  1.00  0.00           O  
ATOM   3015  OE2 GLU B 182     198.109 151.473  44.206  1.00  0.00           O  
ATOM   3016  H   GLU B 182     196.807 152.470  40.414  1.00  0.00           H  
ATOM   3017  HA  GLU B 182     198.381 150.226  41.347  1.00  0.00           H  
ATOM   3018 1HB  GLU B 182     195.372 150.543  41.058  1.00  0.00           H  
ATOM   3019 2HB  GLU B 182     196.154 149.164  41.825  1.00  0.00           H  
ATOM   3020 1HG  GLU B 182     196.378 152.032  42.723  1.00  0.00           H  
ATOM   3021 2HG  GLU B 182     195.318 150.828  43.428  1.00  0.00           H  
ATOM   3022  N   ALA B 183     196.800 149.897  38.463  1.00  0.00           N  
ATOM   3023  CA  ALA B 183     196.718 149.052  37.279  1.00  0.00           C  
ATOM   3024  C   ALA B 183     198.092 148.789  36.705  1.00  0.00           C  
ATOM   3025  O   ALA B 183     198.383 147.662  36.294  1.00  0.00           O  
ATOM   3026  CB  ALA B 183     195.827 149.689  36.232  1.00  0.00           C  
ATOM   3027  H   ALA B 183     196.296 150.786  38.467  1.00  0.00           H  
ATOM   3028  HA  ALA B 183     196.303 148.095  37.563  1.00  0.00           H  
ATOM   3029 1HB  ALA B 183     195.764 149.035  35.368  1.00  0.00           H  
ATOM   3030 2HB  ALA B 183     194.831 149.846  36.648  1.00  0.00           H  
ATOM   3031 3HB  ALA B 183     196.246 150.648  35.935  1.00  0.00           H  
ATOM   3032  N   VAL B 184     198.957 149.806  36.691  1.00  0.00           N  
ATOM   3033  CA  VAL B 184     200.278 149.571  36.160  1.00  0.00           C  
ATOM   3034  C   VAL B 184     201.097 148.785  37.158  1.00  0.00           C  
ATOM   3035  O   VAL B 184     201.828 147.878  36.772  1.00  0.00           O  
ATOM   3036  CB  VAL B 184     201.041 150.841  35.807  1.00  0.00           C  
ATOM   3037  CG1 VAL B 184     202.453 150.430  35.360  1.00  0.00           C  
ATOM   3038  CG2 VAL B 184     200.318 151.606  34.716  1.00  0.00           C  
ATOM   3039  H   VAL B 184     198.649 150.740  36.983  1.00  0.00           H  
ATOM   3040  HA  VAL B 184     200.177 148.985  35.247  1.00  0.00           H  
ATOM   3041  HB  VAL B 184     201.133 151.478  36.696  1.00  0.00           H  
ATOM   3042 1HG1 VAL B 184     202.998 151.303  35.118  1.00  0.00           H  
ATOM   3043 2HG1 VAL B 184     202.984 149.902  36.135  1.00  0.00           H  
ATOM   3044 3HG1 VAL B 184     202.381 149.788  34.485  1.00  0.00           H  
ATOM   3045 1HG2 VAL B 184     200.877 152.503  34.474  1.00  0.00           H  
ATOM   3046 2HG2 VAL B 184     200.231 150.989  33.842  1.00  0.00           H  
ATOM   3047 3HG2 VAL B 184     199.330 151.884  35.051  1.00  0.00           H  
ATOM   3048  N   ALA B 185     201.028 149.131  38.440  1.00  0.00           N  
ATOM   3049  CA  ALA B 185     201.817 148.383  39.395  1.00  0.00           C  
ATOM   3050  C   ALA B 185     201.434 146.909  39.363  1.00  0.00           C  
ATOM   3051  O   ALA B 185     202.318 146.046  39.357  1.00  0.00           O  
ATOM   3052  CB  ALA B 185     201.623 148.982  40.775  1.00  0.00           C  
ATOM   3053  H   ALA B 185     200.447 149.913  38.757  1.00  0.00           H  
ATOM   3054  HA  ALA B 185     202.857 148.452  39.114  1.00  0.00           H  
ATOM   3055 1HB  ALA B 185     202.226 148.457  41.495  1.00  0.00           H  
ATOM   3056 2HB  ALA B 185     201.917 150.028  40.753  1.00  0.00           H  
ATOM   3057 3HB  ALA B 185     200.573 148.910  41.062  1.00  0.00           H  
ATOM   3058  N   ALA B 186     200.130 146.616  39.261  1.00  0.00           N  
ATOM   3059  CA  ALA B 186     199.667 145.248  39.181  1.00  0.00           C  
ATOM   3060  C   ALA B 186     200.206 144.597  37.899  1.00  0.00           C  
ATOM   3061  O   ALA B 186     200.631 143.435  37.933  1.00  0.00           O  
ATOM   3062  CB  ALA B 186     198.150 145.227  39.238  1.00  0.00           C  
ATOM   3063  H   ALA B 186     199.428 147.355  39.290  1.00  0.00           H  
ATOM   3064  HA  ALA B 186     200.064 144.701  40.036  1.00  0.00           H  
ATOM   3065 1HB  ALA B 186     197.790 144.212  39.212  1.00  0.00           H  
ATOM   3066 2HB  ALA B 186     197.814 145.696  40.157  1.00  0.00           H  
ATOM   3067 3HB  ALA B 186     197.751 145.780  38.384  1.00  0.00           H  
ATOM   3068  N   ALA B 187     200.220 145.357  36.784  1.00  0.00           N  
ATOM   3069  CA  ALA B 187     200.763 144.883  35.516  1.00  0.00           C  
ATOM   3070  C   ALA B 187     202.229 144.539  35.646  1.00  0.00           C  
ATOM   3071  O   ALA B 187     202.686 143.562  35.064  1.00  0.00           O  
ATOM   3072  CB  ALA B 187     200.601 145.925  34.447  1.00  0.00           C  
ATOM   3073  H   ALA B 187     199.764 146.275  36.802  1.00  0.00           H  
ATOM   3074  HA  ALA B 187     200.222 143.986  35.229  1.00  0.00           H  
ATOM   3075 1HB  ALA B 187     200.997 145.530  33.543  1.00  0.00           H  
ATOM   3076 2HB  ALA B 187     199.547 146.167  34.329  1.00  0.00           H  
ATOM   3077 3HB  ALA B 187     201.143 146.817  34.709  1.00  0.00           H  
ATOM   3078  N   VAL B 188     202.971 145.333  36.405  1.00  0.00           N  
ATOM   3079  CA  VAL B 188     204.373 145.045  36.616  1.00  0.00           C  
ATOM   3080  C   VAL B 188     204.530 143.786  37.427  1.00  0.00           C  
ATOM   3081  O   VAL B 188     205.423 142.987  37.148  1.00  0.00           O  
ATOM   3082  CB  VAL B 188     205.140 146.239  37.173  1.00  0.00           C  
ATOM   3083  CG1 VAL B 188     206.550 145.799  37.574  1.00  0.00           C  
ATOM   3084  CG2 VAL B 188     205.212 147.306  36.037  1.00  0.00           C  
ATOM   3085  H   VAL B 188     202.532 146.164  36.810  1.00  0.00           H  
ATOM   3086  HA  VAL B 188     204.814 144.850  35.652  1.00  0.00           H  
ATOM   3087  HB  VAL B 188     204.631 146.646  38.047  1.00  0.00           H  
ATOM   3088 1HG1 VAL B 188     207.104 146.656  37.932  1.00  0.00           H  
ATOM   3089 2HG1 VAL B 188     206.508 145.048  38.366  1.00  0.00           H  
ATOM   3090 3HG1 VAL B 188     207.045 145.373  36.711  1.00  0.00           H  
ATOM   3091 1HG2 VAL B 188     205.753 148.177  36.354  1.00  0.00           H  
ATOM   3092 2HG2 VAL B 188     205.717 146.887  35.171  1.00  0.00           H  
ATOM   3093 3HG2 VAL B 188     204.200 147.598  35.756  1.00  0.00           H  
ATOM   3094  N   ALA B 189     203.692 143.585  38.444  1.00  0.00           N  
ATOM   3095  CA  ALA B 189     203.794 142.322  39.161  1.00  0.00           C  
ATOM   3096  C   ALA B 189     203.580 141.168  38.162  1.00  0.00           C  
ATOM   3097  O   ALA B 189     204.288 140.154  38.226  1.00  0.00           O  
ATOM   3098  CB  ALA B 189     202.768 142.242  40.277  1.00  0.00           C  
ATOM   3099  H   ALA B 189     203.026 144.316  38.715  1.00  0.00           H  
ATOM   3100  HA  ALA B 189     204.794 142.243  39.580  1.00  0.00           H  
ATOM   3101 1HB  ALA B 189     202.870 141.292  40.795  1.00  0.00           H  
ATOM   3102 2HB  ALA B 189     202.920 143.048  40.982  1.00  0.00           H  
ATOM   3103 3HB  ALA B 189     201.767 142.321  39.854  1.00  0.00           H  
ATOM   3104  N   ALA B 190     202.633 141.350  37.207  1.00  0.00           N  
ATOM   3105  CA  ALA B 190     202.386 140.350  36.160  1.00  0.00           C  
ATOM   3106  C   ALA B 190     203.619 140.140  35.295  1.00  0.00           C  
ATOM   3107  O   ALA B 190     203.932 139.004  34.945  1.00  0.00           O  
ATOM   3108  CB  ALA B 190     201.225 140.760  35.269  1.00  0.00           C  
ATOM   3109  H   ALA B 190     202.040 142.183  37.266  1.00  0.00           H  
ATOM   3110  HA  ALA B 190     202.157 139.415  36.640  1.00  0.00           H  
ATOM   3111 1HB  ALA B 190     201.067 140.005  34.540  1.00  0.00           H  
ATOM   3112 2HB  ALA B 190     200.339 140.882  35.858  1.00  0.00           H  
ATOM   3113 3HB  ALA B 190     201.430 141.671  34.761  1.00  0.00           H  
ATOM   3114  N   ILE B 191     204.353 141.210  34.999  1.00  0.00           N  
ATOM   3115  CA  ILE B 191     205.575 141.089  34.216  1.00  0.00           C  
ATOM   3116  C   ILE B 191     206.613 140.299  34.985  1.00  0.00           C  
ATOM   3117  O   ILE B 191     207.207 139.369  34.438  1.00  0.00           O  
ATOM   3118  CB  ILE B 191     206.144 142.472  33.851  1.00  0.00           C  
ATOM   3119  CG1 ILE B 191     205.211 143.192  32.874  1.00  0.00           C  
ATOM   3120  CG2 ILE B 191     207.538 142.334  33.257  1.00  0.00           C  
ATOM   3121  CD1 ILE B 191     205.543 144.654  32.678  1.00  0.00           C  
ATOM   3122  H   ILE B 191     203.985 142.126  35.262  1.00  0.00           H  
ATOM   3123  HA  ILE B 191     205.353 140.549  33.314  1.00  0.00           H  
ATOM   3124  HB  ILE B 191     206.201 143.090  34.746  1.00  0.00           H  
ATOM   3125 1HG1 ILE B 191     205.251 142.700  31.903  1.00  0.00           H  
ATOM   3126 2HG1 ILE B 191     204.184 143.122  33.233  1.00  0.00           H  
ATOM   3127 1HG2 ILE B 191     207.925 143.321  33.004  1.00  0.00           H  
ATOM   3128 2HG2 ILE B 191     208.197 141.862  33.983  1.00  0.00           H  
ATOM   3129 3HG2 ILE B 191     207.491 141.721  32.357  1.00  0.00           H  
ATOM   3130 1HD1 ILE B 191     204.838 145.096  31.973  1.00  0.00           H  
ATOM   3131 2HD1 ILE B 191     205.474 145.175  33.633  1.00  0.00           H  
ATOM   3132 3HD1 ILE B 191     206.554 144.748  32.285  1.00  0.00           H  
ATOM   3133  N   VAL B 192     206.808 140.616  36.257  1.00  0.00           N  
ATOM   3134  CA  VAL B 192     207.815 139.914  37.033  1.00  0.00           C  
ATOM   3135  C   VAL B 192     207.501 138.424  37.116  1.00  0.00           C  
ATOM   3136  O   VAL B 192     208.377 137.580  36.887  1.00  0.00           O  
ATOM   3137  CB  VAL B 192     207.899 140.502  38.454  1.00  0.00           C  
ATOM   3138  CG1 VAL B 192     208.776 139.631  39.341  1.00  0.00           C  
ATOM   3139  CG2 VAL B 192     208.437 141.924  38.395  1.00  0.00           C  
ATOM   3140  H   VAL B 192     206.267 141.391  36.657  1.00  0.00           H  
ATOM   3141  HA  VAL B 192     208.778 140.044  36.540  1.00  0.00           H  
ATOM   3142  HB  VAL B 192     206.902 140.508  38.895  1.00  0.00           H  
ATOM   3143 1HG1 VAL B 192     208.824 140.061  40.341  1.00  0.00           H  
ATOM   3144 2HG1 VAL B 192     208.353 138.628  39.397  1.00  0.00           H  
ATOM   3145 3HG1 VAL B 192     209.780 139.579  38.920  1.00  0.00           H  
ATOM   3146 1HG2 VAL B 192     208.493 142.334  39.403  1.00  0.00           H  
ATOM   3147 2HG2 VAL B 192     209.431 141.919  37.949  1.00  0.00           H  
ATOM   3148 3HG2 VAL B 192     207.771 142.540  37.790  1.00  0.00           H  
ATOM   3149  N   LYS B 193     206.242 138.090  37.402  1.00  0.00           N  
ATOM   3150  CA  LYS B 193     205.877 136.696  37.556  1.00  0.00           C  
ATOM   3151  C   LYS B 193     205.796 135.933  36.229  1.00  0.00           C  
ATOM   3152  O   LYS B 193     206.212 134.767  36.161  1.00  0.00           O  
ATOM   3153  CB  LYS B 193     204.531 136.615  38.289  1.00  0.00           C  
ATOM   3154  CG  LYS B 193     204.519 137.030  39.757  1.00  0.00           C  
ATOM   3155  CD  LYS B 193     205.046 135.924  40.676  1.00  0.00           C  
ATOM   3156  CE  LYS B 193     204.891 136.304  42.155  1.00  0.00           C  
ATOM   3157  NZ  LYS B 193     203.441 136.387  42.605  1.00  0.00           N  
ATOM   3158  H   LYS B 193     205.542 138.824  37.557  1.00  0.00           H  
ATOM   3159  HA  LYS B 193     206.641 136.216  38.162  1.00  0.00           H  
ATOM   3160 1HB  LYS B 193     203.817 137.278  37.785  1.00  0.00           H  
ATOM   3161 2HB  LYS B 193     204.144 135.602  38.235  1.00  0.00           H  
ATOM   3162 1HG  LYS B 193     205.148 137.913  39.874  1.00  0.00           H  
ATOM   3163 2HG  LYS B 193     203.506 137.293  40.043  1.00  0.00           H  
ATOM   3164 1HD  LYS B 193     204.499 134.997  40.492  1.00  0.00           H  
ATOM   3165 2HD  LYS B 193     206.099 135.750  40.472  1.00  0.00           H  
ATOM   3166 1HE  LYS B 193     205.409 135.572  42.769  1.00  0.00           H  
ATOM   3167 2HE  LYS B 193     205.351 137.272  42.304  1.00  0.00           H  
ATOM   3168 1HZ  LYS B 193     203.393 136.667  43.601  1.00  0.00           H  
ATOM   3169 2HZ  LYS B 193     202.953 137.071  42.072  1.00  0.00           H  
ATOM   3170 3HZ  LYS B 193     202.958 135.470  42.516  1.00  0.00           H  
ATOM   3171  N   ALA B 194     205.240 136.551  35.174  1.00  0.00           N  
ATOM   3172  CA  ALA B 194     205.107 135.856  33.905  1.00  0.00           C  
ATOM   3173  C   ALA B 194     206.461 135.579  33.307  1.00  0.00           C  
ATOM   3174  O   ALA B 194     206.697 134.507  32.758  1.00  0.00           O  
ATOM   3175  CB  ALA B 194     204.276 136.654  32.934  1.00  0.00           C  
ATOM   3176  H   ALA B 194     204.874 137.499  35.252  1.00  0.00           H  
ATOM   3177  HA  ALA B 194     204.615 134.905  34.088  1.00  0.00           H  
ATOM   3178 1HB  ALA B 194     204.188 136.090  32.016  1.00  0.00           H  
ATOM   3179 2HB  ALA B 194     203.303 136.843  33.325  1.00  0.00           H  
ATOM   3180 3HB  ALA B 194     204.773 137.603  32.747  1.00  0.00           H  
ATOM   3181  N   LEU B 195     207.380 136.532  33.438  1.00  0.00           N  
ATOM   3182  CA  LEU B 195     208.690 136.315  32.882  1.00  0.00           C  
ATOM   3183  C   LEU B 195     209.444 135.240  33.666  1.00  0.00           C  
ATOM   3184  O   LEU B 195     210.039 134.330  33.065  1.00  0.00           O  
ATOM   3185  CB  LEU B 195     209.475 137.625  32.921  1.00  0.00           C  
ATOM   3186  CG  LEU B 195     209.021 138.790  32.024  1.00  0.00           C  
ATOM   3187  CD1 LEU B 195     209.897 139.983  32.384  1.00  0.00           C  
ATOM   3188  CD2 LEU B 195     209.142 138.437  30.532  1.00  0.00           C  
ATOM   3189  H   LEU B 195     207.166 137.428  33.882  1.00  0.00           H  
ATOM   3190  HA  LEU B 195     208.584 135.971  31.859  1.00  0.00           H  
ATOM   3191 1HB  LEU B 195     209.427 137.989  33.949  1.00  0.00           H  
ATOM   3192 2HB  LEU B 195     210.480 137.439  32.686  1.00  0.00           H  
ATOM   3193  HG  LEU B 195     207.988 139.040  32.236  1.00  0.00           H  
ATOM   3194 1HD1 LEU B 195     209.607 140.831  31.799  1.00  0.00           H  
ATOM   3195 2HD1 LEU B 195     209.781 140.217  33.436  1.00  0.00           H  
ATOM   3196 3HD1 LEU B 195     210.932 139.740  32.180  1.00  0.00           H  
ATOM   3197 1HD2 LEU B 195     208.826 139.291  29.935  1.00  0.00           H  
ATOM   3198 2HD2 LEU B 195     210.179 138.188  30.294  1.00  0.00           H  
ATOM   3199 3HD2 LEU B 195     208.507 137.589  30.292  1.00  0.00           H  
ATOM   3200  N   LYS B 196     209.351 135.266  35.004  1.00  0.00           N  
ATOM   3201  CA  LYS B 196     210.066 134.288  35.808  1.00  0.00           C  
ATOM   3202  C   LYS B 196     209.542 132.881  35.532  1.00  0.00           C  
ATOM   3203  O   LYS B 196     210.317 131.918  35.462  1.00  0.00           O  
ATOM   3204  CB  LYS B 196     209.967 134.630  37.296  1.00  0.00           C  
ATOM   3205  CG  LYS B 196     210.730 133.678  38.248  1.00  0.00           C  
ATOM   3206  CD  LYS B 196     212.268 133.737  38.084  1.00  0.00           C  
ATOM   3207  CE  LYS B 196     212.949 132.809  39.106  1.00  0.00           C  
ATOM   3208  NZ  LYS B 196     214.444 132.767  38.947  1.00  0.00           N  
ATOM   3209  H   LYS B 196     208.844 136.019  35.485  1.00  0.00           H  
ATOM   3210  HA  LYS B 196     211.116 134.319  35.517  1.00  0.00           H  
ATOM   3211 1HB  LYS B 196     210.333 135.646  37.457  1.00  0.00           H  
ATOM   3212 2HB  LYS B 196     208.913 134.624  37.590  1.00  0.00           H  
ATOM   3213 1HG  LYS B 196     210.498 133.955  39.268  1.00  0.00           H  
ATOM   3214 2HG  LYS B 196     210.392 132.655  38.093  1.00  0.00           H  
ATOM   3215 1HD  LYS B 196     212.554 133.412  37.081  1.00  0.00           H  
ATOM   3216 2HD  LYS B 196     212.626 134.760  38.234  1.00  0.00           H  
ATOM   3217 1HE  LYS B 196     212.710 133.151  40.114  1.00  0.00           H  
ATOM   3218 2HE  LYS B 196     212.556 131.800  38.974  1.00  0.00           H  
ATOM   3219 1HZ  LYS B 196     214.839 132.144  39.632  1.00  0.00           H  
ATOM   3220 2HZ  LYS B 196     214.677 132.442  38.023  1.00  0.00           H  
ATOM   3221 3HZ  LYS B 196     214.857 133.704  39.084  1.00  0.00           H  
ATOM   3222  N   GLY B 197     208.231 132.765  35.307  1.00  0.00           N  
ATOM   3223  CA  GLY B 197     207.572 131.495  35.024  1.00  0.00           C  
ATOM   3224  C   GLY B 197     208.130 130.775  33.793  1.00  0.00           C  
ATOM   3225  O   GLY B 197     208.003 129.554  33.668  1.00  0.00           O  
ATOM   3226  H   GLY B 197     207.633 133.590  35.420  1.00  0.00           H  
ATOM   3227 1HA  GLY B 197     207.649 130.850  35.895  1.00  0.00           H  
ATOM   3228 2HA  GLY B 197     206.513 131.695  34.869  1.00  0.00           H  
ATOM   3229  N   CYS B 198     208.779 131.511  32.884  1.00  0.00           N  
ATOM   3230  CA  CYS B 198     209.341 130.927  31.679  1.00  0.00           C  
ATOM   3231  C   CYS B 198     210.860 130.804  31.767  1.00  0.00           C  
ATOM   3232  O   CYS B 198     211.520 130.485  30.775  1.00  0.00           O  
ATOM   3233  CB  CYS B 198     208.972 131.770  30.458  1.00  0.00           C  
ATOM   3234  SG  CYS B 198     207.200 131.812  30.098  1.00  0.00           S  
ATOM   3235  H   CYS B 198     208.948 132.507  33.046  1.00  0.00           H  
ATOM   3236  HA  CYS B 198     208.925 129.927  31.557  1.00  0.00           H  
ATOM   3237 1HB  CYS B 198     209.311 132.795  30.609  1.00  0.00           H  
ATOM   3238 2HB  CYS B 198     209.486 131.381  29.579  1.00  0.00           H  
ATOM   3239  HG  CYS B 198     206.895 132.729  31.011  1.00  0.00           H  
ATOM   3240  N   GLY B 199     211.424 131.058  32.953  1.00  0.00           N  
ATOM   3241  CA  GLY B 199     212.865 131.000  33.142  1.00  0.00           C  
ATOM   3242  C   GLY B 199     213.630 132.294  32.835  1.00  0.00           C  
ATOM   3243  O   GLY B 199     214.860 132.267  32.780  1.00  0.00           O  
ATOM   3244  H   GLY B 199     210.842 131.293  33.763  1.00  0.00           H  
ATOM   3245 1HA  GLY B 199     213.061 130.715  34.174  1.00  0.00           H  
ATOM   3246 2HA  GLY B 199     213.268 130.197  32.527  1.00  0.00           H  
ATOM   3247  N   THR B 200     212.931 133.412  32.604  1.00  0.00           N  
ATOM   3248  CA  THR B 200     213.592 134.677  32.291  1.00  0.00           C  
ATOM   3249  C   THR B 200     214.464 135.031  33.492  1.00  0.00           C  
ATOM   3250  O   THR B 200     214.012 134.914  34.632  1.00  0.00           O  
ATOM   3251  CB  THR B 200     212.586 135.806  31.998  1.00  0.00           C  
ATOM   3252  OG1 THR B 200     211.724 135.414  30.922  1.00  0.00           O  
ATOM   3253  CG2 THR B 200     213.315 137.085  31.619  1.00  0.00           C  
ATOM   3254  H   THR B 200     211.913 133.437  32.669  1.00  0.00           H  
ATOM   3255  HA  THR B 200     214.228 134.559  31.413  1.00  0.00           H  
ATOM   3256  HB  THR B 200     211.978 135.990  32.884  1.00  0.00           H  
ATOM   3257  HG1 THR B 200     210.978 134.922  31.273  1.00  0.00           H  
ATOM   3258 1HG2 THR B 200     212.588 137.872  31.416  1.00  0.00           H  
ATOM   3259 2HG2 THR B 200     213.962 137.393  32.440  1.00  0.00           H  
ATOM   3260 3HG2 THR B 200     213.917 136.910  30.728  1.00  0.00           H  
ATOM   3261  N   SER B 201     215.716 135.421  33.254  1.00  0.00           N  
ATOM   3262  CA  SER B 201     216.619 135.742  34.360  1.00  0.00           C  
ATOM   3263  C   SER B 201     216.259 137.054  35.022  1.00  0.00           C  
ATOM   3264  O   SER B 201     215.589 137.889  34.419  1.00  0.00           O  
ATOM   3265  CB  SER B 201     218.040 135.864  33.862  1.00  0.00           C  
ATOM   3266  OG  SER B 201     218.160 136.976  33.017  1.00  0.00           O  
ATOM   3267  H   SER B 201     216.050 135.528  32.287  1.00  0.00           H  
ATOM   3268  HA  SER B 201     216.558 134.947  35.108  1.00  0.00           H  
ATOM   3269 1HB  SER B 201     218.712 135.971  34.711  1.00  0.00           H  
ATOM   3270 2HB  SER B 201     218.322 134.960  33.326  1.00  0.00           H  
ATOM   3271  HG  SER B 201     217.692 136.712  32.186  1.00  0.00           H  
ATOM   3272  N   GLU B 202     216.762 137.252  36.234  1.00  0.00           N  
ATOM   3273  CA  GLU B 202     216.614 138.487  36.989  1.00  0.00           C  
ATOM   3274  C   GLU B 202     217.196 139.703  36.282  1.00  0.00           C  
ATOM   3275  O   GLU B 202     216.672 140.813  36.408  1.00  0.00           O  
ATOM   3276  CB  GLU B 202     217.233 138.288  38.364  1.00  0.00           C  
ATOM   3277  CG  GLU B 202     216.361 137.445  39.287  1.00  0.00           C  
ATOM   3278  CD  GLU B 202     216.411 135.964  38.989  1.00  0.00           C  
ATOM   3279  OE1 GLU B 202     217.222 135.549  38.175  1.00  0.00           O  
ATOM   3280  OE2 GLU B 202     215.598 135.251  39.539  1.00  0.00           O  
ATOM   3281  H   GLU B 202     217.260 136.479  36.681  1.00  0.00           H  
ATOM   3282  HA  GLU B 202     215.548 138.660  37.126  1.00  0.00           H  
ATOM   3283 1HB  GLU B 202     218.190 137.774  38.251  1.00  0.00           H  
ATOM   3284 2HB  GLU B 202     217.444 139.239  38.815  1.00  0.00           H  
ATOM   3285 1HG  GLU B 202     216.685 137.607  40.318  1.00  0.00           H  
ATOM   3286 2HG  GLU B 202     215.332 137.787  39.203  1.00  0.00           H  
ATOM   3287  N   ASP B 203     218.252 139.509  35.497  1.00  0.00           N  
ATOM   3288  CA  ASP B 203     218.793 140.645  34.768  1.00  0.00           C  
ATOM   3289  C   ASP B 203     217.814 141.054  33.674  1.00  0.00           C  
ATOM   3290  O   ASP B 203     217.511 142.242  33.512  1.00  0.00           O  
ATOM   3291  CB  ASP B 203     220.121 140.280  34.098  1.00  0.00           C  
ATOM   3292  CG  ASP B 203     221.286 140.078  35.049  1.00  0.00           C  
ATOM   3293  OD1 ASP B 203     221.202 140.473  36.189  1.00  0.00           O  
ATOM   3294  OD2 ASP B 203     222.258 139.525  34.623  1.00  0.00           O  
ATOM   3295  H   ASP B 203     218.691 138.598  35.467  1.00  0.00           H  
ATOM   3296  HA  ASP B 203     218.923 141.476  35.451  1.00  0.00           H  
ATOM   3297 1HB  ASP B 203     219.985 139.360  33.523  1.00  0.00           H  
ATOM   3298 2HB  ASP B 203     220.384 141.061  33.385  1.00  0.00           H  
ATOM   3299  N   GLU B 204     217.254 140.050  32.995  1.00  0.00           N  
ATOM   3300  CA  GLU B 204     216.295 140.259  31.918  1.00  0.00           C  
ATOM   3301  C   GLU B 204     214.971 140.817  32.443  1.00  0.00           C  
ATOM   3302  O   GLU B 204     214.379 141.693  31.813  1.00  0.00           O  
ATOM   3303  CB  GLU B 204     216.098 138.953  31.161  1.00  0.00           C  
ATOM   3304  CG  GLU B 204     217.295 138.516  30.316  1.00  0.00           C  
ATOM   3305  CD  GLU B 204     217.194 137.087  29.830  1.00  0.00           C  
ATOM   3306  OE1 GLU B 204     216.862 136.223  30.637  1.00  0.00           O  
ATOM   3307  OE2 GLU B 204     217.456 136.851  28.680  1.00  0.00           O  
ATOM   3308  H   GLU B 204     217.554 139.097  33.208  1.00  0.00           H  
ATOM   3309  HA  GLU B 204     216.718 140.989  31.227  1.00  0.00           H  
ATOM   3310 1HB  GLU B 204     215.929 138.163  31.874  1.00  0.00           H  
ATOM   3311 2HB  GLU B 204     215.222 139.027  30.517  1.00  0.00           H  
ATOM   3312 1HG  GLU B 204     217.372 139.175  29.451  1.00  0.00           H  
ATOM   3313 2HG  GLU B 204     218.202 138.633  30.905  1.00  0.00           H  
ATOM   3314  N   ILE B 205     214.526 140.345  33.610  1.00  0.00           N  
ATOM   3315  CA  ILE B 205     213.297 140.858  34.198  1.00  0.00           C  
ATOM   3316  C   ILE B 205     213.489 142.313  34.567  1.00  0.00           C  
ATOM   3317  O   ILE B 205     212.615 143.138  34.295  1.00  0.00           O  
ATOM   3318  CB  ILE B 205     212.886 140.053  35.444  1.00  0.00           C  
ATOM   3319  CG1 ILE B 205     212.466 138.634  35.049  1.00  0.00           C  
ATOM   3320  CG2 ILE B 205     211.761 140.757  36.186  1.00  0.00           C  
ATOM   3321  CD1 ILE B 205     212.322 137.691  36.221  1.00  0.00           C  
ATOM   3322  H   ILE B 205     215.043 139.583  34.052  1.00  0.00           H  
ATOM   3323  HA  ILE B 205     212.512 140.805  33.452  1.00  0.00           H  
ATOM   3324  HB  ILE B 205     213.742 139.953  36.111  1.00  0.00           H  
ATOM   3325 1HG1 ILE B 205     211.514 138.671  34.521  1.00  0.00           H  
ATOM   3326 2HG1 ILE B 205     213.203 138.215  34.363  1.00  0.00           H  
ATOM   3327 1HG2 ILE B 205     211.483 140.174  37.064  1.00  0.00           H  
ATOM   3328 2HG2 ILE B 205     212.095 141.746  36.499  1.00  0.00           H  
ATOM   3329 3HG2 ILE B 205     210.898 140.856  35.528  1.00  0.00           H  
ATOM   3330 1HD1 ILE B 205     212.023 136.706  35.861  1.00  0.00           H  
ATOM   3331 2HD1 ILE B 205     213.276 137.612  36.744  1.00  0.00           H  
ATOM   3332 3HD1 ILE B 205     211.564 138.073  36.904  1.00  0.00           H  
ATOM   3333  N   ALA B 206     214.613 142.655  35.209  1.00  0.00           N  
ATOM   3334  CA  ALA B 206     214.833 144.043  35.584  1.00  0.00           C  
ATOM   3335  C   ALA B 206     214.791 144.952  34.360  1.00  0.00           C  
ATOM   3336  O   ALA B 206     214.195 146.033  34.425  1.00  0.00           O  
ATOM   3337  CB  ALA B 206     216.189 144.185  36.262  1.00  0.00           C  
ATOM   3338  H   ALA B 206     215.303 141.946  35.466  1.00  0.00           H  
ATOM   3339  HA  ALA B 206     214.040 144.340  36.266  1.00  0.00           H  
ATOM   3340 1HB  ALA B 206     216.343 145.221  36.560  1.00  0.00           H  
ATOM   3341 2HB  ALA B 206     216.229 143.545  37.128  1.00  0.00           H  
ATOM   3342 3HB  ALA B 206     216.965 143.882  35.561  1.00  0.00           H  
ATOM   3343  N   GLU B 207     215.352 144.490  33.230  1.00  0.00           N  
ATOM   3344  CA  GLU B 207     215.355 145.286  32.010  1.00  0.00           C  
ATOM   3345  C   GLU B 207     213.969 145.388  31.374  1.00  0.00           C  
ATOM   3346  O   GLU B 207     213.551 146.483  30.995  1.00  0.00           O  
ATOM   3347  CB  GLU B 207     216.341 144.692  31.002  1.00  0.00           C  
ATOM   3348  CG  GLU B 207     216.461 145.477  29.703  1.00  0.00           C  
ATOM   3349  CD  GLU B 207     217.048 146.847  29.899  1.00  0.00           C  
ATOM   3350  OE1 GLU B 207     217.714 147.051  30.886  1.00  0.00           O  
ATOM   3351  OE2 GLU B 207     216.830 147.690  29.062  1.00  0.00           O  
ATOM   3352  H   GLU B 207     215.868 143.603  33.254  1.00  0.00           H  
ATOM   3353  HA  GLU B 207     215.689 146.292  32.265  1.00  0.00           H  
ATOM   3354 1HB  GLU B 207     217.332 144.636  31.452  1.00  0.00           H  
ATOM   3355 2HB  GLU B 207     216.037 143.676  30.752  1.00  0.00           H  
ATOM   3356 1HG  GLU B 207     217.092 144.919  29.012  1.00  0.00           H  
ATOM   3357 2HG  GLU B 207     215.473 145.571  29.255  1.00  0.00           H  
ATOM   3358  N   ILE B 208     213.220 144.285  31.307  1.00  0.00           N  
ATOM   3359  CA  ILE B 208     211.897 144.343  30.702  1.00  0.00           C  
ATOM   3360  C   ILE B 208     210.996 145.255  31.512  1.00  0.00           C  
ATOM   3361  O   ILE B 208     210.296 146.103  30.946  1.00  0.00           O  
ATOM   3362  CB  ILE B 208     211.284 142.945  30.527  1.00  0.00           C  
ATOM   3363  CG1 ILE B 208     212.139 142.183  29.455  1.00  0.00           C  
ATOM   3364  CG2 ILE B 208     209.767 143.079  30.097  1.00  0.00           C  
ATOM   3365  CD1 ILE B 208     211.885 140.699  29.342  1.00  0.00           C  
ATOM   3366  H   ILE B 208     213.607 143.388  31.615  1.00  0.00           H  
ATOM   3367  HA  ILE B 208     211.996 144.775  29.710  1.00  0.00           H  
ATOM   3368  HB  ILE B 208     211.370 142.392  31.463  1.00  0.00           H  
ATOM   3369 1HG1 ILE B 208     211.961 142.630  28.499  1.00  0.00           H  
ATOM   3370 2HG1 ILE B 208     213.190 142.321  29.698  1.00  0.00           H  
ATOM   3371 1HG2 ILE B 208     209.323 142.100  29.952  1.00  0.00           H  
ATOM   3372 2HG2 ILE B 208     209.202 143.604  30.865  1.00  0.00           H  
ATOM   3373 3HG2 ILE B 208     209.705 143.634  29.179  1.00  0.00           H  
ATOM   3374 1HD1 ILE B 208     212.536 140.292  28.584  1.00  0.00           H  
ATOM   3375 2HD1 ILE B 208     212.103 140.220  30.291  1.00  0.00           H  
ATOM   3376 3HD1 ILE B 208     210.853 140.514  29.065  1.00  0.00           H  
ATOM   3377  N   VAL B 209     211.007 145.093  32.833  1.00  0.00           N  
ATOM   3378  CA  VAL B 209     210.211 145.945  33.678  1.00  0.00           C  
ATOM   3379  C   VAL B 209     210.644 147.397  33.535  1.00  0.00           C  
ATOM   3380  O   VAL B 209     209.783 148.268  33.407  1.00  0.00           O  
ATOM   3381  CB  VAL B 209     210.341 145.506  35.149  1.00  0.00           C  
ATOM   3382  CG1 VAL B 209     209.727 146.549  36.072  1.00  0.00           C  
ATOM   3383  CG2 VAL B 209     209.675 144.153  35.346  1.00  0.00           C  
ATOM   3384  H   VAL B 209     211.593 144.364  33.253  1.00  0.00           H  
ATOM   3385  HA  VAL B 209     209.172 145.867  33.356  1.00  0.00           H  
ATOM   3386  HB  VAL B 209     211.398 145.433  35.405  1.00  0.00           H  
ATOM   3387 1HG1 VAL B 209     209.827 146.222  37.107  1.00  0.00           H  
ATOM   3388 2HG1 VAL B 209     210.243 147.500  35.940  1.00  0.00           H  
ATOM   3389 3HG1 VAL B 209     208.671 146.671  35.831  1.00  0.00           H  
ATOM   3390 1HG2 VAL B 209     209.771 143.848  36.388  1.00  0.00           H  
ATOM   3391 2HG2 VAL B 209     208.619 144.225  35.084  1.00  0.00           H  
ATOM   3392 3HG2 VAL B 209     210.157 143.413  34.707  1.00  0.00           H  
ATOM   3393  N   ALA B 210     211.954 147.685  33.562  1.00  0.00           N  
ATOM   3394  CA  ALA B 210     212.391 149.063  33.422  1.00  0.00           C  
ATOM   3395  C   ALA B 210     211.941 149.682  32.088  1.00  0.00           C  
ATOM   3396  O   ALA B 210     211.532 150.849  32.067  1.00  0.00           O  
ATOM   3397  CB  ALA B 210     213.892 149.136  33.528  1.00  0.00           C  
ATOM   3398  H   ALA B 210     212.656 146.955  33.706  1.00  0.00           H  
ATOM   3399  HA  ALA B 210     211.948 149.640  34.232  1.00  0.00           H  
ATOM   3400 1HB  ALA B 210     214.190 150.166  33.454  1.00  0.00           H  
ATOM   3401 2HB  ALA B 210     214.222 148.725  34.477  1.00  0.00           H  
ATOM   3402 3HB  ALA B 210     214.342 148.561  32.714  1.00  0.00           H  
ATOM   3403  N   ARG B 211     211.981 148.909  30.982  1.00  0.00           N  
ATOM   3404  CA  ARG B 211     211.551 149.425  29.679  1.00  0.00           C  
ATOM   3405  C   ARG B 211     210.072 149.784  29.699  1.00  0.00           C  
ATOM   3406  O   ARG B 211     209.673 150.846  29.208  1.00  0.00           O  
ATOM   3407  CB  ARG B 211     211.805 148.403  28.582  1.00  0.00           C  
ATOM   3408  CG  ARG B 211     213.269 148.194  28.229  1.00  0.00           C  
ATOM   3409  CD  ARG B 211     213.447 147.087  27.254  1.00  0.00           C  
ATOM   3410  NE  ARG B 211     214.850 146.832  26.973  1.00  0.00           N  
ATOM   3411  CZ  ARG B 211     215.301 145.884  26.128  1.00  0.00           C  
ATOM   3412  NH1 ARG B 211     214.449 145.112  25.491  1.00  0.00           N  
ATOM   3413  NH2 ARG B 211     216.600 145.730  25.940  1.00  0.00           N  
ATOM   3414  H   ARG B 211     212.390 147.970  31.048  1.00  0.00           H  
ATOM   3415  HA  ARG B 211     212.128 150.325  29.456  1.00  0.00           H  
ATOM   3416 1HB  ARG B 211     211.398 147.438  28.882  1.00  0.00           H  
ATOM   3417 2HB  ARG B 211     211.287 148.708  27.673  1.00  0.00           H  
ATOM   3418 1HG  ARG B 211     213.671 149.106  27.788  1.00  0.00           H  
ATOM   3419 2HG  ARG B 211     213.830 147.949  29.131  1.00  0.00           H  
ATOM   3420 1HD  ARG B 211     213.008 146.174  27.656  1.00  0.00           H  
ATOM   3421 2HD  ARG B 211     212.953 147.345  26.317  1.00  0.00           H  
ATOM   3422  HE  ARG B 211     215.536 147.406  27.445  1.00  0.00           H  
ATOM   3423 1HH1 ARG B 211     213.456 145.230  25.634  1.00  0.00           H  
ATOM   3424 2HH1 ARG B 211     214.787 144.402  24.857  1.00  0.00           H  
ATOM   3425 1HH2 ARG B 211     217.256 146.324  26.430  1.00  0.00           H  
ATOM   3426 2HH2 ARG B 211     216.938 145.020  25.307  1.00  0.00           H  
ATOM   3427  N   VAL B 212     209.268 148.929  30.334  1.00  0.00           N  
ATOM   3428  CA  VAL B 212     207.849 149.196  30.445  1.00  0.00           C  
ATOM   3429  C   VAL B 212     207.594 150.444  31.265  1.00  0.00           C  
ATOM   3430  O   VAL B 212     206.779 151.275  30.866  1.00  0.00           O  
ATOM   3431  CB  VAL B 212     207.102 147.990  31.039  1.00  0.00           C  
ATOM   3432  CG1 VAL B 212     205.656 148.377  31.377  1.00  0.00           C  
ATOM   3433  CG2 VAL B 212     207.115 146.832  29.986  1.00  0.00           C  
ATOM   3434  H   VAL B 212     209.663 148.049  30.686  1.00  0.00           H  
ATOM   3435  HA  VAL B 212     207.459 149.364  29.443  1.00  0.00           H  
ATOM   3436  HB  VAL B 212     207.599 147.668  31.960  1.00  0.00           H  
ATOM   3437 1HG1 VAL B 212     205.166 147.516  31.789  1.00  0.00           H  
ATOM   3438 2HG1 VAL B 212     205.627 149.177  32.114  1.00  0.00           H  
ATOM   3439 3HG1 VAL B 212     205.140 148.704  30.479  1.00  0.00           H  
ATOM   3440 1HG2 VAL B 212     206.603 145.970  30.359  1.00  0.00           H  
ATOM   3441 2HG2 VAL B 212     206.621 147.155  29.090  1.00  0.00           H  
ATOM   3442 3HG2 VAL B 212     208.140 146.561  29.751  1.00  0.00           H  
ATOM   3443  N   ILE B 213     208.277 150.588  32.396  1.00  0.00           N  
ATOM   3444  CA  ILE B 213     208.068 151.725  33.280  1.00  0.00           C  
ATOM   3445  C   ILE B 213     208.406 153.023  32.569  1.00  0.00           C  
ATOM   3446  O   ILE B 213     207.691 154.011  32.728  1.00  0.00           O  
ATOM   3447  CB  ILE B 213     208.847 151.574  34.581  1.00  0.00           C  
ATOM   3448  CG1 ILE B 213     208.243 150.400  35.339  1.00  0.00           C  
ATOM   3449  CG2 ILE B 213     208.738 152.894  35.428  1.00  0.00           C  
ATOM   3450  CD1 ILE B 213     209.048 149.939  36.467  1.00  0.00           C  
ATOM   3451  H   ILE B 213     208.943 149.853  32.668  1.00  0.00           H  
ATOM   3452  HA  ILE B 213     207.008 151.748  33.541  1.00  0.00           H  
ATOM   3453  HB  ILE B 213     209.895 151.343  34.363  1.00  0.00           H  
ATOM   3454 1HG1 ILE B 213     207.273 150.685  35.690  1.00  0.00           H  
ATOM   3455 2HG1 ILE B 213     208.116 149.570  34.659  1.00  0.00           H  
ATOM   3456 1HG2 ILE B 213     209.273 152.788  36.361  1.00  0.00           H  
ATOM   3457 2HG2 ILE B 213     209.164 153.730  34.879  1.00  0.00           H  
ATOM   3458 3HG2 ILE B 213     207.686 153.101  35.636  1.00  0.00           H  
ATOM   3459 1HD1 ILE B 213     208.569 149.094  36.928  1.00  0.00           H  
ATOM   3460 2HD1 ILE B 213     210.007 149.633  36.076  1.00  0.00           H  
ATOM   3461 3HD1 ILE B 213     209.177 150.724  37.201  1.00  0.00           H  
ATOM   3462  N   SER B 214     209.498 153.043  31.794  1.00  0.00           N  
ATOM   3463  CA  SER B 214     209.868 154.250  31.057  1.00  0.00           C  
ATOM   3464  C   SER B 214     208.717 154.669  30.128  1.00  0.00           C  
ATOM   3465  O   SER B 214     208.345 155.854  30.076  1.00  0.00           O  
ATOM   3466  CB  SER B 214     211.128 153.998  30.249  1.00  0.00           C  
ATOM   3467  OG  SER B 214     211.536 155.153  29.569  1.00  0.00           O  
ATOM   3468  H   SER B 214     210.102 152.217  31.741  1.00  0.00           H  
ATOM   3469  HA  SER B 214     210.058 155.050  31.767  1.00  0.00           H  
ATOM   3470 1HB  SER B 214     211.925 153.655  30.911  1.00  0.00           H  
ATOM   3471 2HB  SER B 214     210.934 153.201  29.531  1.00  0.00           H  
ATOM   3472  HG  SER B 214     212.010 155.691  30.237  1.00  0.00           H  
ATOM   3473  N   GLU B 215     208.106 153.691  29.437  1.00  0.00           N  
ATOM   3474  CA  GLU B 215     206.970 153.974  28.558  1.00  0.00           C  
ATOM   3475  C   GLU B 215     205.733 154.441  29.355  1.00  0.00           C  
ATOM   3476  O   GLU B 215     204.991 155.312  28.885  1.00  0.00           O  
ATOM   3477  CB  GLU B 215     206.664 152.760  27.686  1.00  0.00           C  
ATOM   3478  CG  GLU B 215     207.760 152.484  26.628  1.00  0.00           C  
ATOM   3479  CD  GLU B 215     207.882 153.619  25.669  1.00  0.00           C  
ATOM   3480  OE1 GLU B 215     206.879 154.232  25.418  1.00  0.00           O  
ATOM   3481  OE2 GLU B 215     208.951 153.887  25.187  1.00  0.00           O  
ATOM   3482  H   GLU B 215     208.489 152.740  29.479  1.00  0.00           H  
ATOM   3483  HA  GLU B 215     207.257 154.790  27.896  1.00  0.00           H  
ATOM   3484 1HB  GLU B 215     206.589 151.880  28.324  1.00  0.00           H  
ATOM   3485 2HB  GLU B 215     205.707 152.888  27.180  1.00  0.00           H  
ATOM   3486 1HG  GLU B 215     208.715 152.339  27.135  1.00  0.00           H  
ATOM   3487 2HG  GLU B 215     207.538 151.582  26.071  1.00  0.00           H  
ATOM   3488  N   VAL B 216     205.536 153.905  30.567  1.00  0.00           N  
ATOM   3489  CA  VAL B 216     204.454 154.356  31.441  1.00  0.00           C  
ATOM   3490  C   VAL B 216     204.660 155.804  31.854  1.00  0.00           C  
ATOM   3491  O   VAL B 216     203.703 156.579  31.829  1.00  0.00           O  
ATOM   3492  CB  VAL B 216     204.374 153.474  32.702  1.00  0.00           C  
ATOM   3493  CG1 VAL B 216     203.427 154.088  33.722  1.00  0.00           C  
ATOM   3494  CG2 VAL B 216     203.924 152.071  32.324  1.00  0.00           C  
ATOM   3495  H   VAL B 216     206.138 153.121  30.842  1.00  0.00           H  
ATOM   3496  HA  VAL B 216     203.519 154.285  30.888  1.00  0.00           H  
ATOM   3497  HB  VAL B 216     205.359 153.429  33.165  1.00  0.00           H  
ATOM   3498 1HG1 VAL B 216     203.382 153.452  34.606  1.00  0.00           H  
ATOM   3499 2HG1 VAL B 216     203.788 155.077  34.005  1.00  0.00           H  
ATOM   3500 3HG1 VAL B 216     202.431 154.175  33.288  1.00  0.00           H  
ATOM   3501 1HG2 VAL B 216     203.870 151.453  33.220  1.00  0.00           H  
ATOM   3502 2HG2 VAL B 216     202.941 152.118  31.856  1.00  0.00           H  
ATOM   3503 3HG2 VAL B 216     204.638 151.636  31.625  1.00  0.00           H  
ATOM   3504  N   ILE B 217     205.889 156.176  32.207  1.00  0.00           N  
ATOM   3505  CA  ILE B 217     206.185 157.551  32.591  1.00  0.00           C  
ATOM   3506  C   ILE B 217     205.884 158.468  31.406  1.00  0.00           C  
ATOM   3507  O   ILE B 217     205.233 159.504  31.582  1.00  0.00           O  
ATOM   3508  CB  ILE B 217     207.662 157.700  33.021  1.00  0.00           C  
ATOM   3509  CG1 ILE B 217     207.891 156.931  34.349  1.00  0.00           C  
ATOM   3510  CG2 ILE B 217     208.037 159.208  33.177  1.00  0.00           C  
ATOM   3511  CD1 ILE B 217     209.345 156.735  34.736  1.00  0.00           C  
ATOM   3512  H   ILE B 217     206.611 155.450  32.258  1.00  0.00           H  
ATOM   3513  HA  ILE B 217     205.542 157.831  33.421  1.00  0.00           H  
ATOM   3514  HB  ILE B 217     208.286 157.239  32.273  1.00  0.00           H  
ATOM   3515 1HG1 ILE B 217     207.401 157.457  35.141  1.00  0.00           H  
ATOM   3516 2HG1 ILE B 217     207.434 155.948  34.258  1.00  0.00           H  
ATOM   3517 1HG2 ILE B 217     209.074 159.309  33.472  1.00  0.00           H  
ATOM   3518 2HG2 ILE B 217     207.896 159.736  32.235  1.00  0.00           H  
ATOM   3519 3HG2 ILE B 217     207.410 159.653  33.930  1.00  0.00           H  
ATOM   3520 1HD1 ILE B 217     209.371 156.177  35.658  1.00  0.00           H  
ATOM   3521 2HD1 ILE B 217     209.857 156.171  33.959  1.00  0.00           H  
ATOM   3522 3HD1 ILE B 217     209.842 157.691  34.876  1.00  0.00           H  
ATOM   3523  N   ARG B 218     206.344 158.095  30.196  1.00  0.00           N  
ATOM   3524  CA  ARG B 218     206.034 158.875  28.998  1.00  0.00           C  
ATOM   3525  C   ARG B 218     204.526 158.986  28.768  1.00  0.00           C  
ATOM   3526  O   ARG B 218     204.027 160.076  28.469  1.00  0.00           O  
ATOM   3527  CB  ARG B 218     206.673 158.260  27.749  1.00  0.00           C  
ATOM   3528  CG  ARG B 218     206.437 159.056  26.424  1.00  0.00           C  
ATOM   3529  CD  ARG B 218     207.200 158.492  25.232  1.00  0.00           C  
ATOM   3530  NE  ARG B 218     206.689 157.180  24.753  1.00  0.00           N  
ATOM   3531  CZ  ARG B 218     205.680 156.984  23.867  1.00  0.00           C  
ATOM   3532  NH1 ARG B 218     205.005 157.975  23.315  1.00  0.00           N  
ATOM   3533  NH2 ARG B 218     205.381 155.744  23.551  1.00  0.00           N  
ATOM   3534  H   ARG B 218     206.943 157.266  30.126  1.00  0.00           H  
ATOM   3535  HA  ARG B 218     206.436 159.877  29.133  1.00  0.00           H  
ATOM   3536 1HB  ARG B 218     207.748 158.163  27.902  1.00  0.00           H  
ATOM   3537 2HB  ARG B 218     206.280 157.255  27.598  1.00  0.00           H  
ATOM   3538 1HG  ARG B 218     205.374 159.037  26.173  1.00  0.00           H  
ATOM   3539 2HG  ARG B 218     206.746 160.093  26.562  1.00  0.00           H  
ATOM   3540 1HD  ARG B 218     207.140 159.202  24.407  1.00  0.00           H  
ATOM   3541 2HD  ARG B 218     208.246 158.361  25.512  1.00  0.00           H  
ATOM   3542  HE  ARG B 218     207.139 156.314  25.096  1.00  0.00           H  
ATOM   3543 1HH1 ARG B 218     205.190 158.959  23.534  1.00  0.00           H  
ATOM   3544 2HH1 ARG B 218     204.259 157.781  22.665  1.00  0.00           H  
ATOM   3545 1HH2 ARG B 218     205.921 154.993  24.000  1.00  0.00           H  
ATOM   3546 2HH2 ARG B 218     204.644 155.541  22.901  1.00  0.00           H  
ATOM   3547  N   THR B 219     203.800 157.875  28.928  1.00  0.00           N  
ATOM   3548  CA  THR B 219     202.354 157.865  28.741  1.00  0.00           C  
ATOM   3549  C   THR B 219     201.668 158.797  29.734  1.00  0.00           C  
ATOM   3550  O   THR B 219     200.772 159.565  29.360  1.00  0.00           O  
ATOM   3551  CB  THR B 219     201.777 156.445  28.874  1.00  0.00           C  
ATOM   3552  OG1 THR B 219     202.359 155.602  27.875  1.00  0.00           O  
ATOM   3553  CG2 THR B 219     200.261 156.487  28.654  1.00  0.00           C  
ATOM   3554  H   THR B 219     204.278 156.997  29.134  1.00  0.00           H  
ATOM   3555  HA  THR B 219     202.138 158.222  27.735  1.00  0.00           H  
ATOM   3556  HB  THR B 219     202.005 156.041  29.864  1.00  0.00           H  
ATOM   3557  HG1 THR B 219     203.313 155.493  28.064  1.00  0.00           H  
ATOM   3558 1HG2 THR B 219     199.861 155.490  28.720  1.00  0.00           H  
ATOM   3559 2HG2 THR B 219     199.782 157.114  29.394  1.00  0.00           H  
ATOM   3560 3HG2 THR B 219     200.061 156.885  27.672  1.00  0.00           H  
ATOM   3561  N   LEU B 220     202.071 158.736  31.004  1.00  0.00           N  
ATOM   3562  CA  LEU B 220     201.454 159.590  31.998  1.00  0.00           C  
ATOM   3563  C   LEU B 220     201.736 161.053  31.651  1.00  0.00           C  
ATOM   3564  O   LEU B 220     200.846 161.898  31.769  1.00  0.00           O  
ATOM   3565  CB  LEU B 220     201.978 159.229  33.393  1.00  0.00           C  
ATOM   3566  CG  LEU B 220     201.546 157.838  33.978  1.00  0.00           C  
ATOM   3567  CD1 LEU B 220     202.295 157.596  35.268  1.00  0.00           C  
ATOM   3568  CD2 LEU B 220     200.048 157.800  34.252  1.00  0.00           C  
ATOM   3569  H   LEU B 220     202.787 158.061  31.281  1.00  0.00           H  
ATOM   3570  HA  LEU B 220     200.380 159.441  31.968  1.00  0.00           H  
ATOM   3571 1HB  LEU B 220     203.065 159.215  33.323  1.00  0.00           H  
ATOM   3572 2HB  LEU B 220     201.692 159.996  34.093  1.00  0.00           H  
ATOM   3573  HG  LEU B 220     201.800 157.052  33.277  1.00  0.00           H  
ATOM   3574 1HD1 LEU B 220     202.012 156.630  35.667  1.00  0.00           H  
ATOM   3575 2HD1 LEU B 220     203.367 157.606  35.079  1.00  0.00           H  
ATOM   3576 3HD1 LEU B 220     202.035 158.372  35.980  1.00  0.00           H  
ATOM   3577 1HD2 LEU B 220     199.796 156.827  34.668  1.00  0.00           H  
ATOM   3578 2HD2 LEU B 220     199.785 158.580  34.969  1.00  0.00           H  
ATOM   3579 3HD2 LEU B 220     199.484 157.951  33.339  1.00  0.00           H  
ATOM   3580  N   LYS B 221     202.952 161.371  31.180  1.00  0.00           N  
ATOM   3581  CA  LYS B 221     203.206 162.744  30.761  1.00  0.00           C  
ATOM   3582  C   LYS B 221     202.306 163.164  29.587  1.00  0.00           C  
ATOM   3583  O   LYS B 221     201.633 164.197  29.643  1.00  0.00           O  
ATOM   3584  CB  LYS B 221     204.659 162.939  30.312  1.00  0.00           C  
ATOM   3585  CG  LYS B 221     204.963 164.379  29.820  1.00  0.00           C  
ATOM   3586  CD  LYS B 221     206.387 164.543  29.281  1.00  0.00           C  
ATOM   3587  CE  LYS B 221     206.575 165.950  28.698  1.00  0.00           C  
ATOM   3588  NZ  LYS B 221     207.888 166.120  28.006  1.00  0.00           N  
ATOM   3589  H   LYS B 221     203.705 160.672  31.167  1.00  0.00           H  
ATOM   3590  HA  LYS B 221     203.002 163.405  31.602  1.00  0.00           H  
ATOM   3591 1HB  LYS B 221     205.335 162.692  31.135  1.00  0.00           H  
ATOM   3592 2HB  LYS B 221     204.880 162.254  29.495  1.00  0.00           H  
ATOM   3593 1HG  LYS B 221     204.274 164.642  29.019  1.00  0.00           H  
ATOM   3594 2HG  LYS B 221     204.806 165.080  30.644  1.00  0.00           H  
ATOM   3595 1HD  LYS B 221     207.105 164.398  30.091  1.00  0.00           H  
ATOM   3596 2HD  LYS B 221     206.576 163.799  28.507  1.00  0.00           H  
ATOM   3597 1HE  LYS B 221     205.775 166.152  27.990  1.00  0.00           H  
ATOM   3598 2HE  LYS B 221     206.519 166.675  29.511  1.00  0.00           H  
ATOM   3599 1HZ  LYS B 221     207.958 167.063  27.650  1.00  0.00           H  
ATOM   3600 2HZ  LYS B 221     208.677 165.956  28.649  1.00  0.00           H  
ATOM   3601 3HZ  LYS B 221     207.952 165.470  27.241  1.00  0.00           H  
ATOM   3602  N   GLU B 222     202.271 162.354  28.521  1.00  0.00           N  
ATOM   3603  CA  GLU B 222     201.519 162.704  27.310  1.00  0.00           C  
ATOM   3604  C   GLU B 222     200.021 162.820  27.550  1.00  0.00           C  
ATOM   3605  O   GLU B 222     199.347 163.647  26.933  1.00  0.00           O  
ATOM   3606  CB  GLU B 222     201.799 161.705  26.188  1.00  0.00           C  
ATOM   3607  CG  GLU B 222     203.219 161.788  25.631  1.00  0.00           C  
ATOM   3608  CD  GLU B 222     203.503 160.772  24.579  1.00  0.00           C  
ATOM   3609  OE1 GLU B 222     202.602 160.041  24.227  1.00  0.00           O  
ATOM   3610  OE2 GLU B 222     204.632 160.707  24.133  1.00  0.00           O  
ATOM   3611  H   GLU B 222     202.838 161.499  28.532  1.00  0.00           H  
ATOM   3612  HA  GLU B 222     201.876 163.677  26.974  1.00  0.00           H  
ATOM   3613 1HB  GLU B 222     201.648 160.688  26.563  1.00  0.00           H  
ATOM   3614 2HB  GLU B 222     201.100 161.864  25.369  1.00  0.00           H  
ATOM   3615 1HG  GLU B 222     203.371 162.779  25.206  1.00  0.00           H  
ATOM   3616 2HG  GLU B 222     203.929 161.666  26.446  1.00  0.00           H  
ATOM   3617  N   SER B 223     199.503 162.023  28.474  1.00  0.00           N  
ATOM   3618  CA  SER B 223     198.088 162.038  28.817  1.00  0.00           C  
ATOM   3619  C   SER B 223     197.709 163.229  29.707  1.00  0.00           C  
ATOM   3620  O   SER B 223     196.516 163.471  29.955  1.00  0.00           O  
ATOM   3621  CB  SER B 223     197.672 160.724  29.460  1.00  0.00           C  
ATOM   3622  OG  SER B 223     198.285 160.558  30.688  1.00  0.00           O  
ATOM   3623  H   SER B 223     200.108 161.322  28.909  1.00  0.00           H  
ATOM   3624  HA  SER B 223     197.527 162.146  27.900  1.00  0.00           H  
ATOM   3625 1HB  SER B 223     196.599 160.722  29.592  1.00  0.00           H  
ATOM   3626 2HB  SER B 223     197.920 159.887  28.807  1.00  0.00           H  
ATOM   3627  HG  SER B 223     199.175 160.241  30.471  1.00  0.00           H  
ATOM   3628  N   GLY B 224     198.703 163.988  30.201  1.00  0.00           N  
ATOM   3629  CA  GLY B 224     198.427 165.136  31.051  1.00  0.00           C  
ATOM   3630  C   GLY B 224     198.451 164.855  32.550  1.00  0.00           C  
ATOM   3631  O   GLY B 224     197.974 165.679  33.334  1.00  0.00           O  
ATOM   3632  H   GLY B 224     199.678 163.806  29.950  1.00  0.00           H  
ATOM   3633 1HA  GLY B 224     199.167 165.904  30.828  1.00  0.00           H  
ATOM   3634 2HA  GLY B 224     197.465 165.554  30.778  1.00  0.00           H  
ATOM   3635  N   SER B 225     198.934 163.687  32.959  1.00  0.00           N  
ATOM   3636  CA  SER B 225     198.993 163.373  34.372  1.00  0.00           C  
ATOM   3637  C   SER B 225     200.033 164.293  34.996  1.00  0.00           C  
ATOM   3638  O   SER B 225     200.987 164.700  34.327  1.00  0.00           O  
ATOM   3639  CB  SER B 225     199.363 161.920  34.588  1.00  0.00           C  
ATOM   3640  OG  SER B 225     198.395 161.053  34.039  1.00  0.00           O  
ATOM   3641  H   SER B 225     199.352 163.020  32.308  1.00  0.00           H  
ATOM   3642  HA  SER B 225     198.024 163.570  34.828  1.00  0.00           H  
ATOM   3643 1HB  SER B 225     200.324 161.727  34.157  1.00  0.00           H  
ATOM   3644 2HB  SER B 225     199.440 161.736  35.633  1.00  0.00           H  
ATOM   3645  HG  SER B 225     198.453 161.159  33.074  1.00  0.00           H  
ATOM   3646  N   SER B 226     199.850 164.646  36.258  1.00  0.00           N  
ATOM   3647  CA  SER B 226     200.814 165.498  36.938  1.00  0.00           C  
ATOM   3648  C   SER B 226     202.067 164.711  37.268  1.00  0.00           C  
ATOM   3649  O   SER B 226     202.047 163.473  37.292  1.00  0.00           O  
ATOM   3650  CB  SER B 226     200.225 166.044  38.219  1.00  0.00           C  
ATOM   3651  OG  SER B 226     200.048 165.019  39.157  1.00  0.00           O  
ATOM   3652  H   SER B 226     199.046 164.307  36.765  1.00  0.00           H  
ATOM   3653  HA  SER B 226     201.081 166.325  36.279  1.00  0.00           H  
ATOM   3654 1HB  SER B 226     200.878 166.810  38.631  1.00  0.00           H  
ATOM   3655 2HB  SER B 226     199.265 166.509  38.005  1.00  0.00           H  
ATOM   3656  HG  SER B 226     199.589 165.428  39.913  1.00  0.00           H  
ATOM   3657  N   TYR B 227     203.157 165.418  37.578  1.00  0.00           N  
ATOM   3658  CA  TYR B 227     204.354 164.707  37.995  1.00  0.00           C  
ATOM   3659  C   TYR B 227     204.090 163.949  39.281  1.00  0.00           C  
ATOM   3660  O   TYR B 227     204.687 162.900  39.512  1.00  0.00           O  
ATOM   3661  CB  TYR B 227     205.533 165.643  38.199  1.00  0.00           C  
ATOM   3662  CG  TYR B 227     205.512 166.418  39.497  1.00  0.00           C  
ATOM   3663  CD1 TYR B 227     206.053 165.848  40.651  1.00  0.00           C  
ATOM   3664  CD2 TYR B 227     204.996 167.693  39.541  1.00  0.00           C  
ATOM   3665  CE1 TYR B 227     206.073 166.542  41.815  1.00  0.00           C  
ATOM   3666  CE2 TYR B 227     205.012 168.389  40.727  1.00  0.00           C  
ATOM   3667  CZ  TYR B 227     205.552 167.817  41.858  1.00  0.00           C  
ATOM   3668  OH  TYR B 227     205.575 168.515  43.039  1.00  0.00           O  
ATOM   3669  H   TYR B 227     203.150 166.426  37.507  1.00  0.00           H  
ATOM   3670  HA  TYR B 227     204.615 163.984  37.224  1.00  0.00           H  
ATOM   3671 1HB  TYR B 227     206.438 165.066  38.162  1.00  0.00           H  
ATOM   3672 2HB  TYR B 227     205.575 166.356  37.379  1.00  0.00           H  
ATOM   3673  HD1 TYR B 227     206.465 164.848  40.622  1.00  0.00           H  
ATOM   3674  HD2 TYR B 227     204.577 168.149  38.646  1.00  0.00           H  
ATOM   3675  HE1 TYR B 227     206.499 166.093  42.699  1.00  0.00           H  
ATOM   3676  HE2 TYR B 227     204.604 169.398  40.769  1.00  0.00           H  
ATOM   3677  HH  TYR B 227     204.979 169.267  42.979  1.00  0.00           H  
ATOM   3678  N   GLU B 228     203.143 164.435  40.096  1.00  0.00           N  
ATOM   3679  CA  GLU B 228     202.819 163.784  41.347  1.00  0.00           C  
ATOM   3680  C   GLU B 228     202.245 162.404  41.058  1.00  0.00           C  
ATOM   3681  O   GLU B 228     202.551 161.446  41.774  1.00  0.00           O  
ATOM   3682  CB  GLU B 228     201.818 164.623  42.131  1.00  0.00           C  
ATOM   3683  CG  GLU B 228     202.373 165.942  42.659  1.00  0.00           C  
ATOM   3684  CD  GLU B 228     201.325 166.769  43.344  1.00  0.00           C  
ATOM   3685  OE1 GLU B 228     200.179 166.393  43.276  1.00  0.00           O  
ATOM   3686  OE2 GLU B 228     201.657 167.772  43.927  1.00  0.00           O  
ATOM   3687  H   GLU B 228     202.673 165.302  39.874  1.00  0.00           H  
ATOM   3688  HA  GLU B 228     203.734 163.673  41.933  1.00  0.00           H  
ATOM   3689 1HB  GLU B 228     200.964 164.848  41.501  1.00  0.00           H  
ATOM   3690 2HB  GLU B 228     201.451 164.049  42.980  1.00  0.00           H  
ATOM   3691 1HG  GLU B 228     203.186 165.737  43.359  1.00  0.00           H  
ATOM   3692 2HG  GLU B 228     202.784 166.506  41.827  1.00  0.00           H  
ATOM   3693  N   VAL B 229     201.420 162.310  40.006  1.00  0.00           N  
ATOM   3694  CA  VAL B 229     200.854 161.035  39.583  1.00  0.00           C  
ATOM   3695  C   VAL B 229     201.978 160.126  39.153  1.00  0.00           C  
ATOM   3696  O   VAL B 229     202.019 158.973  39.567  1.00  0.00           O  
ATOM   3697  CB  VAL B 229     199.871 161.198  38.417  1.00  0.00           C  
ATOM   3698  CG1 VAL B 229     199.468 159.810  37.859  1.00  0.00           C  
ATOM   3699  CG2 VAL B 229     198.658 161.961  38.895  1.00  0.00           C  
ATOM   3700  H   VAL B 229     201.190 163.166  39.496  1.00  0.00           H  
ATOM   3701  HA  VAL B 229     200.332 160.581  40.427  1.00  0.00           H  
ATOM   3702  HB  VAL B 229     200.351 161.746  37.625  1.00  0.00           H  
ATOM   3703 1HG1 VAL B 229     198.775 159.935  37.031  1.00  0.00           H  
ATOM   3704 2HG1 VAL B 229     200.342 159.275  37.497  1.00  0.00           H  
ATOM   3705 3HG1 VAL B 229     199.001 159.227  38.631  1.00  0.00           H  
ATOM   3706 1HG2 VAL B 229     197.953 162.089  38.076  1.00  0.00           H  
ATOM   3707 2HG2 VAL B 229     198.193 161.421  39.688  1.00  0.00           H  
ATOM   3708 3HG2 VAL B 229     198.959 162.920  39.266  1.00  0.00           H  
ATOM   3709  N   ILE B 230     202.920 160.649  38.377  1.00  0.00           N  
ATOM   3710  CA  ILE B 230     204.031 159.803  37.954  1.00  0.00           C  
ATOM   3711  C   ILE B 230     204.850 159.269  39.142  1.00  0.00           C  
ATOM   3712  O   ILE B 230     205.151 158.070  39.148  1.00  0.00           O  
ATOM   3713  CB  ILE B 230     204.960 160.577  37.000  1.00  0.00           C  
ATOM   3714  CG1 ILE B 230     204.257 160.836  35.665  1.00  0.00           C  
ATOM   3715  CG2 ILE B 230     206.256 159.812  36.784  1.00  0.00           C  
ATOM   3716  CD1 ILE B 230     204.986 161.813  34.772  1.00  0.00           C  
ATOM   3717  H   ILE B 230     202.824 161.620  38.057  1.00  0.00           H  
ATOM   3718  HA  ILE B 230     203.609 158.938  37.453  1.00  0.00           H  
ATOM   3719  HB  ILE B 230     205.191 161.551  37.429  1.00  0.00           H  
ATOM   3720 1HG1 ILE B 230     204.146 159.897  35.124  1.00  0.00           H  
ATOM   3721 2HG1 ILE B 230     203.256 161.226  35.850  1.00  0.00           H  
ATOM   3722 1HG2 ILE B 230     206.901 160.372  36.107  1.00  0.00           H  
ATOM   3723 2HG2 ILE B 230     206.763 159.677  37.738  1.00  0.00           H  
ATOM   3724 3HG2 ILE B 230     206.035 158.836  36.350  1.00  0.00           H  
ATOM   3725 1HD1 ILE B 230     204.427 161.946  33.845  1.00  0.00           H  
ATOM   3726 2HD1 ILE B 230     205.077 162.774  35.281  1.00  0.00           H  
ATOM   3727 3HD1 ILE B 230     205.978 161.427  34.544  1.00  0.00           H  
ATOM   3728  N   CYS B 231     205.191 160.134  40.133  1.00  0.00           N  
ATOM   3729  CA  CYS B 231     205.943 159.774  41.342  1.00  0.00           C  
ATOM   3730  C   CYS B 231     205.159 158.763  42.175  1.00  0.00           C  
ATOM   3731  O   CYS B 231     205.734 157.780  42.674  1.00  0.00           O  
ATOM   3732  CB  CYS B 231     206.273 161.039  42.168  1.00  0.00           C  
ATOM   3733  SG  CYS B 231     207.522 162.178  41.400  1.00  0.00           S  
ATOM   3734  H   CYS B 231     204.925 161.110  40.006  1.00  0.00           H  
ATOM   3735  HA  CYS B 231     206.876 159.302  41.026  1.00  0.00           H  
ATOM   3736 1HB  CYS B 231     205.361 161.623  42.332  1.00  0.00           H  
ATOM   3737 2HB  CYS B 231     206.645 160.757  43.156  1.00  0.00           H  
ATOM   3738  N   GLU B 232     203.835 158.933  42.287  1.00  0.00           N  
ATOM   3739  CA  GLU B 232     203.015 157.965  43.015  1.00  0.00           C  
ATOM   3740  C   GLU B 232     202.918 156.610  42.285  1.00  0.00           C  
ATOM   3741  O   GLU B 232     203.034 155.567  42.945  1.00  0.00           O  
ATOM   3742  CB  GLU B 232     201.596 158.523  43.237  1.00  0.00           C  
ATOM   3743  CG  GLU B 232     200.634 157.630  44.051  1.00  0.00           C  
ATOM   3744  CD  GLU B 232     201.057 157.380  45.456  1.00  0.00           C  
ATOM   3745  OE1 GLU B 232     201.893 158.096  45.948  1.00  0.00           O  
ATOM   3746  OE2 GLU B 232     200.525 156.486  46.059  1.00  0.00           O  
ATOM   3747  H   GLU B 232     203.387 159.777  41.912  1.00  0.00           H  
ATOM   3748  HA  GLU B 232     203.476 157.791  43.987  1.00  0.00           H  
ATOM   3749 1HB  GLU B 232     201.663 159.495  43.729  1.00  0.00           H  
ATOM   3750 2HB  GLU B 232     201.127 158.692  42.264  1.00  0.00           H  
ATOM   3751 1HG  GLU B 232     199.668 158.112  44.085  1.00  0.00           H  
ATOM   3752 2HG  GLU B 232     200.507 156.677  43.535  1.00  0.00           H  
ATOM   3753  N   CYS B 233     202.756 156.614  40.921  1.00  0.00           N  
ATOM   3754  CA  CYS B 233     202.668 155.414  40.097  1.00  0.00           C  
ATOM   3755  C   CYS B 233     203.987 154.660  40.159  1.00  0.00           C  
ATOM   3756  O   CYS B 233     203.990 153.463  40.431  1.00  0.00           O  
ATOM   3757  CB  CYS B 233     202.313 155.745  38.607  1.00  0.00           C  
ATOM   3758  SG  CYS B 233     200.567 156.347  38.226  1.00  0.00           S  
ATOM   3759  H   CYS B 233     202.610 157.518  40.459  1.00  0.00           H  
ATOM   3760  HA  CYS B 233     201.890 154.770  40.501  1.00  0.00           H  
ATOM   3761 1HB  CYS B 233     203.002 156.517  38.227  1.00  0.00           H  
ATOM   3762 2HB  CYS B 233     202.466 154.855  37.981  1.00  0.00           H  
ATOM   3763  N   VAL B 234     205.120 155.343  40.005  1.00  0.00           N  
ATOM   3764  CA  VAL B 234     206.363 154.601  40.039  1.00  0.00           C  
ATOM   3765  C   VAL B 234     206.586 153.997  41.408  1.00  0.00           C  
ATOM   3766  O   VAL B 234     207.058 152.863  41.503  1.00  0.00           O  
ATOM   3767  CB  VAL B 234     207.580 155.435  39.634  1.00  0.00           C  
ATOM   3768  CG1 VAL B 234     208.837 154.601  39.867  1.00  0.00           C  
ATOM   3769  CG2 VAL B 234     207.477 155.827  38.154  1.00  0.00           C  
ATOM   3770  H   VAL B 234     205.097 156.348  39.798  1.00  0.00           H  
ATOM   3771  HA  VAL B 234     206.302 153.793  39.328  1.00  0.00           H  
ATOM   3772  HB  VAL B 234     207.633 156.334  40.256  1.00  0.00           H  
ATOM   3773 1HG1 VAL B 234     209.678 155.179  39.590  1.00  0.00           H  
ATOM   3774 2HG1 VAL B 234     208.941 154.319  40.902  1.00  0.00           H  
ATOM   3775 3HG1 VAL B 234     208.793 153.697  39.256  1.00  0.00           H  
ATOM   3776 1HG2 VAL B 234     208.347 156.415  37.872  1.00  0.00           H  
ATOM   3777 2HG2 VAL B 234     207.430 154.929  37.541  1.00  0.00           H  
ATOM   3778 3HG2 VAL B 234     206.579 156.416  37.993  1.00  0.00           H  
ATOM   3779  N   ALA B 235     206.326 154.756  42.469  1.00  0.00           N  
ATOM   3780  CA  ALA B 235     206.518 154.217  43.797  1.00  0.00           C  
ATOM   3781  C   ALA B 235     205.656 152.970  44.048  1.00  0.00           C  
ATOM   3782  O   ALA B 235     206.165 151.971  44.573  1.00  0.00           O  
ATOM   3783  CB  ALA B 235     206.218 155.310  44.792  1.00  0.00           C  
ATOM   3784  H   ALA B 235     206.002 155.722  42.365  1.00  0.00           H  
ATOM   3785  HA  ALA B 235     207.553 153.919  43.892  1.00  0.00           H  
ATOM   3786 1HB  ALA B 235     206.408 154.968  45.782  1.00  0.00           H  
ATOM   3787 2HB  ALA B 235     206.864 156.156  44.577  1.00  0.00           H  
ATOM   3788 3HB  ALA B 235     205.174 155.619  44.697  1.00  0.00           H  
ATOM   3789  N   ARG B 236     204.393 152.981  43.586  1.00  0.00           N  
ATOM   3790  CA  ARG B 236     203.528 151.808  43.734  1.00  0.00           C  
ATOM   3791  C   ARG B 236     204.036 150.654  42.882  1.00  0.00           C  
ATOM   3792  O   ARG B 236     203.964 149.493  43.302  1.00  0.00           O  
ATOM   3793  CB  ARG B 236     202.078 152.132  43.400  1.00  0.00           C  
ATOM   3794  CG  ARG B 236     201.342 153.022  44.440  1.00  0.00           C  
ATOM   3795  CD  ARG B 236     201.264 152.381  45.815  1.00  0.00           C  
ATOM   3796  NE  ARG B 236     200.390 151.198  45.822  1.00  0.00           N  
ATOM   3797  CZ  ARG B 236     200.425 150.162  46.712  1.00  0.00           C  
ATOM   3798  NH1 ARG B 236     201.318 150.111  47.699  1.00  0.00           N  
ATOM   3799  NH2 ARG B 236     199.534 149.178  46.575  1.00  0.00           N  
ATOM   3800  H   ARG B 236     204.002 153.843  43.190  1.00  0.00           H  
ATOM   3801  HA  ARG B 236     203.582 151.483  44.767  1.00  0.00           H  
ATOM   3802 1HB  ARG B 236     202.042 152.662  42.442  1.00  0.00           H  
ATOM   3803 2HB  ARG B 236     201.508 151.212  43.283  1.00  0.00           H  
ATOM   3804 1HG  ARG B 236     201.867 153.970  44.553  1.00  0.00           H  
ATOM   3805 2HG  ARG B 236     200.323 153.214  44.098  1.00  0.00           H  
ATOM   3806 1HD  ARG B 236     202.230 152.104  46.170  1.00  0.00           H  
ATOM   3807 2HD  ARG B 236     200.843 153.114  46.505  1.00  0.00           H  
ATOM   3808  HE  ARG B 236     199.644 151.174  45.115  1.00  0.00           H  
ATOM   3809 1HH1 ARG B 236     202.024 150.850  47.828  1.00  0.00           H  
ATOM   3810 2HH1 ARG B 236     201.320 149.333  48.339  1.00  0.00           H  
ATOM   3811 1HH2 ARG B 236     198.841 149.214  45.801  1.00  0.00           H  
ATOM   3812 2HH2 ARG B 236     199.533 148.397  47.207  1.00  0.00           H  
ATOM   3813  N   ILE B 237     204.560 150.962  41.699  1.00  0.00           N  
ATOM   3814  CA  ILE B 237     205.117 149.947  40.834  1.00  0.00           C  
ATOM   3815  C   ILE B 237     206.274 149.288  41.552  1.00  0.00           C  
ATOM   3816  O   ILE B 237     206.360 148.064  41.570  1.00  0.00           O  
ATOM   3817  CB  ILE B 237     205.591 150.540  39.495  1.00  0.00           C  
ATOM   3818  CG1 ILE B 237     204.391 150.987  38.655  1.00  0.00           C  
ATOM   3819  CG2 ILE B 237     206.431 149.528  38.732  1.00  0.00           C  
ATOM   3820  CD1 ILE B 237     204.759 151.878  37.491  1.00  0.00           C  
ATOM   3821  H   ILE B 237     204.527 151.937  41.383  1.00  0.00           H  
ATOM   3822  HA  ILE B 237     204.367 149.183  40.653  1.00  0.00           H  
ATOM   3823  HB  ILE B 237     206.192 151.429  39.683  1.00  0.00           H  
ATOM   3824 1HG1 ILE B 237     203.874 150.111  38.264  1.00  0.00           H  
ATOM   3825 2HG1 ILE B 237     203.685 151.527  39.287  1.00  0.00           H  
ATOM   3826 1HG2 ILE B 237     206.757 149.963  37.788  1.00  0.00           H  
ATOM   3827 2HG2 ILE B 237     207.303 149.257  39.327  1.00  0.00           H  
ATOM   3828 3HG2 ILE B 237     205.836 148.636  38.534  1.00  0.00           H  
ATOM   3829 1HD1 ILE B 237     203.856 152.153  36.944  1.00  0.00           H  
ATOM   3830 2HD1 ILE B 237     205.247 152.780  37.862  1.00  0.00           H  
ATOM   3831 3HD1 ILE B 237     205.437 151.346  36.825  1.00  0.00           H  
ATOM   3832  N   VAL B 238     207.145 150.087  42.171  1.00  0.00           N  
ATOM   3833  CA  VAL B 238     208.248 149.515  42.912  1.00  0.00           C  
ATOM   3834  C   VAL B 238     207.756 148.672  44.077  1.00  0.00           C  
ATOM   3835  O   VAL B 238     208.324 147.613  44.328  1.00  0.00           O  
ATOM   3836  CB  VAL B 238     209.255 150.578  43.365  1.00  0.00           C  
ATOM   3837  CG1 VAL B 238     210.261 149.950  44.317  1.00  0.00           C  
ATOM   3838  CG2 VAL B 238     209.990 151.125  42.110  1.00  0.00           C  
ATOM   3839  H   VAL B 238     207.040 151.100  42.076  1.00  0.00           H  
ATOM   3840  HA  VAL B 238     208.785 148.860  42.250  1.00  0.00           H  
ATOM   3841  HB  VAL B 238     208.737 151.392  43.879  1.00  0.00           H  
ATOM   3842 1HG1 VAL B 238     210.983 150.702  44.605  1.00  0.00           H  
ATOM   3843 2HG1 VAL B 238     209.766 149.570  45.211  1.00  0.00           H  
ATOM   3844 3HG1 VAL B 238     210.759 149.132  43.812  1.00  0.00           H  
ATOM   3845 1HG2 VAL B 238     210.716 151.877  42.398  1.00  0.00           H  
ATOM   3846 2HG2 VAL B 238     210.504 150.309  41.601  1.00  0.00           H  
ATOM   3847 3HG2 VAL B 238     209.261 151.572  41.431  1.00  0.00           H  
ATOM   3848  N   ALA B 239     206.713 149.099  44.797  1.00  0.00           N  
ATOM   3849  CA  ALA B 239     206.212 148.244  45.871  1.00  0.00           C  
ATOM   3850  C   ALA B 239     205.827 146.860  45.325  1.00  0.00           C  
ATOM   3851  O   ALA B 239     206.160 145.837  45.944  1.00  0.00           O  
ATOM   3852  CB  ALA B 239     204.987 148.861  46.527  1.00  0.00           C  
ATOM   3853  H   ALA B 239     206.312 150.025  44.623  1.00  0.00           H  
ATOM   3854  HA  ALA B 239     207.006 148.124  46.606  1.00  0.00           H  
ATOM   3855 1HB  ALA B 239     204.632 148.218  47.325  1.00  0.00           H  
ATOM   3856 2HB  ALA B 239     205.226 149.818  46.935  1.00  0.00           H  
ATOM   3857 3HB  ALA B 239     204.201 148.978  45.785  1.00  0.00           H  
ATOM   3858  N   GLU B 240     205.199 146.824  44.139  1.00  0.00           N  
ATOM   3859  CA  GLU B 240     204.810 145.560  43.509  1.00  0.00           C  
ATOM   3860  C   GLU B 240     206.026 144.779  43.005  1.00  0.00           C  
ATOM   3861  O   GLU B 240     206.004 143.549  43.017  1.00  0.00           O  
ATOM   3862  CB  GLU B 240     203.774 145.771  42.413  1.00  0.00           C  
ATOM   3863  CG  GLU B 240     202.376 146.124  42.939  1.00  0.00           C  
ATOM   3864  CD  GLU B 240     201.775 145.060  43.820  1.00  0.00           C  
ATOM   3865  OE1 GLU B 240     201.760 143.912  43.426  1.00  0.00           O  
ATOM   3866  OE2 GLU B 240     201.325 145.401  44.893  1.00  0.00           O  
ATOM   3867  H   GLU B 240     204.921 147.713  43.703  1.00  0.00           H  
ATOM   3868  HA  GLU B 240     204.330 144.947  44.274  1.00  0.00           H  
ATOM   3869 1HB  GLU B 240     204.093 146.596  41.772  1.00  0.00           H  
ATOM   3870 2HB  GLU B 240     203.707 144.897  41.790  1.00  0.00           H  
ATOM   3871 1HG  GLU B 240     202.432 147.059  43.498  1.00  0.00           H  
ATOM   3872 2HG  GLU B 240     201.716 146.269  42.099  1.00  0.00           H  
ATOM   3873  N   ILE B 241     207.087 145.464  42.564  1.00  0.00           N  
ATOM   3874  CA  ILE B 241     208.321 144.785  42.168  1.00  0.00           C  
ATOM   3875  C   ILE B 241     208.902 144.101  43.399  1.00  0.00           C  
ATOM   3876  O   ILE B 241     209.279 142.935  43.345  1.00  0.00           O  
ATOM   3877  CB  ILE B 241     209.347 145.765  41.571  1.00  0.00           C  
ATOM   3878  CG1 ILE B 241     208.854 146.299  40.223  1.00  0.00           C  
ATOM   3879  CG2 ILE B 241     210.701 145.089  41.416  1.00  0.00           C  
ATOM   3880  CD1 ILE B 241     209.669 147.455  39.689  1.00  0.00           C  
ATOM   3881  H   ILE B 241     206.999 146.483  42.483  1.00  0.00           H  
ATOM   3882  HA  ILE B 241     208.074 144.016  41.432  1.00  0.00           H  
ATOM   3883  HB  ILE B 241     209.455 146.626  42.230  1.00  0.00           H  
ATOM   3884 1HG1 ILE B 241     208.874 145.497  39.486  1.00  0.00           H  
ATOM   3885 2HG1 ILE B 241     207.819 146.628  40.319  1.00  0.00           H  
ATOM   3886 1HG2 ILE B 241     211.414 145.795  40.992  1.00  0.00           H  
ATOM   3887 2HG2 ILE B 241     211.055 144.757  42.391  1.00  0.00           H  
ATOM   3888 3HG2 ILE B 241     210.604 144.229  40.753  1.00  0.00           H  
ATOM   3889 1HD1 ILE B 241     209.258 147.778  38.732  1.00  0.00           H  
ATOM   3890 2HD1 ILE B 241     209.633 148.283  40.398  1.00  0.00           H  
ATOM   3891 3HD1 ILE B 241     210.702 147.139  39.552  1.00  0.00           H  
ATOM   3892  N   VAL B 242     208.967 144.815  44.523  1.00  0.00           N  
ATOM   3893  CA  VAL B 242     209.505 144.218  45.739  1.00  0.00           C  
ATOM   3894  C   VAL B 242     208.680 143.008  46.171  1.00  0.00           C  
ATOM   3895  O   VAL B 242     209.236 141.943  46.477  1.00  0.00           O  
ATOM   3896  CB  VAL B 242     209.526 145.256  46.877  1.00  0.00           C  
ATOM   3897  CG1 VAL B 242     209.848 144.585  48.204  1.00  0.00           C  
ATOM   3898  CG2 VAL B 242     210.540 146.346  46.564  1.00  0.00           C  
ATOM   3899  H   VAL B 242     208.666 145.792  44.499  1.00  0.00           H  
ATOM   3900  HA  VAL B 242     210.526 143.902  45.545  1.00  0.00           H  
ATOM   3901  HB  VAL B 242     208.534 145.698  46.972  1.00  0.00           H  
ATOM   3902 1HG1 VAL B 242     209.859 145.333  48.997  1.00  0.00           H  
ATOM   3903 2HG1 VAL B 242     209.090 143.834  48.425  1.00  0.00           H  
ATOM   3904 3HG1 VAL B 242     210.826 144.108  48.143  1.00  0.00           H  
ATOM   3905 1HG2 VAL B 242     210.549 147.077  47.373  1.00  0.00           H  
ATOM   3906 2HG2 VAL B 242     211.531 145.904  46.463  1.00  0.00           H  
ATOM   3907 3HG2 VAL B 242     210.266 146.841  45.632  1.00  0.00           H  
ATOM   3908  N   GLN B 243     207.352 143.149  46.194  1.00  0.00           N  
ATOM   3909  CA  GLN B 243     206.527 142.036  46.621  1.00  0.00           C  
ATOM   3910  C   GLN B 243     206.558 140.868  45.639  1.00  0.00           C  
ATOM   3911  O   GLN B 243     206.769 139.725  46.053  1.00  0.00           O  
ATOM   3912  CB  GLN B 243     205.080 142.517  46.789  1.00  0.00           C  
ATOM   3913  CG  GLN B 243     204.092 141.483  47.347  1.00  0.00           C  
ATOM   3914  CD  GLN B 243     204.403 141.103  48.776  1.00  0.00           C  
ATOM   3915  OE1 GLN B 243     204.933 141.929  49.529  1.00  0.00           O  
ATOM   3916  NE2 GLN B 243     204.059 139.881  49.169  1.00  0.00           N  
ATOM   3917  H   GLN B 243     206.929 144.053  45.962  1.00  0.00           H  
ATOM   3918  HA  GLN B 243     206.900 141.688  47.583  1.00  0.00           H  
ATOM   3919 1HB  GLN B 243     205.068 143.389  47.445  1.00  0.00           H  
ATOM   3920 2HB  GLN B 243     204.699 142.844  45.818  1.00  0.00           H  
ATOM   3921 1HG  GLN B 243     203.088 141.899  47.314  1.00  0.00           H  
ATOM   3922 2HG  GLN B 243     204.133 140.576  46.740  1.00  0.00           H  
ATOM   3923 1HE2 GLN B 243     204.224 139.579  50.105  1.00  0.00           H  
ATOM   3924 2HE2 GLN B 243     203.600 139.240  48.514  1.00  0.00           H  
ATOM   3925  N   ALA B 244     206.394 141.140  44.336  1.00  0.00           N  
ATOM   3926  CA  ALA B 244     206.355 140.073  43.346  1.00  0.00           C  
ATOM   3927  C   ALA B 244     207.662 139.305  43.323  1.00  0.00           C  
ATOM   3928  O   ALA B 244     207.673 138.069  43.213  1.00  0.00           O  
ATOM   3929  CB  ALA B 244     206.074 140.647  41.966  1.00  0.00           C  
ATOM   3930  H   ALA B 244     206.246 142.097  44.022  1.00  0.00           H  
ATOM   3931  HA  ALA B 244     205.557 139.389  43.626  1.00  0.00           H  
ATOM   3932 1HB  ALA B 244     206.022 139.846  41.235  1.00  0.00           H  
ATOM   3933 2HB  ALA B 244     205.133 141.186  41.989  1.00  0.00           H  
ATOM   3934 3HB  ALA B 244     206.879 141.337  41.696  1.00  0.00           H  
ATOM   3935  N   LEU B 245     208.777 140.019  43.444  1.00  0.00           N  
ATOM   3936  CA  LEU B 245     210.040 139.340  43.438  1.00  0.00           C  
ATOM   3937  C   LEU B 245     210.173 138.423  44.635  1.00  0.00           C  
ATOM   3938  O   LEU B 245     210.574 137.268  44.467  1.00  0.00           O  
ATOM   3939  CB  LEU B 245     211.176 140.351  43.414  1.00  0.00           C  
ATOM   3940  CG  LEU B 245     211.411 141.147  42.141  1.00  0.00           C  
ATOM   3941  CD1 LEU B 245     212.437 142.198  42.472  1.00  0.00           C  
ATOM   3942  CD2 LEU B 245     211.922 140.239  41.012  1.00  0.00           C  
ATOM   3943  H   LEU B 245     208.760 141.045  43.501  1.00  0.00           H  
ATOM   3944  HA  LEU B 245     210.089 138.725  42.540  1.00  0.00           H  
ATOM   3945 1HB  LEU B 245     210.956 141.080  44.200  1.00  0.00           H  
ATOM   3946 2HB  LEU B 245     212.082 139.873  43.657  1.00  0.00           H  
ATOM   3947  HG  LEU B 245     210.493 141.625  41.823  1.00  0.00           H  
ATOM   3948 1HD1 LEU B 245     212.631 142.798  41.613  1.00  0.00           H  
ATOM   3949 2HD1 LEU B 245     212.064 142.829  43.273  1.00  0.00           H  
ATOM   3950 3HD1 LEU B 245     213.348 141.718  42.787  1.00  0.00           H  
ATOM   3951 1HD2 LEU B 245     212.100 140.837  40.120  1.00  0.00           H  
ATOM   3952 2HD2 LEU B 245     212.847 139.759  41.319  1.00  0.00           H  
ATOM   3953 3HD2 LEU B 245     211.198 139.474  40.781  1.00  0.00           H  
ATOM   3954  N   LYS B 246     209.744 138.863  45.824  1.00  0.00           N  
ATOM   3955  CA  LYS B 246     209.845 137.965  46.965  1.00  0.00           C  
ATOM   3956  C   LYS B 246     208.933 136.751  46.803  1.00  0.00           C  
ATOM   3957  O   LYS B 246     209.339 135.626  47.103  1.00  0.00           O  
ATOM   3958  CB  LYS B 246     209.518 138.690  48.270  1.00  0.00           C  
ATOM   3959  CG  LYS B 246     209.650 137.814  49.553  1.00  0.00           C  
ATOM   3960  CD  LYS B 246     211.095 137.389  49.889  1.00  0.00           C  
ATOM   3961  CE  LYS B 246     211.107 136.609  51.222  1.00  0.00           C  
ATOM   3962  NZ  LYS B 246     212.473 136.139  51.606  1.00  0.00           N  
ATOM   3963  H   LYS B 246     209.430 139.833  45.956  1.00  0.00           H  
ATOM   3964  HA  LYS B 246     210.875 137.610  47.014  1.00  0.00           H  
ATOM   3965 1HB  LYS B 246     210.172 139.557  48.379  1.00  0.00           H  
ATOM   3966 2HB  LYS B 246     208.491 139.068  48.221  1.00  0.00           H  
ATOM   3967 1HG  LYS B 246     209.271 138.364  50.395  1.00  0.00           H  
ATOM   3968 2HG  LYS B 246     209.042 136.920  49.440  1.00  0.00           H  
ATOM   3969 1HD  LYS B 246     211.500 136.747  49.104  1.00  0.00           H  
ATOM   3970 2HD  LYS B 246     211.734 138.271  49.989  1.00  0.00           H  
ATOM   3971 1HE  LYS B 246     210.723 137.254  52.014  1.00  0.00           H  
ATOM   3972 2HE  LYS B 246     210.454 135.745  51.122  1.00  0.00           H  
ATOM   3973 1HZ  LYS B 246     212.429 135.638  52.477  1.00  0.00           H  
ATOM   3974 2HZ  LYS B 246     212.838 135.537  50.887  1.00  0.00           H  
ATOM   3975 3HZ  LYS B 246     213.094 136.951  51.720  1.00  0.00           H  
ATOM   3976  N   GLU B 247     207.712 136.958  46.297  1.00  0.00           N  
ATOM   3977  CA  GLU B 247     206.767 135.859  46.095  1.00  0.00           C  
ATOM   3978  C   GLU B 247     207.291 134.824  45.104  1.00  0.00           C  
ATOM   3979  O   GLU B 247     206.976 133.636  45.210  1.00  0.00           O  
ATOM   3980  CB  GLU B 247     205.404 136.394  45.655  1.00  0.00           C  
ATOM   3981  CG  GLU B 247     204.653 137.148  46.742  1.00  0.00           C  
ATOM   3982  CD  GLU B 247     203.304 137.685  46.311  1.00  0.00           C  
ATOM   3983  OE1 GLU B 247     202.893 137.476  45.183  1.00  0.00           O  
ATOM   3984  OE2 GLU B 247     202.683 138.325  47.129  1.00  0.00           O  
ATOM   3985  H   GLU B 247     207.407 137.918  46.095  1.00  0.00           H  
ATOM   3986  HA  GLU B 247     206.632 135.358  47.054  1.00  0.00           H  
ATOM   3987 1HB  GLU B 247     205.547 137.084  44.824  1.00  0.00           H  
ATOM   3988 2HB  GLU B 247     204.779 135.570  45.306  1.00  0.00           H  
ATOM   3989 1HG  GLU B 247     204.500 136.469  47.581  1.00  0.00           H  
ATOM   3990 2HG  GLU B 247     205.274 137.966  47.095  1.00  0.00           H  
ATOM   3991  N   SER B 248     208.110 135.269  44.152  1.00  0.00           N  
ATOM   3992  CA  SER B 248     208.715 134.391  43.155  1.00  0.00           C  
ATOM   3993  C   SER B 248     209.911 133.594  43.710  1.00  0.00           C  
ATOM   3994  O   SER B 248     210.431 132.708  43.022  1.00  0.00           O  
ATOM   3995  CB  SER B 248     209.186 135.178  41.947  1.00  0.00           C  
ATOM   3996  OG  SER B 248     210.321 135.932  42.243  1.00  0.00           O  
ATOM   3997  H   SER B 248     208.266 136.277  44.078  1.00  0.00           H  
ATOM   3998  HA  SER B 248     207.957 133.682  42.827  1.00  0.00           H  
ATOM   3999 1HB  SER B 248     209.403 134.495  41.145  1.00  0.00           H  
ATOM   4000 2HB  SER B 248     208.390 135.845  41.614  1.00  0.00           H  
ATOM   4001  HG  SER B 248     210.195 136.248  43.153  1.00  0.00           H  
ATOM   4002  N   GLY B 249     210.379 133.917  44.933  1.00  0.00           N  
ATOM   4003  CA  GLY B 249     211.597 133.307  45.460  1.00  0.00           C  
ATOM   4004  C   GLY B 249     212.897 134.106  45.265  1.00  0.00           C  
ATOM   4005  O   GLY B 249     213.980 133.558  45.478  1.00  0.00           O  
ATOM   4006  H   GLY B 249     209.864 134.562  45.535  1.00  0.00           H  
ATOM   4007 1HA  GLY B 249     211.453 133.138  46.526  1.00  0.00           H  
ATOM   4008 2HA  GLY B 249     211.716 132.322  45.016  1.00  0.00           H  
ATOM   4009  N   THR B 250     212.809 135.367  44.834  1.00  0.00           N  
ATOM   4010  CA  THR B 250     213.980 136.223  44.614  1.00  0.00           C  
ATOM   4011  C   THR B 250     214.489 136.715  45.976  1.00  0.00           C  
ATOM   4012  O   THR B 250     213.693 137.120  46.828  1.00  0.00           O  
ATOM   4013  CB  THR B 250     213.606 137.419  43.719  1.00  0.00           C  
ATOM   4014  OG1 THR B 250     213.122 136.941  42.456  1.00  0.00           O  
ATOM   4015  CG2 THR B 250     214.772 138.319  43.452  1.00  0.00           C  
ATOM   4016  H   THR B 250     211.902 135.808  44.687  1.00  0.00           H  
ATOM   4017  HA  THR B 250     214.770 135.645  44.131  1.00  0.00           H  
ATOM   4018  HB  THR B 250     212.867 137.973  44.204  1.00  0.00           H  
ATOM   4019  HG1 THR B 250     212.205 136.638  42.552  1.00  0.00           H  
ATOM   4020 1HG2 THR B 250     214.464 139.146  42.824  1.00  0.00           H  
ATOM   4021 2HG2 THR B 250     215.149 138.707  44.379  1.00  0.00           H  
ATOM   4022 3HG2 THR B 250     215.554 137.753  42.946  1.00  0.00           H  
ATOM   4023  N   SER B 251     215.808 136.660  46.198  1.00  0.00           N  
ATOM   4024  CA  SER B 251     216.388 137.056  47.486  1.00  0.00           C  
ATOM   4025  C   SER B 251     216.380 138.557  47.680  1.00  0.00           C  
ATOM   4026  O   SER B 251     216.281 139.310  46.712  1.00  0.00           O  
ATOM   4027  CB  SER B 251     217.822 136.603  47.588  1.00  0.00           C  
ATOM   4028  OG  SER B 251     218.611 137.292  46.657  1.00  0.00           O  
ATOM   4029  H   SER B 251     216.442 136.353  45.447  1.00  0.00           H  
ATOM   4030  HA  SER B 251     215.804 136.602  48.286  1.00  0.00           H  
ATOM   4031 1HB  SER B 251     218.192 136.790  48.595  1.00  0.00           H  
ATOM   4032 2HB  SER B 251     217.885 135.532  47.405  1.00  0.00           H  
ATOM   4033  HG  SER B 251     218.359 136.906  45.784  1.00  0.00           H  
ATOM   4034  N   GLU B 252     216.554 138.988  48.925  1.00  0.00           N  
ATOM   4035  CA  GLU B 252     216.668 140.395  49.276  1.00  0.00           C  
ATOM   4036  C   GLU B 252     217.829 141.107  48.592  1.00  0.00           C  
ATOM   4037  O   GLU B 252     217.704 142.275  48.217  1.00  0.00           O  
ATOM   4038  CB  GLU B 252     216.780 140.499  50.793  1.00  0.00           C  
ATOM   4039  CG  GLU B 252     215.468 140.212  51.518  1.00  0.00           C  
ATOM   4040  CD  GLU B 252     215.145 138.736  51.625  1.00  0.00           C  
ATOM   4041  OE1 GLU B 252     215.969 137.918  51.259  1.00  0.00           O  
ATOM   4042  OE2 GLU B 252     214.048 138.425  52.027  1.00  0.00           O  
ATOM   4043  H   GLU B 252     216.571 138.302  49.680  1.00  0.00           H  
ATOM   4044  HA  GLU B 252     215.748 140.890  48.971  1.00  0.00           H  
ATOM   4045 1HB  GLU B 252     217.515 139.775  51.146  1.00  0.00           H  
ATOM   4046 2HB  GLU B 252     217.143 141.465  51.070  1.00  0.00           H  
ATOM   4047 1HG  GLU B 252     215.524 140.632  52.527  1.00  0.00           H  
ATOM   4048 2HG  GLU B 252     214.657 140.715  50.993  1.00  0.00           H  
ATOM   4049  N   ASP B 253     218.940 140.400  48.372  1.00  0.00           N  
ATOM   4050  CA  ASP B 253     220.048 141.022  47.656  1.00  0.00           C  
ATOM   4051  C   ASP B 253     219.651 141.287  46.214  1.00  0.00           C  
ATOM   4052  O   ASP B 253     219.913 142.372  45.680  1.00  0.00           O  
ATOM   4053  CB  ASP B 253     221.277 140.113  47.641  1.00  0.00           C  
ATOM   4054  CG  ASP B 253     221.972 139.953  48.977  1.00  0.00           C  
ATOM   4055  OD1 ASP B 253     221.735 140.725  49.877  1.00  0.00           O  
ATOM   4056  OD2 ASP B 253     222.752 139.053  49.084  1.00  0.00           O  
ATOM   4057  H   ASP B 253     219.013 139.469  48.755  1.00  0.00           H  
ATOM   4058  HA  ASP B 253     220.292 141.969  48.136  1.00  0.00           H  
ATOM   4059 1HB  ASP B 253     220.980 139.124  47.289  1.00  0.00           H  
ATOM   4060 2HB  ASP B 253     221.996 140.502  46.922  1.00  0.00           H  
ATOM   4061  N   GLU B 254     218.964 140.314  45.609  1.00  0.00           N  
ATOM   4062  CA  GLU B 254     218.522 140.422  44.229  1.00  0.00           C  
ATOM   4063  C   GLU B 254     217.427 141.480  44.101  1.00  0.00           C  
ATOM   4064  O   GLU B 254     217.415 142.243  43.135  1.00  0.00           O  
ATOM   4065  CB  GLU B 254     218.074 139.057  43.732  1.00  0.00           C  
ATOM   4066  CG  GLU B 254     219.216 138.054  43.549  1.00  0.00           C  
ATOM   4067  CD  GLU B 254     218.750 136.622  43.388  1.00  0.00           C  
ATOM   4068  OE1 GLU B 254     217.898 136.195  44.160  1.00  0.00           O  
ATOM   4069  OE2 GLU B 254     219.252 135.949  42.526  1.00  0.00           O  
ATOM   4070  H   GLU B 254     218.782 139.449  46.121  1.00  0.00           H  
ATOM   4071  HA  GLU B 254     219.369 140.742  43.622  1.00  0.00           H  
ATOM   4072 1HB  GLU B 254     217.397 138.628  44.455  1.00  0.00           H  
ATOM   4073 2HB  GLU B 254     217.549 139.162  42.784  1.00  0.00           H  
ATOM   4074 1HG  GLU B 254     219.783 138.335  42.663  1.00  0.00           H  
ATOM   4075 2HG  GLU B 254     219.885 138.119  44.405  1.00  0.00           H  
ATOM   4076  N   ILE B 255     216.543 141.571  45.100  1.00  0.00           N  
ATOM   4077  CA  ILE B 255     215.485 142.572  45.075  1.00  0.00           C  
ATOM   4078  C   ILE B 255     216.102 143.949  45.118  1.00  0.00           C  
ATOM   4079  O   ILE B 255     215.724 144.833  44.351  1.00  0.00           O  
ATOM   4080  CB  ILE B 255     214.480 142.413  46.237  1.00  0.00           C  
ATOM   4081  CG1 ILE B 255     213.686 141.122  46.014  1.00  0.00           C  
ATOM   4082  CG2 ILE B 255     213.547 143.659  46.314  1.00  0.00           C  
ATOM   4083  CD1 ILE B 255     212.855 140.625  47.171  1.00  0.00           C  
ATOM   4084  H   ILE B 255     216.596 140.884  45.858  1.00  0.00           H  
ATOM   4085  HA  ILE B 255     214.943 142.473  44.139  1.00  0.00           H  
ATOM   4086  HB  ILE B 255     215.026 142.305  47.174  1.00  0.00           H  
ATOM   4087 1HG1 ILE B 255     213.042 141.285  45.197  1.00  0.00           H  
ATOM   4088 2HG1 ILE B 255     214.372 140.351  45.748  1.00  0.00           H  
ATOM   4089 1HG2 ILE B 255     212.850 143.540  47.123  1.00  0.00           H  
ATOM   4090 2HG2 ILE B 255     214.127 144.567  46.488  1.00  0.00           H  
ATOM   4091 3HG2 ILE B 255     213.002 143.761  45.376  1.00  0.00           H  
ATOM   4092 1HD1 ILE B 255     212.361 139.703  46.866  1.00  0.00           H  
ATOM   4093 2HD1 ILE B 255     213.502 140.414  48.023  1.00  0.00           H  
ATOM   4094 3HD1 ILE B 255     212.105 141.359  47.451  1.00  0.00           H  
ATOM   4095  N   ALA B 256     217.077 144.166  46.003  1.00  0.00           N  
ATOM   4096  CA  ALA B 256     217.688 145.481  46.071  1.00  0.00           C  
ATOM   4097  C   ALA B 256     218.295 145.876  44.727  1.00  0.00           C  
ATOM   4098  O   ALA B 256     218.120 147.022  44.293  1.00  0.00           O  
ATOM   4099  CB  ALA B 256     218.778 145.486  47.133  1.00  0.00           C  
ATOM   4100  H   ALA B 256     217.352 143.432  46.662  1.00  0.00           H  
ATOM   4101  HA  ALA B 256     216.916 146.201  46.330  1.00  0.00           H  
ATOM   4102 1HB  ALA B 256     219.222 146.476  47.205  1.00  0.00           H  
ATOM   4103 2HB  ALA B 256     218.351 145.204  48.080  1.00  0.00           H  
ATOM   4104 3HB  ALA B 256     219.543 144.760  46.861  1.00  0.00           H  
ATOM   4105  N   GLU B 257     218.929 144.920  44.030  1.00  0.00           N  
ATOM   4106  CA  GLU B 257     219.545 145.221  42.742  1.00  0.00           C  
ATOM   4107  C   GLU B 257     218.513 145.438  41.626  1.00  0.00           C  
ATOM   4108  O   GLU B 257     218.640 146.388  40.850  1.00  0.00           O  
ATOM   4109  CB  GLU B 257     220.498 144.090  42.348  1.00  0.00           C  
ATOM   4110  CG  GLU B 257     221.274 144.341  41.063  1.00  0.00           C  
ATOM   4111  CD  GLU B 257     222.238 145.490  41.177  1.00  0.00           C  
ATOM   4112  OE1 GLU B 257     222.633 145.803  42.275  1.00  0.00           O  
ATOM   4113  OE2 GLU B 257     222.579 146.055  40.165  1.00  0.00           O  
ATOM   4114  H   GLU B 257     219.058 143.996  44.459  1.00  0.00           H  
ATOM   4115  HA  GLU B 257     220.124 146.136  42.851  1.00  0.00           H  
ATOM   4116 1HB  GLU B 257     221.220 143.927  43.149  1.00  0.00           H  
ATOM   4117 2HB  GLU B 257     219.934 143.166  42.223  1.00  0.00           H  
ATOM   4118 1HG  GLU B 257     221.830 143.440  40.805  1.00  0.00           H  
ATOM   4119 2HG  GLU B 257     220.569 144.543  40.259  1.00  0.00           H  
ATOM   4120  N   ILE B 258     217.465 144.615  41.563  1.00  0.00           N  
ATOM   4121  CA  ILE B 258     216.454 144.774  40.518  1.00  0.00           C  
ATOM   4122  C   ILE B 258     215.759 146.105  40.671  1.00  0.00           C  
ATOM   4123  O   ILE B 258     215.584 146.841  39.693  1.00  0.00           O  
ATOM   4124  CB  ILE B 258     215.431 143.629  40.537  1.00  0.00           C  
ATOM   4125  CG1 ILE B 258     216.157 142.317  40.118  1.00  0.00           C  
ATOM   4126  CG2 ILE B 258     214.212 143.976  39.583  1.00  0.00           C  
ATOM   4127  CD1 ILE B 258     215.373 141.067  40.372  1.00  0.00           C  
ATOM   4128  H   ILE B 258     217.407 143.823  42.214  1.00  0.00           H  
ATOM   4129  HA  ILE B 258     216.959 144.764  39.552  1.00  0.00           H  
ATOM   4130  HB  ILE B 258     215.073 143.481  41.560  1.00  0.00           H  
ATOM   4131 1HG1 ILE B 258     216.389 142.361  39.062  1.00  0.00           H  
ATOM   4132 2HG1 ILE B 258     217.092 142.249  40.663  1.00  0.00           H  
ATOM   4133 1HG2 ILE B 258     213.492 143.173  39.579  1.00  0.00           H  
ATOM   4134 2HG2 ILE B 258     213.713 144.884  39.919  1.00  0.00           H  
ATOM   4135 3HG2 ILE B 258     214.568 144.124  38.588  1.00  0.00           H  
ATOM   4136 1HD1 ILE B 258     215.944 140.217  40.073  1.00  0.00           H  
ATOM   4137 2HD1 ILE B 258     215.159 140.989  41.434  1.00  0.00           H  
ATOM   4138 3HD1 ILE B 258     214.451 141.088  39.811  1.00  0.00           H  
ATOM   4139  N   VAL B 259     215.352 146.414  41.894  1.00  0.00           N  
ATOM   4140  CA  VAL B 259     214.705 147.667  42.172  1.00  0.00           C  
ATOM   4141  C   VAL B 259     215.630 148.838  41.886  1.00  0.00           C  
ATOM   4142  O   VAL B 259     215.202 149.796  41.249  1.00  0.00           O  
ATOM   4143  CB  VAL B 259     214.172 147.669  43.610  1.00  0.00           C  
ATOM   4144  CG1 VAL B 259     213.711 149.035  44.006  1.00  0.00           C  
ATOM   4145  CG2 VAL B 259     212.991 146.684  43.677  1.00  0.00           C  
ATOM   4146  H   VAL B 259     215.516 145.752  42.658  1.00  0.00           H  
ATOM   4147  HA  VAL B 259     213.843 147.752  41.508  1.00  0.00           H  
ATOM   4148  HB  VAL B 259     214.961 147.351  44.301  1.00  0.00           H  
ATOM   4149 1HG1 VAL B 259     213.321 148.992  45.014  1.00  0.00           H  
ATOM   4150 2HG1 VAL B 259     214.544 149.717  43.978  1.00  0.00           H  
ATOM   4151 3HG1 VAL B 259     212.947 149.373  43.322  1.00  0.00           H  
ATOM   4152 1HG2 VAL B 259     212.603 146.663  44.684  1.00  0.00           H  
ATOM   4153 2HG2 VAL B 259     212.207 147.002  42.993  1.00  0.00           H  
ATOM   4154 3HG2 VAL B 259     213.329 145.684  43.398  1.00  0.00           H  
ATOM   4155  N   ALA B 260     216.889 148.783  42.333  1.00  0.00           N  
ATOM   4156  CA  ALA B 260     217.801 149.881  42.060  1.00  0.00           C  
ATOM   4157  C   ALA B 260     217.988 150.110  40.552  1.00  0.00           C  
ATOM   4158  O   ALA B 260     218.024 151.264  40.111  1.00  0.00           O  
ATOM   4159  CB  ALA B 260     219.140 149.598  42.696  1.00  0.00           C  
ATOM   4160  H   ALA B 260     217.212 147.998  42.903  1.00  0.00           H  
ATOM   4161  HA  ALA B 260     217.380 150.784  42.493  1.00  0.00           H  
ATOM   4162 1HB  ALA B 260     219.791 150.429  42.511  1.00  0.00           H  
ATOM   4163 2HB  ALA B 260     219.024 149.455  43.763  1.00  0.00           H  
ATOM   4164 3HB  ALA B 260     219.565 148.691  42.259  1.00  0.00           H  
ATOM   4165  N   ARG B 261     218.066 149.029  39.753  1.00  0.00           N  
ATOM   4166  CA  ARG B 261     218.229 149.169  38.306  1.00  0.00           C  
ATOM   4167  C   ARG B 261     217.013 149.828  37.675  1.00  0.00           C  
ATOM   4168  O   ARG B 261     217.150 150.722  36.830  1.00  0.00           O  
ATOM   4169  CB  ARG B 261     218.456 147.812  37.656  1.00  0.00           C  
ATOM   4170  CG  ARG B 261     219.812 147.184  37.942  1.00  0.00           C  
ATOM   4171  CD  ARG B 261     219.899 145.800  37.410  1.00  0.00           C  
ATOM   4172  NE  ARG B 261     221.167 145.171  37.743  1.00  0.00           N  
ATOM   4173  CZ  ARG B 261     221.496 143.902  37.432  1.00  0.00           C  
ATOM   4174  NH1 ARG B 261     220.642 143.141  36.784  1.00  0.00           N  
ATOM   4175  NH2 ARG B 261     222.677 143.421  37.780  1.00  0.00           N  
ATOM   4176  H   ARG B 261     218.087 148.096  40.178  1.00  0.00           H  
ATOM   4177  HA  ARG B 261     219.103 149.792  38.115  1.00  0.00           H  
ATOM   4178 1HB  ARG B 261     217.692 147.114  37.995  1.00  0.00           H  
ATOM   4179 2HB  ARG B 261     218.358 147.905  36.574  1.00  0.00           H  
ATOM   4180 1HG  ARG B 261     220.595 147.781  37.474  1.00  0.00           H  
ATOM   4181 2HG  ARG B 261     219.976 147.149  39.019  1.00  0.00           H  
ATOM   4182 1HD  ARG B 261     219.098 145.196  37.835  1.00  0.00           H  
ATOM   4183 2HD  ARG B 261     219.803 145.820  36.326  1.00  0.00           H  
ATOM   4184  HE  ARG B 261     221.850 145.725  38.242  1.00  0.00           H  
ATOM   4185 1HH1 ARG B 261     219.739 143.509  36.519  1.00  0.00           H  
ATOM   4186 2HH1 ARG B 261     220.888 142.190  36.552  1.00  0.00           H  
ATOM   4187 1HH2 ARG B 261     223.334 144.006  38.278  1.00  0.00           H  
ATOM   4188 2HH2 ARG B 261     222.924 142.471  37.547  1.00  0.00           H  
ATOM   4189  N   VAL B 262     215.823 149.442  38.132  1.00  0.00           N  
ATOM   4190  CA  VAL B 262     214.610 150.052  37.628  1.00  0.00           C  
ATOM   4191  C   VAL B 262     214.571 151.532  37.970  1.00  0.00           C  
ATOM   4192  O   VAL B 262     214.225 152.347  37.116  1.00  0.00           O  
ATOM   4193  CB  VAL B 262     213.354 149.330  38.158  1.00  0.00           C  
ATOM   4194  CG1 VAL B 262     212.110 150.133  37.813  1.00  0.00           C  
ATOM   4195  CG2 VAL B 262     213.255 147.915  37.492  1.00  0.00           C  
ATOM   4196  H   VAL B 262     215.776 148.660  38.800  1.00  0.00           H  
ATOM   4197  HA  VAL B 262     214.612 149.952  36.543  1.00  0.00           H  
ATOM   4198  HB  VAL B 262     213.420 149.229  39.247  1.00  0.00           H  
ATOM   4199 1HG1 VAL B 262     211.242 149.602  38.188  1.00  0.00           H  
ATOM   4200 2HG1 VAL B 262     212.139 151.122  38.270  1.00  0.00           H  
ATOM   4201 3HG1 VAL B 262     212.050 150.241  36.733  1.00  0.00           H  
ATOM   4202 1HG2 VAL B 262     212.381 147.396  37.855  1.00  0.00           H  
ATOM   4203 2HG2 VAL B 262     213.184 148.018  36.414  1.00  0.00           H  
ATOM   4204 3HG2 VAL B 262     214.141 147.334  37.735  1.00  0.00           H  
ATOM   4205  N   ILE B 263     214.924 151.884  39.206  1.00  0.00           N  
ATOM   4206  CA  ILE B 263     214.891 153.266  39.657  1.00  0.00           C  
ATOM   4207  C   ILE B 263     215.865 154.110  38.851  1.00  0.00           C  
ATOM   4208  O   ILE B 263     215.545 155.248  38.509  1.00  0.00           O  
ATOM   4209  CB  ILE B 263     215.189 153.363  41.147  1.00  0.00           C  
ATOM   4210  CG1 ILE B 263     214.040 152.699  41.876  1.00  0.00           C  
ATOM   4211  CG2 ILE B 263     215.300 154.874  41.564  1.00  0.00           C  
ATOM   4212  CD1 ILE B 263     214.315 152.415  43.281  1.00  0.00           C  
ATOM   4213  H   ILE B 263     215.182 151.141  39.867  1.00  0.00           H  
ATOM   4214  HA  ILE B 263     213.887 153.651  39.493  1.00  0.00           H  
ATOM   4215  HB  ILE B 263     216.109 152.824  41.385  1.00  0.00           H  
ATOM   4216 1HG1 ILE B 263     213.180 153.330  41.802  1.00  0.00           H  
ATOM   4217 2HG1 ILE B 263     213.802 151.766  41.388  1.00  0.00           H  
ATOM   4218 1HG2 ILE B 263     215.483 154.955  42.622  1.00  0.00           H  
ATOM   4219 2HG2 ILE B 263     216.120 155.354  41.031  1.00  0.00           H  
ATOM   4220 3HG2 ILE B 263     214.368 155.388  41.319  1.00  0.00           H  
ATOM   4221 1HD1 ILE B 263     213.463 151.926  43.713  1.00  0.00           H  
ATOM   4222 2HD1 ILE B 263     215.167 151.752  43.324  1.00  0.00           H  
ATOM   4223 3HD1 ILE B 263     214.527 153.322  43.832  1.00  0.00           H  
ATOM   4224  N   SER B 264     217.058 153.575  38.563  1.00  0.00           N  
ATOM   4225  CA  SER B 264     218.033 154.305  37.758  1.00  0.00           C  
ATOM   4226  C   SER B 264     217.413 154.671  36.404  1.00  0.00           C  
ATOM   4227  O   SER B 264     217.532 155.818  35.946  1.00  0.00           O  
ATOM   4228  CB  SER B 264     219.275 153.457  37.548  1.00  0.00           C  
ATOM   4229  OG  SER B 264     220.241 154.149  36.804  1.00  0.00           O  
ATOM   4230  H   SER B 264     217.307 152.657  38.940  1.00  0.00           H  
ATOM   4231  HA  SER B 264     218.309 155.216  38.283  1.00  0.00           H  
ATOM   4232 1HB  SER B 264     219.689 153.166  38.515  1.00  0.00           H  
ATOM   4233 2HB  SER B 264     218.994 152.545  37.024  1.00  0.00           H  
ATOM   4234  HG  SER B 264     220.687 154.740  37.441  1.00  0.00           H  
ATOM   4235  N   GLU B 265     216.697 153.717  35.788  1.00  0.00           N  
ATOM   4236  CA  GLU B 265     216.021 153.968  34.517  1.00  0.00           C  
ATOM   4237  C   GLU B 265     214.872 154.984  34.671  1.00  0.00           C  
ATOM   4238  O   GLU B 265     214.649 155.801  33.769  1.00  0.00           O  
ATOM   4239  CB  GLU B 265     215.540 152.651  33.909  1.00  0.00           C  
ATOM   4240  CG  GLU B 265     216.692 151.754  33.425  1.00  0.00           C  
ATOM   4241  CD  GLU B 265     217.484 152.431  32.357  1.00  0.00           C  
ATOM   4242  OE1 GLU B 265     216.867 152.964  31.472  1.00  0.00           O  
ATOM   4243  OE2 GLU B 265     218.686 152.433  32.411  1.00  0.00           O  
ATOM   4244  H   GLU B 265     216.686 152.772  36.191  1.00  0.00           H  
ATOM   4245  HA  GLU B 265     216.751 154.399  33.832  1.00  0.00           H  
ATOM   4246 1HB  GLU B 265     214.977 152.094  34.656  1.00  0.00           H  
ATOM   4247 2HB  GLU B 265     214.873 152.850  33.070  1.00  0.00           H  
ATOM   4248 1HG  GLU B 265     217.348 151.538  34.269  1.00  0.00           H  
ATOM   4249 2HG  GLU B 265     216.316 150.811  33.047  1.00  0.00           H  
ATOM   4250  N   VAL B 266     214.181 154.974  35.817  1.00  0.00           N  
ATOM   4251  CA  VAL B 266     213.164 155.990  36.098  1.00  0.00           C  
ATOM   4252  C   VAL B 266     213.792 157.374  36.148  1.00  0.00           C  
ATOM   4253  O   VAL B 266     213.246 158.307  35.558  1.00  0.00           O  
ATOM   4254  CB  VAL B 266     212.463 155.699  37.438  1.00  0.00           C  
ATOM   4255  CG1 VAL B 266     211.600 156.881  37.855  1.00  0.00           C  
ATOM   4256  CG2 VAL B 266     211.625 154.435  37.321  1.00  0.00           C  
ATOM   4257  H   VAL B 266     214.340 154.195  36.464  1.00  0.00           H  
ATOM   4258  HA  VAL B 266     212.431 155.970  35.295  1.00  0.00           H  
ATOM   4259  HB  VAL B 266     213.219 155.565  38.212  1.00  0.00           H  
ATOM   4260 1HG1 VAL B 266     211.112 156.658  38.804  1.00  0.00           H  
ATOM   4261 2HG1 VAL B 266     212.225 157.766  37.968  1.00  0.00           H  
ATOM   4262 3HG1 VAL B 266     210.843 157.065  37.093  1.00  0.00           H  
ATOM   4263 1HG2 VAL B 266     211.133 154.235  38.272  1.00  0.00           H  
ATOM   4264 2HG2 VAL B 266     210.873 154.568  36.543  1.00  0.00           H  
ATOM   4265 3HG2 VAL B 266     212.270 153.594  37.062  1.00  0.00           H  
ATOM   4266  N   ILE B 267     214.934 157.505  36.825  1.00  0.00           N  
ATOM   4267  CA  ILE B 267     215.611 158.793  36.923  1.00  0.00           C  
ATOM   4268  C   ILE B 267     216.025 159.257  35.530  1.00  0.00           C  
ATOM   4269  O   ILE B 267     215.815 160.427  35.190  1.00  0.00           O  
ATOM   4270  CB  ILE B 267     216.844 158.703  37.843  1.00  0.00           C  
ATOM   4271  CG1 ILE B 267     216.372 158.454  39.292  1.00  0.00           C  
ATOM   4272  CG2 ILE B 267     217.691 160.012  37.742  1.00  0.00           C  
ATOM   4273  CD1 ILE B 267     217.461 158.050  40.258  1.00  0.00           C  
ATOM   4274  H   ILE B 267     215.292 156.685  37.322  1.00  0.00           H  
ATOM   4275  HA  ILE B 267     214.919 159.521  37.339  1.00  0.00           H  
ATOM   4276  HB  ILE B 267     217.436 157.849  37.547  1.00  0.00           H  
ATOM   4277 1HG1 ILE B 267     215.907 159.347  39.664  1.00  0.00           H  
ATOM   4278 2HG1 ILE B 267     215.626 157.660  39.279  1.00  0.00           H  
ATOM   4279 1HG2 ILE B 267     218.558 159.946  38.385  1.00  0.00           H  
ATOM   4280 2HG2 ILE B 267     218.036 160.169  36.720  1.00  0.00           H  
ATOM   4281 3HG2 ILE B 267     217.085 160.854  38.045  1.00  0.00           H  
ATOM   4282 1HD1 ILE B 267     217.001 157.889  41.223  1.00  0.00           H  
ATOM   4283 2HD1 ILE B 267     217.925 157.123  39.918  1.00  0.00           H  
ATOM   4284 3HD1 ILE B 267     218.216 158.823  40.338  1.00  0.00           H  
ATOM   4285  N   ARG B 268     216.611 158.357  34.721  1.00  0.00           N  
ATOM   4286  CA  ARG B 268     216.994 158.708  33.355  1.00  0.00           C  
ATOM   4287  C   ARG B 268     215.784 159.190  32.558  1.00  0.00           C  
ATOM   4288  O   ARG B 268     215.857 160.220  31.882  1.00  0.00           O  
ATOM   4289  CB  ARG B 268     217.617 157.516  32.620  1.00  0.00           C  
ATOM   4290  CG  ARG B 268     218.091 157.816  31.164  1.00  0.00           C  
ATOM   4291  CD  ARG B 268     218.772 156.630  30.489  1.00  0.00           C  
ATOM   4292  NE  ARG B 268     217.848 155.509  30.175  1.00  0.00           N  
ATOM   4293  CZ  ARG B 268     217.051 155.407  29.084  1.00  0.00           C  
ATOM   4294  NH1 ARG B 268     217.003 156.334  28.149  1.00  0.00           N  
ATOM   4295  NH2 ARG B 268     216.307 154.330  28.973  1.00  0.00           N  
ATOM   4296  H   ARG B 268     216.815 157.418  35.081  1.00  0.00           H  
ATOM   4297  HA  ARG B 268     217.725 159.513  33.398  1.00  0.00           H  
ATOM   4298 1HB  ARG B 268     218.470 157.142  33.190  1.00  0.00           H  
ATOM   4299 2HB  ARG B 268     216.889 156.707  32.566  1.00  0.00           H  
ATOM   4300 1HG  ARG B 268     217.232 158.094  30.552  1.00  0.00           H  
ATOM   4301 2HG  ARG B 268     218.797 158.646  31.176  1.00  0.00           H  
ATOM   4302 1HD  ARG B 268     219.228 156.969  29.557  1.00  0.00           H  
ATOM   4303 2HD  ARG B 268     219.553 156.247  31.147  1.00  0.00           H  
ATOM   4304  HE  ARG B 268     217.804 154.704  30.825  1.00  0.00           H  
ATOM   4305 1HH1 ARG B 268     217.566 157.193  28.195  1.00  0.00           H  
ATOM   4306 2HH1 ARG B 268     216.389 156.225  27.355  1.00  0.00           H  
ATOM   4307 1HH2 ARG B 268     216.368 153.625  29.721  1.00  0.00           H  
ATOM   4308 2HH2 ARG B 268     215.689 154.205  28.188  1.00  0.00           H  
ATOM   4309  N   THR B 269     214.664 158.464  32.662  1.00  0.00           N  
ATOM   4310  CA  THR B 269     213.451 158.807  31.933  1.00  0.00           C  
ATOM   4311  C   THR B 269     212.908 160.158  32.381  1.00  0.00           C  
ATOM   4312  O   THR B 269     212.490 160.977  31.550  1.00  0.00           O  
ATOM   4313  CB  THR B 269     212.364 157.732  32.119  1.00  0.00           C  
ATOM   4314  OG1 THR B 269     212.847 156.473  31.638  1.00  0.00           O  
ATOM   4315  CG2 THR B 269     211.116 158.110  31.320  1.00  0.00           C  
ATOM   4316  H   THR B 269     214.676 157.612  33.225  1.00  0.00           H  
ATOM   4317  HA  THR B 269     213.694 158.870  30.872  1.00  0.00           H  
ATOM   4318  HB  THR B 269     212.115 157.638  33.178  1.00  0.00           H  
ATOM   4319  HG1 THR B 269     213.558 156.148  32.232  1.00  0.00           H  
ATOM   4320 1HG2 THR B 269     210.375 157.340  31.443  1.00  0.00           H  
ATOM   4321 2HG2 THR B 269     210.713 159.055  31.666  1.00  0.00           H  
ATOM   4322 3HG2 THR B 269     211.371 158.192  30.266  1.00  0.00           H  
ATOM   4323  N   LEU B 270     212.901 160.408  33.691  1.00  0.00           N  
ATOM   4324  CA  LEU B 270     212.422 161.682  34.179  1.00  0.00           C  
ATOM   4325  C   LEU B 270     213.313 162.801  33.635  1.00  0.00           C  
ATOM   4326  O   LEU B 270     212.803 163.838  33.202  1.00  0.00           O  
ATOM   4327  CB  LEU B 270     212.399 161.676  35.714  1.00  0.00           C  
ATOM   4328  CG  LEU B 270     211.323 160.757  36.403  1.00  0.00           C  
ATOM   4329  CD1 LEU B 270     211.587 160.734  37.895  1.00  0.00           C  
ATOM   4330  CD2 LEU B 270     209.907 161.267  36.137  1.00  0.00           C  
ATOM   4331  H   LEU B 270     213.191 159.679  34.347  1.00  0.00           H  
ATOM   4332  HA  LEU B 270     211.416 161.844  33.804  1.00  0.00           H  
ATOM   4333 1HB  LEU B 270     213.376 161.324  36.046  1.00  0.00           H  
ATOM   4334 2HB  LEU B 270     212.261 162.681  36.075  1.00  0.00           H  
ATOM   4335  HG  LEU B 270     211.411 159.749  36.022  1.00  0.00           H  
ATOM   4336 1HD1 LEU B 270     210.865 160.086  38.369  1.00  0.00           H  
ATOM   4337 2HD1 LEU B 270     212.587 160.353  38.086  1.00  0.00           H  
ATOM   4338 3HD1 LEU B 270     211.492 161.739  38.293  1.00  0.00           H  
ATOM   4339 1HD2 LEU B 270     209.198 160.612  36.639  1.00  0.00           H  
ATOM   4340 2HD2 LEU B 270     209.802 162.279  36.527  1.00  0.00           H  
ATOM   4341 3HD2 LEU B 270     209.690 161.272  35.074  1.00  0.00           H  
ATOM   4342  N   LYS B 271     214.638 162.602  33.589  1.00  0.00           N  
ATOM   4343  CA  LYS B 271     215.473 163.641  32.996  1.00  0.00           C  
ATOM   4344  C   LYS B 271     215.180 163.849  31.501  1.00  0.00           C  
ATOM   4345  O   LYS B 271     214.965 164.978  31.053  1.00  0.00           O  
ATOM   4346  CB  LYS B 271     216.969 163.328  33.133  1.00  0.00           C  
ATOM   4347  CG  LYS B 271     217.871 164.417  32.472  1.00  0.00           C  
ATOM   4348  CD  LYS B 271     219.374 164.114  32.535  1.00  0.00           C  
ATOM   4349  CE  LYS B 271     220.152 165.195  31.760  1.00  0.00           C  
ATOM   4350  NZ  LYS B 271     221.613 164.898  31.642  1.00  0.00           N  
ATOM   4351  H   LYS B 271     215.056 161.764  34.012  1.00  0.00           H  
ATOM   4352  HA  LYS B 271     215.267 164.578  33.513  1.00  0.00           H  
ATOM   4353 1HB  LYS B 271     217.231 163.233  34.190  1.00  0.00           H  
ATOM   4354 2HB  LYS B 271     217.181 162.368  32.655  1.00  0.00           H  
ATOM   4355 1HG  LYS B 271     217.607 164.518  31.421  1.00  0.00           H  
ATOM   4356 2HG  LYS B 271     217.685 165.374  32.961  1.00  0.00           H  
ATOM   4357 1HD  LYS B 271     219.707 164.126  33.578  1.00  0.00           H  
ATOM   4358 2HD  LYS B 271     219.579 163.130  32.112  1.00  0.00           H  
ATOM   4359 1HE  LYS B 271     219.729 165.282  30.762  1.00  0.00           H  
ATOM   4360 2HE  LYS B 271     220.033 166.145  32.277  1.00  0.00           H  
ATOM   4361 1HZ  LYS B 271     222.062 165.644  31.130  1.00  0.00           H  
ATOM   4362 2HZ  LYS B 271     222.047 164.830  32.579  1.00  0.00           H  
ATOM   4363 3HZ  LYS B 271     221.745 164.029  31.153  1.00  0.00           H  
ATOM   4364  N   GLU B 272     215.156 162.765  30.718  1.00  0.00           N  
ATOM   4365  CA  GLU B 272     214.981 162.881  29.266  1.00  0.00           C  
ATOM   4366  C   GLU B 272     213.636 163.481  28.879  1.00  0.00           C  
ATOM   4367  O   GLU B 272     213.532 164.211  27.891  1.00  0.00           O  
ATOM   4368  CB  GLU B 272     215.171 161.529  28.575  1.00  0.00           C  
ATOM   4369  CG  GLU B 272     216.612 161.000  28.609  1.00  0.00           C  
ATOM   4370  CD  GLU B 272     216.742 159.651  27.985  1.00  0.00           C  
ATOM   4371  OE1 GLU B 272     215.769 159.181  27.434  1.00  0.00           O  
ATOM   4372  OE2 GLU B 272     217.801 159.065  28.083  1.00  0.00           O  
ATOM   4373  H   GLU B 272     215.322 161.844  31.135  1.00  0.00           H  
ATOM   4374  HA  GLU B 272     215.757 163.547  28.892  1.00  0.00           H  
ATOM   4375 1HB  GLU B 272     214.536 160.784  29.062  1.00  0.00           H  
ATOM   4376 2HB  GLU B 272     214.860 161.600  27.534  1.00  0.00           H  
ATOM   4377 1HG  GLU B 272     217.255 161.698  28.078  1.00  0.00           H  
ATOM   4378 2HG  GLU B 272     216.949 160.954  29.644  1.00  0.00           H  
ATOM   4379  N   SER B 273     212.611 163.213  29.682  1.00  0.00           N  
ATOM   4380  CA  SER B 273     211.268 163.729  29.449  1.00  0.00           C  
ATOM   4381  C   SER B 273     211.133 165.209  29.851  1.00  0.00           C  
ATOM   4382  O   SER B 273     210.093 165.835  29.594  1.00  0.00           O  
ATOM   4383  CB  SER B 273     210.226 162.889  30.170  1.00  0.00           C  
ATOM   4384  OG  SER B 273     210.369 162.988  31.545  1.00  0.00           O  
ATOM   4385  H   SER B 273     212.751 162.565  30.458  1.00  0.00           H  
ATOM   4386  HA  SER B 273     211.067 163.655  28.383  1.00  0.00           H  
ATOM   4387 1HB  SER B 273     209.237 163.239  29.890  1.00  0.00           H  
ATOM   4388 2HB  SER B 273     210.305 161.848  29.867  1.00  0.00           H  
ATOM   4389  HG  SER B 273     211.097 162.379  31.763  1.00  0.00           H  
ATOM   4390  N   GLY B 274     212.159 165.783  30.502  1.00  0.00           N  
ATOM   4391  CA  GLY B 274     212.110 167.176  30.917  1.00  0.00           C  
ATOM   4392  C   GLY B 274     211.610 167.431  32.337  1.00  0.00           C  
ATOM   4393  O   GLY B 274     211.296 168.574  32.678  1.00  0.00           O  
ATOM   4394  H   GLY B 274     213.026 165.267  30.672  1.00  0.00           H  
ATOM   4395 1HA  GLY B 274     213.114 167.586  30.823  1.00  0.00           H  
ATOM   4396 2HA  GLY B 274     211.494 167.729  30.215  1.00  0.00           H  
ATOM   4397  N   SER B 275     211.470 166.388  33.151  1.00  0.00           N  
ATOM   4398  CA  SER B 275     211.015 166.576  34.517  1.00  0.00           C  
ATOM   4399  C   SER B 275     212.101 167.338  35.264  1.00  0.00           C  
ATOM   4400  O   SER B 275     213.289 167.198  34.957  1.00  0.00           O  
ATOM   4401  CB  SER B 275     210.741 165.244  35.186  1.00  0.00           C  
ATOM   4402  OG  SER B 275     209.707 164.542  34.535  1.00  0.00           O  
ATOM   4403  H   SER B 275     211.756 165.450  32.872  1.00  0.00           H  
ATOM   4404  HA  SER B 275     210.103 167.170  34.513  1.00  0.00           H  
ATOM   4405 1HB  SER B 275     211.639 164.664  35.197  1.00  0.00           H  
ATOM   4406 2HB  SER B 275     210.463 165.422  36.203  1.00  0.00           H  
ATOM   4407  HG  SER B 275     210.059 164.291  33.665  1.00  0.00           H  
ATOM   4408  N   SER B 276     211.712 168.158  36.227  1.00  0.00           N  
ATOM   4409  CA  SER B 276     212.688 168.884  37.028  1.00  0.00           C  
ATOM   4410  C   SER B 276     213.362 167.960  38.024  1.00  0.00           C  
ATOM   4411  O   SER B 276     212.851 166.873  38.331  1.00  0.00           O  
ATOM   4412  CB  SER B 276     212.027 170.012  37.783  1.00  0.00           C  
ATOM   4413  OG  SER B 276     211.180 169.506  38.769  1.00  0.00           O  
ATOM   4414  H   SER B 276     210.729 168.271  36.428  1.00  0.00           H  
ATOM   4415  HA  SER B 276     213.449 169.294  36.361  1.00  0.00           H  
ATOM   4416 1HB  SER B 276     212.784 170.648  38.241  1.00  0.00           H  
ATOM   4417 2HB  SER B 276     211.456 170.625  37.092  1.00  0.00           H  
ATOM   4418  HG  SER B 276     210.704 170.278  39.133  1.00  0.00           H  
ATOM   4419  N   TYR B 277     214.483 168.414  38.579  1.00  0.00           N  
ATOM   4420  CA  TYR B 277     215.150 167.670  39.635  1.00  0.00           C  
ATOM   4421  C   TYR B 277     214.234 167.523  40.845  1.00  0.00           C  
ATOM   4422  O   TYR B 277     214.343 166.550  41.588  1.00  0.00           O  
ATOM   4423  CB  TYR B 277     216.443 168.363  40.056  1.00  0.00           C  
ATOM   4424  CG  TYR B 277     216.235 169.610  40.880  1.00  0.00           C  
ATOM   4425  CD1 TYR B 277     216.121 169.501  42.264  1.00  0.00           C  
ATOM   4426  CD2 TYR B 277     216.157 170.847  40.278  1.00  0.00           C  
ATOM   4427  CE1 TYR B 277     215.937 170.614  43.030  1.00  0.00           C  
ATOM   4428  CE2 TYR B 277     215.968 171.969  41.052  1.00  0.00           C  
ATOM   4429  CZ  TYR B 277     215.860 171.855  42.424  1.00  0.00           C  
ATOM   4430  OH  TYR B 277     215.670 172.977  43.196  1.00  0.00           O  
ATOM   4431  H   TYR B 277     214.881 169.279  38.245  1.00  0.00           H  
ATOM   4432  HA  TYR B 277     215.388 166.674  39.265  1.00  0.00           H  
ATOM   4433 1HB  TYR B 277     217.039 167.669  40.640  1.00  0.00           H  
ATOM   4434 2HB  TYR B 277     217.020 168.628  39.174  1.00  0.00           H  
ATOM   4435  HD1 TYR B 277     216.185 168.516  42.741  1.00  0.00           H  
ATOM   4436  HD2 TYR B 277     216.242 170.940  39.198  1.00  0.00           H  
ATOM   4437  HE1 TYR B 277     215.851 170.523  44.110  1.00  0.00           H  
ATOM   4438  HE2 TYR B 277     215.903 172.950  40.580  1.00  0.00           H  
ATOM   4439  HH  TYR B 277     215.167 173.627  42.697  1.00  0.00           H  
ATOM   4440  N   GLU B 278     213.323 168.492  41.033  1.00  0.00           N  
ATOM   4441  CA  GLU B 278     212.390 168.488  42.146  1.00  0.00           C  
ATOM   4442  C   GLU B 278     211.478 167.277  42.016  1.00  0.00           C  
ATOM   4443  O   GLU B 278     211.142 166.631  43.015  1.00  0.00           O  
ATOM   4444  CB  GLU B 278     211.559 169.768  42.147  1.00  0.00           C  
ATOM   4445  CG  GLU B 278     212.340 171.035  42.460  1.00  0.00           C  
ATOM   4446  CD  GLU B 278     211.491 172.271  42.354  1.00  0.00           C  
ATOM   4447  OE1 GLU B 278     210.375 172.147  41.908  1.00  0.00           O  
ATOM   4448  OE2 GLU B 278     211.948 173.331  42.710  1.00  0.00           O  
ATOM   4449  H   GLU B 278     213.273 169.255  40.372  1.00  0.00           H  
ATOM   4450  HA  GLU B 278     212.949 168.412  43.079  1.00  0.00           H  
ATOM   4451 1HB  GLU B 278     211.088 169.893  41.185  1.00  0.00           H  
ATOM   4452 2HB  GLU B 278     210.764 169.678  42.886  1.00  0.00           H  
ATOM   4453 1HG  GLU B 278     212.757 170.965  43.464  1.00  0.00           H  
ATOM   4454 2HG  GLU B 278     213.162 171.109  41.759  1.00  0.00           H  
ATOM   4455  N   VAL B 279     211.073 166.983  40.773  1.00  0.00           N  
ATOM   4456  CA  VAL B 279     210.253 165.821  40.480  1.00  0.00           C  
ATOM   4457  C   VAL B 279     211.036 164.579  40.800  1.00  0.00           C  
ATOM   4458  O   VAL B 279     210.520 163.672  41.442  1.00  0.00           O  
ATOM   4459  CB  VAL B 279     209.847 165.761  39.001  1.00  0.00           C  
ATOM   4460  CG1 VAL B 279     209.139 164.413  38.703  1.00  0.00           C  
ATOM   4461  CG2 VAL B 279     208.971 166.945  38.678  1.00  0.00           C  
ATOM   4462  H   VAL B 279     211.352 167.613  40.016  1.00  0.00           H  
ATOM   4463  HA  VAL B 279     209.358 165.851  41.101  1.00  0.00           H  
ATOM   4464  HB  VAL B 279     210.733 165.795  38.388  1.00  0.00           H  
ATOM   4465 1HG1 VAL B 279     208.860 164.372  37.653  1.00  0.00           H  
ATOM   4466 2HG1 VAL B 279     209.795 163.576  38.918  1.00  0.00           H  
ATOM   4467 3HG1 VAL B 279     208.259 164.319  39.311  1.00  0.00           H  
ATOM   4468 1HG2 VAL B 279     208.683 166.916  37.628  1.00  0.00           H  
ATOM   4469 2HG2 VAL B 279     208.109 166.921  39.286  1.00  0.00           H  
ATOM   4470 3HG2 VAL B 279     209.507 167.852  38.879  1.00  0.00           H  
ATOM   4471  N   ILE B 280     212.294 164.541  40.379  1.00  0.00           N  
ATOM   4472  CA  ILE B 280     213.074 163.345  40.620  1.00  0.00           C  
ATOM   4473  C   ILE B 280     213.213 163.101  42.112  1.00  0.00           C  
ATOM   4474  O   ILE B 280     213.074 161.960  42.552  1.00  0.00           O  
ATOM   4475  CB  ILE B 280     214.451 163.392  39.932  1.00  0.00           C  
ATOM   4476  CG1 ILE B 280     214.259 163.353  38.391  1.00  0.00           C  
ATOM   4477  CG2 ILE B 280     215.271 162.180  40.387  1.00  0.00           C  
ATOM   4478  CD1 ILE B 280     215.495 163.675  37.557  1.00  0.00           C  
ATOM   4479  H   ILE B 280     212.670 165.340  39.854  1.00  0.00           H  
ATOM   4480  HA  ILE B 280     212.528 162.501  40.202  1.00  0.00           H  
ATOM   4481  HB  ILE B 280     214.968 164.320  40.192  1.00  0.00           H  
ATOM   4482 1HG1 ILE B 280     213.943 162.362  38.126  1.00  0.00           H  
ATOM   4483 2HG1 ILE B 280     213.469 164.060  38.116  1.00  0.00           H  
ATOM   4484 1HG2 ILE B 280     216.229 162.194  39.901  1.00  0.00           H  
ATOM   4485 2HG2 ILE B 280     215.425 162.194  41.465  1.00  0.00           H  
ATOM   4486 3HG2 ILE B 280     214.733 161.275  40.113  1.00  0.00           H  
ATOM   4487 1HD1 ILE B 280     215.238 163.607  36.498  1.00  0.00           H  
ATOM   4488 2HD1 ILE B 280     215.831 164.687  37.782  1.00  0.00           H  
ATOM   4489 3HD1 ILE B 280     216.297 162.984  37.765  1.00  0.00           H  
ATOM   4490  N   LYS B 281     213.516 164.150  42.887  1.00  0.00           N  
ATOM   4491  CA  LYS B 281     213.648 164.010  44.329  1.00  0.00           C  
ATOM   4492  C   LYS B 281     212.339 163.544  44.972  1.00  0.00           C  
ATOM   4493  O   LYS B 281     212.362 162.675  45.855  1.00  0.00           O  
ATOM   4494  CB  LYS B 281     214.099 165.333  44.950  1.00  0.00           C  
ATOM   4495  CG  LYS B 281     215.556 165.690  44.682  1.00  0.00           C  
ATOM   4496  CD  LYS B 281     215.961 166.954  45.425  1.00  0.00           C  
ATOM   4497  CE  LYS B 281     217.409 167.325  45.140  1.00  0.00           C  
ATOM   4498  NZ  LYS B 281     218.346 166.227  45.504  1.00  0.00           N  
ATOM   4499  H   LYS B 281     213.677 165.064  42.461  1.00  0.00           H  
ATOM   4500  HA  LYS B 281     214.406 163.253  44.528  1.00  0.00           H  
ATOM   4501 1HB  LYS B 281     213.480 166.145  44.566  1.00  0.00           H  
ATOM   4502 2HB  LYS B 281     213.957 165.296  46.030  1.00  0.00           H  
ATOM   4503 1HG  LYS B 281     216.197 164.868  45.003  1.00  0.00           H  
ATOM   4504 2HG  LYS B 281     215.702 165.844  43.613  1.00  0.00           H  
ATOM   4505 1HD  LYS B 281     215.316 167.779  45.119  1.00  0.00           H  
ATOM   4506 2HD  LYS B 281     215.840 166.800  46.497  1.00  0.00           H  
ATOM   4507 1HE  LYS B 281     217.525 167.549  44.081  1.00  0.00           H  
ATOM   4508 2HE  LYS B 281     217.675 168.216  45.708  1.00  0.00           H  
ATOM   4509 1HZ  LYS B 281     219.294 166.512  45.300  1.00  0.00           H  
ATOM   4510 2HZ  LYS B 281     218.260 166.024  46.490  1.00  0.00           H  
ATOM   4511 3HZ  LYS B 281     218.121 165.401  44.969  1.00  0.00           H  
ATOM   4512  N   GLU B 282     211.191 164.065  44.501  1.00  0.00           N  
ATOM   4513  CA  GLU B 282     209.901 163.602  45.021  1.00  0.00           C  
ATOM   4514  C   GLU B 282     209.619 162.131  44.667  1.00  0.00           C  
ATOM   4515  O   GLU B 282     209.145 161.385  45.541  1.00  0.00           O  
ATOM   4516  CB  GLU B 282     208.756 164.484  44.484  1.00  0.00           C  
ATOM   4517  CG  GLU B 282     207.325 164.102  44.963  1.00  0.00           C  
ATOM   4518  CD  GLU B 282     207.105 164.264  46.444  1.00  0.00           C  
ATOM   4519  OE1 GLU B 282     207.873 164.950  47.077  1.00  0.00           O  
ATOM   4520  OE2 GLU B 282     206.136 163.735  46.929  1.00  0.00           O  
ATOM   4521  H   GLU B 282     211.210 164.832  43.824  1.00  0.00           H  
ATOM   4522  HA  GLU B 282     209.920 163.691  46.106  1.00  0.00           H  
ATOM   4523 1HB  GLU B 282     208.941 165.523  44.763  1.00  0.00           H  
ATOM   4524 2HB  GLU B 282     208.760 164.447  43.391  1.00  0.00           H  
ATOM   4525 1HG  GLU B 282     206.603 164.720  44.448  1.00  0.00           H  
ATOM   4526 2HG  GLU B 282     207.125 163.068  44.684  1.00  0.00           H  
ATOM   4527  N   CYS B 283     209.962 161.682  43.419  1.00  0.00           N  
ATOM   4528  CA  CYS B 283     209.786 160.311  42.952  1.00  0.00           C  
ATOM   4529  C   CYS B 283     210.677 159.388  43.780  1.00  0.00           C  
ATOM   4530  O   CYS B 283     210.195 158.386  44.304  1.00  0.00           O  
ATOM   4531  CB  CYS B 283     210.138 160.182  41.470  1.00  0.00           C  
ATOM   4532  SG  CYS B 283     208.948 160.968  40.357  1.00  0.00           S  
ATOM   4533  H   CYS B 283     210.301 162.376  42.740  1.00  0.00           H  
ATOM   4534  HA  CYS B 283     208.751 160.017  43.115  1.00  0.00           H  
ATOM   4535 1HB  CYS B 283     211.116 160.628  41.288  1.00  0.00           H  
ATOM   4536 2HB  CYS B 283     210.204 159.128  41.203  1.00  0.00           H  
ATOM   4537  N   VAL B 284     211.943 159.750  43.992  1.00  0.00           N  
ATOM   4538  CA  VAL B 284     212.805 158.869  44.766  1.00  0.00           C  
ATOM   4539  C   VAL B 284     212.301 158.720  46.194  1.00  0.00           C  
ATOM   4540  O   VAL B 284     212.295 157.604  46.722  1.00  0.00           O  
ATOM   4541  CB  VAL B 284     214.271 159.350  44.775  1.00  0.00           C  
ATOM   4542  CG1 VAL B 284     215.095 158.497  45.795  1.00  0.00           C  
ATOM   4543  CG2 VAL B 284     214.868 159.203  43.339  1.00  0.00           C  
ATOM   4544  H   VAL B 284     212.308 160.601  43.557  1.00  0.00           H  
ATOM   4545  HA  VAL B 284     212.791 157.888  44.299  1.00  0.00           H  
ATOM   4546  HB  VAL B 284     214.305 160.398  45.084  1.00  0.00           H  
ATOM   4547 1HG1 VAL B 284     216.113 158.838  45.811  1.00  0.00           H  
ATOM   4548 2HG1 VAL B 284     214.689 158.599  46.801  1.00  0.00           H  
ATOM   4549 3HG1 VAL B 284     215.061 157.448  45.502  1.00  0.00           H  
ATOM   4550 1HG2 VAL B 284     215.896 159.553  43.330  1.00  0.00           H  
ATOM   4551 2HG2 VAL B 284     214.835 158.158  43.030  1.00  0.00           H  
ATOM   4552 3HG2 VAL B 284     214.289 159.795  42.639  1.00  0.00           H  
ATOM   4553  N   GLN B 285     211.883 159.817  46.836  1.00  0.00           N  
ATOM   4554  CA  GLN B 285     211.372 159.698  48.194  1.00  0.00           C  
ATOM   4555  C   GLN B 285     210.144 158.796  48.267  1.00  0.00           C  
ATOM   4556  O   GLN B 285     210.102 157.887  49.099  1.00  0.00           O  
ATOM   4557  CB  GLN B 285     211.029 161.087  48.744  1.00  0.00           C  
ATOM   4558  CG  GLN B 285     210.510 161.136  50.199  1.00  0.00           C  
ATOM   4559  CD  GLN B 285     211.539 160.734  51.231  1.00  0.00           C  
ATOM   4560  OE1 GLN B 285     212.741 160.970  51.057  1.00  0.00           O  
ATOM   4561  NE2 GLN B 285     211.068 160.147  52.327  1.00  0.00           N  
ATOM   4562  H   GLN B 285     211.963 160.740  46.390  1.00  0.00           H  
ATOM   4563  HA  GLN B 285     212.153 159.259  48.813  1.00  0.00           H  
ATOM   4564 1HB  GLN B 285     211.911 161.724  48.678  1.00  0.00           H  
ATOM   4565 2HB  GLN B 285     210.263 161.541  48.104  1.00  0.00           H  
ATOM   4566 1HG  GLN B 285     210.202 162.157  50.415  1.00  0.00           H  
ATOM   4567 2HG  GLN B 285     209.652 160.465  50.301  1.00  0.00           H  
ATOM   4568 1HE2 GLN B 285     211.690 159.870  53.058  1.00  0.00           H  
ATOM   4569 2HE2 GLN B 285     210.053 159.986  52.435  1.00  0.00           H  
ATOM   4570  N   ARG B 286     209.180 158.973  47.355  1.00  0.00           N  
ATOM   4571  CA  ARG B 286     207.996 158.124  47.402  1.00  0.00           C  
ATOM   4572  C   ARG B 286     208.362 156.676  47.140  1.00  0.00           C  
ATOM   4573  O   ARG B 286     207.821 155.774  47.790  1.00  0.00           O  
ATOM   4574  CB  ARG B 286     206.932 158.594  46.412  1.00  0.00           C  
ATOM   4575  CG  ARG B 286     206.216 159.912  46.786  1.00  0.00           C  
ATOM   4576  CD  ARG B 286     205.445 159.818  48.083  1.00  0.00           C  
ATOM   4577  NE  ARG B 286     204.241 158.966  47.967  1.00  0.00           N  
ATOM   4578  CZ  ARG B 286     203.633 158.287  48.984  1.00  0.00           C  
ATOM   4579  NH1 ARG B 286     204.110 158.280  50.218  1.00  0.00           N  
ATOM   4580  NH2 ARG B 286     202.534 157.610  48.724  1.00  0.00           N  
ATOM   4581  H   ARG B 286     209.244 159.743  46.680  1.00  0.00           H  
ATOM   4582  HA  ARG B 286     207.587 158.164  48.407  1.00  0.00           H  
ATOM   4583 1HB  ARG B 286     207.395 158.743  45.430  1.00  0.00           H  
ATOM   4584 2HB  ARG B 286     206.171 157.827  46.299  1.00  0.00           H  
ATOM   4585 1HG  ARG B 286     206.952 160.707  46.901  1.00  0.00           H  
ATOM   4586 2HG  ARG B 286     205.517 160.181  45.993  1.00  0.00           H  
ATOM   4587 1HD  ARG B 286     206.060 159.459  48.894  1.00  0.00           H  
ATOM   4588 2HD  ARG B 286     205.110 160.827  48.333  1.00  0.00           H  
ATOM   4589  HE  ARG B 286     203.787 158.909  47.051  1.00  0.00           H  
ATOM   4590 1HH1 ARG B 286     204.979 158.752  50.476  1.00  0.00           H  
ATOM   4591 2HH1 ARG B 286     203.637 157.756  50.937  1.00  0.00           H  
ATOM   4592 1HH2 ARG B 286     202.152 157.611  47.767  1.00  0.00           H  
ATOM   4593 2HH2 ARG B 286     202.066 157.095  49.448  1.00  0.00           H  
ATOM   4594  N   ILE B 287     209.305 156.448  46.228  1.00  0.00           N  
ATOM   4595  CA  ILE B 287     209.740 155.106  45.914  1.00  0.00           C  
ATOM   4596  C   ILE B 287     210.344 154.465  47.143  1.00  0.00           C  
ATOM   4597  O   ILE B 287     209.991 153.334  47.461  1.00  0.00           O  
ATOM   4598  CB  ILE B 287     210.765 155.105  44.765  1.00  0.00           C  
ATOM   4599  CG1 ILE B 287     210.092 155.500  43.449  1.00  0.00           C  
ATOM   4600  CG2 ILE B 287     211.424 153.740  44.642  1.00  0.00           C  
ATOM   4601  CD1 ILE B 287     211.064 155.875  42.354  1.00  0.00           C  
ATOM   4602  H   ILE B 287     209.688 157.234  45.693  1.00  0.00           H  
ATOM   4603  HA  ILE B 287     208.879 154.515  45.626  1.00  0.00           H  
ATOM   4604  HB  ILE B 287     211.533 155.853  44.963  1.00  0.00           H  
ATOM   4605 1HG1 ILE B 287     209.478 154.673  43.092  1.00  0.00           H  
ATOM   4606 2HG1 ILE B 287     209.428 156.348  43.619  1.00  0.00           H  
ATOM   4607 1HG2 ILE B 287     212.145 153.757  43.825  1.00  0.00           H  
ATOM   4608 2HG2 ILE B 287     211.936 153.498  45.572  1.00  0.00           H  
ATOM   4609 3HG2 ILE B 287     210.664 152.986  44.439  1.00  0.00           H  
ATOM   4610 1HD1 ILE B 287     210.512 156.142  41.452  1.00  0.00           H  
ATOM   4611 2HD1 ILE B 287     211.666 156.725  42.676  1.00  0.00           H  
ATOM   4612 3HD1 ILE B 287     211.716 155.029  42.141  1.00  0.00           H  
ATOM   4613  N   VAL B 288     211.222 155.170  47.856  1.00  0.00           N  
ATOM   4614  CA  VAL B 288     211.798 154.581  49.051  1.00  0.00           C  
ATOM   4615  C   VAL B 288     210.742 154.261  50.089  1.00  0.00           C  
ATOM   4616  O   VAL B 288     210.824 153.201  50.715  1.00  0.00           O  
ATOM   4617  CB  VAL B 288     212.902 155.461  49.659  1.00  0.00           C  
ATOM   4618  CG1 VAL B 288     213.303 154.909  51.047  1.00  0.00           C  
ATOM   4619  CG2 VAL B 288     214.127 155.430  48.711  1.00  0.00           C  
ATOM   4620  H   VAL B 288     211.509 156.100  47.534  1.00  0.00           H  
ATOM   4621  HA  VAL B 288     212.270 153.651  48.769  1.00  0.00           H  
ATOM   4622  HB  VAL B 288     212.541 156.490  49.774  1.00  0.00           H  
ATOM   4623 1HG1 VAL B 288     214.093 155.518  51.461  1.00  0.00           H  
ATOM   4624 2HG1 VAL B 288     212.458 154.926  51.733  1.00  0.00           H  
ATOM   4625 3HG1 VAL B 288     213.644 153.886  50.934  1.00  0.00           H  
ATOM   4626 1HG2 VAL B 288     214.925 156.046  49.119  1.00  0.00           H  
ATOM   4627 2HG2 VAL B 288     214.481 154.403  48.602  1.00  0.00           H  
ATOM   4628 3HG2 VAL B 288     213.837 155.818  47.734  1.00  0.00           H  
ATOM   4629  N   GLU B 289     209.780 155.152  50.311  1.00  0.00           N  
ATOM   4630  CA  GLU B 289     208.748 154.868  51.296  1.00  0.00           C  
ATOM   4631  C   GLU B 289     207.965 153.600  50.920  1.00  0.00           C  
ATOM   4632  O   GLU B 289     207.693 152.760  51.787  1.00  0.00           O  
ATOM   4633  CB  GLU B 289     207.821 156.077  51.417  1.00  0.00           C  
ATOM   4634  CG  GLU B 289     208.498 157.306  52.047  1.00  0.00           C  
ATOM   4635  CD  GLU B 289     207.649 158.544  52.022  1.00  0.00           C  
ATOM   4636  OE1 GLU B 289     206.545 158.467  51.528  1.00  0.00           O  
ATOM   4637  OE2 GLU B 289     208.127 159.579  52.446  1.00  0.00           O  
ATOM   4638  H   GLU B 289     209.783 156.051  49.810  1.00  0.00           H  
ATOM   4639  HA  GLU B 289     209.233 154.698  52.259  1.00  0.00           H  
ATOM   4640 1HB  GLU B 289     207.460 156.358  50.422  1.00  0.00           H  
ATOM   4641 2HB  GLU B 289     206.952 155.815  52.019  1.00  0.00           H  
ATOM   4642 1HG  GLU B 289     208.743 157.075  53.081  1.00  0.00           H  
ATOM   4643 2HG  GLU B 289     209.432 157.503  51.524  1.00  0.00           H  
ATOM   4644  N   GLU B 290     207.678 153.426  49.619  1.00  0.00           N  
ATOM   4645  CA  GLU B 290     206.983 152.240  49.116  1.00  0.00           C  
ATOM   4646  C   GLU B 290     207.857 150.975  49.198  1.00  0.00           C  
ATOM   4647  O   GLU B 290     207.338 149.886  49.458  1.00  0.00           O  
ATOM   4648  CB  GLU B 290     206.442 152.508  47.718  1.00  0.00           C  
ATOM   4649  CG  GLU B 290     205.212 153.447  47.696  1.00  0.00           C  
ATOM   4650  CD  GLU B 290     204.025 152.895  48.387  1.00  0.00           C  
ATOM   4651  OE1 GLU B 290     203.689 151.773  48.100  1.00  0.00           O  
ATOM   4652  OE2 GLU B 290     203.435 153.581  49.177  1.00  0.00           O  
ATOM   4653  H   GLU B 290     207.895 154.181  48.961  1.00  0.00           H  
ATOM   4654  HA  GLU B 290     206.114 152.070  49.753  1.00  0.00           H  
ATOM   4655 1HB  GLU B 290     207.222 152.991  47.126  1.00  0.00           H  
ATOM   4656 2HB  GLU B 290     206.207 151.602  47.226  1.00  0.00           H  
ATOM   4657 1HG  GLU B 290     205.474 154.407  48.139  1.00  0.00           H  
ATOM   4658 2HG  GLU B 290     204.908 153.615  46.680  1.00  0.00           H  
ATOM   4659  N   ILE B 291     209.182 151.111  49.015  1.00  0.00           N  
ATOM   4660  CA  ILE B 291     210.087 149.973  49.200  1.00  0.00           C  
ATOM   4661  C   ILE B 291     210.000 149.516  50.644  1.00  0.00           C  
ATOM   4662  O   ILE B 291     209.837 148.322  50.891  1.00  0.00           O  
ATOM   4663  CB  ILE B 291     211.542 150.334  48.849  1.00  0.00           C  
ATOM   4664  CG1 ILE B 291     211.689 150.553  47.341  1.00  0.00           C  
ATOM   4665  CG2 ILE B 291     212.490 149.246  49.327  1.00  0.00           C  
ATOM   4666  CD1 ILE B 291     213.005 151.180  46.941  1.00  0.00           C  
ATOM   4667  H   ILE B 291     209.537 152.012  48.691  1.00  0.00           H  
ATOM   4668  HA  ILE B 291     209.770 149.158  48.556  1.00  0.00           H  
ATOM   4669  HB  ILE B 291     211.809 151.274  49.332  1.00  0.00           H  
ATOM   4670 1HG1 ILE B 291     211.594 149.599  46.824  1.00  0.00           H  
ATOM   4671 2HG1 ILE B 291     210.884 151.198  46.987  1.00  0.00           H  
ATOM   4672 1HG2 ILE B 291     213.514 149.517  49.071  1.00  0.00           H  
ATOM   4673 2HG2 ILE B 291     212.404 149.137  50.407  1.00  0.00           H  
ATOM   4674 3HG2 ILE B 291     212.233 148.302  48.845  1.00  0.00           H  
ATOM   4675 1HD1 ILE B 291     213.034 151.304  45.858  1.00  0.00           H  
ATOM   4676 2HD1 ILE B 291     213.105 152.155  47.420  1.00  0.00           H  
ATOM   4677 3HD1 ILE B 291     213.825 150.535  47.254  1.00  0.00           H  
ATOM   4678  N   VAL B 292     210.060 150.450  51.596  1.00  0.00           N  
ATOM   4679  CA  VAL B 292     210.027 150.058  52.998  1.00  0.00           C  
ATOM   4680  C   VAL B 292     208.727 149.351  53.343  1.00  0.00           C  
ATOM   4681  O   VAL B 292     208.748 148.298  53.991  1.00  0.00           O  
ATOM   4682  CB  VAL B 292     210.190 151.295  53.902  1.00  0.00           C  
ATOM   4683  CG1 VAL B 292     209.940 150.927  55.357  1.00  0.00           C  
ATOM   4684  CG2 VAL B 292     211.581 151.885  53.726  1.00  0.00           C  
ATOM   4685  H   VAL B 292     210.185 151.433  51.321  1.00  0.00           H  
ATOM   4686  HA  VAL B 292     210.857 149.378  53.182  1.00  0.00           H  
ATOM   4687  HB  VAL B 292     209.441 152.037  53.625  1.00  0.00           H  
ATOM   4688 1HG1 VAL B 292     210.059 151.813  55.982  1.00  0.00           H  
ATOM   4689 2HG1 VAL B 292     208.927 150.540  55.466  1.00  0.00           H  
ATOM   4690 3HG1 VAL B 292     210.656 150.166  55.668  1.00  0.00           H  
ATOM   4691 1HG2 VAL B 292     211.689 152.759  54.367  1.00  0.00           H  
ATOM   4692 2HG2 VAL B 292     212.329 151.141  53.997  1.00  0.00           H  
ATOM   4693 3HG2 VAL B 292     211.722 152.179  52.686  1.00  0.00           H  
ATOM   4694  N   GLU B 293     207.587 149.914  52.935  1.00  0.00           N  
ATOM   4695  CA  GLU B 293     206.330 149.255  53.239  1.00  0.00           C  
ATOM   4696  C   GLU B 293     206.236 147.865  52.624  1.00  0.00           C  
ATOM   4697  O   GLU B 293     205.831 146.917  53.304  1.00  0.00           O  
ATOM   4698  CB  GLU B 293     205.140 150.100  52.791  1.00  0.00           C  
ATOM   4699  CG  GLU B 293     203.774 149.444  53.075  1.00  0.00           C  
ATOM   4700  CD  GLU B 293     202.603 150.318  52.721  1.00  0.00           C  
ATOM   4701  OE1 GLU B 293     202.781 151.496  52.589  1.00  0.00           O  
ATOM   4702  OE2 GLU B 293     201.520 149.790  52.561  1.00  0.00           O  
ATOM   4703  H   GLU B 293     207.603 150.812  52.438  1.00  0.00           H  
ATOM   4704  HA  GLU B 293     206.265 149.144  54.320  1.00  0.00           H  
ATOM   4705 1HB  GLU B 293     205.173 151.068  53.291  1.00  0.00           H  
ATOM   4706 2HB  GLU B 293     205.214 150.288  51.715  1.00  0.00           H  
ATOM   4707 1HG  GLU B 293     203.698 148.528  52.494  1.00  0.00           H  
ATOM   4708 2HG  GLU B 293     203.718 149.179  54.129  1.00  0.00           H  
ATOM   4709  N   ALA B 294     206.594 147.722  51.339  1.00  0.00           N  
ATOM   4710  CA  ALA B 294     206.539 146.412  50.707  1.00  0.00           C  
ATOM   4711  C   ALA B 294     207.444 145.410  51.409  1.00  0.00           C  
ATOM   4712  O   ALA B 294     207.060 144.253  51.629  1.00  0.00           O  
ATOM   4713  CB  ALA B 294     206.946 146.527  49.260  1.00  0.00           C  
ATOM   4714  H   ALA B 294     206.884 148.536  50.787  1.00  0.00           H  
ATOM   4715  HA  ALA B 294     205.515 146.051  50.766  1.00  0.00           H  
ATOM   4716 1HB  ALA B 294     206.870 145.553  48.782  1.00  0.00           H  
ATOM   4717 2HB  ALA B 294     206.289 147.223  48.774  1.00  0.00           H  
ATOM   4718 3HB  ALA B 294     207.972 146.896  49.200  1.00  0.00           H  
ATOM   4719  N   LEU B 295     208.630 145.857  51.819  1.00  0.00           N  
ATOM   4720  CA  LEU B 295     209.531 144.959  52.495  1.00  0.00           C  
ATOM   4721  C   LEU B 295     208.963 144.547  53.837  1.00  0.00           C  
ATOM   4722  O   LEU B 295     209.017 143.358  54.178  1.00  0.00           O  
ATOM   4723  CB  LEU B 295     210.900 145.625  52.687  1.00  0.00           C  
ATOM   4724  CG  LEU B 295     211.723 145.833  51.409  1.00  0.00           C  
ATOM   4725  CD1 LEU B 295     212.940 146.692  51.723  1.00  0.00           C  
ATOM   4726  CD2 LEU B 295     212.138 144.481  50.847  1.00  0.00           C  
ATOM   4727  H   LEU B 295     208.928 146.813  51.611  1.00  0.00           H  
ATOM   4728  HA  LEU B 295     209.645 144.068  51.888  1.00  0.00           H  
ATOM   4729 1HB  LEU B 295     210.750 146.600  53.147  1.00  0.00           H  
ATOM   4730 2HB  LEU B 295     211.492 145.012  53.366  1.00  0.00           H  
ATOM   4731  HG  LEU B 295     211.121 146.364  50.671  1.00  0.00           H  
ATOM   4732 1HD1 LEU B 295     213.525 146.840  50.815  1.00  0.00           H  
ATOM   4733 2HD1 LEU B 295     212.614 147.659  52.105  1.00  0.00           H  
ATOM   4734 3HD1 LEU B 295     213.554 146.193  52.472  1.00  0.00           H  
ATOM   4735 1HD2 LEU B 295     212.722 144.629  49.938  1.00  0.00           H  
ATOM   4736 2HD2 LEU B 295     212.740 143.950  51.583  1.00  0.00           H  
ATOM   4737 3HD2 LEU B 295     211.248 143.895  50.615  1.00  0.00           H  
ATOM   4738  N   LYS B 296     208.328 145.472  54.563  1.00  0.00           N  
ATOM   4739  CA  LYS B 296     207.729 145.091  55.827  1.00  0.00           C  
ATOM   4740  C   LYS B 296     206.587 144.098  55.616  1.00  0.00           C  
ATOM   4741  O   LYS B 296     206.476 143.117  56.356  1.00  0.00           O  
ATOM   4742  CB  LYS B 296     207.226 146.329  56.573  1.00  0.00           C  
ATOM   4743  CG  LYS B 296     208.329 147.203  57.155  1.00  0.00           C  
ATOM   4744  CD  LYS B 296     207.752 148.392  57.909  1.00  0.00           C  
ATOM   4745  CE  LYS B 296     208.847 149.208  58.579  1.00  0.00           C  
ATOM   4746  NZ  LYS B 296     208.300 150.395  59.290  1.00  0.00           N  
ATOM   4747  H   LYS B 296     208.332 146.457  54.276  1.00  0.00           H  
ATOM   4748  HA  LYS B 296     208.496 144.603  56.427  1.00  0.00           H  
ATOM   4749 1HB  LYS B 296     206.632 146.944  55.897  1.00  0.00           H  
ATOM   4750 2HB  LYS B 296     206.576 146.021  57.392  1.00  0.00           H  
ATOM   4751 1HG  LYS B 296     208.940 146.612  57.838  1.00  0.00           H  
ATOM   4752 2HG  LYS B 296     208.966 147.569  56.350  1.00  0.00           H  
ATOM   4753 1HD  LYS B 296     207.205 149.032  57.216  1.00  0.00           H  
ATOM   4754 2HD  LYS B 296     207.059 148.036  58.672  1.00  0.00           H  
ATOM   4755 1HE  LYS B 296     209.379 148.584  59.295  1.00  0.00           H  
ATOM   4756 2HE  LYS B 296     209.559 149.548  57.827  1.00  0.00           H  
ATOM   4757 1HZ  LYS B 296     209.056 150.909  59.719  1.00  0.00           H  
ATOM   4758 2HZ  LYS B 296     207.819 150.992  58.631  1.00  0.00           H  
ATOM   4759 3HZ  LYS B 296     207.652 150.093  60.003  1.00  0.00           H  
ATOM   4760  N   ARG B 297     205.757 144.312  54.585  1.00  0.00           N  
ATOM   4761  CA  ARG B 297     204.652 143.397  54.297  1.00  0.00           C  
ATOM   4762  C   ARG B 297     205.138 141.996  53.960  1.00  0.00           C  
ATOM   4763  O   ARG B 297     204.475 141.006  54.278  1.00  0.00           O  
ATOM   4764  CB  ARG B 297     203.778 143.915  53.163  1.00  0.00           C  
ATOM   4765  CG  ARG B 297     202.897 145.108  53.519  1.00  0.00           C  
ATOM   4766  CD  ARG B 297     202.092 145.574  52.351  1.00  0.00           C  
ATOM   4767  NE  ARG B 297     201.241 146.729  52.686  1.00  0.00           N  
ATOM   4768  CZ  ARG B 297     200.011 146.674  53.234  1.00  0.00           C  
ATOM   4769  NH1 ARG B 297     199.431 145.525  53.534  1.00  0.00           N  
ATOM   4770  NH2 ARG B 297     199.402 147.819  53.461  1.00  0.00           N  
ATOM   4771  H   ARG B 297     205.868 145.159  54.017  1.00  0.00           H  
ATOM   4772  HA  ARG B 297     204.030 143.335  55.190  1.00  0.00           H  
ATOM   4773 1HB  ARG B 297     204.415 144.212  52.326  1.00  0.00           H  
ATOM   4774 2HB  ARG B 297     203.128 143.115  52.812  1.00  0.00           H  
ATOM   4775 1HG  ARG B 297     202.221 144.823  54.320  1.00  0.00           H  
ATOM   4776 2HG  ARG B 297     203.522 145.933  53.854  1.00  0.00           H  
ATOM   4777 1HD  ARG B 297     202.782 145.886  51.561  1.00  0.00           H  
ATOM   4778 2HD  ARG B 297     201.465 144.770  51.978  1.00  0.00           H  
ATOM   4779  HE  ARG B 297     201.593 147.679  52.491  1.00  0.00           H  
ATOM   4780 1HH1 ARG B 297     199.905 144.653  53.354  1.00  0.00           H  
ATOM   4781 2HH1 ARG B 297     198.506 145.516  53.943  1.00  0.00           H  
ATOM   4782 1HH2 ARG B 297     199.897 148.688  53.206  1.00  0.00           H  
ATOM   4783 2HH2 ARG B 297     198.481 147.845  53.869  1.00  0.00           H  
ATOM   4784  N   SER B 298     206.324 141.907  53.364  1.00  0.00           N  
ATOM   4785  CA  SER B 298     206.923 140.634  52.997  1.00  0.00           C  
ATOM   4786  C   SER B 298     207.562 139.906  54.194  1.00  0.00           C  
ATOM   4787  O   SER B 298     207.987 138.756  54.053  1.00  0.00           O  
ATOM   4788  CB  SER B 298     207.966 140.860  51.920  1.00  0.00           C  
ATOM   4789  OG  SER B 298     209.100 141.495  52.444  1.00  0.00           O  
ATOM   4790  H   SER B 298     206.781 142.776  53.068  1.00  0.00           H  
ATOM   4791  HA  SER B 298     206.133 139.998  52.603  1.00  0.00           H  
ATOM   4792 1HB  SER B 298     208.251 139.904  51.483  1.00  0.00           H  
ATOM   4793 2HB  SER B 298     207.540 141.470  51.124  1.00  0.00           H  
ATOM   4794  HG  SER B 298     208.782 142.062  53.151  1.00  0.00           H  
ATOM   4795  N   GLY B 299     207.665 140.570  55.362  1.00  0.00           N  
ATOM   4796  CA  GLY B 299     208.361 139.977  56.498  1.00  0.00           C  
ATOM   4797  C   GLY B 299     209.857 140.298  56.605  1.00  0.00           C  
ATOM   4798  O   GLY B 299     210.558 139.654  57.388  1.00  0.00           O  
ATOM   4799  H   GLY B 299     207.217 141.480  55.491  1.00  0.00           H  
ATOM   4800 1HA  GLY B 299     207.862 140.307  57.407  1.00  0.00           H  
ATOM   4801 2HA  GLY B 299     208.230 138.900  56.460  1.00  0.00           H  
ATOM   4802  N   THR B 300     210.363 141.248  55.811  1.00  0.00           N  
ATOM   4803  CA  THR B 300     211.778 141.626  55.834  1.00  0.00           C  
ATOM   4804  C   THR B 300     212.038 142.439  57.107  1.00  0.00           C  
ATOM   4805  O   THR B 300     211.244 143.321  57.450  1.00  0.00           O  
ATOM   4806  CB  THR B 300     212.132 142.458  54.582  1.00  0.00           C  
ATOM   4807  OG1 THR B 300     211.871 141.688  53.399  1.00  0.00           O  
ATOM   4808  CG2 THR B 300     213.581 142.830  54.556  1.00  0.00           C  
ATOM   4809  H   THR B 300     209.759 141.789  55.190  1.00  0.00           H  
ATOM   4810  HA  THR B 300     212.395 140.725  55.857  1.00  0.00           H  
ATOM   4811  HB  THR B 300     211.546 143.341  54.588  1.00  0.00           H  
ATOM   4812  HG1 THR B 300     210.916 141.681  53.219  1.00  0.00           H  
ATOM   4813 1HG2 THR B 300     213.794 143.412  53.665  1.00  0.00           H  
ATOM   4814 2HG2 THR B 300     213.821 143.409  55.420  1.00  0.00           H  
ATOM   4815 3HG2 THR B 300     214.182 141.921  54.550  1.00  0.00           H  
ATOM   4816  N   SER B 301     213.126 142.138  57.824  1.00  0.00           N  
ATOM   4817  CA  SER B 301     213.429 142.836  59.077  1.00  0.00           C  
ATOM   4818  C   SER B 301     213.887 144.254  58.825  1.00  0.00           C  
ATOM   4819  O   SER B 301     214.345 144.564  57.729  1.00  0.00           O  
ATOM   4820  CB  SER B 301     214.540 142.141  59.819  1.00  0.00           C  
ATOM   4821  OG  SER B 301     215.742 142.263  59.102  1.00  0.00           O  
ATOM   4822  H   SER B 301     213.779 141.419  57.487  1.00  0.00           H  
ATOM   4823  HA  SER B 301     212.531 142.865  59.696  1.00  0.00           H  
ATOM   4824 1HB  SER B 301     214.655 142.585  60.805  1.00  0.00           H  
ATOM   4825 2HB  SER B 301     214.296 141.089  59.952  1.00  0.00           H  
ATOM   4826  HG  SER B 301     215.635 141.652  58.331  1.00  0.00           H  
ATOM   4827  N   GLU B 302     213.839 145.094  59.853  1.00  0.00           N  
ATOM   4828  CA  GLU B 302     214.308 146.469  59.762  1.00  0.00           C  
ATOM   4829  C   GLU B 302     215.786 146.590  59.414  1.00  0.00           C  
ATOM   4830  O   GLU B 302     216.170 147.489  58.664  1.00  0.00           O  
ATOM   4831  CB  GLU B 302     214.040 147.193  61.083  1.00  0.00           C  
ATOM   4832  CG  GLU B 302     212.568 147.460  61.366  1.00  0.00           C  
ATOM   4833  CD  GLU B 302     212.340 148.129  62.692  1.00  0.00           C  
ATOM   4834  OE1 GLU B 302     213.279 148.260  63.440  1.00  0.00           O  
ATOM   4835  OE2 GLU B 302     211.224 148.511  62.958  1.00  0.00           O  
ATOM   4836  H   GLU B 302     213.422 144.780  60.730  1.00  0.00           H  
ATOM   4837  HA  GLU B 302     213.742 146.959  58.973  1.00  0.00           H  
ATOM   4838 1HB  GLU B 302     214.437 146.603  61.909  1.00  0.00           H  
ATOM   4839 2HB  GLU B 302     214.560 148.151  61.085  1.00  0.00           H  
ATOM   4840 1HG  GLU B 302     212.167 148.096  60.577  1.00  0.00           H  
ATOM   4841 2HG  GLU B 302     212.027 146.515  61.343  1.00  0.00           H  
ATOM   4842  N   ASP B 303     216.621 145.682  59.912  1.00  0.00           N  
ATOM   4843  CA  ASP B 303     218.036 145.767  59.569  1.00  0.00           C  
ATOM   4844  C   ASP B 303     218.215 145.492  58.080  1.00  0.00           C  
ATOM   4845  O   ASP B 303     218.996 146.178  57.404  1.00  0.00           O  
ATOM   4846  CB  ASP B 303     218.850 144.746  60.357  1.00  0.00           C  
ATOM   4847  CG  ASP B 303     218.979 145.059  61.841  1.00  0.00           C  
ATOM   4848  OD1 ASP B 303     218.677 146.153  62.260  1.00  0.00           O  
ATOM   4849  OD2 ASP B 303     219.373 144.175  62.553  1.00  0.00           O  
ATOM   4850  H   ASP B 303     216.273 144.989  60.561  1.00  0.00           H  
ATOM   4851  HA  ASP B 303     218.396 146.773  59.790  1.00  0.00           H  
ATOM   4852 1HB  ASP B 303     218.390 143.763  60.248  1.00  0.00           H  
ATOM   4853 2HB  ASP B 303     219.849 144.682  59.929  1.00  0.00           H  
ATOM   4854  N   GLU B 304     217.475 144.499  57.577  1.00  0.00           N  
ATOM   4855  CA  GLU B 304     217.515 144.129  56.167  1.00  0.00           C  
ATOM   4856  C   GLU B 304     216.936 145.243  55.303  1.00  0.00           C  
ATOM   4857  O   GLU B 304     217.468 145.539  54.229  1.00  0.00           O  
ATOM   4858  CB  GLU B 304     216.762 142.824  55.959  1.00  0.00           C  
ATOM   4859  CG  GLU B 304     217.456 141.590  56.516  1.00  0.00           C  
ATOM   4860  CD  GLU B 304     216.570 140.364  56.521  1.00  0.00           C  
ATOM   4861  OE1 GLU B 304     215.423 140.477  56.946  1.00  0.00           O  
ATOM   4862  OE2 GLU B 304     217.023 139.325  56.117  1.00  0.00           O  
ATOM   4863  H   GLU B 304     216.886 143.959  58.213  1.00  0.00           H  
ATOM   4864  HA  GLU B 304     218.555 143.978  55.879  1.00  0.00           H  
ATOM   4865 1HB  GLU B 304     215.809 142.890  56.456  1.00  0.00           H  
ATOM   4866 2HB  GLU B 304     216.584 142.668  54.896  1.00  0.00           H  
ATOM   4867 1HG  GLU B 304     218.340 141.384  55.915  1.00  0.00           H  
ATOM   4868 2HG  GLU B 304     217.785 141.801  57.532  1.00  0.00           H  
ATOM   4869  N   ILE B 305     215.880 145.899  55.786  1.00  0.00           N  
ATOM   4870  CA  ILE B 305     215.283 146.999  55.055  1.00  0.00           C  
ATOM   4871  C   ILE B 305     216.254 148.125  54.919  1.00  0.00           C  
ATOM   4872  O   ILE B 305     216.414 148.665  53.830  1.00  0.00           O  
ATOM   4873  CB  ILE B 305     213.991 147.536  55.692  1.00  0.00           C  
ATOM   4874  CG1 ILE B 305     212.905 146.487  55.565  1.00  0.00           C  
ATOM   4875  CG2 ILE B 305     213.592 148.871  55.040  1.00  0.00           C  
ATOM   4876  CD1 ILE B 305     211.643 146.699  56.365  1.00  0.00           C  
ATOM   4877  H   ILE B 305     215.470 145.576  56.666  1.00  0.00           H  
ATOM   4878  HA  ILE B 305     215.046 146.643  54.051  1.00  0.00           H  
ATOM   4879  HB  ILE B 305     214.161 147.695  56.758  1.00  0.00           H  
ATOM   4880 1HG1 ILE B 305     212.644 146.434  54.550  1.00  0.00           H  
ATOM   4881 2HG1 ILE B 305     213.310 145.562  55.847  1.00  0.00           H  
ATOM   4882 1HG2 ILE B 305     212.706 149.231  55.500  1.00  0.00           H  
ATOM   4883 2HG2 ILE B 305     214.369 149.627  55.170  1.00  0.00           H  
ATOM   4884 3HG2 ILE B 305     213.418 148.726  53.982  1.00  0.00           H  
ATOM   4885 1HD1 ILE B 305     210.968 145.867  56.175  1.00  0.00           H  
ATOM   4886 2HD1 ILE B 305     211.884 146.725  57.428  1.00  0.00           H  
ATOM   4887 3HD1 ILE B 305     211.153 147.628  56.079  1.00  0.00           H  
ATOM   4888  N   ASN B 306     216.915 148.488  56.012  1.00  0.00           N  
ATOM   4889  CA  ASN B 306     217.853 149.580  55.934  1.00  0.00           C  
ATOM   4890  C   ASN B 306     218.996 149.264  54.976  1.00  0.00           C  
ATOM   4891  O   ASN B 306     219.431 150.153  54.239  1.00  0.00           O  
ATOM   4892  CB  ASN B 306     218.340 149.908  57.323  1.00  0.00           C  
ATOM   4893  CG  ASN B 306     217.272 150.599  58.134  1.00  0.00           C  
ATOM   4894  OD1 ASN B 306     216.336 151.198  57.590  1.00  0.00           O  
ATOM   4895  ND2 ASN B 306     217.392 150.528  59.433  1.00  0.00           N  
ATOM   4896  H   ASN B 306     216.722 148.036  56.909  1.00  0.00           H  
ATOM   4897  HA  ASN B 306     217.333 150.449  55.540  1.00  0.00           H  
ATOM   4898 1HB  ASN B 306     218.632 148.982  57.829  1.00  0.00           H  
ATOM   4899 2HB  ASN B 306     219.209 150.546  57.261  1.00  0.00           H  
ATOM   4900 1HD2 ASN B 306     216.711 150.963  60.021  1.00  0.00           H  
ATOM   4901 2HD2 ASN B 306     218.153 150.025  59.844  1.00  0.00           H  
ATOM   4902  N   GLU B 307     219.451 148.003  54.909  1.00  0.00           N  
ATOM   4903  CA  GLU B 307     220.513 147.695  53.956  1.00  0.00           C  
ATOM   4904  C   GLU B 307     219.986 147.793  52.516  1.00  0.00           C  
ATOM   4905  O   GLU B 307     220.659 148.358  51.647  1.00  0.00           O  
ATOM   4906  CB  GLU B 307     221.102 146.306  54.216  1.00  0.00           C  
ATOM   4907  CG  GLU B 307     222.256 145.921  53.274  1.00  0.00           C  
ATOM   4908  CD  GLU B 307     223.512 146.798  53.381  1.00  0.00           C  
ATOM   4909  OE1 GLU B 307     223.706 147.421  54.412  1.00  0.00           O  
ATOM   4910  OE2 GLU B 307     224.269 146.846  52.418  1.00  0.00           O  
ATOM   4911  H   GLU B 307     219.116 147.295  55.572  1.00  0.00           H  
ATOM   4912  HA  GLU B 307     221.308 148.428  54.074  1.00  0.00           H  
ATOM   4913 1HB  GLU B 307     221.469 146.255  55.243  1.00  0.00           H  
ATOM   4914 2HB  GLU B 307     220.315 145.557  54.113  1.00  0.00           H  
ATOM   4915 1HG  GLU B 307     222.538 144.888  53.481  1.00  0.00           H  
ATOM   4916 2HG  GLU B 307     221.884 145.960  52.261  1.00  0.00           H  
ATOM   4917  N   ILE B 308     218.760 147.312  52.263  1.00  0.00           N  
ATOM   4918  CA  ILE B 308     218.184 147.392  50.920  1.00  0.00           C  
ATOM   4919  C   ILE B 308     218.018 148.832  50.487  1.00  0.00           C  
ATOM   4920  O   ILE B 308     218.377 149.186  49.361  1.00  0.00           O  
ATOM   4921  CB  ILE B 308     216.826 146.672  50.828  1.00  0.00           C  
ATOM   4922  CG1 ILE B 308     217.064 145.149  50.996  1.00  0.00           C  
ATOM   4923  CG2 ILE B 308     216.108 147.035  49.458  1.00  0.00           C  
ATOM   4924  CD1 ILE B 308     215.819 144.354  51.229  1.00  0.00           C  
ATOM   4925  H   ILE B 308     218.256 146.818  53.008  1.00  0.00           H  
ATOM   4926  HA  ILE B 308     218.873 146.909  50.226  1.00  0.00           H  
ATOM   4927  HB  ILE B 308     216.193 146.983  51.663  1.00  0.00           H
[truncated: 82,451 more chars]
