# Supplementary material for: Reconfigurable asymmetric protein assemblies through implicit negative design
Source: Science. Author manuscript; Available in PMC 2023 Jan 27. (PMC9881579; doi:10.1126/science.abj7662)
Supplement: Data S2 [file NIHMS1843281-supplement-Data_S2.gz › without_all_supplement_resubmit_20211001/components/unfused_dimers/LHD278.pdb]

HEADER                                            10-SEP-20   XXXX              
EXPDTA    THEORETICAL MODEL                                                     
REMARK 220                                                                      
REMARK 220 EXPERIMENTAL DETAILS                                                 
REMARK 220  EXPERIMENT TYPE                : THEORETICAL MODELLING              
REMARK 220  DATE OF DATA COLLECTION        : 10-SEP-20                          
REMARK 220                                                                      
REMARK 220 REMARK: MODEL GENERATED BY ROSETTA                                   
REMARK 220  VERSION 2020.37+HEAD.3ba1aaa6963                                    
ATOM      1  N   GLY A   1     186.598 104.394  35.018  1.00  0.00           N  
ATOM      2  CA  GLY A   1     188.074 104.283  35.007  1.00  0.00           C  
ATOM      3  C   GLY A   1     188.776 105.507  35.647  1.00  0.00           C  
ATOM      4  O   GLY A   1     189.283 105.424  36.775  1.00  0.00           O  
ATOM      5 1H   GLY A   1     186.178 103.665  34.459  1.00  0.00           H  
ATOM      6 2H   GLY A   1     186.281 104.302  35.980  1.00  0.00           H  
ATOM      7 3H   GLY A   1     186.279 105.306  34.687  1.00  0.00           H  
ATOM      8 1HA  GLY A   1     188.363 103.377  35.552  1.00  0.00           H  
ATOM      9 2HA  GLY A   1     188.420 104.140  33.978  1.00  0.00           H  
ATOM     10  N   ARG A   2     188.800 106.634  34.894  1.00  0.00           N  
ATOM     11  CA  ARG A   2     189.410 107.905  35.316  1.00  0.00           C  
ATOM     12  C   ARG A   2     188.599 108.596  36.400  1.00  0.00           C  
ATOM     13  O   ARG A   2     189.143 109.314  37.240  1.00  0.00           O  
ATOM     14  CB  ARG A   2     189.553 108.828  34.135  1.00  0.00           C  
ATOM     15  CG  ARG A   2     190.601 108.425  33.134  1.00  0.00           C  
ATOM     16  CD  ARG A   2     190.614 109.337  31.970  1.00  0.00           C  
ATOM     17  NE  ARG A   2     191.733 109.079  31.099  1.00  0.00           N  
ATOM     18  CZ  ARG A   2     191.778 108.204  30.068  1.00  0.00           C  
ATOM     19  NH1 ARG A   2     190.727 107.459  29.758  1.00  0.00           N  
ATOM     20  NH2 ARG A   2     192.896 108.094  29.368  1.00  0.00           N  
ATOM     21  H   ARG A   2     188.372 106.607  33.979  1.00  0.00           H  
ATOM     22  HA  ARG A   2     190.414 107.709  35.704  1.00  0.00           H  
ATOM     23 1HB  ARG A   2     188.607 108.911  33.622  1.00  0.00           H  
ATOM     24 2HB  ARG A   2     189.815 109.794  34.502  1.00  0.00           H  
ATOM     25 1HG  ARG A   2     191.586 108.475  33.610  1.00  0.00           H  
ATOM     26 2HG  ARG A   2     190.418 107.412  32.789  1.00  0.00           H  
ATOM     27 1HD  ARG A   2     189.697 109.247  31.403  1.00  0.00           H  
ATOM     28 2HD  ARG A   2     190.718 110.357  32.322  1.00  0.00           H  
ATOM     29  HE  ARG A   2     192.571 109.628  31.306  1.00  0.00           H  
ATOM     30 1HH1 ARG A   2     189.875 107.538  30.289  1.00  0.00           H  
ATOM     31 2HH1 ARG A   2     190.777 106.808  28.985  1.00  0.00           H  
ATOM     32 1HH2 ARG A   2     193.699 108.668  29.607  1.00  0.00           H  
ATOM     33 2HH2 ARG A   2     192.954 107.449  28.598  1.00  0.00           H  
ATOM     34  N   GLN A   3     187.288 108.373  36.394  1.00  0.00           N  
ATOM     35  CA  GLN A   3     186.444 108.992  37.389  1.00  0.00           C  
ATOM     36  C   GLN A   3     186.869 108.511  38.775  1.00  0.00           C  
ATOM     37  O   GLN A   3     187.020 109.321  39.700  1.00  0.00           O  
ATOM     38  CB  GLN A   3     184.981 108.576  37.146  1.00  0.00           C  
ATOM     39  CG  GLN A   3     184.366 109.030  35.806  1.00  0.00           C  
ATOM     40  CD  GLN A   3     184.614 107.997  34.626  1.00  0.00           C  
ATOM     41  OE1 GLN A   3     185.636 107.254  34.592  1.00  0.00           O  
ATOM     42  NE2 GLN A   3     183.678 107.952  33.682  1.00  0.00           N  
ATOM     43  H   GLN A   3     186.866 107.805  35.672  1.00  0.00           H  
ATOM     44  HA  GLN A   3     186.554 110.075  37.334  1.00  0.00           H  
ATOM     45 1HB  GLN A   3     184.912 107.488  37.189  1.00  0.00           H  
ATOM     46 2HB  GLN A   3     184.363 108.958  37.945  1.00  0.00           H  
ATOM     47 1HG  GLN A   3     183.289 109.142  35.939  1.00  0.00           H  
ATOM     48 2HG  GLN A   3     184.797 109.985  35.535  1.00  0.00           H  
ATOM     49 1HE2 GLN A   3     183.769 107.323  32.909  1.00  0.00           H  
ATOM     50 2HE2 GLN A   3     182.877 108.560  33.720  1.00  0.00           H  
ATOM     51  N   GLU A   4     187.147 107.203  38.892  1.00  0.00           N  
ATOM     52  CA  GLU A   4     187.560 106.624  40.153  1.00  0.00           C  
ATOM     53  C   GLU A   4     188.972 107.027  40.533  1.00  0.00           C  
ATOM     54  O   GLU A   4     189.226 107.341  41.693  1.00  0.00           O  
ATOM     55  CB  GLU A   4     187.476 105.100  40.122  1.00  0.00           C  
ATOM     56  CG  GLU A   4     186.061 104.523  40.005  1.00  0.00           C  
ATOM     57  CD  GLU A   4     185.581 104.408  38.568  1.00  0.00           C  
ATOM     58  OE1 GLU A   4     186.390 104.555  37.682  1.00  0.00           O  
ATOM     59  OE2 GLU A   4     184.412 104.174  38.363  1.00  0.00           O  
ATOM     60  H   GLU A   4     187.013 106.587  38.093  1.00  0.00           H  
ATOM     61  HA  GLU A   4     186.887 106.987  40.927  1.00  0.00           H  
ATOM     62 1HB  GLU A   4     188.064 104.727  39.281  1.00  0.00           H  
ATOM     63 2HB  GLU A   4     187.924 104.698  41.030  1.00  0.00           H  
ATOM     64 1HG  GLU A   4     186.040 103.536  40.467  1.00  0.00           H  
ATOM     65 2HG  GLU A   4     185.380 105.168  40.560  1.00  0.00           H  
ATOM     66  N   LYS A   5     189.905 107.030  39.575  1.00  0.00           N  
ATOM     67  CA  LYS A   5     191.272 107.398  39.917  1.00  0.00           C  
ATOM     68  C   LYS A   5     191.368 108.827  40.459  1.00  0.00           C  
ATOM     69  O   LYS A   5     192.125 109.089  41.407  1.00  0.00           O  
ATOM     70  CB  LYS A   5     192.180 107.238  38.697  1.00  0.00           C  
ATOM     71  CG  LYS A   5     192.424 105.794  38.279  1.00  0.00           C  
ATOM     72  CD  LYS A   5     193.265 105.720  37.013  1.00  0.00           C  
ATOM     73  CE  LYS A   5     193.485 104.279  36.578  1.00  0.00           C  
ATOM     74  NZ  LYS A   5     194.268 104.192  35.315  1.00  0.00           N  
ATOM     75  H   LYS A   5     189.676 106.709  38.627  1.00  0.00           H  
ATOM     76  HA  LYS A   5     191.612 106.729  40.709  1.00  0.00           H  
ATOM     77 1HB  LYS A   5     191.743 107.763  37.847  1.00  0.00           H  
ATOM     78 2HB  LYS A   5     193.148 107.695  38.901  1.00  0.00           H  
ATOM     79 1HG  LYS A   5     192.941 105.266  39.080  1.00  0.00           H  
ATOM     80 2HG  LYS A   5     191.469 105.301  38.100  1.00  0.00           H  
ATOM     81 1HD  LYS A   5     192.762 106.261  36.210  1.00  0.00           H  
ATOM     82 2HD  LYS A   5     194.233 106.187  37.191  1.00  0.00           H  
ATOM     83 1HE  LYS A   5     194.019 103.740  37.359  1.00  0.00           H  
ATOM     84 2HE  LYS A   5     192.521 103.793  36.426  1.00  0.00           H  
ATOM     85 1HZ  LYS A   5     194.392 103.222  35.061  1.00  0.00           H  
ATOM     86 2HZ  LYS A   5     193.772 104.673  34.577  1.00  0.00           H  
ATOM     87 3HZ  LYS A   5     195.172 104.623  35.449  1.00  0.00           H  
ATOM     88  N   VAL A   6     190.583 109.749  39.893  1.00  0.00           N  
ATOM     89  CA  VAL A   6     190.634 111.125  40.364  1.00  0.00           C  
ATOM     90  C   VAL A   6     189.958 111.214  41.735  1.00  0.00           C  
ATOM     91  O   VAL A   6     190.472 111.876  42.649  1.00  0.00           O  
ATOM     92  CB  VAL A   6     190.012 112.108  39.351  1.00  0.00           C  
ATOM     93  CG1 VAL A   6     190.006 113.530  39.928  1.00  0.00           C  
ATOM     94  CG2 VAL A   6     190.809 112.077  38.061  1.00  0.00           C  
ATOM     95  H   VAL A   6     189.975 109.496  39.105  1.00  0.00           H  
ATOM     96  HA  VAL A   6     191.676 111.400  40.482  1.00  0.00           H  
ATOM     97  HB  VAL A   6     188.977 111.813  39.145  1.00  0.00           H  
ATOM     98 1HG1 VAL A   6     189.584 114.198  39.196  1.00  0.00           H  
ATOM     99 2HG1 VAL A   6     189.419 113.572  40.843  1.00  0.00           H  
ATOM    100 3HG1 VAL A   6     191.033 113.838  40.141  1.00  0.00           H  
ATOM    101 1HG2 VAL A   6     190.373 112.745  37.363  1.00  0.00           H  
ATOM    102 2HG2 VAL A   6     191.821 112.374  38.246  1.00  0.00           H  
ATOM    103 3HG2 VAL A   6     190.794 111.073  37.651  1.00  0.00           H  
ATOM    104  N   LEU A   7     188.798 110.563  41.894  1.00  0.00           N  
ATOM    105  CA  LEU A   7     188.118 110.561  43.175  1.00  0.00           C  
ATOM    106  C   LEU A   7     188.995 110.005  44.293  1.00  0.00           C  
ATOM    107  O   LEU A   7     189.012 110.579  45.384  1.00  0.00           O  
ATOM    108  CB  LEU A   7     186.827 109.739  43.077  1.00  0.00           C  
ATOM    109  CG  LEU A   7     185.997 109.647  44.364  1.00  0.00           C  
ATOM    110  CD1 LEU A   7     185.582 111.045  44.803  1.00  0.00           C  
ATOM    111  CD2 LEU A   7     184.780 108.766  44.121  1.00  0.00           C  
ATOM    112  H   LEU A   7     188.348 110.077  41.110  1.00  0.00           H  
ATOM    113  HA  LEU A   7     187.866 111.591  43.410  1.00  0.00           H  
ATOM    114 1HB  LEU A   7     186.194 110.177  42.306  1.00  0.00           H  
ATOM    115 2HB  LEU A   7     187.083 108.724  42.774  1.00  0.00           H  
ATOM    116  HG  LEU A   7     186.605 109.214  45.159  1.00  0.00           H  
ATOM    117 1HD1 LEU A   7     184.993 110.979  45.717  1.00  0.00           H  
ATOM    118 2HD1 LEU A   7     186.472 111.647  44.988  1.00  0.00           H  
ATOM    119 3HD1 LEU A   7     184.985 111.510  44.019  1.00  0.00           H  
ATOM    120 1HD2 LEU A   7     184.191 108.700  45.036  1.00  0.00           H  
ATOM    121 2HD2 LEU A   7     184.170 109.199  43.328  1.00  0.00           H  
ATOM    122 3HD2 LEU A   7     185.106 107.769  43.826  1.00  0.00           H  
ATOM    123  N   LYS A   8     189.719 108.902  44.042  1.00  0.00           N  
ATOM    124  CA  LYS A   8     190.601 108.330  45.055  1.00  0.00           C  
ATOM    125  C   LYS A   8     191.725 109.292  45.423  1.00  0.00           C  
ATOM    126  O   LYS A   8     192.094 109.384  46.601  1.00  0.00           O  
ATOM    127  CB  LYS A   8     191.186 107.004  44.566  1.00  0.00           C  
ATOM    128  CG  LYS A   8     190.185 105.858  44.510  1.00  0.00           C  
ATOM    129  CD  LYS A   8     190.828 104.588  43.971  1.00  0.00           C  
ATOM    130  CE  LYS A   8     189.825 103.446  43.902  1.00  0.00           C  
ATOM    131  NZ  LYS A   8     190.434 102.203  43.354  1.00  0.00           N  
ATOM    132  H   LYS A   8     189.626 108.435  43.137  1.00  0.00           H  
ATOM    133  HA  LYS A   8     190.010 108.150  45.954  1.00  0.00           H  
ATOM    134 1HB  LYS A   8     191.601 107.135  43.566  1.00  0.00           H  
ATOM    135 2HB  LYS A   8     192.003 106.702  45.222  1.00  0.00           H  
ATOM    136 1HG  LYS A   8     189.798 105.663  45.511  1.00  0.00           H  
ATOM    137 2HG  LYS A   8     189.351 106.134  43.865  1.00  0.00           H  
ATOM    138 1HD  LYS A   8     191.222 104.776  42.972  1.00  0.00           H  
ATOM    139 2HD  LYS A   8     191.653 104.295  44.620  1.00  0.00           H  
ATOM    140 1HE  LYS A   8     189.441 103.238  44.899  1.00  0.00           H  
ATOM    141 2HE  LYS A   8     188.988 103.735  43.267  1.00  0.00           H  
ATOM    142 1HZ  LYS A   8     189.738 101.472  43.324  1.00  0.00           H  
ATOM    143 2HZ  LYS A   8     190.778 102.379  42.420  1.00  0.00           H  
ATOM    144 3HZ  LYS A   8     191.200 101.915  43.945  1.00  0.00           H  
ATOM    145  N   SER A   9     192.268 110.017  44.432  1.00  0.00           N  
ATOM    146  CA  SER A   9     193.293 111.015  44.717  1.00  0.00           C  
ATOM    147  C   SER A   9     192.725 112.074  45.661  1.00  0.00           C  
ATOM    148  O   SER A   9     193.385 112.493  46.630  1.00  0.00           O  
ATOM    149  CB  SER A   9     193.773 111.663  43.448  1.00  0.00           C  
ATOM    150  OG  SER A   9     194.778 112.596  43.721  1.00  0.00           O  
ATOM    151  H   SER A   9     192.003 109.829  43.456  1.00  0.00           H  
ATOM    152  HA  SER A   9     194.135 110.527  45.206  1.00  0.00           H  
ATOM    153 1HB  SER A   9     194.147 110.901  42.765  1.00  0.00           H  
ATOM    154 2HB  SER A   9     192.936 112.160  42.963  1.00  0.00           H  
ATOM    155  HG  SER A   9     194.942 113.061  42.880  1.00  0.00           H  
ATOM    156  N   ILE A  10     191.468 112.480  45.413  1.00  0.00           N  
ATOM    157  CA  ILE A  10     190.839 113.457  46.281  1.00  0.00           C  
ATOM    158  C   ILE A  10     190.667 112.859  47.683  1.00  0.00           C  
ATOM    159  O   ILE A  10     191.013 113.510  48.666  1.00  0.00           O  
ATOM    160  CB  ILE A  10     189.484 113.986  45.755  1.00  0.00           C  
ATOM    161  CG1 ILE A  10     189.707 114.787  44.450  1.00  0.00           C  
ATOM    162  CG2 ILE A  10     188.893 114.936  46.830  1.00  0.00           C  
ATOM    163  CD1 ILE A  10     188.424 115.111  43.653  1.00  0.00           C  
ATOM    164  H   ILE A  10     191.000 112.142  44.564  1.00  0.00           H  
ATOM    165  HA  ILE A  10     191.491 114.317  46.343  1.00  0.00           H  
ATOM    166  HB  ILE A  10     188.802 113.160  45.547  1.00  0.00           H  
ATOM    167 1HG1 ILE A  10     190.201 115.710  44.710  1.00  0.00           H  
ATOM    168 2HG1 ILE A  10     190.369 114.212  43.801  1.00  0.00           H  
ATOM    169 1HG2 ILE A  10     187.984 115.337  46.485  1.00  0.00           H  
ATOM    170 2HG2 ILE A  10     188.714 114.410  47.756  1.00  0.00           H  
ATOM    171 3HG2 ILE A  10     189.591 115.751  47.015  1.00  0.00           H  
ATOM    172 1HD1 ILE A  10     188.694 115.668  42.754  1.00  0.00           H  
ATOM    173 2HD1 ILE A  10     187.935 114.179  43.364  1.00  0.00           H  
ATOM    174 3HD1 ILE A  10     187.740 115.709  44.243  1.00  0.00           H  
ATOM    175  N   GLU A  11     190.159 111.625  47.796  1.00  0.00           N  
ATOM    176  CA  GLU A  11     189.999 111.039  49.126  1.00  0.00           C  
ATOM    177  C   GLU A  11     191.322 111.007  49.901  1.00  0.00           C  
ATOM    178  O   GLU A  11     191.338 111.337  51.096  1.00  0.00           O  
ATOM    179  CB  GLU A  11     189.432 109.622  49.012  1.00  0.00           C  
ATOM    180  CG  GLU A  11     189.179 108.936  50.348  1.00  0.00           C  
ATOM    181  CD  GLU A  11     188.606 107.554  50.197  1.00  0.00           C  
ATOM    182  OE1 GLU A  11     187.961 107.304  49.207  1.00  0.00           O  
ATOM    183  OE2 GLU A  11     188.815 106.748  51.072  1.00  0.00           O  
ATOM    184  H   GLU A  11     189.831 111.135  46.961  1.00  0.00           H  
ATOM    185  HA  GLU A  11     189.289 111.630  49.684  1.00  0.00           H  
ATOM    186 1HB  GLU A  11     188.488 109.650  48.467  1.00  0.00           H  
ATOM    187 2HB  GLU A  11     190.121 108.999  48.442  1.00  0.00           H  
ATOM    188 1HG  GLU A  11     190.120 108.870  50.894  1.00  0.00           H  
ATOM    189 2HG  GLU A  11     188.493 109.547  50.933  1.00  0.00           H  
ATOM    190  N   GLU A  12     192.433 110.646  49.248  1.00  0.00           N  
ATOM    191  CA  GLU A  12     193.710 110.619  49.957  1.00  0.00           C  
ATOM    192  C   GLU A  12     194.086 111.976  50.541  1.00  0.00           C  
ATOM    193  O   GLU A  12     194.438 112.067  51.730  1.00  0.00           O  
ATOM    194  CB  GLU A  12     194.845 110.117  49.062  1.00  0.00           C  
ATOM    195  CG  GLU A  12     196.206 110.073  49.784  1.00  0.00           C  
ATOM    196  CD  GLU A  12     197.335 109.561  48.946  1.00  0.00           C  
ATOM    197  OE1 GLU A  12     197.091 109.041  47.891  1.00  0.00           O  
ATOM    198  OE2 GLU A  12     198.462 109.723  49.364  1.00  0.00           O  
ATOM    199  H   GLU A  12     192.358 110.327  48.271  1.00  0.00           H  
ATOM    200  HA  GLU A  12     193.614 109.931  50.788  1.00  0.00           H  
ATOM    201 1HB  GLU A  12     194.612 109.112  48.710  1.00  0.00           H  
ATOM    202 2HB  GLU A  12     194.932 110.760  48.180  1.00  0.00           H  
ATOM    203 1HG  GLU A  12     196.460 111.079  50.110  1.00  0.00           H  
ATOM    204 2HG  GLU A  12     196.109 109.451  50.675  1.00  0.00           H  
ATOM    205  N   THR A  13     193.983 113.044  49.739  1.00  0.00           N  
ATOM    206  CA  THR A  13     194.365 114.351  50.271  1.00  0.00           C  
ATOM    207  C   THR A  13     193.421 114.770  51.398  1.00  0.00           C  
ATOM    208  O   THR A  13     193.863 115.346  52.390  1.00  0.00           O  
ATOM    209  CB  THR A  13     194.501 115.417  49.160  1.00  0.00           C  
ATOM    210  OG1 THR A  13     194.981 116.631  49.718  1.00  0.00           O  
ATOM    211  CG2 THR A  13     193.224 115.675  48.452  1.00  0.00           C  
ATOM    212  H   THR A  13     193.702 112.915  48.758  1.00  0.00           H  
ATOM    213  HA  THR A  13     195.358 114.254  50.706  1.00  0.00           H  
ATOM    214  HB  THR A  13     195.233 115.062  48.430  1.00  0.00           H  
ATOM    215  HG1 THR A  13     195.636 117.018  49.078  1.00  0.00           H  
ATOM    216 1HG2 THR A  13     193.394 116.415  47.677  1.00  0.00           H  
ATOM    217 2HG2 THR A  13     192.920 114.762  48.016  1.00  0.00           H  
ATOM    218 3HG2 THR A  13     192.464 116.034  49.129  1.00  0.00           H  
ATOM    219  N   VAL A  14     192.140 114.417  51.299  1.00  0.00           N  
ATOM    220  CA  VAL A  14     191.172 114.745  52.337  1.00  0.00           C  
ATOM    221  C   VAL A  14     191.479 114.063  53.658  1.00  0.00           C  
ATOM    222  O   VAL A  14     191.367 114.683  54.733  1.00  0.00           O  
ATOM    223  CB  VAL A  14     189.757 114.341  51.883  1.00  0.00           C  
ATOM    224  CG1 VAL A  14     188.787 114.390  53.054  1.00  0.00           C  
ATOM    225  CG2 VAL A  14     189.292 115.256  50.760  1.00  0.00           C  
ATOM    226  H   VAL A  14     191.825 113.942  50.443  1.00  0.00           H  
ATOM    227  HA  VAL A  14     191.205 115.817  52.499  1.00  0.00           H  
ATOM    228  HB  VAL A  14     189.779 113.311  51.527  1.00  0.00           H  
ATOM    229 1HG1 VAL A  14     187.792 114.101  52.715  1.00  0.00           H  
ATOM    230 2HG1 VAL A  14     189.119 113.701  53.830  1.00  0.00           H  
ATOM    231 3HG1 VAL A  14     188.753 115.402  53.456  1.00  0.00           H  
ATOM    232 1HG2 VAL A  14     188.292 114.964  50.443  1.00  0.00           H  
ATOM    233 2HG2 VAL A  14     189.275 116.287  51.114  1.00  0.00           H  
ATOM    234 3HG2 VAL A  14     189.978 115.174  49.916  1.00  0.00           H  
ATOM    235  N   ARG A  15     191.839 112.778  53.595  1.00  0.00           N  
ATOM    236  CA  ARG A  15     192.188 112.061  54.809  1.00  0.00           C  
ATOM    237  C   ARG A  15     193.402 112.698  55.481  1.00  0.00           C  
ATOM    238  O   ARG A  15     193.433 112.830  56.706  1.00  0.00           O  
ATOM    239  CB  ARG A  15     192.481 110.600  54.504  1.00  0.00           C  
ATOM    240  CG  ARG A  15     191.259 109.759  54.169  1.00  0.00           C  
ATOM    241  CD  ARG A  15     191.628 108.354  53.857  1.00  0.00           C  
ATOM    242  NE  ARG A  15     190.464 107.548  53.528  1.00  0.00           N  
ATOM    243  CZ  ARG A  15     189.685 106.925  54.433  1.00  0.00           C  
ATOM    244  NH1 ARG A  15     189.958 107.025  55.715  1.00  0.00           N  
ATOM    245  NH2 ARG A  15     188.646 106.213  54.032  1.00  0.00           N  
ATOM    246  H   ARG A  15     191.823 112.299  52.687  1.00  0.00           H  
ATOM    247  HA  ARG A  15     191.342 112.111  55.493  1.00  0.00           H  
ATOM    248 1HB  ARG A  15     193.166 110.536  53.660  1.00  0.00           H  
ATOM    249 2HB  ARG A  15     192.973 110.141  55.361  1.00  0.00           H  
ATOM    250 1HG  ARG A  15     190.578 109.753  55.020  1.00  0.00           H  
ATOM    251 2HG  ARG A  15     190.752 110.182  53.301  1.00  0.00           H  
ATOM    252 1HD  ARG A  15     192.306 108.338  53.004  1.00  0.00           H  
ATOM    253 2HD  ARG A  15     192.120 107.907  54.719  1.00  0.00           H  
ATOM    254  HE  ARG A  15     190.222 107.448  52.551  1.00  0.00           H  
ATOM    255 1HH1 ARG A  15     190.752 107.569  56.022  1.00  0.00           H  
ATOM    256 2HH1 ARG A  15     189.373 106.558  56.394  1.00  0.00           H  
ATOM    257 1HH2 ARG A  15     188.436 106.136  53.046  1.00  0.00           H  
ATOM    258 2HH2 ARG A  15     188.062 105.747  54.710  1.00  0.00           H  
ATOM    259  N   LYS A  16     194.371 113.152  54.676  1.00  0.00           N  
ATOM    260  CA  LYS A  16     195.553 113.828  55.207  1.00  0.00           C  
ATOM    261  C   LYS A  16     195.233 115.223  55.763  1.00  0.00           C  
ATOM    262  O   LYS A  16     195.772 115.624  56.798  1.00  0.00           O  
ATOM    263  CB  LYS A  16     196.627 113.933  54.123  1.00  0.00           C  
ATOM    264  CG  LYS A  16     197.263 112.604  53.737  1.00  0.00           C  
ATOM    265  CD  LYS A  16     198.277 112.782  52.616  1.00  0.00           C  
ATOM    266  CE  LYS A  16     198.910 111.455  52.226  1.00  0.00           C  
ATOM    267  NZ  LYS A  16     199.855 111.603  51.086  1.00  0.00           N  
ATOM    268  H   LYS A  16     194.304 112.962  53.669  1.00  0.00           H  
ATOM    269  HA  LYS A  16     195.943 113.228  56.029  1.00  0.00           H  
ATOM    270 1HB  LYS A  16     196.193 114.370  53.223  1.00  0.00           H  
ATOM    271 2HB  LYS A  16     197.421 114.599  54.460  1.00  0.00           H  
ATOM    272 1HG  LYS A  16     197.766 112.176  54.605  1.00  0.00           H  
ATOM    273 2HG  LYS A  16     196.489 111.912  53.409  1.00  0.00           H  
ATOM    274 1HD  LYS A  16     197.783 113.210  51.743  1.00  0.00           H  
ATOM    275 2HD  LYS A  16     199.061 113.466  52.940  1.00  0.00           H  
ATOM    276 1HE  LYS A  16     199.450 111.045  53.078  1.00  0.00           H  
ATOM    277 2HE  LYS A  16     198.130 110.748  51.945  1.00  0.00           H  
ATOM    278 1HZ  LYS A  16     200.252 110.702  50.858  1.00  0.00           H  
ATOM    279 2HZ  LYS A  16     199.360 111.965  50.283  1.00  0.00           H  
ATOM    280 3HZ  LYS A  16     200.594 112.241  51.341  1.00  0.00           H  
ATOM    281  N   MET A  17     194.347 115.956  55.075  1.00  0.00           N  
ATOM    282  CA  MET A  17     193.903 117.280  55.498  1.00  0.00           C  
ATOM    283  C   MET A  17     193.004 117.249  56.736  1.00  0.00           C  
ATOM    284  O   MET A  17     192.960 118.228  57.494  1.00  0.00           O  
ATOM    285  CB  MET A  17     193.196 117.989  54.354  1.00  0.00           C  
ATOM    286  CG  MET A  17     194.100 118.411  53.201  1.00  0.00           C  
ATOM    287  SD  MET A  17     193.247 119.428  51.994  1.00  0.00           S  
ATOM    288  CE  MET A  17     191.996 118.349  51.330  1.00  0.00           C  
ATOM    289  H   MET A  17     194.003 115.591  54.186  1.00  0.00           H  
ATOM    290  HA  MET A  17     194.788 117.857  55.757  1.00  0.00           H  
ATOM    291 1HB  MET A  17     192.465 117.307  53.948  1.00  0.00           H  
ATOM    292 2HB  MET A  17     192.674 118.866  54.720  1.00  0.00           H  
ATOM    293 1HG  MET A  17     194.929 118.990  53.602  1.00  0.00           H  
ATOM    294 2HG  MET A  17     194.518 117.553  52.698  1.00  0.00           H  
ATOM    295 1HE  MET A  17     191.423 118.889  50.600  1.00  0.00           H  
ATOM    296 2HE  MET A  17     192.468 117.491  50.869  1.00  0.00           H  
ATOM    297 3HE  MET A  17     191.341 118.026  52.108  1.00  0.00           H  
ATOM    298  N   GLY A  18     192.282 116.141  56.953  1.00  0.00           N  
ATOM    299  CA  GLY A  18     191.433 116.039  58.129  1.00  0.00           C  
ATOM    300  C   GLY A  18     190.144 116.826  57.956  1.00  0.00           C  
ATOM    301  O   GLY A  18     189.626 117.411  58.910  1.00  0.00           O  
ATOM    302  H   GLY A  18     192.275 115.376  56.272  1.00  0.00           H  
ATOM    303 1HA  GLY A  18     191.200 114.988  58.306  1.00  0.00           H  
ATOM    304 2HA  GLY A  18     191.974 116.399  59.001  1.00  0.00           H  
ATOM    305  N   VAL A  19     189.639 116.861  56.727  1.00  0.00           N  
ATOM    306  CA  VAL A  19     188.440 117.647  56.425  1.00  0.00           C  
ATOM    307  C   VAL A  19     187.314 116.755  55.901  1.00  0.00           C  
ATOM    308  O   VAL A  19     187.513 115.552  55.726  1.00  0.00           O  
ATOM    309  CB  VAL A  19     188.760 118.732  55.380  1.00  0.00           C  
ATOM    310  CG1 VAL A  19     189.835 119.674  55.903  1.00  0.00           C  
ATOM    311  CG2 VAL A  19     189.200 118.083  54.077  1.00  0.00           C  
ATOM    312  H   VAL A  19     190.121 116.307  56.012  1.00  0.00           H  
ATOM    313  HA  VAL A  19     188.090 118.114  57.348  1.00  0.00           H  
ATOM    314  HB  VAL A  19     187.866 119.330  55.206  1.00  0.00           H  
ATOM    315 1HG1 VAL A  19     190.048 120.435  55.152  1.00  0.00           H  
ATOM    316 2HG1 VAL A  19     189.484 120.155  56.816  1.00  0.00           H  
ATOM    317 3HG1 VAL A  19     190.742 119.110  56.114  1.00  0.00           H  
ATOM    318 1HG2 VAL A  19     189.424 118.856  53.343  1.00  0.00           H  
ATOM    319 2HG2 VAL A  19     190.091 117.480  54.253  1.00  0.00           H  
ATOM    320 3HG2 VAL A  19     188.400 117.446  53.700  1.00  0.00           H  
ATOM    321  N   ARG A  20     186.095 117.309  55.788  1.00  0.00           N  
ATOM    322  CA  ARG A  20     184.929 116.506  55.407  1.00  0.00           C  
ATOM    323  C   ARG A  20     184.725 116.366  53.909  1.00  0.00           C  
ATOM    324  O   ARG A  20     184.759 117.348  53.176  1.00  0.00           O  
ATOM    325  CB  ARG A  20     183.665 117.108  56.006  1.00  0.00           C  
ATOM    326  CG  ARG A  20     182.368 116.290  55.815  1.00  0.00           C  
ATOM    327  CD  ARG A  20     181.193 116.962  56.457  1.00  0.00           C  
ATOM    328  NE  ARG A  20     179.991 116.118  56.430  1.00  0.00           N  
ATOM    329  CZ  ARG A  20     179.621 115.247  57.405  1.00  0.00           C  
ATOM    330  NH1 ARG A  20     180.364 115.103  58.490  1.00  0.00           N  
ATOM    331  NH2 ARG A  20     178.511 114.528  57.281  1.00  0.00           N  
ATOM    332  H   ARG A  20     185.975 118.320  55.920  1.00  0.00           H  
ATOM    333  HA  ARG A  20     185.059 115.509  55.825  1.00  0.00           H  
ATOM    334 1HB  ARG A  20     183.808 117.247  57.077  1.00  0.00           H  
ATOM    335 2HB  ARG A  20     183.504 118.086  55.580  1.00  0.00           H  
ATOM    336 1HG  ARG A  20     182.146 116.199  54.747  1.00  0.00           H  
ATOM    337 2HG  ARG A  20     182.489 115.297  56.247  1.00  0.00           H  
ATOM    338 1HD  ARG A  20     181.419 117.229  57.485  1.00  0.00           H  
ATOM    339 2HD  ARG A  20     180.970 117.876  55.893  1.00  0.00           H  
ATOM    340  HE  ARG A  20     179.388 116.188  55.618  1.00  0.00           H  
ATOM    341 1HH1 ARG A  20     181.208 115.637  58.605  1.00  0.00           H  
ATOM    342 2HH1 ARG A  20     180.083 114.454  59.213  1.00  0.00           H  
ATOM    343 1HH2 ARG A  20     177.900 114.605  56.450  1.00  0.00           H  
ATOM    344 2HH2 ARG A  20     178.244 113.887  58.007  1.00  0.00           H  
ATOM    345  N   MET A  21     184.472 115.148  53.446  1.00  0.00           N  
ATOM    346  CA  MET A  21     184.196 114.937  52.029  1.00  0.00           C  
ATOM    347  C   MET A  21     182.879 114.258  51.724  1.00  0.00           C  
ATOM    348  O   MET A  21     182.582 113.176  52.236  1.00  0.00           O  
ATOM    349  CB  MET A  21     185.340 114.144  51.429  1.00  0.00           C  
ATOM    350  CG  MET A  21     185.221 113.730  49.998  1.00  0.00           C  
ATOM    351  SD  MET A  21     186.719 112.887  49.482  1.00  0.00           S  
ATOM    352  CE  MET A  21     186.368 112.305  47.867  1.00  0.00           C  
ATOM    353  H   MET A  21     184.493 114.359  54.080  1.00  0.00           H  
ATOM    354  HA  MET A  21     184.165 115.910  51.542  1.00  0.00           H  
ATOM    355 1HB  MET A  21     186.193 114.773  51.458  1.00  0.00           H  
ATOM    356 2HB  MET A  21     185.541 113.264  52.038  1.00  0.00           H  
ATOM    357 1HG  MET A  21     184.378 113.053  49.865  1.00  0.00           H  
ATOM    358 2HG  MET A  21     185.066 114.592  49.381  1.00  0.00           H  
ATOM    359 1HE  MET A  21     187.238 111.792  47.469  1.00  0.00           H  
ATOM    360 2HE  MET A  21     185.526 111.618  47.910  1.00  0.00           H  
ATOM    361 3HE  MET A  21     186.128 113.116  47.226  1.00  0.00           H  
ATOM    362  N   LEU A  22     182.125 114.877  50.827  1.00  0.00           N  
ATOM    363  CA  LEU A  22     180.867 114.324  50.350  1.00  0.00           C  
ATOM    364  C   LEU A  22     181.025 113.998  48.865  1.00  0.00           C  
ATOM    365  O   LEU A  22     181.668 114.751  48.129  1.00  0.00           O  
ATOM    366  CB  LEU A  22     179.749 115.352  50.560  1.00  0.00           C  
ATOM    367  CG  LEU A  22     179.574 115.883  52.016  1.00  0.00           C  
ATOM    368  CD1 LEU A  22     178.488 116.953  52.028  1.00  0.00           C  
ATOM    369  CD2 LEU A  22     179.231 114.735  52.967  1.00  0.00           C  
ATOM    370  H   LEU A  22     182.437 115.796  50.497  1.00  0.00           H  
ATOM    371  HA  LEU A  22     180.646 113.402  50.879  1.00  0.00           H  
ATOM    372 1HB  LEU A  22     179.939 116.196  49.922  1.00  0.00           H  
ATOM    373 2HB  LEU A  22     178.802 114.902  50.251  1.00  0.00           H  
ATOM    374  HG  LEU A  22     180.504 116.355  52.345  1.00  0.00           H  
ATOM    375 1HD1 LEU A  22     178.372 117.350  53.041  1.00  0.00           H  
ATOM    376 2HD1 LEU A  22     178.770 117.769  51.359  1.00  0.00           H  
ATOM    377 3HD1 LEU A  22     177.547 116.524  51.702  1.00  0.00           H  
ATOM    378 1HD2 LEU A  22     179.111 115.122  53.971  1.00  0.00           H  
ATOM    379 2HD2 LEU A  22     178.302 114.261  52.654  1.00  0.00           H  
ATOM    380 3HD2 LEU A  22     180.026 113.993  52.971  1.00  0.00           H  
ATOM    381  N   THR A  23     180.475 112.868  48.407  1.00  0.00           N  
ATOM    382  CA  THR A  23     180.586 112.549  46.977  1.00  0.00           C  
ATOM    383  C   THR A  23     179.237 112.188  46.373  1.00  0.00           C  
ATOM    384  O   THR A  23     178.485 111.374  46.915  1.00  0.00           O  
ATOM    385  CB  THR A  23     181.575 111.392  46.741  1.00  0.00           C  
ATOM    386  OG1 THR A  23     182.861 111.745  47.268  1.00  0.00           O  
ATOM    387  CG2 THR A  23     181.703 111.095  45.255  1.00  0.00           C  
ATOM    388  H   THR A  23     179.975 112.252  49.032  1.00  0.00           H  
ATOM    389  HA  THR A  23     180.952 113.428  46.450  1.00  0.00           H  
ATOM    390  HB  THR A  23     181.219 110.499  47.255  1.00  0.00           H  
ATOM    391  HG1 THR A  23     183.045 112.666  47.070  1.00  0.00           H  
ATOM    392 1HG2 THR A  23     182.406 110.274  45.108  1.00  0.00           H  
ATOM    393 2HG2 THR A  23     180.729 110.815  44.854  1.00  0.00           H  
ATOM    394 3HG2 THR A  23     182.068 111.981  44.737  1.00  0.00           H  
ATOM    395  N   HIS A  24     178.962 112.790  45.221  1.00  0.00           N  
ATOM    396  CA  HIS A  24     177.724 112.606  44.483  1.00  0.00           C  
ATOM    397  C   HIS A  24     178.008 112.263  43.010  1.00  0.00           C  
ATOM    398  O   HIS A  24     178.583 113.045  42.253  1.00  0.00           O  
ATOM    399  CB  HIS A  24     176.883 113.871  44.678  1.00  0.00           C  
ATOM    400  CG  HIS A  24     176.584 114.081  46.140  1.00  0.00           C  
ATOM    401  ND1 HIS A  24     175.466 113.565  46.755  1.00  0.00           N  
ATOM    402  CD2 HIS A  24     177.301 114.698  47.120  1.00  0.00           C  
ATOM    403  CE1 HIS A  24     175.498 113.862  48.044  1.00  0.00           C  
ATOM    404  NE2 HIS A  24     176.607 114.530  48.296  1.00  0.00           N  
ATOM    405  H   HIS A  24     179.667 113.443  44.876  1.00  0.00           H  
ATOM    406  HA  HIS A  24     177.168 111.773  44.908  1.00  0.00           H  
ATOM    407 1HB  HIS A  24     177.413 114.735  44.313  1.00  0.00           H  
ATOM    408 2HB  HIS A  24     175.962 113.797  44.146  1.00  0.00           H  
ATOM    409  HD1 HIS A  24     174.747 113.017  46.337  1.00  0.00           H  
ATOM    410  HD2 HIS A  24     178.261 115.225  47.121  1.00  0.00           H  
ATOM    411  HE1 HIS A  24     174.694 113.544  48.704  1.00  0.00           H  
ATOM    412  N   ARG A  25     177.656 111.048  42.610  1.00  0.00           N  
ATOM    413  CA  ARG A  25     178.006 110.565  41.274  1.00  0.00           C  
ATOM    414  C   ARG A  25     176.819 110.258  40.379  1.00  0.00           C  
ATOM    415  O   ARG A  25     175.839 109.663  40.833  1.00  0.00           O  
ATOM    416  CB  ARG A  25     178.850 109.310  41.388  1.00  0.00           C  
ATOM    417  CG  ARG A  25     179.303 108.739  40.071  1.00  0.00           C  
ATOM    418  CD  ARG A  25     180.280 107.676  40.246  1.00  0.00           C  
ATOM    419  NE  ARG A  25     180.782 107.234  38.969  1.00  0.00           N  
ATOM    420  CZ  ARG A  25     181.737 106.308  38.790  1.00  0.00           C  
ATOM    421  NH1 ARG A  25     182.300 105.702  39.804  1.00  0.00           N  
ATOM    422  NH2 ARG A  25     182.126 105.990  37.581  1.00  0.00           N  
ATOM    423  H   ARG A  25     177.154 110.443  43.248  1.00  0.00           H  
ATOM    424  HA  ARG A  25     178.600 111.331  40.776  1.00  0.00           H  
ATOM    425 1HB  ARG A  25     179.738 109.524  41.981  1.00  0.00           H  
ATOM    426 2HB  ARG A  25     178.284 108.538  41.904  1.00  0.00           H  
ATOM    427 1HG  ARG A  25     178.451 108.289  39.562  1.00  0.00           H  
ATOM    428 2HG  ARG A  25     179.720 109.522  39.437  1.00  0.00           H  
ATOM    429 1HD  ARG A  25     181.116 108.025  40.851  1.00  0.00           H  
ATOM    430 2HD  ARG A  25     179.797 106.832  40.737  1.00  0.00           H  
ATOM    431  HE  ARG A  25     180.384 107.663  38.140  1.00  0.00           H  
ATOM    432 1HH1 ARG A  25     182.033 105.913  40.751  1.00  0.00           H  
ATOM    433 2HH1 ARG A  25     183.024 104.996  39.601  1.00  0.00           H  
ATOM    434 1HH2 ARG A  25     181.714 106.428  36.773  1.00  0.00           H  
ATOM    435 2HH2 ARG A  25     182.865 105.276  37.479  1.00  0.00           H  
ATOM    436  N   GLY A  26     176.958 110.577  39.089  1.00  0.00           N  
ATOM    437  CA  GLY A  26     175.916 110.279  38.105  1.00  0.00           C  
ATOM    438  C   GLY A  26     176.330 110.751  36.713  1.00  0.00           C  
ATOM    439  O   GLY A  26     177.346 111.427  36.557  1.00  0.00           O  
ATOM    440  H   GLY A  26     177.811 111.066  38.788  1.00  0.00           H  
ATOM    441 1HA  GLY A  26     175.718 109.209  38.093  1.00  0.00           H  
ATOM    442 2HA  GLY A  26     174.992 110.773  38.401  1.00  0.00           H  
ATOM    443  N   GLY A  27     175.560 110.398  35.686  1.00  0.00           N  
ATOM    444  CA  GLY A  27     175.935 110.834  34.342  1.00  0.00           C  
ATOM    445  C   GLY A  27     177.335 110.293  34.055  1.00  0.00           C  
ATOM    446  O   GLY A  27     177.607 109.111  34.272  1.00  0.00           O  
ATOM    447  H   GLY A  27     174.732 109.835  35.840  1.00  0.00           H  
ATOM    448 1HA  GLY A  27     175.224 110.453  33.608  1.00  0.00           H  
ATOM    449 2HA  GLY A  27     175.927 111.923  34.281  1.00  0.00           H  
ATOM    450  N   ASN A  28     178.225 111.163  33.576  1.00  0.00           N  
ATOM    451  CA  ASN A  28     179.605 110.794  33.294  1.00  0.00           C  
ATOM    452  C   ASN A  28     180.552 111.604  34.170  1.00  0.00           C  
ATOM    453  O   ASN A  28     181.692 111.886  33.777  1.00  0.00           O  
ATOM    454  CB  ASN A  28     179.949 110.952  31.830  1.00  0.00           C  
ATOM    455  CG  ASN A  28     179.808 112.342  31.312  1.00  0.00           C  
ATOM    456  OD1 ASN A  28     178.972 113.128  31.787  1.00  0.00           O  
ATOM    457  ND2 ASN A  28     180.631 112.664  30.347  1.00  0.00           N  
ATOM    458  H   ASN A  28     177.939 112.124  33.405  1.00  0.00           H  
ATOM    459  HA  ASN A  28     179.744 109.746  33.560  1.00  0.00           H  
ATOM    460 1HB  ASN A  28     180.980 110.628  31.667  1.00  0.00           H  
ATOM    461 2HB  ASN A  28     179.309 110.295  31.239  1.00  0.00           H  
ATOM    462 1HD2 ASN A  28     180.597 113.568  29.931  1.00  0.00           H  
ATOM    463 2HD2 ASN A  28     181.334 111.985  30.051  1.00  0.00           H  
ATOM    464  N   ALA A  29     180.084 111.981  35.363  1.00  0.00           N  
ATOM    465  CA  ALA A  29     180.881 112.834  36.228  1.00  0.00           C  
ATOM    466  C   ALA A  29     180.712 112.535  37.716  1.00  0.00           C  
ATOM    467  O   ALA A  29     179.720 111.957  38.184  1.00  0.00           O  
ATOM    468  CB  ALA A  29     180.522 114.296  35.973  1.00  0.00           C  
ATOM    469  H   ALA A  29     179.145 111.689  35.665  1.00  0.00           H  
ATOM    470  HA  ALA A  29     181.924 112.665  35.979  1.00  0.00           H  
ATOM    471 1HB  ALA A  29     180.676 114.531  34.937  1.00  0.00           H  
ATOM    472 2HB  ALA A  29     179.477 114.463  36.225  1.00  0.00           H  
ATOM    473 3HB  ALA A  29     181.148 114.941  36.589  1.00  0.00           H  
ATOM    474  N   VAL A  30     181.722 112.950  38.466  1.00  0.00           N  
ATOM    475  CA  VAL A  30     181.695 112.844  39.910  1.00  0.00           C  
ATOM    476  C   VAL A  30     181.772 114.222  40.549  1.00  0.00           C  
ATOM    477  O   VAL A  30     182.647 115.033  40.220  1.00  0.00           O  
ATOM    478  CB  VAL A  30     182.867 111.978  40.406  1.00  0.00           C  
ATOM    479  CG1 VAL A  30     182.842 111.865  41.923  1.00  0.00           C  
ATOM    480  CG2 VAL A  30     182.803 110.601  39.762  1.00  0.00           C  
ATOM    481  H   VAL A  30     182.523 113.374  37.987  1.00  0.00           H  
ATOM    482  HA  VAL A  30     180.756 112.378  40.214  1.00  0.00           H  
ATOM    483  HB  VAL A  30     183.805 112.463  40.136  1.00  0.00           H  
ATOM    484 1HG1 VAL A  30     183.678 111.250  42.257  1.00  0.00           H  
ATOM    485 2HG1 VAL A  30     182.925 112.859  42.363  1.00  0.00           H  
ATOM    486 3HG1 VAL A  30     181.905 111.405  42.238  1.00  0.00           H  
ATOM    487 1HG2 VAL A  30     183.635 109.994  40.117  1.00  0.00           H  
ATOM    488 2HG2 VAL A  30     181.862 110.119  40.028  1.00  0.00           H  
ATOM    489 3HG2 VAL A  30     182.865 110.703  38.679  1.00  0.00           H  
ATOM    490  N   ILE A  31     180.864 114.482  41.482  1.00  0.00           N  
ATOM    491  CA  ILE A  31     180.849 115.735  42.207  1.00  0.00           C  
ATOM    492  C   ILE A  31     181.362 115.535  43.618  1.00  0.00           C  
ATOM    493  O   ILE A  31     180.829 114.732  44.390  1.00  0.00           O  
ATOM    494  CB  ILE A  31     179.411 116.271  42.309  1.00  0.00           C  
ATOM    495  CG1 ILE A  31     178.854 116.475  40.908  1.00  0.00           C  
ATOM    496  CG2 ILE A  31     179.391 117.591  43.153  1.00  0.00           C  
ATOM    497  CD1 ILE A  31     177.354 116.728  40.856  1.00  0.00           C  
ATOM    498  H   ILE A  31     180.128 113.802  41.692  1.00  0.00           H  
ATOM    499  HA  ILE A  31     181.489 116.457  41.700  1.00  0.00           H  
ATOM    500  HB  ILE A  31     178.800 115.533  42.784  1.00  0.00           H  
ATOM    501 1HG1 ILE A  31     179.387 117.293  40.471  1.00  0.00           H  
ATOM    502 2HG1 ILE A  31     179.049 115.585  40.315  1.00  0.00           H  
ATOM    503 1HG2 ILE A  31     178.383 117.951  43.244  1.00  0.00           H  
ATOM    504 2HG2 ILE A  31     179.776 117.403  44.151  1.00  0.00           H  
ATOM    505 3HG2 ILE A  31     180.010 118.352  42.663  1.00  0.00           H  
ATOM    506 1HD1 ILE A  31     177.039 116.854  39.821  1.00  0.00           H  
ATOM    507 2HD1 ILE A  31     176.839 115.880  41.287  1.00  0.00           H  
ATOM    508 3HD1 ILE A  31     177.096 117.602  41.404  1.00  0.00           H  
ATOM    509  N   VAL A  32     182.381 116.285  43.980  1.00  0.00           N  
ATOM    510  CA  VAL A  32     182.921 116.181  45.315  1.00  0.00           C  
ATOM    511  C   VAL A  32     182.869 117.503  46.047  1.00  0.00           C  
ATOM    512  O   VAL A  32     183.226 118.549  45.516  1.00  0.00           O  
ATOM    513  CB  VAL A  32     184.367 115.681  45.294  1.00  0.00           C  
ATOM    514  CG1 VAL A  32     184.880 115.653  46.687  1.00  0.00           C  
ATOM    515  CG2 VAL A  32     184.425 114.296  44.682  1.00  0.00           C  
ATOM    516  H   VAL A  32     182.809 116.912  43.297  1.00  0.00           H  
ATOM    517  HA  VAL A  32     182.326 115.463  45.878  1.00  0.00           H  
ATOM    518  HB  VAL A  32     184.985 116.358  44.716  1.00  0.00           H  
ATOM    519 1HG1 VAL A  32     185.870 115.305  46.682  1.00  0.00           H  
ATOM    520 2HG1 VAL A  32     184.865 116.642  47.127  1.00  0.00           H  
ATOM    521 3HG1 VAL A  32     184.252 114.981  47.267  1.00  0.00           H  
ATOM    522 1HG2 VAL A  32     185.454 113.944  44.677  1.00  0.00           H  
ATOM    523 2HG2 VAL A  32     183.804 113.616  45.268  1.00  0.00           H  
ATOM    524 3HG2 VAL A  32     184.056 114.343  43.665  1.00  0.00           H  
ATOM    525  N   VAL A  33     182.405 117.462  47.276  1.00  0.00           N  
ATOM    526  CA  VAL A  33     182.334 118.672  48.064  1.00  0.00           C  
ATOM    527  C   VAL A  33     183.187 118.550  49.306  1.00  0.00           C  
ATOM    528  O   VAL A  33     183.015 117.621  50.102  1.00  0.00           O  
ATOM    529  CB  VAL A  33     180.877 118.966  48.467  1.00  0.00           C  
ATOM    530  CG1 VAL A  33     180.807 120.208  49.343  1.00  0.00           C  
ATOM    531  CG2 VAL A  33     180.019 119.135  47.223  1.00  0.00           C  
ATOM    532  H   VAL A  33     182.118 116.552  47.649  1.00  0.00           H  
ATOM    533  HA  VAL A  33     182.711 119.509  47.477  1.00  0.00           H  
ATOM    534  HB  VAL A  33     180.498 118.133  49.060  1.00  0.00           H  
ATOM    535 1HG1 VAL A  33     179.770 120.401  49.619  1.00  0.00           H  
ATOM    536 2HG1 VAL A  33     181.399 120.051  50.245  1.00  0.00           H  
ATOM    537 3HG1 VAL A  33     181.200 121.063  48.794  1.00  0.00           H  
ATOM    538 1HG2 VAL A  33     178.990 119.342  47.515  1.00  0.00           H  
ATOM    539 2HG2 VAL A  33     180.401 119.964  46.627  1.00  0.00           H  
ATOM    540 3HG2 VAL A  33     180.051 118.219  46.632  1.00  0.00           H  
ATOM    541  N   ILE A  34     184.116 119.491  49.479  1.00  0.00           N  
ATOM    542  CA  ILE A  34     184.961 119.463  50.663  1.00  0.00           C  
ATOM    543  C   ILE A  34     184.596 120.609  51.598  1.00  0.00           C  
ATOM    544  O   ILE A  34     184.549 121.776  51.196  1.00  0.00           O  
ATOM    545  CB  ILE A  34     186.460 119.532  50.318  1.00  0.00           C  
ATOM    546  CG1 ILE A  34     186.845 118.457  49.251  1.00  0.00           C  
ATOM    547  CG2 ILE A  34     187.270 119.333  51.596  1.00  0.00           C  
ATOM    548  CD1 ILE A  34     186.547 117.051  49.611  1.00  0.00           C  
ATOM    549  H   ILE A  34     184.237 120.213  48.764  1.00  0.00           H  
ATOM    550  HA  ILE A  34     184.780 118.543  51.201  1.00  0.00           H  
ATOM    551  HB  ILE A  34     186.692 120.506  49.887  1.00  0.00           H  
ATOM    552 1HG1 ILE A  34     186.350 118.692  48.309  1.00  0.00           H  
ATOM    553 2HG1 ILE A  34     187.907 118.503  49.107  1.00  0.00           H  
ATOM    554 1HG2 ILE A  34     188.326 119.387  51.358  1.00  0.00           H  
ATOM    555 2HG2 ILE A  34     187.025 120.105  52.316  1.00  0.00           H  
ATOM    556 3HG2 ILE A  34     187.041 118.373  52.035  1.00  0.00           H  
ATOM    557 1HD1 ILE A  34     186.893 116.396  48.819  1.00  0.00           H  
ATOM    558 2HD1 ILE A  34     187.039 116.797  50.516  1.00  0.00           H  
ATOM    559 3HD1 ILE A  34     185.485 116.920  49.738  1.00  0.00           H  
ATOM    560  N   GLU A  35     184.352 120.271  52.862  1.00  0.00           N  
ATOM    561  CA  GLU A  35     183.882 121.246  53.840  1.00  0.00           C  
ATOM    562  C   GLU A  35     184.807 121.416  55.055  1.00  0.00           C  
ATOM    563  O   GLU A  35     185.407 120.455  55.570  1.00  0.00           O  
ATOM    564  CB  GLU A  35     182.486 120.832  54.333  1.00  0.00           C  
ATOM    565  CG  GLU A  35     181.411 120.753  53.247  1.00  0.00           C  
ATOM    566  CD  GLU A  35     180.080 120.284  53.766  1.00  0.00           C  
ATOM    567  OE1 GLU A  35     179.979 120.034  54.940  1.00  0.00           O  
ATOM    568  OE2 GLU A  35     179.174 120.164  52.984  1.00  0.00           O  
ATOM    569  H   GLU A  35     184.459 119.289  53.122  1.00  0.00           H  
ATOM    570  HA  GLU A  35     183.807 122.212  53.344  1.00  0.00           H  
ATOM    571 1HB  GLU A  35     182.540 119.860  54.795  1.00  0.00           H  
ATOM    572 2HB  GLU A  35     182.145 121.537  55.090  1.00  0.00           H  
ATOM    573 1HG  GLU A  35     181.288 121.713  52.773  1.00  0.00           H  
ATOM    574 2HG  GLU A  35     181.757 120.049  52.499  1.00  0.00           H  
ATOM    575  N   GLY A  36     184.852 122.659  55.560  1.00  0.00           N  
ATOM    576  CA  GLY A  36     185.645 123.008  56.740  1.00  0.00           C  
ATOM    577  C   GLY A  36     187.129 123.058  56.405  1.00  0.00           C  
ATOM    578  O   GLY A  36     187.966 122.701  57.238  1.00  0.00           O  
ATOM    579  H   GLY A  36     184.326 123.390  55.092  1.00  0.00           H  
ATOM    580 1HA  GLY A  36     185.319 123.982  57.115  1.00  0.00           H  
ATOM    581 2HA  GLY A  36     185.466 122.281  57.530  1.00  0.00           H  
ATOM    582  N   LEU A  37     187.429 123.447  55.168  1.00  0.00           N  
ATOM    583  CA  LEU A  37     188.777 123.417  54.623  1.00  0.00           C  
ATOM    584  C   LEU A  37     189.496 124.763  54.799  1.00  0.00           C  
ATOM    585  O   LEU A  37     189.010 125.807  54.349  1.00  0.00           O  
ATOM    586  CB  LEU A  37     188.629 123.004  53.141  1.00  0.00           C  
ATOM    587  CG  LEU A  37     189.865 122.786  52.288  1.00  0.00           C  
ATOM    588  CD1 LEU A  37     190.641 121.671  52.778  1.00  0.00           C  
ATOM    589  CD2 LEU A  37     189.433 122.454  50.891  1.00  0.00           C  
ATOM    590  H   LEU A  37     186.675 123.810  54.578  1.00  0.00           H  
ATOM    591  HA  LEU A  37     189.343 122.659  55.160  1.00  0.00           H  
ATOM    592 1HB  LEU A  37     188.055 122.090  53.116  1.00  0.00           H  
ATOM    593 2HB  LEU A  37     188.030 123.776  52.646  1.00  0.00           H  
ATOM    594  HG  LEU A  37     190.488 123.671  52.310  1.00  0.00           H  
ATOM    595 1HD1 LEU A  37     191.489 121.552  52.125  1.00  0.00           H  
ATOM    596 2HD1 LEU A  37     190.977 121.858  53.784  1.00  0.00           H  
ATOM    597 3HD1 LEU A  37     190.046 120.780  52.755  1.00  0.00           H  
ATOM    598 1HD2 LEU A  37     190.309 122.287  50.275  1.00  0.00           H  
ATOM    599 2HD2 LEU A  37     188.831 121.565  50.899  1.00  0.00           H  
ATOM    600 3HD2 LEU A  37     188.857 123.246  50.494  1.00  0.00           H  
ATOM    601  N   HIS A  38     190.661 124.737  55.462  1.00  0.00           N  
ATOM    602  CA  HIS A  38     191.458 125.938  55.758  1.00  0.00           C  
ATOM    603  C   HIS A  38     191.962 126.570  54.478  1.00  0.00           C  
ATOM    604  O   HIS A  38     192.361 125.859  53.563  1.00  0.00           O  
ATOM    605  CB  HIS A  38     192.633 125.600  56.685  1.00  0.00           C  
ATOM    606  CG  HIS A  38     193.347 126.800  57.253  1.00  0.00           C  
ATOM    607  ND1 HIS A  38     194.334 127.505  56.557  1.00  0.00           N  
ATOM    608  CD2 HIS A  38     193.212 127.422  58.447  1.00  0.00           C  
ATOM    609  CE1 HIS A  38     194.753 128.514  57.316  1.00  0.00           C  
ATOM    610  NE2 HIS A  38     194.090 128.477  58.461  1.00  0.00           N  
ATOM    611  H   HIS A  38     191.035 123.837  55.789  1.00  0.00           H  
ATOM    612  HA  HIS A  38     190.833 126.679  56.263  1.00  0.00           H  
ATOM    613 1HB  HIS A  38     192.277 124.983  57.510  1.00  0.00           H  
ATOM    614 2HB  HIS A  38     193.351 125.022  56.142  1.00  0.00           H  
ATOM    615  HD2 HIS A  38     192.525 127.143  59.250  1.00  0.00           H  
ATOM    616  HE1 HIS A  38     195.516 129.246  57.046  1.00  0.00           H  
ATOM    617  HE2 HIS A  38     194.204 129.127  59.231  1.00  0.00           H  
ATOM    618  N   PRO A  39     192.002 127.890  54.387  1.00  0.00           N  
ATOM    619  CA  PRO A  39     192.517 128.524  53.176  1.00  0.00           C  
ATOM    620  C   PRO A  39     193.863 127.946  52.700  1.00  0.00           C  
ATOM    621  O   PRO A  39     194.082 127.832  51.489  1.00  0.00           O  
ATOM    622  CB  PRO A  39     192.662 129.986  53.613  1.00  0.00           C  
ATOM    623  CG  PRO A  39     191.546 130.190  54.579  1.00  0.00           C  
ATOM    624  CD  PRO A  39     191.488 128.907  55.362  1.00  0.00           C  
ATOM    625  HA  PRO A  39     191.785 128.372  52.385  1.00  0.00           H  
ATOM    626 1HB  PRO A  39     193.652 130.147  54.065  1.00  0.00           H  
ATOM    627 2HB  PRO A  39     192.596 130.649  52.738  1.00  0.00           H  
ATOM    628 1HG  PRO A  39     191.748 131.066  55.214  1.00  0.00           H  
ATOM    629 2HG  PRO A  39     190.610 130.400  54.039  1.00  0.00           H  
ATOM    630 1HD  PRO A  39     192.143 128.983  56.243  1.00  0.00           H  
ATOM    631 2HD  PRO A  39     190.450 128.709  55.668  1.00  0.00           H  
ATOM    632  N   SER A  40     194.742 127.533  53.621  1.00  0.00           N  
ATOM    633  CA  SER A  40     196.026 126.951  53.220  1.00  0.00           C  
ATOM    634  C   SER A  40     195.824 125.550  52.632  1.00  0.00           C  
ATOM    635  O   SER A  40     196.611 125.065  51.803  1.00  0.00           O  
ATOM    636  CB  SER A  40     196.945 126.868  54.420  1.00  0.00           C  
ATOM    637  OG  SER A  40     196.425 125.980  55.375  1.00  0.00           O  
ATOM    638  H   SER A  40     194.520 127.632  54.615  1.00  0.00           H  
ATOM    639  HA  SER A  40     196.476 127.587  52.462  1.00  0.00           H  
ATOM    640 1HB  SER A  40     197.929 126.527  54.101  1.00  0.00           H  
ATOM    641 2HB  SER A  40     197.063 127.856  54.862  1.00  0.00           H  
ATOM    642  HG  SER A  40     195.692 126.459  55.810  1.00  0.00           H  
ATOM    643  N   GLN A  41     194.737 124.909  53.038  1.00  0.00           N  
ATOM    644  CA  GLN A  41     194.407 123.571  52.622  1.00  0.00           C  
ATOM    645  C   GLN A  41     193.629 123.640  51.328  1.00  0.00           C  
ATOM    646  O   GLN A  41     193.712 122.720  50.518  1.00  0.00           O  
ATOM    647  CB  GLN A  41     193.612 122.839  53.685  1.00  0.00           C  
ATOM    648  CG  GLN A  41     194.324 122.560  54.951  1.00  0.00           C  
ATOM    649  CD  GLN A  41     193.401 121.836  55.923  1.00  0.00           C  
ATOM    650  OE1 GLN A  41     192.228 122.241  56.165  1.00  0.00           O  
ATOM    651  NE2 GLN A  41     193.932 120.728  56.460  1.00  0.00           N  
ATOM    652  H   GLN A  41     194.095 125.397  53.646  1.00  0.00           H  
ATOM    653  HA  GLN A  41     195.327 123.020  52.439  1.00  0.00           H  
ATOM    654 1HB  GLN A  41     192.714 123.392  53.909  1.00  0.00           H  
ATOM    655 2HB  GLN A  41     193.333 121.889  53.306  1.00  0.00           H  
ATOM    656 1HG  GLN A  41     195.163 121.906  54.731  1.00  0.00           H  
ATOM    657 2HG  GLN A  41     194.680 123.485  55.391  1.00  0.00           H  
ATOM    658 1HE2 GLN A  41     193.407 120.109  57.089  1.00  0.00           H  
ATOM    659 2HE2 GLN A  41     194.862 120.456  56.220  1.00  0.00           H  
ATOM    660  N   ILE A  42     192.892 124.738  51.119  1.00  0.00           N  
ATOM    661  CA  ILE A  42     192.171 124.931  49.878  1.00  0.00           C  
ATOM    662  C   ILE A  42     193.191 125.011  48.770  1.00  0.00           C  
ATOM    663  O   ILE A  42     193.043 124.350  47.741  1.00  0.00           O  
ATOM    664  CB  ILE A  42     191.307 126.206  49.905  1.00  0.00           C  
ATOM    665  CG1 ILE A  42     190.141 126.040  50.882  1.00  0.00           C  
ATOM    666  CG2 ILE A  42     190.795 126.530  48.510  1.00  0.00           C  
ATOM    667  CD1 ILE A  42     189.341 127.304  51.099  1.00  0.00           C  
ATOM    668  H   ILE A  42     192.802 125.418  51.872  1.00  0.00           H  
ATOM    669  HA  ILE A  42     191.532 124.077  49.694  1.00  0.00           H  
ATOM    670  HB  ILE A  42     191.905 127.042  50.266  1.00  0.00           H  
ATOM    671 1HG1 ILE A  42     189.466 125.267  50.515  1.00  0.00           H  
ATOM    672 2HG1 ILE A  42     190.520 125.708  51.849  1.00  0.00           H  
ATOM    673 1HG2 ILE A  42     190.186 127.433  48.547  1.00  0.00           H  
ATOM    674 2HG2 ILE A  42     191.640 126.690  47.841  1.00  0.00           H  
ATOM    675 3HG2 ILE A  42     190.192 125.701  48.142  1.00  0.00           H  
ATOM    676 1HD1 ILE A  42     188.533 127.107  51.803  1.00  0.00           H  
ATOM    677 2HD1 ILE A  42     189.991 128.082  51.500  1.00  0.00           H  
ATOM    678 3HD1 ILE A  42     188.921 127.636  50.150  1.00  0.00           H  
ATOM    679  N   LYS A  43     194.257 125.781  49.010  1.00  0.00           N  
ATOM    680  CA  LYS A  43     195.300 125.960  48.014  1.00  0.00           C  
ATOM    681  C   LYS A  43     195.930 124.608  47.690  1.00  0.00           C  
ATOM    682  O   LYS A  43     196.143 124.289  46.517  1.00  0.00           O  
ATOM    683  CB  LYS A  43     196.360 126.946  48.507  1.00  0.00           C  
ATOM    684  CG  LYS A  43     197.346 127.396  47.437  1.00  0.00           C  
ATOM    685  CD  LYS A  43     198.188 128.568  47.919  1.00  0.00           C  
ATOM    686  CE  LYS A  43     199.115 129.073  46.823  1.00  0.00           C  
ATOM    687  NZ  LYS A  43     199.812 130.327  47.217  1.00  0.00           N  
ATOM    688  H   LYS A  43     194.282 126.291  49.897  1.00  0.00           H  
ATOM    689  HA  LYS A  43     194.862 126.375  47.108  1.00  0.00           H  
ATOM    690 1HB  LYS A  43     195.872 127.835  48.907  1.00  0.00           H  
ATOM    691 2HB  LYS A  43     196.930 126.492  49.318  1.00  0.00           H  
ATOM    692 1HG  LYS A  43     198.006 126.567  47.179  1.00  0.00           H  
ATOM    693 2HG  LYS A  43     196.801 127.695  46.542  1.00  0.00           H  
ATOM    694 1HD  LYS A  43     197.533 129.382  48.233  1.00  0.00           H  
ATOM    695 2HD  LYS A  43     198.788 128.257  48.774  1.00  0.00           H  
ATOM    696 1HE  LYS A  43     199.861 128.312  46.598  1.00  0.00           H  
ATOM    697 2HE  LYS A  43     198.538 129.263  45.918  1.00  0.00           H  
ATOM    698 1HZ  LYS A  43     200.415 130.628  46.465  1.00  0.00           H  
ATOM    699 2HZ  LYS A  43     199.129 131.046  47.410  1.00  0.00           H  
ATOM    700 3HZ  LYS A  43     200.366 130.158  48.045  1.00  0.00           H  
ATOM    701  N   GLN A  44     196.188 123.778  48.715  1.00  0.00           N  
ATOM    702  CA  GLN A  44     196.757 122.465  48.431  1.00  0.00           C  
ATOM    703  C   GLN A  44     195.775 121.569  47.695  1.00  0.00           C  
ATOM    704  O   GLN A  44     196.171 120.869  46.763  1.00  0.00           O  
ATOM    705  CB  GLN A  44     197.215 121.756  49.701  1.00  0.00           C  
ATOM    706  CG  GLN A  44     198.014 120.448  49.443  1.00  0.00           C  
ATOM    707  CD  GLN A  44     199.336 120.692  48.715  1.00  0.00           C  
ATOM    708  OE1 GLN A  44     200.101 121.568  49.140  1.00  0.00           O  
ATOM    709  NE2 GLN A  44     199.628 119.937  47.646  1.00  0.00           N  
ATOM    710  H   GLN A  44     196.063 124.090  49.685  1.00  0.00           H  
ATOM    711  HA  GLN A  44     197.626 122.609  47.787  1.00  0.00           H  
ATOM    712 1HB  GLN A  44     197.829 122.433  50.296  1.00  0.00           H  
ATOM    713 2HB  GLN A  44     196.338 121.499  50.303  1.00  0.00           H  
ATOM    714 1HG  GLN A  44     198.237 119.980  50.398  1.00  0.00           H  
ATOM    715 2HG  GLN A  44     197.418 119.762  48.832  1.00  0.00           H  
ATOM    716 1HE2 GLN A  44     200.487 120.069  47.156  1.00  0.00           H  
ATOM    717 2HE2 GLN A  44     198.978 119.208  47.294  1.00  0.00           H  
ATOM    718  N   LEU A  45     194.490 121.614  48.070  1.00  0.00           N  
ATOM    719  CA  LEU A  45     193.501 120.778  47.413  1.00  0.00           C  
ATOM    720  C   LEU A  45     193.469 121.144  45.951  1.00  0.00           C  
ATOM    721  O   LEU A  45     193.581 120.278  45.093  1.00  0.00           O  
ATOM    722  CB  LEU A  45     192.107 120.953  48.041  1.00  0.00           C  
ATOM    723  CG  LEU A  45     190.899 120.179  47.366  1.00  0.00           C  
ATOM    724  CD1 LEU A  45     191.091 118.659  47.413  1.00  0.00           C  
ATOM    725  CD2 LEU A  45     189.627 120.552  48.088  1.00  0.00           C  
ATOM    726  H   LEU A  45     194.207 122.197  48.856  1.00  0.00           H  
ATOM    727  HA  LEU A  45     193.815 119.741  47.517  1.00  0.00           H  
ATOM    728 1HB  LEU A  45     192.169 120.655  49.084  1.00  0.00           H  
ATOM    729 2HB  LEU A  45     191.865 122.019  48.022  1.00  0.00           H  
ATOM    730  HG  LEU A  45     190.822 120.474  46.318  1.00  0.00           H  
ATOM    731 1HD1 LEU A  45     190.236 118.182  46.934  1.00  0.00           H  
ATOM    732 2HD1 LEU A  45     191.994 118.380  46.880  1.00  0.00           H  
ATOM    733 3HD1 LEU A  45     191.161 118.317  48.427  1.00  0.00           H  
ATOM    734 1HD2 LEU A  45     188.808 120.044  47.627  1.00  0.00           H  
ATOM    735 2HD2 LEU A  45     189.690 120.257  49.134  1.00  0.00           H  
ATOM    736 3HD2 LEU A  45     189.474 121.626  48.023  1.00  0.00           H  
ATOM    737  N   MET A  46     193.429 122.437  45.637  1.00  0.00           N  
ATOM    738  CA  MET A  46     193.340 122.861  44.258  1.00  0.00           C  
ATOM    739  C   MET A  46     194.502 122.309  43.458  1.00  0.00           C  
ATOM    740  O   MET A  46     194.318 121.840  42.334  1.00  0.00           O  
ATOM    741  CB  MET A  46     193.302 124.385  44.173  1.00  0.00           C  
ATOM    742  CG  MET A  46     192.018 125.014  44.697  1.00  0.00           C  
ATOM    743  SD  MET A  46     192.136 126.807  44.856  1.00  0.00           S  
ATOM    744  CE  MET A  46     192.359 127.283  43.144  1.00  0.00           C  
ATOM    745  H   MET A  46     193.397 123.142  46.376  1.00  0.00           H  
ATOM    746  HA  MET A  46     192.415 122.483  43.833  1.00  0.00           H  
ATOM    747 1HB  MET A  46     194.133 124.802  44.740  1.00  0.00           H  
ATOM    748 2HB  MET A  46     193.425 124.695  43.134  1.00  0.00           H  
ATOM    749 1HG  MET A  46     191.196 124.780  44.021  1.00  0.00           H  
ATOM    750 2HG  MET A  46     191.782 124.597  45.676  1.00  0.00           H  
ATOM    751 1HE  MET A  46     192.448 128.368  43.077  1.00  0.00           H  
ATOM    752 2HE  MET A  46     193.265 126.819  42.752  1.00  0.00           H  
ATOM    753 3HE  MET A  46     191.500 126.953  42.559  1.00  0.00           H  
ATOM    754  N   GLN A  47     195.701 122.349  44.041  1.00  0.00           N  
ATOM    755  CA  GLN A  47     196.867 121.832  43.353  1.00  0.00           C  
ATOM    756  C   GLN A  47     196.785 120.318  43.149  1.00  0.00           C  
ATOM    757  O   GLN A  47     197.113 119.830  42.064  1.00  0.00           O  
ATOM    758  CB  GLN A  47     198.136 122.188  44.131  1.00  0.00           C  
ATOM    759  CG  GLN A  47     198.481 123.667  44.116  1.00  0.00           C  
ATOM    760  CD  GLN A  47     199.709 123.984  44.948  1.00  0.00           C  
ATOM    761  OE1 GLN A  47     200.835 123.981  44.442  1.00  0.00           O  
ATOM    762  NE2 GLN A  47     199.500 124.259  46.230  1.00  0.00           N  
ATOM    763  H   GLN A  47     195.799 122.797  44.959  1.00  0.00           H  
ATOM    764  HA  GLN A  47     196.918 122.299  42.371  1.00  0.00           H  
ATOM    765 1HB  GLN A  47     198.025 121.878  45.170  1.00  0.00           H  
ATOM    766 2HB  GLN A  47     198.983 121.641  43.715  1.00  0.00           H  
ATOM    767 1HG  GLN A  47     198.675 123.975  43.089  1.00  0.00           H  
ATOM    768 2HG  GLN A  47     197.639 124.230  44.522  1.00  0.00           H  
ATOM    769 1HE2 GLN A  47     200.273 124.475  46.828  1.00  0.00           H  
ATOM    770 2HE2 GLN A  47     198.571 124.250  46.599  1.00  0.00           H  
ATOM    771  N   ASP A  48     196.283 119.574  44.151  1.00  0.00           N  
ATOM    772  CA  ASP A  48     196.213 118.117  44.055  1.00  0.00           C  
ATOM    773  C   ASP A  48     195.160 117.674  43.039  1.00  0.00           C  
ATOM    774  O   ASP A  48     195.391 116.734  42.262  1.00  0.00           O  
ATOM    775  CB  ASP A  48     195.849 117.500  45.420  1.00  0.00           C  
ATOM    776  CG  ASP A  48     196.959 117.585  46.510  1.00  0.00           C  
ATOM    777  OD1 ASP A  48     198.089 117.906  46.208  1.00  0.00           O  
ATOM    778  OD2 ASP A  48     196.653 117.312  47.652  1.00  0.00           O  
ATOM    779  H   ASP A  48     196.051 120.033  45.039  1.00  0.00           H  
ATOM    780  HA  ASP A  48     197.187 117.745  43.736  1.00  0.00           H  
ATOM    781 1HB  ASP A  48     194.963 118.017  45.805  1.00  0.00           H  
ATOM    782 2HB  ASP A  48     195.574 116.456  45.282  1.00  0.00           H  
ATOM    783  N   VAL A  49     194.031 118.385  43.014  1.00  0.00           N  
ATOM    784  CA  VAL A  49     192.930 118.092  42.113  1.00  0.00           C  
ATOM    785  C   VAL A  49     193.322 118.325  40.679  1.00  0.00           C  
ATOM    786  O   VAL A  49     193.067 117.470  39.832  1.00  0.00           O  
ATOM    787  CB  VAL A  49     191.709 118.968  42.451  1.00  0.00           C  
ATOM    788  CG1 VAL A  49     190.625 118.800  41.396  1.00  0.00           C  
ATOM    789  CG2 VAL A  49     191.180 118.607  43.831  1.00  0.00           C  
ATOM    790  H   VAL A  49     193.934 119.141  43.691  1.00  0.00           H  
ATOM    791  HA  VAL A  49     192.661 117.043  42.235  1.00  0.00           H  
ATOM    792  HB  VAL A  49     192.010 120.015  42.439  1.00  0.00           H  
ATOM    793 1HG1 VAL A  49     189.770 119.427  41.651  1.00  0.00           H  
ATOM    794 2HG1 VAL A  49     191.016 119.098  40.423  1.00  0.00           H  
ATOM    795 3HG1 VAL A  49     190.312 117.757  41.359  1.00  0.00           H  
ATOM    796 1HG2 VAL A  49     190.317 119.230  44.064  1.00  0.00           H  
ATOM    797 2HG2 VAL A  49     190.884 117.558  43.844  1.00  0.00           H  
ATOM    798 3HG2 VAL A  49     191.959 118.774  44.575  1.00  0.00           H  
ATOM    799  N   ILE A  50     193.924 119.476  40.393  1.00  0.00           N  
ATOM    800  CA  ILE A  50     194.240 119.810  39.026  1.00  0.00           C  
ATOM    801  C   ILE A  50     195.451 119.044  38.527  1.00  0.00           C  
ATOM    802  O   ILE A  50     195.466 118.615  37.373  1.00  0.00           O  
ATOM    803  CB  ILE A  50     194.491 121.322  38.880  1.00  0.00           C  
ATOM    804  CG1 ILE A  50     193.227 122.109  39.236  1.00  0.00           C  
ATOM    805  CG2 ILE A  50     194.948 121.652  37.468  1.00  0.00           C  
ATOM    806  CD1 ILE A  50     191.997 121.666  38.476  1.00  0.00           C  
ATOM    807  H   ILE A  50     194.125 120.144  41.142  1.00  0.00           H  
ATOM    808  HA  ILE A  50     193.411 119.508  38.401  1.00  0.00           H  
ATOM    809  HB  ILE A  50     195.263 121.631  39.584  1.00  0.00           H  
ATOM    810 1HG1 ILE A  50     193.024 122.009  40.302  1.00  0.00           H  
ATOM    811 2HG1 ILE A  50     193.389 123.168  39.033  1.00  0.00           H  
ATOM    812 1HG2 ILE A  50     195.120 122.724  37.382  1.00  0.00           H  
ATOM    813 2HG2 ILE A  50     195.872 121.118  37.250  1.00  0.00           H  
ATOM    814 3HG2 ILE A  50     194.178 121.350  36.757  1.00  0.00           H  
ATOM    815 1HD1 ILE A  50     191.143 122.271  38.782  1.00  0.00           H  
ATOM    816 2HD1 ILE A  50     192.166 121.791  37.406  1.00  0.00           H  
ATOM    817 3HD1 ILE A  50     191.795 120.618  38.692  1.00  0.00           H  
ATOM    818  N   LYS A  51     196.479 118.846  39.364  1.00  0.00           N  
ATOM    819  CA  LYS A  51     197.618 118.072  38.905  1.00  0.00           C  
ATOM    820  C   LYS A  51     197.194 116.646  38.603  1.00  0.00           C  
ATOM    821  O   LYS A  51     197.676 116.043  37.636  1.00  0.00           O  
ATOM    822  CB  LYS A  51     198.739 118.086  39.945  1.00  0.00           C  
ATOM    823  CG  LYS A  51     199.451 119.425  40.085  1.00  0.00           C  
ATOM    824  CD  LYS A  51     200.516 119.374  41.170  1.00  0.00           C  
ATOM    825  CE  LYS A  51     201.118 120.749  41.422  1.00  0.00           C  
ATOM    826  NZ  LYS A  51     201.821 121.277  40.222  1.00  0.00           N  
ATOM    827  H   LYS A  51     196.496 119.253  40.303  1.00  0.00           H  
ATOM    828  HA  LYS A  51     197.993 118.520  37.985  1.00  0.00           H  
ATOM    829 1HB  LYS A  51     198.333 117.820  40.922  1.00  0.00           H  
ATOM    830 2HB  LYS A  51     199.486 117.336  39.686  1.00  0.00           H  
ATOM    831 1HG  LYS A  51     199.923 119.687  39.137  1.00  0.00           H  
ATOM    832 2HG  LYS A  51     198.726 120.199  40.336  1.00  0.00           H  
ATOM    833 1HD  LYS A  51     200.075 119.005  42.097  1.00  0.00           H  
ATOM    834 2HD  LYS A  51     201.310 118.691  40.869  1.00  0.00           H  
ATOM    835 1HE  LYS A  51     200.328 121.446  41.701  1.00  0.00           H  
ATOM    836 2HE  LYS A  51     201.828 120.690  42.247  1.00  0.00           H  
ATOM    837 1HZ  LYS A  51     202.205 122.188  40.429  1.00  0.00           H  
ATOM    838 2HZ  LYS A  51     202.569 120.647  39.965  1.00  0.00           H  
ATOM    839 3HZ  LYS A  51     201.169 121.354  39.455  1.00  0.00           H  
ATOM    840  N   THR A  52     196.289 116.095  39.427  1.00  0.00           N  
ATOM    841  CA  THR A  52     195.773 114.772  39.156  1.00  0.00           C  
ATOM    842  C   THR A  52     195.019 114.761  37.841  1.00  0.00           C  
ATOM    843  O   THR A  52     195.230 113.860  37.024  1.00  0.00           O  
ATOM    844  CB  THR A  52     194.831 114.278  40.266  1.00  0.00           C  
ATOM    845  OG1 THR A  52     195.554 114.186  41.500  1.00  0.00           O  
ATOM    846  CG2 THR A  52     194.319 112.877  39.892  1.00  0.00           C  
ATOM    847  H   THR A  52     195.986 116.579  40.275  1.00  0.00           H  
ATOM    848  HA  THR A  52     196.611 114.083  39.078  1.00  0.00           H  
ATOM    849  HB  THR A  52     193.991 114.971  40.384  1.00  0.00           H  
ATOM    850  HG1 THR A  52     195.700 115.098  41.844  1.00  0.00           H  
ATOM    851 1HG2 THR A  52     193.670 112.520  40.666  1.00  0.00           H  
ATOM    852 2HG2 THR A  52     193.778 112.910  38.971  1.00  0.00           H  
ATOM    853 3HG2 THR A  52     195.161 112.196  39.784  1.00  0.00           H  
ATOM    854  N   ALA A  53     194.138 115.743  37.634  1.00  0.00           N  
ATOM    855  CA  ALA A  53     193.370 115.840  36.419  1.00  0.00           C  
ATOM    856  C   ALA A  53     194.257 115.959  35.184  1.00  0.00           C  
ATOM    857  O   ALA A  53     193.953 115.376  34.134  1.00  0.00           O  
ATOM    858  CB  ALA A  53     192.419 117.027  36.505  1.00  0.00           C  
ATOM    859  H   ALA A  53     193.961 116.439  38.363  1.00  0.00           H  
ATOM    860  HA  ALA A  53     192.790 114.924  36.330  1.00  0.00           H  
ATOM    861 1HB  ALA A  53     191.829 117.087  35.592  1.00  0.00           H  
ATOM    862 2HB  ALA A  53     191.755 116.899  37.360  1.00  0.00           H  
ATOM    863 3HB  ALA A  53     192.994 117.944  36.626  1.00  0.00           H  
ATOM    864  N   LYS A  54     195.378 116.692  35.302  1.00  0.00           N  
ATOM    865  CA  LYS A  54     196.306 116.769  34.188  1.00  0.00           C  
ATOM    866  C   LYS A  54     196.845 115.382  33.852  1.00  0.00           C  
ATOM    867  O   LYS A  54     196.813 114.966  32.692  1.00  0.00           O  
ATOM    868  CB  LYS A  54     197.454 117.727  34.510  1.00  0.00           C  
ATOM    869  CG  LYS A  54     198.491 117.859  33.402  1.00  0.00           C  
ATOM    870  CD  LYS A  54     199.577 118.855  33.778  1.00  0.00           C  
ATOM    871  CE  LYS A  54     200.437 118.334  34.920  1.00  0.00           C  
ATOM    872  NZ  LYS A  54     201.372 119.372  35.432  1.00  0.00           N  
ATOM    873  H   LYS A  54     195.545 117.265  36.133  1.00  0.00           H  
ATOM    874  HA  LYS A  54     195.765 117.144  33.320  1.00  0.00           H  
ATOM    875 1HB  LYS A  54     197.053 118.719  34.713  1.00  0.00           H  
ATOM    876 2HB  LYS A  54     197.967 117.390  35.410  1.00  0.00           H  
ATOM    877 1HG  LYS A  54     198.950 116.887  33.216  1.00  0.00           H  
ATOM    878 2HG  LYS A  54     198.005 118.193  32.487  1.00  0.00           H  
ATOM    879 1HD  LYS A  54     200.213 119.045  32.912  1.00  0.00           H  
ATOM    880 2HD  LYS A  54     199.118 119.796  34.082  1.00  0.00           H  
ATOM    881 1HE  LYS A  54     199.796 118.005  35.737  1.00  0.00           H  
ATOM    882 2HE  LYS A  54     201.018 117.478  34.576  1.00  0.00           H  
ATOM    883 1HZ  LYS A  54     201.923 118.987  36.186  1.00  0.00           H  
ATOM    884 2HZ  LYS A  54     201.984 119.671  34.686  1.00  0.00           H  
ATOM    885 3HZ  LYS A  54     200.844 120.163  35.772  1.00  0.00           H  
ATOM    886  N   LYS A  55     197.298 114.635  34.866  1.00  0.00           N  
ATOM    887  CA  LYS A  55     197.898 113.331  34.615  1.00  0.00           C  
ATOM    888  C   LYS A  55     196.884 112.320  34.076  1.00  0.00           C  
ATOM    889  O   LYS A  55     197.223 111.503  33.217  1.00  0.00           O  
ATOM    890  CB  LYS A  55     198.542 112.793  35.894  1.00  0.00           C  
ATOM    891  CG  LYS A  55     199.790 113.546  36.335  1.00  0.00           C  
ATOM    892  CD  LYS A  55     200.340 112.989  37.639  1.00  0.00           C  
ATOM    893  CE  LYS A  55     201.577 113.752  38.090  1.00  0.00           C  
ATOM    894  NZ  LYS A  55     202.104 113.241  39.385  1.00  0.00           N  
ATOM    895  H   LYS A  55     197.277 115.003  35.824  1.00  0.00           H  
ATOM    896  HA  LYS A  55     198.669 113.457  33.857  1.00  0.00           H  
ATOM    897 1HB  LYS A  55     197.820 112.836  36.710  1.00  0.00           H  
ATOM    898 2HB  LYS A  55     198.815 111.747  35.752  1.00  0.00           H  
ATOM    899 1HG  LYS A  55     200.556 113.465  35.563  1.00  0.00           H  
ATOM    900 2HG  LYS A  55     199.549 114.600  36.473  1.00  0.00           H  
ATOM    901 1HD  LYS A  55     199.577 113.059  38.416  1.00  0.00           H  
ATOM    902 2HD  LYS A  55     200.601 111.939  37.505  1.00  0.00           H  
ATOM    903 1HE  LYS A  55     202.355 113.662  37.334  1.00  0.00           H  
ATOM    904 2HE  LYS A  55     201.332 114.808  38.204  1.00  0.00           H  
ATOM    905 1HZ  LYS A  55     202.922 113.772  39.649  1.00  0.00           H  
ATOM    906 2HZ  LYS A  55     201.396 113.337  40.099  1.00  0.00           H  
ATOM    907 3HZ  LYS A  55     202.353 112.267  39.287  1.00  0.00           H  
ATOM    908  N   GLN A  56     195.643 112.372  34.581  1.00  0.00           N  
ATOM    909  CA  GLN A  56     194.619 111.415  34.182  1.00  0.00           C  
ATOM    910  C   GLN A  56     194.000 111.730  32.830  1.00  0.00           C  
ATOM    911  O   GLN A  56     193.635 110.816  32.086  1.00  0.00           O  
ATOM    912  CB  GLN A  56     193.518 111.354  35.245  1.00  0.00           C  
ATOM    913  CG  GLN A  56     193.967 110.768  36.573  1.00  0.00           C  
ATOM    914  CD  GLN A  56     194.470 109.344  36.437  1.00  0.00           C  
ATOM    915  OE1 GLN A  56     193.928 108.550  35.663  1.00  0.00           O  
ATOM    916  NE2 GLN A  56     195.512 109.011  37.191  1.00  0.00           N  
ATOM    917  H   GLN A  56     195.432 113.070  35.297  1.00  0.00           H  
ATOM    918  HA  GLN A  56     195.092 110.438  34.097  1.00  0.00           H  
ATOM    919 1HB  GLN A  56     193.137 112.358  35.432  1.00  0.00           H  
ATOM    920 2HB  GLN A  56     192.688 110.752  34.876  1.00  0.00           H  
ATOM    921 1HG  GLN A  56     194.776 111.380  36.973  1.00  0.00           H  
ATOM    922 2HG  GLN A  56     193.123 110.768  37.262  1.00  0.00           H  
ATOM    923 1HE2 GLN A  56     195.888 108.085  37.144  1.00  0.00           H  
ATOM    924 2HE2 GLN A  56     195.922 109.686  37.805  1.00  0.00           H  
ATOM    925  N   GLY A  57     193.934 113.006  32.463  1.00  0.00           N  
ATOM    926  CA  GLY A  57     193.337 113.385  31.193  1.00  0.00           C  
ATOM    927  C   GLY A  57     191.826 113.544  31.308  1.00  0.00           C  
ATOM    928  O   GLY A  57     191.063 113.000  30.503  1.00  0.00           O  
ATOM    929  H   GLY A  57     194.225 113.741  33.109  1.00  0.00           H  
ATOM    930 1HA  GLY A  57     193.777 114.327  30.867  1.00  0.00           H  
ATOM    931 2HA  GLY A  57     193.578 112.639  30.438  1.00  0.00           H  
ATOM    932  N   VAL A  58     191.389 114.301  32.313  1.00  0.00           N  
ATOM    933  CA  VAL A  58     189.959 114.510  32.529  1.00  0.00           C  
ATOM    934  C   VAL A  58     189.689 116.004  32.542  1.00  0.00           C  
ATOM    935  O   VAL A  58     190.624 116.798  32.646  1.00  0.00           O  
ATOM    936  CB  VAL A  58     189.500 113.883  33.859  1.00  0.00           C  
ATOM    937  CG1 VAL A  58     189.757 112.383  33.857  1.00  0.00           C  
ATOM    938  CG2 VAL A  58     190.217 114.551  35.022  1.00  0.00           C  
ATOM    939  H   VAL A  58     192.089 114.723  32.931  1.00  0.00           H  
ATOM    940  HA  VAL A  58     189.388 114.045  31.726  1.00  0.00           H  
ATOM    941  HB  VAL A  58     188.424 114.024  33.965  1.00  0.00           H  
ATOM    942 1HG1 VAL A  58     189.426 111.956  34.804  1.00  0.00           H  
ATOM    943 2HG1 VAL A  58     189.205 111.921  33.039  1.00  0.00           H  
ATOM    944 3HG1 VAL A  58     190.823 112.197  33.728  1.00  0.00           H  
ATOM    945 1HG2 VAL A  58     189.887 114.103  35.959  1.00  0.00           H  
ATOM    946 2HG2 VAL A  58     191.293 114.415  34.913  1.00  0.00           H  
ATOM    947 3HG2 VAL A  58     189.986 115.617  35.028  1.00  0.00           H  
ATOM    948  N   THR A  59     188.423 116.392  32.434  1.00  0.00           N  
ATOM    949  CA  THR A  59     188.090 117.808  32.445  1.00  0.00           C  
ATOM    950  C   THR A  59     187.564 118.174  33.820  1.00  0.00           C  
ATOM    951  O   THR A  59     186.672 117.513  34.361  1.00  0.00           O  
ATOM    952  CB  THR A  59     187.049 118.160  31.366  1.00  0.00           C  
ATOM    953  OG1 THR A  59     187.585 117.871  30.069  1.00  0.00           O  
ATOM    954  CG2 THR A  59     186.681 119.634  31.441  1.00  0.00           C  
ATOM    955  H   THR A  59     187.664 115.706  32.374  1.00  0.00           H  
ATOM    956  HA  THR A  59     188.984 118.401  32.263  1.00  0.00           H  
ATOM    957  HB  THR A  59     186.152 117.560  31.516  1.00  0.00           H  
ATOM    958  HG1 THR A  59     187.594 118.673  29.540  1.00  0.00           H  
ATOM    959 1HG2 THR A  59     185.944 119.865  30.672  1.00  0.00           H  
ATOM    960 2HG2 THR A  59     186.262 119.855  32.423  1.00  0.00           H  
ATOM    961 3HG2 THR A  59     187.572 120.240  31.283  1.00  0.00           H  
ATOM    962  N   VAL A  60     188.132 119.214  34.411  1.00  0.00           N  
ATOM    963  CA  VAL A  60     187.713 119.586  35.752  1.00  0.00           C  
ATOM    964  C   VAL A  60     187.479 121.070  35.953  1.00  0.00           C  
ATOM    965  O   VAL A  60     188.296 121.917  35.571  1.00  0.00           O  
ATOM    966  CB  VAL A  60     188.773 119.118  36.766  1.00  0.00           C  
ATOM    967  CG1 VAL A  60     188.363 119.501  38.180  1.00  0.00           C  
ATOM    968  CG2 VAL A  60     188.972 117.614  36.650  1.00  0.00           C  
ATOM    969  H   VAL A  60     188.846 119.732  33.910  1.00  0.00           H  
ATOM    970  HA  VAL A  60     186.769 119.086  35.957  1.00  0.00           H  
ATOM    971  HB  VAL A  60     189.714 119.627  36.555  1.00  0.00           H  
ATOM    972 1HG1 VAL A  60     189.124 119.162  38.884  1.00  0.00           H  
ATOM    973 2HG1 VAL A  60     188.262 120.584  38.249  1.00  0.00           H  
ATOM    974 3HG1 VAL A  60     187.411 119.030  38.423  1.00  0.00           H  
ATOM    975 1HG2 VAL A  60     189.723 117.290  37.370  1.00  0.00           H  
ATOM    976 2HG2 VAL A  60     188.029 117.106  36.856  1.00  0.00           H  
ATOM    977 3HG2 VAL A  60     189.305 117.368  35.642  1.00  0.00           H  
ATOM    978  N   THR A  61     186.378 121.351  36.635  1.00  0.00           N  
ATOM    979  CA  THR A  61     186.065 122.695  37.071  1.00  0.00           C  
ATOM    980  C   THR A  61     186.043 122.707  38.585  1.00  0.00           C  
ATOM    981  O   THR A  61     185.374 121.891  39.220  1.00  0.00           O  
ATOM    982  CB  THR A  61     184.717 123.182  36.509  1.00  0.00           C  
ATOM    983  OG1 THR A  61     184.746 123.130  35.077  1.00  0.00           O  
ATOM    984  CG2 THR A  61     184.436 124.608  36.956  1.00  0.00           C  
ATOM    985  H   THR A  61     185.748 120.568  36.858  1.00  0.00           H  
ATOM    986  HA  THR A  61     186.863 123.356  36.762  1.00  0.00           H  
ATOM    987  HB  THR A  61     183.918 122.532  36.866  1.00  0.00           H  
ATOM    988  HG1 THR A  61     184.302 122.333  34.776  1.00  0.00           H  
ATOM    989 1HG2 THR A  61     183.479 124.935  36.549  1.00  0.00           H  
ATOM    990 2HG2 THR A  61     184.402 124.648  38.044  1.00  0.00           H  
ATOM    991 3HG2 THR A  61     185.227 125.264  36.594  1.00  0.00           H  
ATOM    992  N   ILE A  62     186.775 123.632  39.179  1.00  0.00           N  
ATOM    993  CA  ILE A  62     186.806 123.659  40.633  1.00  0.00           C  
ATOM    994  C   ILE A  62     186.498 125.033  41.214  1.00  0.00           C  
ATOM    995  O   ILE A  62     187.066 126.051  40.813  1.00  0.00           O  
ATOM    996  CB  ILE A  62     188.180 123.193  41.147  1.00  0.00           C  
ATOM    997  CG1 ILE A  62     188.200 123.177  42.678  1.00  0.00           C  
ATOM    998  CG2 ILE A  62     189.282 124.090  40.606  1.00  0.00           C  
ATOM    999  CD1 ILE A  62     189.399 122.467  43.265  1.00  0.00           C  
ATOM   1000  H   ILE A  62     187.319 124.289  38.617  1.00  0.00           H  
ATOM   1001  HA  ILE A  62     186.020 123.006  40.978  1.00  0.00           H  
ATOM   1002  HB  ILE A  62     188.363 122.170  40.819  1.00  0.00           H  
ATOM   1003 1HG1 ILE A  62     188.192 124.200  43.052  1.00  0.00           H  
ATOM   1004 2HG1 ILE A  62     187.300 122.686  43.048  1.00  0.00           H  
ATOM   1005 1HG2 ILE A  62     190.247 123.746  40.980  1.00  0.00           H  
ATOM   1006 2HG2 ILE A  62     189.281 124.052  39.518  1.00  0.00           H  
ATOM   1007 3HG2 ILE A  62     189.111 125.115  40.934  1.00  0.00           H  
ATOM   1008 1HD1 ILE A  62     189.342 122.497  44.353  1.00  0.00           H  
ATOM   1009 2HD1 ILE A  62     189.408 121.429  42.931  1.00  0.00           H  
ATOM   1010 3HD1 ILE A  62     190.312 122.962  42.936  1.00  0.00           H  
ATOM   1011  N   THR A  63     185.576 125.051  42.172  1.00  0.00           N  
ATOM   1012  CA  THR A  63     185.113 126.293  42.768  1.00  0.00           C  
ATOM   1013  C   THR A  63     185.399 126.410  44.247  1.00  0.00           C  
ATOM   1014  O   THR A  63     185.102 125.510  45.036  1.00  0.00           O  
ATOM   1015  CB  THR A  63     183.600 126.468  42.540  1.00  0.00           C  
ATOM   1016  OG1 THR A  63     183.332 126.544  41.134  1.00  0.00           O  
ATOM   1017  CG2 THR A  63     183.101 127.735  43.218  1.00  0.00           C  
ATOM   1018  H   THR A  63     185.173 124.155  42.457  1.00  0.00           H  
ATOM   1019  HA  THR A  63     185.620 127.120  42.273  1.00  0.00           H  
ATOM   1020  HB  THR A  63     183.070 125.609  42.951  1.00  0.00           H  
ATOM   1021  HG1 THR A  63     183.552 127.423  40.814  1.00  0.00           H  
ATOM   1022 1HG2 THR A  63     182.030 127.841  43.047  1.00  0.00           H  
ATOM   1023 2HG2 THR A  63     183.294 127.674  44.289  1.00  0.00           H  
ATOM   1024 3HG2 THR A  63     183.622 128.597  42.804  1.00  0.00           H  
ATOM   1025  N   VAL A  64     185.929 127.561  44.625  1.00  0.00           N  
ATOM   1026  CA  VAL A  64     186.180 127.881  46.019  1.00  0.00           C  
ATOM   1027  C   VAL A  64     185.203 128.955  46.472  1.00  0.00           C  
ATOM   1028  O   VAL A  64     185.137 130.026  45.858  1.00  0.00           O  
ATOM   1029  CB  VAL A  64     187.626 128.372  46.215  1.00  0.00           C  
ATOM   1030  CG1 VAL A  64     187.874 128.731  47.672  1.00  0.00           C  
ATOM   1031  CG2 VAL A  64     188.603 127.303  45.749  1.00  0.00           C  
ATOM   1032  H   VAL A  64     186.190 128.229  43.893  1.00  0.00           H  
ATOM   1033  HA  VAL A  64     186.028 126.994  46.627  1.00  0.00           H  
ATOM   1034  HB  VAL A  64     187.774 129.280  45.630  1.00  0.00           H  
ATOM   1035 1HG1 VAL A  64     188.901 129.076  47.793  1.00  0.00           H  
ATOM   1036 2HG1 VAL A  64     187.188 129.523  47.973  1.00  0.00           H  
ATOM   1037 3HG1 VAL A  64     187.712 127.852  48.296  1.00  0.00           H  
ATOM   1038 1HG2 VAL A  64     189.624 127.657  45.890  1.00  0.00           H  
ATOM   1039 2HG2 VAL A  64     188.451 126.393  46.330  1.00  0.00           H  
ATOM   1040 3HG2 VAL A  64     188.435 127.091  44.693  1.00  0.00           H  
ATOM   1041  N   SER A  65     184.403 128.654  47.508  1.00  0.00           N  
ATOM   1042  CA  SER A  65     183.430 129.601  48.073  1.00  0.00           C  
ATOM   1043  C   SER A  65     183.455 129.592  49.606  1.00  0.00           C  
ATOM   1044  O   SER A  65     182.998 128.631  50.236  1.00  0.00           O  
ATOM   1045  CB  SER A  65     182.035 129.267  47.584  1.00  0.00           C  
ATOM   1046  OG  SER A  65     181.096 130.180  48.082  1.00  0.00           O  
ATOM   1047  H   SER A  65     184.460 127.720  47.940  1.00  0.00           H  
ATOM   1048  HA  SER A  65     183.679 130.605  47.737  1.00  0.00           H  
ATOM   1049 1HB  SER A  65     182.018 129.282  46.495  1.00  0.00           H  
ATOM   1050 2HB  SER A  65     181.769 128.259  47.901  1.00  0.00           H  
ATOM   1051  HG  SER A  65     181.491 131.049  47.978  1.00  0.00           H  
ATOM   1052  N   GLY A  66     183.913 130.673  50.228  1.00  0.00           N  
ATOM   1053  CA  GLY A  66     184.121 130.624  51.675  1.00  0.00           C  
ATOM   1054  C   GLY A  66     185.075 129.480  51.995  1.00  0.00           C  
ATOM   1055  O   GLY A  66     186.145 129.405  51.389  1.00  0.00           O  
ATOM   1056  H   GLY A  66     184.168 131.493  49.693  1.00  0.00           H  
ATOM   1057 1HA  GLY A  66     184.538 131.570  52.025  1.00  0.00           H  
ATOM   1058 2HA  GLY A  66     183.168 130.471  52.183  1.00  0.00           H  
ATOM   1059  N   ASP A  67     184.695 128.592  52.936  1.00  0.00           N  
ATOM   1060  CA  ASP A  67     185.525 127.441  53.299  1.00  0.00           C  
ATOM   1061  C   ASP A  67     185.038 126.115  52.680  1.00  0.00           C  
ATOM   1062  O   ASP A  67     185.383 125.020  53.159  1.00  0.00           O  
ATOM   1063  CB  ASP A  67     185.700 127.334  54.818  1.00  0.00           C  
ATOM   1064  CG  ASP A  67     184.418 127.135  55.597  1.00  0.00           C  
ATOM   1065  OD1 ASP A  67     183.336 127.330  55.038  1.00  0.00           O  
ATOM   1066  OD2 ASP A  67     184.499 126.802  56.762  1.00  0.00           O  
ATOM   1067  H   ASP A  67     183.809 128.698  53.425  1.00  0.00           H  
ATOM   1068  HA  ASP A  67     186.519 127.625  52.920  1.00  0.00           H  
ATOM   1069 1HB  ASP A  67     186.382 126.507  55.041  1.00  0.00           H  
ATOM   1070 2HB  ASP A  67     186.185 128.244  55.178  1.00  0.00           H  
ATOM   1071  N   ILE A  68     184.216 126.203  51.623  1.00  0.00           N  
ATOM   1072  CA  ILE A  68     183.767 125.006  50.932  1.00  0.00           C  
ATOM   1073  C   ILE A  68     184.296 124.967  49.505  1.00  0.00           C  
ATOM   1074  O   ILE A  68     184.217 125.952  48.761  1.00  0.00           O  
ATOM   1075  CB  ILE A  68     182.229 124.927  50.915  1.00  0.00           C  
ATOM   1076  CG1 ILE A  68     181.683 124.839  52.342  1.00  0.00           C  
ATOM   1077  CG2 ILE A  68     181.767 123.735  50.090  1.00  0.00           C  
ATOM   1078  CD1 ILE A  68     180.176 124.920  52.426  1.00  0.00           C  
ATOM   1079  H   ILE A  68     183.909 127.122  51.278  1.00  0.00           H  
ATOM   1080  HA  ILE A  68     184.160 124.141  51.454  1.00  0.00           H  
ATOM   1081  HB  ILE A  68     181.823 125.838  50.478  1.00  0.00           H  
ATOM   1082 1HG1 ILE A  68     182.000 123.900  52.796  1.00  0.00           H  
ATOM   1083 2HG1 ILE A  68     182.101 125.648  52.942  1.00  0.00           H  
ATOM   1084 1HG2 ILE A  68     180.678 123.694  50.089  1.00  0.00           H  
ATOM   1085 2HG2 ILE A  68     182.127 123.839  49.067  1.00  0.00           H  
ATOM   1086 3HG2 ILE A  68     182.165 122.817  50.523  1.00  0.00           H  
ATOM   1087 1HD1 ILE A  68     179.865 124.851  53.468  1.00  0.00           H  
ATOM   1088 2HD1 ILE A  68     179.839 125.869  52.008  1.00  0.00           H  
ATOM   1089 3HD1 ILE A  68     179.736 124.098  51.862  1.00  0.00           H  
ATOM   1090  N   VAL A  69     184.825 123.817  49.113  1.00  0.00           N  
ATOM   1091  CA  VAL A  69     185.327 123.702  47.753  1.00  0.00           C  
ATOM   1092  C   VAL A  69     184.544 122.622  47.030  1.00  0.00           C  
ATOM   1093  O   VAL A  69     184.337 121.521  47.549  1.00  0.00           O  
ATOM   1094  CB  VAL A  69     186.827 123.354  47.747  1.00  0.00           C  
ATOM   1095  CG1 VAL A  69     187.327 123.180  46.321  1.00  0.00           C  
ATOM   1096  CG2 VAL A  69     187.613 124.441  48.465  1.00  0.00           C  
ATOM   1097  H   VAL A  69     184.822 123.036  49.779  1.00  0.00           H  
ATOM   1098  HA  VAL A  69     185.152 124.639  47.243  1.00  0.00           H  
ATOM   1099  HB  VAL A  69     186.973 122.402  48.257  1.00  0.00           H  
ATOM   1100 1HG1 VAL A  69     188.390 122.935  46.335  1.00  0.00           H  
ATOM   1101 2HG1 VAL A  69     186.776 122.373  45.838  1.00  0.00           H  
ATOM   1102 3HG1 VAL A  69     187.177 124.106  45.767  1.00  0.00           H  
ATOM   1103 1HG2 VAL A  69     188.673 124.189  48.457  1.00  0.00           H  
ATOM   1104 2HG2 VAL A  69     187.463 125.394  47.958  1.00  0.00           H  
ATOM   1105 3HG2 VAL A  69     187.267 124.520  49.496  1.00  0.00           H  
ATOM   1106  N   VAL A  70     184.084 122.951  45.829  1.00  0.00           N  
ATOM   1107  CA  VAL A  70     183.272 121.999  45.082  1.00  0.00           C  
ATOM   1108  C   VAL A  70     184.019 121.584  43.827  1.00  0.00           C  
ATOM   1109  O   VAL A  70     184.501 122.427  43.074  1.00  0.00           O  
ATOM   1110  CB  VAL A  70     181.913 122.616  44.700  1.00  0.00           C  
ATOM   1111  CG1 VAL A  70     181.064 121.606  43.942  1.00  0.00           C  
ATOM   1112  CG2 VAL A  70     181.192 123.095  45.951  1.00  0.00           C  
ATOM   1113  H   VAL A  70     184.329 123.883  45.470  1.00  0.00           H  
ATOM   1114  HA  VAL A  70     183.104 121.113  45.693  1.00  0.00           H  
ATOM   1115  HB  VAL A  70     182.083 123.460  44.031  1.00  0.00           H  
ATOM   1116 1HG1 VAL A  70     180.108 122.059  43.679  1.00  0.00           H  
ATOM   1117 2HG1 VAL A  70     181.584 121.304  43.032  1.00  0.00           H  
ATOM   1118 3HG1 VAL A  70     180.891 120.732  44.569  1.00  0.00           H  
ATOM   1119 1HG2 VAL A  70     180.233 123.531  45.673  1.00  0.00           H  
ATOM   1120 2HG2 VAL A  70     181.028 122.252  46.622  1.00  0.00           H  
ATOM   1121 3HG2 VAL A  70     181.799 123.847  46.455  1.00  0.00           H  
ATOM   1122  N   ILE A  71     184.121 120.282  43.605  1.00  0.00           N  
ATOM   1123  CA  ILE A  71     184.864 119.757  42.476  1.00  0.00           C  
ATOM   1124  C   ILE A  71     183.971 118.942  41.550  1.00  0.00           C  
ATOM   1125  O   ILE A  71     183.274 118.030  41.991  1.00  0.00           O  
ATOM   1126  CB  ILE A  71     186.040 118.886  42.955  1.00  0.00           C  
ATOM   1127  CG1 ILE A  71     186.925 119.673  43.925  1.00  0.00           C  
ATOM   1128  CG2 ILE A  71     186.853 118.391  41.769  1.00  0.00           C  
ATOM   1129  CD1 ILE A  71     187.783 118.800  44.813  1.00  0.00           C  
ATOM   1130  H   ILE A  71     183.676 119.647  44.263  1.00  0.00           H  
ATOM   1131  HA  ILE A  71     185.285 120.582  41.903  1.00  0.00           H  
ATOM   1132  HB  ILE A  71     185.656 118.027  43.505  1.00  0.00           H  
ATOM   1133 1HG1 ILE A  71     187.582 120.336  43.362  1.00  0.00           H  
ATOM   1134 2HG1 ILE A  71     186.300 120.298  44.563  1.00  0.00           H  
ATOM   1135 1HG2 ILE A  71     187.680 117.778  42.126  1.00  0.00           H  
ATOM   1136 2HG2 ILE A  71     186.216 117.796  41.115  1.00  0.00           H  
ATOM   1137 3HG2 ILE A  71     187.246 119.244  41.215  1.00  0.00           H  
ATOM   1138 1HD1 ILE A  71     188.381 119.429  45.472  1.00  0.00           H  
ATOM   1139 2HD1 ILE A  71     187.143 118.151  45.413  1.00  0.00           H  
ATOM   1140 3HD1 ILE A  71     188.442 118.191  44.197  1.00  0.00           H  
ATOM   1141  N   MET A  72     184.002 119.232  40.261  1.00  0.00           N  
ATOM   1142  CA  MET A  72     183.293 118.388  39.317  1.00  0.00           C  
ATOM   1143  C   MET A  72     184.258 117.800  38.308  1.00  0.00           C  
ATOM   1144  O   MET A  72     184.946 118.522  37.573  1.00  0.00           O  
ATOM   1145  CB  MET A  72     182.194 119.181  38.612  1.00  0.00           C  
ATOM   1146  CG  MET A  72     181.349 118.363  37.645  1.00  0.00           C  
ATOM   1147  SD  MET A  72     179.975 119.306  36.953  1.00  0.00           S  
ATOM   1148  CE  MET A  72     178.874 119.382  38.363  1.00  0.00           C  
ATOM   1149  H   MET A  72     184.518 120.052  39.938  1.00  0.00           H  
ATOM   1150  HA  MET A  72     182.841 117.555  39.852  1.00  0.00           H  
ATOM   1151 1HB  MET A  72     181.526 119.615  39.354  1.00  0.00           H  
ATOM   1152 2HB  MET A  72     182.641 120.004  38.052  1.00  0.00           H  
ATOM   1153 1HG  MET A  72     181.974 118.011  36.824  1.00  0.00           H  
ATOM   1154 2HG  MET A  72     180.944 117.493  38.162  1.00  0.00           H  
ATOM   1155 1HE  MET A  72     177.975 119.936  38.093  1.00  0.00           H  
ATOM   1156 2HE  MET A  72     178.601 118.371  38.667  1.00  0.00           H  
ATOM   1157 3HE  MET A  72     179.376 119.886  39.190  1.00  0.00           H  
ATOM   1158  N   VAL A  73     184.283 116.478  38.248  1.00  0.00           N  
ATOM   1159  CA  VAL A  73     185.171 115.798  37.320  1.00  0.00           C  
ATOM   1160  C   VAL A  73     184.379 115.039  36.279  1.00  0.00           C  
ATOM   1161  O   VAL A  73     183.605 114.142  36.614  1.00  0.00           O  
ATOM   1162  CB  VAL A  73     186.094 114.822  38.073  1.00  0.00           C  
ATOM   1163  CG1 VAL A  73     187.052 114.142  37.106  1.00  0.00           C  
ATOM   1164  CG2 VAL A  73     186.859 115.564  39.158  1.00  0.00           C  
ATOM   1165  H   VAL A  73     183.689 115.949  38.901  1.00  0.00           H  
ATOM   1166  HA  VAL A  73     185.785 116.540  36.806  1.00  0.00           H  
ATOM   1167  HB  VAL A  73     185.486 114.038  38.526  1.00  0.00           H  
ATOM   1168 1HG1 VAL A  73     187.697 113.455  37.655  1.00  0.00           H  
ATOM   1169 2HG1 VAL A  73     186.484 113.587  36.360  1.00  0.00           H  
ATOM   1170 3HG1 VAL A  73     187.665 114.896  36.611  1.00  0.00           H  
ATOM   1171 1HG2 VAL A  73     187.508 114.867  39.687  1.00  0.00           H  
ATOM   1172 2HG2 VAL A  73     187.462 116.351  38.705  1.00  0.00           H  
ATOM   1173 3HG2 VAL A  73     186.153 116.007  39.862  1.00  0.00           H  
ATOM   1174  N   VAL A  74     184.592 115.386  35.012  1.00  0.00           N  
ATOM   1175  CA  VAL A  74     183.823 114.779  33.936  1.00  0.00           C  
ATOM   1176  C   VAL A  74     184.738 114.146  32.895  1.00  0.00           C  
ATOM   1177  O   VAL A  74     185.809 114.671  32.549  1.00  0.00           O  
ATOM   1178  CB  VAL A  74     182.862 115.803  33.286  1.00  0.00           C  
ATOM   1179  CG1 VAL A  74     183.621 116.944  32.613  1.00  0.00           C  
ATOM   1180  CG2 VAL A  74     181.972 115.083  32.304  1.00  0.00           C  
ATOM   1181  H   VAL A  74     185.300 116.103  34.822  1.00  0.00           H  
ATOM   1182  HA  VAL A  74     183.211 113.984  34.354  1.00  0.00           H  
ATOM   1183  HB  VAL A  74     182.252 116.243  34.072  1.00  0.00           H  
ATOM   1184 1HG1 VAL A  74     182.925 117.658  32.184  1.00  0.00           H  
ATOM   1185 2HG1 VAL A  74     184.247 117.450  33.348  1.00  0.00           H  
ATOM   1186 3HG1 VAL A  74     184.239 116.544  31.818  1.00  0.00           H  
ATOM   1187 1HG2 VAL A  74     181.270 115.781  31.876  1.00  0.00           H  
ATOM   1188 2HG2 VAL A  74     182.556 114.643  31.513  1.00  0.00           H  
ATOM   1189 3HG2 VAL A  74     181.425 114.301  32.815  1.00  0.00           H  
ATOM   1190  N   VAL A  75     184.324 112.978  32.421  1.00  0.00           N  
ATOM   1191  CA  VAL A  75     185.118 112.241  31.466  1.00  0.00           C  
ATOM   1192  C   VAL A  75     184.383 111.991  30.147  1.00  0.00           C  
ATOM   1193  O   VAL A  75     183.280 111.437  30.126  1.00  0.00           O  
ATOM   1194  CB  VAL A  75     185.531 110.907  32.111  1.00  0.00           C  
ATOM   1195  CG1 VAL A  75     186.393 110.080  31.169  1.00  0.00           C  
ATOM   1196  CG2 VAL A  75     186.266 111.201  33.412  1.00  0.00           C  
ATOM   1197  H   VAL A  75     183.423 112.605  32.744  1.00  0.00           H  
ATOM   1198  HA  VAL A  75     186.020 112.814  31.252  1.00  0.00           H  
ATOM   1199  HB  VAL A  75     184.647 110.335  32.321  1.00  0.00           H  
ATOM   1200 1HG1 VAL A  75     186.654 109.144  31.654  1.00  0.00           H  
ATOM   1201 2HG1 VAL A  75     185.847 109.861  30.251  1.00  0.00           H  
ATOM   1202 3HG1 VAL A  75     187.299 110.636  30.928  1.00  0.00           H  
ATOM   1203 1HG2 VAL A  75     186.560 110.275  33.888  1.00  0.00           H  
ATOM   1204 2HG2 VAL A  75     187.118 111.781  33.179  1.00  0.00           H  
ATOM   1205 3HG2 VAL A  75     185.630 111.760  34.092  1.00  0.00           H  
ATOM   1206  N   GLY A  76     185.038 112.357  29.040  1.00  0.00           N  
ATOM   1207  CA  GLY A  76     184.491 112.152  27.696  1.00  0.00           C  
ATOM   1208  C   GLY A  76     183.533 113.239  27.199  1.00  0.00           C  
ATOM   1209  O   GLY A  76     182.965 113.102  26.116  1.00  0.00           O  
ATOM   1210  H   GLY A  76     185.946 112.786  29.149  1.00  0.00           H  
ATOM   1211 1HA  GLY A  76     185.321 112.068  26.994  1.00  0.00           H  
ATOM   1212 2HA  GLY A  76     183.977 111.191  27.671  1.00  0.00           H  
ATOM   1213  N   ALA A  77     183.333 114.283  27.998  1.00  0.00           N  
ATOM   1214  CA  ALA A  77     182.403 115.369  27.665  1.00  0.00           C  
ATOM   1215  C   ALA A  77     182.805 116.122  26.395  1.00  0.00           C  
ATOM   1216  O   ALA A  77     183.987 116.414  26.163  1.00  0.00           O  
ATOM   1217  CB  ALA A  77     182.325 116.348  28.822  1.00  0.00           C  
ATOM   1218  H   ALA A  77     183.861 114.329  28.854  1.00  0.00           H  
ATOM   1219  HA  ALA A  77     181.415 114.936  27.494  1.00  0.00           H  
ATOM   1220 1HB  ALA A  77     181.629 117.134  28.588  1.00  0.00           H  
ATOM   1221 2HB  ALA A  77     181.993 115.828  29.678  1.00  0.00           H  
ATOM   1222 3HB  ALA A  77     183.299 116.775  29.004  1.00  0.00           H  
ATOM   1223  N   SER A  78     181.795 116.490  25.607  1.00  0.00           N  
ATOM   1224  CA  SER A  78     181.952 117.312  24.410  1.00  0.00           C  
ATOM   1225  C   SER A  78     182.175 118.731  24.880  1.00  0.00           C  
ATOM   1226  O   SER A  78     181.911 119.031  26.042  1.00  0.00           O  
ATOM   1227  CB  SER A  78     180.732 117.229  23.514  1.00  0.00           C  
ATOM   1228  OG  SER A  78     179.631 117.864  24.104  1.00  0.00           O  
ATOM   1229  H   SER A  78     180.842 116.185  25.855  1.00  0.00           H  
ATOM   1230  HA  SER A  78     182.821 116.977  23.838  1.00  0.00           H  
ATOM   1231 1HB  SER A  78     180.953 117.695  22.554  1.00  0.00           H  
ATOM   1232 2HB  SER A  78     180.492 116.184  23.322  1.00  0.00           H  
ATOM   1233  HG  SER A  78     178.962 117.185  24.216  1.00  0.00           H  
ATOM   1234  N   ASP A  79     182.585 119.643  24.012  1.00  0.00           N  
ATOM   1235  CA  ASP A  79     182.738 121.014  24.479  1.00  0.00           C  
ATOM   1236  C   ASP A  79     181.463 121.584  25.115  1.00  0.00           C  
ATOM   1237  O   ASP A  79     181.538 122.228  26.166  1.00  0.00           O  
ATOM   1238  CB  ASP A  79     183.170 121.912  23.317  1.00  0.00           C  
ATOM   1239  CG  ASP A  79     183.496 123.333  23.755  1.00  0.00           C  
ATOM   1240  OD1 ASP A  79     184.442 123.507  24.486  1.00  0.00           O  
ATOM   1241  OD2 ASP A  79     182.795 124.232  23.354  1.00  0.00           O  
ATOM   1242  H   ASP A  79     182.840 119.388  23.058  1.00  0.00           H  
ATOM   1243  HA  ASP A  79     183.521 121.023  25.237  1.00  0.00           H  
ATOM   1244 1HB  ASP A  79     184.051 121.485  22.835  1.00  0.00           H  
ATOM   1245 2HB  ASP A  79     182.376 121.950  22.571  1.00  0.00           H  
ATOM   1246  N   GLU A  80     180.294 121.327  24.521  1.00  0.00           N  
ATOM   1247  CA  GLU A  80     179.052 121.855  25.087  1.00  0.00           C  
ATOM   1248  C   GLU A  80     178.796 121.254  26.467  1.00  0.00           C  
ATOM   1249  O   GLU A  80     178.369 121.955  27.392  1.00  0.00           O  
ATOM   1250  CB  GLU A  80     177.866 121.562  24.167  1.00  0.00           C  
ATOM   1251  CG  GLU A  80     177.864 122.345  22.859  1.00  0.00           C  
ATOM   1252  CD  GLU A  80     176.702 121.992  21.969  1.00  0.00           C  
ATOM   1253  OE1 GLU A  80     175.986 121.076  22.303  1.00  0.00           O  
ATOM   1254  OE2 GLU A  80     176.531 122.632  20.961  1.00  0.00           O  
ATOM   1255  H   GLU A  80     180.287 120.794  23.662  1.00  0.00           H  
ATOM   1256  HA  GLU A  80     179.153 122.937  25.199  1.00  0.00           H  
ATOM   1257 1HB  GLU A  80     177.859 120.499  23.922  1.00  0.00           H  
ATOM   1258 2HB  GLU A  80     176.938 121.779  24.693  1.00  0.00           H  
ATOM   1259 1HG  GLU A  80     177.821 123.410  23.091  1.00  0.00           H  
ATOM   1260 2HG  GLU A  80     178.795 122.153  22.331  1.00  0.00           H  
ATOM   1261  N   GLU A  81     179.073 119.958  26.596  1.00  0.00           N  
ATOM   1262  CA  GLU A  81     178.895 119.238  27.847  1.00  0.00           C  
ATOM   1263  C   GLU A  81     179.863 119.756  28.912  1.00  0.00           C  
ATOM   1264  O   GLU A  81     179.490 119.852  30.083  1.00  0.00           O  
ATOM   1265  CB  GLU A  81     179.035 117.745  27.597  1.00  0.00           C  
ATOM   1266  CG  GLU A  81     177.871 117.157  26.803  1.00  0.00           C  
ATOM   1267  CD  GLU A  81     178.094 115.743  26.340  1.00  0.00           C  
ATOM   1268  OE1 GLU A  81     179.237 115.340  26.236  1.00  0.00           O  
ATOM   1269  OE2 GLU A  81     177.130 115.065  26.076  1.00  0.00           O  
ATOM   1270  H   GLU A  81     179.389 119.447  25.768  1.00  0.00           H  
ATOM   1271  HA  GLU A  81     177.882 119.419  28.201  1.00  0.00           H  
ATOM   1272 1HB  GLU A  81     179.927 117.572  27.033  1.00  0.00           H  
ATOM   1273 2HB  GLU A  81     179.122 117.212  28.544  1.00  0.00           H  
ATOM   1274 1HG  GLU A  81     176.982 117.179  27.435  1.00  0.00           H  
ATOM   1275 2HG  GLU A  81     177.677 117.791  25.941  1.00  0.00           H  
ATOM   1276  N   GLN A  82     181.093 120.106  28.516  1.00  0.00           N  
ATOM   1277  CA  GLN A  82     182.073 120.654  29.450  1.00  0.00           C  
ATOM   1278  C   GLN A  82     181.581 122.017  29.966  1.00  0.00           C  
ATOM   1279  O   GLN A  82     181.742 122.330  31.159  1.00  0.00           O  
ATOM   1280  CB  GLN A  82     183.443 120.793  28.780  1.00  0.00           C  
ATOM   1281  CG  GLN A  82     184.119 119.470  28.465  1.00  0.00           C  
ATOM   1282  CD  GLN A  82     185.440 119.653  27.742  1.00  0.00           C  
ATOM   1283  OE1 GLN A  82     186.189 120.595  28.016  1.00  0.00           O  
ATOM   1284  NE2 GLN A  82     185.735 118.751  26.812  1.00  0.00           N  
ATOM   1285  H   GLN A  82     181.349 119.932  27.542  1.00  0.00           H  
ATOM   1286  HA  GLN A  82     182.168 119.976  30.297  1.00  0.00           H  
ATOM   1287 1HB  GLN A  82     183.338 121.348  27.848  1.00  0.00           H  
ATOM   1288 2HB  GLN A  82     184.108 121.364  29.428  1.00  0.00           H  
ATOM   1289 1HG  GLN A  82     184.311 118.940  29.398  1.00  0.00           H  
ATOM   1290 2HG  GLN A  82     183.460 118.879  27.828  1.00  0.00           H  
ATOM   1291 1HE2 GLN A  82     186.593 118.820  26.302  1.00  0.00           H  
ATOM   1292 2HE2 GLN A  82     185.100 118.003  26.622  1.00  0.00           H  
ATOM   1293  N   GLU A  83     180.939 122.813  29.090  1.00  0.00           N  
ATOM   1294  CA  GLU A  83     180.387 124.094  29.523  1.00  0.00           C  
ATOM   1295  C   GLU A  83     179.234 123.892  30.515  1.00  0.00           C  
ATOM   1296  O   GLU A  83     179.116 124.644  31.494  1.00  0.00           O  
ATOM   1297  CB  GLU A  83     179.903 124.900  28.316  1.00  0.00           C  
ATOM   1298  CG  GLU A  83     181.018 125.516  27.483  1.00  0.00           C  
ATOM   1299  CD  GLU A  83     181.833 126.521  28.249  1.00  0.00           C  
ATOM   1300  OE1 GLU A  83     181.255 127.317  28.949  1.00  0.00           O  
ATOM   1301  OE2 GLU A  83     183.036 126.492  28.135  1.00  0.00           O  
ATOM   1302  H   GLU A  83     180.902 122.538  28.099  1.00  0.00           H  
ATOM   1303  HA  GLU A  83     181.173 124.646  30.035  1.00  0.00           H  
ATOM   1304 1HB  GLU A  83     179.314 124.256  27.662  1.00  0.00           H  
ATOM   1305 2HB  GLU A  83     179.253 125.706  28.654  1.00  0.00           H  
ATOM   1306 1HG  GLU A  83     181.678 124.722  27.133  1.00  0.00           H  
ATOM   1307 2HG  GLU A  83     180.581 125.999  26.611  1.00  0.00           H  
ATOM   1308  N   GLU A  84     178.404 122.861  30.293  1.00  0.00           N  
ATOM   1309  CA  GLU A  84     177.315 122.589  31.230  1.00  0.00           C  
ATOM   1310  C   GLU A  84     177.896 122.160  32.576  1.00  0.00           C  
ATOM   1311  O   GLU A  84     177.383 122.563  33.623  1.00  0.00           O  
ATOM   1312  CB  GLU A  84     176.383 121.505  30.685  1.00  0.00           C  
ATOM   1313  CG  GLU A  84     175.544 121.939  29.491  1.00  0.00           C  
ATOM   1314  CD  GLU A  84     174.664 123.119  29.792  1.00  0.00           C  
ATOM   1315  OE1 GLU A  84     174.374 123.342  30.943  1.00  0.00           O  
ATOM   1316  OE2 GLU A  84     174.281 123.800  28.870  1.00  0.00           O  
ATOM   1317  H   GLU A  84     178.490 122.328  29.419  1.00  0.00           H  
ATOM   1318  HA  GLU A  84     176.746 123.502  31.383  1.00  0.00           H  
ATOM   1319 1HB  GLU A  84     176.971 120.638  30.383  1.00  0.00           H  
ATOM   1320 2HB  GLU A  84     175.702 121.181  31.472  1.00  0.00           H  
ATOM   1321 1HG  GLU A  84     176.210 122.197  28.667  1.00  0.00           H  
ATOM   1322 2HG  GLU A  84     174.925 121.101  29.172  1.00  0.00           H  
ATOM   1323  N   ALA A  85     178.987 121.379  32.562  1.00  0.00           N  
ATOM   1324  CA  ALA A  85     179.658 121.011  33.805  1.00  0.00           C  
ATOM   1325  C   ALA A  85     180.176 122.248  34.534  1.00  0.00           C  
ATOM   1326  O   ALA A  85     180.043 122.349  35.755  1.00  0.00           O  
ATOM   1327  CB  ALA A  85     180.800 120.044  33.526  1.00  0.00           C  
ATOM   1328  H   ALA A  85     179.302 120.988  31.667  1.00  0.00           H  
ATOM   1329  HA  ALA A  85     178.938 120.529  34.455  1.00  0.00           H  
ATOM   1330 1HB  ALA A  85     181.291 119.781  34.463  1.00  0.00           H  
ATOM   1331 2HB  ALA A  85     180.406 119.142  33.058  1.00  0.00           H  
ATOM   1332 3HB  ALA A  85     181.520 120.515  32.859  1.00  0.00           H  
ATOM   1333  N   ARG A  86     180.721 123.217  33.795  1.00  0.00           N  
ATOM   1334  CA  ARG A  86     181.204 124.433  34.443  1.00  0.00           C  
ATOM   1335  C   ARG A  86     180.021 125.143  35.108  1.00  0.00           C  
ATOM   1336  O   ARG A  86     180.073 125.511  36.284  1.00  0.00           O  
ATOM   1337  CB  ARG A  86     181.872 125.362  33.440  1.00  0.00           C  
ATOM   1338  CG  ARG A  86     182.384 126.670  34.022  1.00  0.00           C  
ATOM   1339  CD  ARG A  86     183.038 127.513  32.988  1.00  0.00           C  
ATOM   1340  NE  ARG A  86     182.099 127.937  31.962  1.00  0.00           N  
ATOM   1341  CZ  ARG A  86     181.194 128.924  32.113  1.00  0.00           C  
ATOM   1342  NH1 ARG A  86     181.119 129.577  33.251  1.00  0.00           N  
ATOM   1343  NH2 ARG A  86     180.383 129.235  31.117  1.00  0.00           N  
ATOM   1344  H   ARG A  86     180.852 123.064  32.791  1.00  0.00           H  
ATOM   1345  HA  ARG A  86     181.922 124.153  35.212  1.00  0.00           H  
ATOM   1346 1HB  ARG A  86     182.718 124.853  32.980  1.00  0.00           H  
ATOM   1347 2HB  ARG A  86     181.167 125.608  32.646  1.00  0.00           H  
ATOM   1348 1HG  ARG A  86     181.551 127.231  34.446  1.00  0.00           H  
ATOM   1349 2HG  ARG A  86     183.115 126.459  34.804  1.00  0.00           H  
ATOM   1350 1HD  ARG A  86     183.456 128.403  33.456  1.00  0.00           H  
ATOM   1351 2HD  ARG A  86     183.835 126.947  32.508  1.00  0.00           H  
ATOM   1352  HE  ARG A  86     182.127 127.457  31.072  1.00  0.00           H  
ATOM   1353 1HH1 ARG A  86     181.739 129.340  34.012  1.00  0.00           H  
ATOM   1354 2HH1 ARG A  86     180.441 130.317  33.364  1.00  0.00           H  
ATOM   1355 1HH2 ARG A  86     180.441 128.732  30.242  1.00  0.00           H  
ATOM   1356 2HH2 ARG A  86     179.706 129.974  31.230  1.00  0.00           H  
ATOM   1357  N   ARG A  87     178.924 125.306  34.369  1.00  0.00           N  
ATOM   1358  CA  ARG A  87     177.766 125.985  34.933  1.00  0.00           C  
ATOM   1359  C   ARG A  87     177.226 125.266  36.180  1.00  0.00           C  
ATOM   1360  O   ARG A  87     176.988 125.909  37.213  1.00  0.00           O  
ATOM   1361  CB  ARG A  87     176.661 126.088  33.891  1.00  0.00           C  
ATOM   1362  CG  ARG A  87     175.386 126.760  34.376  1.00  0.00           C  
ATOM   1363  CD  ARG A  87     174.357 126.821  33.307  1.00  0.00           C  
ATOM   1364  NE  ARG A  87     173.904 125.496  32.914  1.00  0.00           N  
ATOM   1365  CZ  ARG A  87     172.984 124.772  33.581  1.00  0.00           C  
ATOM   1366  NH1 ARG A  87     172.429 125.258  34.669  1.00  0.00           N  
ATOM   1367  NH2 ARG A  87     172.639 123.575  33.141  1.00  0.00           N  
ATOM   1368  H   ARG A  87     178.932 124.993  33.389  1.00  0.00           H  
ATOM   1369  HA  ARG A  87     178.077 126.987  35.227  1.00  0.00           H  
ATOM   1370 1HB  ARG A  87     177.024 126.651  33.032  1.00  0.00           H  
ATOM   1371 2HB  ARG A  87     176.396 125.091  33.542  1.00  0.00           H  
ATOM   1372 1HG  ARG A  87     174.976 126.198  35.216  1.00  0.00           H  
ATOM   1373 2HG  ARG A  87     175.610 127.778  34.696  1.00  0.00           H  
ATOM   1374 1HD  ARG A  87     173.495 127.383  33.664  1.00  0.00           H  
ATOM   1375 2HD  ARG A  87     174.773 127.313  32.429  1.00  0.00           H  
ATOM   1376  HE  ARG A  87     174.309 125.089  32.081  1.00  0.00           H  
ATOM   1377 1HH1 ARG A  87     172.693 126.173  35.006  1.00  0.00           H  
ATOM   1378 2HH1 ARG A  87     171.740 124.716  35.169  1.00  0.00           H  
ATOM   1379 1HH2 ARG A  87     173.066 123.202  32.304  1.00  0.00           H  
ATOM   1380 2HH2 ARG A  87     171.950 123.033  33.641  1.00  0.00           H  
ATOM   1381  N   LEU A  88     177.062 123.937  36.102  1.00  0.00           N  
ATOM   1382  CA  LEU A  88     176.423 123.185  37.172  1.00  0.00           C  
ATOM   1383  C   LEU A  88     177.277 123.181  38.442  1.00  0.00           C  
ATOM   1384  O   LEU A  88     176.733 123.368  39.533  1.00  0.00           O  
ATOM   1385  CB  LEU A  88     176.136 121.740  36.705  1.00  0.00           C  
ATOM   1386  CG  LEU A  88     175.011 121.527  35.634  1.00  0.00           C  
ATOM   1387  CD1 LEU A  88     175.074 120.094  35.085  1.00  0.00           C  
ATOM   1388  CD2 LEU A  88     173.645 121.742  36.292  1.00  0.00           C  
ATOM   1389  H   LEU A  88     177.346 123.455  35.246  1.00  0.00           H  
ATOM   1390  HA  LEU A  88     175.486 123.676  37.410  1.00  0.00           H  
ATOM   1391 1HB  LEU A  88     177.058 121.322  36.309  1.00  0.00           H  
ATOM   1392 2HB  LEU A  88     175.840 121.168  37.573  1.00  0.00           H  
ATOM   1393  HG  LEU A  88     175.142 122.229  34.805  1.00  0.00           H  
ATOM   1394 1HD1 LEU A  88     174.279 119.959  34.349  1.00  0.00           H  
ATOM   1395 2HD1 LEU A  88     176.030 119.925  34.609  1.00  0.00           H  
ATOM   1396 3HD1 LEU A  88     174.948 119.386  35.884  1.00  0.00           H  
ATOM   1397 1HD2 LEU A  88     172.860 121.591  35.552  1.00  0.00           H  
ATOM   1398 2HD2 LEU A  88     173.512 121.046  37.114  1.00  0.00           H  
ATOM   1399 3HD2 LEU A  88     173.573 122.751  36.666  1.00  0.00           H  
ATOM   1400  N   VAL A  89     178.610 123.047  38.327  1.00  0.00           N  
ATOM   1401  CA  VAL A  89     179.392 122.960  39.558  1.00  0.00           C  
ATOM   1402  C   VAL A  89     179.405 124.300  40.282  1.00  0.00           C  
ATOM   1403  O   VAL A  89     179.403 124.327  41.520  1.00  0.00           O  
ATOM   1404  CB  VAL A  89     180.838 122.530  39.250  1.00  0.00           C  
ATOM   1405  CG1 VAL A  89     181.619 123.686  38.642  1.00  0.00           C  
ATOM   1406  CG2 VAL A  89     181.512 122.032  40.519  1.00  0.00           C  
ATOM   1407  H   VAL A  89     179.033 122.899  37.406  1.00  0.00           H  
ATOM   1408  HA  VAL A  89     178.912 122.240  40.208  1.00  0.00           H  
ATOM   1409  HB  VAL A  89     180.820 121.730  38.510  1.00  0.00           H  
ATOM   1410 1HG1 VAL A  89     182.639 123.364  38.430  1.00  0.00           H  
ATOM   1411 2HG1 VAL A  89     181.139 124.002  37.716  1.00  0.00           H  
ATOM   1412 3HG1 VAL A  89     181.641 124.519  39.344  1.00  0.00           H  
ATOM   1413 1HG2 VAL A  89     182.534 121.729  40.294  1.00  0.00           H  
ATOM   1414 2HG2 VAL A  89     181.526 122.830  41.261  1.00  0.00           H  
ATOM   1415 3HG2 VAL A  89     180.960 121.179  40.914  1.00  0.00           H  
ATOM   1416  N   GLN A  90     179.387 125.407  39.541  1.00  0.00           N  
ATOM   1417  CA  GLN A  90     179.338 126.702  40.191  1.00  0.00           C  
ATOM   1418  C   GLN A  90     177.997 126.934  40.868  1.00  0.00           C  
ATOM   1419  O   GLN A  90     177.964 127.506  41.960  1.00  0.00           O  
ATOM   1420  CB  GLN A  90     179.613 127.817  39.178  1.00  0.00           C  
ATOM   1421  CG  GLN A  90     179.890 129.173  39.805  1.00  0.00           C  
ATOM   1422  CD  GLN A  90     180.170 130.243  38.767  1.00  0.00           C  
ATOM   1423  OE1 GLN A  90     179.292 130.613  37.983  1.00  0.00           O  
ATOM   1424  NE2 GLN A  90     181.399 130.748  38.756  1.00  0.00           N  
ATOM   1425  H   GLN A  90     179.456 125.338  38.516  1.00  0.00           H  
ATOM   1426  HA  GLN A  90     180.093 126.739  40.960  1.00  0.00           H  
ATOM   1427 1HB  GLN A  90     180.473 127.548  38.565  1.00  0.00           H  
ATOM   1428 2HB  GLN A  90     178.757 127.922  38.512  1.00  0.00           H  
ATOM   1429 1HG  GLN A  90     179.019 129.478  40.384  1.00  0.00           H  
ATOM   1430 2HG  GLN A  90     180.761 129.090  40.455  1.00  0.00           H  
ATOM   1431 1HE2 GLN A  90     181.643 131.457  38.094  1.00  0.00           H  
ATOM   1432 2HE2 GLN A  90     182.081 130.419  39.410  1.00  0.00           H  
ATOM   1433  N   GLU A  91     176.904 126.442  40.265  1.00  0.00           N  
ATOM   1434  CA  GLU A  91     175.593 126.547  40.896  1.00  0.00           C  
ATOM   1435  C   GLU A  91     175.573 125.737  42.180  1.00  0.00           C  
ATOM   1436  O   GLU A  91     174.973 126.165  43.166  1.00  0.00           O  
ATOM   1437  CB  GLU A  91     174.473 126.104  39.957  1.00  0.00           C  
ATOM   1438  CG  GLU A  91     173.038 126.173  40.569  1.00  0.00           C  
ATOM   1439  CD  GLU A  91     172.546 127.577  40.904  1.00  0.00           C  
ATOM   1440  OE1 GLU A  91     173.055 128.541  40.362  1.00  0.00           O  
ATOM   1441  OE2 GLU A  91     171.645 127.676  41.700  1.00  0.00           O  
ATOM   1442  H   GLU A  91     176.983 126.075  39.308  1.00  0.00           H  
ATOM   1443  HA  GLU A  91     175.418 127.587  41.155  1.00  0.00           H  
ATOM   1444 1HB  GLU A  91     174.490 126.720  39.059  1.00  0.00           H  
ATOM   1445 2HB  GLU A  91     174.668 125.081  39.642  1.00  0.00           H  
ATOM   1446 1HG  GLU A  91     172.341 125.753  39.853  1.00  0.00           H  
ATOM   1447 2HG  GLU A  91     173.000 125.556  41.468  1.00  0.00           H  
ATOM   1448  N   ILE A  92     176.232 124.578  42.192  1.00  0.00           N  
ATOM   1449  CA  ILE A  92     176.297 123.790  43.410  1.00  0.00           C  
ATOM   1450  C   ILE A  92     176.999 124.569  44.502  1.00  0.00           C  
ATOM   1451  O   ILE A  92     176.526 124.591  45.640  1.00  0.00           O  
ATOM   1452  CB  ILE A  92     177.008 122.444  43.184  1.00  0.00           C  
ATOM   1453  CG1 ILE A  92     176.109 121.587  42.287  1.00  0.00           C  
ATOM   1454  CG2 ILE A  92     177.360 121.761  44.554  1.00  0.00           C  
ATOM   1455  CD1 ILE A  92     176.732 120.377  41.747  1.00  0.00           C  
ATOM   1456  H   ILE A  92     176.643 124.234  41.316  1.00  0.00           H  
ATOM   1457  HA  ILE A  92     175.281 123.597  43.737  1.00  0.00           H  
ATOM   1458  HB  ILE A  92     177.929 122.620  42.627  1.00  0.00           H  
ATOM   1459 1HG1 ILE A  92     175.264 121.288  42.851  1.00  0.00           H  
ATOM   1460 2HG1 ILE A  92     175.765 122.194  41.459  1.00  0.00           H  
ATOM   1461 1HG2 ILE A  92     177.866 120.817  44.388  1.00  0.00           H  
ATOM   1462 2HG2 ILE A  92     178.015 122.399  45.141  1.00  0.00           H  
ATOM   1463 3HG2 ILE A  92     176.457 121.588  45.112  1.00  0.00           H  
ATOM   1464 1HD1 ILE A  92     176.006 119.847  41.129  1.00  0.00           H  
ATOM   1465 2HD1 ILE A  92     177.585 120.654  41.144  1.00  0.00           H  
ATOM   1466 3HD1 ILE A  92     177.046 119.748  42.549  1.00  0.00           H  
ATOM   1467  N   ALA A  93     178.133 125.196  44.174  1.00  0.00           N  
ATOM   1468  CA  ALA A  93     178.843 125.977  45.172  1.00  0.00           C  
ATOM   1469  C   ALA A  93     177.960 127.109  45.710  1.00  0.00           C  
ATOM   1470  O   ALA A  93     177.921 127.344  46.926  1.00  0.00           O  
ATOM   1471  CB  ALA A  93     180.120 126.521  44.572  1.00  0.00           C  
ATOM   1472  H   ALA A  93     178.507 125.104  43.221  1.00  0.00           H  
ATOM   1473  HA  ALA A  93     179.088 125.325  46.006  1.00  0.00           H  
ATOM   1474 1HB  ALA A  93     180.670 127.087  45.323  1.00  0.00           H  
ATOM   1475 2HB  ALA A  93     180.732 125.693  44.216  1.00  0.00           H  
ATOM   1476 3HB  ALA A  93     179.866 127.169  43.734  1.00  0.00           H  
ATOM   1477  N   ARG A  94     177.199 127.769  44.815  1.00  0.00           N  
ATOM   1478  CA  ARG A  94     176.287 128.827  45.229  1.00  0.00           C  
ATOM   1479  C   ARG A  94     175.214 128.295  46.166  1.00  0.00           C  
ATOM   1480  O   ARG A  94     174.950 128.900  47.207  1.00  0.00           O  
ATOM   1481  CB  ARG A  94     175.607 129.473  44.010  1.00  0.00           C  
ATOM   1482  CG  ARG A  94     176.483 130.441  43.173  1.00  0.00           C  
ATOM   1483  CD  ARG A  94     175.678 131.259  42.158  1.00  0.00           C  
ATOM   1484  NE  ARG A  94     175.215 130.456  40.995  1.00  0.00           N  
ATOM   1485  CZ  ARG A  94     175.875 130.313  39.803  1.00  0.00           C  
ATOM   1486  NH1 ARG A  94     177.029 130.926  39.557  1.00  0.00           N  
ATOM   1487  NH2 ARG A  94     175.329 129.545  38.886  1.00  0.00           N  
ATOM   1488  H   ARG A  94     177.305 127.558  43.820  1.00  0.00           H  
ATOM   1489  HA  ARG A  94     176.861 129.588  45.754  1.00  0.00           H  
ATOM   1490 1HB  ARG A  94     175.259 128.693  43.341  1.00  0.00           H  
ATOM   1491 2HB  ARG A  94     174.726 130.025  44.343  1.00  0.00           H  
ATOM   1492 1HG  ARG A  94     176.964 131.135  43.851  1.00  0.00           H  
ATOM   1493 2HG  ARG A  94     177.239 129.883  42.638  1.00  0.00           H  
ATOM   1494 1HD  ARG A  94     174.794 131.654  42.659  1.00  0.00           H  
ATOM   1495 2HD  ARG A  94     176.276 132.088  41.796  1.00  0.00           H  
ATOM   1496  HE  ARG A  94     174.320 129.939  41.075  1.00  0.00           H  
ATOM   1497 1HH1 ARG A  94     177.446 131.512  40.253  1.00  0.00           H  
ATOM   1498 2HH1 ARG A  94     177.519 130.800  38.642  1.00  0.00           H  
ATOM   1499 1HH2 ARG A  94     174.439 129.074  39.111  1.00  0.00           H  
ATOM   1500 2HH2 ARG A  94     175.782 129.403  38.000  1.00  0.00           H  
ATOM   1501  N   ALA A  95     174.630 127.146  45.823  1.00  0.00           N  
ATOM   1502  CA  ALA A  95     173.592 126.547  46.636  1.00  0.00           C  
ATOM   1503  C   ALA A  95     174.102 126.175  48.022  1.00  0.00           C  
ATOM   1504  O   ALA A  95     173.395 126.380  49.015  1.00  0.00           O  
ATOM   1505  CB  ALA A  95     173.065 125.318  45.935  1.00  0.00           C  
ATOM   1506  H   ALA A  95     174.871 126.716  44.926  1.00  0.00           H  
ATOM   1507  HA  ALA A  95     172.789 127.275  46.752  1.00  0.00           H  
ATOM   1508 1HB  ALA A  95     172.274 124.877  46.514  1.00  0.00           H  
ATOM   1509 2HB  ALA A  95     172.688 125.596  44.951  1.00  0.00           H  
ATOM   1510 3HB  ALA A  95     173.885 124.614  45.823  1.00  0.00           H  
ATOM   1511  N   LEU A  96     175.344 125.675  48.105  1.00  0.00           N  
ATOM   1512  CA  LEU A  96     175.909 125.304  49.394  1.00  0.00           C  
ATOM   1513  C   LEU A  96     176.142 126.538  50.235  1.00  0.00           C  
ATOM   1514  O   LEU A  96     175.829 126.545  51.428  1.00  0.00           O  
ATOM   1515  CB  LEU A  96     177.228 124.544  49.208  1.00  0.00           C  
ATOM   1516  CG  LEU A  96     177.106 123.133  48.620  1.00  0.00           C  
ATOM   1517  CD1 LEU A  96     178.483 122.635  48.202  1.00  0.00           C  
ATOM   1518  CD2 LEU A  96     176.479 122.206  49.651  1.00  0.00           C  
ATOM   1519  H   LEU A  96     175.868 125.490  47.242  1.00  0.00           H  
ATOM   1520  HA  LEU A  96     175.198 124.673  49.915  1.00  0.00           H  
ATOM   1521 1HB  LEU A  96     177.872 125.123  48.548  1.00  0.00           H  
ATOM   1522 2HB  LEU A  96     177.719 124.458  50.177  1.00  0.00           H  
ATOM   1523  HG  LEU A  96     176.477 123.163  47.729  1.00  0.00           H  
ATOM   1524 1HD1 LEU A  96     178.395 121.632  47.784  1.00  0.00           H  
ATOM   1525 2HD1 LEU A  96     178.899 123.305  47.450  1.00  0.00           H  
ATOM   1526 3HD1 LEU A  96     179.139 122.610  49.071  1.00  0.00           H  
ATOM   1527 1HD2 LEU A  96     176.391 121.203  49.233  1.00  0.00           H  
ATOM   1528 2HD2 LEU A  96     177.107 122.174  50.541  1.00  0.00           H  
ATOM   1529 3HD2 LEU A  96     175.489 122.576  49.918  1.00  0.00           H  
ATOM   1530  N   GLN A  97     176.629 127.610  49.602  1.00  0.00           N  
ATOM   1531  CA  GLN A  97     176.912 128.853  50.295  1.00  0.00           C  
ATOM   1532  C   GLN A  97     175.625 129.451  50.863  1.00  0.00           C  
ATOM   1533  O   GLN A  97     175.584 129.856  52.032  1.00  0.00           O  
ATOM   1534  CB  GLN A  97     177.591 129.850  49.352  1.00  0.00           C  
ATOM   1535  CG  GLN A  97     178.004 131.152  50.016  1.00  0.00           C  
ATOM   1536  CD  GLN A  97     178.846 132.025  49.105  1.00  0.00           C  
ATOM   1537  OE1 GLN A  97     178.379 132.490  48.062  1.00  0.00           O  
ATOM   1538  NE2 GLN A  97     180.095 132.254  49.495  1.00  0.00           N  
ATOM   1539  H   GLN A  97     176.876 127.532  48.607  1.00  0.00           H  
ATOM   1540  HA  GLN A  97     177.589 128.664  51.125  1.00  0.00           H  
ATOM   1541 1HB  GLN A  97     178.482 129.394  48.921  1.00  0.00           H  
ATOM   1542 2HB  GLN A  97     176.917 130.091  48.530  1.00  0.00           H  
ATOM   1543 1HG  GLN A  97     177.108 131.709  50.290  1.00  0.00           H  
ATOM   1544 2HG  GLN A  97     178.589 130.924  50.907  1.00  0.00           H  
ATOM   1545 1HE2 GLN A  97     180.699 132.822  48.934  1.00  0.00           H  
ATOM   1546 2HE2 GLN A  97     180.434 131.857  50.348  1.00  0.00           H  
ATOM   1547  N   GLU A  98     174.572 129.523  50.037  1.00  0.00           N  
ATOM   1548  CA  GLU A  98     173.300 130.062  50.497  1.00  0.00           C  
ATOM   1549  C   GLU A  98     172.696 129.201  51.597  1.00  0.00           C  
ATOM   1550  O   GLU A  98     172.133 129.725  52.557  1.00  0.00           O  
ATOM   1551  CB  GLU A  98     172.315 130.160  49.332  1.00  0.00           C  
ATOM   1552  CG  GLU A  98     172.638 131.240  48.305  1.00  0.00           C  
ATOM   1553  CD  GLU A  98     171.625 131.287  47.187  1.00  0.00           C  
ATOM   1554  OE1 GLU A  98     170.751 130.451  47.174  1.00  0.00           O  
ATOM   1555  OE2 GLU A  98     171.727 132.153  46.349  1.00  0.00           O  
ATOM   1556  H   GLU A  98     174.671 129.225  49.061  1.00  0.00           H  
ATOM   1557  HA  GLU A  98     173.478 131.059  50.896  1.00  0.00           H  
ATOM   1558 1HB  GLU A  98     172.295 129.203  48.809  1.00  0.00           H  
ATOM   1559 2HB  GLU A  98     171.314 130.345  49.720  1.00  0.00           H  
ATOM   1560 1HG  GLU A  98     172.657 132.207  48.805  1.00  0.00           H  
ATOM   1561 2HG  GLU A  98     173.627 131.061  47.893  1.00  0.00           H  
ATOM   1562  N   ALA A  99     172.799 127.874  51.466  1.00  0.00           N  
ATOM   1563  CA  ALA A  99     172.272 126.986  52.491  1.00  0.00           C  
ATOM   1564  C   ALA A  99     172.991 127.200  53.827  1.00  0.00           C  
ATOM   1565  O   ALA A  99     172.352 127.291  54.884  1.00  0.00           O  
ATOM   1566  CB  ALA A  99     172.413 125.561  52.026  1.00  0.00           C  
ATOM   1567  H   ALA A  99     173.221 127.481  50.619  1.00  0.00           H  
ATOM   1568  HA  ALA A  99     171.219 127.215  52.636  1.00  0.00           H  
ATOM   1569 1HB  ALA A  99     172.005 124.876  52.761  1.00  0.00           H  
ATOM   1570 2HB  ALA A  99     171.874 125.459  51.092  1.00  0.00           H  
ATOM   1571 3HB  ALA A  99     173.463 125.354  51.864  1.00  0.00           H  
ATOM   1572  N   LYS A 100     174.320 127.333  53.790  1.00  0.00           N  
ATOM   1573  CA  LYS A 100     175.102 127.552  54.997  1.00  0.00           C  
ATOM   1574  C   LYS A 100     174.682 128.851  55.683  1.00  0.00           C  
ATOM   1575  O   LYS A 100     174.523 128.896  56.906  1.00  0.00           O  
ATOM   1576  CB  LYS A 100     176.596 127.581  54.671  1.00  0.00           C  
ATOM   1577  CG  LYS A 100     177.502 127.744  55.885  1.00  0.00           C  
ATOM   1578  CD  LYS A 100     178.968 127.616  55.501  1.00  0.00           C  
ATOM   1579  CE  LYS A 100     179.877 127.832  56.702  1.00  0.00           C  
ATOM   1580  NZ  LYS A 100     181.313 127.665  56.351  1.00  0.00           N  
ATOM   1581  H   LYS A 100     174.813 127.210  52.900  1.00  0.00           H  
ATOM   1582  HA  LYS A 100     174.899 126.730  55.687  1.00  0.00           H  
ATOM   1583 1HB  LYS A 100     176.876 126.655  54.167  1.00  0.00           H  
ATOM   1584 2HB  LYS A 100     176.803 128.403  53.986  1.00  0.00           H  
ATOM   1585 1HG  LYS A 100     177.337 128.725  56.333  1.00  0.00           H  
ATOM   1586 2HG  LYS A 100     177.260 126.982  56.624  1.00  0.00           H  
ATOM   1587 1HD  LYS A 100     179.152 126.621  55.092  1.00  0.00           H  
ATOM   1588 2HD  LYS A 100     179.211 128.354  54.737  1.00  0.00           H  
ATOM   1589 1HE  LYS A 100     179.726 128.836  57.096  1.00  0.00           H  
ATOM   1590 2HE  LYS A 100     179.622 127.117  57.485  1.00  0.00           H  
ATOM   1591 1HZ  LYS A 100     181.881 127.816  57.173  1.00  0.00           H  
ATOM   1592 2HZ  LYS A 100     181.468 126.729  56.002  1.00  0.00           H  
ATOM   1593 3HZ  LYS A 100     181.566 128.335  55.640  1.00  0.00           H  
ATOM   1594  N   ARG A 101     174.423 129.899  54.893  1.00  0.00           N  
ATOM   1595  CA  ARG A 101     173.989 131.194  55.423  1.00  0.00           C  
ATOM   1596  C   ARG A 101     172.634 131.114  56.132  1.00  0.00           C  
ATOM   1597  O   ARG A 101     172.290 132.004  56.912  1.00  0.00           O  
ATOM   1598  CB  ARG A 101     173.902 132.218  54.302  1.00  0.00           C  
ATOM   1599  CG  ARG A 101     175.242 132.685  53.757  1.00  0.00           C  
ATOM   1600  CD  ARG A 101     175.077 133.569  52.575  1.00  0.00           C  
ATOM   1601  NE  ARG A 101     176.355 134.049  52.073  1.00  0.00           N  
ATOM   1602  CZ  ARG A 101     176.523 134.699  50.905  1.00  0.00           C  
ATOM   1603  NH1 ARG A 101     175.487 134.939  50.131  1.00  0.00           N  
ATOM   1604  NH2 ARG A 101     177.728 135.095  50.537  1.00  0.00           N  
ATOM   1605  H   ARG A 101     174.630 129.800  53.892  1.00  0.00           H  
ATOM   1606  HA  ARG A 101     174.737 131.532  56.137  1.00  0.00           H  
ATOM   1607 1HB  ARG A 101     173.336 131.801  53.470  1.00  0.00           H  
ATOM   1608 2HB  ARG A 101     173.364 133.099  54.654  1.00  0.00           H  
ATOM   1609 1HG  ARG A 101     175.775 133.241  54.529  1.00  0.00           H  
ATOM   1610 2HG  ARG A 101     175.835 131.820  53.458  1.00  0.00           H  
ATOM   1611 1HD  ARG A 101     174.582 133.019  51.775  1.00  0.00           H  
ATOM   1612 2HD  ARG A 101     174.472 134.433  52.848  1.00  0.00           H  
ATOM   1613  HE  ARG A 101     177.175 133.883  52.641  1.00  0.00           H  
ATOM   1614 1HH1 ARG A 101     174.565 134.635  50.413  1.00  0.00           H  
ATOM   1615 2HH1 ARG A 101     175.613 135.426  49.256  1.00  0.00           H  
ATOM   1616 1HH2 ARG A 101     178.525 134.911  51.132  1.00  0.00           H  
ATOM   1617 2HH2 ARG A 101     177.854 135.582  49.662  1.00  0.00           H  
ATOM   1618  N   LYS A 102     171.831 130.095  55.811  1.00  0.00           N  
ATOM   1619  CA  LYS A 102     170.513 129.912  56.380  1.00  0.00           C  
ATOM   1620  C   LYS A 102     170.606 129.025  57.613  1.00  0.00           C  
ATOM   1621  O   LYS A 102     169.592 128.699  58.235  1.00  0.00           O  
ATOM   1622  CB  LYS A 102     169.557 129.307  55.351  1.00  0.00           C  
ATOM   1623  CG  LYS A 102     169.245 130.217  54.171  1.00  0.00           C  
ATOM   1624  CD  LYS A 102     168.345 129.522  53.160  1.00  0.00           C  
ATOM   1625  CE  LYS A 102     168.060 130.418  51.963  1.00  0.00           C  
ATOM   1626  NZ  LYS A 102     167.217 129.735  50.945  1.00  0.00           N  
ATOM   1627  H   LYS A 102     172.164 129.352  55.197  1.00  0.00           H  
ATOM   1628  HA  LYS A 102     170.119 130.880  56.684  1.00  0.00           H  
ATOM   1629 1HB  LYS A 102     169.982 128.383  54.958  1.00  0.00           H  
ATOM   1630 2HB  LYS A 102     168.614 129.053  55.836  1.00  0.00           H  
ATOM   1631 1HG  LYS A 102     168.747 131.119  54.528  1.00  0.00           H  
ATOM   1632 2HG  LYS A 102     170.173 130.507  53.680  1.00  0.00           H  
ATOM   1633 1HD  LYS A 102     168.827 128.608  52.811  1.00  0.00           H  
ATOM   1634 2HD  LYS A 102     167.401 129.256  53.635  1.00  0.00           H  
ATOM   1635 1HE  LYS A 102     167.546 131.318  52.298  1.00  0.00           H  
ATOM   1636 2HE  LYS A 102     169.000 130.714  51.498  1.00  0.00           H  
ATOM   1637 1HZ  LYS A 102     167.051 130.361  50.170  1.00  0.00           H  
ATOM   1638 2HZ  LYS A 102     167.693 128.907  50.614  1.00  0.00           H  
ATOM   1639 3HZ  LYS A 102     166.334 129.472  51.359  1.00  0.00           H  
ATOM   1640  N   GLY A 103     171.830 128.604  57.953  1.00  0.00           N  
ATOM   1641  CA  GLY A 103     172.068 127.765  59.107  1.00  0.00           C  
ATOM   1642  C   GLY A 103     171.942 126.279  58.797  1.00  0.00           C  
ATOM   1643  O   GLY A 103     171.788 125.478  59.720  1.00  0.00           O  
ATOM   1644  H   GLY A 103     172.641 128.874  57.402  1.00  0.00           H  
ATOM   1645 1HA  GLY A 103     173.071 127.971  59.480  1.00  0.00           H  
ATOM   1646 2HA  GLY A 103     171.372 128.035  59.899  1.00  0.00           H  
ATOM   1647  N   ALA A 104     171.996 125.889  57.513  1.00  0.00           N  
ATOM   1648  CA  ALA A 104     171.865 124.484  57.181  1.00  0.00           C  
ATOM   1649  C   ALA A 104     172.924 123.644  57.868  1.00  0.00           C  
ATOM   1650  O   ALA A 104     174.112 123.984  57.879  1.00  0.00           O  
ATOM   1651  CB  ALA A 104     171.975 124.283  55.678  1.00  0.00           C  
ATOM   1652  H   ALA A 104     172.116 126.544  56.741  1.00  0.00           H  
ATOM   1653  HA  ALA A 104     170.890 124.155  57.520  1.00  0.00           H  
ATOM   1654 1HB  ALA A 104     171.854 123.231  55.441  1.00  0.00           H  
ATOM   1655 2HB  ALA A 104     171.198 124.861  55.182  1.00  0.00           H  
ATOM   1656 3HB  ALA A 104     172.952 124.618  55.340  1.00  0.00           H  
ATOM   1657  N   ASN A 105     172.486 122.515  58.410  1.00  0.00           N  
ATOM   1658  CA  ASN A 105     173.386 121.572  59.051  1.00  0.00           C  
ATOM   1659  C   ASN A 105     173.904 120.571  58.030  1.00  0.00           C  
ATOM   1660  O   ASN A 105     173.558 120.641  56.842  1.00  0.00           O  
ATOM   1661  CB  ASN A 105     172.711 120.903  60.244  1.00  0.00           C  
ATOM   1662  CG  ASN A 105     171.588 119.978  59.869  1.00  0.00           C  
ATOM   1663  OD1 ASN A 105     171.498 119.516  58.726  1.00  0.00           O  
ATOM   1664  ND2 ASN A 105     170.714 119.698  60.810  1.00  0.00           N  
ATOM   1665  H   ASN A 105     171.477 122.329  58.380  1.00  0.00           H  
ATOM   1666  HA  ASN A 105     174.253 122.119  59.428  1.00  0.00           H  
ATOM   1667 1HB  ASN A 105     173.453 120.343  60.816  1.00  0.00           H  
ATOM   1668 2HB  ASN A 105     172.314 121.676  60.902  1.00  0.00           H  
ATOM   1669 1HD2 ASN A 105     169.947 119.085  60.600  1.00  0.00           H  
ATOM   1670 2HD2 ASN A 105     170.810 120.090  61.728  1.00  0.00           H  
ATOM   1671  N   GLU A 106     174.719 119.624  58.483  1.00  0.00           N  
ATOM   1672  CA  GLU A 106     175.342 118.678  57.574  1.00  0.00           C  
ATOM   1673  C   GLU A 106     174.325 117.827  56.831  1.00  0.00           C  
ATOM   1674  O   GLU A 106     174.458 117.636  55.626  1.00  0.00           O  
ATOM   1675  CB  GLU A 106     176.305 117.771  58.344  1.00  0.00           C  
ATOM   1676  CG  GLU A 106     177.558 118.470  58.852  1.00  0.00           C  
ATOM   1677  CD  GLU A 106     178.418 117.582  59.707  1.00  0.00           C  
ATOM   1678  OE1 GLU A 106     177.989 116.498  60.023  1.00  0.00           O  
ATOM   1679  OE2 GLU A 106     179.505 117.988  60.045  1.00  0.00           O  
ATOM   1680  H   GLU A 106     174.956 119.584  59.475  1.00  0.00           H  
ATOM   1681  HA  GLU A 106     175.915 119.244  56.839  1.00  0.00           H  
ATOM   1682 1HB  GLU A 106     175.790 117.341  59.204  1.00  0.00           H  
ATOM   1683 2HB  GLU A 106     176.618 116.946  57.704  1.00  0.00           H  
ATOM   1684 1HG  GLU A 106     178.143 118.810  57.997  1.00  0.00           H  
ATOM   1685 2HG  GLU A 106     177.264 119.347  59.427  1.00  0.00           H  
ATOM   1686  N   GLU A 107     173.289 117.361  57.530  1.00  0.00           N  
ATOM   1687  CA  GLU A 107     172.290 116.495  56.911  1.00  0.00           C  
ATOM   1688  C   GLU A 107     171.522 117.225  55.811  1.00  0.00           C  
ATOM   1689  O   GLU A 107     171.199 116.634  54.773  1.00  0.00           O  
ATOM   1690  CB  GLU A 107     171.312 115.989  57.977  1.00  0.00           C  
ATOM   1691  CG  GLU A 107     171.922 115.012  58.975  1.00  0.00           C  
ATOM   1692  CD  GLU A 107     170.962 114.581  60.059  1.00  0.00           C  
ATOM   1693  OE1 GLU A 107     169.889 115.130  60.145  1.00  0.00           O  
ATOM   1694  OE2 GLU A 107     171.312 113.697  60.802  1.00  0.00           O  
ATOM   1695  H   GLU A 107     173.240 117.580  58.516  1.00  0.00           H  
ATOM   1696  HA  GLU A 107     172.805 115.642  56.465  1.00  0.00           H  
ATOM   1697 1HB  GLU A 107     170.914 116.836  58.535  1.00  0.00           H  
ATOM   1698 2HB  GLU A 107     170.472 115.495  57.491  1.00  0.00           H  
ATOM   1699 1HG  GLU A 107     172.263 114.129  58.434  1.00  0.00           H  
ATOM   1700 2HG  GLU A 107     172.792 115.478  59.434  1.00  0.00           H  
ATOM   1701  N   GLN A 108     171.205 118.495  56.070  1.00  0.00           N  
ATOM   1702  CA  GLN A 108     170.500 119.350  55.132  1.00  0.00           C  
ATOM   1703  C   GLN A 108     171.348 119.657  53.905  1.00  0.00           C  
ATOM   1704  O   GLN A 108     170.833 119.645  52.782  1.00  0.00           O  
ATOM   1705  CB  GLN A 108     170.080 120.654  55.816  1.00  0.00           C  
ATOM   1706  CG  GLN A 108     168.965 120.491  56.835  1.00  0.00           C  
ATOM   1707  CD  GLN A 108     168.721 121.758  57.632  1.00  0.00           C  
ATOM   1708  OE1 GLN A 108     169.642 122.317  58.235  1.00  0.00           O  
ATOM   1709  NE2 GLN A 108     167.476 122.220  57.641  1.00  0.00           N  
ATOM   1710  H   GLN A 108     171.455 118.862  56.989  1.00  0.00           H  
ATOM   1711  HA  GLN A 108     169.607 118.823  54.798  1.00  0.00           H  
ATOM   1712 1HB  GLN A 108     170.939 121.091  56.324  1.00  0.00           H  
ATOM   1713 2HB  GLN A 108     169.746 121.368  55.063  1.00  0.00           H  
ATOM   1714 1HG  GLN A 108     168.044 120.233  56.312  1.00  0.00           H  
ATOM   1715 2HG  GLN A 108     169.235 119.696  57.530  1.00  0.00           H  
ATOM   1716 1HE2 GLN A 108     167.254 123.053  58.151  1.00  0.00           H  
ATOM   1717 2HE2 GLN A 108     166.759 121.736  57.139  1.00  0.00           H  
ATOM   1718  N   LEU A 109     172.650 119.873  54.104  1.00  0.00           N  
ATOM   1719  CA  LEU A 109     173.540 120.118  52.980  1.00  0.00           C  
ATOM   1720  C   LEU A 109     173.684 118.832  52.156  1.00  0.00           C  
ATOM   1721  O   LEU A 109     173.733 118.889  50.926  1.00  0.00           O  
ATOM   1722  CB  LEU A 109     174.912 120.592  53.475  1.00  0.00           C  
ATOM   1723  CG  LEU A 109     174.944 121.987  54.111  1.00  0.00           C  
ATOM   1724  CD1 LEU A 109     176.316 122.235  54.724  1.00  0.00           C  
ATOM   1725  CD2 LEU A 109     174.620 123.034  53.055  1.00  0.00           C  
ATOM   1726  H   LEU A 109     173.005 119.933  55.066  1.00  0.00           H  
ATOM   1727  HA  LEU A 109     173.086 120.864  52.341  1.00  0.00           H  
ATOM   1728 1HB  LEU A 109     175.278 119.882  54.216  1.00  0.00           H  
ATOM   1729 2HB  LEU A 109     175.603 120.595  52.633  1.00  0.00           H  
ATOM   1730  HG  LEU A 109     174.207 122.040  54.912  1.00  0.00           H  
ATOM   1731 1HD1 LEU A 109     176.339 123.227  55.175  1.00  0.00           H  
ATOM   1732 2HD1 LEU A 109     176.514 121.484  55.489  1.00  0.00           H  
ATOM   1733 3HD1 LEU A 109     177.078 122.173  53.947  1.00  0.00           H  
ATOM   1734 1HD2 LEU A 109     174.642 124.026  53.507  1.00  0.00           H  
ATOM   1735 2HD2 LEU A 109     175.358 122.983  52.254  1.00  0.00           H  
ATOM   1736 3HD2 LEU A 109     173.627 122.843  52.647  1.00  0.00           H  
ATOM   1737  N   GLU A 110     173.713 117.664  52.813  1.00  0.00           N  
ATOM   1738  CA  GLU A 110     173.766 116.404  52.081  1.00  0.00           C  
ATOM   1739  C   GLU A 110     172.492 116.198  51.253  1.00  0.00           C  
ATOM   1740  O   GLU A 110     172.579 115.771  50.098  1.00  0.00           O  
ATOM   1741  CB  GLU A 110     173.989 115.236  53.033  1.00  0.00           C  
ATOM   1742  CG  GLU A 110     175.390 115.163  53.617  1.00  0.00           C  
ATOM   1743  CD  GLU A 110     175.558 114.058  54.618  1.00  0.00           C  
ATOM   1744  OE1 GLU A 110     174.582 113.420  54.945  1.00  0.00           O  
ATOM   1745  OE2 GLU A 110     176.657 113.878  55.096  1.00  0.00           O  
ATOM   1746  H   GLU A 110     173.744 117.652  53.837  1.00  0.00           H  
ATOM   1747  HA  GLU A 110     174.611 116.442  51.394  1.00  0.00           H  
ATOM   1748 1HB  GLU A 110     173.286 115.312  53.864  1.00  0.00           H  
ATOM   1749 2HB  GLU A 110     173.789 114.301  52.516  1.00  0.00           H  
ATOM   1750 1HG  GLU A 110     176.071 114.980  52.793  1.00  0.00           H  
ATOM   1751 2HG  GLU A 110     175.661 116.112  54.060  1.00  0.00           H  
ATOM   1752  N   GLN A 111     171.310 116.540  51.805  1.00  0.00           N  
ATOM   1753  CA  GLN A 111     170.071 116.412  51.035  1.00  0.00           C  
ATOM   1754  C   GLN A 111     170.072 117.378  49.868  1.00  0.00           C  
ATOM   1755  O   GLN A 111     169.673 117.010  48.758  1.00  0.00           O  
ATOM   1756  CB  GLN A 111     168.849 116.651  51.922  1.00  0.00           C  
ATOM   1757  CG  GLN A 111     167.459 116.521  51.222  1.00  0.00           C  
ATOM   1758  CD  GLN A 111     167.133 115.156  50.591  1.00  0.00           C  
ATOM   1759  OE1 GLN A 111     167.572 114.075  51.024  1.00  0.00           O  
ATOM   1760  NE2 GLN A 111     166.313 115.210  49.539  1.00  0.00           N  
ATOM   1761  H   GLN A 111     171.278 116.823  52.791  1.00  0.00           H  
ATOM   1762  HA  GLN A 111     170.017 115.406  50.632  1.00  0.00           H  
ATOM   1763 1HB  GLN A 111     168.876 115.959  52.762  1.00  0.00           H  
ATOM   1764 2HB  GLN A 111     168.915 117.657  52.342  1.00  0.00           H  
ATOM   1765 1HG  GLN A 111     166.691 116.726  51.964  1.00  0.00           H  
ATOM   1766 2HG  GLN A 111     167.395 117.270  50.425  1.00  0.00           H  
ATOM   1767 1HE2 GLN A 111     166.036 114.371  49.071  1.00  0.00           H  
ATOM   1768 2HE2 GLN A 111     165.954 116.120  49.196  1.00  0.00           H  
ATOM   1769  N   LEU A 112     170.577 118.588  50.098  1.00  0.00           N  
ATOM   1770  CA  LEU A 112     170.711 119.566  49.041  1.00  0.00           C  
ATOM   1771  C   LEU A 112     171.550 118.999  47.909  1.00  0.00           C  
ATOM   1772  O   LEU A 112     171.140 119.077  46.752  1.00  0.00           O  
ATOM   1773  CB  LEU A 112     171.352 120.851  49.579  1.00  0.00           C  
ATOM   1774  CG  LEU A 112     171.675 121.923  48.530  1.00  0.00           C  
ATOM   1775  CD1 LEU A 112     170.388 122.373  47.851  1.00  0.00           C  
ATOM   1776  CD2 LEU A 112     172.378 123.094  49.201  1.00  0.00           C  
ATOM   1777  H   LEU A 112     170.805 118.860  51.059  1.00  0.00           H  
ATOM   1778  HA  LEU A 112     169.716 119.794  48.664  1.00  0.00           H  
ATOM   1779 1HB  LEU A 112     170.679 121.295  50.310  1.00  0.00           H  
ATOM   1780 2HB  LEU A 112     172.282 120.591  50.084  1.00  0.00           H  
ATOM   1781  HG  LEU A 112     172.325 121.500  47.765  1.00  0.00           H  
ATOM   1782 1HD1 LEU A 112     170.618 123.135  47.106  1.00  0.00           H  
ATOM   1783 2HD1 LEU A 112     169.917 121.520  47.364  1.00  0.00           H  
ATOM   1784 3HD1 LEU A 112     169.710 122.788  48.596  1.00  0.00           H  
ATOM   1785 1HD2 LEU A 112     172.608 123.856  48.455  1.00  0.00           H  
ATOM   1786 2HD2 LEU A 112     171.728 123.520  49.965  1.00  0.00           H  
ATOM   1787 3HD2 LEU A 112     173.302 122.748  49.662  1.00  0.00           H  
ATOM   1788  N   LEU A 113     172.704 118.411  48.238  1.00  0.00           N  
ATOM   1789  CA  LEU A 113     173.565 117.824  47.226  1.00  0.00           C  
ATOM   1790  C   LEU A 113     172.911 116.654  46.519  1.00  0.00           C  
ATOM   1791  O   LEU A 113     173.109 116.488  45.315  1.00  0.00           O  
ATOM   1792  CB  LEU A 113     174.903 117.438  47.834  1.00  0.00           C  
ATOM   1793  CG  LEU A 113     175.797 118.614  48.215  1.00  0.00           C  
ATOM   1794  CD1 LEU A 113     176.983 118.121  49.024  1.00  0.00           C  
ATOM   1795  CD2 LEU A 113     176.305 119.313  46.931  1.00  0.00           C  
ATOM   1796  H   LEU A 113     173.001 118.420  49.217  1.00  0.00           H  
ATOM   1797  HA  LEU A 113     173.736 118.568  46.476  1.00  0.00           H  
ATOM   1798 1HB  LEU A 113     174.720 116.842  48.730  1.00  0.00           H  
ATOM   1799 2HB  LEU A 113     175.432 116.838  47.115  1.00  0.00           H  
ATOM   1800  HG  LEU A 113     175.223 119.310  48.822  1.00  0.00           H  
ATOM   1801 1HD1 LEU A 113     177.609 118.962  49.309  1.00  0.00           H  
ATOM   1802 2HD1 LEU A 113     176.614 117.631  49.921  1.00  0.00           H  
ATOM   1803 3HD1 LEU A 113     177.565 117.418  48.442  1.00  0.00           H  
ATOM   1804 1HD2 LEU A 113     176.927 120.141  47.202  1.00  0.00           H  
ATOM   1805 2HD2 LEU A 113     176.881 118.604  46.335  1.00  0.00           H  
ATOM   1806 3HD2 LEU A 113     175.502 119.687  46.338  1.00  0.00           H  
ATOM   1807  N   ARG A 114     172.121 115.845  47.226  1.00  0.00           N  
ATOM   1808  CA  ARG A 114     171.423 114.762  46.548  1.00  0.00           C  
ATOM   1809  C   ARG A 114     170.459 115.327  45.486  1.00  0.00           C  
ATOM   1810  O   ARG A 114     170.382 114.798  44.366  1.00  0.00           O  
ATOM   1811  CB  ARG A 114     170.664 113.896  47.554  1.00  0.00           C  
ATOM   1812  CG  ARG A 114     171.552 112.973  48.406  1.00  0.00           C  
ATOM   1813  CD  ARG A 114     170.767 111.943  49.174  1.00  0.00           C  
ATOM   1814  NE  ARG A 114     170.035 112.516  50.320  1.00  0.00           N  
ATOM   1815  CZ  ARG A 114     170.530 112.640  51.581  1.00  0.00           C  
ATOM   1816  NH1 ARG A 114     171.747 112.233  51.885  1.00  0.00           N  
ATOM   1817  NH2 ARG A 114     169.782 113.172  52.523  1.00  0.00           N  
ATOM   1818  H   ARG A 114     172.056 115.966  48.242  1.00  0.00           H  
ATOM   1819  HA  ARG A 114     172.162 114.138  46.048  1.00  0.00           H  
ATOM   1820 1HB  ARG A 114     170.114 114.543  48.237  1.00  0.00           H  
ATOM   1821 2HB  ARG A 114     169.936 113.281  47.030  1.00  0.00           H  
ATOM   1822 1HG  ARG A 114     172.258 112.456  47.760  1.00  0.00           H  
ATOM   1823 2HG  ARG A 114     172.100 113.574  49.121  1.00  0.00           H  
ATOM   1824 1HD  ARG A 114     170.035 111.491  48.505  1.00  0.00           H  
ATOM   1825 2HD  ARG A 114     171.436 111.169  49.536  1.00  0.00           H  
ATOM   1826  HE  ARG A 114     169.083 112.849  50.161  1.00  0.00           H  
ATOM   1827 1HH1 ARG A 114     172.340 111.820  51.187  1.00  0.00           H  
ATOM   1828 2HH1 ARG A 114     172.078 112.326  52.841  1.00  0.00           H  
ATOM   1829 1HH2 ARG A 114     168.837 113.492  52.292  1.00  0.00           H  
ATOM   1830 2HH2 ARG A 114     170.151 113.284  53.453  1.00  0.00           H  
ATOM   1831  N   GLU A 115     169.773 116.433  45.815  1.00  0.00           N  
ATOM   1832  CA  GLU A 115     168.834 117.058  44.884  1.00  0.00           C  
ATOM   1833  C   GLU A 115     169.574 117.759  43.735  1.00  0.00           C  
ATOM   1834  O   GLU A 115     169.143 117.698  42.575  1.00  0.00           O  
ATOM   1835  CB  GLU A 115     167.947 118.054  45.637  1.00  0.00           C  
ATOM   1836  CG  GLU A 115     166.997 117.393  46.637  1.00  0.00           C  
ATOM   1837  CD  GLU A 115     166.174 118.371  47.419  1.00  0.00           C  
ATOM   1838  OE1 GLU A 115     166.276 119.547  47.153  1.00  0.00           O  
ATOM   1839  OE2 GLU A 115     165.484 117.942  48.327  1.00  0.00           O  
ATOM   1840  H   GLU A 115     169.863 116.805  46.769  1.00  0.00           H  
ATOM   1841  HA  GLU A 115     168.201 116.281  44.459  1.00  0.00           H  
ATOM   1842 1HB  GLU A 115     168.576 118.756  46.186  1.00  0.00           H  
ATOM   1843 2HB  GLU A 115     167.354 118.627  44.927  1.00  0.00           H  
ATOM   1844 1HG  GLU A 115     166.328 116.730  46.092  1.00  0.00           H  
ATOM   1845 2HG  GLU A 115     167.577 116.785  47.324  1.00  0.00           H  
ATOM   1846  N   LEU A 116     170.710 118.390  44.047  1.00  0.00           N  
ATOM   1847  CA  LEU A 116     171.543 119.044  43.050  1.00  0.00           C  
ATOM   1848  C   LEU A 116     172.141 118.018  42.098  1.00  0.00           C  
ATOM   1849  O   LEU A 116     172.257 118.291  40.903  1.00  0.00           O  
ATOM   1850  CB  LEU A 116     172.663 119.841  43.730  1.00  0.00           C  
ATOM   1851  CG  LEU A 116     172.220 121.102  44.484  1.00  0.00           C  
ATOM   1852  CD1 LEU A 116     173.377 121.623  45.326  1.00  0.00           C  
ATOM   1853  CD2 LEU A 116     171.753 122.151  43.486  1.00  0.00           C  
ATOM   1854  H   LEU A 116     170.973 118.456  45.033  1.00  0.00           H  
ATOM   1855  HA  LEU A 116     170.914 119.707  42.469  1.00  0.00           H  
ATOM   1856 1HB  LEU A 116     173.169 119.190  44.442  1.00  0.00           H  
ATOM   1857 2HB  LEU A 116     173.384 120.144  42.971  1.00  0.00           H  
ATOM   1858  HG  LEU A 116     171.401 120.853  45.159  1.00  0.00           H  
ATOM   1859 1HD1 LEU A 116     173.062 122.519  45.861  1.00  0.00           H  
ATOM   1860 2HD1 LEU A 116     173.678 120.860  46.043  1.00  0.00           H  
ATOM   1861 3HD1 LEU A 116     174.218 121.865  44.678  1.00  0.00           H  
ATOM   1862 1HD2 LEU A 116     171.438 123.047  44.021  1.00  0.00           H  
ATOM   1863 2HD2 LEU A 116     172.572 122.401  42.811  1.00  0.00           H  
ATOM   1864 3HD2 LEU A 116     170.915 121.758  42.910  1.00  0.00           H  
ATOM   1865  N   LEU A 117     172.485 116.826  42.601  1.00  0.00           N  
ATOM   1866  CA  LEU A 117     172.956 115.765  41.727  1.00  0.00           C  
ATOM   1867  C   LEU A 117     171.886 115.387  40.731  1.00  0.00           C  
ATOM   1868  O   LEU A 117     172.172 115.346  39.539  1.00  0.00           O  
ATOM   1869  CB  LEU A 117     173.338 114.497  42.500  1.00  0.00           C  
ATOM   1870  CG  LEU A 117     173.776 113.245  41.615  1.00  0.00           C  
ATOM   1871  CD1 LEU A 117     175.050 113.540  40.817  1.00  0.00           C  
ATOM   1872  CD2 LEU A 117     173.950 112.031  42.507  1.00  0.00           C  
ATOM   1873  H   LEU A 117     172.467 116.681  43.612  1.00  0.00           H  
ATOM   1874  HA  LEU A 117     173.825 116.137  41.192  1.00  0.00           H  
ATOM   1875 1HB  LEU A 117     174.150 114.754  43.157  1.00  0.00           H  
ATOM   1876 2HB  LEU A 117     172.488 114.200  43.116  1.00  0.00           H  
ATOM   1877  HG  LEU A 117     172.984 113.027  40.889  1.00  0.00           H  
ATOM   1878 1HD1 LEU A 117     175.293 112.678  40.217  1.00  0.00           H  
ATOM   1879 2HD1 LEU A 117     174.901 114.390  40.158  1.00  0.00           H  
ATOM   1880 3HD1 LEU A 117     175.869 113.745  41.496  1.00  0.00           H  
ATOM   1881 1HD2 LEU A 117     174.204 111.176  41.892  1.00  0.00           H  
ATOM   1882 2HD2 LEU A 117     174.728 112.197  43.227  1.00  0.00           H  
ATOM   1883 3HD2 LEU A 117     173.012 111.834  43.027  1.00  0.00           H  
ATOM   1884  N   GLU A 118     170.653 115.118  41.192  1.00  0.00           N  
ATOM   1885  CA  GLU A 118     169.598 114.785  40.240  1.00  0.00           C  
ATOM   1886  C   GLU A 118     169.409 115.908  39.239  1.00  0.00           C  
ATOM   1887  O   GLU A 118     169.230 115.663  38.039  1.00  0.00           O  
ATOM   1888  CB  GLU A 118     168.258 114.512  40.926  1.00  0.00           C  
ATOM   1889  CG  GLU A 118     167.135 114.146  39.928  1.00  0.00           C  
ATOM   1890  CD  GLU A 118     165.838 113.775  40.567  1.00  0.00           C  
ATOM   1891  OE1 GLU A 118     165.780 113.696  41.769  1.00  0.00           O  
ATOM   1892  OE2 GLU A 118     164.882 113.597  39.836  1.00  0.00           O  
ATOM   1893  H   GLU A 118     170.469 115.112  42.204  1.00  0.00           H  
ATOM   1894  HA  GLU A 118     169.897 113.886  39.697  1.00  0.00           H  
ATOM   1895 1HB  GLU A 118     168.369 113.693  41.637  1.00  0.00           H  
ATOM   1896 2HB  GLU A 118     167.950 115.398  41.490  1.00  0.00           H  
ATOM   1897 1HG  GLU A 118     166.950 114.998  39.275  1.00  0.00           H  
ATOM   1898 2HG  GLU A 118     167.480 113.320  39.305  1.00  0.00           H  
ATOM   1899  N   ARG A 119     169.439 117.152  39.724  1.00  0.00           N  
ATOM   1900  CA  ARG A 119     169.331 118.277  38.826  1.00  0.00           C  
ATOM   1901  C   ARG A 119     170.407 118.197  37.757  1.00  0.00           C  
ATOM   1902  O   ARG A 119     170.091 118.279  36.571  1.00  0.00           O  
ATOM   1903  CB  ARG A 119     169.458 119.589  39.587  1.00  0.00           C  
ATOM   1904  CG  ARG A 119     169.315 120.839  38.735  1.00  0.00           C  
ATOM   1905  CD  ARG A 119     169.368 122.075  39.558  1.00  0.00           C  
ATOM   1906  NE  ARG A 119     169.221 123.273  38.749  1.00  0.00           N  
ATOM   1907  CZ  ARG A 119     169.226 124.530  39.234  1.00  0.00           C  
ATOM   1908  NH1 ARG A 119     169.371 124.736  40.524  1.00  0.00           N  
ATOM   1909  NH2 ARG A 119     169.085 125.556  38.413  1.00  0.00           N  
ATOM   1910  H   ARG A 119     169.502 117.306  40.738  1.00  0.00           H  
ATOM   1911  HA  ARG A 119     168.355 118.245  38.345  1.00  0.00           H  
ATOM   1912 1HB  ARG A 119     168.697 119.632  40.366  1.00  0.00           H  
ATOM   1913 2HB  ARG A 119     170.430 119.633  40.077  1.00  0.00           H  
ATOM   1914 1HG  ARG A 119     170.125 120.878  38.006  1.00  0.00           H  
ATOM   1915 2HG  ARG A 119     168.357 120.817  38.213  1.00  0.00           H  
ATOM   1916 1HD  ARG A 119     168.562 122.058  40.292  1.00  0.00           H  
ATOM   1917 2HD  ARG A 119     170.326 122.127  40.074  1.00  0.00           H  
ATOM   1918  HE  ARG A 119     169.107 123.155  37.751  1.00  0.00           H  
ATOM   1919 1HH1 ARG A 119     169.479 123.951  41.152  1.00  0.00           H  
ATOM   1920 2HH1 ARG A 119     169.375 125.677  40.888  1.00  0.00           H  
ATOM   1921 1HH2 ARG A 119     168.973 125.398  37.421  1.00  0.00           H  
ATOM   1922 2HH2 ARG A 119     169.089 126.497  38.777  1.00  0.00           H  
ATOM   1923  N   ALA A 120     171.665 117.978  38.165  1.00  0.00           N  
ATOM   1924  CA  ALA A 120     172.771 117.893  37.229  1.00  0.00           C  
ATOM   1925  C   ALA A 120     172.572 116.747  36.251  1.00  0.00           C  
ATOM   1926  O   ALA A 120     172.805 116.904  35.056  1.00  0.00           O  
ATOM   1927  CB  ALA A 120     174.078 117.704  37.987  1.00  0.00           C  
ATOM   1928  H   ALA A 120     171.864 117.922  39.165  1.00  0.00           H  
ATOM   1929  HA  ALA A 120     172.806 118.819  36.662  1.00  0.00           H  
ATOM   1930 1HB  ALA A 120     174.905 117.656  37.287  1.00  0.00           H  
ATOM   1931 2HB  ALA A 120     174.223 118.539  38.673  1.00  0.00           H  
ATOM   1932 3HB  ALA A 120     174.028 116.776  38.553  1.00  0.00           H  
ATOM   1933  N   GLU A 121     172.071 115.599  36.719  1.00  0.00           N  
ATOM   1934  CA  GLU A 121     171.891 114.471  35.811  1.00  0.00           C  
ATOM   1935  C   GLU A 121     170.882 114.815  34.723  1.00  0.00           C  
ATOM   1936  O   GLU A 121     171.034 114.405  33.569  1.00  0.00           O  
ATOM   1937  CB  GLU A 121     171.408 113.219  36.554  1.00  0.00           C  
ATOM   1938  CG  GLU A 121     172.431 112.546  37.442  1.00  0.00           C  
ATOM   1939  CD  GLU A 121     171.874 111.328  38.125  1.00  0.00           C  
ATOM   1940  OE1 GLU A 121     170.684 111.139  38.083  1.00  0.00           O  
ATOM   1941  OE2 GLU A 121     172.637 110.577  38.664  1.00  0.00           O  
ATOM   1942  H   GLU A 121     171.900 115.495  37.723  1.00  0.00           H  
ATOM   1943  HA  GLU A 121     172.847 114.256  35.334  1.00  0.00           H  
ATOM   1944 1HB  GLU A 121     170.560 113.487  37.184  1.00  0.00           H  
ATOM   1945 2HB  GLU A 121     171.057 112.483  35.833  1.00  0.00           H  
ATOM   1946 1HG  GLU A 121     173.282 112.256  36.836  1.00  0.00           H  
ATOM   1947 2HG  GLU A 121     172.782 113.251  38.187  1.00  0.00           H  
ATOM   1948  N   ARG A 122     169.855 115.579  35.090  1.00  0.00           N  
ATOM   1949  CA  ARG A 122     168.821 115.974  34.152  1.00  0.00           C  
ATOM   1950  C   ARG A 122     169.259 117.120  33.212  1.00  0.00           C  
ATOM   1951  O   ARG A 122     168.795 117.189  32.071  1.00  0.00           O  
ATOM   1952  CB  ARG A 122     167.572 116.381  34.922  1.00  0.00           C  
ATOM   1953  CG  ARG A 122     166.832 115.213  35.599  1.00  0.00           C  
ATOM   1954  CD  ARG A 122     165.596 115.666  36.315  1.00  0.00           C  
ATOM   1955  NE  ARG A 122     164.903 114.555  37.000  1.00  0.00           N  
ATOM   1956  CZ  ARG A 122     164.033 113.694  36.442  1.00  0.00           C  
ATOM   1957  NH1 ARG A 122     163.700 113.759  35.162  1.00  0.00           N  
ATOM   1958  NH2 ARG A 122     163.519 112.778  37.231  1.00  0.00           N  
ATOM   1959  H   ARG A 122     169.779 115.837  36.082  1.00  0.00           H  
ATOM   1960  HA  ARG A 122     168.577 115.106  33.541  1.00  0.00           H  
ATOM   1961 1HB  ARG A 122     167.847 117.091  35.698  1.00  0.00           H  
ATOM   1962 2HB  ARG A 122     166.879 116.879  34.250  1.00  0.00           H  
ATOM   1963 1HG  ARG A 122     166.557 114.476  34.847  1.00  0.00           H  
ATOM   1964 2HG  ARG A 122     167.492 114.746  36.332  1.00  0.00           H  
ATOM   1965 1HD  ARG A 122     165.885 116.397  37.074  1.00  0.00           H  
ATOM   1966 2HD  ARG A 122     164.906 116.132  35.615  1.00  0.00           H  
ATOM   1967  HE  ARG A 122     165.074 114.405  38.012  1.00  0.00           H  
ATOM   1968 1HH1 ARG A 122     164.100 114.469  34.568  1.00  0.00           H  
ATOM   1969 2HH1 ARG A 122     163.042 113.096  34.777  1.00  0.00           H  
ATOM   1970 1HH2 ARG A 122     163.812 112.780  38.224  1.00  0.00           H  
ATOM   1971 2HH2 ARG A 122     162.858 112.103  36.882  1.00  0.00           H  
ATOM   1972  N   GLU A 123     170.148 118.013  33.681  1.00  0.00           N  
ATOM   1973  CA  GLU A 123     170.556 119.176  32.878  1.00  0.00           C  
ATOM   1974  C   GLU A 123     171.859 119.056  32.027  1.00  0.00           C  
ATOM   1975  O   GLU A 123     171.906 119.661  30.951  1.00  0.00           O  
ATOM   1976  CB  GLU A 123     170.697 120.422  33.778  1.00  0.00           C  
ATOM   1977  CG  GLU A 123     169.397 120.919  34.432  1.00  0.00           C  
ATOM   1978  CD  GLU A 123     169.583 122.193  35.252  1.00  0.00           C  
ATOM   1979  OE1 GLU A 123     170.569 122.857  35.047  1.00  0.00           O  
ATOM   1980  OE2 GLU A 123     168.752 122.489  36.091  1.00  0.00           O  
ATOM   1981  H   GLU A 123     170.476 117.915  34.642  1.00  0.00           H  
ATOM   1982  HA  GLU A 123     169.742 119.375  32.181  1.00  0.00           H  
ATOM   1983 1HB  GLU A 123     171.382 120.179  34.587  1.00  0.00           H  
ATOM   1984 2HB  GLU A 123     171.140 121.244  33.208  1.00  0.00           H  
ATOM   1985 1HG  GLU A 123     168.661 121.103  33.651  1.00  0.00           H  
ATOM   1986 2HG  GLU A 123     169.013 120.130  35.077  1.00  0.00           H  
ATOM   1987  N   GLY A 124     172.894 118.302  32.484  1.00  0.00           N  
ATOM   1988  CA  GLY A 124     174.207 118.174  31.831  1.00  0.00           C  
ATOM   1989  C   GLY A 124     174.725 116.736  31.812  1.00  0.00           C  
ATOM   1990  O   GLY A 124     174.967 116.189  30.737  1.00  0.00           O  
ATOM   1991  OXT GLY A 124     175.237 116.278  32.833  1.00  0.00           O  
ATOM   1992  H   GLY A 124     172.776 117.806  33.368  1.00  0.00           H  
ATOM   1993 1HA  GLY A 124     174.168 118.548  30.811  1.00  0.00           H  
ATOM   1994 2HA  GLY A 124     174.921 118.792  32.362  1.00  0.00           H  
TER                                                                             
ATOM   1996  N   THR B 125     180.257 139.886  38.130  1.00  0.00           N  
ATOM   1997  CA  THR B 125     181.534 139.183  38.368  1.00  0.00           C  
ATOM   1998  C   THR B 125     182.451 139.398  37.136  1.00  0.00           C  
ATOM   1999  O   THR B 125     181.957 139.867  36.103  1.00  0.00           O  
ATOM   2000  CB  THR B 125     181.320 137.680  38.624  1.00  0.00           C  
ATOM   2001  OG1 THR B 125     180.784 137.064  37.445  1.00  0.00           O  
ATOM   2002  CG2 THR B 125     180.359 137.467  39.784  1.00  0.00           C  
ATOM   2003 1H   THR B 125     179.567 139.601  38.808  1.00  0.00           H  
ATOM   2004 2H   THR B 125     180.394 140.885  38.182  1.00  0.00           H  
ATOM   2005 3H   THR B 125     179.931 139.645  37.199  1.00  0.00           H  
ATOM   2006  HA  THR B 125     182.017 139.625  39.249  1.00  0.00           H  
ATOM   2007  HB  THR B 125     182.275 137.211  38.860  1.00  0.00           H  
ATOM   2008  HG1 THR B 125     181.219 137.427  36.670  1.00  0.00           H  
ATOM   2009 1HG2 THR B 125     180.220 136.399  39.950  1.00  0.00           H  
ATOM   2010 2HG2 THR B 125     180.769 137.924  40.684  1.00  0.00           H  
ATOM   2011 3HG2 THR B 125     179.399 137.925  39.549  1.00  0.00           H  
ATOM   2012  N   VAL B 126     183.767 139.072  37.255  1.00  0.00           N  
ATOM   2013  CA  VAL B 126     184.737 139.171  36.145  1.00  0.00           C  
ATOM   2014  C   VAL B 126     185.236 137.820  35.684  1.00  0.00           C  
ATOM   2015  O   VAL B 126     185.728 137.022  36.483  1.00  0.00           O  
ATOM   2016  CB  VAL B 126     185.949 140.022  36.567  1.00  0.00           C  
ATOM   2017  CG1 VAL B 126     186.987 140.059  35.455  1.00  0.00           C  
ATOM   2018  CG2 VAL B 126     185.493 141.429  36.926  1.00  0.00           C  
ATOM   2019  H   VAL B 126     184.105 138.730  38.162  1.00  0.00           H  
ATOM   2020  HA  VAL B 126     184.272 139.655  35.282  1.00  0.00           H  
ATOM   2021  HB  VAL B 126     186.422 139.560  37.434  1.00  0.00           H  
ATOM   2022 1HG1 VAL B 126     187.837 140.665  35.771  1.00  0.00           H  
ATOM   2023 2HG1 VAL B 126     187.325 139.045  35.240  1.00  0.00           H  
ATOM   2024 3HG1 VAL B 126     186.545 140.494  34.559  1.00  0.00           H  
ATOM   2025 1HG2 VAL B 126     186.355 142.025  37.224  1.00  0.00           H  
ATOM   2026 2HG2 VAL B 126     185.015 141.888  36.061  1.00  0.00           H  
ATOM   2027 3HG2 VAL B 126     184.782 141.381  37.751  1.00  0.00           H  
ATOM   2028  N   THR B 127     185.141 137.588  34.375  1.00  0.00           N  
ATOM   2029  CA  THR B 127     185.593 136.325  33.813  1.00  0.00           C  
ATOM   2030  C   THR B 127     186.747 136.542  32.858  1.00  0.00           C  
ATOM   2031  O   THR B 127     186.705 137.412  31.985  1.00  0.00           O  
ATOM   2032  CB  THR B 127     184.449 135.596  33.084  1.00  0.00           C  
ATOM   2033  OG1 THR B 127     183.396 135.307  34.012  1.00  0.00           O  
ATOM   2034  CG2 THR B 127     184.950 134.298  32.470  1.00  0.00           C  
ATOM   2035  H   THR B 127     184.730 138.290  33.778  1.00  0.00           H  
ATOM   2036  HA  THR B 127     185.942 135.687  34.620  1.00  0.00           H  
ATOM   2037  HB  THR B 127     184.054 136.236  32.295  1.00  0.00           H  
ATOM   2038  HG1 THR B 127     183.494 134.408  34.336  1.00  0.00           H  
ATOM   2039 1HG2 THR B 127     184.128 133.797  31.959  1.00  0.00           H  
ATOM   2040 2HG2 THR B 127     185.743 134.515  31.755  1.00  0.00           H  
ATOM   2041 3HG2 THR B 127     185.337 133.650  33.255  1.00  0.00           H  
ATOM   2042  N   PHE B 128     187.752 135.705  33.005  1.00  0.00           N  
ATOM   2043  CA  PHE B 128     188.937 135.742  32.185  1.00  0.00           C  
ATOM   2044  C   PHE B 128     188.845 134.589  31.192  1.00  0.00           C  
ATOM   2045  O   PHE B 128     188.797 133.417  31.586  1.00  0.00           O  
ATOM   2046  CB  PHE B 128     190.186 135.557  33.053  1.00  0.00           C  
ATOM   2047  CG  PHE B 128     190.423 136.642  34.086  1.00  0.00           C  
ATOM   2048  CD1 PHE B 128     189.833 136.560  35.359  1.00  0.00           C  
ATOM   2049  CD2 PHE B 128     191.222 137.732  33.809  1.00  0.00           C  
ATOM   2050  CE1 PHE B 128     190.053 137.543  36.298  1.00  0.00           C  
ATOM   2051  CE2 PHE B 128     191.433 138.705  34.758  1.00  0.00           C  
ATOM   2052  CZ  PHE B 128     190.859 138.614  35.988  1.00  0.00           C  
ATOM   2053  H   PHE B 128     187.684 135.024  33.752  1.00  0.00           H  
ATOM   2054  HA  PHE B 128     188.982 136.687  31.643  1.00  0.00           H  
ATOM   2055 1HB  PHE B 128     190.115 134.619  33.566  1.00  0.00           H  
ATOM   2056 2HB  PHE B 128     191.056 135.507  32.410  1.00  0.00           H  
ATOM   2057  HD1 PHE B 128     189.189 135.709  35.597  1.00  0.00           H  
ATOM   2058  HD2 PHE B 128     191.693 137.820  32.830  1.00  0.00           H  
ATOM   2059  HE1 PHE B 128     189.591 137.475  37.278  1.00  0.00           H  
ATOM   2060  HE2 PHE B 128     192.058 139.544  34.533  1.00  0.00           H  
ATOM   2061  HZ  PHE B 128     191.045 139.390  36.709  1.00  0.00           H  
ATOM   2062  N   ASP B 129     188.745 134.905  29.900  1.00  0.00           N  
ATOM   2063  CA  ASP B 129     188.666 133.853  28.880  1.00  0.00           C  
ATOM   2064  C   ASP B 129     190.087 133.643  28.352  1.00  0.00           C  
ATOM   2065  O   ASP B 129     190.616 134.488  27.622  1.00  0.00           O  
ATOM   2066  CB  ASP B 129     187.715 134.234  27.742  1.00  0.00           C  
ATOM   2067  CG  ASP B 129     187.538 133.120  26.720  1.00  0.00           C  
ATOM   2068  OD1 ASP B 129     188.232 132.136  26.815  1.00  0.00           O  
ATOM   2069  OD2 ASP B 129     186.709 133.264  25.852  1.00  0.00           O  
ATOM   2070  H   ASP B 129     188.729 135.879  29.624  1.00  0.00           H  
ATOM   2071  HA  ASP B 129     188.325 132.920  29.334  1.00  0.00           H  
ATOM   2072 1HB  ASP B 129     186.738 134.488  28.155  1.00  0.00           H  
ATOM   2073 2HB  ASP B 129     188.094 135.119  27.232  1.00  0.00           H  
ATOM   2074  N   ILE B 130     190.732 132.574  28.795  1.00  0.00           N  
ATOM   2075  CA  ILE B 130     192.131 132.331  28.511  1.00  0.00           C  
ATOM   2076  C   ILE B 130     192.266 131.177  27.503  1.00  0.00           C  
ATOM   2077  O   ILE B 130     191.943 130.024  27.801  1.00  0.00           O  
ATOM   2078  CB  ILE B 130     192.775 131.962  29.853  1.00  0.00           C  
ATOM   2079  CG1 ILE B 130     192.492 133.089  30.892  1.00  0.00           C  
ATOM   2080  CG2 ILE B 130     194.276 131.786  29.676  1.00  0.00           C  
ATOM   2081  CD1 ILE B 130     192.832 132.707  32.303  1.00  0.00           C  
ATOM   2082  H   ILE B 130     190.239 131.898  29.383  1.00  0.00           H  
ATOM   2083  HA  ILE B 130     192.581 133.230  28.096  1.00  0.00           H  
ATOM   2084  HB  ILE B 130     192.331 131.073  30.218  1.00  0.00           H  
ATOM   2085 1HG1 ILE B 130     193.045 133.971  30.615  1.00  0.00           H  
ATOM   2086 2HG1 ILE B 130     191.441 133.329  30.889  1.00  0.00           H  
ATOM   2087 1HG2 ILE B 130     194.722 131.533  30.621  1.00  0.00           H  
ATOM   2088 2HG2 ILE B 130     194.470 130.993  28.961  1.00  0.00           H  
ATOM   2089 3HG2 ILE B 130     194.709 132.715  29.313  1.00  0.00           H  
ATOM   2090 1HD1 ILE B 130     192.590 133.513  32.973  1.00  0.00           H  
ATOM   2091 2HD1 ILE B 130     192.242 131.837  32.578  1.00  0.00           H  
ATOM   2092 3HD1 ILE B 130     193.864 132.478  32.390  1.00  0.00           H  
ATOM   2093  N   THR B 131     192.770 131.456  26.309  1.00  0.00           N  
ATOM   2094  CA  THR B 131     192.799 130.408  25.284  1.00  0.00           C  
ATOM   2095  C   THR B 131     194.205 130.053  24.823  1.00  0.00           C  
ATOM   2096  O   THR B 131     195.167 130.753  25.150  1.00  0.00           O  
ATOM   2097  CB  THR B 131     191.962 130.823  24.059  1.00  0.00           C  
ATOM   2098  OG1 THR B 131     192.553 131.974  23.442  1.00  0.00           O  
ATOM   2099  CG2 THR B 131     190.536 131.152  24.474  1.00  0.00           C  
ATOM   2100  H   THR B 131     193.079 132.393  26.099  1.00  0.00           H  
ATOM   2101  HA  THR B 131     192.374 129.497  25.707  1.00  0.00           H  
ATOM   2102  HB  THR B 131     191.946 130.008  23.336  1.00  0.00           H  
ATOM   2103  HG1 THR B 131     192.481 131.896  22.487  1.00  0.00           H  
ATOM   2104 1HG2 THR B 131     189.960 131.443  23.596  1.00  0.00           H  
ATOM   2105 2HG2 THR B 131     190.080 130.275  24.934  1.00  0.00           H  
ATOM   2106 3HG2 THR B 131     190.546 131.973  25.190  1.00  0.00           H  
ATOM   2107  N   ASN B 132     194.313 128.932  24.077  1.00  0.00           N  
ATOM   2108  CA  ASN B 132     195.582 128.411  23.554  1.00  0.00           C  
ATOM   2109  C   ASN B 132     196.562 128.201  24.702  1.00  0.00           C  
ATOM   2110  O   ASN B 132     197.743 128.562  24.618  1.00  0.00           O  
ATOM   2111  CB  ASN B 132     196.158 129.346  22.505  1.00  0.00           C  
ATOM   2112  CG  ASN B 132     195.271 129.464  21.302  1.00  0.00           C  
ATOM   2113  OD1 ASN B 132     194.708 128.469  20.820  1.00  0.00           O  
ATOM   2114  ND2 ASN B 132     195.129 130.664  20.805  1.00  0.00           N  
ATOM   2115  H   ASN B 132     193.463 128.423  23.862  1.00  0.00           H  
ATOM   2116  HA  ASN B 132     195.398 127.436  23.098  1.00  0.00           H  
ATOM   2117 1HB  ASN B 132     196.311 130.341  22.928  1.00  0.00           H  
ATOM   2118 2HB  ASN B 132     197.130 128.978  22.189  1.00  0.00           H  
ATOM   2119 1HD2 ASN B 132     194.551 130.811  20.002  1.00  0.00           H  
ATOM   2120 2HD2 ASN B 132     195.599 131.439  21.231  1.00  0.00           H  
ATOM   2121  N   ILE B 133     196.047 127.618  25.779  1.00  0.00           N  
ATOM   2122  CA  ILE B 133     196.806 127.467  27.007  1.00  0.00           C  
ATOM   2123  C   ILE B 133     197.000 126.035  27.505  1.00  0.00           C  
ATOM   2124  O   ILE B 133     196.061 125.240  27.563  1.00  0.00           O  
ATOM   2125  CB  ILE B 133     196.164 128.363  28.103  1.00  0.00           C  
ATOM   2126  CG1 ILE B 133     196.982 128.269  29.370  1.00  0.00           C  
ATOM   2127  CG2 ILE B 133     194.675 127.995  28.344  1.00  0.00           C  
ATOM   2128  CD1 ILE B 133     196.694 129.292  30.404  1.00  0.00           C  
ATOM   2129  H   ILE B 133     195.085 127.272  25.718  1.00  0.00           H  
ATOM   2130  HA  ILE B 133     197.797 127.874  26.824  1.00  0.00           H  
ATOM   2131  HB  ILE B 133     196.216 129.397  27.768  1.00  0.00           H  
ATOM   2132 1HG1 ILE B 133     196.814 127.305  29.821  1.00  0.00           H  
ATOM   2133 2HG1 ILE B 133     198.024 128.358  29.096  1.00  0.00           H  
ATOM   2134 1HG2 ILE B 133     194.240 128.648  29.084  1.00  0.00           H  
ATOM   2135 2HG2 ILE B 133     194.132 128.116  27.422  1.00  0.00           H  
ATOM   2136 3HG2 ILE B 133     194.585 126.965  28.685  1.00  0.00           H  
ATOM   2137 1HD1 ILE B 133     197.344 129.127  31.237  1.00  0.00           H  
ATOM   2138 2HD1 ILE B 133     196.891 130.273  29.987  1.00  0.00           H  
ATOM   2139 3HD1 ILE B 133     195.663 129.228  30.737  1.00  0.00           H  
ATOM   2140  N   ASP B 134     198.242 125.739  27.890  1.00  0.00           N  
ATOM   2141  CA  ASP B 134     198.659 124.440  28.423  1.00  0.00           C  
ATOM   2142  C   ASP B 134     198.284 124.334  29.899  1.00  0.00           C  
ATOM   2143  O   ASP B 134     197.975 125.341  30.537  1.00  0.00           O  
ATOM   2144  CB  ASP B 134     200.173 124.234  28.254  1.00  0.00           C  
ATOM   2145  CG  ASP B 134     200.613 122.751  28.367  1.00  0.00           C  
ATOM   2146  OD1 ASP B 134     199.778 121.920  28.681  1.00  0.00           O  
ATOM   2147  OD2 ASP B 134     201.767 122.476  28.180  1.00  0.00           O  
ATOM   2148  H   ASP B 134     198.947 126.473  27.802  1.00  0.00           H  
ATOM   2149  HA  ASP B 134     198.136 123.655  27.873  1.00  0.00           H  
ATOM   2150 1HB  ASP B 134     200.474 124.608  27.276  1.00  0.00           H  
ATOM   2151 2HB  ASP B 134     200.708 124.826  29.000  1.00  0.00           H  
ATOM   2152  N   TRP B 135     198.340 123.134  30.464  1.00  0.00           N  
ATOM   2153  CA  TRP B 135     198.017 122.985  31.881  1.00  0.00           C  
ATOM   2154  C   TRP B 135     199.071 123.625  32.770  1.00  0.00           C  
ATOM   2155  O   TRP B 135     198.733 124.203  33.800  1.00  0.00           O  
ATOM   2156  CB  TRP B 135     197.880 121.504  32.242  1.00  0.00           C  
ATOM   2157  CG  TRP B 135     196.637 120.868  31.696  1.00  0.00           C  
ATOM   2158  CD1 TRP B 135     196.379 120.570  30.392  1.00  0.00           C  
ATOM   2159  CD2 TRP B 135     195.471 120.445  32.443  1.00  0.00           C  
ATOM   2160  NE1 TRP B 135     195.138 119.995  30.275  1.00  0.00           N  
ATOM   2161  CE2 TRP B 135     194.568 119.910  31.520  1.00  0.00           C  
ATOM   2162  CE3 TRP B 135     195.125 120.478  33.800  1.00  0.00           C  
ATOM   2163  CZ2 TRP B 135     193.335 119.408  31.906  1.00  0.00           C  
ATOM   2164  CZ3 TRP B 135     193.889 119.974  34.187  1.00  0.00           C  
ATOM   2165  CH2 TRP B 135     193.018 119.452  33.264  1.00  0.00           C  
ATOM   2166  H   TRP B 135     198.639 122.349  29.884  1.00  0.00           H  
ATOM   2167  HA  TRP B 135     197.076 123.497  32.058  1.00  0.00           H  
ATOM   2168 1HB  TRP B 135     198.742 120.956  31.860  1.00  0.00           H  
ATOM   2169 2HB  TRP B 135     197.875 121.393  33.326  1.00  0.00           H  
ATOM   2170  HD1 TRP B 135     197.059 120.760  29.563  1.00  0.00           H  
ATOM   2171  HE1 TRP B 135     194.712 119.685  29.413  1.00  0.00           H  
ATOM   2172  HE3 TRP B 135     195.815 120.888  34.537  1.00  0.00           H  
ATOM   2173  HZ2 TRP B 135     192.629 118.990  31.188  1.00  0.00           H  
ATOM   2174  HZ3 TRP B 135     193.628 120.004  35.245  1.00  0.00           H  
ATOM   2175  HH2 TRP B 135     192.057 119.065  33.602  1.00  0.00           H  
ATOM   2176  N   LYS B 136     200.346 123.550  32.385  1.00  0.00           N  
ATOM   2177  CA  LYS B 136     201.396 124.115  33.228  1.00  0.00           C  
ATOM   2178  C   LYS B 136     201.122 125.597  33.465  1.00  0.00           C  
ATOM   2179  O   LYS B 136     201.154 126.082  34.605  1.00  0.00           O  
ATOM   2180  CB  LYS B 136     202.758 123.912  32.564  1.00  0.00           C  
ATOM   2181  CG  LYS B 136     203.962 124.452  33.335  1.00  0.00           C  
ATOM   2182  CD  LYS B 136     205.259 124.150  32.579  1.00  0.00           C  
ATOM   2183  CE  LYS B 136     206.479 124.735  33.276  1.00  0.00           C  
ATOM   2184  NZ  LYS B 136     207.747 124.405  32.542  1.00  0.00           N  
ATOM   2185  H   LYS B 136     200.578 123.085  31.512  1.00  0.00           H  
ATOM   2186  HA  LYS B 136     201.387 123.607  34.193  1.00  0.00           H  
ATOM   2187 1HB  LYS B 136     202.917 122.846  32.399  1.00  0.00           H  
ATOM   2188 2HB  LYS B 136     202.749 124.386  31.581  1.00  0.00           H  
ATOM   2189 1HG  LYS B 136     203.866 125.536  33.463  1.00  0.00           H  
ATOM   2190 2HG  LYS B 136     203.999 123.988  34.319  1.00  0.00           H  
ATOM   2191 1HD  LYS B 136     205.384 123.070  32.490  1.00  0.00           H  
ATOM   2192 2HD  LYS B 136     205.194 124.572  31.575  1.00  0.00           H  
ATOM   2193 1HE  LYS B 136     206.375 125.820  33.331  1.00  0.00           H  
ATOM   2194 2HE  LYS B 136     206.541 124.334  34.289  1.00  0.00           H  
ATOM   2195 1HZ  LYS B 136     208.538 124.803  33.032  1.00  0.00           H  
ATOM   2196 2HZ  LYS B 136     207.859 123.404  32.499  1.00  0.00           H  
ATOM   2197 3HZ  LYS B 136     207.713 124.772  31.603  1.00  0.00           H  
ATOM   2198  N   SER B 137     200.793 126.292  32.381  1.00  0.00           N  
ATOM   2199  CA  SER B 137     200.489 127.708  32.398  1.00  0.00           C  
ATOM   2200  C   SER B 137     199.222 127.953  33.198  1.00  0.00           C  
ATOM   2201  O   SER B 137     199.133 128.909  33.977  1.00  0.00           O  
ATOM   2202  CB  SER B 137     200.285 128.163  30.976  1.00  0.00           C  
ATOM   2203  OG  SER B 137     201.459 128.055  30.226  1.00  0.00           O  
ATOM   2204  H   SER B 137     200.809 125.818  31.487  1.00  0.00           H  
ATOM   2205  HA  SER B 137     201.316 128.246  32.858  1.00  0.00           H  
ATOM   2206 1HB  SER B 137     199.530 127.534  30.529  1.00  0.00           H  
ATOM   2207 2HB  SER B 137     199.921 129.189  30.954  1.00  0.00           H  
ATOM   2208  HG  SER B 137     201.161 127.936  29.299  1.00  0.00           H  
ATOM   2209  N   ALA B 138     198.224 127.080  33.010  1.00  0.00           N  
ATOM   2210  CA  ALA B 138     196.962 127.243  33.697  1.00  0.00           C  
ATOM   2211  C   ALA B 138     197.159 127.151  35.194  1.00  0.00           C  
ATOM   2212  O   ALA B 138     196.581 127.940  35.946  1.00  0.00           O  
ATOM   2213  CB  ALA B 138     195.973 126.182  33.234  1.00  0.00           C  
ATOM   2214  H   ALA B 138     198.332 126.327  32.328  1.00  0.00           H  
ATOM   2215  HA  ALA B 138     196.589 128.233  33.465  1.00  0.00           H  
ATOM   2216 1HB  ALA B 138     195.020 126.310  33.729  1.00  0.00           H  
ATOM   2217 2HB  ALA B 138     195.834 126.263  32.153  1.00  0.00           H  
ATOM   2218 3HB  ALA B 138     196.370 125.203  33.478  1.00  0.00           H  
ATOM   2219  N   GLU B 139     198.033 126.240  35.625  1.00  0.00           N  
ATOM   2220  CA  GLU B 139     198.370 126.112  37.029  1.00  0.00           C  
ATOM   2221  C   GLU B 139     199.036 127.372  37.581  1.00  0.00           C  
ATOM   2222  O   GLU B 139     198.701 127.789  38.692  1.00  0.00           O  
ATOM   2223  CB  GLU B 139     199.289 124.906  37.234  1.00  0.00           C  
ATOM   2224  CG  GLU B 139     198.608 123.557  37.047  1.00  0.00           C  
ATOM   2225  CD  GLU B 139     199.563 122.401  37.152  1.00  0.00           C  
ATOM   2226  OE1 GLU B 139     200.229 122.293  38.153  1.00  0.00           O  
ATOM   2227  OE2 GLU B 139     199.625 121.623  36.229  1.00  0.00           O  
ATOM   2228  H   GLU B 139     198.414 125.567  34.953  1.00  0.00           H  
ATOM   2229  HA  GLU B 139     197.446 125.985  37.569  1.00  0.00           H  
ATOM   2230 1HB  GLU B 139     200.122 124.959  36.533  1.00  0.00           H  
ATOM   2231 2HB  GLU B 139     199.706 124.933  38.241  1.00  0.00           H  
ATOM   2232 1HG  GLU B 139     197.835 123.444  37.807  1.00  0.00           H  
ATOM   2233 2HG  GLU B 139     198.126 123.537  36.072  1.00  0.00           H  
ATOM   2234  N   LEU B 140     199.924 128.028  36.815  1.00  0.00           N  
ATOM   2235  CA  LEU B 140     200.558 129.255  37.323  1.00  0.00           C  
ATOM   2236  C   LEU B 140     199.499 130.340  37.531  1.00  0.00           C  
ATOM   2237  O   LEU B 140     199.529 131.083  38.528  1.00  0.00           O  
ATOM   2238  CB  LEU B 140     201.632 129.753  36.348  1.00  0.00           C  
ATOM   2239  CG  LEU B 140     202.873 128.861  36.214  1.00  0.00           C  
ATOM   2240  CD1 LEU B 140     203.782 129.415  35.126  1.00  0.00           C  
ATOM   2241  CD2 LEU B 140     203.598 128.794  37.550  1.00  0.00           C  
ATOM   2242  H   LEU B 140     200.216 127.611  35.922  1.00  0.00           H  
ATOM   2243  HA  LEU B 140     201.023 129.042  38.282  1.00  0.00           H  
ATOM   2244 1HB  LEU B 140     201.186 129.851  35.360  1.00  0.00           H  
ATOM   2245 2HB  LEU B 140     201.966 130.738  36.673  1.00  0.00           H  
ATOM   2246  HG  LEU B 140     202.569 127.857  35.915  1.00  0.00           H  
ATOM   2247 1HD1 LEU B 140     204.664 128.781  35.030  1.00  0.00           H  
ATOM   2248 2HD1 LEU B 140     203.245 129.434  34.177  1.00  0.00           H  
ATOM   2249 3HD1 LEU B 140     204.090 130.427  35.389  1.00  0.00           H  
ATOM   2250 1HD2 LEU B 140     204.479 128.159  37.455  1.00  0.00           H  
ATOM   2251 2HD2 LEU B 140     203.903 129.797  37.849  1.00  0.00           H  
ATOM   2252 3HD2 LEU B 140     202.931 128.378  38.305  1.00  0.00           H  
ATOM   2253  N   ILE B 141     198.548 130.403  36.601  1.00  0.00           N  
ATOM   2254  CA  ILE B 141     197.478 131.381  36.646  1.00  0.00           C  
ATOM   2255  C   ILE B 141     196.566 131.129  37.818  1.00  0.00           C  
ATOM   2256  O   ILE B 141     196.214 132.059  38.539  1.00  0.00           O  
ATOM   2257  CB  ILE B 141     196.690 131.426  35.341  1.00  0.00           C  
ATOM   2258  CG1 ILE B 141     197.623 131.938  34.243  1.00  0.00           C  
ATOM   2259  CG2 ILE B 141     195.451 132.343  35.521  1.00  0.00           C  
ATOM   2260  CD1 ILE B 141     197.117 131.773  32.855  1.00  0.00           C  
ATOM   2261  H   ILE B 141     198.617 129.758  35.800  1.00  0.00           H  
ATOM   2262  HA  ILE B 141     197.920 132.357  36.792  1.00  0.00           H  
ATOM   2263  HB  ILE B 141     196.376 130.414  35.067  1.00  0.00           H  
ATOM   2264 1HG1 ILE B 141     197.819 132.985  34.435  1.00  0.00           H  
ATOM   2265 2HG1 ILE B 141     198.563 131.403  34.315  1.00  0.00           H  
ATOM   2266 1HG2 ILE B 141     194.883 132.381  34.608  1.00  0.00           H  
ATOM   2267 2HG2 ILE B 141     194.807 131.961  36.301  1.00  0.00           H  
ATOM   2268 3HG2 ILE B 141     195.780 133.351  35.792  1.00  0.00           H  
ATOM   2269 1HD1 ILE B 141     197.851 132.151  32.144  1.00  0.00           H  
ATOM   2270 2HD1 ILE B 141     196.957 130.729  32.692  1.00  0.00           H  
ATOM   2271 3HD1 ILE B 141     196.209 132.288  32.721  1.00  0.00           H  
ATOM   2272  N   MET B 142     196.183 129.867  38.003  1.00  0.00           N  
ATOM   2273  CA  MET B 142     195.317 129.459  39.088  1.00  0.00           C  
ATOM   2274  C   MET B 142     195.879 129.897  40.428  1.00  0.00           C  
ATOM   2275  O   MET B 142     195.153 130.464  41.253  1.00  0.00           O  
ATOM   2276  CB  MET B 142     195.114 127.946  39.060  1.00  0.00           C  
ATOM   2277  CG  MET B 142     194.301 127.398  40.224  1.00  0.00           C  
ATOM   2278  SD  MET B 142     194.261 125.595  40.257  1.00  0.00           S  
ATOM   2279  CE  MET B 142     195.930 125.229  40.792  1.00  0.00           C  
ATOM   2280  H   MET B 142     196.483 129.161  37.335  1.00  0.00           H  
ATOM   2281  HA  MET B 142     194.357 129.929  38.943  1.00  0.00           H  
ATOM   2282 1HB  MET B 142     194.608 127.664  38.138  1.00  0.00           H  
ATOM   2283 2HB  MET B 142     196.084 127.448  39.067  1.00  0.00           H  
ATOM   2284 1HG  MET B 142     194.726 127.750  41.163  1.00  0.00           H  
ATOM   2285 2HG  MET B 142     193.276 127.763  40.156  1.00  0.00           H  
ATOM   2286 1HE  MET B 142     196.062 124.149  40.860  1.00  0.00           H  
ATOM   2287 2HE  MET B 142     196.641 125.637  40.072  1.00  0.00           H  
ATOM   2288 3HE  MET B 142     196.105 125.679  41.770  1.00  0.00           H  
ATOM   2289  N   LEU B 143     197.168 129.638  40.666  1.00  0.00           N  
ATOM   2290  CA  LEU B 143     197.741 129.990  41.948  1.00  0.00           C  
ATOM   2291  C   LEU B 143     197.786 131.502  42.117  1.00  0.00           C  
ATOM   2292  O   LEU B 143     197.486 132.008  43.201  1.00  0.00           O  
ATOM   2293  CB  LEU B 143     199.154 129.406  42.077  1.00  0.00           C  
ATOM   2294  CG  LEU B 143     199.239 127.875  42.119  1.00  0.00           C  
ATOM   2295  CD1 LEU B 143     200.700 127.446  42.089  1.00  0.00           C  
ATOM   2296  CD2 LEU B 143     198.544 127.362  43.372  1.00  0.00           C  
ATOM   2297  H   LEU B 143     197.740 129.170  39.958  1.00  0.00           H  
ATOM   2298  HA  LEU B 143     197.115 129.572  42.734  1.00  0.00           H  
ATOM   2299 1HB  LEU B 143     199.749 129.747  41.232  1.00  0.00           H  
ATOM   2300 2HB  LEU B 143     199.606 129.788  42.992  1.00  0.00           H  
ATOM   2301  HG  LEU B 143     198.751 127.458  41.237  1.00  0.00           H  
ATOM   2302 1HD1 LEU B 143     200.760 126.358  42.119  1.00  0.00           H  
ATOM   2303 2HD1 LEU B 143     201.167 127.809  41.173  1.00  0.00           H  
ATOM   2304 3HD1 LEU B 143     201.219 127.862  42.952  1.00  0.00           H  
ATOM   2305 1HD2 LEU B 143     198.604 126.273  43.402  1.00  0.00           H  
ATOM   2306 2HD2 LEU B 143     199.033 127.776  44.254  1.00  0.00           H  
ATOM   2307 3HD2 LEU B 143     197.498 127.667  43.359  1.00  0.00           H  
ATOM   2308  N   ALA B 144     198.131 132.241  41.049  1.00  0.00           N  
ATOM   2309  CA  ALA B 144     198.138 133.693  41.154  1.00  0.00           C  
ATOM   2310  C   ALA B 144     196.763 134.266  41.458  1.00  0.00           C  
ATOM   2311  O   ALA B 144     196.637 135.144  42.313  1.00  0.00           O  
ATOM   2312  CB  ALA B 144     198.643 134.298  39.870  1.00  0.00           C  
ATOM   2313  H   ALA B 144     198.437 131.786  40.179  1.00  0.00           H  
ATOM   2314  HA  ALA B 144     198.807 133.963  41.971  1.00  0.00           H  
ATOM   2315 1HB  ALA B 144     198.684 135.382  39.959  1.00  0.00           H  
ATOM   2316 2HB  ALA B 144     199.629 133.914  39.657  1.00  0.00           H  
ATOM   2317 3HB  ALA B 144     197.964 134.018  39.068  1.00  0.00           H  
ATOM   2318  N   VAL B 145     195.721 133.761  40.789  1.00  0.00           N  
ATOM   2319  CA  VAL B 145     194.384 134.264  41.051  1.00  0.00           C  
ATOM   2320  C   VAL B 145     193.866 133.842  42.405  1.00  0.00           C  
ATOM   2321  O   VAL B 145     193.209 134.644  43.069  1.00  0.00           O  
ATOM   2322  CB  VAL B 145     193.362 133.859  39.983  1.00  0.00           C  
ATOM   2323  CG1 VAL B 145     191.954 134.327  40.425  1.00  0.00           C  
ATOM   2324  CG2 VAL B 145     193.703 134.494  38.664  1.00  0.00           C  
ATOM   2325  H   VAL B 145     195.885 133.065  40.058  1.00  0.00           H  
ATOM   2326  HA  VAL B 145     194.438 135.354  41.039  1.00  0.00           H  
ATOM   2327  HB  VAL B 145     193.369 132.796  39.883  1.00  0.00           H  
ATOM   2328 1HG1 VAL B 145     191.234 134.055  39.698  1.00  0.00           H  
ATOM   2329 2HG1 VAL B 145     191.670 133.873  41.359  1.00  0.00           H  
ATOM   2330 3HG1 VAL B 145     191.953 135.411  40.542  1.00  0.00           H  
ATOM   2331 1HG2 VAL B 145     192.975 134.205  37.911  1.00  0.00           H  
ATOM   2332 2HG2 VAL B 145     193.691 135.559  38.792  1.00  0.00           H  
ATOM   2333 3HG2 VAL B 145     194.693 134.175  38.349  1.00  0.00           H  
ATOM   2334  N   TYR B 146     194.089 132.587  42.822  1.00  0.00           N  
ATOM   2335  CA  TYR B 146     193.626 132.224  44.147  1.00  0.00           C  
ATOM   2336  C   TYR B 146     194.247 133.178  45.161  1.00  0.00           C  
ATOM   2337  O   TYR B 146     193.519 133.742  45.973  1.00  0.00           O  
ATOM   2338  CB  TYR B 146     193.978 130.771  44.473  1.00  0.00           C  
ATOM   2339  CG  TYR B 146     193.629 130.361  45.887  1.00  0.00           C  
ATOM   2340  CD1 TYR B 146     192.319 130.041  46.213  1.00  0.00           C  
ATOM   2341  CD2 TYR B 146     194.619 130.306  46.857  1.00  0.00           C  
ATOM   2342  CE1 TYR B 146     192.001 129.667  47.504  1.00  0.00           C  
ATOM   2343  CE2 TYR B 146     194.300 129.931  48.148  1.00  0.00           C  
ATOM   2344  CZ  TYR B 146     192.997 129.613  48.472  1.00  0.00           C  
ATOM   2345  OH  TYR B 146     192.679 129.240  49.758  1.00  0.00           O  
ATOM   2346  H   TYR B 146     194.572 131.903  42.229  1.00  0.00           H  
ATOM   2347  HA  TYR B 146     192.548 132.369  44.163  1.00  0.00           H  
ATOM   2348 1HB  TYR B 146     193.452 130.106  43.786  1.00  0.00           H  
ATOM   2349 2HB  TYR B 146     195.046 130.614  44.327  1.00  0.00           H  
ATOM   2350  HD1 TYR B 146     191.541 130.085  45.450  1.00  0.00           H  
ATOM   2351  HD2 TYR B 146     195.648 130.558  46.601  1.00  0.00           H  
ATOM   2352  HE1 TYR B 146     190.972 129.415  47.760  1.00  0.00           H  
ATOM   2353  HE2 TYR B 146     195.078 129.889  48.911  1.00  0.00           H  
ATOM   2354  HH  TYR B 146     193.484 129.173  50.278  1.00  0.00           H  
ATOM   2355  N   ASP B 147     195.576 133.395  45.113  1.00  0.00           N  
ATOM   2356  CA  ASP B 147     196.198 134.263  46.106  1.00  0.00           C  
ATOM   2357  C   ASP B 147     195.571 135.665  46.074  1.00  0.00           C  
ATOM   2358  O   ASP B 147     195.271 136.231  47.133  1.00  0.00           O  
ATOM   2359  CB  ASP B 147     197.706 134.359  45.864  1.00  0.00           C  
ATOM   2360  CG  ASP B 147     198.458 133.110  46.303  1.00  0.00           C  
ATOM   2361  OD1 ASP B 147     197.913 132.352  47.071  1.00  0.00           O  
ATOM   2362  OD2 ASP B 147     199.568 132.925  45.866  1.00  0.00           O  
ATOM   2363  H   ASP B 147     196.172 132.937  44.415  1.00  0.00           H  
ATOM   2364  HA  ASP B 147     196.035 133.837  47.094  1.00  0.00           H  
ATOM   2365 1HB  ASP B 147     197.895 134.525  44.803  1.00  0.00           H  
ATOM   2366 2HB  ASP B 147     198.108 135.216  46.406  1.00  0.00           H  
ATOM   2367  N   ILE B 148     195.305 136.206  44.879  1.00  0.00           N  
ATOM   2368  CA  ILE B 148     194.694 137.521  44.777  1.00  0.00           C  
ATOM   2369  C   ILE B 148     193.290 137.511  45.347  1.00  0.00           C  
ATOM   2370  O   ILE B 148     192.907 138.423  46.079  1.00  0.00           O  
ATOM   2371  CB  ILE B 148     194.726 138.059  43.337  1.00  0.00           C  
ATOM   2372  CG1 ILE B 148     196.222 138.394  42.990  1.00  0.00           C  
ATOM   2373  CG2 ILE B 148     193.749 139.261  43.181  1.00  0.00           C  
ATOM   2374  CD1 ILE B 148     196.524 138.707  41.527  1.00  0.00           C  
ATOM   2375  H   ILE B 148     195.581 135.714  44.020  1.00  0.00           H  
ATOM   2376  HA  ILE B 148     195.287 138.213  45.379  1.00  0.00           H  
ATOM   2377  HB  ILE B 148     194.422 137.263  42.653  1.00  0.00           H  
ATOM   2378 1HG1 ILE B 148     196.517 139.223  43.593  1.00  0.00           H  
ATOM   2379 2HG1 ILE B 148     196.837 137.548  43.282  1.00  0.00           H  
ATOM   2380 1HG2 ILE B 148     193.779 139.628  42.163  1.00  0.00           H  
ATOM   2381 2HG2 ILE B 148     192.722 138.964  43.406  1.00  0.00           H  
ATOM   2382 3HG2 ILE B 148     194.027 140.045  43.864  1.00  0.00           H  
ATOM   2383 1HD1 ILE B 148     197.587 138.917  41.414  1.00  0.00           H  
ATOM   2384 2HD1 ILE B 148     196.261 137.843  40.920  1.00  0.00           H  
ATOM   2385 3HD1 ILE B 148     195.958 139.570  41.202  1.00  0.00           H  
ATOM   2386  N   ALA B 149     192.502 136.495  45.008  1.00  0.00           N  
ATOM   2387  CA  ALA B 149     191.148 136.416  45.511  1.00  0.00           C  
ATOM   2388  C   ALA B 149     191.138 136.348  47.032  1.00  0.00           C  
ATOM   2389  O   ALA B 149     190.274 136.939  47.689  1.00  0.00           O  
ATOM   2390  CB  ALA B 149     190.484 135.201  44.937  1.00  0.00           C  
ATOM   2391  H   ALA B 149     192.846 135.773  44.376  1.00  0.00           H  
ATOM   2392  HA  ALA B 149     190.613 137.310  45.202  1.00  0.00           H  
ATOM   2393 1HB  ALA B 149     189.466 135.135  45.291  1.00  0.00           H  
ATOM   2394 2HB  ALA B 149     190.511 135.306  43.865  1.00  0.00           H  
ATOM   2395 3HB  ALA B 149     191.034 134.312  45.239  1.00  0.00           H  
ATOM   2396  N   GLN B 150     192.101 135.641  47.620  1.00  0.00           N  
ATOM   2397  CA  GLN B 150     192.126 135.543  49.063  1.00  0.00           C  
ATOM   2398  C   GLN B 150     192.466 136.907  49.671  1.00  0.00           C  
ATOM   2399  O   GLN B 150     191.868 137.294  50.677  1.00  0.00           O  
ATOM   2400  CB  GLN B 150     193.137 134.484  49.512  1.00  0.00           C  
ATOM   2401  CG  GLN B 150     192.728 133.057  49.192  1.00  0.00           C  
ATOM   2402  CD  GLN B 150     191.518 132.608  49.988  1.00  0.00           C  
ATOM   2403  OE1 GLN B 150     191.531 132.619  51.222  1.00  0.00           O  
ATOM   2404  NE2 GLN B 150     190.463 132.211  49.287  1.00  0.00           N  
ATOM   2405  H   GLN B 150     192.768 135.119  47.046  1.00  0.00           H  
ATOM   2406  HA  GLN B 150     191.133 135.277  49.403  1.00  0.00           H  
ATOM   2407 1HB  GLN B 150     194.099 134.674  49.036  1.00  0.00           H  
ATOM   2408 2HB  GLN B 150     193.286 134.558  50.590  1.00  0.00           H  
ATOM   2409 1HG  GLN B 150     192.484 132.989  48.132  1.00  0.00           H  
ATOM   2410 2HG  GLN B 150     193.558 132.391  49.427  1.00  0.00           H  
ATOM   2411 1HE2 GLN B 150     189.635 131.904  49.758  1.00  0.00           H  
ATOM   2412 2HE2 GLN B 150     190.495 132.218  48.287  1.00  0.00           H  
ATOM   2413  N   GLN B 151     193.352 137.675  49.015  1.00  0.00           N  
ATOM   2414  CA  GLN B 151     193.712 139.019  49.487  1.00  0.00           C  
ATOM   2415  C   GLN B 151     192.520 139.989  49.387  1.00  0.00           C  
ATOM   2416  O   GLN B 151     192.364 140.875  50.232  1.00  0.00           O  
ATOM   2417  CB  GLN B 151     194.898 139.565  48.688  1.00  0.00           C  
ATOM   2418  CG  GLN B 151     196.215 138.862  48.970  1.00  0.00           C  
ATOM   2419  CD  GLN B 151     197.356 139.412  48.134  1.00  0.00           C  
ATOM   2420  OE1 GLN B 151     197.690 140.597  48.219  1.00  0.00           O  
ATOM   2421  NE2 GLN B 151     197.960 138.554  47.320  1.00  0.00           N  
ATOM   2422  H   GLN B 151     193.843 137.269  48.211  1.00  0.00           H  
ATOM   2423  HA  GLN B 151     194.001 138.948  50.533  1.00  0.00           H  
ATOM   2424 1HB  GLN B 151     194.691 139.475  47.621  1.00  0.00           H  
ATOM   2425 2HB  GLN B 151     195.029 140.625  48.907  1.00  0.00           H  
ATOM   2426 1HG  GLN B 151     196.468 138.994  50.022  1.00  0.00           H  
ATOM   2427 2HG  GLN B 151     196.105 137.802  48.742  1.00  0.00           H  
ATOM   2428 1HE2 GLN B 151     198.719 138.859  46.744  1.00  0.00           H  
ATOM   2429 2HE2 GLN B 151     197.656 137.601  47.283  1.00  0.00           H  
ATOM   2430  N   GLU B 152     191.660 139.798  48.376  1.00  0.00           N  
ATOM   2431  CA  GLU B 152     190.418 140.564  48.272  1.00  0.00           C  
ATOM   2432  C   GLU B 152     189.260 139.970  49.094  1.00  0.00           C  
ATOM   2433  O   GLU B 152     188.289 140.675  49.377  1.00  0.00           O  
ATOM   2434  CB  GLU B 152     190.000 140.666  46.803  1.00  0.00           C  
ATOM   2435  CG  GLU B 152     190.930 141.509  45.942  1.00  0.00           C  
ATOM   2436  CD  GLU B 152     190.444 141.656  44.527  1.00  0.00           C  
ATOM   2437  OE1 GLU B 152     189.605 142.492  44.291  1.00  0.00           O  
ATOM   2438  OE2 GLU B 152     190.912 140.931  43.681  1.00  0.00           O  
ATOM   2439  H   GLU B 152     191.923 139.144  47.632  1.00  0.00           H  
ATOM   2440  HA  GLU B 152     190.614 141.561  48.659  1.00  0.00           H  
ATOM   2441 1HB  GLU B 152     189.954 139.668  46.367  1.00  0.00           H  
ATOM   2442 2HB  GLU B 152     189.001 141.098  46.738  1.00  0.00           H  
ATOM   2443 1HG  GLU B 152     191.022 142.499  46.387  1.00  0.00           H  
ATOM   2444 2HG  GLU B 152     191.918 141.050  45.936  1.00  0.00           H  
ATOM   2445  N   GLY B 153     189.350 138.697  49.497  1.00  0.00           N  
ATOM   2446  CA  GLY B 153     188.292 138.065  50.277  1.00  0.00           C  
ATOM   2447  C   GLY B 153     187.116 137.608  49.415  1.00  0.00           C  
ATOM   2448  O   GLY B 153     185.972 137.571  49.876  1.00  0.00           O  
ATOM   2449  H   GLY B 153     190.133 138.116  49.205  1.00  0.00           H  
ATOM   2450 1HA  GLY B 153     188.717 137.205  50.797  1.00  0.00           H  
ATOM   2451 2HA  GLY B 153     187.943 138.759  51.039  1.00  0.00           H  
ATOM   2452  N   THR B 154     187.393 137.302  48.148  1.00  0.00           N  
ATOM   2453  CA  THR B 154     186.361 136.908  47.200  1.00  0.00           C  
ATOM   2454  C   THR B 154     186.397 135.427  46.832  1.00  0.00           C  
ATOM   2455  O   THR B 154     187.387 134.733  47.058  1.00  0.00           O  
ATOM   2456  CB  THR B 154     186.469 137.749  45.915  1.00  0.00           C  
ATOM   2457  OG1 THR B 154     187.715 137.473  45.263  1.00  0.00           O  
ATOM   2458  CG2 THR B 154     186.389 139.233  46.240  1.00  0.00           C  
ATOM   2459  H   THR B 154     188.368 137.322  47.850  1.00  0.00           H  
ATOM   2460  HA  THR B 154     185.387 137.123  47.635  1.00  0.00           H  
ATOM   2461  HB  THR B 154     185.655 137.487  45.239  1.00  0.00           H  
ATOM   2462  HG1 THR B 154     187.919 138.183  44.650  1.00  0.00           H  
ATOM   2463 1HG2 THR B 154     186.467 139.812  45.320  1.00  0.00           H  
ATOM   2464 2HG2 THR B 154     185.437 139.448  46.725  1.00  0.00           H  
ATOM   2465 3HG2 THR B 154     187.206 139.503  46.908  1.00  0.00           H  
ATOM   2466  N   ASP B 155     185.300 134.952  46.240  1.00  0.00           N  
ATOM   2467  CA  ASP B 155     185.201 133.574  45.753  1.00  0.00           C  
ATOM   2468  C   ASP B 155     185.711 133.471  44.325  1.00  0.00           C  
ATOM   2469  O   ASP B 155     185.741 134.473  43.592  1.00  0.00           O  
ATOM   2470  CB  ASP B 155     183.756 133.076  45.821  1.00  0.00           C  
ATOM   2471  CG  ASP B 155     183.231 132.974  47.247  1.00  0.00           C  
ATOM   2472  OD1 ASP B 155     184.030 132.910  48.151  1.00  0.00           O  
ATOM   2473  OD2 ASP B 155     182.035 132.961  47.419  1.00  0.00           O  
ATOM   2474  H   ASP B 155     184.517 135.575  46.116  1.00  0.00           H  
ATOM   2475  HA  ASP B 155     185.827 132.945  46.387  1.00  0.00           H  
ATOM   2476 1HB  ASP B 155     183.111 133.751  45.259  1.00  0.00           H  
ATOM   2477 2HB  ASP B 155     183.687 132.093  45.353  1.00  0.00           H  
ATOM   2478  N   VAL B 156     186.117 132.257  43.931  1.00  0.00           N  
ATOM   2479  CA  VAL B 156     186.662 132.077  42.579  1.00  0.00           C  
ATOM   2480  C   VAL B 156     186.495 130.672  41.999  1.00  0.00           C  
ATOM   2481  O   VAL B 156     186.665 129.667  42.697  1.00  0.00           O  
ATOM   2482  CB  VAL B 156     188.162 132.425  42.583  1.00  0.00           C  
ATOM   2483  CG1 VAL B 156     188.911 131.539  43.567  1.00  0.00           C  
ATOM   2484  CG2 VAL B 156     188.732 132.276  41.181  1.00  0.00           C  
ATOM   2485  H   VAL B 156     185.973 131.479  44.585  1.00  0.00           H  
ATOM   2486  HA  VAL B 156     186.134 132.764  41.922  1.00  0.00           H  
ATOM   2487  HB  VAL B 156     188.286 133.455  42.919  1.00  0.00           H  
ATOM   2488 1HG1 VAL B 156     189.970 131.799  43.557  1.00  0.00           H  
ATOM   2489 2HG1 VAL B 156     188.511 131.689  44.569  1.00  0.00           H  
ATOM   2490 3HG1 VAL B 156     188.792 130.494  43.280  1.00  0.00           H  
ATOM   2491 1HG2 VAL B 156     189.793 132.524  41.191  1.00  0.00           H  
ATOM   2492 2HG2 VAL B 156     188.603 131.248  40.843  1.00  0.00           H  
ATOM   2493 3HG2 VAL B 156     188.209 132.949  40.502  1.00  0.00           H  
ATOM   2494  N   THR B 157     186.219 130.625  40.698  1.00  0.00           N  
ATOM   2495  CA  THR B 157     186.035 129.375  39.963  1.00  0.00           C  
ATOM   2496  C   THR B 157     187.141 129.177  38.919  1.00  0.00           C  
ATOM   2497  O   THR B 157     187.510 130.115  38.206  1.00  0.00           O  
ATOM   2498  CB  THR B 157     184.657 129.337  39.276  1.00  0.00           C  
ATOM   2499  OG1 THR B 157     183.624 129.374  40.268  1.00  0.00           O  
ATOM   2500  CG2 THR B 157     184.511 128.072  38.444  1.00  0.00           C  
ATOM   2501  H   THR B 157     186.155 131.517  40.201  1.00  0.00           H  
ATOM   2502  HA  THR B 157     186.071 128.540  40.659  1.00  0.00           H  
ATOM   2503  HB  THR B 157     184.551 130.206  38.627  1.00  0.00           H  
ATOM   2504  HG1 THR B 157     183.294 128.485  40.420  1.00  0.00           H  
ATOM   2505 1HG2 THR B 157     183.532 128.062  37.966  1.00  0.00           H  
ATOM   2506 2HG2 THR B 157     185.289 128.046  37.681  1.00  0.00           H  
ATOM   2507 3HG2 THR B 157     184.607 127.199  39.089  1.00  0.00           H  
ATOM   2508  N   PHE B 158     187.705 127.965  38.836  1.00  0.00           N  
ATOM   2509  CA  PHE B 158     188.662 127.647  37.764  1.00  0.00           C  
ATOM   2510  C   PHE B 158     188.223 126.460  36.906  1.00  0.00           C  
ATOM   2511  O   PHE B 158     188.099 125.338  37.414  1.00  0.00           O  
ATOM   2512  CB  PHE B 158     190.040 127.352  38.359  1.00  0.00           C  
ATOM   2513  CG  PHE B 158     190.576 128.458  39.224  1.00  0.00           C  
ATOM   2514  CD1 PHE B 158     190.237 128.534  40.567  1.00  0.00           C  
ATOM   2515  CD2 PHE B 158     191.418 129.425  38.696  1.00  0.00           C  
ATOM   2516  CE1 PHE B 158     190.729 129.551  41.363  1.00  0.00           C  
ATOM   2517  CE2 PHE B 158     191.913 130.442  39.489  1.00  0.00           C  
ATOM   2518  CZ  PHE B 158     191.567 130.505  40.824  1.00  0.00           C  
ATOM   2519  H   PHE B 158     187.457 127.254  39.526  1.00  0.00           H  
ATOM   2520  HA  PHE B 158     188.758 128.517  37.110  1.00  0.00           H  
ATOM   2521 1HB  PHE B 158     189.990 126.445  38.960  1.00  0.00           H  
ATOM   2522 2HB  PHE B 158     190.753 127.173  37.556  1.00  0.00           H  
ATOM   2523  HD1 PHE B 158     189.576 127.779  40.992  1.00  0.00           H  
ATOM   2524  HD2 PHE B 158     191.691 129.375  37.641  1.00  0.00           H  
ATOM   2525  HE1 PHE B 158     190.455 129.599  42.416  1.00  0.00           H  
ATOM   2526  HE2 PHE B 158     192.574 131.195  39.062  1.00  0.00           H  
ATOM   2527  HZ  PHE B 158     191.955 131.307  41.451  1.00  0.00           H  
ATOM   2528  N   SER B 159     188.056 126.687  35.603  1.00  0.00           N  
ATOM   2529  CA  SER B 159     187.643 125.620  34.689  1.00  0.00           C  
ATOM   2530  C   SER B 159     188.738 125.214  33.707  1.00  0.00           C  
ATOM   2531  O   SER B 159     189.193 125.999  32.865  1.00  0.00           O  
ATOM   2532  CB  SER B 159     186.413 126.057  33.917  1.00  0.00           C  
ATOM   2533  OG  SER B 159     185.938 125.022  33.101  1.00  0.00           O  
ATOM   2534  H   SER B 159     188.157 127.643  35.246  1.00  0.00           H  
ATOM   2535  HA  SER B 159     187.434 124.737  35.273  1.00  0.00           H  
ATOM   2536 1HB  SER B 159     185.634 126.360  34.615  1.00  0.00           H  
ATOM   2537 2HB  SER B 159     186.658 126.923  33.304  1.00  0.00           H  
ATOM   2538  HG  SER B 159     185.482 124.412  33.686  1.00  0.00           H  
ATOM   2539  N   PHE B 160     189.202 123.972  33.863  1.00  0.00           N  
ATOM   2540  CA  PHE B 160     190.304 123.436  33.069  1.00  0.00           C  
ATOM   2541  C   PHE B 160     189.825 122.520  31.943  1.00  0.00           C  
ATOM   2542  O   PHE B 160     189.437 121.374  32.171  1.00  0.00           O  
ATOM   2543  CB  PHE B 160     191.273 122.669  33.970  1.00  0.00           C  
ATOM   2544  CG  PHE B 160     191.995 123.537  34.961  1.00  0.00           C  
ATOM   2545  CD1 PHE B 160     191.353 123.988  36.105  1.00  0.00           C  
ATOM   2546  CD2 PHE B 160     193.315 123.904  34.752  1.00  0.00           C  
ATOM   2547  CE1 PHE B 160     192.016 124.786  37.019  1.00  0.00           C  
ATOM   2548  CE2 PHE B 160     193.980 124.701  35.664  1.00  0.00           C  
ATOM   2549  CZ  PHE B 160     193.329 125.143  36.798  1.00  0.00           C  
ATOM   2550  H   PHE B 160     188.776 123.371  34.576  1.00  0.00           H  
ATOM   2551  HA  PHE B 160     190.843 124.272  32.618  1.00  0.00           H  
ATOM   2552 1HB  PHE B 160     190.729 121.903  34.521  1.00  0.00           H  
ATOM   2553 2HB  PHE B 160     192.018 122.164  33.356  1.00  0.00           H  
ATOM   2554  HD1 PHE B 160     190.315 123.705  36.280  1.00  0.00           H  
ATOM   2555  HD2 PHE B 160     193.829 123.556  33.856  1.00  0.00           H  
ATOM   2556  HE1 PHE B 160     191.500 125.134  37.913  1.00  0.00           H  
ATOM   2557  HE2 PHE B 160     195.018 124.983  35.488  1.00  0.00           H  
ATOM   2558  HZ  PHE B 160     193.852 125.773  37.516  1.00  0.00           H  
ATOM   2559  N   LYS B 161     189.878 123.044  30.726  1.00  0.00           N  
ATOM   2560  CA  LYS B 161     189.418 122.401  29.506  1.00  0.00           C  
ATOM   2561  C   LYS B 161     190.645 122.062  28.654  1.00  0.00           C  
ATOM   2562  O   LYS B 161     191.753 122.560  28.897  1.00  0.00           O  
ATOM   2563  CB  LYS B 161     188.448 123.301  28.740  1.00  0.00           C  
ATOM   2564  CG  LYS B 161     187.140 123.581  29.469  1.00  0.00           C  
ATOM   2565  CD  LYS B 161     186.315 124.631  28.741  1.00  0.00           C  
ATOM   2566  CE  LYS B 161     185.844 124.125  27.386  1.00  0.00           C  
ATOM   2567  NZ  LYS B 161     185.113 125.173  26.623  1.00  0.00           N  
ATOM   2568  H   LYS B 161     190.233 123.992  30.614  1.00  0.00           H  
ATOM   2569  HA  LYS B 161     188.894 121.484  29.756  1.00  0.00           H  
ATOM   2570 1HB  LYS B 161     188.926 124.258  28.532  1.00  0.00           H  
ATOM   2571 2HB  LYS B 161     188.205 122.841  27.782  1.00  0.00           H  
ATOM   2572 1HG  LYS B 161     186.559 122.660  29.541  1.00  0.00           H  
ATOM   2573 2HG  LYS B 161     187.354 123.934  30.477  1.00  0.00           H  
ATOM   2574 1HD  LYS B 161     185.445 124.894  29.344  1.00  0.00           H  
ATOM   2575 2HD  LYS B 161     186.917 125.528  28.593  1.00  0.00           H  
ATOM   2576 1HE  LYS B 161     186.703 123.799  26.800  1.00  0.00           H  
ATOM   2577 2HE  LYS B 161     185.183 123.269  27.526  1.00  0.00           H  
ATOM   2578 1HZ  LYS B 161     184.818 124.798  25.732  1.00  0.00           H  
ATOM   2579 2HZ  LYS B 161     184.303 125.470  27.149  1.00  0.00           H  
ATOM   2580 3HZ  LYS B 161     185.722 125.964  26.469  1.00  0.00           H  
ATOM   2581  N   GLU B 162     190.482 121.249  27.622  1.00  0.00           N  
ATOM   2582  CA  GLU B 162     191.654 120.837  26.843  1.00  0.00           C  
ATOM   2583  C   GLU B 162     192.224 121.917  25.927  1.00  0.00           C  
ATOM   2584  O   GLU B 162     191.943 121.957  24.731  1.00  0.00           O  
ATOM   2585  CB  GLU B 162     191.301 119.610  25.999  1.00  0.00           C  
ATOM   2586  CG  GLU B 162     190.952 118.370  26.810  1.00  0.00           C  
ATOM   2587  CD  GLU B 162     190.603 117.188  25.949  1.00  0.00           C  
ATOM   2588  OE1 GLU B 162     190.515 117.351  24.756  1.00  0.00           O  
ATOM   2589  OE2 GLU B 162     190.424 116.120  26.486  1.00  0.00           O  
ATOM   2590  H   GLU B 162     189.564 120.894  27.399  1.00  0.00           H  
ATOM   2591  HA  GLU B 162     192.445 120.578  27.542  1.00  0.00           H  
ATOM   2592 1HB  GLU B 162     190.450 119.842  25.359  1.00  0.00           H  
ATOM   2593 2HB  GLU B 162     192.141 119.360  25.351  1.00  0.00           H  
ATOM   2594 1HG  GLU B 162     191.802 118.108  27.439  1.00  0.00           H  
ATOM   2595 2HG  GLU B 162     190.110 118.600  27.462  1.00  0.00           H  
ATOM   2596  N   GLY B 163     193.039 122.798  26.526  1.00  0.00           N  
ATOM   2597  CA  GLY B 163     193.673 123.925  25.838  1.00  0.00           C  
ATOM   2598  C   GLY B 163     192.992 125.250  26.136  1.00  0.00           C  
ATOM   2599  O   GLY B 163     193.260 126.271  25.484  1.00  0.00           O  
ATOM   2600  H   GLY B 163     193.179 122.685  27.531  1.00  0.00           H  
ATOM   2601 1HA  GLY B 163     194.720 123.982  26.138  1.00  0.00           H  
ATOM   2602 2HA  GLY B 163     193.661 123.745  24.765  1.00  0.00           H  
ATOM   2603  N   GLU B 164     192.108 125.237  27.124  1.00  0.00           N  
ATOM   2604  CA  GLU B 164     191.335 126.426  27.475  1.00  0.00           C  
ATOM   2605  C   GLU B 164     191.039 126.569  28.962  1.00  0.00           C  
ATOM   2606  O   GLU B 164     190.691 125.621  29.666  1.00  0.00           O  
ATOM   2607  CB  GLU B 164     190.014 126.423  26.702  1.00  0.00           C  
ATOM   2608  CG  GLU B 164     189.120 127.623  26.981  1.00  0.00           C  
ATOM   2609  CD  GLU B 164     187.888 127.648  26.120  1.00  0.00           C  
ATOM   2610  OE1 GLU B 164     188.025 127.723  24.922  1.00  0.00           O  
ATOM   2611  OE2 GLU B 164     186.808 127.591  26.660  1.00  0.00           O  
ATOM   2612  H   GLU B 164     192.013 124.368  27.653  1.00  0.00           H  
ATOM   2613  HA  GLU B 164     191.919 127.298  27.188  1.00  0.00           H  
ATOM   2614 1HB  GLU B 164     190.218 126.400  25.632  1.00  0.00           H  
ATOM   2615 2HB  GLU B 164     189.451 125.522  26.947  1.00  0.00           H  
ATOM   2616 1HG  GLU B 164     188.817 127.602  28.028  1.00  0.00           H  
ATOM   2617 2HG  GLU B 164     189.691 128.535  26.816  1.00  0.00           H  
ATOM   2618  N   LEU B 165     191.180 127.785  29.449  1.00  0.00           N  
ATOM   2619  CA  LEU B 165     190.986 128.061  30.856  1.00  0.00           C  
ATOM   2620  C   LEU B 165     190.008 129.198  31.071  1.00  0.00           C  
ATOM   2621  O   LEU B 165     190.114 130.262  30.465  1.00  0.00           O  
ATOM   2622  CB  LEU B 165     192.357 128.351  31.485  1.00  0.00           C  
ATOM   2623  CG  LEU B 165     192.411 128.842  32.935  1.00  0.00           C  
ATOM   2624  CD1 LEU B 165     191.953 127.741  33.913  1.00  0.00           C  
ATOM   2625  CD2 LEU B 165     193.850 129.260  33.211  1.00  0.00           C  
ATOM   2626  H   LEU B 165     191.406 128.551  28.812  1.00  0.00           H  
ATOM   2627  HA  LEU B 165     190.571 127.170  31.325  1.00  0.00           H  
ATOM   2628 1HB  LEU B 165     192.932 127.430  31.443  1.00  0.00           H  
ATOM   2629 2HB  LEU B 165     192.868 129.065  30.876  1.00  0.00           H  
ATOM   2630  HG  LEU B 165     191.761 129.693  33.052  1.00  0.00           H  
ATOM   2631 1HD1 LEU B 165     192.016 128.110  34.936  1.00  0.00           H  
ATOM   2632 2HD1 LEU B 165     190.926 127.451  33.710  1.00  0.00           H  
ATOM   2633 3HD1 LEU B 165     192.594 126.880  33.804  1.00  0.00           H  
ATOM   2634 1HD2 LEU B 165     193.974 129.624  34.220  1.00  0.00           H  
ATOM   2635 2HD2 LEU B 165     194.450 128.413  33.080  1.00  0.00           H  
ATOM   2636 3HD2 LEU B 165     194.157 130.035  32.513  1.00  0.00           H  
ATOM   2637  N   GLN B 166     189.027 128.962  31.926  1.00  0.00           N  
ATOM   2638  CA  GLN B 166     188.110 130.038  32.262  1.00  0.00           C  
ATOM   2639  C   GLN B 166     188.145 130.318  33.750  1.00  0.00           C  
ATOM   2640  O   GLN B 166     187.991 129.414  34.580  1.00  0.00           O  
ATOM   2641  CB  GLN B 166     186.685 129.693  31.823  1.00  0.00           C  
ATOM   2642  CG  GLN B 166     186.514 129.547  30.321  1.00  0.00           C  
ATOM   2643  CD  GLN B 166     185.130 129.055  29.941  1.00  0.00           C  
ATOM   2644  OE1 GLN B 166     184.139 129.373  30.605  1.00  0.00           O  
ATOM   2645  NE2 GLN B 166     185.054 128.275  28.869  1.00  0.00           N  
ATOM   2646  H   GLN B 166     188.952 128.026  32.339  1.00  0.00           H  
ATOM   2647  HA  GLN B 166     188.430 130.950  31.755  1.00  0.00           H  
ATOM   2648 1HB  GLN B 166     186.377 128.757  32.289  1.00  0.00           H  
ATOM   2649 2HB  GLN B 166     186.001 130.469  32.166  1.00  0.00           H  
ATOM   2650 1HG  GLN B 166     186.672 130.518  29.851  1.00  0.00           H  
ATOM   2651 2HG  GLN B 166     187.245 128.829  29.950  1.00  0.00           H  
ATOM   2652 1HE2 GLN B 166     184.167 127.920  28.569  1.00  0.00           H  
ATOM   2653 2HE2 GLN B 166     185.882 128.042  28.359  1.00  0.00           H  
ATOM   2654  N   ILE B 167     188.333 131.583  34.097  1.00  0.00           N  
ATOM   2655  CA  ILE B 167     188.365 131.950  35.506  1.00  0.00           C  
ATOM   2656  C   ILE B 167     187.396 133.046  35.873  1.00  0.00           C  
ATOM   2657  O   ILE B 167     187.348 134.087  35.225  1.00  0.00           O  
ATOM   2658  CB  ILE B 167     189.783 132.391  35.913  1.00  0.00           C  
ATOM   2659  CG1 ILE B 167     190.788 131.266  35.651  1.00  0.00           C  
ATOM   2660  CG2 ILE B 167     189.812 132.805  37.377  1.00  0.00           C  
ATOM   2661  CD1 ILE B 167     192.223 131.654  35.925  1.00  0.00           C  
ATOM   2662  H   ILE B 167     188.485 132.280  33.357  1.00  0.00           H  
ATOM   2663  HA  ILE B 167     188.093 131.073  36.086  1.00  0.00           H  
ATOM   2664  HB  ILE B 167     190.090 133.237  35.300  1.00  0.00           H  
ATOM   2665 1HG1 ILE B 167     190.542 130.406  36.273  1.00  0.00           H  
ATOM   2666 2HG1 ILE B 167     190.714 130.947  34.611  1.00  0.00           H  
ATOM   2667 1HG2 ILE B 167     190.822 133.113  37.647  1.00  0.00           H  
ATOM   2668 2HG2 ILE B 167     189.125 133.635  37.533  1.00  0.00           H  
ATOM   2669 3HG2 ILE B 167     189.511 131.962  37.999  1.00  0.00           H  
ATOM   2670 1HD1 ILE B 167     192.875 130.805  35.715  1.00  0.00           H  
ATOM   2671 2HD1 ILE B 167     192.502 132.492  35.285  1.00  0.00           H  
ATOM   2672 3HD1 ILE B 167     192.329 131.943  36.969  1.00  0.00           H  
ATOM   2673  N   THR B 168     186.617 132.820  36.920  1.00  0.00           N  
ATOM   2674  CA  THR B 168     185.662 133.840  37.331  1.00  0.00           C  
ATOM   2675  C   THR B 168     185.901 134.265  38.771  1.00  0.00           C  
ATOM   2676  O   THR B 168     185.960 133.437  39.685  1.00  0.00           O  
ATOM   2677  CB  THR B 168     184.214 133.340  37.172  1.00  0.00           C  
ATOM   2678  OG1 THR B 168     183.958 133.040  35.793  1.00  0.00           O  
ATOM   2679  CG2 THR B 168     183.230 134.398  37.648  1.00  0.00           C  
ATOM   2680  H   THR B 168     186.721 131.925  37.414  1.00  0.00           H  
ATOM   2681  HA  THR B 168     185.795 134.710  36.698  1.00  0.00           H  
ATOM   2682  HB  THR B 168     184.076 132.433  37.759  1.00  0.00           H  
ATOM   2683  HG1 THR B 168     183.790 133.856  35.315  1.00  0.00           H  
ATOM   2684 1HG2 THR B 168     182.212 134.027  37.529  1.00  0.00           H  
ATOM   2685 2HG2 THR B 168     183.415 134.620  38.699  1.00  0.00           H  
ATOM   2686 3HG2 THR B 168     183.357 135.305  37.058  1.00  0.00           H  
ATOM   2687  N   VAL B 169     185.984 135.577  38.981  1.00  0.00           N  
ATOM   2688  CA  VAL B 169     186.222 136.094  40.325  1.00  0.00           C  
ATOM   2689  C   VAL B 169     185.098 137.062  40.713  1.00  0.00           C  
ATOM   2690  O   VAL B 169     184.720 137.955  39.936  1.00  0.00           O  
ATOM   2691  CB  VAL B 169     187.577 136.837  40.408  1.00  0.00           C  
ATOM   2692  CG1 VAL B 169     187.815 137.346  41.854  1.00  0.00           C  
ATOM   2693  CG2 VAL B 169     188.719 135.943  39.944  1.00  0.00           C  
ATOM   2694  H   VAL B 169     185.900 136.196  38.165  1.00  0.00           H  
ATOM   2695  HA  VAL B 169     186.222 135.266  41.034  1.00  0.00           H  
ATOM   2696  HB  VAL B 169     187.524 137.703  39.764  1.00  0.00           H  
ATOM   2697 1HG1 VAL B 169     188.750 137.880  41.897  1.00  0.00           H  
ATOM   2698 2HG1 VAL B 169     187.010 138.007  42.176  1.00  0.00           H  
ATOM   2699 3HG1 VAL B 169     187.861 136.508  42.537  1.00  0.00           H  
ATOM   2700 1HG2 VAL B 169     189.651 136.499  39.990  1.00  0.00           H  
ATOM   2701 2HG2 VAL B 169     188.791 135.075  40.571  1.00  0.00           H  
ATOM   2702 3HG2 VAL B 169     188.539 135.629  38.923  1.00  0.00           H  
ATOM   2703  N   LYS B 170     184.552 136.873  41.912  1.00  0.00           N  
ATOM   2704  CA  LYS B 170     183.499 137.753  42.393  1.00  0.00           C  
ATOM   2705  C   LYS B 170     184.077 139.075  42.838  1.00  0.00           C  
ATOM   2706  O   LYS B 170     185.187 139.109  43.350  1.00  0.00           O  
ATOM   2707  CB  LYS B 170     182.778 137.143  43.587  1.00  0.00           C  
ATOM   2708  CG  LYS B 170     181.963 135.935  43.272  1.00  0.00           C  
ATOM   2709  CD  LYS B 170     181.157 135.503  44.464  1.00  0.00           C  
ATOM   2710  CE  LYS B 170     180.478 134.202  44.192  1.00  0.00           C  
ATOM   2711  NZ  LYS B 170     179.930 133.602  45.409  1.00  0.00           N  
ATOM   2712  H   LYS B 170     184.883 136.091  42.491  1.00  0.00           H  
ATOM   2713  HA  LYS B 170     182.798 137.940  41.585  1.00  0.00           H  
ATOM   2714 1HB  LYS B 170     183.517 136.853  44.335  1.00  0.00           H  
ATOM   2715 2HB  LYS B 170     182.129 137.892  44.042  1.00  0.00           H  
ATOM   2716 1HG  LYS B 170     181.309 136.131  42.440  1.00  0.00           H  
ATOM   2717 2HG  LYS B 170     182.638 135.123  42.991  1.00  0.00           H  
ATOM   2718 1HD  LYS B 170     181.779 135.421  45.348  1.00  0.00           H  
ATOM   2719 2HD  LYS B 170     180.386 136.247  44.667  1.00  0.00           H  
ATOM   2720 1HE  LYS B 170     179.665 134.366  43.484  1.00  0.00           H  
ATOM   2721 2HE  LYS B 170     181.199 133.507  43.754  1.00  0.00           H  
ATOM   2722 1HZ  LYS B 170     179.501 132.732  45.157  1.00  0.00           H  
ATOM   2723 2HZ  LYS B 170     180.651 133.395  46.114  1.00  0.00           H  
ATOM   2724 3HZ  LYS B 170     179.253 134.220  45.819  1.00  0.00           H  
ATOM   2725  N   ASN B 171     183.344 140.168  42.640  1.00  0.00           N  
ATOM   2726  CA  ASN B 171     183.706 141.449  43.238  1.00  0.00           C  
ATOM   2727  C   ASN B 171     185.175 141.808  43.019  1.00  0.00           C  
ATOM   2728  O   ASN B 171     185.838 142.293  43.936  1.00  0.00           O  
ATOM   2729  CB  ASN B 171     183.372 141.424  44.714  1.00  0.00           C  
ATOM   2730  CG  ASN B 171     181.905 141.293  44.952  1.00  0.00           C  
ATOM   2731  OD1 ASN B 171     181.083 141.832  44.199  1.00  0.00           O  
ATOM   2732  ND2 ASN B 171     181.547 140.578  45.993  1.00  0.00           N  
ATOM   2733  H   ASN B 171     182.481 140.108  42.121  1.00  0.00           H  
ATOM   2734  HA  ASN B 171     183.112 142.229  42.758  1.00  0.00           H  
ATOM   2735 1HB  ASN B 171     183.867 140.590  45.187  1.00  0.00           H  
ATOM   2736 2HB  ASN B 171     183.731 142.335  45.189  1.00  0.00           H  
ATOM   2737 1HD2 ASN B 171     180.576 140.454  46.203  1.00  0.00           H  
ATOM   2738 2HD2 ASN B 171     182.242 140.161  46.579  1.00  0.00           H  
ATOM   2739  N   LEU B 172     185.673 141.599  41.807  1.00  0.00           N  
ATOM   2740  CA  LEU B 172     187.073 141.880  41.517  1.00  0.00           C  
ATOM   2741  C   LEU B 172     187.343 143.341  41.200  1.00  0.00           C  
ATOM   2742  O   LEU B 172     186.751 143.914  40.279  1.00  0.00           O  
ATOM   2743  CB  LEU B 172     187.529 140.976  40.358  1.00  0.00           C  
ATOM   2744  CG  LEU B 172     188.978 141.149  39.824  1.00  0.00           C  
ATOM   2745  CD1 LEU B 172     190.000 140.826  40.865  1.00  0.00           C  
ATOM   2746  CD2 LEU B 172     189.164 140.215  38.673  1.00  0.00           C  
ATOM   2747  H   LEU B 172     185.071 141.210  41.096  1.00  0.00           H  
ATOM   2748  HA  LEU B 172     187.650 141.617  42.406  1.00  0.00           H  
ATOM   2749 1HB  LEU B 172     187.405 139.958  40.662  1.00  0.00           H  
ATOM   2750 2HB  LEU B 172     186.859 141.149  39.521  1.00  0.00           H  
ATOM   2751  HG  LEU B 172     189.130 142.173  39.511  1.00  0.00           H  
ATOM   2752 1HD1 LEU B 172     190.990 140.951  40.447  1.00  0.00           H  
ATOM   2753 2HD1 LEU B 172     189.888 141.503  41.693  1.00  0.00           H  
ATOM   2754 3HD1 LEU B 172     189.894 139.819  41.212  1.00  0.00           H  
ATOM   2755 1HD2 LEU B 172     190.132 140.316  38.293  1.00  0.00           H  
ATOM   2756 2HD2 LEU B 172     189.025 139.200  38.996  1.00  0.00           H  
ATOM   2757 3HD2 LEU B 172     188.464 140.453  37.916  1.00  0.00           H  
ATOM   2758  N   HIS B 173     188.229 143.949  41.989  1.00  0.00           N  
ATOM   2759  CA  HIS B 173     188.622 145.345  41.835  1.00  0.00           C  
ATOM   2760  C   HIS B 173     189.461 145.504  40.575  1.00  0.00           C  
ATOM   2761  O   HIS B 173     190.235 144.605  40.242  1.00  0.00           O  
ATOM   2762  CB  HIS B 173     189.401 145.834  43.051  1.00  0.00           C  
ATOM   2763  CG  HIS B 173     189.595 147.322  43.099  1.00  0.00           C  
ATOM   2764  ND1 HIS B 173     190.557 147.990  42.353  1.00  0.00           N  
ATOM   2765  CD2 HIS B 173     188.941 148.271  43.808  1.00  0.00           C  
ATOM   2766  CE1 HIS B 173     190.470 149.291  42.603  1.00  0.00           C  
ATOM   2767  NE2 HIS B 173     189.501 149.481  43.482  1.00  0.00           N  
ATOM   2768  H   HIS B 173     188.668 143.410  42.756  1.00  0.00           H  
ATOM   2769  HA  HIS B 173     187.734 145.968  41.730  1.00  0.00           H  
ATOM   2770 1HB  HIS B 173     188.895 145.511  43.963  1.00  0.00           H  
ATOM   2771 2HB  HIS B 173     190.369 145.370  43.041  1.00  0.00           H  
ATOM   2772  HD2 HIS B 173     188.116 148.108  44.506  1.00  0.00           H  
ATOM   2773  HE1 HIS B 173     191.093 150.071  42.164  1.00  0.00           H  
ATOM   2774  HE2 HIS B 173     189.211 150.376  43.862  1.00  0.00           H  
ATOM   2775  N   GLU B 174     189.303 146.617  39.856  1.00  0.00           N  
ATOM   2776  CA  GLU B 174     190.095 146.873  38.653  1.00  0.00           C  
ATOM   2777  C   GLU B 174     191.604 146.747  38.855  1.00  0.00           C  
ATOM   2778  O   GLU B 174     192.309 146.263  37.964  1.00  0.00           O  
ATOM   2779  CB  GLU B 174     189.808 148.272  38.109  1.00  0.00           C  
ATOM   2780  CG  GLU B 174     190.595 148.613  36.835  1.00  0.00           C  
ATOM   2781  CD  GLU B 174     190.257 149.956  36.271  1.00  0.00           C  
ATOM   2782  OE1 GLU B 174     189.392 150.607  36.807  1.00  0.00           O  
ATOM   2783  OE2 GLU B 174     190.890 150.349  35.306  1.00  0.00           O  
ATOM   2784  H   GLU B 174     188.622 147.306  40.150  1.00  0.00           H  
ATOM   2785  HA  GLU B 174     189.789 146.150  37.900  1.00  0.00           H  
ATOM   2786 1HB  GLU B 174     188.747 148.366  37.888  1.00  0.00           H  
ATOM   2787 2HB  GLU B 174     190.055 149.015  38.870  1.00  0.00           H  
ATOM   2788 1HG  GLU B 174     191.661 148.609  37.058  1.00  0.00           H  
ATOM   2789 2HG  GLU B 174     190.409 147.845  36.085  1.00  0.00           H  
ATOM   2790  N   LYS B 175     192.130 147.216  39.987  1.00  0.00           N  
ATOM   2791  CA  LYS B 175     193.573 147.152  40.177  1.00  0.00           C  
ATOM   2792  C   LYS B 175     194.036 145.710  40.127  1.00  0.00           C  
ATOM   2793  O   LYS B 175     194.996 145.365  39.424  1.00  0.00           O  
ATOM   2794  CB  LYS B 175     193.980 147.794  41.505  1.00  0.00           C  
ATOM   2795  CG  LYS B 175     195.481 147.812  41.762  1.00  0.00           C  
ATOM   2796  CD  LYS B 175     195.812 148.547  43.052  1.00  0.00           C  
ATOM   2797  CE  LYS B 175     197.312 148.577  43.303  1.00  0.00           C  
ATOM   2798  NZ  LYS B 175     197.654 149.324  44.544  1.00  0.00           N  
ATOM   2799  H   LYS B 175     191.525 147.590  40.720  1.00  0.00           H  
ATOM   2800  HA  LYS B 175     194.057 147.694  39.364  1.00  0.00           H  
ATOM   2801 1HB  LYS B 175     193.623 148.824  41.535  1.00  0.00           H  
ATOM   2802 2HB  LYS B 175     193.506 147.260  42.328  1.00  0.00           H  
ATOM   2803 1HG  LYS B 175     195.850 146.788  41.831  1.00  0.00           H  
ATOM   2804 2HG  LYS B 175     195.986 148.306  40.932  1.00  0.00           H  
ATOM   2805 1HD  LYS B 175     195.441 149.571  42.993  1.00  0.00           H  
ATOM   2806 2HD  LYS B 175     195.323 148.049  43.890  1.00  0.00           H  
ATOM   2807 1HE  LYS B 175     197.687 147.559  43.392  1.00  0.00           H  
ATOM   2808 2HE  LYS B 175     197.813 149.052  42.459  1.00  0.00           H  
ATOM   2809 1HZ  LYS B 175     198.656 149.322  44.674  1.00  0.00           H  
ATOM   2810 2HZ  LYS B 175     197.327 150.277  44.465  1.00  0.00           H  
ATOM   2811 3HZ  LYS B 175     197.211 148.882  45.336  1.00  0.00           H  
ATOM   2812  N   TRP B 176     193.312 144.862  40.844  1.00  0.00           N  
ATOM   2813  CA  TRP B 176     193.663 143.470  40.946  1.00  0.00           C  
ATOM   2814  C   TRP B 176     193.363 142.727  39.653  1.00  0.00           C  
ATOM   2815  O   TRP B 176     194.091 141.797  39.302  1.00  0.00           O  
ATOM   2816  CB  TRP B 176     192.904 142.821  42.106  1.00  0.00           C  
ATOM   2817  CG  TRP B 176     193.410 143.231  43.456  1.00  0.00           C  
ATOM   2818  CD1 TRP B 176     192.779 144.041  44.351  1.00  0.00           C  
ATOM   2819  CD2 TRP B 176     194.663 142.849  44.074  1.00  0.00           C  
ATOM   2820  NE1 TRP B 176     193.548 144.191  45.478  1.00  0.00           N  
ATOM   2821  CE2 TRP B 176     194.704 143.467  45.327  1.00  0.00           C  
ATOM   2822  CE3 TRP B 176     195.736 142.044  43.671  1.00  0.00           C  
ATOM   2823  CZ2 TRP B 176     195.779 143.310  46.187  1.00  0.00           C  
ATOM   2824  CZ3 TRP B 176     196.813 141.886  44.534  1.00  0.00           C  
ATOM   2825  CH2 TRP B 176     196.833 142.502  45.760  1.00  0.00           C  
ATOM   2826  H   TRP B 176     192.524 145.222  41.366  1.00  0.00           H  
ATOM   2827  HA  TRP B 176     194.727 143.406  41.125  1.00  0.00           H  
ATOM   2828 1HB  TRP B 176     191.848 143.083  42.042  1.00  0.00           H  
ATOM   2829 2HB  TRP B 176     192.978 141.737  42.027  1.00  0.00           H  
ATOM   2830  HD1 TRP B 176     191.805 144.503  44.195  1.00  0.00           H  
ATOM   2831  HE1 TRP B 176     193.305 144.744  46.288  1.00  0.00           H  
ATOM   2832  HE3 TRP B 176     195.723 141.550  42.700  1.00  0.00           H  
ATOM   2833  HZ2 TRP B 176     195.814 143.792  47.164  1.00  0.00           H  
ATOM   2834  HZ3 TRP B 176     197.645 141.258  44.212  1.00  0.00           H  
ATOM   2835  HH2 TRP B 176     197.694 142.356  46.413  1.00  0.00           H  
ATOM   2836  N   LYS B 177     192.340 143.169  38.911  1.00  0.00           N  
ATOM   2837  CA  LYS B 177     192.031 142.598  37.609  1.00  0.00           C  
ATOM   2838  C   LYS B 177     193.212 142.785  36.697  1.00  0.00           C  
ATOM   2839  O   LYS B 177     193.654 141.829  36.063  1.00  0.00           O  
ATOM   2840  CB  LYS B 177     190.792 143.265  36.998  1.00  0.00           C  
ATOM   2841  CG  LYS B 177     190.325 142.756  35.622  1.00  0.00           C  
ATOM   2842  CD  LYS B 177     189.018 143.489  35.240  1.00  0.00           C  
ATOM   2843  CE  LYS B 177     188.422 143.065  33.883  1.00  0.00           C  
ATOM   2844  NZ  LYS B 177     189.172 143.620  32.693  1.00  0.00           N  
ATOM   2845  H   LYS B 177     191.722 143.880  39.306  1.00  0.00           H  
ATOM   2846  HA  LYS B 177     191.879 141.534  37.714  1.00  0.00           H  
ATOM   2847 1HB  LYS B 177     189.964 143.200  37.686  1.00  0.00           H  
ATOM   2848 2HB  LYS B 177     191.003 144.322  36.869  1.00  0.00           H  
ATOM   2849 1HG  LYS B 177     191.096 142.955  34.870  1.00  0.00           H  
ATOM   2850 2HG  LYS B 177     190.153 141.685  35.664  1.00  0.00           H  
ATOM   2851 1HD  LYS B 177     188.274 143.308  36.015  1.00  0.00           H  
ATOM   2852 2HD  LYS B 177     189.218 144.563  35.211  1.00  0.00           H  
ATOM   2853 1HE  LYS B 177     188.425 141.991  33.811  1.00  0.00           H  
ATOM   2854 2HE  LYS B 177     187.392 143.423  33.844  1.00  0.00           H  
ATOM   2855 1HZ  LYS B 177     188.715 143.316  31.850  1.00  0.00           H  
ATOM   2856 2HZ  LYS B 177     189.173 144.625  32.724  1.00  0.00           H  
ATOM   2857 3HZ  LYS B 177     190.146 143.288  32.653  1.00  0.00           H  
ATOM   2858  N   ARG B 178     193.748 144.007  36.658  1.00  0.00           N  
ATOM   2859  CA  ARG B 178     194.876 144.299  35.797  1.00  0.00           C  
ATOM   2860  C   ARG B 178     196.102 143.467  36.183  1.00  0.00           C  
ATOM   2861  O   ARG B 178     196.797 142.966  35.297  1.00  0.00           O  
ATOM   2862  CB  ARG B 178     195.172 145.788  35.833  1.00  0.00           C  
ATOM   2863  CG  ARG B 178     194.125 146.632  35.084  1.00  0.00           C  
ATOM   2864  CD  ARG B 178     194.421 148.092  35.122  1.00  0.00           C  
ATOM   2865  NE  ARG B 178     193.389 148.884  34.422  1.00  0.00           N  
ATOM   2866  CZ  ARG B 178     193.336 149.132  33.101  1.00  0.00           C  
ATOM   2867  NH1 ARG B 178     194.249 148.668  32.260  1.00  0.00           N  
ATOM   2868  NH2 ARG B 178     192.332 149.862  32.673  1.00  0.00           N  
ATOM   2869  H   ARG B 178     193.307 144.758  37.199  1.00  0.00           H  
ATOM   2870  HA  ARG B 178     194.594 144.041  34.774  1.00  0.00           H  
ATOM   2871 1HB  ARG B 178     195.188 146.128  36.871  1.00  0.00           H  
ATOM   2872 2HB  ARG B 178     196.151 145.984  35.401  1.00  0.00           H  
ATOM   2873 1HG  ARG B 178     194.085 146.307  34.047  1.00  0.00           H  
ATOM   2874 2HG  ARG B 178     193.147 146.479  35.540  1.00  0.00           H  
ATOM   2875 1HD  ARG B 178     194.433 148.412  36.167  1.00  0.00           H  
ATOM   2876 2HD  ARG B 178     195.387 148.296  34.672  1.00  0.00           H  
ATOM   2877  HE  ARG B 178     192.619 149.303  34.975  1.00  0.00           H  
ATOM   2878 1HH1 ARG B 178     195.014 148.107  32.598  1.00  0.00           H  
ATOM   2879 2HH1 ARG B 178     194.178 148.875  31.274  1.00  0.00           H  
ATOM   2880 1HH2 ARG B 178     191.647 150.200  33.372  1.00  0.00           H  
ATOM   2881 2HH2 ARG B 178     192.233 150.088  31.695  1.00  0.00           H  
ATOM   2882  N   LEU B 179     196.344 143.272  37.488  1.00  0.00           N  
ATOM   2883  CA  LEU B 179     197.455 142.421  37.923  1.00  0.00           C  
ATOM   2884  C   LEU B 179     197.253 140.977  37.455  1.00  0.00           C  
ATOM   2885  O   LEU B 179     198.211 140.327  37.009  1.00  0.00           O  
ATOM   2886  CB  LEU B 179     197.587 142.459  39.450  1.00  0.00           C  
ATOM   2887  CG  LEU B 179     198.075 143.787  40.043  1.00  0.00           C  
ATOM   2888  CD1 LEU B 179     197.911 143.758  41.557  1.00  0.00           C  
ATOM   2889  CD2 LEU B 179     199.529 144.012  39.655  1.00  0.00           C  
ATOM   2890  H   LEU B 179     195.781 143.783  38.176  1.00  0.00           H  
ATOM   2891  HA  LEU B 179     198.364 142.791  37.463  1.00  0.00           H  
ATOM   2892 1HB  LEU B 179     196.615 142.238  39.889  1.00  0.00           H  
ATOM   2893 2HB  LEU B 179     198.286 141.681  39.758  1.00  0.00           H  
ATOM   2894  HG  LEU B 179     197.466 144.604  39.657  1.00  0.00           H  
ATOM   2895 1HD1 LEU B 179     198.258 144.702  41.978  1.00  0.00           H  
ATOM   2896 2HD1 LEU B 179     196.859 143.615  41.806  1.00  0.00           H  
ATOM   2897 3HD1 LEU B 179     198.497 142.939  41.971  1.00  0.00           H  
ATOM   2898 1HD2 LEU B 179     199.876 144.956  40.076  1.00  0.00           H  
ATOM   2899 2HD2 LEU B 179     200.140 143.196  40.042  1.00  0.00           H  
ATOM   2900 3HD2 LEU B 179     199.615 144.046  38.569  1.00  0.00           H  
ATOM   2901  N   ILE B 180     196.008 140.486  37.493  1.00  0.00           N  
ATOM   2902  CA  ILE B 180     195.714 139.142  37.019  1.00  0.00           C  
ATOM   2903  C   ILE B 180     195.951 139.055  35.517  1.00  0.00           C  
ATOM   2904  O   ILE B 180     196.557 138.089  35.049  1.00  0.00           O  
ATOM   2905  CB  ILE B 180     194.280 138.655  37.363  1.00  0.00           C  
ATOM   2906  CG1 ILE B 180     194.110 138.475  38.896  1.00  0.00           C  
ATOM   2907  CG2 ILE B 180     194.004 137.330  36.626  1.00  0.00           C  
ATOM   2908  CD1 ILE B 180     192.662 138.281  39.372  1.00  0.00           C  
ATOM   2909  H   ILE B 180     195.265 141.054  37.914  1.00  0.00           H  
ATOM   2910  HA  ILE B 180     196.413 138.454  37.503  1.00  0.00           H  
ATOM   2911  HB  ILE B 180     193.557 139.411  37.045  1.00  0.00           H  
ATOM   2912 1HG1 ILE B 180     194.688 137.611  39.207  1.00  0.00           H  
ATOM   2913 2HG1 ILE B 180     194.513 139.352  39.391  1.00  0.00           H  
ATOM   2914 1HG2 ILE B 180     193.010 136.971  36.836  1.00  0.00           H  
ATOM   2915 2HG2 ILE B 180     194.084 137.484  35.573  1.00  0.00           H  
ATOM   2916 3HG2 ILE B 180     194.731 136.581  36.933  1.00  0.00           H  
ATOM   2917 1HD1 ILE B 180     192.647 138.172  40.457  1.00  0.00           H  
ATOM   2918 2HD1 ILE B 180     192.082 139.154  39.093  1.00  0.00           H  
ATOM   2919 3HD1 ILE B 180     192.223 137.401  38.925  1.00  0.00           H  
ATOM   2920  N   GLU B 181     195.469 140.049  34.754  1.00  0.00           N  
ATOM   2921  CA  GLU B 181     195.643 140.026  33.307  1.00  0.00           C  
ATOM   2922  C   GLU B 181     197.114 140.027  32.917  1.00  0.00           C  
ATOM   2923  O   GLU B 181     197.503 139.281  32.018  1.00  0.00           O  
ATOM   2924  CB  GLU B 181     194.968 141.246  32.674  1.00  0.00           C  
ATOM   2925  CG  GLU B 181     193.466 141.228  32.725  1.00  0.00           C  
ATOM   2926  CD  GLU B 181     192.834 142.481  32.225  1.00  0.00           C  
ATOM   2927  OE1 GLU B 181     193.540 143.415  31.941  1.00  0.00           O  
ATOM   2928  OE2 GLU B 181     191.624 142.506  32.126  1.00  0.00           O  
ATOM   2929  H   GLU B 181     194.949 140.815  35.188  1.00  0.00           H  
ATOM   2930  HA  GLU B 181     195.180 139.122  32.918  1.00  0.00           H  
ATOM   2931 1HB  GLU B 181     195.305 142.144  33.193  1.00  0.00           H  
ATOM   2932 2HB  GLU B 181     195.275 141.335  31.633  1.00  0.00           H  
ATOM   2933 1HG  GLU B 181     193.092 140.378  32.155  1.00  0.00           H  
ATOM   2934 2HG  GLU B 181     193.182 141.098  33.745  1.00  0.00           H  
ATOM   2935  N   MET B 182     197.943 140.822  33.614  1.00  0.00           N  
ATOM   2936  CA  MET B 182     199.380 140.821  33.364  1.00  0.00           C  
ATOM   2937  C   MET B 182     199.987 139.455  33.632  1.00  0.00           C  
ATOM   2938  O   MET B 182     200.820 138.987  32.851  1.00  0.00           O  
ATOM   2939  CB  MET B 182     200.062 141.847  34.244  1.00  0.00           C  
ATOM   2940  CG  MET B 182     199.810 143.307  33.929  1.00  0.00           C  
ATOM   2941  SD  MET B 182     200.513 144.395  35.214  1.00  0.00           S  
ATOM   2942  CE  MET B 182     202.291 144.241  34.968  1.00  0.00           C  
ATOM   2943  H   MET B 182     197.547 141.478  34.292  1.00  0.00           H  
ATOM   2944  HA  MET B 182     199.552 141.070  32.320  1.00  0.00           H  
ATOM   2945 1HB  MET B 182     199.646 141.713  35.221  1.00  0.00           H  
ATOM   2946 2HB  MET B 182     201.122 141.648  34.295  1.00  0.00           H  
ATOM   2947 1HG  MET B 182     200.270 143.555  32.974  1.00  0.00           H  
ATOM   2948 2HG  MET B 182     198.746 143.499  33.849  1.00  0.00           H  
ATOM   2949 1HE  MET B 182     202.803 144.845  35.706  1.00  0.00           H  
ATOM   2950 2HE  MET B 182     202.602 143.224  35.071  1.00  0.00           H  
ATOM   2951 3HE  MET B 182     202.556 144.593  33.970  1.00  0.00           H  
ATOM   2952  N   LEU B 183     199.550 138.781  34.690  1.00  0.00           N  
ATOM   2953  CA  LEU B 183     200.081 137.468  35.008  1.00  0.00           C  
ATOM   2954  C   LEU B 183     199.666 136.482  33.917  1.00  0.00           C  
ATOM   2955  O   LEU B 183     200.502 135.714  33.435  1.00  0.00           O  
ATOM   2956  CB  LEU B 183     199.653 137.037  36.424  1.00  0.00           C  
ATOM   2957  CG  LEU B 183     200.270 135.706  37.055  1.00  0.00           C  
ATOM   2958  CD1 LEU B 183     199.508 134.496  36.553  1.00  0.00           C  
ATOM   2959  CD2 LEU B 183     201.782 135.573  36.732  1.00  0.00           C  
ATOM   2960  H   LEU B 183     198.884 139.229  35.338  1.00  0.00           H  
ATOM   2961  HA  LEU B 183     201.167 137.545  34.991  1.00  0.00           H  
ATOM   2962 1HB  LEU B 183     199.878 137.855  37.109  1.00  0.00           H  
ATOM   2963 2HB  LEU B 183     198.563 136.920  36.413  1.00  0.00           H  
ATOM   2964  HG  LEU B 183     200.156 135.755  38.129  1.00  0.00           H  
ATOM   2965 1HD1 LEU B 183     199.913 133.593  37.016  1.00  0.00           H  
ATOM   2966 2HD1 LEU B 183     198.459 134.611  36.819  1.00  0.00           H  
ATOM   2967 3HD1 LEU B 183     199.581 134.404  35.503  1.00  0.00           H  
ATOM   2968 1HD2 LEU B 183     202.170 134.668  37.199  1.00  0.00           H  
ATOM   2969 2HD2 LEU B 183     201.937 135.505  35.664  1.00  0.00           H  
ATOM   2970 3HD2 LEU B 183     202.319 136.438  37.124  1.00  0.00           H  
ATOM   2971  N   ILE B 184     198.385 136.502  33.519  1.00  0.00           N  
ATOM   2972  CA  ILE B 184     197.901 135.585  32.492  1.00  0.00           C  
ATOM   2973  C   ILE B 184     198.687 135.755  31.197  1.00  0.00           C  
ATOM   2974  O   ILE B 184     199.110 134.759  30.591  1.00  0.00           O  
ATOM   2975  CB  ILE B 184     196.402 135.805  32.217  1.00  0.00           C  
ATOM   2976  CG1 ILE B 184     195.568 135.367  33.423  1.00  0.00           C  
ATOM   2977  CG2 ILE B 184     195.974 135.051  30.967  1.00  0.00           C  
ATOM   2978  CD1 ILE B 184     194.134 135.843  33.380  1.00  0.00           C  
ATOM   2979  H   ILE B 184     197.732 137.151  33.968  1.00  0.00           H  
ATOM   2980  HA  ILE B 184     198.038 134.573  32.837  1.00  0.00           H  
ATOM   2981  HB  ILE B 184     196.211 136.868  32.071  1.00  0.00           H  
ATOM   2982 1HG1 ILE B 184     195.564 134.280  33.488  1.00  0.00           H  
ATOM   2983 2HG1 ILE B 184     196.024 135.746  34.338  1.00  0.00           H  
ATOM   2984 1HG2 ILE B 184     194.912 135.217  30.788  1.00  0.00           H  
ATOM   2985 2HG2 ILE B 184     196.546 135.408  30.113  1.00  0.00           H  
ATOM   2986 3HG2 ILE B 184     196.156 133.985  31.106  1.00  0.00           H  
ATOM   2987 1HD1 ILE B 184     193.607 135.494  34.268  1.00  0.00           H  
ATOM   2988 2HD1 ILE B 184     194.113 136.933  33.350  1.00  0.00           H  
ATOM   2989 3HD1 ILE B 184     193.646 135.447  32.490  1.00  0.00           H  
ATOM   2990  N   GLU B 185     198.870 137.001  30.749  1.00  0.00           N  
ATOM   2991  CA  GLU B 185     199.637 137.243  29.544  1.00  0.00           C  
ATOM   2992  C   GLU B 185     201.064 136.755  29.687  1.00  0.00           C  
ATOM   2993  O   GLU B 185     201.577 136.078  28.791  1.00  0.00           O  
ATOM   2994  CB  GLU B 185     199.639 138.729  29.194  1.00  0.00           C  
ATOM   2995  CG  GLU B 185     200.408 139.062  27.917  1.00  0.00           C  
ATOM   2996  CD  GLU B 185     200.327 140.513  27.537  1.00  0.00           C  
ATOM   2997  OE1 GLU B 185     199.650 141.253  28.203  1.00  0.00           O  
ATOM   2998  OE2 GLU B 185     200.965 140.883  26.577  1.00  0.00           O  
ATOM   2999  H   GLU B 185     198.457 137.791  31.255  1.00  0.00           H  
ATOM   3000  HA  GLU B 185     199.180 136.698  28.725  1.00  0.00           H  
ATOM   3001 1HB  GLU B 185     198.611 139.077  29.082  1.00  0.00           H  
ATOM   3002 2HB  GLU B 185     200.084 139.291  30.019  1.00  0.00           H  
ATOM   3003 1HG  GLU B 185     201.454 138.804  28.064  1.00  0.00           H  
ATOM   3004 2HG  GLU B 185     200.025 138.449  27.101  1.00  0.00           H  
ATOM   3005  N   ALA B 186     201.717 137.077  30.809  1.00  0.00           N  
ATOM   3006  CA  ALA B 186     203.097 136.683  30.996  1.00  0.00           C  
ATOM   3007  C   ALA B 186     203.239 135.157  30.969  1.00  0.00           C  
ATOM   3008  O   ALA B 186     204.185 134.635  30.372  1.00  0.00           O  
ATOM   3009  CB  ALA B 186     203.616 137.267  32.298  1.00  0.00           C  
ATOM   3010  H   ALA B 186     201.263 137.647  31.526  1.00  0.00           H  
ATOM   3011  HA  ALA B 186     203.671 137.101  30.171  1.00  0.00           H  
ATOM   3012 1HB  ALA B 186     204.662 137.050  32.413  1.00  0.00           H  
ATOM   3013 2HB  ALA B 186     203.488 138.322  32.274  1.00  0.00           H  
ATOM   3014 3HB  ALA B 186     203.047 136.859  33.135  1.00  0.00           H  
ATOM   3015  N   CYS B 187     202.267 134.437  31.556  1.00  0.00           N  
ATOM   3016  CA  CYS B 187     202.325 132.980  31.606  1.00  0.00           C  
ATOM   3017  C   CYS B 187     202.273 132.376  30.210  1.00  0.00           C  
ATOM   3018  O   CYS B 187     203.061 131.477  29.891  1.00  0.00           O  
ATOM   3019  CB  CYS B 187     201.146 132.406  32.394  1.00  0.00           C  
ATOM   3020  SG  CYS B 187     201.201 132.701  34.137  1.00  0.00           S  
ATOM   3021  H   CYS B 187     201.514 134.931  32.037  1.00  0.00           H  
ATOM   3022  HA  CYS B 187     203.256 132.687  32.085  1.00  0.00           H  
ATOM   3023 1HB  CYS B 187     200.222 132.838  32.016  1.00  0.00           H  
ATOM   3024 2HB  CYS B 187     201.091 131.329  32.238  1.00  0.00           H  
ATOM   3025  HG  CYS B 187     200.989 134.043  34.038  1.00  0.00           H  
ATOM   3026  N   ARG B 188     201.369 132.886  29.366  1.00  0.00           N  
ATOM   3027  CA  ARG B 188     201.201 132.322  28.033  1.00  0.00           C  
ATOM   3028  C   ARG B 188     202.345 132.738  27.114  1.00  0.00           C  
ATOM   3029  O   ARG B 188     202.712 132.007  26.184  1.00  0.00           O  
ATOM   3030  CB  ARG B 188     199.877 132.762  27.434  1.00  0.00           C  
ATOM   3031  CG  ARG B 188     198.639 132.154  28.091  1.00  0.00           C  
ATOM   3032  CD  ARG B 188     197.422 132.436  27.301  1.00  0.00           C  
ATOM   3033  NE  ARG B 188     197.063 133.850  27.357  1.00  0.00           N  
ATOM   3034  CZ  ARG B 188     196.069 134.439  26.648  1.00  0.00           C  
ATOM   3035  NH1 ARG B 188     195.337 133.732  25.810  1.00  0.00           N  
ATOM   3036  NH2 ARG B 188     195.824 135.732  26.793  1.00  0.00           N  
ATOM   3037  H   ARG B 188     200.754 133.644  29.689  1.00  0.00           H  
ATOM   3038  HA  ARG B 188     201.198 131.235  28.119  1.00  0.00           H  
ATOM   3039 1HB  ARG B 188     199.799 133.849  27.523  1.00  0.00           H  
ATOM   3040 2HB  ARG B 188     199.853 132.519  26.376  1.00  0.00           H  
ATOM   3041 1HG  ARG B 188     198.758 131.071  28.169  1.00  0.00           H  
ATOM   3042 2HG  ARG B 188     198.505 132.577  29.087  1.00  0.00           H  
ATOM   3043 1HD  ARG B 188     197.602 132.162  26.264  1.00  0.00           H  
ATOM   3044 2HD  ARG B 188     196.591 131.851  27.693  1.00  0.00           H  
ATOM   3045  HE  ARG B 188     197.617 134.438  27.980  1.00  0.00           H  
ATOM   3046 1HH1 ARG B 188     195.511 132.744  25.687  1.00  0.00           H  
ATOM   3047 2HH1 ARG B 188     194.600 134.182  25.279  1.00  0.00           H  
ATOM   3048 1HH2 ARG B 188     196.364 136.284  27.448  1.00  0.00           H  
ATOM   3049 2HH2 ARG B 188     195.084 136.172  26.264  1.00  0.00           H  
ATOM   3050  N   ARG B 189     202.930 133.901  27.388  1.00  0.00           N  
ATOM   3051  CA  ARG B 189     204.125 134.300  26.682  1.00  0.00           C  
ATOM   3052  C   ARG B 189     205.316 133.413  27.065  1.00  0.00           C  
ATOM   3053  O   ARG B 189     206.141 133.104  26.205  1.00  0.00           O  
ATOM   3054  CB  ARG B 189     204.411 135.772  26.891  1.00  0.00           C  
ATOM   3055  CG  ARG B 189     203.493 136.720  26.135  1.00  0.00           C  
ATOM   3056  CD  ARG B 189     203.952 138.107  26.280  1.00  0.00           C  
ATOM   3057  NE  ARG B 189     203.074 139.082  25.607  1.00  0.00           N  
ATOM   3058  CZ  ARG B 189     203.096 139.410  24.306  1.00  0.00           C  
ATOM   3059  NH1 ARG B 189     203.943 138.858  23.462  1.00  0.00           N  
ATOM   3060  NH2 ARG B 189     202.232 140.312  23.902  1.00  0.00           N  
ATOM   3061  H   ARG B 189     202.502 134.537  28.066  1.00  0.00           H  
ATOM   3062  HA  ARG B 189     203.937 134.167  25.618  1.00  0.00           H  
ATOM   3063 1HB  ARG B 189     204.310 136.009  27.948  1.00  0.00           H  
ATOM   3064 2HB  ARG B 189     205.416 135.994  26.595  1.00  0.00           H  
ATOM   3065 1HG  ARG B 189     203.494 136.453  25.079  1.00  0.00           H  
ATOM   3066 2HG  ARG B 189     202.482 136.650  26.524  1.00  0.00           H  
ATOM   3067 1HD  ARG B 189     203.977 138.345  27.332  1.00  0.00           H  
ATOM   3068 2HD  ARG B 189     204.946 138.194  25.876  1.00  0.00           H  
ATOM   3069  HE  ARG B 189     202.370 139.585  26.165  1.00  0.00           H  
ATOM   3070 1HH1 ARG B 189     204.593 138.170  23.793  1.00  0.00           H  
ATOM   3071 2HH1 ARG B 189     203.939 139.125  22.488  1.00  0.00           H  
ATOM   3072 1HH2 ARG B 189     201.598 140.716  24.609  1.00  0.00           H  
ATOM   3073 2HH2 ARG B 189     202.195 140.604  22.939  1.00  0.00           H  
ATOM   3074  N   ALA B 190     205.409 133.007  28.350  1.00  0.00           N  
ATOM   3075  CA  ALA B 190     206.432 132.058  28.801  1.00  0.00           C  
ATOM   3076  C   ALA B 190     206.237 130.692  28.137  1.00  0.00           C  
ATOM   3077  O   ALA B 190     207.203 130.003  27.820  1.00  0.00           O  
ATOM   3078  CB  ALA B 190     206.392 131.894  30.305  1.00  0.00           C  
ATOM   3079  H   ALA B 190     204.770 133.416  29.036  1.00  0.00           H  
ATOM   3080  HA  ALA B 190     207.403 132.447  28.509  1.00  0.00           H  
ATOM   3081 1HB  ALA B 190     207.169 131.206  30.610  1.00  0.00           H  
ATOM   3082 2HB  ALA B 190     206.554 132.846  30.771  1.00  0.00           H  
ATOM   3083 3HB  ALA B 190     205.420 131.503  30.601  1.00  0.00           H  
ATOM   3084  N   GLN B 191     204.969 130.302  27.943  1.00  0.00           N  
ATOM   3085  CA  GLN B 191     204.604 129.067  27.252  1.00  0.00           C  
ATOM   3086  C   GLN B 191     205.119 129.042  25.814  1.00  0.00           C  
ATOM   3087  O   GLN B 191     205.607 128.017  25.333  1.00  0.00           O  
ATOM   3088  CB  GLN B 191     203.080 128.915  27.229  1.00  0.00           C  
ATOM   3089  CG  GLN B 191     202.555 127.661  26.570  1.00  0.00           C  
ATOM   3090  CD  GLN B 191     201.028 127.620  26.581  1.00  0.00           C  
ATOM   3091  OE1 GLN B 191     200.391 127.563  27.645  1.00  0.00           O  
ATOM   3092  NE2 GLN B 191     200.438 127.694  25.387  1.00  0.00           N  
ATOM   3093  H   GLN B 191     204.227 130.875  28.355  1.00  0.00           H  
ATOM   3094  HA  GLN B 191     205.043 128.230  27.790  1.00  0.00           H  
ATOM   3095 1HB  GLN B 191     202.705 128.971  28.247  1.00  0.00           H  
ATOM   3096 2HB  GLN B 191     202.649 129.742  26.690  1.00  0.00           H  
ATOM   3097 1HG  GLN B 191     202.883 127.633  25.532  1.00  0.00           H  
ATOM   3098 2HG  GLN B 191     202.932 126.790  27.107  1.00  0.00           H  
ATOM   3099 1HE2 GLN B 191     199.413 127.729  25.281  1.00  0.00           H  
ATOM   3100 2HE2 GLN B 191     200.995 127.755  24.559  1.00  0.00           H  
ATOM   3101  N   ASP B 192     204.974 130.172  25.134  1.00  0.00           N  
ATOM   3102  CA  ASP B 192     205.426 130.388  23.766  1.00  0.00           C  
ATOM   3103  C   ASP B 192     206.966 130.333  23.681  1.00  0.00           C  
ATOM   3104  O   ASP B 192     207.623 131.145  24.316  1.00  0.00           O  
ATOM   3105  CB  ASP B 192     204.918 131.734  23.245  1.00  0.00           C  
ATOM   3106  CG  ASP B 192     205.298 131.990  21.793  1.00  0.00           C  
ATOM   3107  OD1 ASP B 192     206.021 131.195  21.240  1.00  0.00           O  
ATOM   3108  OD2 ASP B 192     204.862 132.977  21.250  1.00  0.00           O  
ATOM   3109  H   ASP B 192     204.467 130.935  25.602  1.00  0.00           H  
ATOM   3110  HA  ASP B 192     204.968 129.616  23.162  1.00  0.00           H  
ATOM   3111 1HB  ASP B 192     203.832 131.772  23.333  1.00  0.00           H  
ATOM   3112 2HB  ASP B 192     205.324 132.539  23.859  1.00  0.00           H  
ATOM   3113  N   PRO B 193     207.587 129.369  22.965  1.00  0.00           N  
ATOM   3114  CA  PRO B 193     209.034 129.193  22.840  1.00  0.00           C  
ATOM   3115  C   PRO B 193     209.741 130.302  22.049  1.00  0.00           C  
ATOM   3116  O   PRO B 193     210.968 130.365  22.023  1.00  0.00           O  
ATOM   3117  CB  PRO B 193     209.149 127.840  22.122  1.00  0.00           C  
ATOM   3118  CG  PRO B 193     207.849 127.692  21.360  1.00  0.00           C  
ATOM   3119  CD  PRO B 193     206.796 128.346  22.244  1.00  0.00           C  
ATOM   3120  HA  PRO B 193     209.459 129.128  23.854  1.00  0.00           H  
ATOM   3121 1HB  PRO B 193     210.032 127.840  21.465  1.00  0.00           H  
ATOM   3122 2HB  PRO B 193     209.300 127.039  22.861  1.00  0.00           H  
ATOM   3123 1HG  PRO B 193     207.931 128.183  20.378  1.00  0.00           H  
ATOM   3124 2HG  PRO B 193     207.638 126.630  21.167  1.00  0.00           H  
ATOM   3125 1HD  PRO B 193     206.062 128.832  21.580  1.00  0.00           H  
ATOM   3126 2HD  PRO B 193     206.337 127.614  22.934  1.00  0.00           H  
ATOM   3127  N   ASP B 194     208.977 131.145  21.348  1.00  0.00           N  
ATOM   3128  CA  ASP B 194     209.556 132.249  20.593  1.00  0.00           C  
ATOM   3129  C   ASP B 194     210.469 133.137  21.463  1.00  0.00           C  
ATOM   3130  O   ASP B 194     210.064 133.565  22.540  1.00  0.00           O  
ATOM   3131  CB  ASP B 194     208.444 133.098  19.989  1.00  0.00           C  
ATOM   3132  CG  ASP B 194     208.976 134.261  19.201  1.00  0.00           C  
ATOM   3133  OD1 ASP B 194     209.253 134.122  18.031  1.00  0.00           O  
ATOM   3134  OD2 ASP B 194     209.132 135.312  19.813  1.00  0.00           O  
ATOM   3135  H   ASP B 194     207.949 131.049  21.345  1.00  0.00           H  
ATOM   3136  HA  ASP B 194     210.097 131.810  19.770  1.00  0.00           H  
ATOM   3137 1HB  ASP B 194     207.836 132.469  19.332  1.00  0.00           H  
ATOM   3138 2HB  ASP B 194     207.783 133.447  20.763  1.00  0.00           H  
ATOM   3139  N   PRO B 195     211.709 133.458  21.032  1.00  0.00           N  
ATOM   3140  CA  PRO B 195     212.641 134.302  21.763  1.00  0.00           C  
ATOM   3141  C   PRO B 195     212.050 135.640  22.232  1.00  0.00           C  
ATOM   3142  O   PRO B 195     212.384 136.107  23.326  1.00  0.00           O  
ATOM   3143  CB  PRO B 195     213.710 134.566  20.691  1.00  0.00           C  
ATOM   3144  CG  PRO B 195     213.705 133.321  19.828  1.00  0.00           C  
ATOM   3145  CD  PRO B 195     212.256 132.905  19.764  1.00  0.00           C  
ATOM   3146  HA  PRO B 195     213.051 133.742  22.616  1.00  0.00           H  
ATOM   3147 1HB  PRO B 195     213.463 135.482  20.130  1.00  0.00           H  
ATOM   3148 2HB  PRO B 195     214.686 134.743  21.172  1.00  0.00           H  
ATOM   3149 1HG  PRO B 195     214.104 133.561  18.826  1.00  0.00           H  
ATOM   3150 2HG  PRO B 195     214.337 132.548  20.220  1.00  0.00           H  
ATOM   3151 1HD  PRO B 195     211.752 133.304  18.861  1.00  0.00           H  
ATOM   3152 2HD  PRO B 195     212.240 131.803  19.820  1.00  0.00           H  
ATOM   3153  N   GLU B 196     211.143 136.246  21.440  1.00  0.00           N  
ATOM   3154  CA  GLU B 196     210.629 137.561  21.819  1.00  0.00           C  
ATOM   3155  C   GLU B 196     209.529 137.427  22.840  1.00  0.00           C  
ATOM   3156  O   GLU B 196     209.472 138.194  23.809  1.00  0.00           O  
ATOM   3157  CB  GLU B 196     210.126 138.339  20.597  1.00  0.00           C  
ATOM   3158  CG  GLU B 196     211.214 138.716  19.577  1.00  0.00           C  
ATOM   3159  CD  GLU B 196     212.240 139.671  20.131  1.00  0.00           C  
ATOM   3160  OE1 GLU B 196     211.860 140.664  20.695  1.00  0.00           O  
ATOM   3161  OE2 GLU B 196     213.422 139.395  20.004  1.00  0.00           O  
ATOM   3162  H   GLU B 196     210.813 135.831  20.569  1.00  0.00           H  
ATOM   3163  HA  GLU B 196     211.438 138.132  22.272  1.00  0.00           H  
ATOM   3164 1HB  GLU B 196     209.379 137.741  20.071  1.00  0.00           H  
ATOM   3165 2HB  GLU B 196     209.633 139.256  20.924  1.00  0.00           H  
ATOM   3166 1HG  GLU B 196     211.717 137.807  19.250  1.00  0.00           H  
ATOM   3167 2HG  GLU B 196     210.736 139.167  18.708  1.00  0.00           H  
ATOM   3168  N   SER B 197     208.687 136.410  22.659  1.00  0.00           N  
ATOM   3169  CA  SER B 197     207.608 136.165  23.605  1.00  0.00           C  
ATOM   3170  C   SER B 197     208.180 135.835  24.976  1.00  0.00           C  
ATOM   3171  O   SER B 197     207.676 136.307  25.998  1.00  0.00           O  
ATOM   3172  CB  SER B 197     206.727 135.030  23.121  1.00  0.00           C  
ATOM   3173  OG  SER B 197     206.027 135.396  21.965  1.00  0.00           O  
ATOM   3174  H   SER B 197     208.767 135.853  21.791  1.00  0.00           H  
ATOM   3175  HA  SER B 197     207.006 137.067  23.688  1.00  0.00           H  
ATOM   3176 1HB  SER B 197     207.342 134.154  22.915  1.00  0.00           H  
ATOM   3177 2HB  SER B 197     206.022 134.757  23.906  1.00  0.00           H  
ATOM   3178  HG  SER B 197     205.687 134.579  21.591  1.00  0.00           H  
ATOM   3179  N   LEU B 198     209.243 135.043  25.003  1.00  0.00           N  
ATOM   3180  CA  LEU B 198     209.848 134.656  26.257  1.00  0.00           C  
ATOM   3181  C   LEU B 198     210.441 135.867  26.986  1.00  0.00           C  
ATOM   3182  O   LEU B 198     210.256 136.009  28.202  1.00  0.00           O  
ATOM   3183  CB  LEU B 198     210.944 133.650  25.966  1.00  0.00           C  
ATOM   3184  CG  LEU B 198     210.514 132.269  25.442  1.00  0.00           C  
ATOM   3185  CD1 LEU B 198     211.763 131.524  25.040  1.00  0.00           C  
ATOM   3186  CD2 LEU B 198     209.738 131.531  26.481  1.00  0.00           C  
ATOM   3187  H   LEU B 198     209.594 134.662  24.118  1.00  0.00           H  
ATOM   3188  HA  LEU B 198     209.081 134.220  26.888  1.00  0.00           H  
ATOM   3189 1HB  LEU B 198     211.584 134.079  25.209  1.00  0.00           H  
ATOM   3190 2HB  LEU B 198     211.507 133.501  26.872  1.00  0.00           H  
ATOM   3191  HG  LEU B 198     209.886 132.375  24.564  1.00  0.00           H  
ATOM   3192 1HD1 LEU B 198     211.499 130.550  24.648  1.00  0.00           H  
ATOM   3193 2HD1 LEU B 198     212.273 132.088  24.273  1.00  0.00           H  
ATOM   3194 3HD1 LEU B 198     212.411 131.411  25.898  1.00  0.00           H  
ATOM   3195 1HD2 LEU B 198     209.452 130.549  26.099  1.00  0.00           H  
ATOM   3196 2HD2 LEU B 198     210.344 131.420  27.343  1.00  0.00           H  
ATOM   3197 3HD2 LEU B 198     208.839 132.068  26.731  1.00  0.00           H  
ATOM   3198  N   LYS B 199     211.110 136.768  26.252  1.00  0.00           N  
ATOM   3199  CA  LYS B 199     211.657 137.965  26.885  1.00  0.00           C  
ATOM   3200  C   LYS B 199     210.533 138.855  27.434  1.00  0.00           C  
ATOM   3201  O   LYS B 199     210.662 139.405  28.539  1.00  0.00           O  
ATOM   3202  CB  LYS B 199     212.534 138.737  25.899  1.00  0.00           C  
ATOM   3203  CG  LYS B 199     213.880 138.048  25.579  1.00  0.00           C  
ATOM   3204  CD  LYS B 199     214.781 138.897  24.657  1.00  0.00           C  
ATOM   3205  CE  LYS B 199     214.220 138.971  23.233  1.00  0.00           C  
ATOM   3206  NZ  LYS B 199     215.103 139.733  22.307  1.00  0.00           N  
ATOM   3207  H   LYS B 199     211.282 136.584  25.258  1.00  0.00           H  
ATOM   3208  HA  LYS B 199     212.277 137.659  27.726  1.00  0.00           H  
ATOM   3209 1HB  LYS B 199     211.978 138.851  24.966  1.00  0.00           H  
ATOM   3210 2HB  LYS B 199     212.735 139.735  26.287  1.00  0.00           H  
ATOM   3211 1HG  LYS B 199     214.417 137.868  26.513  1.00  0.00           H  
ATOM   3212 2HG  LYS B 199     213.697 137.093  25.111  1.00  0.00           H  
ATOM   3213 1HD  LYS B 199     214.888 139.903  25.063  1.00  0.00           H  
ATOM   3214 2HD  LYS B 199     215.763 138.437  24.602  1.00  0.00           H  
ATOM   3215 1HE  LYS B 199     214.101 137.958  22.851  1.00  0.00           H  
ATOM   3216 2HE  LYS B 199     213.249 139.457  23.249  1.00  0.00           H  
ATOM   3217 1HZ  LYS B 199     214.644 139.718  21.372  1.00  0.00           H  
ATOM   3218 2HZ  LYS B 199     215.202 140.684  22.620  1.00  0.00           H  
ATOM   3219 3HZ  LYS B 199     216.004 139.298  22.247  1.00  0.00           H  
ATOM   3220  N   GLU B 200     209.421 138.964  26.688  1.00  0.00           N  
ATOM   3221  CA  GLU B 200     208.263 139.730  27.143  1.00  0.00           C  
ATOM   3222  C   GLU B 200     207.615 139.073  28.353  1.00  0.00           C  
ATOM   3223  O   GLU B 200     207.213 139.755  29.296  1.00  0.00           O  
ATOM   3224  CB  GLU B 200     207.266 139.916  26.000  1.00  0.00           C  
ATOM   3225  CG  GLU B 200     207.710 140.938  24.966  1.00  0.00           C  
ATOM   3226  CD  GLU B 200     207.651 142.331  25.548  1.00  0.00           C  
ATOM   3227  OE1 GLU B 200     206.576 142.715  25.939  1.00  0.00           O  
ATOM   3228  OE2 GLU B 200     208.659 142.982  25.676  1.00  0.00           O  
ATOM   3229  H   GLU B 200     209.405 138.539  25.755  1.00  0.00           H  
ATOM   3230  HA  GLU B 200     208.609 140.720  27.442  1.00  0.00           H  
ATOM   3231 1HB  GLU B 200     207.134 138.965  25.482  1.00  0.00           H  
ATOM   3232 2HB  GLU B 200     206.299 140.222  26.398  1.00  0.00           H  
ATOM   3233 1HG  GLU B 200     208.734 140.713  24.659  1.00  0.00           H  
ATOM   3234 2HG  GLU B 200     207.067 140.871  24.087  1.00  0.00           H  
ATOM   3235  N   ALA B 201     207.600 137.741  28.411  1.00  0.00           N  
ATOM   3236  CA  ALA B 201     207.041 137.082  29.579  1.00  0.00           C  
ATOM   3237  C   ALA B 201     207.816 137.467  30.824  1.00  0.00           C  
ATOM   3238  O   ALA B 201     207.213 137.770  31.863  1.00  0.00           O  
ATOM   3239  CB  ALA B 201     207.105 135.596  29.414  1.00  0.00           C  
ATOM   3240  H   ALA B 201     207.895 137.194  27.596  1.00  0.00           H  
ATOM   3241  HA  ALA B 201     206.007 137.402  29.690  1.00  0.00           H  
ATOM   3242 1HB  ALA B 201     206.668 135.121  30.280  1.00  0.00           H  
ATOM   3243 2HB  ALA B 201     206.580 135.333  28.549  1.00  0.00           H  
ATOM   3244 3HB  ALA B 201     208.133 135.296  29.302  1.00  0.00           H  
ATOM   3245  N   VAL B 202     209.152 137.536  30.691  1.00  0.00           N  
ATOM   3246  CA  VAL B 202     209.990 137.942  31.804  1.00  0.00           C  
ATOM   3247  C   VAL B 202     209.718 139.388  32.168  1.00  0.00           C  
ATOM   3248  O   VAL B 202     209.600 139.698  33.347  1.00  0.00           O  
ATOM   3249  CB  VAL B 202     211.501 137.787  31.495  1.00  0.00           C  
ATOM   3250  CG1 VAL B 202     212.342 138.424  32.637  1.00  0.00           C  
ATOM   3251  CG2 VAL B 202     211.850 136.301  31.329  1.00  0.00           C  
ATOM   3252  H   VAL B 202     209.567 137.224  29.805  1.00  0.00           H  
ATOM   3253  HA  VAL B 202     209.746 137.311  32.655  1.00  0.00           H  
ATOM   3254  HB  VAL B 202     211.738 138.314  30.574  1.00  0.00           H  
ATOM   3255 1HG1 VAL B 202     213.392 138.320  32.403  1.00  0.00           H  
ATOM   3256 2HG1 VAL B 202     212.117 139.485  32.737  1.00  0.00           H  
ATOM   3257 3HG1 VAL B 202     212.134 137.943  33.571  1.00  0.00           H  
ATOM   3258 1HG2 VAL B 202     212.908 136.193  31.098  1.00  0.00           H  
ATOM   3259 2HG2 VAL B 202     211.623 135.755  32.239  1.00  0.00           H  
ATOM   3260 3HG2 VAL B 202     211.267 135.903  30.514  1.00  0.00           H  
ATOM   3261  N   ARG B 203     209.671 140.288  31.179  1.00  0.00           N  
ATOM   3262  CA  ARG B 203     209.442 141.705  31.456  1.00  0.00           C  
ATOM   3263  C   ARG B 203     208.112 141.974  32.167  1.00  0.00           C  
ATOM   3264  O   ARG B 203     208.072 142.722  33.149  1.00  0.00           O  
ATOM   3265  CB  ARG B 203     209.495 142.540  30.180  1.00  0.00           C  
ATOM   3266  CG  ARG B 203     209.376 144.062  30.421  1.00  0.00           C  
ATOM   3267  CD  ARG B 203     209.387 144.870  29.147  1.00  0.00           C  
ATOM   3268  NE  ARG B 203     208.200 144.632  28.326  1.00  0.00           N  
ATOM   3269  CZ  ARG B 203     206.963 145.157  28.559  1.00  0.00           C  
ATOM   3270  NH1 ARG B 203     206.743 145.956  29.599  1.00  0.00           N  
ATOM   3271  NH2 ARG B 203     205.977 144.857  27.735  1.00  0.00           N  
ATOM   3272  H   ARG B 203     209.846 139.975  30.216  1.00  0.00           H  
ATOM   3273  HA  ARG B 203     210.247 142.049  32.106  1.00  0.00           H  
ATOM   3274 1HB  ARG B 203     210.428 142.344  29.655  1.00  0.00           H  
ATOM   3275 2HB  ARG B 203     208.679 142.237  29.518  1.00  0.00           H  
ATOM   3276 1HG  ARG B 203     208.451 144.270  30.951  1.00  0.00           H  
ATOM   3277 2HG  ARG B 203     210.217 144.387  31.036  1.00  0.00           H  
ATOM   3278 1HD  ARG B 203     209.444 145.932  29.379  1.00  0.00           H  
ATOM   3279 2HD  ARG B 203     210.258 144.585  28.559  1.00  0.00           H  
ATOM   3280  HE  ARG B 203     208.313 144.034  27.479  1.00  0.00           H  
ATOM   3281 1HH1 ARG B 203     207.494 146.184  30.233  1.00  0.00           H  
ATOM   3282 2HH1 ARG B 203     205.819 146.331  29.774  1.00  0.00           H  
ATOM   3283 1HH2 ARG B 203     206.160 144.220  26.942  1.00  0.00           H  
ATOM   3284 2HH2 ARG B 203     205.053 145.224  27.883  1.00  0.00           H  
ATOM   3285  N   ILE B 204     207.019 141.375  31.686  1.00  0.00           N  
ATOM   3286  CA  ILE B 204     205.719 141.627  32.300  1.00  0.00           C  
ATOM   3287  C   ILE B 204     205.747 141.090  33.714  1.00  0.00           C  
ATOM   3288  O   ILE B 204     205.265 141.742  34.649  1.00  0.00           O  
ATOM   3289  CB  ILE B 204     204.574 140.970  31.509  1.00  0.00           C  
ATOM   3290  CG1 ILE B 204     204.433 141.623  30.132  1.00  0.00           C  
ATOM   3291  CG2 ILE B 204     203.268 141.066  32.284  1.00  0.00           C  
ATOM   3292  CD1 ILE B 204     203.545 140.854  29.179  1.00  0.00           C  
ATOM   3293  H   ILE B 204     207.108 140.771  30.866  1.00  0.00           H  
ATOM   3294  HA  ILE B 204     205.540 142.697  32.332  1.00  0.00           H  
ATOM   3295  HB  ILE B 204     204.806 139.919  31.338  1.00  0.00           H  
ATOM   3296 1HG1 ILE B 204     204.023 142.626  30.245  1.00  0.00           H  
ATOM   3297 2HG1 ILE B 204     205.417 141.722  29.674  1.00  0.00           H  
ATOM   3298 1HG2 ILE B 204     202.469 140.597  31.710  1.00  0.00           H  
ATOM   3299 2HG2 ILE B 204     203.375 140.557  33.241  1.00  0.00           H  
ATOM   3300 3HG2 ILE B 204     203.024 142.115  32.456  1.00  0.00           H  
ATOM   3301 1HD1 ILE B 204     203.495 141.379  28.225  1.00  0.00           H  
ATOM   3302 2HD1 ILE B 204     203.957 139.856  29.024  1.00  0.00           H  
ATOM   3303 3HD1 ILE B 204     202.544 140.772  29.601  1.00  0.00           H  
ATOM   3304  N   ALA B 205     206.262 139.878  33.874  1.00  0.00           N  
ATOM   3305  CA  ALA B 205     206.366 139.298  35.182  1.00  0.00           C  
ATOM   3306  C   ALA B 205     207.261 140.160  36.088  1.00  0.00           C  
ATOM   3307  O   ALA B 205     206.965 140.311  37.275  1.00  0.00           O  
ATOM   3308  CB  ALA B 205     206.864 137.894  35.041  1.00  0.00           C  
ATOM   3309  H   ALA B 205     206.590 139.340  33.067  1.00  0.00           H  
ATOM   3310  HA  ALA B 205     205.377 139.274  35.625  1.00  0.00           H  
ATOM   3311 1HB  ALA B 205     206.925 137.443  35.998  1.00  0.00           H  
ATOM   3312 2HB  ALA B 205     206.188 137.329  34.412  1.00  0.00           H  
ATOM   3313 3HB  ALA B 205     207.839 137.926  34.573  1.00  0.00           H  
ATOM   3314  N   GLU B 206     208.339 140.754  35.546  1.00  0.00           N  
ATOM   3315  CA  GLU B 206     209.194 141.625  36.338  1.00  0.00           C  
ATOM   3316  C   GLU B 206     208.396 142.793  36.872  1.00  0.00           C  
ATOM   3317  O   GLU B 206     208.562 143.170  38.036  1.00  0.00           O  
ATOM   3318  CB  GLU B 206     210.377 142.161  35.530  1.00  0.00           C  
ATOM   3319  CG  GLU B 206     211.296 143.116  36.327  1.00  0.00           C  
ATOM   3320  CD  GLU B 206     212.491 143.611  35.543  1.00  0.00           C  
ATOM   3321  OE1 GLU B 206     212.682 143.179  34.433  1.00  0.00           O  
ATOM   3322  OE2 GLU B 206     213.210 144.446  36.047  1.00  0.00           O  
ATOM   3323  H   GLU B 206     208.595 140.561  34.579  1.00  0.00           H  
ATOM   3324  HA  GLU B 206     209.579 141.061  37.184  1.00  0.00           H  
ATOM   3325 1HB  GLU B 206     210.977 141.324  35.171  1.00  0.00           H  
ATOM   3326 2HB  GLU B 206     210.007 142.694  34.657  1.00  0.00           H  
ATOM   3327 1HG  GLU B 206     210.716 143.979  36.641  1.00  0.00           H  
ATOM   3328 2HG  GLU B 206     211.642 142.602  37.223  1.00  0.00           H  
ATOM   3329  N   GLU B 207     207.528 143.376  36.030  1.00  0.00           N  
ATOM   3330  CA  GLU B 207     206.716 144.495  36.475  1.00  0.00           C  
ATOM   3331  C   GLU B 207     205.825 144.067  37.631  1.00  0.00           C  
ATOM   3332  O   GLU B 207     205.694 144.819  38.595  1.00  0.00           O  
ATOM   3333  CB  GLU B 207     205.865 145.034  35.323  1.00  0.00           C  
ATOM   3334  CG  GLU B 207     206.649 145.799  34.266  1.00  0.00           C  
ATOM   3335  CD  GLU B 207     205.780 146.320  33.156  1.00  0.00           C  
ATOM   3336  OE1 GLU B 207     204.618 145.992  33.132  1.00  0.00           O  
ATOM   3337  OE2 GLU B 207     206.279 147.048  32.330  1.00  0.00           O  
ATOM   3338  H   GLU B 207     207.492 143.065  35.051  1.00  0.00           H  
ATOM   3339  HA  GLU B 207     207.380 145.279  36.828  1.00  0.00           H  
ATOM   3340 1HB  GLU B 207     205.355 144.207  34.828  1.00  0.00           H  
ATOM   3341 2HB  GLU B 207     205.098 145.701  35.719  1.00  0.00           H  
ATOM   3342 1HG  GLU B 207     207.155 146.640  34.741  1.00  0.00           H  
ATOM   3343 2HG  GLU B 207     207.410 145.142  33.848  1.00  0.00           H  
ATOM   3344  N   LEU B 208     205.257 142.856  37.580  1.00  0.00           N  
ATOM   3345  CA  LEU B 208     204.428 142.382  38.687  1.00  0.00           C  
ATOM   3346  C   LEU B 208     205.208 142.270  39.984  1.00  0.00           C  
ATOM   3347  O   LEU B 208     204.707 142.655  41.052  1.00  0.00           O  
ATOM   3348  CB  LEU B 208     203.820 141.017  38.342  1.00  0.00           C  
ATOM   3349  CG  LEU B 208     202.724 141.029  37.268  1.00  0.00           C  
ATOM   3350  CD1 LEU B 208     202.361 139.598  36.896  1.00  0.00           C  
ATOM   3351  CD2 LEU B 208     201.510 141.783  37.791  1.00  0.00           C  
ATOM   3352  H   LEU B 208     205.358 142.305  36.715  1.00  0.00           H  
ATOM   3353  HA  LEU B 208     203.637 143.103  38.846  1.00  0.00           H  
ATOM   3354 1HB  LEU B 208     204.616 140.360  37.994  1.00  0.00           H  
ATOM   3355 2HB  LEU B 208     203.392 140.588  39.247  1.00  0.00           H  
ATOM   3356  HG  LEU B 208     203.099 141.522  36.371  1.00  0.00           H  
ATOM   3357 1HD1 LEU B 208     201.582 139.607  36.133  1.00  0.00           H  
ATOM   3358 2HD1 LEU B 208     203.243 139.088  36.507  1.00  0.00           H  
ATOM   3359 3HD1 LEU B 208     201.998 139.074  37.779  1.00  0.00           H  
ATOM   3360 1HD2 LEU B 208     200.731 141.792  37.028  1.00  0.00           H  
ATOM   3361 2HD2 LEU B 208     201.134 141.290  38.687  1.00  0.00           H  
ATOM   3362 3HD2 LEU B 208     201.794 142.807  38.032  1.00  0.00           H  
ATOM   3363  N   VAL B 209     206.453 141.805  39.891  1.00  0.00           N  
ATOM   3364  CA  VAL B 209     207.281 141.682  41.076  1.00  0.00           C  
ATOM   3365  C   VAL B 209     207.609 143.055  41.635  1.00  0.00           C  
ATOM   3366  O   VAL B 209     207.542 143.263  42.841  1.00  0.00           O  
ATOM   3367  CB  VAL B 209     208.585 140.931  40.749  1.00  0.00           C  
ATOM   3368  CG1 VAL B 209     209.521 140.941  41.948  1.00  0.00           C  
ATOM   3369  CG2 VAL B 209     208.270 139.506  40.322  1.00  0.00           C  
ATOM   3370  H   VAL B 209     206.783 141.467  38.977  1.00  0.00           H  
ATOM   3371  HA  VAL B 209     206.716 141.134  41.821  1.00  0.00           H  
ATOM   3372  HB  VAL B 209     209.097 141.449  39.938  1.00  0.00           H  
ATOM   3373 1HG1 VAL B 209     210.438 140.407  41.699  1.00  0.00           H  
ATOM   3374 2HG1 VAL B 209     209.762 141.970  42.213  1.00  0.00           H  
ATOM   3375 3HG1 VAL B 209     209.035 140.452  42.792  1.00  0.00           H  
ATOM   3376 1HG2 VAL B 209     209.196 138.982  40.091  1.00  0.00           H  
ATOM   3377 2HG2 VAL B 209     207.752 138.990  41.131  1.00  0.00           H  
ATOM   3378 3HG2 VAL B 209     207.633 139.523  39.437  1.00  0.00           H  
ATOM   3379  N   ARG B 210     207.988 143.991  40.757  1.00  0.00           N  
ATOM   3380  CA  ARG B 210     208.310 145.344  41.183  1.00  0.00           C  
ATOM   3381  C   ARG B 210     207.106 146.088  41.752  1.00  0.00           C  
ATOM   3382  O   ARG B 210     207.258 146.897  42.671  1.00  0.00           O  
ATOM   3383  CB  ARG B 210     208.903 146.142  40.036  1.00  0.00           C  
ATOM   3384  CG  ARG B 210     210.317 145.735  39.660  1.00  0.00           C  
ATOM   3385  CD  ARG B 210     210.870 146.584  38.574  1.00  0.00           C  
ATOM   3386  NE  ARG B 210     212.223 146.171  38.199  1.00  0.00           N  
ATOM   3387  CZ  ARG B 210     213.364 146.538  38.804  1.00  0.00           C  
ATOM   3388  NH1 ARG B 210     213.380 147.350  39.852  1.00  0.00           N  
ATOM   3389  NH2 ARG B 210     214.476 146.053  38.306  1.00  0.00           N  
ATOM   3390  H   ARG B 210     208.065 143.740  39.768  1.00  0.00           H  
ATOM   3391  HA  ARG B 210     209.066 145.273  41.963  1.00  0.00           H  
ATOM   3392 1HB  ARG B 210     208.276 146.013  39.151  1.00  0.00           H  
ATOM   3393 2HB  ARG B 210     208.908 147.201  40.289  1.00  0.00           H  
ATOM   3394 1HG  ARG B 210     210.961 145.812  40.531  1.00  0.00           H  
ATOM   3395 2HG  ARG B 210     210.308 144.702  39.310  1.00  0.00           H  
ATOM   3396 1HD  ARG B 210     210.232 146.477  37.692  1.00  0.00           H  
ATOM   3397 2HD  ARG B 210     210.891 147.626  38.876  1.00  0.00           H  
ATOM   3398  HE  ARG B 210     212.338 145.540  37.394  1.00  0.00           H  
ATOM   3399 1HH1 ARG B 210     212.519 147.716  40.225  1.00  0.00           H  
ATOM   3400 2HH1 ARG B 210     214.259 147.604  40.281  1.00  0.00           H  
ATOM   3401 1HH2 ARG B 210     214.397 145.430  37.488  1.00  0.00           H  
ATOM   3402 2HH2 ARG B 210     215.372 146.284  38.705  1.00  0.00           H  
ATOM   3403  N   LEU B 211     205.910 145.851  41.204  1.00  0.00           N  
ATOM   3404  CA  LEU B 211     204.717 146.489  41.738  1.00  0.00           C  
ATOM   3405  C   LEU B 211     204.426 146.004  43.156  1.00  0.00           C  
ATOM   3406  O   LEU B 211     204.090 146.810  44.028  1.00  0.00           O  
ATOM   3407  CB  LEU B 211     203.513 146.204  40.831  1.00  0.00           C  
ATOM   3408  CG  LEU B 211     203.524 146.911  39.470  1.00  0.00           C  
ATOM   3409  CD1 LEU B 211     202.442 146.314  38.579  1.00  0.00           C  
ATOM   3410  CD2 LEU B 211     203.307 148.403  39.670  1.00  0.00           C  
ATOM   3411  H   LEU B 211     205.847 145.252  40.377  1.00  0.00           H  
ATOM   3412  HA  LEU B 211     204.889 147.560  41.778  1.00  0.00           H  
ATOM   3413 1HB  LEU B 211     203.463 145.132  40.648  1.00  0.00           H  
ATOM   3414 2HB  LEU B 211     202.606 146.506  41.354  1.00  0.00           H  
ATOM   3415  HG  LEU B 211     204.485 146.746  38.982  1.00  0.00           H  
ATOM   3416 1HD1 LEU B 211     202.450 146.816  37.611  1.00  0.00           H  
ATOM   3417 2HD1 LEU B 211     202.634 145.251  38.437  1.00  0.00           H  
ATOM   3418 3HD1 LEU B 211     201.469 146.449  39.050  1.00  0.00           H  
ATOM   3419 1HD2 LEU B 211     203.315 148.905  38.702  1.00  0.00           H  
ATOM   3420 2HD2 LEU B 211     202.345 148.569  40.156  1.00  0.00           H  
ATOM   3421 3HD2 LEU B 211     204.103 148.806  40.295  1.00  0.00           H  
ATOM   3422  N   HIS B 212     204.608 144.699  43.412  1.00  0.00           N  
ATOM   3423  CA  HIS B 212     204.315 144.159  44.737  1.00  0.00           C  
ATOM   3424  C   HIS B 212     205.374 143.190  45.297  1.00  0.00           C  
ATOM   3425  O   HIS B 212     205.086 141.996  45.414  1.00  0.00           O  
ATOM   3426  CB  HIS B 212     202.958 143.445  44.678  1.00  0.00           C  
ATOM   3427  CG  HIS B 212     201.861 144.363  44.288  1.00  0.00           C  
ATOM   3428  ND1 HIS B 212     201.307 145.263  45.161  1.00  0.00           N  
ATOM   3429  CD2 HIS B 212     201.253 144.566  43.103  1.00  0.00           C  
ATOM   3430  CE1 HIS B 212     200.406 145.982  44.534  1.00  0.00           C  
ATOM   3431  NE2 HIS B 212     200.365 145.603  43.275  1.00  0.00           N  
ATOM   3432  H   HIS B 212     204.872 144.065  42.648  1.00  0.00           H  
ATOM   3433  HA  HIS B 212     204.227 144.983  45.442  1.00  0.00           H  
ATOM   3434 1HB  HIS B 212     203.001 142.609  43.977  1.00  0.00           H  
ATOM   3435 2HB  HIS B 212     202.715 143.056  45.650  1.00  0.00           H  
ATOM   3436  HD1 HIS B 212     201.565 145.397  46.119  1.00  0.00           H  
ATOM   3437  HD2 HIS B 212     201.381 144.103  42.128  1.00  0.00           H  
ATOM   3438  HE1 HIS B 212     199.859 146.757  45.064  1.00  0.00           H  
ATOM   3439  N   PRO B 213     206.583 143.641  45.679  1.00  0.00           N  
ATOM   3440  CA  PRO B 213     207.653 142.786  46.149  1.00  0.00           C  
ATOM   3441  C   PRO B 213     207.165 142.016  47.359  1.00  0.00           C  
ATOM   3442  O   PRO B 213     206.445 142.575  48.190  1.00  0.00           O  
ATOM   3443  CB  PRO B 213     208.739 143.789  46.558  1.00  0.00           C  
ATOM   3444  CG  PRO B 213     208.506 144.981  45.663  1.00  0.00           C  
ATOM   3445  CD  PRO B 213     206.997 145.057  45.514  1.00  0.00           C  
ATOM   3446  HA  PRO B 213     207.993 142.116  45.339  1.00  0.00           H  
ATOM   3447 1HB  PRO B 213     208.656 144.021  47.629  1.00  0.00           H  
ATOM   3448 2HB  PRO B 213     209.739 143.330  46.406  1.00  0.00           H  
ATOM   3449 1HG  PRO B 213     208.935 145.889  46.100  1.00  0.00           H  
ATOM   3450 2HG  PRO B 213     209.006 144.825  44.691  1.00  0.00           H  
ATOM   3451 1HD  PRO B 213     206.545 145.655  46.317  1.00  0.00           H  
ATOM   3452 2HD  PRO B 213     206.783 145.451  44.542  1.00  0.00           H  
ATOM   3453  N   GLY B 214     207.525 140.746  47.467  1.00  0.00           N  
ATOM   3454  CA  GLY B 214     207.158 139.924  48.622  1.00  0.00           C  
ATOM   3455  C   GLY B 214     205.733 139.352  48.558  1.00  0.00           C  
ATOM   3456  O   GLY B 214     205.343 138.518  49.388  1.00  0.00           O  
ATOM   3457  H   GLY B 214     208.117 140.334  46.751  1.00  0.00           H  
ATOM   3458 1HA  GLY B 214     207.874 139.108  48.713  1.00  0.00           H  
ATOM   3459 2HA  GLY B 214     207.257 140.523  49.528  1.00  0.00           H  
ATOM   3460  N   ASN B 215     204.935 139.841  47.611  1.00  0.00           N  
ATOM   3461  CA  ASN B 215     203.553 139.413  47.489  1.00  0.00           C  
ATOM   3462  C   ASN B 215     203.515 138.035  46.831  1.00  0.00           C  
ATOM   3463  O   ASN B 215     204.257 137.809  45.879  1.00  0.00           O  
ATOM   3464  CB  ASN B 215     202.758 140.429  46.684  1.00  0.00           C  
ATOM   3465  CG  ASN B 215     201.249 140.222  46.755  1.00  0.00           C  
ATOM   3466  OD1 ASN B 215     200.655 139.272  46.188  1.00  0.00           O  
ATOM   3467  ND2 ASN B 215     200.603 141.115  47.472  1.00  0.00           N  
ATOM   3468  H   ASN B 215     205.278 140.560  46.962  1.00  0.00           H  
ATOM   3469  HA  ASN B 215     203.132 139.365  48.486  1.00  0.00           H  
ATOM   3470 1HB  ASN B 215     202.990 141.414  47.073  1.00  0.00           H  
ATOM   3471 2HB  ASN B 215     203.087 140.411  45.655  1.00  0.00           H  
ATOM   3472 1HD2 ASN B 215     199.595 141.039  47.601  1.00  0.00           H  
ATOM   3473 2HD2 ASN B 215     201.099 141.861  47.916  1.00  0.00           H  
ATOM   3474  N   PRO B 216     202.676 137.089  47.273  1.00  0.00           N  
ATOM   3475  CA  PRO B 216     202.474 135.813  46.607  1.00  0.00           C  
ATOM   3476  C   PRO B 216     202.278 135.947  45.083  1.00  0.00           C  
ATOM   3477  O   PRO B 216     202.704 135.056  44.338  1.00  0.00           O  
ATOM   3478  CB  PRO B 216     201.207 135.289  47.293  1.00  0.00           C  
ATOM   3479  CG  PRO B 216     201.275 135.858  48.669  1.00  0.00           C  
ATOM   3480  CD  PRO B 216     201.817 137.249  48.473  1.00  0.00           C  
ATOM   3481  HA  PRO B 216     203.332 135.164  46.822  1.00  0.00           H  
ATOM   3482 1HB  PRO B 216     200.316 135.618  46.738  1.00  0.00           H  
ATOM   3483 2HB  PRO B 216     201.203 134.189  47.285  1.00  0.00           H  
ATOM   3484 1HG  PRO B 216     200.277 135.853  49.131  1.00  0.00           H  
ATOM   3485 2HG  PRO B 216     201.922 135.237  49.305  1.00  0.00           H  
ATOM   3486 1HD  PRO B 216     200.984 137.945  48.293  1.00  0.00           H  
ATOM   3487 2HD  PRO B 216     202.388 137.549  49.364  1.00  0.00           H  
ATOM   3488  N   LEU B 217     201.680 137.055  44.598  1.00  0.00           N  
ATOM   3489  CA  LEU B 217     201.492 137.187  43.162  1.00  0.00           C  
ATOM   3490  C   LEU B 217     202.852 137.403  42.504  1.00  0.00           C  
ATOM   3491  O   LEU B 217     203.047 137.020  41.348  1.00  0.00           O  
ATOM   3492  CB  LEU B 217     200.558 138.374  42.825  1.00  0.00           C  
ATOM   3493  CG  LEU B 217     201.127 139.858  42.972  1.00  0.00           C  
ATOM   3494  CD1 LEU B 217     201.844 140.331  41.679  1.00  0.00           C  
ATOM   3495  CD2 LEU B 217     200.010 140.766  43.302  1.00  0.00           C  
ATOM   3496  H   LEU B 217     201.304 137.788  45.203  1.00  0.00           H  
ATOM   3497  HA  LEU B 217     201.051 136.269  42.777  1.00  0.00           H  
ATOM   3498 1HB  LEU B 217     200.211 138.253  41.799  1.00  0.00           H  
ATOM   3499 2HB  LEU B 217     199.689 138.301  43.480  1.00  0.00           H  
ATOM   3500  HG  LEU B 217     201.841 139.888  43.762  1.00  0.00           H  
ATOM   3501 1HD1 LEU B 217     202.217 141.344  41.824  1.00  0.00           H  
ATOM   3502 2HD1 LEU B 217     202.672 139.708  41.422  1.00  0.00           H  
ATOM   3503 3HD1 LEU B 217     201.128 140.319  40.865  1.00  0.00           H  
ATOM   3504 1HD2 LEU B 217     200.381 141.776  43.430  1.00  0.00           H  
ATOM   3505 2HD2 LEU B 217     199.276 140.743  42.501  1.00  0.00           H  
ATOM   3506 3HD2 LEU B 217     199.558 140.433  44.222  1.00  0.00           H  
ATOM   3507  N   ALA B 218     203.789 138.055  43.217  1.00  0.00           N  
ATOM   3508  CA  ALA B 218     205.120 138.288  42.704  1.00  0.00           C  
ATOM   3509  C   ALA B 218     205.785 136.946  42.549  1.00  0.00           C  
ATOM   3510  O   ALA B 218     206.496 136.716  41.580  1.00  0.00           O  
ATOM   3511  CB  ALA B 218     205.924 139.193  43.619  1.00  0.00           C  
ATOM   3512  H   ALA B 218     203.610 138.362  44.166  1.00  0.00           H  
ATOM   3513  HA  ALA B 218     205.043 138.757  41.725  1.00  0.00           H  
ATOM   3514 1HB  ALA B 218     206.910 139.345  43.216  1.00  0.00           H  
ATOM   3515 2HB  ALA B 218     205.411 140.149  43.701  1.00  0.00           H  
ATOM   3516 3HB  ALA B 218     206.017 138.751  44.601  1.00  0.00           H  
ATOM   3517  N   ARG B 219     205.534 136.042  43.494  1.00  0.00           N  
ATOM   3518  CA  ARG B 219     206.176 134.740  43.419  1.00  0.00           C  
ATOM   3519  C   ARG B 219     205.596 133.957  42.250  1.00  0.00           C  
ATOM   3520  O   ARG B 219     206.326 133.225  41.574  1.00  0.00           O  
ATOM   3521  CB  ARG B 219     206.036 133.978  44.717  1.00  0.00           C  
ATOM   3522  CG  ARG B 219     206.829 134.598  45.850  1.00  0.00           C  
ATOM   3523  CD  ARG B 219     206.742 133.820  47.102  1.00  0.00           C  
ATOM   3524  NE  ARG B 219     207.518 134.441  48.173  1.00  0.00           N  
ATOM   3525  CZ  ARG B 219     207.075 135.424  48.989  1.00  0.00           C  
ATOM   3526  NH1 ARG B 219     205.864 135.905  48.853  1.00  0.00           N  
ATOM   3527  NH2 ARG B 219     207.874 135.909  49.927  1.00  0.00           N  
ATOM   3528  H   ARG B 219     204.942 136.321  44.285  1.00  0.00           H  
ATOM   3529  HA  ARG B 219     207.236 134.887  43.238  1.00  0.00           H  
ATOM   3530 1HB  ARG B 219     204.992 133.933  45.009  1.00  0.00           H  
ATOM   3531 2HB  ARG B 219     206.384 132.952  44.579  1.00  0.00           H  
ATOM   3532 1HG  ARG B 219     207.876 134.671  45.562  1.00  0.00           H  
ATOM   3533 2HG  ARG B 219     206.436 135.599  46.039  1.00  0.00           H  
ATOM   3534 1HD  ARG B 219     205.708 133.723  47.421  1.00  0.00           H  
ATOM   3535 2HD  ARG B 219     207.157 132.827  46.925  1.00  0.00           H  
ATOM   3536  HE  ARG B 219     208.463 134.108  48.316  1.00  0.00           H  
ATOM   3537 1HH1 ARG B 219     205.254 135.536  48.144  1.00  0.00           H  
ATOM   3538 2HH1 ARG B 219     205.557 136.696  49.438  1.00  0.00           H  
ATOM   3539 1HH2 ARG B 219     208.809 135.537  50.041  1.00  0.00           H  
ATOM   3540 2HH2 ARG B 219     207.547 136.640  50.547  1.00  0.00           H  
ATOM   3541  N   ALA B 220     204.289 134.120  41.987  1.00  0.00           N  
ATOM   3542  CA  ALA B 220     203.712 133.508  40.796  1.00  0.00           C  
ATOM   3543  C   ALA B 220     204.406 134.073  39.558  1.00  0.00           C  
ATOM   3544  O   ALA B 220     204.732 133.332  38.627  1.00  0.00           O  
ATOM   3545  CB  ALA B 220     202.214 133.751  40.724  1.00  0.00           C  
ATOM   3546  H   ALA B 220     203.704 134.637  42.652  1.00  0.00           H  
ATOM   3547  HA  ALA B 220     203.895 132.435  40.839  1.00  0.00           H  
ATOM   3548 1HB  ALA B 220     201.806 133.272  39.831  1.00  0.00           H  
ATOM   3549 2HB  ALA B 220     201.734 133.334  41.613  1.00  0.00           H  
ATOM   3550 3HB  ALA B 220     202.027 134.822  40.680  1.00  0.00           H  
ATOM   3551  N   ALA B 221     204.652 135.391  39.556  1.00  0.00           N  
ATOM   3552  CA  ALA B 221     205.389 136.033  38.484  1.00  0.00           C  
ATOM   3553  C   ALA B 221     206.828 135.489  38.420  1.00  0.00           C  
ATOM   3554  O   ALA B 221     207.377 135.337  37.329  1.00  0.00           O  
ATOM   3555  CB  ALA B 221     205.364 137.531  38.683  1.00  0.00           C  
ATOM   3556  H   ALA B 221     204.261 135.970  40.305  1.00  0.00           H  
ATOM   3557  HA  ALA B 221     204.896 135.797  37.543  1.00  0.00           H  
ATOM   3558 1HB  ALA B 221     205.880 138.015  37.882  1.00  0.00           H  
ATOM   3559 2HB  ALA B 221     204.331 137.868  38.711  1.00  0.00           H  
ATOM   3560 3HB  ALA B 221     205.840 137.772  39.609  1.00  0.00           H  
ATOM   3561  N   LEU B 222     207.441 135.167  39.568  1.00  0.00           N  
ATOM   3562  CA  LEU B 222     208.802 134.633  39.554  1.00  0.00           C  
ATOM   3563  C   LEU B 222     208.800 133.292  38.837  1.00  0.00           C  
ATOM   3564  O   LEU B 222     209.724 133.003  38.073  1.00  0.00           O  
ATOM   3565  CB  LEU B 222     209.367 134.485  40.976  1.00  0.00           C  
ATOM   3566  CG  LEU B 222     209.627 135.811  41.795  1.00  0.00           C  
ATOM   3567  CD1 LEU B 222     210.151 135.464  43.187  1.00  0.00           C  
ATOM   3568  CD2 LEU B 222     210.653 136.667  41.096  1.00  0.00           C  
ATOM   3569  H   LEU B 222     206.969 135.368  40.448  1.00  0.00           H  
ATOM   3570  HA  LEU B 222     209.432 135.305  38.989  1.00  0.00           H  
ATOM   3571 1HB  LEU B 222     208.659 133.890  41.544  1.00  0.00           H  
ATOM   3572 2HB  LEU B 222     210.305 133.938  40.914  1.00  0.00           H  
ATOM   3573  HG  LEU B 222     208.708 136.356  41.894  1.00  0.00           H  
ATOM   3574 1HD1 LEU B 222     210.318 136.371  43.746  1.00  0.00           H  
ATOM   3575 2HD1 LEU B 222     209.427 134.854  43.713  1.00  0.00           H  
ATOM   3576 3HD1 LEU B 222     211.087 134.919  43.098  1.00  0.00           H  
ATOM   3577 1HD2 LEU B 222     210.825 137.572  41.670  1.00  0.00           H  
ATOM   3578 2HD2 LEU B 222     211.561 136.107  41.026  1.00  0.00           H  
ATOM   3579 3HD2 LEU B 222     210.321 136.940  40.117  1.00  0.00           H  
ATOM   3580  N   LYS B 223     207.754 132.483  39.052  1.00  0.00           N  
ATOM   3581  CA  LYS B 223     207.672 131.178  38.402  1.00  0.00           C  
ATOM   3582  C   LYS B 223     207.544 131.348  36.884  1.00  0.00           C  
ATOM   3583  O   LYS B 223     208.125 130.566  36.119  1.00  0.00           O  
ATOM   3584  CB  LYS B 223     206.492 130.374  38.951  1.00  0.00           C  
ATOM   3585  CG  LYS B 223     206.676 129.883  40.380  1.00  0.00           C  
ATOM   3586  CD  LYS B 223     205.458 129.107  40.859  1.00  0.00           C  
ATOM   3587  CE  LYS B 223     205.639 128.619  42.289  1.00  0.00           C  
ATOM   3588  NZ  LYS B 223     204.443 127.881  42.780  1.00  0.00           N  
ATOM   3589  H   LYS B 223     207.042 132.778  39.732  1.00  0.00           H  
ATOM   3590  HA  LYS B 223     208.595 130.638  38.597  1.00  0.00           H  
ATOM   3591 1HB  LYS B 223     205.590 130.986  38.921  1.00  0.00           H  
ATOM   3592 2HB  LYS B 223     206.318 129.504  38.318  1.00  0.00           H  
ATOM   3593 1HG  LYS B 223     207.552 129.236  40.433  1.00  0.00           H  
ATOM   3594 2HG  LYS B 223     206.835 130.735  41.040  1.00  0.00           H  
ATOM   3595 1HD  LYS B 223     204.576 129.747  40.811  1.00  0.00           H  
ATOM   3596 2HD  LYS B 223     205.296 128.247  40.210  1.00  0.00           H  
ATOM   3597 1HE  LYS B 223     206.504 127.960  42.342  1.00  0.00           H  
ATOM   3598 2HE  LYS B 223     205.818 129.471  42.944  1.00  0.00           H  
ATOM   3599 1HZ  LYS B 223     204.603 127.575  43.730  1.00  0.00           H  
ATOM   3600 2HZ  LYS B 223     203.637 128.489  42.753  1.00  0.00           H  
ATOM   3601 3HZ  LYS B 223     204.278 127.077  42.191  1.00  0.00           H  
ATOM   3602  N   VAL B 224     206.826 132.397  36.449  1.00  0.00           N  
ATOM   3603  CA  VAL B 224     206.728 132.719  35.025  1.00  0.00           C  
ATOM   3604  C   VAL B 224     208.095 133.135  34.491  1.00  0.00           C  
ATOM   3605  O   VAL B 224     208.482 132.707  33.398  1.00  0.00           O  
ATOM   3606  CB  VAL B 224     205.714 133.855  34.792  1.00  0.00           C  
ATOM   3607  CG1 VAL B 224     205.753 134.315  33.343  1.00  0.00           C  
ATOM   3608  CG2 VAL B 224     204.317 133.388  35.173  1.00  0.00           C  
ATOM   3609  H   VAL B 224     206.286 132.924  37.146  1.00  0.00           H  
ATOM   3610  HA  VAL B 224     206.397 131.830  34.491  1.00  0.00           H  
ATOM   3611  HB  VAL B 224     205.992 134.710  35.408  1.00  0.00           H  
ATOM   3612 1HG1 VAL B 224     205.030 135.118  33.196  1.00  0.00           H  
ATOM   3613 2HG1 VAL B 224     206.752 134.678  33.103  1.00  0.00           H  
ATOM   3614 3HG1 VAL B 224     205.503 133.479  32.689  1.00  0.00           H  
ATOM   3615 1HG2 VAL B 224     203.605 134.196  35.006  1.00  0.00           H  
ATOM   3616 2HG2 VAL B 224     204.041 132.529  34.560  1.00  0.00           H  
ATOM   3617 3HG2 VAL B 224     204.302 133.103  36.225  1.00  0.00           H  
ATOM   3618  N   ILE B 225     208.825 133.958  35.259  1.00  0.00           N  
ATOM   3619  CA  ILE B 225     210.159 134.381  34.853  1.00  0.00           C  
ATOM   3620  C   ILE B 225     211.053 133.170  34.738  1.00  0.00           C  
ATOM   3621  O   ILE B 225     211.833 133.094  33.793  1.00  0.00           O  
ATOM   3622  CB  ILE B 225     210.823 135.362  35.855  1.00  0.00           C  
ATOM   3623  CG1 ILE B 225     210.070 136.683  35.825  1.00  0.00           C  
ATOM   3624  CG2 ILE B 225     212.314 135.549  35.472  1.00  0.00           C  
ATOM   3625  CD1 ILE B 225     210.395 137.669  36.931  1.00  0.00           C  
ATOM   3626  H   ILE B 225     208.390 134.332  36.108  1.00  0.00           H  
ATOM   3627  HA  ILE B 225     210.095 134.861  33.888  1.00  0.00           H  
ATOM   3628  HB  ILE B 225     210.755 134.973  36.865  1.00  0.00           H  
ATOM   3629 1HG1 ILE B 225     210.247 137.172  34.879  1.00  0.00           H  
ATOM   3630 2HG1 ILE B 225     209.035 136.445  35.897  1.00  0.00           H  
ATOM   3631 1HG2 ILE B 225     212.790 136.247  36.144  1.00  0.00           H  
ATOM   3632 2HG2 ILE B 225     212.860 134.611  35.520  1.00  0.00           H  
ATOM   3633 3HG2 ILE B 225     212.366 135.926  34.479  1.00  0.00           H  
ATOM   3634 1HD1 ILE B 225     209.774 138.544  36.810  1.00  0.00           H  
ATOM   3635 2HD1 ILE B 225     210.185 137.216  37.882  1.00  0.00           H  
ATOM   3636 3HD1 ILE B 225     211.436 137.961  36.888  1.00  0.00           H  
ATOM   3637  N   LEU B 226     210.985 132.247  35.697  1.00  0.00           N  
ATOM   3638  CA  LEU B 226     211.793 131.044  35.616  1.00  0.00           C  
ATOM   3639  C   LEU B 226     211.441 130.227  34.399  1.00  0.00           C  
ATOM   3640  O   LEU B 226     212.337 129.714  33.732  1.00  0.00           O  
ATOM   3641  CB  LEU B 226     211.607 130.193  36.879  1.00  0.00           C  
ATOM   3642  CG  LEU B 226     212.193 130.779  38.169  1.00  0.00           C  
ATOM   3643  CD1 LEU B 226     211.750 129.937  39.357  1.00  0.00           C  
ATOM   3644  CD2 LEU B 226     213.710 130.822  38.064  1.00  0.00           C  
ATOM   3645  H   LEU B 226     210.377 132.410  36.504  1.00  0.00           H  
ATOM   3646  HA  LEU B 226     212.833 131.335  35.538  1.00  0.00           H  
ATOM   3647 1HB  LEU B 226     210.541 130.039  37.039  1.00  0.00           H  
ATOM   3648 2HB  LEU B 226     212.072 129.221  36.715  1.00  0.00           H  
ATOM   3649  HG  LEU B 226     211.811 131.790  38.316  1.00  0.00           H  
ATOM   3650 1HD1 LEU B 226     212.167 130.353  40.275  1.00  0.00           H  
ATOM   3651 2HD1 LEU B 226     210.662 129.940  39.420  1.00  0.00           H  
ATOM   3652 3HD1 LEU B 226     212.104 128.914  39.230  1.00  0.00           H  
ATOM   3653 1HD2 LEU B 226     214.127 131.239  38.981  1.00  0.00           H  
ATOM   3654 2HD2 LEU B 226     214.093 129.812  37.918  1.00  0.00           H  
ATOM   3655 3HD2 LEU B 226     213.999 131.445  37.218  1.00  0.00           H  
ATOM   3656  N   THR B 227     210.154 130.095  34.087  1.00  0.00           N  
ATOM   3657  CA  THR B 227     209.765 129.317  32.925  1.00  0.00           C  
ATOM   3658  C   THR B 227     210.301 129.949  31.654  1.00  0.00           C  
ATOM   3659  O   THR B 227     210.905 129.267  30.816  1.00  0.00           O  
ATOM   3660  CB  THR B 227     208.225 129.184  32.839  1.00  0.00           C  
ATOM   3661  OG1 THR B 227     207.747 128.495  34.009  1.00  0.00           O  
ATOM   3662  CG2 THR B 227     207.812 128.408  31.578  1.00  0.00           C  
ATOM   3663  H   THR B 227     209.439 130.483  34.704  1.00  0.00           H  
ATOM   3664  HA  THR B 227     210.195 128.319  33.019  1.00  0.00           H  
ATOM   3665  HB  THR B 227     207.781 130.181  32.815  1.00  0.00           H  
ATOM   3666  HG1 THR B 227     207.841 129.082  34.787  1.00  0.00           H  
ATOM   3667 1HG2 THR B 227     206.725 128.327  31.544  1.00  0.00           H  
ATOM   3668 2HG2 THR B 227     208.155 128.924  30.677  1.00  0.00           H  
ATOM   3669 3HG2 THR B 227     208.249 127.414  31.606  1.00  0.00           H  
ATOM   3670  N   ALA B 228     210.076 131.255  31.499  1.00  0.00           N  
ATOM   3671  CA  ALA B 228     210.536 131.926  30.310  1.00  0.00           C  
ATOM   3672  C   ALA B 228     212.062 131.923  30.223  1.00  0.00           C  
ATOM   3673  O   ALA B 228     212.624 131.660  29.156  1.00  0.00           O  
ATOM   3674  CB  ALA B 228     210.005 133.333  30.299  1.00  0.00           C  
ATOM   3675  H   ALA B 228     209.559 131.769  32.216  1.00  0.00           H  
ATOM   3676  HA  ALA B 228     210.143 131.387  29.458  1.00  0.00           H  
ATOM   3677 1HB  ALA B 228     210.320 133.837  29.395  1.00  0.00           H  
ATOM   3678 2HB  ALA B 228     208.932 133.313  30.347  1.00  0.00           H  
ATOM   3679 3HB  ALA B 228     210.386 133.854  31.169  1.00  0.00           H  
ATOM   3680  N   ALA B 229     212.737 132.172  31.356  1.00  0.00           N  
ATOM   3681  CA  ALA B 229     214.185 132.217  31.416  1.00  0.00           C  
ATOM   3682  C   ALA B 229     214.780 130.861  31.076  1.00  0.00           C  
ATOM   3683  O   ALA B 229     215.795 130.789  30.383  1.00  0.00           O  
ATOM   3684  CB  ALA B 229     214.627 132.682  32.786  1.00  0.00           C  
ATOM   3685  H   ALA B 229     212.230 132.388  32.213  1.00  0.00           H  
ATOM   3686  HA  ALA B 229     214.529 132.932  30.679  1.00  0.00           H  
ATOM   3687 1HB  ALA B 229     215.713 132.763  32.825  1.00  0.00           H  
ATOM   3688 2HB  ALA B 229     214.183 133.641  32.983  1.00  0.00           H  
ATOM   3689 3HB  ALA B 229     214.282 131.981  33.531  1.00  0.00           H  
ATOM   3690  N   GLU B 230     214.139 129.785  31.542  1.00  0.00           N  
ATOM   3691  CA  GLU B 230     214.588 128.435  31.261  1.00  0.00           C  
ATOM   3692  C   GLU B 230     214.525 128.177  29.767  1.00  0.00           C  
ATOM   3693  O   GLU B 230     215.473 127.630  29.195  1.00  0.00           O  
ATOM   3694  CB  GLU B 230     213.735 127.411  32.014  1.00  0.00           C  
ATOM   3695  CG  GLU B 230     214.243 125.979  31.918  1.00  0.00           C  
ATOM   3696  CD  GLU B 230     213.448 125.020  32.760  1.00  0.00           C  
ATOM   3697  OE1 GLU B 230     212.478 125.436  33.346  1.00  0.00           O  
ATOM   3698  OE2 GLU B 230     213.812 123.869  32.817  1.00  0.00           O  
ATOM   3699  H   GLU B 230     213.342 129.906  32.169  1.00  0.00           H  
ATOM   3700  HA  GLU B 230     215.620 128.337  31.583  1.00  0.00           H  
ATOM   3701 1HB  GLU B 230     213.690 127.680  33.069  1.00  0.00           H  
ATOM   3702 2HB  GLU B 230     212.717 127.431  31.626  1.00  0.00           H  
ATOM   3703 1HG  GLU B 230     214.196 125.657  30.879  1.00  0.00           H  
ATOM   3704 2HG  GLU B 230     215.285 125.953  32.232  1.00  0.00           H  
ATOM   3705  N   GLU B 231     213.433 128.600  29.117  1.00  0.00           N  
ATOM   3706  CA  GLU B 231     213.336 128.404  27.677  1.00  0.00           C  
ATOM   3707  C   GLU B 231     214.378 129.261  26.950  1.00  0.00           C  
ATOM   3708  O   GLU B 231     214.954 128.817  25.952  1.00  0.00           O  
ATOM   3709  CB  GLU B 231     211.929 128.708  27.180  1.00  0.00           C  
ATOM   3710  CG  GLU B 231     210.859 127.731  27.659  1.00  0.00           C  
ATOM   3711  CD  GLU B 231     211.075 126.323  27.163  1.00  0.00           C  
ATOM   3712  OE1 GLU B 231     211.291 126.138  25.996  1.00  0.00           O  
ATOM   3713  OE2 GLU B 231     211.061 125.427  27.982  1.00  0.00           O  
ATOM   3714  H   GLU B 231     212.640 128.980  29.649  1.00  0.00           H  
ATOM   3715  HA  GLU B 231     213.546 127.359  27.460  1.00  0.00           H  
ATOM   3716 1HB  GLU B 231     211.654 129.680  27.544  1.00  0.00           H  
ATOM   3717 2HB  GLU B 231     211.914 128.730  26.097  1.00  0.00           H  
ATOM   3718 1HG  GLU B 231     210.857 127.720  28.748  1.00  0.00           H  
ATOM   3719 2HG  GLU B 231     209.881 128.092  27.328  1.00  0.00           H  
ATOM   3720  N   LEU B 232     214.652 130.472  27.458  1.00  0.00           N  
ATOM   3721  CA  LEU B 232     215.683 131.316  26.859  1.00  0.00           C  
ATOM   3722  C   LEU B 232     217.054 130.635  26.995  1.00  0.00           C  
ATOM   3723  O   LEU B 232     217.887 130.708  26.097  1.00  0.00           O  
ATOM   3724  CB  LEU B 232     215.707 132.694  27.532  1.00  0.00           C  
ATOM   3725  CG  LEU B 232     214.505 133.600  27.235  1.00  0.00           C  
ATOM   3726  CD1 LEU B 232     214.559 134.827  28.135  1.00  0.00           C  
ATOM   3727  CD2 LEU B 232     214.520 133.998  25.766  1.00  0.00           C  
ATOM   3728  H   LEU B 232     214.084 130.820  28.238  1.00  0.00           H  
ATOM   3729  HA  LEU B 232     215.469 131.419  25.807  1.00  0.00           H  
ATOM   3730 1HB  LEU B 232     215.756 132.553  28.611  1.00  0.00           H  
ATOM   3731 2HB  LEU B 232     216.606 133.221  27.214  1.00  0.00           H  
ATOM   3732  HG  LEU B 232     213.582 133.065  27.456  1.00  0.00           H  
ATOM   3733 1HD1 LEU B 232     213.705 135.471  27.924  1.00  0.00           H  
ATOM   3734 2HD1 LEU B 232     214.527 134.515  29.179  1.00  0.00           H  
ATOM   3735 3HD1 LEU B 232     215.482 135.376  27.948  1.00  0.00           H  
ATOM   3736 1HD2 LEU B 232     213.665 134.642  25.555  1.00  0.00           H  
ATOM   3737 2HD2 LEU B 232     215.442 134.535  25.544  1.00  0.00           H  
ATOM   3738 3HD2 LEU B 232     214.463 133.104  25.146  1.00  0.00           H  
ATOM   3739  N   ALA B 233     217.294 129.963  28.132  1.00  0.00           N  
ATOM   3740  CA  ALA B 233     218.539 129.220  28.357  1.00  0.00           C  
ATOM   3741  C   ALA B 233     218.676 128.061  27.368  1.00  0.00           C  
ATOM   3742  O   ALA B 233     219.779 127.736  26.930  1.00  0.00           O  
ATOM   3743  CB  ALA B 233     218.605 128.674  29.772  1.00  0.00           C  
ATOM   3744  H   ALA B 233     216.600 130.018  28.882  1.00  0.00           H  
ATOM   3745  HA  ALA B 233     219.369 129.903  28.203  1.00  0.00           H  
ATOM   3746 1HB  ALA B 233     219.541 128.152  29.911  1.00  0.00           H  
ATOM   3747 2HB  ALA B 233     218.538 129.484  30.472  1.00  0.00           H  
ATOM   3748 3HB  ALA B 233     217.783 127.987  29.938  1.00  0.00           H  
ATOM   3749  N   LYS B 234     217.548 127.413  27.042  1.00  0.00           N  
ATOM   3750  CA  LYS B 234     217.534 126.306  26.085  1.00  0.00           C  
ATOM   3751  C   LYS B 234     217.856 126.772  24.662  1.00  0.00           C  
ATOM   3752  O   LYS B 234     218.505 126.055  23.897  1.00  0.00           O  
ATOM   3753  CB  LYS B 234     216.172 125.606  26.057  1.00  0.00           C  
ATOM   3754  CG  LYS B 234     215.804 124.780  27.276  1.00  0.00           C  
ATOM   3755  CD  LYS B 234     214.399 124.196  27.081  1.00  0.00           C  
ATOM   3756  CE  LYS B 234     213.914 123.392  28.268  1.00  0.00           C  
ATOM   3757  NZ  LYS B 234     212.502 122.949  28.064  1.00  0.00           N  
ATOM   3758  H   LYS B 234     216.683 127.694  27.510  1.00  0.00           H  
ATOM   3759  HA  LYS B 234     218.295 125.587  26.384  1.00  0.00           H  
ATOM   3760 1HB  LYS B 234     215.392 126.353  25.933  1.00  0.00           H  
ATOM   3761 2HB  LYS B 234     216.124 124.950  25.190  1.00  0.00           H  
ATOM   3762 1HG  LYS B 234     216.526 123.975  27.402  1.00  0.00           H  
ATOM   3763 2HG  LYS B 234     215.821 125.407  28.165  1.00  0.00           H  
ATOM   3764 1HD  LYS B 234     213.690 125.009  26.914  1.00  0.00           H  
ATOM   3765 2HD  LYS B 234     214.394 123.556  26.200  1.00  0.00           H  
ATOM   3766 1HE  LYS B 234     214.549 122.517  28.398  1.00  0.00           H  
ATOM   3767 2HE  LYS B 234     213.966 124.005  29.166  1.00  0.00           H  
ATOM   3768 1HZ  LYS B 234     212.187 122.425  28.865  1.00  0.00           H  
ATOM   3769 2HZ  LYS B 234     211.911 123.801  27.954  1.00  0.00           H  
ATOM   3770 3HZ  LYS B 234     212.428 122.381  27.238  1.00  0.00           H  
ATOM   3771  N   LEU B 235     217.390 127.968  24.298  1.00  0.00           N  
ATOM   3772  CA  LEU B 235     217.637 128.483  22.961  1.00  0.00           C  
ATOM   3773  C   LEU B 235     219.138 128.649  22.723  1.00  0.00           C  
ATOM   3774  O   LEU B 235     219.840 129.136  23.592  1.00  0.00           O  
ATOM   3775  CB  LEU B 235     216.980 129.864  22.781  1.00  0.00           C  
ATOM   3776  CG  LEU B 235     215.437 129.957  22.715  1.00  0.00           C  
ATOM   3777  CD1 LEU B 235     215.054 131.416  22.721  1.00  0.00           C  
ATOM   3778  CD2 LEU B 235     214.914 129.309  21.447  1.00  0.00           C  
ATOM   3779  H   LEU B 235     216.798 128.483  24.959  1.00  0.00           H  
ATOM   3780  HA  LEU B 235     217.208 127.775  22.271  1.00  0.00           H  
ATOM   3781 1HB  LEU B 235     217.292 130.478  23.630  1.00  0.00           H  
ATOM   3782 2HB  LEU B 235     217.375 130.324  21.882  1.00  0.00           H  
ATOM   3783  HG  LEU B 235     214.993 129.473  23.575  1.00  0.00           H  
ATOM   3784 1HD1 LEU B 235     213.969 131.507  22.668  1.00  0.00           H  
ATOM   3785 2HD1 LEU B 235     215.407 131.872  23.609  1.00  0.00           H  
ATOM   3786 3HD1 LEU B 235     215.507 131.897  21.882  1.00  0.00           H  
ATOM   3787 1HD2 LEU B 235     213.822 129.412  21.423  1.00  0.00           H  
ATOM   3788 2HD2 LEU B 235     215.341 129.803  20.577  1.00  0.00           H  
ATOM   3789 3HD2 LEU B 235     215.168 128.254  21.427  1.00  0.00           H  
ATOM   3790  N   PRO B 236     219.659 128.341  21.520  1.00  0.00           N  
ATOM   3791  CA  PRO B 236     221.057 128.504  21.130  1.00  0.00           C  
ATOM   3792  C   PRO B 236     221.461 129.957  20.893  1.00  0.00           C  
ATOM   3793  O   PRO B 236     222.643 130.272  20.788  1.00  0.00           O  
ATOM   3794  CB  PRO B 236     221.131 127.699  19.825  1.00  0.00           C  
ATOM   3795  CG  PRO B 236     219.715 127.723  19.270  1.00  0.00           C  
ATOM   3796  CD  PRO B 236     218.812 127.692  20.490  1.00  0.00           C  
ATOM   3797  HA  PRO B 236     221.694 128.052  21.906  1.00  0.00           H  
ATOM   3798 1HB  PRO B 236     221.861 128.162  19.142  1.00  0.00           H  
ATOM   3799 2HB  PRO B 236     221.493 126.682  20.039  1.00  0.00           H  
ATOM   3800 1HG  PRO B 236     219.567 128.621  18.647  1.00  0.00           H  
ATOM   3801 2HG  PRO B 236     219.557 126.855  18.609  1.00  0.00           H  
ATOM   3802 1HD  PRO B 236     217.919 128.304  20.284  1.00  0.00           H  
ATOM   3803 2HD  PRO B 236     218.564 126.647  20.761  1.00  0.00           H  
ATOM   3804  N   ASP B 237     220.469 130.830  20.745  1.00  0.00           N  
ATOM   3805  CA  ASP B 237     220.698 132.232  20.455  1.00  0.00           C  
ATOM   3806  C   ASP B 237     221.537 132.924  21.545  1.00  0.00           C  
ATOM   3807  O   ASP B 237     221.125 132.937  22.705  1.00  0.00           O  
ATOM   3808  CB  ASP B 237     219.362 132.947  20.304  1.00  0.00           C  
ATOM   3809  CG  ASP B 237     219.536 134.385  19.924  1.00  0.00           C  
ATOM   3810  OD1 ASP B 237     219.796 134.664  18.782  1.00  0.00           O  
ATOM   3811  OD2 ASP B 237     219.436 135.211  20.813  1.00  0.00           O  
ATOM   3812  H   ASP B 237     219.520 130.511  20.839  1.00  0.00           H  
ATOM   3813  HA  ASP B 237     221.181 132.279  19.489  1.00  0.00           H  
ATOM   3814 1HB  ASP B 237     218.773 132.452  19.531  1.00  0.00           H  
ATOM   3815 2HB  ASP B 237     218.801 132.876  21.224  1.00  0.00           H  
ATOM   3816  N   PRO B 238     222.692 133.539  21.212  1.00  0.00           N  
ATOM   3817  CA  PRO B 238     223.560 134.244  22.142  1.00  0.00           C  
ATOM   3818  C   PRO B 238     222.850 135.289  23.004  1.00  0.00           C  
ATOM   3819  O   PRO B 238     223.209 135.446  24.175  1.00  0.00           O  
ATOM   3820  CB  PRO B 238     224.531 134.947  21.179  1.00  0.00           C  
ATOM   3821  CG  PRO B 238     224.618 134.020  19.984  1.00  0.00           C  
ATOM   3822  CD  PRO B 238     223.229 133.470  19.823  1.00  0.00           C  
ATOM   3823  HA  PRO B 238     224.087 133.523  22.770  1.00  0.00           H  
ATOM   3824 1HB  PRO B 238     224.140 135.948  20.917  1.00  0.00           H  
ATOM   3825 2HB  PRO B 238     225.501 135.104  21.672  1.00  0.00           H  
ATOM   3826 1HG  PRO B 238     224.947 134.584  19.094  1.00  0.00           H  
ATOM   3827 2HG  PRO B 238     225.351 133.234  20.133  1.00  0.00           H  
ATOM   3828 1HD  PRO B 238     222.632 134.056  19.099  1.00  0.00           H  
ATOM   3829 2HD  PRO B 238     223.343 132.409  19.534  1.00  0.00           H  
ATOM   3830  N   GLU B 239     221.839 135.981  22.454  1.00  0.00           N  
ATOM   3831  CA  GLU B 239     221.186 137.019  23.236  1.00  0.00           C  
ATOM   3832  C   GLU B 239     220.149 136.418  24.159  1.00  0.00           C  
ATOM   3833  O   GLU B 239     220.024 136.841  25.308  1.00  0.00           O  
ATOM   3834  CB  GLU B 239     220.585 138.087  22.326  1.00  0.00           C  
ATOM   3835  CG  GLU B 239     221.642 138.825  21.472  1.00  0.00           C  
ATOM   3836  CD  GLU B 239     222.675 139.546  22.304  1.00  0.00           C  
ATOM   3837  OE1 GLU B 239     222.309 140.315  23.149  1.00  0.00           O  
ATOM   3838  OE2 GLU B 239     223.848 139.308  22.093  1.00  0.00           O  
ATOM   3839  H   GLU B 239     221.518 135.830  21.497  1.00  0.00           H  
ATOM   3840  HA  GLU B 239     221.938 137.504  23.858  1.00  0.00           H  
ATOM   3841 1HB  GLU B 239     219.871 137.621  21.645  1.00  0.00           H  
ATOM   3842 2HB  GLU B 239     220.044 138.821  22.922  1.00  0.00           H  
ATOM   3843 1HG  GLU B 239     222.149 138.098  20.838  1.00  0.00           H  
ATOM   3844 2HG  GLU B 239     221.139 139.541  20.825  1.00  0.00           H  
ATOM   3845  N   ALA B 240     219.435 135.388  23.690  1.00  0.00           N  
ATOM   3846  CA  ALA B 240     218.476 134.724  24.566  1.00  0.00           C  
ATOM   3847  C   ALA B 240     219.202 134.167  25.779  1.00  0.00           C  
ATOM   3848  O   ALA B 240     218.728 134.284  26.906  1.00  0.00           O  
ATOM   3849  CB  ALA B 240     217.764 133.590  23.856  1.00  0.00           C  
ATOM   3850  H   ALA B 240     219.522 135.136  22.692  1.00  0.00           H  
ATOM   3851  HA  ALA B 240     217.750 135.465  24.902  1.00  0.00           H  
ATOM   3852 1HB  ALA B 240     217.069 133.123  24.543  1.00  0.00           H  
ATOM   3853 2HB  ALA B 240     217.230 133.971  22.988  1.00  0.00           H  
ATOM   3854 3HB  ALA B 240     218.503 132.851  23.541  1.00  0.00           H  
ATOM   3855  N   LEU B 241     220.396 133.620  25.559  1.00  0.00           N  
ATOM   3856  CA  LEU B 241     221.142 133.043  26.659  1.00  0.00           C  
ATOM   3857  C   LEU B 241     221.547 134.115  27.674  1.00  0.00           C  
ATOM   3858  O   LEU B 241     221.416 133.912  28.887  1.00  0.00           O  
ATOM   3859  CB  LEU B 241     222.391 132.391  26.100  1.00  0.00           C  
ATOM   3860  CG  LEU B 241     222.202 131.150  25.209  1.00  0.00           C  
ATOM   3861  CD1 LEU B 241     223.538 130.805  24.595  1.00  0.00           C  
ATOM   3862  CD2 LEU B 241     221.648 130.025  25.995  1.00  0.00           C  
ATOM   3863  H   LEU B 241     220.731 133.541  24.592  1.00  0.00           H  
ATOM   3864  HA  LEU B 241     220.511 132.318  27.160  1.00  0.00           H  
ATOM   3865 1HB  LEU B 241     222.917 133.124  25.511  1.00  0.00           H  
ATOM   3866 2HB  LEU B 241     223.002 132.098  26.938  1.00  0.00           H  
ATOM   3867  HG  LEU B 241     221.513 131.365  24.409  1.00  0.00           H  
ATOM   3868 1HD1 LEU B 241     223.423 129.944  23.938  1.00  0.00           H  
ATOM   3869 2HD1 LEU B 241     223.884 131.642  24.021  1.00  0.00           H  
ATOM   3870 3HD1 LEU B 241     224.251 130.582  25.372  1.00  0.00           H  
ATOM   3871 1HD2 LEU B 241     221.529 129.151  25.352  1.00  0.00           H  
ATOM   3872 2HD2 LEU B 241     222.308 129.793  26.791  1.00  0.00           H  
ATOM   3873 3HD2 LEU B 241     220.682 130.286  26.387  1.00  0.00           H  
ATOM   3874  N   LYS B 242     221.978 135.285  27.190  1.00  0.00           N  
ATOM   3875  CA  LYS B 242     222.367 136.363  28.099  1.00  0.00           C  
ATOM   3876  C   LYS B 242     221.155 136.835  28.912  1.00  0.00           C  
ATOM   3877  O   LYS B 242     221.271 137.105  30.118  1.00  0.00           O  
ATOM   3878  CB  LYS B 242     222.924 137.531  27.294  1.00  0.00           C  
ATOM   3879  CG  LYS B 242     224.272 137.276  26.641  1.00  0.00           C  
ATOM   3880  CD  LYS B 242     224.648 138.442  25.742  1.00  0.00           C  
ATOM   3881  CE  LYS B 242     225.864 138.139  24.878  1.00  0.00           C  
ATOM   3882  NZ  LYS B 242     226.113 139.239  23.890  1.00  0.00           N  
ATOM   3883  H   LYS B 242     222.116 135.392  26.178  1.00  0.00           H  
ATOM   3884  HA  LYS B 242     223.125 135.991  28.786  1.00  0.00           H  
ATOM   3885 1HB  LYS B 242     222.215 137.791  26.503  1.00  0.00           H  
ATOM   3886 2HB  LYS B 242     223.023 138.400  27.941  1.00  0.00           H  
ATOM   3887 1HG  LYS B 242     225.032 137.161  27.417  1.00  0.00           H  
ATOM   3888 2HG  LYS B 242     224.239 136.373  26.068  1.00  0.00           H  
ATOM   3889 1HD  LYS B 242     223.808 138.679  25.081  1.00  0.00           H  
ATOM   3890 2HD  LYS B 242     224.863 139.320  26.351  1.00  0.00           H  
ATOM   3891 1HE  LYS B 242     226.744 138.013  25.504  1.00  0.00           H  
ATOM   3892 2HE  LYS B 242     225.683 137.210  24.333  1.00  0.00           H  
ATOM   3893 1HZ  LYS B 242     226.902 139.006  23.311  1.00  0.00           H  
ATOM   3894 2HZ  LYS B 242     225.272 139.342  23.285  1.00  0.00           H  
ATOM   3895 3HZ  LYS B 242     226.286 140.106  24.369  1.00  0.00           H  
ATOM   3896  N   GLU B 243     219.991 136.902  28.250  1.00  0.00           N  
ATOM   3897  CA  GLU B 243     218.763 137.330  28.905  1.00  0.00           C  
ATOM   3898  C   GLU B 243     218.271 136.275  29.883  1.00  0.00           C  
ATOM   3899  O   GLU B 243     217.693 136.620  30.913  1.00  0.00           O  
ATOM   3900  CB  GLU B 243     217.677 137.679  27.886  1.00  0.00           C  
ATOM   3901  CG  GLU B 243     217.996 138.931  27.039  1.00  0.00           C  
ATOM   3902  CD  GLU B 243     218.140 140.201  27.860  1.00  0.00           C  
ATOM   3903  OE1 GLU B 243     217.278 140.476  28.655  1.00  0.00           O  
ATOM   3904  OE2 GLU B 243     219.130 140.897  27.690  1.00  0.00           O  
ATOM   3905  H   GLU B 243     219.983 136.709  27.243  1.00  0.00           H  
ATOM   3906  HA  GLU B 243     218.978 138.233  29.472  1.00  0.00           H  
ATOM   3907 1HB  GLU B 243     217.548 136.840  27.199  1.00  0.00           H  
ATOM   3908 2HB  GLU B 243     216.727 137.838  28.396  1.00  0.00           H  
ATOM   3909 1HG  GLU B 243     218.929 138.762  26.503  1.00  0.00           H  
ATOM   3910 2HG  GLU B 243     217.217 139.069  26.310  1.00  0.00           H  
ATOM   3911  N   ALA B 244     218.499 134.990  29.578  1.00  0.00           N  
ATOM   3912  CA  ALA B 244     218.111 133.914  30.479  1.00  0.00           C  
ATOM   3913  C   ALA B 244     218.815 134.071  31.807  1.00  0.00           C  
ATOM   3914  O   ALA B 244     218.210 133.865  32.866  1.00  0.00           O  
ATOM   3915  CB  ALA B 244     218.490 132.582  29.901  1.00  0.00           C  
ATOM   3916  H   ALA B 244     218.900 134.762  28.666  1.00  0.00           H  
ATOM   3917  HA  ALA B 244     217.035 133.962  30.630  1.00  0.00           H  
ATOM   3918 1HB  ALA B 244     218.180 131.802  30.580  1.00  0.00           H  
ATOM   3919 2HB  ALA B 244     218.022 132.463  28.968  1.00  0.00           H  
ATOM   3920 3HB  ALA B 244     219.557 132.547  29.763  1.00  0.00           H  
ATOM   3921  N   VAL B 245     220.096 134.472  31.744  1.00  0.00           N  
ATOM   3922  CA  VAL B 245     220.873 134.698  32.945  1.00  0.00           C  
ATOM   3923  C   VAL B 245     220.304 135.867  33.717  1.00  0.00           C  
ATOM   3924  O   VAL B 245     220.083 135.752  34.919  1.00  0.00           O  
ATOM   3925  CB  VAL B 245     222.346 134.978  32.594  1.00  0.00           C  
ATOM   3926  CG1 VAL B 245     223.113 135.422  33.831  1.00  0.00           C  
ATOM   3927  CG2 VAL B 245     222.978 133.735  31.986  1.00  0.00           C  
ATOM   3928  H   VAL B 245     220.527 134.563  30.813  1.00  0.00           H  
ATOM   3929  HA  VAL B 245     220.812 133.802  33.559  1.00  0.00           H  
ATOM   3930  HB  VAL B 245     222.390 135.798  31.877  1.00  0.00           H  
ATOM   3931 1HG1 VAL B 245     224.152 135.616  33.565  1.00  0.00           H  
ATOM   3932 2HG1 VAL B 245     222.665 136.333  34.229  1.00  0.00           H  
ATOM   3933 3HG1 VAL B 245     223.073 134.637  34.586  1.00  0.00           H  
ATOM   3934 1HG2 VAL B 245     224.019 133.941  31.739  1.00  0.00           H  
ATOM   3935 2HG2 VAL B 245     222.929 132.914  32.701  1.00  0.00           H  
ATOM   3936 3HG2 VAL B 245     222.439 133.460  31.079  1.00  0.00           H  
ATOM   3937  N   LYS B 246     220.053 136.991  33.036  1.00  0.00           N  
ATOM   3938  CA  LYS B 246     219.539 138.163  33.737  1.00  0.00           C  
ATOM   3939  C   LYS B 246     218.185 137.895  34.374  1.00  0.00           C  
ATOM   3940  O   LYS B 246     217.933 138.302  35.511  1.00  0.00           O  
ATOM   3941  CB  LYS B 246     219.342 139.319  32.766  1.00  0.00           C  
ATOM   3942  CG  LYS B 246     220.585 139.943  32.188  1.00  0.00           C  
ATOM   3943  CD  LYS B 246     220.160 141.011  31.187  1.00  0.00           C  
ATOM   3944  CE  LYS B 246     221.308 141.615  30.420  1.00  0.00           C  
ATOM   3945  NZ  LYS B 246     220.801 142.556  29.379  1.00  0.00           N  
ATOM   3946  H   LYS B 246     220.269 137.028  32.035  1.00  0.00           H  
ATOM   3947  HA  LYS B 246     220.246 138.440  34.518  1.00  0.00           H  
ATOM   3948 1HB  LYS B 246     218.737 138.971  31.924  1.00  0.00           H  
ATOM   3949 2HB  LYS B 246     218.776 140.106  33.260  1.00  0.00           H  
ATOM   3950 1HG  LYS B 246     221.181 140.389  32.982  1.00  0.00           H  
ATOM   3951 2HG  LYS B 246     221.180 139.182  31.681  1.00  0.00           H  
ATOM   3952 1HD  LYS B 246     219.470 140.568  30.468  1.00  0.00           H  
ATOM   3953 2HD  LYS B 246     219.637 141.807  31.711  1.00  0.00           H  
ATOM   3954 1HE  LYS B 246     221.965 142.151  31.101  1.00  0.00           H  
ATOM   3955 2HE  LYS B 246     221.872 140.818  29.932  1.00  0.00           H  
ATOM   3956 1HZ  LYS B 246     221.565 142.947  28.858  1.00  0.00           H  
ATOM   3957 2HZ  LYS B 246     220.177 142.020  28.737  1.00  0.00           H  
ATOM   3958 3HZ  LYS B 246     220.273 143.298  29.810  1.00  0.00           H  
ATOM   3959  N   ALA B 247     217.305 137.222  33.637  1.00  0.00           N  
ATOM   3960  CA  ALA B 247     215.983 136.921  34.140  1.00  0.00           C  
ATOM   3961  C   ALA B 247     216.064 136.049  35.383  1.00  0.00           C  
ATOM   3962  O   ALA B 247     215.406 136.306  36.400  1.00  0.00           O  
ATOM   3963  CB  ALA B 247     215.213 136.238  33.040  1.00  0.00           C  
ATOM   3964  H   ALA B 247     217.553 136.942  32.687  1.00  0.00           H  
ATOM   3965  HA  ALA B 247     215.492 137.853  34.411  1.00  0.00           H  
ATOM   3966 1HB  ALA B 247     214.220 136.009  33.366  1.00  0.00           H  
ATOM   3967 2HB  ALA B 247     215.173 136.887  32.171  1.00  0.00           H  
ATOM   3968 3HB  ALA B 247     215.735 135.328  32.777  1.00  0.00           H  
ATOM   3969  N   ALA B 248     216.934 135.051  35.335  1.00  0.00           N  
ATOM   3970  CA  ALA B 248     217.116 134.194  36.471  1.00  0.00           C  
ATOM   3971  C   ALA B 248     217.718 134.973  37.652  1.00  0.00           C  
ATOM   3972  O   ALA B 248     217.254 134.828  38.789  1.00  0.00           O  
ATOM   3973  CB  ALA B 248     217.981 133.054  36.038  1.00  0.00           C  
ATOM   3974  H   ALA B 248     217.448 134.841  34.472  1.00  0.00           H  
ATOM   3975  HA  ALA B 248     216.146 133.810  36.780  1.00  0.00           H  
ATOM   3976 1HB  ALA B 248     218.131 132.387  36.836  1.00  0.00           H  
ATOM   3977 2HB  ALA B 248     217.505 132.539  35.213  1.00  0.00           H  
ATOM   3978 3HB  ALA B 248     218.925 133.460  35.707  1.00  0.00           H  
ATOM   3979  N   GLU B 249     218.673 135.880  37.390  1.00  0.00           N  
ATOM   3980  CA  GLU B 249     219.276 136.678  38.455  1.00  0.00           C  
ATOM   3981  C   GLU B 249     218.225 137.481  39.193  1.00  0.00           C  
ATOM   3982  O   GLU B 249     218.283 137.601  40.420  1.00  0.00           O  
ATOM   3983  CB  GLU B 249     220.365 137.609  37.922  1.00  0.00           C  
ATOM   3984  CG  GLU B 249     220.983 138.539  38.997  1.00  0.00           C  
ATOM   3985  CD  GLU B 249     222.095 139.426  38.463  1.00  0.00           C  
ATOM   3986  OE1 GLU B 249     222.494 139.236  37.340  1.00  0.00           O  
ATOM   3987  OE2 GLU B 249     222.534 140.309  39.169  1.00  0.00           O  
ATOM   3988  H   GLU B 249     219.046 135.961  36.441  1.00  0.00           H  
ATOM   3989  HA  GLU B 249     219.739 135.995  39.167  1.00  0.00           H  
ATOM   3990 1HB  GLU B 249     221.162 137.015  37.477  1.00  0.00           H  
ATOM   3991 2HB  GLU B 249     219.949 138.238  37.134  1.00  0.00           H  
ATOM   3992 1HG  GLU B 249     220.200 139.179  39.398  1.00  0.00           H  
ATOM   3993 2HG  GLU B 249     221.366 137.928  39.814  1.00  0.00           H  
ATOM   3994  N   LYS B 250     217.270 138.044  38.447  1.00  0.00           N  
ATOM   3995  CA  LYS B 250     216.196 138.832  39.032  1.00  0.00           C  
ATOM   3996  C   LYS B 250     215.372 137.984  40.008  1.00  0.00           C  
ATOM   3997  O   LYS B 250     214.925 138.492  41.044  1.00  0.00           O  
ATOM   3998  CB  LYS B 250     215.331 139.423  37.916  1.00  0.00           C  
ATOM   3999  CG  LYS B 250     216.046 140.528  37.117  1.00  0.00           C  
ATOM   4000  CD  LYS B 250     215.247 140.985  35.892  1.00  0.00           C  
ATOM   4001  CE  LYS B 250     216.026 142.035  35.091  1.00  0.00           C  
ATOM   4002  NZ  LYS B 250     215.331 142.412  33.812  1.00  0.00           N  
ATOM   4003  H   LYS B 250     217.342 137.947  37.427  1.00  0.00           H  
ATOM   4004  HA  LYS B 250     216.640 139.652  39.594  1.00  0.00           H  
ATOM   4005 1HB  LYS B 250     215.045 138.637  37.222  1.00  0.00           H  
ATOM   4006 2HB  LYS B 250     214.417 139.838  38.337  1.00  0.00           H  
ATOM   4007 1HG  LYS B 250     216.191 141.384  37.772  1.00  0.00           H  
ATOM   4008 2HG  LYS B 250     217.021 140.176  36.804  1.00  0.00           H  
ATOM   4009 1HD  LYS B 250     215.044 140.131  35.250  1.00  0.00           H  
ATOM   4010 2HD  LYS B 250     214.299 141.412  36.211  1.00  0.00           H  
ATOM   4011 1HE  LYS B 250     216.130 142.928  35.707  1.00  0.00           H  
ATOM   4012 2HE  LYS B 250     217.018 141.648  34.856  1.00  0.00           H  
ATOM   4013 1HZ  LYS B 250     215.863 143.114  33.325  1.00  0.00           H  
ATOM   4014 2HZ  LYS B 250     215.234 141.601  33.227  1.00  0.00           H  
ATOM   4015 3HZ  LYS B 250     214.390 142.784  34.023  1.00  0.00           H  
ATOM   4016  N   VAL B 251     215.190 136.693  39.694  1.00  0.00           N  
ATOM   4017  CA  VAL B 251     214.476 135.791  40.596  1.00  0.00           C  
ATOM   4018  C   VAL B 251     215.293 135.555  41.864  1.00  0.00           C  
ATOM   4019  O   VAL B 251     214.743 135.544  42.976  1.00  0.00           O  
ATOM   4020  CB  VAL B 251     214.131 134.440  39.938  1.00  0.00           C  
ATOM   4021  CG1 VAL B 251     213.513 133.477  40.997  1.00  0.00           C  
ATOM   4022  CG2 VAL B 251     213.166 134.670  38.777  1.00  0.00           C  
ATOM   4023  H   VAL B 251     215.548 136.361  38.787  1.00  0.00           H  
ATOM   4024  HA  VAL B 251     213.550 136.275  40.881  1.00  0.00           H  
ATOM   4025  HB  VAL B 251     215.035 133.991  39.556  1.00  0.00           H  
ATOM   4026 1HG1 VAL B 251     213.274 132.540  40.539  1.00  0.00           H  
ATOM   4027 2HG1 VAL B 251     214.212 133.294  41.812  1.00  0.00           H  
ATOM   4028 3HG1 VAL B 251     212.603 133.912  41.402  1.00  0.00           H  
ATOM   4029 1HG2 VAL B 251     212.936 133.731  38.295  1.00  0.00           H  
ATOM   4030 2HG2 VAL B 251     212.250 135.122  39.133  1.00  0.00           H  
ATOM   4031 3HG2 VAL B 251     213.642 135.330  38.064  1.00  0.00           H  
ATOM   4032  N   VAL B 252     216.603 135.357  41.705  1.00  0.00           N  
ATOM   4033  CA  VAL B 252     217.446 135.115  42.870  1.00  0.00           C  
ATOM   4034  C   VAL B 252     217.375 136.307  43.809  1.00  0.00           C  
ATOM   4035  O   VAL B 252     217.275 136.138  45.019  1.00  0.00           O  
ATOM   4036  CB  VAL B 252     218.907 134.874  42.446  1.00  0.00           C  
ATOM   4037  CG1 VAL B 252     219.810 134.799  43.668  1.00  0.00           C  
ATOM   4038  CG2 VAL B 252     219.004 133.597  41.625  1.00  0.00           C  
ATOM   4039  H   VAL B 252     216.976 135.338  40.746  1.00  0.00           H  
ATOM   4040  HA  VAL B 252     217.071 134.239  43.386  1.00  0.00           H  
ATOM   4041  HB  VAL B 252     219.246 135.719  41.847  1.00  0.00           H  
ATOM   4042 1HG1 VAL B 252     220.839 134.629  43.351  1.00  0.00           H  
ATOM   4043 2HG1 VAL B 252     219.752 135.736  44.221  1.00  0.00           H  
ATOM   4044 3HG1 VAL B 252     219.488 133.978  44.309  1.00  0.00           H  
ATOM   4045 1HG2 VAL B 252     220.040 133.433  41.329  1.00  0.00           H  
ATOM   4046 2HG2 VAL B 252     218.659 132.753  42.223  1.00  0.00           H  
ATOM   4047 3HG2 VAL B 252     218.382 133.689  40.734  1.00  0.00           H  
ATOM   4048  N   ARG B 253     217.452 137.518  43.246  1.00  0.00           N  
ATOM   4049  CA  ARG B 253     217.403 138.735  44.038  1.00  0.00           C  
ATOM   4050  C   ARG B 253     216.074 138.962  44.751  1.00  0.00           C  
ATOM   4051  O   ARG B 253     216.071 139.477  45.872  1.00  0.00           O  
ATOM   4052  CB  ARG B 253     217.736 139.936  43.179  1.00  0.00           C  
ATOM   4053  CG  ARG B 253     219.195 140.032  42.784  1.00  0.00           C  
ATOM   4054  CD  ARG B 253     219.463 141.218  41.935  1.00  0.00           C  
ATOM   4055  NE  ARG B 253     220.873 141.303  41.555  1.00  0.00           N  
ATOM   4056  CZ  ARG B 253     221.856 141.867  42.275  1.00  0.00           C  
ATOM   4057  NH1 ARG B 253     221.633 142.433  43.452  1.00  0.00           N  
ATOM   4058  NH2 ARG B 253     223.061 141.833  41.760  1.00  0.00           N  
ATOM   4059  H   ARG B 253     217.566 137.584  42.233  1.00  0.00           H  
ATOM   4060  HA  ARG B 253     218.177 138.653  44.798  1.00  0.00           H  
ATOM   4061 1HB  ARG B 253     217.148 139.891  42.261  1.00  0.00           H  
ATOM   4062 2HB  ARG B 253     217.462 140.849  43.706  1.00  0.00           H  
ATOM   4063 1HG  ARG B 253     219.811 140.091  43.678  1.00  0.00           H  
ATOM   4064 2HG  ARG B 253     219.470 139.142  42.217  1.00  0.00           H  
ATOM   4065 1HD  ARG B 253     218.874 141.129  41.018  1.00  0.00           H  
ATOM   4066 2HD  ARG B 253     219.181 142.131  42.452  1.00  0.00           H  
ATOM   4067  HE  ARG B 253     221.167 140.892  40.656  1.00  0.00           H  
ATOM   4068 1HH1 ARG B 253     220.702 142.455  43.839  1.00  0.00           H  
ATOM   4069 2HH1 ARG B 253     222.397 142.850  43.967  1.00  0.00           H  
ATOM   4070 1HH2 ARG B 253     223.174 141.378  40.841  1.00  0.00           H  
ATOM   4071 2HH2 ARG B 253     223.847 142.239  42.243  1.00  0.00           H  
ATOM   4072  N   GLU B 254     214.941 138.595  44.133  1.00  0.00           N  
ATOM   4073  CA  GLU B 254     213.672 138.774  44.829  1.00  0.00           C  
ATOM   4074  C   GLU B 254     213.541 137.791  45.993  1.00  0.00           C  
ATOM   4075  O   GLU B 254     213.065 138.166  47.068  1.00  0.00           O  
ATOM   4076  CB  GLU B 254     212.483 138.590  43.878  1.00  0.00           C  
ATOM   4077  CG  GLU B 254     211.093 138.784  44.541  1.00  0.00           C  
ATOM   4078  CD  GLU B 254     210.863 140.141  45.097  1.00  0.00           C  
ATOM   4079  OE1 GLU B 254     211.600 141.038  44.768  1.00  0.00           O  
ATOM   4080  OE2 GLU B 254     209.945 140.286  45.865  1.00  0.00           O  
ATOM   4081  H   GLU B 254     214.961 138.275  43.160  1.00  0.00           H  
ATOM   4082  HA  GLU B 254     213.639 139.786  45.230  1.00  0.00           H  
ATOM   4083 1HB  GLU B 254     212.566 139.295  43.052  1.00  0.00           H  
ATOM   4084 2HB  GLU B 254     212.517 137.583  43.451  1.00  0.00           H  
ATOM   4085 1HG  GLU B 254     210.330 138.584  43.809  1.00  0.00           H  
ATOM   4086 2HG  GLU B 254     210.973 138.072  45.341  1.00  0.00           H  
ATOM   4087  N   GLN B 255     213.980 136.538  45.812  1.00  0.00           N  
ATOM   4088  CA  GLN B 255     213.916 135.579  46.916  1.00  0.00           C  
ATOM   4089  C   GLN B 255     215.220 134.794  47.155  1.00  0.00           C  
ATOM   4090  O   GLN B 255     215.255 133.594  46.867  1.00  0.00           O  
ATOM   4091  CB  GLN B 255     212.770 134.594  46.667  1.00  0.00           C  
ATOM   4092  CG  GLN B 255     211.387 135.220  46.730  1.00  0.00           C  
ATOM   4093  CD  GLN B 255     210.961 135.539  48.151  1.00  0.00           C  
ATOM   4094  OE1 GLN B 255     210.238 134.766  48.785  1.00  0.00           O  
ATOM   4095  NE2 GLN B 255     211.406 136.683  48.658  1.00  0.00           N  
ATOM   4096  H   GLN B 255     214.320 136.240  44.888  1.00  0.00           H  
ATOM   4097  HA  GLN B 255     213.688 136.126  47.830  1.00  0.00           H  
ATOM   4098 1HB  GLN B 255     212.889 134.139  45.684  1.00  0.00           H  
ATOM   4099 2HB  GLN B 255     212.812 133.794  47.406  1.00  0.00           H  
ATOM   4100 1HG  GLN B 255     211.393 136.148  46.158  1.00  0.00           H  
ATOM   4101 2HG  GLN B 255     210.665 134.523  46.305  1.00  0.00           H  
ATOM   4102 1HE2 GLN B 255     211.158 136.947  49.591  1.00  0.00           H  
ATOM   4103 2HE2 GLN B 255     211.990 137.281  48.109  1.00  0.00           H  
ATOM   4104  N   PRO B 256     216.291 135.387  47.709  1.00  0.00           N  
ATOM   4105  CA  PRO B 256     217.560 134.721  47.913  1.00  0.00           C  
ATOM   4106  C   PRO B 256     217.336 133.509  48.802  1.00  0.00           C  
ATOM   4107  O   PRO B 256     216.558 133.574  49.750  1.00  0.00           O  
ATOM   4108  CB  PRO B 256     218.383 135.782  48.662  1.00  0.00           C  
ATOM   4109  CG  PRO B 256     217.813 137.098  48.186  1.00  0.00           C  
ATOM   4110  CD  PRO B 256     216.326 136.832  48.023  1.00  0.00           C  
ATOM   4111  HA  PRO B 256     218.008 134.455  46.947  1.00  0.00           H  
ATOM   4112 1HB  PRO B 256     218.297 135.637  49.747  1.00  0.00           H  
ATOM   4113 2HB  PRO B 256     219.454 135.661  48.405  1.00  0.00           H  
ATOM   4114 1HG  PRO B 256     218.025 137.903  48.904  1.00  0.00           H  
ATOM   4115 2HG  PRO B 256     218.281 137.390  47.230  1.00  0.00           H  
ATOM   4116 1HD  PRO B 256     215.772 137.010  48.953  1.00  0.00           H  
ATOM   4117 2HD  PRO B 256     215.979 137.443  47.214  1.00  0.00           H  
ATOM   4118  N   GLY B 257     217.987 132.399  48.481  1.00  0.00           N  
ATOM   4119  CA  GLY B 257     217.919 131.185  49.293  1.00  0.00           C  
ATOM   4120  C   GLY B 257     216.692 130.300  49.042  1.00  0.00           C  
ATOM   4121  O   GLY B 257     216.627 129.178  49.550  1.00  0.00           O  
ATOM   4122  H   GLY B 257     218.610 132.407  47.685  1.00  0.00           H  
ATOM   4123 1HA  GLY B 257     218.818 130.597  49.112  1.00  0.00           H  
ATOM   4124 2HA  GLY B 257     217.944 131.467  50.347  1.00  0.00           H  
ATOM   4125  N   SER B 258     215.735 130.783  48.248  1.00  0.00           N  
ATOM   4126  CA  SER B 258     214.504 130.038  47.978  1.00  0.00           C  
ATOM   4127  C   SER B 258     214.672 128.976  46.911  1.00  0.00           C  
ATOM   4128  O   SER B 258     215.654 128.972  46.164  1.00  0.00           O  
ATOM   4129  CB  SER B 258     213.398 130.956  47.513  1.00  0.00           C  
ATOM   4130  OG  SER B 258     213.714 131.523  46.268  1.00  0.00           O  
ATOM   4131  H   SER B 258     215.820 131.726  47.857  1.00  0.00           H  
ATOM   4132  HA  SER B 258     214.194 129.550  48.903  1.00  0.00           H  
ATOM   4133 1HB  SER B 258     212.469 130.399  47.437  1.00  0.00           H  
ATOM   4134 2HB  SER B 258     213.250 131.742  48.246  1.00  0.00           H  
ATOM   4135  HG  SER B 258     214.196 132.353  46.484  1.00  0.00           H  
ATOM   4136  N   ASN B 259     213.678 128.088  46.809  1.00  0.00           N  
ATOM   4137  CA  ASN B 259     213.662 127.112  45.731  1.00  0.00           C  
ATOM   4138  C   ASN B 259     213.554 127.809  44.373  1.00  0.00           C  
ATOM   4139  O   ASN B 259     214.072 127.305  43.371  1.00  0.00           O  
ATOM   4140  CB  ASN B 259     212.540 126.122  45.930  1.00  0.00           C  
ATOM   4141  CG  ASN B 259     212.817 125.154  47.058  1.00  0.00           C  
ATOM   4142  OD1 ASN B 259     213.965 124.935  47.473  1.00  0.00           O  
ATOM   4143  ND2 ASN B 259     211.770 124.566  47.570  1.00  0.00           N  
ATOM   4144  H   ASN B 259     212.939 128.094  47.499  1.00  0.00           H  
ATOM   4145  HA  ASN B 259     214.605 126.572  45.742  1.00  0.00           H  
ATOM   4146 1HB  ASN B 259     211.615 126.657  46.142  1.00  0.00           H  
ATOM   4147 2HB  ASN B 259     212.387 125.553  45.012  1.00  0.00           H  
ATOM   4148 1HD2 ASN B 259     211.880 123.914  48.320  1.00  0.00           H  
ATOM   4149 2HD2 ASN B 259     210.857 124.762  47.214  1.00  0.00           H  
ATOM   4150  N   LEU B 260     212.902 128.980  44.340  1.00  0.00           N  
ATOM   4151  CA  LEU B 260     212.791 129.729  43.100  1.00  0.00           C  
ATOM   4152  C   LEU B 260     214.188 130.181  42.686  1.00  0.00           C  
ATOM   4153  O   LEU B 260     214.566 130.080  41.517  1.00  0.00           O  
ATOM   4154  CB  LEU B 260     211.864 130.939  43.273  1.00  0.00           C  
ATOM   4155  CG  LEU B 260     210.390 130.614  43.546  1.00  0.00           C  
ATOM   4156  CD1 LEU B 260     209.648 131.891  43.917  1.00  0.00           C  
ATOM   4157  CD2 LEU B 260     209.777 129.964  42.314  1.00  0.00           C  
ATOM   4158  H   LEU B 260     212.454 129.332  45.174  1.00  0.00           H  
ATOM   4159  HA  LEU B 260     212.384 129.086  42.327  1.00  0.00           H  
ATOM   4160 1HB  LEU B 260     212.229 131.541  44.103  1.00  0.00           H  
ATOM   4161 2HB  LEU B 260     211.908 131.543  42.366  1.00  0.00           H  
ATOM   4162  HG  LEU B 260     210.319 129.929  44.391  1.00  0.00           H  
ATOM   4163 1HD1 LEU B 260     208.600 131.660  44.111  1.00  0.00           H  
ATOM   4164 2HD1 LEU B 260     210.095 132.324  44.811  1.00  0.00           H  
ATOM   4165 3HD1 LEU B 260     209.716 132.603  43.095  1.00  0.00           H  
ATOM   4166 1HD2 LEU B 260     208.729 129.732  42.508  1.00  0.00           H  
ATOM   4167 2HD2 LEU B 260     209.846 130.648  41.468  1.00  0.00           H  
ATOM   4168 3HD2 LEU B 260     210.315 129.044  42.082  1.00  0.00           H  
ATOM   4169  N   ALA B 261     214.975 130.630  43.666  1.00  0.00           N  
ATOM   4170  CA  ALA B 261     216.353 131.048  43.426  1.00  0.00           C  
ATOM   4171  C   ALA B 261     217.210 129.860  42.983  1.00  0.00           C  
ATOM   4172  O   ALA B 261     218.073 130.010  42.121  1.00  0.00           O  
ATOM   4173  CB  ALA B 261     216.945 131.680  44.668  1.00  0.00           C  
ATOM   4174  H   ALA B 261     214.563 130.734  44.592  1.00  0.00           H  
ATOM   4175  HA  ALA B 261     216.347 131.786  42.626  1.00  0.00           H  
ATOM   4176 1HB  ALA B 261     217.960 132.001  44.466  1.00  0.00           H  
ATOM   4177 2HB  ALA B 261     216.341 132.538  44.959  1.00  0.00           H  
ATOM   4178 3HB  ALA B 261     216.955 130.958  45.478  1.00  0.00           H  
ATOM   4179  N   LYS B 262     216.977 128.676  43.560  1.00  0.00           N  
ATOM   4180  CA  LYS B 262     217.767 127.505  43.180  1.00  0.00           C  
ATOM   4181  C   LYS B 262     217.514 127.152  41.718  1.00  0.00           C  
ATOM   4182  O   LYS B 262     218.458 126.833  40.982  1.00  0.00           O  
ATOM   4183  CB  LYS B 262     217.444 126.322  44.086  1.00  0.00           C  
ATOM   4184  CG  LYS B 262     217.942 126.489  45.514  1.00  0.00           C  
ATOM   4185  CD  LYS B 262     217.525 125.323  46.401  1.00  0.00           C  
ATOM   4186  CE  LYS B 262     217.921 125.567  47.852  1.00  0.00           C  
ATOM   4187  NZ  LYS B 262     217.435 124.482  48.745  1.00  0.00           N  
ATOM   4188  H   LYS B 262     216.288 128.632  44.316  1.00  0.00           H  
ATOM   4189  HA  LYS B 262     218.822 127.749  43.290  1.00  0.00           H  
ATOM   4190 1HB  LYS B 262     216.368 126.176  44.114  1.00  0.00           H  
ATOM   4191 2HB  LYS B 262     217.886 125.418  43.673  1.00  0.00           H  
ATOM   4192 1HG  LYS B 262     219.029 126.563  45.504  1.00  0.00           H  
ATOM   4193 2HG  LYS B 262     217.547 127.410  45.930  1.00  0.00           H  
ATOM   4194 1HD  LYS B 262     216.445 125.188  46.353  1.00  0.00           H  
ATOM   4195 2HD  LYS B 262     218.003 124.411  46.054  1.00  0.00           H  
ATOM   4196 1HE  LYS B 262     219.005 125.627  47.921  1.00  0.00           H  
ATOM   4197 2HE  LYS B 262     217.490 126.518  48.183  1.00  0.00           H  
ATOM   4198 1HZ  LYS B 262     217.709 124.684  49.696  1.00  0.00           H  
ATOM   4199 2HZ  LYS B 262     216.417 124.442  48.686  1.00  0.00           H  
ATOM   4200 3HZ  LYS B 262     217.826 123.597  48.460  1.00  0.00           H  
ATOM   4201  N   LYS B 263     216.252 127.260  41.275  1.00  0.00           N  
ATOM   4202  CA  LYS B 263     215.951 127.009  39.876  1.00  0.00           C  
ATOM   4203  C   LYS B 263     216.598 128.091  39.037  1.00  0.00           C  
ATOM   4204  O   LYS B 263     217.132 127.813  37.965  1.00  0.00           O  
ATOM   4205  CB  LYS B 263     214.452 126.962  39.604  1.00  0.00           C  
ATOM   4206  CG  LYS B 263     214.068 126.669  38.109  1.00  0.00           C  
ATOM   4207  CD  LYS B 263     214.467 125.240  37.648  1.00  0.00           C  
ATOM   4208  CE  LYS B 263     214.067 124.992  36.182  1.00  0.00           C  
ATOM   4209  NZ  LYS B 263     214.393 123.588  35.713  1.00  0.00           N  
ATOM   4210  H   LYS B 263     215.498 127.458  41.945  1.00  0.00           H  
ATOM   4211  HA  LYS B 263     216.391 126.053  39.597  1.00  0.00           H  
ATOM   4212 1HB  LYS B 263     213.995 126.201  40.234  1.00  0.00           H  
ATOM   4213 2HB  LYS B 263     214.027 127.917  39.895  1.00  0.00           H  
ATOM   4214 1HG  LYS B 263     212.992 126.784  37.993  1.00  0.00           H  
ATOM   4215 2HG  LYS B 263     214.553 127.390  37.457  1.00  0.00           H  
ATOM   4216 1HD  LYS B 263     215.550 125.119  37.711  1.00  0.00           H  
ATOM   4217 2HD  LYS B 263     213.997 124.494  38.285  1.00  0.00           H  
ATOM   4218 1HE  LYS B 263     212.999 125.164  36.066  1.00  0.00           H  
ATOM   4219 2HE  LYS B 263     214.608 125.700  35.550  1.00  0.00           H  
ATOM   4220 1HZ  LYS B 263     214.108 123.493  34.714  1.00  0.00           H  
ATOM   4221 2HZ  LYS B 263     215.411 123.393  35.787  1.00  0.00           H  
ATOM   4222 3HZ  LYS B 263     213.891 122.919  36.267  1.00  0.00           H  
ATOM   4223  N   ALA B 264     216.552 129.335  39.509  1.00  0.00           N  
ATOM   4224  CA  ALA B 264     217.199 130.402  38.786  1.00  0.00           C  
ATOM   4225  C   ALA B 264     218.691 130.128  38.623  1.00  0.00           C  
ATOM   4226  O   ALA B 264     219.238 130.348  37.541  1.00  0.00           O  
ATOM   4227  CB  ALA B 264     217.013 131.688  39.526  1.00  0.00           C  
ATOM   4228  H   ALA B 264     216.017 129.538  40.356  1.00  0.00           H  
ATOM   4229  HA  ALA B 264     216.752 130.476  37.803  1.00  0.00           H  
ATOM   4230 1HB  ALA B 264     217.485 132.450  38.988  1.00  0.00           H  
ATOM   4231 2HB  ALA B 264     215.986 131.914  39.649  1.00  0.00           H  
ATOM   4232 3HB  ALA B 264     217.456 131.591  40.478  1.00  0.00           H  
ATOM   4233  N   LEU B 265     219.346 129.589  39.650  1.00  0.00           N  
ATOM   4234  CA  LEU B 265     220.766 129.305  39.531  1.00  0.00           C  
ATOM   4235  C   LEU B 265     220.990 128.216  38.489  1.00  0.00           C  
ATOM   4236  O   LEU B 265     221.934 128.309  37.698  1.00  0.00           O  
ATOM   4237  CB  LEU B 265     221.340 128.926  40.890  1.00  0.00           C  
ATOM   4238  CG  LEU B 265     221.380 130.067  41.974  1.00  0.00           C  
ATOM   4239  CD1 LEU B 265     221.824 129.483  43.307  1.00  0.00           C  
ATOM   4240  CD2 LEU B 265     222.349 131.157  41.556  1.00  0.00           C  
ATOM   4241  H   LEU B 265     218.855 129.469  40.542  1.00  0.00           H  
ATOM   4242  HA  LEU B 265     221.263 130.196  39.172  1.00  0.00           H  
ATOM   4243 1HB  LEU B 265     220.721 128.122  41.288  1.00  0.00           H  
ATOM   4244 2HB  LEU B 265     222.350 128.559  40.743  1.00  0.00           H  
ATOM   4245  HG  LEU B 265     220.388 130.489  42.092  1.00  0.00           H  
ATOM   4246 1HD1 LEU B 265     221.842 130.266  44.058  1.00  0.00           H  
ATOM   4247 2HD1 LEU B 265     221.125 128.707  43.616  1.00  0.00           H  
ATOM   4248 3HD1 LEU B 265     222.821 129.058  43.204  1.00  0.00           H  
ATOM   4249 1HD2 LEU B 265     222.373 131.933  42.309  1.00  0.00           H  
ATOM   4250 2HD2 LEU B 265     223.324 130.718  41.461  1.00  0.00           H  
ATOM   4251 3HD2 LEU B 265     222.060 131.600  40.625  1.00  0.00           H  
ATOM   4252  N   GLU B 266     220.108 127.207  38.450  1.00  0.00           N  
ATOM   4253  CA  GLU B 266     220.193 126.161  37.432  1.00  0.00           C  
ATOM   4254  C   GLU B 266     220.089 126.766  36.025  1.00  0.00           C  
ATOM   4255  O   GLU B 266     220.855 126.403  35.129  1.00  0.00           O  
ATOM   4256  CB  GLU B 266     219.078 125.135  37.593  1.00  0.00           C  
ATOM   4257  CG  GLU B 266     219.101 124.018  36.566  1.00  0.00           C  
ATOM   4258  CD  GLU B 266     217.911 123.126  36.681  1.00  0.00           C  
ATOM   4259  OE1 GLU B 266     217.608 122.670  37.747  1.00  0.00           O  
ATOM   4260  OE2 GLU B 266     217.260 122.938  35.661  1.00  0.00           O  
ATOM   4261  H   GLU B 266     219.393 127.150  39.188  1.00  0.00           H  
ATOM   4262  HA  GLU B 266     221.155 125.662  37.526  1.00  0.00           H  
ATOM   4263 1HB  GLU B 266     219.131 124.698  38.590  1.00  0.00           H  
ATOM   4264 2HB  GLU B 266     218.119 125.624  37.506  1.00  0.00           H  
ATOM   4265 1HG  GLU B 266     219.114 124.442  35.566  1.00  0.00           H  
ATOM   4266 2HG  GLU B 266     220.011 123.433  36.695  1.00  0.00           H  
ATOM   4267  N   ILE B 267     219.146 127.705  35.845  1.00  0.00           N  
ATOM   4268  CA  ILE B 267     218.920 128.367  34.558  1.00  0.00           C  
ATOM   4269  C   ILE B 267     220.151 129.160  34.162  1.00  0.00           C  
ATOM   4270  O   ILE B 267     220.551 129.133  32.991  1.00  0.00           O  
ATOM   4271  CB  ILE B 267     217.698 129.302  34.612  1.00  0.00           C  
ATOM   4272  CG1 ILE B 267     216.411 128.490  34.778  1.00  0.00           C  
ATOM   4273  CG2 ILE B 267     217.631 130.163  33.360  1.00  0.00           C  
ATOM   4274  CD1 ILE B 267     215.201 129.327  35.123  1.00  0.00           C  
ATOM   4275  H   ILE B 267     218.529 127.906  36.640  1.00  0.00           H  
ATOM   4276  HA  ILE B 267     218.748 127.604  33.806  1.00  0.00           H  
ATOM   4277  HB  ILE B 267     217.775 129.951  35.484  1.00  0.00           H  
ATOM   4278 1HG1 ILE B 267     216.201 127.950  33.855  1.00  0.00           H  
ATOM   4279 2HG1 ILE B 267     216.547 127.749  35.566  1.00  0.00           H  
ATOM   4280 1HG2 ILE B 267     216.762 130.817  33.415  1.00  0.00           H  
ATOM   4281 2HG2 ILE B 267     218.535 130.766  33.285  1.00  0.00           H  
ATOM   4282 3HG2 ILE B 267     217.549 129.522  32.482  1.00  0.00           H  
ATOM   4283 1HD1 ILE B 267     214.328 128.681  35.224  1.00  0.00           H  
ATOM   4284 2HD1 ILE B 267     215.376 129.851  36.063  1.00  0.00           H  
ATOM   4285 3HD1 ILE B 267     215.024 130.054  34.331  1.00  0.00           H  
ATOM   4286  N   ILE B 268     220.751 129.863  35.126  1.00  0.00           N  
ATOM   4287  CA  ILE B 268     221.964 130.611  34.870  1.00  0.00           C  
ATOM   4288  C   ILE B 268     223.053 129.667  34.413  1.00  0.00           C  
ATOM   4289  O   ILE B 268     223.783 129.997  33.484  1.00  0.00           O  
ATOM   4290  CB  ILE B 268     222.463 131.391  36.106  1.00  0.00           C  
ATOM   4291  CG1 ILE B 268     221.462 132.505  36.422  1.00  0.00           C  
ATOM   4292  CG2 ILE B 268     223.867 131.945  35.820  1.00  0.00           C  
ATOM   4293  CD1 ILE B 268     221.615 133.200  37.762  1.00  0.00           C  
ATOM   4294  H   ILE B 268     220.306 129.892  36.049  1.00  0.00           H  
ATOM   4295  HA  ILE B 268     221.764 131.323  34.073  1.00  0.00           H  
ATOM   4296  HB  ILE B 268     222.497 130.732  36.972  1.00  0.00           H  
ATOM   4297 1HG1 ILE B 268     221.518 133.250  35.652  1.00  0.00           H  
ATOM   4298 2HG1 ILE B 268     220.493 132.065  36.393  1.00  0.00           H  
ATOM   4299 1HG2 ILE B 268     224.228 132.513  36.666  1.00  0.00           H  
ATOM   4300 2HG2 ILE B 268     224.580 131.148  35.618  1.00  0.00           H  
ATOM   4301 3HG2 ILE B 268     223.810 132.576  34.969  1.00  0.00           H  
ATOM   4302 1HD1 ILE B 268     220.831 133.949  37.862  1.00  0.00           H  
ATOM   4303 2HD1 ILE B 268     221.515 132.476  38.551  1.00  0.00           H  
ATOM   4304 3HD1 ILE B 268     222.583 133.685  37.829  1.00  0.00           H  
ATOM   4305  N   LEU B 269     223.197 128.514  35.073  1.00  0.00           N  
ATOM   4306  CA  LEU B 269     224.198 127.548  34.649  1.00  0.00           C  
ATOM   4307  C   LEU B 269     223.929 127.032  33.250  1.00  0.00           C  
ATOM   4308  O   LEU B 269     224.863 126.874  32.466  1.00  0.00           O  
ATOM   4309  CB  LEU B 269     224.241 126.369  35.629  1.00  0.00           C  
ATOM   4310  CG  LEU B 269     224.779 126.687  37.029  1.00  0.00           C  
ATOM   4311  CD1 LEU B 269     224.551 125.492  37.945  1.00  0.00           C  
ATOM   4312  CD2 LEU B 269     226.258 127.032  36.939  1.00  0.00           C  
ATOM   4313  H   LEU B 269     222.617 128.334  35.898  1.00  0.00           H  
ATOM   4314  HA  LEU B 269     225.165 128.034  34.648  1.00  0.00           H  
ATOM   4315 1HB  LEU B 269     223.232 125.976  35.743  1.00  0.00           H  
ATOM   4316 2HB  LEU B 269     224.868 125.585  35.203  1.00  0.00           H  
ATOM   4317  HG  LEU B 269     224.233 127.535  37.445  1.00  0.00           H  
ATOM   4318 1HD1 LEU B 269     224.934 125.718  38.941  1.00  0.00           H  
ATOM   4319 2HD1 LEU B 269     223.484 125.280  38.007  1.00  0.00           H  
ATOM   4320 3HD1 LEU B 269     225.073 124.623  37.545  1.00  0.00           H  
ATOM   4321 1HD2 LEU B 269     226.641 127.259  37.934  1.00  0.00           H  
ATOM   4322 2HD2 LEU B 269     226.805 126.185  36.524  1.00  0.00           H  
ATOM   4323 3HD2 LEU B 269     226.390 127.900  36.293  1.00  0.00           H  
ATOM   4324  N   ARG B 270     222.670 126.754  32.908  1.00  0.00           N  
ATOM   4325  CA  ARG B 270     222.398 126.252  31.572  1.00  0.00           C  
ATOM   4326  C   ARG B 270     222.727 127.298  30.519  1.00  0.00           C  
ATOM   4327  O   ARG B 270     223.347 126.982  29.494  1.00  0.00           O  
ATOM   4328  CB  ARG B 270     220.935 125.859  31.429  1.00  0.00           C  
ATOM   4329  CG  ARG B 270     220.518 124.618  32.200  1.00  0.00           C  
ATOM   4330  CD  ARG B 270     219.066 124.317  32.030  1.00  0.00           C  
ATOM   4331  NE  ARG B 270     218.635 123.191  32.871  1.00  0.00           N  
ATOM   4332  CZ  ARG B 270     218.747 121.879  32.579  1.00  0.00           C  
ATOM   4333  NH1 ARG B 270     219.290 121.455  31.448  1.00  0.00           N  
ATOM   4334  NH2 ARG B 270     218.292 121.023  33.472  1.00  0.00           N  
ATOM   4335  H   ARG B 270     221.925 126.831  33.607  1.00  0.00           H  
ATOM   4336  HA  ARG B 270     223.021 125.375  31.399  1.00  0.00           H  
ATOM   4337 1HB  ARG B 270     220.316 126.680  31.790  1.00  0.00           H  
ATOM   4338 2HB  ARG B 270     220.696 125.705  30.378  1.00  0.00           H  
ATOM   4339 1HG  ARG B 270     221.096 123.771  31.841  1.00  0.00           H  
ATOM   4340 2HG  ARG B 270     220.712 124.755  33.257  1.00  0.00           H  
ATOM   4341 1HD  ARG B 270     218.489 125.197  32.329  1.00  0.00           H  
ATOM   4342 2HD  ARG B 270     218.846 124.085  30.990  1.00  0.00           H  
ATOM   4343  HE  ARG B 270     218.191 123.405  33.780  1.00  0.00           H  
ATOM   4344 1HH1 ARG B 270     219.637 122.116  30.771  1.00  0.00           H  
ATOM   4345 2HH1 ARG B 270     219.360 120.464  31.260  1.00  0.00           H  
ATOM   4346 1HH2 ARG B 270     217.880 121.407  34.338  1.00  0.00           H  
ATOM   4347 2HH2 ARG B 270     218.347 120.029  33.318  1.00  0.00           H  
ATOM   4348  N   ALA B 271     222.318 128.543  30.769  1.00  0.00           N  
ATOM   4349  CA  ALA B 271     222.577 129.590  29.815  1.00  0.00           C  
ATOM   4350  C   ALA B 271     224.069 129.883  29.725  1.00  0.00           C  
ATOM   4351  O   ALA B 271     224.613 130.020  28.629  1.00  0.00           O  
ATOM   4352  CB  ALA B 271     221.818 130.826  30.204  1.00  0.00           C  
ATOM   4353  H   ALA B 271     221.793 128.748  31.624  1.00  0.00           H  
ATOM   4354  HA  ALA B 271     222.234 129.244  28.846  1.00  0.00           H  
ATOM   4355 1HB  ALA B 271     221.997 131.600  29.474  1.00  0.00           H  
ATOM   4356 2HB  ALA B 271     220.768 130.610  30.252  1.00  0.00           H  
ATOM   4357 3HB  ALA B 271     222.160 131.141  31.179  1.00  0.00           H  
ATOM   4358  N   ALA B 272     224.742 129.938  30.883  1.00  0.00           N  
ATOM   4359  CA  ALA B 272     226.159 130.229  30.949  1.00  0.00           C  
ATOM   4360  C   ALA B 272     226.966 129.156  30.238  1.00  0.00           C  
ATOM   4361  O   ALA B 272     227.935 129.472  29.549  1.00  0.00           O  
ATOM   4362  CB  ALA B 272     226.588 130.368  32.395  1.00  0.00           C  
ATOM   4363  H   ALA B 272     224.248 129.824  31.766  1.00  0.00           H  
ATOM   4364  HA  ALA B 272     226.332 131.170  30.448  1.00  0.00           H  
ATOM   4365 1HB  ALA B 272     227.642 130.634  32.448  1.00  0.00           H  
ATOM   4366 2HB  ALA B 272     226.000 131.138  32.862  1.00  0.00           H  
ATOM   4367 3HB  ALA B 272     226.415 129.436  32.911  1.00  0.00           H  
ATOM   4368  N   GLU B 273     226.555 127.892  30.370  1.00  0.00           N  
ATOM   4369  CA  GLU B 273     227.260 126.807  29.714  1.00  0.00           C  
ATOM   4370  C   GLU B 273     227.163 126.960  28.206  1.00  0.00           C  
ATOM   4371  O   GLU B 273     228.166 126.792  27.505  1.00  0.00           O  
ATOM   4372  CB  GLU B 273     226.691 125.454  30.147  1.00  0.00           C  
ATOM   4373  CG  GLU B 273     227.509 124.253  29.692  1.00  0.00           C  
ATOM   4374  CD  GLU B 273     227.009 122.955  30.261  1.00  0.00           C  
ATOM   4375  OE1 GLU B 273     225.989 122.965  30.907  1.00  0.00           O  
ATOM   4376  OE2 GLU B 273     227.647 121.951  30.049  1.00  0.00           O  
ATOM   4377  H   GLU B 273     225.780 127.669  30.997  1.00  0.00           H  
ATOM   4378  HA  GLU B 273     228.309 126.863  29.993  1.00  0.00           H  
ATOM   4379 1HB  GLU B 273     226.622 125.419  31.234  1.00  0.00           H  
ATOM   4380 2HB  GLU B 273     225.682 125.340  29.751  1.00  0.00           H  
ATOM   4381 1HG  GLU B 273     227.477 124.196  28.604  1.00  0.00           H  
ATOM   4382 2HG  GLU B 273     228.546 124.400  29.990  1.00  0.00           H  
ATOM   4383  N   GLU B 274     225.975 127.305  27.693  1.00  0.00           N  
ATOM   4384  CA  GLU B 274     225.844 127.486  26.251  1.00  0.00           C  
ATOM   4385  C   GLU B 274     226.669 128.694  25.790  1.00  0.00           C  
ATOM   4386  O   GLU B 274     227.269 128.665  24.710  1.00  0.00           O  
ATOM   4387  CB  GLU B 274     224.384 127.631  25.857  1.00  0.00           C  
ATOM   4388  CG  GLU B 274     223.546 126.368  26.029  1.00  0.00           C  
ATOM   4389  CD  GLU B 274     223.974 125.247  25.119  1.00  0.00           C  
ATOM   4390  OE1 GLU B 274     224.102 125.464  23.944  1.00  0.00           O  
ATOM   4391  OE2 GLU B 274     224.213 124.169  25.622  1.00  0.00           O  
ATOM   4392  H   GLU B 274     225.150 127.366  28.302  1.00  0.00           H  
ATOM   4393  HA  GLU B 274     226.238 126.598  25.757  1.00  0.00           H  
ATOM   4394 1HB  GLU B 274     223.950 128.389  26.482  1.00  0.00           H  
ATOM   4395 2HB  GLU B 274     224.308 127.954  24.824  1.00  0.00           H  
ATOM   4396 1HG  GLU B 274     223.630 126.031  27.062  1.00  0.00           H  
ATOM   4397 2HG  GLU B 274     222.497 126.616  25.844  1.00  0.00           H  
ATOM   4398  N   LEU B 275     226.723 129.746  26.615  1.00  0.00           N  
ATOM   4399  CA  LEU B 275     227.531 130.918  26.295  1.00  0.00           C  
ATOM   4400  C   LEU B 275     229.018 130.526  26.247  1.00  0.00           C  
ATOM   4401  O   LEU B 275     229.768 131.010  25.405  1.00  0.00           O  
ATOM   4402  CB  LEU B 275     227.306 132.024  27.334  1.00  0.00           C  
ATOM   4403  CG  LEU B 275     225.939 132.719  27.280  1.00  0.00           C  
ATOM   4404  CD1 LEU B 275     225.770 133.604  28.507  1.00  0.00           C  
ATOM   4405  CD2 LEU B 275     225.833 133.533  25.999  1.00  0.00           C  
ATOM   4406  H   LEU B 275     226.145 129.741  27.461  1.00  0.00           H  
ATOM   4407  HA  LEU B 275     227.251 131.267  25.312  1.00  0.00           H  
ATOM   4408 1HB  LEU B 275     227.420 131.595  28.328  1.00  0.00           H  
ATOM   4409 2HB  LEU B 275     228.071 132.788  27.200  1.00  0.00           H  
ATOM   4410  HG  LEU B 275     225.148 131.968  27.299  1.00  0.00           H  
ATOM   4411 1HD1 LEU B 275     224.799 134.098  28.469  1.00  0.00           H  
ATOM   4412 2HD1 LEU B 275     225.831 132.993  29.408  1.00  0.00           H  
ATOM   4413 3HD1 LEU B 275     226.559 134.356  28.524  1.00  0.00           H  
ATOM   4414 1HD2 LEU B 275     224.862 134.027  25.961  1.00  0.00           H  
ATOM   4415 2HD2 LEU B 275     226.623 134.285  25.980  1.00  0.00           H  
ATOM   4416 3HD2 LEU B 275     225.940 132.873  25.138  1.00  0.00           H  
ATOM   4417  N   ALA B 276     229.446 129.620  27.147  1.00  0.00           N  
ATOM   4418  CA  ALA B 276     230.823 129.109  27.163  1.00  0.00           C  
ATOM   4419  C   ALA B 276     231.136 128.331  25.879  1.00  0.00           C  
ATOM   4420  O   ALA B 276     232.263 128.358  25.386  1.00  0.00           O  
ATOM   4421  CB  ALA B 276     231.063 128.205  28.362  1.00  0.00           C  
ATOM   4422  H   ALA B 276     228.796 129.328  27.879  1.00  0.00           H  
ATOM   4423  HA  ALA B 276     231.493 129.959  27.227  1.00  0.00           H  
ATOM   4424 1HB  ALA B 276     232.094 127.861  28.360  1.00  0.00           H  
ATOM   4425 2HB  ALA B 276     230.869 128.750  29.264  1.00  0.00           H  
ATOM   4426 3HB  ALA B 276     230.402 127.348  28.312  1.00  0.00           H  
ATOM   4427  N   LYS B 277     230.139 127.603  25.356  1.00  0.00           N  
ATOM   4428  CA  LYS B 277     230.305 126.837  24.122  1.00  0.00           C  
ATOM   4429  C   LYS B 277     230.485 127.748  22.901  1.00  0.00           C  
ATOM   4430  O   LYS B 277     231.231 127.419  21.976  1.00  0.00           O  
ATOM   4431  CB  LYS B 277     229.102 125.924  23.868  1.00  0.00           C  
ATOM   4432  CG  LYS B 277     228.943 124.734  24.801  1.00  0.00           C  
ATOM   4433  CD  LYS B 277     227.674 123.958  24.424  1.00  0.00           C  
ATOM   4434  CE  LYS B 277     227.407 122.775  25.333  1.00  0.00           C  
ATOM   4435  NZ  LYS B 277     226.106 122.125  24.992  1.00  0.00           N  
ATOM   4436  H   LYS B 277     229.251 127.570  25.865  1.00  0.00           H  
ATOM   4437  HA  LYS B 277     231.202 126.225  24.218  1.00  0.00           H  
ATOM   4438 1HB  LYS B 277     228.190 126.511  23.939  1.00  0.00           H  
ATOM   4439 2HB  LYS B 277     229.155 125.539  22.852  1.00  0.00           H  
ATOM   4440 1HG  LYS B 277     229.814 124.086  24.718  1.00  0.00           H  
ATOM   4441 2HG  LYS B 277     228.866 125.083  25.828  1.00  0.00           H  
ATOM   4442 1HD  LYS B 277     226.814 124.627  24.478  1.00  0.00           H  
ATOM   4443 2HD  LYS B 277     227.760 123.600  23.402  1.00  0.00           H  
ATOM   4444 1HE  LYS B 277     228.209 122.049  25.226  1.00  0.00           H  
ATOM   4445 2HE  LYS B 277     227.371 123.115  26.369  1.00  0.00           H  
ATOM   4446 1HZ  LYS B 277     225.937 121.348  25.608  1.00  0.00           H  
ATOM   4447 2HZ  LYS B 277     225.350 122.834  25.114  1.00  0.00           H  
ATOM   4448 3HZ  LYS B 277     226.113 121.803  24.038  1.00  0.00           H  
ATOM   4449  N   LEU B 278     229.791 128.888  22.890  1.00  0.00           N  
ATOM   4450  CA  LEU B 278     229.899 129.813  21.772  1.00  0.00           C  
ATOM   4451  C   LEU B 278     231.335 130.331  21.657  1.00  0.00           C  
ATOM   4452  O   LEU B 278     231.918 130.704  22.659  1.00  0.00           O  
ATOM   4453  CB  LEU B 278     228.967 131.020  21.982  1.00  0.00           C  
ATOM   4454  CG  LEU B 278     227.438 130.783  21.920  1.00  0.00           C  
ATOM   4455  CD1 LEU B 278     226.738 132.059  22.319  1.00  0.00           C  
ATOM   4456  CD2 LEU B 278     227.011 130.396  20.513  1.00  0.00           C  
ATOM   4457  H   LEU B 278     229.134 129.066  23.658  1.00  0.00           H  
ATOM   4458  HA  LEU B 278     229.609 129.270  20.888  1.00  0.00           H  
ATOM   4459 1HB  LEU B 278     229.181 131.420  22.976  1.00  0.00           H  
ATOM   4460 2HB  LEU B 278     229.216 131.785  21.254  1.00  0.00           H  
ATOM   4461  HG  LEU B 278     227.155 129.998  22.612  1.00  0.00           H  
ATOM   4462 1HD1 LEU B 278     225.663 131.902  22.281  1.00  0.00           H  
ATOM   4463 2HD1 LEU B 278     227.026 132.325  23.305  1.00  0.00           H  
ATOM   4464 3HD1 LEU B 278     227.021 132.851  21.645  1.00  0.00           H  
ATOM   4465 1HD2 LEU B 278     225.925 130.253  20.500  1.00  0.00           H  
ATOM   4466 2HD2 LEU B 278     227.277 131.189  19.815  1.00  0.00           H  
ATOM   4467 3HD2 LEU B 278     227.489 129.474  20.209  1.00  0.00           H  
ATOM   4468  N   PRO B 279     231.899 130.490  20.446  1.00  0.00           N  
ATOM   4469  CA  PRO B 279     233.242 131.014  20.193  1.00  0.00           C  
ATOM   4470  C   PRO B 279     233.380 132.524  20.393  1.00  0.00           C  
ATOM   4471  O   PRO B 279     234.489 133.049  20.454  1.00  0.00           O  
ATOM   4472  CB  PRO B 279     233.466 130.642  18.720  1.00  0.00           C  
ATOM   4473  CG  PRO B 279     232.072 130.535  18.124  1.00  0.00           C  
ATOM   4474  CD  PRO B 279     231.206 129.983  19.240  1.00  0.00           C  
ATOM   4475  HA  PRO B 279     233.955 130.480  20.842  1.00  0.00           H  
ATOM   4476 1HB  PRO B 279     234.082 131.415  18.230  1.00  0.00           H  
ATOM   4477 2HB  PRO B 279     234.031 129.698  18.660  1.00  0.00           H  
ATOM   4478 1HG  PRO B 279     231.737 131.523  17.768  1.00  0.00           H  
ATOM   4479 2HG  PRO B 279     232.090 129.876  17.242  1.00  0.00           H  
ATOM   4480 1HD  PRO B 279     230.202 130.434  19.162  1.00  0.00           H  
ATOM   4481 2HD  PRO B 279     231.183 128.875  19.204  1.00  0.00           H  
ATOM   4482  N   ASP B 280     232.252 133.225  20.428  1.00  0.00           N  
ATOM   4483  CA  ASP B 280     232.226 134.672  20.537  1.00  0.00           C  
ATOM   4484  C   ASP B 280     232.843 135.189  21.848  1.00  0.00           C  
ATOM   4485  O   ASP B 280     232.353 134.840  22.921  1.00  0.00           O  
ATOM   4486  CB  ASP B 280     230.785 135.161  20.437  1.00  0.00           C  
ATOM   4487  CG  ASP B 280     230.694 136.654  20.475  1.00  0.00           C  
ATOM   4488  OD1 ASP B 280     230.982 137.285  19.489  1.00  0.00           O  
ATOM   4489  OD2 ASP B 280     230.368 137.170  21.530  1.00  0.00           O  
ATOM   4490  H   ASP B 280     231.374 132.731  20.389  1.00  0.00           H  
ATOM   4491  HA  ASP B 280     232.749 135.065  19.675  1.00  0.00           H  
ATOM   4492 1HB  ASP B 280     230.351 134.806  19.501  1.00  0.00           H  
ATOM   4493 2HB  ASP B 280     230.197 134.740  21.243  1.00  0.00           H  
ATOM   4494  N   PRO B 281     233.885 136.043  21.818  1.00  0.00           N  
ATOM   4495  CA  PRO B 281     234.518 136.619  22.995  1.00  0.00           C  
ATOM   4496  C   PRO B 281     233.553 137.269  23.982  1.00  0.00           C  
ATOM   4497  O   PRO B 281     233.785 137.175  25.186  1.00  0.00           O  
ATOM   4498  CB  PRO B 281     235.441 137.676  22.375  1.00  0.00           C  
ATOM   4499  CG  PRO B 281     235.811 137.098  21.033  1.00  0.00           C  
ATOM   4500  CD  PRO B 281     234.543 136.417  20.545  1.00  0.00           C  
ATOM   4501  HA  PRO B 281     235.112 135.857  23.495  1.00  0.00           H  
ATOM   4502 1HB  PRO B 281     234.909 138.640  22.299  1.00  0.00           H  
ATOM   4503 2HB  PRO B 281     236.312 137.843  23.028  1.00  0.00           H  
ATOM   4504 1HG  PRO B 281     236.155 137.893  20.353  1.00  0.00           H  
ATOM   4505 2HG  PRO B 281     236.648 136.391  21.148  1.00  0.00           H  
ATOM   4506 1HD  PRO B 281     233.919 137.097  19.934  1.00  0.00           H  
ATOM   4507 2HD  PRO B 281     234.851 135.506  20.004  1.00  0.00           H  
ATOM   4508  N   GLU B 282     232.467 137.902  23.517  1.00  0.00           N  
ATOM   4509  CA  GLU B 282     231.609 138.561  24.490  1.00  0.00           C  
ATOM   4510  C   GLU B 282     230.706 137.539  25.153  1.00  0.00           C  
ATOM   4511  O   GLU B 282     230.465 137.613  26.362  1.00  0.00           O  
ATOM   4512  CB  GLU B 282     230.822 139.701  23.851  1.00  0.00           C  
ATOM   4513  CG  GLU B 282     231.716 140.841  23.323  1.00  0.00           C  
ATOM   4514  CD  GLU B 282     232.550 141.495  24.403  1.00  0.00           C  
ATOM   4515  OE1 GLU B 282     232.012 141.876  25.408  1.00  0.00           O  
ATOM   4516  OE2 GLU B 282     233.747 141.591  24.218  1.00  0.00           O  
ATOM   4517  H   GLU B 282     232.223 137.960  22.527  1.00  0.00           H  
ATOM   4518  HA  GLU B 282     232.237 138.997  25.266  1.00  0.00           H  
ATOM   4519 1HB  GLU B 282     230.240 139.316  23.014  1.00  0.00           H  
ATOM   4520 2HB  GLU B 282     230.126 140.118  24.576  1.00  0.00           H  
ATOM   4521 1HG  GLU B 282     232.384 140.436  22.563  1.00  0.00           H  
ATOM   4522 2HG  GLU B 282     231.086 141.594  22.849  1.00  0.00           H  
ATOM   4523  N   ALA B 283     230.224 136.555  24.381  1.00  0.00           N  
ATOM   4524  CA  ALA B 283     229.423 135.492  24.982  1.00  0.00           C  
ATOM   4525  C   ALA B 283     230.251 134.751  26.026  1.00  0.00           C  
ATOM   4526  O   ALA B 283     229.765 134.436  27.108  1.00  0.00           O  
ATOM   4527  CB  ALA B 283     228.945 134.496  23.941  1.00  0.00           C  
ATOM   4528  H   ALA B 283     230.386 136.605  23.359  1.00  0.00           H  
ATOM   4529  HA  ALA B 283     228.566 135.948  25.477  1.00  0.00           H  
ATOM   4530 1HB  ALA B 283     228.358 133.724  24.429  1.00  0.00           H  
ATOM   4531 2HB  ALA B 283     228.342 135.001  23.190  1.00  0.00           H  
ATOM   4532 3HB  ALA B 283     229.814 134.036  23.466  1.00  0.00           H  
ATOM   4533  N   LEU B 284     231.525 134.525  25.716  1.00  0.00           N  
ATOM   4534  CA  LEU B 284     232.400 133.817  26.626  1.00  0.00           C  
ATOM   4535  C   LEU B 284     232.621 134.609  27.912  1.00  0.00           C  
ATOM   4536  O   LEU B 284     232.600 134.034  29.008  1.00  0.00           O  
ATOM   4537  CB  LEU B 284     233.721 133.577  25.924  1.00  0.00           C  
ATOM   4538  CG  LEU B 284     233.726 132.568  24.754  1.00  0.00           C  
ATOM   4539  CD1 LEU B 284     235.048 132.658  24.041  1.00  0.00           C  
ATOM   4540  CD2 LEU B 284     233.497 131.207  25.258  1.00  0.00           C  
ATOM   4541  H   LEU B 284     231.858 134.797  24.786  1.00  0.00           H  
ATOM   4542  HA  LEU B 284     231.930 132.876  26.884  1.00  0.00           H  
ATOM   4543 1HB  LEU B 284     234.053 134.514  25.525  1.00  0.00           H  
ATOM   4544 2HB  LEU B 284     234.417 133.224  26.663  1.00  0.00           H  
ATOM   4545  HG  LEU B 284     232.945 132.804  24.049  1.00  0.00           H  
ATOM   4546 1HD1 LEU B 284     235.048 131.958  23.211  1.00  0.00           H  
ATOM   4547 2HD1 LEU B 284     235.192 133.645  23.660  1.00  0.00           H  
ATOM   4548 3HD1 LEU B 284     235.840 132.419  24.725  1.00  0.00           H  
ATOM   4549 1HD2 LEU B 284     233.512 130.500  24.429  1.00  0.00           H  
ATOM   4550 2HD2 LEU B 284     234.260 130.955  25.958  1.00  0.00           H  
ATOM   4551 3HD2 LEU B 284     232.539 131.152  25.725  1.00  0.00           H  
ATOM   4552  N   LYS B 285     232.783 135.931  27.800  1.00  0.00           N  
ATOM   4553  CA  LYS B 285     232.936 136.769  28.985  1.00  0.00           C  
ATOM   4554  C   LYS B 285     231.660 136.704  29.830  1.00  0.00           C  
ATOM   4555  O   LYS B 285     231.734 136.640  31.065  1.00  0.00           O  
ATOM   4556  CB  LYS B 285     233.221 138.210  28.577  1.00  0.00           C  
ATOM   4557  CG  LYS B 285     234.604 138.455  27.981  1.00  0.00           C  
ATOM   4558  CD  LYS B 285     234.703 139.888  27.478  1.00  0.00           C  
ATOM   4559  CE  LYS B 285     235.972 140.147  26.688  1.00  0.00           C  
ATOM   4560  NZ  LYS B 285     235.958 141.525  26.100  1.00  0.00           N  
ATOM   4561  H   LYS B 285     232.868 136.355  26.869  1.00  0.00           H  
ATOM   4562  HA  LYS B 285     233.763 136.389  29.583  1.00  0.00           H  
ATOM   4563 1HB  LYS B 285     232.479 138.521  27.835  1.00  0.00           H  
ATOM   4564 2HB  LYS B 285     233.104 138.860  29.443  1.00  0.00           H  
ATOM   4565 1HG  LYS B 285     235.355 138.305  28.759  1.00  0.00           H  
ATOM   4566 2HG  LYS B 285     234.810 137.764  27.192  1.00  0.00           H  
ATOM   4567 1HD  LYS B 285     233.848 140.102  26.828  1.00  0.00           H  
ATOM   4568 2HD  LYS B 285     234.670 140.572  28.323  1.00  0.00           H  
ATOM   4569 1HE  LYS B 285     236.838 140.044  27.330  1.00  0.00           H  
ATOM   4570 2HE  LYS B 285     236.042 139.417  25.878  1.00  0.00           H  
ATOM   4571 1HZ  LYS B 285     236.795 141.679  25.564  1.00  0.00           H  
ATOM   4572 2HZ  LYS B 285     235.131 141.612  25.472  1.00  0.00           H  
ATOM   4573 3HZ  LYS B 285     235.893 142.216  26.829  1.00  0.00           H  
ATOM   4574  N   GLU B 286     230.492 136.685  29.162  1.00  0.00           N  
ATOM   4575  CA  GLU B 286     229.225 136.576  29.872  1.00  0.00           C  
ATOM   4576  C   GLU B 286     229.082 135.209  30.514  1.00  0.00           C  
ATOM   4577  O   GLU B 286     228.518 135.103  31.600  1.00  0.00           O  
ATOM   4578  CB  GLU B 286     228.034 136.884  28.963  1.00  0.00           C  
ATOM   4579  CG  GLU B 286     227.919 138.356  28.564  1.00  0.00           C  
ATOM   4580  CD  GLU B 286     227.688 139.259  29.758  1.00  0.00           C  
ATOM   4581  OE1 GLU B 286     226.808 138.976  30.529  1.00  0.00           O  
ATOM   4582  OE2 GLU B 286     228.406 140.230  29.910  1.00  0.00           O  
ATOM   4583  H   GLU B 286     230.494 136.815  28.145  1.00  0.00           H  
ATOM   4584  HA  GLU B 286     229.219 137.317  30.668  1.00  0.00           H  
ATOM   4585 1HB  GLU B 286     228.120 136.297  28.046  1.00  0.00           H  
ATOM   4586 2HB  GLU B 286     227.109 136.592  29.457  1.00  0.00           H  
ATOM   4587 1HG  GLU B 286     228.834 138.666  28.060  1.00  0.00           H  
ATOM   4588 2HG  GLU B 286     227.096 138.466  27.867  1.00  0.00           H  
ATOM   4589  N   ALA B 287     229.604 134.155  29.874  1.00  0.00           N  
ATOM   4590  CA  ALA B 287     229.564 132.829  30.473  1.00  0.00           C  
ATOM   4591  C   ALA B 287     230.313 132.817  31.791  1.00  0.00           C  
ATOM   4592  O   ALA B 287     229.846 132.227  32.772  1.00  0.00           O  
ATOM   4593  CB  ALA B 287     230.205 131.825  29.566  1.00  0.00           C  
ATOM   4594  H   ALA B 287     229.968 134.281  28.927  1.00  0.00           H  
ATOM   4595  HA  ALA B 287     228.524 132.564  30.648  1.00  0.00           H  
ATOM   4596 1HB  ALA B 287     230.148 130.850  30.021  1.00  0.00           H  
ATOM   4597 2HB  ALA B 287     229.702 131.832  28.648  1.00  0.00           H  
ATOM   4598 3HB  ALA B 287     231.233 132.096  29.404  1.00  0.00           H  
ATOM   4599  N   VAL B 288     231.457 133.522  31.823  1.00  0.00           N  
ATOM   4600  CA  VAL B 288     232.240 133.629  33.039  1.00  0.00           C  
ATOM   4601  C   VAL B 288     231.492 134.409  34.097  1.00  0.00           C  
ATOM   4602  O   VAL B 288     231.438 133.981  35.249  1.00  0.00           O  
ATOM   4603  CB  VAL B 288     233.587 134.320  32.753  1.00  0.00           C  
ATOM   4604  CG1 VAL B 288     234.309 134.640  34.053  1.00  0.00           C  
ATOM   4605  CG2 VAL B 288     234.445 133.432  31.864  1.00  0.00           C  
ATOM   4606  H   VAL B 288     231.800 133.923  30.941  1.00  0.00           H  
ATOM   4607  HA  VAL B 288     232.428 132.626  33.406  1.00  0.00           H  
ATOM   4608  HB  VAL B 288     233.398 135.267  32.248  1.00  0.00           H  
ATOM   4609 1HG1 VAL B 288     235.258 135.128  33.831  1.00  0.00           H  
ATOM   4610 2HG1 VAL B 288     233.692 135.305  34.657  1.00  0.00           H  
ATOM   4611 3HG1 VAL B 288     234.495 133.717  34.602  1.00  0.00           H  
ATOM   4612 1HG2 VAL B 288     235.395 133.927  31.664  1.00  0.00           H  
ATOM   4613 2HG2 VAL B 288     234.628 132.482  32.366  1.00  0.00           H  
ATOM   4614 3HG2 VAL B 288     233.926 133.250  30.922  1.00  0.00           H  
ATOM   4615  N   LYS B 289     230.960 135.575  33.730  1.00  0.00           N  
ATOM   4616  CA  LYS B 289     230.258 136.407  34.696  1.00  0.00           C  
ATOM   4617  C   LYS B 289     229.017 135.719  35.247  1.00  0.00           C  
ATOM   4618  O   LYS B 289     228.765 135.754  36.452  1.00  0.00           O  
ATOM   4619  CB  LYS B 289     229.858 137.715  34.025  1.00  0.00           C  
ATOM   4620  CG  LYS B 289     231.022 138.672  33.743  1.00  0.00           C  
ATOM   4621  CD  LYS B 289     230.626 139.773  32.732  1.00  0.00           C  
ATOM   4622  CE  LYS B 289     229.551 140.726  33.252  1.00  0.00           C  
ATOM   4623  NZ  LYS B 289     229.185 141.741  32.220  1.00  0.00           N  
ATOM   4624  H   LYS B 289     231.073 135.890  32.761  1.00  0.00           H  
ATOM   4625  HA  LYS B 289     230.933 136.614  35.525  1.00  0.00           H  
ATOM   4626 1HB  LYS B 289     229.361 137.498  33.076  1.00  0.00           H  
ATOM   4627 2HB  LYS B 289     229.141 138.226  34.661  1.00  0.00           H  
ATOM   4628 1HG  LYS B 289     231.349 139.132  34.674  1.00  0.00           H  
ATOM   4629 2HG  LYS B 289     231.856 138.100  33.330  1.00  0.00           H  
ATOM   4630 1HD  LYS B 289     231.512 140.349  32.472  1.00  0.00           H  
ATOM   4631 2HD  LYS B 289     230.253 139.301  31.820  1.00  0.00           H  
ATOM   4632 1HE  LYS B 289     228.657 140.164  33.502  1.00  0.00           H  
ATOM   4633 2HE  LYS B 289     229.915 141.236  34.142  1.00  0.00           H  
ATOM   4634 1HZ  LYS B 289     228.469 142.351  32.574  1.00  0.00           H  
ATOM   4635 2HZ  LYS B 289     229.992 142.285  31.966  1.00  0.00           H  
ATOM   4636 3HZ  LYS B 289     228.830 141.243  31.379  1.00  0.00           H  
ATOM   4637  N   ALA B 290     228.246 135.085  34.368  1.00  0.00           N  
ATOM   4638  CA  ALA B 290     227.043 134.393  34.776  1.00  0.00           C  
ATOM   4639  C   ALA B 290     227.367 133.252  35.727  1.00  0.00           C  
ATOM   4640  O   ALA B 290     226.755 133.103  36.794  1.00  0.00           O  
ATOM   4641  CB  ALA B 290     226.360 133.882  33.530  1.00  0.00           C  
ATOM   4642  H   ALA B 290     228.483 135.114  33.378  1.00  0.00           H  
ATOM   4643  HA  ALA B 290     226.394 135.096  35.295  1.00  0.00           H  
ATOM   4644 1HB  ALA B 290     225.459 133.373  33.780  1.00  0.00           H  
ATOM   4645 2HB  ALA B 290     226.138 134.720  32.871  1.00  0.00           H  
ATOM   4646 3HB  ALA B 290     227.035 133.204  33.023  1.00  0.00           H  
ATOM   4647  N   ALA B 291     228.388 132.478  35.385  1.00  0.00           N  
ATOM   4648  CA  ALA B 291     228.790 131.395  36.234  1.00  0.00           C  
ATOM   4649  C   ALA B 291     229.335 131.931  37.571  1.00  0.00           C  
ATOM   4650  O   ALA B 291     229.001 131.395  38.633  1.00  0.00           O  
ATOM   4651  CB  ALA B 291     229.789 130.574  35.478  1.00  0.00           C  
ATOM   4652  H   ALA B 291     228.876 132.607  34.493  1.00  0.00           H  
ATOM   4653  HA  ALA B 291     227.917 130.781  36.454  1.00  0.00           H  
ATOM   4654 1HB  ALA B 291     230.108 129.745  36.053  1.00  0.00           H  
ATOM   4655 2HB  ALA B 291     229.337 130.224  34.558  1.00  0.00           H  
ATOM   4656 3HB  ALA B 291     230.628 131.209  35.239  1.00  0.00           H  
ATOM   4657  N   GLU B 292     230.087 133.046  37.549  1.00  0.00           N  
ATOM   4658  CA  GLU B 292     230.614 133.632  38.780  1.00  0.00           C  
ATOM   4659  C   GLU B 292     229.487 133.996  39.723  1.00  0.00           C  
ATOM   4660  O   GLU B 292     229.608 133.797  40.935  1.00  0.00           O  
ATOM   4661  CB  GLU B 292     231.455 134.873  38.472  1.00  0.00           C  
ATOM   4662  CG  GLU B 292     231.973 135.602  39.704  1.00  0.00           C  
ATOM   4663  CD  GLU B 292     232.839 136.783  39.363  1.00  0.00           C  
ATOM   4664  OE1 GLU B 292     233.140 136.961  38.208  1.00  0.00           O  
ATOM   4665  OE2 GLU B 292     233.200 137.508  40.260  1.00  0.00           O  
ATOM   4666  H   GLU B 292     230.369 133.463  36.658  1.00  0.00           H  
ATOM   4667  HA  GLU B 292     231.233 132.885  39.274  1.00  0.00           H  
ATOM   4668 1HB  GLU B 292     232.314 134.589  37.865  1.00  0.00           H  
ATOM   4669 2HB  GLU B 292     230.862 135.579  37.891  1.00  0.00           H  
ATOM   4670 1HG  GLU B 292     231.124 135.947  40.293  1.00  0.00           H  
ATOM   4671 2HG  GLU B 292     232.543 134.903  40.314  1.00  0.00           H  
ATOM   4672  N   LYS B 293     228.394 134.537  39.179  1.00  0.00           N  
ATOM   4673  CA  LYS B 293     227.245 134.908  39.991  1.00  0.00           C  
ATOM   4674  C   LYS B 293     226.665 133.688  40.712  1.00  0.00           C  
ATOM   4675  O   LYS B 293     226.216 133.806  41.857  1.00  0.00           O  
ATOM   4676  CB  LYS B 293     226.188 135.601  39.130  1.00  0.00           C  
ATOM   4677  CG  LYS B 293     226.588 137.011  38.683  1.00  0.00           C  
ATOM   4678  CD  LYS B 293     225.569 137.618  37.721  1.00  0.00           C  
ATOM   4679  CE  LYS B 293     225.978 139.026  37.286  1.00  0.00           C  
ATOM   4680  NZ  LYS B 293     225.040 139.584  36.280  1.00  0.00           N  
ATOM   4681  H   LYS B 293     228.400 134.735  38.172  1.00  0.00           H  
ATOM   4682  HA  LYS B 293     227.581 135.613  40.749  1.00  0.00           H  
ATOM   4683 1HB  LYS B 293     226.003 135.006  38.239  1.00  0.00           H  
ATOM   4684 2HB  LYS B 293     225.250 135.666  39.682  1.00  0.00           H  
ATOM   4685 1HG  LYS B 293     226.661 137.647  39.563  1.00  0.00           H  
ATOM   4686 2HG  LYS B 293     227.564 136.979  38.208  1.00  0.00           H  
ATOM   4687 1HD  LYS B 293     225.489 136.987  36.836  1.00  0.00           H  
ATOM   4688 2HD  LYS B 293     224.590 137.669  38.200  1.00  0.00           H  
ATOM   4689 1HE  LYS B 293     225.972 139.671  38.162  1.00  0.00           H  
ATOM   4690 2HE  LYS B 293     226.985 139.006  36.865  1.00  0.00           H  
ATOM   4691 1HZ  LYS B 293     225.312 140.519  36.028  1.00  0.00           H  
ATOM   4692 2HZ  LYS B 293     225.035 139.005  35.460  1.00  0.00           H  
ATOM   4693 3HZ  LYS B 293     224.092 139.599  36.682  1.00  0.00           H  
ATOM   4694  N   VAL B 294     226.685 132.517  40.058  1.00  0.00           N  
ATOM   4695  CA  VAL B 294     226.224 131.292  40.711  1.00  0.00           C  
ATOM   4696  C   VAL B 294     227.167 130.920  41.855  1.00  0.00           C  
ATOM   4697  O   VAL B 294     226.717 130.529  42.943  1.00  0.00           O  
ATOM   4698  CB  VAL B 294     226.108 130.108  39.727  1.00  0.00           C  
ATOM   4699  CG1 VAL B 294     225.777 128.797  40.503  1.00  0.00           C  
ATOM   4700  CG2 VAL B 294     225.030 130.414  38.688  1.00  0.00           C  
ATOM   4701  H   VAL B 294     227.009 132.511  39.082  1.00  0.00           H  
ATOM   4702  HA  VAL B 294     225.246 131.486  41.131  1.00  0.00           H  
ATOM   4703  HB  VAL B 294     227.053 129.973  39.224  1.00  0.00           H  
ATOM   4704 1HG1 VAL B 294     225.699 127.980  39.809  1.00  0.00           H  
ATOM   4705 2HG1 VAL B 294     226.557 128.565  41.224  1.00  0.00           H  
ATOM   4706 3HG1 VAL B 294     224.829 128.908  41.024  1.00  0.00           H  
ATOM   4707 1HG2 VAL B 294     224.955 129.602  37.979  1.00  0.00           H  
ATOM   4708 2HG2 VAL B 294     224.070 130.554  39.170  1.00  0.00           H  
ATOM   4709 3HG2 VAL B 294     225.309 131.319  38.164  1.00  0.00           H  
ATOM   4710  N   VAL B 295     228.475 131.037  41.611  1.00  0.00           N  
ATOM   4711  CA  VAL B 295     229.431 130.680  42.652  1.00  0.00           C  
ATOM   4712  C   VAL B 295     229.241 131.588  43.860  1.00  0.00           C  
ATOM   4713  O   VAL B 295     229.253 131.118  44.995  1.00  0.00           O  
ATOM   4714  CB  VAL B 295     230.875 130.806  42.131  1.00  0.00           C  
ATOM   4715  CG1 VAL B 295     231.870 130.588  43.261  1.00  0.00           C  
ATOM   4716  CG2 VAL B 295     231.109 129.809  41.006  1.00  0.00           C  
ATOM   4717  H   VAL B 295     228.763 131.321  40.670  1.00  0.00           H  
ATOM   4718  HA  VAL B 295     229.262 129.661  42.947  1.00  0.00           H  
ATOM   4719  HB  VAL B 295     231.030 131.819  41.757  1.00  0.00           H  
ATOM   4720 1HG1 VAL B 295     232.886 130.681  42.874  1.00  0.00           H  
ATOM   4721 2HG1 VAL B 295     231.709 131.335  44.037  1.00  0.00           H  
ATOM   4722 3HG1 VAL B 295     231.732 129.591  43.680  1.00  0.00           H  
ATOM   4723 1HG2 VAL B 295     232.131 129.904  40.642  1.00  0.00           H  
ATOM   4724 2HG2 VAL B 295     230.948 128.797  41.378  1.00  0.00           H  
ATOM   4725 3HG2 VAL B 295     230.413 130.010  40.191  1.00  0.00           H  
ATOM   4726  N   ARG B 296     229.088 132.891  43.622  1.00  0.00           N  
ATOM   4727  CA  ARG B 296     228.902 133.848  44.699  1.00  0.00           C  
ATOM   4728  C   ARG B 296     227.603 133.657  45.479  1.00  0.00           C  
ATOM   4729  O   ARG B 296     227.592 133.865  46.695  1.00  0.00           O  
ATOM   4730  CB  ARG B 296     228.983 135.267  44.173  1.00  0.00           C  
ATOM   4731  CG  ARG B 296     230.381 135.708  43.777  1.00  0.00           C  
ATOM   4732  CD  ARG B 296     230.404 137.109  43.288  1.00  0.00           C  
ATOM   4733  NE  ARG B 296     231.749 137.519  42.891  1.00  0.00           N  
ATOM   4734  CZ  ARG B 296     232.704 138.006  43.701  1.00  0.00           C  
ATOM   4735  NH1 ARG B 296     232.509 138.175  45.001  1.00  0.00           N  
ATOM   4736  NH2 ARG B 296     233.851 138.310  43.144  1.00  0.00           N  
ATOM   4737  H   ARG B 296     229.122 133.224  42.654  1.00  0.00           H  
ATOM   4738  HA  ARG B 296     229.727 133.713  45.395  1.00  0.00           H  
ATOM   4739 1HB  ARG B 296     228.348 135.354  43.290  1.00  0.00           H  
ATOM   4740 2HB  ARG B 296     228.604 135.957  44.924  1.00  0.00           H  
ATOM   4741 1HG  ARG B 296     231.048 135.621  44.632  1.00  0.00           H  
ATOM   4742 2HG  ARG B 296     230.741 135.066  42.972  1.00  0.00           H  
ATOM   4743 1HD  ARG B 296     229.761 137.179  42.406  1.00  0.00           H  
ATOM   4744 2HD  ARG B 296     230.040 137.789  44.052  1.00  0.00           H  
ATOM   4745  HE  ARG B 296     232.020 137.433  41.900  1.00  0.00           H  
ATOM   4746 1HH1 ARG B 296     231.623 137.937  45.417  1.00  0.00           H  
ATOM   4747 2HH1 ARG B 296     233.251 138.544  45.580  1.00  0.00           H  
ATOM   4748 1HH2 ARG B 296     233.943 138.155  42.128  1.00  0.00           H  
ATOM   4749 2HH2 ARG B 296     234.614 138.680  43.688  1.00  0.00           H  
ATOM   4750  N   GLU B 297     226.505 133.277  44.808  1.00  0.00           N  
ATOM   4751  CA  GLU B 297     225.263 133.041  45.533  1.00  0.00           C  
ATOM   4752  C   GLU B 297     225.375 131.785  46.395  1.00  0.00           C  
ATOM   4753  O   GLU B 297     224.898 131.770  47.532  1.00  0.00           O  
ATOM   4754  CB  GLU B 297     224.090 132.908  44.559  1.00  0.00           C  
ATOM   4755  CG  GLU B 297     222.734 132.738  45.228  1.00  0.00           C  
ATOM   4756  CD  GLU B 297     222.330 133.934  46.044  1.00  0.00           C  
ATOM   4757  OE1 GLU B 297     222.874 134.990  45.825  1.00  0.00           O  
ATOM   4758  OE2 GLU B 297     221.475 133.792  46.887  1.00  0.00           O  
ATOM   4759  H   GLU B 297     226.517 133.227  43.786  1.00  0.00           H  
ATOM   4760  HA  GLU B 297     225.078 133.893  46.187  1.00  0.00           H  
ATOM   4761 1HB  GLU B 297     224.042 133.793  43.924  1.00  0.00           H  
ATOM   4762 2HB  GLU B 297     224.253 132.048  43.909  1.00  0.00           H  
ATOM   4763 1HG  GLU B 297     221.980 132.565  44.459  1.00  0.00           H  
ATOM   4764 2HG  GLU B 297     222.765 131.859  45.870  1.00  0.00           H  
ATOM   4765  N   GLN B 298     226.029 130.730  45.889  1.00  0.00           N  
ATOM   4766  CA  GLN B 298     226.168 129.509  46.679  1.00  0.00           C  
ATOM   4767  C   GLN B 298     227.605 128.955  46.722  1.00  0.00           C  
ATOM   4768  O   GLN B 298     227.869 127.926  46.094  1.00  0.00           O  
ATOM   4769  CB  GLN B 298     225.222 128.435  46.132  1.00  0.00           C  
ATOM   4770  CG  GLN B 298     223.748 128.773  46.277  1.00  0.00           C  
ATOM   4771  CD  GLN B 298     223.253 128.606  47.701  1.00  0.00           C  
ATOM   4772  OE1 GLN B 298     222.667 127.579  48.053  1.00  0.00           O  
ATOM   4773  NE2 GLN B 298     223.485 129.618  48.529  1.00  0.00           N  
ATOM   4774  H   GLN B 298     226.393 130.761  44.926  1.00  0.00           H  
ATOM   4775  HA  GLN B 298     225.867 129.727  47.701  1.00  0.00           H  
ATOM   4776 1HB  GLN B 298     225.429 128.274  45.074  1.00  0.00           H  
ATOM   4777 2HB  GLN B 298     225.404 127.493  46.649  1.00  0.00           H  
ATOM   4778 1HG  GLN B 298     223.592 129.810  45.979  1.00  0.00           H  
ATOM   4779 2HG  GLN B 298     223.170 128.109  45.634  1.00  0.00           H  
ATOM   4780 1HE2 GLN B 298     223.182 129.566  49.481  1.00  0.00           H  
ATOM   4781 2HE2 GLN B 298     223.963 130.433  48.201  1.00  0.00           H  
ATOM   4782  N   PRO B 299     228.552 129.566  47.450  1.00  0.00           N  
ATOM   4783  CA  PRO B 299     229.936 129.149  47.482  1.00  0.00           C  
ATOM   4784  C   PRO B 299     230.027 127.717  47.961  1.00  0.00           C  
ATOM   4785  O   PRO B 299     229.286 127.320  48.863  1.00  0.00           O  
ATOM   4786  CB  PRO B 299     230.555 130.104  48.511  1.00  0.00           C  
ATOM   4787  CG  PRO B 299     229.705 131.349  48.426  1.00  0.00           C  
ATOM   4788  CD  PRO B 299     228.300 130.833  48.173  1.00  0.00           C  
ATOM   4789  HA  PRO B 299     230.383 129.278  46.478  1.00  0.00           H  
ATOM   4790 1HB  PRO B 299     230.540 129.642  49.511  1.00  0.00           H  
ATOM   4791 2HB  PRO B 299     231.610 130.288  48.258  1.00  0.00           H  
ATOM   4792 1HG  PRO B 299     229.783 131.944  49.343  1.00  0.00           H  
ATOM   4793 2HG  PRO B 299     230.056 131.990  47.596  1.00  0.00           H  
ATOM   4794 1HD  PRO B 299     227.769 130.615  49.108  1.00  0.00           H  
ATOM   4795 2HD  PRO B 299     227.791 131.564  47.573  1.00  0.00           H  
ATOM   4796  N   GLY B 300     230.913 126.933  47.363  1.00  0.00           N  
ATOM   4797  CA  GLY B 300     231.142 125.550  47.779  1.00  0.00           C  
ATOM   4798  C   GLY B 300     230.081 124.539  47.320  1.00  0.00           C  
ATOM   4799  O   GLY B 300     230.260 123.334  47.508  1.00  0.00           O  
ATOM   4800  H   GLY B 300     231.489 127.320  46.626  1.00  0.00           H  
ATOM   4801 1HA  GLY B 300     232.112 125.233  47.401  1.00  0.00           H  
ATOM   4802 2HA  GLY B 300     231.212 125.520  48.865  1.00  0.00           H  
ATOM   4803  N   SER B 301     229.000 125.015  46.700  1.00  0.00           N  
ATOM   4804  CA  SER B 301     227.875 124.160  46.317  1.00  0.00           C  
ATOM   4805  C   SER B 301     228.107 123.390  45.029  1.00  0.00           C  
ATOM   4806  O   SER B 301     229.034 123.683  44.269  1.00  0.00           O  
ATOM   4807  CB  SER B 301     226.620 124.973  46.124  1.00  0.00           C  
ATOM   4808  OG  SER B 301     226.756 125.834  45.026  1.00  0.00           O  
ATOM   4809  H   SER B 301     228.907 126.024  46.542  1.00  0.00           H  
ATOM   4810  HA  SER B 301     227.710 123.441  47.121  1.00  0.00           H  
ATOM   4811 1HB  SER B 301     225.776 124.308  45.968  1.00  0.00           H  
ATOM   4812 2HB  SER B 301     226.423 125.548  47.024  1.00  0.00           H  
ATOM   4813  HG  SER B 301     227.043 126.696  45.408  1.00  0.00           H  
ATOM   4814  N   GLU B 302     227.227 122.416  44.765  1.00  0.00           N  
ATOM   4815  CA  GLU B 302     227.280 121.667  43.511  1.00  0.00           C  
ATOM   4816  C   GLU B 302     226.985 122.603  42.336  1.00  0.00           C  
ATOM   4817  O   GLU B 302     227.543 122.448  41.244  1.00  0.00           O  
ATOM   4818  CB  GLU B 302     226.284 120.505  43.536  1.00  0.00           C  
ATOM   4819  CG  GLU B 302     226.600 119.429  44.590  1.00  0.00           C  
ATOM   4820  CD  GLU B 302     227.933 118.758  44.376  1.00  0.00           C  
ATOM   4821  OE1 GLU B 302     228.198 118.311  43.293  1.00  0.00           O  
ATOM   4822  OE2 GLU B 302     228.706 118.714  45.313  1.00  0.00           O  
ATOM   4823  H   GLU B 302     226.526 122.187  45.454  1.00  0.00           H  
ATOM   4824  HA  GLU B 302     228.284 121.265  43.385  1.00  0.00           H  
ATOM   4825 1HB  GLU B 302     225.283 120.887  43.731  1.00  0.00           H  
ATOM   4826 2HB  GLU B 302     226.266 120.021  42.559  1.00  0.00           H  
ATOM   4827 1HG  GLU B 302     226.598 119.889  45.577  1.00  0.00           H  
ATOM   4828 2HG  GLU B 302     225.811 118.675  44.570  1.00  0.00           H  
ATOM   4829  N   LEU B 303     226.109 123.590  42.566  1.00  0.00           N  
ATOM   4830  CA  LEU B 303     225.794 124.569  41.540  1.00  0.00           C  
ATOM   4831  C   LEU B 303     227.056 125.359  41.206  1.00  0.00           C  
ATOM   4832  O   LEU B 303     227.361 125.601  40.037  1.00  0.00           O  
ATOM   4833  CB  LEU B 303     224.682 125.514  42.012  1.00  0.00           C  
ATOM   4834  CG  LEU B 303     223.294 124.879  42.174  1.00  0.00           C  
ATOM   4835  CD1 LEU B 303     222.374 125.849  42.902  1.00  0.00           C  
ATOM   4836  CD2 LEU B 303     222.737 124.521  40.804  1.00  0.00           C  
ATOM   4837  H   LEU B 303     225.651 123.635  43.464  1.00  0.00           H  
ATOM   4838  HA  LEU B 303     225.454 124.049  40.648  1.00  0.00           H  
ATOM   4839 1HB  LEU B 303     224.968 125.933  42.975  1.00  0.00           H  
ATOM   4840 2HB  LEU B 303     224.591 126.330  41.296  1.00  0.00           H  
ATOM   4841  HG  LEU B 303     223.375 123.977  42.780  1.00  0.00           H  
ATOM   4842 1HD1 LEU B 303     221.388 125.398  43.017  1.00  0.00           H  
ATOM   4843 2HD1 LEU B 303     222.786 126.073  43.886  1.00  0.00           H  
ATOM   4844 3HD1 LEU B 303     222.286 126.770  42.326  1.00  0.00           H  
ATOM   4845 1HD2 LEU B 303     221.751 124.069  40.919  1.00  0.00           H  
ATOM   4846 2HD2 LEU B 303     222.655 125.422  40.197  1.00  0.00           H  
ATOM   4847 3HD2 LEU B 303     223.406 123.813  40.314  1.00  0.00           H  
ATOM   4848  N   ALA B 304     227.817 125.715  42.245  1.00  0.00           N  
ATOM   4849  CA  ALA B 304     229.081 126.417  42.067  1.00  0.00           C  
ATOM   4850  C   ALA B 304     230.089 125.540  41.322  1.00  0.00           C  
ATOM   4851  O   ALA B 304     230.792 126.024  40.440  1.00  0.00           O  
ATOM   4852  CB  ALA B 304     229.653 126.826  43.405  1.00  0.00           C  
ATOM   4853  H   ALA B 304     227.461 125.539  43.183  1.00  0.00           H  
ATOM   4854  HA  ALA B 304     228.892 127.309  41.475  1.00  0.00           H  
ATOM   4855 1HB  ALA B 304     230.582 127.362  43.256  1.00  0.00           H  
ATOM   4856 2HB  ALA B 304     228.937 127.467  43.926  1.00  0.00           H  
ATOM   4857 3HB  ALA B 304     229.844 125.946  44.008  1.00  0.00           H  
ATOM   4858  N   LYS B 305     230.123 124.238  41.615  1.00  0.00           N  
ATOM   4859  CA  LYS B 305     231.086 123.370  40.940  1.00  0.00           C  
ATOM   4860  C   LYS B 305     230.828 123.363  39.437  1.00  0.00           C  
ATOM   4861  O   LYS B 305     231.775 123.410  38.637  1.00  0.00           O  
ATOM   4862  CB  LYS B 305     231.024 121.949  41.495  1.00  0.00           C  
ATOM   4863  CG  LYS B 305     231.572 121.796  42.906  1.00  0.00           C  
ATOM   4864  CD  LYS B 305     231.407 120.365  43.403  1.00  0.00           C  
ATOM   4865  CE  LYS B 305     231.845 120.214  44.850  1.00  0.00           C  
ATOM   4866  NZ  LYS B 305     231.560 118.842  45.363  1.00  0.00           N  
ATOM   4867  H   LYS B 305     229.532 123.889  42.374  1.00  0.00           H  
ATOM   4868  HA  LYS B 305     232.085 123.765  41.108  1.00  0.00           H  
ATOM   4869 1HB  LYS B 305     229.988 121.612  41.505  1.00  0.00           H  
ATOM   4870 2HB  LYS B 305     231.576 121.278  40.842  1.00  0.00           H  
ATOM   4871 1HG  LYS B 305     232.629 122.062  42.912  1.00  0.00           H  
ATOM   4872 2HG  LYS B 305     231.049 122.466  43.576  1.00  0.00           H  
ATOM   4873 1HD  LYS B 305     230.360 120.070  43.329  1.00  0.00           H  
ATOM   4874 2HD  LYS B 305     231.996 119.693  42.784  1.00  0.00           H  
ATOM   4875 1HE  LYS B 305     232.913 120.406  44.923  1.00  0.00           H  
ATOM   4876 2HE  LYS B 305     231.308 120.942  45.466  1.00  0.00           H  
ATOM   4877 1HZ  LYS B 305     231.849 118.772  46.324  1.00  0.00           H  
ATOM   4878 2HZ  LYS B 305     230.533 118.683  45.301  1.00  0.00           H  
ATOM   4879 3HZ  LYS B 305     232.042 118.152  44.813  1.00  0.00           H  
ATOM   4880  N   LYS B 306     229.545 123.361  39.044  1.00  0.00           N  
ATOM   4881  CA  LYS B 306     229.227 123.425  37.627  1.00  0.00           C  
ATOM   4882  C   LYS B 306     229.636 124.783  37.084  1.00  0.00           C  
ATOM   4883  O   LYS B 306     230.184 124.878  35.985  1.00  0.00           O  
ATOM   4884  CB  LYS B 306     227.746 123.180  37.358  1.00  0.00           C  
ATOM   4885  CG  LYS B 306     227.355 123.211  35.844  1.00  0.00           C  
ATOM   4886  CD  LYS B 306     227.996 122.050  35.043  1.00  0.00           C  
ATOM   4887  CE  LYS B 306     227.625 122.109  33.561  1.00  0.00           C  
ATOM   4888  NZ  LYS B 306     228.239 120.975  32.774  1.00  0.00           N  
ATOM   4889  H   LYS B 306     228.805 123.245  39.749  1.00  0.00           H  
ATOM   4890  HA  LYS B 306     229.813 122.664  37.116  1.00  0.00           H  
ATOM   4891 1HB  LYS B 306     227.456 122.217  37.775  1.00  0.00           H  
ATOM   4892 2HB  LYS B 306     227.175 123.940  37.882  1.00  0.00           H  
ATOM   4893 1HG  LYS B 306     226.270 123.145  35.754  1.00  0.00           H  
ATOM   4894 2HG  LYS B 306     227.669 124.151  35.403  1.00  0.00           H  
ATOM   4895 1HD  LYS B 306     229.084 122.112  35.096  1.00  0.00           H  
ATOM   4896 2HD  LYS B 306     227.682 121.093  35.456  1.00  0.00           H  
ATOM   4897 1HE  LYS B 306     226.544 122.077  33.447  1.00  0.00           H  
ATOM   4898 2HE  LYS B 306     227.996 123.053  33.155  1.00  0.00           H  
ATOM   4899 1HZ  LYS B 306     227.987 121.082  31.766  1.00  0.00           H  
ATOM   4900 2HZ  LYS B 306     229.257 121.003  32.861  1.00  0.00           H  
ATOM   4901 3HZ  LYS B 306     227.905 120.093  33.114  1.00  0.00           H  
ATOM   4902  N   ALA B 307     229.381 125.842  37.849  1.00  0.00           N  
ATOM   4903  CA  ALA B 307     229.790 127.162  37.426  1.00  0.00           C  
ATOM   4904  C   ALA B 307     231.296 127.226  37.204  1.00  0.00           C  
ATOM   4905  O   ALA B 307     231.749 127.853  36.245  1.00  0.00           O  
ATOM   4906  CB  ALA B 307     229.406 128.169  38.464  1.00  0.00           C  
ATOM   4907  H   ALA B 307     228.840 125.725  38.711  1.00  0.00           H  
ATOM   4908  HA  ALA B 307     229.294 127.393  36.492  1.00  0.00           H  
ATOM   4909 1HB  ALA B 307     229.709 129.117  38.137  1.00  0.00           H  
ATOM   4910 2HB  ALA B 307     228.365 128.162  38.638  1.00  0.00           H  
ATOM   4911 3HB  ALA B 307     229.902 127.925  39.360  1.00  0.00           H  
ATOM   4912  N   LEU B 308     232.077 126.557  38.049  1.00  0.00           N  
ATOM   4913  CA  LEU B 308     233.523 126.610  37.914  1.00  0.00           C  
ATOM   4914  C   LEU B 308     233.953 125.956  36.613  1.00  0.00           C  
ATOM   4915  O   LEU B 308     234.822 126.486  35.913  1.00  0.00           O  
ATOM   4916  CB  LEU B 308     234.176 125.949  39.131  1.00  0.00           C  
ATOM   4917  CG  LEU B 308     233.942 126.692  40.488  1.00  0.00           C  
ATOM   4918  CD1 LEU B 308     234.483 125.861  41.633  1.00  0.00           C  
ATOM   4919  CD2 LEU B 308     234.629 128.032  40.478  1.00  0.00           C  
ATOM   4920  H   LEU B 308     231.639 126.066  38.835  1.00  0.00           H  
ATOM   4921  HA  LEU B 308     233.824 127.646  37.857  1.00  0.00           H  
ATOM   4922 1HB  LEU B 308     233.760 124.947  39.228  1.00  0.00           H  
ATOM   4923 2HB  LEU B 308     235.234 125.859  38.959  1.00  0.00           H  
ATOM   4924  HG  LEU B 308     232.881 126.834  40.635  1.00  0.00           H  
ATOM   4925 1HD1 LEU B 308     234.301 126.378  42.574  1.00  0.00           H  
ATOM   4926 2HD1 LEU B 308     233.987 124.894  41.654  1.00  0.00           H  
ATOM   4927 3HD1 LEU B 308     235.546 125.722  41.503  1.00  0.00           H  
ATOM   4928 1HD2 LEU B 308     234.442 128.516  41.420  1.00  0.00           H  
ATOM   4929 2HD2 LEU B 308     235.686 127.870  40.349  1.00  0.00           H
[truncated: 108,002 more chars]
