# Supplementary material for: Reconfigurable asymmetric protein assemblies through implicit negative design
Source: Science. Author manuscript; Available in PMC 2023 Jan 27. (PMC9881579; doi:10.1126/science.abj7662)
Supplement: Data S2 [file NIHMS1843281-supplement-Data_S2.gz › without_all_supplement_resubmit_20211001/components/unfused_dimers/LHD275.pdb]

HEADER                                            09-SEP-20   XXXX              
EXPDTA    THEORETICAL MODEL                                                     
REMARK 220                                                                      
REMARK 220 EXPERIMENTAL DETAILS                                                 
REMARK 220  EXPERIMENT TYPE                : THEORETICAL MODELLING              
REMARK 220  DATE OF DATA COLLECTION        : 09-SEP-20                          
REMARK 220                                                                      
REMARK 220 REMARK: MODEL GENERATED BY ROSETTA                                   
REMARK 220  VERSION 2020.36+HEAD.fd1c8ced991                                    
ATOM      1  N   GLY A   1     -22.874 -15.654 -35.656  1.00  0.00           N  
ATOM      2  CA  GLY A   1     -22.782 -16.754 -34.674  1.00  0.00           C  
ATOM      3  C   GLY A   1     -22.618 -16.244 -33.219  1.00  0.00           C  
ATOM      4  O   GLY A   1     -23.584 -16.238 -32.443  1.00  0.00           O  
ATOM      5 1H   GLY A   1     -22.897 -16.013 -36.600  1.00  0.00           H  
ATOM      6 2H   GLY A   1     -23.726 -15.127 -35.472  1.00  0.00           H  
ATOM      7 3H   GLY A   1     -22.098 -15.001 -35.555  1.00  0.00           H  
ATOM      8 1HA  GLY A   1     -23.690 -17.364 -34.743  1.00  0.00           H  
ATOM      9 2HA  GLY A   1     -21.952 -17.416 -34.942  1.00  0.00           H  
ATOM     10  N   ARG A   2     -21.376 -15.837 -32.861  1.00  0.00           N  
ATOM     11  CA  ARG A   2     -21.050 -15.324 -31.518  1.00  0.00           C  
ATOM     12  C   ARG A   2     -21.500 -13.878 -31.333  1.00  0.00           C  
ATOM     13  O   ARG A   2     -21.670 -13.413 -30.207  1.00  0.00           O  
ATOM     14  CB  ARG A   2     -19.578 -15.486 -31.216  1.00  0.00           C  
ATOM     15  CG  ARG A   2     -19.141 -16.942 -31.089  1.00  0.00           C  
ATOM     16  CD  ARG A   2     -17.704 -17.076 -30.828  1.00  0.00           C  
ATOM     17  NE  ARG A   2     -16.872 -16.742 -31.981  1.00  0.00           N  
ATOM     18  CZ  ARG A   2     -15.543 -16.514 -31.920  1.00  0.00           C  
ATOM     19  NH1 ARG A   2     -14.924 -16.576 -30.765  1.00  0.00           N  
ATOM     20  NH2 ARG A   2     -14.864 -16.228 -33.021  1.00  0.00           N  
ATOM     21  H   ARG A   2     -20.640 -15.900 -33.553  1.00  0.00           H  
ATOM     22  HA  ARG A   2     -21.566 -15.930 -30.770  1.00  0.00           H  
ATOM     23 1HB  ARG A   2     -18.986 -15.017 -31.971  1.00  0.00           H  
ATOM     24 2HB  ARG A   2     -19.357 -15.000 -30.272  1.00  0.00           H  
ATOM     25 1HG  ARG A   2     -19.681 -17.407 -30.269  1.00  0.00           H  
ATOM     26 2HG  ARG A   2     -19.365 -17.470 -32.012  1.00  0.00           H  
ATOM     27 1HD  ARG A   2     -17.464 -16.395 -30.030  1.00  0.00           H  
ATOM     28 2HD  ARG A   2     -17.479 -18.095 -30.518  1.00  0.00           H  
ATOM     29  HE  ARG A   2     -17.315 -16.714 -32.888  1.00  0.00           H  
ATOM     30 1HH1 ARG A   2     -15.431 -16.807 -29.903  1.00  0.00           H  
ATOM     31 2HH1 ARG A   2     -13.925 -16.374 -30.689  1.00  0.00           H  
ATOM     32 1HH2 ARG A   2     -15.332 -16.196 -33.917  1.00  0.00           H  
ATOM     33 2HH2 ARG A   2     -13.869 -16.071 -32.965  1.00  0.00           H  
ATOM     34  N   GLN A   3     -21.749 -13.168 -32.437  1.00  0.00           N  
ATOM     35  CA  GLN A   3     -22.234 -11.808 -32.309  1.00  0.00           C  
ATOM     36  C   GLN A   3     -23.576 -11.869 -31.583  1.00  0.00           C  
ATOM     37  O   GLN A   3     -23.810 -11.118 -30.627  1.00  0.00           O  
ATOM     38  CB  GLN A   3     -22.452 -11.178 -33.700  1.00  0.00           C  
ATOM     39  CG  GLN A   3     -21.192 -10.954 -34.550  1.00  0.00           C  
ATOM     40  CD  GLN A   3     -20.768 -12.218 -35.375  1.00  0.00           C  
ATOM     41  OE1 GLN A   3     -21.045 -13.387 -34.990  1.00  0.00           O  
ATOM     42  NE2 GLN A   3     -20.110 -11.979 -36.506  1.00  0.00           N  
ATOM     43  H   GLN A   3     -21.577 -13.558 -33.356  1.00  0.00           H  
ATOM     44  HA  GLN A   3     -21.535 -11.216 -31.722  1.00  0.00           H  
ATOM     45 1HB  GLN A   3     -23.127 -11.815 -34.274  1.00  0.00           H  
ATOM     46 2HB  GLN A   3     -22.950 -10.220 -33.586  1.00  0.00           H  
ATOM     47 1HG  GLN A   3     -21.398 -10.148 -35.257  1.00  0.00           H  
ATOM     48 2HG  GLN A   3     -20.385 -10.657 -33.906  1.00  0.00           H  
ATOM     49 1HE2 GLN A   3     -19.808 -12.735 -37.087  1.00  0.00           H  
ATOM     50 2HE2 GLN A   3     -19.897 -11.034 -36.781  1.00  0.00           H  
ATOM     51  N   GLU A   4     -24.416 -12.832 -31.991  1.00  0.00           N  
ATOM     52  CA  GLU A   4     -25.730 -13.027 -31.416  1.00  0.00           C  
ATOM     53  C   GLU A   4     -25.654 -13.545 -29.990  1.00  0.00           C  
ATOM     54  O   GLU A   4     -26.412 -13.096 -29.139  1.00  0.00           O  
ATOM     55  CB  GLU A   4     -26.554 -13.992 -32.263  1.00  0.00           C  
ATOM     56  CG  GLU A   4     -26.946 -13.466 -33.649  1.00  0.00           C  
ATOM     57  CD  GLU A   4     -25.870 -13.678 -34.697  1.00  0.00           C  
ATOM     58  OE1 GLU A   4     -25.004 -14.500 -34.479  1.00  0.00           O  
ATOM     59  OE2 GLU A   4     -25.917 -13.016 -35.710  1.00  0.00           O  
ATOM     60  H   GLU A   4     -24.144 -13.422 -32.775  1.00  0.00           H  
ATOM     61  HA  GLU A   4     -26.240 -12.065 -31.401  1.00  0.00           H  
ATOM     62 1HB  GLU A   4     -25.993 -14.920 -32.397  1.00  0.00           H  
ATOM     63 2HB  GLU A   4     -27.469 -14.244 -31.730  1.00  0.00           H  
ATOM     64 1HG  GLU A   4     -27.856 -13.968 -33.972  1.00  0.00           H  
ATOM     65 2HG  GLU A   4     -27.158 -12.401 -33.566  1.00  0.00           H  
ATOM     66  N   LYS A   5     -24.742 -14.480 -29.708  1.00  0.00           N  
ATOM     67  CA  LYS A   5     -24.659 -14.984 -28.339  1.00  0.00           C  
ATOM     68  C   LYS A   5     -24.304 -13.879 -27.342  1.00  0.00           C  
ATOM     69  O   LYS A   5     -24.846 -13.849 -26.227  1.00  0.00           O  
ATOM     70  CB  LYS A   5     -23.645 -16.122 -28.258  1.00  0.00           C  
ATOM     71  CG  LYS A   5     -24.104 -17.398 -28.969  1.00  0.00           C  
ATOM     72  CD  LYS A   5     -23.061 -18.506 -28.898  1.00  0.00           C  
ATOM     73  CE  LYS A   5     -23.541 -19.763 -29.614  1.00  0.00           C  
ATOM     74  NZ  LYS A   5     -22.523 -20.853 -29.575  1.00  0.00           N  
ATOM     75  H   LYS A   5     -24.177 -14.889 -30.457  1.00  0.00           H  
ATOM     76  HA  LYS A   5     -25.637 -15.377 -28.062  1.00  0.00           H  
ATOM     77 1HB  LYS A   5     -22.702 -15.802 -28.691  1.00  0.00           H  
ATOM     78 2HB  LYS A   5     -23.453 -16.365 -27.213  1.00  0.00           H  
ATOM     79 1HG  LYS A   5     -25.027 -17.750 -28.510  1.00  0.00           H  
ATOM     80 2HG  LYS A   5     -24.308 -17.167 -30.012  1.00  0.00           H  
ATOM     81 1HD  LYS A   5     -22.139 -18.157 -29.371  1.00  0.00           H  
ATOM     82 2HD  LYS A   5     -22.845 -18.739 -27.857  1.00  0.00           H  
ATOM     83 1HE  LYS A   5     -24.453 -20.116 -29.136  1.00  0.00           H  
ATOM     84 2HE  LYS A   5     -23.758 -19.519 -30.655  1.00  0.00           H  
ATOM     85 1HZ  LYS A   5     -22.878 -21.667 -30.058  1.00  0.00           H  
ATOM     86 2HZ  LYS A   5     -21.674 -20.537 -30.028  1.00  0.00           H  
ATOM     87 3HZ  LYS A   5     -22.321 -21.093 -28.615  1.00  0.00           H  
ATOM     88  N   VAL A   6     -23.429 -12.950 -27.735  1.00  0.00           N  
ATOM     89  CA  VAL A   6     -23.094 -11.873 -26.821  1.00  0.00           C  
ATOM     90  C   VAL A   6     -24.301 -10.958 -26.655  1.00  0.00           C  
ATOM     91  O   VAL A   6     -24.595 -10.505 -25.546  1.00  0.00           O  
ATOM     92  CB  VAL A   6     -21.893 -11.066 -27.348  1.00  0.00           C  
ATOM     93  CG1 VAL A   6     -21.639  -9.852 -26.466  1.00  0.00           C  
ATOM     94  CG2 VAL A   6     -20.660 -11.954 -27.411  1.00  0.00           C  
ATOM     95  H   VAL A   6     -22.966 -13.027 -28.649  1.00  0.00           H  
ATOM     96  HA  VAL A   6     -22.861 -12.308 -25.853  1.00  0.00           H  
ATOM     97  HB  VAL A   6     -22.126 -10.694 -28.346  1.00  0.00           H  
ATOM     98 1HG1 VAL A   6     -20.787  -9.293 -26.853  1.00  0.00           H  
ATOM     99 2HG1 VAL A   6     -22.521  -9.212 -26.465  1.00  0.00           H  
ATOM    100 3HG1 VAL A   6     -21.425 -10.180 -25.449  1.00  0.00           H  
ATOM    101 1HG2 VAL A   6     -19.814 -11.377 -27.784  1.00  0.00           H  
ATOM    102 2HG2 VAL A   6     -20.431 -12.330 -26.413  1.00  0.00           H  
ATOM    103 3HG2 VAL A   6     -20.850 -12.794 -28.080  1.00  0.00           H  
ATOM    104  N   LEU A   7     -24.983 -10.638 -27.763  1.00  0.00           N  
ATOM    105  CA  LEU A   7     -26.134  -9.763 -27.697  1.00  0.00           C  
ATOM    106  C   LEU A   7     -27.232 -10.347 -26.813  1.00  0.00           C  
ATOM    107  O   LEU A   7     -27.881  -9.597 -26.080  1.00  0.00           O  
ATOM    108  CB  LEU A   7     -26.681  -9.510 -29.107  1.00  0.00           C  
ATOM    109  CG  LEU A   7     -25.797  -8.649 -30.019  1.00  0.00           C  
ATOM    110  CD1 LEU A   7     -26.389  -8.622 -31.422  1.00  0.00           C  
ATOM    111  CD2 LEU A   7     -25.690  -7.245 -29.444  1.00  0.00           C  
ATOM    112  H   LEU A   7     -24.697 -10.981 -28.685  1.00  0.00           H  
ATOM    113  HA  LEU A   7     -25.804  -8.824 -27.266  1.00  0.00           H  
ATOM    114 1HB  LEU A   7     -26.829 -10.469 -29.599  1.00  0.00           H  
ATOM    115 2HB  LEU A   7     -27.649  -9.016 -29.021  1.00  0.00           H  
ATOM    116  HG  LEU A   7     -24.803  -9.091 -30.085  1.00  0.00           H  
ATOM    117 1HD1 LEU A   7     -25.761  -8.011 -32.070  1.00  0.00           H  
ATOM    118 2HD1 LEU A   7     -26.436  -9.637 -31.816  1.00  0.00           H  
ATOM    119 3HD1 LEU A   7     -27.392  -8.199 -31.385  1.00  0.00           H  
ATOM    120 1HD2 LEU A   7     -25.061  -6.633 -30.091  1.00  0.00           H  
ATOM    121 2HD2 LEU A   7     -26.683  -6.801 -29.379  1.00  0.00           H  
ATOM    122 3HD2 LEU A   7     -25.248  -7.292 -28.448  1.00  0.00           H  
ATOM    123  N   LYS A   8     -27.452 -11.671 -26.875  1.00  0.00           N  
ATOM    124  CA  LYS A   8     -28.436 -12.324 -26.020  1.00  0.00           C  
ATOM    125  C   LYS A   8     -28.047 -12.205 -24.549  1.00  0.00           C  
ATOM    126  O   LYS A   8     -28.919 -11.990 -23.705  1.00  0.00           O  
ATOM    127  CB  LYS A   8     -28.591 -13.795 -26.409  1.00  0.00           C  
ATOM    128  CG  LYS A   8     -29.299 -14.024 -27.737  1.00  0.00           C  
ATOM    129  CD  LYS A   8     -29.363 -15.504 -28.082  1.00  0.00           C  
ATOM    130  CE  LYS A   8     -30.041 -15.732 -29.425  1.00  0.00           C  
ATOM    131  NZ  LYS A   8     -30.081 -17.174 -29.791  1.00  0.00           N  
ATOM    132  H   LYS A   8     -26.934 -12.232 -27.551  1.00  0.00           H  
ATOM    133  HA  LYS A   8     -29.391 -11.814 -26.151  1.00  0.00           H  
ATOM    134 1HB  LYS A   8     -27.607 -14.261 -26.469  1.00  0.00           H  
ATOM    135 2HB  LYS A   8     -29.154 -14.318 -25.635  1.00  0.00           H  
ATOM    136 1HG  LYS A   8     -30.314 -13.628 -27.682  1.00  0.00           H  
ATOM    137 2HG  LYS A   8     -28.766 -13.498 -28.529  1.00  0.00           H  
ATOM    138 1HD  LYS A   8     -28.352 -15.913 -28.121  1.00  0.00           H  
ATOM    139 2HD  LYS A   8     -29.920 -16.034 -27.310  1.00  0.00           H  
ATOM    140 1HE  LYS A   8     -31.061 -15.352 -29.386  1.00  0.00           H  
ATOM    141 2HE  LYS A   8     -29.503 -15.188 -30.201  1.00  0.00           H  
ATOM    142 1HZ  LYS A   8     -30.537 -17.282 -30.686  1.00  0.00           H  
ATOM    143 2HZ  LYS A   8     -29.138 -17.533 -29.848  1.00  0.00           H  
ATOM    144 3HZ  LYS A   8     -30.594 -17.686 -29.088  1.00  0.00           H  
ATOM    145  N   SER A   9     -26.747 -12.322 -24.237  1.00  0.00           N  
ATOM    146  CA  SER A   9     -26.292 -12.128 -22.862  1.00  0.00           C  
ATOM    147  C   SER A   9     -26.611 -10.698 -22.414  1.00  0.00           C  
ATOM    148  O   SER A   9     -27.133 -10.480 -21.305  1.00  0.00           O  
ATOM    149  CB  SER A   9     -24.803 -12.375 -22.755  1.00  0.00           C  
ATOM    150  OG  SER A   9     -24.364 -12.215 -21.434  1.00  0.00           O  
ATOM    151  H   SER A   9     -26.073 -12.613 -24.953  1.00  0.00           H  
ATOM    152  HA  SER A   9     -26.817 -12.827 -22.213  1.00  0.00           H  
ATOM    153 1HB  SER A   9     -24.570 -13.379 -23.108  1.00  0.00           H  
ATOM    154 2HB  SER A   9     -24.279 -11.675 -23.396  1.00  0.00           H  
ATOM    155  HG  SER A   9     -23.385 -12.240 -21.466  1.00  0.00           H  
ATOM    156  N   ILE A  10     -26.357  -9.723 -23.301  1.00  0.00           N  
ATOM    157  CA  ILE A  10     -26.626  -8.334 -22.955  1.00  0.00           C  
ATOM    158  C   ILE A  10     -28.139  -8.160 -22.777  1.00  0.00           C  
ATOM    159  O   ILE A  10     -28.566  -7.588 -21.775  1.00  0.00           O  
ATOM    160  CB  ILE A  10     -26.107  -7.330 -24.013  1.00  0.00           C  
ATOM    161  CG1 ILE A  10     -24.562  -7.371 -24.067  1.00  0.00           C  
ATOM    162  CG2 ILE A  10     -26.553  -5.900 -23.588  1.00  0.00           C  
ATOM    163  CD1 ILE A  10     -23.942  -6.653 -25.274  1.00  0.00           C  
ATOM    164  H   ILE A  10     -25.894  -9.969 -24.184  1.00  0.00           H  
ATOM    165  HA  ILE A  10     -26.128  -8.110 -22.024  1.00  0.00           H  
ATOM    166  HB  ILE A  10     -26.497  -7.575 -25.001  1.00  0.00           H  
ATOM    167 1HG1 ILE A  10     -24.180  -6.919 -23.165  1.00  0.00           H  
ATOM    168 2HG1 ILE A  10     -24.246  -8.414 -24.091  1.00  0.00           H  
ATOM    169 1HG2 ILE A  10     -26.189  -5.189 -24.284  1.00  0.00           H  
ATOM    170 2HG2 ILE A  10     -27.634  -5.832 -23.553  1.00  0.00           H  
ATOM    171 3HG2 ILE A  10     -26.149  -5.671 -22.599  1.00  0.00           H  
ATOM    172 1HD1 ILE A  10     -22.858  -6.745 -25.222  1.00  0.00           H  
ATOM    173 2HD1 ILE A  10     -24.301  -7.117 -26.193  1.00  0.00           H  
ATOM    174 3HD1 ILE A  10     -24.205  -5.602 -25.279  1.00  0.00           H  
ATOM    175  N   GLU A  11     -28.955  -8.639 -23.716  1.00  0.00           N  
ATOM    176  CA  GLU A  11     -30.396  -8.467 -23.573  1.00  0.00           C  
ATOM    177  C   GLU A  11     -30.936  -9.042 -22.266  1.00  0.00           C  
ATOM    178  O   GLU A  11     -31.785  -8.407 -21.625  1.00  0.00           O  
ATOM    179  CB  GLU A  11     -31.149  -9.092 -24.751  1.00  0.00           C  
ATOM    180  CG  GLU A  11     -32.682  -8.931 -24.671  1.00  0.00           C  
ATOM    181  CD  GLU A  11     -33.414  -9.486 -25.865  1.00  0.00           C  
ATOM    182  OE1 GLU A  11     -32.773  -9.899 -26.801  1.00  0.00           O  
ATOM    183  OE2 GLU A  11     -34.633  -9.518 -25.827  1.00  0.00           O  
ATOM    184  H   GLU A  11     -28.567  -9.093 -24.547  1.00  0.00           H  
ATOM    185  HA  GLU A  11     -30.607  -7.406 -23.568  1.00  0.00           H  
ATOM    186 1HB  GLU A  11     -30.801  -8.642 -25.682  1.00  0.00           H  
ATOM    187 2HB  GLU A  11     -30.921 -10.157 -24.798  1.00  0.00           H  
ATOM    188 1HG  GLU A  11     -33.044  -9.445 -23.782  1.00  0.00           H  
ATOM    189 2HG  GLU A  11     -32.917  -7.870 -24.560  1.00  0.00           H  
ATOM    190  N   GLU A  12     -30.481 -10.232 -21.859  1.00  0.00           N  
ATOM    191  CA  GLU A  12     -30.956 -10.786 -20.596  1.00  0.00           C  
ATOM    192  C   GLU A  12     -30.646  -9.870 -19.414  1.00  0.00           C  
ATOM    193  O   GLU A  12     -31.544  -9.570 -18.611  1.00  0.00           O  
ATOM    194  CB  GLU A  12     -30.366 -12.172 -20.326  1.00  0.00           C  
ATOM    195  CG  GLU A  12     -30.850 -12.787 -18.995  1.00  0.00           C  
ATOM    196  CD  GLU A  12     -30.327 -14.162 -18.720  1.00  0.00           C  
ATOM    197  OE1 GLU A  12     -29.662 -14.715 -19.556  1.00  0.00           O  
ATOM    198  OE2 GLU A  12     -30.578 -14.652 -17.639  1.00  0.00           O  
ATOM    199  H   GLU A  12     -29.842 -10.766 -22.462  1.00  0.00           H  
ATOM    200  HA  GLU A  12     -32.036 -10.891 -20.663  1.00  0.00           H  
ATOM    201 1HB  GLU A  12     -30.643 -12.848 -21.135  1.00  0.00           H  
ATOM    202 2HB  GLU A  12     -29.276 -12.112 -20.309  1.00  0.00           H  
ATOM    203 1HG  GLU A  12     -30.533 -12.141 -18.178  1.00  0.00           H  
ATOM    204 2HG  GLU A  12     -31.938 -12.809 -18.997  1.00  0.00           H  
ATOM    205  N   THR A  13     -29.399  -9.382 -19.314  1.00  0.00           N  
ATOM    206  CA  THR A  13     -29.073  -8.527 -18.175  1.00  0.00           C  
ATOM    207  C   THR A  13     -29.848  -7.208 -18.253  1.00  0.00           C  
ATOM    208  O   THR A  13     -30.308  -6.704 -17.230  1.00  0.00           O  
ATOM    209  CB  THR A  13     -27.544  -8.326 -18.006  1.00  0.00           C  
ATOM    210  OG1 THR A  13     -27.286  -7.610 -16.810  1.00  0.00           O  
ATOM    211  CG2 THR A  13     -26.913  -7.604 -19.156  1.00  0.00           C  
ATOM    212  H   THR A  13     -28.686  -9.668 -19.999  1.00  0.00           H  
ATOM    213  HA  THR A  13     -29.403  -9.034 -17.269  1.00  0.00           H  
ATOM    214  HB  THR A  13     -27.080  -9.309 -17.922  1.00  0.00           H  
ATOM    215  HG1 THR A  13     -26.446  -7.977 -16.421  1.00  0.00           H  
ATOM    216 1HG2 THR A  13     -25.844  -7.516 -18.979  1.00  0.00           H  
ATOM    217 2HG2 THR A  13     -27.082  -8.186 -20.024  1.00  0.00           H  
ATOM    218 3HG2 THR A  13     -27.335  -6.617 -19.281  1.00  0.00           H  
ATOM    219  N   VAL A  14     -30.077  -6.690 -19.459  1.00  0.00           N  
ATOM    220  CA  VAL A  14     -30.842  -5.461 -19.633  1.00  0.00           C  
ATOM    221  C   VAL A  14     -32.272  -5.595 -19.161  1.00  0.00           C  
ATOM    222  O   VAL A  14     -32.815  -4.685 -18.513  1.00  0.00           O  
ATOM    223  CB  VAL A  14     -30.844  -5.044 -21.116  1.00  0.00           C  
ATOM    224  CG1 VAL A  14     -31.896  -3.974 -21.366  1.00  0.00           C  
ATOM    225  CG2 VAL A  14     -29.463  -4.547 -21.516  1.00  0.00           C  
ATOM    226  H   VAL A  14     -29.654  -7.147 -20.276  1.00  0.00           H  
ATOM    227  HA  VAL A  14     -30.362  -4.681 -19.053  1.00  0.00           H  
ATOM    228  HB  VAL A  14     -31.111  -5.906 -21.726  1.00  0.00           H  
ATOM    229 1HG1 VAL A  14     -31.884  -3.691 -22.419  1.00  0.00           H  
ATOM    230 2HG1 VAL A  14     -32.880  -4.363 -21.107  1.00  0.00           H  
ATOM    231 3HG1 VAL A  14     -31.678  -3.099 -20.754  1.00  0.00           H  
ATOM    232 1HG2 VAL A  14     -29.472  -4.254 -22.565  1.00  0.00           H  
ATOM    233 2HG2 VAL A  14     -29.193  -3.687 -20.901  1.00  0.00           H  
ATOM    234 3HG2 VAL A  14     -28.733  -5.342 -21.367  1.00  0.00           H  
ATOM    235  N   ARG A  15     -32.909  -6.710 -19.517  1.00  0.00           N  
ATOM    236  CA  ARG A  15     -34.266  -6.940 -19.069  1.00  0.00           C  
ATOM    237  C   ARG A  15     -34.335  -7.044 -17.549  1.00  0.00           C  
ATOM    238  O   ARG A  15     -35.250  -6.490 -16.936  1.00  0.00           O  
ATOM    239  CB  ARG A  15     -34.828  -8.188 -19.724  1.00  0.00           C  
ATOM    240  CG  ARG A  15     -35.169  -8.008 -21.200  1.00  0.00           C  
ATOM    241  CD  ARG A  15     -35.736  -9.241 -21.807  1.00  0.00           C  
ATOM    242  NE  ARG A  15     -36.070  -9.046 -23.228  1.00  0.00           N  
ATOM    243  CZ  ARG A  15     -37.216  -8.522 -23.703  1.00  0.00           C  
ATOM    244  NH1 ARG A  15     -38.192  -8.127 -22.896  1.00  0.00           N  
ATOM    245  NH2 ARG A  15     -37.333  -8.417 -25.007  1.00  0.00           N  
ATOM    246  H   ARG A  15     -32.441  -7.380 -20.137  1.00  0.00           H  
ATOM    247  HA  ARG A  15     -34.874  -6.091 -19.384  1.00  0.00           H  
ATOM    248 1HB  ARG A  15     -34.096  -8.996 -19.647  1.00  0.00           H  
ATOM    249 2HB  ARG A  15     -35.729  -8.502 -19.201  1.00  0.00           H  
ATOM    250 1HG  ARG A  15     -35.889  -7.200 -21.305  1.00  0.00           H  
ATOM    251 2HG  ARG A  15     -34.261  -7.750 -21.747  1.00  0.00           H  
ATOM    252 1HD  ARG A  15     -34.987 -10.034 -21.748  1.00  0.00           H  
ATOM    253 2HD  ARG A  15     -36.630  -9.553 -21.275  1.00  0.00           H  
ATOM    254  HE  ARG A  15     -35.380  -9.318 -23.948  1.00  0.00           H  
ATOM    255 1HH1 ARG A  15     -38.094  -8.213 -21.897  1.00  0.00           H  
ATOM    256 2HH1 ARG A  15     -39.041  -7.738 -23.283  1.00  0.00           H  
ATOM    257 1HH2 ARG A  15     -36.542  -8.738 -25.589  1.00  0.00           H  
ATOM    258 2HH2 ARG A  15     -38.165  -8.033 -25.424  1.00  0.00           H  
ATOM    259  N   LYS A  16     -33.339  -7.691 -16.933  1.00  0.00           N  
ATOM    260  CA  LYS A  16     -33.306  -7.809 -15.478  1.00  0.00           C  
ATOM    261  C   LYS A  16     -33.027  -6.462 -14.793  1.00  0.00           C  
ATOM    262  O   LYS A  16     -33.619  -6.153 -13.757  1.00  0.00           O  
ATOM    263  CB  LYS A  16     -32.255  -8.838 -15.059  1.00  0.00           C  
ATOM    264  CG  LYS A  16     -32.619 -10.280 -15.388  1.00  0.00           C  
ATOM    265  CD  LYS A  16     -31.517 -11.239 -14.963  1.00  0.00           C  
ATOM    266  CE  LYS A  16     -31.887 -12.681 -15.275  1.00  0.00           C  
ATOM    267  NZ  LYS A  16     -30.799 -13.627 -14.905  1.00  0.00           N  
ATOM    268  H   LYS A  16     -32.625  -8.160 -17.499  1.00  0.00           H  
ATOM    269  HA  LYS A  16     -34.285  -8.151 -15.146  1.00  0.00           H  
ATOM    270 1HB  LYS A  16     -31.308  -8.612 -15.550  1.00  0.00           H  
ATOM    271 2HB  LYS A  16     -32.089  -8.772 -13.983  1.00  0.00           H  
ATOM    272 1HG  LYS A  16     -33.542 -10.548 -14.872  1.00  0.00           H  
ATOM    273 2HG  LYS A  16     -32.781 -10.378 -16.460  1.00  0.00           H  
ATOM    274 1HD  LYS A  16     -30.594 -10.988 -15.486  1.00  0.00           H  
ATOM    275 2HD  LYS A  16     -31.344 -11.142 -13.891  1.00  0.00           H  
ATOM    276 1HE  LYS A  16     -32.789 -12.952 -14.728  1.00  0.00           H  
ATOM    277 2HE  LYS A  16     -32.092 -12.782 -16.341  1.00  0.00           H  
ATOM    278 1HZ  LYS A  16     -31.083 -14.571 -15.128  1.00  0.00           H  
ATOM    279 2HZ  LYS A  16     -29.962 -13.397 -15.422  1.00  0.00           H  
ATOM    280 3HZ  LYS A  16     -30.613 -13.557 -13.915  1.00  0.00           H  
ATOM    281  N   MET A  17     -32.128  -5.662 -15.384  1.00  0.00           N  
ATOM    282  CA  MET A  17     -31.803  -4.326 -14.893  1.00  0.00           C  
ATOM    283  C   MET A  17     -32.935  -3.319 -15.111  1.00  0.00           C  
ATOM    284  O   MET A  17     -33.055  -2.344 -14.359  1.00  0.00           O  
ATOM    285  CB  MET A  17     -30.523  -3.831 -15.564  1.00  0.00           C  
ATOM    286  CG  MET A  17     -29.260  -4.558 -15.124  1.00  0.00           C  
ATOM    287  SD  MET A  17     -27.758  -3.790 -15.765  1.00  0.00           S  
ATOM    288  CE  MET A  17     -27.986  -4.018 -17.526  1.00  0.00           C  
ATOM    289  H   MET A  17     -31.610  -6.021 -16.185  1.00  0.00           H  
ATOM    290  HA  MET A  17     -31.637  -4.397 -13.821  1.00  0.00           H  
ATOM    291 1HB  MET A  17     -30.613  -3.941 -16.644  1.00  0.00           H  
ATOM    292 2HB  MET A  17     -30.389  -2.769 -15.353  1.00  0.00           H  
ATOM    293 1HG  MET A  17     -29.205  -4.567 -14.036  1.00  0.00           H  
ATOM    294 2HG  MET A  17     -29.294  -5.590 -15.472  1.00  0.00           H  
ATOM    295 1HE  MET A  17     -27.136  -3.593 -18.061  1.00  0.00           H  
ATOM    296 2HE  MET A  17     -28.062  -5.083 -17.749  1.00  0.00           H  
ATOM    297 3HE  MET A  17     -28.901  -3.515 -17.842  1.00  0.00           H  
ATOM    298  N   GLY A  18     -33.774  -3.540 -16.136  1.00  0.00           N  
ATOM    299  CA  GLY A  18     -34.883  -2.637 -16.392  1.00  0.00           C  
ATOM    300  C   GLY A  18     -34.417  -1.357 -17.068  1.00  0.00           C  
ATOM    301  O   GLY A  18     -34.937  -0.275 -16.792  1.00  0.00           O  
ATOM    302  H   GLY A  18     -33.614  -4.312 -16.785  1.00  0.00           H  
ATOM    303 1HA  GLY A  18     -35.608  -3.144 -17.026  1.00  0.00           H  
ATOM    304 2HA  GLY A  18     -35.384  -2.403 -15.456  1.00  0.00           H  
ATOM    305  N   VAL A  19     -33.420  -1.481 -17.940  1.00  0.00           N  
ATOM    306  CA  VAL A  19     -32.846  -0.311 -18.609  1.00  0.00           C  
ATOM    307  C   VAL A  19     -33.033  -0.402 -20.130  1.00  0.00           C  
ATOM    308  O   VAL A  19     -33.532  -1.413 -20.628  1.00  0.00           O  
ATOM    309  CB  VAL A  19     -31.346  -0.190 -18.281  1.00  0.00           C  
ATOM    310  CG1 VAL A  19     -31.137  -0.053 -16.780  1.00  0.00           C  
ATOM    311  CG2 VAL A  19     -30.599  -1.401 -18.821  1.00  0.00           C  
ATOM    312  H   VAL A  19     -33.082  -2.432 -18.124  1.00  0.00           H  
ATOM    313  HA  VAL A  19     -33.375   0.580 -18.264  1.00  0.00           H  
ATOM    314  HB  VAL A  19     -30.953   0.715 -18.744  1.00  0.00           H  
ATOM    315 1HG1 VAL A  19     -30.071   0.031 -16.567  1.00  0.00           H  
ATOM    316 2HG1 VAL A  19     -31.650   0.839 -16.422  1.00  0.00           H  
ATOM    317 3HG1 VAL A  19     -31.540  -0.931 -16.275  1.00  0.00           H  
ATOM    318 1HG2 VAL A  19     -29.539  -1.309 -18.586  1.00  0.00           H  
ATOM    319 2HG2 VAL A  19     -30.996  -2.307 -18.362  1.00  0.00           H  
ATOM    320 3HG2 VAL A  19     -30.728  -1.456 -19.902  1.00  0.00           H  
ATOM    321  N   GLU A  20     -32.759   0.696 -20.847  1.00  0.00           N  
ATOM    322  CA  GLU A  20     -32.990   0.751 -22.294  1.00  0.00           C  
ATOM    323  C   GLU A  20     -31.833   0.262 -23.151  1.00  0.00           C  
ATOM    324  O   GLU A  20     -30.692   0.667 -22.961  1.00  0.00           O  
ATOM    325  CB  GLU A  20     -33.316   2.190 -22.707  1.00  0.00           C  
ATOM    326  CG  GLU A  20     -33.631   2.393 -24.198  1.00  0.00           C  
ATOM    327  CD  GLU A  20     -33.910   3.830 -24.546  1.00  0.00           C  
ATOM    328  OE1 GLU A  20     -33.821   4.662 -23.676  1.00  0.00           O  
ATOM    329  OE2 GLU A  20     -34.200   4.097 -25.687  1.00  0.00           O  
ATOM    330  H   GLU A  20     -32.339   1.512 -20.387  1.00  0.00           H  
ATOM    331  HA  GLU A  20     -33.856   0.126 -22.517  1.00  0.00           H  
ATOM    332 1HB  GLU A  20     -34.176   2.539 -22.138  1.00  0.00           H  
ATOM    333 2HB  GLU A  20     -32.485   2.825 -22.450  1.00  0.00           H  
ATOM    334 1HG  GLU A  20     -32.786   2.057 -24.796  1.00  0.00           H  
ATOM    335 2HG  GLU A  20     -34.493   1.782 -24.464  1.00  0.00           H  
ATOM    336  N   MET A  21     -32.133  -0.581 -24.134  1.00  0.00           N  
ATOM    337  CA  MET A  21     -31.112  -1.055 -25.064  1.00  0.00           C  
ATOM    338  C   MET A  21     -31.382  -0.755 -26.524  1.00  0.00           C  
ATOM    339  O   MET A  21     -32.458  -1.058 -27.047  1.00  0.00           O  
ATOM    340  CB  MET A  21     -30.950  -2.551 -24.874  1.00  0.00           C  
ATOM    341  CG  MET A  21     -29.988  -3.269 -25.766  1.00  0.00           C  
ATOM    342  SD  MET A  21     -29.903  -5.001 -25.314  1.00  0.00           S  
ATOM    343  CE  MET A  21     -28.806  -5.730 -26.489  1.00  0.00           C  
ATOM    344  H   MET A  21     -33.084  -0.921 -24.221  1.00  0.00           H  
ATOM    345  HA  MET A  21     -30.169  -0.568 -24.814  1.00  0.00           H  
ATOM    346 1HB  MET A  21     -30.562  -2.694 -23.893  1.00  0.00           H  
ATOM    347 2HB  MET A  21     -31.920  -3.042 -24.933  1.00  0.00           H  
ATOM    348 1HG  MET A  21     -30.296  -3.194 -26.809  1.00  0.00           H  
ATOM    349 2HG  MET A  21     -29.022  -2.830 -25.661  1.00  0.00           H  
ATOM    350 1HE  MET A  21     -28.699  -6.799 -26.277  1.00  0.00           H  
ATOM    351 2HE  MET A  21     -29.212  -5.600 -27.491  1.00  0.00           H  
ATOM    352 3HE  MET A  21     -27.842  -5.264 -26.431  1.00  0.00           H  
ATOM    353  N   LEU A  22     -30.367  -0.235 -27.198  1.00  0.00           N  
ATOM    354  CA  LEU A  22     -30.425   0.049 -28.616  1.00  0.00           C  
ATOM    355  C   LEU A  22     -29.343  -0.758 -29.324  1.00  0.00           C  
ATOM    356  O   LEU A  22     -28.213  -0.851 -28.814  1.00  0.00           O  
ATOM    357  CB  LEU A  22     -30.188   1.534 -28.867  1.00  0.00           C  
ATOM    358  CG  LEU A  22     -31.159   2.538 -28.216  1.00  0.00           C  
ATOM    359  CD1 LEU A  22     -30.679   2.890 -26.767  1.00  0.00           C  
ATOM    360  CD2 LEU A  22     -31.217   3.793 -29.081  1.00  0.00           C  
ATOM    361  H   LEU A  22     -29.526   0.027 -26.671  1.00  0.00           H  
ATOM    362  HA  LEU A  22     -31.405  -0.252 -29.007  1.00  0.00           H  
ATOM    363 1HB  LEU A  22     -29.196   1.774 -28.509  1.00  0.00           H  
ATOM    364 2HB  LEU A  22     -30.223   1.694 -29.935  1.00  0.00           H  
ATOM    365  HG  LEU A  22     -32.154   2.094 -28.143  1.00  0.00           H  
ATOM    366 1HD1 LEU A  22     -31.381   3.599 -26.330  1.00  0.00           H  
ATOM    367 2HD1 LEU A  22     -30.643   2.021 -26.129  1.00  0.00           H  
ATOM    368 3HD1 LEU A  22     -29.687   3.331 -26.807  1.00  0.00           H  
ATOM    369 1HD2 LEU A  22     -31.907   4.509 -28.634  1.00  0.00           H  
ATOM    370 2HD2 LEU A  22     -30.228   4.236 -29.140  1.00  0.00           H  
ATOM    371 3HD2 LEU A  22     -31.563   3.532 -30.078  1.00  0.00           H  
ATOM    372  N   THR A  23     -29.614  -1.302 -30.505  1.00  0.00           N  
ATOM    373  CA  THR A  23     -28.571  -2.059 -31.199  1.00  0.00           C  
ATOM    374  C   THR A  23     -28.400  -1.611 -32.646  1.00  0.00           C  
ATOM    375  O   THR A  23     -29.365  -1.472 -33.399  1.00  0.00           O  
ATOM    376  CB  THR A  23     -28.875  -3.569 -31.167  1.00  0.00           C  
ATOM    377  OG1 THR A  23     -29.003  -4.004 -29.807  1.00  0.00           O  
ATOM    378  CG2 THR A  23     -27.760  -4.352 -31.843  1.00  0.00           C  
ATOM    379  H   THR A  23     -30.540  -1.208 -30.916  1.00  0.00           H  
ATOM    380  HA  THR A  23     -27.618  -1.880 -30.704  1.00  0.00           H  
ATOM    381  HB  THR A  23     -29.813  -3.762 -31.686  1.00  0.00           H  
ATOM    382  HG1 THR A  23     -28.258  -3.678 -29.296  1.00  0.00           H  
ATOM    383 1HG2 THR A  23     -27.991  -5.416 -31.811  1.00  0.00           H  
ATOM    384 2HG2 THR A  23     -27.667  -4.031 -32.880  1.00  0.00           H  
ATOM    385 3HG2 THR A  23     -26.820  -4.170 -31.322  1.00  0.00           H  
ATOM    386  N   PHE A  24     -27.139  -1.416 -33.018  1.00  0.00           N  
ATOM    387  CA  PHE A  24     -26.730  -0.938 -34.320  1.00  0.00           C  
ATOM    388  C   PHE A  24     -25.711  -1.918 -34.926  1.00  0.00           C  
ATOM    389  O   PHE A  24     -24.523  -1.883 -34.586  1.00  0.00           O  
ATOM    390  CB  PHE A  24     -26.087   0.430 -34.128  1.00  0.00           C  
ATOM    391  CG  PHE A  24     -26.945   1.337 -33.353  1.00  0.00           C  
ATOM    392  CD1 PHE A  24     -26.827   1.348 -31.963  1.00  0.00           C  
ATOM    393  CD2 PHE A  24     -27.873   2.145 -33.948  1.00  0.00           C  
ATOM    394  CE1 PHE A  24     -27.613   2.151 -31.206  1.00  0.00           C  
ATOM    395  CE2 PHE A  24     -28.669   2.954 -33.182  1.00  0.00           C  
ATOM    396  CZ  PHE A  24     -28.538   2.959 -31.812  1.00  0.00           C  
ATOM    397  H   PHE A  24     -26.430  -1.575 -32.312  1.00  0.00           H  
ATOM    398  HA  PHE A  24     -27.600  -0.869 -34.975  1.00  0.00           H  
ATOM    399 1HB  PHE A  24     -25.148   0.335 -33.616  1.00  0.00           H  
ATOM    400 2HB  PHE A  24     -25.906   0.891 -35.085  1.00  0.00           H  
ATOM    401  HD1 PHE A  24     -26.093   0.696 -31.484  1.00  0.00           H  
ATOM    402  HD2 PHE A  24     -27.980   2.139 -35.028  1.00  0.00           H  
ATOM    403  HE1 PHE A  24     -27.510   2.150 -30.129  1.00  0.00           H  
ATOM    404  HE2 PHE A  24     -29.400   3.592 -33.660  1.00  0.00           H  
ATOM    405  HZ  PHE A  24     -29.164   3.601 -31.214  1.00  0.00           H  
ATOM    406  N   ARG A  25     -26.188  -2.827 -35.771  1.00  0.00           N  
ATOM    407  CA  ARG A  25     -25.332  -3.867 -36.342  1.00  0.00           C  
ATOM    408  C   ARG A  25     -24.732  -3.492 -37.685  1.00  0.00           C  
ATOM    409  O   ARG A  25     -25.430  -2.966 -38.556  1.00  0.00           O  
ATOM    410  CB  ARG A  25     -26.112  -5.157 -36.502  1.00  0.00           C  
ATOM    411  CG  ARG A  25     -25.329  -6.300 -37.115  1.00  0.00           C  
ATOM    412  CD  ARG A  25     -25.983  -7.583 -36.857  1.00  0.00           C  
ATOM    413  NE  ARG A  25     -25.144  -8.700 -37.238  1.00  0.00           N  
ATOM    414  CZ  ARG A  25     -25.377  -9.981 -36.899  1.00  0.00           C  
ATOM    415  NH1 ARG A  25     -26.422 -10.304 -36.175  1.00  0.00           N  
ATOM    416  NH2 ARG A  25     -24.564 -10.942 -37.288  1.00  0.00           N  
ATOM    417  H   ARG A  25     -27.173  -2.794 -36.008  1.00  0.00           H  
ATOM    418  HA  ARG A  25     -24.512  -4.048 -35.652  1.00  0.00           H  
ATOM    419 1HB  ARG A  25     -26.468  -5.482 -35.526  1.00  0.00           H  
ATOM    420 2HB  ARG A  25     -26.984  -4.977 -37.128  1.00  0.00           H  
ATOM    421 1HG  ARG A  25     -25.310  -6.173 -38.198  1.00  0.00           H  
ATOM    422 2HG  ARG A  25     -24.305  -6.314 -36.750  1.00  0.00           H  
ATOM    423 1HD  ARG A  25     -26.217  -7.669 -35.797  1.00  0.00           H  
ATOM    424 2HD  ARG A  25     -26.903  -7.629 -37.439  1.00  0.00           H  
ATOM    425  HE  ARG A  25     -24.325  -8.500 -37.802  1.00  0.00           H  
ATOM    426 1HH1 ARG A  25     -27.068  -9.604 -35.857  1.00  0.00           H  
ATOM    427 2HH1 ARG A  25     -26.562 -11.295 -35.944  1.00  0.00           H  
ATOM    428 1HH2 ARG A  25     -23.751 -10.737 -37.851  1.00  0.00           H  
ATOM    429 2HH2 ARG A  25     -24.783 -11.908 -36.997  1.00  0.00           H  
ATOM    430  N   ALA A  26     -23.435  -3.769 -37.855  1.00  0.00           N  
ATOM    431  CA  ALA A  26     -22.763  -3.516 -39.127  1.00  0.00           C  
ATOM    432  C   ALA A  26     -21.500  -4.343 -39.276  1.00  0.00           C  
ATOM    433  O   ALA A  26     -20.763  -4.530 -38.305  1.00  0.00           O  
ATOM    434  CB  ALA A  26     -22.406  -2.066 -39.218  1.00  0.00           C  
ATOM    435  H   ALA A  26     -22.897  -4.188 -37.086  1.00  0.00           H  
ATOM    436  HA  ALA A  26     -23.440  -3.785 -39.940  1.00  0.00           H  
ATOM    437 1HB  ALA A  26     -21.919  -1.892 -40.133  1.00  0.00           H  
ATOM    438 2HB  ALA A  26     -23.305  -1.466 -39.161  1.00  0.00           H  
ATOM    439 3HB  ALA A  26     -21.739  -1.802 -38.408  1.00  0.00           H  
ATOM    440  N   GLY A  27     -21.175  -4.747 -40.499  1.00  0.00           N  
ATOM    441  CA  GLY A  27     -19.891  -5.395 -40.727  1.00  0.00           C  
ATOM    442  C   GLY A  27     -19.777  -6.620 -39.832  1.00  0.00           C  
ATOM    443  O   GLY A  27     -20.727  -7.397 -39.699  1.00  0.00           O  
ATOM    444  H   GLY A  27     -21.828  -4.633 -41.271  1.00  0.00           H  
ATOM    445 1HA  GLY A  27     -19.799  -5.685 -41.777  1.00  0.00           H  
ATOM    446 2HA  GLY A  27     -19.078  -4.700 -40.517  1.00  0.00           H  
ATOM    447  N   ASN A  28     -18.611  -6.785 -39.204  1.00  0.00           N  
ATOM    448  CA  ASN A  28     -18.332  -7.906 -38.319  1.00  0.00           C  
ATOM    449  C   ASN A  28     -18.464  -7.525 -36.843  1.00  0.00           C  
ATOM    450  O   ASN A  28     -17.937  -8.223 -35.963  1.00  0.00           O  
ATOM    451  CB  ASN A  28     -16.950  -8.465 -38.602  1.00  0.00           C  
ATOM    452  CG  ASN A  28     -16.861  -9.133 -39.946  1.00  0.00           C  
ATOM    453  OD1 ASN A  28     -17.772  -9.864 -40.351  1.00  0.00           O  
ATOM    454  ND2 ASN A  28     -15.781  -8.896 -40.645  1.00  0.00           N  
ATOM    455  H   ASN A  28     -17.875  -6.098 -39.355  1.00  0.00           H  
ATOM    456  HA  ASN A  28     -19.070  -8.686 -38.513  1.00  0.00           H  
ATOM    457 1HB  ASN A  28     -16.216  -7.660 -38.559  1.00  0.00           H  
ATOM    458 2HB  ASN A  28     -16.686  -9.190 -37.831  1.00  0.00           H  
ATOM    459 1HD2 ASN A  28     -15.667  -9.313 -41.547  1.00  0.00           H  
ATOM    460 2HD2 ASN A  28     -15.069  -8.297 -40.278  1.00  0.00           H  
ATOM    461  N   ALA A  29     -19.195  -6.436 -36.566  1.00  0.00           N  
ATOM    462  CA  ALA A  29     -19.352  -5.978 -35.194  1.00  0.00           C  
ATOM    463  C   ALA A  29     -20.693  -5.313 -34.924  1.00  0.00           C  
ATOM    464  O   ALA A  29     -21.376  -4.800 -35.819  1.00  0.00           O  
ATOM    465  CB  ALA A  29     -18.257  -4.984 -34.854  1.00  0.00           C  
ATOM    466  H   ALA A  29     -19.626  -5.895 -37.326  1.00  0.00           H  
ATOM    467  HA  ALA A  29     -19.273  -6.844 -34.548  1.00  0.00           H  
ATOM    468 1HB  ALA A  29     -17.310  -5.441 -34.997  1.00  0.00           H  
ATOM    469 2HB  ALA A  29     -18.340  -4.110 -35.501  1.00  0.00           H  
ATOM    470 3HB  ALA A  29     -18.370  -4.686 -33.820  1.00  0.00           H  
ATOM    471  N   VAL A  30     -21.054  -5.275 -33.652  1.00  0.00           N  
ATOM    472  CA  VAL A  30     -22.324  -4.676 -33.293  1.00  0.00           C  
ATOM    473  C   VAL A  30     -22.173  -3.635 -32.198  1.00  0.00           C  
ATOM    474  O   VAL A  30     -21.550  -3.901 -31.168  1.00  0.00           O  
ATOM    475  CB  VAL A  30     -23.296  -5.769 -32.798  1.00  0.00           C  
ATOM    476  CG1 VAL A  30     -24.625  -5.164 -32.469  1.00  0.00           C  
ATOM    477  CG2 VAL A  30     -23.461  -6.848 -33.837  1.00  0.00           C  
ATOM    478  H   VAL A  30     -20.427  -5.683 -32.949  1.00  0.00           H  
ATOM    479  HA  VAL A  30     -22.747  -4.191 -34.172  1.00  0.00           H  
ATOM    480  HB  VAL A  30     -22.897  -6.213 -31.883  1.00  0.00           H  
ATOM    481 1HG1 VAL A  30     -25.271  -5.942 -32.122  1.00  0.00           H  
ATOM    482 2HG1 VAL A  30     -24.535  -4.407 -31.704  1.00  0.00           H  
ATOM    483 3HG1 VAL A  30     -25.044  -4.717 -33.364  1.00  0.00           H  
ATOM    484 1HG2 VAL A  30     -24.146  -7.612 -33.463  1.00  0.00           H  
ATOM    485 2HG2 VAL A  30     -23.857  -6.413 -34.709  1.00  0.00           H  
ATOM    486 3HG2 VAL A  30     -22.497  -7.303 -34.061  1.00  0.00           H  
ATOM    487  N   ILE A  31     -22.784  -2.465 -32.395  1.00  0.00           N  
ATOM    488  CA  ILE A  31     -22.813  -1.459 -31.344  1.00  0.00           C  
ATOM    489  C   ILE A  31     -24.079  -1.559 -30.519  1.00  0.00           C  
ATOM    490  O   ILE A  31     -25.194  -1.587 -31.037  1.00  0.00           O  
ATOM    491  CB  ILE A  31     -22.670  -0.008 -31.868  1.00  0.00           C  
ATOM    492  CG1 ILE A  31     -21.285   0.193 -32.526  1.00  0.00           C  
ATOM    493  CG2 ILE A  31     -22.980   1.007 -30.740  1.00  0.00           C  
ATOM    494  CD1 ILE A  31     -21.141   1.496 -33.335  1.00  0.00           C  
ATOM    495  H   ILE A  31     -23.247  -2.257 -33.285  1.00  0.00           H  
ATOM    496  HA  ILE A  31     -21.973  -1.638 -30.681  1.00  0.00           H  
ATOM    497  HB  ILE A  31     -23.382   0.135 -32.662  1.00  0.00           H  
ATOM    498 1HG1 ILE A  31     -20.539   0.177 -31.752  1.00  0.00           H  
ATOM    499 2HG1 ILE A  31     -21.096  -0.643 -33.197  1.00  0.00           H  
ATOM    500 1HG2 ILE A  31     -22.917   2.005 -31.126  1.00  0.00           H  
ATOM    501 2HG2 ILE A  31     -23.982   0.862 -30.358  1.00  0.00           H  
ATOM    502 3HG2 ILE A  31     -22.275   0.880 -29.932  1.00  0.00           H  
ATOM    503 1HD1 ILE A  31     -20.145   1.547 -33.752  1.00  0.00           H  
ATOM    504 2HD1 ILE A  31     -21.878   1.510 -34.144  1.00  0.00           H  
ATOM    505 3HD1 ILE A  31     -21.288   2.359 -32.699  1.00  0.00           H  
ATOM    506  N   VAL A  32     -23.908  -1.594 -29.218  1.00  0.00           N  
ATOM    507  CA  VAL A  32     -25.034  -1.584 -28.317  1.00  0.00           C  
ATOM    508  C   VAL A  32     -24.951  -0.391 -27.382  1.00  0.00           C  
ATOM    509  O   VAL A  32     -23.903  -0.101 -26.803  1.00  0.00           O  
ATOM    510  CB  VAL A  32     -25.076  -2.887 -27.496  1.00  0.00           C  
ATOM    511  CG1 VAL A  32     -26.222  -2.850 -26.497  1.00  0.00           C  
ATOM    512  CG2 VAL A  32     -25.211  -4.081 -28.428  1.00  0.00           C  
ATOM    513  H   VAL A  32     -22.957  -1.654 -28.858  1.00  0.00           H  
ATOM    514  HA  VAL A  32     -25.951  -1.501 -28.898  1.00  0.00           H  
ATOM    515  HB  VAL A  32     -24.152  -2.974 -26.924  1.00  0.00           H  
ATOM    516 1HG1 VAL A  32     -26.236  -3.778 -25.925  1.00  0.00           H  
ATOM    517 2HG1 VAL A  32     -26.085  -2.008 -25.818  1.00  0.00           H  
ATOM    518 3HG1 VAL A  32     -27.166  -2.738 -27.029  1.00  0.00           H  
ATOM    519 1HG2 VAL A  32     -25.239  -4.999 -27.841  1.00  0.00           H  
ATOM    520 2HG2 VAL A  32     -26.131  -3.991 -29.005  1.00  0.00           H  
ATOM    521 3HG2 VAL A  32     -24.359  -4.111 -29.107  1.00  0.00           H  
ATOM    522  N   VAL A  33     -26.055   0.315 -27.236  1.00  0.00           N  
ATOM    523  CA  VAL A  33     -26.071   1.431 -26.308  1.00  0.00           C  
ATOM    524  C   VAL A  33     -27.094   1.174 -25.210  1.00  0.00           C  
ATOM    525  O   VAL A  33     -28.261   0.885 -25.485  1.00  0.00           O  
ATOM    526  CB  VAL A  33     -26.374   2.754 -27.052  1.00  0.00           C  
ATOM    527  CG1 VAL A  33     -26.416   3.908 -26.073  1.00  0.00           C  
ATOM    528  CG2 VAL A  33     -25.292   2.992 -28.121  1.00  0.00           C  
ATOM    529  H   VAL A  33     -26.881   0.036 -27.773  1.00  0.00           H  
ATOM    530  HA  VAL A  33     -25.090   1.523 -25.836  1.00  0.00           H  
ATOM    531  HB  VAL A  33     -27.352   2.687 -27.521  1.00  0.00           H  
ATOM    532 1HG1 VAL A  33     -26.633   4.831 -26.602  1.00  0.00           H  
ATOM    533 2HG1 VAL A  33     -27.184   3.737 -25.322  1.00  0.00           H  
ATOM    534 3HG1 VAL A  33     -25.442   3.978 -25.593  1.00  0.00           H  
ATOM    535 1HG2 VAL A  33     -25.495   3.918 -28.656  1.00  0.00           H  
ATOM    536 2HG2 VAL A  33     -24.326   3.051 -27.635  1.00  0.00           H  
ATOM    537 3HG2 VAL A  33     -25.289   2.166 -28.823  1.00  0.00           H  
ATOM    538  N   ILE A  34     -26.640   1.271 -23.959  1.00  0.00           N  
ATOM    539  CA  ILE A  34     -27.518   1.084 -22.809  1.00  0.00           C  
ATOM    540  C   ILE A  34     -27.745   2.407 -22.087  1.00  0.00           C  
ATOM    541  O   ILE A  34     -26.786   3.066 -21.701  1.00  0.00           O  
ATOM    542  CB  ILE A  34     -26.929   0.072 -21.798  1.00  0.00           C  
ATOM    543  CG1 ILE A  34     -26.555  -1.276 -22.493  1.00  0.00           C  
ATOM    544  CG2 ILE A  34     -27.941  -0.160 -20.655  1.00  0.00           C  
ATOM    545  CD1 ILE A  34     -27.665  -1.964 -23.199  1.00  0.00           C  
ATOM    546  H   ILE A  34     -25.645   1.453 -23.824  1.00  0.00           H  
ATOM    547  HA  ILE A  34     -28.474   0.725 -23.153  1.00  0.00           H  
ATOM    548  HB  ILE A  34     -26.010   0.473 -21.379  1.00  0.00           H  
ATOM    549 1HG1 ILE A  34     -25.740  -1.100 -23.202  1.00  0.00           H  
ATOM    550 2HG1 ILE A  34     -26.206  -1.955 -21.730  1.00  0.00           H  
ATOM    551 1HG2 ILE A  34     -27.523  -0.864 -19.941  1.00  0.00           H  
ATOM    552 2HG2 ILE A  34     -28.157   0.780 -20.150  1.00  0.00           H  
ATOM    553 3HG2 ILE A  34     -28.865  -0.553 -21.058  1.00  0.00           H  
ATOM    554 1HD1 ILE A  34     -27.308  -2.901 -23.609  1.00  0.00           H  
ATOM    555 2HD1 ILE A  34     -28.454  -2.156 -22.520  1.00  0.00           H  
ATOM    556 3HD1 ILE A  34     -28.033  -1.342 -24.002  1.00  0.00           H  
ATOM    557  N   ARG A  35     -29.006   2.768 -21.842  1.00  0.00           N  
ATOM    558  CA  ARG A  35     -29.343   4.064 -21.231  1.00  0.00           C  
ATOM    559  C   ARG A  35     -30.210   3.952 -19.959  1.00  0.00           C  
ATOM    560  O   ARG A  35     -31.001   3.005 -19.801  1.00  0.00           O  
ATOM    561  CB  ARG A  35     -30.090   4.908 -22.258  1.00  0.00           C  
ATOM    562  CG  ARG A  35     -29.316   5.235 -23.535  1.00  0.00           C  
ATOM    563  CD  ARG A  35     -30.153   5.994 -24.483  1.00  0.00           C  
ATOM    564  NE  ARG A  35     -29.448   6.278 -25.727  1.00  0.00           N  
ATOM    565  CZ  ARG A  35     -30.041   6.654 -26.877  1.00  0.00           C  
ATOM    566  NH1 ARG A  35     -31.350   6.779 -26.942  1.00  0.00           N  
ATOM    567  NH2 ARG A  35     -29.316   6.882 -27.952  1.00  0.00           N  
ATOM    568  H   ARG A  35     -29.744   2.138 -22.158  1.00  0.00           H  
ATOM    569  HA  ARG A  35     -28.416   4.564 -20.954  1.00  0.00           H  
ATOM    570 1HB  ARG A  35     -30.991   4.391 -22.561  1.00  0.00           H  
ATOM    571 2HB  ARG A  35     -30.391   5.847 -21.802  1.00  0.00           H  
ATOM    572 1HG  ARG A  35     -28.439   5.818 -23.313  1.00  0.00           H  
ATOM    573 2HG  ARG A  35     -29.024   4.305 -24.021  1.00  0.00           H  
ATOM    574 1HD  ARG A  35     -31.042   5.404 -24.708  1.00  0.00           H  
ATOM    575 2HD  ARG A  35     -30.449   6.939 -24.029  1.00  0.00           H  
ATOM    576  HE  ARG A  35     -28.441   6.188 -25.725  1.00  0.00           H  
ATOM    577 1HH1 ARG A  35     -31.924   6.599 -26.124  1.00  0.00           H  
ATOM    578 2HH1 ARG A  35     -31.788   7.031 -27.821  1.00  0.00           H  
ATOM    579 1HH2 ARG A  35     -28.313   6.787 -27.925  1.00  0.00           H  
ATOM    580 2HH2 ARG A  35     -29.770   7.157 -28.815  1.00  0.00           H  
ATOM    581  N   GLY A  36     -30.088   4.941 -19.040  1.00  0.00           N  
ATOM    582  CA  GLY A  36     -30.845   4.929 -17.796  1.00  0.00           C  
ATOM    583  C   GLY A  36     -30.272   3.935 -16.789  1.00  0.00           C  
ATOM    584  O   GLY A  36     -31.008   3.437 -15.937  1.00  0.00           O  
ATOM    585  H   GLY A  36     -29.492   5.768 -19.186  1.00  0.00           H  
ATOM    586 1HA  GLY A  36     -30.834   5.933 -17.367  1.00  0.00           H  
ATOM    587 2HA  GLY A  36     -31.885   4.683 -18.004  1.00  0.00           H  
ATOM    588  N   LEU A  37     -28.974   3.635 -16.905  1.00  0.00           N  
ATOM    589  CA  LEU A  37     -28.336   2.614 -16.093  1.00  0.00           C  
ATOM    590  C   LEU A  37     -27.724   3.181 -14.805  1.00  0.00           C  
ATOM    591  O   LEU A  37     -26.862   4.067 -14.844  1.00  0.00           O  
ATOM    592  CB  LEU A  37     -27.280   1.954 -17.001  1.00  0.00           C  
ATOM    593  CG  LEU A  37     -26.477   0.782 -16.486  1.00  0.00           C  
ATOM    594  CD1 LEU A  37     -27.323  -0.360 -16.265  1.00  0.00           C  
ATOM    595  CD2 LEU A  37     -25.480   0.410 -17.496  1.00  0.00           C  
ATOM    596  H   LEU A  37     -28.385   4.129 -17.586  1.00  0.00           H  
ATOM    597  HA  LEU A  37     -29.093   1.887 -15.809  1.00  0.00           H  
ATOM    598 1HB  LEU A  37     -27.788   1.630 -17.903  1.00  0.00           H  
ATOM    599 2HB  LEU A  37     -26.566   2.731 -17.290  1.00  0.00           H  
ATOM    600  HG  LEU A  37     -26.002   1.046 -15.546  1.00  0.00           H  
ATOM    601 1HD1 LEU A  37     -26.696  -1.167 -15.921  1.00  0.00           H  
ATOM    602 2HD1 LEU A  37     -28.076  -0.136 -15.533  1.00  0.00           H  
ATOM    603 3HD1 LEU A  37     -27.792  -0.644 -17.189  1.00  0.00           H  
ATOM    604 1HD2 LEU A  37     -24.899  -0.432 -17.143  1.00  0.00           H  
ATOM    605 2HD2 LEU A  37     -25.976   0.146 -18.418  1.00  0.00           H  
ATOM    606 3HD2 LEU A  37     -24.860   1.235 -17.672  1.00  0.00           H  
ATOM    607  N   HIS A  38     -28.158   2.648 -13.657  1.00  0.00           N  
ATOM    608  CA  HIS A  38     -27.679   3.045 -12.327  1.00  0.00           C  
ATOM    609  C   HIS A  38     -26.234   2.624 -12.130  1.00  0.00           C  
ATOM    610  O   HIS A  38     -25.855   1.528 -12.526  1.00  0.00           O  
ATOM    611  CB  HIS A  38     -28.565   2.440 -11.227  1.00  0.00           C  
ATOM    612  CG  HIS A  38     -28.372   3.039  -9.859  1.00  0.00           C  
ATOM    613  ND1 HIS A  38     -27.314   2.696  -9.015  1.00  0.00           N  
ATOM    614  CD2 HIS A  38     -29.102   3.963  -9.190  1.00  0.00           C  
ATOM    615  CE1 HIS A  38     -27.413   3.405  -7.894  1.00  0.00           C  
ATOM    616  NE2 HIS A  38     -28.489   4.172  -7.980  1.00  0.00           N  
ATOM    617  H   HIS A  38     -28.878   1.914 -13.693  1.00  0.00           H  
ATOM    618  HA  HIS A  38     -27.721   4.133 -12.230  1.00  0.00           H  
ATOM    619 1HB  HIS A  38     -29.613   2.545 -11.508  1.00  0.00           H  
ATOM    620 2HB  HIS A  38     -28.360   1.391 -11.150  1.00  0.00           H  
ATOM    621  HD2 HIS A  38     -30.008   4.455  -9.551  1.00  0.00           H  
ATOM    622  HE1 HIS A  38     -26.732   3.363  -7.043  1.00  0.00           H  
ATOM    623  HE2 HIS A  38     -28.814   4.817  -7.270  1.00  0.00           H  
ATOM    624  N   PRO A  39     -25.410   3.444 -11.493  1.00  0.00           N  
ATOM    625  CA  PRO A  39     -24.026   3.047 -11.245  1.00  0.00           C  
ATOM    626  C   PRO A  39     -23.886   1.620 -10.671  1.00  0.00           C  
ATOM    627  O   PRO A  39     -22.952   0.901 -11.049  1.00  0.00           O  
ATOM    628  CB  PRO A  39     -23.564   4.103 -10.234  1.00  0.00           C  
ATOM    629  CG  PRO A  39     -24.306   5.334 -10.629  1.00  0.00           C  
ATOM    630  CD  PRO A  39     -25.676   4.841 -11.012  1.00  0.00           C  
ATOM    631  HA  PRO A  39     -23.492   3.086 -12.195  1.00  0.00           H  
ATOM    632 1HB  PRO A  39     -23.799   3.773  -9.211  1.00  0.00           H  
ATOM    633 2HB  PRO A  39     -22.473   4.225 -10.289  1.00  0.00           H  
ATOM    634 1HG  PRO A  39     -24.332   6.047  -9.791  1.00  0.00           H  
ATOM    635 2HG  PRO A  39     -23.790   5.838 -11.459  1.00  0.00           H  
ATOM    636 1HD  PRO A  39     -26.327   4.840 -10.126  1.00  0.00           H  
ATOM    637 2HD  PRO A  39     -26.091   5.486 -11.800  1.00  0.00           H  
ATOM    638  N   GLU A  40     -24.810   1.188  -9.804  1.00  0.00           N  
ATOM    639  CA  GLU A  40     -24.747  -0.168  -9.246  1.00  0.00           C  
ATOM    640  C   GLU A  40     -25.026  -1.209 -10.335  1.00  0.00           C  
ATOM    641  O   GLU A  40     -24.532  -2.344 -10.305  1.00  0.00           O  
ATOM    642  CB  GLU A  40     -25.750  -0.326  -8.101  1.00  0.00           C  
ATOM    643  CG  GLU A  40     -25.388   0.443  -6.838  1.00  0.00           C  
ATOM    644  CD  GLU A  40     -26.386   0.251  -5.730  1.00  0.00           C  
ATOM    645  OE1 GLU A  40     -27.378  -0.399  -5.956  1.00  0.00           O  
ATOM    646  OE2 GLU A  40     -26.156   0.756  -4.656  1.00  0.00           O  
ATOM    647  H   GLU A  40     -25.569   1.812  -9.522  1.00  0.00           H  
ATOM    648  HA  GLU A  40     -23.745  -0.335  -8.849  1.00  0.00           H  
ATOM    649 1HB  GLU A  40     -26.733   0.013  -8.428  1.00  0.00           H  
ATOM    650 2HB  GLU A  40     -25.838  -1.380  -7.837  1.00  0.00           H  
ATOM    651 1HG  GLU A  40     -24.410   0.111  -6.491  1.00  0.00           H  
ATOM    652 2HG  GLU A  40     -25.317   1.503  -7.077  1.00  0.00           H  
ATOM    653  N   GLN A  41     -25.806  -0.802 -11.322  1.00  0.00           N  
ATOM    654  CA  GLN A  41     -26.190  -1.652 -12.413  1.00  0.00           C  
ATOM    655  C   GLN A  41     -25.087  -1.630 -13.450  1.00  0.00           C  
ATOM    656  O   GLN A  41     -24.868  -2.634 -14.124  1.00  0.00           O  
ATOM    657  CB  GLN A  41     -27.515  -1.220 -13.000  1.00  0.00           C  
ATOM    658  CG  GLN A  41     -28.684  -1.358 -12.114  1.00  0.00           C  
ATOM    659  CD  GLN A  41     -29.938  -0.861 -12.819  1.00  0.00           C  
ATOM    660  OE1 GLN A  41     -29.977   0.235 -13.445  1.00  0.00           O  
ATOM    661  NE2 GLN A  41     -30.972  -1.705 -12.744  1.00  0.00           N  
ATOM    662  H   GLN A  41     -26.115   0.158 -11.327  1.00  0.00           H  
ATOM    663  HA  GLN A  41     -26.296  -2.672 -12.047  1.00  0.00           H  
ATOM    664 1HB  GLN A  41     -27.451  -0.200 -13.337  1.00  0.00           H  
ATOM    665 2HB  GLN A  41     -27.732  -1.838 -13.832  1.00  0.00           H  
ATOM    666 1HG  GLN A  41     -28.816  -2.413 -11.889  1.00  0.00           H  
ATOM    667 2HG  GLN A  41     -28.522  -0.799 -11.197  1.00  0.00           H  
ATOM    668 1HE2 GLN A  41     -31.865  -1.526 -13.217  1.00  0.00           H  
ATOM    669 2HE2 GLN A  41     -30.878  -2.565 -12.244  1.00  0.00           H  
ATOM    670  N   ALA A  42     -24.375  -0.496 -13.568  1.00  0.00           N  
ATOM    671  CA  ALA A  42     -23.281  -0.401 -14.513  1.00  0.00           C  
ATOM    672  C   ALA A  42     -22.242  -1.405 -14.079  1.00  0.00           C  
ATOM    673  O   ALA A  42     -21.652  -2.079 -14.921  1.00  0.00           O  
ATOM    674  CB  ALA A  42     -22.705   1.007 -14.566  1.00  0.00           C  
ATOM    675  H   ALA A  42     -24.643   0.314 -13.012  1.00  0.00           H  
ATOM    676  HA  ALA A  42     -23.632  -0.682 -15.499  1.00  0.00           H  
ATOM    677 1HB  ALA A  42     -21.861   1.029 -15.256  1.00  0.00           H  
ATOM    678 2HB  ALA A  42     -23.472   1.701 -14.908  1.00  0.00           H  
ATOM    679 3HB  ALA A  42     -22.368   1.299 -13.573  1.00  0.00           H  
ATOM    680  N   LYS A  43     -22.060  -1.550 -12.760  1.00  0.00           N  
ATOM    681  CA  LYS A  43     -21.134  -2.542 -12.244  1.00  0.00           C  
ATOM    682  C   LYS A  43     -21.553  -3.942 -12.655  1.00  0.00           C  
ATOM    683  O   LYS A  43     -20.701  -4.737 -13.066  1.00  0.00           O  
ATOM    684  CB  LYS A  43     -21.037  -2.446 -10.721  1.00  0.00           C  
ATOM    685  CG  LYS A  43     -20.258  -1.239 -10.215  1.00  0.00           C  
ATOM    686  CD  LYS A  43     -20.503  -1.005  -8.732  1.00  0.00           C  
ATOM    687  CE  LYS A  43     -20.055  -2.198  -7.900  1.00  0.00           C  
ATOM    688  NZ  LYS A  43     -20.084  -1.902  -6.442  1.00  0.00           N  
ATOM    689  H   LYS A  43     -22.557  -0.914 -12.127  1.00  0.00           H  
ATOM    690  HA  LYS A  43     -20.158  -2.367 -12.673  1.00  0.00           H  
ATOM    691 1HB  LYS A  43     -22.040  -2.398 -10.295  1.00  0.00           H  
ATOM    692 2HB  LYS A  43     -20.557  -3.342 -10.329  1.00  0.00           H  
ATOM    693 1HG  LYS A  43     -19.191  -1.401 -10.377  1.00  0.00           H  
ATOM    694 2HG  LYS A  43     -20.561  -0.352 -10.769  1.00  0.00           H  
ATOM    695 1HD  LYS A  43     -19.954  -0.119  -8.408  1.00  0.00           H  
ATOM    696 2HD  LYS A  43     -21.566  -0.834  -8.562  1.00  0.00           H  
ATOM    697 1HE  LYS A  43     -20.709  -3.046  -8.100  1.00  0.00           H  
ATOM    698 2HE  LYS A  43     -19.039  -2.476  -8.181  1.00  0.00           H  
ATOM    699 1HZ  LYS A  43     -19.780  -2.716  -5.927  1.00  0.00           H  
ATOM    700 2HZ  LYS A  43     -19.466  -1.128  -6.243  1.00  0.00           H  
ATOM    701 3HZ  LYS A  43     -21.025  -1.661  -6.166  1.00  0.00           H  
ATOM    702  N   GLN A  44     -22.855  -4.251 -12.581  1.00  0.00           N  
ATOM    703  CA  GLN A  44     -23.268  -5.577 -13.018  1.00  0.00           C  
ATOM    704  C   GLN A  44     -23.091  -5.754 -14.522  1.00  0.00           C  
ATOM    705  O   GLN A  44     -22.595  -6.794 -14.957  1.00  0.00           O  
ATOM    706  CB  GLN A  44     -24.726  -5.856 -12.660  1.00  0.00           C  
ATOM    707  CG  GLN A  44     -25.157  -7.324 -12.886  1.00  0.00           C  
ATOM    708  CD  GLN A  44     -24.433  -8.297 -11.954  1.00  0.00           C  
ATOM    709  OE1 GLN A  44     -24.408  -8.063 -10.739  1.00  0.00           O  
ATOM    710  NE2 GLN A  44     -23.860  -9.380 -12.491  1.00  0.00           N  
ATOM    711  H   GLN A  44     -23.523  -3.601 -12.152  1.00  0.00           H  
ATOM    712  HA  GLN A  44     -22.640  -6.311 -12.515  1.00  0.00           H  
ATOM    713 1HB  GLN A  44     -24.900  -5.596 -11.615  1.00  0.00           H  
ATOM    714 2HB  GLN A  44     -25.374  -5.218 -13.267  1.00  0.00           H  
ATOM    715 1HG  GLN A  44     -26.227  -7.411 -12.706  1.00  0.00           H  
ATOM    716 2HG  GLN A  44     -24.935  -7.622 -13.918  1.00  0.00           H  
ATOM    717 1HE2 GLN A  44     -23.385 -10.036 -11.911  1.00  0.00           H  
ATOM    718 2HE2 GLN A  44     -23.879  -9.564 -13.512  1.00  0.00           H  
ATOM    719  N   LEU A  45     -23.424  -4.729 -15.315  1.00  0.00           N  
ATOM    720  CA  LEU A  45     -23.311  -4.842 -16.760  1.00  0.00           C  
ATOM    721  C   LEU A  45     -21.859  -5.063 -17.120  1.00  0.00           C  
ATOM    722  O   LEU A  45     -21.544  -5.917 -17.942  1.00  0.00           O  
ATOM    723  CB  LEU A  45     -23.847  -3.580 -17.468  1.00  0.00           C  
ATOM    724  CG  LEU A  45     -23.778  -3.535 -19.064  1.00  0.00           C  
ATOM    725  CD1 LEU A  45     -24.618  -4.656 -19.711  1.00  0.00           C  
ATOM    726  CD2 LEU A  45     -24.284  -2.180 -19.526  1.00  0.00           C  
ATOM    727  H   LEU A  45     -23.822  -3.880 -14.912  1.00  0.00           H  
ATOM    728  HA  LEU A  45     -23.893  -5.705 -17.079  1.00  0.00           H  
ATOM    729 1HB  LEU A  45     -24.880  -3.446 -17.165  1.00  0.00           H  
ATOM    730 2HB  LEU A  45     -23.283  -2.723 -17.088  1.00  0.00           H  
ATOM    731  HG  LEU A  45     -22.740  -3.664 -19.382  1.00  0.00           H  
ATOM    732 1HD1 LEU A  45     -24.536  -4.588 -20.796  1.00  0.00           H  
ATOM    733 2HD1 LEU A  45     -24.251  -5.625 -19.389  1.00  0.00           H  
ATOM    734 3HD1 LEU A  45     -25.649  -4.564 -19.432  1.00  0.00           H  
ATOM    735 1HD2 LEU A  45     -24.228  -2.105 -20.597  1.00  0.00           H  
ATOM    736 2HD2 LEU A  45     -25.318  -2.058 -19.212  1.00  0.00           H  
ATOM    737 3HD2 LEU A  45     -23.671  -1.407 -19.081  1.00  0.00           H  
ATOM    738  N   LEU A  46     -20.947  -4.322 -16.497  1.00  0.00           N  
ATOM    739  CA  LEU A  46     -19.549  -4.456 -16.843  1.00  0.00           C  
ATOM    740  C   LEU A  46     -19.095  -5.890 -16.650  1.00  0.00           C  
ATOM    741  O   LEU A  46     -18.523  -6.488 -17.562  1.00  0.00           O  
ATOM    742  CB  LEU A  46     -18.695  -3.514 -15.985  1.00  0.00           C  
ATOM    743  CG  LEU A  46     -17.176  -3.689 -16.116  1.00  0.00           C  
ATOM    744  CD1 LEU A  46     -16.772  -3.548 -17.578  1.00  0.00           C  
ATOM    745  CD2 LEU A  46     -16.469  -2.657 -15.251  1.00  0.00           C  
ATOM    746  H   LEU A  46     -21.228  -3.622 -15.810  1.00  0.00           H  
ATOM    747  HA  LEU A  46     -19.428  -4.212 -17.892  1.00  0.00           H  
ATOM    748 1HB  LEU A  46     -18.934  -2.486 -16.254  1.00  0.00           H  
ATOM    749 2HB  LEU A  46     -18.956  -3.664 -14.938  1.00  0.00           H  
ATOM    750  HG  LEU A  46     -16.896  -4.691 -15.789  1.00  0.00           H  
ATOM    751 1HD1 LEU A  46     -15.694  -3.673 -17.671  1.00  0.00           H  
ATOM    752 2HD1 LEU A  46     -17.278  -4.311 -18.170  1.00  0.00           H  
ATOM    753 3HD1 LEU A  46     -17.056  -2.560 -17.939  1.00  0.00           H  
ATOM    754 1HD2 LEU A  46     -15.390  -2.782 -15.344  1.00  0.00           H  
ATOM    755 2HD2 LEU A  46     -16.748  -1.655 -15.579  1.00  0.00           H  
ATOM    756 3HD2 LEU A  46     -16.762  -2.793 -14.210  1.00  0.00           H  
ATOM    757  N   ARG A  47     -19.378  -6.469 -15.483  1.00  0.00           N  
ATOM    758  CA  ARG A  47     -18.910  -7.817 -15.217  1.00  0.00           C  
ATOM    759  C   ARG A  47     -19.572  -8.838 -16.142  1.00  0.00           C  
ATOM    760  O   ARG A  47     -18.904  -9.756 -16.625  1.00  0.00           O  
ATOM    761  CB  ARG A  47     -19.184  -8.193 -13.768  1.00  0.00           C  
ATOM    762  CG  ARG A  47     -18.305  -7.487 -12.747  1.00  0.00           C  
ATOM    763  CD  ARG A  47     -18.711  -7.813 -11.355  1.00  0.00           C  
ATOM    764  NE  ARG A  47     -18.610  -9.238 -11.081  1.00  0.00           N  
ATOM    765  CZ  ARG A  47     -18.956  -9.818  -9.916  1.00  0.00           C  
ATOM    766  NH1 ARG A  47     -19.422  -9.085  -8.929  1.00  0.00           N  
ATOM    767  NH2 ARG A  47     -18.827 -11.125  -9.764  1.00  0.00           N  
ATOM    768  H   ARG A  47     -19.881  -5.939 -14.761  1.00  0.00           H  
ATOM    769  HA  ARG A  47     -17.839  -7.844 -15.398  1.00  0.00           H  
ATOM    770 1HB  ARG A  47     -20.220  -7.967 -13.524  1.00  0.00           H  
ATOM    771 2HB  ARG A  47     -19.042  -9.266 -13.639  1.00  0.00           H  
ATOM    772 1HG  ARG A  47     -17.269  -7.795 -12.883  1.00  0.00           H  
ATOM    773 2HG  ARG A  47     -18.384  -6.408 -12.883  1.00  0.00           H  
ATOM    774 1HD  ARG A  47     -18.065  -7.285 -10.655  1.00  0.00           H  
ATOM    775 2HD  ARG A  47     -19.744  -7.507 -11.197  1.00  0.00           H  
ATOM    776  HE  ARG A  47     -18.256  -9.834 -11.817  1.00  0.00           H  
ATOM    777 1HH1 ARG A  47     -19.521  -8.086  -9.045  1.00  0.00           H  
ATOM    778 2HH1 ARG A  47     -19.681  -9.520  -8.055  1.00  0.00           H  
ATOM    779 1HH2 ARG A  47     -18.469 -11.689 -10.523  1.00  0.00           H  
ATOM    780 2HH2 ARG A  47     -19.086 -11.560  -8.891  1.00  0.00           H  
ATOM    781  N   ASP A  48     -20.861  -8.644 -16.463  1.00  0.00           N  
ATOM    782  CA  ASP A  48     -21.569  -9.585 -17.324  1.00  0.00           C  
ATOM    783  C   ASP A  48     -21.003  -9.588 -18.737  1.00  0.00           C  
ATOM    784  O   ASP A  48     -20.808 -10.659 -19.327  1.00  0.00           O  
ATOM    785  CB  ASP A  48     -23.064  -9.219 -17.431  1.00  0.00           C  
ATOM    786  CG  ASP A  48     -23.931  -9.477 -16.156  1.00  0.00           C  
ATOM    787  OD1 ASP A  48     -23.497 -10.153 -15.253  1.00  0.00           O  
ATOM    788  OD2 ASP A  48     -25.044  -8.990 -16.121  1.00  0.00           O  
ATOM    789  H   ASP A  48     -21.383  -7.886 -16.012  1.00  0.00           H  
ATOM    790  HA  ASP A  48     -21.466 -10.584 -16.900  1.00  0.00           H  
ATOM    791 1HB  ASP A  48     -23.140  -8.154 -17.674  1.00  0.00           H  
ATOM    792 2HB  ASP A  48     -23.507  -9.766 -18.266  1.00  0.00           H  
ATOM    793  N   VAL A  49     -20.702  -8.404 -19.268  1.00  0.00           N  
ATOM    794  CA  VAL A  49     -20.203  -8.274 -20.628  1.00  0.00           C  
ATOM    795  C   VAL A  49     -18.748  -8.689 -20.734  1.00  0.00           C  
ATOM    796  O   VAL A  49     -18.373  -9.377 -21.690  1.00  0.00           O  
ATOM    797  CB  VAL A  49     -20.351  -6.819 -21.112  1.00  0.00           C  
ATOM    798  CG1 VAL A  49     -19.717  -6.647 -22.484  1.00  0.00           C  
ATOM    799  CG2 VAL A  49     -21.822  -6.433 -21.146  1.00  0.00           C  
ATOM    800  H   VAL A  49     -20.882  -7.562 -18.715  1.00  0.00           H  
ATOM    801  HA  VAL A  49     -20.795  -8.931 -21.263  1.00  0.00           H  
ATOM    802  HB  VAL A  49     -19.818  -6.162 -20.426  1.00  0.00           H  
ATOM    803 1HG1 VAL A  49     -19.830  -5.613 -22.810  1.00  0.00           H  
ATOM    804 2HG1 VAL A  49     -18.657  -6.895 -22.428  1.00  0.00           H  
ATOM    805 3HG1 VAL A  49     -20.208  -7.308 -23.197  1.00  0.00           H  
ATOM    806 1HG2 VAL A  49     -21.919  -5.403 -21.488  1.00  0.00           H  
ATOM    807 2HG2 VAL A  49     -22.357  -7.094 -21.827  1.00  0.00           H  
ATOM    808 3HG2 VAL A  49     -22.245  -6.523 -20.145  1.00  0.00           H  
ATOM    809  N   SER A  50     -17.917  -8.267 -19.777  1.00  0.00           N  
ATOM    810  CA  SER A  50     -16.516  -8.640 -19.812  1.00  0.00           C  
ATOM    811  C   SER A  50     -16.389 -10.162 -19.778  1.00  0.00           C  
ATOM    812  O   SER A  50     -15.665 -10.742 -20.591  1.00  0.00           O  
ATOM    813  CB  SER A  50     -15.775  -8.021 -18.643  1.00  0.00           C  
ATOM    814  OG  SER A  50     -14.422  -8.384 -18.657  1.00  0.00           O  
ATOM    815  H   SER A  50     -18.262  -7.665 -19.024  1.00  0.00           H  
ATOM    816  HA  SER A  50     -16.075  -8.269 -20.733  1.00  0.00           H  
ATOM    817 1HB  SER A  50     -15.864  -6.936 -18.689  1.00  0.00           H  
ATOM    818 2HB  SER A  50     -16.232  -8.347 -17.709  1.00  0.00           H  
ATOM    819  HG  SER A  50     -14.020  -7.880 -19.369  1.00  0.00           H  
ATOM    820  N   GLN A  51     -17.127 -10.822 -18.865  1.00  0.00           N  
ATOM    821  CA  GLN A  51     -17.092 -12.272 -18.768  1.00  0.00           C  
ATOM    822  C   GLN A  51     -17.677 -12.944 -19.994  1.00  0.00           C  
ATOM    823  O   GLN A  51     -17.165 -13.980 -20.434  1.00  0.00           O  
ATOM    824  CB  GLN A  51     -17.843 -12.738 -17.518  1.00  0.00           C  
ATOM    825  CG  GLN A  51     -17.810 -14.241 -17.296  1.00  0.00           C  
ATOM    826  CD  GLN A  51     -16.398 -14.771 -17.136  1.00  0.00           C  
ATOM    827  OE1 GLN A  51     -15.637 -14.305 -16.283  1.00  0.00           O  
ATOM    828  NE2 GLN A  51     -16.038 -15.751 -17.957  1.00  0.00           N  
ATOM    829  H   GLN A  51     -17.695 -10.313 -18.179  1.00  0.00           H  
ATOM    830  HA  GLN A  51     -16.053 -12.581 -18.678  1.00  0.00           H  
ATOM    831 1HB  GLN A  51     -17.416 -12.258 -16.637  1.00  0.00           H  
ATOM    832 2HB  GLN A  51     -18.886 -12.431 -17.585  1.00  0.00           H  
ATOM    833 1HG  GLN A  51     -18.368 -14.476 -16.390  1.00  0.00           H  
ATOM    834 2HG  GLN A  51     -18.265 -14.734 -18.154  1.00  0.00           H  
ATOM    835 1HE2 GLN A  51     -15.119 -16.142 -17.899  1.00  0.00           H  
ATOM    836 2HE2 GLN A  51     -16.687 -16.100 -18.635  1.00  0.00           H  
ATOM    837  N   THR A  52     -18.752 -12.376 -20.553  1.00  0.00           N  
ATOM    838  CA  THR A  52     -19.328 -12.959 -21.745  1.00  0.00           C  
ATOM    839  C   THR A  52     -18.303 -12.983 -22.859  1.00  0.00           C  
ATOM    840  O   THR A  52     -18.176 -13.998 -23.546  1.00  0.00           O  
ATOM    841  CB  THR A  52     -20.585 -12.198 -22.220  1.00  0.00           C  
ATOM    842  OG1 THR A  52     -21.605 -12.265 -21.215  1.00  0.00           O  
ATOM    843  CG2 THR A  52     -21.117 -12.850 -23.492  1.00  0.00           C  
ATOM    844  H   THR A  52     -19.203 -11.565 -20.126  1.00  0.00           H  
ATOM    845  HA  THR A  52     -19.616 -13.984 -21.522  1.00  0.00           H  
ATOM    846  HB  THR A  52     -20.334 -11.151 -22.411  1.00  0.00           H  
ATOM    847  HG1 THR A  52     -21.264 -11.838 -20.393  1.00  0.00           H  
ATOM    848 1HG2 THR A  52     -21.994 -12.318 -23.819  1.00  0.00           H  
ATOM    849 2HG2 THR A  52     -20.373 -12.811 -24.254  1.00  0.00           H  
ATOM    850 3HG2 THR A  52     -21.372 -13.888 -23.295  1.00  0.00           H  
ATOM    851  N   ALA A  53     -17.564 -11.884 -23.048  1.00  0.00           N  
ATOM    852  CA  ALA A  53     -16.539 -11.857 -24.072  1.00  0.00           C  
ATOM    853  C   ALA A  53     -15.485 -12.938 -23.837  1.00  0.00           C  
ATOM    854  O   ALA A  53     -15.065 -13.638 -24.776  1.00  0.00           O  
ATOM    855  CB  ALA A  53     -15.888 -10.482 -24.126  1.00  0.00           C  
ATOM    856  H   ALA A  53     -17.733 -11.043 -22.486  1.00  0.00           H  
ATOM    857  HA  ALA A  53     -17.020 -12.051 -25.023  1.00  0.00           H  
ATOM    858 1HB  ALA A  53     -15.125 -10.470 -24.904  1.00  0.00           H  
ATOM    859 2HB  ALA A  53     -16.646  -9.730 -24.348  1.00  0.00           H  
ATOM    860 3HB  ALA A  53     -15.429 -10.261 -23.164  1.00  0.00           H  
ATOM    861  N   HIS A  54     -15.066 -13.112 -22.577  1.00  0.00           N  
ATOM    862  CA  HIS A  54     -14.038 -14.085 -22.281  1.00  0.00           C  
ATOM    863  C   HIS A  54     -14.588 -15.500 -22.465  1.00  0.00           C  
ATOM    864  O   HIS A  54     -13.843 -16.408 -22.843  1.00  0.00           O  
ATOM    865  CB  HIS A  54     -13.513 -13.903 -20.853  1.00  0.00           C  
ATOM    866  CG  HIS A  54     -12.112 -14.396 -20.660  1.00  0.00           C  
ATOM    867  ND1 HIS A  54     -11.824 -15.584 -20.022  1.00  0.00           N  
ATOM    868  CD2 HIS A  54     -10.921 -13.863 -21.020  1.00  0.00           C  
ATOM    869  CE1 HIS A  54     -10.514 -15.761 -19.998  1.00  0.00           C  
ATOM    870  NE2 HIS A  54      -9.945 -14.731 -20.597  1.00  0.00           N  
ATOM    871  H   HIS A  54     -15.399 -12.502 -21.824  1.00  0.00           H  
ATOM    872  HA  HIS A  54     -13.221 -13.929 -22.981  1.00  0.00           H  
ATOM    873 1HB  HIS A  54     -13.542 -12.846 -20.587  1.00  0.00           H  
ATOM    874 2HB  HIS A  54     -14.161 -14.434 -20.156  1.00  0.00           H  
ATOM    875  HD1 HIS A  54     -12.489 -16.258 -19.698  1.00  0.00           H  
ATOM    876  HD2 HIS A  54     -10.648 -12.945 -21.541  1.00  0.00           H  
ATOM    877  HE1 HIS A  54     -10.082 -16.647 -19.535  1.00  0.00           H  
ATOM    878  N   LYS A  55     -15.900 -15.676 -22.250  1.00  0.00           N  
ATOM    879  CA  LYS A  55     -16.550 -16.975 -22.430  1.00  0.00           C  
ATOM    880  C   LYS A  55     -16.753 -17.333 -23.906  1.00  0.00           C  
ATOM    881  O   LYS A  55     -16.560 -18.485 -24.301  1.00  0.00           O  
ATOM    882  CB  LYS A  55     -17.895 -16.993 -21.702  1.00  0.00           C  
ATOM    883  CG  LYS A  55     -18.621 -18.331 -21.756  1.00  0.00           C  
ATOM    884  CD  LYS A  55     -19.853 -18.327 -20.864  1.00  0.00           C  
ATOM    885  CE  LYS A  55     -20.569 -19.670 -20.901  1.00  0.00           C  
ATOM    886  NZ  LYS A  55     -21.763 -19.689 -20.013  1.00  0.00           N  
ATOM    887  H   LYS A  55     -16.454 -14.885 -21.908  1.00  0.00           H  
ATOM    888  HA  LYS A  55     -15.904 -17.735 -21.993  1.00  0.00           H  
ATOM    889 1HB  LYS A  55     -17.745 -16.736 -20.654  1.00  0.00           H  
ATOM    890 2HB  LYS A  55     -18.553 -16.238 -22.134  1.00  0.00           H  
ATOM    891 1HG  LYS A  55     -18.927 -18.539 -22.782  1.00  0.00           H  
ATOM    892 2HG  LYS A  55     -17.948 -19.123 -21.429  1.00  0.00           H  
ATOM    893 1HD  LYS A  55     -19.558 -18.111 -19.836  1.00  0.00           H  
ATOM    894 2HD  LYS A  55     -20.541 -17.550 -21.197  1.00  0.00           H  
ATOM    895 1HE  LYS A  55     -20.886 -19.884 -21.920  1.00  0.00           H  
ATOM    896 2HE  LYS A  55     -19.884 -20.456 -20.584  1.00  0.00           H  
ATOM    897 1HZ  LYS A  55     -22.208 -20.594 -20.066  1.00  0.00           H  
ATOM    898 2HZ  LYS A  55     -21.478 -19.509 -19.060  1.00  0.00           H  
ATOM    899 3HZ  LYS A  55     -22.414 -18.976 -20.309  1.00  0.00           H  
ATOM    900  N   GLN A  56     -17.139 -16.343 -24.718  1.00  0.00           N  
ATOM    901  CA  GLN A  56     -17.409 -16.557 -26.135  1.00  0.00           C  
ATOM    902  C   GLN A  56     -16.145 -16.577 -26.994  1.00  0.00           C  
ATOM    903  O   GLN A  56     -16.179 -17.114 -28.105  1.00  0.00           O  
ATOM    904  CB  GLN A  56     -18.361 -15.474 -26.652  1.00  0.00           C  
ATOM    905  CG  GLN A  56     -19.757 -15.539 -26.058  1.00  0.00           C  
ATOM    906  CD  GLN A  56     -20.469 -16.836 -26.391  1.00  0.00           C  
ATOM    907  OE1 GLN A  56     -20.425 -17.310 -27.530  1.00  0.00           O  
ATOM    908  NE2 GLN A  56     -21.131 -17.419 -25.398  1.00  0.00           N  
ATOM    909  H   GLN A  56     -17.303 -15.416 -24.317  1.00  0.00           H  
ATOM    910  HA  GLN A  56     -17.874 -17.534 -26.238  1.00  0.00           H  
ATOM    911 1HB  GLN A  56     -17.947 -14.490 -26.432  1.00  0.00           H  
ATOM    912 2HB  GLN A  56     -18.452 -15.557 -27.735  1.00  0.00           H  
ATOM    913 1HG  GLN A  56     -19.684 -15.458 -24.973  1.00  0.00           H  
ATOM    914 2HG  GLN A  56     -20.348 -14.713 -26.454  1.00  0.00           H  
ATOM    915 1HE2 GLN A  56     -21.620 -18.278 -25.558  1.00  0.00           H  
ATOM    916 2HE2 GLN A  56     -21.141 -17.001 -24.490  1.00  0.00           H  
ATOM    917  N   GLY A  57     -15.026 -16.045 -26.488  1.00  0.00           N  
ATOM    918  CA  GLY A  57     -13.795 -16.027 -27.266  1.00  0.00           C  
ATOM    919  C   GLY A  57     -13.779 -14.895 -28.273  1.00  0.00           C  
ATOM    920  O   GLY A  57     -13.237 -15.031 -29.380  1.00  0.00           O  
ATOM    921  H   GLY A  57     -15.034 -15.576 -25.579  1.00  0.00           H  
ATOM    922 1HA  GLY A  57     -12.951 -15.922 -26.584  1.00  0.00           H  
ATOM    923 2HA  GLY A  57     -13.675 -16.981 -27.775  1.00  0.00           H  
ATOM    924  N   VAL A  58     -14.409 -13.787 -27.906  1.00  0.00           N  
ATOM    925  CA  VAL A  58     -14.524 -12.651 -28.801  1.00  0.00           C  
ATOM    926  C   VAL A  58     -13.938 -11.439 -28.108  1.00  0.00           C  
ATOM    927  O   VAL A  58     -13.570 -11.513 -26.936  1.00  0.00           O  
ATOM    928  CB  VAL A  58     -15.995 -12.387 -29.175  1.00  0.00           C  
ATOM    929  CG1 VAL A  58     -16.602 -13.610 -29.847  1.00  0.00           C  
ATOM    930  CG2 VAL A  58     -16.785 -12.006 -27.933  1.00  0.00           C  
ATOM    931  H   VAL A  58     -14.787 -13.742 -26.955  1.00  0.00           H  
ATOM    932  HA  VAL A  58     -13.962 -12.844 -29.713  1.00  0.00           H  
ATOM    933  HB  VAL A  58     -16.035 -11.571 -29.897  1.00  0.00           H  
ATOM    934 1HG1 VAL A  58     -17.641 -13.405 -30.105  1.00  0.00           H  
ATOM    935 2HG1 VAL A  58     -16.043 -13.842 -30.753  1.00  0.00           H  
ATOM    936 3HG1 VAL A  58     -16.559 -14.458 -29.165  1.00  0.00           H  
ATOM    937 1HG2 VAL A  58     -17.823 -11.820 -28.205  1.00  0.00           H  
ATOM    938 2HG2 VAL A  58     -16.739 -12.820 -27.209  1.00  0.00           H  
ATOM    939 3HG2 VAL A  58     -16.358 -11.105 -27.492  1.00  0.00           H  
ATOM    940  N   THR A  59     -13.809 -10.336 -28.827  1.00  0.00           N  
ATOM    941  CA  THR A  59     -13.281  -9.123 -28.228  1.00  0.00           C  
ATOM    942  C   THR A  59     -14.351  -8.088 -27.980  1.00  0.00           C  
ATOM    943  O   THR A  59     -15.057  -7.673 -28.906  1.00  0.00           O  
ATOM    944  CB  THR A  59     -12.179  -8.510 -29.112  1.00  0.00           C  
ATOM    945  OG1 THR A  59     -11.096  -9.440 -29.243  1.00  0.00           O  
ATOM    946  CG2 THR A  59     -11.661  -7.218 -28.499  1.00  0.00           C  
ATOM    947  H   THR A  59     -14.125 -10.317 -29.801  1.00  0.00           H  
ATOM    948  HA  THR A  59     -12.825  -9.379 -27.265  1.00  0.00           H  
ATOM    949  HB  THR A  59     -12.582  -8.300 -30.102  1.00  0.00           H  
ATOM    950  HG1 THR A  59     -10.268  -8.958 -29.306  1.00  0.00           H  
ATOM    951 1HG2 THR A  59     -10.884  -6.799 -29.137  1.00  0.00           H  
ATOM    952 2HG2 THR A  59     -12.480  -6.505 -28.408  1.00  0.00           H  
ATOM    953 3HG2 THR A  59     -11.249  -7.423 -27.512  1.00  0.00           H  
ATOM    954  N   VAL A  60     -14.512  -7.663 -26.733  1.00  0.00           N  
ATOM    955  CA  VAL A  60     -15.507  -6.612 -26.543  1.00  0.00           C  
ATOM    956  C   VAL A  60     -14.954  -5.437 -25.789  1.00  0.00           C  
ATOM    957  O   VAL A  60     -14.337  -5.573 -24.725  1.00  0.00           O  
ATOM    958  CB  VAL A  60     -16.727  -7.161 -25.779  1.00  0.00           C  
ATOM    959  CG1 VAL A  60     -17.767  -6.069 -25.581  1.00  0.00           C  
ATOM    960  CG2 VAL A  60     -17.321  -8.342 -26.532  1.00  0.00           C  
ATOM    961  H   VAL A  60     -13.917  -8.046 -25.983  1.00  0.00           H  
ATOM    962  HA  VAL A  60     -15.807  -6.239 -27.520  1.00  0.00           H  
ATOM    963  HB  VAL A  60     -16.408  -7.484 -24.788  1.00  0.00           H  
ATOM    964 1HG1 VAL A  60     -18.622  -6.474 -25.040  1.00  0.00           H  
ATOM    965 2HG1 VAL A  60     -17.331  -5.250 -25.009  1.00  0.00           H  
ATOM    966 3HG1 VAL A  60     -18.096  -5.700 -26.553  1.00  0.00           H  
ATOM    967 1HG2 VAL A  60     -18.182  -8.725 -25.986  1.00  0.00           H  
ATOM    968 2HG2 VAL A  60     -17.634  -8.020 -27.525  1.00  0.00           H  
ATOM    969 3HG2 VAL A  60     -16.571  -9.128 -26.625  1.00  0.00           H  
ATOM    970  N   THR A  61     -15.225  -4.267 -26.354  1.00  0.00           N  
ATOM    971  CA  THR A  61     -14.791  -3.000 -25.781  1.00  0.00           C  
ATOM    972  C   THR A  61     -16.025  -2.273 -25.279  1.00  0.00           C  
ATOM    973  O   THR A  61     -17.043  -2.226 -25.976  1.00  0.00           O  
ATOM    974  CB  THR A  61     -14.033  -2.130 -26.802  1.00  0.00           C  
ATOM    975  OG1 THR A  61     -12.844  -2.812 -27.224  1.00  0.00           O  
ATOM    976  CG2 THR A  61     -13.654  -0.792 -26.186  1.00  0.00           C  
ATOM    977  H   THR A  61     -15.786  -4.301 -27.217  1.00  0.00           H  
ATOM    978  HA  THR A  61     -14.122  -3.185 -24.940  1.00  0.00           H  
ATOM    979  HB  THR A  61     -14.665  -1.957 -27.673  1.00  0.00           H  
ATOM    980  HG1 THR A  61     -12.986  -3.191 -28.095  1.00  0.00           H  
ATOM    981 1HG2 THR A  61     -13.119  -0.192 -26.921  1.00  0.00           H  
ATOM    982 2HG2 THR A  61     -14.556  -0.267 -25.874  1.00  0.00           H  
ATOM    983 3HG2 THR A  61     -13.014  -0.959 -25.320  1.00  0.00           H  
ATOM    984  N   LEU A  62     -15.968  -1.720 -24.079  1.00  0.00           N  
ATOM    985  CA  LEU A  62     -17.100  -0.951 -23.614  1.00  0.00           C  
ATOM    986  C   LEU A  62     -16.723   0.267 -22.763  1.00  0.00           C  
ATOM    987  O   LEU A  62     -15.744   0.266 -22.009  1.00  0.00           O  
ATOM    988  CB  LEU A  62     -18.119  -1.885 -22.928  1.00  0.00           C  
ATOM    989  CG  LEU A  62     -17.725  -2.652 -21.632  1.00  0.00           C  
ATOM    990  CD1 LEU A  62     -19.019  -3.089 -20.949  1.00  0.00           C  
ATOM    991  CD2 LEU A  62     -16.862  -3.923 -21.947  1.00  0.00           C  
ATOM    992  H   LEU A  62     -15.130  -1.837 -23.509  1.00  0.00           H  
ATOM    993  HA  LEU A  62     -17.579  -0.567 -24.496  1.00  0.00           H  
ATOM    994 1HB  LEU A  62     -19.002  -1.287 -22.700  1.00  0.00           H  
ATOM    995 2HB  LEU A  62     -18.409  -2.634 -23.658  1.00  0.00           H  
ATOM    996  HG  LEU A  62     -17.171  -2.001 -20.973  1.00  0.00           H  
ATOM    997 1HD1 LEU A  62     -18.774  -3.616 -20.047  1.00  0.00           H  
ATOM    998 2HD1 LEU A  62     -19.628  -2.216 -20.714  1.00  0.00           H  
ATOM    999 3HD1 LEU A  62     -19.580  -3.741 -21.603  1.00  0.00           H  
ATOM   1000 1HD2 LEU A  62     -16.633  -4.435 -21.014  1.00  0.00           H  
ATOM   1001 2HD2 LEU A  62     -17.424  -4.584 -22.599  1.00  0.00           H  
ATOM   1002 3HD2 LEU A  62     -15.933  -3.657 -22.427  1.00  0.00           H  
ATOM   1003  N   THR A  63     -17.513   1.332 -22.923  1.00  0.00           N  
ATOM   1004  CA  THR A  63     -17.228   2.614 -22.274  1.00  0.00           C  
ATOM   1005  C   THR A  63     -18.378   3.121 -21.422  1.00  0.00           C  
ATOM   1006  O   THR A  63     -19.541   3.105 -21.825  1.00  0.00           O  
ATOM   1007  CB  THR A  63     -16.871   3.686 -23.320  1.00  0.00           C  
ATOM   1008  OG1 THR A  63     -15.719   3.267 -24.064  1.00  0.00           O  
ATOM   1009  CG2 THR A  63     -16.574   5.015 -22.642  1.00  0.00           C  
ATOM   1010  H   THR A  63     -18.327   1.222 -23.533  1.00  0.00           H  
ATOM   1011  HA  THR A  63     -16.372   2.476 -21.615  1.00  0.00           H  
ATOM   1012  HB  THR A  63     -17.705   3.815 -24.009  1.00  0.00           H  
ATOM   1013  HG1 THR A  63     -14.941   3.316 -23.503  1.00  0.00           H  
ATOM   1014 1HG2 THR A  63     -16.324   5.761 -23.396  1.00  0.00           H  
ATOM   1015 2HG2 THR A  63     -17.452   5.343 -22.084  1.00  0.00           H  
ATOM   1016 3HG2 THR A  63     -15.735   4.895 -21.958  1.00  0.00           H  
ATOM   1017  N   PHE A  64     -18.022   3.627 -20.256  1.00  0.00           N  
ATOM   1018  CA  PHE A  64     -18.965   4.125 -19.264  1.00  0.00           C  
ATOM   1019  C   PHE A  64     -18.847   5.628 -19.064  1.00  0.00           C  
ATOM   1020  O   PHE A  64     -17.782   6.130 -18.671  1.00  0.00           O  
ATOM   1021  CB  PHE A  64     -18.674   3.416 -17.939  1.00  0.00           C  
ATOM   1022  CG  PHE A  64     -18.879   1.937 -18.023  1.00  0.00           C  
ATOM   1023  CD1 PHE A  64     -17.949   1.129 -18.641  1.00  0.00           C  
ATOM   1024  CD2 PHE A  64     -19.979   1.352 -17.496  1.00  0.00           C  
ATOM   1025  CE1 PHE A  64     -18.151  -0.185 -18.748  1.00  0.00           C  
ATOM   1026  CE2 PHE A  64     -20.177   0.004 -17.596  1.00  0.00           C  
ATOM   1027  CZ  PHE A  64     -19.256  -0.747 -18.235  1.00  0.00           C  
ATOM   1028  H   PHE A  64     -17.034   3.587 -20.012  1.00  0.00           H  
ATOM   1029  HA  PHE A  64     -19.977   3.900 -19.601  1.00  0.00           H  
ATOM   1030 1HB  PHE A  64     -17.648   3.602 -17.644  1.00  0.00           H  
ATOM   1031 2HB  PHE A  64     -19.331   3.812 -17.158  1.00  0.00           H  
ATOM   1032  HD1 PHE A  64     -17.044   1.557 -19.067  1.00  0.00           H  
ATOM   1033  HD2 PHE A  64     -20.704   1.976 -17.007  1.00  0.00           H  
ATOM   1034  HE1 PHE A  64     -17.423  -0.795 -19.261  1.00  0.00           H  
ATOM   1035  HE2 PHE A  64     -21.068  -0.463 -17.179  1.00  0.00           H  
ATOM   1036  HZ  PHE A  64     -19.398  -1.806 -18.349  1.00  0.00           H  
ATOM   1037  N   HIS A  65     -19.924   6.363 -19.366  1.00  0.00           N  
ATOM   1038  CA  HIS A  65     -20.008   7.789 -19.022  1.00  0.00           C  
ATOM   1039  C   HIS A  65     -21.414   8.103 -18.526  1.00  0.00           C  
ATOM   1040  O   HIS A  65     -22.386   7.780 -19.205  1.00  0.00           O  
ATOM   1041  CB  HIS A  65     -19.664   8.675 -20.224  1.00  0.00           C  
ATOM   1042  CG  HIS A  65     -18.220   8.623 -20.617  1.00  0.00           C  
ATOM   1043  ND1 HIS A  65     -17.229   9.247 -19.890  1.00  0.00           N  
ATOM   1044  CD2 HIS A  65     -17.601   8.022 -21.660  1.00  0.00           C  
ATOM   1045  CE1 HIS A  65     -16.060   9.031 -20.469  1.00  0.00           C  
ATOM   1046  NE2 HIS A  65     -16.260   8.291 -21.545  1.00  0.00           N  
ATOM   1047  H   HIS A  65     -20.713   5.918 -19.857  1.00  0.00           H  
ATOM   1048  HA  HIS A  65     -19.294   8.030 -18.226  1.00  0.00           H  
ATOM   1049 1HB  HIS A  65     -20.263   8.371 -21.083  1.00  0.00           H  
ATOM   1050 2HB  HIS A  65     -19.919   9.710 -19.998  1.00  0.00           H  
ATOM   1051  HD2 HIS A  65     -18.078   7.435 -22.445  1.00  0.00           H  
ATOM   1052  HE1 HIS A  65     -15.097   9.401 -20.119  1.00  0.00           H  
ATOM   1053  HE2 HIS A  65     -15.545   7.972 -22.183  1.00  0.00           H  
ATOM   1054  N   GLY A  66     -21.565   8.778 -17.397  1.00  0.00           N  
ATOM   1055  CA  GLY A  66     -22.925   9.115 -16.970  1.00  0.00           C  
ATOM   1056  C   GLY A  66     -23.722   7.822 -16.809  1.00  0.00           C  
ATOM   1057  O   GLY A  66     -23.190   6.825 -16.315  1.00  0.00           O  
ATOM   1058  H   GLY A  66     -20.764   9.019 -16.827  1.00  0.00           H  
ATOM   1059 1HA  GLY A  66     -22.900   9.666 -16.032  1.00  0.00           H  
ATOM   1060 2HA  GLY A  66     -23.406   9.750 -17.714  1.00  0.00           H  
ATOM   1061  N   ASP A  67     -24.997   7.853 -17.242  1.00  0.00           N  
ATOM   1062  CA  ASP A  67     -25.925   6.725 -17.159  1.00  0.00           C  
ATOM   1063  C   ASP A  67     -25.924   5.894 -18.443  1.00  0.00           C  
ATOM   1064  O   ASP A  67     -26.821   5.064 -18.658  1.00  0.00           O  
ATOM   1065  CB  ASP A  67     -27.355   7.215 -16.958  1.00  0.00           C  
ATOM   1066  CG  ASP A  67     -27.838   7.974 -18.199  1.00  0.00           C  
ATOM   1067  OD1 ASP A  67     -27.208   8.982 -18.542  1.00  0.00           O  
ATOM   1068  OD2 ASP A  67     -28.758   7.515 -18.890  1.00  0.00           O  
ATOM   1069  H   ASP A  67     -25.368   8.703 -17.670  1.00  0.00           H  
ATOM   1070  HA  ASP A  67     -25.643   6.091 -16.324  1.00  0.00           H  
ATOM   1071 1HB  ASP A  67     -28.011   6.369 -16.757  1.00  0.00           H  
ATOM   1072 2HB  ASP A  67     -27.396   7.876 -16.093  1.00  0.00           H  
ATOM   1073  N   VAL A  68     -24.955   6.137 -19.333  1.00  0.00           N  
ATOM   1074  CA  VAL A  68     -24.969   5.429 -20.598  1.00  0.00           C  
ATOM   1075  C   VAL A  68     -23.724   4.573 -20.825  1.00  0.00           C  
ATOM   1076  O   VAL A  68     -22.581   5.007 -20.631  1.00  0.00           O  
ATOM   1077  CB  VAL A  68     -25.100   6.439 -21.752  1.00  0.00           C  
ATOM   1078  CG1 VAL A  68     -25.159   5.716 -23.090  1.00  0.00           C  
ATOM   1079  CG2 VAL A  68     -26.338   7.299 -21.549  1.00  0.00           C  
ATOM   1080  H   VAL A  68     -24.215   6.813 -19.130  1.00  0.00           H  
ATOM   1081  HA  VAL A  68     -25.827   4.781 -20.591  1.00  0.00           H  
ATOM   1082  HB  VAL A  68     -24.214   7.075 -21.770  1.00  0.00           H  
ATOM   1083 1HG1 VAL A  68     -25.252   6.446 -23.894  1.00  0.00           H  
ATOM   1084 2HG1 VAL A  68     -24.247   5.136 -23.230  1.00  0.00           H  
ATOM   1085 3HG1 VAL A  68     -26.021   5.049 -23.105  1.00  0.00           H  
ATOM   1086 1HG2 VAL A  68     -26.425   8.012 -22.369  1.00  0.00           H  
ATOM   1087 2HG2 VAL A  68     -27.223   6.663 -21.526  1.00  0.00           H  
ATOM   1088 3HG2 VAL A  68     -26.255   7.840 -20.606  1.00  0.00           H  
ATOM   1089  N   VAL A  69     -23.962   3.335 -21.232  1.00  0.00           N  
ATOM   1090  CA  VAL A  69     -22.862   2.431 -21.514  1.00  0.00           C  
ATOM   1091  C   VAL A  69     -22.867   2.015 -22.978  1.00  0.00           C  
ATOM   1092  O   VAL A  69     -23.888   1.634 -23.556  1.00  0.00           O  
ATOM   1093  CB  VAL A  69     -22.863   1.233 -20.566  1.00  0.00           C  
ATOM   1094  CG1 VAL A  69     -21.702   0.270 -20.894  1.00  0.00           C  
ATOM   1095  CG2 VAL A  69     -22.709   1.771 -19.183  1.00  0.00           C  
ATOM   1096  H   VAL A  69     -24.942   3.069 -21.364  1.00  0.00           H  
ATOM   1097  HA  VAL A  69     -21.933   2.965 -21.331  1.00  0.00           H  
ATOM   1098  HB  VAL A  69     -23.796   0.685 -20.665  1.00  0.00           H  
ATOM   1099 1HG1 VAL A  69     -21.714  -0.564 -20.197  1.00  0.00           H  
ATOM   1100 2HG1 VAL A  69     -21.803  -0.107 -21.894  1.00  0.00           H  
ATOM   1101 3HG1 VAL A  69     -20.748   0.803 -20.804  1.00  0.00           H  
ATOM   1102 1HG2 VAL A  69     -22.697   0.952 -18.472  1.00  0.00           H  
ATOM   1103 2HG2 VAL A  69     -21.787   2.316 -19.141  1.00  0.00           H  
ATOM   1104 3HG2 VAL A  69     -23.524   2.448 -18.954  1.00  0.00           H  
ATOM   1105  N   PHE A  70     -21.698   2.132 -23.574  1.00  0.00           N  
ATOM   1106  CA  PHE A  70     -21.473   1.883 -24.988  1.00  0.00           C  
ATOM   1107  C   PHE A  70     -20.683   0.605 -25.190  1.00  0.00           C  
ATOM   1108  O   PHE A  70     -19.541   0.514 -24.755  1.00  0.00           O  
ATOM   1109  CB  PHE A  70     -20.671   3.054 -25.525  1.00  0.00           C  
ATOM   1110  CG  PHE A  70     -21.361   4.324 -25.360  1.00  0.00           C  
ATOM   1111  CD1 PHE A  70     -21.214   5.050 -24.173  1.00  0.00           C  
ATOM   1112  CD2 PHE A  70     -22.150   4.821 -26.351  1.00  0.00           C  
ATOM   1113  CE1 PHE A  70     -21.845   6.233 -24.001  1.00  0.00           C  
ATOM   1114  CE2 PHE A  70     -22.788   6.000 -26.179  1.00  0.00           C  
ATOM   1115  CZ  PHE A  70     -22.632   6.717 -24.995  1.00  0.00           C  
ATOM   1116  H   PHE A  70     -20.925   2.452 -22.992  1.00  0.00           H  
ATOM   1117  HA  PHE A  70     -22.435   1.798 -25.500  1.00  0.00           H  
ATOM   1118 1HB  PHE A  70     -19.727   3.113 -25.011  1.00  0.00           H  
ATOM   1119 2HB  PHE A  70     -20.465   2.929 -26.566  1.00  0.00           H  
ATOM   1120  HD1 PHE A  70     -20.583   4.660 -23.371  1.00  0.00           H  
ATOM   1121  HD2 PHE A  70     -22.263   4.266 -27.277  1.00  0.00           H  
ATOM   1122  HE1 PHE A  70     -21.727   6.784 -23.071  1.00  0.00           H  
ATOM   1123  HE2 PHE A  70     -23.411   6.376 -26.962  1.00  0.00           H  
ATOM   1124  HZ  PHE A  70     -23.140   7.661 -24.851  1.00  0.00           H  
ATOM   1125  N   ILE A  71     -21.281  -0.382 -25.851  1.00  0.00           N  
ATOM   1126  CA  ILE A  71     -20.628  -1.678 -26.040  1.00  0.00           C  
ATOM   1127  C   ILE A  71     -20.394  -2.048 -27.499  1.00  0.00           C  
ATOM   1128  O   ILE A  71     -21.324  -2.027 -28.300  1.00  0.00           O  
ATOM   1129  CB  ILE A  71     -21.458  -2.792 -25.375  1.00  0.00           C  
ATOM   1130  CG1 ILE A  71     -21.650  -2.498 -23.885  1.00  0.00           C  
ATOM   1131  CG2 ILE A  71     -20.789  -4.143 -25.572  1.00  0.00           C  
ATOM   1132  CD1 ILE A  71     -22.736  -3.324 -23.235  1.00  0.00           C  
ATOM   1133  H   ILE A  71     -22.238  -0.245 -26.180  1.00  0.00           H  
ATOM   1134  HA  ILE A  71     -19.668  -1.672 -25.529  1.00  0.00           H  
ATOM   1135  HB  ILE A  71     -22.451  -2.821 -25.822  1.00  0.00           H  
ATOM   1136 1HG1 ILE A  71     -20.717  -2.683 -23.355  1.00  0.00           H  
ATOM   1137 2HG1 ILE A  71     -21.898  -1.444 -23.751  1.00  0.00           H  
ATOM   1138 1HG2 ILE A  71     -21.388  -4.919 -25.096  1.00  0.00           H  
ATOM   1139 2HG2 ILE A  71     -20.702  -4.355 -26.637  1.00  0.00           H  
ATOM   1140 3HG2 ILE A  71     -19.795  -4.126 -25.124  1.00  0.00           H  
ATOM   1141 1HD1 ILE A  71     -22.813  -3.058 -22.180  1.00  0.00           H  
ATOM   1142 2HD1 ILE A  71     -23.689  -3.127 -23.729  1.00  0.00           H  
ATOM   1143 3HD1 ILE A  71     -22.492  -4.381 -23.325  1.00  0.00           H  
ATOM   1144  N   LEU A  72     -19.184  -2.459 -27.849  1.00  0.00           N  
ATOM   1145  CA  LEU A  72     -18.927  -2.859 -29.229  1.00  0.00           C  
ATOM   1146  C   LEU A  72     -18.403  -4.273 -29.276  1.00  0.00           C  
ATOM   1147  O   LEU A  72     -17.307  -4.568 -28.777  1.00  0.00           O  
ATOM   1148  CB  LEU A  72     -17.917  -1.911 -29.889  1.00  0.00           C  
ATOM   1149  CG  LEU A  72     -17.506  -2.271 -31.322  1.00  0.00           C  
ATOM   1150  CD1 LEU A  72     -18.748  -2.381 -32.195  1.00  0.00           C  
ATOM   1151  CD2 LEU A  72     -16.553  -1.212 -31.858  1.00  0.00           C  
ATOM   1152  H   LEU A  72     -18.436  -2.477 -27.155  1.00  0.00           H  
ATOM   1153  HA  LEU A  72     -19.858  -2.828 -29.782  1.00  0.00           H  
ATOM   1154 1HB  LEU A  72     -18.342  -0.909 -29.908  1.00  0.00           H  
ATOM   1155 2HB  LEU A  72     -17.013  -1.888 -29.281  1.00  0.00           H  
ATOM   1156  HG  LEU A  72     -17.009  -3.241 -31.326  1.00  0.00           H  
ATOM   1157 1HD1 LEU A  72     -18.456  -2.636 -33.214  1.00  0.00           H  
ATOM   1158 2HD1 LEU A  72     -19.403  -3.158 -31.801  1.00  0.00           H  
ATOM   1159 3HD1 LEU A  72     -19.276  -1.428 -32.198  1.00  0.00           H  
ATOM   1160 1HD2 LEU A  72     -16.260  -1.468 -32.877  1.00  0.00           H  
ATOM   1161 2HD2 LEU A  72     -17.049  -0.242 -31.856  1.00  0.00           H  
ATOM   1162 3HD2 LEU A  72     -15.666  -1.167 -31.226  1.00  0.00           H  
ATOM   1163  N   VAL A  73     -19.178  -5.151 -29.902  1.00  0.00           N  
ATOM   1164  CA  VAL A  73     -18.824  -6.562 -29.933  1.00  0.00           C  
ATOM   1165  C   VAL A  73     -18.192  -6.896 -31.275  1.00  0.00           C  
ATOM   1166  O   VAL A  73     -18.804  -6.694 -32.327  1.00  0.00           O  
ATOM   1167  CB  VAL A  73     -20.073  -7.432 -29.747  1.00  0.00           C  
ATOM   1168  CG1 VAL A  73     -19.680  -8.921 -29.785  1.00  0.00           C  
ATOM   1169  CG2 VAL A  73     -20.769  -7.040 -28.451  1.00  0.00           C  
ATOM   1170  H   VAL A  73     -20.042  -4.805 -30.336  1.00  0.00           H  
ATOM   1171  HA  VAL A  73     -18.101  -6.776 -29.139  1.00  0.00           H  
ATOM   1172  HB  VAL A  73     -20.754  -7.254 -30.580  1.00  0.00           H  
ATOM   1173 1HG1 VAL A  73     -20.563  -9.530 -29.681  1.00  0.00           H  
ATOM   1174 2HG1 VAL A  73     -19.202  -9.167 -30.726  1.00  0.00           H  
ATOM   1175 3HG1 VAL A  73     -18.990  -9.131 -28.965  1.00  0.00           H  
ATOM   1176 1HG2 VAL A  73     -21.667  -7.619 -28.336  1.00  0.00           H  
ATOM   1177 2HG2 VAL A  73     -20.102  -7.214 -27.610  1.00  0.00           H  
ATOM   1178 3HG2 VAL A  73     -21.036  -5.992 -28.493  1.00  0.00           H  
ATOM   1179  N   LEU A  74     -16.963  -7.400 -31.240  1.00  0.00           N  
ATOM   1180  CA  LEU A  74     -16.226  -7.710 -32.457  1.00  0.00           C  
ATOM   1181  C   LEU A  74     -15.781  -9.170 -32.532  1.00  0.00           C  
ATOM   1182  O   LEU A  74     -15.067  -9.691 -31.656  1.00  0.00           O  
ATOM   1183  CB  LEU A  74     -14.997  -6.798 -32.560  1.00  0.00           C  
ATOM   1184  CG  LEU A  74     -14.095  -7.033 -33.779  1.00  0.00           C  
ATOM   1185  CD1 LEU A  74     -14.862  -6.700 -35.051  1.00  0.00           C  
ATOM   1186  CD2 LEU A  74     -12.843  -6.176 -33.656  1.00  0.00           C  
ATOM   1187  H   LEU A  74     -16.516  -7.548 -30.333  1.00  0.00           H  
ATOM   1188  HA  LEU A  74     -16.887  -7.527 -33.298  1.00  0.00           H  
ATOM   1189 1HB  LEU A  74     -15.334  -5.763 -32.592  1.00  0.00           H  
ATOM   1190 2HB  LEU A  74     -14.388  -6.933 -31.666  1.00  0.00           H  
ATOM   1191  HG  LEU A  74     -13.812  -8.084 -33.825  1.00  0.00           H  
ATOM   1192 1HD1 LEU A  74     -14.221  -6.867 -35.917  1.00  0.00           H  
ATOM   1193 2HD1 LEU A  74     -15.742  -7.341 -35.123  1.00  0.00           H  
ATOM   1194 3HD1 LEU A  74     -15.174  -5.657 -35.026  1.00  0.00           H  
ATOM   1195 1HD2 LEU A  74     -12.201  -6.344 -34.522  1.00  0.00           H  
ATOM   1196 2HD2 LEU A  74     -13.125  -5.124 -33.611  1.00  0.00           H  
ATOM   1197 3HD2 LEU A  74     -12.305  -6.447 -32.747  1.00  0.00           H  
ATOM   1198  N   VAL A  75     -16.205  -9.843 -33.600  1.00  0.00           N  
ATOM   1199  CA  VAL A  75     -15.984 -11.275 -33.705  1.00  0.00           C  
ATOM   1200  C   VAL A  75     -15.147 -11.724 -34.910  1.00  0.00           C  
ATOM   1201  O   VAL A  75     -15.481 -11.425 -36.056  1.00  0.00           O  
ATOM   1202  CB  VAL A  75     -17.368 -11.945 -33.767  1.00  0.00           C  
ATOM   1203  CG1 VAL A  75     -17.249 -13.441 -33.893  1.00  0.00           C  
ATOM   1204  CG2 VAL A  75     -18.164 -11.562 -32.526  1.00  0.00           C  
ATOM   1205  H   VAL A  75     -16.724  -9.348 -34.337  1.00  0.00           H  
ATOM   1206  HA  VAL A  75     -15.479 -11.607 -32.795  1.00  0.00           H  
ATOM   1207  HB  VAL A  75     -17.882 -11.592 -34.647  1.00  0.00           H  
ATOM   1208 1HG1 VAL A  75     -18.245 -13.866 -33.953  1.00  0.00           H  
ATOM   1209 2HG1 VAL A  75     -16.704 -13.706 -34.798  1.00  0.00           H  
ATOM   1210 3HG1 VAL A  75     -16.730 -13.834 -33.028  1.00  0.00           H  
ATOM   1211 1HG2 VAL A  75     -19.135 -12.022 -32.556  1.00  0.00           H  
ATOM   1212 2HG2 VAL A  75     -17.648 -11.889 -31.681  1.00  0.00           H  
ATOM   1213 3HG2 VAL A  75     -18.283 -10.485 -32.476  1.00  0.00           H  
ATOM   1214  N   GLY A  76     -14.077 -12.495 -34.630  1.00  0.00           N  
ATOM   1215  CA  GLY A  76     -13.237 -13.105 -35.674  1.00  0.00           C  
ATOM   1216  C   GLY A  76     -12.184 -12.172 -36.278  1.00  0.00           C  
ATOM   1217  O   GLY A  76     -11.491 -12.543 -37.224  1.00  0.00           O  
ATOM   1218  H   GLY A  76     -13.853 -12.655 -33.659  1.00  0.00           H  
ATOM   1219 1HA  GLY A  76     -12.736 -13.980 -35.259  1.00  0.00           H  
ATOM   1220 2HA  GLY A  76     -13.882 -13.473 -36.469  1.00  0.00           H  
ATOM   1221  N   ALA A  77     -12.092 -10.961 -35.750  1.00  0.00           N  
ATOM   1222  CA  ALA A  77     -11.206  -9.919 -36.257  1.00  0.00           C  
ATOM   1223  C   ALA A  77      -9.750 -10.049 -35.827  1.00  0.00           C  
ATOM   1224  O   ALA A  77      -9.450 -10.607 -34.767  1.00  0.00           O  
ATOM   1225  CB  ALA A  77     -11.731  -8.604 -35.789  1.00  0.00           C  
ATOM   1226  H   ALA A  77     -12.650 -10.749 -34.939  1.00  0.00           H  
ATOM   1227  HA  ALA A  77     -11.232  -9.951 -37.348  1.00  0.00           H  
ATOM   1228 1HB  ALA A  77     -11.133  -7.825 -36.177  1.00  0.00           H  
ATOM   1229 2HB  ALA A  77     -12.741  -8.506 -36.143  1.00  0.00           H  
ATOM   1230 3HB  ALA A  77     -11.699  -8.580 -34.708  1.00  0.00           H  
ATOM   1231  N   SER A  78      -8.860  -9.495 -36.660  1.00  0.00           N  
ATOM   1232  CA  SER A  78      -7.416  -9.418 -36.420  1.00  0.00           C  
ATOM   1233  C   SER A  78      -7.122  -8.421 -35.309  1.00  0.00           C  
ATOM   1234  O   SER A  78      -7.980  -7.607 -34.958  1.00  0.00           O  
ATOM   1235  CB  SER A  78      -6.685  -9.013 -37.685  1.00  0.00           C  
ATOM   1236  OG  SER A  78      -7.023  -7.706 -38.063  1.00  0.00           O  
ATOM   1237  H   SER A  78      -9.218  -9.069 -37.526  1.00  0.00           H  
ATOM   1238  HA  SER A  78      -7.052 -10.403 -36.113  1.00  0.00           H  
ATOM   1239 1HB  SER A  78      -5.610  -9.080 -37.522  1.00  0.00           H  
ATOM   1240 2HB  SER A  78      -6.938  -9.703 -38.488  1.00  0.00           H  
ATOM   1241  HG  SER A  78      -7.910  -7.757 -38.427  1.00  0.00           H  
ATOM   1242  N   GLU A  79      -5.907  -8.456 -34.765  1.00  0.00           N  
ATOM   1243  CA  GLU A  79      -5.517  -7.511 -33.723  1.00  0.00           C  
ATOM   1244  C   GLU A  79      -5.590  -6.052 -34.185  1.00  0.00           C  
ATOM   1245  O   GLU A  79      -6.013  -5.178 -33.417  1.00  0.00           O  
ATOM   1246  CB  GLU A  79      -4.098  -7.826 -33.243  1.00  0.00           C  
ATOM   1247  CG  GLU A  79      -3.976  -9.118 -32.447  1.00  0.00           C  
ATOM   1248  CD  GLU A  79      -2.560  -9.428 -32.049  1.00  0.00           C  
ATOM   1249  OE1 GLU A  79      -1.674  -8.739 -32.494  1.00  0.00           O  
ATOM   1250  OE2 GLU A  79      -2.365 -10.355 -31.299  1.00  0.00           O  
ATOM   1251  H   GLU A  79      -5.243  -9.171 -35.060  1.00  0.00           H  
ATOM   1252  HA  GLU A  79      -6.201  -7.635 -32.887  1.00  0.00           H  
ATOM   1253 1HB  GLU A  79      -3.431  -7.898 -34.102  1.00  0.00           H  
ATOM   1254 2HB  GLU A  79      -3.737  -7.011 -32.616  1.00  0.00           H  
ATOM   1255 1HG  GLU A  79      -4.585  -9.036 -31.547  1.00  0.00           H  
ATOM   1256 2HG  GLU A  79      -4.369  -9.939 -33.045  1.00  0.00           H  
ATOM   1257  N   GLU A  80      -5.218  -5.790 -35.440  1.00  0.00           N  
ATOM   1258  CA  GLU A  80      -5.273  -4.422 -35.949  1.00  0.00           C  
ATOM   1259  C   GLU A  80      -6.721  -3.960 -36.037  1.00  0.00           C  
ATOM   1260  O   GLU A  80      -7.041  -2.812 -35.697  1.00  0.00           O  
ATOM   1261  CB  GLU A  80      -4.599  -4.327 -37.319  1.00  0.00           C  
ATOM   1262  CG  GLU A  80      -3.077  -4.542 -37.295  1.00  0.00           C  
ATOM   1263  CD  GLU A  80      -2.352  -3.478 -36.512  1.00  0.00           C  
ATOM   1264  OE1 GLU A  80      -2.580  -2.319 -36.762  1.00  0.00           O  
ATOM   1265  OE2 GLU A  80      -1.576  -3.825 -35.639  1.00  0.00           O  
ATOM   1266  H   GLU A  80      -4.862  -6.544 -36.008  1.00  0.00           H  
ATOM   1267  HA  GLU A  80      -4.751  -3.767 -35.258  1.00  0.00           H  
ATOM   1268 1HB  GLU A  80      -5.033  -5.072 -37.987  1.00  0.00           H  
ATOM   1269 2HB  GLU A  80      -4.795  -3.347 -37.752  1.00  0.00           H  
ATOM   1270 1HG  GLU A  80      -2.866  -5.510 -36.843  1.00  0.00           H  
ATOM   1271 2HG  GLU A  80      -2.701  -4.557 -38.317  1.00  0.00           H  
ATOM   1272  N   GLU A  81      -7.609  -4.869 -36.440  1.00  0.00           N  
ATOM   1273  CA  GLU A  81      -9.024  -4.555 -36.512  1.00  0.00           C  
ATOM   1274  C   GLU A  81      -9.594  -4.320 -35.114  1.00  0.00           C  
ATOM   1275  O   GLU A  81     -10.416  -3.419 -34.931  1.00  0.00           O  
ATOM   1276  CB  GLU A  81      -9.776  -5.653 -37.245  1.00  0.00           C  
ATOM   1277  CG  GLU A  81      -9.519  -5.711 -38.742  1.00  0.00           C  
ATOM   1278  CD  GLU A  81     -10.053  -6.966 -39.410  1.00  0.00           C  
ATOM   1279  OE1 GLU A  81      -9.737  -8.072 -38.993  1.00  0.00           O  
ATOM   1280  OE2 GLU A  81     -10.797  -6.813 -40.350  1.00  0.00           O  
ATOM   1281  H   GLU A  81      -7.277  -5.785 -36.746  1.00  0.00           H  
ATOM   1282  HA  GLU A  81      -9.139  -3.633 -37.081  1.00  0.00           H  
ATOM   1283 1HB  GLU A  81      -9.442  -6.598 -36.853  1.00  0.00           H  
ATOM   1284 2HB  GLU A  81     -10.849  -5.562 -37.068  1.00  0.00           H  
ATOM   1285 1HG  GLU A  81      -9.985  -4.843 -39.205  1.00  0.00           H  
ATOM   1286 2HG  GLU A  81      -8.450  -5.640 -38.914  1.00  0.00           H  
ATOM   1287  N   GLN A  82      -9.129  -5.101 -34.127  1.00  0.00           N  
ATOM   1288  CA  GLN A  82      -9.578  -4.933 -32.750  1.00  0.00           C  
ATOM   1289  C   GLN A  82      -9.175  -3.572 -32.206  1.00  0.00           C  
ATOM   1290  O   GLN A  82      -9.986  -2.902 -31.560  1.00  0.00           O  
ATOM   1291  CB  GLN A  82      -9.010  -6.041 -31.860  1.00  0.00           C  
ATOM   1292  CG  GLN A  82      -9.617  -7.412 -32.108  1.00  0.00           C  
ATOM   1293  CD  GLN A  82      -8.959  -8.495 -31.275  1.00  0.00           C  
ATOM   1294  OE1 GLN A  82      -8.721  -8.319 -30.077  1.00  0.00           O  
ATOM   1295  NE2 GLN A  82      -8.661  -9.626 -31.906  1.00  0.00           N  
ATOM   1296  H   GLN A  82      -8.501  -5.871 -34.376  1.00  0.00           H  
ATOM   1297  HA  GLN A  82     -10.652  -4.980 -32.721  1.00  0.00           H  
ATOM   1298 1HB  GLN A  82      -7.934  -6.117 -32.016  1.00  0.00           H  
ATOM   1299 2HB  GLN A  82      -9.172  -5.786 -30.813  1.00  0.00           H  
ATOM   1300 1HG  GLN A  82     -10.676  -7.380 -31.853  1.00  0.00           H  
ATOM   1301 2HG  GLN A  82      -9.494  -7.667 -33.161  1.00  0.00           H  
ATOM   1302 1HE2 GLN A  82      -8.226 -10.377 -31.408  1.00  0.00           H  
ATOM   1303 2HE2 GLN A  82      -8.871  -9.727 -32.878  1.00  0.00           H  
ATOM   1304  N   LYS A  83      -7.959  -3.121 -32.519  1.00  0.00           N  
ATOM   1305  CA  LYS A  83      -7.534  -1.808 -32.056  1.00  0.00           C  
ATOM   1306  C   LYS A  83      -8.368  -0.697 -32.696  1.00  0.00           C  
ATOM   1307  O   LYS A  83      -8.780   0.247 -32.011  1.00  0.00           O  
ATOM   1308  CB  LYS A  83      -6.049  -1.611 -32.337  1.00  0.00           C  
ATOM   1309  CG  LYS A  83      -5.139  -2.450 -31.423  1.00  0.00           C  
ATOM   1310  CD  LYS A  83      -3.647  -2.135 -31.616  1.00  0.00           C  
ATOM   1311  CE  LYS A  83      -3.133  -2.705 -32.941  1.00  0.00           C  
ATOM   1312  NZ  LYS A  83      -1.660  -2.529 -33.119  1.00  0.00           N  
ATOM   1313  H   LYS A  83      -7.314  -3.736 -33.028  1.00  0.00           H  
ATOM   1314  HA  LYS A  83      -7.686  -1.762 -30.978  1.00  0.00           H  
ATOM   1315 1HB  LYS A  83      -5.849  -1.891 -33.372  1.00  0.00           H  
ATOM   1316 2HB  LYS A  83      -5.788  -0.560 -32.219  1.00  0.00           H  
ATOM   1317 1HG  LYS A  83      -5.409  -2.266 -30.384  1.00  0.00           H  
ATOM   1318 2HG  LYS A  83      -5.304  -3.506 -31.633  1.00  0.00           H  
ATOM   1319 1HD  LYS A  83      -3.497  -1.056 -31.616  1.00  0.00           H  
ATOM   1320 2HD  LYS A  83      -3.072  -2.566 -30.797  1.00  0.00           H  
ATOM   1321 1HE  LYS A  83      -3.367  -3.770 -32.981  1.00  0.00           H  
ATOM   1322 2HE  LYS A  83      -3.635  -2.206 -33.766  1.00  0.00           H  
ATOM   1323 1HZ  LYS A  83      -1.414  -2.949 -34.039  1.00  0.00           H  
ATOM   1324 2HZ  LYS A  83      -1.424  -1.552 -33.118  1.00  0.00           H  
ATOM   1325 3HZ  LYS A  83      -1.161  -2.999 -32.387  1.00  0.00           H  
ATOM   1326  N   HIS A  84      -8.673  -0.840 -33.994  1.00  0.00           N  
ATOM   1327  CA  HIS A  84      -9.508   0.133 -34.694  1.00  0.00           C  
ATOM   1328  C   HIS A  84     -10.886   0.214 -34.052  1.00  0.00           C  
ATOM   1329  O   HIS A  84     -11.406   1.311 -33.800  1.00  0.00           O  
ATOM   1330  CB  HIS A  84      -9.682  -0.242 -36.176  1.00  0.00           C  
ATOM   1331  CG  HIS A  84     -10.439   0.788 -36.979  1.00  0.00           C  
ATOM   1332  ND1 HIS A  84      -9.870   1.978 -37.384  1.00  0.00           N  
ATOM   1333  CD2 HIS A  84     -11.718   0.814 -37.424  1.00  0.00           C  
ATOM   1334  CE1 HIS A  84     -10.764   2.689 -38.055  1.00  0.00           C  
ATOM   1335  NE2 HIS A  84     -11.902   2.011 -38.090  1.00  0.00           N  
ATOM   1336  H   HIS A  84      -8.250  -1.609 -34.523  1.00  0.00           H  
ATOM   1337  HA  HIS A  84      -9.050   1.118 -34.636  1.00  0.00           H  
ATOM   1338 1HB  HIS A  84      -8.703  -0.394 -36.630  1.00  0.00           H  
ATOM   1339 2HB  HIS A  84     -10.221  -1.186 -36.247  1.00  0.00           H  
ATOM   1340  HD1 HIS A  84      -8.930   2.282 -37.204  1.00  0.00           H  
ATOM   1341  HD2 HIS A  84     -12.536   0.111 -37.338  1.00  0.00           H  
ATOM   1342  HE1 HIS A  84     -10.501   3.662 -38.463  1.00  0.00           H  
ATOM   1343  N   MET A  85     -11.510  -0.939 -33.818  1.00  0.00           N  
ATOM   1344  CA  MET A  85     -12.821  -0.923 -33.211  1.00  0.00           C  
ATOM   1345  C   MET A  85     -12.778  -0.404 -31.781  1.00  0.00           C  
ATOM   1346  O   MET A  85     -13.738   0.222 -31.319  1.00  0.00           O  
ATOM   1347  CB  MET A  85     -13.451  -2.282 -33.290  1.00  0.00           C  
ATOM   1348  CG  MET A  85     -13.851  -2.691 -34.695  1.00  0.00           C  
ATOM   1349  SD  MET A  85     -14.981  -1.547 -35.469  1.00  0.00           S  
ATOM   1350  CE  MET A  85     -14.758  -2.008 -37.176  1.00  0.00           C  
ATOM   1351  H   MET A  85     -11.069  -1.825 -34.090  1.00  0.00           H  
ATOM   1352  HA  MET A  85     -13.440  -0.240 -33.781  1.00  0.00           H  
ATOM   1353 1HB  MET A  85     -12.758  -3.017 -32.881  1.00  0.00           H  
ATOM   1354 2HB  MET A  85     -14.315  -2.279 -32.696  1.00  0.00           H  
ATOM   1355 1HG  MET A  85     -12.962  -2.783 -35.319  1.00  0.00           H  
ATOM   1356 2HG  MET A  85     -14.329  -3.637 -34.656  1.00  0.00           H  
ATOM   1357 1HE  MET A  85     -15.350  -1.358 -37.809  1.00  0.00           H  
ATOM   1358 2HE  MET A  85     -13.711  -1.900 -37.448  1.00  0.00           H  
ATOM   1359 3HE  MET A  85     -15.061  -3.050 -37.324  1.00  0.00           H  
ATOM   1360  N   GLN A  86     -11.660  -0.601 -31.075  1.00  0.00           N  
ATOM   1361  CA  GLN A  86     -11.590  -0.057 -29.734  1.00  0.00           C  
ATOM   1362  C   GLN A  86     -11.796   1.450 -29.816  1.00  0.00           C  
ATOM   1363  O   GLN A  86     -12.639   2.005 -29.106  1.00  0.00           O  
ATOM   1364  CB  GLN A  86     -10.249  -0.388 -29.073  1.00  0.00           C  
ATOM   1365  CG  GLN A  86     -10.135   0.077 -27.631  1.00  0.00           C  
ATOM   1366  CD  GLN A  86      -8.763  -0.193 -27.043  1.00  0.00           C  
ATOM   1367  OE1 GLN A  86      -7.756   0.349 -27.506  1.00  0.00           O  
ATOM   1368  NE2 GLN A  86      -8.715  -1.036 -26.018  1.00  0.00           N  
ATOM   1369  H   GLN A  86     -10.898  -1.173 -31.449  1.00  0.00           H  
ATOM   1370  HA  GLN A  86     -12.393  -0.484 -29.143  1.00  0.00           H  
ATOM   1371 1HB  GLN A  86     -10.089  -1.466 -29.093  1.00  0.00           H  
ATOM   1372 2HB  GLN A  86      -9.440   0.073 -29.640  1.00  0.00           H  
ATOM   1373 1HG  GLN A  86     -10.319   1.150 -27.591  1.00  0.00           H  
ATOM   1374 2HG  GLN A  86     -10.874  -0.452 -27.030  1.00  0.00           H  
ATOM   1375 1HE2 GLN A  86      -7.837  -1.253 -25.588  1.00  0.00           H  
ATOM   1376 2HE2 GLN A  86      -9.556  -1.453 -25.674  1.00  0.00           H  
ATOM   1377  N   GLU A  87     -11.106   2.105 -30.762  1.00  0.00           N  
ATOM   1378  CA  GLU A  87     -11.247   3.547 -30.869  1.00  0.00           C  
ATOM   1379  C   GLU A  87     -12.657   3.934 -31.321  1.00  0.00           C  
ATOM   1380  O   GLU A  87     -13.208   4.918 -30.831  1.00  0.00           O  
ATOM   1381  CB  GLU A  87     -10.212   4.143 -31.827  1.00  0.00           C  
ATOM   1382  CG  GLU A  87      -8.775   4.086 -31.316  1.00  0.00           C  
ATOM   1383  CD  GLU A  87      -7.779   4.726 -32.260  1.00  0.00           C  
ATOM   1384  OE1 GLU A  87      -8.173   5.106 -33.339  1.00  0.00           O  
ATOM   1385  OE2 GLU A  87      -6.634   4.842 -31.895  1.00  0.00           O  
ATOM   1386  H   GLU A  87     -10.417   1.596 -31.332  1.00  0.00           H  
ATOM   1387  HA  GLU A  87     -11.081   3.976 -29.881  1.00  0.00           H  
ATOM   1388 1HB  GLU A  87     -10.250   3.609 -32.774  1.00  0.00           H  
ATOM   1389 2HB  GLU A  87     -10.459   5.184 -32.024  1.00  0.00           H  
ATOM   1390 1HG  GLU A  87      -8.726   4.586 -30.350  1.00  0.00           H  
ATOM   1391 2HG  GLU A  87      -8.506   3.039 -31.165  1.00  0.00           H  
ATOM   1392  N   ARG A  88     -13.268   3.150 -32.221  1.00  0.00           N  
ATOM   1393  CA  ARG A  88     -14.589   3.512 -32.741  1.00  0.00           C  
ATOM   1394  C   ARG A  88     -15.647   3.610 -31.653  1.00  0.00           C  
ATOM   1395  O   ARG A  88     -16.437   4.558 -31.637  1.00  0.00           O  
ATOM   1396  CB  ARG A  88     -15.079   2.478 -33.751  1.00  0.00           C  
ATOM   1397  CG  ARG A  88     -14.379   2.475 -35.089  1.00  0.00           C  
ATOM   1398  CD  ARG A  88     -14.863   3.553 -35.940  1.00  0.00           C  
ATOM   1399  NE  ARG A  88     -14.247   3.536 -37.234  1.00  0.00           N  
ATOM   1400  CZ  ARG A  88     -14.488   4.403 -38.212  1.00  0.00           C  
ATOM   1401  NH1 ARG A  88     -15.373   5.374 -38.046  1.00  0.00           N  
ATOM   1402  NH2 ARG A  88     -13.798   4.232 -39.314  1.00  0.00           N  
ATOM   1403  H   ARG A  88     -12.747   2.350 -32.595  1.00  0.00           H  
ATOM   1404  HA  ARG A  88     -14.510   4.487 -33.222  1.00  0.00           H  
ATOM   1405 1HB  ARG A  88     -14.982   1.489 -33.324  1.00  0.00           H  
ATOM   1406 2HB  ARG A  88     -16.142   2.641 -33.936  1.00  0.00           H  
ATOM   1407 1HG  ARG A  88     -13.309   2.607 -34.947  1.00  0.00           H  
ATOM   1408 2HG  ARG A  88     -14.561   1.538 -35.603  1.00  0.00           H  
ATOM   1409 1HD  ARG A  88     -15.937   3.432 -36.076  1.00  0.00           H  
ATOM   1410 2HD  ARG A  88     -14.653   4.513 -35.477  1.00  0.00           H  
ATOM   1411  HE  ARG A  88     -13.530   2.834 -37.431  1.00  0.00           H  
ATOM   1412 1HH1 ARG A  88     -15.869   5.459 -37.173  1.00  0.00           H  
ATOM   1413 2HH1 ARG A  88     -15.585   6.063 -38.779  1.00  0.00           H  
ATOM   1414 1HH2 ARG A  88     -13.117   3.450 -39.306  1.00  0.00           H  
ATOM   1415 2HH2 ARG A  88     -13.916   4.845 -40.106  1.00  0.00           H  
ATOM   1416  N   ILE A  89     -15.659   2.663 -30.721  1.00  0.00           N  
ATOM   1417  CA  ILE A  89     -16.678   2.745 -29.687  1.00  0.00           C  
ATOM   1418  C   ILE A  89     -16.372   3.834 -28.677  1.00  0.00           C  
ATOM   1419  O   ILE A  89     -17.303   4.476 -28.182  1.00  0.00           O  
ATOM   1420  CB  ILE A  89     -16.917   1.393 -28.990  1.00  0.00           C  
ATOM   1421  CG1 ILE A  89     -18.257   1.399 -28.155  1.00  0.00           C  
ATOM   1422  CG2 ILE A  89     -15.782   0.967 -28.097  1.00  0.00           C  
ATOM   1423  CD1 ILE A  89     -19.558   1.570 -28.973  1.00  0.00           C  
ATOM   1424  H   ILE A  89     -15.003   1.878 -30.804  1.00  0.00           H  
ATOM   1425  HA  ILE A  89     -17.604   3.011 -30.178  1.00  0.00           H  
ATOM   1426  HB  ILE A  89     -17.006   0.674 -29.749  1.00  0.00           H  
ATOM   1427 1HG1 ILE A  89     -18.319   0.449 -27.624  1.00  0.00           H  
ATOM   1428 2HG1 ILE A  89     -18.213   2.197 -27.412  1.00  0.00           H  
ATOM   1429 1HG2 ILE A  89     -16.026  -0.001 -27.696  1.00  0.00           H  
ATOM   1430 2HG2 ILE A  89     -14.872   0.904 -28.680  1.00  0.00           H  
ATOM   1431 3HG2 ILE A  89     -15.646   1.663 -27.272  1.00  0.00           H  
ATOM   1432 1HD1 ILE A  89     -20.410   1.523 -28.311  1.00  0.00           H  
ATOM   1433 2HD1 ILE A  89     -19.568   2.520 -29.492  1.00  0.00           H  
ATOM   1434 3HD1 ILE A  89     -19.644   0.782 -29.687  1.00  0.00           H  
ATOM   1435  N   GLN A  90     -15.094   4.067 -28.363  1.00  0.00           N  
ATOM   1436  CA  GLN A  90     -14.759   5.103 -27.406  1.00  0.00           C  
ATOM   1437  C   GLN A  90     -15.142   6.474 -27.973  1.00  0.00           C  
ATOM   1438  O   GLN A  90     -15.652   7.330 -27.240  1.00  0.00           O  
ATOM   1439  CB  GLN A  90     -13.268   5.060 -27.063  1.00  0.00           C  
ATOM   1440  CG  GLN A  90     -12.881   5.902 -25.860  1.00  0.00           C  
ATOM   1441  CD  GLN A  90     -11.391   5.860 -25.579  1.00  0.00           C  
ATOM   1442  OE1 GLN A  90     -10.583   6.370 -26.360  1.00  0.00           O  
ATOM   1443  NE2 GLN A  90     -11.018   5.251 -24.459  1.00  0.00           N  
ATOM   1444  H   GLN A  90     -14.338   3.500 -28.772  1.00  0.00           H  
ATOM   1445  HA  GLN A  90     -15.332   4.933 -26.495  1.00  0.00           H  
ATOM   1446 1HB  GLN A  90     -12.970   4.031 -26.863  1.00  0.00           H  
ATOM   1447 2HB  GLN A  90     -12.688   5.408 -27.918  1.00  0.00           H  
ATOM   1448 1HG  GLN A  90     -13.164   6.938 -26.048  1.00  0.00           H  
ATOM   1449 2HG  GLN A  90     -13.405   5.525 -24.982  1.00  0.00           H  
ATOM   1450 1HE2 GLN A  90     -10.048   5.192 -24.220  1.00  0.00           H  
ATOM   1451 2HE2 GLN A  90     -11.706   4.851 -23.854  1.00  0.00           H  
ATOM   1452  N   GLU A  91     -14.961   6.656 -29.290  1.00  0.00           N  
ATOM   1453  CA  GLU A  91     -15.307   7.900 -29.955  1.00  0.00           C  
ATOM   1454  C   GLU A  91     -16.813   8.077 -29.956  1.00  0.00           C  
ATOM   1455  O   GLU A  91     -17.297   9.178 -29.690  1.00  0.00           O  
ATOM   1456  CB  GLU A  91     -14.757   7.907 -31.387  1.00  0.00           C  
ATOM   1457  CG  GLU A  91     -15.054   9.168 -32.235  1.00  0.00           C  
ATOM   1458  CD  GLU A  91     -14.493  10.491 -31.718  1.00  0.00           C  
ATOM   1459  OE1 GLU A  91     -13.606  10.499 -30.885  1.00  0.00           O  
ATOM   1460  OE2 GLU A  91     -14.947  11.502 -32.194  1.00  0.00           O  
ATOM   1461  H   GLU A  91     -14.517   5.922 -29.840  1.00  0.00           H  
ATOM   1462  HA  GLU A  91     -14.866   8.728 -29.406  1.00  0.00           H  
ATOM   1463 1HB  GLU A  91     -13.675   7.783 -31.351  1.00  0.00           H  
ATOM   1464 2HB  GLU A  91     -15.157   7.042 -31.924  1.00  0.00           H  
ATOM   1465 1HG  GLU A  91     -14.658   8.997 -33.235  1.00  0.00           H  
ATOM   1466 2HG  GLU A  91     -16.129   9.257 -32.329  1.00  0.00           H  
ATOM   1467  N   LEU A  92     -17.575   7.001 -30.184  1.00  0.00           N  
ATOM   1468  CA  LEU A  92     -19.011   7.148 -30.106  1.00  0.00           C  
ATOM   1469  C   LEU A  92     -19.414   7.552 -28.706  1.00  0.00           C  
ATOM   1470  O   LEU A  92     -20.226   8.461 -28.531  1.00  0.00           O  
ATOM   1471  CB  LEU A  92     -19.745   5.845 -30.447  1.00  0.00           C  
ATOM   1472  CG  LEU A  92     -21.305   5.920 -30.412  1.00  0.00           C  
ATOM   1473  CD1 LEU A  92     -21.812   6.959 -31.426  1.00  0.00           C  
ATOM   1474  CD2 LEU A  92     -21.873   4.549 -30.715  1.00  0.00           C  
ATOM   1475  H   LEU A  92     -17.164   6.114 -30.490  1.00  0.00           H  
ATOM   1476  HA  LEU A  92     -19.296   7.929 -30.800  1.00  0.00           H  
ATOM   1477 1HB  LEU A  92     -19.444   5.520 -31.428  1.00  0.00           H  
ATOM   1478 2HB  LEU A  92     -19.430   5.084 -29.730  1.00  0.00           H  
ATOM   1479  HG  LEU A  92     -21.632   6.231 -29.418  1.00  0.00           H  
ATOM   1480 1HD1 LEU A  92     -22.891   6.997 -31.368  1.00  0.00           H  
ATOM   1481 2HD1 LEU A  92     -21.426   7.946 -31.203  1.00  0.00           H  
ATOM   1482 3HD1 LEU A  92     -21.507   6.675 -32.427  1.00  0.00           H  
ATOM   1483 1HD2 LEU A  92     -22.960   4.585 -30.678  1.00  0.00           H  
ATOM   1484 2HD2 LEU A  92     -21.553   4.234 -31.710  1.00  0.00           H  
ATOM   1485 3HD2 LEU A  92     -21.509   3.840 -29.972  1.00  0.00           H  
ATOM   1486  N   ALA A  93     -18.806   6.935 -27.688  1.00  0.00           N  
ATOM   1487  CA  ALA A  93     -19.162   7.277 -26.324  1.00  0.00           C  
ATOM   1488  C   ALA A  93     -18.902   8.743 -26.045  1.00  0.00           C  
ATOM   1489  O   ALA A  93     -19.732   9.422 -25.428  1.00  0.00           O  
ATOM   1490  CB  ALA A  93     -18.368   6.420 -25.360  1.00  0.00           C  
ATOM   1491  H   ALA A  93     -18.143   6.177 -27.867  1.00  0.00           H  
ATOM   1492  HA  ALA A  93     -20.215   7.097 -26.204  1.00  0.00           H  
ATOM   1493 1HB  ALA A  93     -18.653   6.654 -24.340  1.00  0.00           H  
ATOM   1494 2HB  ALA A  93     -18.575   5.382 -25.577  1.00  0.00           H  
ATOM   1495 3HB  ALA A  93     -17.307   6.611 -25.497  1.00  0.00           H  
ATOM   1496  N   ARG A  94     -17.790   9.266 -26.567  1.00  0.00           N  
ATOM   1497  CA  ARG A  94     -17.509  10.679 -26.425  1.00  0.00           C  
ATOM   1498  C   ARG A  94     -18.560  11.547 -27.119  1.00  0.00           C  
ATOM   1499  O   ARG A  94     -19.032  12.525 -26.534  1.00  0.00           O  
ATOM   1500  CB  ARG A  94     -16.128  11.002 -26.986  1.00  0.00           C  
ATOM   1501  CG  ARG A  94     -14.944  10.564 -26.112  1.00  0.00           C  
ATOM   1502  CD  ARG A  94     -13.644  11.151 -26.594  1.00  0.00           C  
ATOM   1503  NE  ARG A  94     -13.157  10.513 -27.835  1.00  0.00           N  
ATOM   1504  CZ  ARG A  94     -12.268   9.482 -27.893  1.00  0.00           C  
ATOM   1505  NH1 ARG A  94     -11.745   8.970 -26.796  1.00  0.00           N  
ATOM   1506  NH2 ARG A  94     -11.916   8.993 -29.067  1.00  0.00           N  
ATOM   1507  H   ARG A  94     -17.104   8.642 -27.006  1.00  0.00           H  
ATOM   1508  HA  ARG A  94     -17.512  10.918 -25.363  1.00  0.00           H  
ATOM   1509 1HB  ARG A  94     -16.016  10.512 -27.955  1.00  0.00           H  
ATOM   1510 2HB  ARG A  94     -16.048  12.074 -27.152  1.00  0.00           H  
ATOM   1511 1HG  ARG A  94     -15.110  10.890 -25.087  1.00  0.00           H  
ATOM   1512 2HG  ARG A  94     -14.860   9.480 -26.136  1.00  0.00           H  
ATOM   1513 1HD  ARG A  94     -13.794  12.210 -26.803  1.00  0.00           H  
ATOM   1514 2HD  ARG A  94     -12.884  11.050 -25.823  1.00  0.00           H  
ATOM   1515  HE  ARG A  94     -13.516  10.862 -28.725  1.00  0.00           H  
ATOM   1516 1HH1 ARG A  94     -12.005   9.328 -25.895  1.00  0.00           H  
ATOM   1517 2HH1 ARG A  94     -11.069   8.223 -26.870  1.00  0.00           H  
ATOM   1518 1HH2 ARG A  94     -12.336   9.383 -29.926  1.00  0.00           H  
ATOM   1519 2HH2 ARG A  94     -11.261   8.231 -29.128  1.00  0.00           H  
ATOM   1520  N   ILE A  95     -18.979  11.154 -28.331  1.00  0.00           N  
ATOM   1521  CA  ILE A  95     -19.941  11.955 -29.089  1.00  0.00           C  
ATOM   1522  C   ILE A  95     -21.309  11.950 -28.434  1.00  0.00           C  
ATOM   1523  O   ILE A  95     -21.912  13.014 -28.301  1.00  0.00           O  
ATOM   1524  CB  ILE A  95     -20.117  11.432 -30.527  1.00  0.00           C  
ATOM   1525  CG1 ILE A  95     -18.825  11.606 -31.326  1.00  0.00           C  
ATOM   1526  CG2 ILE A  95     -21.237  12.285 -31.202  1.00  0.00           C  
ATOM   1527  CD1 ILE A  95     -18.809  10.825 -32.634  1.00  0.00           C  
ATOM   1528  H   ILE A  95     -18.536  10.338 -28.767  1.00  0.00           H  
ATOM   1529  HA  ILE A  95     -19.581  12.978 -29.126  1.00  0.00           H  
ATOM   1530  HB  ILE A  95     -20.383  10.373 -30.522  1.00  0.00           H  
ATOM   1531 1HG1 ILE A  95     -18.693  12.661 -31.555  1.00  0.00           H  
ATOM   1532 2HG1 ILE A  95     -17.983  11.284 -30.722  1.00  0.00           H  
ATOM   1533 1HG2 ILE A  95     -21.385  11.970 -32.220  1.00  0.00           H  
ATOM   1534 2HG2 ILE A  95     -22.169  12.181 -30.673  1.00  0.00           H  
ATOM   1535 3HG2 ILE A  95     -20.942  13.335 -31.194  1.00  0.00           H  
ATOM   1536 1HD1 ILE A  95     -17.855  11.005 -33.135  1.00  0.00           H  
ATOM   1537 2HD1 ILE A  95     -18.909   9.761 -32.416  1.00  0.00           H  
ATOM   1538 3HD1 ILE A  95     -19.612  11.135 -33.285  1.00  0.00           H  
ATOM   1539  N   ILE A  96     -21.817  10.775 -28.069  1.00  0.00           N  
ATOM   1540  CA  ILE A  96     -23.152  10.656 -27.499  1.00  0.00           C  
ATOM   1541  C   ILE A  96     -23.213  11.312 -26.139  1.00  0.00           C  
ATOM   1542  O   ILE A  96     -24.220  11.935 -25.811  1.00  0.00           O  
ATOM   1543  CB  ILE A  96     -23.600   9.184 -27.395  1.00  0.00           C  
ATOM   1544  CG1 ILE A  96     -23.736   8.542 -28.817  1.00  0.00           C  
ATOM   1545  CG2 ILE A  96     -24.935   9.037 -26.567  1.00  0.00           C  
ATOM   1546  CD1 ILE A  96     -24.728   9.174 -29.759  1.00  0.00           C  
ATOM   1547  H   ILE A  96     -21.239   9.940 -28.197  1.00  0.00           H  
ATOM   1548  HA  ILE A  96     -23.845  11.188 -28.136  1.00  0.00           H  
ATOM   1549  HB  ILE A  96     -22.800   8.649 -26.907  1.00  0.00           H  
ATOM   1550 1HG1 ILE A  96     -22.763   8.580 -29.283  1.00  0.00           H  
ATOM   1551 2HG1 ILE A  96     -24.026   7.506 -28.707  1.00  0.00           H  
ATOM   1552 1HG2 ILE A  96     -25.202   7.985 -26.495  1.00  0.00           H  
ATOM   1553 2HG2 ILE A  96     -24.809   9.439 -25.564  1.00  0.00           H  
ATOM   1554 3HG2 ILE A  96     -25.734   9.562 -27.049  1.00  0.00           H  
ATOM   1555 1HD1 ILE A  96     -24.710   8.617 -30.690  1.00  0.00           H  
ATOM   1556 2HD1 ILE A  96     -25.718   9.122 -29.346  1.00  0.00           H  
ATOM   1557 3HD1 ILE A  96     -24.476  10.207 -29.958  1.00  0.00           H  
ATOM   1558  N   HIS A  97     -22.187  11.138 -25.313  1.00  0.00           N  
ATOM   1559  CA  HIS A  97     -22.206  11.744 -23.999  1.00  0.00           C  
ATOM   1560  C   HIS A  97     -22.224  13.274 -24.118  1.00  0.00           C  
ATOM   1561  O   HIS A  97     -23.079  13.933 -23.513  1.00  0.00           O  
ATOM   1562  CB  HIS A  97     -20.994  11.290 -23.178  1.00  0.00           C  
ATOM   1563  CG  HIS A  97     -21.003  11.787 -21.766  1.00  0.00           C  
ATOM   1564  ND1 HIS A  97     -21.918  11.352 -20.831  1.00  0.00           N  
ATOM   1565  CD2 HIS A  97     -20.211  12.683 -21.131  1.00  0.00           C  
ATOM   1566  CE1 HIS A  97     -21.687  11.959 -19.679  1.00  0.00           C  
ATOM   1567  NE2 HIS A  97     -20.658  12.771 -19.835  1.00  0.00           N  
ATOM   1568  H   HIS A  97     -21.381  10.569 -25.580  1.00  0.00           H  
ATOM   1569  HA  HIS A  97     -23.112  11.443 -23.478  1.00  0.00           H  
ATOM   1570 1HB  HIS A  97     -20.957  10.200 -23.156  1.00  0.00           H  
ATOM   1571 2HB  HIS A  97     -20.080  11.639 -23.657  1.00  0.00           H  
ATOM   1572  HD1 HIS A  97     -22.599  10.631 -20.960  1.00  0.00           H  
ATOM   1573  HD2 HIS A  97     -19.362  13.283 -21.458  1.00  0.00           H  
ATOM   1574  HE1 HIS A  97     -22.306  11.748 -18.807  1.00  0.00           H  
ATOM   1575  N   GLU A  98     -21.309  13.856 -24.910  1.00  0.00           N  
ATOM   1576  CA  GLU A  98     -21.332  15.300 -25.101  1.00  0.00           C  
ATOM   1577  C   GLU A  98     -22.644  15.756 -25.729  1.00  0.00           C  
ATOM   1578  O   GLU A  98     -23.217  16.771 -25.318  1.00  0.00           O  
ATOM   1579  CB  GLU A  98     -20.170  15.763 -25.978  1.00  0.00           C  
ATOM   1580  CG  GLU A  98     -20.138  17.282 -26.216  1.00  0.00           C  
ATOM   1581  CD  GLU A  98     -18.943  17.739 -27.000  1.00  0.00           C  
ATOM   1582  OE1 GLU A  98     -18.093  16.934 -27.283  1.00  0.00           O  
ATOM   1583  OE2 GLU A  98     -18.897  18.904 -27.345  1.00  0.00           O  
ATOM   1584  H   GLU A  98     -20.584  13.301 -25.379  1.00  0.00           H  
ATOM   1585  HA  GLU A  98     -21.236  15.773 -24.126  1.00  0.00           H  
ATOM   1586 1HB  GLU A  98     -19.228  15.466 -25.520  1.00  0.00           H  
ATOM   1587 2HB  GLU A  98     -20.230  15.262 -26.951  1.00  0.00           H  
ATOM   1588 1HG  GLU A  98     -21.033  17.570 -26.765  1.00  0.00           H  
ATOM   1589 2HG  GLU A  98     -20.159  17.795 -25.256  1.00  0.00           H  
ATOM   1590  N   ALA A  99     -23.115  15.020 -26.737  1.00  0.00           N  
ATOM   1591  CA  ALA A  99     -24.340  15.365 -27.419  1.00  0.00           C  
ATOM   1592  C   ALA A  99     -25.514  15.384 -26.445  1.00  0.00           C  
ATOM   1593  O   ALA A  99     -26.331  16.311 -26.494  1.00  0.00           O  
ATOM   1594  CB  ALA A  99     -24.569  14.369 -28.537  1.00  0.00           C  
ATOM   1595  H   ALA A  99     -22.596  14.211 -27.075  1.00  0.00           H  
ATOM   1596  HA  ALA A  99     -24.236  16.361 -27.837  1.00  0.00           H  
ATOM   1597 1HB  ALA A  99     -25.458  14.596 -29.075  1.00  0.00           H  
ATOM   1598 2HB  ALA A  99     -23.726  14.395 -29.220  1.00  0.00           H  
ATOM   1599 3HB  ALA A  99     -24.647  13.383 -28.107  1.00  0.00           H  
ATOM   1600  N   LYS A 100     -25.576  14.422 -25.519  1.00  0.00           N  
ATOM   1601  CA  LYS A 100     -26.652  14.409 -24.543  1.00  0.00           C  
ATOM   1602  C   LYS A 100     -26.572  15.660 -23.666  1.00  0.00           C  
ATOM   1603  O   LYS A 100     -27.581  16.334 -23.441  1.00  0.00           O  
ATOM   1604  CB  LYS A 100     -26.589  13.144 -23.684  1.00  0.00           C  
ATOM   1605  CG  LYS A 100     -27.719  13.014 -22.672  1.00  0.00           C  
ATOM   1606  CD  LYS A 100     -27.686  11.661 -21.977  1.00  0.00           C  
ATOM   1607  CE  LYS A 100     -28.794  11.543 -20.941  1.00  0.00           C  
ATOM   1608  NZ  LYS A 100     -28.854  10.181 -20.344  1.00  0.00           N  
ATOM   1609  H   LYS A 100     -24.917  13.640 -25.543  1.00  0.00           H  
ATOM   1610  HA  LYS A 100     -27.602  14.428 -25.078  1.00  0.00           H  
ATOM   1611 1HB  LYS A 100     -26.614  12.265 -24.329  1.00  0.00           H  
ATOM   1612 2HB  LYS A 100     -25.646  13.122 -23.138  1.00  0.00           H  
ATOM   1613 1HG  LYS A 100     -27.628  13.801 -21.922  1.00  0.00           H  
ATOM   1614 2HG  LYS A 100     -28.677  13.129 -23.179  1.00  0.00           H  
ATOM   1615 1HD  LYS A 100     -27.806  10.869 -22.717  1.00  0.00           H  
ATOM   1616 2HD  LYS A 100     -26.723  11.530 -21.483  1.00  0.00           H  
ATOM   1617 1HE  LYS A 100     -28.626  12.268 -20.146  1.00  0.00           H  
ATOM   1618 2HE  LYS A 100     -29.754  11.763 -21.407  1.00  0.00           H  
ATOM   1619 1HZ  LYS A 100     -29.599  10.144 -19.663  1.00  0.00           H  
ATOM   1620 2HZ  LYS A 100     -29.027   9.501 -21.071  1.00  0.00           H  
ATOM   1621 3HZ  LYS A 100     -27.975   9.972 -19.891  1.00  0.00           H  
ATOM   1622  N   ARG A 101     -25.356  16.013 -23.219  1.00  0.00           N  
ATOM   1623  CA  ARG A 101     -25.151  17.197 -22.380  1.00  0.00           C  
ATOM   1624  C   ARG A 101     -25.580  18.483 -23.085  1.00  0.00           C  
ATOM   1625  O   ARG A 101     -26.067  19.419 -22.448  1.00  0.00           O  
ATOM   1626  CB  ARG A 101     -23.699  17.325 -21.946  1.00  0.00           C  
ATOM   1627  CG  ARG A 101     -23.249  16.335 -20.887  1.00  0.00           C  
ATOM   1628  CD  ARG A 101     -21.818  16.526 -20.535  1.00  0.00           C  
ATOM   1629  NE  ARG A 101     -21.376  15.587 -19.516  1.00  0.00           N  
ATOM   1630  CZ  ARG A 101     -21.417  15.764 -18.180  1.00  0.00           C  
ATOM   1631  NH1 ARG A 101     -21.871  16.876 -17.624  1.00  0.00           N  
ATOM   1632  NH2 ARG A 101     -20.975  14.766 -17.445  1.00  0.00           N  
ATOM   1633  H   ARG A 101     -24.561  15.396 -23.422  1.00  0.00           H  
ATOM   1634  HA  ARG A 101     -25.757  17.082 -21.485  1.00  0.00           H  
ATOM   1635 1HB  ARG A 101     -23.052  17.194 -22.809  1.00  0.00           H  
ATOM   1636 2HB  ARG A 101     -23.526  18.328 -21.559  1.00  0.00           H  
ATOM   1637 1HG  ARG A 101     -23.852  16.460 -19.990  1.00  0.00           H  
ATOM   1638 2HG  ARG A 101     -23.372  15.319 -21.266  1.00  0.00           H  
ATOM   1639 1HD  ARG A 101     -21.215  16.352 -21.430  1.00  0.00           H  
ATOM   1640 2HD  ARG A 101     -21.649  17.537 -20.180  1.00  0.00           H  
ATOM   1641  HE  ARG A 101     -21.019  14.681 -19.814  1.00  0.00           H  
ATOM   1642 1HH1 ARG A 101     -22.205  17.633 -18.199  1.00  0.00           H  
ATOM   1643 2HH1 ARG A 101     -21.884  16.971 -16.618  1.00  0.00           H  
ATOM   1644 1HH2 ARG A 101     -20.646  13.931 -17.948  1.00  0.00           H  
ATOM   1645 2HH2 ARG A 101     -20.967  14.819 -16.438  1.00  0.00           H  
ATOM   1646  N   ARG A 102     -25.455  18.505 -24.409  1.00  0.00           N  
ATOM   1647  CA  ARG A 102     -25.835  19.651 -25.217  1.00  0.00           C  
ATOM   1648  C   ARG A 102     -27.315  19.678 -25.615  1.00  0.00           C  
ATOM   1649  O   ARG A 102     -27.729  20.567 -26.359  1.00  0.00           O  
ATOM   1650  CB  ARG A 102     -25.001  19.721 -26.484  1.00  0.00           C  
ATOM   1651  CG  ARG A 102     -23.546  20.082 -26.281  1.00  0.00           C  
ATOM   1652  CD  ARG A 102     -22.826  20.166 -27.579  1.00  0.00           C  
ATOM   1653  NE  ARG A 102     -21.414  20.516 -27.411  1.00  0.00           N  
ATOM   1654  CZ  ARG A 102     -20.910  21.759 -27.311  1.00  0.00           C  
ATOM   1655  NH1 ARG A 102     -21.683  22.837 -27.345  1.00  0.00           N  
ATOM   1656  NH2 ARG A 102     -19.609  21.862 -27.180  1.00  0.00           N  
ATOM   1657  H   ARG A 102     -24.984  17.715 -24.866  1.00  0.00           H  
ATOM   1658  HA  ARG A 102     -25.627  20.545 -24.634  1.00  0.00           H  
ATOM   1659 1HB  ARG A 102     -25.028  18.750 -26.977  1.00  0.00           H  
ATOM   1660 2HB  ARG A 102     -25.434  20.449 -27.168  1.00  0.00           H  
ATOM   1661 1HG  ARG A 102     -23.481  21.044 -25.779  1.00  0.00           H  
ATOM   1662 2HG  ARG A 102     -23.059  19.323 -25.670  1.00  0.00           H  
ATOM   1663 1HD  ARG A 102     -22.868  19.184 -28.058  1.00  0.00           H  
ATOM   1664 2HD  ARG A 102     -23.296  20.899 -28.226  1.00  0.00           H  
ATOM   1665  HE  ARG A 102     -20.714  19.758 -27.380  1.00  0.00           H  
ATOM   1666 1HH1 ARG A 102     -22.682  22.745 -27.448  1.00  0.00           H  
ATOM   1667 2HH1 ARG A 102     -21.271  23.757 -27.269  1.00  0.00           H  
ATOM   1668 1HH2 ARG A 102     -19.058  20.988 -27.167  1.00  0.00           H  
ATOM   1669 2HH2 ARG A 102     -19.163  22.762 -27.100  1.00  0.00           H  
ATOM   1670  N   GLY A 103     -28.117  18.716 -25.144  1.00  0.00           N  
ATOM   1671  CA  GLY A 103     -29.536  18.715 -25.470  1.00  0.00           C  
ATOM   1672  C   GLY A 103     -29.947  17.947 -26.726  1.00  0.00           C  
ATOM   1673  O   GLY A 103     -31.089  18.084 -27.172  1.00  0.00           O  
ATOM   1674  H   GLY A 103     -27.754  17.981 -24.532  1.00  0.00           H  
ATOM   1675 1HA  GLY A 103     -30.074  18.299 -24.622  1.00  0.00           H  
ATOM   1676 2HA  GLY A 103     -29.873  19.742 -25.555  1.00  0.00           H  
ATOM   1677  N   VAL A 104     -29.045  17.164 -27.312  1.00  0.00           N  
ATOM   1678  CA  VAL A 104     -29.365  16.397 -28.508  1.00  0.00           C  
ATOM   1679  C   VAL A 104     -30.363  15.303 -28.115  1.00  0.00           C  
ATOM   1680  O   VAL A 104     -30.174  14.620 -27.105  1.00  0.00           O  
ATOM   1681  CB  VAL A 104     -28.098  15.769 -29.118  1.00  0.00           C  
ATOM   1682  CG1 VAL A 104     -28.461  14.858 -30.281  1.00  0.00           C  
ATOM   1683  CG2 VAL A 104     -27.143  16.864 -29.569  1.00  0.00           C  
ATOM   1684  H   VAL A 104     -28.109  17.053 -26.920  1.00  0.00           H  
ATOM   1685  HA  VAL A 104     -29.841  17.054 -29.239  1.00  0.00           H  
ATOM   1686  HB  VAL A 104     -27.611  15.149 -28.364  1.00  0.00           H  
ATOM   1687 1HG1 VAL A 104     -27.554  14.423 -30.700  1.00  0.00           H  
ATOM   1688 2HG1 VAL A 104     -29.116  14.061 -29.928  1.00  0.00           H  
ATOM   1689 3HG1 VAL A 104     -28.974  15.436 -31.050  1.00  0.00           H  
ATOM   1690 1HG2 VAL A 104     -26.249  16.413 -29.998  1.00  0.00           H  
ATOM   1691 2HG2 VAL A 104     -27.632  17.487 -30.318  1.00  0.00           H  
ATOM   1692 3HG2 VAL A 104     -26.864  17.478 -28.713  1.00  0.00           H  
ATOM   1693  N   SER A 105     -31.450  15.179 -28.880  1.00  0.00           N  
ATOM   1694  CA  SER A 105     -32.548  14.272 -28.533  1.00  0.00           C  
ATOM   1695  C   SER A 105     -32.152  12.823 -28.653  1.00  0.00           C  
ATOM   1696  O   SER A 105     -31.220  12.488 -29.380  1.00  0.00           O  
ATOM   1697  CB  SER A 105     -33.746  14.538 -29.423  1.00  0.00           C  
ATOM   1698  OG  SER A 105     -33.480  14.166 -30.748  1.00  0.00           O  
ATOM   1699  H   SER A 105     -31.513  15.731 -29.742  1.00  0.00           H  
ATOM   1700  HA  SER A 105     -32.843  14.464 -27.498  1.00  0.00           H  
ATOM   1701 1HB  SER A 105     -34.606  13.980 -29.052  1.00  0.00           H  
ATOM   1702 2HB  SER A 105     -34.001  15.596 -29.384  1.00  0.00           H  
ATOM   1703  HG  SER A 105     -33.349  14.985 -31.231  1.00  0.00           H  
ATOM   1704  N   GLU A 106     -32.900  11.945 -27.992  1.00  0.00           N  
ATOM   1705  CA  GLU A 106     -32.634  10.518 -28.059  1.00  0.00           C  
ATOM   1706  C   GLU A 106     -32.691   9.978 -29.482  1.00  0.00           C  
ATOM   1707  O   GLU A 106     -31.919   9.078 -29.827  1.00  0.00           O  
ATOM   1708  CB  GLU A 106     -33.619   9.776 -27.157  1.00  0.00           C  
ATOM   1709  CG  GLU A 106     -33.413  10.048 -25.659  1.00  0.00           C  
ATOM   1710  CD  GLU A 106     -34.071  11.336 -25.179  1.00  0.00           C  
ATOM   1711  OE1 GLU A 106     -34.708  11.995 -25.980  1.00  0.00           O  
ATOM   1712  OE2 GLU A 106     -33.918  11.665 -24.032  1.00  0.00           O  
ATOM   1713  H   GLU A 106     -33.648  12.279 -27.383  1.00  0.00           H  
ATOM   1714  HA  GLU A 106     -31.631  10.346 -27.677  1.00  0.00           H  
ATOM   1715 1HB  GLU A 106     -34.638  10.057 -27.419  1.00  0.00           H  
ATOM   1716 2HB  GLU A 106     -33.526   8.702 -27.320  1.00  0.00           H  
ATOM   1717 1HG  GLU A 106     -33.815   9.212 -25.087  1.00  0.00           H  
ATOM   1718 2HG  GLU A 106     -32.339  10.102 -25.462  1.00  0.00           H  
ATOM   1719  N   GLU A 107     -33.588  10.521 -30.308  1.00  0.00           N  
ATOM   1720  CA  GLU A 107     -33.695  10.064 -31.689  1.00  0.00           C  
ATOM   1721  C   GLU A 107     -32.460  10.508 -32.467  1.00  0.00           C  
ATOM   1722  O   GLU A 107     -31.907   9.744 -33.262  1.00  0.00           O  
ATOM   1723  CB  GLU A 107     -34.964  10.610 -32.347  1.00  0.00           C  
ATOM   1724  CG  GLU A 107     -36.257  10.001 -31.823  1.00  0.00           C  
ATOM   1725  CD  GLU A 107     -36.330   8.514 -32.032  1.00  0.00           C  
ATOM   1726  OE1 GLU A 107     -35.915   8.058 -33.070  1.00  0.00           O  
ATOM   1727  OE2 GLU A 107     -36.801   7.834 -31.151  1.00  0.00           O  
ATOM   1728  H   GLU A 107     -34.199  11.246 -29.953  1.00  0.00           H  
ATOM   1729  HA  GLU A 107     -33.739   8.975 -31.697  1.00  0.00           H  
ATOM   1730 1HB  GLU A 107     -35.017  11.689 -32.196  1.00  0.00           H  
ATOM   1731 2HB  GLU A 107     -34.922  10.432 -33.422  1.00  0.00           H  
ATOM   1732 1HG  GLU A 107     -36.339  10.212 -30.757  1.00  0.00           H  
ATOM   1733 2HG  GLU A 107     -37.099  10.476 -32.325  1.00  0.00           H  
ATOM   1734  N   GLN A 108     -31.989  11.725 -32.199  1.00  0.00           N  
ATOM   1735  CA  GLN A 108     -30.768  12.211 -32.830  1.00  0.00           C  
ATOM   1736  C   GLN A 108     -29.542  11.412 -32.358  1.00  0.00           C  
ATOM   1737  O   GLN A 108     -28.645  11.119 -33.154  1.00  0.00           O  
ATOM   1738  CB  GLN A 108     -30.592  13.691 -32.540  1.00  0.00           C  
ATOM   1739  CG  GLN A 108     -31.557  14.609 -33.249  1.00  0.00           C  
ATOM   1740  CD  GLN A 108     -31.460  16.068 -32.754  1.00  0.00           C  
ATOM   1741  OE1 GLN A 108     -31.498  16.401 -31.544  1.00  0.00           O  
ATOM   1742  NE2 GLN A 108     -31.331  16.972 -33.721  1.00  0.00           N  
ATOM   1743  H   GLN A 108     -32.525  12.342 -31.587  1.00  0.00           H  
ATOM   1744  HA  GLN A 108     -30.862  12.082 -33.910  1.00  0.00           H  
ATOM   1745 1HB  GLN A 108     -30.735  13.852 -31.484  1.00  0.00           H  
ATOM   1746 2HB  GLN A 108     -29.583  13.990 -32.810  1.00  0.00           H  
ATOM   1747 1HG  GLN A 108     -31.320  14.592 -34.313  1.00  0.00           H  
ATOM   1748 2HG  GLN A 108     -32.568  14.254 -33.096  1.00  0.00           H  
ATOM   1749 1HE2 GLN A 108     -31.262  17.945 -33.495  1.00  0.00           H  
ATOM   1750 2HE2 GLN A 108     -31.302  16.686 -34.683  1.00  0.00           H  
ATOM   1751  N   LEU A 109     -29.509  11.048 -31.071  1.00  0.00           N  
ATOM   1752  CA  LEU A 109     -28.405  10.266 -30.526  1.00  0.00           C  
ATOM   1753  C   LEU A 109     -28.412   8.890 -31.197  1.00  0.00           C  
ATOM   1754  O   LEU A 109     -27.354   8.323 -31.497  1.00  0.00           O  
ATOM   1755  CB  LEU A 109     -28.538  10.143 -28.997  1.00  0.00           C  
ATOM   1756  CG  LEU A 109     -28.388  11.469 -28.156  1.00  0.00           C  
ATOM   1757  CD1 LEU A 109     -28.646  11.167 -26.699  1.00  0.00           C  
ATOM   1758  CD2 LEU A 109     -27.035  12.092 -28.335  1.00  0.00           C  
ATOM   1759  H   LEU A 109     -30.253  11.380 -30.458  1.00  0.00           H  
ATOM   1760  HA  LEU A 109     -27.472  10.747 -30.776  1.00  0.00           H  
ATOM   1761 1HB  LEU A 109     -29.527   9.747 -28.784  1.00  0.00           H  
ATOM   1762 2HB  LEU A 109     -27.808   9.437 -28.631  1.00  0.00           H  
ATOM   1763  HG  LEU A 109     -29.123  12.171 -28.471  1.00  0.00           H  
ATOM   1764 1HD1 LEU A 109     -28.577  12.096 -26.129  1.00  0.00           H  
ATOM   1765 2HD1 LEU A 109     -29.640  10.752 -26.578  1.00  0.00           H  
ATOM   1766 3HD1 LEU A 109     -27.910  10.457 -26.333  1.00  0.00           H  
ATOM   1767 1HD2 LEU A 109     -26.999  12.997 -27.740  1.00  0.00           H  
ATOM   1768 2HD2 LEU A 109     -26.261  11.427 -28.007  1.00  0.00           H  
ATOM   1769 3HD2 LEU A 109     -26.871  12.344 -29.367  1.00  0.00           H  
ATOM   1770  N   ARG A 110     -29.617   8.357 -31.446  1.00  0.00           N  
ATOM   1771  CA  ARG A 110     -29.770   7.086 -32.133  1.00  0.00           C  
ATOM   1772  C   ARG A 110     -29.160   7.196 -33.526  1.00  0.00           C  
ATOM   1773  O   ARG A 110     -28.369   6.338 -33.905  1.00  0.00           O  
ATOM   1774  CB  ARG A 110     -31.236   6.692 -32.236  1.00  0.00           C  
ATOM   1775  CG  ARG A 110     -31.494   5.355 -32.912  1.00  0.00           C  
ATOM   1776  CD  ARG A 110     -32.938   5.007 -32.911  1.00  0.00           C  
ATOM   1777  NE  ARG A 110     -33.733   5.991 -33.627  1.00  0.00           N  
ATOM   1778  CZ  ARG A 110     -33.784   6.104 -34.969  1.00  0.00           C  
ATOM   1779  NH1 ARG A 110     -33.082   5.288 -35.724  1.00  0.00           N  
ATOM   1780  NH2 ARG A 110     -34.541   7.034 -35.525  1.00  0.00           N  
ATOM   1781  H   ARG A 110     -30.453   8.843 -31.109  1.00  0.00           H  
ATOM   1782  HA  ARG A 110     -29.239   6.317 -31.575  1.00  0.00           H  
ATOM   1783 1HB  ARG A 110     -31.672   6.646 -31.239  1.00  0.00           H  
ATOM   1784 2HB  ARG A 110     -31.779   7.455 -32.795  1.00  0.00           H  
ATOM   1785 1HG  ARG A 110     -31.153   5.399 -33.947  1.00  0.00           H  
ATOM   1786 2HG  ARG A 110     -30.951   4.570 -32.385  1.00  0.00           H  
ATOM   1787 1HD  ARG A 110     -33.079   4.039 -33.391  1.00  0.00           H  
ATOM   1788 2HD  ARG A 110     -33.299   4.959 -31.884  1.00  0.00           H  
ATOM   1789  HE  ARG A 110     -34.287   6.636 -33.080  1.00  0.00           H  
ATOM   1790 1HH1 ARG A 110     -32.504   4.577 -35.298  1.00  0.00           H  
ATOM   1791 2HH1 ARG A 110     -33.121   5.372 -36.729  1.00  0.00           H  
ATOM   1792 1HH2 ARG A 110     -35.080   7.661 -34.945  1.00  0.00           H  
ATOM   1793 2HH2 ARG A 110     -34.579   7.118 -36.530  1.00  0.00           H  
ATOM   1794  N   GLU A 111     -29.464   8.288 -34.258  1.00  0.00           N  
ATOM   1795  CA  GLU A 111     -28.923   8.483 -35.608  1.00  0.00           C  
ATOM   1796  C   GLU A 111     -27.396   8.579 -35.595  1.00  0.00           C  
ATOM   1797  O   GLU A 111     -26.736   8.067 -36.505  1.00  0.00           O  
ATOM   1798  CB  GLU A 111     -29.496   9.746 -36.264  1.00  0.00           C  
ATOM   1799  CG  GLU A 111     -30.963   9.660 -36.663  1.00  0.00           C  
ATOM   1800  CD  GLU A 111     -31.470  10.928 -37.318  1.00  0.00           C  
ATOM   1801  OE1 GLU A 111     -30.735  11.889 -37.353  1.00  0.00           O  
ATOM   1802  OE2 GLU A 111     -32.587  10.932 -37.776  1.00  0.00           O  
ATOM   1803  H   GLU A 111     -30.162   8.945 -33.895  1.00  0.00           H  
ATOM   1804  HA  GLU A 111     -29.212   7.626 -36.218  1.00  0.00           H  
ATOM   1805 1HB  GLU A 111     -29.392  10.586 -35.583  1.00  0.00           H  
ATOM   1806 2HB  GLU A 111     -28.921   9.982 -37.157  1.00  0.00           H  
ATOM   1807 1HG  GLU A 111     -31.087   8.826 -37.356  1.00  0.00           H  
ATOM   1808 2HG  GLU A 111     -31.555   9.448 -35.781  1.00  0.00           H  
ATOM   1809  N   ILE A 112     -26.833   9.213 -34.565  1.00  0.00           N  
ATOM   1810  CA  ILE A 112     -25.380   9.306 -34.441  1.00  0.00           C  
ATOM   1811  C   ILE A 112     -24.781   7.904 -34.284  1.00  0.00           C  
ATOM   1812  O   ILE A 112     -23.754   7.579 -34.893  1.00  0.00           O  
ATOM   1813  CB  ILE A 112     -24.980  10.173 -33.230  1.00  0.00           C  
ATOM   1814  CG1 ILE A 112     -25.359  11.666 -33.469  1.00  0.00           C  
ATOM   1815  CG2 ILE A 112     -23.487   9.995 -32.923  1.00  0.00           C  
ATOM   1816  CD1 ILE A 112     -25.272  12.569 -32.217  1.00  0.00           C  
ATOM   1817  H   ILE A 112     -27.454   9.687 -33.900  1.00  0.00           H  
ATOM   1818  HA  ILE A 112     -24.980   9.756 -35.350  1.00  0.00           H  
ATOM   1819  HB  ILE A 112     -25.563   9.853 -32.390  1.00  0.00           H  
ATOM   1820 1HG1 ILE A 112     -24.700  12.072 -34.232  1.00  0.00           H  
ATOM   1821 2HG1 ILE A 112     -26.377  11.706 -33.844  1.00  0.00           H  
ATOM   1822 1HG2 ILE A 112     -23.245  10.560 -32.062  1.00  0.00           H  
ATOM   1823 2HG2 ILE A 112     -23.253   8.965 -32.717  1.00  0.00           H  
ATOM   1824 3HG2 ILE A 112     -22.894  10.334 -33.773  1.00  0.00           H  
ATOM   1825 1HD1 ILE A 112     -25.565  13.584 -32.487  1.00  0.00           H  
ATOM   1826 2HD1 ILE A 112     -25.935  12.200 -31.461  1.00  0.00           H  
ATOM   1827 3HD1 ILE A 112     -24.271  12.587 -31.828  1.00  0.00           H  
ATOM   1828  N   ALA A 113     -25.400   7.083 -33.436  1.00  0.00           N  
ATOM   1829  CA  ALA A 113     -24.955   5.707 -33.262  1.00  0.00           C  
ATOM   1830  C   ALA A 113     -25.065   4.916 -34.577  1.00  0.00           C  
ATOM   1831  O   ALA A 113     -24.171   4.109 -34.898  1.00  0.00           O  
ATOM   1832  CB  ALA A 113     -25.753   5.073 -32.157  1.00  0.00           C  
ATOM   1833  H   ALA A 113     -26.190   7.445 -32.889  1.00  0.00           H  
ATOM   1834  HA  ALA A 113     -23.914   5.712 -32.986  1.00  0.00           H  
ATOM   1835 1HB  ALA A 113     -25.413   4.057 -31.999  1.00  0.00           H  
ATOM   1836 2HB  ALA A 113     -25.627   5.649 -31.243  1.00  0.00           H  
ATOM   1837 3HB  ALA A 113     -26.789   5.084 -32.445  1.00  0.00           H  
ATOM   1838  N   GLU A 114     -26.118   5.165 -35.369  1.00  0.00           N  
ATOM   1839  CA  GLU A 114     -26.259   4.510 -36.661  1.00  0.00           C  
ATOM   1840  C   GLU A 114     -25.107   4.907 -37.569  1.00  0.00           C  
ATOM   1841  O   GLU A 114     -24.571   4.053 -38.270  1.00  0.00           O  
ATOM   1842  CB  GLU A 114     -27.576   4.873 -37.359  1.00  0.00           C  
ATOM   1843  CG  GLU A 114     -28.830   4.262 -36.769  1.00  0.00           C  
ATOM   1844  CD  GLU A 114     -30.063   4.589 -37.559  1.00  0.00           C  
ATOM   1845  OE1 GLU A 114     -29.964   5.380 -38.468  1.00  0.00           O  
ATOM   1846  OE2 GLU A 114     -31.105   4.049 -37.257  1.00  0.00           O  
ATOM   1847  H   GLU A 114     -26.857   5.785 -35.023  1.00  0.00           H  
ATOM   1848  HA  GLU A 114     -26.223   3.433 -36.511  1.00  0.00           H  
ATOM   1849 1HB  GLU A 114     -27.699   5.949 -37.337  1.00  0.00           H  
ATOM   1850 2HB  GLU A 114     -27.523   4.576 -38.404  1.00  0.00           H  
ATOM   1851 1HG  GLU A 114     -28.714   3.181 -36.727  1.00  0.00           H  
ATOM   1852 2HG  GLU A 114     -28.949   4.623 -35.772  1.00  0.00           H  
ATOM   1853  N   LYS A 115     -24.702   6.188 -37.532  1.00  0.00           N  
ATOM   1854  CA  LYS A 115     -23.595   6.674 -38.347  1.00  0.00           C  
ATOM   1855  C   LYS A 115     -22.335   5.880 -38.052  1.00  0.00           C  
ATOM   1856  O   LYS A 115     -21.659   5.434 -38.984  1.00  0.00           O  
ATOM   1857  CB  LYS A 115     -23.343   8.166 -38.106  1.00  0.00           C  
ATOM   1858  CG  LYS A 115     -22.203   8.811 -38.956  1.00  0.00           C  
ATOM   1859  CD  LYS A 115     -22.087  10.317 -38.624  1.00  0.00           C  
ATOM   1860  CE  LYS A 115     -21.081  11.096 -39.514  1.00  0.00           C  
ATOM   1861  NZ  LYS A 115     -19.628  10.747 -39.261  1.00  0.00           N  
ATOM   1862  H   LYS A 115     -25.247   6.852 -36.971  1.00  0.00           H  
ATOM   1863  HA  LYS A 115     -23.849   6.528 -39.395  1.00  0.00           H  
ATOM   1864 1HB  LYS A 115     -24.264   8.718 -38.296  1.00  0.00           H  
ATOM   1865 2HB  LYS A 115     -23.094   8.321 -37.059  1.00  0.00           H  
ATOM   1866 1HG  LYS A 115     -21.250   8.315 -38.738  1.00  0.00           H  
ATOM   1867 2HG  LYS A 115     -22.420   8.686 -40.016  1.00  0.00           H  
ATOM   1868 1HD  LYS A 115     -23.071  10.780 -38.725  1.00  0.00           H  
ATOM   1869 2HD  LYS A 115     -21.770  10.420 -37.586  1.00  0.00           H  
ATOM   1870 1HE  LYS A 115     -21.310  10.904 -40.560  1.00  0.00           H  
ATOM   1871 2HE  LYS A 115     -21.218  12.159 -39.314  1.00  0.00           H  
ATOM   1872 1HZ  LYS A 115     -19.050  11.313 -39.862  1.00  0.00           H  
ATOM   1873 2HZ  LYS A 115     -19.393  10.941 -38.302  1.00  0.00           H  
ATOM   1874 3HZ  LYS A 115     -19.409   9.760 -39.465  1.00  0.00           H  
ATOM   1875  N   MET A 116     -22.017   5.695 -36.761  1.00  0.00           N  
ATOM   1876  CA  MET A 116     -20.810   4.957 -36.408  1.00  0.00           C  
ATOM   1877  C   MET A 116     -20.905   3.530 -36.946  1.00  0.00           C  
ATOM   1878  O   MET A 116     -19.937   3.005 -37.509  1.00  0.00           O  
ATOM   1879  CB  MET A 116     -20.604   4.956 -34.895  1.00  0.00           C  
ATOM   1880  CG  MET A 116     -19.264   4.396 -34.442  1.00  0.00           C  
ATOM   1881  SD  MET A 116     -17.870   5.409 -34.976  1.00  0.00           S  
ATOM   1882  CE  MET A 116     -17.963   6.758 -33.802  1.00  0.00           C  
ATOM   1883  H   MET A 116     -22.599   6.136 -36.039  1.00  0.00           H  
ATOM   1884  HA  MET A 116     -19.954   5.442 -36.876  1.00  0.00           H  
ATOM   1885 1HB  MET A 116     -20.686   5.974 -34.516  1.00  0.00           H  
ATOM   1886 2HB  MET A 116     -21.390   4.367 -34.421  1.00  0.00           H  
ATOM   1887 1HG  MET A 116     -19.245   4.330 -33.355  1.00  0.00           H  
ATOM   1888 2HG  MET A 116     -19.134   3.392 -34.846  1.00  0.00           H  
ATOM   1889 1HE  MET A 116     -17.164   7.471 -34.002  1.00  0.00           H  
ATOM   1890 2HE  MET A 116     -18.929   7.257 -33.897  1.00  0.00           H  
ATOM   1891 3HE  MET A 116     -17.855   6.367 -32.789  1.00  0.00           H  
ATOM   1892  N   ALA A 117     -22.080   2.904 -36.799  1.00  0.00           N  
ATOM   1893  CA  ALA A 117     -22.258   1.552 -37.313  1.00  0.00           C  
ATOM   1894  C   ALA A 117     -22.081   1.512 -38.839  1.00  0.00           C  
ATOM   1895  O   ALA A 117     -21.454   0.594 -39.369  1.00  0.00           O  
ATOM   1896  CB  ALA A 117     -23.621   1.028 -36.908  1.00  0.00           C  
ATOM   1897  H   ALA A 117     -22.836   3.368 -36.280  1.00  0.00           H  
ATOM   1898  HA  ALA A 117     -21.497   0.919 -36.869  1.00  0.00           H  
ATOM   1899 1HB  ALA A 117     -23.757   0.011 -37.251  1.00  0.00           H  
ATOM   1900 2HB  ALA A 117     -23.679   1.053 -35.830  1.00  0.00           H  
ATOM   1901 3HB  ALA A 117     -24.395   1.662 -37.339  1.00  0.00           H  
ATOM   1902  N   LYS A 118     -22.557   2.531 -39.554  1.00  0.00           N  
ATOM   1903  CA  LYS A 118     -22.393   2.539 -41.004  1.00  0.00           C  
ATOM   1904  C   LYS A 118     -20.920   2.595 -41.386  1.00  0.00           C  
ATOM   1905  O   LYS A 118     -20.503   1.907 -42.329  1.00  0.00           O  
ATOM   1906  CB  LYS A 118     -23.148   3.711 -41.633  1.00  0.00           C  
ATOM   1907  CG  LYS A 118     -24.672   3.573 -41.601  1.00  0.00           C  
ATOM   1908  CD  LYS A 118     -25.366   4.807 -42.173  1.00  0.00           C  
ATOM   1909  CE  LYS A 118     -26.888   4.679 -42.084  1.00  0.00           C  
ATOM   1910  NZ  LYS A 118     -27.588   5.897 -42.595  1.00  0.00           N  
ATOM   1911  H   LYS A 118     -23.101   3.259 -39.087  1.00  0.00           H  
ATOM   1912  HA  LYS A 118     -22.807   1.612 -41.398  1.00  0.00           H  
ATOM   1913 1HB  LYS A 118     -22.886   4.625 -41.104  1.00  0.00           H  
ATOM   1914 2HB  LYS A 118     -22.834   3.830 -42.668  1.00  0.00           H  
ATOM   1915 1HG  LYS A 118     -24.952   2.706 -42.198  1.00  0.00           H  
ATOM   1916 2HG  LYS A 118     -25.008   3.403 -40.587  1.00  0.00           H  
ATOM   1917 1HD  LYS A 118     -25.055   5.689 -41.614  1.00  0.00           H  
ATOM   1918 2HD  LYS A 118     -25.081   4.938 -43.217  1.00  0.00           H  
ATOM   1919 1HE  LYS A 118     -27.206   3.818 -42.667  1.00  0.00           H  
ATOM   1920 2HE  LYS A 118     -27.169   4.525 -41.040  1.00  0.00           H  
ATOM   1921 1HZ  LYS A 118     -28.589   5.767 -42.513  1.00  0.00           H  
ATOM   1922 2HZ  LYS A 118     -27.312   6.701 -42.049  1.00  0.00           H  
ATOM   1923 3HZ  LYS A 118     -27.348   6.049 -43.565  1.00  0.00           H  
ATOM   1924  N   GLU A 119     -20.125   3.371 -40.642  1.00  0.00           N  
ATOM   1925  CA  GLU A 119     -18.696   3.464 -40.913  1.00  0.00           C  
ATOM   1926  C   GLU A 119     -18.015   2.120 -40.630  1.00  0.00           C  
ATOM   1927  O   GLU A 119     -17.051   1.760 -41.315  1.00  0.00           O  
ATOM   1928  CB  GLU A 119     -18.069   4.620 -40.138  1.00  0.00           C  
ATOM   1929  CG  GLU A 119     -18.561   5.979 -40.642  1.00  0.00           C  
ATOM   1930  CD  GLU A 119     -18.025   7.186 -39.918  1.00  0.00           C  
ATOM   1931  OE1 GLU A 119     -17.031   7.090 -39.223  1.00  0.00           O  
ATOM   1932  OE2 GLU A 119     -18.636   8.232 -40.073  1.00  0.00           O  
ATOM   1933  H   GLU A 119     -20.554   3.960 -39.917  1.00  0.00           H  
ATOM   1934  HA  GLU A 119     -18.566   3.683 -41.975  1.00  0.00           H  
ATOM   1935 1HB  GLU A 119     -18.323   4.530 -39.080  1.00  0.00           H  
ATOM   1936 2HB  GLU A 119     -16.989   4.583 -40.240  1.00  0.00           H  
ATOM   1937 1HG  GLU A 119     -18.300   6.064 -41.698  1.00  0.00           H  
ATOM   1938 2HG  GLU A 119     -19.646   5.994 -40.574  1.00  0.00           H  
ATOM   1939  N   ILE A 120     -18.537   1.365 -39.655  1.00  0.00           N  
ATOM   1940  CA  ILE A 120     -18.079   0.001 -39.396  1.00  0.00           C  
ATOM   1941  C   ILE A 120     -18.358  -0.886 -40.606  1.00  0.00           C  
ATOM   1942  O   ILE A 120     -17.518  -1.711 -40.979  1.00  0.00           O  
ATOM   1943  CB  ILE A 120     -18.669  -0.593 -38.100  1.00  0.00           C  
ATOM   1944  CG1 ILE A 120     -18.056   0.171 -36.883  1.00  0.00           C  
ATOM   1945  CG2 ILE A 120     -18.508  -2.138 -38.042  1.00  0.00           C  
ATOM   1946  CD1 ILE A 120     -18.679  -0.142 -35.544  1.00  0.00           C  
ATOM   1947  H   ILE A 120     -19.258   1.789 -39.056  1.00  0.00           H  
ATOM   1948  HA  ILE A 120     -16.999   0.037 -39.251  1.00  0.00           H  
ATOM   1949  HB  ILE A 120     -19.723  -0.372 -38.078  1.00  0.00           H  
ATOM   1950 1HG1 ILE A 120     -16.997  -0.051 -36.836  1.00  0.00           H  
ATOM   1951 2HG1 ILE A 120     -18.169   1.239 -37.061  1.00  0.00           H  
ATOM   1952 1HG2 ILE A 120     -18.962  -2.531 -37.138  1.00  0.00           H  
ATOM   1953 2HG2 ILE A 120     -18.999  -2.597 -38.891  1.00  0.00           H  
ATOM   1954 3HG2 ILE A 120     -17.475  -2.409 -38.063  1.00  0.00           H  
ATOM   1955 1HD1 ILE A 120     -18.183   0.451 -34.778  1.00  0.00           H  
ATOM   1956 2HD1 ILE A 120     -19.736   0.110 -35.570  1.00  0.00           H  
ATOM   1957 3HD1 ILE A 120     -18.564  -1.197 -35.309  1.00  0.00           H  
ATOM   1958  N   GLN A 121     -19.542  -0.747 -41.214  1.00  0.00           N  
ATOM   1959  CA  GLN A 121     -19.832  -1.532 -42.410  1.00  0.00           C  
ATOM   1960  C   GLN A 121     -18.843  -1.223 -43.531  1.00  0.00           C  
ATOM   1961  O   GLN A 121     -18.457  -2.126 -44.277  1.00  0.00           O  
ATOM   1962  CB  GLN A 121     -21.245  -1.266 -42.945  1.00  0.00           C  
ATOM   1963  CG  GLN A 121     -21.664  -2.181 -44.099  1.00  0.00           C  
ATOM   1964  CD  GLN A 121     -21.819  -3.633 -43.675  1.00  0.00           C  
ATOM   1965  OE1 GLN A 121     -22.582  -3.947 -42.750  1.00  0.00           O  
ATOM   1966  NE2 GLN A 121     -21.093  -4.527 -44.330  1.00  0.00           N  
ATOM   1967  H   GLN A 121     -20.235  -0.113 -40.801  1.00  0.00           H  
ATOM   1968  HA  GLN A 121     -19.733  -2.587 -42.153  1.00  0.00           H  
ATOM   1969 1HB  GLN A 121     -21.979  -1.352 -42.174  1.00  0.00           H  
ATOM   1970 2HB  GLN A 121     -21.291  -0.237 -43.308  1.00  0.00           H  
ATOM   1971 1HG  GLN A 121     -22.627  -1.838 -44.469  1.00  0.00           H  
ATOM   1972 2HG  GLN A 121     -20.924  -2.129 -44.896  1.00  0.00           H  
ATOM   1973 1HE2 GLN A 121     -21.146  -5.503 -44.097  1.00  0.00           H  
ATOM   1974 2HE2 GLN A 121     -20.468  -4.227 -45.058  1.00  0.00           H  
ATOM   1975  N   GLU A 122     -18.433   0.048 -43.668  1.00  0.00           N  
ATOM   1976  CA  GLU A 122     -17.467   0.404 -44.710  1.00  0.00           C  
ATOM   1977  C   GLU A 122     -16.110  -0.259 -44.450  1.00  0.00           C  
ATOM   1978  O   GLU A 122     -15.450  -0.734 -45.378  1.00  0.00           O  
ATOM   1979  CB  GLU A 122     -17.276   1.924 -44.805  1.00  0.00           C  
ATOM   1980  CG  GLU A 122     -18.473   2.703 -45.352  1.00  0.00           C  
ATOM   1981  CD  GLU A 122     -18.200   4.187 -45.458  1.00  0.00           C  
ATOM   1982  OE1 GLU A 122     -17.150   4.606 -45.032  1.00  0.00           O  
ATOM   1983  OE2 GLU A 122     -19.035   4.897 -45.973  1.00  0.00           O  
ATOM   1984  H   GLU A 122     -18.845   0.770 -43.067  1.00  0.00           H  
ATOM   1985  HA  GLU A 122     -17.846   0.047 -45.664  1.00  0.00           H  
ATOM   1986 1HB  GLU A 122     -17.062   2.318 -43.809  1.00  0.00           H  
ATOM   1987 2HB  GLU A 122     -16.416   2.144 -45.434  1.00  0.00           H  
ATOM   1988 1HG  GLU A 122     -18.731   2.315 -46.337  1.00  0.00           H  
ATOM   1989 2HG  GLU A 122     -19.325   2.539 -44.692  1.00  0.00           H  
ATOM   1990  N   TRP A 123     -15.707  -0.292 -43.176  1.00  0.00           N  
ATOM   1991  CA  TRP A 123     -14.471  -0.921 -42.712  1.00  0.00           C  
ATOM   1992  C   TRP A 123     -14.407  -2.452 -42.933  1.00  0.00           C  
ATOM   1993  O   TRP A 123     -13.432  -2.933 -43.522  1.00  0.00           O  
ATOM   1994  CB  TRP A 123     -14.285  -0.622 -41.223  1.00  0.00           C  
ATOM   1995  CG  TRP A 123     -13.100  -1.313 -40.618  1.00  0.00           C  
ATOM   1996  CD1 TRP A 123     -13.091  -2.531 -40.008  1.00  0.00           C  
ATOM   1997  CD2 TRP A 123     -11.737  -0.826 -40.563  1.00  0.00           C  
ATOM   1998  NE1 TRP A 123     -11.824  -2.835 -39.576  1.00  0.00           N  
ATOM   1999  CE2 TRP A 123     -10.982  -1.803 -39.909  1.00  0.00           C  
ATOM   2000  CE3 TRP A 123     -11.108   0.342 -41.009  1.00  0.00           C  
ATOM   2001  CZ2 TRP A 123      -9.623  -1.652 -39.685  1.00  0.00           C  
ATOM   2002  CZ3 TRP A 123      -9.744   0.494 -40.786  1.00  0.00           C  
ATOM   2003  CH2 TRP A 123      -9.022  -0.479 -40.141  1.00  0.00           C  
ATOM   2004  H   TRP A 123     -16.275   0.203 -42.486  1.00  0.00           H  
ATOM   2005  HA  TRP A 123     -13.648  -0.475 -43.267  1.00  0.00           H  
ATOM   2006 1HB  TRP A 123     -14.165   0.452 -41.080  1.00  0.00           H  
ATOM   2007 2HB  TRP A 123     -15.176  -0.928 -40.676  1.00  0.00           H  
ATOM   2008  HD1 TRP A 123     -13.963  -3.170 -39.880  1.00  0.00           H  
ATOM   2009  HE1 TRP A 123     -11.553  -3.679 -39.093  1.00  0.00           H  
ATOM   2010  HE3 TRP A 123     -11.676   1.116 -41.524  1.00  0.00           H  
ATOM   2011  HZ2 TRP A 123      -9.031  -2.412 -39.175  1.00  0.00           H  
ATOM   2012  HZ3 TRP A 123      -9.262   1.407 -41.136  1.00  0.00           H  
ATOM   2013  HH2 TRP A 123      -7.953  -0.328 -39.983  1.00  0.00           H  
ATOM   2014  N   GLY A 124     -15.425  -3.212 -42.449  1.00  0.00           N  
ATOM   2015  CA  GLY A 124     -15.456  -4.676 -42.523  1.00  0.00           C  
ATOM   2016  C   GLY A 124     -16.556  -5.303 -41.661  1.00  0.00           C  
ATOM   2017  O   GLY A 124     -17.225  -6.243 -42.110  1.00  0.00           O  
ATOM   2018  OXT GLY A 124     -16.466  -5.178 -40.439  1.00  0.00           O  
ATOM   2019  H   GLY A 124     -16.205  -2.725 -41.989  1.00  0.00           H  
ATOM   2020 1HA  GLY A 124     -15.588  -4.984 -43.565  1.00  0.00           H  
ATOM   2021 2HA  GLY A 124     -14.493  -5.058 -42.195  1.00  0.00           H  
TER                                                                             
ATOM   2023  N   ASP B 125      -4.585  11.348 -17.966  1.00  0.00           N  
ATOM   2024  CA  ASP B 125      -5.363  10.095 -17.992  1.00  0.00           C  
ATOM   2025  C   ASP B 125      -4.421   8.927 -17.658  1.00  0.00           C  
ATOM   2026  O   ASP B 125      -3.201   9.102 -17.763  1.00  0.00           O  
ATOM   2027  CB  ASP B 125      -6.033   9.889 -19.390  1.00  0.00           C  
ATOM   2028  CG  ASP B 125      -7.157  10.936 -19.749  1.00  0.00           C  
ATOM   2029  OD1 ASP B 125      -7.559  11.685 -18.881  1.00  0.00           O  
ATOM   2030  OD2 ASP B 125      -7.602  10.917 -20.856  1.00  0.00           O  
ATOM   2031 1H   ASP B 125      -4.935  11.976 -18.676  1.00  0.00           H  
ATOM   2032 2H   ASP B 125      -4.673  11.786 -17.061  1.00  0.00           H  
ATOM   2033 3H   ASP B 125      -3.610  11.142 -18.147  1.00  0.00           H  
ATOM   2034  HA  ASP B 125      -6.149  10.159 -17.226  1.00  0.00           H  
ATOM   2035 1HB  ASP B 125      -5.278   9.902 -20.198  1.00  0.00           H  
ATOM   2036 2HB  ASP B 125      -6.517   8.889 -19.434  1.00  0.00           H  
ATOM   2037  N   VAL B 126      -4.982   7.776 -17.223  1.00  0.00           N  
ATOM   2038  CA  VAL B 126      -4.221   6.594 -16.768  1.00  0.00           C  
ATOM   2039  C   VAL B 126      -4.658   5.317 -17.482  1.00  0.00           C  
ATOM   2040  O   VAL B 126      -5.843   5.095 -17.741  1.00  0.00           O  
ATOM   2041  CB  VAL B 126      -4.393   6.400 -15.250  1.00  0.00           C  
ATOM   2042  CG1 VAL B 126      -5.855   6.157 -14.906  1.00  0.00           C  
ATOM   2043  CG2 VAL B 126      -3.528   5.243 -14.775  1.00  0.00           C  
ATOM   2044  H   VAL B 126      -6.007   7.712 -17.234  1.00  0.00           H  
ATOM   2045  HA  VAL B 126      -3.158   6.727 -16.995  1.00  0.00           H  
ATOM   2046  HB  VAL B 126      -4.090   7.315 -14.740  1.00  0.00           H  
ATOM   2047 1HG1 VAL B 126      -5.958   6.023 -13.829  1.00  0.00           H  
ATOM   2048 2HG1 VAL B 126      -6.450   7.014 -15.223  1.00  0.00           H  
ATOM   2049 3HG1 VAL B 126      -6.205   5.261 -15.418  1.00  0.00           H  
ATOM   2050 1HG2 VAL B 126      -3.654   5.112 -13.700  1.00  0.00           H  
ATOM   2051 2HG2 VAL B 126      -3.827   4.330 -15.289  1.00  0.00           H  
ATOM   2052 3HG2 VAL B 126      -2.481   5.457 -14.994  1.00  0.00           H  
ATOM   2053  N   GLU B 127      -3.688   4.471 -17.792  1.00  0.00           N  
ATOM   2054  CA  GLU B 127      -3.954   3.249 -18.531  1.00  0.00           C  
ATOM   2055  C   GLU B 127      -3.153   2.076 -18.021  1.00  0.00           C  
ATOM   2056  O   GLU B 127      -1.958   2.191 -17.743  1.00  0.00           O  
ATOM   2057  CB  GLU B 127      -3.659   3.458 -20.017  1.00  0.00           C  
ATOM   2058  CG  GLU B 127      -3.991   2.262 -20.899  1.00  0.00           C  
ATOM   2059  CD  GLU B 127      -3.729   2.519 -22.356  1.00  0.00           C  
ATOM   2060  OE1 GLU B 127      -3.318   3.606 -22.684  1.00  0.00           O  
ATOM   2061  OE2 GLU B 127      -3.940   1.626 -23.144  1.00  0.00           O  
ATOM   2062  H   GLU B 127      -2.740   4.686 -17.511  1.00  0.00           H  
ATOM   2063  HA  GLU B 127      -5.004   3.000 -18.402  1.00  0.00           H  
ATOM   2064 1HB  GLU B 127      -4.227   4.313 -20.385  1.00  0.00           H  
ATOM   2065 2HB  GLU B 127      -2.601   3.687 -20.149  1.00  0.00           H  
ATOM   2066 1HG  GLU B 127      -3.393   1.410 -20.578  1.00  0.00           H  
ATOM   2067 2HG  GLU B 127      -5.041   2.006 -20.763  1.00  0.00           H  
ATOM   2068  N   TRP B 128      -3.831   0.941 -17.912  1.00  0.00           N  
ATOM   2069  CA  TRP B 128      -3.226  -0.298 -17.487  1.00  0.00           C  
ATOM   2070  C   TRP B 128      -3.534  -1.427 -18.453  1.00  0.00           C  
ATOM   2071  O   TRP B 128      -4.596  -1.477 -19.081  1.00  0.00           O  
ATOM   2072  CB  TRP B 128      -3.779  -0.768 -16.148  1.00  0.00           C  
ATOM   2073  CG  TRP B 128      -3.590   0.125 -14.991  1.00  0.00           C  
ATOM   2074  CD1 TRP B 128      -2.563   0.122 -14.105  1.00  0.00           C  
ATOM   2075  CD2 TRP B 128      -4.502   1.151 -14.542  1.00  0.00           C  
ATOM   2076  NE1 TRP B 128      -2.771   1.070 -13.146  1.00  0.00           N  
ATOM   2077  CE2 TRP B 128      -3.955   1.699 -13.393  1.00  0.00           C  
ATOM   2078  CE3 TRP B 128      -5.725   1.632 -15.016  1.00  0.00           C  
ATOM   2079  CZ2 TRP B 128      -4.580   2.693 -12.704  1.00  0.00           C  
ATOM   2080  CZ3 TRP B 128      -6.345   2.636 -14.320  1.00  0.00           C  
ATOM   2081  CH2 TRP B 128      -5.784   3.152 -13.191  1.00  0.00           C  
ATOM   2082  H   TRP B 128      -4.820   0.963 -18.161  1.00  0.00           H  
ATOM   2083  HA  TRP B 128      -2.148  -0.164 -17.425  1.00  0.00           H  
ATOM   2084 1HB  TRP B 128      -4.838  -0.969 -16.249  1.00  0.00           H  
ATOM   2085 2HB  TRP B 128      -3.296  -1.703 -15.908  1.00  0.00           H  
ATOM   2086  HD1 TRP B 128      -1.705  -0.544 -14.147  1.00  0.00           H  
ATOM   2087  HE1 TRP B 128      -2.160   1.285 -12.371  1.00  0.00           H  
ATOM   2088  HE3 TRP B 128      -6.170   1.223 -15.914  1.00  0.00           H  
ATOM   2089  HZ2 TRP B 128      -4.152   3.113 -11.809  1.00  0.00           H  
ATOM   2090  HZ3 TRP B 128      -7.284   3.011 -14.688  1.00  0.00           H  
ATOM   2091  HH2 TRP B 128      -6.294   3.947 -12.667  1.00  0.00           H  
ATOM   2092  N   ARG B 129      -2.628  -2.380 -18.523  1.00  0.00           N  
ATOM   2093  CA  ARG B 129      -2.919  -3.642 -19.175  1.00  0.00           C  
ATOM   2094  C   ARG B 129      -2.455  -4.748 -18.254  1.00  0.00           C  
ATOM   2095  O   ARG B 129      -1.344  -4.676 -17.713  1.00  0.00           O  
ATOM   2096  CB  ARG B 129      -2.214  -3.739 -20.522  1.00  0.00           C  
ATOM   2097  CG  ARG B 129      -2.706  -2.749 -21.588  1.00  0.00           C  
ATOM   2098  CD  ARG B 129      -1.855  -2.758 -22.811  1.00  0.00           C  
ATOM   2099  NE  ARG B 129      -1.945  -4.015 -23.566  1.00  0.00           N  
ATOM   2100  CZ  ARG B 129      -1.179  -4.343 -24.627  1.00  0.00           C  
ATOM   2101  NH1 ARG B 129      -0.243  -3.522 -25.083  1.00  0.00           N  
ATOM   2102  NH2 ARG B 129      -1.393  -5.510 -25.198  1.00  0.00           N  
ATOM   2103  H   ARG B 129      -1.724  -2.236 -18.094  1.00  0.00           H  
ATOM   2104  HA  ARG B 129      -3.995  -3.739 -19.326  1.00  0.00           H  
ATOM   2105 1HB  ARG B 129      -1.146  -3.584 -20.386  1.00  0.00           H  
ATOM   2106 2HB  ARG B 129      -2.350  -4.746 -20.923  1.00  0.00           H  
ATOM   2107 1HG  ARG B 129      -3.721  -3.018 -21.877  1.00  0.00           H  
ATOM   2108 2HG  ARG B 129      -2.705  -1.733 -21.192  1.00  0.00           H  
ATOM   2109 1HD  ARG B 129      -2.170  -1.943 -23.464  1.00  0.00           H  
ATOM   2110 2HD  ARG B 129      -0.818  -2.608 -22.515  1.00  0.00           H  
ATOM   2111  HE  ARG B 129      -2.645  -4.721 -23.289  1.00  0.00           H  
ATOM   2112 1HH1 ARG B 129      -0.088  -2.630 -24.638  1.00  0.00           H  
ATOM   2113 2HH1 ARG B 129       0.319  -3.789 -25.877  1.00  0.00           H  
ATOM   2114 1HH2 ARG B 129      -2.135  -6.111 -24.803  1.00  0.00           H  
ATOM   2115 2HH2 ARG B 129      -0.852  -5.809 -25.991  1.00  0.00           H  
ATOM   2116  N   TYR B 130      -3.290  -5.771 -18.100  1.00  0.00           N  
ATOM   2117  CA  TYR B 130      -2.926  -6.941 -17.318  1.00  0.00           C  
ATOM   2118  C   TYR B 130      -3.132  -8.192 -18.148  1.00  0.00           C  
ATOM   2119  O   TYR B 130      -4.169  -8.373 -18.799  1.00  0.00           O  
ATOM   2120  CB  TYR B 130      -3.770  -7.037 -16.042  1.00  0.00           C  
ATOM   2121  CG  TYR B 130      -3.635  -5.875 -15.069  1.00  0.00           C  
ATOM   2122  CD1 TYR B 130      -4.449  -4.753 -15.217  1.00  0.00           C  
ATOM   2123  CD2 TYR B 130      -2.714  -5.931 -14.020  1.00  0.00           C  
ATOM   2124  CE1 TYR B 130      -4.341  -3.704 -14.333  1.00  0.00           C  
ATOM   2125  CE2 TYR B 130      -2.613  -4.865 -13.135  1.00  0.00           C  
ATOM   2126  CZ  TYR B 130      -3.423  -3.760 -13.295  1.00  0.00           C  
ATOM   2127  OH  TYR B 130      -3.337  -2.711 -12.423  1.00  0.00           O  
ATOM   2128  H   TYR B 130      -4.212  -5.716 -18.546  1.00  0.00           H  
ATOM   2129  HA  TYR B 130      -1.872  -6.882 -17.050  1.00  0.00           H  
ATOM   2130 1HB  TYR B 130      -4.820  -7.120 -16.324  1.00  0.00           H  
ATOM   2131 2HB  TYR B 130      -3.501  -7.947 -15.515  1.00  0.00           H  
ATOM   2132  HD1 TYR B 130      -5.175  -4.705 -16.034  1.00  0.00           H  
ATOM   2133  HD2 TYR B 130      -2.077  -6.804 -13.894  1.00  0.00           H  
ATOM   2134  HE1 TYR B 130      -4.980  -2.831 -14.446  1.00  0.00           H  
ATOM   2135  HE2 TYR B 130      -1.898  -4.903 -12.315  1.00  0.00           H  
ATOM   2136  HH  TYR B 130      -4.124  -2.162 -12.503  1.00  0.00           H  
ATOM   2137  N   THR B 131      -2.165  -9.092 -18.087  1.00  0.00           N  
ATOM   2138  CA  THR B 131      -2.269 -10.330 -18.838  1.00  0.00           C  
ATOM   2139  C   THR B 131      -2.096 -11.529 -17.943  1.00  0.00           C  
ATOM   2140  O   THR B 131      -1.429 -11.448 -16.912  1.00  0.00           O  
ATOM   2141  CB  THR B 131      -1.229 -10.382 -19.973  1.00  0.00           C  
ATOM   2142  OG1 THR B 131       0.091 -10.319 -19.418  1.00  0.00           O  
ATOM   2143  CG2 THR B 131      -1.427  -9.219 -20.933  1.00  0.00           C  
ATOM   2144  H   THR B 131      -1.329  -8.913 -17.543  1.00  0.00           H  
ATOM   2145  HA  THR B 131      -3.259 -10.389 -19.282  1.00  0.00           H  
ATOM   2146  HB  THR B 131      -1.334 -11.319 -20.520  1.00  0.00           H  
ATOM   2147  HG1 THR B 131       0.688 -10.852 -19.950  1.00  0.00           H  
ATOM   2148 1HG2 THR B 131      -0.684  -9.273 -21.728  1.00  0.00           H  
ATOM   2149 2HG2 THR B 131      -2.426  -9.271 -21.365  1.00  0.00           H  
ATOM   2150 3HG2 THR B 131      -1.314  -8.280 -20.394  1.00  0.00           H  
ATOM   2151  N   ASN B 132      -2.621 -12.668 -18.390  1.00  0.00           N  
ATOM   2152  CA  ASN B 132      -2.497 -13.927 -17.659  1.00  0.00           C  
ATOM   2153  C   ASN B 132      -3.058 -13.808 -16.241  1.00  0.00           C  
ATOM   2154  O   ASN B 132      -2.475 -14.320 -15.283  1.00  0.00           O  
ATOM   2155  CB  ASN B 132      -1.049 -14.380 -17.623  1.00  0.00           C  
ATOM   2156  CG  ASN B 132      -0.499 -14.669 -18.992  1.00  0.00           C  
ATOM   2157  OD1 ASN B 132      -1.158 -15.316 -19.815  1.00  0.00           O  
ATOM   2158  ND2 ASN B 132       0.695 -14.202 -19.252  1.00  0.00           N  
ATOM   2159  H   ASN B 132      -3.188 -12.624 -19.245  1.00  0.00           H  
ATOM   2160  HA  ASN B 132      -3.087 -14.685 -18.177  1.00  0.00           H  
ATOM   2161 1HB  ASN B 132      -0.437 -13.608 -17.154  1.00  0.00           H  
ATOM   2162 2HB  ASN B 132      -0.964 -15.280 -17.013  1.00  0.00           H  
ATOM   2163 1HD2 ASN B 132       1.111 -14.364 -20.148  1.00  0.00           H  
ATOM   2164 2HD2 ASN B 132       1.192 -13.684 -18.557  1.00  0.00           H  
ATOM   2165  N   ILE B 133      -4.204 -13.136 -16.110  1.00  0.00           N  
ATOM   2166  CA  ILE B 133      -4.856 -13.011 -14.818  1.00  0.00           C  
ATOM   2167  C   ILE B 133      -6.202 -13.718 -14.874  1.00  0.00           C  
ATOM   2168  O   ILE B 133      -6.826 -13.785 -15.937  1.00  0.00           O  
ATOM   2169  CB  ILE B 133      -5.028 -11.524 -14.410  1.00  0.00           C  
ATOM   2170  CG1 ILE B 133      -5.931 -10.740 -15.427  1.00  0.00           C  
ATOM   2171  CG2 ILE B 133      -3.631 -10.873 -14.370  1.00  0.00           C  
ATOM   2172  CD1 ILE B 133      -6.395  -9.357 -14.935  1.00  0.00           C  
ATOM   2173  H   ILE B 133      -4.617 -12.721 -16.932  1.00  0.00           H  
ATOM   2174  HA  ILE B 133      -4.248 -13.503 -14.060  1.00  0.00           H  
ATOM   2175  HB  ILE B 133      -5.489 -11.471 -13.427  1.00  0.00           H  
ATOM   2176 1HG1 ILE B 133      -5.368 -10.595 -16.349  1.00  0.00           H  
ATOM   2177 2HG1 ILE B 133      -6.820 -11.330 -15.650  1.00  0.00           H  
ATOM   2178 1HG2 ILE B 133      -3.696  -9.844 -14.062  1.00  0.00           H  
ATOM   2179 2HG2 ILE B 133      -2.996 -11.416 -13.677  1.00  0.00           H  
ATOM   2180 3HG2 ILE B 133      -3.197 -10.917 -15.343  1.00  0.00           H  
ATOM   2181 1HD1 ILE B 133      -6.999  -8.891 -15.701  1.00  0.00           H  
ATOM   2182 2HD1 ILE B 133      -6.988  -9.479 -14.033  1.00  0.00           H  
ATOM   2183 3HD1 ILE B 133      -5.560  -8.723 -14.724  1.00  0.00           H  
ATOM   2184  N   SER B 134      -6.636 -14.245 -13.729  1.00  0.00           N  
ATOM   2185  CA  SER B 134      -7.867 -15.023 -13.622  1.00  0.00           C  
ATOM   2186  C   SER B 134      -9.115 -14.229 -13.930  1.00  0.00           C  
ATOM   2187  O   SER B 134      -9.136 -13.002 -13.777  1.00  0.00           O  
ATOM   2188  CB  SER B 134      -7.994 -15.584 -12.213  1.00  0.00           C  
ATOM   2189  OG  SER B 134      -8.243 -14.560 -11.254  1.00  0.00           O  
ATOM   2190  H   SER B 134      -6.081 -14.118 -12.896  1.00  0.00           H  
ATOM   2191  HA  SER B 134      -7.811 -15.851 -14.329  1.00  0.00           H  
ATOM   2192 1HB  SER B 134      -8.803 -16.313 -12.188  1.00  0.00           H  
ATOM   2193 2HB  SER B 134      -7.078 -16.110 -11.953  1.00  0.00           H  
ATOM   2194  HG  SER B 134      -8.219 -15.009 -10.389  1.00  0.00           H  
ATOM   2195  N   GLU B 135     -10.169 -14.950 -14.301  1.00  0.00           N  
ATOM   2196  CA  GLU B 135     -11.461 -14.364 -14.602  1.00  0.00           C  
ATOM   2197  C   GLU B 135     -12.015 -13.672 -13.372  1.00  0.00           C  
ATOM   2198  O   GLU B 135     -12.584 -12.587 -13.460  1.00  0.00           O  
ATOM   2199  CB  GLU B 135     -12.441 -15.432 -15.093  1.00  0.00           C  
ATOM   2200  CG  GLU B 135     -12.132 -15.977 -16.480  1.00  0.00           C  
ATOM   2201  CD  GLU B 135     -13.073 -17.072 -16.900  1.00  0.00           C  
ATOM   2202  OE1 GLU B 135     -13.431 -17.872 -16.069  1.00  0.00           O  
ATOM   2203  OE2 GLU B 135     -13.433 -17.110 -18.052  1.00  0.00           O  
ATOM   2204  H   GLU B 135     -10.057 -15.959 -14.408  1.00  0.00           H  
ATOM   2205  HA  GLU B 135     -11.338 -13.626 -15.392  1.00  0.00           H  
ATOM   2206 1HB  GLU B 135     -12.443 -16.271 -14.396  1.00  0.00           H  
ATOM   2207 2HB  GLU B 135     -13.449 -15.019 -15.111  1.00  0.00           H  
ATOM   2208 1HG  GLU B 135     -12.197 -15.163 -17.201  1.00  0.00           H  
ATOM   2209 2HG  GLU B 135     -11.112 -16.356 -16.493  1.00  0.00           H  
ATOM   2210  N   GLU B 136     -11.756 -14.247 -12.195  1.00  0.00           N  
ATOM   2211  CA  GLU B 136     -12.171 -13.614 -10.953  1.00  0.00           C  
ATOM   2212  C   GLU B 136     -11.510 -12.255 -10.821  1.00  0.00           C  
ATOM   2213  O   GLU B 136     -12.182 -11.265 -10.498  1.00  0.00           O  
ATOM   2214  CB  GLU B 136     -11.778 -14.473  -9.753  1.00  0.00           C  
ATOM   2215  CG  GLU B 136     -12.163 -13.870  -8.410  1.00  0.00           C  
ATOM   2216  CD  GLU B 136     -11.775 -14.725  -7.249  1.00  0.00           C  
ATOM   2217  OE1 GLU B 136     -11.250 -15.787  -7.468  1.00  0.00           O  
ATOM   2218  OE2 GLU B 136     -11.996 -14.309  -6.124  1.00  0.00           O  
ATOM   2219  H   GLU B 136     -11.302 -15.147 -12.187  1.00  0.00           H  
ATOM   2220  HA  GLU B 136     -13.251 -13.478 -10.964  1.00  0.00           H  
ATOM   2221 1HB  GLU B 136     -12.255 -15.449  -9.836  1.00  0.00           H  
ATOM   2222 2HB  GLU B 136     -10.700 -14.634  -9.756  1.00  0.00           H  
ATOM   2223 1HG  GLU B 136     -11.666 -12.913  -8.304  1.00  0.00           H  
ATOM   2224 2HG  GLU B 136     -13.238 -13.697  -8.392  1.00  0.00           H  
ATOM   2225  N   THR B 137     -10.201 -12.205 -11.101  1.00  0.00           N  
ATOM   2226  CA  THR B 137      -9.445 -10.967 -11.002  1.00  0.00           C  
ATOM   2227  C   THR B 137      -9.993  -9.965 -11.995  1.00  0.00           C  
ATOM   2228  O   THR B 137     -10.184  -8.799 -11.668  1.00  0.00           O  
ATOM   2229  CB  THR B 137      -7.942 -11.142 -11.292  1.00  0.00           C  
ATOM   2230  OG1 THR B 137      -7.363 -12.070 -10.368  1.00  0.00           O  
ATOM   2231  CG2 THR B 137      -7.239  -9.771 -11.132  1.00  0.00           C  
ATOM   2232  H   THR B 137      -9.719 -13.071 -11.345  1.00  0.00           H  
ATOM   2233  HA  THR B 137      -9.569 -10.575  -9.996  1.00  0.00           H  
ATOM   2234  HB  THR B 137      -7.803 -11.511 -12.308  1.00  0.00           H  
ATOM   2235  HG1 THR B 137      -7.594 -12.973 -10.636  1.00  0.00           H  
ATOM   2236 1HG2 THR B 137      -6.199  -9.875 -11.332  1.00  0.00           H  
ATOM   2237 2HG2 THR B 137      -7.651  -9.044 -11.824  1.00  0.00           H  
ATOM   2238 3HG2 THR B 137      -7.372  -9.411 -10.119  1.00  0.00           H  
ATOM   2239  N   GLN B 138     -10.282 -10.414 -13.217  1.00  0.00           N  
ATOM   2240  CA  GLN B 138     -10.778  -9.500 -14.231  1.00  0.00           C  
ATOM   2241  C   GLN B 138     -12.089  -8.860 -13.865  1.00  0.00           C  
ATOM   2242  O   GLN B 138     -12.262  -7.654 -14.065  1.00  0.00           O  
ATOM   2243  CB  GLN B 138     -10.930 -10.228 -15.569  1.00  0.00           C  
ATOM   2244  CG  GLN B 138      -9.613 -10.637 -16.207  1.00  0.00           C  
ATOM   2245  CD  GLN B 138      -9.811 -11.435 -17.482  1.00  0.00           C  
ATOM   2246  OE1 GLN B 138     -10.696 -11.133 -18.289  1.00  0.00           O  
ATOM   2247  NE2 GLN B 138      -8.988 -12.459 -17.672  1.00  0.00           N  
ATOM   2248  H   GLN B 138     -10.074 -11.392 -13.442  1.00  0.00           H  
ATOM   2249  HA  GLN B 138     -10.038  -8.715 -14.350  1.00  0.00           H  
ATOM   2250 1HB  GLN B 138     -11.529 -11.128 -15.428  1.00  0.00           H  
ATOM   2251 2HB  GLN B 138     -11.461  -9.589 -16.274  1.00  0.00           H  
ATOM   2252 1HG  GLN B 138      -9.045  -9.740 -16.451  1.00  0.00           H  
ATOM   2253 2HG  GLN B 138      -9.055 -11.253 -15.502  1.00  0.00           H  
ATOM   2254 1HE2 GLN B 138      -9.071 -13.022 -18.496  1.00  0.00           H  
ATOM   2255 2HE2 GLN B 138      -8.285 -12.669 -16.993  1.00  0.00           H  
ATOM   2256  N   GLN B 139     -13.018  -9.626 -13.328  1.00  0.00           N  
ATOM   2257  CA  GLN B 139     -14.274  -9.028 -12.939  1.00  0.00           C  
ATOM   2258  C   GLN B 139     -14.112  -8.064 -11.769  1.00  0.00           C  
ATOM   2259  O   GLN B 139     -14.675  -6.963 -11.803  1.00  0.00           O  
ATOM   2260  CB  GLN B 139     -15.285 -10.120 -12.579  1.00  0.00           C  
ATOM   2261  CG  GLN B 139     -15.794 -10.914 -13.771  1.00  0.00           C  
ATOM   2262  CD  GLN B 139     -16.847 -11.932 -13.380  1.00  0.00           C  
ATOM   2263  OE1 GLN B 139     -17.685 -11.678 -12.510  1.00  0.00           O  
ATOM   2264  NE2 GLN B 139     -16.811 -13.095 -14.021  1.00  0.00           N  
ATOM   2265  H   GLN B 139     -12.857 -10.636 -13.252  1.00  0.00           H  
ATOM   2266  HA  GLN B 139     -14.649  -8.459 -13.787  1.00  0.00           H  
ATOM   2267 1HB  GLN B 139     -14.831 -10.819 -11.878  1.00  0.00           H  
ATOM   2268 2HB  GLN B 139     -16.145  -9.670 -12.082  1.00  0.00           H  
ATOM   2269 1HG  GLN B 139     -16.235 -10.225 -14.492  1.00  0.00           H  
ATOM   2270 2HG  GLN B 139     -14.957 -11.444 -14.225  1.00  0.00           H  
ATOM   2271 1HE2 GLN B 139     -17.481 -13.807 -13.806  1.00  0.00           H  
ATOM   2272 2HE2 GLN B 139     -16.114 -13.260 -14.719  1.00  0.00           H  
ATOM   2273  N   LYS B 140     -13.354  -8.458 -10.736  1.00  0.00           N  
ATOM   2274  CA  LYS B 140     -13.227  -7.624  -9.544  1.00  0.00           C  
ATOM   2275  C   LYS B 140     -12.400  -6.376  -9.820  1.00  0.00           C  
ATOM   2276  O   LYS B 140     -12.701  -5.302  -9.284  1.00  0.00           O  
ATOM   2277  CB  LYS B 140     -12.667  -8.435  -8.384  1.00  0.00           C  
ATOM   2278  CG  LYS B 140     -13.656  -9.452  -7.838  1.00  0.00           C  
ATOM   2279  CD  LYS B 140     -13.068 -10.302  -6.729  1.00  0.00           C  
ATOM   2280  CE  LYS B 140     -14.127 -11.242  -6.162  1.00  0.00           C  
ATOM   2281  NZ  LYS B 140     -13.582 -12.175  -5.135  1.00  0.00           N  
ATOM   2282  H   LYS B 140     -12.875  -9.363 -10.767  1.00  0.00           H  
ATOM   2283  HA  LYS B 140     -14.223  -7.292  -9.260  1.00  0.00           H  
ATOM   2284 1HB  LYS B 140     -11.791  -8.981  -8.721  1.00  0.00           H  
ATOM   2285 2HB  LYS B 140     -12.367  -7.769  -7.581  1.00  0.00           H  
ATOM   2286 1HG  LYS B 140     -14.532  -8.927  -7.462  1.00  0.00           H  
ATOM   2287 2HG  LYS B 140     -13.968 -10.107  -8.654  1.00  0.00           H  
ATOM   2288 1HD  LYS B 140     -12.237 -10.888  -7.123  1.00  0.00           H  
ATOM   2289 2HD  LYS B 140     -12.691  -9.658  -5.933  1.00  0.00           H  
ATOM   2290 1HE  LYS B 140     -14.905 -10.638  -5.702  1.00  0.00           H  
ATOM   2291 2HE  LYS B 140     -14.564 -11.827  -6.970  1.00  0.00           H  
ATOM   2292 1HZ  LYS B 140     -14.325 -12.759  -4.787  1.00  0.00           H  
ATOM   2293 2HZ  LYS B 140     -12.862 -12.784  -5.557  1.00  0.00           H  
ATOM   2294 3HZ  LYS B 140     -13.178 -11.656  -4.372  1.00  0.00           H  
ATOM   2295  N   SER B 141     -11.351  -6.504 -10.642  1.00  0.00           N  
ATOM   2296  CA  SER B 141     -10.516  -5.380 -11.010  1.00  0.00           C  
ATOM   2297  C   SER B 141     -11.327  -4.390 -11.798  1.00  0.00           C  
ATOM   2298  O   SER B 141     -11.419  -3.215 -11.428  1.00  0.00           O  
ATOM   2299  CB  SER B 141      -9.323  -5.841 -11.824  1.00  0.00           C  
ATOM   2300  OG  SER B 141      -8.535  -4.752 -12.221  1.00  0.00           O  
ATOM   2301  H   SER B 141     -11.098  -7.416 -11.019  1.00  0.00           H  
ATOM   2302  HA  SER B 141     -10.143  -4.900 -10.103  1.00  0.00           H  
ATOM   2303 1HB  SER B 141      -8.722  -6.530 -11.230  1.00  0.00           H  
ATOM   2304 2HB  SER B 141      -9.669  -6.383 -12.703  1.00  0.00           H  
ATOM   2305  HG  SER B 141      -7.970  -4.547 -11.473  1.00  0.00           H  
ATOM   2306  N   ALA B 142     -11.980  -4.867 -12.861  1.00  0.00           N  
ATOM   2307  CA  ALA B 142     -12.733  -3.971 -13.697  1.00  0.00           C  
ATOM   2308  C   ALA B 142     -13.879  -3.332 -12.937  1.00  0.00           C  
ATOM   2309  O   ALA B 142     -14.144  -2.144 -13.111  1.00  0.00           O  
ATOM   2310  CB  ALA B 142     -13.255  -4.712 -14.920  1.00  0.00           C  
ATOM   2311  H   ALA B 142     -11.897  -5.851 -13.119  1.00  0.00           H  
ATOM   2312  HA  ALA B 142     -12.061  -3.193 -14.043  1.00  0.00           H  
ATOM   2313 1HB  ALA B 142     -13.816  -4.023 -15.551  1.00  0.00           H  
ATOM   2314 2HB  ALA B 142     -12.415  -5.118 -15.484  1.00  0.00           H  
ATOM   2315 3HB  ALA B 142     -13.904  -5.525 -14.603  1.00  0.00           H  
ATOM   2316  N   GLU B 143     -14.573  -4.102 -12.087  1.00  0.00           N  
ATOM   2317  CA  GLU B 143     -15.664  -3.537 -11.312  1.00  0.00           C  
ATOM   2318  C   GLU B 143     -15.185  -2.432 -10.379  1.00  0.00           C  
ATOM   2319  O   GLU B 143     -15.777  -1.349 -10.352  1.00  0.00           O  
ATOM   2320  CB  GLU B 143     -16.357  -4.636 -10.503  1.00  0.00           C  
ATOM   2321  CG  GLU B 143     -17.547  -4.155  -9.683  1.00  0.00           C  
ATOM   2322  CD  GLU B 143     -18.157  -5.245  -8.846  1.00  0.00           C  
ATOM   2323  OE1 GLU B 143     -17.576  -5.596  -7.848  1.00  0.00           O  
ATOM   2324  OE2 GLU B 143     -19.206  -5.726  -9.205  1.00  0.00           O  
ATOM   2325  H   GLU B 143     -14.375  -5.103 -12.002  1.00  0.00           H  
ATOM   2326  HA  GLU B 143     -16.386  -3.107 -12.004  1.00  0.00           H  
ATOM   2327 1HB  GLU B 143     -16.709  -5.417 -11.177  1.00  0.00           H  
ATOM   2328 2HB  GLU B 143     -15.641  -5.090  -9.819  1.00  0.00           H  
ATOM   2329 1HG  GLU B 143     -17.221  -3.349  -9.028  1.00  0.00           H  
ATOM   2330 2HG  GLU B 143     -18.302  -3.757 -10.358  1.00  0.00           H  
ATOM   2331  N   PHE B 144     -14.086  -2.670  -9.646  1.00  0.00           N  
ATOM   2332  CA  PHE B 144     -13.576  -1.693  -8.691  1.00  0.00           C  
ATOM   2333  C   PHE B 144     -13.266  -0.396  -9.428  1.00  0.00           C  
ATOM   2334  O   PHE B 144     -13.654   0.695  -8.998  1.00  0.00           O  
ATOM   2335  CB  PHE B 144     -12.340  -2.253  -7.992  1.00  0.00           C  
ATOM   2336  CG  PHE B 144     -11.739  -1.409  -6.882  1.00  0.00           C  
ATOM   2337  CD1 PHE B 144     -12.352  -1.364  -5.634  1.00  0.00           C  
ATOM   2338  CD2 PHE B 144     -10.570  -0.702  -7.052  1.00  0.00           C  
ATOM   2339  CE1 PHE B 144     -11.813  -0.629  -4.602  1.00  0.00           C  
ATOM   2340  CE2 PHE B 144     -10.040   0.029  -6.003  1.00  0.00           C  
ATOM   2341  CZ  PHE B 144     -10.661   0.066  -4.791  1.00  0.00           C  
ATOM   2342  H   PHE B 144     -13.632  -3.589  -9.696  1.00  0.00           H  
ATOM   2343  HA  PHE B 144     -14.346  -1.495  -7.946  1.00  0.00           H  
ATOM   2344 1HB  PHE B 144     -12.612  -3.213  -7.568  1.00  0.00           H  
ATOM   2345 2HB  PHE B 144     -11.564  -2.452  -8.734  1.00  0.00           H  
ATOM   2346  HD1 PHE B 144     -13.272  -1.929  -5.477  1.00  0.00           H  
ATOM   2347  HD2 PHE B 144     -10.069  -0.730  -8.019  1.00  0.00           H  
ATOM   2348  HE1 PHE B 144     -12.303  -0.610  -3.639  1.00  0.00           H  
ATOM   2349  HE2 PHE B 144      -9.133   0.585  -6.135  1.00  0.00           H  
ATOM   2350  HZ  PHE B 144     -10.237   0.649  -3.981  1.00  0.00           H  
ATOM   2351  N   VAL B 145     -12.600  -0.524 -10.579  1.00  0.00           N  
ATOM   2352  CA  VAL B 145     -12.229   0.638 -11.364  1.00  0.00           C  
ATOM   2353  C   VAL B 145     -13.431   1.449 -11.804  1.00  0.00           C  
ATOM   2354  O   VAL B 145     -13.407   2.680 -11.717  1.00  0.00           O  
ATOM   2355  CB  VAL B 145     -11.456   0.212 -12.624  1.00  0.00           C  
ATOM   2356  CG1 VAL B 145     -11.325   1.392 -13.578  1.00  0.00           C  
ATOM   2357  CG2 VAL B 145     -10.082  -0.282 -12.228  1.00  0.00           C  
ATOM   2358  H   VAL B 145     -12.317  -1.457 -10.891  1.00  0.00           H  
ATOM   2359  HA  VAL B 145     -11.588   1.261 -10.752  1.00  0.00           H  
ATOM   2360  HB  VAL B 145     -11.995  -0.587 -13.123  1.00  0.00           H  
ATOM   2361 1HG1 VAL B 145     -10.785   1.088 -14.441  1.00  0.00           H  
ATOM   2362 2HG1 VAL B 145     -12.297   1.757 -13.889  1.00  0.00           H  
ATOM   2363 3HG1 VAL B 145     -10.802   2.180 -13.091  1.00  0.00           H  
ATOM   2364 1HG2 VAL B 145      -9.548  -0.585 -13.106  1.00  0.00           H  
ATOM   2365 2HG2 VAL B 145      -9.546   0.493 -11.742  1.00  0.00           H  
ATOM   2366 3HG2 VAL B 145     -10.165  -1.122 -11.553  1.00  0.00           H  
ATOM   2367  N   LEU B 146     -14.472   0.787 -12.290  1.00  0.00           N  
ATOM   2368  CA  LEU B 146     -15.652   1.489 -12.742  1.00  0.00           C  
ATOM   2369  C   LEU B 146     -16.280   2.272 -11.601  1.00  0.00           C  
ATOM   2370  O   LEU B 146     -16.570   3.459 -11.781  1.00  0.00           O  
ATOM   2371  CB  LEU B 146     -16.669   0.498 -13.322  1.00  0.00           C  
ATOM   2372  CG  LEU B 146     -18.024   1.094 -13.723  1.00  0.00           C  
ATOM   2373  CD1 LEU B 146     -17.812   2.177 -14.773  1.00  0.00           C  
ATOM   2374  CD2 LEU B 146     -18.929  -0.010 -14.250  1.00  0.00           C  
ATOM   2375  H   LEU B 146     -14.432  -0.232 -12.376  1.00  0.00           H  
ATOM   2376  HA  LEU B 146     -15.342   2.197 -13.503  1.00  0.00           H  
ATOM   2377 1HB  LEU B 146     -16.236   0.034 -14.207  1.00  0.00           H  
ATOM   2378 2HB  LEU B 146     -16.856  -0.281 -12.583  1.00  0.00           H  
ATOM   2379  HG  LEU B 146     -18.489   1.560 -12.854  1.00  0.00           H  
ATOM   2380 1HD1 LEU B 146     -18.775   2.600 -15.059  1.00  0.00           H  
ATOM   2381 2HD1 LEU B 146     -17.178   2.963 -14.363  1.00  0.00           H  
ATOM   2382 3HD1 LEU B 146     -17.333   1.743 -15.651  1.00  0.00           H  
ATOM   2383 1HD2 LEU B 146     -19.892   0.414 -14.535  1.00  0.00           H  
ATOM   2384 2HD2 LEU B 146     -18.466  -0.475 -15.121  1.00  0.00           H  
ATOM   2385 3HD2 LEU B 146     -19.077  -0.760 -13.474  1.00  0.00           H  
ATOM   2386  N   GLU B 147     -16.474   1.651 -10.424  1.00  0.00           N  
ATOM   2387  CA  GLU B 147     -17.106   2.369  -9.327  1.00  0.00           C  
ATOM   2388  C   GLU B 147     -16.330   3.631  -8.981  1.00  0.00           C  
ATOM   2389  O   GLU B 147     -16.926   4.690  -8.773  1.00  0.00           O  
ATOM   2390  CB  GLU B 147     -17.217   1.470  -8.094  1.00  0.00           C  
ATOM   2391  CG  GLU B 147     -17.925   2.112  -6.910  1.00  0.00           C  
ATOM   2392  CD  GLU B 147     -18.148   1.154  -5.772  1.00  0.00           C  
ATOM   2393  OE1 GLU B 147     -17.948  -0.021  -5.962  1.00  0.00           O  
ATOM   2394  OE2 GLU B 147     -18.519   1.599  -4.712  1.00  0.00           O  
ATOM   2395  H   GLU B 147     -16.209   0.666 -10.300  1.00  0.00           H  
ATOM   2396  HA  GLU B 147     -18.105   2.667  -9.649  1.00  0.00           H  
ATOM   2397 1HB  GLU B 147     -17.759   0.560  -8.355  1.00  0.00           H  
ATOM   2398 2HB  GLU B 147     -16.220   1.175  -7.768  1.00  0.00           H  
ATOM   2399 1HG  GLU B 147     -17.327   2.949  -6.552  1.00  0.00           H  
ATOM   2400 2HG  GLU B 147     -18.886   2.503  -7.242  1.00  0.00           H  
ATOM   2401  N   ILE B 148     -14.992   3.532  -8.963  1.00  0.00           N  
ATOM   2402  CA  ILE B 148     -14.194   4.709  -8.666  1.00  0.00           C  
ATOM   2403  C   ILE B 148     -14.333   5.746  -9.760  1.00  0.00           C  
ATOM   2404  O   ILE B 148     -14.513   6.926  -9.445  1.00  0.00           O  
ATOM   2405  CB  ILE B 148     -12.704   4.385  -8.562  1.00  0.00           C  
ATOM   2406  CG1 ILE B 148     -12.430   3.540  -7.363  1.00  0.00           C  
ATOM   2407  CG2 ILE B 148     -11.927   5.720  -8.452  1.00  0.00           C  
ATOM   2408  CD1 ILE B 148     -11.033   2.967  -7.351  1.00  0.00           C  
ATOM   2409  H   ILE B 148     -14.549   2.619  -9.092  1.00  0.00           H  
ATOM   2410  HA  ILE B 148     -14.525   5.131  -7.735  1.00  0.00           H  
ATOM   2411  HB  ILE B 148     -12.406   3.824  -9.412  1.00  0.00           H  
ATOM   2412 1HG1 ILE B 148     -12.570   4.134  -6.486  1.00  0.00           H  
ATOM   2413 2HG1 ILE B 148     -13.138   2.711  -7.341  1.00  0.00           H  
ATOM   2414 1HG2 ILE B 148     -10.886   5.533  -8.361  1.00  0.00           H  
ATOM   2415 2HG2 ILE B 148     -12.074   6.346  -9.326  1.00  0.00           H  
ATOM   2416 3HG2 ILE B 148     -12.276   6.256  -7.571  1.00  0.00           H  
ATOM   2417 1HD1 ILE B 148     -10.916   2.379  -6.487  1.00  0.00           H  
ATOM   2418 2HD1 ILE B 148     -10.913   2.343  -8.229  1.00  0.00           H  
ATOM   2419 3HD1 ILE B 148     -10.278   3.740  -7.345  1.00  0.00           H  
ATOM   2420  N   ALA B 149     -14.248   5.351 -11.030  1.00  0.00           N  
ATOM   2421  CA  ALA B 149     -14.355   6.332 -12.092  1.00  0.00           C  
ATOM   2422  C   ALA B 149     -15.687   7.060 -11.978  1.00  0.00           C  
ATOM   2423  O   ALA B 149     -15.733   8.283 -12.127  1.00  0.00           O  
ATOM   2424  CB  ALA B 149     -14.215   5.669 -13.454  1.00  0.00           C  
ATOM   2425  H   ALA B 149     -14.077   4.367 -11.254  1.00  0.00           H  
ATOM   2426  HA  ALA B 149     -13.555   7.059 -11.972  1.00  0.00           H  
ATOM   2427 1HB  ALA B 149     -14.311   6.422 -14.237  1.00  0.00           H  
ATOM   2428 2HB  ALA B 149     -13.238   5.191 -13.528  1.00  0.00           H  
ATOM   2429 3HB  ALA B 149     -14.996   4.919 -13.576  1.00  0.00           H  
ATOM   2430  N   LEU B 150     -16.768   6.342 -11.644  1.00  0.00           N  
ATOM   2431  CA  LEU B 150     -18.049   7.021 -11.544  1.00  0.00           C  
ATOM   2432  C   LEU B 150     -18.110   7.915 -10.290  1.00  0.00           C  
ATOM   2433  O   LEU B 150     -18.581   9.052 -10.362  1.00  0.00           O  
ATOM   2434  CB  LEU B 150     -19.186   5.992 -11.511  1.00  0.00           C  
ATOM   2435  CG  LEU B 150     -19.366   5.158 -12.786  1.00  0.00           C  
ATOM   2436  CD1 LEU B 150     -20.425   4.090 -12.550  1.00  0.00           C  
ATOM   2437  CD2 LEU B 150     -19.756   6.071 -13.939  1.00  0.00           C  
ATOM   2438  H   LEU B 150     -16.699   5.324 -11.545  1.00  0.00           H  
ATOM   2439  HA  LEU B 150     -18.164   7.668 -12.412  1.00  0.00           H  
ATOM   2440 1HB  LEU B 150     -19.006   5.302 -10.688  1.00  0.00           H  
ATOM   2441 2HB  LEU B 150     -20.123   6.514 -11.322  1.00  0.00           H  
ATOM   2442  HG  LEU B 150     -18.430   4.652 -13.025  1.00  0.00           H  
ATOM   2443 1HD1 LEU B 150     -20.553   3.498 -13.456  1.00  0.00           H  
ATOM   2444 2HD1 LEU B 150     -20.111   3.440 -11.734  1.00  0.00           H  
ATOM   2445 3HD1 LEU B 150     -21.370   4.567 -12.292  1.00  0.00           H  
ATOM   2446 1HD2 LEU B 150     -19.884   5.479 -14.845  1.00  0.00           H  
ATOM   2447 2HD2 LEU B 150     -20.693   6.576 -13.701  1.00  0.00           H  
ATOM   2448 3HD2 LEU B 150     -18.974   6.813 -14.097  1.00  0.00           H  
ATOM   2449  N   ARG B 151     -17.559   7.449  -9.150  1.00  0.00           N  
ATOM   2450  CA  ARG B 151     -17.516   8.266  -7.923  1.00  0.00           C  
ATOM   2451  C   ARG B 151     -16.707   9.540  -8.105  1.00  0.00           C  
ATOM   2452  O   ARG B 151     -17.019  10.586  -7.533  1.00  0.00           O  
ATOM   2453  CB  ARG B 151     -16.949   7.494  -6.735  1.00  0.00           C  
ATOM   2454  CG  ARG B 151     -17.881   6.458  -6.135  1.00  0.00           C  
ATOM   2455  CD  ARG B 151     -17.253   5.736  -4.979  1.00  0.00           C  
ATOM   2456  NE  ARG B 151     -18.159   4.725  -4.417  1.00  0.00           N  
ATOM   2457  CZ  ARG B 151     -19.119   4.921  -3.485  1.00  0.00           C  
ATOM   2458  NH1 ARG B 151     -19.340   6.096  -2.905  1.00  0.00           N  
ATOM   2459  NH2 ARG B 151     -19.840   3.867  -3.160  1.00  0.00           N  
ATOM   2460  H   ARG B 151     -17.218   6.484  -9.115  1.00  0.00           H  
ATOM   2461  HA  ARG B 151     -18.538   8.547  -7.675  1.00  0.00           H  
ATOM   2462 1HB  ARG B 151     -16.043   6.977  -7.048  1.00  0.00           H  
ATOM   2463 2HB  ARG B 151     -16.678   8.193  -5.941  1.00  0.00           H  
ATOM   2464 1HG  ARG B 151     -18.781   6.957  -5.781  1.00  0.00           H  
ATOM   2465 2HG  ARG B 151     -18.151   5.724  -6.894  1.00  0.00           H  
ATOM   2466 1HD  ARG B 151     -16.352   5.227  -5.327  1.00  0.00           H  
ATOM   2467 2HD  ARG B 151     -16.985   6.443  -4.195  1.00  0.00           H  
ATOM   2468  HE  ARG B 151     -18.091   3.761  -4.766  1.00  0.00           H  
ATOM   2469 1HH1 ARG B 151     -18.754   6.922  -3.108  1.00  0.00           H  
ATOM   2470 2HH1 ARG B 151     -20.064   6.187  -2.212  1.00  0.00           H  
ATOM   2471 1HH2 ARG B 151     -19.618   2.976  -3.627  1.00  0.00           H  
ATOM   2472 2HH2 ARG B 151     -20.572   3.927  -2.470  1.00  0.00           H  
ATOM   2473  N   ALA B 152     -15.686   9.460  -8.940  1.00  0.00           N  
ATOM   2474  CA  ALA B 152     -14.800  10.565  -9.228  1.00  0.00           C  
ATOM   2475  C   ALA B 152     -15.401  11.537 -10.253  1.00  0.00           C  
ATOM   2476  O   ALA B 152     -14.766  12.541 -10.583  1.00  0.00           O  
ATOM   2477  CB  ALA B 152     -13.471  10.020  -9.721  1.00  0.00           C  
ATOM   2478  H   ALA B 152     -15.461   8.546  -9.337  1.00  0.00           H  
ATOM   2479  HA  ALA B 152     -14.639  11.115  -8.305  1.00  0.00           H  
ATOM   2480 1HB  ALA B 152     -12.777  10.837  -9.908  1.00  0.00           H  
ATOM   2481 2HB  ALA B 152     -13.068   9.357  -8.965  1.00  0.00           H  
ATOM   2482 3HB  ALA B 152     -13.633   9.458 -10.633  1.00  0.00           H  
ATOM   2483  N   GLY B 153     -16.601  11.245 -10.783  1.00  0.00           N  
ATOM   2484  CA  GLY B 153     -17.234  12.111 -11.769  1.00  0.00           C  
ATOM   2485  C   GLY B 153     -16.693  11.936 -13.184  1.00  0.00           C  
ATOM   2486  O   GLY B 153     -16.766  12.857 -14.003  1.00  0.00           O  
ATOM   2487  H   GLY B 153     -17.119  10.414 -10.483  1.00  0.00           H  
ATOM   2488 1HA  GLY B 153     -18.305  11.913 -11.768  1.00  0.00           H  
ATOM   2489 2HA  GLY B 153     -17.112  13.145 -11.458  1.00  0.00           H  
ATOM   2490  N   THR B 154     -16.119  10.778 -13.479  1.00  0.00           N  
ATOM   2491  CA  THR B 154     -15.537  10.536 -14.782  1.00  0.00           C  
ATOM   2492  C   THR B 154     -15.909   9.161 -15.328  1.00  0.00           C  
ATOM   2493  O   THR B 154     -16.836   8.516 -14.839  1.00  0.00           O  
ATOM   2494  CB  THR B 154     -14.022  10.723 -14.744  1.00  0.00           C  
ATOM   2495  OG1 THR B 154     -13.549  10.701 -16.084  1.00  0.00           O  
ATOM   2496  CG2 THR B 154     -13.330   9.625 -13.905  1.00  0.00           C  
ATOM   2497  H   THR B 154     -16.092  10.019 -12.803  1.00  0.00           H  
ATOM   2498  HA  THR B 154     -15.931  11.273 -15.478  1.00  0.00           H  
ATOM   2499  HB  THR B 154     -13.794  11.695 -14.306  1.00  0.00           H  
ATOM   2500  HG1 THR B 154     -12.603  10.449 -16.056  1.00  0.00           H  
ATOM   2501 1HG2 THR B 154     -12.253   9.799 -13.898  1.00  0.00           H  
ATOM   2502 2HG2 THR B 154     -13.708   9.670 -12.895  1.00  0.00           H  
ATOM   2503 3HG2 THR B 154     -13.525   8.643 -14.315  1.00  0.00           H  
ATOM   2504  N   GLY B 155     -15.264   8.766 -16.424  1.00  0.00           N  
ATOM   2505  CA  GLY B 155     -15.562   7.502 -17.071  1.00  0.00           C  
ATOM   2506  C   GLY B 155     -14.325   6.643 -17.345  1.00  0.00           C  
ATOM   2507  O   GLY B 155     -13.166   7.035 -17.123  1.00  0.00           O  
ATOM   2508  H   GLY B 155     -14.517   9.356 -16.756  1.00  0.00           H  
ATOM   2509 1HA  GLY B 155     -16.245   6.932 -16.450  1.00  0.00           H  
ATOM   2510 2HA  GLY B 155     -16.093   7.693 -18.003  1.00  0.00           H  
ATOM   2511  N   VAL B 156     -14.617   5.473 -17.894  1.00  0.00           N  
ATOM   2512  CA  VAL B 156     -13.640   4.411 -18.146  1.00  0.00           C  
ATOM   2513  C   VAL B 156     -13.984   3.530 -19.335  1.00  0.00           C  
ATOM   2514  O   VAL B 156     -15.155   3.269 -19.612  1.00  0.00           O  
ATOM   2515  CB  VAL B 156     -13.508   3.519 -16.898  1.00  0.00           C  
ATOM   2516  CG1 VAL B 156     -14.861   2.942 -16.510  1.00  0.00           C  
ATOM   2517  CG2 VAL B 156     -12.503   2.408 -17.159  1.00  0.00           C  
ATOM   2518  H   VAL B 156     -15.594   5.358 -18.174  1.00  0.00           H  
ATOM   2519  HA  VAL B 156     -12.687   4.893 -18.355  1.00  0.00           H  
ATOM   2520  HB  VAL B 156     -13.167   4.130 -16.061  1.00  0.00           H  
ATOM   2521 1HG1 VAL B 156     -14.749   2.315 -15.625  1.00  0.00           H  
ATOM   2522 2HG1 VAL B 156     -15.554   3.755 -16.292  1.00  0.00           H  
ATOM   2523 3HG1 VAL B 156     -15.250   2.342 -17.332  1.00  0.00           H  
ATOM   2524 1HG2 VAL B 156     -12.414   1.782 -16.272  1.00  0.00           H  
ATOM   2525 2HG2 VAL B 156     -12.841   1.802 -18.000  1.00  0.00           H  
ATOM   2526 3HG2 VAL B 156     -11.532   2.844 -17.394  1.00  0.00           H  
ATOM   2527  N   THR B 157     -12.959   3.088 -20.037  1.00  0.00           N  
ATOM   2528  CA  THR B 157     -13.140   2.141 -21.115  1.00  0.00           C  
ATOM   2529  C   THR B 157     -12.493   0.821 -20.725  1.00  0.00           C  
ATOM   2530  O   THR B 157     -11.381   0.788 -20.188  1.00  0.00           O  
ATOM   2531  CB  THR B 157     -12.542   2.663 -22.434  1.00  0.00           C  
ATOM   2532  OG1 THR B 157     -13.193   3.884 -22.807  1.00  0.00           O  
ATOM   2533  CG2 THR B 157     -12.723   1.638 -23.543  1.00  0.00           C  
ATOM   2534  H   THR B 157     -12.022   3.403 -19.775  1.00  0.00           H  
ATOM   2535  HA  THR B 157     -14.201   1.968 -21.265  1.00  0.00           H  
ATOM   2536  HB  THR B 157     -11.479   2.860 -22.299  1.00  0.00           H  
ATOM   2537  HG1 THR B 157     -13.862   3.700 -23.470  1.00  0.00           H  
ATOM   2538 1HG2 THR B 157     -12.294   2.023 -24.468  1.00  0.00           H  
ATOM   2539 2HG2 THR B 157     -12.219   0.711 -23.268  1.00  0.00           H  
ATOM   2540 3HG2 THR B 157     -13.784   1.444 -23.690  1.00  0.00           H  
ATOM   2541  N   PHE B 158     -13.192  -0.273 -20.974  1.00  0.00           N  
ATOM   2542  CA  PHE B 158     -12.599  -1.581 -20.748  1.00  0.00           C  
ATOM   2543  C   PHE B 158     -12.520  -2.337 -22.058  1.00  0.00           C  
ATOM   2544  O   PHE B 158     -13.396  -2.204 -22.918  1.00  0.00           O  
ATOM   2545  CB  PHE B 158     -13.413  -2.382 -19.730  1.00  0.00           C  
ATOM   2546  CG  PHE B 158     -13.469  -1.751 -18.368  1.00  0.00           C  
ATOM   2547  CD1 PHE B 158     -14.535  -0.940 -18.007  1.00  0.00           C  
ATOM   2548  CD2 PHE B 158     -12.456  -1.965 -17.445  1.00  0.00           C  
ATOM   2549  CE1 PHE B 158     -14.588  -0.359 -16.754  1.00  0.00           C  
ATOM   2550  CE2 PHE B 158     -12.507  -1.386 -16.192  1.00  0.00           C  
ATOM   2551  CZ  PHE B 158     -13.574  -0.582 -15.846  1.00  0.00           C  
ATOM   2552  H   PHE B 158     -14.131  -0.176 -21.362  1.00  0.00           H  
ATOM   2553  HA  PHE B 158     -11.589  -1.456 -20.359  1.00  0.00           H  
ATOM   2554 1HB  PHE B 158     -14.433  -2.500 -20.092  1.00  0.00           H  
ATOM   2555 2HB  PHE B 158     -12.985  -3.378 -19.625  1.00  0.00           H  
ATOM   2556  HD1 PHE B 158     -15.337  -0.764 -18.724  1.00  0.00           H  
ATOM   2557  HD2 PHE B 158     -11.613  -2.600 -17.718  1.00  0.00           H  
ATOM   2558  HE1 PHE B 158     -15.431   0.276 -16.483  1.00  0.00           H  
ATOM   2559  HE2 PHE B 158     -11.704  -1.563 -15.476  1.00  0.00           H  
ATOM   2560  HZ  PHE B 158     -13.614  -0.123 -14.859  1.00  0.00           H  
ATOM   2561  N   THR B 159     -11.496  -3.159 -22.205  1.00  0.00           N  
ATOM   2562  CA  THR B 159     -11.512  -4.130 -23.293  1.00  0.00           C  
ATOM   2563  C   THR B 159     -11.154  -5.517 -22.801  1.00  0.00           C  
ATOM   2564  O   THR B 159     -10.153  -5.729 -22.102  1.00  0.00           O  
ATOM   2565  CB  THR B 159     -10.546  -3.720 -24.419  1.00  0.00           C  
ATOM   2566  OG1 THR B 159     -10.950  -2.456 -24.962  1.00  0.00           O  
ATOM   2567  CG2 THR B 159     -10.542  -4.764 -25.525  1.00  0.00           C  
ATOM   2568  H   THR B 159     -10.704  -3.063 -21.565  1.00  0.00           H  
ATOM   2569  HA  THR B 159     -12.522  -4.171 -23.692  1.00  0.00           H  
ATOM   2570  HB  THR B 159      -9.538  -3.622 -24.016  1.00  0.00           H  
ATOM   2571  HG1 THR B 159     -11.570  -2.600 -25.681  1.00  0.00           H  
ATOM   2572 1HG2 THR B 159      -9.853  -4.457 -26.312  1.00  0.00           H  
ATOM   2573 2HG2 THR B 159     -10.224  -5.724 -25.118  1.00  0.00           H  
ATOM   2574 3HG2 THR B 159     -11.545  -4.860 -25.939  1.00  0.00           H  
ATOM   2575  N   THR B 160     -11.964  -6.487 -23.204  1.00  0.00           N  
ATOM   2576  CA  THR B 160     -11.657  -7.869 -22.845  1.00  0.00           C  
ATOM   2577  C   THR B 160     -11.522  -8.831 -24.017  1.00  0.00           C  
ATOM   2578  O   THR B 160     -12.360  -8.897 -24.934  1.00  0.00           O  
ATOM   2579  CB  THR B 160     -12.732  -8.414 -21.886  1.00  0.00           C  
ATOM   2580  OG1 THR B 160     -12.767  -7.613 -20.698  1.00  0.00           O  
ATOM   2581  CG2 THR B 160     -12.430  -9.857 -21.512  1.00  0.00           C  
ATOM   2582  H   THR B 160     -12.788  -6.228 -23.762  1.00  0.00           H  
ATOM   2583  HA  THR B 160     -10.693  -7.867 -22.335  1.00  0.00           H  
ATOM   2584  HB  THR B 160     -13.708  -8.367 -22.369  1.00  0.00           H  
ATOM   2585  HG1 THR B 160     -13.055  -8.152 -19.958  1.00  0.00           H  
ATOM   2586 1HG2 THR B 160     -13.200 -10.225 -20.834  1.00  0.00           H  
ATOM   2587 2HG2 THR B 160     -12.414 -10.471 -22.412  1.00  0.00           H  
ATOM   2588 3HG2 THR B 160     -11.459  -9.909 -21.020  1.00  0.00           H  
ATOM   2589  N   ARG B 161     -10.452  -9.629 -23.919  1.00  0.00           N  
ATOM   2590  CA  ARG B 161     -10.098 -10.675 -24.870  1.00  0.00           C  
ATOM   2591  C   ARG B 161      -9.427 -11.833 -24.110  1.00  0.00           C  
ATOM   2592  O   ARG B 161      -9.076 -11.710 -22.931  1.00  0.00           O  
ATOM   2593  CB  ARG B 161      -9.162 -10.142 -25.945  1.00  0.00           C  
ATOM   2594  CG  ARG B 161      -7.831  -9.616 -25.431  1.00  0.00           C  
ATOM   2595  CD  ARG B 161      -6.900  -9.298 -26.543  1.00  0.00           C  
ATOM   2596  NE  ARG B 161      -7.468  -8.325 -27.464  1.00  0.00           N  
ATOM   2597  CZ  ARG B 161      -7.489  -6.995 -27.254  1.00  0.00           C  
ATOM   2598  NH1 ARG B 161      -6.973  -6.495 -26.153  1.00  0.00           N  
ATOM   2599  NH2 ARG B 161      -8.030  -6.192 -28.154  1.00  0.00           N  
ATOM   2600  H   ARG B 161      -9.827  -9.457 -23.122  1.00  0.00           H  
ATOM   2601  HA  ARG B 161     -11.008 -11.045 -25.340  1.00  0.00           H  
ATOM   2602 1HB  ARG B 161      -8.949 -10.930 -26.665  1.00  0.00           H  
ATOM   2603 2HB  ARG B 161      -9.652  -9.330 -26.483  1.00  0.00           H  
ATOM   2604 1HG  ARG B 161      -7.998  -8.708 -24.852  1.00  0.00           H  
ATOM   2605 2HG  ARG B 161      -7.363 -10.370 -24.797  1.00  0.00           H  
ATOM   2606 1HD  ARG B 161      -5.977  -8.885 -26.138  1.00  0.00           H  
ATOM   2607 2HD  ARG B 161      -6.677 -10.206 -27.102  1.00  0.00           H  
ATOM   2608  HE  ARG B 161      -7.875  -8.672 -28.322  1.00  0.00           H  
ATOM   2609 1HH1 ARG B 161      -6.560  -7.108 -25.465  1.00  0.00           H  
ATOM   2610 2HH1 ARG B 161      -6.989  -5.498 -25.995  1.00  0.00           H  
ATOM   2611 1HH2 ARG B 161      -8.427  -6.577 -29.000  1.00  0.00           H  
ATOM   2612 2HH2 ARG B 161      -8.046  -5.196 -27.996  1.00  0.00           H  
ATOM   2613  N   GLN B 162      -9.153 -12.934 -24.788  1.00  0.00           N  
ATOM   2614  CA  GLN B 162      -8.622 -14.101 -24.098  1.00  0.00           C  
ATOM   2615  C   GLN B 162      -7.299 -13.775 -23.411  1.00  0.00           C  
ATOM   2616  O   GLN B 162      -6.357 -13.280 -24.035  1.00  0.00           O  
ATOM   2617  CB  GLN B 162      -8.433 -15.263 -25.077  1.00  0.00           C  
ATOM   2618  CG  GLN B 162      -9.729 -15.812 -25.648  1.00  0.00           C  
ATOM   2619  CD  GLN B 162     -10.551 -16.552 -24.609  1.00  0.00           C  
ATOM   2620  OE1 GLN B 162     -10.155 -17.616 -24.126  1.00  0.00           O  
ATOM   2621  NE2 GLN B 162     -11.703 -15.991 -24.260  1.00  0.00           N  
ATOM   2622  H   GLN B 162      -9.392 -12.968 -25.774  1.00  0.00           H  
ATOM   2623  HA  GLN B 162      -9.337 -14.411 -23.336  1.00  0.00           H  
ATOM   2624 1HB  GLN B 162      -7.809 -14.939 -25.910  1.00  0.00           H  
ATOM   2625 2HB  GLN B 162      -7.913 -16.079 -24.577  1.00  0.00           H  
ATOM   2626 1HG  GLN B 162     -10.326 -14.984 -26.030  1.00  0.00           H  
ATOM   2627 2HG  GLN B 162      -9.493 -16.507 -26.455  1.00  0.00           H  
ATOM   2628 1HE2 GLN B 162     -12.289 -16.433 -23.579  1.00  0.00           H  
ATOM   2629 2HE2 GLN B 162     -11.987 -15.127 -24.677  1.00  0.00           H  
ATOM   2630  N   GLY B 163      -7.277 -13.982 -22.094  1.00  0.00           N  
ATOM   2631  CA  GLY B 163      -6.081 -13.832 -21.278  1.00  0.00           C  
ATOM   2632  C   GLY B 163      -5.692 -12.387 -20.984  1.00  0.00           C  
ATOM   2633  O   GLY B 163      -4.644 -12.150 -20.371  1.00  0.00           O  
ATOM   2634  H   GLY B 163      -8.135 -14.291 -21.660  1.00  0.00           H  
ATOM   2635 1HA  GLY B 163      -6.231 -14.360 -20.338  1.00  0.00           H  
ATOM   2636 2HA  GLY B 163      -5.253 -14.329 -21.779  1.00  0.00           H  
ATOM   2637  N   GLU B 164      -6.522 -11.415 -21.389  1.00  0.00           N  
ATOM   2638  CA  GLU B 164      -6.134 -10.008 -21.210  1.00  0.00           C  
ATOM   2639  C   GLU B 164      -7.247  -8.999 -20.925  1.00  0.00           C  
ATOM   2640  O   GLU B 164      -8.315  -8.981 -21.558  1.00  0.00           O  
ATOM   2641  CB  GLU B 164      -5.345  -9.528 -22.432  1.00  0.00           C  
ATOM   2642  CG  GLU B 164      -4.872  -8.063 -22.345  1.00  0.00           C  
ATOM   2643  CD  GLU B 164      -4.014  -7.654 -23.483  1.00  0.00           C  
ATOM   2644  OE1 GLU B 164      -3.789  -8.449 -24.356  1.00  0.00           O  
ATOM   2645  OE2 GLU B 164      -3.562  -6.534 -23.485  1.00  0.00           O  
ATOM   2646  H   GLU B 164      -7.413 -11.666 -21.833  1.00  0.00           H  
ATOM   2647  HA  GLU B 164      -5.458  -9.965 -20.357  1.00  0.00           H  
ATOM   2648 1HB  GLU B 164      -4.471 -10.163 -22.569  1.00  0.00           H  
ATOM   2649 2HB  GLU B 164      -5.966  -9.630 -23.322  1.00  0.00           H  
ATOM   2650 1HG  GLU B 164      -5.745  -7.409 -22.344  1.00  0.00           H  
ATOM   2651 2HG  GLU B 164      -4.338  -7.903 -21.407  1.00  0.00           H  
ATOM   2652  N   LEU B 165      -6.947  -8.098 -19.984  1.00  0.00           N  
ATOM   2653  CA  LEU B 165      -7.830  -6.990 -19.634  1.00  0.00           C  
ATOM   2654  C   LEU B 165      -7.135  -5.627 -19.719  1.00  0.00           C  
ATOM   2655  O   LEU B 165      -6.118  -5.373 -19.054  1.00  0.00           O  
ATOM   2656  CB  LEU B 165      -8.379  -7.196 -18.216  1.00  0.00           C  
ATOM   2657  CG  LEU B 165      -9.219  -6.043 -17.654  1.00  0.00           C  
ATOM   2658  CD1 LEU B 165     -10.475  -5.871 -18.498  1.00  0.00           C  
ATOM   2659  CD2 LEU B 165      -9.572  -6.332 -16.203  1.00  0.00           C  
ATOM   2660  H   LEU B 165      -6.044  -8.188 -19.507  1.00  0.00           H  
ATOM   2661  HA  LEU B 165      -8.661  -6.989 -20.343  1.00  0.00           H  
ATOM   2662 1HB  LEU B 165      -8.998  -8.092 -18.211  1.00  0.00           H  
ATOM   2663 2HB  LEU B 165      -7.540  -7.357 -17.539  1.00  0.00           H  
ATOM   2664  HG  LEU B 165      -8.649  -5.116 -17.711  1.00  0.00           H  
ATOM   2665 1HD1 LEU B 165     -11.072  -5.051 -18.098  1.00  0.00           H  
ATOM   2666 2HD1 LEU B 165     -10.194  -5.646 -19.527  1.00  0.00           H  
ATOM   2667 3HD1 LEU B 165     -11.058  -6.791 -18.473  1.00  0.00           H  
ATOM   2668 1HD2 LEU B 165     -10.168  -5.512 -15.803  1.00  0.00           H  
ATOM   2669 2HD2 LEU B 165     -10.143  -7.259 -16.144  1.00  0.00           H  
ATOM   2670 3HD2 LEU B 165      -8.656  -6.433 -15.619  1.00  0.00           H  
ATOM   2671  N   GLN B 166      -7.703  -4.736 -20.531  1.00  0.00           N  
ATOM   2672  CA  GLN B 166      -7.163  -3.388 -20.697  1.00  0.00           C  
ATOM   2673  C   GLN B 166      -8.091  -2.364 -20.052  1.00  0.00           C  
ATOM   2674  O   GLN B 166      -9.310  -2.386 -20.264  1.00  0.00           O  
ATOM   2675  CB  GLN B 166      -6.966  -3.061 -22.179  1.00  0.00           C  
ATOM   2676  CG  GLN B 166      -6.377  -1.685 -22.440  1.00  0.00           C  
ATOM   2677  CD  GLN B 166      -6.038  -1.468 -23.902  1.00  0.00           C  
ATOM   2678  OE1 GLN B 166      -6.521  -2.188 -24.780  1.00  0.00           O  
ATOM   2679  NE2 GLN B 166      -5.202  -0.471 -24.173  1.00  0.00           N  
ATOM   2680  H   GLN B 166      -8.534  -5.021 -21.052  1.00  0.00           H  
ATOM   2681  HA  GLN B 166      -6.192  -3.329 -20.203  1.00  0.00           H  
ATOM   2682 1HB  GLN B 166      -6.304  -3.800 -22.630  1.00  0.00           H  
ATOM   2683 2HB  GLN B 166      -7.924  -3.120 -22.696  1.00  0.00           H  
ATOM   2684 1HG  GLN B 166      -7.103  -0.928 -22.141  1.00  0.00           H  
ATOM   2685 2HG  GLN B 166      -5.463  -1.575 -21.857  1.00  0.00           H  
ATOM   2686 1HE2 GLN B 166      -4.941  -0.280 -25.120  1.00  0.00           H  
ATOM   2687 2HE2 GLN B 166      -4.833   0.088 -23.431  1.00  0.00           H  
ATOM   2688  N   ILE B 167      -7.501  -1.468 -19.253  1.00  0.00           N  
ATOM   2689  CA  ILE B 167      -8.255  -0.478 -18.488  1.00  0.00           C  
ATOM   2690  C   ILE B 167      -7.777   0.953 -18.762  1.00  0.00           C  
ATOM   2691  O   ILE B 167      -6.607   1.271 -18.538  1.00  0.00           O  
ATOM   2692  CB  ILE B 167      -8.152  -0.770 -16.980  1.00  0.00           C  
ATOM   2693  CG1 ILE B 167      -8.665  -2.179 -16.672  1.00  0.00           C  
ATOM   2694  CG2 ILE B 167      -8.927   0.268 -16.183  1.00  0.00           C  
ATOM   2695  CD1 ILE B 167      -8.382  -2.637 -15.260  1.00  0.00           C  
ATOM   2696  H   ILE B 167      -6.477  -1.481 -19.186  1.00  0.00           H  
ATOM   2697  HA  ILE B 167      -9.313  -0.548 -18.758  1.00  0.00           H  
ATOM   2698  HB  ILE B 167      -7.106  -0.742 -16.674  1.00  0.00           H  
ATOM   2699 1HG1 ILE B 167      -9.742  -2.217 -16.834  1.00  0.00           H  
ATOM   2700 2HG1 ILE B 167      -8.208  -2.891 -17.359  1.00  0.00           H  
ATOM   2701 1HG2 ILE B 167      -8.844   0.047 -15.119  1.00  0.00           H  
ATOM   2702 2HG2 ILE B 167      -8.517   1.258 -16.380  1.00  0.00           H  
ATOM   2703 3HG2 ILE B 167      -9.976   0.245 -16.478  1.00  0.00           H  
ATOM   2704 1HD1 ILE B 167      -8.775  -3.644 -15.119  1.00  0.00           H  
ATOM   2705 2HD1 ILE B 167      -7.305  -2.641 -15.088  1.00  0.00           H  
ATOM   2706 3HD1 ILE B 167      -8.860  -1.960 -14.555  1.00  0.00           H  
ATOM   2707  N   GLN B 168      -8.677   1.845 -19.180  1.00  0.00           N  
ATOM   2708  CA  GLN B 168      -8.284   3.248 -19.382  1.00  0.00           C  
ATOM   2709  C   GLN B 168      -9.270   4.201 -18.710  1.00  0.00           C  
ATOM   2710  O   GLN B 168     -10.463   4.187 -19.006  1.00  0.00           O  
ATOM   2711  CB  GLN B 168      -8.186   3.571 -20.875  1.00  0.00           C  
ATOM   2712  CG  GLN B 168      -7.717   4.984 -21.176  1.00  0.00           C  
ATOM   2713  CD  GLN B 168      -7.599   5.250 -22.665  1.00  0.00           C  
ATOM   2714  OE1 GLN B 168      -8.347   4.690 -23.471  1.00  0.00           O  
ATOM   2715  NE2 GLN B 168      -6.656   6.107 -23.039  1.00  0.00           N  
ATOM   2716  H   GLN B 168      -9.627   1.527 -19.405  1.00  0.00           H  
ATOM   2717  HA  GLN B 168      -7.304   3.409 -18.931  1.00  0.00           H  
ATOM   2718 1HB  GLN B 168      -7.493   2.878 -21.353  1.00  0.00           H  
ATOM   2719 2HB  GLN B 168      -9.161   3.433 -21.342  1.00  0.00           H  
ATOM   2720 1HG  GLN B 168      -8.434   5.691 -20.759  1.00  0.00           H  
ATOM   2721 2HG  GLN B 168      -6.737   5.135 -20.723  1.00  0.00           H  
ATOM   2722 1HE2 GLN B 168      -6.530   6.322 -24.009  1.00  0.00           H  
ATOM   2723 2HE2 GLN B 168      -6.071   6.538 -22.353  1.00  0.00           H  
ATOM   2724  N   VAL B 169      -8.776   5.044 -17.801  1.00  0.00           N  
ATOM   2725  CA  VAL B 169      -9.684   5.938 -17.078  1.00  0.00           C  
ATOM   2726  C   VAL B 169      -9.306   7.389 -17.367  1.00  0.00           C  
ATOM   2727  O   VAL B 169      -8.129   7.773 -17.319  1.00  0.00           O  
ATOM   2728  CB  VAL B 169      -9.618   5.675 -15.562  1.00  0.00           C  
ATOM   2729  CG1 VAL B 169     -10.624   6.548 -14.826  1.00  0.00           C  
ATOM   2730  CG2 VAL B 169      -9.875   4.202 -15.281  1.00  0.00           C  
ATOM   2731  H   VAL B 169      -7.767   5.058 -17.629  1.00  0.00           H  
ATOM   2732  HA  VAL B 169     -10.701   5.777 -17.427  1.00  0.00           H  
ATOM   2733  HB  VAL B 169      -8.628   5.948 -15.198  1.00  0.00           H  
ATOM   2734 1HG1 VAL B 169     -10.563   6.349 -13.756  1.00  0.00           H  
ATOM   2735 2HG1 VAL B 169     -10.399   7.598 -15.013  1.00  0.00           H  
ATOM   2736 3HG1 VAL B 169     -11.629   6.322 -15.181  1.00  0.00           H  
ATOM   2737 1HG2 VAL B 169      -9.826   4.023 -14.207  1.00  0.00           H  
ATOM   2738 2HG2 VAL B 169     -10.863   3.928 -15.651  1.00  0.00           H  
ATOM   2739 3HG2 VAL B 169      -9.119   3.598 -15.783  1.00  0.00           H  
ATOM   2740  N   HIS B 170     -10.319   8.182 -17.671  1.00  0.00           N  
ATOM   2741  CA  HIS B 170     -10.099   9.574 -18.026  1.00  0.00           C  
ATOM   2742  C   HIS B 170     -10.210  10.491 -16.828  1.00  0.00           C  
ATOM   2743  O   HIS B 170     -10.948  10.195 -15.896  1.00  0.00           O  
ATOM   2744  CB  HIS B 170     -11.118   9.970 -19.084  1.00  0.00           C  
ATOM   2745  CG  HIS B 170     -10.972   9.178 -20.341  1.00  0.00           C  
ATOM   2746  ND1 HIS B 170      -9.928   9.354 -21.226  1.00  0.00           N  
ATOM   2747  CD2 HIS B 170     -11.721   8.166 -20.833  1.00  0.00           C  
ATOM   2748  CE1 HIS B 170     -10.053   8.506 -22.220  1.00  0.00           C  
ATOM   2749  NE2 HIS B 170     -11.139   7.770 -22.014  1.00  0.00           N  
ATOM   2750  H   HIS B 170     -11.271   7.795 -17.646  1.00  0.00           H  
ATOM   2751  HA  HIS B 170      -9.106   9.684 -18.443  1.00  0.00           H  
ATOM   2752 1HB  HIS B 170     -12.127   9.827 -18.693  1.00  0.00           H  
ATOM   2753 2HB  HIS B 170     -10.992  11.028 -19.324  1.00  0.00           H  
ATOM   2754  HD1 HIS B 170      -9.137  10.010 -21.142  1.00  0.00           H  
ATOM   2755  HD2 HIS B 170     -12.625   7.670 -20.469  1.00  0.00           H  
ATOM   2756  HE1 HIS B 170      -9.320   8.501 -23.025  1.00  0.00           H  
ATOM   2757  N   ASN B 171      -9.434  11.568 -16.804  1.00  0.00           N  
ATOM   2758  CA  ASN B 171      -9.542  12.577 -15.746  1.00  0.00           C  
ATOM   2759  C   ASN B 171      -9.485  11.980 -14.339  1.00  0.00           C  
ATOM   2760  O   ASN B 171     -10.263  12.386 -13.461  1.00  0.00           O  
ATOM   2761  CB  ASN B 171     -10.809  13.395 -15.921  1.00  0.00           C  
ATOM   2762  CG  ASN B 171     -10.796  14.226 -17.173  1.00  0.00           C  
ATOM   2763  OD1 ASN B 171      -9.746  14.744 -17.573  1.00  0.00           O  
ATOM   2764  ND2 ASN B 171     -11.942  14.377 -17.801  1.00  0.00           N  
ATOM   2765  H   ASN B 171      -8.805  11.730 -17.604  1.00  0.00           H  
ATOM   2766  HA  ASN B 171      -8.684  13.247 -15.838  1.00  0.00           H  
ATOM   2767 1HB  ASN B 171     -11.676  12.736 -15.940  1.00  0.00           H  
ATOM   2768 2HB  ASN B 171     -10.928  14.061 -15.069  1.00  0.00           H  
ATOM   2769 1HD2 ASN B 171     -11.983  14.927 -18.636  1.00  0.00           H  
ATOM   2770 2HD2 ASN B 171     -12.776  13.949 -17.450  1.00  0.00           H  
ATOM   2771  N   LEU B 172      -8.588  11.041 -14.092  1.00  0.00           N  
ATOM   2772  CA  LEU B 172      -8.512  10.435 -12.778  1.00  0.00           C  
ATOM   2773  C   LEU B 172      -7.339  10.987 -11.989  1.00  0.00           C  
ATOM   2774  O   LEU B 172      -6.238  11.135 -12.537  1.00  0.00           O  
ATOM   2775  CB  LEU B 172      -8.382   8.912 -12.904  1.00  0.00           C  
ATOM   2776  CG  LEU B 172      -8.552   8.120 -11.601  1.00  0.00           C  
ATOM   2777  CD1 LEU B 172     -10.017   8.128 -11.189  1.00  0.00           C  
ATOM   2778  CD2 LEU B 172      -8.047   6.699 -11.802  1.00  0.00           C  
ATOM   2779  H   LEU B 172      -7.978  10.734 -14.843  1.00  0.00           H  
ATOM   2780  HA  LEU B 172      -9.425  10.682 -12.236  1.00  0.00           H  
ATOM   2781 1HB  LEU B 172      -9.132   8.556 -13.608  1.00  0.00           H  
ATOM   2782 2HB  LEU B 172      -7.396   8.679 -13.307  1.00  0.00           H  
ATOM   2783  HG  LEU B 172      -7.979   8.599 -10.807  1.00  0.00           H  
ATOM   2784 1HD1 LEU B 172     -10.138   7.565 -10.263  1.00  0.00           H  
ATOM   2785 2HD1 LEU B 172     -10.346   9.155 -11.033  1.00  0.00           H  
ATOM   2786 3HD1 LEU B 172     -10.618   7.669 -11.973  1.00  0.00           H  
ATOM   2787 1HD2 LEU B 172      -8.167   6.136 -10.875  1.00  0.00           H  
ATOM   2788 2HD2 LEU B 172      -8.620   6.218 -12.595  1.00  0.00           H  
ATOM   2789 3HD2 LEU B 172      -6.993   6.722 -12.078  1.00  0.00           H  
ATOM   2790  N   ASP B 173      -7.545  11.244 -10.702  1.00  0.00           N  
ATOM   2791  CA  ASP B 173      -6.452  11.616  -9.816  1.00  0.00           C  
ATOM   2792  C   ASP B 173      -5.469  10.455  -9.675  1.00  0.00           C  
ATOM   2793  O   ASP B 173      -5.843   9.290  -9.850  1.00  0.00           O  
ATOM   2794  CB  ASP B 173      -6.984  12.013  -8.432  1.00  0.00           C  
ATOM   2795  CG  ASP B 173      -5.939  12.724  -7.557  1.00  0.00           C  
ATOM   2796  OD1 ASP B 173      -4.824  12.916  -8.031  1.00  0.00           O  
ATOM   2797  OD2 ASP B 173      -6.248  13.040  -6.425  1.00  0.00           O  
ATOM   2798  H   ASP B 173      -8.486  11.208 -10.329  1.00  0.00           H  
ATOM   2799  HA  ASP B 173      -5.922  12.468 -10.254  1.00  0.00           H  
ATOM   2800 1HB  ASP B 173      -7.839  12.681  -8.557  1.00  0.00           H  
ATOM   2801 2HB  ASP B 173      -7.349  11.124  -7.907  1.00  0.00           H  
ATOM   2802  N   GLU B 174      -4.231  10.775  -9.319  1.00  0.00           N  
ATOM   2803  CA  GLU B 174      -3.179   9.778  -9.148  1.00  0.00           C  
ATOM   2804  C   GLU B 174      -3.445   8.858  -7.987  1.00  0.00           C  
ATOM   2805  O   GLU B 174      -3.160   7.661  -8.062  1.00  0.00           O  
ATOM   2806  CB  GLU B 174      -1.825  10.462  -8.951  1.00  0.00           C  
ATOM   2807  CG  GLU B 174      -0.645   9.504  -8.855  1.00  0.00           C  
ATOM   2808  CD  GLU B 174      -0.387   8.762 -10.137  1.00  0.00           C  
ATOM   2809  OE1 GLU B 174      -0.828   9.219 -11.164  1.00  0.00           O  
ATOM   2810  OE2 GLU B 174       0.252   7.738 -10.088  1.00  0.00           O  
ATOM   2811  H   GLU B 174      -4.055  11.766  -9.143  1.00  0.00           H  
ATOM   2812  HA  GLU B 174      -3.139   9.176 -10.053  1.00  0.00           H  
ATOM   2813 1HB  GLU B 174      -1.636  11.141  -9.782  1.00  0.00           H  
ATOM   2814 2HB  GLU B 174      -1.847  11.058  -8.039  1.00  0.00           H  
ATOM   2815 1HG  GLU B 174       0.248  10.070  -8.589  1.00  0.00           H  
ATOM   2816 2HG  GLU B 174      -0.838   8.787  -8.058  1.00  0.00           H  
ATOM   2817  N   LEU B 175      -3.974   9.401  -6.905  1.00  0.00           N  
ATOM   2818  CA  LEU B 175      -4.226   8.589  -5.736  1.00  0.00           C  
ATOM   2819  C   LEU B 175      -5.288   7.539  -6.025  1.00  0.00           C  
ATOM   2820  O   LEU B 175      -5.228   6.422  -5.507  1.00  0.00           O  
ATOM   2821  CB  LEU B 175      -4.670   9.472  -4.563  1.00  0.00           C  
ATOM   2822  CG  LEU B 175      -3.607  10.433  -4.015  1.00  0.00           C  
ATOM   2823  CD1 LEU B 175      -4.230  11.326  -2.950  1.00  0.00           C  
ATOM   2824  CD2 LEU B 175      -2.444   9.634  -3.448  1.00  0.00           C  
ATOM   2825  H   LEU B 175      -4.180  10.397  -6.903  1.00  0.00           H  
ATOM   2826  HA  LEU B 175      -3.317   8.055  -5.480  1.00  0.00           H  
ATOM   2827 1HB  LEU B 175      -5.523  10.069  -4.882  1.00  0.00           H  
ATOM   2828 2HB  LEU B 175      -4.989   8.828  -3.744  1.00  0.00           H  
ATOM   2829  HG  LEU B 175      -3.248  11.076  -4.820  1.00  0.00           H  
ATOM   2830 1HD1 LEU B 175      -3.474  12.009  -2.561  1.00  0.00           H  
ATOM   2831 2HD1 LEU B 175      -5.046  11.900  -3.388  1.00  0.00           H  
ATOM   2832 3HD1 LEU B 175      -4.614  10.709  -2.138  1.00  0.00           H  
ATOM   2833 1HD2 LEU B 175      -1.688  10.317  -3.059  1.00  0.00           H  
ATOM   2834 2HD2 LEU B 175      -2.802   8.992  -2.642  1.00  0.00           H  
ATOM   2835 3HD2 LEU B 175      -2.007   9.019  -4.234  1.00  0.00           H  
ATOM   2836  N   LEU B 176      -6.277   7.896  -6.828  1.00  0.00           N  
ATOM   2837  CA  LEU B 176      -7.293   6.933  -7.177  1.00  0.00           C  
ATOM   2838  C   LEU B 176      -6.710   5.898  -8.109  1.00  0.00           C  
ATOM   2839  O   LEU B 176      -7.052   4.721  -8.003  1.00  0.00           O  
ATOM   2840  CB  LEU B 176      -8.476   7.618  -7.807  1.00  0.00           C  
ATOM   2841  CG  LEU B 176      -9.335   8.501  -6.899  1.00  0.00           C  
ATOM   2842  CD1 LEU B 176     -10.358   9.161  -7.763  1.00  0.00           C  
ATOM   2843  CD2 LEU B 176     -10.003   7.662  -5.776  1.00  0.00           C  
ATOM   2844  H   LEU B 176      -6.304   8.831  -7.212  1.00  0.00           H  
ATOM   2845  HA  LEU B 176      -7.609   6.415  -6.278  1.00  0.00           H  
ATOM   2846 1HB  LEU B 176      -8.091   8.261  -8.582  1.00  0.00           H  
ATOM   2847 2HB  LEU B 176      -9.095   6.871  -8.263  1.00  0.00           H  
ATOM   2848  HG  LEU B 176      -8.725   9.282  -6.444  1.00  0.00           H  
ATOM   2849 1HD1 LEU B 176     -10.977   9.786  -7.172  1.00  0.00           H  
ATOM   2850 2HD1 LEU B 176      -9.866   9.759  -8.526  1.00  0.00           H  
ATOM   2851 3HD1 LEU B 176     -10.969   8.416  -8.230  1.00  0.00           H  
ATOM   2852 1HD2 LEU B 176     -10.627   8.306  -5.163  1.00  0.00           H  
ATOM   2853 2HD2 LEU B 176     -10.614   6.886  -6.206  1.00  0.00           H  
ATOM   2854 3HD2 LEU B 176      -9.254   7.206  -5.141  1.00  0.00           H  
ATOM   2855  N   ALA B 177      -5.818   6.319  -9.016  1.00  0.00           N  
ATOM   2856  CA  ALA B 177      -5.153   5.367  -9.889  1.00  0.00           C  
ATOM   2857  C   ALA B 177      -4.365   4.373  -9.043  1.00  0.00           C  
ATOM   2858  O   ALA B 177      -4.354   3.168  -9.328  1.00  0.00           O  
ATOM   2859  CB  ALA B 177      -4.229   6.088 -10.850  1.00  0.00           C  
ATOM   2860  H   ALA B 177      -5.644   7.323  -9.128  1.00  0.00           H  
ATOM   2861  HA  ALA B 177      -5.913   4.821 -10.445  1.00  0.00           H  
ATOM   2862 1HB  ALA B 177      -3.748   5.374 -11.497  1.00  0.00           H  
ATOM   2863 2HB  ALA B 177      -4.797   6.800 -11.445  1.00  0.00           H  
ATOM   2864 3HB  ALA B 177      -3.473   6.624 -10.285  1.00  0.00           H  
ATOM   2865  N   ILE B 178      -3.747   4.857  -7.966  1.00  0.00           N  
ATOM   2866  CA  ILE B 178      -3.018   3.998  -7.066  1.00  0.00           C  
ATOM   2867  C   ILE B 178      -4.005   3.078  -6.354  1.00  0.00           C  
ATOM   2868  O   ILE B 178      -3.738   1.897  -6.213  1.00  0.00           O  
ATOM   2869  CB  ILE B 178      -2.078   4.753  -6.127  1.00  0.00           C  
ATOM   2870  CG1 ILE B 178      -0.929   5.386  -6.936  1.00  0.00           C  
ATOM   2871  CG2 ILE B 178      -1.521   3.786  -5.072  1.00  0.00           C  
ATOM   2872  CD1 ILE B 178      -0.067   6.374  -6.153  1.00  0.00           C  
ATOM   2873  H   ILE B 178      -3.761   5.872  -7.798  1.00  0.00           H  
ATOM   2874  HA  ILE B 178      -2.369   3.358  -7.679  1.00  0.00           H  
ATOM   2875  HB  ILE B 178      -2.624   5.569  -5.675  1.00  0.00           H  
ATOM   2876 1HG1 ILE B 178      -0.293   4.592  -7.311  1.00  0.00           H  
ATOM   2877 2HG1 ILE B 178      -1.354   5.913  -7.788  1.00  0.00           H  
ATOM   2878 1HG2 ILE B 178      -0.864   4.305  -4.395  1.00  0.00           H  
ATOM   2879 2HG2 ILE B 178      -2.317   3.368  -4.514  1.00  0.00           H  
ATOM   2880 3HG2 ILE B 178      -0.976   2.985  -5.569  1.00  0.00           H  
ATOM   2881 1HD1 ILE B 178       0.710   6.777  -6.812  1.00  0.00           H  
ATOM   2882 2HD1 ILE B 178      -0.699   7.194  -5.800  1.00  0.00           H  
ATOM   2883 3HD1 ILE B 178       0.405   5.894  -5.309  1.00  0.00           H  
ATOM   2884  N   ALA B 179      -5.161   3.583  -5.890  1.00  0.00           N  
ATOM   2885  CA  ALA B 179      -6.114   2.654  -5.275  1.00  0.00           C  
ATOM   2886  C   ALA B 179      -6.543   1.565  -6.265  1.00  0.00           C  
ATOM   2887  O   ALA B 179      -6.638   0.394  -5.879  1.00  0.00           O  
ATOM   2888  CB  ALA B 179      -7.353   3.399  -4.786  1.00  0.00           C  
ATOM   2889  H   ALA B 179      -5.356   4.586  -5.931  1.00  0.00           H  
ATOM   2890  HA  ALA B 179      -5.631   2.169  -4.440  1.00  0.00           H  
ATOM   2891 1HB  ALA B 179      -8.038   2.694  -4.312  1.00  0.00           H  
ATOM   2892 2HB  ALA B 179      -7.069   4.166  -4.067  1.00  0.00           H  
ATOM   2893 3HB  ALA B 179      -7.846   3.874  -5.631  1.00  0.00           H  
ATOM   2894  N   MET B 180      -6.748   1.917  -7.546  1.00  0.00           N  
ATOM   2895  CA  MET B 180      -7.111   0.922  -8.560  1.00  0.00           C  
ATOM   2896  C   MET B 180      -6.032  -0.140  -8.685  1.00  0.00           C  
ATOM   2897  O   MET B 180      -6.326  -1.345  -8.754  1.00  0.00           O  
ATOM   2898  CB  MET B 180      -7.352   1.597  -9.909  1.00  0.00           C  
ATOM   2899  CG  MET B 180      -8.602   2.463  -9.966  1.00  0.00           C  
ATOM   2900  SD  MET B 180      -8.784   3.319 -11.544  1.00  0.00           S  
ATOM   2901  CE  MET B 180     -10.308   4.217 -11.268  1.00  0.00           C  
ATOM   2902  H   MET B 180      -6.703   2.910  -7.796  1.00  0.00           H  
ATOM   2903  HA  MET B 180      -8.021   0.424  -8.258  1.00  0.00           H  
ATOM   2904 1HB  MET B 180      -6.499   2.226 -10.159  1.00  0.00           H  
ATOM   2905 2HB  MET B 180      -7.436   0.836 -10.687  1.00  0.00           H  
ATOM   2906 1HG  MET B 180      -9.483   1.841  -9.808  1.00  0.00           H  
ATOM   2907 2HG  MET B 180      -8.565   3.208  -9.172  1.00  0.00           H  
ATOM   2908 1HE  MET B 180     -10.555   4.797 -12.157  1.00  0.00           H  
ATOM   2909 2HE  MET B 180     -11.113   3.511 -11.059  1.00  0.00           H  
ATOM   2910 3HE  MET B 180     -10.186   4.890 -10.418  1.00  0.00           H  
ATOM   2911  N   LEU B 181      -4.770   0.304  -8.696  1.00  0.00           N  
ATOM   2912  CA  LEU B 181      -3.649  -0.610  -8.797  1.00  0.00           C  
ATOM   2913  C   LEU B 181      -3.538  -1.480  -7.561  1.00  0.00           C  
ATOM   2914  O   LEU B 181      -3.398  -2.697  -7.671  1.00  0.00           O  
ATOM   2915  CB  LEU B 181      -2.345   0.171  -9.000  1.00  0.00           C  
ATOM   2916  CG  LEU B 181      -1.075  -0.679  -9.137  1.00  0.00           C  
ATOM   2917  CD1 LEU B 181      -1.188  -1.566 -10.369  1.00  0.00           C  
ATOM   2918  CD2 LEU B 181       0.139   0.234  -9.230  1.00  0.00           C  
ATOM   2919  H   LEU B 181      -4.601   1.315  -8.706  1.00  0.00           H  
ATOM   2920  HA  LEU B 181      -3.811  -1.242  -9.665  1.00  0.00           H  
ATOM   2921 1HB  LEU B 181      -2.438   0.775  -9.901  1.00  0.00           H  
ATOM   2922 2HB  LEU B 181      -2.205   0.841  -8.152  1.00  0.00           H  
ATOM   2923  HG  LEU B 181      -0.975  -1.327  -8.267  1.00  0.00           H  
ATOM   2924 1HD1 LEU B 181      -0.285  -2.170 -10.466  1.00  0.00           H  
ATOM   2925 2HD1 LEU B 181      -2.053  -2.222 -10.267  1.00  0.00           H  
ATOM   2926 3HD1 LEU B 181      -1.305  -0.944 -11.256  1.00  0.00           H  
ATOM   2927 1HD2 LEU B 181       1.042  -0.370  -9.327  1.00  0.00           H  
ATOM   2928 2HD2 LEU B 181       0.041   0.882 -10.101  1.00  0.00           H  
ATOM   2929 3HD2 LEU B 181       0.206   0.844  -8.329  1.00  0.00           H  
ATOM   2930  N   CYS B 182      -3.624  -0.871  -6.379  1.00  0.00           N  
ATOM   2931  CA  CYS B 182      -3.432  -1.600  -5.148  1.00  0.00           C  
ATOM   2932  C   CYS B 182      -4.434  -2.722  -5.043  1.00  0.00           C  
ATOM   2933  O   CYS B 182      -4.066  -3.871  -4.793  1.00  0.00           O  
ATOM   2934  CB  CYS B 182      -3.637  -0.687  -3.935  1.00  0.00           C  
ATOM   2935  SG  CYS B 182      -2.390   0.560  -3.687  1.00  0.00           S  
ATOM   2936  H   CYS B 182      -3.779   0.130  -6.359  1.00  0.00           H  
ATOM   2937  HA  CYS B 182      -2.427  -1.999  -5.141  1.00  0.00           H  
ATOM   2938 1HB  CYS B 182      -4.582  -0.168  -4.050  1.00  0.00           H  
ATOM   2939 2HB  CYS B 182      -3.705  -1.291  -3.036  1.00  0.00           H  
ATOM   2940  HG  CYS B 182      -2.764   1.320  -4.739  1.00  0.00           H  
ATOM   2941  N   TYR B 183      -5.691  -2.405  -5.336  1.00  0.00           N  
ATOM   2942  CA  TYR B 183      -6.755  -3.377  -5.274  1.00  0.00           C  
ATOM   2943  C   TYR B 183      -6.490  -4.531  -6.226  1.00  0.00           C  
ATOM   2944  O   TYR B 183      -6.559  -5.690  -5.807  1.00  0.00           O  
ATOM   2945  CB  TYR B 183      -8.098  -2.717  -5.592  1.00  0.00           C  
ATOM   2946  CG  TYR B 183      -9.284  -3.644  -5.442  1.00  0.00           C  
ATOM   2947  CD1 TYR B 183      -9.841  -3.862  -4.190  1.00  0.00           C  
ATOM   2948  CD2 TYR B 183      -9.815  -4.276  -6.557  1.00  0.00           C  
ATOM   2949  CE1 TYR B 183     -10.924  -4.708  -4.054  1.00  0.00           C  
ATOM   2950  CE2 TYR B 183     -10.898  -5.123  -6.420  1.00  0.00           C  
ATOM   2951  CZ  TYR B 183     -11.452  -5.339  -5.175  1.00  0.00           C  
ATOM   2952  OH  TYR B 183     -12.530  -6.183  -5.039  1.00  0.00           O  
ATOM   2953  H   TYR B 183      -5.919  -1.431  -5.552  1.00  0.00           H  
ATOM   2954  HA  TYR B 183      -6.796  -3.777  -4.264  1.00  0.00           H  
ATOM   2955 1HB  TYR B 183      -8.249  -1.862  -4.931  1.00  0.00           H  
ATOM   2956 2HB  TYR B 183      -8.087  -2.341  -6.614  1.00  0.00           H  
ATOM   2957  HD1 TYR B 183      -9.424  -3.364  -3.314  1.00  0.00           H  
ATOM   2958  HD2 TYR B 183      -9.377  -4.106  -7.540  1.00  0.00           H  
ATOM   2959  HE1 TYR B 183     -11.361  -4.879  -3.070  1.00  0.00           H  
ATOM   2960  HE2 TYR B 183     -11.315  -5.621  -7.296  1.00  0.00           H  
ATOM   2961  HH  TYR B 183     -12.805  -6.491  -5.906  1.00  0.00           H  
ATOM   2962  N   THR B 184      -6.183  -4.228  -7.495  1.00  0.00           N  
ATOM   2963  CA  THR B 184      -5.979  -5.283  -8.479  1.00  0.00           C  
ATOM   2964  C   THR B 184      -4.817  -6.177  -8.088  1.00  0.00           C  
ATOM   2965  O   THR B 184      -4.903  -7.406  -8.196  1.00  0.00           O  
ATOM   2966  CB  THR B 184      -5.731  -4.696  -9.881  1.00  0.00           C  
ATOM   2967  OG1 THR B 184      -6.861  -3.910 -10.280  1.00  0.00           O  
ATOM   2968  CG2 THR B 184      -5.509  -5.810 -10.893  1.00  0.00           C  
ATOM   2969  H   THR B 184      -6.131  -3.251  -7.799  1.00  0.00           H  
ATOM   2970  HA  THR B 184      -6.876  -5.887  -8.508  1.00  0.00           H  
ATOM   2971  HB  THR B 184      -4.850  -4.055  -9.856  1.00  0.00           H  
ATOM   2972  HG1 THR B 184      -6.843  -3.068  -9.820  1.00  0.00           H  
ATOM   2973 1HG2 THR B 184      -5.335  -5.377 -11.878  1.00  0.00           H  
ATOM   2974 2HG2 THR B 184      -4.643  -6.402 -10.599  1.00  0.00           H  
ATOM   2975 3HG2 THR B 184      -6.391  -6.449 -10.930  1.00  0.00           H  
ATOM   2976  N   LEU B 185      -3.716  -5.577  -7.652  1.00  0.00           N  
ATOM   2977  CA  LEU B 185      -2.557  -6.365  -7.290  1.00  0.00           C  
ATOM   2978  C   LEU B 185      -2.894  -7.217  -6.065  1.00  0.00           C  
ATOM   2979  O   LEU B 185      -2.428  -8.360  -5.944  1.00  0.00           O  
ATOM   2980  CB  LEU B 185      -1.388  -5.435  -7.022  1.00  0.00           C  
ATOM   2981  CG  LEU B 185      -0.845  -4.610  -8.238  1.00  0.00           C  
ATOM   2982  CD1 LEU B 185       0.312  -3.707  -7.766  1.00  0.00           C  
ATOM   2983  CD2 LEU B 185      -0.421  -5.472  -9.336  1.00  0.00           C  
ATOM   2984  H   LEU B 185      -3.673  -4.555  -7.601  1.00  0.00           H  
ATOM   2985  HA  LEU B 185      -2.320  -7.047  -8.100  1.00  0.00           H  
ATOM   2986 1HB  LEU B 185      -1.734  -4.716  -6.291  1.00  0.00           H  
ATOM   2987 2HB  LEU B 185      -0.597  -6.001  -6.606  1.00  0.00           H  
ATOM   2988  HG  LEU B 185      -1.633  -3.981  -8.610  1.00  0.00           H  
ATOM   2989 1HD1 LEU B 185       0.671  -3.120  -8.578  1.00  0.00           H  
ATOM   2990 2HD1 LEU B 185      -0.042  -3.045  -6.988  1.00  0.00           H  
ATOM   2991 3HD1 LEU B 185       1.134  -4.313  -7.387  1.00  0.00           H  
ATOM   2992 1HD2 LEU B 185      -0.100  -4.850 -10.112  1.00  0.00           H  
ATOM   2993 2HD2 LEU B 185       0.374  -6.076  -9.004  1.00  0.00           H  
ATOM   2994 3HD2 LEU B 185      -1.238  -6.080  -9.695  1.00  0.00           H  
ATOM   2995  N   GLY B 186      -3.713  -6.666  -5.161  1.00  0.00           N  
ATOM   2996  CA  GLY B 186      -4.181  -7.371  -3.987  1.00  0.00           C  
ATOM   2997  C   GLY B 186      -4.988  -8.597  -4.418  1.00  0.00           C  
ATOM   2998  O   GLY B 186      -4.887  -9.659  -3.791  1.00  0.00           O  
ATOM   2999  H   GLY B 186      -3.997  -5.689  -5.273  1.00  0.00           H  
ATOM   3000 1HA  GLY B 186      -3.334  -7.668  -3.371  1.00  0.00           H  
ATOM   3001 2HA  GLY B 186      -4.806  -6.698  -3.397  1.00  0.00           H  
ATOM   3002  N   LEU B 187      -5.789  -8.467  -5.497  1.00  0.00           N  
ATOM   3003  CA  LEU B 187      -6.581  -9.594  -5.991  1.00  0.00           C  
ATOM   3004  C   LEU B 187      -5.660 -10.693  -6.490  1.00  0.00           C  
ATOM   3005  O   LEU B 187      -5.876 -11.871  -6.197  1.00  0.00           O  
ATOM   3006  CB  LEU B 187      -7.469  -9.183  -7.184  1.00  0.00           C  
ATOM   3007  CG  LEU B 187      -8.623  -8.192  -6.960  1.00  0.00           C  
ATOM   3008  CD1 LEU B 187      -9.176  -7.801  -8.326  1.00  0.00           C  
ATOM   3009  CD2 LEU B 187      -9.705  -8.812  -6.115  1.00  0.00           C  
ATOM   3010  H   LEU B 187      -5.872  -7.545  -5.933  1.00  0.00           H  
ATOM   3011  HA  LEU B 187      -7.185  -9.990  -5.185  1.00  0.00           H  
ATOM   3012 1HB  LEU B 187      -6.832  -8.754  -7.937  1.00  0.00           H  
ATOM   3013 2HB  LEU B 187      -7.903 -10.091  -7.604  1.00  0.00           H  
ATOM   3014  HG  LEU B 187      -8.255  -7.305  -6.470  1.00  0.00           H  
ATOM   3015 1HD1 LEU B 187      -9.967  -7.103  -8.212  1.00  0.00           H  
ATOM   3016 2HD1 LEU B 187      -8.402  -7.358  -8.929  1.00  0.00           H  
ATOM   3017 3HD1 LEU B 187      -9.552  -8.670  -8.830  1.00  0.00           H  
ATOM   3018 1HD2 LEU B 187     -10.512  -8.101  -5.977  1.00  0.00           H  
ATOM   3019 2HD2 LEU B 187     -10.082  -9.704  -6.615  1.00  0.00           H  
ATOM   3020 3HD2 LEU B 187      -9.313  -9.082  -5.154  1.00  0.00           H  
ATOM   3021  N   LEU B 188      -4.580 -10.300  -7.170  1.00  0.00           N  
ATOM   3022  CA  LEU B 188      -3.640 -11.265  -7.738  1.00  0.00           C  
ATOM   3023  C   LEU B 188      -2.884 -12.026  -6.648  1.00  0.00           C  
ATOM   3024  O   LEU B 188      -2.608 -13.219  -6.793  1.00  0.00           O  
ATOM   3025  CB  LEU B 188      -2.622 -10.552  -8.642  1.00  0.00           C  
ATOM   3026  CG  LEU B 188      -3.167  -9.922  -9.946  1.00  0.00           C  
ATOM   3027  CD1 LEU B 188      -2.051  -9.144 -10.635  1.00  0.00           C  
ATOM   3028  CD2 LEU B 188      -3.709 -10.982 -10.861  1.00  0.00           C  
ATOM   3029  H   LEU B 188      -4.491  -9.299  -7.381  1.00  0.00           H  
ATOM   3030  HA  LEU B 188      -4.203 -11.993  -8.307  1.00  0.00           H  
ATOM   3031 1HB  LEU B 188      -2.150  -9.757  -8.064  1.00  0.00           H  
ATOM   3032 2HB  LEU B 188      -1.857 -11.273  -8.918  1.00  0.00           H  
ATOM   3033  HG  LEU B 188      -3.962  -9.219  -9.702  1.00  0.00           H  
ATOM   3034 1HD1 LEU B 188      -2.435  -8.681 -11.543  1.00  0.00           H  
ATOM   3035 2HD1 LEU B 188      -1.680  -8.379  -9.968  1.00  0.00           H  
ATOM   3036 3HD1 LEU B 188      -1.245  -9.818 -10.885  1.00  0.00           H  
ATOM   3037 1HD2 LEU B 188      -4.072 -10.497 -11.741  1.00  0.00           H  
ATOM   3038 2HD2 LEU B 188      -2.938 -11.686 -11.129  1.00  0.00           H  
ATOM   3039 3HD2 LEU B 188      -4.530 -11.513 -10.391  1.00  0.00           H  
ATOM   3040  N   LEU B 189      -2.578 -11.345  -5.543  1.00  0.00           N  
ATOM   3041  CA  LEU B 189      -1.892 -11.993  -4.426  1.00  0.00           C  
ATOM   3042  C   LEU B 189      -2.853 -12.626  -3.420  1.00  0.00           C  
ATOM   3043  O   LEU B 189      -2.449 -13.497  -2.647  1.00  0.00           O  
ATOM   3044  CB  LEU B 189      -1.032 -10.996  -3.648  1.00  0.00           C  
ATOM   3045  CG  LEU B 189       0.110 -10.300  -4.383  1.00  0.00           C  
ATOM   3046  CD1 LEU B 189       0.721  -9.338  -3.443  1.00  0.00           C  
ATOM   3047  CD2 LEU B 189       1.174 -11.307  -4.872  1.00  0.00           C  
ATOM   3048  H   LEU B 189      -2.771 -10.339  -5.521  1.00  0.00           H  
ATOM   3049  HA  LEU B 189      -1.265 -12.784  -4.824  1.00  0.00           H  
ATOM   3050 1HB  LEU B 189      -1.696 -10.213  -3.277  1.00  0.00           H  
ATOM   3051 2HB  LEU B 189      -0.610 -11.511  -2.792  1.00  0.00           H  
ATOM   3052  HG  LEU B 189      -0.298  -9.746  -5.211  1.00  0.00           H  
ATOM   3053 1HD1 LEU B 189       1.519  -8.783  -3.906  1.00  0.00           H  
ATOM   3054 2HD1 LEU B 189      -0.034  -8.666  -3.110  1.00  0.00           H  
ATOM   3055 3HD1 LEU B 189       1.110  -9.874  -2.621  1.00  0.00           H  
ATOM   3056 1HD2 LEU B 189       1.975 -10.769  -5.371  1.00  0.00           H  
ATOM   3057 2HD2 LEU B 189       1.575 -11.845  -4.014  1.00  0.00           H  
ATOM   3058 3HD2 LEU B 189       0.733 -12.012  -5.569  1.00  0.00           H  
ATOM   3059  N   GLY B 190      -4.118 -12.191  -3.405  1.00  0.00           N  
ATOM   3060  CA  GLY B 190      -5.086 -12.691  -2.443  1.00  0.00           C  
ATOM   3061  C   GLY B 190      -4.937 -11.980  -1.097  1.00  0.00           C  
ATOM   3062  O   GLY B 190      -5.267 -12.546  -0.053  1.00  0.00           O  
ATOM   3063  H   GLY B 190      -4.431 -11.455  -4.035  1.00  0.00           H  
ATOM   3064 1HA  GLY B 190      -6.088 -12.529  -2.837  1.00  0.00           H  
ATOM   3065 2HA  GLY B 190      -4.953 -13.763  -2.316  1.00  0.00           H  
ATOM   3066  N   ASP B 191      -4.353 -10.776  -1.121  1.00  0.00           N  
ATOM   3067  CA  ASP B 191      -4.093 -10.008   0.090  1.00  0.00           C  
ATOM   3068  C   ASP B 191      -5.276  -9.097   0.415  1.00  0.00           C  
ATOM   3069  O   ASP B 191      -5.447  -8.029  -0.192  1.00  0.00           O  
ATOM   3070  CB  ASP B 191      -2.788  -9.218  -0.027  1.00  0.00           C  
ATOM   3071  CG  ASP B 191      -2.432  -8.459   1.269  1.00  0.00           C  
ATOM   3072  OD1 ASP B 191      -3.345  -8.039   1.992  1.00  0.00           O  
ATOM   3073  OD2 ASP B 191      -1.258  -8.338   1.560  1.00  0.00           O  
ATOM   3074  H   ASP B 191      -4.182 -10.353  -2.030  1.00  0.00           H  
ATOM   3075  HA  ASP B 191      -3.976 -10.705   0.919  1.00  0.00           H  
ATOM   3076 1HB  ASP B 191      -1.981  -9.902  -0.272  1.00  0.00           H  
ATOM   3077 2HB  ASP B 191      -2.865  -8.502  -0.846  1.00  0.00           H  
ATOM   3078  N   HIS B 192      -6.114  -9.557   1.338  1.00  0.00           N  
ATOM   3079  CA  HIS B 192      -7.339  -8.880   1.696  1.00  0.00           C  
ATOM   3080  C   HIS B 192      -7.109  -7.528   2.342  1.00  0.00           C  
ATOM   3081  O   HIS B 192      -8.013  -6.684   2.314  1.00  0.00           O  
ATOM   3082  CB  HIS B 192      -8.098  -9.755   2.681  1.00  0.00           C  
ATOM   3083  CG  HIS B 192      -7.397  -9.800   3.993  1.00  0.00           C  
ATOM   3084  ND1 HIS B 192      -6.275 -10.580   4.201  1.00  0.00           N  
ATOM   3085  CD2 HIS B 192      -7.634  -9.160   5.166  1.00  0.00           C  
ATOM   3086  CE1 HIS B 192      -5.855 -10.417   5.445  1.00  0.00           C  
ATOM   3087  NE2 HIS B 192      -6.663  -9.565   6.053  1.00  0.00           N  
ATOM   3088  H   HIS B 192      -5.898 -10.431   1.817  1.00  0.00           H  
ATOM   3089  HA  HIS B 192      -7.947  -8.739   0.804  1.00  0.00           H  
ATOM   3090 1HB  HIS B 192      -9.103  -9.358   2.833  1.00  0.00           H  
ATOM   3091 2HB  HIS B 192      -8.189 -10.768   2.292  1.00  0.00           H  
ATOM   3092  HD2 HIS B 192      -8.443  -8.454   5.366  1.00  0.00           H  
ATOM   3093  HE1 HIS B 192      -4.990 -10.903   5.891  1.00  0.00           H  
ATOM   3094  HE2 HIS B 192      -6.582  -9.254   7.015  1.00  0.00           H  
ATOM   3095  N   ARG B 193      -5.921  -7.308   2.923  1.00  0.00           N  
ATOM   3096  CA  ARG B 193      -5.658  -6.068   3.631  1.00  0.00           C  
ATOM   3097  C   ARG B 193      -5.411  -5.010   2.598  1.00  0.00           C  
ATOM   3098  O   ARG B 193      -5.868  -3.878   2.726  1.00  0.00           O  
ATOM   3099  CB  ARG B 193      -4.488  -6.182   4.585  1.00  0.00           C  
ATOM   3100  CG  ARG B 193      -4.098  -4.886   5.312  1.00  0.00           C  
ATOM   3101  CD  ARG B 193      -5.153  -4.333   6.197  1.00  0.00           C  
ATOM   3102  NE  ARG B 193      -4.669  -3.161   6.944  1.00  0.00           N  
ATOM   3103  CZ  ARG B 193      -5.410  -2.400   7.753  1.00  0.00           C  
ATOM   3104  NH1 ARG B 193      -6.698  -2.646   7.967  1.00  0.00           N  
ATOM   3105  NH2 ARG B 193      -4.800  -1.384   8.335  1.00  0.00           N  
ATOM   3106  H   ARG B 193      -5.164  -7.997   2.811  1.00  0.00           H  
ATOM   3107  HA  ARG B 193      -6.546  -5.804   4.207  1.00  0.00           H  
ATOM   3108 1HB  ARG B 193      -4.713  -6.931   5.343  1.00  0.00           H  
ATOM   3109 2HB  ARG B 193      -3.611  -6.529   4.035  1.00  0.00           H  
ATOM   3110 1HG  ARG B 193      -3.265  -5.113   5.952  1.00  0.00           H  
ATOM   3111 2HG  ARG B 193      -3.817  -4.122   4.598  1.00  0.00           H  
ATOM   3112 1HD  ARG B 193      -6.002  -4.011   5.591  1.00  0.00           H  
ATOM   3113 2HD  ARG B 193      -5.476  -5.090   6.906  1.00  0.00           H  
ATOM   3114  HE  ARG B 193      -3.687  -2.852   6.845  1.00  0.00           H  
ATOM   3115 1HH1 ARG B 193      -7.186  -3.432   7.497  1.00  0.00           H  
ATOM   3116 2HH1 ARG B 193      -7.239  -2.050   8.576  1.00  0.00           H  
ATOM   3117 1HH2 ARG B 193      -3.796  -1.224   8.122  1.00  0.00           H  
ATOM   3118 2HH2 ARG B 193      -5.301  -0.767   8.953  1.00  0.00           H  
ATOM   3119  N   VAL B 194      -4.695  -5.387   1.554  1.00  0.00           N  
ATOM   3120  CA  VAL B 194      -4.457  -4.439   0.488  1.00  0.00           C  
ATOM   3121  C   VAL B 194      -5.772  -4.027  -0.133  1.00  0.00           C  
ATOM   3122  O   VAL B 194      -5.982  -2.841  -0.407  1.00  0.00           O  
ATOM   3123  CB  VAL B 194      -3.545  -5.018  -0.586  1.00  0.00           C  
ATOM   3124  CG1 VAL B 194      -3.527  -4.078  -1.788  1.00  0.00           C  
ATOM   3125  CG2 VAL B 194      -2.149  -5.168  -0.003  1.00  0.00           C  
ATOM   3126  H   VAL B 194      -4.291  -6.338   1.557  1.00  0.00           H  
ATOM   3127  HA  VAL B 194      -3.977  -3.557   0.908  1.00  0.00           H  
ATOM   3128  HB  VAL B 194      -3.925  -5.990  -0.903  1.00  0.00           H  
ATOM   3129 1HG1 VAL B 194      -2.901  -4.460  -2.535  1.00  0.00           H  
ATOM   3130 2HG1 VAL B 194      -4.518  -3.959  -2.214  1.00  0.00           H  
ATOM   3131 3HG1 VAL B 194      -3.158  -3.139  -1.485  1.00  0.00           H  
ATOM   3132 1HG2 VAL B 194      -1.480  -5.586  -0.741  1.00  0.00           H  
ATOM   3133 2HG2 VAL B 194      -1.787  -4.198   0.302  1.00  0.00           H  
ATOM   3134 3HG2 VAL B 194      -2.176  -5.821   0.856  1.00  0.00           H  
ATOM   3135  N   GLN B 195      -6.658  -4.997  -0.370  1.00  0.00           N  
ATOM   3136  CA  GLN B 195      -7.938  -4.681  -0.972  1.00  0.00           C  
ATOM   3137  C   GLN B 195      -8.745  -3.739  -0.057  1.00  0.00           C  
ATOM   3138  O   GLN B 195      -9.330  -2.763  -0.542  1.00  0.00           O  
ATOM   3139  CB  GLN B 195      -8.697  -5.973  -1.245  1.00  0.00           C  
ATOM   3140  CG  GLN B 195      -8.077  -6.849  -2.359  1.00  0.00           C  
ATOM   3141  CD  GLN B 195      -8.789  -8.180  -2.485  1.00  0.00           C  
ATOM   3142  OE1 GLN B 195     -10.027  -8.239  -2.439  1.00  0.00           O  
ATOM   3143  NE2 GLN B 195      -8.030  -9.267  -2.626  1.00  0.00           N  
ATOM   3144  H   GLN B 195      -6.413  -5.968  -0.141  1.00  0.00           H  
ATOM   3145  HA  GLN B 195      -7.754  -4.171  -1.915  1.00  0.00           H  
ATOM   3146 1HB  GLN B 195      -8.727  -6.565  -0.333  1.00  0.00           H  
ATOM   3147 2HB  GLN B 195      -9.721  -5.744  -1.513  1.00  0.00           H  
ATOM   3148 1HG  GLN B 195      -8.127  -6.329  -3.320  1.00  0.00           H  
ATOM   3149 2HG  GLN B 195      -7.036  -7.049  -2.105  1.00  0.00           H  
ATOM   3150 1HE2 GLN B 195      -8.456 -10.170  -2.700  1.00  0.00           H  
ATOM   3151 2HE2 GLN B 195      -7.019  -9.196  -2.678  1.00  0.00           H  
ATOM   3152  N   GLU B 196      -8.720  -3.987   1.269  1.00  0.00           N  
ATOM   3153  CA  GLU B 196      -9.397  -3.124   2.236  1.00  0.00           C  
ATOM   3154  C   GLU B 196      -8.871  -1.701   2.187  1.00  0.00           C  
ATOM   3155  O   GLU B 196      -9.649  -0.745   2.124  1.00  0.00           O  
ATOM   3156  CB  GLU B 196      -9.157  -3.621   3.669  1.00  0.00           C  
ATOM   3157  CG  GLU B 196      -9.808  -2.762   4.762  1.00  0.00           C  
ATOM   3158  CD  GLU B 196      -9.469  -3.227   6.168  1.00  0.00           C  
ATOM   3159  OE1 GLU B 196      -8.746  -4.185   6.326  1.00  0.00           O  
ATOM   3160  OE2 GLU B 196      -9.905  -2.576   7.096  1.00  0.00           O  
ATOM   3161  H   GLU B 196      -8.267  -4.832   1.622  1.00  0.00           H  
ATOM   3162  HA  GLU B 196     -10.461  -3.118   2.015  1.00  0.00           H  
ATOM   3163 1HB  GLU B 196      -9.514  -4.646   3.770  1.00  0.00           H  
ATOM   3164 2HB  GLU B 196      -8.091  -3.632   3.868  1.00  0.00           H  
ATOM   3165 1HG  GLU B 196      -9.458  -1.737   4.666  1.00  0.00           H  
ATOM   3166 2HG  GLU B 196     -10.887  -2.762   4.622  1.00  0.00           H  
ATOM   3167  N   LEU B 197      -7.549  -1.558   2.206  1.00  0.00           N  
ATOM   3168  CA  LEU B 197      -6.922  -0.256   2.206  1.00  0.00           C  
ATOM   3169  C   LEU B 197      -7.220   0.502   0.931  1.00  0.00           C  
ATOM   3170  O   LEU B 197      -7.502   1.699   0.986  1.00  0.00           O  
ATOM   3171  CB  LEU B 197      -5.423  -0.455   2.373  1.00  0.00           C  
ATOM   3172  CG  LEU B 197      -4.939  -0.980   3.755  1.00  0.00           C  
ATOM   3173  CD1 LEU B 197      -3.494  -1.370   3.648  1.00  0.00           C  
ATOM   3174  CD2 LEU B 197      -5.081   0.088   4.795  1.00  0.00           C  
ATOM   3175  H   LEU B 197      -6.964  -2.395   2.276  1.00  0.00           H  
ATOM   3176  HA  LEU B 197      -7.319   0.317   3.037  1.00  0.00           H  
ATOM   3177 1HB  LEU B 197      -5.112  -1.188   1.630  1.00  0.00           H  
ATOM   3178 2HB  LEU B 197      -4.921   0.487   2.170  1.00  0.00           H  
ATOM   3179  HG  LEU B 197      -5.518  -1.845   4.049  1.00  0.00           H  
ATOM   3180 1HD1 LEU B 197      -3.152  -1.739   4.606  1.00  0.00           H  
ATOM   3181 2HD1 LEU B 197      -3.386  -2.150   2.903  1.00  0.00           H  
ATOM   3182 3HD1 LEU B 197      -2.918  -0.505   3.365  1.00  0.00           H  
ATOM   3183 1HD2 LEU B 197      -4.717  -0.286   5.745  1.00  0.00           H  
ATOM   3184 2HD2 LEU B 197      -4.485   0.953   4.498  1.00  0.00           H  
ATOM   3185 3HD2 LEU B 197      -6.116   0.370   4.900  1.00  0.00           H  
ATOM   3186  N   ALA B 198      -7.199  -0.186  -0.220  1.00  0.00           N  
ATOM   3187  CA  ALA B 198      -7.521   0.469  -1.480  1.00  0.00           C  
ATOM   3188  C   ALA B 198      -8.963   0.984  -1.469  1.00  0.00           C  
ATOM   3189  O   ALA B 198      -9.230   2.111  -1.897  1.00  0.00           O  
ATOM   3190  CB  ALA B 198      -7.317  -0.500  -2.623  1.00  0.00           C  
ATOM   3191  H   ALA B 198      -6.904  -1.168  -0.221  1.00  0.00           H  
ATOM   3192  HA  ALA B 198      -6.852   1.316  -1.605  1.00  0.00           H  
ATOM   3193 1HB  ALA B 198      -7.532  -0.005  -3.560  1.00  0.00           H  
ATOM   3194 2HB  ALA B 198      -6.295  -0.848  -2.615  1.00  0.00           H  
ATOM   3195 3HB  ALA B 198      -7.985  -1.353  -2.494  1.00  0.00           H  
ATOM   3196  N   LYS B 199      -9.892   0.196  -0.919  1.00  0.00           N  
ATOM   3197  CA  LYS B 199     -11.284   0.626  -0.851  1.00  0.00           C  
ATOM   3198  C   LYS B 199     -11.434   1.826   0.080  1.00  0.00           C  
ATOM   3199  O   LYS B 199     -12.132   2.797  -0.253  1.00  0.00           O  
ATOM   3200  CB  LYS B 199     -12.180  -0.522  -0.384  1.00  0.00           C  
ATOM   3201  CG  LYS B 199     -13.666  -0.189  -0.357  1.00  0.00           C  
ATOM   3202  CD  LYS B 199     -14.498  -1.407   0.014  1.00  0.00           C  
ATOM   3203  CE  LYS B 199     -15.982  -1.074   0.055  1.00  0.00           C  
ATOM   3204  NZ  LYS B 199     -16.809  -2.257   0.417  1.00  0.00           N  
ATOM   3205  H   LYS B 199      -9.641  -0.754  -0.620  1.00  0.00           H  
ATOM   3206  HA  LYS B 199     -11.590   0.942  -1.845  1.00  0.00           H  
ATOM   3207 1HB  LYS B 199     -12.041  -1.382  -1.040  1.00  0.00           H  
ATOM   3208 2HB  LYS B 199     -11.887  -0.826   0.621  1.00  0.00           H  
ATOM   3209 1HG  LYS B 199     -13.849   0.601   0.372  1.00  0.00           H  
ATOM   3210 2HG  LYS B 199     -13.977   0.167  -1.339  1.00  0.00           H  
ATOM   3211 1HD  LYS B 199     -14.332  -2.199  -0.718  1.00  0.00           H  
ATOM   3212 2HD  LYS B 199     -14.191  -1.773   0.994  1.00  0.00           H  
ATOM   3213 1HE  LYS B 199     -16.158  -0.286   0.785  1.00  0.00           H  
ATOM   3214 2HE  LYS B 199     -16.300  -0.710  -0.922  1.00  0.00           H  
ATOM   3215 1HZ  LYS B 199     -17.784  -1.994   0.432  1.00  0.00           H  
ATOM   3216 2HZ  LYS B 199     -16.668  -2.988  -0.266  1.00  0.00           H  
ATOM   3217 3HZ  LYS B 199     -16.537  -2.592   1.330  1.00  0.00           H  
ATOM   3218  N   ARG B 200     -10.783   1.770   1.249  1.00  0.00           N  
ATOM   3219  CA  ARG B 200     -10.848   2.866   2.199  1.00  0.00           C  
ATOM   3220  C   ARG B 200     -10.268   4.128   1.588  1.00  0.00           C  
ATOM   3221  O   ARG B 200     -10.765   5.223   1.849  1.00  0.00           O  
ATOM   3222  CB  ARG B 200     -10.115   2.550   3.492  1.00  0.00           C  
ATOM   3223  CG  ARG B 200     -10.776   1.546   4.405  1.00  0.00           C  
ATOM   3224  CD  ARG B 200      -9.969   1.346   5.640  1.00  0.00           C  
ATOM   3225  NE  ARG B 200     -10.554   0.348   6.533  1.00  0.00           N  
ATOM   3226  CZ  ARG B 200     -11.537   0.549   7.428  1.00  0.00           C  
ATOM   3227  NH1 ARG B 200     -12.116   1.730   7.597  1.00  0.00           N  
ATOM   3228  NH2 ARG B 200     -11.899  -0.494   8.136  1.00  0.00           N  
ATOM   3229  H   ARG B 200     -10.256   0.924   1.490  1.00  0.00           H  
ATOM   3230  HA  ARG B 200     -11.895   3.046   2.441  1.00  0.00           H  
ATOM   3231 1HB  ARG B 200      -9.132   2.153   3.245  1.00  0.00           H  
ATOM   3232 2HB  ARG B 200      -9.970   3.464   4.061  1.00  0.00           H  
ATOM   3233 1HG  ARG B 200     -11.765   1.907   4.679  1.00  0.00           H  
ATOM   3234 2HG  ARG B 200     -10.873   0.592   3.898  1.00  0.00           H  
ATOM   3235 1HD  ARG B 200      -8.977   0.989   5.350  1.00  0.00           H  
ATOM   3236 2HD  ARG B 200      -9.864   2.284   6.179  1.00  0.00           H  
ATOM   3237  HE  ARG B 200     -10.183  -0.612   6.506  1.00  0.00           H  
ATOM   3238 1HH1 ARG B 200     -11.827   2.523   7.048  1.00  0.00           H  
ATOM   3239 2HH1 ARG B 200     -12.851   1.839   8.283  1.00  0.00           H  
ATOM   3240 1HH2 ARG B 200     -11.403  -1.382   7.960  1.00  0.00           H  
ATOM   3241 2HH2 ARG B 200     -12.627  -0.425   8.829  1.00  0.00           H  
ATOM   3242  N   ALA B 201      -9.211   3.979   0.784  1.00  0.00           N  
ATOM   3243  CA  ALA B 201      -8.581   5.092   0.100  1.00  0.00           C  
ATOM   3244  C   ALA B 201      -9.563   5.769  -0.839  1.00  0.00           C  
ATOM   3245  O   ALA B 201      -9.551   6.992  -0.973  1.00  0.00           O  
ATOM   3246  CB  ALA B 201      -7.378   4.599  -0.657  1.00  0.00           C  
ATOM   3247  H   ALA B 201      -8.797   3.048   0.694  1.00  0.00           H  
ATOM   3248  HA  ALA B 201      -8.266   5.820   0.837  1.00  0.00           H  
ATOM   3249 1HB  ALA B 201      -6.894   5.406  -1.155  1.00  0.00           H  
ATOM   3250 2HB  ALA B 201      -6.684   4.129   0.042  1.00  0.00           H  
ATOM   3251 3HB  ALA B 201      -7.697   3.876  -1.388  1.00  0.00           H  
ATOM   3252  N   VAL B 202     -10.436   4.995  -1.478  1.00  0.00           N  
ATOM   3253  CA  VAL B 202     -11.415   5.598  -2.368  1.00  0.00           C  
ATOM   3254  C   VAL B 202     -12.386   6.437  -1.546  1.00  0.00           C  
ATOM   3255  O   VAL B 202     -12.674   7.586  -1.899  1.00  0.00           O  
ATOM   3256  CB  VAL B 202     -12.194   4.536  -3.155  1.00  0.00           C  
ATOM   3257  CG1 VAL B 202     -13.340   5.197  -3.987  1.00  0.00           C  
ATOM   3258  CG2 VAL B 202     -11.240   3.789  -4.046  1.00  0.00           C  
ATOM   3259  H   VAL B 202     -10.373   3.976  -1.369  1.00  0.00           H  
ATOM   3260  HA  VAL B 202     -10.894   6.246  -3.071  1.00  0.00           H  
ATOM   3261  HB  VAL B 202     -12.651   3.839  -2.449  1.00  0.00           H  
ATOM   3262 1HG1 VAL B 202     -13.887   4.426  -4.526  1.00  0.00           H  
ATOM   3263 2HG1 VAL B 202     -14.034   5.726  -3.332  1.00  0.00           H  
ATOM   3264 3HG1 VAL B 202     -12.910   5.905  -4.700  1.00  0.00           H  
ATOM   3265 1HG2 VAL B 202     -11.796   3.022  -4.561  1.00  0.00           H  
ATOM   3266 2HG2 VAL B 202     -10.782   4.471  -4.758  1.00  0.00           H  
ATOM   3267 3HG2 VAL B 202     -10.475   3.333  -3.455  1.00  0.00           H  
ATOM   3268  N   GLU B 203     -12.911   5.869  -0.455  1.00  0.00           N  
ATOM   3269  CA  GLU B 203     -13.844   6.624   0.375  1.00  0.00           C  
ATOM   3270  C   GLU B 203     -13.202   7.878   0.971  1.00  0.00           C  
ATOM   3271  O   GLU B 203     -13.803   8.956   0.957  1.00  0.00           O  
ATOM   3272  CB  GLU B 203     -14.393   5.766   1.510  1.00  0.00           C  
ATOM   3273  CG  GLU B 203     -15.383   6.510   2.410  1.00  0.00           C  
ATOM   3274  CD  GLU B 203     -15.986   5.656   3.478  1.00  0.00           C  
ATOM   3275  OE1 GLU B 203     -15.730   4.476   3.498  1.00  0.00           O  
ATOM   3276  OE2 GLU B 203     -16.692   6.200   4.303  1.00  0.00           O  
ATOM   3277  H   GLU B 203     -12.662   4.899  -0.223  1.00  0.00           H  
ATOM   3278  HA  GLU B 203     -14.677   6.938  -0.253  1.00  0.00           H  
ATOM   3279 1HB  GLU B 203     -14.890   4.889   1.096  1.00  0.00           H  
ATOM   3280 2HB  GLU B 203     -13.565   5.411   2.130  1.00  0.00           H  
ATOM   3281 1HG  GLU B 203     -14.865   7.336   2.894  1.00  0.00           H  
ATOM   3282 2HG  GLU B 203     -16.175   6.931   1.791  1.00  0.00           H  
ATOM   3283  N   ALA B 204     -11.989   7.737   1.509  1.00  0.00           N  
ATOM   3284  CA  ALA B 204     -11.302   8.862   2.107  1.00  0.00           C  
ATOM   3285  C   ALA B 204     -11.101   9.948   1.056  1.00  0.00           C  
ATOM   3286  O   ALA B 204     -11.258  11.138   1.355  1.00  0.00           O  
ATOM   3287  CB  ALA B 204      -9.989   8.399   2.724  1.00  0.00           C  
ATOM   3288  H   ALA B 204     -11.549   6.817   1.525  1.00  0.00           H  
ATOM   3289  HA  ALA B 204     -11.930   9.276   2.892  1.00  0.00           H  
ATOM   3290 1HB  ALA B 204      -9.475   9.244   3.182  1.00  0.00           H  
ATOM   3291 2HB  ALA B 204     -10.199   7.642   3.477  1.00  0.00           H  
ATOM   3292 3HB  ALA B 204      -9.373   7.964   1.974  1.00  0.00           H  
ATOM   3293  N   TRP B 205     -10.806   9.554  -0.192  1.00  0.00           N  
ATOM   3294  CA  TRP B 205     -10.634  10.508  -1.276  1.00  0.00           C  
ATOM   3295  C   TRP B 205     -11.925  11.265  -1.535  1.00  0.00           C  
ATOM   3296  O   TRP B 205     -11.928  12.493  -1.601  1.00  0.00           O  
ATOM   3297  CB  TRP B 205     -10.204   9.793  -2.562  1.00  0.00           C  
ATOM   3298  CG  TRP B 205      -9.872  10.703  -3.685  1.00  0.00           C  
ATOM   3299  CD1 TRP B 205      -8.645  11.205  -3.957  1.00  0.00           C  
ATOM   3300  CD2 TRP B 205     -10.768  11.238  -4.707  1.00  0.00           C  
ATOM   3301  NE1 TRP B 205      -8.692  12.010  -5.064  1.00  0.00           N  
ATOM   3302  CE2 TRP B 205      -9.993  12.044  -5.536  1.00  0.00           C  
ATOM   3303  CE3 TRP B 205     -12.150  11.096  -4.977  1.00  0.00           C  
ATOM   3304  CZ2 TRP B 205     -10.536  12.715  -6.624  1.00  0.00           C  
ATOM   3305  CZ3 TRP B 205     -12.697  11.767  -6.056  1.00  0.00           C  
ATOM   3306  CH2 TRP B 205     -11.912  12.559  -6.863  1.00  0.00           C  
ATOM   3307  H   TRP B 205     -10.622   8.565  -0.382  1.00  0.00           H  
ATOM   3308  HA  TRP B 205      -9.867  11.225  -0.993  1.00  0.00           H  
ATOM   3309 1HB  TRP B 205      -9.338   9.165  -2.363  1.00  0.00           H  
ATOM   3310 2HB  TRP B 205     -10.997   9.135  -2.891  1.00  0.00           H  
ATOM   3311  HD1 TRP B 205      -7.750  10.996  -3.377  1.00  0.00           H  
ATOM   3312  HE1 TRP B 205      -7.864  12.516  -5.478  1.00  0.00           H  
ATOM   3313  HE3 TRP B 205     -12.774  10.469  -4.354  1.00  0.00           H  
ATOM   3314  HZ2 TRP B 205      -9.928  13.344  -7.272  1.00  0.00           H  
ATOM   3315  HZ3 TRP B 205     -13.763  11.650  -6.251  1.00  0.00           H  
ATOM   3316  HH2 TRP B 205     -12.373  13.072  -7.708  1.00  0.00           H  
ATOM   3317  N   GLU B 206     -13.049  10.543  -1.620  1.00  0.00           N  
ATOM   3318  CA  GLU B 206     -14.346  11.172  -1.870  1.00  0.00           C  
ATOM   3319  C   GLU B 206     -14.675  12.187  -0.782  1.00  0.00           C  
ATOM   3320  O   GLU B 206     -15.272  13.231  -1.048  1.00  0.00           O  
ATOM   3321  CB  GLU B 206     -15.464  10.129  -1.996  1.00  0.00           C  
ATOM   3322  CG  GLU B 206     -16.837  10.735  -2.360  1.00  0.00           C  
ATOM   3323  CD  GLU B 206     -17.920   9.708  -2.627  1.00  0.00           C  
ATOM   3324  OE1 GLU B 206     -17.618   8.542  -2.678  1.00  0.00           O  
ATOM   3325  OE2 GLU B 206     -19.053  10.095  -2.769  1.00  0.00           O  
ATOM   3326  H   GLU B 206     -12.987   9.522  -1.563  1.00  0.00           H  
ATOM   3327  HA  GLU B 206     -14.289  11.709  -2.814  1.00  0.00           H  
ATOM   3328 1HB  GLU B 206     -15.194   9.403  -2.765  1.00  0.00           H  
ATOM   3329 2HB  GLU B 206     -15.560   9.586  -1.053  1.00  0.00           H  
ATOM   3330 1HG  GLU B 206     -17.166  11.378  -1.543  1.00  0.00           H  
ATOM   3331 2HG  GLU B 206     -16.712  11.362  -3.244  1.00  0.00           H  
ATOM   3332  N   ARG B 207     -14.248  11.894   0.447  1.00  0.00           N  
ATOM   3333  CA  ARG B 207     -14.468  12.762   1.599  1.00  0.00           C  
ATOM   3334  C   ARG B 207     -13.427  13.888   1.735  1.00  0.00           C  
ATOM   3335  O   ARG B 207     -13.481  14.665   2.691  1.00  0.00           O  
ATOM   3336  CB  ARG B 207     -14.449  11.952   2.888  1.00  0.00           C  
ATOM   3337  CG  ARG B 207     -15.602  10.977   3.085  1.00  0.00           C  
ATOM   3338  CD  ARG B 207     -15.460  10.247   4.383  1.00  0.00           C  
ATOM   3339  NE  ARG B 207     -16.521   9.252   4.606  1.00  0.00           N  
ATOM   3340  CZ  ARG B 207     -17.736   9.491   5.131  1.00  0.00           C  
ATOM   3341  NH1 ARG B 207     -18.116  10.704   5.498  1.00  0.00           N  
ATOM   3342  NH2 ARG B 207     -18.539   8.460   5.265  1.00  0.00           N  
ATOM   3343  H   ARG B 207     -13.804  10.981   0.589  1.00  0.00           H  
ATOM   3344  HA  ARG B 207     -15.451  13.216   1.491  1.00  0.00           H  
ATOM   3345 1HB  ARG B 207     -13.526  11.375   2.928  1.00  0.00           H  
ATOM   3346 2HB  ARG B 207     -14.445  12.629   3.739  1.00  0.00           H  
ATOM   3347 1HG  ARG B 207     -16.542  11.521   3.082  1.00  0.00           H  
ATOM   3348 2HG  ARG B 207     -15.607  10.242   2.280  1.00  0.00           H  
ATOM   3349 1HD  ARG B 207     -14.507   9.712   4.370  1.00  0.00           H  
ATOM   3350 2HD  ARG B 207     -15.460  10.948   5.211  1.00  0.00           H  
ATOM   3351  HE  ARG B 207     -16.334   8.264   4.369  1.00  0.00           H  
ATOM   3352 1HH1 ARG B 207     -17.490  11.487   5.393  1.00  0.00           H  
ATOM   3353 2HH1 ARG B 207     -19.036  10.849   5.891  1.00  0.00           H  
ATOM   3354 1HH2 ARG B 207     -18.188   7.534   4.970  1.00  0.00           H  
ATOM   3355 2HH2 ARG B 207     -19.464   8.567   5.655  1.00  0.00           H  
ATOM   3356  N   GLY B 208     -12.441  13.935   0.832  1.00  0.00           N  
ATOM   3357  CA  GLY B 208     -11.403  14.956   0.824  1.00  0.00           C  
ATOM   3358  C   GLY B 208     -10.226  14.684   1.762  1.00  0.00           C  
ATOM   3359  O   GLY B 208      -9.329  15.525   1.905  1.00  0.00           O  
ATOM   3360  H   GLY B 208     -12.441  13.273   0.057  1.00  0.00           H  
ATOM   3361 1HA  GLY B 208     -11.029  15.053  -0.194  1.00  0.00           H  
ATOM   3362 2HA  GLY B 208     -11.852  15.911   1.077  1.00  0.00           H  
ATOM   3363  N   ASP B 209     -10.185  13.520   2.414  1.00  0.00           N  
ATOM   3364  CA  ASP B 209      -9.124  13.291   3.375  1.00  0.00           C  
ATOM   3365  C   ASP B 209      -7.927  12.699   2.670  1.00  0.00           C  
ATOM   3366  O   ASP B 209      -7.616  11.514   2.808  1.00  0.00           O  
ATOM   3367  CB  ASP B 209      -9.602  12.396   4.517  1.00  0.00           C  
ATOM   3368  CG  ASP B 209      -8.564  12.253   5.641  1.00  0.00           C  
ATOM   3369  OD1 ASP B 209      -7.388  12.579   5.427  1.00  0.00           O  
ATOM   3370  OD2 ASP B 209      -8.950  11.831   6.724  1.00  0.00           O  
ATOM   3371  H   ASP B 209     -10.853  12.780   2.209  1.00  0.00           H  
ATOM   3372  HA  ASP B 209      -8.829  14.247   3.804  1.00  0.00           H  
ATOM   3373 1HB  ASP B 209     -10.522  12.812   4.935  1.00  0.00           H  
ATOM   3374 2HB  ASP B 209      -9.843  11.410   4.122  1.00  0.00           H  
ATOM   3375  N   GLU B 210      -7.235  13.569   1.948  1.00  0.00           N  
ATOM   3376  CA  GLU B 210      -6.107  13.176   1.123  1.00  0.00           C  
ATOM   3377  C   GLU B 210      -4.965  12.594   1.932  1.00  0.00           C  
ATOM   3378  O   GLU B 210      -4.279  11.689   1.454  1.00  0.00           O  
ATOM   3379  CB  GLU B 210      -5.603  14.376   0.319  1.00  0.00           C  
ATOM   3380  CG  GLU B 210      -6.551  14.841  -0.778  1.00  0.00           C  
ATOM   3381  CD  GLU B 210      -6.034  16.036  -1.530  1.00  0.00           C  
ATOM   3382  OE1 GLU B 210      -5.017  16.561  -1.146  1.00  0.00           O  
ATOM   3383  OE2 GLU B 210      -6.658  16.424  -2.489  1.00  0.00           O  
ATOM   3384  H   GLU B 210      -7.608  14.522   1.926  1.00  0.00           H  
ATOM   3385  HA  GLU B 210      -6.455  12.405   0.436  1.00  0.00           H  
ATOM   3386 1HB  GLU B 210      -5.430  15.217   0.990  1.00  0.00           H  
ATOM   3387 2HB  GLU B 210      -4.650  14.127  -0.147  1.00  0.00           H  
ATOM   3388 1HG  GLU B 210      -6.707  14.024  -1.480  1.00  0.00           H  
ATOM   3389 2HG  GLU B 210      -7.514  15.088  -0.331  1.00  0.00           H  
ATOM   3390  N   GLU B 211      -4.733  13.101   3.146  1.00  0.00           N  
ATOM   3391  CA  GLU B 211      -3.619  12.565   3.913  1.00  0.00           C  
ATOM   3392  C   GLU B 211      -3.906  11.119   4.286  1.00  0.00           C  
ATOM   3393  O   GLU B 211      -3.014  10.266   4.192  1.00  0.00           O  
ATOM   3394  CB  GLU B 211      -3.353  13.405   5.163  1.00  0.00           C  
ATOM   3395  CG  GLU B 211      -2.824  14.822   4.873  1.00  0.00           C  
ATOM   3396  CD  GLU B 211      -1.459  14.825   4.193  1.00  0.00           C  
ATOM   3397  OE1 GLU B 211      -0.574  14.164   4.679  1.00  0.00           O  
ATOM   3398  OE2 GLU B 211      -1.312  15.479   3.170  1.00  0.00           O  
ATOM   3399  H   GLU B 211      -5.319  13.838   3.518  1.00  0.00           H  
ATOM   3400  HA  GLU B 211      -2.724  12.584   3.293  1.00  0.00           H  
ATOM   3401 1HB  GLU B 211      -4.282  13.501   5.731  1.00  0.00           H  
ATOM   3402 2HB  GLU B 211      -2.633  12.892   5.801  1.00  0.00           H  
ATOM   3403 1HG  GLU B 211      -3.536  15.337   4.228  1.00  0.00           H  
ATOM   3404 2HG  GLU B 211      -2.759  15.374   5.811  1.00  0.00           H  
ATOM   3405  N   ARG B 212      -5.166  10.812   4.636  1.00  0.00           N  
ATOM   3406  CA  ARG B 212      -5.536   9.440   4.934  1.00  0.00           C  
ATOM   3407  C   ARG B 212      -5.366   8.578   3.698  1.00  0.00           C  
ATOM   3408  O   ARG B 212      -4.845   7.464   3.789  1.00  0.00           O  
ATOM   3409  CB  ARG B 212      -6.956   9.360   5.425  1.00  0.00           C  
ATOM   3410  CG  ARG B 212      -7.423   8.013   5.931  1.00  0.00           C  
ATOM   3411  CD  ARG B 212      -8.816   8.119   6.424  1.00  0.00           C  
ATOM   3412  NE  ARG B 212      -8.909   9.057   7.527  1.00  0.00           N  
ATOM   3413  CZ  ARG B 212      -8.715   8.789   8.837  1.00  0.00           C  
ATOM   3414  NH1 ARG B 212      -8.444   7.565   9.260  1.00  0.00           N  
ATOM   3415  NH2 ARG B 212      -8.802   9.785   9.701  1.00  0.00           N  
ATOM   3416  H   ARG B 212      -5.872  11.558   4.765  1.00  0.00           H  
ATOM   3417  HA  ARG B 212      -4.878   9.066   5.717  1.00  0.00           H  
ATOM   3418 1HB  ARG B 212      -7.057  10.062   6.244  1.00  0.00           H  
ATOM   3419 2HB  ARG B 212      -7.628   9.680   4.636  1.00  0.00           H  
ATOM   3420 1HG  ARG B 212      -7.400   7.309   5.119  1.00  0.00           H  
ATOM   3421 2HG  ARG B 212      -6.776   7.669   6.736  1.00  0.00           H  
ATOM   3422 1HD  ARG B 212      -9.444   8.494   5.621  1.00  0.00           H  
ATOM   3423 2HD  ARG B 212      -9.185   7.149   6.746  1.00  0.00           H  
ATOM   3424  HE  ARG B 212      -9.091  10.046   7.274  1.00  0.00           H  
ATOM   3425 1HH1 ARG B 212      -8.379   6.803   8.606  1.00  0.00           H  
ATOM   3426 2HH1 ARG B 212      -8.304   7.390  10.246  1.00  0.00           H  
ATOM   3427 1HH2 ARG B 212      -9.006  10.725   9.359  1.00  0.00           H  
ATOM   3428 2HH2 ARG B 212      -8.663   9.624  10.684  1.00  0.00           H  
ATOM   3429  N   VAL B 213      -5.757   9.105   2.533  1.00  0.00           N  
ATOM   3430  CA  VAL B 213      -5.651   8.338   1.302  1.00  0.00           C  
ATOM   3431  C   VAL B 213      -4.206   7.946   1.059  1.00  0.00           C  
ATOM   3432  O   VAL B 213      -3.926   6.782   0.768  1.00  0.00           O  
ATOM   3433  CB  VAL B 213      -6.173   9.156   0.106  1.00  0.00           C  
ATOM   3434  CG1 VAL B 213      -5.873   8.438  -1.202  1.00  0.00           C  
ATOM   3435  CG2 VAL B 213      -7.667   9.398   0.257  1.00  0.00           C  
ATOM   3436  H   VAL B 213      -6.201  10.032   2.544  1.00  0.00           H  
ATOM   3437  HA  VAL B 213      -6.260   7.440   1.390  1.00  0.00           H  
ATOM   3438  HB  VAL B 213      -5.650  10.112   0.075  1.00  0.00           H  
ATOM   3439 1HG1 VAL B 213      -6.248   9.030  -2.037  1.00  0.00           H  
ATOM   3440 2HG1 VAL B 213      -4.796   8.307  -1.306  1.00  0.00           H  
ATOM   3441 3HG1 VAL B 213      -6.359   7.463  -1.201  1.00  0.00           H  
ATOM   3442 1HG2 VAL B 213      -8.029   9.977  -0.592  1.00  0.00           H  
ATOM   3443 2HG2 VAL B 213      -8.189   8.442   0.293  1.00  0.00           H  
ATOM   3444 3HG2 VAL B 213      -7.855   9.950   1.178  1.00  0.00           H  
ATOM   3445  N   LYS B 214      -3.286   8.908   1.188  1.00  0.00           N  
ATOM   3446  CA  LYS B 214      -1.883   8.622   0.958  1.00  0.00           C  
ATOM   3447  C   LYS B 214      -1.343   7.573   1.910  1.00  0.00           C  
ATOM   3448  O   LYS B 214      -0.606   6.686   1.479  1.00  0.00           O  
ATOM   3449  CB  LYS B 214      -1.053   9.895   1.068  1.00  0.00           C  
ATOM   3450  CG  LYS B 214      -1.237  10.830  -0.105  1.00  0.00           C  
ATOM   3451  CD  LYS B 214      -0.317  12.045  -0.050  1.00  0.00           C  
ATOM   3452  CE  LYS B 214      -0.749  13.036   1.026  1.00  0.00           C  
ATOM   3453  NZ  LYS B 214       0.044  14.303   0.976  1.00  0.00           N  
ATOM   3454  H   LYS B 214      -3.588   9.860   1.419  1.00  0.00           H  
ATOM   3455  HA  LYS B 214      -1.782   8.233  -0.053  1.00  0.00           H  
ATOM   3456 1HB  LYS B 214      -1.345  10.420   1.979  1.00  0.00           H  
ATOM   3457 2HB  LYS B 214       0.002   9.636   1.153  1.00  0.00           H  
ATOM   3458 1HG  LYS B 214      -0.999  10.271  -0.999  1.00  0.00           H  
ATOM   3459 2HG  LYS B 214      -2.276  11.150  -0.162  1.00  0.00           H  
ATOM   3460 1HD  LYS B 214       0.704  11.722   0.159  1.00  0.00           H  
ATOM   3461 2HD  LYS B 214      -0.323  12.548  -1.019  1.00  0.00           H  
ATOM   3462 1HE  LYS B 214      -1.805  13.273   0.895  1.00  0.00           H  
ATOM   3463 2HE  LYS B 214      -0.609  12.587   2.008  1.00  0.00           H  
ATOM   3464 1HZ  LYS B 214      -0.309  14.918   1.734  1.00  0.00           H  
ATOM   3465 2HZ  LYS B 214       1.025  14.111   1.116  1.00  0.00           H  
ATOM   3466 3HZ  LYS B 214      -0.082  14.755   0.081  1.00  0.00           H  
ATOM   3467  N   LYS B 215      -1.724   7.615   3.187  1.00  0.00           N  
ATOM   3468  CA  LYS B 215      -1.150   6.644   4.106  1.00  0.00           C  
ATOM   3469  C   LYS B 215      -1.764   5.259   3.899  1.00  0.00           C  
ATOM   3470  O   LYS B 215      -1.059   4.250   4.013  1.00  0.00           O  
ATOM   3471  CB  LYS B 215      -1.346   7.099   5.553  1.00  0.00           C  
ATOM   3472  CG  LYS B 215      -0.598   8.375   5.918  1.00  0.00           C  
ATOM   3473  CD  LYS B 215       0.905   8.196   5.767  1.00  0.00           C  
ATOM   3474  CE  LYS B 215       1.663   9.410   6.286  1.00  0.00           C  
ATOM   3475  NZ  LYS B 215       3.135   9.254   6.134  1.00  0.00           N  
ATOM   3476  H   LYS B 215      -2.337   8.373   3.518  1.00  0.00           H  
ATOM   3477  HA  LYS B 215      -0.090   6.555   3.892  1.00  0.00           H  
ATOM   3478 1HB  LYS B 215      -2.406   7.268   5.742  1.00  0.00           H  
ATOM   3479 2HB  LYS B 215      -1.014   6.312   6.230  1.00  0.00           H  
ATOM   3480 1HG  LYS B 215      -0.926   9.187   5.269  1.00  0.00           H  
ATOM   3481 2HG  LYS B 215      -0.821   8.645   6.949  1.00  0.00           H  
ATOM   3482 1HD  LYS B 215       1.225   7.314   6.323  1.00  0.00           H  
ATOM   3483 2HD  LYS B 215       1.151   8.050   4.715  1.00  0.00           H  
ATOM   3484 1HE  LYS B 215       1.345  10.297   5.739  1.00  0.00           H  
ATOM   3485 2HE  LYS B 215       1.433   9.558   7.341  1.00  0.00           H  
ATOM   3486 1HZ  LYS B 215       3.599  10.078   6.489  1.00  0.00           H  
ATOM   3487 2HZ  LYS B 215       3.443   8.444   6.652  1.00  0.00           H  
ATOM   3488 3HZ  LYS B 215       3.362   9.135   5.157  1.00  0.00           H  
ATOM   3489  N   LEU B 216      -3.052   5.202   3.543  1.00  0.00           N  
ATOM   3490  CA  LEU B 216      -3.707   3.933   3.246  1.00  0.00           C  
ATOM   3491  C   LEU B 216      -3.085   3.270   2.034  1.00  0.00           C  
ATOM   3492  O   LEU B 216      -2.893   2.049   2.017  1.00  0.00           O  
ATOM   3493  CB  LEU B 216      -5.188   4.188   2.947  1.00  0.00           C  
ATOM   3494  CG  LEU B 216      -6.098   4.582   4.125  1.00  0.00           C  
ATOM   3495  CD1 LEU B 216      -7.407   5.029   3.571  1.00  0.00           C  
ATOM   3496  CD2 LEU B 216      -6.332   3.390   5.009  1.00  0.00           C  
ATOM   3497  H   LEU B 216      -3.607   6.063   3.535  1.00  0.00           H  
ATOM   3498  HA  LEU B 216      -3.591   3.274   4.101  1.00  0.00           H  
ATOM   3499 1HB  LEU B 216      -5.242   4.994   2.214  1.00  0.00           H  
ATOM   3500 2HB  LEU B 216      -5.604   3.287   2.485  1.00  0.00           H  
ATOM   3501  HG  LEU B 216      -5.650   5.379   4.702  1.00  0.00           H  
ATOM   3502 1HD1 LEU B 216      -8.084   5.293   4.372  1.00  0.00           H  
ATOM   3503 2HD1 LEU B 216      -7.254   5.888   2.932  1.00  0.00           H  
ATOM   3504 3HD1 LEU B 216      -7.805   4.227   3.011  1.00  0.00           H  
ATOM   3505 1HD2 LEU B 216      -6.996   3.670   5.823  1.00  0.00           H  
ATOM   3506 2HD2 LEU B 216      -6.790   2.594   4.422  1.00  0.00           H  
ATOM   3507 3HD2 LEU B 216      -5.392   3.046   5.421  1.00  0.00           H  
ATOM   3508  N   LEU B 217      -2.754   4.063   1.019  1.00  0.00           N  
ATOM   3509  CA  LEU B 217      -2.178   3.500  -0.182  1.00  0.00           C  
ATOM   3510  C   LEU B 217      -0.712   3.166  -0.020  1.00  0.00           C  
ATOM   3511  O   LEU B 217      -0.261   2.165  -0.568  1.00  0.00           O  
ATOM   3512  CB  LEU B 217      -2.416   4.446  -1.337  1.00  0.00           C  
ATOM   3513  CG  LEU B 217      -3.905   4.621  -1.713  1.00  0.00           C  
ATOM   3514  CD1 LEU B 217      -4.015   5.655  -2.795  1.00  0.00           C  
ATOM   3515  CD2 LEU B 217      -4.525   3.272  -2.166  1.00  0.00           C  
ATOM   3516  H   LEU B 217      -2.979   5.064   1.063  1.00  0.00           H  
ATOM   3517  HA  LEU B 217      -2.677   2.564  -0.383  1.00  0.00           H  
ATOM   3518 1HB  LEU B 217      -2.027   5.430  -1.055  1.00  0.00           H  
ATOM   3519 2HB  LEU B 217      -1.874   4.090  -2.195  1.00  0.00           H  
ATOM   3520  HG  LEU B 217      -4.444   4.990  -0.853  1.00  0.00           H  
ATOM   3521 1HD1 LEU B 217      -5.063   5.806  -3.044  1.00  0.00           H  
ATOM   3522 2HD1 LEU B 217      -3.585   6.589  -2.452  1.00  0.00           H  
ATOM   3523 3HD1 LEU B 217      -3.497   5.324  -3.653  1.00  0.00           H  
ATOM   3524 1HD2 LEU B 217      -5.547   3.435  -2.426  1.00  0.00           H  
ATOM   3525 2HD2 LEU B 217      -3.999   2.906  -3.022  1.00  0.00           H  
ATOM   3526 3HD2 LEU B 217      -4.494   2.528  -1.385  1.00  0.00           H  
ATOM   3527  N   ILE B 218       0.040   3.939   0.757  1.00  0.00           N  
ATOM   3528  CA  ILE B 218       1.433   3.590   0.956  1.00  0.00           C  
ATOM   3529  C   ILE B 218       1.478   2.260   1.689  1.00  0.00           C  
ATOM   3530  O   ILE B 218       2.251   1.378   1.307  1.00  0.00           O  
ATOM   3531  CB  ILE B 218       2.196   4.705   1.687  1.00  0.00           C  
ATOM   3532  CG1 ILE B 218       2.277   5.935   0.740  1.00  0.00           C  
ATOM   3533  CG2 ILE B 218       3.621   4.210   2.079  1.00  0.00           C  
ATOM   3534  CD1 ILE B 218       2.663   7.229   1.419  1.00  0.00           C  
ATOM   3535  H   ILE B 218      -0.336   4.795   1.175  1.00  0.00           H  
ATOM   3536  HA  ILE B 218       1.902   3.455  -0.018  1.00  0.00           H  
ATOM   3537  HB  ILE B 218       1.637   5.004   2.578  1.00  0.00           H  
ATOM   3538 1HG1 ILE B 218       3.017   5.719  -0.031  1.00  0.00           H  
ATOM   3539 2HG1 ILE B 218       1.318   6.071   0.253  1.00  0.00           H  
ATOM   3540 1HG2 ILE B 218       4.167   4.997   2.587  1.00  0.00           H  
ATOM   3541 2HG2 ILE B 218       3.550   3.352   2.742  1.00  0.00           H  
ATOM   3542 3HG2 ILE B 218       4.161   3.924   1.177  1.00  0.00           H  
ATOM   3543 1HD1 ILE B 218       2.696   8.023   0.678  1.00  0.00           H  
ATOM   3544 2HD1 ILE B 218       1.915   7.474   2.173  1.00  0.00           H  
ATOM   3545 3HD1 ILE B 218       3.625   7.138   1.892  1.00  0.00           H  
ATOM   3546  N   GLU B 219       0.663   2.102   2.748  1.00  0.00           N  
ATOM   3547  CA  GLU B 219       0.599   0.835   3.455  1.00  0.00           C  
ATOM   3548  C   GLU B 219       0.189  -0.296   2.511  1.00  0.00           C  
ATOM   3549  O   GLU B 219       0.809  -1.358   2.520  1.00  0.00           O  
ATOM   3550  CB  GLU B 219      -0.395   0.898   4.617  1.00  0.00           C  
ATOM   3551  CG  GLU B 219      -0.516  -0.415   5.434  1.00  0.00           C  
ATOM   3552  CD  GLU B 219      -1.571  -0.351   6.538  1.00  0.00           C  
ATOM   3553  OE1 GLU B 219      -2.028   0.725   6.839  1.00  0.00           O  
ATOM   3554  OE2 GLU B 219      -1.938  -1.407   7.056  1.00  0.00           O  
ATOM   3555  H   GLU B 219       0.070   2.876   3.068  1.00  0.00           H  
ATOM   3556  HA  GLU B 219       1.592   0.611   3.849  1.00  0.00           H  
ATOM   3557 1HB  GLU B 219      -0.097   1.695   5.300  1.00  0.00           H  
ATOM   3558 2HB  GLU B 219      -1.383   1.164   4.234  1.00  0.00           H  
ATOM   3559 1HG  GLU B 219      -0.761  -1.228   4.764  1.00  0.00           H  
ATOM   3560 2HG  GLU B 219       0.454  -0.634   5.879  1.00  0.00           H  
ATOM   3561  N   ALA B 220      -0.853  -0.072   1.687  1.00  0.00           N  
ATOM   3562  CA  ALA B 220      -1.307  -1.088   0.750  1.00  0.00           C  
ATOM   3563  C   ALA B 220      -0.210  -1.507  -0.221  1.00  0.00           C  
ATOM   3564  O   ALA B 220       0.003  -2.706  -0.430  1.00  0.00           O  
ATOM   3565  CB  ALA B 220      -2.492  -0.533  -0.025  1.00  0.00           C  
ATOM   3566  H   ALA B 220      -1.384   0.797   1.757  1.00  0.00           H  
ATOM   3567  HA  ALA B 220      -1.615  -1.956   1.318  1.00  0.00           H  
ATOM   3568 1HB  ALA B 220      -2.875  -1.249  -0.698  1.00  0.00           H  
ATOM   3569 2HB  ALA B 220      -3.258  -0.244   0.656  1.00  0.00           H  
ATOM   3570 3HB  ALA B 220      -2.165   0.334  -0.577  1.00  0.00           H  
ATOM   3571  N   LEU B 221       0.547  -0.546  -0.740  1.00  0.00           N  
ATOM   3572  CA  LEU B 221       1.622  -0.844  -1.669  1.00  0.00           C  
ATOM   3573  C   LEU B 221       2.752  -1.598  -0.981  1.00  0.00           C  
ATOM   3574  O   LEU B 221       3.317  -2.542  -1.545  1.00  0.00           O  
ATOM   3575  CB  LEU B 221       2.162   0.452  -2.285  1.00  0.00           C  
ATOM   3576  CG  LEU B 221       1.193   1.205  -3.206  1.00  0.00           C  
ATOM   3577  CD1 LEU B 221       1.748   2.592  -3.503  1.00  0.00           C  
ATOM   3578  CD2 LEU B 221       0.989   0.411  -4.487  1.00  0.00           C  
ATOM   3579  H   LEU B 221       0.315   0.431  -0.536  1.00  0.00           H  
ATOM   3580  HA  LEU B 221       1.226  -1.477  -2.455  1.00  0.00           H  
ATOM   3581 1HB  LEU B 221       2.446   1.128  -1.480  1.00  0.00           H  
ATOM   3582 2HB  LEU B 221       3.054   0.216  -2.865  1.00  0.00           H  
ATOM   3583  HG  LEU B 221       0.235   1.331  -2.701  1.00  0.00           H  
ATOM   3584 1HD1 LEU B 221       1.059   3.127  -4.157  1.00  0.00           H  
ATOM   3585 2HD1 LEU B 221       1.865   3.144  -2.571  1.00  0.00           H  
ATOM   3586 3HD1 LEU B 221       2.716   2.498  -3.995  1.00  0.00           H  
ATOM   3587 1HD2 LEU B 221       0.300   0.946  -5.141  1.00  0.00           H  
ATOM   3588 2HD2 LEU B 221       1.946   0.286  -4.994  1.00  0.00           H  
ATOM   3589 3HD2 LEU B 221       0.575  -0.568  -4.247  1.00  0.00           H  
ATOM   3590  N   LYS B 222       3.089  -1.194   0.251  1.00  0.00           N  
ATOM   3591  CA  LYS B 222       4.134  -1.882   0.991  1.00  0.00           C  
ATOM   3592  C   LYS B 222       3.738  -3.335   1.209  1.00  0.00           C  
ATOM   3593  O   LYS B 222       4.560  -4.238   1.021  1.00  0.00           O  
ATOM   3594  CB  LYS B 222       4.398  -1.191   2.330  1.00  0.00           C  
ATOM   3595  CG  LYS B 222       5.521  -1.814   3.149  1.00  0.00           C  
ATOM   3596  CD  LYS B 222       5.797  -1.010   4.411  1.00  0.00           C  
ATOM   3597  CE  LYS B 222       6.994  -1.563   5.169  1.00  0.00           C  
ATOM   3598  NZ  LYS B 222       6.683  -2.857   5.835  1.00  0.00           N  
ATOM   3599  H   LYS B 222       2.635  -0.374   0.666  1.00  0.00           H  
ATOM   3600  HA  LYS B 222       5.050  -1.865   0.400  1.00  0.00           H  
ATOM   3601 1HB  LYS B 222       4.651  -0.145   2.157  1.00  0.00           H  
ATOM   3602 2HB  LYS B 222       3.491  -1.212   2.936  1.00  0.00           H  
ATOM   3603 1HG  LYS B 222       5.246  -2.832   3.429  1.00  0.00           H  
ATOM   3604 2HG  LYS B 222       6.429  -1.855   2.549  1.00  0.00           H  
ATOM   3605 1HD  LYS B 222       5.994   0.029   4.145  1.00  0.00           H  
ATOM   3606 2HD  LYS B 222       4.922  -1.041   5.060  1.00  0.00           H  
ATOM   3607 1HE  LYS B 222       7.824  -1.713   4.480  1.00  0.00           H  
ATOM   3608 2HE  LYS B 222       7.307  -0.845   5.928  1.00  0.00           H  
ATOM   3609 1HZ  LYS B 222       7.501  -3.189   6.326  1.00  0.00           H  
ATOM   3610 2HZ  LYS B 222       5.926  -2.725   6.492  1.00  0.00           H  
ATOM   3611 3HZ  LYS B 222       6.410  -3.536   5.139  1.00  0.00           H  
ATOM   3612  N   ARG B 223       2.477  -3.561   1.615  1.00  0.00           N  
ATOM   3613  CA  ARG B 223       1.983  -4.905   1.841  1.00  0.00           C  
ATOM   3614  C   ARG B 223       2.013  -5.712   0.560  1.00  0.00           C  
ATOM   3615  O   ARG B 223       2.386  -6.881   0.583  1.00  0.00           O  
ATOM   3616  CB  ARG B 223       0.597  -4.885   2.441  1.00  0.00           C  
ATOM   3617  CG  ARG B 223       0.567  -4.433   3.879  1.00  0.00           C  
ATOM   3618  CD  ARG B 223      -0.784  -4.465   4.420  1.00  0.00           C  
ATOM   3619  NE  ARG B 223      -0.831  -3.977   5.794  1.00  0.00           N  
ATOM   3620  CZ  ARG B 223      -0.524  -4.679   6.896  1.00  0.00           C  
ATOM   3621  NH1 ARG B 223      -0.111  -5.938   6.848  1.00  0.00           N  
ATOM   3622  NH2 ARG B 223      -0.658  -4.046   8.033  1.00  0.00           N  
ATOM   3623  H   ARG B 223       1.860  -2.764   1.801  1.00  0.00           H  
ATOM   3624  HA  ARG B 223       2.642  -5.388   2.564  1.00  0.00           H  
ATOM   3625 1HB  ARG B 223      -0.017  -4.186   1.881  1.00  0.00           H  
ATOM   3626 2HB  ARG B 223       0.134  -5.872   2.371  1.00  0.00           H  
ATOM   3627 1HG  ARG B 223       1.201  -5.089   4.469  1.00  0.00           H  
ATOM   3628 2HG  ARG B 223       0.939  -3.418   3.960  1.00  0.00           H  
ATOM   3629 1HD  ARG B 223      -1.418  -3.817   3.809  1.00  0.00           H  
ATOM   3630 2HD  ARG B 223      -1.177  -5.478   4.392  1.00  0.00           H  
ATOM   3631  HE  ARG B 223      -1.148  -3.013   5.975  1.00  0.00           H  
ATOM   3632 1HH1 ARG B 223      -0.014  -6.411   5.960  1.00  0.00           H  
ATOM   3633 2HH1 ARG B 223       0.110  -6.431   7.703  1.00  0.00           H  
ATOM   3634 1HH2 ARG B 223      -0.994  -3.075   7.985  1.00  0.00           H  
ATOM   3635 2HH2 ARG B 223      -0.451  -4.494   8.912  1.00  0.00           H  
ATOM   3636  N   LEU B 224       1.737  -5.094  -0.590  1.00  0.00           N  
ATOM   3637  CA  LEU B 224       1.841  -5.856  -1.822  1.00  0.00           C  
ATOM   3638  C   LEU B 224       3.254  -6.313  -2.051  1.00  0.00           C  
ATOM   3639  O   LEU B 224       3.471  -7.457  -2.449  1.00  0.00           O  
ATOM   3640  CB  LEU B 224       1.441  -5.019  -3.016  1.00  0.00           C  
ATOM   3641  CG  LEU B 224       0.006  -4.700  -3.180  1.00  0.00           C  
ATOM   3642  CD1 LEU B 224      -0.125  -3.755  -4.247  1.00  0.00           C  
ATOM   3643  CD2 LEU B 224      -0.737  -5.962  -3.527  1.00  0.00           C  
ATOM   3644  H   LEU B 224       1.370  -4.138  -0.585  1.00  0.00           H  
ATOM   3645  HA  LEU B 224       1.221  -6.741  -1.732  1.00  0.00           H  
ATOM   3646 1HB  LEU B 224       1.972  -4.076  -2.943  1.00  0.00           H  
ATOM   3647 2HB  LEU B 224       1.780  -5.525  -3.918  1.00  0.00           H  
ATOM   3648  HG  LEU B 224      -0.403  -4.257  -2.287  1.00  0.00           H  
ATOM   3649 1HD1 LEU B 224      -1.165  -3.546  -4.384  1.00  0.00           H  
ATOM   3650 2HD1 LEU B 224       0.405  -2.847  -4.020  1.00  0.00           H  
ATOM   3651 3HD1 LEU B 224       0.290  -4.203  -5.116  1.00  0.00           H  
ATOM   3652 1HD2 LEU B 224      -1.758  -5.737  -3.697  1.00  0.00           H  
ATOM   3653 2HD2 LEU B 224      -0.318  -6.406  -4.420  1.00  0.00           H  
ATOM   3654 3HD2 LEU B 224      -0.671  -6.651  -2.722  1.00  0.00           H  
ATOM   3655  N   VAL B 225       4.226  -5.460  -1.755  1.00  0.00           N  
ATOM   3656  CA  VAL B 225       5.595  -5.876  -1.941  1.00  0.00           C  
ATOM   3657  C   VAL B 225       5.955  -7.028  -1.002  1.00  0.00           C  
ATOM   3658  O   VAL B 225       6.586  -7.993  -1.438  1.00  0.00           O  
ATOM   3659  CB  VAL B 225       6.573  -4.706  -1.717  1.00  0.00           C  
ATOM   3660  CG1 VAL B 225       8.036  -5.233  -1.720  1.00  0.00           C  
ATOM   3661  CG2 VAL B 225       6.343  -3.630  -2.825  1.00  0.00           C  
ATOM   3662  H   VAL B 225       3.982  -4.506  -1.463  1.00  0.00           H  
ATOM   3663  HA  VAL B 225       5.699  -6.214  -2.969  1.00  0.00           H  
ATOM   3664  HB  VAL B 225       6.386  -4.260  -0.738  1.00  0.00           H  
ATOM   3665 1HG1 VAL B 225       8.709  -4.411  -1.544  1.00  0.00           H  
ATOM   3666 2HG1 VAL B 225       8.179  -5.965  -0.928  1.00  0.00           H  
ATOM   3667 3HG1 VAL B 225       8.268  -5.696  -2.658  1.00  0.00           H  
ATOM   3668 1HG2 VAL B 225       7.009  -2.787  -2.669  1.00  0.00           H  
ATOM   3669 2HG2 VAL B 225       6.521  -4.057  -3.805  1.00  0.00           H  
ATOM   3670 3HG2 VAL B 225       5.321  -3.281  -2.777  1.00  0.00           H  
ATOM   3671  N   GLU B 226       5.594  -6.931   0.288  1.00  0.00           N  
ATOM   3672  CA  GLU B 226       5.939  -8.009   1.219  1.00  0.00           C  
ATOM   3673  C   GLU B 226       5.226  -9.335   0.919  1.00  0.00           C  
ATOM   3674  O   GLU B 226       5.855 -10.400   0.958  1.00  0.00           O  
ATOM   3675  CB  GLU B 226       5.616  -7.575   2.650  1.00  0.00           C  
ATOM   3676  CG  GLU B 226       6.512  -6.469   3.189  1.00  0.00           C  
ATOM   3677  CD  GLU B 226       6.151  -6.052   4.587  1.00  0.00           C  
ATOM   3678  OE1 GLU B 226       5.213  -6.591   5.124  1.00  0.00           O  
ATOM   3679  OE2 GLU B 226       6.815  -5.194   5.120  1.00  0.00           O  
ATOM   3680  H   GLU B 226       5.117  -6.080   0.612  1.00  0.00           H  
ATOM   3681  HA  GLU B 226       7.012  -8.183   1.141  1.00  0.00           H  
ATOM   3682 1HB  GLU B 226       4.585  -7.224   2.701  1.00  0.00           H  
ATOM   3683 2HB  GLU B 226       5.704  -8.431   3.319  1.00  0.00           H  
ATOM   3684 1HG  GLU B 226       7.545  -6.816   3.180  1.00  0.00           H  
ATOM   3685 2HG  GLU B 226       6.443  -5.605   2.528  1.00  0.00           H  
ATOM   3686  N   THR B 227       3.937  -9.286   0.585  1.00  0.00           N  
ATOM   3687  CA  THR B 227       3.198 -10.497   0.259  1.00  0.00           C  
ATOM   3688  C   THR B 227       3.756 -11.109  -1.012  1.00  0.00           C  
ATOM   3689  O   THR B 227       3.934 -12.328  -1.097  1.00  0.00           O  
ATOM   3690  CB  THR B 227       1.678 -10.236   0.155  1.00  0.00           C  
ATOM   3691  OG1 THR B 227       1.176  -9.818   1.439  1.00  0.00           O  
ATOM   3692  CG2 THR B 227       0.945 -11.521  -0.300  1.00  0.00           C  
ATOM   3693  H   THR B 227       3.443  -8.393   0.589  1.00  0.00           H  
ATOM   3694  HA  THR B 227       3.345 -11.216   1.066  1.00  0.00           H  
ATOM   3695  HB  THR B 227       1.509  -9.426  -0.542  1.00  0.00           H  
ATOM   3696  HG1 THR B 227       0.383  -9.225   1.331  1.00  0.00           H  
ATOM   3697 1HG2 THR B 227      -0.119 -11.328  -0.363  1.00  0.00           H  
ATOM   3698 2HG2 THR B 227       1.304 -11.843  -1.275  1.00  0.00           H  
ATOM   3699 3HG2 THR B 227       1.126 -12.313   0.424  1.00  0.00           H  
ATOM   3700  N   ALA B 228       4.002 -10.281  -2.027  1.00  0.00           N  
ATOM   3701  CA  ALA B 228       4.563 -10.765  -3.263  1.00  0.00           C  
ATOM   3702  C   ALA B 228       5.936 -11.389  -3.004  1.00  0.00           C  
ATOM   3703  O   ALA B 228       6.260 -12.418  -3.602  1.00  0.00           O  
ATOM   3704  CB  ALA B 228       4.640  -9.637  -4.252  1.00  0.00           C  
ATOM   3705  H   ALA B 228       3.786  -9.285  -1.949  1.00  0.00           H  
ATOM   3706  HA  ALA B 228       3.913 -11.541  -3.657  1.00  0.00           H  
ATOM   3707 1HB  ALA B 228       5.044  -9.989  -5.176  1.00  0.00           H  
ATOM   3708 2HB  ALA B 228       3.661  -9.223  -4.425  1.00  0.00           H  
ATOM   3709 3HB  ALA B 228       5.276  -8.872  -3.829  1.00  0.00           H  
ATOM   3710  N   GLU B 229       6.742 -10.805  -2.095  1.00  0.00           N  
ATOM   3711  CA  GLU B 229       8.037 -11.393  -1.765  1.00  0.00           C  
ATOM   3712  C   GLU B 229       7.867 -12.804  -1.227  1.00  0.00           C  
ATOM   3713  O   GLU B 229       8.614 -13.706  -1.622  1.00  0.00           O  
ATOM   3714  CB  GLU B 229       8.801 -10.555  -0.742  1.00  0.00           C  
ATOM   3715  CG  GLU B 229      10.168 -11.150  -0.358  1.00  0.00           C  
ATOM   3716  CD  GLU B 229      10.947 -10.298   0.604  1.00  0.00           C  
ATOM   3717  OE1 GLU B 229      10.500  -9.219   0.924  1.00  0.00           O  
ATOM   3718  OE2 GLU B 229      11.987 -10.733   1.049  1.00  0.00           O  
ATOM   3719  H   GLU B 229       6.483  -9.908  -1.675  1.00  0.00           H  
ATOM   3720  HA  GLU B 229       8.632 -11.446  -2.675  1.00  0.00           H  
ATOM   3721 1HB  GLU B 229       8.955  -9.550  -1.137  1.00  0.00           H  
ATOM   3722 2HB  GLU B 229       8.212 -10.461   0.166  1.00  0.00           H  
ATOM   3723 1HG  GLU B 229      10.010 -12.123   0.101  1.00  0.00           H  
ATOM   3724 2HG  GLU B 229      10.753 -11.298  -1.266  1.00  0.00           H  
ATOM   3725  N   GLU B 230       6.879 -13.011  -0.340  1.00  0.00           N  
ATOM   3726  CA  GLU B 230       6.651 -14.346   0.200  1.00  0.00           C  
ATOM   3727  C   GLU B 230       6.280 -15.318  -0.916  1.00  0.00           C  
ATOM   3728  O   GLU B 230       6.754 -16.455  -0.915  1.00  0.00           O  
ATOM   3729  CB  GLU B 230       5.557 -14.359   1.272  1.00  0.00           C  
ATOM   3730  CG  GLU B 230       5.933 -13.693   2.597  1.00  0.00           C  
ATOM   3731  CD  GLU B 230       4.825 -13.787   3.624  1.00  0.00           C  
ATOM   3732  OE1 GLU B 230       3.766 -14.255   3.276  1.00  0.00           O  
ATOM   3733  OE2 GLU B 230       5.042 -13.406   4.750  1.00  0.00           O  
ATOM   3734  H   GLU B 230       6.342 -12.204   0.003  1.00  0.00           H  
ATOM   3735  HA  GLU B 230       7.575 -14.691   0.658  1.00  0.00           H  
ATOM   3736 1HB  GLU B 230       4.676 -13.845   0.889  1.00  0.00           H  
ATOM   3737 2HB  GLU B 230       5.267 -15.388   1.483  1.00  0.00           H  
ATOM   3738 1HG  GLU B 230       6.829 -14.166   2.993  1.00  0.00           H  
ATOM   3739 2HG  GLU B 230       6.162 -12.645   2.406  1.00  0.00           H  
ATOM   3740  N   VAL B 231       5.489 -14.862  -1.893  1.00  0.00           N  
ATOM   3741  CA  VAL B 231       5.113 -15.711  -3.021  1.00  0.00           C  
ATOM   3742  C   VAL B 231       6.348 -16.126  -3.821  1.00  0.00           C  
ATOM   3743  O   VAL B 231       6.497 -17.305  -4.176  1.00  0.00           O  
ATOM   3744  CB  VAL B 231       4.127 -14.970  -3.944  1.00  0.00           C  
ATOM   3745  CG1 VAL B 231       3.910 -15.755  -5.229  1.00  0.00           C  
ATOM   3746  CG2 VAL B 231       2.809 -14.746  -3.219  1.00  0.00           C  
ATOM   3747  H   VAL B 231       5.088 -13.922  -1.781  1.00  0.00           H  
ATOM   3748  HA  VAL B 231       4.635 -16.609  -2.628  1.00  0.00           H  
ATOM   3749  HB  VAL B 231       4.558 -14.009  -4.223  1.00  0.00           H  
ATOM   3750 1HG1 VAL B 231       3.211 -15.217  -5.870  1.00  0.00           H  
ATOM   3751 2HG1 VAL B 231       4.861 -15.873  -5.749  1.00  0.00           H  
ATOM   3752 3HG1 VAL B 231       3.501 -16.737  -4.991  1.00  0.00           H  
ATOM   3753 1HG2 VAL B 231       2.117 -14.221  -3.878  1.00  0.00           H  
ATOM   3754 2HG2 VAL B 231       2.381 -15.707  -2.935  1.00  0.00           H  
ATOM   3755 3HG2 VAL B 231       2.983 -14.147  -2.325  1.00  0.00           H  
ATOM   3756  N   VAL B 232       7.243 -15.174  -4.075  1.00  0.00           N  
ATOM   3757  CA  VAL B 232       8.451 -15.489  -4.820  1.00  0.00           C  
ATOM   3758  C   VAL B 232       9.303 -16.488  -4.060  1.00  0.00           C  
ATOM   3759  O   VAL B 232       9.796 -17.448  -4.649  1.00  0.00           O  
ATOM   3760  CB  VAL B 232       9.270 -14.211  -5.085  1.00  0.00           C  
ATOM   3761  CG1 VAL B 232      10.619 -14.560  -5.694  1.00  0.00           C  
ATOM   3762  CG2 VAL B 232       8.491 -13.277  -5.998  1.00  0.00           C  
ATOM   3763  H   VAL B 232       7.025 -14.215  -3.788  1.00  0.00           H  
ATOM   3764  HA  VAL B 232       8.159 -15.920  -5.762  1.00  0.00           H  
ATOM   3765  HB  VAL B 232       9.465 -13.713  -4.135  1.00  0.00           H  
ATOM   3766 1HG1 VAL B 232      11.185 -13.646  -5.874  1.00  0.00           H  
ATOM   3767 2HG1 VAL B 232      11.174 -15.200  -5.007  1.00  0.00           H  
ATOM   3768 3HG1 VAL B 232      10.468 -15.084  -6.638  1.00  0.00           H  
ATOM   3769 1HG2 VAL B 232       9.075 -12.376  -6.180  1.00  0.00           H  
ATOM   3770 2HG2 VAL B 232       8.291 -13.778  -6.945  1.00  0.00           H  
ATOM   3771 3HG2 VAL B 232       7.547 -13.008  -5.523  1.00  0.00           H  
ATOM   3772  N   ARG B 233       9.489 -16.255  -2.760  1.00  0.00           N  
ATOM   3773  CA  ARG B 233      10.284 -17.131  -1.915  1.00  0.00           C  
ATOM   3774  C   ARG B 233       9.715 -18.546  -1.784  1.00  0.00           C  
ATOM   3775  O   ARG B 233      10.483 -19.499  -1.627  1.00  0.00           O  
ATOM   3776  CB  ARG B 233      10.456 -16.522  -0.537  1.00  0.00           C  
ATOM   3777  CG  ARG B 233      11.407 -15.334  -0.491  1.00  0.00           C  
ATOM   3778  CD  ARG B 233      11.584 -14.817   0.889  1.00  0.00           C  
ATOM   3779  NE  ARG B 233      12.488 -13.661   0.932  1.00  0.00           N  
ATOM   3780  CZ  ARG B 233      13.830 -13.700   0.970  1.00  0.00           C  
ATOM   3781  NH1 ARG B 233      14.504 -14.841   0.971  1.00  0.00           N  
ATOM   3782  NH2 ARG B 233      14.453 -12.546   1.009  1.00  0.00           N  
ATOM   3783  H   ARG B 233       9.070 -15.416  -2.349  1.00  0.00           H  
ATOM   3784  HA  ARG B 233      11.271 -17.208  -2.366  1.00  0.00           H  
ATOM   3785 1HB  ARG B 233       9.485 -16.180  -0.180  1.00  0.00           H  
ATOM   3786 2HB  ARG B 233      10.816 -17.278   0.156  1.00  0.00           H  
ATOM   3787 1HG  ARG B 233      12.375 -15.637  -0.884  1.00  0.00           H  
ATOM   3788 2HG  ARG B 233      11.007 -14.528  -1.108  1.00  0.00           H  
ATOM   3789 1HD  ARG B 233      10.609 -14.492   1.263  1.00  0.00           H  
ATOM   3790 2HD  ARG B 233      11.974 -15.594   1.540  1.00  0.00           H  
ATOM   3791  HE  ARG B 233      12.079 -12.715   0.942  1.00  0.00           H  
ATOM   3792 1HH1 ARG B 233      14.015 -15.722   0.944  1.00  0.00           H  
ATOM   3793 2HH1 ARG B 233      15.514 -14.834   1.002  1.00  0.00           H  
ATOM   3794 1HH2 ARG B 233      13.875 -11.692   1.012  1.00  0.00           H  
ATOM   3795 2HH2 ARG B 233      15.458 -12.497   1.040  1.00  0.00           H  
ATOM   3796  N   GLU B 234       8.386 -18.694  -1.812  1.00  0.00           N  
ATOM   3797  CA  GLU B 234       7.770 -20.010  -1.709  1.00  0.00           C  
ATOM   3798  C   GLU B 234       8.061 -20.836  -2.973  1.00  0.00           C  
ATOM   3799  O   GLU B 234       8.370 -22.031  -2.881  1.00  0.00           O  
ATOM   3800  CB  GLU B 234       6.261 -19.876  -1.456  1.00  0.00           C  
ATOM   3801  CG  GLU B 234       5.511 -21.196  -1.215  1.00  0.00           C  
ATOM   3802  CD  GLU B 234       5.944 -21.947   0.056  1.00  0.00           C  
ATOM   3803  OE1 GLU B 234       6.350 -21.299   0.989  1.00  0.00           O  
ATOM   3804  OE2 GLU B 234       5.901 -23.168   0.064  1.00  0.00           O  
ATOM   3805  H   GLU B 234       7.794 -17.861  -1.852  1.00  0.00           H  
ATOM   3806  HA  GLU B 234       8.210 -20.528  -0.854  1.00  0.00           H  
ATOM   3807 1HB  GLU B 234       6.101 -19.237  -0.588  1.00  0.00           H  
ATOM   3808 2HB  GLU B 234       5.798 -19.375  -2.311  1.00  0.00           H  
ATOM   3809 1HG  GLU B 234       4.450 -20.969  -1.132  1.00  0.00           H  
ATOM   3810 2HG  GLU B 234       5.637 -21.809  -2.075  1.00  0.00           H  
ATOM   3811  N   ARG B 235       8.013 -20.209  -4.158  1.00  0.00           N  
ATOM   3812  CA  ARG B 235       8.345 -20.940  -5.392  1.00  0.00           C  
ATOM   3813  C   ARG B 235       9.223 -20.141  -6.370  1.00  0.00           C  
ATOM   3814  O   ARG B 235       8.733 -19.744  -7.434  1.00  0.00           O  
ATOM   3815  CB  ARG B 235       7.088 -21.370  -6.149  1.00  0.00           C  
ATOM   3816  CG  ARG B 235       6.178 -22.383  -5.465  1.00  0.00           C  
ATOM   3817  CD  ARG B 235       6.794 -23.750  -5.372  1.00  0.00           C  
ATOM   3818  NE  ARG B 235       5.864 -24.697  -4.780  1.00  0.00           N  
ATOM   3819  CZ  ARG B 235       5.707 -24.909  -3.456  1.00  0.00           C  
ATOM   3820  NH1 ARG B 235       6.426 -24.237  -2.580  1.00  0.00           N  
ATOM   3821  NH2 ARG B 235       4.807 -25.786  -3.038  1.00  0.00           N  
ATOM   3822  H   ARG B 235       7.709 -19.225  -4.193  1.00  0.00           H  
ATOM   3823  HA  ARG B 235       8.895 -21.836  -5.117  1.00  0.00           H  
ATOM   3824 1HB  ARG B 235       6.480 -20.491  -6.373  1.00  0.00           H  
ATOM   3825 2HB  ARG B 235       7.382 -21.811  -7.095  1.00  0.00           H  
ATOM   3826 1HG  ARG B 235       5.939 -22.039  -4.465  1.00  0.00           H  
ATOM   3827 2HG  ARG B 235       5.256 -22.475  -6.038  1.00  0.00           H  
ATOM   3828 1HD  ARG B 235       7.049 -24.099  -6.370  1.00  0.00           H  
ATOM   3829 2HD  ARG B 235       7.688 -23.724  -4.762  1.00  0.00           H  
ATOM   3830  HE  ARG B 235       5.282 -25.231  -5.414  1.00  0.00           H  
ATOM   3831 1HH1 ARG B 235       7.123 -23.536  -2.869  1.00  0.00           H  
ATOM   3832 2HH1 ARG B 235       6.276 -24.339  -1.573  1.00  0.00           H  
ATOM   3833 1HH2 ARG B 235       4.247 -26.296  -3.708  1.00  0.00           H  
ATOM   3834 2HH2 ARG B 235       4.676 -25.943  -2.049  1.00  0.00           H  
ATOM   3835  N   PRO B 236      10.521 -19.938  -6.099  1.00  0.00           N  
ATOM   3836  CA  PRO B 236      11.408 -19.171  -6.945  1.00  0.00           C  
ATOM   3837  C   PRO B 236      11.433 -19.790  -8.330  1.00  0.00           C  
ATOM   3838  O   PRO B 236      11.443 -21.012  -8.462  1.00  0.00           O  
ATOM   3839  CB  PRO B 236      12.770 -19.355  -6.261  1.00  0.00           C  
ATOM   3840  CG  PRO B 236      12.433 -19.555  -4.806  1.00  0.00           C  
ATOM   3841  CD  PRO B 236      11.145 -20.353  -4.820  1.00  0.00           C  
ATOM   3842  HA  PRO B 236      11.087 -18.120  -6.968  1.00  0.00           H  
ATOM   3843 1HB  PRO B 236      13.304 -20.205  -6.703  1.00  0.00           H  
ATOM   3844 2HB  PRO B 236      13.391 -18.457  -6.432  1.00  0.00           H  
ATOM   3845 1HG  PRO B 236      13.246 -20.068  -4.273  1.00  0.00           H  
ATOM   3846 2HG  PRO B 236      12.298 -18.578  -4.318  1.00  0.00           H  
ATOM   3847 1HD  PRO B 236      11.339 -21.433  -4.857  1.00  0.00           H  
ATOM   3848 2HD  PRO B 236      10.570 -20.071  -3.957  1.00  0.00           H  
ATOM   3849  N   GLY B 237      11.430 -18.953  -9.354  1.00  0.00           N  
ATOM   3850  CA  GLY B 237      11.513 -19.411 -10.737  1.00  0.00           C  
ATOM   3851  C   GLY B 237      10.172 -19.782 -11.377  1.00  0.00           C  
ATOM   3852  O   GLY B 237      10.109 -19.968 -12.596  1.00  0.00           O  
ATOM   3853  H   GLY B 237      11.412 -17.959  -9.171  1.00  0.00           H  
ATOM   3854 1HA  GLY B 237      11.986 -18.634 -11.334  1.00  0.00           H  
ATOM   3855 2HA  GLY B 237      12.177 -20.270 -10.781  1.00  0.00           H  
ATOM   3856  N   SER B 238       9.108 -19.869 -10.577  1.00  0.00           N  
ATOM   3857  CA  SER B 238       7.792 -20.240 -11.094  1.00  0.00           C  
ATOM   3858  C   SER B 238       7.106 -19.098 -11.811  1.00  0.00           C  
ATOM   3859  O   SER B 238       7.451 -17.930 -11.614  1.00  0.00           O  
ATOM   3860  CB  SER B 238       6.881 -20.701  -9.976  1.00  0.00           C  
ATOM   3861  OG  SER B 238       6.612 -19.649  -9.082  1.00  0.00           O  
ATOM   3862  H   SER B 238       9.212 -19.733  -9.566  1.00  0.00           H  
ATOM   3863  HA  SER B 238       7.925 -21.060 -11.799  1.00  0.00           H  
ATOM   3864 1HB  SER B 238       5.950 -21.070 -10.396  1.00  0.00           H  
ATOM   3865 2HB  SER B 238       7.351 -21.524  -9.444  1.00  0.00           H  
ATOM   3866  HG  SER B 238       7.287 -19.737  -8.370  1.00  0.00           H  
ATOM   3867  N   ASN B 239       6.088 -19.421 -12.616  1.00  0.00           N  
ATOM   3868  CA  ASN B 239       5.322 -18.369 -13.273  1.00  0.00           C  
ATOM   3869  C   ASN B 239       4.588 -17.501 -12.255  1.00  0.00           C  
ATOM   3870  O   ASN B 239       4.412 -16.297 -12.468  1.00  0.00           O  
ATOM   3871  CB  ASN B 239       4.363 -18.959 -14.284  1.00  0.00           C  
ATOM   3872  CG  ASN B 239       5.070 -19.463 -15.525  1.00  0.00           C  
ATOM   3873  OD1 ASN B 239       6.191 -19.053 -15.859  1.00  0.00           O  
ATOM   3874  ND2 ASN B 239       4.423 -20.359 -16.219  1.00  0.00           N  
ATOM   3875  H   ASN B 239       5.866 -20.393 -12.778  1.00  0.00           H  
ATOM   3876  HA  ASN B 239       6.015 -17.719 -13.802  1.00  0.00           H  
ATOM   3877 1HB  ASN B 239       3.814 -19.782 -13.829  1.00  0.00           H  
ATOM   3878 2HB  ASN B 239       3.635 -18.202 -14.578  1.00  0.00           H  
ATOM   3879 1HD2 ASN B 239       4.832 -20.738 -17.050  1.00  0.00           H  
ATOM   3880 2HD2 ASN B 239       3.520 -20.673 -15.926  1.00  0.00           H  
ATOM   3881  N   LEU B 240       4.187 -18.099 -11.128  1.00  0.00           N  
ATOM   3882  CA  LEU B 240       3.520 -17.325 -10.097  1.00  0.00           C  
ATOM   3883  C   LEU B 240       4.517 -16.337  -9.505  1.00  0.00           C  
ATOM   3884  O   LEU B 240       4.173 -15.178  -9.268  1.00  0.00           O  
ATOM   3885  CB  LEU B 240       2.959 -18.234  -9.001  1.00  0.00           C  
ATOM   3886  CG  LEU B 240       2.176 -17.531  -7.860  1.00  0.00           C  
ATOM   3887  CD1 LEU B 240       0.956 -16.763  -8.405  1.00  0.00           C  
ATOM   3888  CD2 LEU B 240       1.755 -18.579  -6.836  1.00  0.00           C  
ATOM   3889  H   LEU B 240       4.318 -19.093 -11.009  1.00  0.00           H  
ATOM   3890  HA  LEU B 240       2.710 -16.773 -10.567  1.00  0.00           H  
ATOM   3891 1HB  LEU B 240       2.296 -18.962  -9.462  1.00  0.00           H  
ATOM   3892 2HB  LEU B 240       3.794 -18.770  -8.543  1.00  0.00           H  
ATOM   3893  HG  LEU B 240       2.816 -16.820  -7.396  1.00  0.00           H  
ATOM   3894 1HD1 LEU B 240       0.440 -16.277  -7.577  1.00  0.00           H  
ATOM   3895 2HD1 LEU B 240       1.264 -15.999  -9.110  1.00  0.00           H  
ATOM   3896 3HD1 LEU B 240       0.276 -17.459  -8.896  1.00  0.00           H  
ATOM   3897 1HD2 LEU B 240       1.227 -18.094  -6.014  1.00  0.00           H  
ATOM   3898 2HD2 LEU B 240       1.098 -19.311  -7.309  1.00  0.00           H  
ATOM   3899 3HD2 LEU B 240       2.642 -19.082  -6.448  1.00  0.00           H  
ATOM   3900  N   ALA B 241       5.747 -16.797  -9.250  1.00  0.00           N  
ATOM   3901  CA  ALA B 241       6.796 -15.927  -8.736  1.00  0.00           C  
ATOM   3902  C   ALA B 241       7.092 -14.798  -9.726  1.00  0.00           C  
ATOM   3903  O   ALA B 241       7.301 -13.658  -9.315  1.00  0.00           O  
ATOM   3904  CB  ALA B 241       8.058 -16.717  -8.478  1.00  0.00           C  
ATOM   3905  H   ALA B 241       5.938 -17.788  -9.390  1.00  0.00           H  
ATOM   3906  HA  ALA B 241       6.451 -15.487  -7.801  1.00  0.00           H  
ATOM   3907 1HB  ALA B 241       8.825 -16.064  -8.094  1.00  0.00           H  
ATOM   3908 2HB  ALA B 241       7.851 -17.503  -7.754  1.00  0.00           H  
ATOM   3909 3HB  ALA B 241       8.404 -17.164  -9.408  1.00  0.00           H  
ATOM   3910  N   LYS B 242       7.055 -15.089 -11.031  1.00  0.00           N  
ATOM   3911  CA  LYS B 242       7.303 -14.047 -12.025  1.00  0.00           C  
ATOM   3912  C   LYS B 242       6.210 -12.990 -11.933  1.00  0.00           C  
ATOM   3913  O   LYS B 242       6.496 -11.788 -11.980  1.00  0.00           O  
ATOM   3914  CB  LYS B 242       7.374 -14.636 -13.431  1.00  0.00           C  
ATOM   3915  CG  LYS B 242       8.613 -15.492 -13.686  1.00  0.00           C  
ATOM   3916  CD  LYS B 242       8.577 -16.138 -15.074  1.00  0.00           C  
ATOM   3917  CE  LYS B 242       9.747 -17.092 -15.273  1.00  0.00           C  
ATOM   3918  NZ  LYS B 242       9.662 -17.803 -16.580  1.00  0.00           N  
ATOM   3919  H   LYS B 242       6.923 -16.063 -11.315  1.00  0.00           H  
ATOM   3920  HA  LYS B 242       8.255 -13.566 -11.797  1.00  0.00           H  
ATOM   3921 1HB  LYS B 242       6.494 -15.250 -13.606  1.00  0.00           H  
ATOM   3922 2HB  LYS B 242       7.361 -13.830 -14.162  1.00  0.00           H  
ATOM   3923 1HG  LYS B 242       9.500 -14.863 -13.607  1.00  0.00           H  
ATOM   3924 2HG  LYS B 242       8.683 -16.269 -12.935  1.00  0.00           H  
ATOM   3925 1HD  LYS B 242       7.648 -16.693 -15.196  1.00  0.00           H  
ATOM   3926 2HD  LYS B 242       8.619 -15.362 -15.838  1.00  0.00           H  
ATOM   3927 1HE  LYS B 242      10.677 -16.530 -15.233  1.00  0.00           H  
ATOM   3928 2HE  LYS B 242       9.743 -17.832 -14.467  1.00  0.00           H  
ATOM   3929 1HZ  LYS B 242      10.447 -18.432 -16.672  1.00  0.00           H  
ATOM   3930 2HZ  LYS B 242       8.795 -18.338 -16.605  1.00  0.00           H  
ATOM   3931 3HZ  LYS B 242       9.669 -17.136 -17.338  1.00  0.00           H  
ATOM   3932  N   LEU B 243       4.957 -13.432 -11.745  1.00  0.00           N  
ATOM   3933  CA  LEU B 243       3.873 -12.486 -11.555  1.00  0.00           C  
ATOM   3934  C   LEU B 243       4.108 -11.700 -10.274  1.00  0.00           C  
ATOM   3935  O   LEU B 243       3.984 -10.483 -10.271  1.00  0.00           O  
ATOM   3936  CB  LEU B 243       2.525 -13.213 -11.492  1.00  0.00           C  
ATOM   3937  CG  LEU B 243       1.296 -12.320 -11.280  1.00  0.00           C  
ATOM   3938  CD1 LEU B 243       1.172 -11.342 -12.440  1.00  0.00           C  
ATOM   3939  CD2 LEU B 243       0.051 -13.188 -11.162  1.00  0.00           C  
ATOM   3940  H   LEU B 243       4.765 -14.437 -11.804  1.00  0.00           H  
ATOM   3941  HA  LEU B 243       3.882 -11.799 -12.397  1.00  0.00           H  
ATOM   3942 1HB  LEU B 243       2.381 -13.759 -12.424  1.00  0.00           H  
ATOM   3943 2HB  LEU B 243       2.556 -13.933 -10.675  1.00  0.00           H  
ATOM   3944  HG  LEU B 243       1.421 -11.739 -10.366  1.00  0.00           H  
ATOM   3945 1HD1 LEU B 243       0.299 -10.707 -12.290  1.00  0.00           H  
ATOM   3946 2HD1 LEU B 243       2.067 -10.721 -12.490  1.00  0.00           H  
ATOM   3947 3HD1 LEU B 243       1.062 -11.895 -13.372  1.00  0.00           H  
ATOM   3948 1HD2 LEU B 243      -0.822 -12.552 -11.010  1.00  0.00           H  
ATOM   3949 2HD2 LEU B 243      -0.076 -13.768 -12.076  1.00  0.00           H  
ATOM   3950 3HD2 LEU B 243       0.159 -13.865 -10.314  1.00  0.00           H  
ATOM   3951  N   ALA B 244       4.480 -12.374  -9.186  1.00  0.00           N  
ATOM   3952  CA  ALA B 244       4.725 -11.675  -7.939  1.00  0.00           C  
ATOM   3953  C   ALA B 244       5.834 -10.623  -8.112  1.00  0.00           C  
ATOM   3954  O   ALA B 244       5.721  -9.533  -7.554  1.00  0.00           O  
ATOM   3955  CB  ALA B 244       5.059 -12.672  -6.863  1.00  0.00           C  
ATOM   3956  H   ALA B 244       4.537 -13.394  -9.222  1.00  0.00           H  
ATOM   3957  HA  ALA B 244       3.820 -11.158  -7.651  1.00  0.00           H  
ATOM   3958 1HB  ALA B 244       5.212 -12.173  -5.931  1.00  0.00           H  
ATOM   3959 2HB  ALA B 244       4.237 -13.367  -6.778  1.00  0.00           H  
ATOM   3960 3HB  ALA B 244       5.943 -13.199  -7.143  1.00  0.00           H  
ATOM   3961  N   LEU B 245       6.875 -10.909  -8.907  1.00  0.00           N  
ATOM   3962  CA  LEU B 245       7.925  -9.912  -9.138  1.00  0.00           C  
ATOM   3963  C   LEU B 245       7.352  -8.718  -9.904  1.00  0.00           C  
ATOM   3964  O   LEU B 245       7.685  -7.569  -9.598  1.00  0.00           O  
ATOM   3965  CB  LEU B 245       9.099 -10.517  -9.907  1.00  0.00           C  
ATOM   3966  CG  LEU B 245       9.974 -11.560  -9.161  1.00  0.00           C  
ATOM   3967  CD1 LEU B 245      10.952 -12.197 -10.139  1.00  0.00           C  
ATOM   3968  CD2 LEU B 245      10.765 -10.873  -8.043  1.00  0.00           C  
ATOM   3969  H   LEU B 245       6.949 -11.857  -9.291  1.00  0.00           H  
ATOM   3970  HA  LEU B 245       8.269  -9.550  -8.181  1.00  0.00           H  
ATOM   3971 1HB  LEU B 245       8.693 -11.009 -10.791  1.00  0.00           H  
ATOM   3972 2HB  LEU B 245       9.746  -9.702 -10.225  1.00  0.00           H  
ATOM   3973  HG  LEU B 245       9.337 -12.336  -8.752  1.00  0.00           H  
ATOM   3974 1HD1 LEU B 245      11.556 -12.932  -9.618  1.00  0.00           H  
ATOM   3975 2HD1 LEU B 245      10.400 -12.691 -10.938  1.00  0.00           H  
ATOM   3976 3HD1 LEU B 245      11.599 -11.432 -10.562  1.00  0.00           H  
ATOM   3977 1HD2 LEU B 245      11.377 -11.605  -7.528  1.00  0.00           H  
ATOM   3978 2HD2 LEU B 245      11.401 -10.116  -8.481  1.00  0.00           H  
ATOM   3979 3HD2 LEU B 245      10.107 -10.421  -7.331  1.00  0.00           H  
ATOM   3980  N   GLU B 246       6.473  -8.986 -10.882  1.00  0.00           N  
ATOM   3981  CA  GLU B 246       5.786  -7.926 -11.618  1.00  0.00           C  
ATOM   3982  C   GLU B 246       4.939  -7.081 -10.660  1.00  0.00           C  
ATOM   3983  O   GLU B 246       4.896  -5.851 -10.772  1.00  0.00           O  
ATOM   3984  CB  GLU B 246       4.906  -8.505 -12.725  1.00  0.00           C  
ATOM   3985  CG  GLU B 246       4.201  -7.472 -13.569  1.00  0.00           C  
ATOM   3986  CD  GLU B 246       3.364  -8.078 -14.656  1.00  0.00           C  
ATOM   3987  OE1 GLU B 246       3.749  -9.075 -15.214  1.00  0.00           O  
ATOM   3988  OE2 GLU B 246       2.302  -7.549 -14.904  1.00  0.00           O  
ATOM   3989  H   GLU B 246       6.316  -9.968 -11.142  1.00  0.00           H  
ATOM   3990  HA  GLU B 246       6.534  -7.283 -12.075  1.00  0.00           H  
ATOM   3991 1HB  GLU B 246       5.510  -9.140 -13.374  1.00  0.00           H  
ATOM   3992 2HB  GLU B 246       4.142  -9.125 -12.292  1.00  0.00           H  
ATOM   3993 1HG  GLU B 246       3.552  -6.884 -12.925  1.00  0.00           H  
ATOM   3994 2HG  GLU B 246       4.939  -6.801 -14.006  1.00  0.00           H  
ATOM   3995  N   ILE B 247       4.283  -7.748  -9.710  1.00  0.00           N  
ATOM   3996  CA  ILE B 247       3.462  -7.097  -8.689  1.00  0.00           C  
ATOM   3997  C   ILE B 247       4.339  -6.202  -7.825  1.00  0.00           C  
ATOM   3998  O   ILE B 247       3.947  -5.069  -7.517  1.00  0.00           O  
ATOM   3999  CB  ILE B 247       2.680  -8.120  -7.839  1.00  0.00           C  
ATOM   4000  CG1 ILE B 247       1.604  -8.805  -8.760  1.00  0.00           C  
ATOM   4001  CG2 ILE B 247       2.052  -7.410  -6.611  1.00  0.00           C  
ATOM   4002  CD1 ILE B 247       0.933 -10.007  -8.192  1.00  0.00           C  
ATOM   4003  H   ILE B 247       4.329  -8.767  -9.749  1.00  0.00           H  
ATOM   4004  HA  ILE B 247       2.735  -6.469  -9.193  1.00  0.00           H  
ATOM   4005  HB  ILE B 247       3.341  -8.894  -7.491  1.00  0.00           H  
ATOM   4006 1HG1 ILE B 247       0.843  -8.117  -8.990  1.00  0.00           H  
ATOM   4007 2HG1 ILE B 247       2.082  -9.094  -9.685  1.00  0.00           H  
ATOM   4008 1HG2 ILE B 247       1.495  -8.116  -6.032  1.00  0.00           H  
ATOM   4009 2HG2 ILE B 247       2.823  -6.970  -5.979  1.00  0.00           H  
ATOM   4010 3HG2 ILE B 247       1.407  -6.641  -6.956  1.00  0.00           H  
ATOM   4011 1HD1 ILE B 247       0.228 -10.385  -8.912  1.00  0.00           H  
ATOM   4012 2HD1 ILE B 247       1.658 -10.774  -7.971  1.00  0.00           H  
ATOM   4013 3HD1 ILE B 247       0.411  -9.739  -7.307  1.00  0.00           H  
ATOM   4014  N   ILE B 248       5.521  -6.687  -7.429  1.00  0.00           N  
ATOM   4015  CA  ILE B 248       6.449  -5.870  -6.662  1.00  0.00           C  
ATOM   4016  C   ILE B 248       6.835  -4.650  -7.466  1.00  0.00           C  
ATOM   4017  O   ILE B 248       6.908  -3.559  -6.909  1.00  0.00           O  
ATOM   4018  CB  ILE B 248       7.743  -6.611  -6.257  1.00  0.00           C  
ATOM   4019  CG1 ILE B 248       7.418  -7.702  -5.245  1.00  0.00           C  
ATOM   4020  CG2 ILE B 248       8.764  -5.596  -5.690  1.00  0.00           C  
ATOM   4021  CD1 ILE B 248       8.520  -8.707  -4.952  1.00  0.00           C  
ATOM   4022  H   ILE B 248       5.741  -7.661  -7.649  1.00  0.00           H  
ATOM   4023  HA  ILE B 248       5.937  -5.540  -5.754  1.00  0.00           H  
ATOM   4024  HB  ILE B 248       8.170  -7.105  -7.128  1.00  0.00           H  
ATOM   4025 1HG1 ILE B 248       7.146  -7.242  -4.312  1.00  0.00           H  
ATOM   4026 2HG1 ILE B 248       6.576  -8.237  -5.626  1.00  0.00           H  
ATOM   4027 1HG2 ILE B 248       9.670  -6.101  -5.392  1.00  0.00           H  
ATOM   4028 2HG2 ILE B 248       9.027  -4.840  -6.425  1.00  0.00           H  
ATOM   4029 3HG2 ILE B 248       8.335  -5.121  -4.847  1.00  0.00           H  
ATOM   4030 1HD1 ILE B 248       8.154  -9.433  -4.234  1.00  0.00           H  
ATOM   4031 2HD1 ILE B 248       8.790  -9.210  -5.862  1.00  0.00           H  
ATOM   4032 3HD1 ILE B 248       9.392  -8.210  -4.540  1.00  0.00           H  
ATOM   4033  N   LEU B 249       7.135  -4.825  -8.760  1.00  0.00           N  
ATOM   4034  CA  LEU B 249       7.488  -3.677  -9.590  1.00  0.00           C  
ATOM   4035  C   LEU B 249       6.361  -2.675  -9.705  1.00  0.00           C  
ATOM   4036  O   LEU B 249       6.597  -1.474  -9.616  1.00  0.00           O  
ATOM   4037  CB  LEU B 249       7.889  -4.148 -10.994  1.00  0.00           C  
ATOM   4038  CG  LEU B 249       9.201  -4.940 -11.080  1.00  0.00           C  
ATOM   4039  CD1 LEU B 249       9.348  -5.527 -12.477  1.00  0.00           C  
ATOM   4040  CD2 LEU B 249      10.369  -4.024 -10.746  1.00  0.00           C  
ATOM   4041  H   LEU B 249       7.141  -5.773  -9.146  1.00  0.00           H  
ATOM   4042  HA  LEU B 249       8.337  -3.182  -9.142  1.00  0.00           H  
ATOM   4043 1HB  LEU B 249       7.095  -4.780 -11.388  1.00  0.00           H  
ATOM   4044 2HB  LEU B 249       7.986  -3.275 -11.639  1.00  0.00           H  
ATOM   4045  HG  LEU B 249       9.174  -5.767 -10.371  1.00  0.00           H  
ATOM   4046 1HD1 LEU B 249      10.280  -6.090 -12.539  1.00  0.00           H  
ATOM   4047 2HD1 LEU B 249       8.510  -6.193 -12.682  1.00  0.00           H  
ATOM   4048 3HD1 LEU B 249       9.362  -4.722 -13.211  1.00  0.00           H  
ATOM   4049 1HD2 LEU B 249      11.301  -4.587 -10.807  1.00  0.00           H  
ATOM   4050 2HD2 LEU B 249      10.398  -3.197 -11.455  1.00  0.00           H  
ATOM   4051 3HD2 LEU B 249      10.247  -3.633  -9.736  1.00  0.00           H  
ATOM   4052  N   ARG B 250       5.138  -3.140  -9.923  1.00  0.00           N  
ATOM   4053  CA  ARG B 250       4.032  -2.209 -10.056  1.00  0.00           C  
ATOM   4054  C   ARG B 250       3.776  -1.477  -8.740  1.00  0.00           C  
ATOM   4055  O   ARG B 250       3.527  -0.261  -8.732  1.00  0.00           O  
ATOM   4056  CB  ARG B 250       2.794  -2.966 -10.491  1.00  0.00           C  
ATOM   4057  CG  ARG B 250       2.772  -3.484 -11.952  1.00  0.00           C  
ATOM   4058  CD  ARG B 250       1.583  -4.354 -12.144  1.00  0.00           C  
ATOM   4059  NE  ARG B 250       1.429  -4.938 -13.474  1.00  0.00           N  
ATOM   4060  CZ  ARG B 250       0.759  -4.399 -14.501  1.00  0.00           C  
ATOM   4061  NH1 ARG B 250       0.158  -3.228 -14.407  1.00  0.00           N  
ATOM   4062  NH2 ARG B 250       0.704  -5.099 -15.610  1.00  0.00           N  
ATOM   4063  H   ARG B 250       4.993  -4.144 -10.055  1.00  0.00           H  
ATOM   4064  HA  ARG B 250       4.287  -1.478 -10.822  1.00  0.00           H  
ATOM   4065 1HB  ARG B 250       2.656  -3.827  -9.836  1.00  0.00           H  
ATOM   4066 2HB  ARG B 250       1.946  -2.320 -10.367  1.00  0.00           H  
ATOM   4067 1HG  ARG B 250       2.713  -2.642 -12.640  1.00  0.00           H  
ATOM   4068 2HG  ARG B 250       3.670  -4.065 -12.159  1.00  0.00           H  
ATOM   4069 1HD  ARG B 250       1.676  -5.181 -11.441  1.00  0.00           H  
ATOM   4070 2HD  ARG B 250       0.693  -3.782 -11.922  1.00  0.00           H  
ATOM   4071  HE  ARG B 250       1.848  -5.861 -13.668  1.00  0.00           H  
ATOM   4072 1HH1 ARG B 250       0.183  -2.704 -13.551  1.00  0.00           H  
ATOM   4073 2HH1 ARG B 250      -0.329  -2.852 -15.202  1.00  0.00           H  
ATOM   4074 1HH2 ARG B 250       1.182  -6.010 -15.632  1.00  0.00           H  
ATOM   4075 2HH2 ARG B 250       0.163  -4.777 -16.419  1.00  0.00           H  
ATOM   4076  N   ALA B 251       3.851  -2.203  -7.621  1.00  0.00           N  
ATOM   4077  CA  ALA B 251       3.645  -1.569  -6.340  1.00  0.00           C  
ATOM   4078  C   ALA B 251       4.781  -0.586  -6.047  1.00  0.00           C  
ATOM   4079  O   ALA B 251       4.530   0.543  -5.610  1.00  0.00           O  
ATOM   4080  CB  ALA B 251       3.543  -2.623  -5.252  1.00  0.00           C  
ATOM   4081  H   ALA B 251       4.024  -3.211  -7.665  1.00  0.00           H  
ATOM   4082  HA  ALA B 251       2.717  -1.021  -6.396  1.00  0.00           H  
ATOM   4083 1HB  ALA B 251       3.363  -2.147  -4.289  1.00  0.00           H  
ATOM   4084 2HB  ALA B 251       2.725  -3.300  -5.484  1.00  0.00           H  
ATOM   4085 3HB  ALA B 251       4.473  -3.187  -5.216  1.00  0.00           H  
ATOM   4086  N   ALA B 252       6.022  -1.002  -6.347  1.00  0.00           N  
ATOM   4087  CA  ALA B 252       7.209  -0.204  -6.109  1.00  0.00           C  
ATOM   4088  C   ALA B 252       7.191   1.071  -6.929  1.00  0.00           C  
ATOM   4089  O   ALA B 252       7.590   2.124  -6.432  1.00  0.00           O  
ATOM   4090  CB  ALA B 252       8.446  -1.026  -6.408  1.00  0.00           C  
ATOM   4091  H   ALA B 252       6.166  -1.942  -6.710  1.00  0.00           H  
ATOM   4092  HA  ALA B 252       7.228   0.067  -5.068  1.00  0.00           H  
ATOM   4093 1HB  ALA B 252       9.344  -0.450  -6.185  1.00  0.00           H  
ATOM   4094 2HB  ALA B 252       8.426  -1.913  -5.801  1.00  0.00           H  
ATOM   4095 3HB  ALA B 252       8.440  -1.313  -7.447  1.00  0.00           H  
ATOM   4096  N   GLU B 253       6.710   1.002  -8.173  1.00  0.00           N  
ATOM   4097  CA  GLU B 253       6.620   2.196  -8.984  1.00  0.00           C  
ATOM   4098  C   GLU B 253       5.644   3.171  -8.349  1.00  0.00           C  
ATOM   4099  O   GLU B 253       5.943   4.363  -8.249  1.00  0.00           O  
ATOM   4100  CB  GLU B 253       6.178   1.852 -10.408  1.00  0.00           C  
ATOM   4101  CG  GLU B 253       6.147   3.039 -11.361  1.00  0.00           C  
ATOM   4102  CD  GLU B 253       5.802   2.648 -12.771  1.00  0.00           C  
ATOM   4103  OE1 GLU B 253       5.617   1.480 -13.015  1.00  0.00           O  
ATOM   4104  OE2 GLU B 253       5.723   3.519 -13.605  1.00  0.00           O  
ATOM   4105  H   GLU B 253       6.468   0.097  -8.582  1.00  0.00           H  
ATOM   4106  HA  GLU B 253       7.598   2.663  -9.020  1.00  0.00           H  
ATOM   4107 1HB  GLU B 253       6.852   1.104 -10.827  1.00  0.00           H  
ATOM   4108 2HB  GLU B 253       5.180   1.416 -10.384  1.00  0.00           H  
ATOM   4109 1HG  GLU B 253       5.410   3.758 -11.004  1.00  0.00           H  
ATOM   4110 2HG  GLU B 253       7.122   3.524 -11.351  1.00  0.00           H  
ATOM   4111  N   ALA B 254       4.485   2.684  -7.891  1.00  0.00           N  
ATOM   4112  CA  ALA B 254       3.531   3.583  -7.256  1.00  0.00           C  
ATOM   4113  C   ALA B 254       4.150   4.219  -6.001  1.00  0.00           C  
ATOM   4114  O   ALA B 254       3.950   5.416  -5.749  1.00  0.00           O  
ATOM   4115  CB  ALA B 254       2.267   2.837  -6.921  1.00  0.00           C  
ATOM   4116  H   ALA B 254       4.255   1.691  -8.035  1.00  0.00           H  
ATOM   4117  HA  ALA B 254       3.293   4.383  -7.954  1.00  0.00           H  
ATOM   4118 1HB  ALA B 254       1.550   3.511  -6.464  1.00  0.00           H  
ATOM   4119 2HB  ALA B 254       1.852   2.421  -7.829  1.00  0.00           H  
ATOM   4120 3HB  ALA B 254       2.512   2.042  -6.245  1.00  0.00           H  
ATOM   4121  N   LEU B 255       4.952   3.438  -5.256  1.00  0.00           N  
ATOM   4122  CA  LEU B 255       5.645   3.960  -4.080  1.00  0.00           C  
ATOM   4123  C   LEU B 255       6.638   5.062  -4.478  1.00  0.00           C  
ATOM   4124  O   LEU B 255       6.772   6.057  -3.762  1.00  0.00           O  
ATOM   4125  CB  LEU B 255       6.383   2.828  -3.354  1.00  0.00           C  
ATOM   4126  CG  LEU B 255       5.497   1.857  -2.563  1.00  0.00           C  
ATOM   4127  CD1 LEU B 255       6.322   0.650  -2.136  1.00  0.00           C  
ATOM   4128  CD2 LEU B 255       4.911   2.573  -1.355  1.00  0.00           C  
ATOM   4129  H   LEU B 255       5.018   2.441  -5.484  1.00  0.00           H  
ATOM   4130  HA  LEU B 255       4.903   4.397  -3.423  1.00  0.00           H  
ATOM   4131 1HB  LEU B 255       6.937   2.247  -4.089  1.00  0.00           H  
ATOM   4132 2HB  LEU B 255       7.096   3.269  -2.657  1.00  0.00           H  
ATOM   4133  HG  LEU B 255       4.689   1.499  -3.201  1.00  0.00           H  
ATOM   4134 1HD1 LEU B 255       5.692  -0.041  -1.574  1.00  0.00           H  
ATOM   4135 2HD1 LEU B 255       6.713   0.145  -3.020  1.00  0.00           H  
ATOM   4136 3HD1 LEU B 255       7.150   0.978  -1.509  1.00  0.00           H  
ATOM   4137 1HD2 LEU B 255       4.281   1.883  -0.793  1.00  0.00           H  
ATOM   4138 2HD2 LEU B 255       5.719   2.929  -0.716  1.00  0.00           H  
ATOM   4139 3HD2 LEU B 255       4.312   3.420  -1.690  1.00  0.00           H  
ATOM   4140  N   ALA B 256       7.316   4.889  -5.629  1.00  0.00           N  
ATOM   4141  CA  ALA B 256       8.245   5.880  -6.182  1.00  0.00           C  
ATOM   4142  C   ALA B 256       7.536   7.165  -6.595  1.00  0.00           C  
ATOM   4143  O   ALA B 256       8.100   8.252  -6.492  1.00  0.00           O  
ATOM   4144  CB  ALA B 256       8.968   5.332  -7.403  1.00  0.00           C  
ATOM   4145  H   ALA B 256       7.216   3.987  -6.105  1.00  0.00           H  
ATOM   4146  HA  ALA B 256       8.971   6.122  -5.413  1.00  0.00           H  
ATOM   4147 1HB  ALA B 256       9.660   6.080  -7.770  1.00  0.00           H  
ATOM   4148 2HB  ALA B 256       9.505   4.444  -7.135  1.00  0.00           H  
ATOM   4149 3HB  ALA B 256       8.246   5.097  -8.178  1.00  0.00           H  
ATOM   4150  N   ARG B 257       6.308   7.036  -7.102  1.00  0.00           N  
ATOM   4151  CA  ARG B 257       5.537   8.194  -7.525  1.00  0.00           C  
ATOM   4152  C   ARG B 257       5.100   9.055  -6.341  1.00  0.00           C  
ATOM   4153  O   ARG B 257       5.124  10.283  -6.420  1.00  0.00           O  
ATOM   4154  CB  ARG B 257       4.317   7.750  -8.312  1.00  0.00           C  
ATOM   4155  CG  ARG B 257       4.626   7.137  -9.673  1.00  0.00           C  
ATOM   4156  CD  ARG B 257       3.394   6.736 -10.374  1.00  0.00           C  
ATOM   4157  NE  ARG B 257       3.671   5.973 -11.584  1.00  0.00           N  
ATOM   4158  CZ  ARG B 257       2.753   5.640 -12.513  1.00  0.00           C  
ATOM   4159  NH1 ARG B 257       1.494   6.018 -12.373  1.00  0.00           N  
ATOM   4160  NH2 ARG B 257       3.120   4.933 -13.569  1.00  0.00           N  
ATOM   4161  H   ARG B 257       5.926   6.093  -7.230  1.00  0.00           H  
ATOM   4162  HA  ARG B 257       6.166   8.802  -8.176  1.00  0.00           H  
ATOM   4163 1HB  ARG B 257       3.779   7.000  -7.729  1.00  0.00           H  
ATOM   4164 2HB  ARG B 257       3.640   8.597  -8.456  1.00  0.00           H  
ATOM   4165 1HG  ARG B 257       5.147   7.869 -10.285  1.00  0.00           H  
ATOM   4166 2HG  ARG B 257       5.256   6.260  -9.548  1.00  0.00           H  
ATOM   4167 1HD  ARG B 257       2.799   6.115  -9.705  1.00  0.00           H  
ATOM   4168 2HD  ARG B 257       2.832   7.630 -10.646  1.00  0.00           H  
ATOM   4169  HE  ARG B 257       4.624   5.653 -11.738  1.00  0.00           H  
ATOM   4170 1HH1 ARG B 257       1.212   6.562 -11.571  1.00  0.00           H  
ATOM   4171 2HH1 ARG B 257       0.809   5.766 -13.071  1.00  0.00           H  
ATOM   4172 1HH2 ARG B 257       4.092   4.639 -13.676  1.00  0.00           H  
ATOM   4173 2HH2 ARG B 257       2.443   4.672 -14.268  1.00  0.00           H  
ATOM   4174  N   ALA B 258       4.727   8.419  -5.231  1.00  0.00           N  
ATOM   4175  CA  ALA B 258       4.276   9.150  -4.051  1.00  0.00           C  
ATOM   4176  C   ALA B 258       5.396  10.056  -3.540  1.00  0.00           C  
ATOM   4177  O   ALA B 258       6.543   9.636  -3.457  1.00  0.00           O  
ATOM   4178  CB  ALA B 258       3.856   8.170  -2.972  1.00  0.00           C  
ATOM   4179  H   ALA B 258       4.686   7.397  -5.246  1.00  0.00           H  
ATOM   4180  HA  ALA B 258       3.427   9.779  -4.333  1.00  0.00           H  
ATOM   4181 1HB  ALA B 258       3.511   8.705  -2.089  1.00  0.00           H  
ATOM   4182 2HB  ALA B 258       3.056   7.535  -3.356  1.00  0.00           H  
ATOM   4183 3HB  ALA B 258       4.712   7.552  -2.714  1.00  0.00           H  
ATOM   4184  N   GLU B 259       5.046  11.269  -3.097  1.00  0.00           N  
ATOM   4185  CA  GLU B 259       6.029  12.214  -2.551  1.00  0.00           C  
ATOM   4186  C   GLU B 259       6.505  11.910  -1.134  1.00  0.00           C  
ATOM   4187  O   GLU B 259       7.442  12.538  -0.641  1.00  0.00           O  
ATOM   4188  CB  GLU B 259       5.457  13.644  -2.568  1.00  0.00           C  
ATOM   4189  CG  GLU B 259       4.349  13.975  -1.507  1.00  0.00           C  
ATOM   4190  CD  GLU B 259       2.930  13.674  -1.947  1.00  0.00           C  
ATOM   4191  OE1 GLU B 259       2.755  12.872  -2.823  1.00  0.00           O  
ATOM   4192  OE2 GLU B 259       2.025  14.252  -1.408  1.00  0.00           O  
ATOM   4193  H   GLU B 259       4.076  11.585  -3.203  1.00  0.00           H  
ATOM   4194  HA  GLU B 259       6.903  12.187  -3.204  1.00  0.00           H  
ATOM   4195 1HB  GLU B 259       6.269  14.351  -2.411  1.00  0.00           H  
ATOM   4196 2HB  GLU B 259       5.038  13.849  -3.554  1.00  0.00           H  
ATOM   4197 1HG  GLU B 259       4.545  13.447  -0.579  1.00  0.00           H  
ATOM   4198 2HG  GLU B 259       4.420  15.037  -1.289  1.00  0.00           H  
ATOM   4199  N   ASP B 260       5.825  10.994  -0.461  1.00  0.00           N  
ATOM   4200  CA  ASP B 260       6.148  10.620   0.903  1.00  0.00           C  
ATOM   4201  C   ASP B 260       7.572  10.042   1.008  1.00  0.00           C  
ATOM   4202  O   ASP B 260       7.874   9.046   0.352  1.00  0.00           O  
ATOM   4203  CB  ASP B 260       5.112   9.628   1.414  1.00  0.00           C  
ATOM   4204  CG  ASP B 260       5.302   9.203   2.873  1.00  0.00           C  
ATOM   4205  OD1 ASP B 260       6.353   8.644   3.194  1.00  0.00           O  
ATOM   4206  OD2 ASP B 260       4.383   9.413   3.659  1.00  0.00           O  
ATOM   4207  H   ASP B 260       5.050  10.556  -0.941  1.00  0.00           H  
ATOM   4208  HA  ASP B 260       6.031  11.507   1.507  1.00  0.00           H  
ATOM   4209 1HB  ASP B 260       4.125  10.086   1.328  1.00  0.00           H  
ATOM   4210 2HB  ASP B 260       5.100   8.769   0.783  1.00  0.00           H  
ATOM   4211  N   PRO B 261       8.474  10.632   1.816  1.00  0.00           N  
ATOM   4212  CA  PRO B 261       9.846  10.182   2.003  1.00  0.00           C  
ATOM   4213  C   PRO B 261       9.998   8.693   2.348  1.00  0.00           C  
ATOM   4214  O   PRO B 261      10.986   8.084   1.933  1.00  0.00           O  
ATOM   4215  CB  PRO B 261      10.287  11.035   3.203  1.00  0.00           C  
ATOM   4216  CG  PRO B 261       9.485  12.316   3.080  1.00  0.00           C  
ATOM   4217  CD  PRO B 261       8.143  11.878   2.565  1.00  0.00           C  
ATOM   4218  HA  PRO B 261      10.430  10.425   1.114  1.00  0.00           H  
ATOM   4219 1HB  PRO B 261      10.090  10.486   4.143  1.00  0.00           H  
ATOM   4220 2HB  PRO B 261      11.373  11.204   3.160  1.00  0.00           H  
ATOM   4221 1HG  PRO B 261       9.412  12.816   4.059  1.00  0.00           H  
ATOM   4222 2HG  PRO B 261       9.959  13.027   2.409  1.00  0.00           H  
ATOM   4223 1HD  PRO B 261       7.423  11.712   3.387  1.00  0.00           H  
ATOM   4224 2HD  PRO B 261       7.816  12.656   1.850  1.00  0.00           H  
ATOM   4225  N   GLU B 262       9.030   8.102   3.079  1.00  0.00           N  
ATOM   4226  CA  GLU B 262       9.187   6.704   3.459  1.00  0.00           C  
ATOM   4227  C   GLU B 262       8.735   5.834   2.319  1.00  0.00           C  
ATOM   4228  O   GLU B 262       9.318   4.781   2.066  1.00  0.00           O  
ATOM   4229  CB  GLU B 262       8.428   6.395   4.750  1.00  0.00           C  
ATOM   4230  CG  GLU B 262       8.952   7.188   5.964  1.00  0.00           C  
ATOM   4231  CD  GLU B 262      10.400   6.892   6.273  1.00  0.00           C  
ATOM   4232  OE1 GLU B 262      10.739   5.750   6.430  1.00  0.00           O  
ATOM   4233  OE2 GLU B 262      11.178   7.823   6.335  1.00  0.00           O  
ATOM   4234  H   GLU B 262       8.172   8.570   3.379  1.00  0.00           H  
ATOM   4235  HA  GLU B 262      10.238   6.507   3.637  1.00  0.00           H  
ATOM   4236 1HB  GLU B 262       7.372   6.630   4.617  1.00  0.00           H  
ATOM   4237 2HB  GLU B 262       8.506   5.328   4.974  1.00  0.00           H  
ATOM   4238 1HG  GLU B 262       8.852   8.253   5.750  1.00  0.00           H  
ATOM   4239 2HG  GLU B 262       8.338   6.959   6.833  1.00  0.00           H  
ATOM   4240  N   SER B 263       7.719   6.302   1.598  1.00  0.00           N  
ATOM   4241  CA  SER B 263       7.230   5.569   0.433  1.00  0.00           C  
ATOM   4242  C   SER B 263       8.374   5.428  -0.568  1.00  0.00           C  
ATOM   4243  O   SER B 263       8.623   4.341  -1.097  1.00  0.00           O  
ATOM   4244  CB  SER B 263       6.065   6.291  -0.207  1.00  0.00           C  
ATOM   4245  OG  SER B 263       5.604   5.623  -1.326  1.00  0.00           O  
ATOM   4246  H   SER B 263       7.257   7.164   1.930  1.00  0.00           H  
ATOM   4247  HA  SER B 263       6.912   4.576   0.748  1.00  0.00           H  
ATOM   4248 1HB  SER B 263       5.275   6.372   0.517  1.00  0.00           H  
ATOM   4249 2HB  SER B 263       6.360   7.289  -0.496  1.00  0.00           H  
ATOM   4250  HG  SER B 263       6.123   5.983  -2.101  1.00  0.00           H  
ATOM   4251  N   LEU B 264       9.098   6.521  -0.790  1.00  0.00           N  
ATOM   4252  CA  LEU B 264      10.186   6.511  -1.753  1.00  0.00           C  
ATOM   4253  C   LEU B 264      11.293   5.535  -1.335  1.00  0.00           C  
ATOM   4254  O   LEU B 264      11.826   4.795  -2.169  1.00  0.00           O  
ATOM   4255  CB  LEU B 264      10.779   7.907  -1.827  1.00  0.00           C  
ATOM   4256  CG  LEU B 264       9.884   9.029  -2.384  1.00  0.00           C  
ATOM   4257  CD1 LEU B 264      10.603  10.344  -2.188  1.00  0.00           C  
ATOM   4258  CD2 LEU B 264       9.554   8.776  -3.809  1.00  0.00           C  
ATOM   4259  H   LEU B 264       8.823   7.388  -0.316  1.00  0.00           H  
ATOM   4260  HA  LEU B 264       9.795   6.194  -2.712  1.00  0.00           H  
ATOM   4261 1HB  LEU B 264      11.069   8.199  -0.828  1.00  0.00           H  
ATOM   4262 2HB  LEU B 264      11.659   7.851  -2.451  1.00  0.00           H  
ATOM   4263  HG  LEU B 264       8.955   9.077  -1.829  1.00  0.00           H  
ATOM   4264 1HD1 LEU B 264       9.976  11.159  -2.548  1.00  0.00           H  
ATOM   4265 2HD1 LEU B 264      10.799  10.487  -1.143  1.00  0.00           H  
ATOM   4266 3HD1 LEU B 264      11.534  10.334  -2.729  1.00  0.00           H  
ATOM   4267 1HD2 LEU B 264       8.925   9.585  -4.188  1.00  0.00           H  
ATOM   4268 2HD2 LEU B 264      10.449   8.722  -4.384  1.00  0.00           H  
ATOM   4269 3HD2 LEU B 264       9.007   7.854  -3.901  1.00  0.00           H  
ATOM   4270  N   LYS B 265      11.609   5.488  -0.034  1.00  0.00           N  
ATOM   4271  CA  LYS B 265      12.625   4.555   0.451  1.00  0.00           C  
ATOM   4272  C   LYS B 265      12.171   3.103   0.236  1.00  0.00           C  
ATOM   4273  O   LYS B 265      12.978   2.243  -0.156  1.00  0.00           O  
ATOM   4274  CB  LYS B 265      12.874   4.798   1.936  1.00  0.00           C  
ATOM   4275  CG  LYS B 265      13.569   6.109   2.259  1.00  0.00           C  
ATOM   4276  CD  LYS B 265      13.619   6.319   3.762  1.00  0.00           C  
ATOM   4277  CE  LYS B 265      14.076   7.720   4.138  1.00  0.00           C  
ATOM   4278  NZ  LYS B 265      13.968   7.943   5.619  1.00  0.00           N  
ATOM   4279  H   LYS B 265      11.190   6.164   0.612  1.00  0.00           H  
ATOM   4280  HA  LYS B 265      13.546   4.717  -0.107  1.00  0.00           H  
ATOM   4281 1HB  LYS B 265      11.919   4.788   2.467  1.00  0.00           H  
ATOM   4282 2HB  LYS B 265      13.477   3.987   2.339  1.00  0.00           H  
ATOM   4283 1HG  LYS B 265      14.589   6.088   1.865  1.00  0.00           H  
ATOM   4284 2HG  LYS B 265      13.047   6.923   1.797  1.00  0.00           H  
ATOM   4285 1HD  LYS B 265      12.621   6.160   4.183  1.00  0.00           H  
ATOM   4286 2HD  LYS B 265      14.299   5.596   4.208  1.00  0.00           H  
ATOM   4287 1HE  LYS B 265      15.106   7.870   3.829  1.00  0.00           H  
ATOM   4288 2HE  LYS B 265      13.443   8.447   3.623  1.00  0.00           H  
ATOM   4289 1HZ  LYS B 265      14.251   8.880   5.844  1.00  0.00           H  
ATOM   4290 2HZ  LYS B 265      12.973   7.813   5.909  1.00  0.00           H  
ATOM   4291 3HZ  LYS B 265      14.545   7.285   6.113  1.00  0.00           H  
ATOM   4292  N   GLU B 266      10.872   2.843   0.455  1.00  0.00           N  
ATOM   4293  CA  GLU B 266      10.321   1.506   0.259  1.00  0.00           C  
ATOM   4294  C   GLU B 266      10.336   1.133  -1.215  1.00  0.00           C  
ATOM   4295  O   GLU B 266      10.586  -0.026  -1.552  1.00  0.00           O  
ATOM   4296  CB  GLU B 266       8.893   1.395   0.810  1.00  0.00           C  
ATOM   4297  CG  GLU B 266       8.766   1.462   2.342  1.00  0.00           C  
ATOM   4298  CD  GLU B 266       9.468   0.330   3.048  1.00  0.00           C  
ATOM   4299  OE1 GLU B 266       9.276  -0.795   2.660  1.00  0.00           O  
ATOM   4300  OE2 GLU B 266      10.199   0.586   3.997  1.00  0.00           O  
ATOM   4301  H   GLU B 266      10.275   3.585   0.835  1.00  0.00           H  
ATOM   4302  HA  GLU B 266      10.946   0.796   0.793  1.00  0.00           H  
ATOM   4303 1HB  GLU B 266       8.287   2.204   0.398  1.00  0.00           H  
ATOM   4304 2HB  GLU B 266       8.450   0.455   0.483  1.00  0.00           H  
ATOM   4305 1HG  GLU B 266       9.194   2.395   2.691  1.00  0.00           H  
ATOM   4306 2HG  GLU B 266       7.710   1.457   2.608  1.00  0.00           H  
ATOM   4307  N   ALA B 267      10.097   2.111  -2.102  1.00  0.00           N  
ATOM   4308  CA  ALA B 267      10.121   1.863  -3.538  1.00  0.00           C  
ATOM   4309  C   ALA B 267      11.477   1.357  -3.983  1.00  0.00           C  
ATOM   4310  O   ALA B 267      11.559   0.450  -4.823  1.00  0.00           O  
ATOM   4311  CB  ALA B 267       9.840   3.127  -4.288  1.00  0.00           C  
ATOM   4312  H   ALA B 267       9.813   3.030  -1.750  1.00  0.00           H  
ATOM   4313  HA  ALA B 267       9.362   1.118  -3.768  1.00  0.00           H  
ATOM   4314 1HB  ALA B 267       9.840   2.913  -5.346  1.00  0.00           H  
ATOM   4315 2HB  ALA B 267       8.913   3.504  -3.990  1.00  0.00           H  
ATOM   4316 3HB  ALA B 267      10.600   3.854  -4.060  1.00  0.00           H  
ATOM   4317  N   VAL B 268      12.541   1.932  -3.405  1.00  0.00           N  
ATOM   4318  CA  VAL B 268      13.889   1.508  -3.736  1.00  0.00           C  
ATOM   4319  C   VAL B 268      14.122   0.092  -3.271  1.00  0.00           C  
ATOM   4320  O   VAL B 268      14.594  -0.737  -4.045  1.00  0.00           O  
ATOM   4321  CB  VAL B 268      14.928   2.439  -3.083  1.00  0.00           C  
ATOM   4322  CG1 VAL B 268      16.331   1.877  -3.257  1.00  0.00           C  
ATOM   4323  CG2 VAL B 268      14.826   3.832  -3.686  1.00  0.00           C  
ATOM   4324  H   VAL B 268      12.378   2.717  -2.760  1.00  0.00           H  
ATOM   4325  HA  VAL B 268      14.001   1.549  -4.818  1.00  0.00           H  
ATOM   4326  HB  VAL B 268      14.733   2.491  -2.012  1.00  0.00           H  
ATOM   4327 1HG1 VAL B 268      17.052   2.548  -2.789  1.00  0.00           H  
ATOM   4328 2HG1 VAL B 268      16.391   0.896  -2.786  1.00  0.00           H  
ATOM   4329 3HG1 VAL B 268      16.557   1.786  -4.319  1.00  0.00           H  
ATOM   4330 1HG2 VAL B 268      15.563   4.485  -3.219  1.00  0.00           H  
ATOM   4331 2HG2 VAL B 268      15.015   3.779  -4.758  1.00  0.00           H  
ATOM   4332 3HG2 VAL B 268      13.826   4.231  -3.513  1.00  0.00           H  
ATOM   4333  N   LYS B 269      13.786  -0.199  -2.012  1.00  0.00           N  
ATOM   4334  CA  LYS B 269      14.032  -1.535  -1.490  1.00  0.00           C  
ATOM   4335  C   LYS B 269      13.227  -2.594  -2.229  1.00  0.00           C  
ATOM   4336  O   LYS B 269      13.727  -3.687  -2.503  1.00  0.00           O  
ATOM   4337  CB  LYS B 269      13.684  -1.589  -0.013  1.00  0.00           C  
ATOM   4338  CG  LYS B 269      14.638  -0.816   0.888  1.00  0.00           C  
ATOM   4339  CD  LYS B 269      14.344  -1.071   2.369  1.00  0.00           C  
ATOM   4340  CE  LYS B 269      13.003  -0.465   2.784  1.00  0.00           C  
ATOM   4341  NZ  LYS B 269      12.721  -0.640   4.233  1.00  0.00           N  
ATOM   4342  H   LYS B 269      13.387   0.538  -1.416  1.00  0.00           H  
ATOM   4343  HA  LYS B 269      15.090  -1.763  -1.618  1.00  0.00           H  
ATOM   4344 1HB  LYS B 269      12.683  -1.172   0.111  1.00  0.00           H  
ATOM   4345 2HB  LYS B 269      13.653  -2.624   0.318  1.00  0.00           H  
ATOM   4346 1HG  LYS B 269      15.663  -1.110   0.664  1.00  0.00           H  
ATOM   4347 2HG  LYS B 269      14.535   0.251   0.683  1.00  0.00           H  
ATOM   4348 1HD  LYS B 269      14.325  -2.144   2.561  1.00  0.00           H  
ATOM   4349 2HD  LYS B 269      15.134  -0.627   2.972  1.00  0.00           H  
ATOM   4350 1HE  LYS B 269      13.004   0.602   2.548  1.00  0.00           H  
ATOM   4351 2HE  LYS B 269      12.202  -0.945   2.233  1.00  0.00           H  
ATOM   4352 1HZ  LYS B 269      11.797  -0.205   4.414  1.00  0.00           H  
ATOM   4353 2HZ  LYS B 269      12.684  -1.619   4.461  1.00  0.00           H  
ATOM   4354 3HZ  LYS B 269      13.426  -0.188   4.787  1.00  0.00           H  
ATOM   4355  N   ALA B 270      11.975  -2.275  -2.548  1.00  0.00           N  
ATOM   4356  CA  ALA B 270      11.133  -3.206  -3.262  1.00  0.00           C  
ATOM   4357  C   ALA B 270      11.721  -3.532  -4.625  1.00  0.00           C  
ATOM   4358  O   ALA B 270      11.839  -4.700  -5.020  1.00  0.00           O  
ATOM   4359  CB  ALA B 270       9.776  -2.574  -3.414  1.00  0.00           C  
ATOM   4360  H   ALA B 270      11.587  -1.377  -2.252  1.00  0.00           H  
ATOM   4361  HA  ALA B 270      11.062  -4.126  -2.688  1.00  0.00           H  
ATOM   4362 1HB  ALA B 270       9.118  -3.239  -3.935  1.00  0.00           H  
ATOM   4363 2HB  ALA B 270       9.374  -2.343  -2.432  1.00  0.00           H  
ATOM   4364 3HB  ALA B 270       9.889  -1.655  -3.972  1.00  0.00           H  
ATOM   4365  N   ALA B 271      12.168  -2.497  -5.319  1.00  0.00           N  
ATOM   4366  CA  ALA B 271      12.785  -2.688  -6.598  1.00  0.00           C  
ATOM   4367  C   ALA B 271      14.102  -3.471  -6.460  1.00  0.00           C  
ATOM   4368  O   ALA B 271      14.361  -4.390  -7.244  1.00  0.00           O  
ATOM   4369  CB  ALA B 271      12.985  -1.338  -7.206  1.00  0.00           C  
ATOM   4370  H   ALA B 271      12.029  -1.539  -4.978  1.00  0.00           H  
ATOM   4371  HA  ALA B 271      12.111  -3.272  -7.226  1.00  0.00           H  
ATOM   4372 1HB  ALA B 271      13.421  -1.427  -8.158  1.00  0.00           H  
ATOM   4373 2HB  ALA B 271      12.027  -0.838  -7.288  1.00  0.00           H  
ATOM   4374 3HB  ALA B 271      13.628  -0.770  -6.549  1.00  0.00           H  
ATOM   4375  N   GLU B 272      14.890  -3.190  -5.411  1.00  0.00           N  
ATOM   4376  CA  GLU B 272      16.152  -3.898  -5.204  1.00  0.00           C  
ATOM   4377  C   GLU B 272      15.921  -5.388  -5.079  1.00  0.00           C  
ATOM   4378  O   GLU B 272      16.703  -6.185  -5.609  1.00  0.00           O  
ATOM   4379  CB  GLU B 272      16.903  -3.379  -3.977  1.00  0.00           C  
ATOM   4380  CG  GLU B 272      18.229  -4.129  -3.685  1.00  0.00           C  
ATOM   4381  CD  GLU B 272      18.988  -3.577  -2.492  1.00  0.00           C  
ATOM   4382  OE1 GLU B 272      18.616  -2.541  -1.999  1.00  0.00           O  
ATOM   4383  OE2 GLU B 272      19.933  -4.200  -2.056  1.00  0.00           O  
ATOM   4384  H   GLU B 272      14.650  -2.417  -4.784  1.00  0.00           H  
ATOM   4385  HA  GLU B 272      16.781  -3.728  -6.077  1.00  0.00           H  
ATOM   4386 1HB  GLU B 272      17.125  -2.320  -4.113  1.00  0.00           H  
ATOM   4387 2HB  GLU B 272      16.264  -3.467  -3.101  1.00  0.00           H  
ATOM   4388 1HG  GLU B 272      18.003  -5.175  -3.490  1.00  0.00           H  
ATOM   4389 2HG  GLU B 272      18.864  -4.085  -4.571  1.00  0.00           H  
ATOM   4390  N   LYS B 273      14.862  -5.773  -4.366  1.00  0.00           N  
ATOM   4391  CA  LYS B 273      14.541  -7.180  -4.191  1.00  0.00           C  
ATOM   4392  C   LYS B 273      14.271  -7.861  -5.534  1.00  0.00           C  
ATOM   4393  O   LYS B 273      14.648  -9.023  -5.722  1.00  0.00           O  
ATOM   4394  CB  LYS B 273      13.370  -7.333  -3.224  1.00  0.00           C  
ATOM   4395  CG  LYS B 273      13.750  -7.004  -1.776  1.00  0.00           C  
ATOM   4396  CD  LYS B 273      12.562  -7.075  -0.833  1.00  0.00           C  
ATOM   4397  CE  LYS B 273      12.981  -6.788   0.609  1.00  0.00           C  
ATOM   4398  NZ  LYS B 273      11.823  -6.822   1.532  1.00  0.00           N  
ATOM   4399  H   LYS B 273      14.302  -5.049  -3.899  1.00  0.00           H  
ATOM   4400  HA  LYS B 273      15.405  -7.668  -3.743  1.00  0.00           H  
ATOM   4401 1HB  LYS B 273      12.562  -6.663  -3.522  1.00  0.00           H  
ATOM   4402 2HB  LYS B 273      12.987  -8.352  -3.262  1.00  0.00           H  
ATOM   4403 1HG  LYS B 273      14.503  -7.718  -1.443  1.00  0.00           H  
ATOM   4404 2HG  LYS B 273      14.185  -6.008  -1.735  1.00  0.00           H  
ATOM   4405 1HD  LYS B 273      11.816  -6.338  -1.139  1.00  0.00           H  
ATOM   4406 2HD  LYS B 273      12.109  -8.064  -0.885  1.00  0.00           H  
ATOM   4407 1HE  LYS B 273      13.694  -7.551   0.917  1.00  0.00           H  
ATOM   4408 2HE  LYS B 273      13.459  -5.809   0.666  1.00  0.00           H  
ATOM   4409 1HZ  LYS B 273      12.125  -6.657   2.477  1.00  0.00           H  
ATOM   4410 2HZ  LYS B 273      11.152  -6.125   1.268  1.00  0.00           H  
ATOM   4411 3HZ  LYS B 273      11.385  -7.752   1.465  1.00  0.00           H  
ATOM   4412  N   VAL B 274      13.638  -7.146  -6.473  1.00  0.00           N  
ATOM   4413  CA  VAL B 274      13.412  -7.701  -7.807  1.00  0.00           C  
ATOM   4414  C   VAL B 274      14.745  -7.890  -8.529  1.00  0.00           C  
ATOM   4415  O   VAL B 274      14.965  -8.916  -9.186  1.00  0.00           O  
ATOM   4416  CB  VAL B 274      12.470  -6.829  -8.659  1.00  0.00           C  
ATOM   4417  CG1 VAL B 274      12.401  -7.377 -10.112  1.00  0.00           C  
ATOM   4418  CG2 VAL B 274      11.090  -6.818  -8.024  1.00  0.00           C  
ATOM   4419  H   VAL B 274      13.304  -6.205  -6.224  1.00  0.00           H  
ATOM   4420  HA  VAL B 274      12.949  -8.678  -7.691  1.00  0.00           H  
ATOM   4421  HB  VAL B 274      12.853  -5.818  -8.692  1.00  0.00           H  
ATOM   4422 1HG1 VAL B 274      11.741  -6.766 -10.695  1.00  0.00           H  
ATOM   4423 2HG1 VAL B 274      13.385  -7.365 -10.577  1.00  0.00           H  
ATOM   4424 3HG1 VAL B 274      12.024  -8.398 -10.100  1.00  0.00           H  
ATOM   4425 1HG2 VAL B 274      10.417  -6.194  -8.597  1.00  0.00           H  
ATOM   4426 2HG2 VAL B 274      10.690  -7.829  -7.980  1.00  0.00           H  
ATOM   4427 3HG2 VAL B 274      11.182  -6.422  -7.024  1.00  0.00           H  
ATOM   4428  N   VAL B 275      15.638  -6.903  -8.405  1.00  0.00           N  
ATOM   4429  CA  VAL B 275      16.930  -7.013  -9.075  1.00  0.00           C  
ATOM   4430  C   VAL B 275      17.688  -8.214  -8.541  1.00  0.00           C  
ATOM   4431  O   VAL B 275      18.259  -8.979  -9.313  1.00  0.00           O  
ATOM   4432  CB  VAL B 275      17.766  -5.737  -8.861  1.00  0.00           C  
ATOM   4433  CG1 VAL B 275      19.170  -5.921  -9.418  1.00  0.00           C  
ATOM   4434  CG2 VAL B 275      17.077  -4.550  -9.516  1.00  0.00           C  
ATOM   4435  H   VAL B 275      15.364  -6.067  -7.877  1.00  0.00           H  
ATOM   4436  HA  VAL B 275      16.758  -7.146 -10.133  1.00  0.00           H  
ATOM   4437  HB  VAL B 275      17.867  -5.555  -7.791  1.00  0.00           H  
ATOM   4438 1HG1 VAL B 275      19.748  -5.010  -9.258  1.00  0.00           H  
ATOM   4439 2HG1 VAL B 275      19.657  -6.753  -8.910  1.00  0.00           H  
ATOM   4440 3HG1 VAL B 275      19.113  -6.130 -10.486  1.00  0.00           H  
ATOM   4441 1HG2 VAL B 275      17.674  -3.652  -9.360  1.00  0.00           H  
ATOM   4442 2HG2 VAL B 275      16.972  -4.735 -10.585  1.00  0.00           H  
ATOM   4443 3HG2 VAL B 275      16.091  -4.412  -9.073  1.00  0.00           H  
ATOM   4444  N   ARG B 276      17.707  -8.373  -7.216  1.00  0.00           N  
ATOM   4445  CA  ARG B 276      18.401  -9.485  -6.593  1.00  0.00           C  
ATOM   4446  C   ARG B 276      17.818 -10.852  -6.939  1.00  0.00           C  
ATOM   4447  O   ARG B 276      18.576 -11.816  -7.065  1.00  0.00           O  
ATOM   4448  CB  ARG B 276      18.443  -9.313  -5.091  1.00  0.00           C  
ATOM   4449  CG  ARG B 276      19.388  -8.233  -4.614  1.00  0.00           C  
ATOM   4450  CD  ARG B 276      19.404  -8.124  -3.137  1.00  0.00           C  
ATOM   4451  NE  ARG B 276      20.314  -7.079  -2.683  1.00  0.00           N  
ATOM   4452  CZ  ARG B 276      21.634  -7.211  -2.475  1.00  0.00           C  
ATOM   4453  NH1 ARG B 276      22.265  -8.361  -2.663  1.00  0.00           N  
ATOM   4454  NH2 ARG B 276      22.280  -6.142  -2.074  1.00  0.00           N  
ATOM   4455  H   ARG B 276      17.236  -7.680  -6.629  1.00  0.00           H  
ATOM   4456  HA  ARG B 276      19.429  -9.465  -6.951  1.00  0.00           H  
ATOM   4457 1HB  ARG B 276      17.443  -9.061  -4.734  1.00  0.00           H  
ATOM   4458 2HB  ARG B 276      18.735 -10.252  -4.626  1.00  0.00           H  
ATOM   4459 1HG  ARG B 276      20.393  -8.452  -4.964  1.00  0.00           H  
ATOM   4460 2HG  ARG B 276      19.067  -7.272  -5.021  1.00  0.00           H  
ATOM   4461 1HD  ARG B 276      18.397  -7.861  -2.800  1.00  0.00           H  
ATOM   4462 2HD  ARG B 276      19.695  -9.069  -2.688  1.00  0.00           H  
ATOM   4463  HE  ARG B 276      19.936  -6.137  -2.508  1.00  0.00           H  
ATOM   4464 1HH1 ARG B 276      21.759  -9.177  -2.970  1.00  0.00           H  
ATOM   4465 2HH1 ARG B 276      23.260  -8.426  -2.495  1.00  0.00           H  
ATOM   4466 1HH2 ARG B 276      21.733  -5.278  -1.947  1.00  0.00           H  
ATOM   4467 2HH2 ARG B 276      23.270  -6.167  -1.897  1.00  0.00           H  
ATOM   4468  N   GLU B 277      16.491 -10.964  -7.089  1.00  0.00           N  
ATOM   4469  CA  GLU B 277      15.937 -12.261  -7.462  1.00  0.00           C  
ATOM   4470  C   GLU B 277      16.336 -12.629  -8.889  1.00  0.00           C  
ATOM   4471  O   GLU B 277      16.701 -13.778  -9.152  1.00  0.00           O  
ATOM   4472  CB  GLU B 277      14.405 -12.269  -7.364  1.00  0.00           C  
ATOM   4473  CG  GLU B 277      13.746 -13.636  -7.690  1.00  0.00           C  
ATOM   4474  CD  GLU B 277      14.073 -14.715  -6.705  1.00  0.00           C  
ATOM   4475  OE1 GLU B 277      14.433 -14.395  -5.601  1.00  0.00           O  
ATOM   4476  OE2 GLU B 277      13.951 -15.864  -7.049  1.00  0.00           O  
ATOM   4477  H   GLU B 277      15.875 -10.180  -6.864  1.00  0.00           H  
ATOM   4478  HA  GLU B 277      16.335 -13.015  -6.784  1.00  0.00           H  
ATOM   4479 1HB  GLU B 277      14.102 -11.977  -6.360  1.00  0.00           H  
ATOM   4480 2HB  GLU B 277      13.999 -11.526  -8.055  1.00  0.00           H  
ATOM   4481 1HG  GLU B 277      12.681 -13.511  -7.721  1.00  0.00           H  
ATOM   4482 2HG  GLU B 277      14.064 -13.966  -8.667  1.00  0.00           H  
ATOM   4483  N   GLN B 278      16.296 -11.669  -9.821  1.00  0.00           N  
ATOM   4484  CA  GLN B 278      16.688 -11.970 -11.197  1.00  0.00           C  
ATOM   4485  C   GLN B 278      17.643 -10.944 -11.830  1.00  0.00           C  
ATOM   4486  O   GLN B 278      17.213 -10.180 -12.700  1.00  0.00           O  
ATOM   4487  CB  GLN B 278      15.434 -12.095 -12.066  1.00  0.00           C  
ATOM   4488  CG  GLN B 278      14.511 -13.233 -11.667  1.00  0.00           C  
ATOM   4489  CD  GLN B 278      13.414 -13.474 -12.687  1.00  0.00           C  
ATOM   4490  OE1 GLN B 278      13.385 -12.845 -13.748  1.00  0.00           O  
ATOM   4491  NE2 GLN B 278      12.503 -14.387 -12.370  1.00  0.00           N  
ATOM   4492  H   GLN B 278      15.948 -10.731  -9.576  1.00  0.00           H  
ATOM   4493  HA  GLN B 278      17.192 -12.936 -11.204  1.00  0.00           H  
ATOM   4494 1HB  GLN B 278      14.864 -11.167 -12.018  1.00  0.00           H  
ATOM   4495 2HB  GLN B 278      15.725 -12.247 -13.106  1.00  0.00           H  
ATOM   4496 1HG  GLN B 278      15.098 -14.147 -11.574  1.00  0.00           H  
ATOM   4497 2HG  GLN B 278      14.044 -12.991 -10.713  1.00  0.00           H  
ATOM   4498 1HE2 GLN B 278      11.755 -14.589 -13.004  1.00  0.00           H  
ATOM   4499 2HE2 GLN B 278      12.564 -14.874 -11.498  1.00  0.00           H  
ATOM   4500  N   PRO B 279      18.935 -10.901 -11.474  1.00  0.00           N  
ATOM   4501  CA  PRO B 279      19.873  -9.926 -11.988  1.00  0.00           C  
ATOM   4502  C   PRO B 279      19.927 -10.034 -13.500  1.00  0.00           C  
ATOM   4503  O   PRO B 279      19.892 -11.144 -14.037  1.00  0.00           O  
ATOM   4504  CB  PRO B 279      21.202 -10.361 -11.360  1.00  0.00           C  
ATOM   4505  CG  PRO B 279      20.800 -11.038 -10.068  1.00  0.00           C  
ATOM   4506  CD  PRO B 279      19.500 -11.750 -10.398  1.00  0.00           C  
ATOM   4507  HA  PRO B 279      19.569  -8.913 -11.660  1.00  0.00           H  
ATOM   4508 1HB  PRO B 279      21.744 -11.026 -12.051  1.00  0.00           H  
ATOM   4509 2HB  PRO B 279      21.845  -9.474 -11.201  1.00  0.00           H  
ATOM   4510 1HG  PRO B 279      21.586 -11.718  -9.713  1.00  0.00           H  
ATOM   4511 2HG  PRO B 279      20.654 -10.277  -9.283  1.00  0.00           H  
ATOM   4512 1HD  PRO B 279      19.676 -12.761 -10.797  1.00  0.00           H  
ATOM   4513 2HD  PRO B 279      18.898 -11.761  -9.511  1.00  0.00           H  
ATOM   4514  N   GLY B 280      19.983  -8.906 -14.191  1.00  0.00           N  
ATOM   4515  CA  GLY B 280      20.098  -8.878 -15.650  1.00  0.00           C  
ATOM   4516  C   GLY B 280      18.775  -9.035 -16.414  1.00  0.00           C  
ATOM   4517  O   GLY B 280      18.747  -8.864 -17.636  1.00  0.00           O  
ATOM   4518  H   GLY B 280      20.015  -8.028 -13.689  1.00  0.00           H  
ATOM   4519 1HA  GLY B 280      20.562  -7.938 -15.942  1.00  0.00           H  
ATOM   4520 2HA  GLY B 280      20.780  -9.667 -15.963  1.00  0.00           H  
ATOM   4521  N   SER B 281      17.684  -9.334 -15.708  1.00  0.00           N  
ATOM   4522  CA  SER B 281      16.378  -9.536 -16.336  1.00  0.00           C  
ATOM   4523  C   SER B 281      15.667  -8.246 -16.698  1.00  0.00           C  
ATOM   4524  O   SER B 281      16.017  -7.168 -16.212  1.00  0.00           O  
ATOM   4525  CB  SER B 281      15.455 -10.309 -15.426  1.00  0.00           C  
ATOM   4526  OG  SER B 281      15.163  -9.567 -14.271  1.00  0.00           O  
ATOM   4527  H   SER B 281      17.759  -9.492 -14.696  1.00  0.00           H  
ATOM   4528  HA  SER B 281      16.531 -10.110 -17.251  1.00  0.00           H  
ATOM   4529 1HB  SER B 281      14.531 -10.543 -15.949  1.00  0.00           H  
ATOM   4530 2HB  SER B 281      15.926 -11.248 -15.149  1.00  0.00           H  
ATOM   4531  HG  SER B 281      15.784  -9.905 -13.586  1.00  0.00           H  
ATOM   4532  N   ASN B 282      14.630  -8.361 -17.533  1.00  0.00           N  
ATOM   4533  CA  ASN B 282      13.810  -7.198 -17.849  1.00  0.00           C  
ATOM   4534  C   ASN B 282      13.100  -6.681 -16.598  1.00  0.00           C  
ATOM   4535  O   ASN B 282      12.882  -5.473 -16.455  1.00  0.00           O  
ATOM   4536  CB  ASN B 282      12.820  -7.528 -18.945  1.00  0.00           C  
ATOM   4537  CG  ASN B 282      13.481  -7.658 -20.300  1.00  0.00           C  
ATOM   4538  OD1 ASN B 282      14.582  -7.144 -20.553  1.00  0.00           O  
ATOM   4539  ND2 ASN B 282      12.820  -8.352 -21.184  1.00  0.00           N  
ATOM   4540  H   ASN B 282      14.421  -9.257 -17.950  1.00  0.00           H  
ATOM   4541  HA  ASN B 282      14.461  -6.402 -18.202  1.00  0.00           H  
ATOM   4542 1HB  ASN B 282      12.311  -8.462 -18.706  1.00  0.00           H  
ATOM   4543 2HB  ASN B 282      12.063  -6.746 -18.997  1.00  0.00           H  
ATOM   4544 1HD2 ASN B 282      13.198  -8.484 -22.101  1.00  0.00           H  
ATOM   4545 2HD2 ASN B 282      11.936  -8.756 -20.949  1.00  0.00           H  
ATOM   4546  N   LEU B 283      12.768  -7.592 -15.675  1.00  0.00           N  
ATOM   4547  CA  LEU B 283      12.137  -7.189 -14.429  1.00  0.00           C  
ATOM   4548  C   LEU B 283      13.126  -6.341 -13.632  1.00  0.00           C  
ATOM   4549  O   LEU B 283      12.763  -5.304 -13.075  1.00  0.00           O  
ATOM   4550  CB  LEU B 283      11.765  -8.439 -13.618  1.00  0.00           C  
ATOM   4551  CG  LEU B 283      10.640  -9.349 -14.164  1.00  0.00           C  
ATOM   4552  CD1 LEU B 283      10.618 -10.618 -13.348  1.00  0.00           C  
ATOM   4553  CD2 LEU B 283       9.282  -8.649 -14.027  1.00  0.00           C  
ATOM   4554  H   LEU B 283      12.924  -8.572 -15.863  1.00  0.00           H  
ATOM   4555  HA  LEU B 283      11.259  -6.591 -14.656  1.00  0.00           H  
ATOM   4556 1HB  LEU B 283      12.661  -9.050 -13.494  1.00  0.00           H  
ATOM   4557 2HB  LEU B 283      11.449  -8.119 -12.643  1.00  0.00           H  
ATOM   4558  HG  LEU B 283      10.826  -9.593 -15.207  1.00  0.00           H  
ATOM   4559 1HD1 LEU B 283       9.822 -11.277 -13.705  1.00  0.00           H  
ATOM   4560 2HD1 LEU B 283      11.575 -11.129 -13.432  1.00  0.00           H  
ATOM   4561 3HD1 LEU B 283      10.444 -10.365 -12.334  1.00  0.00           H  
ATOM   4562 1HD2 LEU B 283       8.495  -9.308 -14.394  1.00  0.00           H  
ATOM   4563 2HD2 LEU B 283       9.096  -8.422 -12.974  1.00  0.00           H  
ATOM   4564 3HD2 LEU B 283       9.273  -7.731 -14.606  1.00  0.00           H  
ATOM   4565  N   ALA B 284      14.394  -6.758 -13.627  1.00  0.00           N  
ATOM   4566  CA  ALA B 284      15.450  -6.014 -12.952  1.00  0.00           C  
ATOM   4567  C   ALA B 284      15.652  -4.639 -13.601  1.00  0.00           C  
ATOM   4568  O   ALA B 284      15.895  -3.657 -12.904  1.00  0.00           O  
ATOM   4569  CB  ALA B 284      16.747  -6.794 -12.976  1.00  0.00           C  
ATOM   4570  H   ALA B 284      14.602  -7.659 -14.058  1.00  0.00           H  
ATOM   4571  HA  ALA B 284      15.147  -5.864 -11.918  1.00  0.00           H  
ATOM   4572 1HB  ALA B 284      17.516  -6.239 -12.454  1.00  0.00           H  
ATOM   4573 2HB  ALA B 284      16.597  -7.758 -12.490  1.00  0.00           H  
ATOM   4574 3HB  ALA B 284      17.055  -6.955 -14.005  1.00  0.00           H  
ATOM   4575  N   LYS B 285      15.549  -4.562 -14.931  1.00  0.00           N  
ATOM   4576  CA  LYS B 285      15.726  -3.278 -15.609  1.00  0.00           C  
ATOM   4577  C   LYS B 285      14.630  -2.303 -15.191  1.00  0.00           C  
ATOM   4578  O   LYS B 285      14.905  -1.123 -14.937  1.00  0.00           O  
ATOM   4579  CB  LYS B 285      15.727  -3.469 -17.122  1.00  0.00           C  
ATOM   4580  CG  LYS B 285      16.961  -4.194 -17.652  1.00  0.00           C  
ATOM   4581  CD  LYS B 285      16.875  -4.441 -19.156  1.00  0.00           C  
ATOM   4582  CE  LYS B 285      18.044  -5.281 -19.643  1.00  0.00           C  
ATOM   4583  NZ  LYS B 285      17.917  -5.615 -21.088  1.00  0.00           N  
ATOM   4584  H   LYS B 285      15.415  -5.428 -15.458  1.00  0.00           H  
ATOM   4585  HA  LYS B 285      16.686  -2.857 -15.309  1.00  0.00           H  
ATOM   4586 1HB  LYS B 285      14.850  -4.043 -17.412  1.00  0.00           H  
ATOM   4587 2HB  LYS B 285      15.662  -2.501 -17.614  1.00  0.00           H  
ATOM   4588 1HG  LYS B 285      17.846  -3.595 -17.438  1.00  0.00           H  
ATOM   4589 2HG  LYS B 285      17.068  -5.144 -17.144  1.00  0.00           H  
ATOM   4590 1HD  LYS B 285      15.948  -4.960 -19.394  1.00  0.00           H  
ATOM   4591 2HD  LYS B 285      16.881  -3.487 -19.684  1.00  0.00           H  
ATOM   4592 1HE  LYS B 285      18.970  -4.732 -19.488  1.00  0.00           H  
ATOM   4593 2HE  LYS B 285      18.081  -6.212 -19.067  1.00  0.00           H  
ATOM   4594 1HZ  LYS B 285      18.706  -6.179 -21.372  1.00  0.00           H  
ATOM   4595 2HZ  LYS B 285      17.056  -6.142 -21.225  1.00  0.00           H  
ATOM   4596 3HZ  LYS B 285      17.888  -4.769 -21.638  1.00  0.00           H  
ATOM   4597  N   LYS B 286      13.393  -2.804 -15.056  1.00  0.00           N  
ATOM   4598  CA  LYS B 286      12.315  -1.950 -14.587  1.00  0.00           C  
ATOM   4599  C   LYS B 286      12.584  -1.567 -13.144  1.00  0.00           C  
ATOM   4600  O   LYS B 286      12.340  -0.428 -12.750  1.00  0.00           O  
ATOM   4601  CB  LYS B 286      10.949  -2.617 -14.706  1.00  0.00           C  
ATOM   4602  CG  LYS B 286       9.744  -1.720 -14.238  1.00  0.00           C  
ATOM   4603  CD  LYS B 286       9.516  -0.475 -15.148  1.00  0.00           C  
ATOM   4604  CE  LYS B 286       8.278   0.323 -14.706  1.00  0.00           C  
ATOM   4605  NZ  LYS B 286       7.991   1.519 -15.595  1.00  0.00           N  
ATOM   4606  H   LYS B 286      13.206  -3.772 -15.346  1.00  0.00           H  
ATOM   4607  HA  LYS B 286      12.317  -1.042 -15.186  1.00  0.00           H  
ATOM   4608 1HB  LYS B 286      10.778  -2.909 -15.741  1.00  0.00           H  
ATOM   4609 2HB  LYS B 286      10.965  -3.528 -14.118  1.00  0.00           H  
ATOM   4610 1HG  LYS B 286       8.837  -2.324 -14.241  1.00  0.00           H  
ATOM   4611 2HG  LYS B 286       9.911  -1.381 -13.220  1.00  0.00           H  
ATOM   4612 1HD  LYS B 286      10.372   0.199 -15.085  1.00  0.00           H  
ATOM   4613 2HD  LYS B 286       9.392  -0.785 -16.183  1.00  0.00           H  
ATOM   4614 1HE  LYS B 286       7.406  -0.329 -14.694  1.00  0.00           H  
ATOM   4615 2HE  LYS B 286       8.455   0.686 -13.691  1.00  0.00           H  
ATOM   4616 1HZ  LYS B 286       7.170   2.018 -15.197  1.00  0.00           H  
ATOM   4617 2HZ  LYS B 286       8.785   2.179 -15.605  1.00  0.00           H  
ATOM   4618 3HZ  LYS B 286       7.796   1.224 -16.532  1.00  0.00           H  
ATOM   4619  N   ALA B 287      13.078  -2.509 -12.344  1.00  0.00           N  
ATOM   4620  CA  ALA B 287      13.406  -2.196 -10.973  1.00  0.00           C  
ATOM   4621  C   ALA B 287      14.437  -1.077 -10.898  1.00  0.00           C  
ATOM   4622  O   ALA B 287      14.305  -0.176 -10.072  1.00  0.00           O  
ATOM   4623  CB  ALA B 287      13.953  -3.410 -10.296  1.00  0.00           C  
ATOM   4624  H   ALA B 287      13.179  -3.467 -12.688  1.00  0.00           H  
ATOM   4625  HA  ALA B 287      12.504  -1.867 -10.469  1.00  0.00           H  
ATOM   4626 1HB  ALA B 287      14.182  -3.161  -9.306  1.00  0.00           H  
ATOM   4627 2HB  ALA B 287      13.267  -4.212 -10.315  1.00  0.00           H  
ATOM   4628 3HB  ALA B 287      14.829  -3.703 -10.806  1.00  0.00           H  
ATOM   4629  N   LEU B 288      15.429  -1.084 -11.788  1.00  0.00           N  
ATOM   4630  CA  LEU B 288      16.432  -0.032 -11.754  1.00  0.00           C  
ATOM   4631  C   LEU B 288      15.787   1.307 -12.093  1.00  0.00           C  
ATOM   4632  O   LEU B 288      16.103   2.316 -11.458  1.00  0.00           O  
ATOM   4633  CB  LEU B 288      17.575  -0.370 -12.701  1.00  0.00           C  
ATOM   4634  CG  LEU B 288      18.458  -1.609 -12.316  1.00  0.00           C  
ATOM   4635  CD1 LEU B 288      19.447  -1.894 -13.439  1.00  0.00           C  
ATOM   4636  CD2 LEU B 288      19.221  -1.337 -11.032  1.00  0.00           C  
ATOM   4637  H   LEU B 288      15.520  -1.882 -12.427  1.00  0.00           H  
ATOM   4638  HA  LEU B 288      16.816   0.044 -10.745  1.00  0.00           H  
ATOM   4639 1HB  LEU B 288      17.135  -0.577 -13.677  1.00  0.00           H  
ATOM   4640 2HB  LEU B 288      18.223   0.500 -12.779  1.00  0.00           H  
ATOM   4641  HG  LEU B 288      17.822  -2.479 -12.185  1.00  0.00           H  
ATOM   4642 1HD1 LEU B 288      20.049  -2.757 -13.182  1.00  0.00           H  
ATOM   4643 2HD1 LEU B 288      18.903  -2.099 -14.361  1.00  0.00           H  
ATOM   4644 3HD1 LEU B 288      20.094  -1.030 -13.584  1.00  0.00           H  
ATOM   4645 1HD2 LEU B 288      19.828  -2.194 -10.778  1.00  0.00           H  
ATOM   4646 2HD2 LEU B 288      19.852  -0.484 -11.192  1.00  0.00           H  
ATOM   4647 3HD2 LEU B 288      18.551  -1.145 -10.215  1.00  0.00           H  
ATOM   4648  N   GLU B 289      14.854   1.315 -13.056  1.00  0.00           N  
ATOM   4649  CA  GLU B 289      14.127   2.541 -13.393  1.00  0.00           C  
ATOM   4650  C   GLU B 289      13.376   3.077 -12.166  1.00  0.00           C  
ATOM   4651  O   GLU B 289      13.406   4.282 -11.895  1.00  0.00           O  
ATOM   4652  CB  GLU B 289      13.119   2.298 -14.510  1.00  0.00           C  
ATOM   4653  CG  GLU B 289      12.320   3.530 -14.908  1.00  0.00           C  
ATOM   4654  CD  GLU B 289      11.248   3.214 -15.890  1.00  0.00           C  
ATOM   4655  OE1 GLU B 289      11.512   2.594 -16.886  1.00  0.00           O  
ATOM   4656  OE2 GLU B 289      10.113   3.568 -15.604  1.00  0.00           O  
ATOM   4657  H   GLU B 289      14.694   0.455 -13.595  1.00  0.00           H  
ATOM   4658  HA  GLU B 289      14.842   3.287 -13.719  1.00  0.00           H  
ATOM   4659 1HB  GLU B 289      13.640   1.917 -15.391  1.00  0.00           H  
ATOM   4660 2HB  GLU B 289      12.410   1.542 -14.203  1.00  0.00           H  
ATOM   4661 1HG  GLU B 289      11.856   3.961 -14.025  1.00  0.00           H  
ATOM   4662 2HG  GLU B 289      12.996   4.272 -15.330  1.00  0.00           H  
ATOM   4663  N   ILE B 290      12.716   2.184 -11.420  1.00  0.00           N  
ATOM   4664  CA  ILE B 290      11.942   2.549 -10.229  1.00  0.00           C  
ATOM   4665  C   ILE B 290      12.860   3.115  -9.164  1.00  0.00           C  
ATOM   4666  O   ILE B 290      12.510   4.103  -8.509  1.00  0.00           O  
ATOM   4667  CB  ILE B 290      11.179   1.339  -9.662  1.00  0.00           C  
ATOM   4668  CG1 ILE B 290      10.080   0.898 -10.633  1.00  0.00           C  
ATOM   4669  CG2 ILE B 290      10.589   1.672  -8.301  1.00  0.00           C  
ATOM   4670  CD1 ILE B 290       9.482  -0.452 -10.306  1.00  0.00           C  
ATOM   4671  H   ILE B 290      12.719   1.208 -11.745  1.00  0.00           H  
ATOM   4672  HA  ILE B 290      11.234   3.328 -10.513  1.00  0.00           H  
ATOM   4673  HB  ILE B 290      11.861   0.496  -9.555  1.00  0.00           H  
ATOM   4674 1HG1 ILE B 290       9.279   1.635 -10.634  1.00  0.00           H  
ATOM   4675 2HG1 ILE B 290      10.484   0.854 -11.644  1.00  0.00           H  
ATOM   4676 1HG2 ILE B 290      10.052   0.806  -7.915  1.00  0.00           H  
ATOM   4677 2HG2 ILE B 290      11.389   1.939  -7.613  1.00  0.00           H  
ATOM   4678 3HG2 ILE B 290       9.900   2.512  -8.399  1.00  0.00           H  
ATOM   4679 1HD1 ILE B 290       8.712  -0.695 -11.038  1.00  0.00           H  
ATOM   4680 2HD1 ILE B 290      10.263  -1.212 -10.334  1.00  0.00           H  
ATOM   4681 3HD1 ILE B 290       9.040  -0.422  -9.311  1.00  0.00           H  
ATOM   4682  N   ILE B 291      14.023   2.484  -8.981  1.00  0.00           N  
ATOM   4683  CA  ILE B 291      14.999   2.970  -8.028  1.00  0.00           C  
ATOM   4684  C   ILE B 291      15.416   4.371  -8.413  1.00  0.00           C  
ATOM   4685  O   ILE B 291      15.539   5.222  -7.538  1.00  0.00           O  
ATOM   4686  CB  ILE B 291      16.254   2.077  -7.942  1.00  0.00           C  
ATOM   4687  CG1 ILE B 291      15.860   0.734  -7.329  1.00  0.00           C  
ATOM   4688  CG2 ILE B 291      17.328   2.795  -7.113  1.00  0.00           C  
ATOM   4689  CD1 ILE B 291      16.881  -0.382  -7.428  1.00  0.00           C  
ATOM   4690  H   ILE B 291      14.194   1.624  -9.511  1.00  0.00           H  
ATOM   4691  HA  ILE B 291      14.532   3.005  -7.045  1.00  0.00           H  
ATOM   4692  HB  ILE B 291      16.635   1.876  -8.941  1.00  0.00           H  
ATOM   4693 1HG1 ILE B 291      15.625   0.882  -6.286  1.00  0.00           H  
ATOM   4694 2HG1 ILE B 291      14.977   0.414  -7.829  1.00  0.00           H  
ATOM   4695 1HG2 ILE B 291      18.208   2.174  -7.025  1.00  0.00           H  
ATOM   4696 2HG2 ILE B 291      17.621   3.737  -7.568  1.00  0.00           H  
ATOM   4697 3HG2 ILE B 291      16.929   2.986  -6.149  1.00  0.00           H  
ATOM   4698 1HD1 ILE B 291      16.468  -1.278  -6.974  1.00  0.00           H  
ATOM   4699 2HD1 ILE B 291      17.095  -0.577  -8.466  1.00  0.00           H  
ATOM   4700 3HD1 ILE B 291      17.794  -0.109  -6.909  1.00  0.00           H  
ATOM   4701  N   LEU B 292      15.670   4.617  -9.703  1.00  0.00           N  
ATOM   4702  CA  LEU B 292      16.027   5.959 -10.137  1.00  0.00           C  
ATOM   4703  C   LEU B 292      14.912   6.951  -9.875  1.00  0.00           C  
ATOM   4704  O   LEU B 292      15.180   8.076  -9.465  1.00  0.00           O  
ATOM   4705  CB  LEU B 292      16.370   5.957 -11.632  1.00  0.00           C  
ATOM   4706  CG  LEU B 292      17.658   5.220 -12.018  1.00  0.00           C  
ATOM   4707  CD1 LEU B 292      17.745   5.109 -13.534  1.00  0.00           C  
ATOM   4708  CD2 LEU B 292      18.859   5.966 -11.455  1.00  0.00           C  
ATOM   4709  H   LEU B 292      15.643   3.843 -10.374  1.00  0.00           H  
ATOM   4710  HA  LEU B 292      16.899   6.278  -9.579  1.00  0.00           H  
ATOM   4711 1HB  LEU B 292      15.548   5.495 -12.176  1.00  0.00           H  
ATOM   4712 2HB  LEU B 292      16.465   6.990 -11.968  1.00  0.00           H  
ATOM   4713  HG  LEU B 292      17.635   4.209 -11.610  1.00  0.00           H  
ATOM   4714 1HD1 LEU B 292      18.661   4.584 -13.809  1.00  0.00           H  
ATOM   4715 2HD1 LEU B 292      16.885   4.554 -13.908  1.00  0.00           H  
ATOM   4716 3HD1 LEU B 292      17.753   6.106 -13.972  1.00  0.00           H  
ATOM   4717 1HD2 LEU B 292      19.775   5.441 -11.729  1.00  0.00           H  
ATOM   4718 2HD2 LEU B 292      18.884   6.976 -11.863  1.00  0.00           H  
ATOM   4719 3HD2 LEU B 292      18.780   6.015 -10.369  1.00  0.00           H  
ATOM   4720  N   ARG B 293      13.657   6.565 -10.111  1.00  0.00           N  
ATOM   4721  CA  ARG B 293      12.573   7.503  -9.861  1.00  0.00           C  
ATOM   4722  C   ARG B 293      12.472   7.848  -8.384  1.00  0.00           C  
ATOM   4723  O   ARG B 293      12.341   9.024  -8.026  1.00  0.00           O  
ATOM   4724  CB  ARG B 293      11.246   6.925 -10.327  1.00  0.00           C  
ATOM   4725  CG  ARG B 293      11.093   6.819 -11.837  1.00  0.00           C  
ATOM   4726  CD  ARG B 293       9.785   6.223 -12.230  1.00  0.00           C  
ATOM   4727  NE  ARG B 293       9.697   6.012 -13.682  1.00  0.00           N  
ATOM   4728  CZ  ARG B 293       9.346   6.930 -14.611  1.00  0.00           C  
ATOM   4729  NH1 ARG B 293       9.036   8.176 -14.283  1.00  0.00           N  
ATOM   4730  NH2 ARG B 293       9.328   6.534 -15.871  1.00  0.00           N  
ATOM   4731  H   ARG B 293      13.479   5.649 -10.530  1.00  0.00           H  
ATOM   4732  HA  ARG B 293      12.777   8.418 -10.419  1.00  0.00           H  
ATOM   4733 1HB  ARG B 293      11.139   5.919  -9.920  1.00  0.00           H  
ATOM   4734 2HB  ARG B 293      10.426   7.529  -9.939  1.00  0.00           H  
ATOM   4735 1HG  ARG B 293      11.170   7.815 -12.267  1.00  0.00           H  
ATOM   4736 2HG  ARG B 293      11.881   6.199 -12.243  1.00  0.00           H  
ATOM   4737 1HD  ARG B 293       9.685   5.250 -11.744  1.00  0.00           H  
ATOM   4738 2HD  ARG B 293       8.963   6.864 -11.915  1.00  0.00           H  
ATOM   4739  HE  ARG B 293       9.914   5.073 -14.052  1.00  0.00           H  
ATOM   4740 1HH1 ARG B 293       9.054   8.470 -13.320  1.00  0.00           H  
ATOM   4741 2HH1 ARG B 293       8.779   8.839 -15.003  1.00  0.00           H  
ATOM   4742 1HH2 ARG B 293       9.578   5.550 -16.065  1.00  0.00           H  
ATOM   4743 2HH2 ARG B 293       9.078   7.167 -16.612  1.00  0.00           H  
ATOM   4744  N   ALA B 294      12.533   6.829  -7.526  1.00  0.00           N  
ATOM   4745  CA  ALA B 294      12.421   7.073  -6.108  1.00  0.00           C  
ATOM   4746  C   ALA B 294      13.631   7.846  -5.602  1.00  0.00           C  
ATOM   4747  O   ALA B 294      13.486   8.798  -4.832  1.00  0.00           O  
ATOM   4748  CB  ALA B 294      12.287   5.764  -5.377  1.00  0.00           C  
ATOM   4749  H   ALA B 294      12.632   5.871  -7.874  1.00  0.00           H  
ATOM   4750  HA  ALA B 294      11.535   7.671  -5.941  1.00  0.00           H  
ATOM   4751 1HB  ALA B 294      12.185   5.952  -4.316  1.00  0.00           H  
ATOM   4752 2HB  ALA B 294      11.427   5.231  -5.733  1.00  0.00           H  
ATOM   4753 3HB  ALA B 294      13.172   5.173  -5.570  1.00  0.00           H  
ATOM   4754  N   ALA B 295      14.829   7.464  -6.071  1.00  0.00           N  
ATOM   4755  CA  ALA B 295      16.067   8.091  -5.655  1.00  0.00           C  
ATOM   4756  C   ALA B 295      16.091   9.555  -6.053  1.00  0.00           C  
ATOM   4757  O   ALA B 295      16.546  10.395  -5.278  1.00  0.00           O  
ATOM   4758  CB  ALA B 295      17.246   7.346  -6.245  1.00  0.00           C  
ATOM   4759  H   ALA B 295      14.899   6.673  -6.707  1.00  0.00           H  
ATOM   4760  HA  ALA B 295      16.127   8.030  -4.578  1.00  0.00           H  
ATOM   4761 1HB  ALA B 295      18.180   7.786  -5.898  1.00  0.00           H  
ATOM   4762 2HB  ALA B 295      17.198   6.316  -5.939  1.00  0.00           H  
ATOM   4763 3HB  ALA B 295      17.194   7.393  -7.323  1.00  0.00           H  
ATOM   4764  N   GLU B 296      15.572   9.877  -7.240  1.00  0.00           N  
ATOM   4765  CA  GLU B 296      15.535  11.253  -7.693  1.00  0.00           C  
ATOM   4766  C   GLU B 296      14.632  12.074  -6.785  1.00  0.00           C  
ATOM   4767  O   GLU B 296      15.000  13.188  -6.402  1.00  0.00           O  
ATOM   4768  CB  GLU B 296      15.044  11.331  -9.140  1.00  0.00           C  
ATOM   4769  CG  GLU B 296      15.158  12.713  -9.768  1.00  0.00           C  
ATOM   4770  CD  GLU B 296      14.846  12.715 -11.239  1.00  0.00           C  
ATOM   4771  OE1 GLU B 296      14.335  11.732 -11.720  1.00  0.00           O  
ATOM   4772  OE2 GLU B 296      15.118  13.701 -11.883  1.00  0.00           O  
ATOM   4773  H   GLU B 296      15.262   9.141  -7.878  1.00  0.00           H  
ATOM   4774  HA  GLU B 296      16.540  11.661  -7.631  1.00  0.00           H  
ATOM   4775 1HB  GLU B 296      15.615  10.636  -9.756  1.00  0.00           H  
ATOM   4776 2HB  GLU B 296      13.998  11.028  -9.187  1.00  0.00           H  
ATOM   4777 1HG  GLU B 296      14.470  13.389  -9.262  1.00  0.00           H  
ATOM   4778 2HG  GLU B 296      16.170  13.087  -9.616  1.00  0.00           H  
ATOM   4779  N   GLU B 297      13.467  11.530  -6.409  1.00  0.00           N  
ATOM   4780  CA  GLU B 297      12.582  12.272  -5.520  1.00  0.00           C  
ATOM   4781  C   GLU B 297      13.235  12.435  -4.140  1.00  0.00           C  
ATOM   4782  O   GLU B 297      13.093  13.485  -3.505  1.00  0.00           O  
ATOM   4783  CB  GLU B 297      11.228  11.588  -5.410  1.00  0.00           C  
ATOM   4784  CG  GLU B 297      10.392  11.620  -6.685  1.00  0.00           C  
ATOM   4785  CD  GLU B 297       9.969  13.009  -7.081  1.00  0.00           C  
ATOM   4786  OE1 GLU B 297       9.439  13.715  -6.264  1.00  0.00           O  
ATOM   4787  OE2 GLU B 297      10.222  13.377  -8.207  1.00  0.00           O  
ATOM   4788  H   GLU B 297      13.169  10.629  -6.807  1.00  0.00           H  
ATOM   4789  HA  GLU B 297      12.426  13.263  -5.939  1.00  0.00           H  
ATOM   4790 1HB  GLU B 297      11.398  10.553  -5.166  1.00  0.00           H  
ATOM   4791 2HB  GLU B 297      10.649  12.039  -4.611  1.00  0.00           H  
ATOM   4792 1HG  GLU B 297      10.979  11.194  -7.494  1.00  0.00           H  
ATOM   4793 2HG  GLU B 297       9.511  10.990  -6.542  1.00  0.00           H  
ATOM   4794  N   LEU B 298      13.969  11.413  -3.685  1.00  0.00           N  
ATOM   4795  CA  LEU B 298      14.684  11.495  -2.416  1.00  0.00           C  
ATOM   4796  C   LEU B 298      15.758  12.596  -2.498  1.00  0.00           C  
ATOM   4797  O   LEU B 298      15.980  13.326  -1.538  1.00  0.00           O  
ATOM   4798  CB  LEU B 298      15.328  10.146  -2.076  1.00  0.00           C  
ATOM   4799  CG  LEU B 298      14.359   9.032  -1.661  1.00  0.00           C  
ATOM   4800  CD1 LEU B 298      15.102   7.704  -1.609  1.00  0.00           C  
ATOM   4801  CD2 LEU B 298      13.747   9.369  -0.309  1.00  0.00           C  
ATOM   4802  H   LEU B 298      13.985  10.541  -4.223  1.00  0.00           H  
ATOM   4803  HA  LEU B 298      13.980  11.777  -1.645  1.00  0.00           H  
ATOM   4804 1HB  LEU B 298      15.881   9.796  -2.946  1.00  0.00           H  
ATOM   4805 2HB  LEU B 298      16.033  10.293  -1.259  1.00  0.00           H  
ATOM   4806  HG  LEU B 298      13.567   8.941  -2.405  1.00  0.00           H  
ATOM   4807 1HD1 LEU B 298      14.414   6.912  -1.314  1.00  0.00           H  
ATOM   4808 2HD1 LEU B 298      15.513   7.478  -2.593  1.00  0.00           H  
ATOM   4809 3HD1 LEU B 298      15.912   7.769  -0.883  1.00  0.00           H  
ATOM   4810 1HD2 LEU B 298      13.057   8.577  -0.014  1.00  0.00           H  
ATOM   4811 2HD2 LEU B 298      14.537   9.458   0.436  1.00  0.00           H  
ATOM   4812 3HD2 LEU B 298      13.207  10.313  -0.380  1.00  0.00           H  
ATOM   4813  N   ALA B 299      16.414  12.733  -3.666  1.00  0.00           N  
ATOM   4814  CA  ALA B 299      17.410  13.788  -3.894  1.00  0.00           C  
ATOM   4815  C   ALA B 299      16.766  15.176  -3.817  1.00  0.00           C  
ATOM   4816  O   ALA B 299      17.394  16.134  -3.368  1.00  0.00           O  
ATOM   4817  CB  ALA B 299      18.086  13.632  -5.247  1.00  0.00           C  
ATOM   4818  H   ALA B 299      16.248  12.036  -4.392  1.00  0.00           H  
ATOM   4819  HA  ALA B 299      18.163  13.710  -3.117  1.00  0.00           H  
ATOM   4820 1HB  ALA B 299      18.830  14.415  -5.373  1.00  0.00           H  
ATOM   4821 2HB  ALA B 299      18.561  12.672  -5.300  1.00  0.00           H  
ATOM   4822 3HB  ALA B 299      17.348  13.711  -6.035  1.00  0.00           H  
ATOM   4823  N   LYS B 300      15.520  15.293  -4.299  1.00  0.00           N  
ATOM   4824  CA  LYS B 300      14.794  16.563  -4.261  1.00  0.00           C  
ATOM   4825  C   LYS B 300      14.451  16.979  -2.827  1.00  0.00           C  
ATOM   4826  O   LYS B 300      14.453  18.168  -2.501  1.00  0.00           O  
ATOM   4827  CB  LYS B 300      13.493  16.486  -5.065  1.00  0.00           C  
ATOM   4828  CG  LYS B 300      13.633  16.404  -6.578  1.00  0.00           C  
ATOM   4829  CD  LYS B 300      12.240  16.287  -7.217  1.00  0.00           C  
ATOM   4830  CE  LYS B 300      12.288  16.156  -8.727  1.00  0.00           C  
ATOM   4831  NZ  LYS B 300      10.919  15.930  -9.289  1.00  0.00           N  
ATOM   4832  H   LYS B 300      15.092  14.468  -4.728  1.00  0.00           H  
ATOM   4833  HA  LYS B 300      15.432  17.335  -4.690  1.00  0.00           H  
ATOM   4834 1HB  LYS B 300      12.931  15.612  -4.748  1.00  0.00           H  
ATOM   4835 2HB  LYS B 300      12.881  17.357  -4.838  1.00  0.00           H  
ATOM   4836 1HG  LYS B 300      14.134  17.299  -6.946  1.00  0.00           H  
ATOM   4837 2HG  LYS B 300      14.229  15.535  -6.844  1.00  0.00           H  
ATOM   4838 1HD  LYS B 300      11.732  15.409  -6.815  1.00  0.00           H  
ATOM   4839 2HD  LYS B 300      11.651  17.165  -6.960  1.00  0.00           H  
ATOM   4840 1HE  LYS B 300      12.703  17.066  -9.155  1.00  0.00           H  
ATOM   4841 2HE  LYS B 300      12.924  15.313  -8.996  1.00  0.00           H  
ATOM   4842 1HZ  LYS B 300      10.969  15.836 -10.288  1.00  0.00           H  
ATOM   4843 2HZ  LYS B 300      10.545  15.046  -8.877  1.00  0.00           H  
ATOM   4844 3HZ  LYS B 300      10.312  16.696  -9.052  1.00  0.00           H  
ATOM   4845  N   LEU B 301      14.140  16.002  -1.969  1.00  0.00           N  
ATOM   4846  CA  LEU B 301      13.793  16.308  -0.590  1.00  0.00           C  
ATOM   4847  C   LEU B 301      14.979  16.961   0.118  1.00  0.00           C  
ATOM   4848  O   LEU B 301      16.089  16.477  -0.018  1.00  0.00           O  
ATOM   4849  CB  LEU B 301      13.420  15.024   0.170  1.00  0.00           C  
ATOM   4850  CG  LEU B 301      12.109  14.291  -0.220  1.00  0.00           C  
ATOM   4851  CD1 LEU B 301      12.048  12.977   0.524  1.00  0.00           C  
ATOM   4852  CD2 LEU B 301      10.893  15.129   0.144  1.00  0.00           C  
ATOM   4853  H   LEU B 301      14.096  15.040  -2.323  1.00  0.00           H  
ATOM   4854  HA  LEU B 301      12.950  16.978  -0.629  1.00  0.00           H  
ATOM   4855 1HB  LEU B 301      14.237  14.315   0.011  1.00  0.00           H  
ATOM   4856 2HB  LEU B 301      13.376  15.249   1.231  1.00  0.00           H  
ATOM   4857  HG  LEU B 301      12.103  14.089  -1.285  1.00  0.00           H  
ATOM   4858 1HD1 LEU B 301      11.132  12.458   0.251  1.00  0.00           H  
ATOM   4859 2HD1 LEU B 301      12.889  12.382   0.262  1.00  0.00           H  
ATOM   4860 3HD1 LEU B 301      12.063  13.160   1.587  1.00  0.00           H  
ATOM   4861 1HD2 LEU B 301       9.989  14.576  -0.130  1.00  0.00           H  
ATOM   4862 2HD2 LEU B 301      10.886  15.322   1.218  1.00  0.00           H  
ATOM   4863 3HD2 LEU B 301      10.906  16.070  -0.390  1.00  0.00           H  
ATOM   4864  N   PRO B 302      14.784  17.982   0.968  1.00  0.00           N  
ATOM   4865  CA  PRO B 302      15.829  18.666   1.740  1.00  0.00           C  
ATOM   4866  C   PRO B 302      16.360  17.857   2.923  1.00  0.00           C  
ATOM   4867  O   PRO B 302      17.389  18.203   3.509  1.00  0.00           O  
ATOM   4868  CB  PRO B 302      15.100  19.926   2.226  1.00  0.00           C  
ATOM   4869  CG  PRO B 302      13.628  19.541   2.256  1.00  0.00           C  
ATOM   4870  CD  PRO B 302      13.444  18.601   1.081  1.00  0.00           C  
ATOM   4871  HA  PRO B 302      16.654  18.930   1.055  1.00  0.00           H  
ATOM   4872 1HB  PRO B 302      15.485  20.222   3.213  1.00  0.00           H  
ATOM   4873 2HB  PRO B 302      15.305  20.759   1.537  1.00  0.00           H  
ATOM   4874 1HG  PRO B 302      13.385  19.068   3.221  1.00  0.00           H  
ATOM   4875 2HG  PRO B 302      12.999  20.441   2.180  1.00  0.00           H  
ATOM   4876 1HD  PRO B 302      12.700  17.834   1.352  1.00  0.00           H  
ATOM   4877 2HD  PRO B 302      13.165  19.164   0.167  1.00  0.00           H  
ATOM   4878  N   ASP B 303      15.627  16.821   3.316  1.00  0.00           N  
ATOM   4879  CA  ASP B 303      15.961  16.004   4.467  1.00  0.00           C  
ATOM   4880  C   ASP B 303      17.299  15.273   4.319  1.00  0.00           C  
ATOM   4881  O   ASP B 303      17.460  14.476   3.389  1.00  0.00           O  
ATOM   4882  CB  ASP B 303      14.856  14.983   4.702  1.00  0.00           C  
ATOM   4883  CG  ASP B 303      15.117  14.159   5.926  1.00  0.00           C  
ATOM   4884  OD1 ASP B 303      14.920  14.644   7.009  1.00  0.00           O  
ATOM   4885  OD2 ASP B 303      15.556  13.036   5.763  1.00  0.00           O  
ATOM   4886  H   ASP B 303      14.805  16.581   2.785  1.00  0.00           H  
ATOM   4887  HA  ASP B 303      15.964  16.659   5.328  1.00  0.00           H  
ATOM   4888 1HB  ASP B 303      13.907  15.501   4.829  1.00  0.00           H  
ATOM   4889 2HB  ASP B 303      14.762  14.337   3.841  1.00  0.00           H  
ATOM   4890  N   PRO B 304      18.285  15.469   5.208  1.00  0.00           N  
ATOM   4891  CA  PRO B 304      19.581  14.808   5.174  1.00  0.00           C  
ATOM   4892  C   PRO B 304      19.509  13.286   5.051  1.00  0.00           C  
ATOM   4893  O   PRO B 304      20.377  12.706   4.389  1.00  0.00           O  
ATOM   4894  CB  PRO B 304      20.192  15.214   6.519  1.00  0.00           C  
ATOM   4895  CG  PRO B 304      19.601  16.571   6.798  1.00  0.00           C  
ATOM   4896  CD  PRO B 304      18.167  16.472   6.296  1.00  0.00           C  
ATOM   4897  HA  PRO B 304      20.176  15.222   4.360  1.00  0.00           H  
ATOM   4898 1HB  PRO B 304      19.945  14.463   7.291  1.00  0.00           H  
ATOM   4899 2HB  PRO B 304      21.297  15.231   6.445  1.00  0.00           H  
ATOM   4900 1HG  PRO B 304      19.668  16.814   7.873  1.00  0.00           H  
ATOM   4901 2HG  PRO B 304      20.181  17.347   6.265  1.00  0.00           H  
ATOM   4902 1HD  PRO B 304      17.480  16.121   7.093  1.00  0.00           H  
ATOM   4903 2HD  PRO B 304      17.904  17.457   5.893  1.00  0.00           H  
ATOM   4904  N   GLU B 305      18.518  12.626   5.649  1.00  0.00           N  
ATOM   4905  CA  GLU B 305      18.516  11.173   5.557  1.00  0.00           C  
ATOM   4906  C   GLU B 305      17.962  10.739   4.216  1.00  0.00           C  
ATOM   4907  O   GLU B 305      18.471   9.804   3.602  1.00  0.00           O  
ATOM   4908  CB  GLU B 305      17.770  10.538   6.727  1.00  0.00           C  
ATOM   4909  CG  GLU B 305      18.431  10.808   8.096  1.00  0.00           C  
ATOM   4910  CD  GLU B 305      19.842  10.272   8.188  1.00  0.00           C  
ATOM   4911  OE1 GLU B 305      20.051   9.125   7.892  1.00  0.00           O  
ATOM   4912  OE2 GLU B 305      20.723  11.033   8.542  1.00  0.00           O  
ATOM   4913  H   GLU B 305      17.768  13.078   6.174  1.00  0.00           H  
ATOM   4914  HA  GLU B 305      19.550  10.828   5.609  1.00  0.00           H  
ATOM   4915 1HB  GLU B 305      16.751  10.925   6.759  1.00  0.00           H  
ATOM   4916 2HB  GLU B 305      17.710   9.459   6.581  1.00  0.00           H  
ATOM   4917 1HG  GLU B 305      18.451  11.886   8.267  1.00  0.00           H  
ATOM   4918 2HG  GLU B 305      17.821  10.357   8.880  1.00  0.00           H  
ATOM   4919  N   ALA B 306      16.923  11.448   3.727  1.00  0.00           N  
ATOM   4920  CA  ALA B 306      16.416  11.135   2.392  1.00  0.00           C  
ATOM   4921  C   ALA B 306      17.515  11.352   1.360  1.00  0.00           C  
ATOM   4922  O   ALA B 306      17.678  10.548   0.440  1.00  0.00           O  
ATOM   4923  CB  ALA B 306      15.230  12.015   2.033  1.00  0.00           C  
ATOM   4924  H   ALA B 306      16.480  12.151   4.337  1.00  0.00           H  
ATOM   4925  HA  ALA B 306      16.115  10.092   2.376  1.00  0.00           H  
ATOM   4926 1HB  ALA B 306      14.888  11.754   1.036  1.00  0.00           H  
ATOM   4927 2HB  ALA B 306      14.427  11.872   2.750  1.00  0.00           H  
ATOM   4928 3HB  ALA B 306      15.547  13.061   2.039  1.00  0.00           H  
ATOM   4929  N   LEU B 307      18.302  12.404   1.539  1.00  0.00           N
[truncated: 144,463 more chars]
