# Supplementary material for: Reconfigurable asymmetric protein assemblies through implicit negative design
Source: Science. Author manuscript; Available in PMC 2023 Jan 27. (PMC9881579; doi:10.1126/science.abj7662)
Supplement: Data S2 [file NIHMS1843281-supplement-Data_S2.gz › without_all_supplement_resubmit_20211001/components/unfused_dimers/LHD298.pdb]

HEADER                                            11-SEP-20   XXXX              
EXPDTA    THEORETICAL MODEL                                                     
REMARK 220                                                                      
REMARK 220 EXPERIMENTAL DETAILS                                                 
REMARK 220  EXPERIMENT TYPE                : THEORETICAL MODELLING              
REMARK 220  DATE OF DATA COLLECTION        : 11-SEP-20                          
REMARK 220                                                                      
REMARK 220 REMARK: MODEL GENERATED BY ROSETTA                                   
REMARK 220  VERSION 2020.37+HEAD.3ba1aaa6963                                    
ATOM      1  N   GLY A   1     195.596 142.175  13.282  1.00  0.00           N  
ATOM      2  CA  GLY A   1     195.239 140.908  12.614  1.00  0.00           C  
ATOM      3  C   GLY A   1     194.032 140.203  13.287  1.00  0.00           C  
ATOM      4  O   GLY A   1     192.913 140.215  12.751  1.00  0.00           O  
ATOM      5 1H   GLY A   1     196.332 142.650  12.781  1.00  0.00           H  
ATOM      6 2H   GLY A   1     194.765 142.766  13.299  1.00  0.00           H  
ATOM      7 3H   GLY A   1     195.901 141.995  14.243  1.00  0.00           H  
ATOM      8 1HA  GLY A   1     194.997 141.117  11.567  1.00  0.00           H  
ATOM      9 2HA  GLY A   1     196.111 140.243  12.600  1.00  0.00           H  
ATOM     10  N   ARG A   2     194.284 139.593  14.467  1.00  0.00           N  
ATOM     11  CA  ARG A   2     193.284 138.849  15.244  1.00  0.00           C  
ATOM     12  C   ARG A   2     192.346 139.790  16.007  1.00  0.00           C  
ATOM     13  O   ARG A   2     191.236 139.411  16.386  1.00  0.00           O  
ATOM     14  CB  ARG A   2     193.997 137.885  16.165  1.00  0.00           C  
ATOM     15  CG  ARG A   2     194.801 136.841  15.396  1.00  0.00           C  
ATOM     16  CD  ARG A   2     195.627 135.956  16.243  1.00  0.00           C  
ATOM     17  NE  ARG A   2     196.734 136.639  16.929  1.00  0.00           N  
ATOM     18  CZ  ARG A   2     197.566 136.030  17.828  1.00  0.00           C  
ATOM     19  NH1 ARG A   2     197.373 134.758  18.136  1.00  0.00           N  
ATOM     20  NH2 ARG A   2     198.581 136.706  18.391  1.00  0.00           N  
ATOM     21  H   ARG A   2     195.239 139.619  14.843  1.00  0.00           H  
ATOM     22  HA  ARG A   2     192.683 138.239  14.565  1.00  0.00           H  
ATOM     23 1HB  ARG A   2     194.667 138.415  16.832  1.00  0.00           H  
ATOM     24 2HB  ARG A   2     193.263 137.359  16.756  1.00  0.00           H  
ATOM     25 1HG  ARG A   2     194.120 136.217  14.841  1.00  0.00           H  
ATOM     26 2HG  ARG A   2     195.467 137.344  14.699  1.00  0.00           H  
ATOM     27 1HD  ARG A   2     194.995 135.525  16.978  1.00  0.00           H  
ATOM     28 2HD  ARG A   2     196.044 135.164  15.622  1.00  0.00           H  
ATOM     29  HE  ARG A   2     196.896 137.633  16.693  1.00  0.00           H  
ATOM     30 1HH1 ARG A   2     196.597 134.220  17.725  1.00  0.00           H  
ATOM     31 2HH1 ARG A   2     197.977 134.301  18.804  1.00  0.00           H  
ATOM     32 1HH2 ARG A   2     198.738 137.678  18.154  1.00  0.00           H  
ATOM     33 2HH2 ARG A   2     199.234 136.239  19.055  1.00  0.00           H  
ATOM     34  N   GLN A   3     192.774 141.041  16.195  1.00  0.00           N  
ATOM     35  CA  GLN A   3     191.941 142.042  16.845  1.00  0.00           C  
ATOM     36  C   GLN A   3     190.686 142.278  16.006  1.00  0.00           C  
ATOM     37  O   GLN A   3     189.565 142.315  16.532  1.00  0.00           O  
ATOM     38  CB  GLN A   3     192.735 143.348  16.948  1.00  0.00           C  
ATOM     39  CG  GLN A   3     193.896 143.295  17.912  1.00  0.00           C  
ATOM     40  CD  GLN A   3     194.786 144.564  17.861  1.00  0.00           C  
ATOM     41  OE1 GLN A   3     194.313 145.675  18.126  1.00  0.00           O  
ATOM     42  NE2 GLN A   3     196.066 144.390  17.491  1.00  0.00           N  
ATOM     43  H   GLN A   3     193.715 141.283  15.905  1.00  0.00           H  
ATOM     44  HA  GLN A   3     191.650 141.686  17.833  1.00  0.00           H  
ATOM     45 1HB  GLN A   3     193.140 143.597  15.966  1.00  0.00           H  
ATOM     46 2HB  GLN A   3     192.087 144.155  17.231  1.00  0.00           H  
ATOM     47 1HG  GLN A   3     193.520 143.173  18.932  1.00  0.00           H  
ATOM     48 2HG  GLN A   3     194.504 142.447  17.631  1.00  0.00           H  
ATOM     49 1HE2 GLN A   3     196.727 145.180  17.465  1.00  0.00           H  
ATOM     50 2HE2 GLN A   3     196.398 143.445  17.235  1.00  0.00           H  
ATOM     51  N   GLU A   4     190.880 142.354  14.686  1.00  0.00           N  
ATOM     52  CA  GLU A   4     189.795 142.574  13.761  1.00  0.00           C  
ATOM     53  C   GLU A   4     188.911 141.346  13.670  1.00  0.00           C  
ATOM     54  O   GLU A   4     187.689 141.470  13.631  1.00  0.00           O  
ATOM     55  CB  GLU A   4     190.339 142.953  12.387  1.00  0.00           C  
ATOM     56  CG  GLU A   4     191.016 144.341  12.326  1.00  0.00           C  
ATOM     57  CD  GLU A   4     192.470 144.342  12.808  1.00  0.00           C  
ATOM     58  OE1 GLU A   4     193.028 143.269  12.964  1.00  0.00           O  
ATOM     59  OE2 GLU A   4     193.013 145.409  13.013  1.00  0.00           O  
ATOM     60  H   GLU A   4     191.828 142.330  14.308  1.00  0.00           H  
ATOM     61  HA  GLU A   4     189.189 143.401  14.134  1.00  0.00           H  
ATOM     62 1HB  GLU A   4     191.072 142.206  12.072  1.00  0.00           H  
ATOM     63 2HB  GLU A   4     189.529 142.942  11.661  1.00  0.00           H  
ATOM     64 1HG  GLU A   4     190.984 144.702  11.298  1.00  0.00           H  
ATOM     65 2HG  GLU A   4     190.437 145.031  12.940  1.00  0.00           H  
ATOM     66  N   LYS A   5     189.515 140.155  13.643  1.00  0.00           N  
ATOM     67  CA  LYS A   5     188.712 138.946  13.547  1.00  0.00           C  
ATOM     68  C   LYS A   5     187.774 138.762  14.749  1.00  0.00           C  
ATOM     69  O   LYS A   5     186.610 138.381  14.568  1.00  0.00           O  
ATOM     70  CB  LYS A   5     189.619 137.742  13.369  1.00  0.00           C  
ATOM     71  CG  LYS A   5     190.307 137.712  12.006  1.00  0.00           C  
ATOM     72  CD  LYS A   5     191.212 136.523  11.873  1.00  0.00           C  
ATOM     73  CE  LYS A   5     191.919 136.486  10.540  1.00  0.00           C  
ATOM     74  NZ  LYS A   5     192.817 135.320  10.468  1.00  0.00           N  
ATOM     75  H   LYS A   5     190.539 140.109  13.623  1.00  0.00           H  
ATOM     76  HA  LYS A   5     188.087 139.027  12.658  1.00  0.00           H  
ATOM     77 1HB  LYS A   5     190.382 137.740  14.145  1.00  0.00           H  
ATOM     78 2HB  LYS A   5     189.043 136.820  13.482  1.00  0.00           H  
ATOM     79 1HG  LYS A   5     189.552 137.669  11.224  1.00  0.00           H  
ATOM     80 2HG  LYS A   5     190.888 138.626  11.875  1.00  0.00           H  
ATOM     81 1HD  LYS A   5     191.963 136.547  12.671  1.00  0.00           H  
ATOM     82 2HD  LYS A   5     190.634 135.609  11.981  1.00  0.00           H  
ATOM     83 1HE  LYS A   5     191.186 136.423   9.737  1.00  0.00           H  
ATOM     84 2HE  LYS A   5     192.510 137.399  10.408  1.00  0.00           H  
ATOM     85 1HZ  LYS A   5     193.288 135.304   9.575  1.00  0.00           H  
ATOM     86 2HZ  LYS A   5     193.495 135.369  11.209  1.00  0.00           H  
ATOM     87 3HZ  LYS A   5     192.266 134.480  10.586  1.00  0.00           H  
ATOM     88  N   VAL A   6     188.240 139.088  15.968  1.00  0.00           N  
ATOM     89  CA  VAL A   6     187.341 138.941  17.108  1.00  0.00           C  
ATOM     90  C   VAL A   6     186.268 140.020  17.029  1.00  0.00           C  
ATOM     91  O   VAL A   6     185.095 139.729  17.281  1.00  0.00           O  
ATOM     92  CB  VAL A   6     188.046 138.985  18.478  1.00  0.00           C  
ATOM     93  CG1 VAL A   6     186.980 138.953  19.625  1.00  0.00           C  
ATOM     94  CG2 VAL A   6     188.982 137.797  18.636  1.00  0.00           C  
ATOM     95  H   VAL A   6     189.217 139.372  16.093  1.00  0.00           H  
ATOM     96  HA  VAL A   6     186.852 137.978  17.032  1.00  0.00           H  
ATOM     97  HB  VAL A   6     188.602 139.906  18.549  1.00  0.00           H  
ATOM     98 1HG1 VAL A   6     187.480 138.981  20.582  1.00  0.00           H  
ATOM     99 2HG1 VAL A   6     186.309 139.803  19.553  1.00  0.00           H  
ATOM    100 3HG1 VAL A   6     186.400 138.032  19.556  1.00  0.00           H  
ATOM    101 1HG2 VAL A   6     189.457 137.859  19.600  1.00  0.00           H  
ATOM    102 2HG2 VAL A   6     188.423 136.886  18.577  1.00  0.00           H  
ATOM    103 3HG2 VAL A   6     189.737 137.812  17.852  1.00  0.00           H  
ATOM    104  N   LEU A   7     186.649 141.269  16.711  1.00  0.00           N  
ATOM    105  CA  LEU A   7     185.647 142.320  16.612  1.00  0.00           C  
ATOM    106  C   LEU A   7     184.584 141.985  15.570  1.00  0.00           C  
ATOM    107  O   LEU A   7     183.395 142.161  15.851  1.00  0.00           O  
ATOM    108  CB  LEU A   7     186.305 143.666  16.268  1.00  0.00           C  
ATOM    109  CG  LEU A   7     185.348 144.912  16.087  1.00  0.00           C  
ATOM    110  CD1 LEU A   7     184.551 145.176  17.366  1.00  0.00           C  
ATOM    111  CD2 LEU A   7     186.208 146.138  15.750  1.00  0.00           C  
ATOM    112  H   LEU A   7     187.637 141.501  16.561  1.00  0.00           H  
ATOM    113  HA  LEU A   7     185.169 142.405  17.577  1.00  0.00           H  
ATOM    114 1HB  LEU A   7     187.029 143.899  17.044  1.00  0.00           H  
ATOM    115 2HB  LEU A   7     186.852 143.537  15.331  1.00  0.00           H  
ATOM    116  HG  LEU A   7     184.641 144.721  15.273  1.00  0.00           H  
ATOM    117 1HD1 LEU A   7     183.911 146.050  17.223  1.00  0.00           H  
ATOM    118 2HD1 LEU A   7     183.927 144.321  17.619  1.00  0.00           H  
ATOM    119 3HD1 LEU A   7     185.255 145.364  18.152  1.00  0.00           H  
ATOM    120 1HD2 LEU A   7     185.563 147.011  15.614  1.00  0.00           H  
ATOM    121 2HD2 LEU A   7     186.907 146.333  16.558  1.00  0.00           H  
ATOM    122 3HD2 LEU A   7     186.761 145.949  14.831  1.00  0.00           H  
ATOM    123  N   LYS A   8     184.977 141.514  14.378  1.00  0.00           N  
ATOM    124  CA  LYS A   8     183.992 141.168  13.353  1.00  0.00           C  
ATOM    125  C   LYS A   8     183.093 140.017  13.811  1.00  0.00           C  
ATOM    126  O   LYS A   8     181.889 140.026  13.526  1.00  0.00           O  
ATOM    127  CB  LYS A   8     184.692 140.800  12.044  1.00  0.00           C  
ATOM    128  CG  LYS A   8     185.336 141.977  11.322  1.00  0.00           C  
ATOM    129  CD  LYS A   8     186.048 141.526  10.055  1.00  0.00           C  
ATOM    130  CE  LYS A   8     186.702 142.699   9.340  1.00  0.00           C  
ATOM    131  NZ  LYS A   8     187.418 142.270   8.108  1.00  0.00           N  
ATOM    132  H   LYS A   8     185.976 141.433  14.174  1.00  0.00           H  
ATOM    133  HA  LYS A   8     183.356 142.038  13.187  1.00  0.00           H  
ATOM    134 1HB  LYS A   8     185.471 140.063  12.242  1.00  0.00           H  
ATOM    135 2HB  LYS A   8     183.974 140.343  11.363  1.00  0.00           H  
ATOM    136 1HG  LYS A   8     184.568 142.706  11.058  1.00  0.00           H  
ATOM    137 2HG  LYS A   8     186.057 142.458  11.982  1.00  0.00           H  
ATOM    138 1HD  LYS A   8     186.814 140.793  10.310  1.00  0.00           H  
ATOM    139 2HD  LYS A   8     185.330 141.057   9.382  1.00  0.00           H  
ATOM    140 1HE  LYS A   8     185.942 143.429   9.068  1.00  0.00           H  
ATOM    141 2HE  LYS A   8     187.414 143.182  10.009  1.00  0.00           H  
ATOM    142 1HZ  LYS A   8     187.838 143.075   7.665  1.00  0.00           H  
ATOM    143 2HZ  LYS A   8     188.140 141.606   8.351  1.00  0.00           H  
ATOM    144 3HZ  LYS A   8     186.764 141.838   7.471  1.00  0.00           H  
ATOM    145  N   SER A   9     183.659 139.046  14.539  1.00  0.00           N  
ATOM    146  CA  SER A   9     182.858 137.952  15.084  1.00  0.00           C  
ATOM    147  C   SER A   9     181.788 138.513  16.022  1.00  0.00           C  
ATOM    148  O   SER A   9     180.606 138.133  15.951  1.00  0.00           O  
ATOM    149  CB  SER A   9     183.738 136.968  15.824  1.00  0.00           C  
ATOM    150  OG  SER A   9     182.985 135.906  16.341  1.00  0.00           O  
ATOM    151  H   SER A   9     184.678 139.035  14.662  1.00  0.00           H  
ATOM    152  HA  SER A   9     182.364 137.435  14.259  1.00  0.00           H  
ATOM    153 1HB  SER A   9     184.502 136.584  15.147  1.00  0.00           H  
ATOM    154 2HB  SER A   9     184.252 137.477  16.633  1.00  0.00           H  
ATOM    155  HG  SER A   9     183.635 135.236  16.627  1.00  0.00           H  
ATOM    156  N   ILE A  10     182.180 139.471  16.868  1.00  0.00           N  
ATOM    157  CA  ILE A  10     181.228 140.067  17.792  1.00  0.00           C  
ATOM    158  C   ILE A  10     180.160 140.798  17.000  1.00  0.00           C  
ATOM    159  O   ILE A  10     178.973 140.627  17.254  1.00  0.00           O  
ATOM    160  CB  ILE A  10     181.920 141.037  18.767  1.00  0.00           C  
ATOM    161  CG1 ILE A  10     182.868 140.275  19.696  1.00  0.00           C  
ATOM    162  CG2 ILE A  10     180.885 141.808  19.572  1.00  0.00           C  
ATOM    163  CD1 ILE A  10     183.834 141.164  20.446  1.00  0.00           C  
ATOM    164  H   ILE A  10     183.174 139.732  16.897  1.00  0.00           H  
ATOM    165  HA  ILE A  10     180.751 139.264  18.362  1.00  0.00           H  
ATOM    166  HB  ILE A  10     182.529 141.744  18.205  1.00  0.00           H  
ATOM    167 1HG1 ILE A  10     182.287 139.711  20.425  1.00  0.00           H  
ATOM    168 2HG1 ILE A  10     183.448 139.557  19.115  1.00  0.00           H  
ATOM    169 1HG2 ILE A  10     181.391 142.489  20.257  1.00  0.00           H  
ATOM    170 2HG2 ILE A  10     180.250 142.379  18.897  1.00  0.00           H  
ATOM    171 3HG2 ILE A  10     180.273 141.109  20.142  1.00  0.00           H  
ATOM    172 1HD1 ILE A  10     184.472 140.552  21.083  1.00  0.00           H  
ATOM    173 2HD1 ILE A  10     184.451 141.713  19.734  1.00  0.00           H  
ATOM    174 3HD1 ILE A  10     183.276 141.868  21.062  1.00  0.00           H  
ATOM    175  N   GLU A  11     180.552 141.586  15.992  1.00  0.00           N  
ATOM    176  CA  GLU A  11     179.551 142.309  15.220  1.00  0.00           C  
ATOM    177  C   GLU A  11     178.503 141.390  14.618  1.00  0.00           C  
ATOM    178  O   GLU A  11     177.308 141.706  14.686  1.00  0.00           O  
ATOM    179  CB  GLU A  11     180.193 143.114  14.086  1.00  0.00           C  
ATOM    180  CG  GLU A  11     179.167 143.924  13.259  1.00  0.00           C  
ATOM    181  CD  GLU A  11     179.785 144.782  12.192  1.00  0.00           C  
ATOM    182  OE1 GLU A  11     180.984 144.888  12.148  1.00  0.00           O  
ATOM    183  OE2 GLU A  11     179.042 145.325  11.396  1.00  0.00           O  
ATOM    184  H   GLU A  11     181.548 141.722  15.809  1.00  0.00           H  
ATOM    185  HA  GLU A  11     179.049 143.000  15.891  1.00  0.00           H  
ATOM    186 1HB  GLU A  11     180.954 143.781  14.479  1.00  0.00           H  
ATOM    187 2HB  GLU A  11     180.696 142.427  13.407  1.00  0.00           H  
ATOM    188 1HG  GLU A  11     178.482 143.229  12.775  1.00  0.00           H  
ATOM    189 2HG  GLU A  11     178.583 144.549  13.933  1.00  0.00           H  
ATOM    190  N   GLU A  12     178.914 140.260  14.028  1.00  0.00           N  
ATOM    191  CA  GLU A  12     177.922 139.344  13.482  1.00  0.00           C  
ATOM    192  C   GLU A  12     176.940 138.866  14.553  1.00  0.00           C  
ATOM    193  O   GLU A  12     175.719 138.883  14.329  1.00  0.00           O  
ATOM    194  CB  GLU A  12     178.582 138.128  12.825  1.00  0.00           C  
ATOM    195  CG  GLU A  12     177.570 137.131  12.235  1.00  0.00           C  
ATOM    196  CD  GLU A  12     178.193 135.959  11.544  1.00  0.00           C  
ATOM    197  OE1 GLU A  12     179.387 135.928  11.404  1.00  0.00           O  
ATOM    198  OE2 GLU A  12     177.456 135.068  11.177  1.00  0.00           O  
ATOM    199  H   GLU A  12     179.922 140.081  13.927  1.00  0.00           H  
ATOM    200  HA  GLU A  12     177.356 139.875  12.720  1.00  0.00           H  
ATOM    201 1HB  GLU A  12     179.245 138.464  12.028  1.00  0.00           H  
ATOM    202 2HB  GLU A  12     179.194 137.606  13.565  1.00  0.00           H  
ATOM    203 1HG  GLU A  12     176.951 136.751  13.048  1.00  0.00           H  
ATOM    204 2HG  GLU A  12     176.919 137.657  11.539  1.00  0.00           H  
ATOM    205  N   THR A  13     177.452 138.491  15.735  1.00  0.00           N  
ATOM    206  CA  THR A  13     176.565 138.033  16.797  1.00  0.00           C  
ATOM    207  C   THR A  13     175.631 139.161  17.250  1.00  0.00           C  
ATOM    208  O   THR A  13     174.444 138.922  17.444  1.00  0.00           O  
ATOM    209  CB  THR A  13     177.369 137.504  18.000  1.00  0.00           C  
ATOM    210  OG1 THR A  13     178.218 136.430  17.576  1.00  0.00           O  
ATOM    211  CG2 THR A  13     176.432 137.006  19.090  1.00  0.00           C  
ATOM    212  H   THR A  13     178.476 138.474  15.865  1.00  0.00           H  
ATOM    213  HA  THR A  13     175.936 137.248  16.381  1.00  0.00           H  
ATOM    214  HB  THR A  13     177.991 138.304  18.402  1.00  0.00           H  
ATOM    215  HG1 THR A  13     177.892 135.603  17.939  1.00  0.00           H  
ATOM    216 1HG2 THR A  13     177.017 136.636  19.932  1.00  0.00           H  
ATOM    217 2HG2 THR A  13     175.793 137.823  19.422  1.00  0.00           H  
ATOM    218 3HG2 THR A  13     175.814 136.199  18.697  1.00  0.00           H  
ATOM    219  N   VAL A  14     176.149 140.380  17.400  1.00  0.00           N  
ATOM    220  CA  VAL A  14     175.353 141.523  17.845  1.00  0.00           C  
ATOM    221  C   VAL A  14     174.194 141.809  16.904  1.00  0.00           C  
ATOM    222  O   VAL A  14     173.059 142.059  17.366  1.00  0.00           O  
ATOM    223  CB  VAL A  14     176.279 142.749  17.935  1.00  0.00           C  
ATOM    224  CG1 VAL A  14     175.519 144.036  18.121  1.00  0.00           C  
ATOM    225  CG2 VAL A  14     177.181 142.546  19.130  1.00  0.00           C  
ATOM    226  H   VAL A  14     177.147 140.493  17.223  1.00  0.00           H  
ATOM    227  HA  VAL A  14     174.958 141.320  18.821  1.00  0.00           H  
ATOM    228  HB  VAL A  14     176.861 142.822  17.023  1.00  0.00           H  
ATOM    229 1HG1 VAL A  14     176.204 144.836  18.174  1.00  0.00           H  
ATOM    230 2HG1 VAL A  14     174.851 144.216  17.281  1.00  0.00           H  
ATOM    231 3HG1 VAL A  14     174.951 144.004  19.003  1.00  0.00           H  
ATOM    232 1HG2 VAL A  14     177.857 143.381  19.191  1.00  0.00           H  
ATOM    233 2HG2 VAL A  14     176.577 142.482  20.034  1.00  0.00           H  
ATOM    234 3HG2 VAL A  14     177.743 141.634  19.023  1.00  0.00           H  
ATOM    235  N   ARG A  15     174.453 141.778  15.603  1.00  0.00           N  
ATOM    236  CA  ARG A  15     173.396 142.007  14.639  1.00  0.00           C  
ATOM    237  C   ARG A  15     172.311 140.934  14.744  1.00  0.00           C  
ATOM    238  O   ARG A  15     171.124 141.253  14.685  1.00  0.00           O  
ATOM    239  CB  ARG A  15     173.971 142.053  13.234  1.00  0.00           C  
ATOM    240  CG  ARG A  15     174.774 143.314  12.927  1.00  0.00           C  
ATOM    241  CD  ARG A  15     175.317 143.314  11.542  1.00  0.00           C  
ATOM    242  NE  ARG A  15     176.087 144.532  11.257  1.00  0.00           N  
ATOM    243  CZ  ARG A  15     175.582 145.707  10.845  1.00  0.00           C  
ATOM    244  NH1 ARG A  15     174.283 145.880  10.644  1.00  0.00           N  
ATOM    245  NH2 ARG A  15     176.434 146.686  10.648  1.00  0.00           N  
ATOM    246  H   ARG A  15     175.420 141.627  15.297  1.00  0.00           H  
ATOM    247  HA  ARG A  15     172.944 142.976  14.854  1.00  0.00           H  
ATOM    248 1HB  ARG A  15     174.642 141.200  13.098  1.00  0.00           H  
ATOM    249 2HB  ARG A  15     173.169 141.966  12.503  1.00  0.00           H  
ATOM    250 1HG  ARG A  15     174.136 144.185  13.052  1.00  0.00           H  
ATOM    251 2HG  ARG A  15     175.615 143.383  13.619  1.00  0.00           H  
ATOM    252 1HD  ARG A  15     175.993 142.461  11.435  1.00  0.00           H  
ATOM    253 2HD  ARG A  15     174.513 143.226  10.818  1.00  0.00           H  
ATOM    254  HE  ARG A  15     177.114 144.516  11.378  1.00  0.00           H  
ATOM    255 1HH1 ARG A  15     173.638 145.121  10.797  1.00  0.00           H  
ATOM    256 2HH1 ARG A  15     173.935 146.776  10.333  1.00  0.00           H  
ATOM    257 1HH2 ARG A  15     177.435 146.496  10.819  1.00  0.00           H  
ATOM    258 2HH2 ARG A  15     176.121 147.592  10.338  1.00  0.00           H  
ATOM    259  N   LYS A  16     172.713 139.676  14.976  1.00  0.00           N  
ATOM    260  CA  LYS A  16     171.751 138.587  15.151  1.00  0.00           C  
ATOM    261  C   LYS A  16     170.968 138.716  16.467  1.00  0.00           C  
ATOM    262  O   LYS A  16     169.770 138.420  16.516  1.00  0.00           O  
ATOM    263  CB  LYS A  16     172.468 137.237  15.097  1.00  0.00           C  
ATOM    264  CG  LYS A  16     172.988 136.855  13.718  1.00  0.00           C  
ATOM    265  CD  LYS A  16     173.724 135.524  13.754  1.00  0.00           C  
ATOM    266  CE  LYS A  16     174.218 135.127  12.370  1.00  0.00           C  
ATOM    267  NZ  LYS A  16     174.989 133.854  12.399  1.00  0.00           N  
ATOM    268  H   LYS A  16     173.718 139.467  14.962  1.00  0.00           H  
ATOM    269  HA  LYS A  16     171.035 138.633  14.334  1.00  0.00           H  
ATOM    270 1HB  LYS A  16     173.316 137.248  15.783  1.00  0.00           H  
ATOM    271 2HB  LYS A  16     171.789 136.451  15.429  1.00  0.00           H  
ATOM    272 1HG  LYS A  16     172.151 136.779  13.022  1.00  0.00           H  
ATOM    273 2HG  LYS A  16     173.667 137.627  13.358  1.00  0.00           H  
ATOM    274 1HD  LYS A  16     174.578 135.599  14.428  1.00  0.00           H  
ATOM    275 2HD  LYS A  16     173.056 134.748  14.127  1.00  0.00           H  
ATOM    276 1HE  LYS A  16     173.368 135.007  11.701  1.00  0.00           H  
ATOM    277 2HE  LYS A  16     174.858 135.914  11.972  1.00  0.00           H  
ATOM    278 1HZ  LYS A  16     175.299 133.626  11.465  1.00  0.00           H  
ATOM    279 2HZ  LYS A  16     175.792 133.960  13.004  1.00  0.00           H  
ATOM    280 3HZ  LYS A  16     174.401 133.111  12.749  1.00  0.00           H  
ATOM    281  N   MET A  17     171.651 139.165  17.530  1.00  0.00           N  
ATOM    282  CA  MET A  17     171.049 139.398  18.841  1.00  0.00           C  
ATOM    283  C   MET A  17     170.099 140.596  18.843  1.00  0.00           C  
ATOM    284  O   MET A  17     169.144 140.632  19.631  1.00  0.00           O  
ATOM    285  CB  MET A  17     172.132 139.589  19.898  1.00  0.00           C  
ATOM    286  CG  MET A  17     172.943 138.347  20.222  1.00  0.00           C  
ATOM    287  SD  MET A  17     174.031 138.561  21.634  1.00  0.00           S  
ATOM    288  CE  MET A  17     175.147 139.903  21.227  1.00  0.00           C  
ATOM    289  H   MET A  17     172.656 139.303  17.424  1.00  0.00           H  
ATOM    290  HA  MET A  17     170.465 138.519  19.102  1.00  0.00           H  
ATOM    291 1HB  MET A  17     172.824 140.332  19.529  1.00  0.00           H  
ATOM    292 2HB  MET A  17     171.698 139.965  20.819  1.00  0.00           H  
ATOM    293 1HG  MET A  17     172.245 137.546  20.463  1.00  0.00           H  
ATOM    294 2HG  MET A  17     173.508 138.025  19.384  1.00  0.00           H  
ATOM    295 1HE  MET A  17     175.800 140.082  22.056  1.00  0.00           H  
ATOM    296 2HE  MET A  17     175.729 139.674  20.355  1.00  0.00           H  
ATOM    297 3HE  MET A  17     174.591 140.775  21.046  1.00  0.00           H  
ATOM    298  N   GLY A  18     170.350 141.585  17.973  1.00  0.00           N  
ATOM    299  CA  GLY A  18     169.486 142.751  17.912  1.00  0.00           C  
ATOM    300  C   GLY A  18     169.756 143.703  19.066  1.00  0.00           C  
ATOM    301  O   GLY A  18     168.836 144.329  19.598  1.00  0.00           O  
ATOM    302  H   GLY A  18     171.185 141.560  17.381  1.00  0.00           H  
ATOM    303 1HA  GLY A  18     169.654 143.263  16.965  1.00  0.00           H  
ATOM    304 2HA  GLY A  18     168.447 142.433  17.926  1.00  0.00           H  
ATOM    305  N   VAL A  19     171.019 143.792  19.471  1.00  0.00           N  
ATOM    306  CA  VAL A  19     171.388 144.625  20.616  1.00  0.00           C  
ATOM    307  C   VAL A  19     172.368 145.711  20.181  1.00  0.00           C  
ATOM    308  O   VAL A  19     172.812 145.714  19.032  1.00  0.00           O  
ATOM    309  CB  VAL A  19     172.026 143.770  21.727  1.00  0.00           C  
ATOM    310  CG1 VAL A  19     171.056 142.695  22.194  1.00  0.00           C  
ATOM    311  CG2 VAL A  19     173.319 143.148  21.223  1.00  0.00           C  
ATOM    312  H   VAL A  19     171.719 143.267  18.939  1.00  0.00           H  
ATOM    313  HA  VAL A  19     170.491 145.113  21.000  1.00  0.00           H  
ATOM    314  HB  VAL A  19     172.238 144.406  22.586  1.00  0.00           H  
ATOM    315 1HG1 VAL A  19     171.523 142.100  22.979  1.00  0.00           H  
ATOM    316 2HG1 VAL A  19     170.153 143.164  22.583  1.00  0.00           H  
ATOM    317 3HG1 VAL A  19     170.798 142.048  21.355  1.00  0.00           H  
ATOM    318 1HG2 VAL A  19     173.765 142.545  22.014  1.00  0.00           H  
ATOM    319 2HG2 VAL A  19     173.108 142.516  20.360  1.00  0.00           H  
ATOM    320 3HG2 VAL A  19     174.014 143.937  20.934  1.00  0.00           H  
ATOM    321  N   THR A  20     172.640 146.671  21.068  1.00  0.00           N  
ATOM    322  CA  THR A  20     173.494 147.806  20.723  1.00  0.00           C  
ATOM    323  C   THR A  20     174.975 147.612  20.987  1.00  0.00           C  
ATOM    324  O   THR A  20     175.375 147.152  22.050  1.00  0.00           O  
ATOM    325  CB  THR A  20     173.024 149.063  21.498  1.00  0.00           C  
ATOM    326  OG1 THR A  20     171.693 149.401  21.090  1.00  0.00           O  
ATOM    327  CG2 THR A  20     173.957 150.261  21.250  1.00  0.00           C  
ATOM    328  H   THR A  20     172.262 146.619  22.019  1.00  0.00           H  
ATOM    329  HA  THR A  20     173.372 148.000  19.657  1.00  0.00           H  
ATOM    330  HB  THR A  20     173.009 148.833  22.563  1.00  0.00           H  
ATOM    331  HG1 THR A  20     171.385 150.154  21.596  1.00  0.00           H  
ATOM    332 1HG2 THR A  20     173.592 151.119  21.811  1.00  0.00           H  
ATOM    333 2HG2 THR A  20     174.972 150.033  21.583  1.00  0.00           H  
ATOM    334 3HG2 THR A  20     173.968 150.500  20.188  1.00  0.00           H  
ATOM    335  N   MET A  21     175.811 148.005  20.029  1.00  0.00           N  
ATOM    336  CA  MET A  21     177.254 147.918  20.233  1.00  0.00           C  
ATOM    337  C   MET A  21     178.006 149.217  20.028  1.00  0.00           C  
ATOM    338  O   MET A  21     177.792 149.934  19.046  1.00  0.00           O  
ATOM    339  CB  MET A  21     177.831 146.848  19.308  1.00  0.00           C  
ATOM    340  CG  MET A  21     179.347 146.719  19.363  1.00  0.00           C  
ATOM    341  SD  MET A  21     179.961 145.320  18.405  1.00  0.00           S  
ATOM    342  CE  MET A  21     179.690 145.908  16.736  1.00  0.00           C  
ATOM    343  H   MET A  21     175.438 148.357  19.157  1.00  0.00           H  
ATOM    344  HA  MET A  21     177.430 147.616  21.261  1.00  0.00           H  
ATOM    345 1HB  MET A  21     177.404 145.879  19.562  1.00  0.00           H  
ATOM    346 2HB  MET A  21     177.552 147.069  18.277  1.00  0.00           H  
ATOM    347 1HG  MET A  21     179.803 147.630  18.975  1.00  0.00           H  
ATOM    348 2HG  MET A  21     179.664 146.594  20.398  1.00  0.00           H  
ATOM    349 1HE  MET A  21     180.021 145.150  16.025  1.00  0.00           H  
ATOM    350 2HE  MET A  21     178.627 146.106  16.587  1.00  0.00           H  
ATOM    351 3HE  MET A  21     180.256 146.826  16.577  1.00  0.00           H  
ATOM    352  N   GLU A  22     178.958 149.457  20.925  1.00  0.00           N  
ATOM    353  CA  GLU A  22     179.884 150.576  20.830  1.00  0.00           C  
ATOM    354  C   GLU A  22     181.309 150.028  20.736  1.00  0.00           C  
ATOM    355  O   GLU A  22     181.647 149.036  21.393  1.00  0.00           O  
ATOM    356  CB  GLU A  22     179.784 151.462  22.072  1.00  0.00           C  
ATOM    357  CG  GLU A  22     178.423 152.059  22.346  1.00  0.00           C  
ATOM    358  CD  GLU A  22     178.384 152.855  23.646  1.00  0.00           C  
ATOM    359  OE1 GLU A  22     179.415 152.994  24.300  1.00  0.00           O  
ATOM    360  OE2 GLU A  22     177.306 153.312  24.007  1.00  0.00           O  
ATOM    361  H   GLU A  22     178.991 148.837  21.742  1.00  0.00           H  
ATOM    362  HA  GLU A  22     179.665 151.156  19.933  1.00  0.00           H  
ATOM    363 1HB  GLU A  22     180.092 150.895  22.949  1.00  0.00           H  
ATOM    364 2HB  GLU A  22     180.476 152.289  21.956  1.00  0.00           H  
ATOM    365 1HG  GLU A  22     178.148 152.708  21.519  1.00  0.00           H  
ATOM    366 2HG  GLU A  22     177.689 151.253  22.400  1.00  0.00           H  
ATOM    367  N   THR A  23     182.179 150.684  19.974  1.00  0.00           N  
ATOM    368  CA  THR A  23     183.573 150.242  19.953  1.00  0.00           C  
ATOM    369  C   THR A  23     184.485 151.403  20.329  1.00  0.00           C  
ATOM    370  O   THR A  23     184.368 152.509  19.798  1.00  0.00           O  
ATOM    371  CB  THR A  23     183.987 149.649  18.585  1.00  0.00           C  
ATOM    372  OG1 THR A  23     183.138 148.538  18.262  1.00  0.00           O  
ATOM    373  CG2 THR A  23     185.447 149.123  18.640  1.00  0.00           C  
ATOM    374  H   THR A  23     181.882 151.467  19.408  1.00  0.00           H  
ATOM    375  HA  THR A  23     183.715 149.464  20.702  1.00  0.00           H  
ATOM    376  HB  THR A  23     183.901 150.411  17.811  1.00  0.00           H  
ATOM    377  HG1 THR A  23     183.132 147.927  19.003  1.00  0.00           H  
ATOM    378 1HG2 THR A  23     185.714 148.698  17.675  1.00  0.00           H  
ATOM    379 2HG2 THR A  23     186.128 149.930  18.869  1.00  0.00           H  
ATOM    380 3HG2 THR A  23     185.524 148.351  19.412  1.00  0.00           H  
ATOM    381  N   HIS A  24     185.412 151.114  21.232  1.00  0.00           N  
ATOM    382  CA  HIS A  24     186.342 152.067  21.816  1.00  0.00           C  
ATOM    383  C   HIS A  24     187.777 151.528  21.757  1.00  0.00           C  
ATOM    384  O   HIS A  24     188.447 151.397  22.782  1.00  0.00           O  
ATOM    385  CB  HIS A  24     185.934 152.292  23.277  1.00  0.00           C  
ATOM    386  CG  HIS A  24     184.528 152.788  23.447  1.00  0.00           C  
ATOM    387  ND1 HIS A  24     184.159 154.088  23.191  1.00  0.00           N  
ATOM    388  CD2 HIS A  24     183.391 152.135  23.827  1.00  0.00           C  
ATOM    389  CE1 HIS A  24     182.856 154.224  23.411  1.00  0.00           C  
ATOM    390  NE2 HIS A  24     182.368 153.059  23.799  1.00  0.00           N  
ATOM    391  H   HIS A  24     185.425 150.158  21.573  1.00  0.00           H  
ATOM    392  HA  HIS A  24     186.302 153.012  21.278  1.00  0.00           H  
ATOM    393 1HB  HIS A  24     186.003 151.357  23.806  1.00  0.00           H  
ATOM    394 2HB  HIS A  24     186.616 152.995  23.749  1.00  0.00           H  
ATOM    395  HD2 HIS A  24     183.306 151.081  24.096  1.00  0.00           H  
ATOM    396  HE1 HIS A  24     182.280 155.141  23.289  1.00  0.00           H  
ATOM    397  HE2 HIS A  24     181.363 152.882  24.032  1.00  0.00           H  
ATOM    398  N   ARG A  25     188.241 151.210  20.549  1.00  0.00           N  
ATOM    399  CA  ARG A  25     189.555 150.610  20.308  1.00  0.00           C  
ATOM    400  C   ARG A  25     190.710 151.596  20.491  1.00  0.00           C  
ATOM    401  O   ARG A  25     190.597 152.762  20.108  1.00  0.00           O  
ATOM    402  CB  ARG A  25     189.596 150.054  18.891  1.00  0.00           C  
ATOM    403  CG  ARG A  25     190.853 149.317  18.517  1.00  0.00           C  
ATOM    404  CD  ARG A  25     190.766 148.731  17.174  1.00  0.00           C  
ATOM    405  NE  ARG A  25     191.942 147.945  16.892  1.00  0.00           N  
ATOM    406  CZ  ARG A  25     192.245 147.361  15.723  1.00  0.00           C  
ATOM    407  NH1 ARG A  25     191.481 147.462  14.661  1.00  0.00           N  
ATOM    408  NH2 ARG A  25     193.337 146.668  15.636  1.00  0.00           N  
ATOM    409  H   ARG A  25     187.654 151.391  19.748  1.00  0.00           H  
ATOM    410  HA  ARG A  25     189.694 149.794  21.015  1.00  0.00           H  
ATOM    411 1HB  ARG A  25     188.764 149.369  18.752  1.00  0.00           H  
ATOM    412 2HB  ARG A  25     189.470 150.869  18.181  1.00  0.00           H  
ATOM    413 1HG  ARG A  25     191.693 150.011  18.502  1.00  0.00           H  
ATOM    414 2HG  ARG A  25     191.062 148.532  19.233  1.00  0.00           H  
ATOM    415 1HD  ARG A  25     189.890 148.083  17.108  1.00  0.00           H  
ATOM    416 2HD  ARG A  25     190.695 149.529  16.436  1.00  0.00           H  
ATOM    417  HE  ARG A  25     192.600 147.800  17.660  1.00  0.00           H  
ATOM    418 1HH1 ARG A  25     190.624 147.992  14.682  1.00  0.00           H  
ATOM    419 2HH1 ARG A  25     191.788 146.965  13.808  1.00  0.00           H  
ATOM    420 1HH2 ARG A  25     193.936 146.575  16.455  1.00  0.00           H  
ATOM    421 2HH2 ARG A  25     193.569 146.216  14.744  1.00  0.00           H  
ATOM    422  N   SER A  26     191.826 151.113  21.057  1.00  0.00           N  
ATOM    423  CA  SER A  26     193.044 151.918  21.203  1.00  0.00           C  
ATOM    424  C   SER A  26     194.285 151.030  21.307  1.00  0.00           C  
ATOM    425  O   SER A  26     194.252 149.970  21.938  1.00  0.00           O  
ATOM    426  CB  SER A  26     192.942 152.814  22.421  1.00  0.00           C  
ATOM    427  OG  SER A  26     194.104 153.589  22.578  1.00  0.00           O  
ATOM    428  H   SER A  26     191.841 150.141  21.382  1.00  0.00           H  
ATOM    429  HA  SER A  26     193.146 152.547  20.320  1.00  0.00           H  
ATOM    430 1HB  SER A  26     192.079 153.471  22.304  1.00  0.00           H  
ATOM    431 2HB  SER A  26     192.775 152.212  23.313  1.00  0.00           H  
ATOM    432  HG  SER A  26     194.744 153.026  23.017  1.00  0.00           H  
ATOM    433  N   GLY A  27     195.398 151.458  20.715  1.00  0.00           N  
ATOM    434  CA  GLY A  27     196.610 150.651  20.807  1.00  0.00           C  
ATOM    435  C   GLY A  27     196.345 149.282  20.195  1.00  0.00           C  
ATOM    436  O   GLY A  27     195.897 149.190  19.054  1.00  0.00           O  
ATOM    437  H   GLY A  27     195.398 152.337  20.213  1.00  0.00           H  
ATOM    438 1HA  GLY A  27     197.427 151.145  20.277  1.00  0.00           H  
ATOM    439 2HA  GLY A  27     196.909 150.545  21.848  1.00  0.00           H  
ATOM    440  N   ASN A  28     196.653 148.223  20.950  1.00  0.00           N  
ATOM    441  CA  ASN A  28     196.440 146.846  20.507  1.00  0.00           C  
ATOM    442  C   ASN A  28     195.351 146.132  21.311  1.00  0.00           C  
ATOM    443  O   ASN A  28     195.338 144.893  21.424  1.00  0.00           O  
ATOM    444  CB  ASN A  28     197.735 146.074  20.453  1.00  0.00           C  
ATOM    445  CG  ASN A  28     198.599 146.579  19.327  1.00  0.00           C  
ATOM    446  OD1 ASN A  28     198.305 146.319  18.134  1.00  0.00           O  
ATOM    447  ND2 ASN A  28     199.648 147.300  19.660  1.00  0.00           N  
ATOM    448  H   ASN A  28     197.024 148.387  21.874  1.00  0.00           H  
ATOM    449  HA  ASN A  28     196.071 146.890  19.483  1.00  0.00           H  
ATOM    450 1HB  ASN A  28     198.270 146.174  21.395  1.00  0.00           H  
ATOM    451 2HB  ASN A  28     197.532 145.009  20.295  1.00  0.00           H  
ATOM    452 1HD2 ASN A  28     200.252 147.662  18.948  1.00  0.00           H  
ATOM    453 2HD2 ASN A  28     199.846 147.482  20.622  1.00  0.00           H  
ATOM    454  N   THR A  29     194.450 146.926  21.900  1.00  0.00           N  
ATOM    455  CA  THR A  29     193.314 146.380  22.625  1.00  0.00           C  
ATOM    456  C   THR A  29     192.007 146.890  22.010  1.00  0.00           C  
ATOM    457  O   THR A  29     191.821 148.093  21.782  1.00  0.00           O  
ATOM    458  CB  THR A  29     193.376 146.749  24.119  1.00  0.00           C  
ATOM    459  OG1 THR A  29     194.577 146.218  24.696  1.00  0.00           O  
ATOM    460  CG2 THR A  29     192.172 146.185  24.858  1.00  0.00           C  
ATOM    461  H   THR A  29     194.537 147.944  21.820  1.00  0.00           H  
ATOM    462  HA  THR A  29     193.346 145.310  22.529  1.00  0.00           H  
ATOM    463  HB  THR A  29     193.386 147.833  24.226  1.00  0.00           H  
ATOM    464  HG1 THR A  29     194.690 145.307  24.415  1.00  0.00           H  
ATOM    465 1HG2 THR A  29     192.232 146.456  25.912  1.00  0.00           H  
ATOM    466 2HG2 THR A  29     191.258 146.596  24.429  1.00  0.00           H  
ATOM    467 3HG2 THR A  29     192.161 145.100  24.762  1.00  0.00           H  
ATOM    468  N   VAL A  30     191.064 145.986  21.787  1.00  0.00           N  
ATOM    469  CA  VAL A  30     189.788 146.420  21.244  1.00  0.00           C  
ATOM    470  C   VAL A  30     188.722 146.361  22.305  1.00  0.00           C  
ATOM    471  O   VAL A  30     188.363 145.270  22.735  1.00  0.00           O  
ATOM    472  CB  VAL A  30     189.324 145.479  20.108  1.00  0.00           C  
ATOM    473  CG1 VAL A  30     188.013 145.993  19.496  1.00  0.00           C  
ATOM    474  CG2 VAL A  30     190.409 145.302  19.083  1.00  0.00           C  
ATOM    475  H   VAL A  30     191.281 145.003  21.965  1.00  0.00           H  
ATOM    476  HA  VAL A  30     189.874 147.434  20.878  1.00  0.00           H  
ATOM    477  HB  VAL A  30     189.090 144.521  20.538  1.00  0.00           H  
ATOM    478 1HG1 VAL A  30     187.682 145.292  18.736  1.00  0.00           H  
ATOM    479 2HG1 VAL A  30     187.253 146.082  20.249  1.00  0.00           H  
ATOM    480 3HG1 VAL A  30     188.177 146.966  19.043  1.00  0.00           H  
ATOM    481 1HG2 VAL A  30     190.062 144.610  18.312  1.00  0.00           H  
ATOM    482 2HG2 VAL A  30     190.647 146.241  18.641  1.00  0.00           H  
ATOM    483 3HG2 VAL A  30     191.302 144.891  19.561  1.00  0.00           H  
ATOM    484  N   LYS A  31     188.200 147.510  22.717  1.00  0.00           N  
ATOM    485  CA  LYS A  31     187.152 147.528  23.727  1.00  0.00           C  
ATOM    486  C   LYS A  31     185.791 147.628  23.064  1.00  0.00           C  
ATOM    487  O   LYS A  31     185.501 148.558  22.305  1.00  0.00           O  
ATOM    488  CB  LYS A  31     187.345 148.675  24.714  1.00  0.00           C  
ATOM    489  CG  LYS A  31     186.297 148.744  25.835  1.00  0.00           C  
ATOM    490  CD  LYS A  31     186.576 149.902  26.797  1.00  0.00           C  
ATOM    491  CE  LYS A  31     185.529 149.973  27.902  1.00  0.00           C  
ATOM    492  NZ  LYS A  31     185.773 151.104  28.848  1.00  0.00           N  
ATOM    493  H   LYS A  31     188.536 148.382  22.332  1.00  0.00           H  
ATOM    494  HA  LYS A  31     187.176 146.589  24.280  1.00  0.00           H  
ATOM    495 1HB  LYS A  31     188.324 148.576  25.185  1.00  0.00           H  
ATOM    496 2HB  LYS A  31     187.344 149.602  24.189  1.00  0.00           H  
ATOM    497 1HG  LYS A  31     185.308 148.888  25.399  1.00  0.00           H  
ATOM    498 2HG  LYS A  31     186.294 147.805  26.388  1.00  0.00           H  
ATOM    499 1HD  LYS A  31     187.561 149.765  27.246  1.00  0.00           H  
ATOM    500 2HD  LYS A  31     186.575 150.843  26.250  1.00  0.00           H  
ATOM    501 1HE  LYS A  31     184.554 150.101  27.448  1.00  0.00           H  
ATOM    502 2HE  LYS A  31     185.540 149.042  28.460  1.00  0.00           H  
ATOM    503 1HZ  LYS A  31     185.051 151.112  29.555  1.00  0.00           H  
ATOM    504 2HZ  LYS A  31     186.673 150.997  29.290  1.00  0.00           H  
ATOM    505 3HZ  LYS A  31     185.751 151.978  28.338  1.00  0.00           H  
ATOM    506  N   VAL A  32     184.941 146.670  23.364  1.00  0.00           N  
ATOM    507  CA  VAL A  32     183.620 146.628  22.791  1.00  0.00           C  
ATOM    508  C   VAL A  32     182.578 146.613  23.894  1.00  0.00           C  
ATOM    509  O   VAL A  32     182.682 145.842  24.843  1.00  0.00           O  
ATOM    510  CB  VAL A  32     183.458 145.382  21.901  1.00  0.00           C  
ATOM    511  CG1 VAL A  32     182.086 145.371  21.244  1.00  0.00           C  
ATOM    512  CG2 VAL A  32     184.559 145.348  20.851  1.00  0.00           C  
ATOM    513  H   VAL A  32     185.255 145.913  23.969  1.00  0.00           H  
ATOM    514  HA  VAL A  32     183.463 147.509  22.166  1.00  0.00           H  
ATOM    515  HB  VAL A  32     183.523 144.490  22.525  1.00  0.00           H  
ATOM    516 1HG1 VAL A  32     181.989 144.483  20.619  1.00  0.00           H  
ATOM    517 2HG1 VAL A  32     181.315 145.358  22.014  1.00  0.00           H  
ATOM    518 3HG1 VAL A  32     181.970 146.262  20.628  1.00  0.00           H  
ATOM    519 1HG2 VAL A  32     184.438 144.464  20.226  1.00  0.00           H  
ATOM    520 2HG2 VAL A  32     184.497 146.243  20.231  1.00  0.00           H  
ATOM    521 3HG2 VAL A  32     185.531 145.315  21.344  1.00  0.00           H  
ATOM    522  N   VAL A  33     181.561 147.444  23.787  1.00  0.00           N  
ATOM    523  CA  VAL A  33     180.527 147.410  24.811  1.00  0.00           C  
ATOM    524  C   VAL A  33     179.165 147.084  24.233  1.00  0.00           C  
ATOM    525  O   VAL A  33     178.690 147.752  23.310  1.00  0.00           O  
ATOM    526  CB  VAL A  33     180.483 148.747  25.565  1.00  0.00           C  
ATOM    527  CG1 VAL A  33     179.397 148.715  26.627  1.00  0.00           C  
ATOM    528  CG2 VAL A  33     181.838 149.001  26.197  1.00  0.00           C  
ATOM    529  H   VAL A  33     181.532 148.089  22.990  1.00  0.00           H  
ATOM    530  HA  VAL A  33     180.768 146.631  25.535  1.00  0.00           H  
ATOM    531  HB  VAL A  33     180.245 149.552  24.869  1.00  0.00           H  
ATOM    532 1HG1 VAL A  33     179.378 149.666  27.153  1.00  0.00           H  
ATOM    533 2HG1 VAL A  33     178.428 148.542  26.171  1.00  0.00           H  
ATOM    534 3HG1 VAL A  33     179.614 147.912  27.334  1.00  0.00           H  
ATOM    535 1HG2 VAL A  33     181.814 149.946  26.726  1.00  0.00           H  
ATOM    536 2HG2 VAL A  33     182.058 148.194  26.892  1.00  0.00           H  
ATOM    537 3HG2 VAL A  33     182.606 149.036  25.428  1.00  0.00           H  
ATOM    538  N   ILE A  34     178.535 146.042  24.779  1.00  0.00           N  
ATOM    539  CA  ILE A  34     177.226 145.624  24.301  1.00  0.00           C  
ATOM    540  C   ILE A  34     176.117 145.972  25.293  1.00  0.00           C  
ATOM    541  O   ILE A  34     176.157 145.570  26.460  1.00  0.00           O  
ATOM    542  CB  ILE A  34     177.210 144.110  24.025  1.00  0.00           C  
ATOM    543  CG1 ILE A  34     178.406 143.712  23.156  1.00  0.00           C  
ATOM    544  CG2 ILE A  34     175.905 143.705  23.356  1.00  0.00           C  
ATOM    545  CD1 ILE A  34     178.459 144.426  21.825  1.00  0.00           C  
ATOM    546  H   ILE A  34     179.001 145.523  25.527  1.00  0.00           H  
ATOM    547  HA  ILE A  34     177.008 146.148  23.378  1.00  0.00           H  
ATOM    548  HB  ILE A  34     177.309 143.567  24.964  1.00  0.00           H  
ATOM    549 1HG1 ILE A  34     179.331 143.922  23.693  1.00  0.00           H  
ATOM    550 2HG1 ILE A  34     178.377 142.639  22.965  1.00  0.00           H  
ATOM    551 1HG2 ILE A  34     175.911 142.632  23.167  1.00  0.00           H  
ATOM    552 2HG2 ILE A  34     175.069 143.954  24.008  1.00  0.00           H  
ATOM    553 3HG2 ILE A  34     175.799 144.239  22.411  1.00  0.00           H  
ATOM    554 1HD1 ILE A  34     179.333 144.092  21.267  1.00  0.00           H  
ATOM    555 2HD1 ILE A  34     177.557 144.201  21.255  1.00  0.00           H  
ATOM    556 3HD1 ILE A  34     178.524 145.501  21.991  1.00  0.00           H  
ATOM    557  N   LYS A  35     175.097 146.682  24.819  1.00  0.00           N  
ATOM    558  CA  LYS A  35     174.029 147.177  25.683  1.00  0.00           C  
ATOM    559  C   LYS A  35     172.630 146.657  25.337  1.00  0.00           C  
ATOM    560  O   LYS A  35     172.265 146.457  24.164  1.00  0.00           O  
ATOM    561  CB  LYS A  35     174.032 148.708  25.650  1.00  0.00           C  
ATOM    562  CG  LYS A  35     175.284 149.335  26.261  1.00  0.00           C  
ATOM    563  CD  LYS A  35     175.288 150.855  26.166  1.00  0.00           C  
ATOM    564  CE  LYS A  35     176.528 151.441  26.851  1.00  0.00           C  
ATOM    565  NZ  LYS A  35     176.604 152.931  26.716  1.00  0.00           N  
ATOM    566  H   LYS A  35     175.107 146.917  23.827  1.00  0.00           H  
ATOM    567  HA  LYS A  35     174.247 146.859  26.705  1.00  0.00           H  
ATOM    568 1HB  LYS A  35     173.964 149.047  24.617  1.00  0.00           H  
ATOM    569 2HB  LYS A  35     173.161 149.089  26.185  1.00  0.00           H  
ATOM    570 1HG  LYS A  35     175.353 149.045  27.307  1.00  0.00           H  
ATOM    571 2HG  LYS A  35     176.155 148.954  25.736  1.00  0.00           H  
ATOM    572 1HD  LYS A  35     175.298 151.157  25.114  1.00  0.00           H  
ATOM    573 2HD  LYS A  35     174.393 151.259  26.639  1.00  0.00           H  
ATOM    574 1HE  LYS A  35     176.501 151.181  27.908  1.00  0.00           H  
ATOM    575 2HE  LYS A  35     177.422 151.007  26.401  1.00  0.00           H  
ATOM    576 1HZ  LYS A  35     177.434 153.268  27.173  1.00  0.00           H  
ATOM    577 2HZ  LYS A  35     176.656 153.166  25.712  1.00  0.00           H  
ATOM    578 3HZ  LYS A  35     175.794 153.363  27.126  1.00  0.00           H  
ATOM    579  N   GLY A  36     171.816 146.498  26.391  1.00  0.00           N  
ATOM    580  CA  GLY A  36     170.446 145.994  26.275  1.00  0.00           C  
ATOM    581  C   GLY A  36     170.415 144.490  25.986  1.00  0.00           C  
ATOM    582  O   GLY A  36     169.517 144.018  25.284  1.00  0.00           O  
ATOM    583  H   GLY A  36     172.169 146.757  27.309  1.00  0.00           H  
ATOM    584 1HA  GLY A  36     169.913 146.199  27.208  1.00  0.00           H  
ATOM    585 2HA  GLY A  36     169.926 146.533  25.484  1.00  0.00           H  
ATOM    586  N   LEU A  37     171.420 143.769  26.491  1.00  0.00           N  
ATOM    587  CA  LEU A  37     171.634 142.358  26.197  1.00  0.00           C  
ATOM    588  C   LEU A  37     171.003 141.411  27.237  1.00  0.00           C  
ATOM    589  O   LEU A  37     171.356 141.425  28.422  1.00  0.00           O  
ATOM    590  CB  LEU A  37     173.165 142.194  26.094  1.00  0.00           C  
ATOM    591  CG  LEU A  37     173.760 140.849  25.768  1.00  0.00           C  
ATOM    592  CD1 LEU A  37     173.403 140.446  24.432  1.00  0.00           C  
ATOM    593  CD2 LEU A  37     175.258 140.954  25.836  1.00  0.00           C  
ATOM    594  H   LEU A  37     172.082 144.217  27.127  1.00  0.00           H  
ATOM    595  HA  LEU A  37     171.178 142.147  25.236  1.00  0.00           H  
ATOM    596 1HB  LEU A  37     173.516 142.892  25.346  1.00  0.00           H  
ATOM    597 2HB  LEU A  37     173.593 142.503  27.051  1.00  0.00           H  
ATOM    598  HG  LEU A  37     173.385 140.106  26.455  1.00  0.00           H  
ATOM    599 1HD1 LEU A  37     173.869 139.491  24.248  1.00  0.00           H  
ATOM    600 2HD1 LEU A  37     172.335 140.360  24.334  1.00  0.00           H  
ATOM    601 3HD1 LEU A  37     173.772 141.167  23.728  1.00  0.00           H  
ATOM    602 1HD2 LEU A  37     175.698 139.992  25.596  1.00  0.00           H  
ATOM    603 2HD2 LEU A  37     175.602 141.689  25.134  1.00  0.00           H  
ATOM    604 3HD2 LEU A  37     175.551 141.259  26.811  1.00  0.00           H  
ATOM    605  N   HIS A  38     170.075 140.560  26.777  1.00  0.00           N  
ATOM    606  CA  HIS A  38     169.341 139.614  27.627  1.00  0.00           C  
ATOM    607  C   HIS A  38     170.263 138.553  28.205  1.00  0.00           C  
ATOM    608  O   HIS A  38     171.195 138.121  27.538  1.00  0.00           O  
ATOM    609  CB  HIS A  38     168.202 138.946  26.847  1.00  0.00           C  
ATOM    610  CG  HIS A  38     167.263 138.125  27.696  1.00  0.00           C  
ATOM    611  ND1 HIS A  38     167.536 136.814  28.097  1.00  0.00           N  
ATOM    612  CD2 HIS A  38     166.057 138.437  28.227  1.00  0.00           C  
ATOM    613  CE1 HIS A  38     166.530 136.376  28.847  1.00  0.00           C  
ATOM    614  NE2 HIS A  38     165.626 137.339  28.935  1.00  0.00           N  
ATOM    615  H   HIS A  38     169.842 140.560  25.777  1.00  0.00           H  
ATOM    616  HA  HIS A  38     168.898 140.153  28.464  1.00  0.00           H  
ATOM    617 1HB  HIS A  38     167.625 139.707  26.319  1.00  0.00           H  
ATOM    618 2HB  HIS A  38     168.621 138.294  26.106  1.00  0.00           H  
ATOM    619  HD2 HIS A  38     165.527 139.387  28.121  1.00  0.00           H  
ATOM    620  HE1 HIS A  38     166.457 135.391  29.309  1.00  0.00           H  
ATOM    621  HE2 HIS A  38     164.751 137.285  29.446  1.00  0.00           H  
ATOM    622  N   GLU A  39     170.010 138.084  29.421  1.00  0.00           N  
ATOM    623  CA  GLU A  39     170.859 137.042  30.003  1.00  0.00           C  
ATOM    624  C   GLU A  39     171.145 135.870  29.047  1.00  0.00           C  
ATOM    625  O   GLU A  39     172.290 135.406  28.974  1.00  0.00           O  
ATOM    626  CB  GLU A  39     170.200 136.490  31.264  1.00  0.00           C  
ATOM    627  CG  GLU A  39     171.022 135.445  32.003  1.00  0.00           C  
ATOM    628  CD  GLU A  39     170.360 134.975  33.257  1.00  0.00           C  
ATOM    629  OE1 GLU A  39     169.277 135.432  33.537  1.00  0.00           O  
ATOM    630  OE2 GLU A  39     170.929 134.157  33.938  1.00  0.00           O  
ATOM    631  H   GLU A  39     169.252 138.468  29.969  1.00  0.00           H  
ATOM    632  HA  GLU A  39     171.810 137.497  30.280  1.00  0.00           H  
ATOM    633 1HB  GLU A  39     169.997 137.307  31.955  1.00  0.00           H  
ATOM    634 2HB  GLU A  39     169.240 136.038  31.003  1.00  0.00           H  
ATOM    635 1HG  GLU A  39     171.176 134.582  31.356  1.00  0.00           H  
ATOM    636 2HG  GLU A  39     171.998 135.865  32.243  1.00  0.00           H  
ATOM    637  N   SER A  40     170.135 135.400  28.310  1.00  0.00           N  
ATOM    638  CA  SER A  40     170.320 134.266  27.396  1.00  0.00           C  
ATOM    639  C   SER A  40     171.203 134.654  26.209  1.00  0.00           C  
ATOM    640  O   SER A  40     171.838 133.811  25.558  1.00  0.00           O  
ATOM    641  CB  SER A  40     168.972 133.804  26.891  1.00  0.00           C  
ATOM    642  OG  SER A  40     168.371 134.809  26.117  1.00  0.00           O  
ATOM    643  H   SER A  40     169.217 135.843  28.377  1.00  0.00           H  
ATOM    644  HA  SER A  40     170.801 133.454  27.943  1.00  0.00           H  
ATOM    645 1HB  SER A  40     169.100 132.907  26.291  1.00  0.00           H  
ATOM    646 2HB  SER A  40     168.327 133.551  27.731  1.00  0.00           H  
ATOM    647  HG  SER A  40     168.085 135.496  26.753  1.00  0.00           H  
ATOM    648  N   GLN A  41     171.274 135.946  25.950  1.00  0.00           N  
ATOM    649  CA  GLN A  41     172.054 136.488  24.874  1.00  0.00           C  
ATOM    650  C   GLN A  41     173.467 136.739  25.364  1.00  0.00           C  
ATOM    651  O   GLN A  41     174.410 136.635  24.580  1.00  0.00           O  
ATOM    652  CB  GLN A  41     171.416 137.753  24.340  1.00  0.00           C  
ATOM    653  CG  GLN A  41     170.107 137.570  23.684  1.00  0.00           C  
ATOM    654  CD  GLN A  41     169.587 138.888  23.146  1.00  0.00           C  
ATOM    655  OE1 GLN A  41     169.542 139.938  23.845  1.00  0.00           O  
ATOM    656  NE2 GLN A  41     169.211 138.833  21.868  1.00  0.00           N  
ATOM    657  H   GLN A  41     170.780 136.584  26.556  1.00  0.00           H  
ATOM    658  HA  GLN A  41     172.095 135.760  24.067  1.00  0.00           H  
ATOM    659 1HB  GLN A  41     171.303 138.470  25.138  1.00  0.00           H  
ATOM    660 2HB  GLN A  41     172.045 138.171  23.608  1.00  0.00           H  
ATOM    661 1HG  GLN A  41     170.240 136.890  22.845  1.00  0.00           H  
ATOM    662 2HG  GLN A  41     169.394 137.149  24.389  1.00  0.00           H  
ATOM    663 1HE2 GLN A  41     168.890 139.656  21.350  1.00  0.00           H  
ATOM    664 2HE2 GLN A  41     169.277 137.973  21.364  1.00  0.00           H  
ATOM    665  N   GLN A  42     173.623 137.031  26.665  1.00  0.00           N  
ATOM    666  CA  GLN A  42     174.942 137.222  27.239  1.00  0.00           C  
ATOM    667  C   GLN A  42     175.654 135.883  27.159  1.00  0.00           C  
ATOM    668  O   GLN A  42     176.857 135.826  26.880  1.00  0.00           O  
ATOM    669  CB  GLN A  42     174.885 137.715  28.696  1.00  0.00           C  
ATOM    670  CG  GLN A  42     174.371 139.126  28.846  1.00  0.00           C  
ATOM    671  CD  GLN A  42     174.442 139.675  30.218  1.00  0.00           C  
ATOM    672  OE1 GLN A  42     175.321 139.310  31.005  1.00  0.00           O  
ATOM    673  NE2 GLN A  42     173.530 140.574  30.523  1.00  0.00           N  
ATOM    674  H   GLN A  42     172.790 137.169  27.237  1.00  0.00           H  
ATOM    675  HA  GLN A  42     175.496 137.939  26.642  1.00  0.00           H  
ATOM    676 1HB  GLN A  42     174.232 137.063  29.273  1.00  0.00           H  
ATOM    677 2HB  GLN A  42     175.859 137.664  29.140  1.00  0.00           H  
ATOM    678 1HG  GLN A  42     174.956 139.747  28.236  1.00  0.00           H  
ATOM    679 2HG  GLN A  42     173.331 139.163  28.532  1.00  0.00           H  
ATOM    680 1HE2 GLN A  42     173.539 141.025  31.448  1.00  0.00           H  
ATOM    681 2HE2 GLN A  42     172.803 140.832  29.836  1.00  0.00           H  
ATOM    682  N   GLU A  43     174.890 134.803  27.376  1.00  0.00           N  
ATOM    683  CA  GLU A  43     175.424 133.459  27.244  1.00  0.00           C  
ATOM    684  C   GLU A  43     175.830 133.165  25.803  1.00  0.00           C  
ATOM    685  O   GLU A  43     176.956 132.712  25.562  1.00  0.00           O  
ATOM    686  CB  GLU A  43     174.412 132.408  27.703  1.00  0.00           C  
ATOM    687  CG  GLU A  43     174.946 130.977  27.607  1.00  0.00           C  
ATOM    688  CD  GLU A  43     174.010 129.930  28.122  1.00  0.00           C  
ATOM    689  OE1 GLU A  43     172.961 130.268  28.604  1.00  0.00           O  
ATOM    690  OE2 GLU A  43     174.347 128.770  28.008  1.00  0.00           O  
ATOM    691  H   GLU A  43     173.924 134.954  27.685  1.00  0.00           H  
ATOM    692  HA  GLU A  43     176.310 133.378  27.870  1.00  0.00           H  
ATOM    693 1HB  GLU A  43     174.128 132.605  28.737  1.00  0.00           H  
ATOM    694 2HB  GLU A  43     173.508 132.477  27.097  1.00  0.00           H  
ATOM    695 1HG  GLU A  43     175.159 130.751  26.562  1.00  0.00           H  
ATOM    696 2HG  GLU A  43     175.884 130.919  28.156  1.00  0.00           H  
ATOM    697  N   GLN A  44     174.952 133.459  24.827  1.00  0.00           N  
ATOM    698  CA  GLN A  44     175.329 133.195  23.442  1.00  0.00           C  
ATOM    699  C   GLN A  44     176.527 134.043  23.021  1.00  0.00           C  
ATOM    700  O   GLN A  44     177.431 133.544  22.355  1.00  0.00           O  
ATOM    701  CB  GLN A  44     174.176 133.491  22.482  1.00  0.00           C  
ATOM    702  CG  GLN A  44     174.434 133.054  21.011  1.00  0.00           C  
ATOM    703  CD  GLN A  44     174.508 131.531  20.872  1.00  0.00           C  
ATOM    704  OE1 GLN A  44     173.586 130.847  21.337  1.00  0.00           O  
ATOM    705  NE2 GLN A  44     175.553 130.990  20.249  1.00  0.00           N  
ATOM    706  H   GLN A  44     174.005 133.784  25.059  1.00  0.00           H  
ATOM    707  HA  GLN A  44     175.608 132.143  23.358  1.00  0.00           H  
ATOM    708 1HB  GLN A  44     173.274 132.995  22.840  1.00  0.00           H  
ATOM    709 2HB  GLN A  44     173.980 134.566  22.484  1.00  0.00           H  
ATOM    710 1HG  GLN A  44     173.623 133.418  20.384  1.00  0.00           H  
ATOM    711 2HG  GLN A  44     175.386 133.471  20.660  1.00  0.00           H  
ATOM    712 1HE2 GLN A  44     175.618 130.002  20.145  1.00  0.00           H  
ATOM    713 2HE2 GLN A  44     176.324 131.569  19.870  1.00  0.00           H  
ATOM    714  N   LEU A  45     176.567 135.304  23.457  1.00  0.00           N  
ATOM    715  CA  LEU A  45     177.683 136.169  23.114  1.00  0.00           C  
ATOM    716  C   LEU A  45     178.954 135.607  23.710  1.00  0.00           C  
ATOM    717  O   LEU A  45     179.949 135.445  23.004  1.00  0.00           O  
ATOM    718  CB  LEU A  45     177.451 137.601  23.632  1.00  0.00           C  
ATOM    719  CG  LEU A  45     178.605 138.661  23.401  1.00  0.00           C  
ATOM    720  CD1 LEU A  45     178.878 138.888  21.891  1.00  0.00           C  
ATOM    721  CD2 LEU A  45     178.208 139.973  24.102  1.00  0.00           C  
ATOM    722  H   LEU A  45     175.785 135.692  23.983  1.00  0.00           H  
ATOM    723  HA  LEU A  45     177.775 136.188  22.030  1.00  0.00           H  
ATOM    724 1HB  LEU A  45     176.543 137.980  23.172  1.00  0.00           H  
ATOM    725 2HB  LEU A  45     177.268 137.540  24.708  1.00  0.00           H  
ATOM    726  HG  LEU A  45     179.529 138.283  23.847  1.00  0.00           H  
ATOM    727 1HD1 LEU A  45     179.683 139.611  21.788  1.00  0.00           H  
ATOM    728 2HD1 LEU A  45     179.175 137.958  21.417  1.00  0.00           H  
ATOM    729 3HD1 LEU A  45     177.998 139.267  21.399  1.00  0.00           H  
ATOM    730 1HD2 LEU A  45     178.988 140.701  23.987  1.00  0.00           H  
ATOM    731 2HD2 LEU A  45     177.296 140.362  23.677  1.00  0.00           H  
ATOM    732 3HD2 LEU A  45     178.060 139.778  25.162  1.00  0.00           H  
ATOM    733  N   HIS A  46     178.937 135.269  25.002  1.00  0.00           N  
ATOM    734  CA  HIS A  46     180.119 134.708  25.618  1.00  0.00           C  
ATOM    735  C   HIS A  46     180.628 133.542  24.808  1.00  0.00           C  
ATOM    736  O   HIS A  46     181.812 133.486  24.477  1.00  0.00           O  
ATOM    737  CB  HIS A  46     179.829 134.258  27.053  1.00  0.00           C  
ATOM    738  CG  HIS A  46     181.008 133.644  27.741  1.00  0.00           C  
ATOM    739  ND1 HIS A  46     181.399 132.339  27.524  1.00  0.00           N  
ATOM    740  CD2 HIS A  46     181.882 134.154  28.641  1.00  0.00           C  
ATOM    741  CE1 HIS A  46     182.464 132.073  28.262  1.00  0.00           C  
ATOM    742  NE2 HIS A  46     182.775 133.157  28.948  1.00  0.00           N  
ATOM    743  H   HIS A  46     178.107 135.443  25.577  1.00  0.00           H  
ATOM    744  HA  HIS A  46     180.891 135.473  25.651  1.00  0.00           H  
ATOM    745 1HB  HIS A  46     179.497 135.113  27.643  1.00  0.00           H  
ATOM    746 2HB  HIS A  46     179.019 133.529  27.049  1.00  0.00           H  
ATOM    747  HD1 HIS A  46     181.005 131.707  26.856  1.00  0.00           H  
ATOM    748  HD2 HIS A  46     181.973 135.133  29.110  1.00  0.00           H  
ATOM    749  HE1 HIS A  46     182.928 131.088  28.231  1.00  0.00           H  
ATOM    750  N   LYS A  47     179.745 132.588  24.502  1.00  0.00           N  
ATOM    751  CA  LYS A  47     180.178 131.392  23.811  1.00  0.00           C  
ATOM    752  C   LYS A  47     180.713 131.669  22.408  1.00  0.00           C  
ATOM    753  O   LYS A  47     181.730 131.085  22.021  1.00  0.00           O  
ATOM    754  CB  LYS A  47     179.023 130.392  23.737  1.00  0.00           C  
ATOM    755  CG  LYS A  47     178.656 129.754  25.070  1.00  0.00           C  
ATOM    756  CD  LYS A  47     177.490 128.789  24.920  1.00  0.00           C  
ATOM    757  CE  LYS A  47     177.114 128.161  26.254  1.00  0.00           C  
ATOM    758  NZ  LYS A  47     175.949 127.243  26.128  1.00  0.00           N  
ATOM    759  H   LYS A  47     178.761 132.696  24.775  1.00  0.00           H  
ATOM    760  HA  LYS A  47     180.982 130.944  24.392  1.00  0.00           H  
ATOM    761 1HB  LYS A  47     178.134 130.890  23.349  1.00  0.00           H  
ATOM    762 2HB  LYS A  47     179.279 129.591  23.042  1.00  0.00           H  
ATOM    763 1HG  LYS A  47     179.517 129.212  25.464  1.00  0.00           H  
ATOM    764 2HG  LYS A  47     178.383 130.532  25.782  1.00  0.00           H  
ATOM    765 1HD  LYS A  47     176.626 129.322  24.521  1.00  0.00           H  
ATOM    766 2HD  LYS A  47     177.761 127.998  24.220  1.00  0.00           H  
ATOM    767 1HE  LYS A  47     177.963 127.600  26.643  1.00  0.00           H  
ATOM    768 2HE  LYS A  47     176.867 128.946  26.968  1.00  0.00           H  
ATOM    769 1HZ  LYS A  47     175.732 126.849  27.032  1.00  0.00           H  
ATOM    770 2HZ  LYS A  47     175.150 127.758  25.785  1.00  0.00           H  
ATOM    771 3HZ  LYS A  47     176.174 126.500  25.482  1.00  0.00           H  
ATOM    772  N   ASP A  48     180.087 132.585  21.655  1.00  0.00           N  
ATOM    773  CA  ASP A  48     180.564 132.864  20.305  1.00  0.00           C  
ATOM    774  C   ASP A  48     181.928 133.521  20.327  1.00  0.00           C  
ATOM    775  O   ASP A  48     182.767 133.268  19.449  1.00  0.00           O  
ATOM    776  CB  ASP A  48     179.639 133.838  19.569  1.00  0.00           C  
ATOM    777  CG  ASP A  48     178.280 133.288  19.145  1.00  0.00           C  
ATOM    778  OD1 ASP A  48     178.028 132.105  19.228  1.00  0.00           O  
ATOM    779  OD2 ASP A  48     177.508 134.082  18.673  1.00  0.00           O  
ATOM    780  H   ASP A  48     179.214 133.009  21.988  1.00  0.00           H  
ATOM    781  HA  ASP A  48     180.632 131.924  19.757  1.00  0.00           H  
ATOM    782 1HB  ASP A  48     179.450 134.692  20.230  1.00  0.00           H  
ATOM    783 2HB  ASP A  48     180.150 134.223  18.684  1.00  0.00           H  
ATOM    784  N   VAL A  49     182.153 134.373  21.319  1.00  0.00           N  
ATOM    785  CA  VAL A  49     183.447 134.984  21.487  1.00  0.00           C  
ATOM    786  C   VAL A  49     184.467 133.926  21.841  1.00  0.00           C  
ATOM    787  O   VAL A  49     185.553 133.915  21.264  1.00  0.00           O  
ATOM    788  CB  VAL A  49     183.401 136.057  22.591  1.00  0.00           C  
ATOM    789  CG1 VAL A  49     184.806 136.538  22.924  1.00  0.00           C  
ATOM    790  CG2 VAL A  49     182.524 137.218  22.149  1.00  0.00           C  
ATOM    791  H   VAL A  49     181.383 134.632  21.948  1.00  0.00           H  
ATOM    792  HA  VAL A  49     183.737 135.430  20.536  1.00  0.00           H  
ATOM    793  HB  VAL A  49     182.990 135.614  23.498  1.00  0.00           H  
ATOM    794 1HG1 VAL A  49     184.755 137.296  23.706  1.00  0.00           H  
ATOM    795 2HG1 VAL A  49     185.405 135.698  23.272  1.00  0.00           H  
ATOM    796 3HG1 VAL A  49     185.264 136.968  22.033  1.00  0.00           H  
ATOM    797 1HG2 VAL A  49     182.496 137.973  22.934  1.00  0.00           H  
ATOM    798 2HG2 VAL A  49     182.932 137.657  21.238  1.00  0.00           H  
ATOM    799 3HG2 VAL A  49     181.513 136.858  21.956  1.00  0.00           H  
ATOM    800  N   GLU A  50     184.152 133.072  22.818  1.00  0.00           N  
ATOM    801  CA  GLU A  50     185.083 132.060  23.263  1.00  0.00           C  
ATOM    802  C   GLU A  50     185.573 131.219  22.074  1.00  0.00           C  
ATOM    803  O   GLU A  50     186.784 131.046  21.910  1.00  0.00           O  
ATOM    804  CB  GLU A  50     184.426 131.164  24.316  1.00  0.00           C  
ATOM    805  CG  GLU A  50     185.353 130.117  24.917  1.00  0.00           C  
ATOM    806  CD  GLU A  50     184.676 129.262  25.952  1.00  0.00           C  
ATOM    807  OE1 GLU A  50     183.504 129.446  26.173  1.00  0.00           O  
ATOM    808  OE2 GLU A  50     185.333 128.423  26.522  1.00  0.00           O  
ATOM    809  H   GLU A  50     183.242 133.119  23.272  1.00  0.00           H  
ATOM    810  HA  GLU A  50     185.945 132.561  23.697  1.00  0.00           H  
ATOM    811 1HB  GLU A  50     184.044 131.780  25.130  1.00  0.00           H  
ATOM    812 2HB  GLU A  50     183.577 130.644  23.873  1.00  0.00           H  
ATOM    813 1HG  GLU A  50     185.725 129.475  24.119  1.00  0.00           H  
ATOM    814 2HG  GLU A  50     186.207 130.620  25.370  1.00  0.00           H  
ATOM    815  N   GLU A  51     184.650 130.746  21.211  1.00  0.00           N  
ATOM    816  CA  GLU A  51     185.035 129.927  20.062  1.00  0.00           C  
ATOM    817  C   GLU A  51     186.027 130.662  19.176  1.00  0.00           C  
ATOM    818  O   GLU A  51     187.028 130.079  18.741  1.00  0.00           O  
ATOM    819  CB  GLU A  51     183.828 129.509  19.222  1.00  0.00           C  
ATOM    820  CG  GLU A  51     184.203 128.653  17.989  1.00  0.00           C  
ATOM    821  CD  GLU A  51     183.026 128.190  17.170  1.00  0.00           C  
ATOM    822  OE1 GLU A  51     181.915 128.422  17.557  1.00  0.00           O  
ATOM    823  OE2 GLU A  51     183.259 127.619  16.123  1.00  0.00           O  
ATOM    824  H   GLU A  51     183.652 130.910  21.373  1.00  0.00           H  
ATOM    825  HA  GLU A  51     185.515 129.023  20.435  1.00  0.00           H  
ATOM    826 1HB  GLU A  51     183.135 128.937  19.841  1.00  0.00           H  
ATOM    827 2HB  GLU A  51     183.298 130.400  18.878  1.00  0.00           H  
ATOM    828 1HG  GLU A  51     184.850 129.244  17.342  1.00  0.00           H  
ATOM    829 2HG  GLU A  51     184.773 127.786  18.323  1.00  0.00           H  
ATOM    830  N   THR A  52     185.754 131.935  18.890  1.00  0.00           N  
ATOM    831  CA  THR A  52     186.636 132.698  18.031  1.00  0.00           C  
ATOM    832  C   THR A  52     188.002 132.819  18.695  1.00  0.00           C  
ATOM    833  O   THR A  52     189.025 132.633  18.034  1.00  0.00           O  
ATOM    834  CB  THR A  52     186.068 134.098  17.730  1.00  0.00           C  
ATOM    835  OG1 THR A  52     184.800 133.966  17.072  1.00  0.00           O  
ATOM    836  CG2 THR A  52     187.021 134.844  16.787  1.00  0.00           C  
ATOM    837  H   THR A  52     184.891 132.364  19.232  1.00  0.00           H  
ATOM    838  HA  THR A  52     186.757 132.161  17.091  1.00  0.00           H  
ATOM    839  HB  THR A  52     185.942 134.658  18.661  1.00  0.00           H  
ATOM    840  HG1 THR A  52     184.154 133.561  17.698  1.00  0.00           H  
ATOM    841 1HG2 THR A  52     186.615 135.816  16.566  1.00  0.00           H  
ATOM    842 2HG2 THR A  52     187.992 134.954  17.242  1.00  0.00           H  
ATOM    843 3HG2 THR A  52     187.129 134.282  15.863  1.00  0.00           H  
ATOM    844  N   VAL A  53     188.026 133.107  20.006  1.00  0.00           N  
ATOM    845  CA  VAL A  53     189.275 133.301  20.715  1.00  0.00           C  
ATOM    846  C   VAL A  53     190.104 132.028  20.679  1.00  0.00           C  
ATOM    847  O   VAL A  53     191.328 132.078  20.483  1.00  0.00           O  
ATOM    848  CB  VAL A  53     189.006 133.705  22.177  1.00  0.00           C  
ATOM    849  CG1 VAL A  53     190.296 133.675  22.983  1.00  0.00           C  
ATOM    850  CG2 VAL A  53     188.372 135.086  22.225  1.00  0.00           C  
ATOM    851  H   VAL A  53     187.145 133.232  20.506  1.00  0.00           H  
ATOM    852  HA  VAL A  53     189.824 134.094  20.214  1.00  0.00           H  
ATOM    853  HB  VAL A  53     188.330 132.977  22.626  1.00  0.00           H  
ATOM    854 1HG1 VAL A  53     190.088 133.962  24.014  1.00  0.00           H  
ATOM    855 2HG1 VAL A  53     190.714 132.669  22.964  1.00  0.00           H  
ATOM    856 3HG1 VAL A  53     191.012 134.374  22.550  1.00  0.00           H  
ATOM    857 1HG2 VAL A  53     188.184 135.364  23.261  1.00  0.00           H  
ATOM    858 2HG2 VAL A  53     189.046 135.812  21.770  1.00  0.00           H  
ATOM    859 3HG2 VAL A  53     187.429 135.073  21.677  1.00  0.00           H  
ATOM    860  N   GLN A  54     189.436 130.871  20.839  1.00  0.00           N  
ATOM    861  CA  GLN A  54     190.099 129.577  20.830  1.00  0.00           C  
ATOM    862  C   GLN A  54     190.818 129.318  19.517  1.00  0.00           C  
ATOM    863  O   GLN A  54     191.941 128.807  19.509  1.00  0.00           O  
ATOM    864  CB  GLN A  54     189.087 128.459  21.096  1.00  0.00           C  
ATOM    865  CG  GLN A  54     188.583 128.404  22.528  1.00  0.00           C  
ATOM    866  CD  GLN A  54     187.569 127.297  22.742  1.00  0.00           C  
ATOM    867  OE1 GLN A  54     186.422 127.392  22.297  1.00  0.00           O  
ATOM    868  NE2 GLN A  54     187.986 126.238  23.427  1.00  0.00           N  
ATOM    869  H   GLN A  54     188.435 130.905  21.056  1.00  0.00           H  
ATOM    870  HA  GLN A  54     190.815 129.555  21.628  1.00  0.00           H  
ATOM    871 1HB  GLN A  54     188.226 128.585  20.440  1.00  0.00           H  
ATOM    872 2HB  GLN A  54     189.540 127.496  20.861  1.00  0.00           H  
ATOM    873 1HG  GLN A  54     189.428 128.227  23.193  1.00  0.00           H  
ATOM    874 2HG  GLN A  54     188.109 129.354  22.772  1.00  0.00           H  
ATOM    875 1HE2 GLN A  54     187.361 125.475  23.600  1.00  0.00           H  
ATOM    876 2HE2 GLN A  54     188.925 126.202  23.770  1.00  0.00           H  
ATOM    877  N   LYS A  55     190.179 129.714  18.417  1.00  0.00           N  
ATOM    878  CA  LYS A  55     190.725 129.522  17.082  1.00  0.00           C  
ATOM    879  C   LYS A  55     191.853 130.489  16.748  1.00  0.00           C  
ATOM    880  O   LYS A  55     192.860 130.084  16.157  1.00  0.00           O  
ATOM    881  CB  LYS A  55     189.612 129.651  16.041  1.00  0.00           C  
ATOM    882  CG  LYS A  55     188.603 128.511  16.054  1.00  0.00           C  
ATOM    883  CD  LYS A  55     187.503 128.734  15.026  1.00  0.00           C  
ATOM    884  CE  LYS A  55     186.503 127.587  15.027  1.00  0.00           C  
ATOM    885  NZ  LYS A  55     185.385 127.824  14.073  1.00  0.00           N  
ATOM    886  H   LYS A  55     189.239 130.104  18.528  1.00  0.00           H  
ATOM    887  HA  LYS A  55     191.135 128.516  17.033  1.00  0.00           H  
ATOM    888 1HB  LYS A  55     189.067 130.582  16.205  1.00  0.00           H  
ATOM    889 2HB  LYS A  55     190.050 129.700  15.044  1.00  0.00           H  
ATOM    890 1HG  LYS A  55     189.112 127.572  15.830  1.00  0.00           H  
ATOM    891 2HG  LYS A  55     188.154 128.433  17.043  1.00  0.00           H  
ATOM    892 1HD  LYS A  55     186.979 129.663  15.251  1.00  0.00           H  
ATOM    893 2HD  LYS A  55     187.945 128.818  14.033  1.00  0.00           H  
ATOM    894 1HE  LYS A  55     187.009 126.663  14.753  1.00  0.00           H  
ATOM    895 2HE  LYS A  55     186.090 127.466  16.028  1.00  0.00           H  
ATOM    896 1HZ  LYS A  55     184.745 127.043  14.104  1.00  0.00           H  
ATOM    897 2HZ  LYS A  55     184.896 128.670  14.330  1.00  0.00           H  
ATOM    898 3HZ  LYS A  55     185.755 127.919  13.138  1.00  0.00           H  
ATOM    899  N   GLU A  56     191.699 131.757  17.136  1.00  0.00           N  
ATOM    900  CA  GLU A  56     192.670 132.791  16.807  1.00  0.00           C  
ATOM    901  C   GLU A  56     193.887 132.756  17.746  1.00  0.00           C  
ATOM    902  O   GLU A  56     195.008 133.060  17.332  1.00  0.00           O  
ATOM    903  CB  GLU A  56     192.005 134.168  16.866  1.00  0.00           C  
ATOM    904  CG  GLU A  56     190.926 134.391  15.816  1.00  0.00           C  
ATOM    905  CD  GLU A  56     191.416 134.156  14.414  1.00  0.00           C  
ATOM    906  OE1 GLU A  56     192.556 134.451  14.146  1.00  0.00           O  
ATOM    907  OE2 GLU A  56     190.650 133.679  13.611  1.00  0.00           O  
ATOM    908  H   GLU A  56     190.841 132.018  17.630  1.00  0.00           H  
ATOM    909  HA  GLU A  56     193.032 132.598  15.797  1.00  0.00           H  
ATOM    910 1HB  GLU A  56     191.552 134.312  17.847  1.00  0.00           H  
ATOM    911 2HB  GLU A  56     192.761 134.943  16.738  1.00  0.00           H  
ATOM    912 1HG  GLU A  56     190.094 133.716  16.016  1.00  0.00           H  
ATOM    913 2HG  GLU A  56     190.558 135.413  15.900  1.00  0.00           H  
ATOM    914  N   GLY A  57     193.685 132.323  18.991  1.00  0.00           N  
ATOM    915  CA  GLY A  57     194.770 132.211  19.956  1.00  0.00           C  
ATOM    916  C   GLY A  57     195.092 133.529  20.634  1.00  0.00           C  
ATOM    917  O   GLY A  57     196.260 133.896  20.794  1.00  0.00           O  
ATOM    918  H   GLY A  57     192.739 132.126  19.299  1.00  0.00           H  
ATOM    919 1HA  GLY A  57     194.468 131.498  20.714  1.00  0.00           H  
ATOM    920 2HA  GLY A  57     195.657 131.811  19.470  1.00  0.00           H  
ATOM    921  N   VAL A  58     194.043 134.237  21.027  1.00  0.00           N  
ATOM    922  CA  VAL A  58     194.183 135.542  21.678  1.00  0.00           C  
ATOM    923  C   VAL A  58     193.600 135.545  23.070  1.00  0.00           C  
ATOM    924  O   VAL A  58     193.093 134.527  23.545  1.00  0.00           O  
ATOM    925  CB  VAL A  58     193.485 136.633  20.844  1.00  0.00           C  
ATOM    926  CG1 VAL A  58     194.120 136.737  19.465  1.00  0.00           C  
ATOM    927  CG2 VAL A  58     191.999 136.330  20.733  1.00  0.00           C  
ATOM    928  H   VAL A  58     193.125 133.809  20.878  1.00  0.00           H  
ATOM    929  HA  VAL A  58     195.242 135.780  21.753  1.00  0.00           H  
ATOM    930  HB  VAL A  58     193.625 137.597  21.335  1.00  0.00           H  
ATOM    931 1HG1 VAL A  58     193.615 137.513  18.889  1.00  0.00           H  
ATOM    932 2HG1 VAL A  58     195.175 136.990  19.568  1.00  0.00           H  
ATOM    933 3HG1 VAL A  58     194.023 135.782  18.948  1.00  0.00           H  
ATOM    934 1HG2 VAL A  58     191.513 137.106  20.143  1.00  0.00           H  
ATOM    935 2HG2 VAL A  58     191.860 135.364  20.247  1.00  0.00           H  
ATOM    936 3HG2 VAL A  58     191.558 136.302  21.729  1.00  0.00           H  
ATOM    937  N   PHE A  59     193.736 136.675  23.765  1.00  0.00           N  
ATOM    938  CA  PHE A  59     193.076 136.764  25.056  1.00  0.00           C  
ATOM    939  C   PHE A  59     191.960 137.767  24.966  1.00  0.00           C  
ATOM    940  O   PHE A  59     192.112 138.821  24.356  1.00  0.00           O  
ATOM    941  CB  PHE A  59     194.058 137.172  26.155  1.00  0.00           C  
ATOM    942  CG  PHE A  59     193.397 137.736  27.380  1.00  0.00           C  
ATOM    943  CD1 PHE A  59     192.597 136.938  28.184  1.00  0.00           C  
ATOM    944  CD2 PHE A  59     193.572 139.067  27.731  1.00  0.00           C  
ATOM    945  CE1 PHE A  59     191.988 137.456  29.312  1.00  0.00           C  
ATOM    946  CE2 PHE A  59     192.965 139.587  28.857  1.00  0.00           C  
ATOM    947  CZ  PHE A  59     192.172 138.780  29.648  1.00  0.00           C  
ATOM    948  H   PHE A  59     194.210 137.491  23.355  1.00  0.00           H  
ATOM    949  HA  PHE A  59     192.638 135.800  25.293  1.00  0.00           H  
ATOM    950 1HB  PHE A  59     194.648 136.307  26.455  1.00  0.00           H  
ATOM    951 2HB  PHE A  59     194.749 137.919  25.767  1.00  0.00           H  
ATOM    952  HD1 PHE A  59     192.452 135.890  27.919  1.00  0.00           H  
ATOM    953  HD2 PHE A  59     194.198 139.704  27.106  1.00  0.00           H  
ATOM    954  HE1 PHE A  59     191.362 136.818  29.934  1.00  0.00           H  
ATOM    955  HE2 PHE A  59     193.111 140.634  29.122  1.00  0.00           H  
ATOM    956  HZ  PHE A  59     191.691 139.190  30.536  1.00  0.00           H  
ATOM    957  N   VAL A  60     190.831 137.435  25.555  1.00  0.00           N  
ATOM    958  CA  VAL A  60     189.746 138.380  25.615  1.00  0.00           C  
ATOM    959  C   VAL A  60     189.199 138.411  27.034  1.00  0.00           C  
ATOM    960  O   VAL A  60     189.013 137.369  27.664  1.00  0.00           O  
ATOM    961  CB  VAL A  60     188.632 137.993  24.625  1.00  0.00           C  
ATOM    962  CG1 VAL A  60     187.440 138.927  24.773  1.00  0.00           C  
ATOM    963  CG2 VAL A  60     189.169 138.025  23.202  1.00  0.00           C  
ATOM    964  H   VAL A  60     190.752 136.517  25.996  1.00  0.00           H  
ATOM    965  HA  VAL A  60     190.128 139.366  25.377  1.00  0.00           H  
ATOM    966  HB  VAL A  60     188.283 136.987  24.860  1.00  0.00           H  
ATOM    967 1HG1 VAL A  60     186.661 138.639  24.066  1.00  0.00           H  
ATOM    968 2HG1 VAL A  60     187.049 138.860  25.789  1.00  0.00           H  
ATOM    969 3HG1 VAL A  60     187.753 139.951  24.570  1.00  0.00           H  
ATOM    970 1HG2 VAL A  60     188.376 137.750  22.508  1.00  0.00           H  
ATOM    971 2HG2 VAL A  60     189.523 139.030  22.970  1.00  0.00           H  
ATOM    972 3HG2 VAL A  60     189.994 137.319  23.109  1.00  0.00           H  
ATOM    973  N   LEU A  61     188.932 139.602  27.535  1.00  0.00           N  
ATOM    974  CA  LEU A  61     188.246 139.710  28.804  1.00  0.00           C  
ATOM    975  C   LEU A  61     186.783 140.006  28.534  1.00  0.00           C  
ATOM    976  O   LEU A  61     186.457 140.897  27.749  1.00  0.00           O  
ATOM    977  CB  LEU A  61     188.867 140.814  29.669  1.00  0.00           C  
ATOM    978  CG  LEU A  61     188.057 141.225  30.905  1.00  0.00           C  
ATOM    979  CD1 LEU A  61     187.980 140.055  31.875  1.00  0.00           C  
ATOM    980  CD2 LEU A  61     188.706 142.436  31.558  1.00  0.00           C  
ATOM    981  H   LEU A  61     189.240 140.429  27.015  1.00  0.00           H  
ATOM    982  HA  LEU A  61     188.314 138.763  29.331  1.00  0.00           H  
ATOM    983 1HB  LEU A  61     189.845 140.478  30.011  1.00  0.00           H  
ATOM    984 2HB  LEU A  61     189.006 141.702  29.053  1.00  0.00           H  
ATOM    985  HG  LEU A  61     187.039 141.477  30.605  1.00  0.00           H  
ATOM    986 1HD1 LEU A  61     187.404 140.347  32.753  1.00  0.00           H  
ATOM    987 2HD1 LEU A  61     187.494 139.209  31.389  1.00  0.00           H  
ATOM    988 3HD1 LEU A  61     188.986 139.769  32.180  1.00  0.00           H  
ATOM    989 1HD2 LEU A  61     188.130 142.729  32.436  1.00  0.00           H  
ATOM    990 2HD2 LEU A  61     189.724 142.185  31.859  1.00  0.00           H  
ATOM    991 3HD2 LEU A  61     188.732 143.263  30.848  1.00  0.00           H  
ATOM    992  N   VAL A  62     185.887 139.240  29.149  1.00  0.00           N  
ATOM    993  CA  VAL A  62     184.473 139.559  29.039  1.00  0.00           C  
ATOM    994  C   VAL A  62     183.852 139.855  30.414  1.00  0.00           C  
ATOM    995  O   VAL A  62     183.823 138.998  31.306  1.00  0.00           O  
ATOM    996  CB  VAL A  62     183.721 138.392  28.373  1.00  0.00           C  
ATOM    997  CG1 VAL A  62     182.245 138.727  28.220  1.00  0.00           C  
ATOM    998  CG2 VAL A  62     184.345 138.078  27.022  1.00  0.00           C  
ATOM    999  H   VAL A  62     186.211 138.437  29.684  1.00  0.00           H  
ATOM   1000  HA  VAL A  62     184.365 140.448  28.430  1.00  0.00           H  
ATOM   1001  HB  VAL A  62     183.787 137.515  29.017  1.00  0.00           H  
ATOM   1002 1HG1 VAL A  62     181.729 137.890  27.748  1.00  0.00           H  
ATOM   1003 2HG1 VAL A  62     181.812 138.912  29.202  1.00  0.00           H  
ATOM   1004 3HG1 VAL A  62     182.136 139.616  27.600  1.00  0.00           H  
ATOM   1005 1HG2 VAL A  62     183.810 137.250  26.556  1.00  0.00           H  
ATOM   1006 2HG2 VAL A  62     184.284 138.956  26.380  1.00  0.00           H  
ATOM   1007 3HG2 VAL A  62     185.391 137.800  27.159  1.00  0.00           H  
ATOM   1008  N   SER A  63     183.319 141.063  30.583  1.00  0.00           N  
ATOM   1009  CA  SER A  63     182.834 141.484  31.890  1.00  0.00           C  
ATOM   1010  C   SER A  63     181.322 141.660  31.879  1.00  0.00           C  
ATOM   1011  O   SER A  63     180.778 142.445  31.094  1.00  0.00           O  
ATOM   1012  CB  SER A  63     183.502 142.781  32.304  1.00  0.00           C  
ATOM   1013  OG  SER A  63     184.892 142.627  32.386  1.00  0.00           O  
ATOM   1014  H   SER A  63     183.296 141.695  29.784  1.00  0.00           H  
ATOM   1015  HA  SER A  63     183.075 140.719  32.626  1.00  0.00           H  
ATOM   1016 1HB  SER A  63     183.262 143.560  31.580  1.00  0.00           H  
ATOM   1017 2HB  SER A  63     183.111 143.100  33.269  1.00  0.00           H  
ATOM   1018  HG  SER A  63     185.070 142.309  33.275  1.00  0.00           H  
ATOM   1019  N   HIS A  64     180.637 140.988  32.800  1.00  0.00           N  
ATOM   1020  CA  HIS A  64     179.176 141.045  32.829  1.00  0.00           C  
ATOM   1021  C   HIS A  64     178.649 141.952  33.946  1.00  0.00           C  
ATOM   1022  O   HIS A  64     178.796 141.640  35.134  1.00  0.00           O  
ATOM   1023  CB  HIS A  64     178.593 139.638  32.997  1.00  0.00           C  
ATOM   1024  CG  HIS A  64     178.964 138.697  31.893  1.00  0.00           C  
ATOM   1025  ND1 HIS A  64     178.073 138.312  30.914  1.00  0.00           N  
ATOM   1026  CD2 HIS A  64     180.128 138.065  31.613  1.00  0.00           C  
ATOM   1027  CE1 HIS A  64     178.674 137.482  30.078  1.00  0.00           C  
ATOM   1028  NE2 HIS A  64     179.920 137.316  30.481  1.00  0.00           N  
ATOM   1029  H   HIS A  64     181.147 140.386  33.456  1.00  0.00           H  
ATOM   1030  HA  HIS A  64     178.823 141.443  31.879  1.00  0.00           H  
ATOM   1031 1HB  HIS A  64     178.938 139.211  33.940  1.00  0.00           H  
ATOM   1032 2HB  HIS A  64     177.506 139.697  33.044  1.00  0.00           H  
ATOM   1033  HD1 HIS A  64     177.143 138.660  30.790  1.00  0.00           H  
ATOM   1034  HD2 HIS A  64     181.103 138.059  32.100  1.00  0.00           H  
ATOM   1035  HE1 HIS A  64     178.135 137.063  29.229  1.00  0.00           H  
ATOM   1036  N   HIS A  65     178.001 143.056  33.560  1.00  0.00           N  
ATOM   1037  CA  HIS A  65     177.443 144.019  34.506  1.00  0.00           C  
ATOM   1038  C   HIS A  65     175.969 144.298  34.224  1.00  0.00           C  
ATOM   1039  O   HIS A  65     175.634 145.186  33.434  1.00  0.00           O  
ATOM   1040  CB  HIS A  65     178.189 145.350  34.393  1.00  0.00           C  
ATOM   1041  CG  HIS A  65     179.553 145.347  34.974  1.00  0.00           C  
ATOM   1042  ND1 HIS A  65     179.791 145.273  36.330  1.00  0.00           N  
ATOM   1043  CD2 HIS A  65     180.765 145.414  34.377  1.00  0.00           C  
ATOM   1044  CE1 HIS A  65     181.100 145.296  36.540  1.00  0.00           C  
ATOM   1045  NE2 HIS A  65     181.707 145.389  35.371  1.00  0.00           N  
ATOM   1046  H   HIS A  65     177.920 143.286  32.568  1.00  0.00           H  
ATOM   1047  HA  HIS A  65     177.536 143.641  35.522  1.00  0.00           H  
ATOM   1048 1HB  HIS A  65     178.272 145.627  33.337  1.00  0.00           H  
ATOM   1049 2HB  HIS A  65     177.613 146.125  34.892  1.00  0.00           H  
ATOM   1050  HD2 HIS A  65     180.959 145.479  33.304  1.00  0.00           H  
ATOM   1051  HE1 HIS A  65     181.594 145.251  37.511  1.00  0.00           H  
ATOM   1052  HE2 HIS A  65     182.737 145.429  35.214  1.00  0.00           H  
ATOM   1053  N   GLY A  66     175.067 143.590  34.888  1.00  0.00           N  
ATOM   1054  CA  GLY A  66     173.656 143.783  34.576  1.00  0.00           C  
ATOM   1055  C   GLY A  66     173.377 143.389  33.129  1.00  0.00           C  
ATOM   1056  O   GLY A  66     173.701 142.267  32.727  1.00  0.00           O  
ATOM   1057  H   GLY A  66     175.365 142.890  35.557  1.00  0.00           H  
ATOM   1058 1HA  GLY A  66     173.050 143.174  35.245  1.00  0.00           H  
ATOM   1059 2HA  GLY A  66     173.379 144.823  34.741  1.00  0.00           H  
ATOM   1060  N   ASP A  67     172.728 144.284  32.357  1.00  0.00           N  
ATOM   1061  CA  ASP A  67     172.383 144.032  30.960  1.00  0.00           C  
ATOM   1062  C   ASP A  67     173.474 144.541  30.012  1.00  0.00           C  
ATOM   1063  O   ASP A  67     173.290 144.599  28.784  1.00  0.00           O  
ATOM   1064  CB  ASP A  67     171.081 144.735  30.600  1.00  0.00           C  
ATOM   1065  CG  ASP A  67     171.259 146.248  30.645  1.00  0.00           C  
ATOM   1066  OD1 ASP A  67     172.365 146.686  30.992  1.00  0.00           O  
ATOM   1067  OD2 ASP A  67     170.322 146.957  30.345  1.00  0.00           O  
ATOM   1068  H   ASP A  67     172.498 145.215  32.707  1.00  0.00           H  
ATOM   1069  HA  ASP A  67     172.247 142.968  30.819  1.00  0.00           H  
ATOM   1070 1HB  ASP A  67     170.754 144.422  29.606  1.00  0.00           H  
ATOM   1071 2HB  ASP A  67     170.305 144.445  31.310  1.00  0.00           H  
ATOM   1072  N   THR A  68     174.619 144.925  30.564  1.00  0.00           N  
ATOM   1073  CA  THR A  68     175.696 145.395  29.725  1.00  0.00           C  
ATOM   1074  C   THR A  68     176.942 144.531  29.852  1.00  0.00           C  
ATOM   1075  O   THR A  68     177.376 144.161  30.950  1.00  0.00           O  
ATOM   1076  CB  THR A  68     175.976 146.878  30.049  1.00  0.00           C  
ATOM   1077  OG1 THR A  68     174.766 147.647  29.768  1.00  0.00           O  
ATOM   1078  CG2 THR A  68     177.136 147.420  29.174  1.00  0.00           C  
ATOM   1079  H   THR A  68     174.735 144.937  31.581  1.00  0.00           H  
ATOM   1080  HA  THR A  68     175.366 145.341  28.694  1.00  0.00           H  
ATOM   1081  HB  THR A  68     176.231 146.979  31.106  1.00  0.00           H  
ATOM   1082  HG1 THR A  68     173.982 147.263  30.281  1.00  0.00           H  
ATOM   1083 1HG2 THR A  68     177.307 148.467  29.408  1.00  0.00           H  
ATOM   1084 2HG2 THR A  68     178.049 146.859  29.370  1.00  0.00           H  
ATOM   1085 3HG2 THR A  68     176.875 147.323  28.128  1.00  0.00           H  
ATOM   1086  N   VAL A  69     177.510 144.185  28.705  1.00  0.00           N  
ATOM   1087  CA  VAL A  69     178.733 143.394  28.692  1.00  0.00           C  
ATOM   1088  C   VAL A  69     179.886 144.098  27.987  1.00  0.00           C  
ATOM   1089  O   VAL A  69     179.750 144.593  26.866  1.00  0.00           O  
ATOM   1090  CB  VAL A  69     178.473 142.042  28.001  1.00  0.00           C  
ATOM   1091  CG1 VAL A  69     179.767 141.251  27.875  1.00  0.00           C  
ATOM   1092  CG2 VAL A  69     177.432 141.253  28.780  1.00  0.00           C  
ATOM   1093  H   VAL A  69     177.060 144.510  27.841  1.00  0.00           H  
ATOM   1094  HA  VAL A  69     179.031 143.227  29.723  1.00  0.00           H  
ATOM   1095  HB  VAL A  69     178.109 142.226  26.990  1.00  0.00           H  
ATOM   1096 1HG1 VAL A  69     179.565 140.299  27.384  1.00  0.00           H  
ATOM   1097 2HG1 VAL A  69     180.484 141.819  27.283  1.00  0.00           H  
ATOM   1098 3HG1 VAL A  69     180.178 141.066  28.867  1.00  0.00           H  
ATOM   1099 1HG2 VAL A  69     177.253 140.299  28.285  1.00  0.00           H  
ATOM   1100 2HG2 VAL A  69     177.794 141.075  29.793  1.00  0.00           H  
ATOM   1101 3HG2 VAL A  69     176.502 141.820  28.822  1.00  0.00           H  
ATOM   1102  N   THR A  70     181.034 144.133  28.656  1.00  0.00           N  
ATOM   1103  CA  THR A  70     182.226 144.746  28.070  1.00  0.00           C  
ATOM   1104  C   THR A  70     183.226 143.687  27.652  1.00  0.00           C  
ATOM   1105  O   THR A  70     183.599 142.812  28.428  1.00  0.00           O  
ATOM   1106  CB  THR A  70     182.894 145.726  29.052  1.00  0.00           C  
ATOM   1107  OG1 THR A  70     181.980 146.783  29.372  1.00  0.00           O  
ATOM   1108  CG2 THR A  70     184.154 146.318  28.441  1.00  0.00           C  
ATOM   1109  H   THR A  70     181.049 143.708  29.588  1.00  0.00           H  
ATOM   1110  HA  THR A  70     181.933 145.299  27.179  1.00  0.00           H  
ATOM   1111  HB  THR A  70     183.155 145.200  29.970  1.00  0.00           H  
ATOM   1112  HG1 THR A  70     181.512 147.052  28.578  1.00  0.00           H  
ATOM   1113 1HG2 THR A  70     184.613 147.008  29.149  1.00  0.00           H  
ATOM   1114 2HG2 THR A  70     184.856 145.518  28.207  1.00  0.00           H  
ATOM   1115 3HG2 THR A  70     183.898 146.854  27.527  1.00  0.00           H  
ATOM   1116  N   ILE A  71     183.691 143.786  26.420  1.00  0.00           N  
ATOM   1117  CA  ILE A  71     184.643 142.839  25.878  1.00  0.00           C  
ATOM   1118  C   ILE A  71     185.959 143.511  25.518  1.00  0.00           C  
ATOM   1119  O   ILE A  71     185.967 144.489  24.775  1.00  0.00           O  
ATOM   1120  CB  ILE A  71     184.066 142.140  24.633  1.00  0.00           C  
ATOM   1121  CG1 ILE A  71     182.762 141.419  24.982  1.00  0.00           C  
ATOM   1122  CG2 ILE A  71     185.079 141.165  24.053  1.00  0.00           C  
ATOM   1123  CD1 ILE A  71     182.016 140.889  23.779  1.00  0.00           C  
ATOM   1124  H   ILE A  71     183.339 144.542  25.839  1.00  0.00           H  
ATOM   1125  HA  ILE A  71     184.838 142.062  26.613  1.00  0.00           H  
ATOM   1126  HB  ILE A  71     183.821 142.887  23.878  1.00  0.00           H  
ATOM   1127 1HG1 ILE A  71     182.975 140.583  25.647  1.00  0.00           H  
ATOM   1128 2HG1 ILE A  71     182.101 142.101  25.518  1.00  0.00           H  
ATOM   1129 1HG2 ILE A  71     184.654 140.680  23.174  1.00  0.00           H  
ATOM   1130 2HG2 ILE A  71     185.981 141.704  23.768  1.00  0.00           H  
ATOM   1131 3HG2 ILE A  71     185.327 140.411  24.799  1.00  0.00           H  
ATOM   1132 1HD1 ILE A  71     181.103 140.391  24.107  1.00  0.00           H  
ATOM   1133 2HD1 ILE A  71     181.760 141.716  23.115  1.00  0.00           H  
ATOM   1134 3HD1 ILE A  71     182.645 140.177  23.246  1.00  0.00           H  
ATOM   1135  N   GLN A  72     187.082 142.998  26.008  1.00  0.00           N  
ATOM   1136  CA  GLN A  72     188.351 143.616  25.642  1.00  0.00           C  
ATOM   1137  C   GLN A  72     189.279 142.601  25.001  1.00  0.00           C  
ATOM   1138  O   GLN A  72     189.711 141.648  25.649  1.00  0.00           O  
ATOM   1139  CB  GLN A  72     189.023 144.239  26.869  1.00  0.00           C  
ATOM   1140  CG  GLN A  72     188.248 145.390  27.486  1.00  0.00           C  
ATOM   1141  CD  GLN A  72     188.864 145.871  28.786  1.00  0.00           C  
ATOM   1142  OE1 GLN A  72     188.292 145.690  29.865  1.00  0.00           O  
ATOM   1143  NE2 GLN A  72     190.036 146.488  28.692  1.00  0.00           N  
ATOM   1144  H   GLN A  72     187.032 142.192  26.635  1.00  0.00           H  
ATOM   1145  HA  GLN A  72     188.156 144.384  24.915  1.00  0.00           H  
ATOM   1146 1HB  GLN A  72     189.160 143.476  27.635  1.00  0.00           H  
ATOM   1147 2HB  GLN A  72     190.011 144.607  26.594  1.00  0.00           H  
ATOM   1148 1HG  GLN A  72     188.236 146.224  26.784  1.00  0.00           H  
ATOM   1149 2HG  GLN A  72     187.230 145.060  27.692  1.00  0.00           H  
ATOM   1150 1HE2 GLN A  72     190.491 146.828  29.516  1.00  0.00           H  
ATOM   1151 2HE2 GLN A  72     190.465 146.614  27.797  1.00  0.00           H  
ATOM   1152  N   VAL A  73     189.609 142.832  23.735  1.00  0.00           N  
ATOM   1153  CA  VAL A  73     190.404 141.873  22.974  1.00  0.00           C  
ATOM   1154  C   VAL A  73     191.861 142.254  22.943  1.00  0.00           C  
ATOM   1155  O   VAL A  73     192.192 143.373  22.571  1.00  0.00           O  
ATOM   1156  CB  VAL A  73     189.934 141.845  21.507  1.00  0.00           C  
ATOM   1157  CG1 VAL A  73     190.756 140.791  20.699  1.00  0.00           C  
ATOM   1158  CG2 VAL A  73     188.420 141.623  21.459  1.00  0.00           C  
ATOM   1159  H   VAL A  73     189.231 143.682  23.303  1.00  0.00           H  
ATOM   1160  HA  VAL A  73     190.311 140.893  23.433  1.00  0.00           H  
ATOM   1161  HB  VAL A  73     190.157 142.793  21.059  1.00  0.00           H  
ATOM   1162 1HG1 VAL A  73     190.453 140.815  19.667  1.00  0.00           H  
ATOM   1163 2HG1 VAL A  73     191.823 141.019  20.744  1.00  0.00           H  
ATOM   1164 3HG1 VAL A  73     190.590 139.798  21.101  1.00  0.00           H  
ATOM   1165 1HG2 VAL A  73     188.087 141.640  20.425  1.00  0.00           H  
ATOM   1166 2HG2 VAL A  73     188.172 140.674  21.911  1.00  0.00           H  
ATOM   1167 3HG2 VAL A  73     187.914 142.420  22.006  1.00  0.00           H  
ATOM   1168  N   TYR A  74     192.745 141.329  23.301  1.00  0.00           N  
ATOM   1169  CA  TYR A  74     194.165 141.640  23.332  1.00  0.00           C  
ATOM   1170  C   TYR A  74     195.033 140.825  22.342  1.00  0.00           C  
ATOM   1171  O   TYR A  74     194.944 139.582  22.288  1.00  0.00           O  
ATOM   1172  CB  TYR A  74     194.685 141.448  24.758  1.00  0.00           C  
ATOM   1173  CG  TYR A  74     194.012 142.338  25.779  1.00  0.00           C  
ATOM   1174  CD1 TYR A  74     192.792 141.967  26.325  1.00  0.00           C  
ATOM   1175  CD2 TYR A  74     194.615 143.524  26.169  1.00  0.00           C  
ATOM   1176  CE1 TYR A  74     192.178 142.780  27.258  1.00  0.00           C  
ATOM   1177  CE2 TYR A  74     194.000 144.337  27.101  1.00  0.00           C  
ATOM   1178  CZ  TYR A  74     192.787 143.969  27.645  1.00  0.00           C  
ATOM   1179  OH  TYR A  74     192.174 144.779  28.574  1.00  0.00           O  
ATOM   1180  H   TYR A  74     192.422 140.409  23.596  1.00  0.00           H  
ATOM   1181  HA  TYR A  74     194.267 142.704  23.103  1.00  0.00           H  
ATOM   1182 1HB  TYR A  74     194.539 140.410  25.062  1.00  0.00           H  
ATOM   1183 2HB  TYR A  74     195.756 141.648  24.785  1.00  0.00           H  
ATOM   1184  HD1 TYR A  74     192.319 141.034  26.019  1.00  0.00           H  
ATOM   1185  HD2 TYR A  74     195.573 143.816  25.739  1.00  0.00           H  
ATOM   1186  HE1 TYR A  74     191.219 142.489  27.687  1.00  0.00           H  
ATOM   1187  HE2 TYR A  74     194.474 145.271  27.407  1.00  0.00           H  
ATOM   1188  HH  TYR A  74     191.456 144.298  28.992  1.00  0.00           H  
ATOM   1189  N   GLU A  75     195.943 141.547  21.629  1.00  0.00           N  
ATOM   1190  CA  GLU A  75     196.959 141.007  20.697  1.00  0.00           C  
ATOM   1191  C   GLU A  75     198.305 141.736  20.949  1.00  0.00           C  
ATOM   1192  O   GLU A  75     199.109 141.283  21.771  1.00  0.00           O  
ATOM   1193  OXT GLU A  75     198.679 142.641  20.201  1.00  0.00           O  
ATOM   1194  CB  GLU A  75     196.461 141.127  19.209  1.00  0.00           C  
ATOM   1195  CG  GLU A  75     197.423 140.559  18.040  1.00  0.00           C  
ATOM   1196  CD  GLU A  75     196.831 140.659  16.586  1.00  0.00           C  
ATOM   1197  OE1 GLU A  75     196.564 141.750  16.092  1.00  0.00           O  
ATOM   1198  OE2 GLU A  75     196.669 139.621  15.978  1.00  0.00           O  
ATOM   1199  H   GLU A  75     195.899 142.572  21.721  1.00  0.00           H  
ATOM   1200  HA  GLU A  75     197.122 139.951  20.911  1.00  0.00           H  
ATOM   1201 1HB  GLU A  75     195.498 140.607  19.110  1.00  0.00           H  
ATOM   1202 2HB  GLU A  75     196.283 142.174  18.991  1.00  0.00           H  
ATOM   1203 1HG  GLU A  75     198.366 141.115  18.054  1.00  0.00           H  
ATOM   1204 2HG  GLU A  75     197.653 139.519  18.263  1.00  0.00           H  
TER                                                                             
ATOM   1206  N   SER B  76     180.068 138.975  37.172  1.00  0.00           N  
ATOM   1207  CA  SER B  76     181.357 138.256  37.181  1.00  0.00           C  
ATOM   1208  C   SER B  76     182.200 138.592  35.916  1.00  0.00           C  
ATOM   1209  O   SER B  76     181.667 139.147  34.940  1.00  0.00           O  
ATOM   1210  CB  SER B  76     181.113 136.761  37.261  1.00  0.00           C  
ATOM   1211  OG  SER B  76     180.491 136.291  36.096  1.00  0.00           O  
ATOM   1212 1H   SER B  76     179.531 138.741  37.994  1.00  0.00           H  
ATOM   1213 2H   SER B  76     180.236 139.973  37.151  1.00  0.00           H  
ATOM   1214 3H   SER B  76     179.546 138.711  36.345  1.00  0.00           H  
ATOM   1215  HA  SER B  76     181.914 138.578  38.072  1.00  0.00           H  
ATOM   1216 1HB  SER B  76     182.062 136.245  37.403  1.00  0.00           H  
ATOM   1217 2HB  SER B  76     180.488 136.540  38.124  1.00  0.00           H  
ATOM   1218  HG  SER B  76     180.581 135.335  36.116  1.00  0.00           H  
ATOM   1219  N   HIS B  77     183.519 138.268  35.972  1.00  0.00           N  
ATOM   1220  CA  HIS B  77     184.487 138.484  34.885  1.00  0.00           C  
ATOM   1221  C   HIS B  77     185.033 137.180  34.327  1.00  0.00           C  
ATOM   1222  O   HIS B  77     185.544 136.337  35.065  1.00  0.00           O  
ATOM   1223  CB  HIS B  77     185.655 139.351  35.368  1.00  0.00           C  
ATOM   1224  CG  HIS B  77     185.250 140.735  35.772  1.00  0.00           C  
ATOM   1225  ND1 HIS B  77     185.508 141.842  34.992  1.00  0.00           N  
ATOM   1226  CD2 HIS B  77     184.607 141.190  36.872  1.00  0.00           C  
ATOM   1227  CE1 HIS B  77     185.039 142.921  35.596  1.00  0.00           C  
ATOM   1228  NE2 HIS B  77     184.489 142.552  36.738  1.00  0.00           N  
ATOM   1229  H   HIS B  77     183.863 137.851  36.845  1.00  0.00           H  
ATOM   1230  HA  HIS B  77     184.018 139.024  34.058  1.00  0.00           H  
ATOM   1231 1HB  HIS B  77     186.135 138.872  36.222  1.00  0.00           H  
ATOM   1232 2HB  HIS B  77     186.400 139.431  34.576  1.00  0.00           H  
ATOM   1233  HD2 HIS B  77     184.251 140.589  37.709  1.00  0.00           H  
ATOM   1234  HE1 HIS B  77     185.097 143.940  35.216  1.00  0.00           H  
ATOM   1235  HE2 HIS B  77     184.051 143.167  37.409  1.00  0.00           H  
ATOM   1236  N   SER B  78     184.975 137.043  33.006  1.00  0.00           N  
ATOM   1237  CA  SER B  78     185.463 135.853  32.326  1.00  0.00           C  
ATOM   1238  C   SER B  78     186.763 136.099  31.587  1.00  0.00           C  
ATOM   1239  O   SER B  78     186.853 136.946  30.697  1.00  0.00           O  
ATOM   1240  CB  SER B  78     184.415 135.353  31.350  1.00  0.00           C  
ATOM   1241  OG  SER B  78     184.921 134.310  30.561  1.00  0.00           O  
ATOM   1242  H   SER B  78     184.538 137.781  32.451  1.00  0.00           H  
ATOM   1243  HA  SER B  78     185.629 135.063  33.047  1.00  0.00           H  
ATOM   1244 1HB  SER B  78     183.542 135.005  31.900  1.00  0.00           H  
ATOM   1245 2HB  SER B  78     184.093 136.173  30.710  1.00  0.00           H  
ATOM   1246  HG  SER B  78     184.182 133.993  30.037  1.00  0.00           H  
ATOM   1247  N   PHE B  79     187.774 135.330  31.915  1.00  0.00           N  
ATOM   1248  CA  PHE B  79     189.066 135.527  31.292  1.00  0.00           C  
ATOM   1249  C   PHE B  79     189.298 134.385  30.328  1.00  0.00           C  
ATOM   1250  O   PHE B  79     189.424 133.245  30.764  1.00  0.00           O  
ATOM   1251  CB  PHE B  79     190.184 135.584  32.335  1.00  0.00           C  
ATOM   1252  CG  PHE B  79     190.049 136.719  33.309  1.00  0.00           C  
ATOM   1253  CD1 PHE B  79     189.234 136.602  34.425  1.00  0.00           C  
ATOM   1254  CD2 PHE B  79     190.733 137.908  33.109  1.00  0.00           C  
ATOM   1255  CE1 PHE B  79     189.109 137.646  35.321  1.00  0.00           C  
ATOM   1256  CE2 PHE B  79     190.611 138.954  34.004  1.00  0.00           C  
ATOM   1257  CZ  PHE B  79     189.797 138.822  35.110  1.00  0.00           C  
ATOM   1258  H   PHE B  79     187.637 134.631  32.645  1.00  0.00           H  
ATOM   1259  HA  PHE B  79     189.074 136.467  30.745  1.00  0.00           H  
ATOM   1260 1HB  PHE B  79     190.202 134.653  32.900  1.00  0.00           H  
ATOM   1261 2HB  PHE B  79     191.146 135.679  31.832  1.00  0.00           H  
ATOM   1262  HD1 PHE B  79     188.691 135.671  34.591  1.00  0.00           H  
ATOM   1263  HD2 PHE B  79     191.376 138.012  32.235  1.00  0.00           H  
ATOM   1264  HE1 PHE B  79     188.465 137.540  36.194  1.00  0.00           H  
ATOM   1265  HE2 PHE B  79     191.155 139.883  33.836  1.00  0.00           H  
ATOM   1266  HZ  PHE B  79     189.697 139.647  35.815  1.00  0.00           H  
ATOM   1267  N   ILE B  80     189.290 134.664  29.022  1.00  0.00           N  
ATOM   1268  CA  ILE B  80     189.353 133.598  28.024  1.00  0.00           C  
ATOM   1269  C   ILE B  80     190.683 133.638  27.289  1.00  0.00           C  
ATOM   1270  O   ILE B  80     191.032 134.644  26.673  1.00  0.00           O  
ATOM   1271  CB  ILE B  80     188.199 133.714  27.012  1.00  0.00           C  
ATOM   1272  CG1 ILE B  80     186.851 133.716  27.736  1.00  0.00           C  
ATOM   1273  CG2 ILE B  80     188.263 132.579  26.001  1.00  0.00           C  
ATOM   1274  CD1 ILE B  80     185.681 134.077  26.849  1.00  0.00           C  
ATOM   1275  H   ILE B  80     189.228 135.631  28.690  1.00  0.00           H  
ATOM   1276  HA  ILE B  80     189.249 132.639  28.521  1.00  0.00           H  
ATOM   1277  HB  ILE B  80     188.274 134.664  26.483  1.00  0.00           H  
ATOM   1278 1HG1 ILE B  80     186.665 132.730  28.161  1.00  0.00           H  
ATOM   1279 2HG1 ILE B  80     186.883 134.426  28.563  1.00  0.00           H  
ATOM   1280 1HG2 ILE B  80     187.440 132.676  25.293  1.00  0.00           H  
ATOM   1281 2HG2 ILE B  80     189.210 132.623  25.464  1.00  0.00           H  
ATOM   1282 3HG2 ILE B  80     188.184 131.624  26.521  1.00  0.00           H  
ATOM   1283 1HD1 ILE B  80     184.761 134.057  27.434  1.00  0.00           H  
ATOM   1284 2HD1 ILE B  80     185.830 135.077  26.441  1.00  0.00           H  
ATOM   1285 3HD1 ILE B  80     185.608 133.359  26.034  1.00  0.00           H  
ATOM   1286  N   LEU B  81     191.435 132.552  27.333  1.00  0.00           N  
ATOM   1287  CA  LEU B  81     192.671 132.539  26.582  1.00  0.00           C  
ATOM   1288  C   LEU B  81     192.762 131.329  25.658  1.00  0.00           C  
ATOM   1289  O   LEU B  81     192.629 130.181  26.095  1.00  0.00           O  
ATOM   1290  CB  LEU B  81     193.864 132.547  27.545  1.00  0.00           C  
ATOM   1291  CG  LEU B  81     195.242 132.347  26.900  1.00  0.00           C  
ATOM   1292  CD1 LEU B  81     195.556 133.530  25.995  1.00  0.00           C  
ATOM   1293  CD2 LEU B  81     196.295 132.195  27.988  1.00  0.00           C  
ATOM   1294  H   LEU B  81     191.147 131.775  27.928  1.00  0.00           H  
ATOM   1295  HA  LEU B  81     192.718 133.423  25.956  1.00  0.00           H  
ATOM   1296 1HB  LEU B  81     193.880 133.500  28.071  1.00  0.00           H  
ATOM   1297 2HB  LEU B  81     193.724 131.753  28.279  1.00  0.00           H  
ATOM   1298  HG  LEU B  81     195.227 131.449  26.281  1.00  0.00           H  
ATOM   1299 1HD1 LEU B  81     196.534 133.388  25.537  1.00  0.00           H  
ATOM   1300 2HD1 LEU B  81     194.798 133.604  25.216  1.00  0.00           H  
ATOM   1301 3HD1 LEU B  81     195.561 134.447  26.584  1.00  0.00           H  
ATOM   1302 1HD2 LEU B  81     197.274 132.052  27.529  1.00  0.00           H  
ATOM   1303 2HD2 LEU B  81     196.311 133.093  28.606  1.00  0.00           H  
ATOM   1304 3HD2 LEU B  81     196.055 131.331  28.608  1.00  0.00           H  
ATOM   1305  N   GLY B  82     192.971 131.591  24.366  1.00  0.00           N  
ATOM   1306  CA  GLY B  82     193.120 130.513  23.396  1.00  0.00           C  
ATOM   1307  C   GLY B  82     194.564 130.124  23.108  1.00  0.00           C  
ATOM   1308  O   GLY B  82     195.485 130.904  23.343  1.00  0.00           O  
ATOM   1309  H   GLY B  82     192.998 132.565  24.043  1.00  0.00           H  
ATOM   1310 1HA  GLY B  82     192.574 129.636  23.744  1.00  0.00           H  
ATOM   1311 2HA  GLY B  82     192.664 130.841  22.465  1.00  0.00           H  
ATOM   1312  N   GLN B  83     194.749 128.922  22.524  1.00  0.00           N  
ATOM   1313  CA  GLN B  83     196.052 128.397  22.087  1.00  0.00           C  
ATOM   1314  C   GLN B  83     197.083 128.522  23.189  1.00  0.00           C  
ATOM   1315  O   GLN B  83     198.186 129.037  22.962  1.00  0.00           O  
ATOM   1316  CB  GLN B  83     196.543 129.129  20.835  1.00  0.00           C  
ATOM   1317  CG  GLN B  83     195.627 128.988  19.632  1.00  0.00           C  
ATOM   1318  CD  GLN B  83     195.570 127.564  19.112  1.00  0.00           C  
ATOM   1319  OE1 GLN B  83     196.600 126.958  18.806  1.00  0.00           O  
ATOM   1320  NE2 GLN B  83     194.362 127.021  19.010  1.00  0.00           N  
ATOM   1321  H   GLN B  83     193.936 128.331  22.379  1.00  0.00           H  
ATOM   1322  HA  GLN B  83     195.933 127.332  21.878  1.00  0.00           H  
ATOM   1323 1HB  GLN B  83     196.651 130.191  21.054  1.00  0.00           H  
ATOM   1324 2HB  GLN B  83     197.527 128.751  20.556  1.00  0.00           H  
ATOM   1325 1HG  GLN B  83     194.619 129.288  19.918  1.00  0.00           H  
ATOM   1326 2HG  GLN B  83     195.995 129.629  18.831  1.00  0.00           H  
ATOM   1327 1HE2 GLN B  83     194.261 126.084  18.673  1.00  0.00           H  
ATOM   1328 2HE2 GLN B  83     193.553 127.548  19.269  1.00  0.00           H  
ATOM   1329  N   ALA B  84     196.726 128.035  24.367  1.00  0.00           N  
ATOM   1330  CA  ALA B  84     197.608 128.163  25.509  1.00  0.00           C  
ATOM   1331  C   ALA B  84     198.392 126.900  25.870  1.00  0.00           C  
ATOM   1332  O   ALA B  84     197.901 125.778  25.740  1.00  0.00           O  
ATOM   1333  CB  ALA B  84     196.794 128.620  26.711  1.00  0.00           C  
ATOM   1334  H   ALA B  84     195.797 127.612  24.448  1.00  0.00           H  
ATOM   1335  HA  ALA B  84     198.346 128.922  25.276  1.00  0.00           H  
ATOM   1336 1HB  ALA B  84     197.456 128.760  27.566  1.00  0.00           H  
ATOM   1337 2HB  ALA B  84     196.299 129.563  26.479  1.00  0.00           H  
ATOM   1338 3HB  ALA B  84     196.045 127.867  26.951  1.00  0.00           H  
ATOM   1339  N   SER B  85     199.620 127.119  26.346  1.00  0.00           N  
ATOM   1340  CA  SER B  85     200.487 126.104  26.959  1.00  0.00           C  
ATOM   1341  C   SER B  85     200.138 125.897  28.421  1.00  0.00           C  
ATOM   1342  O   SER B  85     199.573 126.787  29.052  1.00  0.00           O  
ATOM   1343  CB  SER B  85     201.938 126.537  26.894  1.00  0.00           C  
ATOM   1344  OG  SER B  85     202.147 127.685  27.690  1.00  0.00           O  
ATOM   1345  H   SER B  85     199.981 128.066  26.251  1.00  0.00           H  
ATOM   1346  HA  SER B  85     200.356 125.159  26.428  1.00  0.00           H  
ATOM   1347 1HB  SER B  85     202.576 125.727  27.252  1.00  0.00           H  
ATOM   1348 2HB  SER B  85     202.215 126.749  25.865  1.00  0.00           H  
ATOM   1349  HG  SER B  85     201.736 128.420  27.192  1.00  0.00           H  
ATOM   1350  N   GLU B  86     200.528 124.757  28.998  1.00  0.00           N  
ATOM   1351  CA  GLU B  86     200.283 124.540  30.426  1.00  0.00           C  
ATOM   1352  C   GLU B  86     201.072 125.499  31.299  1.00  0.00           C  
ATOM   1353  O   GLU B  86     200.570 125.959  32.326  1.00  0.00           O  
ATOM   1354  CB  GLU B  86     200.603 123.097  30.831  1.00  0.00           C  
ATOM   1355  CG  GLU B  86     200.287 122.747  32.317  1.00  0.00           C  
ATOM   1356  CD  GLU B  86     198.790 122.818  32.749  1.00  0.00           C  
ATOM   1357  OE1 GLU B  86     197.903 122.726  31.916  1.00  0.00           O  
ATOM   1358  OE2 GLU B  86     198.558 122.973  33.943  1.00  0.00           O  
ATOM   1359  H   GLU B  86     200.978 124.038  28.447  1.00  0.00           H  
ATOM   1360  HA  GLU B  86     199.229 124.716  30.620  1.00  0.00           H  
ATOM   1361 1HB  GLU B  86     200.062 122.407  30.192  1.00  0.00           H  
ATOM   1362 2HB  GLU B  86     201.672 122.915  30.678  1.00  0.00           H  
ATOM   1363 1HG  GLU B  86     200.641 121.732  32.498  1.00  0.00           H  
ATOM   1364 2HG  GLU B  86     200.871 123.406  32.951  1.00  0.00           H  
ATOM   1365  N   GLU B  87     202.297 125.817  30.907  1.00  0.00           N  
ATOM   1366  CA  GLU B  87     203.090 126.713  31.725  1.00  0.00           C  
ATOM   1367  C   GLU B  87     202.408 128.074  31.792  1.00  0.00           C  
ATOM   1368  O   GLU B  87     202.305 128.666  32.871  1.00  0.00           O  
ATOM   1369  CB  GLU B  87     204.506 126.852  31.161  1.00  0.00           C  
ATOM   1370  CG  GLU B  87     205.363 125.602  31.300  1.00  0.00           C  
ATOM   1371  CD  GLU B  87     206.721 125.752  30.673  1.00  0.00           C  
ATOM   1372  OE1 GLU B  87     206.955 126.753  30.040  1.00  0.00           O  
ATOM   1373  OE2 GLU B  87     207.526 124.863  30.826  1.00  0.00           O  
ATOM   1374  H   GLU B  87     202.692 125.412  30.058  1.00  0.00           H  
ATOM   1375  HA  GLU B  87     203.158 126.306  32.730  1.00  0.00           H  
ATOM   1376 1HB  GLU B  87     204.453 127.105  30.102  1.00  0.00           H  
ATOM   1377 2HB  GLU B  87     205.020 127.669  31.668  1.00  0.00           H  
ATOM   1378 1HG  GLU B  87     205.488 125.376  32.359  1.00  0.00           H  
ATOM   1379 2HG  GLU B  87     204.844 124.765  30.837  1.00  0.00           H  
ATOM   1380  N   ALA B  88     201.913 128.556  30.652  1.00  0.00           N  
ATOM   1381  CA  ALA B  88     201.214 129.830  30.601  1.00  0.00           C  
ATOM   1382  C   ALA B  88     199.959 129.775  31.465  1.00  0.00           C  
ATOM   1383  O   ALA B  88     199.637 130.744  32.162  1.00  0.00           O  
ATOM   1384  CB  ALA B  88     200.878 130.166  29.179  1.00  0.00           C  
ATOM   1385  H   ALA B  88     202.048 128.026  29.787  1.00  0.00           H  
ATOM   1386  HA  ALA B  88     201.866 130.604  31.008  1.00  0.00           H  
ATOM   1387 1HB  ALA B  88     200.354 131.116  29.118  1.00  0.00           H  
ATOM   1388 2HB  ALA B  88     201.792 130.219  28.594  1.00  0.00           H  
ATOM   1389 3HB  ALA B  88     200.259 129.377  28.799  1.00  0.00           H  
ATOM   1390  N   ARG B  89     199.248 128.638  31.436  1.00  0.00           N  
ATOM   1391  CA  ARG B  89     198.022 128.533  32.206  1.00  0.00           C  
ATOM   1392  C   ARG B  89     198.328 128.618  33.682  1.00  0.00           C  
ATOM   1393  O   ARG B  89     197.626 129.308  34.421  1.00  0.00           O  
ATOM   1394  CB  ARG B  89     197.254 127.232  31.929  1.00  0.00           C  
ATOM   1395  CG  ARG B  89     196.597 127.126  30.553  1.00  0.00           C  
ATOM   1396  CD  ARG B  89     195.659 125.965  30.411  1.00  0.00           C  
ATOM   1397  NE  ARG B  89     196.362 124.663  30.260  1.00  0.00           N  
ATOM   1398  CZ  ARG B  89     196.788 124.140  29.082  1.00  0.00           C  
ATOM   1399  NH1 ARG B  89     196.613 124.769  27.949  1.00  0.00           N  
ATOM   1400  NH2 ARG B  89     197.394 122.970  29.091  1.00  0.00           N  
ATOM   1401  H   ARG B  89     199.549 127.876  30.825  1.00  0.00           H  
ATOM   1402  HA  ARG B  89     197.397 129.374  31.937  1.00  0.00           H  
ATOM   1403 1HB  ARG B  89     197.933 126.390  32.024  1.00  0.00           H  
ATOM   1404 2HB  ARG B  89     196.477 127.106  32.682  1.00  0.00           H  
ATOM   1405 1HG  ARG B  89     196.090 128.033  30.323  1.00  0.00           H  
ATOM   1406 2HG  ARG B  89     197.347 126.965  29.828  1.00  0.00           H  
ATOM   1407 1HD  ARG B  89     195.039 125.906  31.303  1.00  0.00           H  
ATOM   1408 2HD  ARG B  89     195.011 126.118  29.547  1.00  0.00           H  
ATOM   1409  HE  ARG B  89     196.576 124.093  31.091  1.00  0.00           H  
ATOM   1410 1HH1 ARG B  89     196.164 125.672  27.926  1.00  0.00           H  
ATOM   1411 2HH1 ARG B  89     196.966 124.370  27.090  1.00  0.00           H  
ATOM   1412 1HH2 ARG B  89     197.521 122.493  29.993  1.00  0.00           H  
ATOM   1413 2HH2 ARG B  89     197.719 122.552  28.235  1.00  0.00           H  
ATOM   1414  N   GLN B  90     199.415 127.979  34.112  1.00  0.00           N  
ATOM   1415  CA  GLN B  90     199.773 128.022  35.515  1.00  0.00           C  
ATOM   1416  C   GLN B  90     200.173 129.428  35.946  1.00  0.00           C  
ATOM   1417  O   GLN B  90     199.799 129.856  37.040  1.00  0.00           O  
ATOM   1418  CB  GLN B  90     200.884 127.018  35.814  1.00  0.00           C  
ATOM   1419  CG  GLN B  90     200.401 125.581  35.740  1.00  0.00           C  
ATOM   1420  CD  GLN B  90     201.456 124.552  36.033  1.00  0.00           C  
ATOM   1421  OE1 GLN B  90     202.517 124.844  36.603  1.00  0.00           O  
ATOM   1422  NE2 GLN B  90     201.166 123.319  35.637  1.00  0.00           N  
ATOM   1423  H   GLN B  90     199.940 127.389  33.455  1.00  0.00           H  
ATOM   1424  HA  GLN B  90     198.898 127.735  36.096  1.00  0.00           H  
ATOM   1425 1HB  GLN B  90     201.690 127.142  35.084  1.00  0.00           H  
ATOM   1426 2HB  GLN B  90     201.300 127.206  36.803  1.00  0.00           H  
ATOM   1427 1HG  GLN B  90     199.599 125.454  36.464  1.00  0.00           H  
ATOM   1428 2HG  GLN B  90     200.020 125.387  34.737  1.00  0.00           H  
ATOM   1429 1HE2 GLN B  90     201.811 122.574  35.791  1.00  0.00           H  
ATOM   1430 2HE2 GLN B  90     200.271 123.129  35.148  1.00  0.00           H  
ATOM   1431  N   GLU B  91     200.870 130.175  35.078  1.00  0.00           N  
ATOM   1432  CA  GLU B  91     201.232 131.543  35.440  1.00  0.00           C  
ATOM   1433  C   GLU B  91     199.977 132.403  35.616  1.00  0.00           C  
ATOM   1434  O   GLU B  91     199.922 133.264  36.502  1.00  0.00           O  
ATOM   1435  CB  GLU B  91     202.108 132.185  34.354  1.00  0.00           C  
ATOM   1436  CG  GLU B  91     203.485 131.579  34.181  1.00  0.00           C  
ATOM   1437  CD  GLU B  91     204.336 131.723  35.363  1.00  0.00           C  
ATOM   1438  OE1 GLU B  91     204.484 132.818  35.846  1.00  0.00           O  
ATOM   1439  OE2 GLU B  91     204.815 130.714  35.827  1.00  0.00           O  
ATOM   1440  H   GLU B  91     201.236 129.736  34.225  1.00  0.00           H  
ATOM   1441  HA  GLU B  91     201.778 131.523  36.385  1.00  0.00           H  
ATOM   1442 1HB  GLU B  91     201.599 132.107  33.402  1.00  0.00           H  
ATOM   1443 2HB  GLU B  91     202.237 133.241  34.575  1.00  0.00           H  
ATOM   1444 1HG  GLU B  91     203.380 130.531  33.962  1.00  0.00           H  
ATOM   1445 2HG  GLU B  91     203.967 132.051  33.327  1.00  0.00           H  
ATOM   1446  N   ILE B  92     198.947 132.153  34.794  1.00  0.00           N  
ATOM   1447  CA  ILE B  92     197.732 132.954  34.889  1.00  0.00           C  
ATOM   1448  C   ILE B  92     196.972 132.613  36.144  1.00  0.00           C  
ATOM   1449  O   ILE B  92     196.527 133.520  36.860  1.00  0.00           O  
ATOM   1450  CB  ILE B  92     196.787 132.787  33.691  1.00  0.00           C  
ATOM   1451  CG1 ILE B  92     197.464 133.317  32.450  1.00  0.00           C  
ATOM   1452  CG2 ILE B  92     195.463 133.576  33.977  1.00  0.00           C  
ATOM   1453  CD1 ILE B  92     196.821 132.960  31.199  1.00  0.00           C  
ATOM   1454  H   ILE B  92     199.066 131.450  34.053  1.00  0.00           H  
ATOM   1455  HA  ILE B  92     198.015 134.000  34.949  1.00  0.00           H  
ATOM   1456  HB  ILE B  92     196.581 131.731  33.536  1.00  0.00           H  
ATOM   1457 1HG1 ILE B  92     197.533 134.386  32.509  1.00  0.00           H  
ATOM   1458 2HG1 ILE B  92     198.452 132.901  32.421  1.00  0.00           H  
ATOM   1459 1HG2 ILE B  92     194.773 133.481  33.152  1.00  0.00           H  
ATOM   1460 2HG2 ILE B  92     194.987 133.194  34.857  1.00  0.00           H  
ATOM   1461 3HG2 ILE B  92     195.696 134.631  34.136  1.00  0.00           H  
ATOM   1462 1HD1 ILE B  92     197.407 133.350  30.363  1.00  0.00           H  
ATOM   1463 2HD1 ILE B  92     196.775 131.903  31.150  1.00  0.00           H  
ATOM   1464 3HD1 ILE B  92     195.840 133.360  31.160  1.00  0.00           H  
ATOM   1465  N   GLU B  93     196.781 131.318  36.413  1.00  0.00           N  
ATOM   1466  CA  GLU B  93     195.990 130.966  37.564  1.00  0.00           C  
ATOM   1467  C   GLU B  93     196.649 131.466  38.838  1.00  0.00           C  
ATOM   1468  O   GLU B  93     195.944 131.924  39.733  1.00  0.00           O  
ATOM   1469  CB  GLU B  93     195.767 129.455  37.681  1.00  0.00           C  
ATOM   1470  CG  GLU B  93     194.883 128.830  36.611  1.00  0.00           C  
ATOM   1471  CD  GLU B  93     194.614 127.374  36.888  1.00  0.00           C  
ATOM   1472  OE1 GLU B  93     195.348 126.781  37.643  1.00  0.00           O  
ATOM   1473  OE2 GLU B  93     193.654 126.866  36.366  1.00  0.00           O  
ATOM   1474  H   GLU B  93     197.168 130.592  35.803  1.00  0.00           H  
ATOM   1475  HA  GLU B  93     195.021 131.446  37.471  1.00  0.00           H  
ATOM   1476 1HB  GLU B  93     196.738 128.952  37.638  1.00  0.00           H  
ATOM   1477 2HB  GLU B  93     195.327 129.230  38.653  1.00  0.00           H  
ATOM   1478 1HG  GLU B  93     193.968 129.365  36.546  1.00  0.00           H  
ATOM   1479 2HG  GLU B  93     195.377 128.921  35.652  1.00  0.00           H  
ATOM   1480  N   GLU B  94     197.992 131.421  38.923  1.00  0.00           N  
ATOM   1481  CA  GLU B  94     198.696 131.939  40.093  1.00  0.00           C  
ATOM   1482  C   GLU B  94     198.433 133.425  40.293  1.00  0.00           C  
ATOM   1483  O   GLU B  94     198.177 133.856  41.422  1.00  0.00           O  
ATOM   1484  CB  GLU B  94     200.193 131.686  39.990  1.00  0.00           C  
ATOM   1485  CG  GLU B  94     201.015 132.151  41.211  1.00  0.00           C  
ATOM   1486  CD  GLU B  94     202.471 131.874  41.016  1.00  0.00           C  
ATOM   1487  OE1 GLU B  94     202.786 131.349  39.981  1.00  0.00           O  
ATOM   1488  OE2 GLU B  94     203.274 132.189  41.865  1.00  0.00           O  
ATOM   1489  H   GLU B  94     198.537 130.970  38.182  1.00  0.00           H  
ATOM   1490  HA  GLU B  94     198.326 131.409  40.970  1.00  0.00           H  
ATOM   1491 1HB  GLU B  94     200.367 130.619  39.847  1.00  0.00           H  
ATOM   1492 2HB  GLU B  94     200.581 132.195  39.103  1.00  0.00           H  
ATOM   1493 1HG  GLU B  94     200.875 133.225  41.355  1.00  0.00           H  
ATOM   1494 2HG  GLU B  94     200.656 131.640  42.105  1.00  0.00           H  
ATOM   1495  N   VAL B  95     198.492 134.226  39.222  1.00  0.00           N  
ATOM   1496  CA  VAL B  95     198.229 135.652  39.369  1.00  0.00           C  
ATOM   1497  C   VAL B  95     196.785 135.894  39.780  1.00  0.00           C  
ATOM   1498  O   VAL B  95     196.522 136.719  40.663  1.00  0.00           O  
ATOM   1499  CB  VAL B  95     198.533 136.440  38.078  1.00  0.00           C  
ATOM   1500  CG1 VAL B  95     198.029 137.912  38.213  1.00  0.00           C  
ATOM   1501  CG2 VAL B  95     200.042 136.431  37.818  1.00  0.00           C  
ATOM   1502  H   VAL B  95     198.773 133.835  38.311  1.00  0.00           H  
ATOM   1503  HA  VAL B  95     198.879 136.033  40.162  1.00  0.00           H  
ATOM   1504  HB  VAL B  95     198.009 135.969  37.238  1.00  0.00           H  
ATOM   1505 1HG1 VAL B  95     198.241 138.454  37.311  1.00  0.00           H  
ATOM   1506 2HG1 VAL B  95     196.955 137.935  38.381  1.00  0.00           H  
ATOM   1507 3HG1 VAL B  95     198.535 138.395  39.053  1.00  0.00           H  
ATOM   1508 1HG2 VAL B  95     200.242 136.971  36.913  1.00  0.00           H  
ATOM   1509 2HG2 VAL B  95     200.564 136.907  38.654  1.00  0.00           H  
ATOM   1510 3HG2 VAL B  95     200.391 135.409  37.713  1.00  0.00           H  
ATOM   1511  N   VAL B  96     195.841 135.200  39.132  1.00  0.00           N  
ATOM   1512  CA  VAL B  96     194.451 135.430  39.472  1.00  0.00           C  
ATOM   1513  C   VAL B  96     194.180 135.062  40.914  1.00  0.00           C  
ATOM   1514  O   VAL B  96     193.484 135.802  41.610  1.00  0.00           O  
ATOM   1515  CB  VAL B  96     193.472 134.630  38.596  1.00  0.00           C  
ATOM   1516  CG1 VAL B  96     192.043 134.783  39.174  1.00  0.00           C  
ATOM   1517  CG2 VAL B  96     193.522 135.121  37.184  1.00  0.00           C  
ATOM   1518  H   VAL B  96     196.109 134.534  38.395  1.00  0.00           H  
ATOM   1519  HA  VAL B  96     194.246 136.497  39.341  1.00  0.00           H  
ATOM   1520  HB  VAL B  96     193.742 133.573  38.618  1.00  0.00           H  
ATOM   1521 1HG1 VAL B  96     191.348 134.245  38.589  1.00  0.00           H  
ATOM   1522 2HG1 VAL B  96     191.988 134.406  40.188  1.00  0.00           H  
ATOM   1523 3HG1 VAL B  96     191.763 135.836  39.171  1.00  0.00           H  
ATOM   1524 1HG2 VAL B  96     192.826 134.564  36.566  1.00  0.00           H  
ATOM   1525 2HG2 VAL B  96     193.256 136.146  37.186  1.00  0.00           H  
ATOM   1526 3HG2 VAL B  96     194.529 135.007  36.788  1.00  0.00           H  
ATOM   1527  N   GLU B  97     194.705 133.917  41.363  1.00  0.00           N  
ATOM   1528  CA  GLU B  97     194.472 133.466  42.718  1.00  0.00           C  
ATOM   1529  C   GLU B  97     195.128 134.380  43.732  1.00  0.00           C  
ATOM   1530  O   GLU B  97     194.533 134.661  44.769  1.00  0.00           O  
ATOM   1531  CB  GLU B  97     194.991 132.037  42.897  1.00  0.00           C  
ATOM   1532  CG  GLU B  97     194.728 131.440  44.272  1.00  0.00           C  
ATOM   1533  CD  GLU B  97     193.264 131.248  44.556  1.00  0.00           C  
ATOM   1534  OE1 GLU B  97     192.486 131.315  43.635  1.00  0.00           O  
ATOM   1535  OE2 GLU B  97     192.924 131.035  45.696  1.00  0.00           O  
ATOM   1536  H   GLU B  97     195.277 133.341  40.744  1.00  0.00           H  
ATOM   1537  HA  GLU B  97     193.399 133.472  42.898  1.00  0.00           H  
ATOM   1538 1HB  GLU B  97     194.528 131.386  42.156  1.00  0.00           H  
ATOM   1539 2HB  GLU B  97     196.067 132.017  42.724  1.00  0.00           H  
ATOM   1540 1HG  GLU B  97     195.229 130.475  44.340  1.00  0.00           H  
ATOM   1541 2HG  GLU B  97     195.157 132.095  45.029  1.00  0.00           H  
ATOM   1542  N   ALA B  98     196.363 134.829  43.478  1.00  0.00           N  
ATOM   1543  CA  ALA B  98     197.013 135.741  44.405  1.00  0.00           C  
ATOM   1544  C   ALA B  98     196.219 137.030  44.593  1.00  0.00           C  
ATOM   1545  O   ALA B  98     196.076 137.517  45.726  1.00  0.00           O  
ATOM   1546  CB  ALA B  98     198.397 136.063  43.899  1.00  0.00           C  
ATOM   1547  H   ALA B  98     196.874 134.506  42.651  1.00  0.00           H  
ATOM   1548  HA  ALA B  98     197.086 135.244  45.369  1.00  0.00           H  
ATOM   1549 1HB  ALA B  98     198.891 136.724  44.607  1.00  0.00           H  
ATOM   1550 2HB  ALA B  98     198.967 135.139  43.788  1.00  0.00           H  
ATOM   1551 3HB  ALA B  98     198.312 136.554  42.928  1.00  0.00           H  
ATOM   1552  N   ILE B  99     195.668 137.569  43.502  1.00  0.00           N  
ATOM   1553  CA  ILE B  99     194.848 138.765  43.591  1.00  0.00           C  
ATOM   1554  C   ILE B  99     193.561 138.476  44.334  1.00  0.00           C  
ATOM   1555  O   ILE B  99     193.168 139.230  45.224  1.00  0.00           O  
ATOM   1556  CB  ILE B  99     194.565 139.382  42.206  1.00  0.00           C  
ATOM   1557  CG1 ILE B  99     195.902 139.919  41.601  1.00  0.00           C  
ATOM   1558  CG2 ILE B  99     193.487 140.505  42.314  1.00  0.00           C  
ATOM   1559  CD1 ILE B  99     195.836 140.251  40.131  1.00  0.00           C  
ATOM   1560  H   ILE B  99     195.873 137.164  42.575  1.00  0.00           H  
ATOM   1561  HA  ILE B  99     195.405 139.508  44.171  1.00  0.00           H  
ATOM   1562  HB  ILE B  99     194.205 138.592  41.533  1.00  0.00           H  
ATOM   1563 1HG1 ILE B  99     196.195 140.800  42.136  1.00  0.00           H  
ATOM   1564 2HG1 ILE B  99     196.677 139.162  41.741  1.00  0.00           H  
ATOM   1565 1HG2 ILE B  99     193.287 140.918  41.341  1.00  0.00           H  
ATOM   1566 2HG2 ILE B  99     192.566 140.099  42.709  1.00  0.00           H  
ATOM   1567 3HG2 ILE B  99     193.844 141.292  42.982  1.00  0.00           H  
ATOM   1568 1HD1 ILE B  99     196.798 140.605  39.796  1.00  0.00           H  
ATOM   1569 2HD1 ILE B  99     195.575 139.356  39.592  1.00  0.00           H  
ATOM   1570 3HD1 ILE B  99     195.099 141.020  39.940  1.00  0.00           H  
ATOM   1571  N   SER B 100     192.908 137.377  43.967  1.00  0.00           N  
ATOM   1572  CA  SER B 100     191.617 137.020  44.511  1.00  0.00           C  
ATOM   1573  C   SER B 100     191.712 136.789  46.010  1.00  0.00           C  
ATOM   1574  O   SER B 100     190.828 137.199  46.769  1.00  0.00           O  
ATOM   1575  CB  SER B 100     191.122 135.781  43.810  1.00  0.00           C  
ATOM   1576  OG  SER B 100     190.909 136.040  42.448  1.00  0.00           O  
ATOM   1577  H   SER B 100     193.310 136.767  43.260  1.00  0.00           H  
ATOM   1578  HA  SER B 100     190.922 137.837  44.322  1.00  0.00           H  
ATOM   1579 1HB  SER B 100     191.855 134.983  43.919  1.00  0.00           H  
ATOM   1580 2HB  SER B 100     190.201 135.438  44.278  1.00  0.00           H  
ATOM   1581  HG  SER B 100     191.786 135.947  42.030  1.00  0.00           H  
ATOM   1582  N   ARG B 101     192.785 136.137  46.466  1.00  0.00           N  
ATOM   1583  CA  ARG B 101     192.956 135.893  47.883  1.00  0.00           C  
ATOM   1584  C   ARG B 101     193.091 137.204  48.640  1.00  0.00           C  
ATOM   1585  O   ARG B 101     192.484 137.365  49.701  1.00  0.00           O  
ATOM   1586  CB  ARG B 101     194.183 135.029  48.134  1.00  0.00           C  
ATOM   1587  CG  ARG B 101     194.023 133.565  47.757  1.00  0.00           C  
ATOM   1588  CD  ARG B 101     195.266 132.793  48.012  1.00  0.00           C  
ATOM   1589  NE  ARG B 101     195.121 131.394  47.644  1.00  0.00           N  
ATOM   1590  CZ  ARG B 101     196.029 130.435  47.909  1.00  0.00           C  
ATOM   1591  NH1 ARG B 101     197.140 130.739  48.543  1.00  0.00           N  
ATOM   1592  NH2 ARG B 101     195.803 129.188  47.532  1.00  0.00           N  
ATOM   1593  H   ARG B 101     193.472 135.762  45.815  1.00  0.00           H  
ATOM   1594  HA  ARG B 101     192.071 135.371  48.248  1.00  0.00           H  
ATOM   1595 1HB  ARG B 101     195.027 135.424  47.571  1.00  0.00           H  
ATOM   1596 2HB  ARG B 101     194.447 135.070  49.191  1.00  0.00           H  
ATOM   1597 1HG  ARG B 101     193.219 133.123  48.346  1.00  0.00           H  
ATOM   1598 2HG  ARG B 101     193.782 133.487  46.696  1.00  0.00           H  
ATOM   1599 1HD  ARG B 101     196.083 133.216  47.428  1.00  0.00           H  
ATOM   1600 2HD  ARG B 101     195.515 132.843  49.071  1.00  0.00           H  
ATOM   1601  HE  ARG B 101     194.279 131.121  47.154  1.00  0.00           H  
ATOM   1602 1HH1 ARG B 101     197.313 131.691  48.831  1.00  0.00           H  
ATOM   1603 2HH1 ARG B 101     197.821 130.020  48.742  1.00  0.00           H  
ATOM   1604 1HH2 ARG B 101     194.949 128.954  47.044  1.00  0.00           H  
ATOM   1605 2HH2 ARG B 101     196.484 128.470  47.731  1.00  0.00           H  
ATOM   1606  N   LYS B 102     193.832 138.167  48.076  1.00  0.00           N  
ATOM   1607  CA  LYS B 102     193.985 139.468  48.720  1.00  0.00           C  
ATOM   1608  C   LYS B 102     192.672 140.269  48.708  1.00  0.00           C  
ATOM   1609  O   LYS B 102     192.405 141.042  49.631  1.00  0.00           O  
ATOM   1610  CB  LYS B 102     195.133 140.255  48.084  1.00  0.00           C  
ATOM   1611  CG  LYS B 102     196.528 139.702  48.453  1.00  0.00           C  
ATOM   1612  CD  LYS B 102     197.662 140.578  47.901  1.00  0.00           C  
ATOM   1613  CE  LYS B 102     199.012 140.245  48.520  1.00  0.00           C  
ATOM   1614  NZ  LYS B 102     199.596 139.006  47.962  1.00  0.00           N  
ATOM   1615  H   LYS B 102     194.344 137.968  47.210  1.00  0.00           H  
ATOM   1616  HA  LYS B 102     194.243 139.295  49.763  1.00  0.00           H  
ATOM   1617 1HB  LYS B 102     195.033 140.216  46.995  1.00  0.00           H  
ATOM   1618 2HB  LYS B 102     195.076 141.299  48.387  1.00  0.00           H  
ATOM   1619 1HG  LYS B 102     196.614 139.640  49.537  1.00  0.00           H  
ATOM   1620 2HG  LYS B 102     196.621 138.698  48.040  1.00  0.00           H  
ATOM   1621 1HD  LYS B 102     197.754 140.365  46.843  1.00  0.00           H  
ATOM   1622 2HD  LYS B 102     197.441 141.635  48.031  1.00  0.00           H  
ATOM   1623 1HE  LYS B 102     199.705 141.070  48.341  1.00  0.00           H  
ATOM   1624 2HE  LYS B 102     198.883 140.117  49.593  1.00  0.00           H  
ATOM   1625 1HZ  LYS B 102     200.481 138.822  48.400  1.00  0.00           H  
ATOM   1626 2HZ  LYS B 102     198.974 138.233  48.118  1.00  0.00           H  
ATOM   1627 3HZ  LYS B 102     199.746 139.136  46.940  1.00  0.00           H  
ATOM   1628  N   LEU B 103     191.839 140.062  47.679  1.00  0.00           N  
ATOM   1629  CA  LEU B 103     190.533 140.714  47.598  1.00  0.00           C  
ATOM   1630  C   LEU B 103     189.429 139.960  48.350  1.00  0.00           C  
ATOM   1631  O   LEU B 103     188.427 140.565  48.739  1.00  0.00           O  
ATOM   1632  CB  LEU B 103     190.082 140.865  46.138  1.00  0.00           C  
ATOM   1633  CG  LEU B 103     190.902 141.768  45.201  1.00  0.00           C  
ATOM   1634  CD1 LEU B 103     190.309 141.662  43.804  1.00  0.00           C  
ATOM   1635  CD2 LEU B 103     190.872 143.202  45.680  1.00  0.00           C  
ATOM   1636  H   LEU B 103     192.157 139.479  46.900  1.00  0.00           H  
ATOM   1637  HA  LEU B 103     190.619 141.695  48.056  1.00  0.00           H  
ATOM   1638 1HB  LEU B 103     190.086 139.868  45.695  1.00  0.00           H  
ATOM   1639 2HB  LEU B 103     189.058 141.233  46.137  1.00  0.00           H  
ATOM   1640  HG  LEU B 103     191.930 141.426  45.168  1.00  0.00           H  
ATOM   1641 1HD1 LEU B 103     190.880 142.278  43.125  1.00  0.00           H  
ATOM   1642 2HD1 LEU B 103     190.345 140.626  43.472  1.00  0.00           H  
ATOM   1643 3HD1 LEU B 103     189.274 142.000  43.816  1.00  0.00           H  
ATOM   1644 1HD2 LEU B 103     191.444 143.805  45.001  1.00  0.00           H  
ATOM   1645 2HD2 LEU B 103     189.843 143.563  45.707  1.00  0.00           H  
ATOM   1646 3HD2 LEU B 103     191.308 143.282  46.670  1.00  0.00           H  
ATOM   1647  N   GLY B 104     189.591 138.650  48.566  1.00  0.00           N  
ATOM   1648  CA  GLY B 104     188.557 137.839  49.192  1.00  0.00           C  
ATOM   1649  C   GLY B 104     187.487 137.358  48.212  1.00  0.00           C  
ATOM   1650  O   GLY B 104     186.356 137.063  48.616  1.00  0.00           O  
ATOM   1651  H   GLY B 104     190.426 138.168  48.240  1.00  0.00           H  
ATOM   1652 1HA  GLY B 104     189.034 136.975  49.657  1.00  0.00           H  
ATOM   1653 2HA  GLY B 104     188.091 138.411  49.993  1.00  0.00           H  
ATOM   1654  N   THR B 105     187.812 137.332  46.918  1.00  0.00           N  
ATOM   1655  CA  THR B 105     186.840 136.922  45.908  1.00  0.00           C  
ATOM   1656  C   THR B 105     186.820 135.406  45.680  1.00  0.00           C  
ATOM   1657  O   THR B 105     187.741 134.682  46.064  1.00  0.00           O  
ATOM   1658  CB  THR B 105     187.119 137.635  44.572  1.00  0.00           C  
ATOM   1659  OG1 THR B 105     188.427 137.283  44.103  1.00  0.00           O  
ATOM   1660  CG2 THR B 105     187.036 139.144  44.745  1.00  0.00           C  
ATOM   1661  H   THR B 105     188.777 137.537  46.652  1.00  0.00           H  
ATOM   1662  HA  THR B 105     185.849 137.218  46.250  1.00  0.00           H  
ATOM   1663  HB  THR B 105     186.385 137.319  43.831  1.00  0.00           H  
ATOM   1664  HG1 THR B 105     188.409 137.189  43.148  1.00  0.00           H  
ATOM   1665 1HG2 THR B 105     187.236 139.631  43.791  1.00  0.00           H  
ATOM   1666 2HG2 THR B 105     186.039 139.416  45.091  1.00  0.00           H  
ATOM   1667 3HG2 THR B 105     187.775 139.467  45.478  1.00  0.00           H  
ATOM   1668  N   GLU B 106     185.754 134.926  45.032  1.00  0.00           N  
ATOM   1669  CA  GLU B 106     185.634 133.523  44.629  1.00  0.00           C  
ATOM   1670  C   GLU B 106     186.015 133.309  43.171  1.00  0.00           C  
ATOM   1671  O   GLU B 106     185.533 134.025  42.284  1.00  0.00           O  
ATOM   1672  CB  GLU B 106     184.204 133.020  44.828  1.00  0.00           C  
ATOM   1673  CG  GLU B 106     183.999 131.534  44.475  1.00  0.00           C  
ATOM   1674  CD  GLU B 106     182.569 131.069  44.594  1.00  0.00           C  
ATOM   1675  OE1 GLU B 106     181.718 131.848  44.964  1.00  0.00           O  
ATOM   1676  OE2 GLU B 106     182.318 129.936  44.284  1.00  0.00           O  
ATOM   1677  H   GLU B 106     185.002 135.564  44.811  1.00  0.00           H  
ATOM   1678  HA  GLU B 106     186.307 132.929  45.247  1.00  0.00           H  
ATOM   1679 1HB  GLU B 106     183.905 133.167  45.865  1.00  0.00           H  
ATOM   1680 2HB  GLU B 106     183.540 133.605  44.211  1.00  0.00           H  
ATOM   1681 1HG  GLU B 106     184.317 131.359  43.448  1.00  0.00           H  
ATOM   1682 2HG  GLU B 106     184.629 130.930  45.126  1.00  0.00           H  
ATOM   1683  N   VAL B 107     186.877 132.322  42.901  1.00  0.00           N  
ATOM   1684  CA  VAL B 107     187.247 132.077  41.514  1.00  0.00           C  
ATOM   1685  C   VAL B 107     187.031 130.642  41.056  1.00  0.00           C  
ATOM   1686  O   VAL B 107     187.458 129.688  41.709  1.00  0.00           O  
ATOM   1687  CB  VAL B 107     188.707 132.434  41.262  1.00  0.00           C  
ATOM   1688  CG1 VAL B 107     189.027 132.215  39.789  1.00  0.00           C  
ATOM   1689  CG2 VAL B 107     188.938 133.812  41.652  1.00  0.00           C  
ATOM   1690  H   VAL B 107     187.264 131.762  43.652  1.00  0.00           H  
ATOM   1691  HA  VAL B 107     186.635 132.715  40.884  1.00  0.00           H  
ATOM   1692  HB  VAL B 107     189.354 131.791  41.842  1.00  0.00           H  
ATOM   1693 1HG1 VAL B 107     190.050 132.486  39.610  1.00  0.00           H  
ATOM   1694 2HG1 VAL B 107     188.887 131.182  39.498  1.00  0.00           H  
ATOM   1695 3HG1 VAL B 107     188.380 132.843  39.187  1.00  0.00           H  
ATOM   1696 1HG2 VAL B 107     189.967 134.061  41.458  1.00  0.00           H  
ATOM   1697 2HG2 VAL B 107     188.295 134.422  41.080  1.00  0.00           H  
ATOM   1698 3HG2 VAL B 107     188.725 133.955  42.707  1.00  0.00           H  
ATOM   1699  N   ARG B 108     186.385 130.512  39.905  1.00  0.00           N  
ATOM   1700  CA  ARG B 108     186.172 129.227  39.263  1.00  0.00           C  
ATOM   1701  C   ARG B 108     187.257 128.993  38.210  1.00  0.00           C  
ATOM   1702  O   ARG B 108     187.470 129.819  37.315  1.00  0.00           O  
ATOM   1703  CB  ARG B 108     184.806 129.162  38.614  1.00  0.00           C  
ATOM   1704  CG  ARG B 108     184.446 127.827  37.995  1.00  0.00           C  
ATOM   1705  CD  ARG B 108     183.031 127.808  37.554  1.00  0.00           C  
ATOM   1706  NE  ARG B 108     182.829 128.666  36.384  1.00  0.00           N  
ATOM   1707  CZ  ARG B 108     183.032 128.302  35.106  1.00  0.00           C  
ATOM   1708  NH1 ARG B 108     183.453 127.095  34.792  1.00  0.00           N  
ATOM   1709  NH2 ARG B 108     182.800 129.192  34.176  1.00  0.00           N  
ATOM   1710  H   ARG B 108     186.060 131.376  39.458  1.00  0.00           H  
ATOM   1711  HA  ARG B 108     186.241 128.442  40.017  1.00  0.00           H  
ATOM   1712 1HB  ARG B 108     184.044 129.413  39.350  1.00  0.00           H  
ATOM   1713 2HB  ARG B 108     184.758 129.896  37.836  1.00  0.00           H  
ATOM   1714 1HG  ARG B 108     185.082 127.642  37.126  1.00  0.00           H  
ATOM   1715 2HG  ARG B 108     184.593 127.033  38.726  1.00  0.00           H  
ATOM   1716 1HD  ARG B 108     182.725 126.793  37.305  1.00  0.00           H  
ATOM   1717 2HD  ARG B 108     182.400 128.185  38.358  1.00  0.00           H  
ATOM   1718  HE  ARG B 108     182.491 129.636  36.521  1.00  0.00           H  
ATOM   1719 1HH1 ARG B 108     183.635 126.412  35.505  1.00  0.00           H  
ATOM   1720 2HH1 ARG B 108     183.605 126.841  33.809  1.00  0.00           H  
ATOM   1721 1HH2 ARG B 108     182.476 130.122  34.478  1.00  0.00           H  
ATOM   1722 2HH2 ARG B 108     182.936 128.969  33.201  1.00  0.00           H  
ATOM   1723  N   PHE B 109     187.945 127.866  38.294  1.00  0.00           N  
ATOM   1724  CA  PHE B 109     188.972 127.560  37.299  1.00  0.00           C  
ATOM   1725  C   PHE B 109     188.585 126.371  36.407  1.00  0.00           C  
ATOM   1726  O   PHE B 109     188.250 125.293  36.909  1.00  0.00           O  
ATOM   1727  CB  PHE B 109     190.302 127.266  37.994  1.00  0.00           C  
ATOM   1728  CG  PHE B 109     190.852 128.430  38.768  1.00  0.00           C  
ATOM   1729  CD1 PHE B 109     190.558 128.588  40.114  1.00  0.00           C  
ATOM   1730  CD2 PHE B 109     191.664 129.370  38.151  1.00  0.00           C  
ATOM   1731  CE1 PHE B 109     191.063 129.659  40.827  1.00  0.00           C  
ATOM   1732  CE2 PHE B 109     192.172 130.441  38.862  1.00  0.00           C  
ATOM   1733  CZ  PHE B 109     191.870 130.585  40.201  1.00  0.00           C  
ATOM   1734  H   PHE B 109     187.778 127.233  39.065  1.00  0.00           H  
ATOM   1735  HA  PHE B 109     189.112 128.430  36.656  1.00  0.00           H  
ATOM   1736 1HB  PHE B 109     190.177 126.430  38.681  1.00  0.00           H  
ATOM   1737 2HB  PHE B 109     191.043 126.971  37.251  1.00  0.00           H  
ATOM   1738  HD1 PHE B 109     189.920 127.855  40.609  1.00  0.00           H  
ATOM   1739  HD2 PHE B 109     191.902 129.256  37.093  1.00  0.00           H  
ATOM   1740  HE1 PHE B 109     190.823 129.771  41.884  1.00  0.00           H  
ATOM   1741  HE2 PHE B 109     192.810 131.172  38.365  1.00  0.00           H  
ATOM   1742  HZ  PHE B 109     192.268 131.430  40.762  1.00  0.00           H  
ATOM   1743  N   GLU B 110     188.621 126.562  35.082  1.00  0.00           N  
ATOM   1744  CA  GLU B 110     188.324 125.494  34.127  1.00  0.00           C  
ATOM   1745  C   GLU B 110     189.383 125.325  33.031  1.00  0.00           C  
ATOM   1746  O   GLU B 110     189.795 126.279  32.365  1.00  0.00           O  
ATOM   1747  CB  GLU B 110     186.963 125.753  33.476  1.00  0.00           C  
ATOM   1748  CG  GLU B 110     186.515 124.671  32.504  1.00  0.00           C  
ATOM   1749  CD  GLU B 110     185.143 124.921  31.941  1.00  0.00           C  
ATOM   1750  OE1 GLU B 110     184.532 125.889  32.326  1.00  0.00           O  
ATOM   1751  OE2 GLU B 110     184.707 124.144  31.126  1.00  0.00           O  
ATOM   1752  H   GLU B 110     188.833 127.489  34.697  1.00  0.00           H  
ATOM   1753  HA  GLU B 110     188.263 124.555  34.676  1.00  0.00           H  
ATOM   1754 1HB  GLU B 110     186.201 125.844  34.250  1.00  0.00           H  
ATOM   1755 2HB  GLU B 110     186.994 126.698  32.933  1.00  0.00           H  
ATOM   1756 1HG  GLU B 110     187.228 124.617  31.682  1.00  0.00           H  
ATOM   1757 2HG  GLU B 110     186.522 123.711  33.018  1.00  0.00           H  
ATOM   1758  N   LYS B 111     189.826 124.091  32.816  1.00  0.00           N  
ATOM   1759  CA  LYS B 111     190.763 123.851  31.718  1.00  0.00           C  
ATOM   1760  C   LYS B 111     190.136 122.956  30.655  1.00  0.00           C  
ATOM   1761  O   LYS B 111     189.528 121.927  30.961  1.00  0.00           O  
ATOM   1762  CB  LYS B 111     192.075 123.251  32.231  1.00  0.00           C  
ATOM   1763  CG  LYS B 111     192.858 124.169  33.184  1.00  0.00           C  
ATOM   1764  CD  LYS B 111     194.156 123.504  33.688  1.00  0.00           C  
ATOM   1765  CE  LYS B 111     194.882 124.380  34.733  1.00  0.00           C  
ATOM   1766  NZ  LYS B 111     196.080 123.682  35.348  1.00  0.00           N  
ATOM   1767  H   LYS B 111     189.508 123.337  33.414  1.00  0.00           H  
ATOM   1768  HA  LYS B 111     190.997 124.801  31.236  1.00  0.00           H  
ATOM   1769 1HB  LYS B 111     191.872 122.314  32.746  1.00  0.00           H  
ATOM   1770 2HB  LYS B 111     192.721 123.026  31.379  1.00  0.00           H  
ATOM   1771 1HG  LYS B 111     193.103 125.094  32.667  1.00  0.00           H  
ATOM   1772 2HG  LYS B 111     192.232 124.419  34.044  1.00  0.00           H  
ATOM   1773 1HD  LYS B 111     193.921 122.540  34.140  1.00  0.00           H  
ATOM   1774 2HD  LYS B 111     194.833 123.337  32.848  1.00  0.00           H  
ATOM   1775 1HE  LYS B 111     195.215 125.309  34.264  1.00  0.00           H  
ATOM   1776 2HE  LYS B 111     194.176 124.622  35.528  1.00  0.00           H  
ATOM   1777 1HZ  LYS B 111     196.501 124.287  36.040  1.00  0.00           H  
ATOM   1778 2HZ  LYS B 111     195.772 122.837  35.798  1.00  0.00           H  
ATOM   1779 3HZ  LYS B 111     196.819 123.439  34.650  1.00  0.00           H  
ATOM   1780  N   LYS B 112     190.337 123.346  29.401  1.00  0.00           N  
ATOM   1781  CA  LYS B 112     189.864 122.664  28.208  1.00  0.00           C  
ATOM   1782  C   LYS B 112     191.079 122.349  27.334  1.00  0.00           C  
ATOM   1783  O   LYS B 112     192.172 122.876  27.561  1.00  0.00           O  
ATOM   1784  CB  LYS B 112     188.846 123.516  27.449  1.00  0.00           C  
ATOM   1785  CG  LYS B 112     187.568 123.809  28.224  1.00  0.00           C  
ATOM   1786  CD  LYS B 112     186.622 124.687  27.419  1.00  0.00           C  
ATOM   1787  CE  LYS B 112     185.369 125.027  28.213  1.00  0.00           C  
ATOM   1788  NZ  LYS B 112     184.428 125.874  27.432  1.00  0.00           N  
ATOM   1789  H   LYS B 112     190.821 124.234  29.248  1.00  0.00           H  
ATOM   1790  HA  LYS B 112     189.365 121.737  28.490  1.00  0.00           H  
ATOM   1791 1HB  LYS B 112     189.299 124.470  27.177  1.00  0.00           H  
ATOM   1792 2HB  LYS B 112     188.567 123.011  26.524  1.00  0.00           H  
ATOM   1793 1HG  LYS B 112     187.065 122.872  28.465  1.00  0.00           H  
ATOM   1794 2HG  LYS B 112     187.817 124.317  29.156  1.00  0.00           H  
ATOM   1795 1HD  LYS B 112     187.130 125.612  27.143  1.00  0.00           H  
ATOM   1796 2HD  LYS B 112     186.331 124.167  26.506  1.00  0.00           H  
ATOM   1797 1HE  LYS B 112     184.860 124.108  28.499  1.00  0.00           H  
ATOM   1798 2HE  LYS B 112     185.648 125.559  29.122  1.00  0.00           H  
ATOM   1799 1HZ  LYS B 112     183.612 126.077  27.993  1.00  0.00           H  
ATOM   1800 2HZ  LYS B 112     184.884 126.738  27.177  1.00  0.00           H  
ATOM   1801 3HZ  LYS B 112     184.146 125.382  26.596  1.00  0.00           H  
ATOM   1802  N   ASP B 113     190.939 121.543  26.296  1.00  0.00           N  
ATOM   1803  CA  ASP B 113     192.172 121.215  25.597  1.00  0.00           C  
ATOM   1804  C   ASP B 113     192.705 122.410  24.807  1.00  0.00           C  
ATOM   1805  O   ASP B 113     192.194 122.773  23.744  1.00  0.00           O  
ATOM   1806  CB  ASP B 113     191.978 120.015  24.666  1.00  0.00           C  
ATOM   1807  CG  ASP B 113     193.288 119.564  23.999  1.00  0.00           C  
ATOM   1808  OD1 ASP B 113     194.298 120.188  24.245  1.00  0.00           O  
ATOM   1809  OD2 ASP B 113     193.266 118.597  23.266  1.00  0.00           O  
ATOM   1810  H   ASP B 113     190.050 121.143  26.033  1.00  0.00           H  
ATOM   1811  HA  ASP B 113     192.923 120.939  26.338  1.00  0.00           H  
ATOM   1812 1HB  ASP B 113     191.575 119.177  25.231  1.00  0.00           H  
ATOM   1813 2HB  ASP B 113     191.257 120.266  23.886  1.00  0.00           H  
ATOM   1814  N   GLY B 114     193.715 123.044  25.405  1.00  0.00           N  
ATOM   1815  CA  GLY B 114     194.434 124.196  24.869  1.00  0.00           C  
ATOM   1816  C   GLY B 114     193.791 125.534  25.195  1.00  0.00           C  
ATOM   1817  O   GLY B 114     194.217 126.570  24.669  1.00  0.00           O  
ATOM   1818  H   GLY B 114     193.971 122.673  26.313  1.00  0.00           H  
ATOM   1819 1HA  GLY B 114     195.455 124.189  25.255  1.00  0.00           H  
ATOM   1820 2HA  GLY B 114     194.510 124.088  23.789  1.00  0.00           H  
ATOM   1821  N   THR B 115     192.750 125.514  26.026  1.00  0.00           N  
ATOM   1822  CA  THR B 115     192.037 126.743  26.379  1.00  0.00           C  
ATOM   1823  C   THR B 115     191.881 126.936  27.892  1.00  0.00           C  
ATOM   1824  O   THR B 115     191.559 126.011  28.640  1.00  0.00           O  
ATOM   1825  CB  THR B 115     190.645 126.767  25.719  1.00  0.00           C  
ATOM   1826  OG1 THR B 115     190.787 126.678  24.296  1.00  0.00           O  
ATOM   1827  CG2 THR B 115     189.910 128.050  26.073  1.00  0.00           C  
ATOM   1828  H   THR B 115     192.509 124.613  26.446  1.00  0.00           H  
ATOM   1829  HA  THR B 115     192.620 127.582  26.007  1.00  0.00           H  
ATOM   1830  HB  THR B 115     190.063 125.914  26.067  1.00  0.00           H  
ATOM   1831  HG1 THR B 115     191.719 126.692  24.066  1.00  0.00           H  
ATOM   1832 1HG2 THR B 115     188.929 128.050  25.598  1.00  0.00           H  
ATOM   1833 2HG2 THR B 115     189.790 128.116  27.154  1.00  0.00           H  
ATOM   1834 3HG2 THR B 115     190.482 128.907  25.719  1.00  0.00           H  
ATOM   1835  N   LEU B 116     192.132 128.146  28.359  1.00  0.00           N  
ATOM   1836  CA  LEU B 116     191.952 128.428  29.780  1.00  0.00           C  
ATOM   1837  C   LEU B 116     190.764 129.334  30.019  1.00  0.00           C  
ATOM   1838  O   LEU B 116     190.617 130.349  29.342  1.00  0.00           O  
ATOM   1839  CB  LEU B 116     193.215 129.079  30.358  1.00  0.00           C  
ATOM   1840  CG  LEU B 116     193.129 129.506  31.829  1.00  0.00           C  
ATOM   1841  CD1 LEU B 116     192.991 128.272  32.710  1.00  0.00           C  
ATOM   1842  CD2 LEU B 116     194.370 130.306  32.199  1.00  0.00           C  
ATOM   1843  H   LEU B 116     192.417 128.877  27.698  1.00  0.00           H  
ATOM   1844  HA  LEU B 116     191.758 127.489  30.298  1.00  0.00           H  
ATOM   1845 1HB  LEU B 116     194.041 128.376  30.265  1.00  0.00           H  
ATOM   1846 2HB  LEU B 116     193.450 129.965  29.769  1.00  0.00           H  
ATOM   1847  HG  LEU B 116     192.243 130.123  31.978  1.00  0.00           H  
ATOM   1848 1HD1 LEU B 116     192.930 128.576  33.755  1.00  0.00           H  
ATOM   1849 2HD1 LEU B 116     192.085 127.730  32.437  1.00  0.00           H  
ATOM   1850 3HD1 LEU B 116     193.857 127.627  32.570  1.00  0.00           H  
ATOM   1851 1HD2 LEU B 116     194.309 130.610  33.244  1.00  0.00           H  
ATOM   1852 2HD2 LEU B 116     195.257 129.689  32.051  1.00  0.00           H  
ATOM   1853 3HD2 LEU B 116     194.434 131.191  31.566  1.00  0.00           H  
ATOM   1854  N   HIS B 117     189.851 128.933  30.911  1.00  0.00           N  
ATOM   1855  CA  HIS B 117     188.738 129.809  31.247  1.00  0.00           C  
ATOM   1856  C   HIS B 117     188.701 130.088  32.750  1.00  0.00           C  
ATOM   1857  O   HIS B 117     188.595 129.167  33.564  1.00  0.00           O  
ATOM   1858  CB  HIS B 117     187.409 129.192  30.799  1.00  0.00           C  
ATOM   1859  CG  HIS B 117     186.243 130.124  30.918  1.00  0.00           C  
ATOM   1860  ND1 HIS B 117     185.668 130.443  32.130  1.00  0.00           N  
ATOM   1861  CD2 HIS B 117     185.545 130.804  29.979  1.00  0.00           C  
ATOM   1862  CE1 HIS B 117     184.665 131.281  31.931  1.00  0.00           C  
ATOM   1863  NE2 HIS B 117     184.570 131.515  30.635  1.00  0.00           N  
ATOM   1864  H   HIS B 117     189.956 128.033  31.390  1.00  0.00           H  
ATOM   1865  HA  HIS B 117     188.867 130.749  30.728  1.00  0.00           H  
ATOM   1866 1HB  HIS B 117     187.488 128.876  29.758  1.00  0.00           H  
ATOM   1867 2HB  HIS B 117     187.200 128.305  31.396  1.00  0.00           H  
ATOM   1868  HD2 HIS B 117     185.722 130.789  28.903  1.00  0.00           H  
ATOM   1869  HE1 HIS B 117     184.026 131.707  32.704  1.00  0.00           H  
ATOM   1870  HE2 HIS B 117     183.892 132.118  30.191  1.00  0.00           H  
ATOM   1871  N   ILE B 118     188.743 131.355  33.130  1.00  0.00           N  
ATOM   1872  CA  ILE B 118     188.650 131.662  34.552  1.00  0.00           C  
ATOM   1873  C   ILE B 118     187.503 132.617  34.832  1.00  0.00           C  
ATOM   1874  O   ILE B 118     187.370 133.634  34.159  1.00  0.00           O  
ATOM   1875  CB  ILE B 118     189.965 132.273  35.071  1.00  0.00           C  
ATOM   1876  CG1 ILE B 118     191.122 131.288  34.883  1.00  0.00           C  
ATOM   1877  CG2 ILE B 118     189.828 132.665  36.534  1.00  0.00           C  
ATOM   1878  CD1 ILE B 118     192.474 131.859  35.244  1.00  0.00           C  
ATOM   1879  H   ILE B 118     188.882 132.078  32.416  1.00  0.00           H  
ATOM   1880  HA  ILE B 118     188.457 130.744  35.107  1.00  0.00           H  
ATOM   1881  HB  ILE B 118     190.209 133.160  34.488  1.00  0.00           H  
ATOM   1882 1HG1 ILE B 118     190.950 130.404  35.496  1.00  0.00           H  
ATOM   1883 2HG1 ILE B 118     191.157 130.961  33.844  1.00  0.00           H  
ATOM   1884 1HG2 ILE B 118     190.766 133.094  36.885  1.00  0.00           H  
ATOM   1885 2HG2 ILE B 118     189.031 133.400  36.640  1.00  0.00           H  
ATOM   1886 3HG2 ILE B 118     189.589 131.782  37.127  1.00  0.00           H  
ATOM   1887 1HD1 ILE B 118     193.243 131.102  35.085  1.00  0.00           H  
ATOM   1888 2HD1 ILE B 118     192.683 132.726  34.616  1.00  0.00           H  
ATOM   1889 3HD1 ILE B 118     192.474 132.160  36.291  1.00  0.00           H  
ATOM   1890  N   GLU B 119     186.681 132.305  35.834  1.00  0.00           N  
ATOM   1891  CA  GLU B 119     185.560 133.189  36.179  1.00  0.00           C  
ATOM   1892  C   GLU B 119     185.675 133.724  37.600  1.00  0.00           C  
ATOM   1893  O   GLU B 119     185.717 132.959  38.570  1.00  0.00           O  
ATOM   1894  CB  GLU B 119     184.207 132.488  36.014  1.00  0.00           C  
ATOM   1895  CG  GLU B 119     183.001 133.413  36.279  1.00  0.00           C  
ATOM   1896  CD  GLU B 119     181.639 132.774  36.070  1.00  0.00           C  
ATOM   1897  OE1 GLU B 119     181.546 131.591  35.787  1.00  0.00           O  
ATOM   1898  OE2 GLU B 119     180.674 133.500  36.163  1.00  0.00           O  
ATOM   1899  H   GLU B 119     186.858 131.443  36.358  1.00  0.00           H  
ATOM   1900  HA  GLU B 119     185.572 134.044  35.506  1.00  0.00           H  
ATOM   1901 1HB  GLU B 119     184.124 132.103  34.999  1.00  0.00           H  
ATOM   1902 2HB  GLU B 119     184.144 131.658  36.684  1.00  0.00           H  
ATOM   1903 1HG  GLU B 119     183.046 133.770  37.310  1.00  0.00           H  
ATOM   1904 2HG  GLU B 119     183.092 134.284  35.629  1.00  0.00           H  
ATOM   1905  N   VAL B 120     185.677 135.048  37.734  1.00  0.00           N  
ATOM   1906  CA  VAL B 120     185.874 135.639  39.048  1.00  0.00           C  
ATOM   1907  C   VAL B 120     184.643 136.432  39.503  1.00  0.00           C  
ATOM   1908  O   VAL B 120     184.135 137.305  38.779  1.00  0.00           O  
ATOM   1909  CB  VAL B 120     187.071 136.614  39.023  1.00  0.00           C  
ATOM   1910  CG1 VAL B 120     187.305 137.184  40.438  1.00  0.00           C  
ATOM   1911  CG2 VAL B 120     188.312 135.941  38.450  1.00  0.00           C  
ATOM   1912  H   VAL B 120     185.606 135.630  36.896  1.00  0.00           H  
ATOM   1913  HA  VAL B 120     186.061 134.848  39.774  1.00  0.00           H  
ATOM   1914  HB  VAL B 120     186.812 137.455  38.383  1.00  0.00           H  
ATOM   1915 1HG1 VAL B 120     188.117 137.883  40.406  1.00  0.00           H  
ATOM   1916 2HG1 VAL B 120     186.418 137.681  40.806  1.00  0.00           H  
ATOM   1917 3HG1 VAL B 120     187.554 136.403  41.128  1.00  0.00           H  
ATOM   1918 1HG2 VAL B 120     189.128 136.656  38.423  1.00  0.00           H  
ATOM   1919 2HG2 VAL B 120     188.594 135.111  39.056  1.00  0.00           H  
ATOM   1920 3HG2 VAL B 120     188.106 135.593  37.438  1.00  0.00           H  
ATOM   1921  N   LYS B 121     184.174 136.145  40.715  1.00  0.00           N  
ATOM   1922  CA  LYS B 121     183.026 136.851  41.267  1.00  0.00           C  
ATOM   1923  C   LYS B 121     183.508 138.057  42.048  1.00  0.00           C  
ATOM   1924  O   LYS B 121     184.637 138.078  42.521  1.00  0.00           O  
ATOM   1925  CB  LYS B 121     182.202 135.965  42.196  1.00  0.00           C  
ATOM   1926  CG  LYS B 121     181.555 134.750  41.554  1.00  0.00           C  
ATOM   1927  CD  LYS B 121     180.721 133.994  42.599  1.00  0.00           C  
ATOM   1928  CE  LYS B 121     180.148 132.681  42.080  1.00  0.00           C  
ATOM   1929  NZ  LYS B 121     179.452 131.928  43.175  1.00  0.00           N  
ATOM   1930  H   LYS B 121     184.633 135.407  41.262  1.00  0.00           H  
ATOM   1931  HA  LYS B 121     182.396 137.201  40.453  1.00  0.00           H  
ATOM   1932 1HB  LYS B 121     182.848 135.600  42.994  1.00  0.00           H  
ATOM   1933 2HB  LYS B 121     181.419 136.560  42.664  1.00  0.00           H  
ATOM   1934 1HG  LYS B 121     180.921 135.058  40.722  1.00  0.00           H  
ATOM   1935 2HG  LYS B 121     182.337 134.089  41.172  1.00  0.00           H  
ATOM   1936 1HD  LYS B 121     181.333 133.778  43.466  1.00  0.00           H  
ATOM   1937 2HD  LYS B 121     179.895 134.625  42.922  1.00  0.00           H  
ATOM   1938 1HE  LYS B 121     179.442 132.882  41.277  1.00  0.00           H  
ATOM   1939 2HE  LYS B 121     180.963 132.065  41.696  1.00  0.00           H  
ATOM   1940 1HZ  LYS B 121     179.094 131.055  42.824  1.00  0.00           H  
ATOM   1941 2HZ  LYS B 121     180.152 131.741  43.924  1.00  0.00           H  
ATOM   1942 3HZ  LYS B 121     178.696 132.473  43.550  1.00  0.00           H  
ATOM   1943  N   ASN B 122     182.663 139.075  42.173  1.00  0.00           N  
ATOM   1944  CA  ASN B 122     182.962 140.240  43.003  1.00  0.00           C  
ATOM   1945  C   ASN B 122     184.299 140.907  42.666  1.00  0.00           C  
ATOM   1946  O   ASN B 122     185.017 141.351  43.566  1.00  0.00           O  
ATOM   1947  CB  ASN B 122     182.926 139.845  44.467  1.00  0.00           C  
ATOM   1948  CG  ASN B 122     181.568 139.388  44.895  1.00  0.00           C  
ATOM   1949  OD1 ASN B 122     180.542 139.914  44.440  1.00  0.00           O  
ATOM   1950  ND2 ASN B 122     181.532 138.414  45.770  1.00  0.00           N  
ATOM   1951  H   ASN B 122     181.759 139.022  41.724  1.00  0.00           H  
ATOM   1952  HA  ASN B 122     182.185 140.987  42.829  1.00  0.00           H  
ATOM   1953 1HB  ASN B 122     183.637 139.043  44.657  1.00  0.00           H  
ATOM   1954 2HB  ASN B 122     183.222 140.694  45.083  1.00  0.00           H  
ATOM   1955 1HD2 ASN B 122     180.651 138.068  46.098  1.00  0.00           H  
ATOM   1956 2HD2 ASN B 122     182.383 138.019  46.117  1.00  0.00           H  
ATOM   1957  N   LEU B 123     184.631 141.000  41.384  1.00  0.00           N  
ATOM   1958  CA  LEU B 123     185.895 141.608  41.000  1.00  0.00           C  
ATOM   1959  C   LEU B 123     185.655 143.001  40.431  1.00  0.00           C  
ATOM   1960  O   LEU B 123     184.872 143.176  39.495  1.00  0.00           O  
ATOM   1961  CB  LEU B 123     186.599 140.716  39.966  1.00  0.00           C  
ATOM   1962  CG  LEU B 123     187.991 141.165  39.414  1.00  0.00           C  
ATOM   1963  CD1 LEU B 123     189.047 141.094  40.514  1.00  0.00           C  
ATOM   1964  CD2 LEU B 123     188.399 140.253  38.286  1.00  0.00           C  
ATOM   1965  H   LEU B 123     184.004 140.631  40.684  1.00  0.00           H  
ATOM   1966  HA  LEU B 123     186.517 141.694  41.885  1.00  0.00           H  
ATOM   1967 1HB  LEU B 123     186.720 139.772  40.402  1.00  0.00           H  
ATOM   1968 2HB  LEU B 123     185.935 140.602  39.115  1.00  0.00           H  
ATOM   1969  HG  LEU B 123     187.939 142.192  39.047  1.00  0.00           H  
ATOM   1970 1HD1 LEU B 123     189.997 141.377  40.096  1.00  0.00           H  
ATOM   1971 2HD1 LEU B 123     188.795 141.761  41.330  1.00  0.00           H  
ATOM   1972 3HD1 LEU B 123     189.125 140.091  40.894  1.00  0.00           H  
ATOM   1973 1HD2 LEU B 123     189.348 140.567  37.925  1.00  0.00           H  
ATOM   1974 2HD2 LEU B 123     188.472 139.236  38.635  1.00  0.00           H  
ATOM   1975 3HD2 LEU B 123     187.680 140.309  37.500  1.00  0.00           H  
ATOM   1976  N   HIS B 124     186.339 143.989  40.998  1.00  0.00           N  
ATOM   1977  CA  HIS B 124     186.270 145.366  40.527  1.00  0.00           C  
ATOM   1978  C   HIS B 124     186.983 145.474  39.184  1.00  0.00           C  
ATOM   1979  O   HIS B 124     188.016 144.826  38.978  1.00  0.00           O  
ATOM   1980  CB  HIS B 124     186.897 146.330  41.539  1.00  0.00           C  
ATOM   1981  CG  HIS B 124     186.597 147.771  41.262  1.00  0.00           C  
ATOM   1982  ND1 HIS B 124     187.260 148.496  40.294  1.00  0.00           N  
ATOM   1983  CD2 HIS B 124     185.708 148.621  41.827  1.00  0.00           C  
ATOM   1984  CE1 HIS B 124     186.790 149.731  40.275  1.00  0.00           C  
ATOM   1985  NE2 HIS B 124     185.848 149.832  41.195  1.00  0.00           N  
ATOM   1986  H   HIS B 124     186.902 143.778  41.807  1.00  0.00           H  
ATOM   1987  HA  HIS B 124     185.229 145.658  40.382  1.00  0.00           H  
ATOM   1988 1HB  HIS B 124     186.535 146.092  42.540  1.00  0.00           H  
ATOM   1989 2HB  HIS B 124     187.979 146.201  41.542  1.00  0.00           H  
ATOM   1990  HD2 HIS B 124     185.011 148.388  42.632  1.00  0.00           H  
ATOM   1991  HE1 HIS B 124     187.123 150.530  39.612  1.00  0.00           H  
ATOM   1992  HE2 HIS B 124     185.314 150.663  41.404  1.00  0.00           H  
ATOM   1993  N   ASP B 125     186.483 146.346  38.302  1.00  0.00           N  
ATOM   1994  CA  ASP B 125     187.052 146.548  36.964  1.00  0.00           C  
ATOM   1995  C   ASP B 125     188.548 146.818  36.950  1.00  0.00           C  
ATOM   1996  O   ASP B 125     189.250 146.350  36.049  1.00  0.00           O  
ATOM   1997  CB  ASP B 125     186.338 147.710  36.269  1.00  0.00           C  
ATOM   1998  CG  ASP B 125     184.923 147.358  35.828  1.00  0.00           C  
ATOM   1999  OD1 ASP B 125     184.606 146.192  35.792  1.00  0.00           O  
ATOM   2000  OD2 ASP B 125     184.174 148.257  35.532  1.00  0.00           O  
ATOM   2001  H   ASP B 125     185.649 146.862  38.557  1.00  0.00           H  
ATOM   2002  HA  ASP B 125     186.868 145.642  36.387  1.00  0.00           H  
ATOM   2003 1HB  ASP B 125     186.290 148.565  36.944  1.00  0.00           H  
ATOM   2004 2HB  ASP B 125     186.910 148.016  35.392  1.00  0.00           H  
ATOM   2005  N   GLU B 126     189.046 147.566  37.920  1.00  0.00           N  
ATOM   2006  CA  GLU B 126     190.455 147.905  37.947  1.00  0.00           C  
ATOM   2007  C   GLU B 126     191.346 146.675  38.118  1.00  0.00           C  
ATOM   2008  O   GLU B 126     192.456 146.621  37.574  1.00  0.00           O  
ATOM   2009  CB  GLU B 126     190.728 148.903  39.075  1.00  0.00           C  
ATOM   2010  CG  GLU B 126     190.205 150.308  38.812  1.00  0.00           C  
ATOM   2011  CD  GLU B 126     190.512 151.265  39.930  1.00  0.00           C  
ATOM   2012  OE1 GLU B 126     191.188 150.876  40.851  1.00  0.00           O  
ATOM   2013  OE2 GLU B 126     190.070 152.388  39.862  1.00  0.00           O  
ATOM   2014  H   GLU B 126     188.428 147.932  38.647  1.00  0.00           H  
ATOM   2015  HA  GLU B 126     190.709 148.378  36.999  1.00  0.00           H  
ATOM   2016 1HB  GLU B 126     190.271 148.543  39.997  1.00  0.00           H  
ATOM   2017 2HB  GLU B 126     191.802 148.972  39.248  1.00  0.00           H  
ATOM   2018 1HG  GLU B 126     190.653 150.685  37.893  1.00  0.00           H  
ATOM   2019 2HG  GLU B 126     189.127 150.262  38.665  1.00  0.00           H  
ATOM   2020  N   TYR B 127     190.859 145.676  38.855  1.00  0.00           N  
ATOM   2021  CA  TYR B 127     191.636 144.482  39.086  1.00  0.00           C  
ATOM   2022  C   TYR B 127     191.424 143.529  37.928  1.00  0.00           C  
ATOM   2023  O   TYR B 127     192.323 142.758  37.595  1.00  0.00           O  
ATOM   2024  CB  TYR B 127     191.252 143.825  40.414  1.00  0.00           C  
ATOM   2025  CG  TYR B 127     191.720 144.591  41.631  1.00  0.00           C  
ATOM   2026  CD1 TYR B 127     190.967 145.650  42.116  1.00  0.00           C  
ATOM   2027  CD2 TYR B 127     192.902 144.234  42.263  1.00  0.00           C  
ATOM   2028  CE1 TYR B 127     191.394 146.349  43.228  1.00  0.00           C  
ATOM   2029  CE2 TYR B 127     193.330 144.934  43.374  1.00  0.00           C  
ATOM   2030  CZ  TYR B 127     192.580 145.987  43.857  1.00  0.00           C  
ATOM   2031  OH  TYR B 127     193.006 146.684  44.965  1.00  0.00           O  
ATOM   2032  H   TYR B 127     189.927 145.742  39.254  1.00  0.00           H  
ATOM   2033  HA  TYR B 127     192.689 144.751  39.113  1.00  0.00           H  
ATOM   2034 1HB  TYR B 127     190.167 143.725  40.470  1.00  0.00           H  
ATOM   2035 2HB  TYR B 127     191.676 142.822  40.459  1.00  0.00           H  
ATOM   2036  HD1 TYR B 127     190.038 145.930  41.620  1.00  0.00           H  
ATOM   2037  HD2 TYR B 127     193.495 143.403  41.881  1.00  0.00           H  
ATOM   2038  HE1 TYR B 127     190.803 147.181  43.609  1.00  0.00           H  
ATOM   2039  HE2 TYR B 127     194.260 144.654  43.870  1.00  0.00           H  
ATOM   2040  HH  TYR B 127     193.842 146.321  45.268  1.00  0.00           H  
ATOM   2041  N   ALA B 128     190.256 143.603  37.281  1.00  0.00           N  
ATOM   2042  CA  ALA B 128     190.020 142.797  36.092  1.00  0.00           C  
ATOM   2043  C   ALA B 128     191.018 143.221  35.030  1.00  0.00           C  
ATOM   2044  O   ALA B 128     191.603 142.381  34.341  1.00  0.00           O  
ATOM   2045  CB  ALA B 128     188.591 142.953  35.593  1.00  0.00           C  
ATOM   2046  H   ALA B 128     189.511 144.191  37.663  1.00  0.00           H  
ATOM   2047  HA  ALA B 128     190.196 141.758  36.324  1.00  0.00           H  
ATOM   2048 1HB  ALA B 128     188.455 142.361  34.688  1.00  0.00           H  
ATOM   2049 2HB  ALA B 128     187.898 142.607  36.360  1.00  0.00           H  
ATOM   2050 3HB  ALA B 128     188.395 144.001  35.373  1.00  0.00           H  
ATOM   2051  N   GLN B 129     191.257 144.536  34.934  1.00  0.00           N  
ATOM   2052  CA  GLN B 129     192.258 145.059  34.024  1.00  0.00           C  
ATOM   2053  C   GLN B 129     193.672 144.655  34.422  1.00  0.00           C  
ATOM   2054  O   GLN B 129     194.465 144.299  33.552  1.00  0.00           O  
ATOM   2055  CB  GLN B 129     192.156 146.585  33.952  1.00  0.00           C  
ATOM   2056  CG  GLN B 129     193.017 147.217  32.872  1.00  0.00           C  
ATOM   2057  CD  GLN B 129     192.566 146.833  31.475  1.00  0.00           C  
ATOM   2058  OE1 GLN B 129     191.406 147.032  31.105  1.00  0.00           O  
ATOM   2059  NE2 GLN B 129     193.483 146.279  30.690  1.00  0.00           N  
ATOM   2060  H   GLN B 129     190.688 145.183  35.484  1.00  0.00           H  
ATOM   2061  HA  GLN B 129     192.053 144.658  33.033  1.00  0.00           H  
ATOM   2062 1HB  GLN B 129     191.120 146.872  33.768  1.00  0.00           H  
ATOM   2063 2HB  GLN B 129     192.449 147.015  34.910  1.00  0.00           H  
ATOM   2064 1HG  GLN B 129     192.959 148.301  32.963  1.00  0.00           H  
ATOM   2065 2HG  GLN B 129     194.047 146.885  33.002  1.00  0.00           H  
ATOM   2066 1HE2 GLN B 129     193.245 146.005  29.757  1.00  0.00           H  
ATOM   2067 2HE2 GLN B 129     194.413 146.136  31.030  1.00  0.00           H  
ATOM   2068  N   LEU B 130     193.978 144.644  35.724  1.00  0.00           N  
ATOM   2069  CA  LEU B 130     195.276 144.177  36.192  1.00  0.00           C  
ATOM   2070  C   LEU B 130     195.541 142.744  35.740  1.00  0.00           C  
ATOM   2071  O   LEU B 130     196.608 142.450  35.184  1.00  0.00           O  
ATOM   2072  CB  LEU B 130     195.313 144.262  37.710  1.00  0.00           C  
ATOM   2073  CG  LEU B 130     196.572 143.807  38.438  1.00  0.00           C  
ATOM   2074  CD1 LEU B 130     197.776 144.731  38.134  1.00  0.00           C  
ATOM   2075  CD2 LEU B 130     196.247 143.844  39.890  1.00  0.00           C  
ATOM   2076  H   LEU B 130     193.326 145.050  36.403  1.00  0.00           H  
ATOM   2077  HA  LEU B 130     196.038 144.830  35.766  1.00  0.00           H  
ATOM   2078 1HB  LEU B 130     195.104 145.291  37.999  1.00  0.00           H  
ATOM   2079 2HB  LEU B 130     194.498 143.644  38.085  1.00  0.00           H  
ATOM   2080  HG  LEU B 130     196.833 142.794  38.134  1.00  0.00           H  
ATOM   2081 1HD1 LEU B 130     198.642 144.398  38.680  1.00  0.00           H  
ATOM   2082 2HD1 LEU B 130     198.008 144.715  37.072  1.00  0.00           H  
ATOM   2083 3HD1 LEU B 130     197.548 145.738  38.434  1.00  0.00           H  
ATOM   2084 1HD2 LEU B 130     197.103 143.533  40.468  1.00  0.00           H  
ATOM   2085 2HD2 LEU B 130     195.983 144.865  40.118  1.00  0.00           H  
ATOM   2086 3HD2 LEU B 130     195.402 143.184  40.099  1.00  0.00           H  
ATOM   2087  N   ILE B 131     194.571 141.854  35.954  1.00  0.00           N  
ATOM   2088  CA  ILE B 131     194.695 140.474  35.530  1.00  0.00           C  
ATOM   2089  C   ILE B 131     194.788 140.430  34.020  1.00  0.00           C  
ATOM   2090  O   ILE B 131     195.587 139.670  33.482  1.00  0.00           O  
ATOM   2091  CB  ILE B 131     193.504 139.625  36.010  1.00  0.00           C  
ATOM   2092  CG1 ILE B 131     193.528 139.485  37.535  1.00  0.00           C  
ATOM   2093  CG2 ILE B 131     193.524 138.257  35.347  1.00  0.00           C  
ATOM   2094  CD1 ILE B 131     192.243 138.946  38.119  1.00  0.00           C  
ATOM   2095  H   ILE B 131     193.725 142.151  36.448  1.00  0.00           H  
ATOM   2096  HA  ILE B 131     195.625 140.072  35.945  1.00  0.00           H  
ATOM   2097  HB  ILE B 131     192.572 140.129  35.755  1.00  0.00           H  
ATOM   2098 1HG1 ILE B 131     194.341 138.821  37.826  1.00  0.00           H  
ATOM   2099 2HG1 ILE B 131     193.725 140.458  37.986  1.00  0.00           H  
ATOM   2100 1HG2 ILE B 131     192.676 137.670  35.698  1.00  0.00           H  
ATOM   2101 2HG2 ILE B 131     193.460 138.375  34.266  1.00  0.00           H  
ATOM   2102 3HG2 ILE B 131     194.451 137.742  35.601  1.00  0.00           H  
ATOM   2103 1HD1 ILE B 131     192.337 138.876  39.203  1.00  0.00           H  
ATOM   2104 2HD1 ILE B 131     191.420 139.616  37.869  1.00  0.00           H  
ATOM   2105 3HD1 ILE B 131     192.043 137.957  37.709  1.00  0.00           H  
ATOM   2106  N   ALA B 132     193.949 141.203  33.325  1.00  0.00           N  
ATOM   2107  CA  ALA B 132     193.953 141.233  31.873  1.00  0.00           C  
ATOM   2108  C   ALA B 132     195.333 141.594  31.304  1.00  0.00           C  
ATOM   2109  O   ALA B 132     195.782 140.984  30.329  1.00  0.00           O  
ATOM   2110  CB  ALA B 132     192.902 142.214  31.375  1.00  0.00           C  
ATOM   2111  H   ALA B 132     193.272 141.789  33.823  1.00  0.00           H  
ATOM   2112  HA  ALA B 132     193.697 140.237  31.519  1.00  0.00           H  
ATOM   2113 1HB  ALA B 132     192.897 142.220  30.285  1.00  0.00           H  
ATOM   2114 2HB  ALA B 132     191.920 141.912  31.740  1.00  0.00           H  
ATOM   2115 3HB  ALA B 132     193.133 143.213  31.742  1.00  0.00           H  
ATOM   2116  N   ASP B 133     196.033 142.551  31.944  1.00  0.00           N  
ATOM   2117  CA  ASP B 133     197.358 142.929  31.471  1.00  0.00           C  
ATOM   2118  C   ASP B 133     198.352 141.828  31.813  1.00  0.00           C  
ATOM   2119  O   ASP B 133     199.245 141.523  31.015  1.00  0.00           O  
ATOM   2120  CB  ASP B 133     197.840 144.242  32.101  1.00  0.00           C  
ATOM   2121  CG  ASP B 133     197.086 145.525  31.697  1.00  0.00           C  
ATOM   2122  OD1 ASP B 133     196.280 145.517  30.779  1.00  0.00           O  
ATOM   2123  OD2 ASP B 133     197.380 146.531  32.281  1.00  0.00           O  
ATOM   2124  H   ASP B 133     195.595 143.067  32.710  1.00  0.00           H  
ATOM   2125  HA  ASP B 133     197.327 143.041  30.394  1.00  0.00           H  
ATOM   2126 1HB  ASP B 133     197.777 144.149  33.191  1.00  0.00           H  
ATOM   2127 2HB  ASP B 133     198.889 144.387  31.851  1.00  0.00           H  
ATOM   2128  N   ALA B 134     198.190 141.202  32.985  1.00  0.00           N  
ATOM   2129  CA  ALA B 134     199.082 140.123  33.372  1.00  0.00           C  
ATOM   2130  C   ALA B 134     198.962 138.979  32.371  1.00  0.00           C  
ATOM   2131  O   ALA B 134     199.978 138.432  31.949  1.00  0.00           O  
ATOM   2132  CB  ALA B 134     198.766 139.656  34.775  1.00  0.00           C  
ATOM   2133  H   ALA B 134     197.475 141.528  33.640  1.00  0.00           H  
ATOM   2134  HA  ALA B 134     200.101 140.492  33.340  1.00  0.00           H  
ATOM   2135 1HB  ALA B 134     199.437 138.866  35.056  1.00  0.00           H  
ATOM   2136 2HB  ALA B 134     198.870 140.492  35.467  1.00  0.00           H  
ATOM   2137 3HB  ALA B 134     197.748 139.287  34.806  1.00  0.00           H  
ATOM   2138  N   ILE B 135     197.738 138.669  31.927  1.00  0.00           N  
ATOM   2139  CA  ILE B 135     197.511 137.581  30.983  1.00  0.00           C  
ATOM   2140  C   ILE B 135     198.152 137.878  29.659  1.00  0.00           C  
ATOM   2141  O   ILE B 135     198.757 136.995  29.055  1.00  0.00           O  
ATOM   2142  CB  ILE B 135     196.022 137.275  30.756  1.00  0.00           C  
ATOM   2143  CG1 ILE B 135     195.416 136.692  32.029  1.00  0.00           C  
ATOM   2144  CG2 ILE B 135     195.859 136.324  29.548  1.00  0.00           C  
ATOM   2145  CD1 ILE B 135     193.908 136.602  32.049  1.00  0.00           C  
ATOM   2146  H   ILE B 135     196.941 139.178  32.322  1.00  0.00           H  
ATOM   2147  HA  ILE B 135     197.980 136.679  31.389  1.00  0.00           H  
ATOM   2148  HB  ILE B 135     195.493 138.207  30.548  1.00  0.00           H  
ATOM   2149 1HG1 ILE B 135     195.803 135.704  32.144  1.00  0.00           H  
ATOM   2150 2HG1 ILE B 135     195.742 137.278  32.874  1.00  0.00           H  
ATOM   2151 1HG2 ILE B 135     194.819 136.127  29.392  1.00  0.00           H  
ATOM   2152 2HG2 ILE B 135     196.260 136.760  28.638  1.00  0.00           H  
ATOM   2153 3HG2 ILE B 135     196.383 135.398  29.750  1.00  0.00           H  
ATOM   2154 1HD1 ILE B 135     193.599 136.162  32.998  1.00  0.00           H  
ATOM   2155 2HD1 ILE B 135     193.491 137.590  31.960  1.00  0.00           H  
ATOM   2156 3HD1 ILE B 135     193.550 135.990  31.237  1.00  0.00           H  
ATOM   2157  N   LEU B 136     197.999 139.113  29.178  1.00  0.00           N  
ATOM   2158  CA  LEU B 136     198.653 139.487  27.940  1.00  0.00           C  
ATOM   2159  C   LEU B 136     200.160 139.296  28.073  1.00  0.00           C  
ATOM   2160  O   LEU B 136     200.773 138.672  27.207  1.00  0.00           O  
ATOM   2161  CB  LEU B 136     198.333 140.944  27.584  1.00  0.00           C  
ATOM   2162  CG  LEU B 136     199.047 141.499  26.345  1.00  0.00           C  
ATOM   2163  CD1 LEU B 136     198.712 140.635  25.136  1.00  0.00           C  
ATOM   2164  CD2 LEU B 136     198.625 142.943  26.119  1.00  0.00           C  
ATOM   2165  H   LEU B 136     197.395 139.776  29.675  1.00  0.00           H  
ATOM   2166  HA  LEU B 136     198.285 138.839  27.145  1.00  0.00           H  
ATOM   2167 1HB  LEU B 136     197.261 141.033  27.416  1.00  0.00           H  
ATOM   2168 2HB  LEU B 136     198.600 141.576  28.431  1.00  0.00           H  
ATOM   2169  HG  LEU B 136     200.126 141.455  26.497  1.00  0.00           H  
ATOM   2170 1HD1 LEU B 136     199.219 141.029  24.256  1.00  0.00           H  
ATOM   2171 2HD1 LEU B 136     199.042 139.612  25.317  1.00  0.00           H  
ATOM   2172 3HD1 LEU B 136     197.635 140.646  24.969  1.00  0.00           H  
ATOM   2173 1HD2 LEU B 136     199.133 143.337  25.239  1.00  0.00           H  
ATOM   2174 2HD2 LEU B 136     197.547 142.987  25.966  1.00  0.00           H  
ATOM   2175 3HD2 LEU B 136     198.892 143.540  26.991  1.00  0.00           H  
ATOM   2176  N   LEU B 137     200.756 139.772  29.176  1.00  0.00           N  
ATOM   2177  CA  LEU B 137     202.187 139.595  29.385  1.00  0.00           C  
ATOM   2178  C   LEU B 137     202.580 138.120  29.320  1.00  0.00           C  
ATOM   2179  O   LEU B 137     203.583 137.769  28.693  1.00  0.00           O  
ATOM   2180  CB  LEU B 137     202.615 140.159  30.752  1.00  0.00           C  
ATOM   2181  CG  LEU B 137     204.134 140.058  31.087  1.00  0.00           C  
ATOM   2182  CD1 LEU B 137     204.949 140.845  30.100  1.00  0.00           C  
ATOM   2183  CD2 LEU B 137     204.385 140.566  32.459  1.00  0.00           C  
ATOM   2184  H   LEU B 137     200.210 140.325  29.845  1.00  0.00           H  
ATOM   2185  HA  LEU B 137     202.696 140.130  28.595  1.00  0.00           H  
ATOM   2186 1HB  LEU B 137     202.322 141.211  30.795  1.00  0.00           H  
ATOM   2187 2HB  LEU B 137     202.063 139.626  31.526  1.00  0.00           H  
ATOM   2188  HG  LEU B 137     204.428 139.024  31.025  1.00  0.00           H  
ATOM   2189 1HD1 LEU B 137     206.002 140.743  30.331  1.00  0.00           H  
ATOM   2190 2HD1 LEU B 137     204.774 140.484  29.117  1.00  0.00           H  
ATOM   2191 3HD1 LEU B 137     204.667 141.884  30.158  1.00  0.00           H  
ATOM   2192 1HD2 LEU B 137     205.428 140.472  32.693  1.00  0.00           H  
ATOM   2193 2HD2 LEU B 137     204.091 141.612  32.501  1.00  0.00           H  
ATOM   2194 3HD2 LEU B 137     203.809 139.991  33.163  1.00  0.00           H  
ATOM   2195  N   ILE B 138     201.776 137.258  29.940  1.00  0.00           N  
ATOM   2196  CA  ILE B 138     202.070 135.835  30.028  1.00  0.00           C  
ATOM   2197  C   ILE B 138     202.028 135.183  28.664  1.00  0.00           C  
ATOM   2198  O   ILE B 138     202.957 134.454  28.306  1.00  0.00           O  
ATOM   2199  CB  ILE B 138     201.077 135.122  30.964  1.00  0.00           C  
ATOM   2200  CG1 ILE B 138     201.299 135.563  32.413  1.00  0.00           C  
ATOM   2201  CG2 ILE B 138     201.214 133.613  30.837  1.00  0.00           C  
ATOM   2202  CD1 ILE B 138     200.157 135.216  33.340  1.00  0.00           C  
ATOM   2203  H   ILE B 138     200.951 137.628  30.420  1.00  0.00           H  
ATOM   2204  HA  ILE B 138     203.069 135.716  30.437  1.00  0.00           H  
ATOM   2205  HB  ILE B 138     200.059 135.409  30.701  1.00  0.00           H  
ATOM   2206 1HG1 ILE B 138     202.206 135.098  32.800  1.00  0.00           H  
ATOM   2207 2HG1 ILE B 138     201.448 136.643  32.447  1.00  0.00           H  
ATOM   2208 1HG2 ILE B 138     200.505 133.126  31.506  1.00  0.00           H  
ATOM   2209 2HG2 ILE B 138     201.007 133.315  29.810  1.00  0.00           H  
ATOM   2210 3HG2 ILE B 138     202.228 133.316  31.104  1.00  0.00           H  
ATOM   2211 1HD1 ILE B 138     200.388 135.560  34.348  1.00  0.00           H  
ATOM   2212 2HD1 ILE B 138     199.245 135.701  32.991  1.00  0.00           H  
ATOM   2213 3HD1 ILE B 138     200.013 134.136  33.351  1.00  0.00           H  
ATOM   2214  N   ILE B 139     200.957 135.408  27.905  1.00  0.00           N  
ATOM   2215  CA  ILE B 139     200.871 134.781  26.605  1.00  0.00           C  
ATOM   2216  C   ILE B 139     201.927 135.342  25.648  1.00  0.00           C  
ATOM   2217  O   ILE B 139     202.424 134.607  24.794  1.00  0.00           O  
ATOM   2218  CB  ILE B 139     199.467 134.972  26.003  1.00  0.00           C  
ATOM   2219  CG1 ILE B 139     199.283 134.070  24.779  1.00  0.00           C  
ATOM   2220  CG2 ILE B 139     199.241 136.430  25.632  1.00  0.00           C  
ATOM   2221  CD1 ILE B 139     199.334 132.593  25.096  1.00  0.00           C  
ATOM   2222  H   ILE B 139     200.196 135.995  28.258  1.00  0.00           H  
ATOM   2223  HA  ILE B 139     201.088 133.722  26.727  1.00  0.00           H  
ATOM   2224  HB  ILE B 139     198.715 134.671  26.731  1.00  0.00           H  
ATOM   2225 1HG1 ILE B 139     198.324 134.286  24.310  1.00  0.00           H  
ATOM   2226 2HG1 ILE B 139     200.061 134.288  24.047  1.00  0.00           H  
ATOM   2227 1HG2 ILE B 139     198.244 136.547  25.208  1.00  0.00           H  
ATOM   2228 2HG2 ILE B 139     199.331 137.049  26.524  1.00  0.00           H  
ATOM   2229 3HG2 ILE B 139     199.986 136.739  24.899  1.00  0.00           H  
ATOM   2230 1HD1 ILE B 139     199.196 132.019  24.179  1.00  0.00           H  
ATOM   2231 2HD1 ILE B 139     200.301 132.348  25.536  1.00  0.00           H  
ATOM   2232 3HD1 ILE B 139     198.542 132.345  25.801  1.00  0.00           H  
ATOM   2233  N   LEU B 140     202.318 136.612  25.812  1.00  0.00           N  
ATOM   2234  CA  LEU B 140     203.405 137.149  25.002  1.00  0.00           C  
ATOM   2235  C   LEU B 140     204.705 136.428  25.344  1.00  0.00           C  
ATOM   2236  O   LEU B 140     205.507 136.118  24.451  1.00  0.00           O  
ATOM   2237  CB  LEU B 140     203.560 138.657  25.239  1.00  0.00           C  
ATOM   2238  CG  LEU B 140     202.431 139.536  24.686  1.00  0.00           C  
ATOM   2239  CD1 LEU B 140     202.618 140.967  25.171  1.00  0.00           C  
ATOM   2240  CD2 LEU B 140     202.432 139.469  23.166  1.00  0.00           C  
ATOM   2241  H   LEU B 140     201.811 137.220  26.462  1.00  0.00           H  
ATOM   2242  HA  LEU B 140     203.183 136.968  23.954  1.00  0.00           H  
ATOM   2243 1HB  LEU B 140     203.624 138.835  26.311  1.00  0.00           H  
ATOM   2244 2HB  LEU B 140     204.492 138.986  24.780  1.00  0.00           H  
ATOM   2245  HG  LEU B 140     201.473 139.179  25.064  1.00  0.00           H  
ATOM   2246 1HD1 LEU B 140     201.816 141.592  24.778  1.00  0.00           H  
ATOM   2247 2HD1 LEU B 140     202.594 140.989  26.260  1.00  0.00           H  
ATOM   2248 3HD1 LEU B 140     203.577 141.347  24.821  1.00  0.00           H  
ATOM   2249 1HD2 LEU B 140     201.629 140.093  22.773  1.00  0.00           H  
ATOM   2250 2HD2 LEU B 140     203.390 139.827  22.787  1.00  0.00           H  
ATOM   2251 3HD2 LEU B 140     202.279 138.437  22.847  1.00  0.00           H  
ATOM   2252  N   ALA B 141     204.914 136.158  26.643  1.00  0.00           N  
ATOM   2253  CA  ALA B 141     206.078 135.424  27.099  1.00  0.00           C  
ATOM   2254  C   ALA B 141     206.069 134.022  26.508  1.00  0.00           C  
ATOM   2255  O   ALA B 141     207.135 133.508  26.161  1.00  0.00           O  
ATOM   2256  CB  ALA B 141     206.115 135.369  28.611  1.00  0.00           C  
ATOM   2257  H   ALA B 141     204.259 136.524  27.340  1.00  0.00           H  
ATOM   2258  HA  ALA B 141     206.967 135.936  26.742  1.00  0.00           H  
ATOM   2259 1HB  ALA B 141     207.003 134.833  28.938  1.00  0.00           H  
ATOM   2260 2HB  ALA B 141     206.131 136.382  29.001  1.00  0.00           H  
ATOM   2261 3HB  ALA B 141     205.227 134.859  28.973  1.00  0.00           H  
ATOM   2262  N   GLN B 142     204.867 133.417  26.381  1.00  0.00           N  
ATOM   2263  CA  GLN B 142     204.701 132.115  25.735  1.00  0.00           C  
ATOM   2264  C   GLN B 142     205.147 132.149  24.278  1.00  0.00           C  
ATOM   2265  O   GLN B 142     205.847 131.237  23.828  1.00  0.00           O  
ATOM   2266  CB  GLN B 142     203.236 131.640  25.761  1.00  0.00           C  
ATOM   2267  CG  GLN B 142     203.019 130.280  25.067  1.00  0.00           C  
ATOM   2268  CD  GLN B 142     201.571 129.816  25.031  1.00  0.00           C  
ATOM   2269  OE1 GLN B 142     200.977 129.489  26.060  1.00  0.00           O  
ATOM   2270  NE2 GLN B 142     201.002 129.773  23.832  1.00  0.00           N  
ATOM   2271  H   GLN B 142     204.057 133.878  26.801  1.00  0.00           H  
ATOM   2272  HA  GLN B 142     205.310 131.390  26.264  1.00  0.00           H  
ATOM   2273 1HB  GLN B 142     202.890 131.583  26.792  1.00  0.00           H  
ATOM   2274 2HB  GLN B 142     202.611 132.359  25.252  1.00  0.00           H  
ATOM   2275 1HG  GLN B 142     203.353 130.349  24.032  1.00  0.00           H  
ATOM   2276 2HG  GLN B 142     203.605 129.525  25.590  1.00  0.00           H  
ATOM   2277 1HE2 GLN B 142     200.027 129.456  23.706  1.00  0.00           H  
ATOM   2278 2HE2 GLN B 142     201.521 130.041  23.020  1.00  0.00           H  
ATOM   2279  N   GLU B 143     204.725 133.187  23.540  1.00  0.00           N  
ATOM   2280  CA  GLU B 143     205.077 133.342  22.130  1.00  0.00           C  
ATOM   2281  C   GLU B 143     206.581 133.542  21.901  1.00  0.00           C  
ATOM   2282  O   GLU B 143     207.126 133.038  20.918  1.00  0.00           O  
ATOM   2283  CB  GLU B 143     204.298 134.521  21.513  1.00  0.00           C  
ATOM   2284  CG  GLU B 143     202.782 134.270  21.317  1.00  0.00           C  
ATOM   2285  CD  GLU B 143     202.042 135.447  20.653  1.00  0.00           C  
ATOM   2286  OE1 GLU B 143     202.619 136.507  20.562  1.00  0.00           O  
ATOM   2287  OE2 GLU B 143     200.899 135.265  20.249  1.00  0.00           O  
ATOM   2288  H   GLU B 143     204.078 133.854  23.972  1.00  0.00           H  
ATOM   2289  HA  GLU B 143     204.778 132.435  21.611  1.00  0.00           H  
ATOM   2290 1HB  GLU B 143     204.403 135.394  22.164  1.00  0.00           H  
ATOM   2291 2HB  GLU B 143     204.733 134.782  20.548  1.00  0.00           H  
ATOM   2292 1HG  GLU B 143     202.656 133.382  20.698  1.00  0.00           H  
ATOM   2293 2HG  GLU B 143     202.334 134.064  22.284  1.00  0.00           H  
ATOM   2294  N   SER B 144     207.243 134.282  22.791  1.00  0.00           N  
ATOM   2295  CA  SER B 144     208.689 134.506  22.702  1.00  0.00           C  
ATOM   2296  C   SER B 144     209.540 133.260  22.961  1.00  0.00           C  
ATOM   2297  O   SER B 144     209.280 132.488  23.884  1.00  0.00           O  
ATOM   2298  CB  SER B 144     209.087 135.591  23.684  1.00  0.00           C  
ATOM   2299  OG  SER B 144     210.475 135.786  23.681  1.00  0.00           O  
ATOM   2300  H   SER B 144     206.703 134.742  23.532  1.00  0.00           H  
ATOM   2301  HA  SER B 144     208.905 134.854  21.693  1.00  0.00           H  
ATOM   2302 1HB  SER B 144     208.586 136.522  23.421  1.00  0.00           H  
ATOM   2303 2HB  SER B 144     208.758 135.313  24.684  1.00  0.00           H  
ATOM   2304  HG  SER B 144     210.609 136.735  23.738  1.00  0.00           H  
ATOM   2305  N   ASP B 145     210.630 133.107  22.203  1.00  0.00           N  
ATOM   2306  CA  ASP B 145     211.573 132.001  22.425  1.00  0.00           C  
ATOM   2307  C   ASP B 145     212.747 132.401  23.323  1.00  0.00           C  
ATOM   2308  O   ASP B 145     213.663 131.609  23.561  1.00  0.00           O  
ATOM   2309  CB  ASP B 145     212.141 131.495  21.097  1.00  0.00           C  
ATOM   2310  CG  ASP B 145     211.125 130.800  20.197  1.00  0.00           C  
ATOM   2311  OD1 ASP B 145     210.171 130.244  20.688  1.00  0.00           O  
ATOM   2312  OD2 ASP B 145     211.325 130.838  19.007  1.00  0.00           O  
ATOM   2313  H   ASP B 145     210.787 133.754  21.444  1.00  0.00           H  
ATOM   2314  HA  ASP B 145     211.033 131.186  22.908  1.00  0.00           H  
ATOM   2315 1HB  ASP B 145     212.575 132.331  20.553  1.00  0.00           H  
ATOM   2316 2HB  ASP B 145     212.948 130.791  21.302  1.00  0.00           H  
ATOM   2317  N   ASP B 146     212.743 133.641  23.792  1.00  0.00           N  
ATOM   2318  CA  ASP B 146     213.841 134.176  24.587  1.00  0.00           C  
ATOM   2319  C   ASP B 146     213.632 133.930  26.082  1.00  0.00           C  
ATOM   2320  O   ASP B 146     212.791 134.575  26.719  1.00  0.00           O  
ATOM   2321  CB  ASP B 146     214.049 135.663  24.271  1.00  0.00           C  
ATOM   2322  CG  ASP B 146     215.218 136.292  25.026  1.00  0.00           C  
ATOM   2323  OD1 ASP B 146     215.459 135.891  26.169  1.00  0.00           O  
ATOM   2324  OD2 ASP B 146     215.870 137.140  24.467  1.00  0.00           O  
ATOM   2325  H   ASP B 146     211.937 134.232  23.603  1.00  0.00           H  
ATOM   2326  HA  ASP B 146     214.754 133.656  24.295  1.00  0.00           H  
ATOM   2327 1HB  ASP B 146     214.234 135.776  23.203  1.00  0.00           H  
ATOM   2328 2HB  ASP B 146     213.146 136.209  24.493  1.00  0.00           H  
ATOM   2329  N   SER B 147     214.383 132.971  26.630  1.00  0.00           N  
ATOM   2330  CA  SER B 147     214.236 132.578  28.023  1.00  0.00           C  
ATOM   2331  C   SER B 147     214.526 133.696  29.030  1.00  0.00           C  
ATOM   2332  O   SER B 147     214.043 133.629  30.168  1.00  0.00           O  
ATOM   2333  CB  SER B 147     215.151 131.402  28.303  1.00  0.00           C  
ATOM   2334  OG  SER B 147     216.497 131.780  28.208  1.00  0.00           O  
ATOM   2335  H   SER B 147     215.060 132.487  26.055  1.00  0.00           H  
ATOM   2336  HA  SER B 147     213.206 132.262  28.164  1.00  0.00           H  
ATOM   2337 1HB  SER B 147     214.949 131.014  29.301  1.00  0.00           H  
ATOM   2338 2HB  SER B 147     214.944 130.603  27.593  1.00  0.00           H  
ATOM   2339  HG  SER B 147     216.558 132.647  28.616  1.00  0.00           H  
ATOM   2340  N   GLU B 148     215.300 134.725  28.650  1.00  0.00           N  
ATOM   2341  CA  GLU B 148     215.603 135.780  29.612  1.00  0.00           C  
ATOM   2342  C   GLU B 148     214.418 136.715  29.631  1.00  0.00           C  
ATOM   2343  O   GLU B 148     214.029 137.247  30.676  1.00  0.00           O  
ATOM   2344  CB  GLU B 148     216.909 136.510  29.271  1.00  0.00           C  
ATOM   2345  CG  GLU B 148     218.174 135.646  29.407  1.00  0.00           C  
ATOM   2346  CD  GLU B 148     218.445 135.236  30.846  1.00  0.00           C  
ATOM   2347  OE1 GLU B 148     218.499 136.095  31.687  1.00  0.00           O  
ATOM   2348  OE2 GLU B 148     218.586 134.059  31.104  1.00  0.00           O  
ATOM   2349  H   GLU B 148     215.646 134.815  27.689  1.00  0.00           H  
ATOM   2350  HA  GLU B 148     215.712 135.338  30.600  1.00  0.00           H  
ATOM   2351 1HB  GLU B 148     216.865 136.838  28.235  1.00  0.00           H  
ATOM   2352 2HB  GLU B 148     217.015 137.396  29.898  1.00  0.00           H  
ATOM   2353 1HG  GLU B 148     218.052 134.747  28.802  1.00  0.00           H  
ATOM   2354 2HG  GLU B 148     219.028 136.202  29.021  1.00  0.00           H  
ATOM   2355  N   ALA B 149     213.838 136.912  28.452  1.00  0.00           N  
ATOM   2356  CA  ALA B 149     212.664 137.753  28.322  1.00  0.00           C  
ATOM   2357  C   ALA B 149     211.507 137.146  29.138  1.00  0.00           C  
ATOM   2358  O   ALA B 149     210.721 137.869  29.762  1.00  0.00           O  
ATOM   2359  CB  ALA B 149     212.328 137.919  26.855  1.00  0.00           C  
ATOM   2360  H   ALA B 149     214.280 136.477  27.625  1.00  0.00           H  
ATOM   2361  HA  ALA B 149     212.889 138.720  28.752  1.00  0.00           H  
ATOM   2362 1HB  ALA B 149     211.509 138.563  26.727  1.00  0.00           H  
ATOM   2363 2HB  ALA B 149     213.189 138.350  26.339  1.00  0.00           H  
ATOM   2364 3HB  ALA B 149     212.101 136.959  26.432  1.00  0.00           H  
ATOM   2365  N   LYS B 150     211.438 135.804  29.167  1.00  0.00           N  
ATOM   2366  CA  LYS B 150     210.418 135.105  29.944  1.00  0.00           C  
ATOM   2367  C   LYS B 150     210.665 135.339  31.448  1.00  0.00           C  
ATOM   2368  O   LYS B 150     209.708 135.548  32.201  1.00  0.00           O  
ATOM   2369  CB  LYS B 150     210.422 133.601  29.650  1.00  0.00           C  
ATOM   2370  CG  LYS B 150     209.971 133.170  28.227  1.00  0.00           C  
ATOM   2371  CD  LYS B 150     210.108 131.630  28.067  1.00  0.00           C  
ATOM   2372  CE  LYS B 150     209.973 131.112  26.596  1.00  0.00           C  
ATOM   2373  NZ  LYS B 150     208.575 131.177  26.048  1.00  0.00           N  
ATOM   2374  H   LYS B 150     212.091 135.281  28.575  1.00  0.00           H  
ATOM   2375  HA  LYS B 150     209.441 135.512  29.689  1.00  0.00           H  
ATOM   2376 1HB  LYS B 150     211.426 133.215  29.814  1.00  0.00           H  
ATOM   2377 2HB  LYS B 150     209.769 133.101  30.362  1.00  0.00           H  
ATOM   2378 1HG  LYS B 150     208.930 133.453  28.078  1.00  0.00           H  
ATOM   2379 2HG  LYS B 150     210.567 133.670  27.475  1.00  0.00           H  
ATOM   2380 1HD  LYS B 150     211.071 131.311  28.454  1.00  0.00           H  
ATOM   2381 2HD  LYS B 150     209.331 131.152  28.662  1.00  0.00           H  
ATOM   2382 1HE  LYS B 150     210.633 131.702  25.955  1.00  0.00           H  
ATOM   2383 2HE  LYS B 150     210.300 130.077  26.576  1.00  0.00           H  
ATOM   2384 1HZ  LYS B 150     208.554 130.797  25.091  1.00  0.00           H  
ATOM   2385 2HZ  LYS B 150     207.960 130.632  26.618  1.00  0.00           H  
ATOM   2386 3HZ  LYS B 150     208.228 132.144  26.022  1.00  0.00           H  
ATOM   2387  N   LYS B 151     211.946 135.336  31.886  1.00  0.00           N  
ATOM   2388  CA  LYS B 151     212.283 135.621  33.293  1.00  0.00           C  
ATOM   2389  C   LYS B 151     211.856 137.034  33.679  1.00  0.00           C  
ATOM   2390  O   LYS B 151     211.358 137.260  34.787  1.00  0.00           O  
ATOM   2391  CB  LYS B 151     213.782 135.475  33.559  1.00  0.00           C  
ATOM   2392  CG  LYS B 151     214.323 134.062  33.535  1.00  0.00           C  
ATOM   2393  CD  LYS B 151     215.843 134.078  33.691  1.00  0.00           C  
ATOM   2394  CE  LYS B 151     216.446 132.685  33.607  1.00  0.00           C  
ATOM   2395  NZ  LYS B 151     217.941 132.735  33.592  1.00  0.00           N  
ATOM   2396  H   LYS B 151     212.686 135.057  31.233  1.00  0.00           H  
ATOM   2397  HA  LYS B 151     211.744 134.917  33.927  1.00  0.00           H  
ATOM   2398 1HB  LYS B 151     214.333 136.045  32.816  1.00  0.00           H  
ATOM   2399 2HB  LYS B 151     214.016 135.905  34.526  1.00  0.00           H  
ATOM   2400 1HG  LYS B 151     213.881 133.493  34.353  1.00  0.00           H  
ATOM   2401 2HG  LYS B 151     214.058 133.582  32.604  1.00  0.00           H  
ATOM   2402 1HD  LYS B 151     216.281 134.693  32.903  1.00  0.00           H  
ATOM   2403 2HD  LYS B 151     216.104 134.519  34.653  1.00  0.00           H  
ATOM   2404 1HE  LYS B 151     216.120 132.102  34.464  1.00  0.00           H  
ATOM   2405 2HE  LYS B 151     216.100 132.198  32.692  1.00  0.00           H  
ATOM   2406 1HZ  LYS B 151     218.317 131.805  33.531  1.00  0.00           H  
ATOM   2407 2HZ  LYS B 151     218.239 133.281  32.755  1.00  0.00           H  
ATOM   2408 3HZ  LYS B 151     218.285 133.182  34.425  1.00  0.00           H  
ATOM   2409  N   VAL B 152     212.027 137.974  32.749  1.00  0.00           N  
ATOM   2410  CA  VAL B 152     211.583 139.335  32.991  1.00  0.00           C  
ATOM   2411  C   VAL B 152     210.066 139.370  33.182  1.00  0.00           C  
ATOM   2412  O   VAL B 152     209.569 140.011  34.120  1.00  0.00           O  
ATOM   2413  CB  VAL B 152     211.981 140.246  31.815  1.00  0.00           C  
ATOM   2414  CG1 VAL B 152     211.296 141.600  31.935  1.00  0.00           C  
ATOM   2415  CG2 VAL B 152     213.493 140.409  31.775  1.00  0.00           C  
ATOM   2416  H   VAL B 152     212.540 137.724  31.899  1.00  0.00           H  
ATOM   2417  HA  VAL B 152     212.062 139.704  33.894  1.00  0.00           H  
ATOM   2418  HB  VAL B 152     211.639 139.794  30.885  1.00  0.00           H  
ATOM   2419 1HG1 VAL B 152     211.589 142.231  31.095  1.00  0.00           H  
ATOM   2420 2HG1 VAL B 152     210.215 141.462  31.925  1.00  0.00           H  
ATOM   2421 3HG1 VAL B 152     211.594 142.077  32.868  1.00  0.00           H  
ATOM   2422 1HG2 VAL B 152     213.768 141.054  30.941  1.00  0.00           H  
ATOM   2423 2HG2 VAL B 152     213.836 140.856  32.708  1.00  0.00           H  
ATOM   2424 3HG2 VAL B 152     213.961 139.432  31.647  1.00  0.00           H  
ATOM   2425  N   ALA B 153     209.327 138.678  32.316  1.00  0.00           N  
ATOM   2426  CA  ALA B 153     207.886 138.636  32.475  1.00  0.00           C  
ATOM   2427  C   ALA B 153     207.518 138.042  33.828  1.00  0.00           C  
ATOM   2428  O   ALA B 153     206.638 138.571  34.512  1.00  0.00           O  
ATOM   2429  CB  ALA B 153     207.256 137.837  31.356  1.00  0.00           C  
ATOM   2430  H   ALA B 153     209.786 138.211  31.523  1.00  0.00           H  
ATOM   2431  HA  ALA B 153     207.508 139.643  32.452  1.00  0.00           H  
ATOM   2432 1HB  ALA B 153     206.189 137.815  31.479  1.00  0.00           H  
ATOM   2433 2HB  ALA B 153     207.507 138.300  30.415  1.00  0.00           H  
ATOM   2434 3HB  ALA B 153     207.642 136.819  31.381  1.00  0.00           H  
ATOM   2435  N   ARG B 154     208.241 137.005  34.264  1.00  0.00           N  
ATOM   2436  CA  ARG B 154     207.938 136.397  35.544  1.00  0.00           C  
ATOM   2437  C   ARG B 154     208.079 137.375  36.691  1.00  0.00           C  
ATOM   2438  O   ARG B 154     207.203 137.410  37.561  1.00  0.00           O  
ATOM   2439  CB  ARG B 154     208.830 135.194  35.824  1.00  0.00           C  
ATOM   2440  CG  ARG B 154     208.644 134.567  37.227  1.00  0.00           C  
ATOM   2441  CD  ARG B 154     207.317 133.924  37.438  1.00  0.00           C  
ATOM   2442  NE  ARG B 154     207.176 133.526  38.817  1.00  0.00           N  
ATOM   2443  CZ  ARG B 154     206.111 132.937  39.366  1.00  0.00           C  
ATOM   2444  NH1 ARG B 154     205.068 132.603  38.645  1.00  0.00           N  
ATOM   2445  NH2 ARG B 154     206.142 132.713  40.669  1.00  0.00           N  
ATOM   2446  H   ARG B 154     208.943 136.587  33.646  1.00  0.00           H  
ATOM   2447  HA  ARG B 154     206.913 136.057  35.510  1.00  0.00           H  
ATOM   2448 1HB  ARG B 154     208.641 134.424  35.079  1.00  0.00           H  
ATOM   2449 2HB  ARG B 154     209.870 135.487  35.732  1.00  0.00           H  
ATOM   2450 1HG  ARG B 154     209.401 133.798  37.364  1.00  0.00           H  
ATOM   2451 2HG  ARG B 154     208.776 135.322  38.007  1.00  0.00           H  
ATOM   2452 1HD  ARG B 154     206.509 134.612  37.214  1.00  0.00           H  
ATOM   2453 2HD  ARG B 154     207.229 133.036  36.806  1.00  0.00           H  
ATOM   2454  HE  ARG B 154     207.930 133.768  39.468  1.00  0.00           H  
ATOM   2455 1HH1 ARG B 154     205.044 132.779  37.636  1.00  0.00           H  
ATOM   2456 2HH1 ARG B 154     204.271 132.132  39.086  1.00  0.00           H  
ATOM   2457 1HH2 ARG B 154     206.974 133.029  41.183  1.00  0.00           H  
ATOM   2458 2HH2 ARG B 154     205.329 132.289  41.154  1.00  0.00           H  
ATOM   2459  N   LEU B 155     209.137 138.188  36.707  1.00  0.00           N  
ATOM   2460  CA  LEU B 155     209.258 139.099  37.833  1.00  0.00           C  
ATOM   2461  C   LEU B 155     208.100 140.073  37.867  1.00  0.00           C  
ATOM   2462  O   LEU B 155     207.584 140.360  38.949  1.00  0.00           O  
ATOM   2463  CB  LEU B 155     210.564 139.894  37.802  1.00  0.00           C  
ATOM   2464  CG  LEU B 155     211.866 139.156  38.064  1.00  0.00           C  
ATOM   2465  CD1 LEU B 155     213.024 140.121  37.846  1.00  0.00           C  
ATOM   2466  CD2 LEU B 155     211.903 138.656  39.483  1.00  0.00           C  
ATOM   2467  H   LEU B 155     209.859 138.104  35.980  1.00  0.00           H  
ATOM   2468  HA  LEU B 155     209.213 138.513  38.747  1.00  0.00           H  
ATOM   2469 1HB  LEU B 155     210.656 140.336  36.822  1.00  0.00           H  
ATOM   2470 2HB  LEU B 155     210.491 140.678  38.542  1.00  0.00           H  
ATOM   2471  HG  LEU B 155     211.967 138.319  37.368  1.00  0.00           H  
ATOM   2472 1HD1 LEU B 155     213.957 139.618  38.038  1.00  0.00           H  
ATOM   2473 2HD1 LEU B 155     213.008 140.488  36.821  1.00  0.00           H  
ATOM   2474 3HD1 LEU B 155     212.935 140.959  38.529  1.00  0.00           H  
ATOM   2475 1HD2 LEU B 155     212.831 138.158  39.633  1.00  0.00           H  
ATOM   2476 2HD2 LEU B 155     211.824 139.498  40.172  1.00  0.00           H  
ATOM   2477 3HD2 LEU B 155     211.095 137.954  39.681  1.00  0.00           H  
ATOM   2478  N   ALA B 156     207.673 140.580  36.707  1.00  0.00           N  
ATOM   2479  CA  ALA B 156     206.562 141.525  36.711  1.00  0.00           C  
ATOM   2480  C   ALA B 156     205.290 140.896  37.257  1.00  0.00           C  
ATOM   2481  O   ALA B 156     204.536 141.547  37.983  1.00  0.00           O  
ATOM   2482  CB  ALA B 156     206.319 142.044  35.330  1.00  0.00           C  
ATOM   2483  H   ALA B 156     208.161 140.338  35.833  1.00  0.00           H  
ATOM   2484  HA  ALA B 156     206.824 142.350  37.355  1.00  0.00           H  
ATOM   2485 1HB  ALA B 156     205.517 142.752  35.361  1.00  0.00           H  
ATOM   2486 2HB  ALA B 156     207.219 142.522  34.981  1.00  0.00           H  
ATOM   2487 3HB  ALA B 156     206.062 141.221  34.685  1.00  0.00           H  
ATOM   2488  N   LEU B 157     205.068 139.624  36.940  1.00  0.00           N  
ATOM   2489  CA  LEU B 157     203.875 138.913  37.388  1.00  0.00           C  
ATOM   2490  C   LEU B 157     203.921 138.692  38.899  1.00  0.00           C  
ATOM   2491  O   LEU B 157     202.900 138.823  39.590  1.00  0.00           O  
ATOM   2492  CB  LEU B 157     203.816 137.585  36.642  1.00  0.00           C  
ATOM   2493  CG  LEU B 157     203.619 137.718  35.125  1.00  0.00           C  
ATOM   2494  CD1 LEU B 157     203.857 136.376  34.492  1.00  0.00           C  
ATOM   2495  CD2 LEU B 157     202.227 138.225  34.797  1.00  0.00           C  
ATOM   2496  H   LEU B 157     205.727 139.160  36.304  1.00  0.00           H  
ATOM   2497  HA  LEU B 157     203.006 139.522  37.167  1.00  0.00           H  
ATOM   2498 1HB  LEU B 157     204.750 137.053  36.811  1.00  0.00           H  
ATOM   2499 2HB  LEU B 157     202.997 136.987  37.043  1.00  0.00           H  
ATOM   2500  HG  LEU B 157     204.331 138.410  34.738  1.00  0.00           H  
ATOM   2501 1HD1 LEU B 157     203.759 136.476  33.419  1.00  0.00           H  
ATOM   2502 2HD1 LEU B 157     204.853 136.037  34.719  1.00  0.00           H  
ATOM   2503 3HD1 LEU B 157     203.140 135.651  34.872  1.00  0.00           H  
ATOM   2504 1HD2 LEU B 157     202.115 138.318  33.721  1.00  0.00           H  
ATOM   2505 2HD2 LEU B 157     201.502 137.530  35.171  1.00  0.00           H  
ATOM   2506 3HD2 LEU B 157     202.059 139.178  35.238  1.00  0.00           H  
ATOM   2507  N   GLU B 158     205.116 138.393  39.424  1.00  0.00           N  
ATOM   2508  CA  GLU B 158     205.298 138.240  40.863  1.00  0.00           C  
ATOM   2509  C   GLU B 158     205.036 139.569  41.580  1.00  0.00           C  
ATOM   2510  O   GLU B 158     204.456 139.566  42.666  1.00  0.00           O  
ATOM   2511  CB  GLU B 158     206.691 137.715  41.199  1.00  0.00           C  
ATOM   2512  CG  GLU B 158     206.937 136.264  40.841  1.00  0.00           C  
ATOM   2513  CD  GLU B 158     208.365 135.764  41.167  1.00  0.00           C  
ATOM   2514  OE1 GLU B 158     209.219 136.574  41.448  1.00  0.00           O  
ATOM   2515  OE2 GLU B 158     208.583 134.559  41.125  1.00  0.00           O  
ATOM   2516  H   GLU B 158     205.905 138.217  38.791  1.00  0.00           H  
ATOM   2517  HA  GLU B 158     204.573 137.511  41.222  1.00  0.00           H  
ATOM   2518 1HB  GLU B 158     207.401 138.286  40.620  1.00  0.00           H  
ATOM   2519 2HB  GLU B 158     206.902 137.866  42.256  1.00  0.00           H  
ATOM   2520 1HG  GLU B 158     206.218 135.655  41.384  1.00  0.00           H  
ATOM   2521 2HG  GLU B 158     206.746 136.142  39.783  1.00  0.00           H  
ATOM   2522  N   ILE B 159     205.426 140.696  40.959  1.00  0.00           N  
ATOM   2523  CA  ILE B 159     205.169 142.030  41.518  1.00  0.00           C  
ATOM   2524  C   ILE B 159     203.673 142.237  41.635  1.00  0.00           C  
ATOM   2525  O   ILE B 159     203.198 142.763  42.637  1.00  0.00           O  
ATOM   2526  CB  ILE B 159     205.780 143.172  40.682  1.00  0.00           C  
ATOM   2527  CG1 ILE B 159     207.314 143.110  40.788  1.00  0.00           C  
ATOM   2528  CG2 ILE B 159     205.228 144.548  41.193  1.00  0.00           C  
ATOM   2529  CD1 ILE B 159     208.046 143.937  39.786  1.00  0.00           C  
ATOM   2530  H   ILE B 159     205.967 140.595  40.090  1.00  0.00           H  
ATOM   2531  HA  ILE B 159     205.604 142.076  42.518  1.00  0.00           H  
ATOM   2532  HB  ILE B 159     205.509 143.041  39.639  1.00  0.00           H  
ATOM   2533 1HG1 ILE B 159     207.603 143.451  41.784  1.00  0.00           H  
ATOM   2534 2HG1 ILE B 159     207.631 142.082  40.677  1.00  0.00           H  
ATOM   2535 1HG2 ILE B 159     205.636 145.359  40.603  1.00  0.00           H  
ATOM   2536 2HG2 ILE B 159     204.160 144.579  41.118  1.00  0.00           H  
ATOM   2537 3HG2 ILE B 159     205.509 144.679  42.239  1.00  0.00           H  
ATOM   2538 1HD1 ILE B 159     209.090 143.818  39.944  1.00  0.00           H  
ATOM   2539 2HD1 ILE B 159     207.799 143.589  38.821  1.00  0.00           H  
ATOM   2540 3HD1 ILE B 159     207.789 144.978  39.869  1.00  0.00           H  
ATOM   2541  N   VAL B 160     202.932 141.855  40.599  1.00  0.00           N  
ATOM   2542  CA  VAL B 160     201.483 141.976  40.651  1.00  0.00           C  
ATOM   2543  C   VAL B 160     200.889 141.156  41.781  1.00  0.00           C  
ATOM   2544  O   VAL B 160     200.023 141.641  42.512  1.00  0.00           O  
ATOM   2545  CB  VAL B 160     200.881 141.483  39.322  1.00  0.00           C  
ATOM   2546  CG1 VAL B 160     199.392 141.388  39.405  1.00  0.00           C  
ATOM   2547  CG2 VAL B 160     201.253 142.422  38.256  1.00  0.00           C  
ATOM   2548  H   VAL B 160     203.409 141.524  39.757  1.00  0.00           H  
ATOM   2549  HA  VAL B 160     201.231 143.009  40.809  1.00  0.00           H  
ATOM   2550  HB  VAL B 160     201.264 140.499  39.089  1.00  0.00           H  
ATOM   2551 1HG1 VAL B 160     198.994 141.049  38.447  1.00  0.00           H  
ATOM   2552 2HG1 VAL B 160     199.094 140.683  40.175  1.00  0.00           H  
ATOM   2553 3HG1 VAL B 160     199.012 142.350  39.637  1.00  0.00           H  
ATOM   2554 1HG2 VAL B 160     200.829 142.053  37.361  1.00  0.00           H  
ATOM   2555 2HG2 VAL B 160     200.872 143.398  38.454  1.00  0.00           H  
ATOM   2556 3HG2 VAL B 160     202.324 142.483  38.160  1.00  0.00           H  
ATOM   2557  N   ALA B 161     201.343 139.917  41.927  1.00  0.00           N  
ATOM   2558  CA  ALA B 161     200.884 139.051  42.998  1.00  0.00           C  
ATOM   2559  C   ALA B 161     201.200 139.641  44.390  1.00  0.00           C  
ATOM   2560  O   ALA B 161     200.410 139.479  45.335  1.00  0.00           O  
ATOM   2561  CB  ALA B 161     201.545 137.694  42.835  1.00  0.00           C  
ATOM   2562  H   ALA B 161     202.022 139.562  41.245  1.00  0.00           H  
ATOM   2563  HA  ALA B 161     199.803 138.947  42.914  1.00  0.00           H  
ATOM   2564 1HB  ALA B 161     201.216 137.022  43.604  1.00  0.00           H  
ATOM   2565 2HB  ALA B 161     201.292 137.282  41.853  1.00  0.00           H  
ATOM   2566 3HB  ALA B 161     202.624 137.814  42.907  1.00  0.00           H  
ATOM   2567  N   GLN B 162     202.334 140.360  44.492  1.00  0.00           N  
ATOM   2568  CA  GLN B 162     202.808 141.016  45.713  1.00  0.00           C  
ATOM   2569  C   GLN B 162     202.053 142.311  46.028  1.00  0.00           C  
ATOM   2570  O   GLN B 162     201.685 142.547  47.184  1.00  0.00           O  
ATOM   2571  CB  GLN B 162     204.298 141.359  45.569  1.00  0.00           C  
ATOM   2572  CG  GLN B 162     204.972 141.948  46.804  1.00  0.00           C  
ATOM   2573  CD  GLN B 162     206.431 142.318  46.525  1.00  0.00           C  
ATOM   2574  OE1 GLN B 162     206.723 142.937  45.497  1.00  0.00           O  
ATOM   2575  NE2 GLN B 162     207.335 141.951  47.438  1.00  0.00           N  
ATOM   2576  H   GLN B 162     202.949 140.380  43.674  1.00  0.00           H  
ATOM   2577  HA  GLN B 162     202.675 140.331  46.546  1.00  0.00           H  
ATOM   2578 1HB  GLN B 162     204.843 140.462  45.278  1.00  0.00           H  
ATOM   2579 2HB  GLN B 162     204.413 142.078  44.763  1.00  0.00           H  
ATOM   2580 1HG  GLN B 162     204.443 142.844  47.123  1.00  0.00           H  
ATOM   2581 2HG  GLN B 162     204.954 141.205  47.601  1.00  0.00           H  
ATOM   2582 1HE2 GLN B 162     208.336 142.202  47.326  1.00  0.00           H  
ATOM   2583 2HE2 GLN B 162     207.047 141.452  48.257  1.00  0.00           H  
ATOM   2584  N   LEU B 163     201.842 143.146  45.007  1.00  0.00           N  
ATOM   2585  CA  LEU B 163     201.207 144.449  45.149  1.00  0.00           C  
ATOM   2586  C   LEU B 163     200.042 144.700  44.173  1.00  0.00           C  
ATOM   2587  O   LEU B 163     200.148 145.593  43.323  1.00  0.00           O  
ATOM   2588  CB  LEU B 163     202.251 145.535  44.846  1.00  0.00           C  
ATOM   2589  CG  LEU B 163     203.493 145.652  45.729  1.00  0.00           C  
ATOM   2590  CD1 LEU B 163     204.453 146.656  45.060  1.00  0.00           C  
ATOM   2591  CD2 LEU B 163     203.087 146.122  47.125  1.00  0.00           C  
ATOM   2592  H   LEU B 163     202.206 142.887  44.091  1.00  0.00           H  
ATOM   2593  HA  LEU B 163     200.830 144.540  46.162  1.00  0.00           H  
ATOM   2594 1HB  LEU B 163     202.600 145.387  43.821  1.00  0.00           H  
ATOM   2595 2HB  LEU B 163     201.766 146.472  44.904  1.00  0.00           H  
ATOM   2596  HG  LEU B 163     203.996 144.692  45.794  1.00  0.00           H  
ATOM   2597 1HD1 LEU B 163     205.349 146.766  45.646  1.00  0.00           H  
ATOM   2598 2HD1 LEU B 163     204.720 146.297  44.065  1.00  0.00           H  
ATOM   2599 3HD1 LEU B 163     203.953 147.620  44.974  1.00  0.00           H  
ATOM   2600 1HD2 LEU B 163     203.948 146.223  47.757  1.00  0.00           H  
ATOM   2601 2HD2 LEU B 163     202.584 147.087  47.052  1.00  0.00           H  
ATOM   2602 3HD2 LEU B 163     202.409 145.395  47.574  1.00  0.00           H  
ATOM   2603  N   PRO B 164     198.899 144.004  44.259  1.00  0.00           N  
ATOM   2604  CA  PRO B 164     197.808 144.159  43.322  1.00  0.00           C  
ATOM   2605  C   PRO B 164     197.311 145.598  43.237  1.00  0.00           C  
ATOM   2606  O   PRO B 164     197.096 146.252  44.255  1.00  0.00           O  
ATOM   2607  CB  PRO B 164     196.729 143.265  43.932  1.00  0.00           C  
ATOM   2608  CG  PRO B 164     197.475 142.192  44.626  1.00  0.00           C  
ATOM   2609  CD  PRO B 164     198.704 142.881  45.202  1.00  0.00           C  
ATOM   2610  HA  PRO B 164     198.128 143.780  42.343  1.00  0.00           H  
ATOM   2611 1HB  PRO B 164     196.140 143.842  44.643  1.00  0.00           H  
ATOM   2612 2HB  PRO B 164     196.048 142.908  43.156  1.00  0.00           H  
ATOM   2613 1HG  PRO B 164     196.821 141.745  45.377  1.00  0.00           H  
ATOM   2614 2HG  PRO B 164     197.760 141.388  43.926  1.00  0.00           H  
ATOM   2615 1HD  PRO B 164     198.529 143.267  46.215  1.00  0.00           H  
ATOM   2616 2HD  PRO B 164     199.498 142.158  45.163  1.00  0.00           H  
ATOM   2617  N   ASN B 165     197.061 146.032  42.010  1.00  0.00           N  
ATOM   2618  CA  ASN B 165     196.525 147.338  41.616  1.00  0.00           C  
ATOM   2619  C   ASN B 165     197.293 148.530  42.156  1.00  0.00           C  
ATOM   2620  O   ASN B 165     196.704 149.541  42.546  1.00  0.00           O  
ATOM   2621  CB  ASN B 165     195.058 147.449  41.941  1.00  0.00           C  
ATOM   2622  CG  ASN B 165     194.341 148.564  41.205  1.00  0.00           C  
ATOM   2623  OD1 ASN B 165     194.697 148.973  40.076  1.00  0.00           O  
ATOM   2624  ND2 ASN B 165     193.302 149.076  41.837  1.00  0.00           N  
ATOM   2625  H   ASN B 165     197.310 145.401  41.271  1.00  0.00           H  
ATOM   2626  HA  ASN B 165     196.609 147.403  40.532  1.00  0.00           H  
ATOM   2627 1HB  ASN B 165     194.590 146.537  41.630  1.00  0.00           H  
ATOM   2628 2HB  ASN B 165     194.915 147.563  43.017  1.00  0.00           H  
ATOM   2629 1HD2 ASN B 165     192.770 149.815  41.419  1.00  0.00           H  
ATOM   2630 2HD2 ASN B 165     193.055 148.734  42.746  1.00  0.00           H  
ATOM   2631  N   THR B 166     198.605 148.426  42.129  1.00  0.00           N  
ATOM   2632  CA  THR B 166     199.468 149.514  42.532  1.00  0.00           C  
ATOM   2633  C   THR B 166     200.139 150.048  41.294  1.00  0.00           C  
ATOM   2634  O   THR B 166     200.213 149.354  40.270  1.00  0.00           O  
ATOM   2635  CB  THR B 166     200.544 149.075  43.534  1.00  0.00           C  
ATOM   2636  OG1 THR B 166     201.377 148.042  42.943  1.00  0.00           O  
ATOM   2637  CG2 THR B 166     199.920 148.577  44.839  1.00  0.00           C  
ATOM   2638  H   THR B 166     199.013 147.555  41.826  1.00  0.00           H  
ATOM   2639  HA  THR B 166     198.873 150.314  42.974  1.00  0.00           H  
ATOM   2640  HB  THR B 166     201.172 149.933  43.764  1.00  0.00           H  
ATOM   2641  HG1 THR B 166     201.007 147.148  43.209  1.00  0.00           H  
ATOM   2642 1HG2 THR B 166     200.697 148.299  45.542  1.00  0.00           H  
ATOM   2643 2HG2 THR B 166     199.316 149.373  45.267  1.00  0.00           H  
ATOM   2644 3HG2 THR B 166     199.288 147.715  44.641  1.00  0.00           H  
ATOM   2645  N   GLU B 167     200.679 151.251  41.385  1.00  0.00           N  
ATOM   2646  CA  GLU B 167     201.410 151.822  40.275  1.00  0.00           C  
ATOM   2647  C   GLU B 167     202.593 150.962  39.892  1.00  0.00           C  
ATOM   2648  O   GLU B 167     202.862 150.776  38.709  1.00  0.00           O  
ATOM   2649  CB  GLU B 167     201.885 153.235  40.621  1.00  0.00           C  
ATOM   2650  CG  GLU B 167     200.771 154.267  40.718  1.00  0.00           C  
ATOM   2651  CD  GLU B 167     201.268 155.628  41.122  1.00  0.00           C  
ATOM   2652  OE1 GLU B 167     202.427 155.745  41.442  1.00  0.00           O  
ATOM   2653  OE2 GLU B 167     200.488 156.550  41.110  1.00  0.00           O  
ATOM   2654  H   GLU B 167     200.549 151.802  42.235  1.00  0.00           H  
ATOM   2655  HA  GLU B 167     200.738 151.884  39.417  1.00  0.00           H  
ATOM   2656 1HB  GLU B 167     202.410 153.218  41.576  1.00  0.00           H  
ATOM   2657 2HB  GLU B 167     202.593 153.576  39.865  1.00  0.00           H  
ATOM   2658 1HG  GLU B 167     200.278 154.346  39.750  1.00  0.00           H  
ATOM   2659 2HG  GLU B 167     200.035 153.925  41.444  1.00  0.00           H  
ATOM   2660  N   LEU B 168     203.275 150.398  40.885  1.00  0.00           N  
ATOM   2661  CA  LEU B 168     204.425 149.564  40.609  1.00  0.00           C  
ATOM   2662  C   LEU B 168     204.001 148.299  39.886  1.00  0.00           C  
ATOM   2663  O   LEU B 168     204.688 147.865  38.968  1.00  0.00           O  
ATOM   2664  CB  LEU B 168     205.148 149.205  41.913  1.00  0.00           C  
ATOM   2665  CG  LEU B 168     205.819 150.374  42.646  1.00  0.00           C  
ATOM   2666  CD1 LEU B 168     206.305 149.906  44.011  1.00  0.00           C  
ATOM   2667  CD2 LEU B 168     206.973 150.903  41.807  1.00  0.00           C  
ATOM   2668  H   LEU B 168     202.989 150.588  41.835  1.00  0.00           H  
ATOM   2669  HA  LEU B 168     205.093 150.107  39.949  1.00  0.00           H  
ATOM   2670 1HB  LEU B 168     204.430 148.755  42.596  1.00  0.00           H  
ATOM   2671 2HB  LEU B 168     205.919 148.466  41.691  1.00  0.00           H  
ATOM   2672  HG  LEU B 168     205.091 151.169  42.805  1.00  0.00           H  
ATOM   2673 1HD1 LEU B 168     206.781 150.737  44.532  1.00  0.00           H  
ATOM   2674 2HD1 LEU B 168     205.457 149.551  44.597  1.00  0.00           H  
ATOM   2675 3HD1 LEU B 168     207.023 149.098  43.884  1.00  0.00           H  
ATOM   2676 1HD2 LEU B 168     207.449 151.735  42.327  1.00  0.00           H  
ATOM   2677 2HD2 LEU B 168     207.702 150.109  41.648  1.00  0.00           H  
ATOM   2678 3HD2 LEU B 168     206.595 151.247  40.844  1.00  0.00           H  
ATOM   2679  N   ALA B 169     202.863 147.710  40.264  1.00  0.00           N  
ATOM   2680  CA  ALA B 169     202.370 146.512  39.579  1.00  0.00           C  
ATOM   2681  C   ALA B 169     202.003 146.800  38.126  1.00  0.00           C  
ATOM   2682  O   ALA B 169     202.331 146.019  37.223  1.00  0.00           O  
ATOM   2683  CB  ALA B 169     201.154 145.979  40.317  1.00  0.00           C  
ATOM   2684  H   ALA B 169     202.365 148.066  41.082  1.00  0.00           H  
ATOM   2685  HA  ALA B 169     203.156 145.766  39.565  1.00  0.00           H  
ATOM   2686 1HB  ALA B 169     200.777 145.112  39.839  1.00  0.00           H  
ATOM   2687 2HB  ALA B 169     201.442 145.744  41.334  1.00  0.00           H  
ATOM   2688 3HB  ALA B 169     200.379 146.740  40.321  1.00  0.00           H  
ATOM   2689  N   HIS B 170     201.378 147.951  37.882  1.00  0.00           N  
ATOM   2690  CA  HIS B 170     200.963 148.276  36.528  1.00  0.00           C  
ATOM   2691  C   HIS B 170     202.161 148.636  35.651  1.00  0.00           C  
ATOM   2692  O   HIS B 170     202.268 148.179  34.501  1.00  0.00           O  
ATOM   2693  CB  HIS B 170     199.959 149.433  36.538  1.00  0.00           C  
ATOM   2694  CG  HIS B 170     198.596 149.042  37.018  1.00  0.00           C  
ATOM   2695  ND1 HIS B 170     197.774 148.191  36.310  1.00  0.00           N  
ATOM   2696  CD2 HIS B 170     197.911 149.387  38.133  1.00  0.00           C  
ATOM   2697  CE1 HIS B 170     196.641 148.028  36.971  1.00  0.00           C  
ATOM   2698  NE2 HIS B 170     196.699 148.744  38.080  1.00  0.00           N  
ATOM   2699  H   HIS B 170     201.110 148.556  38.668  1.00  0.00           H  
ATOM   2700  HA  HIS B 170     200.476 147.409  36.083  1.00  0.00           H  
ATOM   2701 1HB  HIS B 170     200.331 150.232  37.180  1.00  0.00           H  
ATOM   2702 2HB  HIS B 170     199.863 149.839  35.532  1.00  0.00           H  
ATOM   2703  HD2 HIS B 170     198.256 150.052  38.926  1.00  0.00           H  
ATOM   2704  HE1 HIS B 170     195.801 147.409  36.655  1.00  0.00           H  
ATOM   2705  HE2 HIS B 170     195.973 148.810  38.779  1.00  0.00           H  
ATOM   2706  N   GLU B 171     203.099 149.410  36.205  1.00  0.00           N  
ATOM   2707  CA  GLU B 171     204.292 149.770  35.468  1.00  0.00           C  
ATOM   2708  C   GLU B 171     205.172 148.557  35.236  1.00  0.00           C  
ATOM   2709  O   GLU B 171     205.775 148.437  34.171  1.00  0.00           O  
ATOM   2710  CB  GLU B 171     205.069 150.875  36.191  1.00  0.00           C  
ATOM   2711  CG  GLU B 171     204.375 152.255  36.219  1.00  0.00           C  
ATOM   2712  CD  GLU B 171     204.221 152.872  34.843  1.00  0.00           C  
ATOM   2713  OE1 GLU B 171     205.208 152.945  34.135  1.00  0.00           O  
ATOM   2714  OE2 GLU B 171     203.115 153.262  34.490  1.00  0.00           O  
ATOM   2715  H   GLU B 171     202.959 149.802  37.140  1.00  0.00           H  
ATOM   2716  HA  GLU B 171     203.990 150.156  34.497  1.00  0.00           H  
ATOM   2717 1HB  GLU B 171     205.217 150.578  37.231  1.00  0.00           H  
ATOM   2718 2HB  GLU B 171     206.054 150.993  35.739  1.00  0.00           H  
ATOM   2719 1HG  GLU B 171     203.386 152.143  36.657  1.00  0.00           H  
ATOM   2720 2HG  GLU B 171     204.950 152.926  36.856  1.00  0.00           H  
ATOM   2721  N   ALA B 172     205.246 147.649  36.216  1.00  0.00           N  
ATOM   2722  CA  ALA B 172     206.026 146.439  36.064  1.00  0.00           C  
ATOM   2723  C   ALA B 172     205.500 145.589  34.924  1.00  0.00           C  
ATOM   2724  O   ALA B 172     206.291 145.094  34.113  1.00  0.00           O  
ATOM   2725  CB  ALA B 172     205.990 145.644  37.350  1.00  0.00           C  
ATOM   2726  H   ALA B 172     204.784 147.819  37.108  1.00  0.00           H  
ATOM   2727  HA  ALA B 172     207.052 146.718  35.834  1.00  0.00           H  
ATOM   2728 1HB  ALA B 172     206.569 144.761  37.234  1.00  0.00           H  
ATOM   2729 2HB  ALA B 172     206.393 146.244  38.161  1.00  0.00           H  
ATOM   2730 3HB  ALA B 172     204.957 145.371  37.578  1.00  0.00           H  
ATOM   2731  N   LEU B 173     204.171 145.467  34.787  1.00  0.00           N  
ATOM   2732  CA  LEU B 173     203.686 144.683  33.665  1.00  0.00           C  
ATOM   2733  C   LEU B 173     204.027 145.349  32.348  1.00  0.00           C  
ATOM   2734  O   LEU B 173     204.536 144.690  31.442  1.00  0.00           O  
ATOM   2735  CB  LEU B 173     202.168 144.489  33.768  1.00  0.00           C  
ATOM   2736  CG  LEU B 173     201.691 143.568  34.898  1.00  0.00           C  
ATOM   2737  CD1 LEU B 173     200.169 143.572  34.948  1.00  0.00           C  
ATOM   2738  CD2 LEU B 173     202.227 142.163  34.668  1.00  0.00           C  
ATOM   2739  H   LEU B 173     203.531 145.837  35.501  1.00  0.00           H  
ATOM   2740  HA  LEU B 173     204.173 143.720  33.677  1.00  0.00           H  
ATOM   2741 1HB  LEU B 173     201.703 145.463  33.915  1.00  0.00           H  
ATOM   2742 2HB  LEU B 173     201.806 144.075  32.827  1.00  0.00           H  
ATOM   2743  HG  LEU B 173     202.056 143.945  35.853  1.00  0.00           H  
ATOM   2744 1HD1 LEU B 173     199.829 142.918  35.751  1.00  0.00           H  
ATOM   2745 2HD1 LEU B 173     199.813 144.586  35.133  1.00  0.00           H  
ATOM   2746 3HD1 LEU B 173     199.773 143.215  33.998  1.00  0.00           H  
ATOM   2747 1HD2 LEU B 173     201.888 141.508  35.472  1.00  0.00           H  
ATOM   2748 2HD2 LEU B 173     201.860 141.785  33.714  1.00  0.00           H  
ATOM   2749 3HD2 LEU B 173     203.316 142.187  34.655  1.00  0.00           H  
ATOM   2750  N   LYS B 174     203.803 146.664  32.244  1.00  0.00           N  
ATOM   2751  CA  LYS B 174     204.039 147.343  30.973  1.00  0.00           C  
ATOM   2752  C   LYS B 174     205.514 147.317  30.587  1.00  0.00           C  
ATOM   2753  O   LYS B 174     205.858 147.157  29.409  1.00  0.00           O  
ATOM   2754  CB  LYS B 174     203.539 148.781  31.039  1.00  0.00           C  
ATOM   2755  CG  LYS B 174     202.008 148.913  31.105  1.00  0.00           C  
ATOM   2756  CD  LYS B 174     201.546 150.374  31.028  1.00  0.00           C  
ATOM   2757  CE  LYS B 174     202.019 151.170  32.242  1.00  0.00           C  
ATOM   2758  NZ  LYS B 174     201.513 152.566  32.248  1.00  0.00           N  
ATOM   2759  H   LYS B 174     203.409 147.185  33.036  1.00  0.00           H  
ATOM   2760  HA  LYS B 174     203.481 146.815  30.196  1.00  0.00           H  
ATOM   2761 1HB  LYS B 174     203.960 149.242  31.934  1.00  0.00           H  
ATOM   2762 2HB  LYS B 174     203.901 149.336  30.176  1.00  0.00           H  
ATOM   2763 1HG  LYS B 174     201.569 148.356  30.273  1.00  0.00           H  
ATOM   2764 2HG  LYS B 174     201.648 148.472  32.033  1.00  0.00           H  
ATOM   2765 1HD  LYS B 174     201.936 150.838  30.122  1.00  0.00           H  
ATOM   2766 2HD  LYS B 174     200.457 150.406  30.991  1.00  0.00           H  
ATOM   2767 1HE  LYS B 174     201.694 150.670  33.155  1.00  0.00           H  
ATOM   2768 2HE  LYS B 174     203.105 151.215  32.232  1.00  0.00           H  
ATOM   2769 1HZ  LYS B 174     201.914 153.011  33.092  1.00  0.00           H  
ATOM   2770 2HZ  LYS B 174     201.823 153.056  31.427  1.00  0.00           H  
ATOM   2771 3HZ  LYS B 174     200.509 152.577  32.290  1.00  0.00           H  
ATOM   2772  N   LEU B 175     206.388 147.460  31.582  1.00  0.00           N  
ATOM   2773  CA  LEU B 175     207.814 147.434  31.342  1.00  0.00           C  
ATOM   2774  C   LEU B 175     208.221 146.068  30.813  1.00  0.00           C  
ATOM   2775  O   LEU B 175     208.987 145.973  29.844  1.00  0.00           O  
ATOM   2776  CB  LEU B 175     208.563 147.717  32.643  1.00  0.00           C  
ATOM   2777  CG  LEU B 175     210.084 147.756  32.566  1.00  0.00           C  
ATOM   2778  CD1 LEU B 175     210.549 148.856  31.677  1.00  0.00           C  
ATOM   2779  CD2 LEU B 175     210.643 147.918  33.960  1.00  0.00           C  
ATOM   2780  H   LEU B 175     206.046 147.657  32.525  1.00  0.00           H  
ATOM   2781  HA  LEU B 175     208.038 148.187  30.593  1.00  0.00           H  
ATOM   2782 1HB  LEU B 175     208.218 148.674  33.037  1.00  0.00           H  
ATOM   2783 2HB  LEU B 175     208.287 146.944  33.365  1.00  0.00           H  
ATOM   2784  HG  LEU B 175     210.422 146.849  32.131  1.00  0.00           H  
ATOM   2785 1HD1 LEU B 175     211.628 148.854  31.637  1.00  0.00           H  
ATOM   2786 2HD1 LEU B 175     210.169 148.737  30.671  1.00  0.00           H  
ATOM   2787 3HD1 LEU B 175     210.207 149.795  32.093  1.00  0.00           H  
ATOM   2788 1HD2 LEU B 175     211.721 147.921  33.930  1.00  0.00           H  
ATOM   2789 2HD2 LEU B 175     210.285 148.856  34.369  1.00  0.00           H  
ATOM   2790 3HD2 LEU B 175     210.304 147.090  34.576  1.00  0.00           H  
ATOM   2791  N   ALA B 176     207.731 145.006  31.460  1.00  0.00           N  
ATOM   2792  CA  ALA B 176     208.028 143.664  31.007  1.00  0.00           C  
ATOM   2793  C   ALA B 176     207.474 143.434  29.602  1.00  0.00           C  
ATOM   2794  O   ALA B 176     208.128 142.782  28.789  1.00  0.00           O  
ATOM   2795  CB  ALA B 176     207.484 142.652  31.962  1.00  0.00           C  
ATOM   2796  H   ALA B 176     207.154 145.141  32.298  1.00  0.00           H  
ATOM   2797  HA  ALA B 176     209.108 143.557  30.966  1.00  0.00           H  
ATOM   2798 1HB  ALA B 176     207.748 141.680  31.598  1.00  0.00           H  
ATOM   2799 2HB  ALA B 176     207.922 142.818  32.929  1.00  0.00           H  
ATOM   2800 3HB  ALA B 176     206.403 142.759  32.020  1.00  0.00           H  
ATOM   2801  N   GLU B 177     206.308 144.008  29.262  1.00  0.00           N  
ATOM   2802  CA  GLU B 177     205.811 143.804  27.903  1.00  0.00           C  
ATOM   2803  C   GLU B 177     206.787 144.429  26.906  1.00  0.00           C  
ATOM   2804  O   GLU B 177     207.088 143.816  25.875  1.00  0.00           O  
ATOM   2805  CB  GLU B 177     204.415 144.413  27.679  1.00  0.00           C  
ATOM   2806  CG  GLU B 177     203.260 143.714  28.386  1.00  0.00           C  
ATOM   2807  CD  GLU B 177     201.931 144.417  28.217  1.00  0.00           C  
ATOM   2808  OE1 GLU B 177     201.887 145.443  27.584  1.00  0.00           O  
ATOM   2809  OE2 GLU B 177     200.952 143.937  28.732  1.00  0.00           O  
ATOM   2810  H   GLU B 177     205.749 144.497  29.969  1.00  0.00           H  
ATOM   2811  HA  GLU B 177     205.756 142.734  27.709  1.00  0.00           H  
ATOM   2812 1HB  GLU B 177     204.423 145.452  28.012  1.00  0.00           H  
ATOM   2813 2HB  GLU B 177     204.195 144.419  26.612  1.00  0.00           H  
ATOM   2814 1HG  GLU B 177     203.173 142.699  28.009  1.00  0.00           H  
ATOM   2815 2HG  GLU B 177     203.481 143.657  29.436  1.00  0.00           H  
ATOM   2816  N   GLU B 178     207.331 145.616  27.228  1.00  0.00           N  
ATOM   2817  CA  GLU B 178     208.287 146.250  26.315  1.00  0.00           C  
ATOM   2818  C   GLU B 178     209.560 145.411  26.226  1.00  0.00           C  
ATOM   2819  O   GLU B 178     210.162 145.291  25.149  1.00  0.00           O  
ATOM   2820  CB  GLU B 178     208.616 147.682  26.759  1.00  0.00           C  
ATOM   2821  CG  GLU B 178     207.445 148.654  26.611  1.00  0.00           C  
ATOM   2822  CD  GLU B 178     207.003 148.836  25.174  1.00  0.00           C  
ATOM   2823  OE1 GLU B 178     207.821 149.124  24.340  1.00  0.00           O  
ATOM   2824  OE2 GLU B 178     205.834 148.633  24.909  1.00  0.00           O  
ATOM   2825  H   GLU B 178     206.991 146.105  28.066  1.00  0.00           H  
ATOM   2826  HA  GLU B 178     207.839 146.294  25.326  1.00  0.00           H  
ATOM   2827 1HB  GLU B 178     208.922 147.679  27.807  1.00  0.00           H  
ATOM   2828 2HB  GLU B 178     209.451 148.064  26.173  1.00  0.00           H  
ATOM   2829 1HG  GLU B 178     206.604 148.275  27.189  1.00  0.00           H  
ATOM   2830 2HG  GLU B 178     207.732 149.620  27.029  1.00  0.00           H  
ATOM   2831  N   ALA B 179     209.962 144.816  27.353  1.00  0.00           N  
ATOM   2832  CA  ALA B 179     211.111 143.924  27.379  1.00  0.00           C  
ATOM   2833  C   ALA B 179     210.877 142.709  26.481  1.00  0.00           C  
ATOM   2834  O   ALA B 179     211.800 142.242  25.826  1.00  0.00           O  
ATOM   2835  CB  ALA B 179     211.389 143.459  28.780  1.00  0.00           C  
ATOM   2836  H   ALA B 179     209.469 145.045  28.224  1.00  0.00           H  
ATOM   2837  HA  ALA B 179     211.972 144.473  27.003  1.00  0.00           H  
ATOM   2838 1HB  ALA B 179     212.258 142.814  28.795  1.00  0.00           H  
ATOM   2839 2HB  ALA B 179     211.558 144.307  29.412  1.00  0.00           H  
ATOM   2840 3HB  ALA B 179     210.530 142.911  29.132  1.00  0.00           H  
ATOM   2841  N   LEU B 180     209.656 142.167  26.461  1.00  0.00           N  
ATOM   2842  CA  LEU B 180     209.392 141.013  25.610  1.00  0.00           C  
ATOM   2843  C   LEU B 180     209.498 141.402  24.138  1.00  0.00           C  
ATOM   2844  O   LEU B 180     209.942 140.604  23.311  1.00  0.00           O  
ATOM   2845  CB  LEU B 180     207.992 140.417  25.860  1.00  0.00           C  
ATOM   2846  CG  LEU B 180     207.695 139.700  27.231  1.00  0.00           C  
ATOM   2847  CD1 LEU B 180     206.282 139.299  27.226  1.00  0.00           C  
ATOM   2848  CD2 LEU B 180     208.554 138.485  27.416  1.00  0.00           C  
ATOM   2849  H   LEU B 180     208.926 142.553  27.062  1.00  0.00           H  
ATOM   2850  HA  LEU B 180     210.148 140.263  25.806  1.00  0.00           H  
ATOM   2851 1HB  LEU B 180     207.270 141.232  25.770  1.00  0.00           H  
ATOM   2852 2HB  LEU B 180     207.786 139.699  25.067  1.00  0.00           H  
ATOM   2853  HG  LEU B 180     207.855 140.391  28.056  1.00  0.00           H  
ATOM   2854 1HD1 LEU B 180     206.028 138.802  28.162  1.00  0.00           H  
ATOM   2855 2HD1 LEU B 180     205.657 140.176  27.088  1.00  0.00           H  
ATOM   2856 3HD1 LEU B 180     206.145 138.621  26.413  1.00  0.00           H  
ATOM   2857 1HD2 LEU B 180     208.313 137.996  28.349  1.00  0.00           H  
ATOM   2858 2HD2 LEU B 180     208.398 137.792  26.594  1.00  0.00           H  
ATOM   2859 3HD2 LEU B 180     209.557 138.795  27.444  1.00  0.00           H  
ATOM   2860  N   LYS B 181     209.086 142.635  23.808  1.00  0.00           N  
ATOM   2861  CA  LYS B 181     209.166 143.132  22.433  1.00  0.00           C  
ATOM   2862  C   LYS B 181     210.621 143.297  21.980  1.00  0.00           C  
ATOM   2863  O   LYS B 181     210.958 143.023  20.824  1.00  0.00           O  
ATOM   2864  CB  LYS B 181     208.491 144.501  22.308  1.00  0.00           C  
ATOM   2865  CG  LYS B 181     206.980 144.534  22.437  1.00  0.00           C  
ATOM   2866  CD  LYS B 181     206.497 145.990  22.348  1.00  0.00           C  
ATOM   2867  CE  LYS B 181     205.000 146.135  22.527  1.00  0.00           C  
ATOM   2868  NZ  LYS B 181     204.601 147.576  22.550  1.00  0.00           N  
ATOM   2869  H   LYS B 181     208.658 143.207  24.541  1.00  0.00           H  
ATOM   2870  HA  LYS B 181     208.680 142.416  21.774  1.00  0.00           H  
ATOM   2871 1HB  LYS B 181     208.889 145.162  23.075  1.00  0.00           H  
ATOM   2872 2HB  LYS B 181     208.750 144.936  21.345  1.00  0.00           H  
ATOM   2873 1HG  LYS B 181     206.529 143.947  21.636  1.00  0.00           H  
ATOM   2874 2HG  LYS B 181     206.685 144.108  23.391  1.00  0.00           H  
ATOM   2875 1HD  LYS B 181     206.990 146.585  23.120  1.00  0.00           H  
ATOM   2876 2HD  LYS B 181     206.770 146.400  21.378  1.00  0.00           H  
ATOM   2877 1HE  LYS B 181     204.486 145.635  21.708  1.00  0.00           H  
ATOM   2878 2HE  LYS B 181     204.703 145.671  23.471  1.00  0.00           H  
ATOM   2879 1HZ  LYS B 181     203.607 147.658  22.680  1.00  0.00           H  
ATOM   2880 2HZ  LYS B 181     205.090 148.037  23.346  1.00  0.00           H  
ATOM   2881 3HZ  LYS B 181     204.866 148.024  21.689  1.00  0.00           H  
ATOM   2882  N   SER B 182     211.470 143.769  22.896  1.00  0.00           N  
ATOM   2883  CA  SER B 182     212.888 143.971  22.638  1.00  0.00           C  
ATOM   2884  C   SER B 182     213.635 142.678  22.351  1.00  0.00           C  
ATOM   2885  O   SER B 182     213.404 141.646  22.973  1.00  0.00           O  
ATOM   2886  CB  SER B 182     213.556 144.651  23.810  1.00  0.00           C  
ATOM   2887  OG  SER B 182     214.942 144.796  23.573  1.00  0.00           O  
ATOM   2888  H   SER B 182     211.091 144.048  23.805  1.00  0.00           H  
ATOM   2889  HA  SER B 182     212.981 144.615  21.765  1.00  0.00           H  
ATOM   2890 1HB  SER B 182     213.103 145.628  23.980  1.00  0.00           H  
ATOM   2891 2HB  SER B 182     213.395 144.056  24.710  1.00  0.00           H  
ATOM   2892  HG  SER B 182     215.329 144.977  24.437  1.00  0.00           H  
ATOM   2893  N   THR B 183     214.589 142.754  21.430  1.00  0.00           N  
ATOM   2894  CA  THR B 183     215.446 141.623  21.096  1.00  0.00           C  
ATOM   2895  C   THR B 183     216.861 141.863  21.612  1.00  0.00           C  
ATOM   2896  O   THR B 183     217.792 141.115  21.301  1.00  0.00           O  
ATOM   2897  CB  THR B 183     215.482 141.413  19.578  1.00  0.00           C  
ATOM   2898  OG1 THR B 183     216.002 142.597  18.949  1.00  0.00           O  
ATOM   2899  CG2 THR B 183     214.062 141.168  19.078  1.00  0.00           C  
ATOM   2900  H   THR B 183     214.717 143.619  20.922  1.00  0.00           H  
ATOM   2901  HA  THR B 183     215.057 140.725  21.576  1.00  0.00           H  
ATOM   2902  HB  THR B 183     216.115 140.561  19.332  1.00  0.00           H  
ATOM   2903  HG1 THR B 183     216.937 142.689  19.179  1.00  0.00           H  
ATOM   2904 1HG2 THR B 183     214.077 141.024  18.000  1.00  0.00           H  
ATOM   2905 2HG2 THR B 183     213.660 140.277  19.558  1.00  0.00           H  
ATOM   2906 3HG2 THR B 183     213.431 142.022  19.319  1.00  0.00           H  
ATOM   2907  N   ASP B 184     217.019 142.965  22.340  1.00  0.00           N  
ATOM   2908  CA  ASP B 184     218.298 143.402  22.870  1.00  0.00           C  
ATOM   2909  C   ASP B 184     218.512 142.803  24.261  1.00  0.00           C  
ATOM   2910  O   ASP B 184     217.811 143.151  25.223  1.00  0.00           O  
ATOM   2911  CB  ASP B 184     218.379 144.928  22.873  1.00  0.00           C  
ATOM   2912  CG  ASP B 184     219.739 145.446  23.274  1.00  0.00           C  
ATOM   2913  OD1 ASP B 184     220.405 144.804  24.076  1.00  0.00           O  
ATOM   2914  OD2 ASP B 184     220.132 146.464  22.736  1.00  0.00           O  
ATOM   2915  H   ASP B 184     216.189 143.507  22.565  1.00  0.00           H  
ATOM   2916  HA  ASP B 184     219.088 143.028  22.219  1.00  0.00           H  
ATOM   2917 1HB  ASP B 184     218.141 145.306  21.876  1.00  0.00           H  
ATOM   2918 2HB  ASP B 184     217.640 145.331  23.555  1.00  0.00           H  
ATOM   2919  N   SER B 185     219.440 141.859  24.363  1.00  0.00           N  
ATOM   2920  CA  SER B 185     219.663 141.157  25.613  1.00  0.00           C  
ATOM   2921  C   SER B 185     220.098 142.067  26.760  1.00  0.00           C  
ATOM   2922  O   SER B 185     219.892 141.717  27.929  1.00  0.00           O  
ATOM   2923  CB  SER B 185     220.709 140.080  25.400  1.00  0.00           C  
ATOM   2924  OG  SER B 185     221.959 140.644  25.110  1.00  0.00           O  
ATOM   2925  H   SER B 185     219.994 141.616  23.551  1.00  0.00           H  
ATOM   2926  HA  SER B 185     218.728 140.687  25.892  1.00  0.00           H  
ATOM   2927 1HB  SER B 185     220.784 139.464  26.296  1.00  0.00           H  
ATOM   2928 2HB  SER B 185     220.401 139.431  24.582  1.00  0.00           H  
ATOM   2929  HG  SER B 185     222.043 141.410  25.684  1.00  0.00           H  
ATOM   2930  N   GLU B 186     220.674 143.237  26.456  1.00  0.00           N  
ATOM   2931  CA  GLU B 186     221.112 144.120  27.527  1.00  0.00           C  
ATOM   2932  C   GLU B 186     219.890 144.810  28.116  1.00  0.00           C  
ATOM   2933  O   GLU B 186     219.822 145.056  29.323  1.00  0.00           O  
ATOM   2934  CB  GLU B 186     222.177 145.106  27.041  1.00  0.00           C  
ATOM   2935  CG  GLU B 186     223.518 144.465  26.668  1.00  0.00           C  
ATOM   2936  CD  GLU B 186     224.204 143.821  27.846  1.00  0.00           C  
ATOM   2937  OE1 GLU B 186     224.355 144.467  28.850  1.00  0.00           O  
ATOM   2938  OE2 GLU B 186     224.569 142.666  27.749  1.00  0.00           O  
ATOM   2939  H   GLU B 186     220.787 143.546  25.477  1.00  0.00           H  
ATOM   2940  HA  GLU B 186     221.565 143.514  28.312  1.00  0.00           H  
ATOM   2941 1HB  GLU B 186     221.828 145.571  26.127  1.00  0.00           H  
ATOM   2942 2HB  GLU B 186     222.343 145.884  27.783  1.00  0.00           H  
ATOM   2943 1HG  GLU B 186     223.341 143.709  25.905  1.00  0.00           H  
ATOM   2944 2HG  GLU B 186     224.166 145.233  26.242  1.00  0.00           H  
ATOM   2945  N   ALA B 187     218.919 145.124  27.253  1.00  0.00           N  
ATOM   2946  CA  ALA B 187     217.676 145.744  27.682  1.00  0.00           C  
ATOM   2947  C   ALA B 187     216.953 144.791  28.624  1.00  0.00           C  
ATOM   2948  O   ALA B 187     216.379 145.213  29.635  1.00  0.00           O  
ATOM   2949  CB  ALA B 187     216.823 146.085  26.477  1.00  0.00           C  
ATOM   2950  H   ALA B 187     219.054 144.898  26.269  1.00  0.00           H  
ATOM   2951  HA  ALA B 187     217.898 146.646  28.235  1.00  0.00           H  
ATOM   2952 1HB  ALA B 187     215.912 146.542  26.788  1.00  0.00           H  
ATOM   2953 2HB  ALA B 187     217.372 146.775  25.833  1.00  0.00           H  
ATOM   2954 3HB  ALA B 187     216.597 145.179  25.932  1.00  0.00           H  
ATOM   2955  N   LEU B 188     217.045 143.488  28.327  1.00  0.00           N  
ATOM   2956  CA  LEU B 188     216.406 142.494  29.178  1.00  0.00           C  
ATOM   2957  C   LEU B 188     217.060 142.480  30.555  1.00  0.00           C  
ATOM   2958  O   LEU B 188     216.361 142.398  31.565  1.00  0.00           O  
ATOM   2959  CB  LEU B 188     216.500 141.102  28.540  1.00  0.00           C  
ATOM   2960  CG  LEU B 188     215.756 140.929  27.210  1.00  0.00           C  
ATOM   2961  CD1 LEU B 188     215.978 139.517  26.683  1.00  0.00           C  
ATOM   2962  CD2 LEU B 188     214.275 141.208  27.417  1.00  0.00           C  
ATOM   2963  H   LEU B 188     217.495 143.229  27.442  1.00  0.00           H  
ATOM   2964  HA  LEU B 188     215.358 142.750  29.305  1.00  0.00           H  
ATOM   2965 1HB  LEU B 188     217.550 140.870  28.364  1.00  0.00           H  
ATOM   2966 2HB  LEU B 188     216.100 140.370  29.241  1.00  0.00           H  
ATOM   2967  HG  LEU B 188     216.158 141.626  26.474  1.00  0.00           H  
ATOM   2968 1HD1 LEU B 188     215.449 139.394  25.738  1.00  0.00           H  
ATOM   2969 2HD1 LEU B 188     217.044 139.351  26.526  1.00  0.00           H  
ATOM   2970 3HD1 LEU B 188     215.600 138.796  27.407  1.00  0.00           H  
ATOM   2971 1HD2 LEU B 188     213.746 141.086  26.471  1.00  0.00           H  
ATOM   2972 2HD2 LEU B 188     213.872 140.511  28.151  1.00  0.00           H  
ATOM   2973 3HD2 LEU B 188     214.144 142.229  27.776  1.00  0.00           H  
ATOM   2974  N   LYS B 189     218.398 142.601  30.600  1.00  0.00           N  
ATOM   2975  CA  LYS B 189     219.118 142.614  31.877  1.00  0.00           C  
ATOM   2976  C   LYS B 189     218.734 143.837  32.704  1.00  0.00           C  
ATOM   2977  O   LYS B 189     218.545 143.744  33.927  1.00  0.00           O  
ATOM   2978  CB  LYS B 189     220.625 142.619  31.648  1.00  0.00           C  
ATOM   2979  CG  LYS B 189     221.221 141.353  31.098  1.00  0.00           C  
ATOM   2980  CD  LYS B 189     222.706 141.568  30.831  1.00  0.00           C  
ATOM   2981  CE  LYS B 189     223.370 140.357  30.200  1.00  0.00           C  
ATOM   2982  NZ  LYS B 189     224.780 140.657  29.811  1.00  0.00           N  
ATOM   2983  H   LYS B 189     218.918 142.603  29.716  1.00  0.00           H  
ATOM   2984  HA  LYS B 189     218.847 141.723  32.440  1.00  0.00           H  
ATOM   2985 1HB  LYS B 189     220.884 143.430  30.966  1.00  0.00           H  
ATOM   2986 2HB  LYS B 189     221.112 142.813  32.560  1.00  0.00           H  
ATOM   2987 1HG  LYS B 189     221.088 140.544  31.816  1.00  0.00           H  
ATOM   2988 2HG  LYS B 189     220.722 141.083  30.174  1.00  0.00           H  
ATOM   2989 1HD  LYS B 189     222.828 142.414  30.155  1.00  0.00           H  
ATOM   2990 2HD  LYS B 189     223.215 141.802  31.766  1.00  0.00           H  
ATOM   2991 1HE  LYS B 189     223.365 139.535  30.911  1.00  0.00           H  
ATOM   2992 2HE  LYS B 189     222.812 140.063  29.310  1.00  0.00           H  
ATOM   2993 1HZ  LYS B 189     225.204 139.847  29.391  1.00  0.00           H  
ATOM   2994 2HZ  LYS B 189     224.767 141.435  29.119  1.00  0.00           H  
ATOM   2995 3HZ  LYS B 189     225.314 140.934  30.618  1.00  0.00           H  
ATOM   2996  N   VAL B 190     218.570 144.968  32.024  1.00  0.00           N  
ATOM   2997  CA  VAL B 190     218.127 146.197  32.648  1.00  0.00           C  
ATOM   2998  C   VAL B 190     216.726 146.069  33.240  1.00  0.00           C  
ATOM   2999  O   VAL B 190     216.498 146.457  34.387  1.00  0.00           O  
ATOM   3000  CB  VAL B 190     218.143 147.342  31.618  1.00  0.00           C  
ATOM   3001  CG1 VAL B 190     217.378 148.546  32.148  1.00  0.00           C  
ATOM   3002  CG2 VAL B 190     219.578 147.720  31.285  1.00  0.00           C  
ATOM   3003  H   VAL B 190     218.818 144.966  31.025  1.00  0.00           H  
ATOM   3004  HA  VAL B 190     218.817 146.419  33.466  1.00  0.00           H  
ATOM   3005  HB  VAL B 190     217.634 147.011  30.713  1.00  0.00           H  
ATOM   3006 1HG1 VAL B 190     217.398 149.345  31.407  1.00  0.00           H  
ATOM   3007 2HG1 VAL B 190     216.344 148.262  32.345  1.00  0.00           H  
ATOM   3008 3HG1 VAL B 190     217.842 148.895  33.070  1.00  0.00           H  
ATOM   3009 1HG2 VAL B 190     219.581 148.529  30.556  1.00  0.00           H  
ATOM   3010 2HG2 VAL B 190     220.088 148.045  32.192  1.00  0.00           H  
ATOM   3011 3HG2 VAL B 190     220.095 146.854  30.869  1.00  0.00           H  
ATOM   3012  N   VAL B 191     215.783 145.526  32.482  1.00  0.00           N  
ATOM   3013  CA  VAL B 191     214.450 145.403  33.034  1.00  0.00           C  
ATOM   3014  C   VAL B 191     214.421 144.398  34.167  1.00  0.00           C  
ATOM   3015  O   VAL B 191     213.767 144.636  35.184  1.00  0.00           O  
ATOM   3016  CB  VAL B 191     213.413 145.056  31.980  1.00  0.00           C  
ATOM   3017  CG1 VAL B 191     212.104 144.788  32.666  1.00  0.00           C  
ATOM   3018  CG2 VAL B 191     213.298 146.215  31.066  1.00  0.00           C  
ATOM   3019  H   VAL B 191     216.005 145.242  31.522  1.00  0.00           H  
ATOM   3020  HA  VAL B 191     214.168 146.368  33.444  1.00  0.00           H  
ATOM   3021  HB  VAL B 191     213.707 144.161  31.422  1.00  0.00           H  
ATOM   3022 1HG1 VAL B 191     211.327 144.569  31.934  1.00  0.00           H  
ATOM   3023 2HG1 VAL B 191     212.206 143.974  33.330  1.00  0.00           H  
ATOM   3024 3HG1 VAL B 191     211.837 145.632  33.234  1.00  0.00           H  
ATOM   3025 1HG2 VAL B 191     212.554 146.028  30.311  1.00  0.00           H  
ATOM   3026 2HG2 VAL B 191     213.018 147.082  31.631  1.00  0.00           H  
ATOM   3027 3HG2 VAL B 191     214.263 146.384  30.596  1.00  0.00           H  
ATOM   3028  N   TYR B 192     215.132 143.284  34.020  1.00  0.00           N  
ATOM   3029  CA  TYR B 192     215.162 142.274  35.056  1.00  0.00           C  
ATOM   3030  C   TYR B 192     215.541 142.911  36.389  1.00  0.00           C  
ATOM   3031  O   TYR B 192     214.833 142.724  37.388  1.00  0.00           O  
ATOM   3032  CB  TYR B 192     216.175 141.187  34.690  1.00  0.00           C  
ATOM   3033  CG  TYR B 192     216.291 140.065  35.673  1.00  0.00           C  
ATOM   3034  CD1 TYR B 192     215.428 138.970  35.602  1.00  0.00           C  
ATOM   3035  CD2 TYR B 192     217.266 140.126  36.658  1.00  0.00           C  
ATOM   3036  CE1 TYR B 192     215.556 137.943  36.524  1.00  0.00           C  
ATOM   3037  CE2 TYR B 192     217.389 139.111  37.567  1.00  0.00           C  
ATOM   3038  CZ  TYR B 192     216.546 138.022  37.512  1.00  0.00           C  
ATOM   3039  OH  TYR B 192     216.698 137.004  38.429  1.00  0.00           O  
ATOM   3040  H   TYR B 192     215.645 143.116  33.153  1.00  0.00           H  
ATOM   3041  HA  TYR B 192     214.170 141.838  35.149  1.00  0.00           H  
ATOM   3042 1HB  TYR B 192     215.925 140.764  33.721  1.00  0.00           H  
ATOM   3043 2HB  TYR B 192     217.156 141.642  34.587  1.00  0.00           H  
ATOM   3044  HD1 TYR B 192     214.658 138.920  34.826  1.00  0.00           H  
ATOM   3045  HD2 TYR B 192     217.941 140.985  36.709  1.00  0.00           H  
ATOM   3046  HE1 TYR B 192     214.892 137.080  36.478  1.00  0.00           H  
ATOM   3047  HE2 TYR B 192     218.158 139.165  38.336  1.00  0.00           H  
ATOM   3048  HH  TYR B 192     217.609 137.002  38.748  1.00  0.00           H  
ATOM   3049  N   LEU B 193     216.635 143.686  36.431  1.00  0.00           N  
ATOM   3050  CA  LEU B 193     216.966 144.301  37.704  1.00  0.00           C  
ATOM   3051  C   LEU B 193     215.904 145.296  38.157  1.00  0.00           C  
ATOM   3052  O   LEU B 193     215.567 145.324  39.340  1.00  0.00           O  
ATOM   3053  CB  LEU B 193     218.323 145.009  37.602  1.00  0.00           C  
ATOM   3054  CG  LEU B 193     219.545 144.090  37.478  1.00  0.00           C  
ATOM   3055  CD1 LEU B 193     220.800 144.934  37.299  1.00  0.00           C  
ATOM   3056  CD2 LEU B 193     219.648 143.213  38.717  1.00  0.00           C  
ATOM   3057  H   LEU B 193     217.218 143.812  35.595  1.00  0.00           H  
ATOM   3058  HA  LEU B 193     217.006 143.513  38.447  1.00  0.00           H  
ATOM   3059 1HB  LEU B 193     218.310 145.661  36.730  1.00  0.00           H  
ATOM   3060 2HB  LEU B 193     218.461 145.626  38.490  1.00  0.00           H  
ATOM   3061  HG  LEU B 193     219.439 143.460  36.595  1.00  0.00           H  
ATOM   3062 1HD1 LEU B 193     221.668 144.282  37.211  1.00  0.00           H  
ATOM   3063 2HD1 LEU B 193     220.707 145.537  36.396  1.00  0.00           H  
ATOM   3064 3HD1 LEU B 193     220.924 145.589  38.161  1.00  0.00           H  
ATOM   3065 1HD2 LEU B 193     220.517 142.559  38.629  1.00  0.00           H  
ATOM   3066 2HD2 LEU B 193     219.756 143.843  39.601  1.00  0.00           H  
ATOM   3067 3HD2 LEU B 193     218.747 142.608  38.811  1.00  0.00           H  
ATOM   3068  N   ALA B 194     215.315 146.076  37.248  1.00  0.00           N  
ATOM   3069  CA  ALA B 194     214.313 147.041  37.699  1.00  0.00           C  
ATOM   3070  C   ALA B 194     213.135 146.368  38.390  1.00  0.00           C  
ATOM   3071  O   ALA B 194     212.634 146.864  39.406  1.00  0.00           O  
ATOM   3072  CB  ALA B 194     213.819 147.851  36.535  1.00  0.00           C  
ATOM   3073  H   ALA B 194     215.610 146.056  36.263  1.00  0.00           H  
ATOM   3074  HA  ALA B 194     214.781 147.693  38.418  1.00  0.00           H  
ATOM   3075 1HB  ALA B 194     213.108 148.575  36.882  1.00  0.00           H  
ATOM   3076 2HB  ALA B 194     214.667 148.346  36.095  1.00  0.00           H  
ATOM   3077 3HB  ALA B 194     213.350 147.195  35.807  1.00  0.00           H  
ATOM   3078  N   LEU B 195     212.729 145.212  37.882  1.00  0.00           N  
ATOM   3079  CA  LEU B 195     211.613 144.489  38.466  1.00  0.00           C  
ATOM   3080  C   LEU B 195     212.062 143.872  39.805  1.00  0.00           C  
ATOM   3081  O   LEU B 195     211.309 143.859  40.787  1.00  0.00           O  
ATOM   3082  CB  LEU B 195     211.148 143.425  37.475  1.00  0.00           C  
ATOM   3083  CG  LEU B 195     210.571 143.930  36.117  1.00  0.00           C  
ATOM   3084  CD1 LEU B 195     210.362 142.768  35.243  1.00  0.00           C  
ATOM   3085  CD2 LEU B 195     209.267 144.619  36.282  1.00  0.00           C  
ATOM   3086  H   LEU B 195     213.179 144.874  37.024  1.00  0.00           H  
ATOM   3087  HA  LEU B 195     210.807 145.191  38.666  1.00  0.00           H  
ATOM   3088 1HB  LEU B 195     211.995 142.786  37.247  1.00  0.00           H  
ATOM   3089 2HB  LEU B 195     210.378 142.839  37.949  1.00  0.00           H  
ATOM   3090  HG  LEU B 195     211.288 144.605  35.656  1.00  0.00           H  
ATOM   3091 1HD1 LEU B 195     209.975 143.098  34.281  1.00  0.00           H  
ATOM   3092 2HD1 LEU B 195     211.304 142.244  35.103  1.00  0.00           H  
ATOM   3093 3HD1 LEU B 195     209.651 142.106  35.695  1.00  0.00           H  
ATOM   3094 1HD2 LEU B 195     208.895 144.942  35.306  1.00  0.00           H  
ATOM   3095 2HD2 LEU B 195     208.577 143.924  36.711  1.00  0.00           H  
ATOM   3096 3HD2 LEU B 195     209.372 145.461  36.914  1.00  0.00           H  
ATOM   3097  N   ARG B 196     213.305 143.377  39.864  1.00  0.00           N  
ATOM   3098  CA  ARG B 196     213.837 142.784  41.091  1.00  0.00           C  
ATOM   3099  C   ARG B 196     213.868 143.830  42.221  1.00  0.00           C  
ATOM   3100  O   ARG B 196     213.550 143.511  43.372  1.00  0.00           O  
ATOM   3101  CB  ARG B 196     215.231 142.207  40.856  1.00  0.00           C  
ATOM   3102  CG  ARG B 196     215.897 141.511  42.060  1.00  0.00           C  
ATOM   3103  CD  ARG B 196     215.173 140.293  42.522  1.00  0.00           C  
ATOM   3104  NE  ARG B 196     215.332 139.161  41.601  1.00  0.00           N  
ATOM   3105  CZ  ARG B 196     214.708 137.971  41.738  1.00  0.00           C  
ATOM   3106  NH1 ARG B 196     213.879 137.776  42.743  1.00  0.00           N  
ATOM   3107  NH2 ARG B 196     214.919 136.990  40.861  1.00  0.00           N  
ATOM   3108  H   ARG B 196     213.865 143.349  39.003  1.00  0.00           H  
ATOM   3109  HA  ARG B 196     213.168 141.975  41.384  1.00  0.00           H  
ATOM   3110 1HB  ARG B 196     215.192 141.498  40.028  1.00  0.00           H  
ATOM   3111 2HB  ARG B 196     215.898 143.009  40.559  1.00  0.00           H  
ATOM   3112 1HG  ARG B 196     216.912 141.224  41.790  1.00  0.00           H  
ATOM   3113 2HG  ARG B 196     215.934 142.204  42.894  1.00  0.00           H  
ATOM   3114 1HD  ARG B 196     215.584 140.001  43.489  1.00  0.00           H  
ATOM   3115 2HD  ARG B 196     214.113 140.506  42.641  1.00  0.00           H  
ATOM   3116  HE  ARG B 196     215.960 139.278  40.816  1.00  0.00           H  
ATOM   3117 1HH1 ARG B 196     213.709 138.515  43.418  1.00  0.00           H  
ATOM   3118 2HH1 ARG B 196     213.391 136.899  42.838  1.00  0.00           H  
ATOM   3119 1HH2 ARG B 196     215.548 137.121  40.068  1.00  0.00           H  
ATOM   3120 2HH2 ARG B 196     214.442 136.108  40.973  1.00  0.00           H  
ATOM   3121  N   ILE B 197     214.212 145.080  41.875  1.00  0.00           N  
ATOM   3122  CA  ILE B 197     214.230 146.198  42.826  1.00  0.00           C  
ATOM   3123  C   ILE B 197     212.862 146.409  43.407  1.00  0.00           C  
ATOM   3124  O   ILE B 197     212.735 146.627  44.613  1.00  0.00           O  
ATOM   3125  CB  ILE B 197     214.688 147.517  42.189  1.00  0.00           C  
ATOM   3126  CG1 ILE B 197     216.168 147.409  41.852  1.00  0.00           C  
ATOM   3127  CG2 ILE B 197     214.373 148.718  43.158  1.00  0.00           C  
ATOM   3128  CD1 ILE B 197     216.657 148.467  40.955  1.00  0.00           C  
ATOM   3129  H   ILE B 197     214.528 145.223  40.913  1.00  0.00           H  
ATOM   3130  HA  ILE B 197     214.921 145.949  43.630  1.00  0.00           H  
ATOM   3131  HB  ILE B 197     214.153 147.668  41.255  1.00  0.00           H  
ATOM   3132 1HG1 ILE B 197     216.740 147.449  42.779  1.00  0.00           H  
ATOM   3133 2HG1 ILE B 197     216.354 146.449  41.384  1.00  0.00           H  
ATOM   3134 1HG2 ILE B 197     214.674 149.653  42.711  1.00  0.00           H  
ATOM   3135 2HG2 ILE B 197     213.324 148.777  43.372  1.00  0.00           H  
ATOM   3136 3HG2 ILE B 197     214.912 148.567  44.091  1.00  0.00           H  
ATOM   3137 1HD1 ILE B 197     217.684 148.303  40.770  1.00  0.00           H  
ATOM   3138 2HD1 ILE B 197     216.123 148.396  40.053  1.00  0.00           H  
ATOM   3139 3HD1 ILE B 197     216.523 149.447  41.380  1.00  0.00           H  
ATOM   3140  N   VAL B 198     211.837 146.379  42.567  1.00  0.00           N  
ATOM   3141  CA  VAL B 198     210.493 146.565  43.071  1.00  0.00           C  
ATOM   3142  C   VAL B 198     210.169 145.511  44.106  1.00  0.00           C  
ATOM   3143  O   VAL B 198     209.580 145.818  45.138  1.00  0.00           O  
ATOM   3144  CB  VAL B 198     209.459 146.459  41.951  1.00  0.00           C  
ATOM   3145  CG1 VAL B 198     208.055 146.483  42.517  1.00  0.00           C  
ATOM   3146  CG2 VAL B 198     209.628 147.550  40.987  1.00  0.00           C  
ATOM   3147  H   VAL B 198     212.027 146.281  41.562  1.00  0.00           H  
ATOM   3148  HA  VAL B 198     210.440 147.529  43.546  1.00  0.00           H  
ATOM   3149  HB  VAL B 198     209.599 145.521  41.443  1.00  0.00           H  
ATOM   3150 1HG1 VAL B 198     207.350 146.403  41.709  1.00  0.00           H  
ATOM   3151 2HG1 VAL B 198     207.887 145.660  43.210  1.00  0.00           H  
ATOM   3152 3HG1 VAL B 198     207.917 147.402  43.024  1.00  0.00           H  
ATOM   3153 1HG2 VAL B 198     208.899 147.406  40.230  1.00  0.00           H  
ATOM   3154 2HG2 VAL B 198     209.489 148.499  41.435  1.00  0.00           H  
ATOM   3155 3HG2 VAL B 198     210.616 147.515  40.555  1.00  0.00           H  
ATOM   3156  N   GLN B 199     210.549 144.263  43.835  1.00  0.00           N  
ATOM   3157  CA  GLN B 199     210.247 143.194  44.776  1.00  0.00           C  
ATOM   3158  C   GLN B 199     210.970 143.373  46.113  1.00  0.00           C  
ATOM   3159  O   GLN B 199     210.418 143.020  47.166  1.00  0.00           O  
ATOM   3160  CB  GLN B 199     210.650 141.845  44.210  1.00  0.00           C  
ATOM   3161  CG  GLN B 199     209.852 141.403  43.052  1.00  0.00           C  
ATOM   3162  CD  GLN B 199     210.255 140.050  42.627  1.00  0.00           C  
ATOM   3163  OE1 GLN B 199     211.385 139.604  42.870  1.00  0.00           O  
ATOM   3164  NE2 GLN B 199     209.327 139.379  42.025  1.00  0.00           N  
ATOM   3165  H   GLN B 199     211.003 144.066  42.937  1.00  0.00           H  
ATOM   3166  HA  GLN B 199     209.180 143.203  44.966  1.00  0.00           H  
ATOM   3167 1HB  GLN B 199     211.697 141.882  43.900  1.00  0.00           H  
ATOM   3168 2HB  GLN B 199     210.565 141.087  44.985  1.00  0.00           H  
ATOM   3169 1HG  GLN B 199     208.794 141.386  43.323  1.00  0.00           H  
ATOM   3170 2HG  GLN B 199     210.016 142.088  42.220  1.00  0.00           H  
ATOM   3171 1HE2 GLN B 199     209.459 138.403  41.735  1.00  0.00           H  
ATOM   3172 2HE2 GLN B 199     208.438 139.812  41.882  1.00  0.00           H  
ATOM   3173  N   GLN B 200     212.217 143.885  46.051  1.00  0.00           N  
ATOM   3174  CA  GLN B 200     213.064 144.145  47.221  1.00  0.00           C  
ATOM   3175  C   GLN B 200     212.585 145.349  48.021  1.00  0.00           C  
ATOM   3176  O   GLN B 200     212.716 145.386  49.249  1.00  0.00           O  
ATOM   3177  CB  GLN B 200     214.517 144.362  46.790  1.00  0.00           C  
ATOM   3178  CG  GLN B 200     215.198 143.116  46.250  1.00  0.00           C  
ATOM   3179  CD  GLN B 200     215.383 142.050  47.313  1.00  0.00           C  
ATOM   3180  OE1 GLN B 200     215.876 142.327  48.410  1.00  0.00           O  
ATOM   3181  NE2 GLN B 200     214.988 140.823  46.995  1.00  0.00           N  
ATOM   3182  H   GLN B 200     212.617 144.047  45.118  1.00  0.00           H  
ATOM   3183  HA  GLN B 200     213.033 143.270  47.866  1.00  0.00           H  
ATOM   3184 1HB  GLN B 200     214.556 145.129  46.016  1.00  0.00           H  
ATOM   3185 2HB  GLN B 200     215.098 144.722  47.638  1.00  0.00           H  
ATOM   3186 1HG  GLN B 200     214.588 142.698  45.449  1.00  0.00           H  
ATOM   3187 2HG  GLN B 200     216.181 143.390  45.866  1.00  0.00           H  
ATOM   3188 1HE2 GLN B 200     215.085 140.078  47.656  1.00  0.00           H  
ATOM   3189 2HE2 GLN B 200     214.594 140.642  46.094  1.00  0.00           H  
ATOM   3190  N   LEU B 201     212.022 146.326  47.317  1.00  0.00           N  
ATOM   3191  CA  LEU B 201     211.502 147.548  47.897  1.00  0.00           C  
ATOM   3192  C   LEU B 201     210.086 147.882  47.427  1.00  0.00           C  
ATOM   3193  O   LEU B 201     209.889 148.889  46.743  1.00  0.00           O  
ATOM   3194  CB  LEU B 201     212.411 148.700  47.471  1.00  0.00           C  
ATOM   3195  CG  LEU B 201     213.836 148.720  47.992  1.00  0.00           C  
ATOM   3196  CD1 LEU B 201     214.580 149.814  47.275  1.00  0.00           C  
ATOM   3197  CD2 LEU B 201     213.829 148.984  49.499  1.00  0.00           C  
ATOM   3198  H   LEU B 201     212.015 146.235  46.297  1.00  0.00           H  
ATOM   3199  HA  LEU B 201     211.486 147.447  48.977  1.00  0.00           H  
ATOM   3200 1HB  LEU B 201     212.466 148.698  46.379  1.00  0.00           H  
ATOM   3201 2HB  LEU B 201     211.968 149.606  47.778  1.00  0.00           H  
ATOM   3202  HG  LEU B 201     214.322 147.773  47.779  1.00  0.00           H  
ATOM   3203 1HD1 LEU B 201     215.599 149.847  47.616  1.00  0.00           H  
ATOM   3204 2HD1 LEU B 201     214.569 149.626  46.204  1.00  0.00           H  
ATOM   3205 3HD1 LEU B 201     214.085 150.753  47.486  1.00  0.00           H  
ATOM   3206 1HD2 LEU B 201     214.829 149.022  49.879  1.00  0.00           H  
ATOM   3207 2HD2 LEU B 201     213.341 149.940  49.698  1.00  0.00           H  
ATOM   3208 3HD2 LEU B 201     213.289 148.190  50.010  1.00  0.00           H  
ATOM   3209  N   PRO B 202     209.050 147.136  47.824  1.00  0.00           N  
ATOM   3210  CA  PRO B 202     207.688 147.383  47.438  1.00  0.00           C  
ATOM   3211  C   PRO B 202     207.291 148.757  47.929  1.00  0.00           C  
ATOM   3212  O   PRO B 202     207.714 149.152  49.017  1.00  0.00           O  
ATOM   3213  CB  PRO B 202     206.920 146.287  48.181  1.00  0.00           C  
ATOM   3214  CG  PRO B 202     207.909 145.197  48.369  1.00  0.00           C  
ATOM   3215  CD  PRO B 202     209.213 145.884  48.595  1.00  0.00           C  
ATOM   3216  HA  PRO B 202     207.592 147.291  46.337  1.00  0.00           H  
ATOM   3217 1HB  PRO B 202     206.504 146.688  49.120  1.00  0.00           H  
ATOM   3218 2HB  PRO B 202     206.099 145.936  47.576  1.00  0.00           H  
ATOM   3219 1HG  PRO B 202     207.613 144.528  49.183  1.00  0.00           H  
ATOM   3220 2HG  PRO B 202     207.953 144.597  47.450  1.00  0.00           H  
ATOM   3221 1HD  PRO B 202     209.351 146.161  49.648  1.00  0.00           H  
ATOM   3222 2HD  PRO B 202     209.957 145.217  48.247  1.00  0.00           H  
ATOM   3223  N   ASP B 203     206.437 149.446  47.194  1.00  0.00           N  
ATOM   3224  CA  ASP B 203     205.903 150.760  47.571  1.00  0.00           C  
ATOM   3225  C   ASP B 203     206.984 151.807  47.916  1.00  0.00           C  
ATOM   3226  O   ASP B 203     206.849 152.554  48.886  1.00  0.00           O  
ATOM   3227  CB  ASP B 203     204.957 150.603  48.764  1.00  0.00           C  
ATOM   3228  CG  ASP B 203     203.686 149.838  48.416  1.00  0.00           C  
ATOM   3229  OD1 ASP B 203     203.198 150.002  47.323  1.00  0.00           O  
ATOM   3230  OD2 ASP B 203     203.217 149.098  49.247  1.00  0.00           O  
ATOM   3231  H   ASP B 203     206.153 149.045  46.311  1.00  0.00           H  
ATOM   3232  HA  ASP B 203     205.336 151.145  46.725  1.00  0.00           H  
ATOM   3233 1HB  ASP B 203     205.470 150.078  49.569  1.00  0.00           H  
ATOM   3234 2HB  ASP B 203     204.679 151.588  49.140  1.00  0.00           H  
ATOM   3235  N   THR B 204     208.054 151.874  47.112  1.00  0.00           N  
ATOM   3236  CA  THR B 204     209.112 152.865  47.343  1.00  0.00           C  
ATOM   3237  C   THR B 204     209.382 153.717  46.113  1.00  0.00           C  
ATOM   3238  O   THR B 204     209.056 153.338  44.978  1.00  0.00           O  
ATOM   3239  CB  THR B 204     210.456 152.238  47.741  1.00  0.00           C  
ATOM   3240  OG1 THR B 204     210.944 151.423  46.656  1.00  0.00           O  
ATOM   3241  CG2 THR B 204     210.352 151.423  49.023  1.00  0.00           C  
ATOM   3242  H   THR B 204     208.125 151.237  46.337  1.00  0.00           H  
ATOM   3243  HA  THR B 204     208.792 153.530  48.144  1.00  0.00           H  
ATOM   3244  HB  THR B 204     211.171 153.037  47.914  1.00  0.00           H  
ATOM   3245  HG1 THR B 204     210.602 150.488  46.780  1.00  0.00           H  
ATOM   3246 1HG2 THR B 204     211.320 151.022  49.289  1.00  0.00           H  
ATOM   3247 2HG2 THR B 204     209.995 152.065  49.825  1.00  0.00           H  
ATOM   3248 3HG2 THR B 204     209.656 150.610  48.882  1.00  0.00           H  
ATOM   3249  N   GLU B 205     210.035 154.862  46.345  1.00  0.00           N  
ATOM   3250  CA  GLU B 205     210.451 155.728  45.254  1.00  0.00           C  
ATOM   3251  C   GLU B 205     211.558 155.097  44.421  1.00  0.00           C  
ATOM   3252  O   GLU B 205     211.598 155.293  43.210  1.00  0.00           O  
ATOM   3253  CB  GLU B 205     210.895 157.089  45.789  1.00  0.00           C  
ATOM   3254  CG  GLU B 205     209.766 157.875  46.458  1.00  0.00           C  
ATOM   3255  CD  GLU B 205     208.591 158.092  45.544  1.00  0.00           C  
ATOM   3256  OE1 GLU B 205     208.783 158.556  44.445  1.00  0.00           O  
ATOM   3257  OE2 GLU B 205     207.499 157.779  45.943  1.00  0.00           O  
ATOM   3258  H   GLU B 205     210.217 155.138  47.298  1.00  0.00           H  
ATOM   3259  HA  GLU B 205     209.593 155.887  44.599  1.00  0.00           H  
ATOM   3260 1HB  GLU B 205     211.698 156.954  46.513  1.00  0.00           H  
ATOM   3261 2HB  GLU B 205     211.288 157.691  44.968  1.00  0.00           H  
ATOM   3262 1HG  GLU B 205     209.431 157.337  47.342  1.00  0.00           H  
ATOM   3263 2HG  GLU B 205     210.153 158.843  46.780  1.00  0.00           H  
ATOM   3264  N   LEU B 206     212.458 154.331  45.050  1.00  0.00           N  
ATOM   3265  CA  LEU B 206     213.516 153.683  44.283  1.00  0.00           C  
ATOM   3266  C   LEU B 206     212.905 152.666  43.344  1.00  0.00           C  
ATOM   3267  O   LEU B 206     213.379 152.496  42.224  1.00  0.00           O  
ATOM   3268  CB  LEU B 206     214.538 153.013  45.197  1.00  0.00           C  
ATOM   3269  CG  LEU B 206     215.458 153.954  46.014  1.00  0.00           C  
ATOM   3270  CD1 LEU B 206     216.231 153.148  47.014  1.00  0.00           C  
ATOM   3271  CD2 LEU B 206     216.443 154.661  45.094  1.00  0.00           C  
ATOM   3272  H   LEU B 206     212.394 154.211  46.050  1.00  0.00           H  
ATOM   3273  HA  LEU B 206     214.011 154.433  43.674  1.00  0.00           H  
ATOM   3274 1HB  LEU B 206     213.992 152.398  45.895  1.00  0.00           H  
ATOM   3275 2HB  LEU B 206     215.169 152.364  44.591  1.00  0.00           H  
ATOM   3276  HG  LEU B 206     214.856 154.689  46.545  1.00  0.00           H  
ATOM   3277 1HD1 LEU B 206     216.873 153.817  47.593  1.00  0.00           H  
ATOM   3278 2HD1 LEU B 206     215.527 152.660  47.667  1.00  0.00           H  
ATOM   3279 3HD1 LEU B 206     216.834 152.417  46.515  1.00  0.00           H  
ATOM   3280 1HD2 LEU B 206     217.075 155.294  45.701  1.00  0.00           H  
ATOM   3281 2HD2 LEU B 206     217.058 153.926  44.568  1.00  0.00           H  
ATOM   3282 3HD2 LEU B 206     215.923 155.271  44.368  1.00  0.00           H  
ATOM   3283  N   ALA B 207     211.865 151.963  43.804  1.00  0.00           N  
ATOM   3284  CA  ALA B 207     211.165 151.006  42.959  1.00  0.00           C  
ATOM   3285  C   ALA B 207     210.513 151.716  41.774  1.00  0.00           C  
ATOM   3286  O   ALA B 207     210.683 151.310  40.617  1.00  0.00           O  
ATOM   3287  CB  ALA B 207     210.126 150.302  43.807  1.00  0.00           C  
ATOM   3288  H   ALA B 207     211.575 152.066  44.776  1.00  0.00           H  
ATOM   3289  HA  ALA B 207     211.876 150.293  42.560  1.00  0.00           H  
ATOM   3290 1HB  ALA B 207     209.578 149.604  43.243  1.00  0.00           H  
ATOM   3291 2HB  ALA B 207     210.625 149.798  44.624  1.00  0.00           H  
ATOM   3292 3HB  ALA B 207     209.435 151.035  44.203  1.00  0.00           H  
ATOM   3293  N   ARG B 208     209.874 152.861  42.041  1.00  0.00           N  
ATOM   3294  CA  ARG B 208     209.257 153.629  40.974  1.00  0.00           C  
ATOM   3295  C   ARG B 208     210.295 154.087  39.957  1.00  0.00           C  
ATOM   3296  O   ARG B 208     210.129 153.865  38.752  1.00  0.00           O  
ATOM   3297  CB  ARG B 208     208.519 154.838  41.530  1.00  0.00           C  
ATOM   3298  CG  ARG B 208     207.833 155.703  40.466  1.00  0.00           C  
ATOM   3299  CD  ARG B 208     207.212 156.958  41.027  1.00  0.00           C  
ATOM   3300  NE  ARG B 208     208.208 157.770  41.725  1.00  0.00           N  
ATOM   3301  CZ  ARG B 208     209.173 158.509  41.148  1.00  0.00           C  
ATOM   3302  NH1 ARG B 208     209.333 158.588  39.845  1.00  0.00           N  
ATOM   3303  NH2 ARG B 208     210.004 159.159  41.927  1.00  0.00           N  
ATOM   3304  H   ARG B 208     209.749 153.152  43.015  1.00  0.00           H  
ATOM   3305  HA  ARG B 208     208.540 152.991  40.461  1.00  0.00           H  
ATOM   3306 1HB  ARG B 208     207.766 154.507  42.243  1.00  0.00           H  
ATOM   3307 2HB  ARG B 208     209.227 155.464  42.073  1.00  0.00           H  
ATOM   3308 1HG  ARG B 208     208.551 155.987  39.702  1.00  0.00           H  
ATOM   3309 2HG  ARG B 208     207.039 155.123  39.996  1.00  0.00           H  
ATOM   3310 1HD  ARG B 208     206.788 157.549  40.212  1.00  0.00           H  
ATOM   3311 2HD  ARG B 208     206.427 156.697  41.735  1.00  0.00           H  
ATOM   3312  HE  ARG B 208     208.179 157.807  42.759  1.00  0.00           H  
ATOM   3313 1HH1 ARG B 208     208.702 158.104  39.182  1.00  0.00           H  
ATOM   3314 2HH1 ARG B 208     210.124 159.131  39.492  1.00  0.00           H  
ATOM   3315 1HH2 ARG B 208     209.890 159.091  42.945  1.00  0.00           H  
ATOM   3316 2HH2 ARG B 208     210.768 159.686  41.500  1.00  0.00           H  
ATOM   3317  N   GLU B 209     211.383 154.699  40.446  1.00  0.00           N  
ATOM   3318  CA  GLU B 209     212.429 155.201  39.572  1.00  0.00           C  
ATOM   3319  C   GLU B 209     213.106 154.072  38.815  1.00  0.00           C  
ATOM   3320  O   GLU B 209     213.453 154.238  37.648  1.00  0.00           O  
ATOM   3321  CB  GLU B 209     213.474 155.992  40.371  1.00  0.00           C  
ATOM   3322  CG  GLU B 209     213.039 157.368  40.903  1.00  0.00           C  
ATOM   3323  CD  GLU B 209     212.866 158.404  39.788  1.00  0.00           C  
ATOM   3324  OE1 GLU B 209     213.477 158.218  38.767  1.00  0.00           O  
ATOM   3325  OE2 GLU B 209     212.154 159.387  39.959  1.00  0.00           O  
ATOM   3326  H   GLU B 209     211.466 154.851  41.453  1.00  0.00           H  
ATOM   3327  HA  GLU B 209     211.972 155.877  38.847  1.00  0.00           H  
ATOM   3328 1HB  GLU B 209     213.763 155.399  41.242  1.00  0.00           H  
ATOM   3329 2HB  GLU B 209     214.363 156.137  39.762  1.00  0.00           H  
ATOM   3330 1HG  GLU B 209     212.093 157.242  41.425  1.00  0.00           H  
ATOM   3331 2HG  GLU B 209     213.777 157.720  41.620  1.00  0.00           H  
ATOM   3332  N   ALA B 210     213.284 152.910  39.448  1.00  0.00           N  
ATOM   3333  CA  ALA B 210     213.895 151.794  38.763  1.00  0.00           C  
ATOM   3334  C   ALA B 210     213.073 151.379  37.551  1.00  0.00           C  
ATOM   3335  O   ALA B 210     213.645 151.090  36.491  1.00  0.00           O  
ATOM   3336  CB  ALA B 210     214.023 150.624  39.713  1.00  0.00           C  
ATOM   3337  H   ALA B 210     213.050 152.821  40.438  1.00  0.00           H  
ATOM   3338  HA  ALA B 210     214.881 152.099  38.421  1.00  0.00           H  
ATOM   3339 1HB  ALA B 210     214.481 149.812  39.207  1.00  0.00           H  
ATOM   3340 2HB  ALA B 210     214.626 150.923  40.568  1.00  0.00           H  
ATOM   3341 3HB  ALA B 210     213.030 150.325  40.057  1.00  0.00           H  
ATOM   3342  N   LEU B 211     211.736 151.396  37.673  1.00  0.00           N  
ATOM   3343  CA  LEU B 211     210.910 151.007  36.540  1.00  0.00           C  
ATOM   3344  C   LEU B 211     210.923 152.069  35.448  1.00  0.00           C  
ATOM   3345  O   LEU B 211     211.006 151.740  34.261  1.00  0.00           O  
ATOM   3346  CB  LEU B 211     209.468 150.757  37.000  1.00  0.00           C  
ATOM   3347  CG  LEU B 211     209.270 149.577  37.960  1.00  0.00           C  
ATOM   3348  CD1 LEU B 211     207.813 149.516  38.397  1.00  0.00           C  
ATOM   3349  CD2 LEU B 211     209.689 148.287  37.271  1.00  0.00           C  
ATOM   3350  H   LEU B 211     211.317 151.594  38.591  1.00  0.00           H  
ATOM   3351  HA  LEU B 211     211.314 150.095  36.117  1.00  0.00           H  
ATOM   3352 1HB  LEU B 211     209.102 151.654  37.498  1.00  0.00           H  
ATOM   3353 2HB  LEU B 211     208.849 150.577  36.121  1.00  0.00           H  
ATOM   3354  HG  LEU B 211     209.880 149.727  38.851  1.00  0.00           H  
ATOM   3355 1HD1 LEU B 211     207.673 148.677  39.079  1.00  0.00           H  
ATOM   3356 2HD1 LEU B 211     207.546 150.443  38.904  1.00  0.00           H  
ATOM   3357 3HD1 LEU B 211     207.177 149.382  37.523  1.00  0.00           H  
ATOM   3358 1HD2 LEU B 211     209.550 147.448  37.953  1.00  0.00           H  
ATOM   3359 2HD2 LEU B 211     209.080 148.135  36.380  1.00  0.00           H  
ATOM   3360 3HD2 LEU B 211     210.739 148.351  36.985  1.00  0.00           H  
ATOM   3361  N   GLU B 212     210.847 153.349  35.836  1.00  0.00           N  
ATOM   3362  CA  GLU B 212     210.823 154.419  34.841  1.00  0.00           C  
ATOM   3363  C   GLU B 212     212.147 154.493  34.092  1.00  0.00           C  
ATOM   3364  O   GLU B 212     212.173 154.691  32.870  1.00  0.00           O  
ATOM   3365  CB  GLU B 212     210.517 155.769  35.494  1.00  0.00           C  
ATOM   3366  CG  GLU B 212     209.093 155.912  36.052  1.00  0.00           C  
ATOM   3367  CD  GLU B 212     208.863 157.251  36.697  1.00  0.00           C  
ATOM   3368  OE1 GLU B 212     209.709 158.099  36.541  1.00  0.00           O  
ATOM   3369  OE2 GLU B 212     207.868 157.425  37.365  1.00  0.00           O  
ATOM   3370  H   GLU B 212     210.750 153.578  36.833  1.00  0.00           H  
ATOM   3371  HA  GLU B 212     210.037 154.199  34.120  1.00  0.00           H  
ATOM   3372 1HB  GLU B 212     211.211 155.926  36.326  1.00  0.00           H  
ATOM   3373 2HB  GLU B 212     210.685 156.567  34.774  1.00  0.00           H  
ATOM   3374 1HG  GLU B 212     208.383 155.782  35.236  1.00  0.00           H  
ATOM   3375 2HG  GLU B 212     208.913 155.123  36.779  1.00  0.00           H  
ATOM   3376  N   LEU B 213     213.246 154.308  34.823  1.00  0.00           N  
ATOM   3377  CA  LEU B 213     214.564 154.335  34.240  1.00  0.00           C  
ATOM   3378  C   LEU B 213     214.722 153.213  33.251  1.00  0.00           C  
ATOM   3379  O   LEU B 213     215.152 153.447  32.118  1.00  0.00           O  
ATOM   3380  CB  LEU B 213     215.627 154.184  35.332  1.00  0.00           C  
ATOM   3381  CG  LEU B 213     217.099 154.149  34.871  1.00  0.00           C  
ATOM   3382  CD1 LEU B 213     217.468 155.422  34.196  1.00  0.00           C  
ATOM   3383  CD2 LEU B 213     217.985 153.895  36.083  1.00  0.00           C  
ATOM   3384  H   LEU B 213     213.165 154.190  35.833  1.00  0.00           H  
ATOM   3385  HA  LEU B 213     214.681 155.285  33.725  1.00  0.00           H  
ATOM   3386 1HB  LEU B 213     215.513 155.011  36.036  1.00  0.00           H  
ATOM   3387 2HB  LEU B 213     215.426 153.256  35.874  1.00  0.00           H  
ATOM   3388  HG  LEU B 213     217.225 153.358  34.155  1.00  0.00           H  
ATOM   3389 1HD1 LEU B 213     218.501 155.384  33.883  1.00  0.00           H  
ATOM   3390 2HD1 LEU B 213     216.850 155.593  33.321  1.00  0.00           H  
ATOM   3391 3HD1 LEU B 213     217.337 156.225  34.903  1.00  0.00           H  
ATOM   3392 1HD2 LEU B 213     219.016 153.844  35.779  1.00  0.00           H  
ATOM   3393 2HD2 LEU B 213     217.857 154.703  36.804  1.00  0.00           H  
ATOM   3394 3HD2 LEU B 213     217.698 152.948  36.530  1.00  0.00           H  
ATOM   3395  N   ALA B 214     214.362 151.991  33.655  1.00  0.00           N  
ATOM   3396  CA  ALA B 214     214.479 150.878  32.745  1.00  0.00           C  
ATOM   3397  C   ALA B 214     213.611 151.117  31.522  1.00  0.00           C  
ATOM   3398  O   ALA B 214     214.031 150.851  30.402  1.00  0.00           O  
ATOM   3399  CB  ALA B 214     214.099 149.602  33.435  1.00  0.00           C  
ATOM   3400  H   ALA B 214     214.035 151.825  34.613  1.00  0.00           H  
ATOM   3401  HA  ALA B 214     215.513 150.810  32.422  1.00  0.00           H  
ATOM   3402 1HB  ALA B 214     214.195 148.771  32.757  1.00  0.00           H  
ATOM   3403 2HB  ALA B 214     214.755 149.468  34.275  1.00  0.00           H  
ATOM   3404 3HB  ALA B 214     213.075 149.688  33.774  1.00  0.00           H  
ATOM   3405  N   LYS B 215     212.427 151.705  31.684  1.00  0.00           N  
ATOM   3406  CA  LYS B 215     211.581 151.912  30.519  1.00  0.00           C  
ATOM   3407  C   LYS B 215     212.301 152.737  29.460  1.00  0.00           C  
ATOM   3408  O   LYS B 215     212.368 152.335  28.289  1.00  0.00           O  
ATOM   3409  CB  LYS B 215     210.290 152.614  30.924  1.00  0.00           C  
ATOM   3410  CG  LYS B 215     209.229 152.704  29.830  1.00  0.00           C  
ATOM   3411  CD  LYS B 215     208.098 153.660  30.230  1.00  0.00           C  
ATOM   3412  CE  LYS B 215     207.306 153.170  31.450  1.00  0.00           C  
ATOM   3413  NZ  LYS B 215     206.195 154.098  31.790  1.00  0.00           N  
ATOM   3414  H   LYS B 215     212.073 151.924  32.621  1.00  0.00           H  
ATOM   3415  HA  LYS B 215     211.347 150.944  30.077  1.00  0.00           H  
ATOM   3416 1HB  LYS B 215     209.880 152.114  31.788  1.00  0.00           H  
ATOM   3417 2HB  LYS B 215     210.529 153.632  31.235  1.00  0.00           H  
ATOM   3418 1HG  LYS B 215     209.687 153.056  28.908  1.00  0.00           H  
ATOM   3419 2HG  LYS B 215     208.813 151.709  29.652  1.00  0.00           H  
ATOM   3420 1HD  LYS B 215     208.529 154.640  30.457  1.00  0.00           H  
ATOM   3421 2HD  LYS B 215     207.414 153.776  29.390  1.00  0.00           H  
ATOM   3422 1HE  LYS B 215     206.895 152.181  31.243  1.00  0.00           H  
ATOM   3423 2HE  LYS B 215     207.964 153.108  32.315  1.00  0.00           H  
ATOM   3424 1HZ  LYS B 215     205.690 153.743  32.625  1.00  0.00           H  
ATOM   3425 2HZ  LYS B 215     206.567 155.010  32.003  1.00  0.00           H  
ATOM   3426 3HZ  LYS B 215     205.557 154.168  31.020  1.00  0.00           H  
ATOM   3427  N   GLU B 216     212.897 153.860  29.876  1.00  0.00           N  
ATOM   3428  CA  GLU B 216     213.579 154.716  28.912  1.00  0.00           C  
ATOM   3429  C   GLU B 216     214.834 154.032  28.376  1.00  0.00           C  
ATOM   3430  O   GLU B 216     215.190 154.189  27.199  1.00  0.00           O  
ATOM   3431  CB  GLU B 216     213.921 156.067  29.544  1.00  0.00           C  
ATOM   3432  CG  GLU B 216     212.699 156.926  29.867  1.00  0.00           C  
ATOM   3433  CD  GLU B 216     211.910 157.303  28.635  1.00  0.00           C  
ATOM   3434  OE1 GLU B 216     212.483 157.793  27.699  1.00  0.00           O  
ATOM   3435  OE2 GLU B 216     210.722 157.059  28.624  1.00  0.00           O  
ATOM   3436  H   GLU B 216     212.797 154.140  30.861  1.00  0.00           H  
ATOM   3437  HA  GLU B 216     212.908 154.890  28.074  1.00  0.00           H  
ATOM   3438 1HB  GLU B 216     214.480 155.904  30.472  1.00  0.00           H  
ATOM   3439 2HB  GLU B 216     214.551 156.637  28.869  1.00  0.00           H  
ATOM   3440 1HG  GLU B 216     212.050 156.371  30.546  1.00  0.00           H  
ATOM   3441 2HG  GLU B 216     213.027 157.829  30.379  1.00  0.00           H  
ATOM   3442  N   ALA B 217     215.496 153.258  29.238  1.00  0.00           N  
ATOM   3443  CA  ALA B 217     216.689 152.527  28.869  1.00  0.00           C  
ATOM   3444  C   ALA B 217     216.406 151.510  27.764  1.00  0.00           C  
ATOM   3445  O   ALA B 217     217.222 151.361  26.863  1.00  0.00           O  
ATOM   3446  CB  ALA B 217     217.237 151.833  30.082  1.00  0.00           C  
ATOM   3447  H   ALA B 217     215.176 153.225  30.211  1.00  0.00           H  
ATOM   3448  HA  ALA B 217     217.423 153.243  28.504  1.00  0.00           H  
ATOM   3449 1HB  ALA B 217     218.151 151.320  29.849  1.00  0.00           H  
ATOM   3450 2HB  ALA B 217     217.409 152.568  30.834  1.00  0.00           H  
ATOM   3451 3HB  ALA B 217     216.503 151.137  30.425  1.00  0.00           H  
ATOM   3452  N   VAL B 218     215.249 150.828  27.833  1.00  0.00           N  
ATOM   3453  CA  VAL B 218     214.825 149.855  26.819  1.00  0.00           C  
ATOM   3454  C   VAL B 218     214.580 150.565  25.490  1.00  0.00           C  
ATOM   3455  O   VAL B 218     214.904 150.036  24.426  1.00  0.00           O  
ATOM   3456  CB  VAL B 218     213.540 149.130  27.261  1.00  0.00           C  
ATOM   3457  CG1 VAL B 218     212.980 148.294  26.119  1.00  0.00           C  
ATOM   3458  CG2 VAL B 218     213.828 148.260  28.475  1.00  0.00           C  
ATOM   3459  H   VAL B 218     214.658 150.985  28.653  1.00  0.00           H  
ATOM   3460  HA  VAL B 218     215.629 149.135  26.682  1.00  0.00           H  
ATOM   3461  HB  VAL B 218     212.784 149.872  27.516  1.00  0.00           H  
ATOM   3462 1HG1 VAL B 218     212.072 147.788  26.449  1.00  0.00           H  
ATOM   3463 2HG1 VAL B 218     212.748 148.941  25.274  1.00  0.00           H  
ATOM   3464 3HG1 VAL B 218     213.718 147.551  25.817  1.00  0.00           H  
ATOM   3465 1HG2 VAL B 218     212.915 147.751  28.783  1.00  0.00           H  
ATOM   3466 2HG2 VAL B 218     214.588 147.521  28.222  1.00  0.00           H  
ATOM   3467 3HG2 VAL B 218     214.188 148.885  29.293  1.00  0.00           H  
ATOM   3468  N   LYS B 219     213.952 151.747  25.543  1.00  0.00           N  
ATOM   3469  CA  LYS B 219     213.704 152.529  24.330  1.00  0.00           C  
ATOM   3470  C   LYS B 219     215.005 152.959  23.640  1.00  0.00           C  
ATOM   3471  O   LYS B 219     215.088 152.973  22.408  1.00  0.00           O  
ATOM   3472  CB  LYS B 219     212.930 153.808  24.665  1.00  0.00           C  
ATOM   3473  CG  LYS B 219     211.484 153.649  25.097  1.00  0.00           C  
ATOM   3474  CD  LYS B 219     210.905 155.039  25.448  1.00  0.00           C  
ATOM   3475  CE  LYS B 219     209.479 154.984  25.965  1.00  0.00           C  
ATOM   3476  NZ  LYS B 219     209.012 156.341  26.402  1.00  0.00           N  
ATOM   3477  H   LYS B 219     213.621 152.081  26.455  1.00  0.00           H  
ATOM   3478  HA  LYS B 219     213.131 151.918  23.633  1.00  0.00           H  
ATOM   3479 1HB  LYS B 219     213.446 154.328  25.473  1.00  0.00           H  
ATOM   3480 2HB  LYS B 219     212.946 154.468  23.801  1.00  0.00           H  
ATOM   3481 1HG  LYS B 219     210.903 153.197  24.293  1.00  0.00           H  
ATOM   3482 2HG  LYS B 219     211.434 153.003  25.973  1.00  0.00           H  
ATOM   3483 1HD  LYS B 219     211.525 155.503  26.218  1.00  0.00           H  
ATOM   3484 2HD  LYS B 219     210.931 155.674  24.565  1.00  0.00           H  
ATOM   3485 1HE  LYS B 219     208.823 154.617  25.179  1.00  0.00           H  
ATOM   3486 2HE  LYS B 219     209.430 154.304  26.815  1.00  0.00           H  
ATOM   3487 1HZ  LYS B 219     208.069 156.287  26.749  1.00  0.00           H  
ATOM   3488 2HZ  LYS B 219     209.639 156.676  27.165  1.00  0.00           H  
ATOM   3489 3HZ  LYS B 219     209.049 156.987  25.631  1.00  0.00           H  
ATOM   3490  N   SER B 220     216.009 153.326  24.440  1.00  0.00           N  
ATOM   3491  CA  SER B 220     217.309 153.738  23.925  1.00  0.00           C  
ATOM   3492  C   SER B 220     218.046 152.627  23.185  1.00  0.00           C  
ATOM   3493  O   SER B 220     218.026 151.465  23.576  1.00  0.00           O  
ATOM   3494  CB  SER B 220     218.185 154.289  25.018  1.00  0.00           C  
ATOM   3495  OG  SER B 220     219.453 154.632  24.498  1.00  0.00           O  
ATOM   3496  H   SER B 220     215.843 153.354  25.452  1.00  0.00           H  
ATOM   3497  HA  SER B 220     217.138 154.543  23.212  1.00  0.00           H  
ATOM   3498 1HB  SER B 220     217.712 155.170  25.455  1.00  0.00           H  
ATOM   3499 2HB  SER B 220     218.294 153.548  25.815  1.00  0.00           H  
ATOM   3500  HG  SER B 220     219.710 155.433  24.974  1.00  0.00           H  
ATOM   3501  N   THR B 221     218.740 152.998  22.117  1.00  0.00           N  
ATOM   3502  CA  THR B 221     219.545 152.053  21.353  1.00  0.00           C  
ATOM   3503  C   THR B 221     221.031 152.153  21.700  1.00  0.00           C  
ATOM   3504  O   THR B 221     221.872 151.491  21.089  1.00  0.00           O  
ATOM   3505  CB  THR B 221     219.353 152.299  19.850  1.00  0.00           C  
ATOM   3506  OG1 THR B 221     219.779 153.633  19.530  1.00  0.00           O  
ATOM   3507  CG2 THR B 221     217.872 152.151  19.507  1.00  0.00           C  
ATOM   3508  H   THR B 221     218.701 153.961  21.808  1.00  0.00           H  
ATOM   3509  HA  THR B 221     219.214 151.043  21.590  1.00  0.00           H  
ATOM   3510  HB  THR B 221     219.939 151.582  19.276  1.00  0.00           H  
ATOM   3511  HG1 THR B 221     220.740 153.688  19.622  1.00  0.00           H  
ATOM   3512 1HG2 THR B 221     217.727 152.329  18.443  1.00  0.00           H  
ATOM   3513 2HG2 THR B 221     217.542 151.145  19.757  1.00  0.00           H  
ATOM   3514 3HG2 THR B 221     217.285 152.872  20.076  1.00  0.00           H  
ATOM   3515  N   ASP B 222     221.361 153.022  22.651  1.00  0.00           N  
ATOM   3516  CA  ASP B 222     222.747 153.245  23.039  1.00  0.00           C  
ATOM   3517  C   ASP B 222     223.177 152.222  24.090  1.00  0.00           C  
ATOM   3518  O   ASP B 222     222.685 152.212  25.229  1.00  0.00           O  
ATOM   3519  CB  ASP B 222     222.982 154.682  23.511  1.00  0.00           C  
ATOM   3520  CG  ASP B 222     224.474 154.981  23.822  1.00  0.00           C  
ATOM   3521  OD1 ASP B 222     225.245 154.047  24.064  1.00  0.00           O  
ATOM   3522  OD2 ASP B 222     224.830 156.132  23.770  1.00  0.00           O  
ATOM   3523  H   ASP B 222     220.615 153.525  23.131  1.00  0.00           H  
ATOM   3524  HA  ASP B 222     223.376 153.096  22.160  1.00  0.00           H  
ATOM   3525 1HB  ASP B 222     222.639 155.376  22.743  1.00  0.00           H  
ATOM   3526 2HB  ASP B 222     222.392 154.872  24.406  1.00  0.00           H  
ATOM   3527  N   GLN B 223     224.076 151.333  23.693  1.00  0.00           N  
ATOM   3528  CA  GLN B 223     224.518 150.263  24.566  1.00  0.00           C  
ATOM   3529  C   GLN B 223     225.180 150.772  25.833  1.00  0.00           C  
ATOM   3530  O   GLN B 223     225.108 150.103  26.867  1.00  0.00           O  
ATOM   3531  CB  GLN B 223     225.482 149.333  23.833  1.00  0.00           C  
ATOM   3532  CG  GLN B 223     224.844 148.588  22.691  1.00  0.00           C  
ATOM   3533  CD  GLN B 223     223.736 147.697  23.153  1.00  0.00           C  
ATOM   3534  OE1 GLN B 223     223.910 146.927  24.099  1.00  0.00           O  
ATOM   3535  NE2 GLN B 223     222.596 147.806  22.493  1.00  0.00           N  
ATOM   3536  H   GLN B 223     224.438 151.412  22.752  1.00  0.00           H  
ATOM   3537  HA  GLN B 223     223.645 149.691  24.865  1.00  0.00           H  
ATOM   3538 1HB  GLN B 223     226.318 149.915  23.441  1.00  0.00           H  
ATOM   3539 2HB  GLN B 223     225.890 148.606  24.534  1.00  0.00           H  
ATOM   3540 1HG  GLN B 223     224.424 149.306  21.988  1.00  0.00           H  
ATOM   3541 2HG  GLN B 223     225.598 147.974  22.198  1.00  0.00           H  
ATOM   3542 1HE2 GLN B 223     221.775 147.231  22.737  1.00  0.00           H  
ATOM   3543 2HE2 GLN B 223     222.510 148.452  21.736  1.00  0.00           H  
ATOM   3544  N   GLU B 224     225.828 151.941  25.783  1.00  0.00           N  
ATOM   3545  CA  GLU B 224     226.512 152.405  26.979  1.00  0.00           C  
ATOM   3546  C   GLU B 224     225.478 152.859  27.996  1.00  0.00           C  
ATOM   3547  O   GLU B 224     225.676 152.716  29.207  1.00  0.00           O  
ATOM   3548  CB  GLU B 224     227.507 153.520  26.656  1.00  0.00           C  
ATOM   3549  CG  GLU B 224     228.690 153.063  25.782  1.00  0.00           C  
ATOM   3550  CD  GLU B 224     229.546 152.003  26.449  1.00  0.00           C  
ATOM   3551  OE1 GLU B 224     229.962 152.208  27.559  1.00  0.00           O  
ATOM   3552  OE2 GLU B 224     229.763 150.970  25.846  1.00  0.00           O  
ATOM   3553  H   GLU B 224     225.838 152.531  24.938  1.00  0.00           H  
ATOM   3554  HA  GLU B 224     227.068 151.574  27.409  1.00  0.00           H  
ATOM   3555 1HB  GLU B 224     226.989 154.326  26.128  1.00  0.00           H  
ATOM   3556 2HB  GLU B 224     227.907 153.933  27.580  1.00  0.00           H  
ATOM   3557 1HG  GLU B 224     228.293 152.658  24.850  1.00  0.00           H  
ATOM   3558 2HG  GLU B 224     229.306 153.927  25.539  1.00  0.00           H  
ATOM   3559  N   ALA B 225     224.370 153.427  27.505  1.00  0.00           N  
ATOM   3560  CA  ALA B 225     223.293 153.848  28.385  1.00  0.00           C  
ATOM   3561  C   ALA B 225     222.710 152.626  29.079  1.00  0.00           C  
ATOM   3562  O   ALA B 225     222.437 152.664  30.279  1.00  0.00           O  
ATOM   3563  CB  ALA B 225     222.218 154.571  27.618  1.00  0.00           C  
ATOM   3564  H   ALA B 225     224.280 153.539  26.496  1.00  0.00           H  
ATOM   3565  HA  ALA B 225     223.702 154.512  29.145  1.00  0.00           H  
ATOM   3566 1HB  ALA B 225     221.462 154.851  28.302  1.00  0.00           H  
ATOM   3567 2HB  ALA B 225     222.640 155.460  27.139  1.00  0.00           H  
ATOM   3568 3HB  ALA B 225     221.798 153.914  26.861  1.00  0.00           H  
ATOM   3569  N   LEU B 226     222.569 151.522  28.329  1.00  0.00           N  
ATOM   3570  CA  LEU B 226     222.071 150.289  28.926  1.00  0.00           C  
ATOM   3571  C   LEU B 226     223.027 149.762  29.978  1.00  0.00           C  
ATOM   3572  O   LEU B 226     222.583 149.291  31.025  1.00  0.00           O  
ATOM   3573  CB  LEU B 226     221.842 149.215  27.854  1.00  0.00           C  
ATOM   3574  CG  LEU B 226     220.655 149.434  26.891  1.00  0.00           C  
ATOM   3575  CD1 LEU B 226     220.692 148.419  25.785  1.00  0.00           C  
ATOM   3576  CD2 LEU B 226     219.366 149.226  27.663  1.00  0.00           C  
ATOM   3577  H   LEU B 226     222.759 151.585  27.322  1.00  0.00           H  
ATOM   3578  HA  LEU B 226     221.133 150.513  29.422  1.00  0.00           H  
ATOM   3579 1HB  LEU B 226     222.744 149.138  27.250  1.00  0.00           H  
ATOM   3580 2HB  LEU B 226     221.694 148.257  28.356  1.00  0.00           H  
ATOM   3581  HG  LEU B 226     220.697 150.437  26.454  1.00  0.00           H  
ATOM   3582 1HD1 LEU B 226     219.841 148.571  25.117  1.00  0.00           H  
ATOM   3583 2HD1 LEU B 226     221.608 148.519  25.219  1.00  0.00           H  
ATOM   3584 3HD1 LEU B 226     220.633 147.441  26.202  1.00  0.00           H  
ATOM   3585 1HD2 LEU B 226     218.520 149.338  26.992  1.00  0.00           H  
ATOM   3586 2HD2 LEU B 226     219.380 148.232  28.075  1.00  0.00           H  
ATOM   3587 3HD2 LEU B 226     219.284 149.932  28.453  1.00  0.00           H  
ATOM   3588  N   LYS B 227     224.338 149.865  29.730  1.00  0.00           N  
ATOM   3589  CA  LYS B 227     225.305 149.419  30.726  1.00  0.00           C  
ATOM   3590  C   LYS B 227     225.229 150.282  31.981  1.00  0.00           C  
ATOM   3591  O   LYS B 227     225.255 149.751  33.096  1.00  0.00           O  
ATOM   3592  CB  LYS B 227     226.731 149.491  30.179  1.00  0.00           C  
ATOM   3593  CG  LYS B 227     227.086 148.488  29.098  1.00  0.00           C  
ATOM   3594  CD  LYS B 227     228.496 148.770  28.583  1.00  0.00           C  
ATOM   3595  CE  LYS B 227     228.880 147.888  27.415  1.00  0.00           C  
ATOM   3596  NZ  LYS B 227     230.202 148.294  26.850  1.00  0.00           N  
ATOM   3597  H   LYS B 227     224.650 150.194  28.811  1.00  0.00           H  
ATOM   3598  HA  LYS B 227     225.073 148.390  31.002  1.00  0.00           H  
ATOM   3599 1HB  LYS B 227     226.899 150.484  29.762  1.00  0.00           H  
ATOM   3600 2HB  LYS B 227     227.438 149.364  30.996  1.00  0.00           H  
ATOM   3601 1HG  LYS B 227     227.041 147.481  29.510  1.00  0.00           H  
ATOM   3602 2HG  LYS B 227     226.377 148.557  28.279  1.00  0.00           H  
ATOM   3603 1HD  LYS B 227     228.561 149.811  28.260  1.00  0.00           H  
ATOM   3604 2HD  LYS B 227     229.214 148.620  29.387  1.00  0.00           H  
ATOM   3605 1HE  LYS B 227     228.935 146.853  27.748  1.00  0.00           H  
ATOM   3606 2HE  LYS B 227     228.121 147.972  26.636  1.00  0.00           H  
ATOM   3607 1HZ  LYS B 227     230.440 147.705  26.071  1.00  0.00           H  
ATOM   3608 2HZ  LYS B 227     230.126 149.282  26.526  1.00  0.00           H  
ATOM   3609 3HZ  LYS B 227     230.918 148.225  27.553  1.00  0.00           H  
ATOM   3610  N   SER B 228     225.083 151.604  31.799  1.00  0.00           N  
ATOM   3611  CA  SER B 228     224.967 152.536  32.915  1.00  0.00           C  
ATOM   3612  C   SER B 228     223.734 152.245  33.752  1.00  0.00           C  
ATOM   3613  O   SER B 228     223.802 152.210  34.985  1.00  0.00           O  
ATOM   3614  CB  SER B 228     224.935 153.964  32.417  1.00  0.00           C  
ATOM   3615  OG  SER B 228     224.839 154.861  33.487  1.00  0.00           O  
ATOM   3616  H   SER B 228     225.121 151.979  30.847  1.00  0.00           H  
ATOM   3617  HA  SER B 228     225.843 152.416  33.551  1.00  0.00           H  
ATOM   3618 1HB  SER B 228     225.842 154.168  31.846  1.00  0.00           H  
ATOM   3619 2HB  SER B 228     224.090 154.100  31.742  1.00  0.00           H  
ATOM   3620  HG  SER B 228     225.097 155.743  33.118  1.00  0.00           H  
ATOM   3621  N   VAL B 229     222.604 152.004  33.092  1.00  0.00           N  
ATOM   3622  CA  VAL B 229     221.402 151.685  33.827  1.00  0.00           C  
ATOM   3623  C   VAL B 229     221.525 150.343  34.507  1.00  0.00           C  
ATOM   3624  O   VAL B 229     221.148 150.218  35.668  1.00  0.00           O  
ATOM   3625  CB  VAL B 229     220.173 151.725  32.936  1.00  0.00           C  
ATOM   3626  CG1 VAL B 229     218.987 151.220  33.699  1.00  0.00           C  
ATOM   3627  CG2 VAL B 229     219.954 153.114  32.529  1.00  0.00           C  
ATOM   3628  H   VAL B 229     222.590 152.084  32.072  1.00  0.00           H  
ATOM   3629  HA  VAL B 229     221.265 152.431  34.600  1.00  0.00           H  
ATOM   3630  HB  VAL B 229     220.322 151.091  32.055  1.00  0.00           H  
ATOM   3631 1HG1 VAL B 229     218.097 151.264  33.078  1.00  0.00           H  
ATOM   3632 2HG1 VAL B 229     219.167 150.214  33.998  1.00  0.00           H  
ATOM   3633 3HG1 VAL B 229     218.846 151.813  34.575  1.00  0.00           H  
ATOM   3634 1HG2 VAL B 229     219.103 153.171  31.921  1.00  0.00           H  
ATOM   3635 2HG2 VAL B 229     219.805 153.709  33.400  1.00  0.00           H  
ATOM   3636 3HG2 VAL B 229     220.815 153.484  31.984  1.00  0.00           H  
ATOM   3637  N   TYR B 230     222.071 149.336  33.826  1.00  0.00           N  
ATOM   3638  CA  TYR B 230     222.232 148.047  34.463  1.00  0.00           C  
ATOM   3639  C   TYR B 230     222.997 148.238  35.770  1.00  0.00           C  
ATOM   3640  O   TYR B 230     222.547 147.770  36.822  1.00  0.00           O  
ATOM   3641  CB  TYR B 230     222.986 147.077  33.553  1.00  0.00           C  
ATOM   3642  CG  TYR B 230     223.243 145.740  34.184  1.00  0.00           C  
ATOM   3643  CD1 TYR B 230     222.262 144.768  34.159  1.00  0.00           C  
ATOM   3644  CD2 TYR B 230     224.455 145.489  34.810  1.00  0.00           C  
ATOM   3645  CE1 TYR B 230     222.496 143.541  34.752  1.00  0.00           C  
ATOM   3646  CE2 TYR B 230     224.682 144.270  35.402  1.00  0.00           C  
ATOM   3647  CZ  TYR B 230     223.709 143.296  35.373  1.00  0.00           C  
ATOM   3648  OH  TYR B 230     223.938 142.076  35.965  1.00  0.00           O  
ATOM   3649  H   TYR B 230     222.353 149.455  32.853  1.00  0.00           H  
ATOM   3650  HA  TYR B 230     221.253 147.637  34.693  1.00  0.00           H  
ATOM   3651 1HB  TYR B 230     222.421 146.921  32.631  1.00  0.00           H  
ATOM   3652 2HB  TYR B 230     223.944 147.514  33.271  1.00  0.00           H  
ATOM   3653  HD1 TYR B 230     221.307 144.970  33.675  1.00  0.00           H  
ATOM   3654  HD2 TYR B 230     225.227 146.259  34.835  1.00  0.00           H  
ATOM   3655  HE1 TYR B 230     221.725 142.770  34.739  1.00  0.00           H  
ATOM   3656  HE2 TYR B 230     225.633 144.076  35.897  1.00  0.00           H  
ATOM   3657  HH  TYR B 230     224.757 142.111  36.466  1.00  0.00           H  
ATOM   3658  N   GLU B 231     224.143 148.936  35.725  1.00  0.00           N  
ATOM   3659  CA  GLU B 231     224.913 149.174  36.936  1.00  0.00           C  
ATOM   3660  C   GLU B 231     224.116 149.930  37.988  1.00  0.00           C  
ATOM   3661  O   GLU B 231     224.151 149.558  39.165  1.00  0.00           O  
ATOM   3662  CB  GLU B 231     226.192 149.961  36.641  1.00  0.00           C  
ATOM   3663  CG  GLU B 231     227.045 150.258  37.896  1.00  0.00           C  
ATOM   3664  CD  GLU B 231     228.324 150.992  37.602  1.00  0.00           C  
ATOM   3665  OE1 GLU B 231     228.743 151.005  36.473  1.00  0.00           O  
ATOM   3666  OE2 GLU B 231     228.869 151.575  38.516  1.00  0.00           O  
ATOM   3667  H   GLU B 231     224.487 149.291  34.827  1.00  0.00           H  
ATOM   3668  HA  GLU B 231     225.194 148.207  37.351  1.00  0.00           H  
ATOM   3669 1HB  GLU B 231     226.802 149.408  35.928  1.00  0.00           H  
ATOM   3670 2HB  GLU B 231     225.930 150.914  36.176  1.00  0.00           H  
ATOM   3671 1HG  GLU B 231     226.461 150.865  38.587  1.00  0.00           H  
ATOM   3672 2HG  GLU B 231     227.277 149.317  38.395  1.00  0.00           H  
ATOM   3673  N   ALA B 232     223.404 150.993  37.595  1.00  0.00           N  
ATOM   3674  CA  ALA B 232     222.636 151.761  38.563  1.00  0.00           C  
ATOM   3675  C   ALA B 232     221.590 150.928  39.266  1.00  0.00           C  
ATOM   3676  O   ALA B 232     221.426 151.032  40.484  1.00  0.00           O  
ATOM   3677  CB  ALA B 232     221.939 152.912  37.887  1.00  0.00           C  
ATOM   3678  H   ALA B 232     223.443 151.302  36.617  1.00  0.00           H  
ATOM   3679  HA  ALA B 232     223.332 152.128  39.307  1.00  0.00           H  
ATOM   3680 1HB  ALA B 232     221.401 153.476  38.620  1.00  0.00           H  
ATOM   3681 2HB  ALA B 232     222.687 153.529  37.417  1.00  0.00           H  
ATOM   3682 3HB  ALA B 232     221.245 152.533  37.137  1.00  0.00           H  
ATOM   3683  N   LEU B 233     220.914 150.068  38.521  1.00  0.00           N  
ATOM   3684  CA  LEU B 233     219.889 149.229  39.091  1.00  0.00           C  
ATOM   3685  C   LEU B 233     220.544 148.213  40.026  1.00  0.00           C  
ATOM   3686  O   LEU B 233     220.010 147.898  41.096  1.00  0.00           O  
ATOM   3687  CB  LEU B 233     219.125 148.534  37.966  1.00  0.00           C  
ATOM   3688  CG  LEU B 233     218.272 149.436  37.020  1.00  0.00           C  
ATOM   3689  CD1 LEU B 233     217.821 148.611  35.897  1.00  0.00           C  
ATOM   3690  CD2 LEU B 233     217.067 149.980  37.695  1.00  0.00           C  
ATOM   3691  H   LEU B 233     221.085 150.049  37.514  1.00  0.00           H  
ATOM   3692  HA  LEU B 233     219.215 149.850  39.673  1.00  0.00           H  
ATOM   3693 1HB  LEU B 233     219.848 148.006  37.347  1.00  0.00           H  
ATOM   3694 2HB  LEU B 233     218.455 147.819  38.409  1.00  0.00           H  
ATOM   3695  HG  LEU B 233     218.881 150.253  36.654  1.00  0.00           H  
ATOM   3696 1HD1 LEU B 233     217.226 149.218  35.221  1.00  0.00           H  
ATOM   3697 2HD1 LEU B 233     218.679 148.201  35.368  1.00  0.00           H  
ATOM   3698 3HD1 LEU B 233     217.217 147.806  36.276  1.00  0.00           H  
ATOM   3699 1HD2 LEU B 233     216.496 150.587  36.989  1.00  0.00           H  
ATOM   3700 2HD2 LEU B 233     216.468 149.164  38.019  1.00  0.00           H  
ATOM   3701 3HD2 LEU B 233     217.345 150.572  38.524  1.00  0.00           H  
ATOM   3702  N   GLN B 234     221.723 147.709  39.649  1.00  0.00           N  
ATOM   3703  CA  GLN B 234     222.400 146.753  40.505  1.00  0.00           C  
ATOM   3704  C   GLN B 234     222.776 147.438  41.816  1.00  0.00           C  
ATOM   3705  O   GLN B 234     222.588 146.862  42.881  1.00  0.00           O  
ATOM   3706  CB  GLN B 234     223.651 146.197  39.824  1.00  0.00           C  
ATOM   3707  CG  GLN B 234     224.375 145.091  40.601  1.00  0.00           C  
ATOM   3708  CD  GLN B 234     223.558 143.821  40.721  1.00  0.00           C  
ATOM   3709  OE1 GLN B 234     223.081 143.309  39.703  1.00  0.00           O  
ATOM   3710  NE2 GLN B 234     223.402 143.303  41.935  1.00  0.00           N  
ATOM   3711  H   GLN B 234     222.108 147.938  38.726  1.00  0.00           H  
ATOM   3712  HA  GLN B 234     221.719 145.931  40.722  1.00  0.00           H  
ATOM   3713 1HB  GLN B 234     223.387 145.814  38.836  1.00  0.00           H  
ATOM   3714 2HB  GLN B 234     224.361 147.011  39.670  1.00  0.00           H  
ATOM   3715 1HG  GLN B 234     225.300 144.854  40.085  1.00  0.00           H  
ATOM   3716 2HG  GLN B 234     224.599 145.445  41.616  1.00  0.00           H  
ATOM   3717 1HE2 GLN B 234     222.878 142.466  42.062  1.00  0.00           H  
ATOM   3718 2HE2 GLN B 234     223.820 143.760  42.769  1.00  0.00           H  
ATOM   3719  N   ARG B 235     223.208 148.707  41.755  1.00  0.00           N  
ATOM   3720  CA  ARG B 235     223.560 149.432  42.972  1.00  0.00           C  
ATOM   3721  C   ARG B 235     222.358 149.598  43.895  1.00  0.00           C  
ATOM   3722  O   ARG B 235     222.502 149.463  45.115  1.00  0.00           O  
ATOM   3723  CB  ARG B 235     224.184 150.786  42.650  1.00  0.00           C  
ATOM   3724  CG  ARG B 235     225.616 150.697  42.109  1.00  0.00           C  
ATOM   3725  CD  ARG B 235     226.200 152.035  41.791  1.00  0.00           C  
ATOM   3726  NE  ARG B 235     227.566 151.921  41.256  1.00  0.00           N  
ATOM   3727  CZ  ARG B 235     228.710 151.897  41.970  1.00  0.00           C  
ATOM   3728  NH1 ARG B 235     228.748 152.013  43.296  1.00  0.00           N  
ATOM   3729  NH2 ARG B 235     229.830 151.754  41.293  1.00  0.00           N  
ATOM   3730  H   ARG B 235     223.372 149.129  40.839  1.00  0.00           H  
ATOM   3731  HA  ARG B 235     224.315 148.850  43.497  1.00  0.00           H  
ATOM   3732 1HB  ARG B 235     223.577 151.296  41.903  1.00  0.00           H  
ATOM   3733 2HB  ARG B 235     224.200 151.410  43.545  1.00  0.00           H  
ATOM   3734 1HG  ARG B 235     226.248 150.218  42.855  1.00  0.00           H  
ATOM   3735 2HG  ARG B 235     225.624 150.098  41.199  1.00  0.00           H  
ATOM   3736 1HD  ARG B 235     225.584 152.518  41.034  1.00  0.00           H  
ATOM   3737 2HD  ARG B 235     226.224 152.655  42.689  1.00  0.00           H  
ATOM   3738  HE  ARG B 235     227.693 151.822  40.234  1.00  0.00           H  
ATOM   3739 1HH1 ARG B 235     227.902 152.148  43.868  1.00  0.00           H  
ATOM   3740 2HH1 ARG B 235     229.632 151.991  43.775  1.00  0.00           H  
ATOM   3741 1HH2 ARG B 235     229.767 151.668  40.266  1.00  0.00           H  
ATOM   3742 2HH2 ARG B 235     230.719 151.731  41.761  1.00  0.00           H  
ATOM   3743  N   VAL B 236     221.170 149.823  43.327  1.00  0.00           N  
ATOM   3744  CA  VAL B 236     219.981 149.956  44.157  1.00  0.00           C  
ATOM   3745  C   VAL B 236     219.704 148.637  44.856  1.00  0.00           C  
ATOM   3746  O   VAL B 236     219.402 148.610  46.043  1.00  0.00           O  
ATOM   3747  CB  VAL B 236     218.733 150.300  43.328  1.00  0.00           C  
ATOM   3748  CG1 VAL B 236     217.476 150.281  44.211  1.00  0.00           C  
ATOM   3749  CG2 VAL B 236     218.867 151.609  42.677  1.00  0.00           C  
ATOM   3750  H   VAL B 236     221.141 149.982  42.313  1.00  0.00           H  
ATOM   3751  HA  VAL B 236     220.162 150.711  44.905  1.00  0.00           H  
ATOM   3752  HB  VAL B 236     218.622 149.551  42.569  1.00  0.00           H  
ATOM   3753 1HG1 VAL B 236     216.621 150.517  43.602  1.00  0.00           H  
ATOM   3754 2HG1 VAL B 236     217.327 149.304  44.667  1.00  0.00           H  
ATOM   3755 3HG1 VAL B 236     217.571 151.012  44.981  1.00  0.00           H  
ATOM   3756 1HG2 VAL B 236     217.985 151.758  42.106  1.00  0.00           H  
ATOM   3757 2HG2 VAL B 236     218.967 152.396  43.375  1.00  0.00           H  
ATOM   3758 3HG2 VAL B 236     219.720 151.618  42.033  1.00  0.00           H  
ATOM   3759  N   GLN B 237     219.786 147.536  44.111  1.00  0.00           N  
ATOM   3760  CA  GLN B 237     219.580 146.219  44.689  1.00  0.00           C  
ATOM   3761  C   GLN B 237     220.631 145.868  45.756  1.00  0.00           C  
ATOM   3762  O   GLN B 237     220.297 145.222  46.752  1.00  0.00           O  
ATOM   3763  CB  GLN B 237     219.588 145.161  43.582  1.00  0.00           C  
ATOM   3764  CG  GLN B 237     219.318 143.748  44.070  1.00  0.00           C  
ATOM   3765  CD  GLN B 237     219.217 142.752  42.930  1.00  0.00           C  
ATOM   3766  OE1 GLN B 237     218.701 143.069  41.854  1.00  0.00           O  
ATOM   3767  NE2 GLN B 237     219.709 141.540  43.159  1.00  0.00           N  
ATOM   3768  H   GLN B 237     219.964 147.632  43.105  1.00  0.00           H  
ATOM   3769  HA  GLN B 237     218.610 146.224  45.179  1.00  0.00           H  
ATOM   3770 1HB  GLN B 237     218.834 145.410  42.836  1.00  0.00           H  
ATOM   3771 2HB  GLN B 237     220.557 145.165  43.082  1.00  0.00           H  
ATOM   3772 1HG  GLN B 237     220.134 143.438  44.723  1.00  0.00           H  
ATOM   3773 2HG  GLN B 237     218.376 143.737  44.617  1.00  0.00           H  
ATOM   3774 1HE2 GLN B 237     219.671 140.840  42.444  1.00  0.00           H  
ATOM   3775 2HE2 GLN B 237     220.119 141.325  44.046  1.00  0.00           H  
ATOM   3776  N   ASP B 238     221.891 146.267  45.551  1.00  0.00           N  
ATOM   3777  CA  ASP B 238     222.946 145.960  46.512  1.00  0.00           C  
ATOM   3778  C   ASP B 238     222.756 146.774  47.793  1.00  0.00           C  
ATOM   3779  O   ASP B 238     222.986 146.271  48.896  1.00  0.00           O  
ATOM   3780  CB  ASP B 238     224.339 146.264  45.943  1.00  0.00           C  
ATOM   3781  CG  ASP B 238     224.828 145.302  44.821  1.00  0.00           C  
ATOM   3782  OD1 ASP B 238     224.232 144.267  44.589  1.00  0.00           O  
ATOM   3783  OD2 ASP B 238     225.831 145.625  44.230  1.00  0.00           O  
ATOM   3784  H   ASP B 238     222.120 146.735  44.674  1.00  0.00           H  
ATOM   3785  HA  ASP B 238     222.891 144.901  46.762  1.00  0.00           H  
ATOM   3786 1HB  ASP B 238     224.330 147.277  45.539  1.00  0.00           H  
ATOM   3787 2HB  ASP B 238     225.065 146.249  46.755  1.00  0.00           H  
ATOM   3788  N   LYS B 239     222.298 148.027  47.656  1.00  0.00           N  
ATOM   3789  CA  LYS B 239     222.074 148.903  48.803  1.00  0.00           C  
ATOM   3790  C   LYS B 239     220.678 149.558  48.766  1.00  0.00           C  
ATOM   3791  O   LYS B 239     220.548 150.755  48.497  1.00  0.00           O  
ATOM   3792  CB  LYS B 239     223.143 149.987  48.856  1.00  0.00           C  
ATOM   3793  CG  LYS B 239     224.558 149.479  49.038  1.00  0.00           C  
ATOM   3794  CD  LYS B 239     225.518 150.642  49.163  1.00  0.00           C  
ATOM   3795  CE  LYS B 239     226.967 150.192  49.245  1.00  0.00           C  
ATOM   3796  NZ  LYS B 239     227.881 151.356  49.406  1.00  0.00           N  
ATOM   3797  H   LYS B 239     222.152 148.399  46.715  1.00  0.00           H  
ATOM   3798  HA  LYS B 239     222.150 148.314  49.715  1.00  0.00           H  
ATOM   3799 1HB  LYS B 239     223.111 150.571  47.929  1.00  0.00           H  
ATOM   3800 2HB  LYS B 239     222.933 150.657  49.665  1.00  0.00           H  
ATOM   3801 1HG  LYS B 239     224.609 148.854  49.930  1.00  0.00           H  
ATOM   3802 2HG  LYS B 239     224.840 148.878  48.175  1.00  0.00           H  
ATOM   3803 1HD  LYS B 239     225.404 151.290  48.290  1.00  0.00           H  
ATOM   3804 2HD  LYS B 239     225.273 151.222  50.050  1.00  0.00           H  
ATOM   3805 1HE  LYS B 239     227.101 149.511  50.082  1.00  0.00           H  
ATOM   3806 2HE  LYS B 239     227.221 149.676  48.320  1.00  0.00           H  
ATOM   3807 1HZ  LYS B 239     228.838 151.050  49.430  1.00  0.00           H  
ATOM   3808 2HZ  LYS B 239     227.736 151.999  48.606  1.00  0.00           H  
ATOM   3809 3HZ  LYS B 239     227.662 151.845  50.254  1.00  0.00           H  
ATOM   3810  N   PRO B 240     219.602 148.830  49.094  1.00  0.00           N  
ATOM   3811  CA  PRO B 240     218.240 149.313  49.063  1.00  0.00           C  
ATOM   3812  C   PRO B 240     218.079 150.476  50.029  1.00  0.00           C  
ATOM   3813  O   PRO B 240     218.721 150.493  51.078  1.00  0.00           O  
ATOM   3814  CB  PRO B 240     217.443 148.088  49.538  1.00  0.00           C  
ATOM   3815  CG  PRO B 240     218.289 146.910  49.180  1.00  0.00           C  
ATOM   3816  CD  PRO B 240     219.697 147.377  49.373  1.00  0.00           C  
ATOM   3817  HA  PRO B 240     217.975 149.604  48.035  1.00  0.00           H  
ATOM   3818 1HB  PRO B 240     217.235 148.167  50.614  1.00  0.00           H  
ATOM   3819 2HB  PRO B 240     216.486 148.050  49.020  1.00  0.00           H  
ATOM   3820 1HG  PRO B 240     218.035 146.041  49.802  1.00  0.00           H  
ATOM   3821 2HG  PRO B 240     218.110 146.615  48.130  1.00  0.00           H  
ATOM   3822 1HD  PRO B 240     220.025 147.250  50.411  1.00  0.00           H  
ATOM   3823 2HD  PRO B 240     220.292 146.820  48.682  1.00  0.00           H  
ATOM   3824  N   ASN B 241     217.180 151.400  49.710  1.00  0.00           N  
ATOM   3825  CA  ASN B 241     216.864 152.563  50.543  1.00  0.00           C  
ATOM   3826  C   ASN B 241     218.081 153.421  50.933  1.00  0.00           C  
ATOM   3827  O   ASN B 241     218.183 153.872  52.075  1.00  0.00           O  
ATOM   3828  CB  ASN B 241     216.132 152.107  51.793  1.00  0.00           C  
ATOM   3829  CG  ASN B 241     214.717 151.684  51.512  1.00  0.00           C  
ATOM   3830  OD1 ASN B 241     214.074 152.198  50.589  1.00  0.00           O  
ATOM   3831  ND2 ASN B 241     214.220 150.757  52.290  1.00  0.00           N  
ATOM   3832  H   ASN B 241     216.695 151.299  48.831  1.00  0.00           H  
ATOM   3833  HA  ASN B 241     216.195 153.211  49.983  1.00  0.00           H  
ATOM   3834 1HB  ASN B 241     216.667 151.269  52.242  1.00  0.00           H  
ATOM   3835 2HB  ASN B 241     216.119 152.917  52.523  1.00  0.00           H  
ATOM   3836 1HD2 ASN B 241     213.283 150.436  52.150  1.00  0.00           H  
ATOM   3837 2HD2 ASN B 241     214.776 150.369  53.025  1.00  0.00           H  
ATOM   3838  N   THR B 242     218.982 153.674  49.977  1.00  0.00           N  
ATOM   3839  CA  THR B 242     220.143 154.529  50.230  1.00  0.00           C  
ATOM   3840  C   THR B 242     220.248 155.701  49.257  1.00  0.00           C  
ATOM   3841  O   THR B 242     219.643 155.700  48.177  1.00  0.00           O  
ATOM   3842  CB  THR B 242     221.471 153.750  50.158  1.00  0.00           C  
ATOM   3843  OG1 THR B 242     221.673 153.221  48.825  1.00  0.00           O  
ATOM   3844  CG2 THR B 242     221.517 152.629  51.176  1.00  0.00           C  
ATOM   3845  H   THR B 242     218.859 153.254  49.072  1.00  0.00           H  
ATOM   3846  HA  THR B 242     220.050 154.944  51.233  1.00  0.00           H  
ATOM   3847  HB  THR B 242     222.279 154.438  50.381  1.00  0.00           H  
ATOM   3848  HG1 THR B 242     221.350 152.273  48.796  1.00  0.00           H  
ATOM   3849 1HG2 THR B 242     222.471 152.126  51.125  1.00  0.00           H  
ATOM   3850 2HG2 THR B 242     221.380 153.043  52.174  1.00  0.00           H  
ATOM   3851 3HG2 THR B 242     220.727 151.920  50.971  1.00  0.00           H  
ATOM   3852  N   GLU B 243     221.058 156.694  49.639  1.00  0.00           N  
ATOM   3853  CA  GLU B 243     221.338 157.822  48.759  1.00  0.00           C  
ATOM   3854  C   GLU B 243     222.135 157.379  47.544  1.00  0.00           C  
ATOM   3855  O   GLU B 243     221.960 157.925  46.456  1.00  0.00           O  
ATOM   3856  CB  GLU B 243     222.071 158.931  49.509  1.00  0.00           C  
ATOM   3857  CG  GLU B 243     221.216 159.616  50.572  1.00  0.00           C  
ATOM   3858  CD  GLU B 243     219.969 160.232  49.994  1.00  0.00           C  
ATOM   3859  OE1 GLU B 243     220.070 160.962  49.034  1.00  0.00           O  
ATOM   3860  OE2 GLU B 243     218.913 159.960  50.504  1.00  0.00           O  
ATOM   3861  H   GLU B 243     221.472 156.668  50.559  1.00  0.00           H  
ATOM   3862  HA  GLU B 243     220.388 158.224  48.405  1.00  0.00           H  
ATOM   3863 1HB  GLU B 243     222.956 158.521  49.995  1.00  0.00           H  
ATOM   3864 2HB  GLU B 243     222.406 159.689  48.800  1.00  0.00           H  
ATOM   3865 1HG  GLU B 243     220.931 158.887  51.328  1.00  0.00           H  
ATOM   3866 2HG  GLU B 243     221.808 160.393  51.056  1.00  0.00           H  
ATOM   3867  N   GLU B 244     223.023 156.393  47.719  1.00  0.00           N  
ATOM   3868  CA  GLU B 244     223.780 155.879  46.588  1.00  0.00           C  
ATOM   3869  C   GLU B 244     222.807 155.303  45.579  1.00  0.00           C  
ATOM   3870  O   GLU B 244     222.937 155.530  44.374  1.00  0.00           O  
ATOM   3871  CB  GLU B 244     224.784 154.816  47.025  1.00  0.00           C  
ATOM   3872  CG  GLU B 244     225.655 154.235  45.885  1.00  0.00           C  
ATOM   3873  CD  GLU B 244     226.707 153.292  46.410  1.00  0.00           C  
ATOM   3874  OE1 GLU B 244     226.880 153.260  47.607  1.00  0.00           O  
ATOM   3875  OE2 GLU B 244     227.326 152.591  45.642  1.00  0.00           O  
ATOM   3876  H   GLU B 244     223.159 156.005  48.641  1.00  0.00           H  
ATOM   3877  HA  GLU B 244     224.320 156.704  46.121  1.00  0.00           H  
ATOM   3878 1HB  GLU B 244     225.450 155.239  47.776  1.00  0.00           H  
ATOM   3879 2HB  GLU B 244     224.250 153.983  47.491  1.00  0.00           H  
ATOM   3880 1HG  GLU B 244     225.015 153.692  45.185  1.00  0.00           H  
ATOM   3881 2HG  GLU B 244     226.131 155.051  45.342  1.00  0.00           H  
ATOM   3882  N   ALA B 245     221.804 154.570  46.071  1.00  0.00           N  
ATOM   3883  CA  ALA B 245     220.799 153.984  45.199  1.00  0.00           C  
ATOM   3884  C   ALA B 245     220.046 155.073  44.420  1.00  0.00           C  
ATOM   3885  O   ALA B 245     219.870 154.974  43.198  1.00  0.00           O  
ATOM   3886  CB  ALA B 245     219.839 153.180  46.065  1.00  0.00           C  
ATOM   3887  H   ALA B 245     221.787 154.354  47.068  1.00  0.00           H  
ATOM   3888  HA  ALA B 245     221.296 153.328  44.482  1.00  0.00           H  
ATOM   3889 1HB  ALA B 245     219.087 152.728  45.488  1.00  0.00           H  
ATOM   3890 2HB  ALA B 245     220.394 152.412  46.604  1.00  0.00           H  
ATOM   3891 3HB  ALA B 245     219.370 153.839  46.771  1.00  0.00           H  
ATOM   3892  N   ARG B 246     219.706 156.171  45.104  1.00  0.00           N  
ATOM   3893  CA  ARG B 246     219.020 157.276  44.447  1.00  0.00           C  
ATOM   3894  C   ARG B 246     219.887 157.955  43.384  1.00  0.00           C  
ATOM   3895  O   ARG B 246     219.477 158.058  42.220  1.00  0.00           O  
ATOM   3896  CB  ARG B 246     218.567 158.312  45.468  1.00  0.00           C  
ATOM   3897  CG  ARG B 246     217.831 159.514  44.864  1.00  0.00           C  
ATOM   3898  CD  ARG B 246     217.362 160.502  45.896  1.00  0.00           C  
ATOM   3899  NE  ARG B 246     218.496 161.169  46.525  1.00  0.00           N  
ATOM   3900  CZ  ARG B 246     219.211 162.177  45.996  1.00  0.00           C  
ATOM   3901  NH1 ARG B 246     218.954 162.699  44.819  1.00  0.00           N  
ATOM   3902  NH2 ARG B 246     220.225 162.642  46.677  1.00  0.00           N  
ATOM   3903  H   ARG B 246     219.854 156.186  46.120  1.00  0.00           H  
ATOM   3904  HA  ARG B 246     218.135 156.881  43.952  1.00  0.00           H  
ATOM   3905 1HB  ARG B 246     217.915 157.843  46.201  1.00  0.00           H  
ATOM   3906 2HB  ARG B 246     219.443 158.680  46.004  1.00  0.00           H  
ATOM   3907 1HG  ARG B 246     218.475 160.033  44.159  1.00  0.00           H  
ATOM   3908 2HG  ARG B 246     216.953 159.154  44.328  1.00  0.00           H  
ATOM   3909 1HD  ARG B 246     216.729 161.257  45.425  1.00  0.00           H  
ATOM   3910 2HD  ARG B 246     216.796 159.987  46.674  1.00  0.00           H  
ATOM   3911  HE  ARG B 246     218.793 160.859  47.467  1.00  0.00           H  
ATOM   3912 1HH1 ARG B 246     218.162 162.381  44.235  1.00  0.00           H  
ATOM   3913 2HH1 ARG B 246     219.588 163.424  44.471  1.00  0.00           H  
ATOM   3914 1HH2 ARG B 246     220.439 162.233  47.594  1.00  0.00           H  
ATOM   3915 2HH2 ARG B 246     220.794 163.380  46.258  1.00  0.00           H  
ATOM   3916  N   GLU B 247     221.098 158.386  43.771  1.00  0.00           N  
ATOM   3917  CA  GLU B 247     221.996 159.092  42.855  1.00  0.00           C  
ATOM   3918  C   GLU B 247     222.335 158.233  41.650  1.00  0.00           C  
ATOM   3919  O   GLU B 247     222.428 158.733  40.522  1.00  0.00           O  
ATOM   3920  CB  GLU B 247     223.284 159.502  43.574  1.00  0.00           C  
ATOM   3921  CG  GLU B 247     224.270 160.272  42.707  1.00  0.00           C  
ATOM   3922  CD  GLU B 247     225.469 160.756  43.473  1.00  0.00           C  
ATOM   3923  OE1 GLU B 247     225.514 160.549  44.662  1.00  0.00           O  
ATOM   3924  OE2 GLU B 247     226.343 161.333  42.869  1.00  0.00           O  
ATOM   3925  H   GLU B 247     221.388 158.246  44.743  1.00  0.00           H  
ATOM   3926  HA  GLU B 247     221.494 159.997  42.508  1.00  0.00           H  
ATOM   3927 1HB  GLU B 247     223.038 160.125  44.434  1.00  0.00           H  
ATOM   3928 2HB  GLU B 247     223.791 158.613  43.948  1.00  0.00           H  
ATOM   3929 1HG  GLU B 247     224.608 159.625  41.897  1.00  0.00           H  
ATOM   3930 2HG  GLU B 247     223.759 161.126  42.264  1.00  0.00           H  
ATOM   3931  N   SER B 248     222.551 156.941  41.870  1.00  0.00           N  
ATOM   3932  CA  SER B 248     222.909 156.063  40.779  1.00  0.00           C  
ATOM   3933  C   SER B 248     221.802 156.015  39.735  1.00  0.00           C  
ATOM   3934  O   SER B 248     222.082 156.108  38.530  1.00  0.00           O  
ATOM   3935  CB  SER B 248     223.180 154.678  41.320  1.00  0.00           C  
ATOM   3936  OG  SER B 248     224.284 154.684  42.184  1.00  0.00           O  
ATOM   3937  H   SER B 248     222.509 156.578  42.824  1.00  0.00           H  
ATOM   3938  HA  SER B 248     223.812 156.442  40.306  1.00  0.00           H  
ATOM   3939 1HB  SER B 248     222.297 154.305  41.848  1.00  0.00           H  
ATOM   3940 2HB  SER B 248     223.371 154.022  40.506  1.00  0.00           H  
ATOM   3941  HG  SER B 248     223.970 155.142  42.992  1.00  0.00           H  
ATOM   3942  N   LEU B 249     220.535 155.929  40.170  1.00  0.00           N  
ATOM   3943  CA  LEU B 249     219.449 155.899  39.198  1.00  0.00           C  
ATOM   3944  C   LEU B 249     219.334 157.229  38.456  1.00  0.00           C  
ATOM   3945  O   LEU B 249     219.096 157.246  37.244  1.00  0.00           O  
ATOM   3946  CB  LEU B 249     218.098 155.601  39.877  1.00  0.00           C  
ATOM   3947  CG  LEU B 249     217.900 154.187  40.506  1.00  0.00           C  
ATOM   3948  CD1 LEU B 249     216.543 154.151  41.238  1.00  0.00           C  
ATOM   3949  CD2 LEU B 249     217.940 153.096  39.453  1.00  0.00           C  
ATOM   3950  H   LEU B 249     220.349 155.801  41.174  1.00  0.00           H  
ATOM   3951  HA  LEU B 249     219.667 155.134  38.461  1.00  0.00           H  
ATOM   3952 1HB  LEU B 249     217.970 156.331  40.685  1.00  0.00           H  
ATOM   3953 2HB  LEU B 249     217.301 155.763  39.151  1.00  0.00           H  
ATOM   3954  HG  LEU B 249     218.688 154.019  41.233  1.00  0.00           H  
ATOM   3955 1HD1 LEU B 249     216.374 153.189  41.710  1.00  0.00           H  
ATOM   3956 2HD1 LEU B 249     216.520 154.929  41.998  1.00  0.00           H  
ATOM   3957 3HD1 LEU B 249     215.759 154.323  40.519  1.00  0.00           H  
ATOM   3958 1HD2 LEU B 249     217.797 152.149  39.939  1.00  0.00           H  
ATOM   3959 2HD2 LEU B 249     217.139 153.260  38.741  1.00  0.00           H  
ATOM   3960 3HD2 LEU B 249     218.895 153.086  38.938  1.00  0.00           H  
ATOM   3961  N   GLU B 250     219.512 158.351  39.167  1.00  0.00           N  
ATOM   3962  CA  GLU B 250     219.361 159.655  38.528  1.00  0.00           C  
ATOM   3963  C   GLU B 250     220.446 159.910  37.483  1.00  0.00           C  
ATOM   3964  O   GLU B 250     220.157 160.411  36.387  1.00  0.00           O  
ATOM   3965  CB  GLU B 250     219.377 160.775  39.573  1.00  0.00           C  
ATOM   3966  CG  GLU B 250     218.160 160.804  40.508  1.00  0.00           C  
ATOM   3967  CD  GLU B 250     218.284 161.836  41.605  1.00  0.00           C  
ATOM   3968  OE1 GLU B 250     219.264 162.539  41.618  1.00  0.00           O  
ATOM   3969  OE2 GLU B 250     217.416 161.899  42.451  1.00  0.00           O  
ATOM   3970  H   GLU B 250     219.700 158.296  40.176  1.00  0.00           H  
ATOM   3971  HA  GLU B 250     218.395 159.675  38.023  1.00  0.00           H  
ATOM   3972 1HB  GLU B 250     220.269 160.667  40.197  1.00  0.00           H  
ATOM   3973 2HB  GLU B 250     219.445 161.739  39.070  1.00  0.00           H  
ATOM   3974 1HG  GLU B 250     217.269 161.020  39.917  1.00  0.00           H  
ATOM   3975 2HG  GLU B 250     218.031 159.821  40.953  1.00  0.00           H  
ATOM   3976  N   ARG B 251     221.691 159.551  37.797  1.00  0.00           N  
ATOM   3977  CA  ARG B 251     222.758 159.746  36.833  1.00  0.00           C  
ATOM   3978  C   ARG B 251     222.567 158.847  35.622  1.00  0.00           C  
ATOM   3979  O   ARG B 251     222.768 159.285  34.483  1.00  0.00           O  
ATOM   3980  CB  ARG B 251     224.111 159.461  37.468  1.00  0.00           C  
ATOM   3981  CG  ARG B 251     224.586 160.512  38.459  1.00  0.00           C  
ATOM   3982  CD  ARG B 251     225.940 160.200  38.983  1.00  0.00           C  
ATOM   3983  NE  ARG B 251     226.378 161.174  39.970  1.00  0.00           N  
ATOM   3984  CZ  ARG B 251     226.965 162.350  39.676  1.00  0.00           C  
ATOM   3985  NH1 ARG B 251     227.177 162.683  38.422  1.00  0.00           N  
ATOM   3986  NH2 ARG B 251     227.327 163.169  40.648  1.00  0.00           N  
ATOM   3987  H   ARG B 251     221.902 159.200  38.735  1.00  0.00           H  
ATOM   3988  HA  ARG B 251     222.735 160.783  36.500  1.00  0.00           H  
ATOM   3989 1HB  ARG B 251     224.073 158.507  37.992  1.00  0.00           H  
ATOM   3990 2HB  ARG B 251     224.868 159.377  36.688  1.00  0.00           H  
ATOM   3991 1HG  ARG B 251     224.625 161.485  37.967  1.00  0.00           H  
ATOM   3992 2HG  ARG B 251     223.895 160.558  39.301  1.00  0.00           H  
ATOM   3993 1HD  ARG B 251     225.930 159.218  39.455  1.00  0.00           H  
ATOM   3994 2HD  ARG B 251     226.657 160.200  38.163  1.00  0.00           H  
ATOM   3995  HE  ARG B 251     226.231 160.953  40.946  1.00  0.00           H  
ATOM   3996 1HH1 ARG B 251     226.901 162.057  37.679  1.00  0.00           H  
ATOM   3997 2HH1 ARG B 251     227.617 163.565  38.202  1.00  0.00           H  
ATOM   3998 1HH2 ARG B 251     227.164 162.913  41.612  1.00  0.00           H  
ATOM   3999 2HH2 ARG B 251     227.767 164.050  40.427  1.00  0.00           H  
ATOM   4000  N   ALA B 252     222.153 157.596  35.844  1.00  0.00           N  
ATOM   4001  CA  ALA B 252     221.936 156.718  34.714  1.00  0.00           C  
ATOM   4002  C   ALA B 252     220.831 157.282  33.829  1.00  0.00           C  
ATOM   4003  O   ALA B 252     220.913 157.193  32.603  1.00  0.00           O  
ATOM   4004  CB  ALA B 252     221.619 155.334  35.173  1.00  0.00           C  
ATOM   4005  H   ALA B 252     222.026 157.240  36.797  1.00  0.00           H  
ATOM   4006  HA  ALA B 252     222.856 156.683  34.128  1.00  0.00           H  
ATOM   4007 1HB  ALA B 252     221.497 154.713  34.315  1.00  0.00           H  
ATOM   4008 2HB  ALA B 252     222.445 154.977  35.764  1.00  0.00           H  
ATOM   4009 3HB  ALA B 252     220.717 155.356  35.770  1.00  0.00           H  
ATOM   4010  N   LYS B 253     219.812 157.908  34.427  1.00  0.00           N  
ATOM   4011  CA  LYS B 253     218.745 158.487  33.626  1.00  0.00           C  
ATOM   4012  C   LYS B 253     219.302 159.528  32.674  1.00  0.00           C  
ATOM   4013  O   LYS B 253     218.900 159.565  31.506  1.00  0.00           O  
ATOM   4014  CB  LYS B 253     217.672 159.116  34.504  1.00  0.00           C  
ATOM   4015  CG  LYS B 253     216.370 159.440  33.753  1.00  0.00           C  
ATOM   4016  CD  LYS B 253     215.356 160.161  34.642  1.00  0.00           C  
ATOM   4017  CE  LYS B 253     214.875 159.283  35.792  1.00  0.00           C  
ATOM   4018  NZ  LYS B 253     213.812 159.934  36.578  1.00  0.00           N  
ATOM   4019  H   LYS B 253     219.741 157.909  35.449  1.00  0.00           H  
ATOM   4020  HA  LYS B 253     218.296 157.710  33.016  1.00  0.00           H  
ATOM   4021 1HB  LYS B 253     217.469 158.455  35.337  1.00  0.00           H  
ATOM   4022 2HB  LYS B 253     218.058 160.048  34.922  1.00  0.00           H  
ATOM   4023 1HG  LYS B 253     216.597 160.067  32.891  1.00  0.00           H  
ATOM   4024 2HG  LYS B 253     215.929 158.511  33.392  1.00  0.00           H  
ATOM   4025 1HD  LYS B 253     215.819 161.061  35.052  1.00  0.00           H  
ATOM   4026 2HD  LYS B 253     214.497 160.460  34.040  1.00  0.00           H  
ATOM   4027 1HE  LYS B 253     214.497 158.337  35.400  1.00  0.00           H  
ATOM   4028 2HE  LYS B 253     215.703 159.082  36.468  1.00  0.00           H  
ATOM   4029 1HZ  LYS B 253     213.554 159.293  37.343  1.00  0.00           H  
ATOM   4030 2HZ  LYS B 253     214.147 160.796  36.973  1.00  0.00           H  
ATOM   4031 3HZ  LYS B 253     213.006 160.118  36.005  1.00  0.00           H  
ATOM   4032  N   GLU B 254     220.248 160.347  33.145  1.00  0.00           N  
ATOM   4033  CA  GLU B 254     220.823 161.365  32.272  1.00  0.00           C  
ATOM   4034  C   GLU B 254     221.616 160.714  31.129  1.00  0.00           C  
ATOM   4035  O   GLU B 254     221.564 161.199  29.991  1.00  0.00           O  
ATOM   4036  CB  GLU B 254     221.701 162.331  33.071  1.00  0.00           C  
ATOM   4037  CG  GLU B 254     220.917 163.194  34.072  1.00  0.00           C  
ATOM   4038  CD  GLU B 254     219.888 164.096  33.416  1.00  0.00           C  
ATOM   4039  OE1 GLU B 254     220.217 164.792  32.496  1.00  0.00           O  
ATOM   4040  OE2 GLU B 254     218.747 164.044  33.830  1.00  0.00           O  
ATOM   4041  H   GLU B 254     220.487 160.304  34.145  1.00  0.00           H  
ATOM   4042  HA  GLU B 254     220.009 161.936  31.834  1.00  0.00           H  
ATOM   4043 1HB  GLU B 254     222.442 161.759  33.634  1.00  0.00           H  
ATOM   4044 2HB  GLU B 254     222.239 162.987  32.391  1.00  0.00           H  
ATOM   4045 1HG  GLU B 254     220.407 162.535  34.774  1.00  0.00           H  
ATOM   4046 2HG  GLU B 254     221.621 163.803  34.637  1.00  0.00           H  
ATOM   4047  N   ASP B 255     222.295 159.588  31.410  1.00  0.00           N  
ATOM   4048  CA  ASP B 255     223.016 158.857  30.364  1.00  0.00           C  
ATOM   4049  C   ASP B 255     222.054 158.311  29.305  1.00  0.00           C  
ATOM   4050  O   ASP B 255     222.393 158.263  28.123  1.00  0.00           O  
ATOM   4051  CB  ASP B 255     223.829 157.693  30.939  1.00  0.00           C  
ATOM   4052  CG  ASP B 255     225.097 158.111  31.694  1.00  0.00           C  
ATOM   4053  OD1 ASP B 255     225.535 159.234  31.569  1.00  0.00           O  
ATOM   4054  OD2 ASP B 255     225.613 157.277  32.409  1.00  0.00           O  
ATOM   4055  H   ASP B 255     222.371 159.299  32.397  1.00  0.00           H  
ATOM   4056  HA  ASP B 255     223.703 159.546  29.874  1.00  0.00           H  
ATOM   4057 1HB  ASP B 255     223.195 157.124  31.615  1.00  0.00           H  
ATOM   4058 2HB  ASP B 255     224.114 157.023  30.128  1.00  0.00           H  
ATOM   4059  N   VAL B 256     220.855 157.899  29.727  1.00  0.00           N  
ATOM   4060  CA  VAL B 256     219.845 157.415  28.792  1.00  0.00           C  
ATOM   4061  C   VAL B 256     219.314 158.573  27.947  1.00  0.00           C  
ATOM   4062  O   VAL B 256     219.117 158.414  26.742  1.00  0.00           O  
ATOM   4063  CB  VAL B 256     218.681 156.750  29.551  1.00  0.00           C  
ATOM   4064  CG1 VAL B 256     217.550 156.406  28.594  1.00  0.00           C  
ATOM   4065  CG2 VAL B 256     219.177 155.504  30.270  1.00  0.00           C  
ATOM   4066  H   VAL B 256     220.670 157.907  30.735  1.00  0.00           H  
ATOM   4067  HA  VAL B 256     220.310 156.716  28.116  1.00  0.00           H  
ATOM   4068  HB  VAL B 256     218.283 157.457  30.279  1.00  0.00           H  
ATOM   4069 1HG1 VAL B 256     216.735 155.937  29.147  1.00  0.00           H  
ATOM   4070 2HG1 VAL B 256     217.186 157.317  28.118  1.00  0.00           H  
ATOM   4071 3HG1 VAL B 256     217.914 155.718  27.832  1.00  0.00           H  
ATOM   4072 1HG2 VAL B 256     218.349 155.039  30.804  1.00  0.00           H  
ATOM   4073 2HG2 VAL B 256     219.580 154.800  29.542  1.00  0.00           H  
ATOM   4074 3HG2 VAL B 256     219.957 155.780  30.979  1.00  0.00           H  
ATOM   4075  N   LYS B 257     219.057 159.725  28.577  1.00  0.00           N  
ATOM   4076  CA  LYS B 257     218.567 160.901  27.858  1.00  0.00           C  
ATOM   4077  C   LYS B 257     219.558 161.427  26.817  1.00  0.00           C  
ATOM   4078  O   LYS B 257     219.153 161.884  25.745  1.00  0.00           O  
ATOM   4079  CB  LYS B 257     218.312 162.062  28.823  1.00  0.00           C  
ATOM   4080  CG  LYS B 257     217.141 161.951  29.771  1.00  0.00           C  
ATOM   4081  CD  LYS B 257     217.126 163.206  30.663  1.00  0.00           C  
ATOM   4082  CE  LYS B 257     216.035 163.199  31.712  1.00  0.00           C  
ATOM   4083  NZ  LYS B 257     216.155 164.397  32.604  1.00  0.00           N  
ATOM   4084  H   LYS B 257     219.187 159.765  29.591  1.00  0.00           H  
ATOM   4085  HA  LYS B 257     217.645 160.632  27.345  1.00  0.00           H  
ATOM   4086 1HB  LYS B 257     219.201 162.198  29.441  1.00  0.00           H  
ATOM   4087 2HB  LYS B 257     218.182 162.977  28.248  1.00  0.00           H  
ATOM   4088 1HG  LYS B 257     216.211 161.886  29.208  1.00  0.00           H  
ATOM   4089 2HG  LYS B 257     217.245 161.061  30.388  1.00  0.00           H  
ATOM   4090 1HD  LYS B 257     218.086 163.294  31.179  1.00  0.00           H  
ATOM   4091 2HD  LYS B 257     216.997 164.088  30.039  1.00  0.00           H  
ATOM   4092 1HE  LYS B 257     215.061 163.209  31.227  1.00  0.00           H  
ATOM   4093 2HE  LYS B 257     216.122 162.301  32.318  1.00  0.00           H  
ATOM   4094 1HZ  LYS B 257     215.434 164.382  33.305  1.00  0.00           H  
ATOM   4095 2HZ  LYS B 257     217.088 164.365  33.066  1.00  0.00           H  
ATOM   4096 3HZ  LYS B 257     216.078 165.242  32.062  1.00  0.00           H  
ATOM   4097  N   SER B 258     220.850 161.395  27.148  1.00  0.00           N  
ATOM   4098  CA  SER B 258     221.887 161.923  26.273  1.00  0.00           C  
ATOM   4099  C   SER B 258     221.982 161.246  24.922  1.00  0.00           C  
ATOM   4100  O   SER B 258     221.911 160.025  24.800  1.00  0.00           O  
ATOM   4101  CB  SER B 258     223.245 161.813  26.917  1.00  0.00           C  
ATOM   4102  OG  SER B 258     224.247 162.280  26.028  1.00  0.00           O  
ATOM   4103  H   SER B 258     221.118 161.030  28.066  1.00  0.00           H  
ATOM   4104  HA  SER B 258     221.667 162.975  26.103  1.00  0.00           H  
ATOM   4105 1HB  SER B 258     223.264 162.388  27.842  1.00  0.00           H  
ATOM   4106 2HB  SER B 258     223.435 160.770  27.177  1.00  0.00           H  
ATOM   4107  HG  SER B 258     225.077 161.886  26.342  1.00  0.00           H  
ATOM   4108  N   THR B 259     222.253 162.047  23.902  1.00  0.00           N  
ATOM   4109  CA  THR B 259     222.485 161.542  22.547  1.00  0.00           C  
ATOM   4110  C   THR B 259     223.968 161.590  22.074  1.00  0.00           C  
ATOM   4111  O   THR B 259     224.228 161.300  20.900  1.00  0.00           O  
ATOM   4112  CB  THR B 259     221.622 162.325  21.542  1.00  0.00           C  
ATOM   4113  OG1 THR B 259     221.982 163.716  21.582  1.00  0.00           O  
ATOM   4114  CG2 THR B 259     220.154 162.174  21.925  1.00  0.00           C  
ATOM   4115  H   THR B 259     222.282 163.048  24.050  1.00  0.00           H  
ATOM   4116  HA  THR B 259     222.171 160.499  22.521  1.00  0.00           H  
ATOM   4117  HB  THR B 259     221.783 161.937  20.536  1.00  0.00           H  
ATOM   4118  HG1 THR B 259     222.952 163.799  21.556  1.00  0.00           H  
ATOM   4119 1HG2 THR B 259     219.537 162.723  21.219  1.00  0.00           H  
ATOM   4120 2HG2 THR B 259     219.884 161.119  21.905  1.00  0.00           H  
ATOM   4121 3HG2 THR B 259     219.988 162.566  22.928  1.00  0.00           H  
ATOM   4122  N   ASP B 260     224.910 161.997  22.972  1.00  0.00           N  
ATOM   4123  CA  ASP B 260     226.350 162.222  22.710  1.00  0.00           C  
ATOM   4124  C   ASP B 260     227.210 161.104  23.359  1.00  0.00           C  
ATOM   4125  O   ASP B 260     227.460 161.124  24.572  1.00  0.00           O  
ATOM   4126  OXT ASP B 260     227.929 160.423  22.624  1.00  0.00           O  
ATOM   4127  CB  ASP B 260     226.786 163.590  23.242  1.00  0.00           C  
ATOM   4128  CG  ASP B 260     226.111 164.749  22.520  1.00  0.00           C  
ATOM   4129  OD1 ASP B 260     225.580 164.532  21.457  1.00  0.00           O  
ATOM   4130  OD2 ASP B 260     226.134 165.839  23.039  1.00  0.00           O  
ATOM   4131  H   ASP B 260     224.591 162.143  23.930  1.00  0.00           H  
ATOM   4132  HA  ASP B 260     226.525 162.191  21.633  1.00  0.00           H  
ATOM   4133 1HB  ASP B 260     226.552 163.657  24.305  1.00  0.00           H  
ATOM   4134 2HB  ASP B 260     227.866 163.694  23.137  1.00  0.00           H  
TER                                                                             
REMARK PDBinfo-LABEL:    1 SCAFFOLD
REMARK PDBinfo-LABEL:    2 SCAFFOLD
REMARK PDBinfo-LABEL:    3 SCAFFOLD
REMARK PDBinfo-LABEL:    4 SCAFFOLD
REMARK PDBinfo-LABEL:    5 SCAFFOLD
REMARK PDBinfo-LABEL:    6 CORE SCAFFOLD
REMARK PDBinfo-LABEL:    7 SCAFFOLD
REMARK PDBinfo-LABEL:    8 SCAFFOLD
REMARK PDBinfo-LABEL:    9 SCAFFOLD
REMARK PDBinfo-LABEL:   10 CORE SCAFFOLD
REMARK PDBinfo-LABEL:   11 SCAFFOLD
REMARK PDBinfo-LABEL:   12 SCAFFOLD
REMARK PDBinfo-LABEL:   13 CORE SCAFFOLD
REMARK PDBinfo-LABEL:   14 CORE SCAFFOLD
REMARK PDBinfo-LABEL:   15 SCAFFOLD
REMARK PDBinfo-LABEL:   16 SCAFFOLD
REMARK PDBinfo-LABEL:   17 CORE SCAFFOLD
REMARK PDBinfo-LABEL:   18 SCAFFOLD
REMARK PDBinfo-LABEL:   19 CORE SCAFFOLD
REMARK PDBinfo-LABEL:   20 SCAFFOLD
REMARK PDBinfo-LABEL:   21 SCAFFOLD
REMARK PDBinfo-LABEL:   22 SCAFFOLD
REMARK PDBinfo-LABEL:   23 SCAFFOLD
REMARK PDBinfo-LABEL:   24 SCAFFOLD
REMARK PDBinfo-LABEL:   25 SCAFFOLD
REMARK PDBinfo-LABEL:   26 SCAFFOLD
REMARK PDBinfo-LABEL:   27 SCAFFOLD
REMARK PDBinfo-LABEL:   28 SCAFFOLD
REMARK PDBinfo-LABEL:   29 SCAFFOLD
REMARK PDBinfo-LABEL:   30 CORE SCAFFOLD
REMARK PDBinfo-LABEL:   31 SCAFFOLD
REMARK PDBinfo-LABEL:   32 CORE SCAFFOLD
REMARK PDBinfo-LABEL:   33 SCAFFOLD
REMARK PDBinfo-LABEL:   34 CORE SCAFFOLD
REMARK PDBinfo-LABEL:   35 SCAFFOLD
REMARK PDBinfo-LABEL:   36 SCAFFOLD
REMARK PDBinfo-LABEL:   37 CORE SCAFFOLD
REMARK PDBinfo-LABEL:   38 SCAFFOLD
REMARK PDBinfo-LABEL:   39 SCAFFOLD
REMARK PDBinfo-LABEL:   40 SCAFFOLD
REMARK PDBinfo-LABEL:   41 SCAFFOLD
REMARK PDBinfo-LABEL:   42 SCAFFOLD
REMARK PDBinfo-LABEL:   43 SCAFFOLD
REMARK PDBinfo-LABEL:   44 SCAFFOLD
REMARK PDBinfo-LABEL:   45 CORE SCAFFOLD
REMARK PDBinfo-LABEL:   46 SCAFFOLD
REMARK PDBinfo-LABEL:   47 SCAFFOLD
REMARK PDBinfo-LABEL:   48 SCAFFOLD
REMARK PDBinfo-LABEL:   49 CORE SCAFFOLD
REMARK PDBinfo-LABEL:   50 SCAFFOLD
REMARK PDBinfo-LABEL:   51 SCAFFOLD
REMARK PDBinfo-LABEL:   52 SCAFFOLD
REMARK PDBinfo-LABEL:   53 SCAFFOLD
REMARK PDBinfo-LABEL:   54 SCAFFOLD
REMARK PDBinfo-LABEL:   55 SCAFFOLD
REMARK PDBinfo-LABEL:   56 SCAFFOLD
REMARK PDBinfo-LABEL:   57 SCAFFOLD
REMARK PDBinfo-LABEL:   58 CORE SCAFFOLD CONNECTION
REMARK PDBinfo-LABEL:   59 MOTIF CONNECTION
REMARK PDBinfo-LABEL:   60 MOTIF CONNECTION
REMARK PDBinfo-LABEL:   61 SCAFFOLD CONNECTION
REMARK PDBinfo-LABEL:   62 SCAFFOLD
REMARK PDBinfo-LABEL:   63 SCAFFOLD
REMARK PDBinfo-LABEL:   64 SCAFFOLD
REMARK PDBinfo-LABEL:   65 SCAFFOLD
REMARK PDBinfo-LABEL:   66 SCAFFOLD
REMARK PDBinfo-LABEL:   67 SCAFFOLD
REMARK PDBinfo-LABEL:   68 SCAFFOLD
REMARK PDBinfo-LABEL:   69 CORE SCAFFOLD
REMARK PDBinfo-LABEL:   70 SCAFFOLD
REMARK PDBinfo-LABEL:   71 CORE SCAFFOLD
REMARK PDBinfo-LABEL:   72 SCAFFOLD
REMARK PDBinfo-LABEL:   73 CORE SCAFFOLD
REMARK PDBinfo-LABEL:   74 SCAFFOLD
REMARK PDBinfo-LABEL:   75 SCAFFOLD
REMARK PDBinfo-LABEL:   76 CONTEXT
REMARK PDBinfo-LABEL:   77 orig_interface CONTEXT
REMARK PDBinfo-LABEL:   78 CONTEXT
REMARK PDBinfo-LABEL:   79 other_overlap CONTEXT
REMARK PDBinfo-LABEL:   80 CONTEXT
REMARK PDBinfo-LABEL:   81 orig_interface CONTEXT
REMARK PDBinfo-LABEL:   82 CONTEXT
REMARK PDBinfo-LABEL:   83 other_overlap CONTEXT
REMARK PDBinfo-LABEL:   84 orig_interface CONTEXT
REMARK PDBinfo-LABEL:   85 other_overlap CONTEXT
REMARK PDBinfo-LABEL:   86 CONTEXT
REMARK PDBinfo-LABEL:   87 CONTEXT
REMARK PDBinfo-LABEL:   88 other_overlap CONTEXT
REMARK PDBinfo-LABEL:   89 CONTEXT
REMARK PDBinfo-LABEL:   90 CONTEXT
REMARK PDBinfo-LABEL:   91 other_overlap CONTEXT
REMARK PDBinfo-LABEL:   92 orig_interface CONTEXT
REMARK PDBinfo-LABEL:   93 CONTEXT
REMARK PDBinfo-LABEL:   94 other_overlap CONTEXT
REMARK PDBinfo-LABEL:   95 other_overlap CONTEXT
REMARK PDBinfo-LABEL:   96 orig_interface CONTEXT
REMARK PDBinfo-LABEL:   97 other_overlap CONTEXT
REMARK PDBinfo-LABEL:   98 other_overlap CONTEXT
REMARK PDBinfo-LABEL:   99 orig_interface CONTEXT
REMARK PDBinfo-LABEL:  100 CONTEXT
REMARK PDBinfo-LABEL:  101 other_overlap CONTEXT
REMARK PDBinfo-LABEL:  102 other_overlap CONTEXT
REMARK PDBinfo-LABEL:  103 other_overlap CONTEXT
REMARK PDBinfo-LABEL:  104 orig_interface CONTEXT
REMARK PDBinfo-LABEL:  105 CONTEXT
REMARK PDBinfo-LABEL:  106 CONTEXT
REMARK PDBinfo-LABEL:  107 orig_interface CONTEXT
REMARK PDBinfo-LABEL:  108 CONTEXT
REMARK PDBinfo-LABEL:  109 CONTEXT
REMARK PDBinfo-LABEL:  110 CONTEXT
REMARK PDBinfo-LABEL:  111 CONTEXT
REMARK PDBinfo-LABEL:  112 CONTEXT
REMARK PDBinfo-LABEL:  113 CONTEXT
REMARK PDBinfo-LABEL:  114 orig_interface CONTEXT
REMARK PDBinfo-LABEL:  115 CONTEXT
REMARK PDBinfo-LABEL:  116 orig_interface CONTEXT
REMARK PDBinfo-LABEL:  117 CONTEXT
REMARK PDBinfo-LABEL:  118 orig_interface CONTEXT
REMARK PDBinfo-LABEL:  119 CONTEXT
REMARK PDBinfo-LABEL:  120 orig_interface CONTEXT
REMARK PDBinfo-LABEL:  121 CONTEXT
REMARK PDBinfo-LABEL:  122 CONTEXT
REMARK PDBinfo-LABEL:  123 orig_interface CONTEXT
REMARK PDBinfo-LABEL:  124 CONTEXT
REMARK PDBinfo-LABEL:  125 CONTEXT
REMARK PDBinfo-LABEL:  126 other_overlap CONTEXT
REMARK PDBinfo-LABEL:  127 other_overlap CONTEXT
REMARK PDBinfo-LABEL:  128 CONTEXT
REMARK PDBinfo-LABEL:  129 CONTEXT
REMARK PDBinfo-LABEL:  130 other_overlap CONTEXT
REMARK PDBinfo-LABEL:  131 orig_interface CONTEXT
REMARK PDBinfo-LABEL:  132 other_overlap CONTEXT
REMARK PDBinfo-LABEL:  133 other_overlap CONTEXT
REMARK PDBinfo-LABEL:  134 overlap CONTEXT
REMARK PDBinfo-LABEL:  135 orig_interface overlap CONTEXT
REMARK PDBinfo-LABEL:  136 overlap CONTEXT
REMARK PDBinfo-LABEL:  137 overlap CONTEXT
REMARK PDBinfo-LABEL:  138 orig_interface overlap CONTEXT
REMARK PDBinfo-LABEL:  139 orig_interface overlap CONTEXT
REMARK PDBinfo-LABEL:  140 other_overlap CONTEXT
REMARK PDBinfo-LABEL:  141 other_overlap CONTEXT
REMARK PDBinfo-LABEL:  142 other_overlap CONTEXT
REMARK PDBinfo-LABEL:  143 other_overlap CONTEXT
REMARK PDBinfo-LABEL:  144 CONTEXT
REMARK PDBinfo-LABEL:  145 CONTEXT
REMARK PDBinfo-LABEL:  146 CONTEXT
REMARK PDBinfo-LABEL:  147 CONTEXT
REMARK PDBinfo-LABEL:  148 CONTEXT
REMARK PDBinfo-LABEL:  149 CONTEXT
REMARK PDBinfo-LABEL:  150 other_overlap CONTEXT
REMARK PDBinfo-LABEL:  151 CONTEXT
REMARK PDBinfo-LABEL:  152 CONTEXT
REMARK PDBinfo-LABEL:  153 other_overlap CONTEXT
REMARK PDBinfo-LABEL:  154 other_overlap CONTEXT
REMARK PDBinfo-LABEL:  155 CONTEXT
REMARK PDBinfo-LABEL:  156 other_overlap CONTEXT
REMARK PDBinfo-LABEL:  157 other_overlap CONTEXT
REMARK PDBinfo-LABEL:  158 other_overlap CONTEXT
REMARK PDBinfo-LABEL:  159 CONTEXT
REMARK PDBinfo-LABEL:  160 other_overlap CONTEXT
REMARK PDBinfo-LABEL:  161 other_overlap CONTEXT
REMARK PDBinfo-LABEL:  162 other_overlap CONTEXT
REMARK PDBinfo-LABEL:  163 other_overlap CONTEXT
REMARK PDBinfo-LABEL:  164 other_overlap CONTEXT
REMARK PDBinfo-LABEL:  165 other_overlap CONTEXT
REMARK PDBinfo-LABEL:  166 other_overlap CONTEXT
REMARK PDBinfo-LABEL:  167 CONTEXT
REMARK PDBinfo-LABEL:  168 CONTEXT
REMARK PDBinfo-LABEL:  169 other_overlap CONTEXT
REMARK PDBinfo-LABEL:  170 other_overlap CONTEXT
REMARK PDBinfo-LABEL:  171 CONTEXT
REMARK PDBinfo-LABEL:  172 CONTEXT
REMARK PDBinfo-LABEL:  173 other_overlap CONTEXT
REMARK PDBinfo-LABEL:  174 other_overlap CONTEXT
REMARK PDBinfo-LABEL:  175 CONTEXT
REMARK PDBinfo-LABEL:  176 other_overlap CONTEXT
REMARK PDBinfo-LABEL:  177 other_overlap CONTEXT
REMARK PDBinfo-LABEL:  178 CONTEXT
REMARK PDBinfo-LABEL:  179 CONTEXT
REMARK PDBinfo-LABEL:  180 other_overlap CONTEXT
REMARK PDBinfo-LABEL:  181 CONTEXT
REMARK PDBinfo-LABEL:  182 CONTEXT
REMARK PDBinfo-LABEL:  183 CONTEXT
REMARK PDBinfo-LABEL:  184 CONTEXT
REMARK PDBinfo-LABEL:  185 CONTEXT
REMARK PDBinfo-LABEL:  186 CONTEXT
REMARK PDBinfo-LABEL:  187 CONTEXT
REMARK PDBinfo-LABEL:  188 CONTEXT
REMARK PDBinfo-LABEL:  189 CONTEXT
REMARK PDBinfo-LABEL:  190 CONTEXT
REMARK PDBinfo-LABEL:  191 CONTEXT
REMARK PDBinfo-LABEL:  192 CONTEXT
REMARK PDBinfo-LABEL:  193 CONTEXT
REMARK PDBinfo-LABEL:  194 CONTEXT
REMARK PDBinfo-LABEL:  195 CONTEXT
REMARK PDBinfo-LABEL:  196 CONTEXT
REMARK PDBinfo-LABEL:  197 CONTEXT
REMARK PDBinfo-LABEL:  198 CONTEXT
REMARK PDBinfo-LABEL:  199 CONTEXT
REMARK PDBinfo-LABEL:  200 CONTEXT
REMARK PDBinfo-LABEL:  201 CONTEXT
REMARK PDBinfo-LABEL:  202 CONTEXT
REMARK PDBinfo-LABEL:  203 CONTEXT
REMARK PDBinfo-LABEL:  204 CONTEXT
REMARK PDBinfo-LABEL:  205 CONTEXT
REMARK PDBinfo-LABEL:  206 CONTEXT
REMARK PDBinfo-LABEL:  207 CONTEXT
REMARK PDBinfo-LABEL:  208 CONTEXT
REMARK PDBinfo-LABEL:  209 CONTEXT
REMARK PDBinfo-LABEL:  210 CONTEXT
REMARK PDBinfo-LABEL:  211 CONTEXT
REMARK PDBinfo-LABEL:  212 CONTEXT
REMARK PDBinfo-LABEL:  213 CONTEXT
REMARK PDBinfo-LABEL:  214 CONTEXT
REMARK PDBinfo-LABEL:  215 CONTEXT
REMARK PDBinfo-LABEL:  216 CONTEXT
REMARK PDBinfo-LABEL:  217 CONTEXT
REMARK PDBinfo-LABEL:  218 CONTEXT
REMARK PDBinfo-LABEL:  219 CONTEXT
REMARK PDBinfo-LABEL:  220 CONTEXT
REMARK PDBinfo-LABEL:  221 CONTEXT
REMARK PDBinfo-LABEL:  222 CONTEXT
REMARK PDBinfo-LABEL:  223 CONTEXT
REMARK PDBinfo-LABEL:  224 CONTEXT
REMARK PDBinfo-LABEL:  225 CONTEXT
REMARK PDBinfo-LABEL:  226 CONTEXT
REMARK PDBinfo-LABEL:  227 CONTEXT
REMARK PDBinfo-LABEL:  228 CONTEXT
REMARK PDBinfo-LABEL:  229 CONTEXT
REMARK PDBinfo-LABEL:  230 CONTEXT
REMARK PDBinfo-LABEL:  231 CONTEXT
REMARK PDBinfo-LABEL:  232 CONTEXT
REMARK PDBinfo-LABEL:  233 CONTEXT
REMARK PDBinfo-LABEL:  234 CONTEXT
REMARK PDBinfo-LABEL:  235 CONTEXT
REMARK PDBinfo-LABEL:  236 CONTEXT
REMARK PDBinfo-LABEL:  237 CONTEXT
REMARK PDBinfo-LABEL:  238 CONTEXT
REMARK PDBinfo-LABEL:  239 CONTEXT
REMARK PDBinfo-LABEL:  240 CONTEXT
REMARK PDBinfo-LABEL:  241 CONTEXT
REMARK PDBinfo-LABEL:  242 CONTEXT
REMARK PDBinfo-LABEL:  243 CONTEXT
REMARK PDBinfo-LABEL:  244 CONTEXT
REMARK PDBinfo-LABEL:  245 CONTEXT
REMARK PDBinfo-LABEL:  246 CONTEXT
REMARK PDBinfo-LABEL:  247 CONTEXT
REMARK PDBinfo-LABEL:  248 CONTEXT
REMARK PDBinfo-LABEL:  249 CONTEXT
REMARK PDBinfo-LABEL:  250 CONTEXT
REMARK PDBinfo-LABEL:  251 CONTEXT
REMARK PDBinfo-LABEL:  252 CONTEXT
REMARK PDBinfo-LABEL:  253 CONTEXT
REMARK PDBinfo-LABEL:  254 CONTEXT
REMARK PDBinfo-LABEL:  255 CONTEXT
REMARK PDBinfo-LABEL:  256 CONTEXT
REMARK PDBinfo-LABEL:  257 CONTEXT
REMARK PDBinfo-LABEL:  258 CONTEXT
REMARK PDBinfo-LABEL:  259 CONTEXT
REMARK PDBinfo-LABEL:  260 CONTEXT

BuriedUnsatHbonds vbuns: 
  all_heavy_atom_unsats = 0
  bb_heavy_atom_unsats = 0
  sc_heavy_atom_unsats = 0
  countable_nonheavy_unsats = 0


BuriedUnsatHbonds sbuns: 
      Unsatisfied HEAVY polar atom at residue 82: GLY  O  
  all_heavy_atom_unsats = 1
  bb_heavy_atom_unsats = 1
  sc_heavy_atom_unsats = 0
  countable_nonheavy_unsats = 0


BuriedUnsatHbonds vbuns: 
  all_heavy_atom_unsats = 0
  bb_heavy_atom_unsats = 0
  sc_heavy_atom_unsats = 0
  countable_nonheavy_unsats = 0


BuriedUnsatHbonds sbuns: 
      Unsatisfied HEAVY polar atom at residue 82: GLY  O  
  all_heavy_atom_unsats = 1
  bb_heavy_atom_unsats = 1
  sc_heavy_atom_unsats = 0
  countable_nonheavy_unsats = 0

interface_sc_int_area 963.078
interface_sc_median_dist 0.495776

# All scores below are weighted scores, not raw scores.
#BEGIN_POSE_ENERGIES_TABLE rlx_aln_n1_aln_2003285_0000_rd_DHR21_AB_A_0013.pdb-edge1-4-6_lib_antiparallel_4uel_obj05_A-2-4__renumbered_2003333_0006_0001_0002_0001_59-135_0001.pdb
label fa_atr fa_rep fa_sol fa_intra_rep fa_intra_sol_xover4 lk_ball_wtd fa_elec pro_close hbond_sr_bb hbond_lr_bb hbond_bb_sc hbond_sc dslf_fa13 omega fa_dun p_aa_pp yhh_planarity ref rama_prepro total
weights 1 0.55 1 0.005 1 1 1 1.25 1 1 1 1 1.25 0.4 0.7 0.6 0.625 1 0.45 NA
pose -1598.4 165.56 1000.79 2.58797 55.8905 -20.4706 -606.993 0.20003 -169.307 -53.6005 -48.0439 -96.6286 0 7.54464 297.344 -65.0881 0.15546 21.8607 -55.911 -1162.51
GLY:NtermProteinFull_1 -2.79311 0.08444 4.90456 0.00011 0 0.2615 -3.95936 0 0 0 -2.14312 0 0 0.01075 0 0 0 0.79816 0 -2.83606
ARG_2 -7.91035 0.7827 7.53762 0.01383 0.36896 -0.02859 -5.27534 0 0 0 -1.45863 -1.54335 0 0.1759 1.55142 -0.10159 0 -0.09474 -0.20497 -6.18714
GLN_3 -8.30452 0.6193 8.03022 0.00635 0.22054 -0.42813 -3.15608 0 0 0 0 -2.1968 0 -0.00958 3.01337 -0.0276 0 -1.45095 -0.28377 -3.96765
GLU_4 -5.72178 0.24465 7.75418 0.00815 1.09102 0.06064 -4.86799 0 0 0 -0.99076 -0.94964 0 -0.00545 3.66622 -0.23032 0 -2.72453 -0.20788 -2.87349
LYS_5 -5.49475 0.23138 5.54428 0.00826 0.12949 -0.43788 -2.46572 0 0 0 0 0 0 0.02973 0.9344 -0.02384 0 -0.71458 -0.35128 -2.6105
VAL_6 -7.20835 0.66868 1.56562 0.01483 0.05513 -0.32383 -1.70651 0 0 0 0 0 0 -0.02699 -0.00631 -0.33905 0 2.64269 -0.25435 -4.91844
LEU_7 -6.57647 0.45324 2.91339 0.01139 0.18297 -0.07428 -1.67133 0 0 0 0 0 0 0.01059 0.55746 -0.20957 0 1.66147 -0.07747 -2.81861
LYS_8 -4.64608 0.2294 4.58527 0.00706 0.118 -0.21822 -2.01669 0 0 0 0 0 0 0.18572 0.88579 -0.04264 0 -0.71458 -0.28422 -1.91119
SER_9 -4.54737 0.23232 5.10021 0.00163 0.0688 -0.20937 -1.93184 0 0 0 0 -0.76935 0 -0.00296 0.72297 0.31536 0 -0.28969 -0.20861 -1.51788
ILE_10 -8.7107 1.06056 1.9843 0.02439 0.07035 -0.25877 -2.04384 0 0 0 0 0 0 -0.05546 0.15655 -0.43625 0 2.30374 0.03124 -5.87389
GLU_11 -6.37172 0.42246 5.56491 0.00927 0.37335 0.08004 -3.58845 0 0 0 0 -1.19163 0 0.05783 2.69631 -0.10331 0 -2.72453 -0.12551 -4.90098
GLU_12 -4.80953 0.21901 5.67878 0.00896 0.35487 -0.24603 -3.20676 0 0 0 0 0 0 0.0006 2.71883 -0.10067 0 -2.72453 -0.26455 -2.37103
THR_13 -6.97872 0.81061 5.10555 0.00897 0.06406 -0.13379 -3.14618 0 0 0 0 -0.70456 0 -0.02435 0.0985 0.01421 0 1.15175 -0.14032 -3.87427
VAL_14 -8.86668 1.18595 2.53202 0.01846 0.05281 -0.24712 -2.48744 0 0 0 0 0 0 -0.00214 0.08451 -0.22002 0 2.64269 -0.05466 -5.36162
ARG_15 -4.43097 0.13445 4.54491 0.01067 0.31113 0.03158 -2.66308 0 0 0 0 -1.19163 0 0.10663 2.00045 -0.12445 0 -0.09474 -0.27411 -1.63915
LYS_16 -3.85689 0.20592 4.393 0.00714 0.11784 -0.24688 -1.92116 0 0 0 0 0 0 0.13089 0.90301 -0.07175 0 -0.71458 -0.38582 -1.43927
MET_17 -9.50457 1.68476 1.95977 0.00575 0.05638 -0.14398 -1.18793 0 0 0 -0.65789 0 0 0.00395 1.88453 -0.1457 0 1.65735 -0.28711 -4.67468
GLY_18 -1.93442 0.1194 1.95843 0.00011 0 -0.12651 -0.80397 0 0 0 0 0 0 -0.08309 0 -1.19876 0 0.79816 -0.19439 -1.46503
VAL_19 -6.41729 1.02061 0.27022 0.01817 0.04465 -0.36989 -0.95334 0 0 0 0 0 0 0.14401 0.02246 -0.41758 0 2.64269 -0.04926 -4.04455
THR_20 -3.6001 0.39284 2.4277 0.01112 0.05673 0.08321 -1.88159 0 0 0 0 0 0 -0.00782 0.11343 -0.01871 0 1.15175 0.05638 -1.21507
MET_21 -6.50184 1.22872 0.48699 0.01066 0.04662 -0.31299 -0.50387 0 0 0 0 0 0 0.13532 1.66807 0.06911 0 1.65735 0.11005 -1.90579
GLU_22 -5.05624 0.29439 5.61914 0.00641 0.29493 0.33237 -5.33424 0 0 0 0 -1.48619 0 0.02789 2.58126 0.09944 0 -2.72453 0.11259 -5.23278
THR_23 -4.07911 0.21053 1.26859 0.00588 0.0501 -0.34622 -0.17867 0 0 0 0 0 0 0.10846 0.07615 -0.19886 0 1.15175 0.07815 -1.85325
HIS_24 -4.76191 0.27686 3.48379 0.0063 0.46514 -0.01219 -1.73799 0 0 0 0 -0.94952 0 0.03791 1.06534 -0.73201 0 -0.30065 0.456 -2.70294
ARG_25 -5.49946 0.31187 4.38246 0.01107 0.22091 0.0737 -2.42446 0 0 0 0 -1.25332 0 0.01244 1.96818 -0.12095 0 -0.09474 0.23843 -2.17388
SER_26 -2.1015 0.11176 2.62875 0.00165 0.04834 0.17264 -1.42528 0 0 0 0 0 0 -0.00521 0.15912 -0.35097 0 -0.28969 -0.15282 -1.20321
GLY_27 -1.1927 0.09101 1.42278 3e-05 0 -0.30752 0.29209 0 0 0 0 0 0 -0.17372 0 -1.32833 0 0.79816 -0.03875 -0.43695
ASN_28 -3.37984 0.13401 3.66555 0.00633 0.31397 -0.28309 -1.22606 0 0 0 0 -0.98183 0 0.0385 1.68729 -0.62888 0 -1.34026 -0.24853 -2.24285
THR_29 -5.51552 0.69095 3.35872 0.00846 0.05285 -0.0055 -2.29251 0 0 0 0 0 0 -0.02766 0.0426 -0.21086 0 1.15175 -0.14585 -2.89259
VAL_30 -7.53821 1.01716 1.37396 0.01976 0.05432 0.04417 -1.26383 0 0 0 0 0 0 0.07758 0.22709 -0.49625 0 2.64269 -0.0526 -3.89415
LYS_31 -6.32519 0.3974 3.54182 0.00831 0.16184 -0.23572 -1.85944 0 0 0 0 0 0 -0.05504 0.9855 0.22194 0 -0.71458 -0.07969 -3.95285
VAL_32 -7.81944 1.24923 1.55588 0.01588 0.04003 0.08919 -2.4477 0 0 0 0 0 0 -0.0417 0.25922 -0.78689 0 2.64269 -0.17282 -5.41644
VAL_33 -6.73271 0.58524 2.72693 0.01788 0.0442 -0.09011 -1.9016 0 0 0 0 0 0 -0.05814 0.05292 -0.75702 0 2.64269 -0.37657 -3.8463
ILE_34 -8.95245 1.62588 0.81 0.03084 0.08853 0.05554 -2.40277 0 0 0 0 0 0 0.07267 1.25819 -0.7517 0 2.30374 -0.43938 -6.30091
LYS_35 -5.50296 0.2885 4.87189 0.00769 0.11955 0.0204 -4.19195 0 0 0 0 -0.53668 0 0.0644 1.01216 0.05498 0 -0.71458 -0.30674 -4.81334
GLY_36 -1.74218 0.01675 1.61722 0.00011 0 -0.13447 -0.44683 0 0 0 0 0 0 0.2994 0 -1.12264 0 0.79816 -0.31759 -1.03208
LEU_37 -9.23294 1.83323 1.18407 0.01528 0.09942 -0.1248 -1.56646 0 0 0 -0.48369 0 0 -0.06686 0.42794 -0.33656 0 1.66147 -0.29978 -6.88969
HIS_38 -5.99002 0.54628 6.41318 0.00459 0.32329 0.40602 -4.02699 0 0 0 -2.11489 -0.69892 0 -0.02285 1.29987 -0.0658 0 -0.30065 -0.25885 -4.48572
GLU_39 -3.66879 0.31131 3.62585 0.00895 0.37942 -0.20757 -0.68165 0 0 0 0 0 0 -0.03989 2.50216 -0.13635 0 -2.72453 -0.19097 -0.82207
SER_40 -3.84647 0.19469 4.29978 0.00168 0.04952 0.14106 -1.52827 0 0 0 -1.12704 -0.69892 0 -0.02948 0.15568 -0.12619 0 -0.28969 -0.27146 -3.07512
GLN_41 -9.0492 1.14002 6.58605 0.00786 0.19275 -0.04353 -2.99763 0 0 0 -1.64573 0 0 0.23793 2.51108 -0.16347 0 -1.45095 -0.33615 -5.01099
GLN_42 -9.09898 0.79104 6.93426 0.00661 0.18186 0.03024 -4.16814 0 0 0 -1.17518 -0.83362 0 0.23099 2.95237 -0.19341 0 -1.45095 -0.18407 -5.97697
GLU_43 -5.13304 0.3571 5.88053 0.00853 0.33783 -0.30747 -2.954 0 0 0 0 0 0 0.02417 2.64211 -0.04302 0 -2.72453 -0.15525 -2.06703
GLN_44 -5.20498 0.12179 5.51671 0.00886 0.76941 -0.12884 -2.45598 0 0 0 0 -0.76639 0 0.01327 2.3971 -0.13936 0 -1.45095 -0.14074 -1.46009
LEU_45 -8.69642 1.05288 2.13352 0.00938 0.14731 -0.20821 -2.13235 0 0 0 0 0 0 0.03709 0.37017 -0.19115 0 1.66147 -0.09415 -5.91046
HIS_D_46 -7.53666 0.46814 6.47854 0.0076 0.71549 0.41558 -3.62751 0 0 0 0 -1.85978 0 0.0336 1.88832 -0.32171 0 -0.30065 0.283 -3.35602
LYS_47 -5.76379 0.29283 6.56268 0.00741 0.11968 -0.15376 -3.27424 0 0 0 0 0 0 -0.02756 0.91532 -0.01757 0 -0.71458 0.03841 -2.01515
ASP_48 -5.32728 0.13319 6.75165 0.00322 0.28377 0.0497 -4.81241 0 0 0 0 -1.47094 0 0.25568 1.44518 0.07402 0 -2.14574 -0.34987 -5.10982
VAL_49 -6.92253 0.87898 2.28378 0.01855 0.05337 -0.31088 -2.47018 0 0 0 0 0 0 -0.04331 0.04115 -0.3606 0 2.64269 -0.12044 -4.30944
GLU_50 -7.60539 0.63214 7.09494 0.00726 0.31881 -0.10724 -4.55818 0 0 0 0 -0.69124 0 -0.01177 2.49944 -0.0452 0 -2.72453 0.01424 -5.17673
GLU_51 -5.18958 0.29066 5.9751 0.00877 0.36065 -0.27169 -3.08929 0 0 0 0 0 0 -0.02276 2.67293 -0.08477 0 -2.72453 -0.12327 -2.19778
THR_52 -6.1702 0.35296 4.89643 0.00824 0.06338 -0.22503 -2.7427 0 0 0 0 -0.76935 0 -0.02665 0.02329 0.00224 0 1.15175 -0.10393 -3.53957
VAL_53 -9.0911 1.93138 2.69965 0.01952 0.05442 -0.26746 -2.81842 0 0 0 0 0 0 -0.05482 0.06113 -0.1508 0 2.64269 -0.10281 -5.07662
GLN_54 -6.49155 0.63022 5.70423 0.00574 0.1738 0.13551 -2.50802 0 0 0 -0.48462 -0.92961 0 -0.03821 3.2381 -0.11779 0 -1.45095 -0.23227 -2.36545
LYS_55 -4.09626 0.15663 4.71298 0.00742 0.1196 -0.36147 -2.21782 0 0 0 0 0 0 -0.02914 1.06398 -0.11142 0 -0.71458 -0.17488 -1.64496
GLU_56 -6.14154 0.35864 5.39557 0.00925 0.88677 -0.16818 -2.98968 0 0 0 -0.53122 0 0 0.1081 2.97259 -0.24265 0 -2.72453 -0.18638 -3.25326
GLY_57 -3.87681 0.4526 3.03991 0.00013 0 -0.41557 -0.92251 0 0 0 0 0 0 -0.10077 0 -1.27957 0 0.79816 0.16455 -2.13988
VAL_58 -7.01663 1.19123 1.51854 0.01774 0.04082 -0.33002 -1.54399 0 0 0 0 0 0 0.1751 -0.00037 -0.32491 0 2.64269 0.48912 -3.14068
PHE_59 -11.2117 2.36268 1.57264 0.02511 0.11808 0.08042 -1.9848 0 0 0 0 0 0 0.06565 3.9755 -0.15315 0 1.21829 0.08652 -3.84473
VAL_60 -8.63063 2.13096 0.59771 0.01566 0.04009 -0.02345 -1.65618 0 0 0 0 0 0 0.27979 0.1716 -0.6333 0 2.64269 -0.22009 -5.28515
LEU_61 -8.63511 1.26265 2.44711 0.01721 0.09159 -0.00599 -2.26933 0 0 0 0 0 0 0.21736 1.09818 -0.36792 0 1.66147 -0.15058 -4.63334
VAL_62 -7.07525 0.6461 1.91716 0.01684 0.04624 -0.03344 -2.52571 0 0 0 0 0 0 0.117 0.09158 -0.69267 0 2.64269 -0.18318 -5.03265
SER_63 -5.41484 0.39066 4.65378 0.00141 0.0272 0.05893 -2.93421 0 0 0 0 -0.64839 0 -0.02106 0.72927 0.5186 0 -0.28969 0.02105 -2.90728
HIS_D_64 -6.00514 0.20031 3.94396 0.00589 0.40533 -0.13113 -2.52549 0 0 0 0 -0.83362 0 -0.01297 2.3499 -0.1647 0 -0.30065 0.32826 -2.74005
HIS_65 -3.70951 0.05436 4.15661 0.00573 0.3785 0.1292 -2.39011 0 0 0 0 -0.86827 0 -0.03257 2.13677 -0.45558 0 -0.30065 0.70322 -0.1923
GLY_66 -1.36853 0.12771 1.86041 3e-05 0 0.01133 -0.38392 0 0 0 -0.69149 0 0 -0.20834 0 -1.34572 0 0.79816 0.50253 -0.69784
ASP_67 -3.71672 0.14497 4.59381 0.01734 0.87242 0.04587 -2.53711 0 0 0 0 -0.39372 0 -0.05518 1.70606 -0.4382 0 -2.14574 -0.37244 -2.27863
THR_68 -5.44717 0.48323 4.75516 0.00634 0.04878 -0.08204 -2.81285 0 0 0 0 -0.39372 0 -0.02869 0.04307 -0.2144 0 1.15175 -0.2923 -2.78283
VAL_69 -7.46386 0.73208 1.81921 0.01923 0.0447 -0.1441 -2.3714 0 0 0 0 0 0 -0.04245 0.11285 -0.79371 0 2.64269 -0.15755 -5.60231
THR_70 -5.50017 0.46663 3.07662 0.0101 0.05616 -0.06751 -2.13956 0 0 0 0 0 0 -0.03248 0.05047 -0.13279 0 1.15175 -0.16175 -3.22252
ILE_71 -8.3723 1.69128 0.73521 0.02678 0.0747 0.17032 -2.26564 0 0 0 0 0 0 -0.03207 0.26018 -0.76688 0 2.30374 -0.16097 -6.33565
GLN_72 -7.84417 0.77704 4.65737 0.00692 0.21827 0.00257 -2.70229 0 0 0 0 -1.05299 0 0.00699 3.6067 0.20681 0 -1.45095 0.02697 -3.54076
VAL_73 -7.86482 1.16377 0.85792 0.01956 0.04704 0.07289 -2.19227 0 0 0 0 0 0 -0.0433 0.20532 -0.55968 0 2.64269 0.03182 -5.61906
TYR_74 -9.34274 1.19107 3.43568 0.02391 0.27248 -0.10524 -2.58435 0 0 0 0 -0.81855 0 0.08028 1.67735 -0.02273 0.02989 0.58223 -0.26712 -5.84784
GLU:CtermProteinFull_75 -5.13951 0.3719 7.02252 0.00276 0.42373 0.55766 -7.31296 0 0 0 -2.07977 -1.75984 0 0 3.09866 0 0 -2.72453 -0.0742 -7.61359
SER:NtermProteinFull_76 -3.48921 0.05265 3.62521 0.00136 0.06789 0.03788 -3.1681 0 0 0 0 -0.74964 0 0.00335 0.15721 0 0 -0.28969 0 -3.75109
HIS_77 -8.52112 0.82606 5.51078 0.0051 0.36997 0.01015 -3.22434 0 0 0 0 -0.64839 0 -0.05033 2.10814 0.07571 0 -0.30065 0.05448 -3.78444
SER_78 -5.56295 0.31357 4.96811 0.00242 0.06951 0.29098 -2.6283 0 0 0 0 -0.81173 0 -0.03892 0.37748 0.54013 0 -0.28969 0.21512 -2.55429
PHE_79 -10.1241 1.50415 0.91878 0.02312 0.2705 0.04283 -2.02443 0 0 0 0 0 0 0.05488 1.78521 -0.25128 0 1.21829 0.25945 -6.32258
ILE_80 -7.78662 0.97027 2.58419 0.0252 0.07737 -0.02611 -2.17209 0 0 0 0 0 0 0.12419 0.44598 -0.74723 0 2.30374 -0.12031 -4.32143
LEU_81 -7.31868 1.30466 1.04339 0.01789 0.10242 0.11054 -2.07817 0 0 0 0 0 0 0.00947 0.45923 -0.13921 0 1.66147 -0.11996 -4.94695
GLY_82 -4.34783 0.30131 2.68622 4e-05 0 -0.17214 -0.67283 0 0 0 0 0 0 -0.02721 0 0.26261 0 0.79816 0.3572 -0.81447
GLN_83 -3.35981 0.38303 2.98499 0.01084 0.62395 0.14251 -1.56742 0 0 0 -1.24727 0 0 0.03635 2.42404 -0.24771 0 -1.45095 0.17202 -1.09543
ALA_84 -4.27581 0.25979 1.97239 0.00139 0 -0.08049 -1.49142 0 0 0 0 0 0 0.32937 0 0.16091 0 1.32468 0.04262 -1.75657
SER_85 -4.80815 0.31795 5.28829 0.00196 0.08497 -0.1941 -2.91379 0 0 0 -1.73477 -0.63141 0 -0.0066 0.23084 -0.25954 0 -0.28969 -0.0803 -4.99434
GLU_86 -5.72768 0.33709 7.45745 0.00706 1.01119 0.36057 -5.42977 0 0 0 0 -2.64676 0 -0.03511 3.01251 -0.31338 0 -2.72453 -0.45914 -5.1505
GLU_87 -3.37693 0.2822 3.48413 0.0059 0.25679 -0.17356 -0.54364 0 0 0 0 0 0 0.04737 2.57171 -0.15188 0 -2.72453 -0.42369 -0.74612
ALA_88 -5.66911 0.40935 3.20236 0.00163 0 -0.0254 -1.18056 0 0 0 -0.84669 0 0 -0.0437 0 -0.2469 0 1.32468 -0.38144 -3.45577
ARG_89 -10.7929 0.88769 9.39375 0.011 0.39459 -0.77319 -3.50163 0 0 0 0 -0.87225 0 -0.00033 1.98178 -0.08791 0 -0.09474 -0.39267 -3.84678
GLN_90 -5.2578 0.31836 5.75953 0.00691 0.19798 -0.13246 -2.67164 0 0 0 0 -0.99195 0 0.08392 2.70278 -0.18395 0 -1.45095 -0.32389 -1.94315
GLU_91 -6.32346 0.38869 5.61071 0.00661 0.76939 0.19474 -2.93054 0 0 0 0 -0.75698 0 -0.0472 2.86093 -0.33254 0 -2.72453 -0.4267 -3.71088
ILE_92 -9.27303 1.8088 2.00594 0.02785 0.07609 -0.28315 -1.93416 0 0 0 0 0 0 0.00562 0.17729 -0.49325 0 2.30374 -0.25912 -5.83737
GLU_93 -6.92971 0.42723 5.7939 0.00544 0.2503 -0.39635 -3.15604 0 0 0 0 0 0 0.11233 2.77318 -0.30495 0 -2.72453 -0.26134 -4.41054
GLU_94 -4.61127 0.18639 5.53364 0.0089 0.37653 0.35617 -3.36542 0 0 0 0 -1.38485 0 0.0177 2.71231 -0.10416 0 -2.72453 -0.42879 -3.42738
VAL_95 -6.71577 0.4008 2.17144 0.01735 0.05517 -0.24974 -1.71808 0 0 0 0 0 0 -0.05573 -0.00061 -0.31832 0 2.64269 -0.18575 -3.95657
VAL_96 -7.95331 0.65324 1.78234 0.02492 0.05686 -0.13294 -2.88577 0 0 0 0 0 0 -0.04587 -0.02411 -0.26251 0 2.64269 -0.11186 -6.25631
GLU_97 -6.56743 0.45344 6.68146 0.01164 1.09324 -0.14547 -3.73948 0 0 0 0 -0.84846 0 0.0746 2.88055 -0.19653 0 -2.72453 -0.22655 -3.25353
ALA_98 -4.66676 0.15078 3.54759 0.00163 0 -0.15914 -1.78699 0 0 0 0 0 0 0.09289 0 -0.26937 0 1.32468 -0.35083 -2.1155
ILE_99 -8.6768 0.84049 2.67405 0.01964 0.07231 -0.39968 -1.82761 0 0 0 0 0 0 0.05058 0.12806 -0.47504 0 2.30374 -0.16959 -5.45985
SER_100 -6.61951 0.54923 6.56648 0.00142 0.0235 -0.10257 -3.65866 0 0 0 0 0 0 0.00905 0.45349 0.28863 0 -0.28969 -0.01999 -2.79861
ARG_101 -4.86953 0.40263 5.25993 0.01063 0.1932 -0.19371 -2.4024 0 0 0 0 -0.84846 0 0.05242 1.75371 -0.08702 0 -0.09474 -0.2293 -1.05263
LYS_102 -4.51638 0.29078 5.02959 0.00785 0.14545 -0.26469 -2.55595 0 0 0 -0.42608 0 0 0.16865 2.4797 -0.0703 0 -0.71458 -0.39582 -0.82177
LEU_103 -5.72512 0.68118 1.29458 0.01191 0.08458 -0.23484 -0.55925 0 0 0 0 0 0 -0.03249 0.07048 -0.24375 0 1.66147 -0.31816 -3.3094
GLY_104 -1.79952 0.10741 2.04909 8e-05 0 -0.07631 -1.14026 0 0 0 0 0 0 -0.12261 0 -1.3997 0 0.79816 -0.39356 -1.97721
THR_105 -5.06097 0.57514 2.99889 0.00609 0.07563 -0.35912 -1.11386 0 0 0 0 0 0 0.03758 0.0393 -0.35122 0 1.15175 -0.45898 -2.45977
GLU_106 -3.68765 0.30345 4.35668 0.00848 0.3449 0.04401 -3.28939 0 0 0 0 -0.56505 0 -0.03755 2.52544 0.19906 0 -2.72453 -0.14659 -2.66872
VAL_107 -6.35859 1.52558 -0.40546 0.02368 0.04467 -0.33389 -0.38057 0 0 0 0 0 0 0.06945 0.22516 -0.77019 0 2.64269 -0.1542 -3.87168
ARG_108 -5.11912 0.338 5.16441 0.01528 0.60988 0.3365 -4.38604 0 0 0 0 -1.39259 0 -0.01709 2.31221 0.07047 0 -0.09474 -0.16587 -2.32872
PHE_109 -6.31115 0.76392 0.67874 0.02172 0.25866 -0.33904 -0.99577 0 0 0 0 0 0 0.01177 1.74505 -0.07938 0 1.21829 -0.00763 -3.03482
GLU_110 -4.225 0.26363 4.86197 0.00846 0.3312 -0.06992 -3.4994 0 0 0 0 -0.3961 0 0.08611 2.51487 0.13389 0 -2.72453 0.0942 -2.62061
LYS_111 -3.83992 0.1892 4.16183 0.0064 0.11791 -0.10966 -3.04926 0 0 0 0 -0.78256 0 -0.03552 1.1978 0.25883 0 -0.71458 0.11145 -2.48808
LYS_112 -4.21497 0.6345 5.51332 0.00737 0.11433 -0.11721 -4.43752 0 0 0 0 -0.69124 0 0.28301 0.96063 0.15035 0 -0.71458 0.0952 -2.41682
ASP_113 -1.05542 0.10169 1.48559 0.00763 0.63983 -0.11958 0.61273 0 0 0 0 0 0 0.16872 1.5944 -0.88004 0 -2.14574 0.20541 0.61521
GLY_114 -2.68588 0.13655 3.13218 7e-05 0 0.01515 -1.57004 0 0 0 0 0 0 -0.14954 0 -1.45024 0 0.79816 -0.34566 -2.11925
THR_115 -5.67102 0.95397 4.48759 0.01009 0.05114 0.03559 -2.22349 0 0 0 0 -0.92961 0 -0.00552 0.0852 -0.18899 0 1.15175 -0.40396 -2.64727
LEU_116 -7.3732 0.93914 1.58719 0.017 0.08253 0.0932 -1.93153 0 0 0 0 0 0 0.10657 0.52128 -0.28291 0 1.66147 0.0301 -4.54915
HIS_117 -6.9404 0.56471 6.12813 0.00641 0.47315 0.04052 -2.25424 0 0 0 0 -1.04805 0 0.04053 2.87057 -0.06683 0 -0.30065 0.10405 -0.38211
ILE_118 -8.61937 1.19421 1.39213 0.02795 0.0691 -0.04347 -2.01912 0 0 0 0 0 0 -0.06373 0.23707 -0.68542 0 2.30374 -0.03437 -6.24126
GLU_119 -6.03395 0.52843 5.20403 0.00726 0.3154 0.47529 -4.52781 0 0 0 0 -1.74613 0 0.0132 2.55964 0.34495 0 -2.72453 0.01534 -5.56887
VAL_120 -7.56534 1.15401 1.13106 0.01696 0.04314 -0.05988 -2.68772 0 0 0 0 0 0 -0.04201 0.26731 -0.78163 0 2.64269 -0.0291 -5.91051
LYS_121 -4.9446 0.59006 5.12736 0.00693 0.11181 0.08958 -3.30116 0 0 0 0 -0.56505 0 0.02807 1.03429 -0.06127 0 -0.71458 -0.28934 -2.88791
ASN_122 -2.05788 0.18149 1.20692 0.0083 0.32408 -0.25875 0.04184 0 0 0 0 0 0 -0.06297 1.48963 -1.00076 0 -1.34026 -0.54226 -2.01064
LEU_123 -7.33538 1.38342 0.51701 0.01067 0.08094 -0.17609 0.17047 0 0 0 0 0 0 0.05607 0.56219 -0.33957 0 1.66147 -0.46032 -3.86913
HIS_124 -4.99624 0.40911 4.80388 0.0047 0.30639 0.16174 -2.26959 0 0 0 -1.13363 0 0 0.05518 1.42816 -0.07981 0 -0.30065 -0.22056 -1.83132
ASP_125 -4.18978 0.26594 4.51502 0.00487 0.31876 0.16114 -2.41783 0 0 0 0 -0.86827 0 -0.06392 1.37049 0.04115 0 -2.14574 -0.18809 -3.19626
GLU_126 -4.94086 0.28963 4.83925 0.00597 0.2704 0.14141 -2.01658 0 0 0 -1.13363 -0.63401 0 -0.04545 2.76253 -0.35855 0 -2.72453 -0.27963 -3.82405
TYR_127 -9.61795 1.50259 3.1913 0.02102 0.23854 -0.31179 -1.49257 0 0 0 0 0 0 0.41618 2.21184 -0.01317 0.00015 0.58223 -0.30873 -3.58036
ALA_128 -6.5721 0.54593 2.79251 0.00127 0 -0.07841 -1.81648 0 0 0 0 0 0 0.23849 0 -0.22172 0 1.32468 -0.19586 -3.98168
GLN_129 -6.23612 0.37158 6.51445 0.01014 0.85557 0.22943 -3.14348 0 0 0 0 -2.42968 0 0.27834 2.32199 -0.13814 0 -1.45095 -0.30739 -3.12426
LEU_130 -9.36244 1.2286 2.67029 0.01355 0.13893 -0.19743 -1.6821 0 0 0 0 0 0 0.06604 0.53079 -0.18577 0 1.66147 -0.08052 -5.1986
ILE_131 -9.28535 1.0863 1.68064 0.02575 0.0745 -0.22687 -1.92815 0 0 0 0 0 0 -0.05256 0.10862 -0.39558 0 2.30374 0.01681 -6.59216
ALA_132 -6.6307 0.89268 3.07471 0.00138 0 -0.08345 -1.61968 0 0 0 0 0 0 0.00459 0 -0.32993 0 1.32468 -0.2109 -3.57663
ASP_133 -5.7163 0.32507 6.19152 0.00246 0.26392 -0.18475 -2.74101 0 0 0 0 -0.55814 0 0.06099 1.62377 -0.05266 0 -2.14574 -0.29569 -3.22656
ALA_134 -6.45063 0.62257 2.59359 0.00144 0 -0.00139 -1.82685 0 0 0 0 0 0 -0.03181 0 -0.22671 0 1.32468 -0.28987 -4.28499
ILE_135 -9.68214 1.27982 1.8508 0.02741 0.07662 -0.17242 -2.03097 0 0 0 0 0 0 0.07372 0.09302 -0.40595 0 2.30374 -0.20552 -6.79189
LEU_136 -7.64436 1.24866 3.85305 0.01819 0.18321 -0.176 -1.97314 0 0 0 0 0 0 0.04883 0.62228 -0.20055 0 1.66147 -0.0387 -2.39706
LEU_137 -10.4647 1.33153 2.26484 0.01567 0.17951 0.08219 -2.04375 0 0 0 0 0 0 -0.0071 0.58245 -0.20408 0 1.66147 -0.07169 -6.67364
ILE_138 -9.691 1.7636 2.77153 0.02752 0.07247 -0.14699 -1.83195 0 0 0 0 0 0 -0.05756 0.29656 -0.47545 0 2.30374 0.02333 -4.94419
ILE_139 -7.74216 1.4782 3.0652 0.03169 0.2006 -0.2202 -1.79732 0 0 0 0 0 0 0.20276 1.00529 0.10659 0 2.30374 -0.01482 -1.38042
LEU_140 -7.65832 1.04829 3.69277 0.01583 0.07288 -0.42244 -1.97574 0 0 0 0 0 0 0.13257 0.2716 -0.27177 0 1.66147 -0.22335 -3.6562
ALA_141 -5.6034 0.39626 3.57415 0.00145 0 0.11528 -2.00538 0 0 0 -0.44368 0 0 0.28542 0 -0.29108 0 1.32468 -0.39868 -3.04498
GLN_142 -6.71536 0.61337 6.22 0.0106 0.23953 -0.12948 -3.34902 0 0 0 -1.65074 -0.63141 0 -0.003 3.46908 0.09511 0 -1.45095 -0.2621 -3.54439
GLU_143 -3.53908 0.09242 4.14972 0.00458 0.22691 -0.17073 -1.39617 0 0 0 0 -0.69479 0 0.0749 2.59455 -0.3008 0 -2.72453 -0.25961 -1.94262
SER_144 -3.8784 0.22366 5.29147 0.00211 0.05603 -0.22572 -1.96252 0 0 0 -1.02036 0 0 0.00274 0.44217 0.05121 0 -0.28969 -0.45119 -1.75849
ASP_145 -1.39698 0.04442 1.84621 0.00447 0.32842 -0.2088 0.19283 0 0 0 0 0 0 0.00283 1.96692 -0.27373 0 -2.14574 -0.51615 -0.15531
ASP_146 -4.8353 0.38206 5.99145 0.0095 0.72654 -0.00172 -4.29746 0 0 0 -1.97298 0 0 -0.062 2.21654 -0.73507 0 -2.14574 -0.5044 -5.22859
SER_147 -3.4581 0.19831 3.72748 0.00243 0.04981 0.00151 -0.92511 0 0 0 0 0 0 -0.08319 0.10498 -0.1281 0 -0.28969 -0.4873 -1.28697
GLU_148 -5.38894 0.5196 6.06865 0.00593 0.71055 0.22895 -4.4361 0 0 0 -0.36725 -0.78817 0 0.12977 2.80855 -0.22 0 -2.72453 -0.38101 -3.83399
ALA_149 -6.08377 0.78234 2.96885 0.00128 0 -0.45113 -1.99963 0 0 0 -0.58537 0 0 0.07418 0 -0.29128 0 1.32468 -0.35221 -4.61206
LYS_150 -7.35136 0.50958 8.05041 0.00569 0.1208 -0.26342 -5.75468 0 0 0 -0.44368 0 0 0.16408 2.2887 -0.03519 0 -0.71458 -0.46445 -3.8881
LYS_151 -5.92791 0.34997 6.1151 0.00716 0.11519 0.0959 -3.77804 0 0 0 0 -0.78817 0 0.16141 1.07944 -0.03122 0 -0.71458 -0.40819 -3.72394
VAL_152 -8.47915 1.44028 2.02282 0.01931 0.05281 0.02543 -1.61462 0 0 0 0 0 0 0.01179 0.08029 -0.29454 0 2.64269 -0.26754 -4.36041
ALA_153 -6.32305 0.74067 2.12388 0.00152 0 -0.10555 -1.67574 0 0 0 0 0 0 -0.02232 0 -0.30349 0 1.32468 -0.25932 -4.49871
ARG_154 -7.66954 0.54506 9.29856 0.01766 0.6805 0.93394 -6.86709 0 0 0 0 -3.24217 0 -0.02759 2.68725 -0.07141 0 -0.09474 -0.37188 -4.18146
LEU_155 -9.80781 0.94617 4.29131 0.01341 0.07581 -0.54856 -2.12323 0 0 0 0 0 0 -0.01949 0.27555 -0.26737 0 1.66147 -0.28958 -5.79232
ALA_156 -7.27 0.93864 1.99645 0.00178 0 -0.19122 -1.57095 0 0 0 0 0 0 -0.0419 0 -0.29404 0 1.32468 -0.40305 -5.50962
LEU_157 -9.01263 1.39093 2.33695 0.01466 0.06922 -0.06681 -2.04124 0 0 0 0 0 0 0.21852 0.42886 -0.27841 0 1.66147 -0.37776 -5.65621
GLU_158 -6.90358 0.50254 7.49429 0.00502 0.22671 0.19722 -4.07424 0 0 0 0 -1.95454 0 0.14039 2.55888 -0.32295 0 -2.72453 -0.39015 -5.24494
ILE_159 -10.2199 1.24028 2.96423 0.02355 0.0754 -0.00566 -2.09604 0 0 0 0 0 0 0.01318 0.14134 -0.36974 0 2.30374 -0.29265 -6.22225
VAL_160 -8.115 1.22765 1.56279 0.02269 0.05449 -0.02501 -0.78005 0 0 0 0 0 0 0.01447 -0.02041 -0.25735 0 2.64269 -0.05501 -3.72805
ALA_161 -4.28102 0.16536 2.91601 0.00145 0 0.15141 -2.46606 0 0 0 -0.42608 0 0 -0.01363 0 -0.32556 0 1.32468 -0.36685 -3.32029
GLN_162 -6.10135 0.53005 4.77775 0.00801 0.21035 -0.16482 -1.78459 0 0 0 -0.87016 0 0 -0.03038 2.99479 0.04708 0 -1.45095 -0.25283 -2.08706
LEU_163 -7.61476 0.96603 3.23195 0.0167 0.11773 -0.10843 -2.6978 0.01405 0 0 -0.59202 0 0 0.03022 0.11812 0.19765 0 1.66147 0.18032 -4.47876
PRO_164 -6.03794 0.93187 2.1535 0.00337 0.06994 -0.30392 0.06527 0.07296 0 0 0 0 0 -0.0223 0.46596 -0.84859 0 -1.64321 -0.22618 -5.31928
ASN_165 -5.29839 0.87723 3.44398 0.00943 0.78841 0.19794 -1.09963 0 0 0 0 -1.71708 0 -0.00132 1.64413 -1.00976 0 -1.34026 -0.78959 -4.29491
THR_166 -5.98192 0.57989 5.12302 0.00454 0.08461 -0.2222 -2.66537 0 0 0 -1.54826 0 0 -0.00248 0.08986 -0.38964 0 1.15175 -0.53774 -4.31394
GLU_167 -2.9938 0.17454 2.78123 0.00615 0.26773 -0.09298 -0.88801 0 0 0 0 0 0 -0.03194 2.52103 -0.25746 0 -2.72453 -0.35808 -1.59613
LEU_168 -8.02156 0.95324 1.29741 0.01496 0.07445 -0.14865 -0.70593 0 0 0 0 0 0 0.08894 0.26531 -0.27925 0 1.66147 -0.41094 -5.21055
ALA_169 -6.49601 0.57974 2.56004 0.00154 0 -0.19904 -1.15535 0 0 0 -0.95624 0 0 -0.03853 0 -0.15657 0 1.32468 -0.27766 -4.8134
HIS_170 -7.17548 0.35106 5.67034 0.00395 0.38224 -0.29291 -2.57944 0 0 0 0 -1.08307 0 0.10179 1.97205 -0.05479 0 -0.30065 -0.16803 -3.17294
GLU_171 -6.21344 0.31602 7.15882 0.00594 0.73727 0.17471 -6.51192 0 0 0 0 -1.10277 0 0.0908 2.75821 -0.31447 0 -2.72453 -0.23953 -5.8649
ALA_172 -6.76656 0.57946 2.00855 0.00164 0 -0.04441 -1.94423 0 0 0 0 0 0 0.06108 0 -0.20979 0 1.32468 -0.38182 -5.3714
LEU_173 -9.34983 1.18168 2.51703 0.01808 0.0734 -0.22777 -1.5049 0 0 0 0 0 0 -0.01103 0.56869 -0.21921 0 1.66147 -0.20197 -5.49436
LYS_174 -5.69977 0.21088 6.63966 0.01182 0.21389 -0.26892 -3.39708 0 0 0 0 -0.417 0 0.01455 2.24512 -0.03622 0 -0.71458 -0.25529 -1.45295
LEU_175 -9.04596 1.28288 1.95608 0.01536 0.16115 -0.04683 -1.87357 0 0 0 0 0 0 0.07152 0.55924 -0.21411 0 1.66147 -0.2465 -5.71927
ALA_176 -6.97968 0.74596 2.09316 0.0017 0 -0.12625 -1.78351 0 0 0 0 0 0 0.03427 0 -0.28792 0 1.32468 -0.31613 -5.29372
GLU_177 -7.36233 0.50702 6.15179 0.00475 0.23383 -0.32307 -2.15291 0 0 0 0 0 0 0.01669 2.56239 -0.23655 0 -2.72453 -0.52576 -3.84869
GLU_178 -5.62571 0.3293 6.08505 0.00699 0.77788 0.01611 -3.88297 0 0 0 0 -0.73748 0 0.21913 2.77009 -0.32244 0 -2.72453 -0.48832 -3.5769
ALA_179 -5.61371 0.92326 2.19011 0.00165 0 -0.0789 -0.47758 0 0 0 0 0 0 -0.00667 0 -0.26891 0 1.32468 -0.47786 -2.48394
LEU_180 -7.60356 1.12815 1.71097 0.01168 0.06968 -0.19316 -0.67284 0 0 0 0 0 0 0.04288 0.20705 -0.30857 0 1.66147 -0.38906 -4.33531
LYS_181 -3.8946 0.25315 4.73021 0.00711 0.11485 0.16753 -3.08442 0 0 0 0 -0.73748 0 0.02364 0.94823 -0.03748 0 -0.71458 -0.34695 -2.5708
SER_182 -3.88708 0.13397 3.95274 0.00221 0.05391 -0.27435 -0.42751 0 0 0 -1.01167 0 0 -0.02386 0.49671 -0.01267 0 -0.28969 -0.43699 -1.72428
THR_183 -1.32063 0.06409 1.26752 0.00851 0.08153 -0.07631 0.031 0 0 0 0 0 0 -0.02647 0.00571 -0.45932 0 1.15175 -0.42379 0.30358
ASP_184 -4.76728 0.35735 6.16197 0.00721 0.61209 0.1478 -4.58538 0 0 0 -1.5707 -0.92521 0 -0.07079 2.21574 -0.66465 0 -2.14574 -0.33062 -5.5582
SER_185 -3.44131 0.2557 3.56746 0.00245 0.04931 0.0231 -1.08541 0 0 0 0 0 0 -0.08278 0.10711 -0.12261 0 -0.28969 -0.46815 -1.48481
GLU_186 -6.07438 0.63516 6.35936 0.00659 0.75091 0.18876 -4.56525 0 0 0 -0.55903 -0.77787 0 0.12999 2.70987 -0.27695 0 -2.72453 -0.43376 -4.63112
ALA_187 -5.96176 0.55705 2.78041 0.00138 0 -0.25326 -1.52787 0 0 0 0 0 0 0.01258 0 -0.28541 0 1.32468 -0.38919 -3.7414
LEU_188 -8.20965 0.89275 3.45446 0.01838 0.07425 -0.06242 -1.94211 0 0 0 0 0 0 0.01745 0.59883 -0.26952 0 1.66147 -0.39115 -4.15727
LYS_189 -6.35285 0.49944 5.99365 0.0078 0.11894 0.00503 -3.8166 0 0 0 0 -0.77787 0 0.20016 1.03962 -0.02363 0 -0.71458 -0.33413 -4.15503
VAL_190 -8.89719 1.41243 1.66617 0.02278 0.05375 0.03219 -1.87741 0 0 0 0 0 0 -0.04509 0.42842 -0.31056 0 2.64269 -0.20587 -5.07769
VAL_191 -8.99237 1.68118 1.08472 0.02851 0.05735 -0.2961 -1.73238 0 0 0 0 0 0 -0.05034 0.02825 -0.22839 0 2.64269 -0.07838 -5.85527
TYR_192 -7.94673 0.52966 4.06568 0.02183 0.24536 0.18542 -2.52715 0 0 0 0 -0.94447 0 0.02931 1.46621 -0.47718 0.11102 0.58223 0.02156 -4.63725
LEU_193 -9.26116 0.964 3.73123 0.01896 0.08054 -0.23548 -1.94278 0 0 0 0 0 0 -0.03528 0.27341 -0.28644 0 1.66147 -0.05091 -5.08242
ALA_194 -7.23793 0.81818 2.0028 0.00169 0 -0.13379 -1.5178 0 0 0 0 0 0 -0.02868 0 -0.33315 0 1.32468 -0.41448 -5.51849
LEU_195 -11.1142 1.45121 1.77502 0.0136 0.06144 -0.06217 -2.07123 0 0 0 0 0 0 0.03959 0.34842 -0.26098 0 1.66147 -0.33825 -8.49611
ARG_196 -8.14495 0.51801 6.60452 0.01548 0.61101 -0.13975 -3.14011 0 0 0 0 -0.94447 0 0.10927 2.88231 -0.13654 0 -0.09474 -0.30583 -2.16579
ILE_197 -9.91531 1.20538 2.71274 0.02814 0.07745 -0.20333 -2.1445 0 0 0 0 0 0 -0.02791 0.1454 -0.36341 0 2.30374 -0.22899 -6.41061
VAL_198 -8.87972 1.44964 1.37529 0.02212 0.05576 -0.10176 -0.76211 0 0 0 0 0 0 -0.0355 0.03363 -0.1669 0 2.64269 -0.0649 -4.43176
GLN_199 -7.72793 0.56946 6.43638 0.00965 0.22259 0.2298 -2.77349 0 0 0 -0.87016 -0.8542 0 0.01099 2.35526 -0.21797 0 -1.45095 -0.22488 -4.28545
GLN_200 -4.32171 0.36411 3.06116 0.0087 0.62585 -0.14455 -1.01157 0 0 0 0 0 0 0.01044 2.35668 -0.18536 0 -1.45095 -0.28136 -0.96859
LEU_201 -8.26846 1.57299 2.98306 0.01801 0.11453 -0.14908 -2.42741 0.01724 0 0 -0.59676 0 0 0.10465 0.23163 0.20566 0 1.66147 -0.0294 -4.56187
PRO_202 -5.30322 1.13049 2.45071 0.00399 0.08116 -0.50072 -0.45045 0.03181 0 0 0 0 0 -0.02677 0.24804 -1.03913 0 -1.64321 -0.28901 -5.3063
ASP_203 -2.63686 0.31461 1.89208 0.00698 0.35164 -0.23587 -0.64983 0 0 0 0 0 0 -0.07359 1.90745 -0.58009 0 -2.14574 -0.63012 -2.47934
THR_204 -5.92969 0.77662 4.53091 0.00465 0.08625 -0.15943 -2.55619 0 0 0 -1.5505 0 0 0.016 0.03131 -0.45564 0 1.15175 -0.43399 -4.48794
GLU_205 -3.94086 0.1836 4.53293 0.00921 0.88542 0.13738 -2.63649 0 0 0 0 -0.94411 0 0.05709 2.87203 -0.34235 0 -2.72453 -0.39993 -2.31061
LEU_206 -7.8027 0.60886 1.2538 0.01219 0.07334 -0.1599 -0.65667 0 0 0 0 0 0 0.14065 0.24974 -0.29 0 1.66147 -0.36656 -5.27577
ALA_207 -6.9327 0.8298 2.38534 0.00156 0 -0.13476 -1.0562 0 0 0 -0.95373 0 0 0.06726 0 -0.10542 0 1.32468 -0.22688 -4.80106
ARG_208 -7.75828 0.40659 9.34503 0.01809 0.77375 0.33145 -6.14081 0 0 0 0 -2.13852 0 -0.00401 1.66648 0.00737 0 -0.09474 -0.03688 -3.62447
GLU_209 -6.81651 0.37243 8.00173 0.00624 0.72203 0.17504 -5.82854 0 0 0 0 -1.57175 0 0.03799 3.40898 -0.3216 0 -2.72453 -0.24389 -4.78238
ALA_210 -6.70337 0.46348 1.97627 0.00164 0 -0.04868 -2.14244 0 0 0 0 0 0 -0.02141 0 -0.28578 0 1.32468 -0.50818 -5.94378
LEU_211 -9.356 0.96402 2.07104 0.01761 0.07475 -0.13998 -1.96056 0 0 0 0 0 0 -0.02589 0.44062 -0.22246 0 1.66147 -0.26451 -6.73991
GLU_212 -5.28936 0.15273 6.23947 0.00573 0.2592 -0.27815 -2.49788 0 0 0 0 -0.42326 0 0.02343 2.87317 -0.25751 0 -2.72453 -0.25391 -2.17087
LEU_213 -9.02713 1.29976 1.94588 0.01499 0.16244 -0.10793 -2.04896 0 0 0 0 0 0 0.02584 0.37346 -0.19168 0 1.66147 -0.17736 -6.06922
ALA_214 -6.93272 1.10736 1.73917 0.00166 0 -0.13105 -1.68251 0 0 0 0 0 0 -0.04883 0 -0.32126 0 1.32468 -0.22644 -5.16994
LYS_215 -6.42778 0.62797 6.35426 0.01259 0.22859 -0.01578 -3.81867 0 0 0 0 -0.68577 0 -0.01257 2.50172 0.06103 0 -0.71458 -0.28773 -2.1767
GLU_216 -5.76613 0.41848 5.88635 0.00753 0.79606 -0.08201 -3.81234 0 0 0 0 -0.767 0 0.04296 2.68508 -0.34184 0 -2.72453 -0.23859 -3.89599
ALA_217 -6.03936 0.81381 1.83951 0.00185 0 -0.14532 -0.52831 0 0 0 0 0 0 0.07543 0 -0.25577 0 1.32468 -0.42526 -3.33875
VAL_218 -5.58379 0.7487 1.71943 0.01924 0.05519 -0.21145 -0.7548 0 0 0 0 0 0 -0.00807 0.03927 -0.23231 0 2.64269 -0.30177 -1.86767
LYS_219 -4.15137 0.20658 4.81159 0.00701 0.1137 0.08292 -2.8711 0 0 0 0 -0.767 0 0.01821 0.97262 -0.02593 0 -0.71458 -0.31459 -2.63192
SER_220 -3.75094 0.14934 3.91899 0.00203 0.0521 -0.21473 -0.48333 0 0 0 -1.03902 0 0 -0.03447 0.49118 -0.01064 0 -0.28969 -0.47785 -1.68703
THR_221 -1.44125 0.05338 1.4836 0.00865 0.07728 -0.123 -0.1859 0 0 0 0 0 0 -0.03883 0.00045 -0.35091 0 1.15175 -0.46959 0.16562
ASP_222 -4.17947 0.2499 5.2092 0.00699 0.59001 -0.07449 -2.95699 0 0 0 -1.50135 0 0 -0.07411 1.80973 -0.67086 0 -2.14574 -0.37818 -4.11535
GLN_223 -4.87813 0.26595 4.94845 0.01149 0.7308 0.1857 -2.37538 0 0 0 0 -0.92521 0 -0.06805 2.57303 -0.23657 0 -1.45095 -0.36026 -1.57914
GLU_224 -4.57651 0.31019 5.94727 0.0069 0.77431 0.06884 -4.53447 0 0 0 -0.46233 -0.77499 0 0.13919 2.65887 -0.31855 0 -2.72453 -0.36178 -3.84758
ALA_225 -5.43647 0.47478 3.309 0.00153 0 -0.41626 -1.6749 0 0 0 0 0 0 0.10496 0 -0.19328 0 1.32468 -0.33544 -2.84138
LEU_226 -8.60984 0.6948 3.3836 0.01384 0.07527 -0.46489 -1.92666 0 0 0 0 0 0 0.08773 0.26062 -0.28257 0 1.66147 -0.3212 -5.42783
LYS_227 -5.4532 0.27566 6.30665 0.00749 0.11742 0.07808 -4.07582 0 0 0 0 -0.77499 0 0.04968 1.12368 -0.00578 0 -0.71458 -0.31809 -3.3838
SER_228 -5.17053 0.14853 5.02143 0.0018 0.07297 -0.00331 -3.43408 0 0 0 0 -0.70289 0 0.05227 0.67926 0.32064 0 -0.28969 -0.1072 -3.41078
VAL_229 -9.25026 1.8763 1.33009 0.027 0.05673 -0.30187 -1.76205 0 0 0 0 0 0 -0.0132 -0.01294 -0.2942 0 2.64269 -0.00052 -5.70224
TYR_230 -7.83298 0.83768 4.04679 0.0233 0.27603 -0.08961 -2.14508 0 0 0 0 0 0 0.02621 1.31863 -0.46971 0.01441 0.58223 0.02139 -3.39073
GLU_231 -5.50493 0.27807 5.81792 0.00924 0.37055 0.20178 -3.50778 0 0 0 0 -1.17559 0 -0.01765 2.93091 -0.0928 0 -2.72453 -0.04655 -3.46136
ALA_232 -6.5261 0.6107 3.13336 0.00183 0 -0.14909 -1.94976 0 0 0 0 0 0 -0.02356 0 -0.25343 0 1.32468 -0.31161 -4.14298
LEU_233 -11.0967 1.54799 1.86177 0.01344 0.06226 -0.06084 -2.25482 0 0 0 0 0 0 0.02698 0.27621 -0.28793 0 1.66147 -0.3101 -8.56025
GLN_234 -6.7739 0.32477 6.51044 0.00827 0.77201 -0.14846 -3.05986 0 0 0 0 -0.7426 0 0.03122 2.30116 -0.15184 0 -1.45095 -0.26336 -2.64309
ARG_235 -7.13637 0.26782 7.59591 0.00919 0.28224 0.40098 -5.21113 0 0 0 0 -1.59965 0 0.04143 2.05347 -0.14107 0 -0.09474 -0.36659 -3.89852
VAL_236 -8.60437 1.40693 1.30651 0.01924 0.05474 -0.04158 -0.91267 0 0 0 0 0 0 -8e-05 -0.00275 -0.32211 0 2.64269 -0.27148 -4.72493
GLN_237 -5.75924 0.30732 4.53402 0.00886 0.25969 -0.4933 -0.9538 0 0 0 0 0 0 -0.03517 3.354 -0.19445 0 -1.45095 -0.19667 -0.61968
ASP_238 -4.14288 0.31829 4.57275 0.00274 0.26851 -0.17282 -2.22672 0 0 0 0 -0.7426 0 0.00467 1.48935 0.00643 0 -2.14574 -0.27252 -3.04055
LYS_239 -5.13041 0.63758 5.65566 0.00974 0.18102 0.05467 -4.62069 0.02465 0 0 -0.5505 -0.67878 0 0.04169 1.13861 0.13129 0 -0.71458 -0.11974 -3.93979
PRO_240 -4.73015 1.08283 1.82732 0.0034 0.07668 -0.33723 -0.30427 0.03931 0 0 0 0 0 -0.04472 0.29851 -1.07519 0 -1.64321 -0.37014 -5.17685
ASN_241 -3.16471 0.43501 1.35291 0.011 0.32047 -0.3419 -0.20968 0 0 0 0 0 0 -0.04998 1.89987 -1.01532 0 -1.34026 -0.82083 -2.92342
THR_242 -5.41319 0.60194 4.58036 0.00488 0.0795 -0.21412 -2.3793 0 0 0 -1.55932 0 0 0.03107 0.03177 -0.49195 0 1.15175 -0.63268 -4.20929
GLU_243 -3.44567 0.17706 4.21799 0.00902 0.86066 0.12374 -2.49431 0 0 0 0 -0.90797 0 0.12182 2.77703 -0.35079 0 -2.72453 -0.42727 -2.06319
GLU_244 -4.90585 0.26161 6.6522 0.00697 0.33346 0.27968 -4.98721 0 0 0 0 -1.10284 0 0.01977 2.97803 -0.16537 0 -2.72453 -0.4497 -3.8038
ALA_245 -6.53305 0.80199 2.67938 0.00148 0 -0.24197 -1.02719 0 0 0 -1.00882 0 0 0.0463 0 -0.21777 0 1.32468 -0.35931 -4.53429
ARG_246 -6.5692 0.32477 7.61003 0.01513 0.59066 0.11448 -4.65508 0 0 0 0 -1.50477 0 0.00088 1.47504 0.04564 0 -0.09474 0.01968 -2.62749
GLU_247 -5.45615 0.16231 6.12064 0.0082 0.37471 0.00679 -3.77798 0 0 0 0 -0.97577 0 -0.04422 2.90451 -0.22816 0 -2.72453 -0.0823 -3.71194
SER_248 -5.6147 0.37055 5.1076 0.00142 0.02299 -0.25067 -3.10008 0 0 0 0 0 0 0.01479 0.4575 0.30821 0 -0.28969 -0.2449 -3.21699
LEU_249 -9.10861 1.09546 1.92678 0.01012 0.06683 -0.16179 -1.8542 0 0 0 0 0 0 -0.03925 0.28364 -0.27345 0 1.66147 -0.10591 -6.4989
GLU_250 -5.32526 0.21349 6.17958 0.00569 0.26066 -0.13815 -2.56523 0 0 0 0 -0.5968 0 0.04165 2.70393 -0.19823 0 -2.72453 -0.28566 -2.42885
ARG_251 -5.1373 0.26087 5.76852 0.01402 0.32605 0.02707 -3.15395 0 0 0 0 -0.97577 0 0.03982 1.99206 -0.07189 0 -0.09474 -0.31876 -1.324
ALA_252 -6.47784 0.82883 2.91809 0.00163 0 -0.17936 -1.94422 0 0 0 0 0 0 0.01789 0 -0.29369 0 1.32468 -0.44099 -4.24499
LYS_253 -6.8483 0.75259 6.51127 0.01241 0.24873 0.07815 -4.69806 0 0 0 0 -0.8006 0 -0.01254 2.74254 -0.01323 0 -0.71458 -0.48354 -3.22516
GLU_254 -5.32008 0.28511 6.37975 0.0071 0.78594 -0.01138 -3.72787 0 0 0 0 -0.74425 0 0.18509 2.81005 -0.3336 0 -2.72453 -0.45424 -2.86292
ASP_255 -4.70674 0.1785 4.76024 0.00341 0.28984 -0.20961 -1.58264 0 0 0 0 -0.70289 0 0.10766 1.39527 0.08348 0 -2.14574 -0.43573 -2.96494
VAL_256 -6.47452 0.8715 1.77305 0.01819 0.05417 -0.21156 -0.55278 0 0 0 0 0 0 -0.02423 -0.00592 -0.31389 0 2.64269 -0.22384 -2.44713
LYS_257 -4.3683 0.18997 4.90641 0.00768 0.11877 0.10712 -3.06699 0 0 0 0 -0.74425 0 -0.04168 0.93717 -0.03016 0 -0.71458 -0.27201 -2.97085
SER_258 -2.91343 0.09744 3.59522 0.00266 0.05812 -0.2601 -0.75629 0 0 0 -0.91353 0 0 0.02961 0.46473 -0.00372 0 -0.28969 -0.49378 -1.38276
THR_259 -1.32636 0.04392 1.6754 0.00902 0.07862 -0.06221 -0.67358 0 0 0 0 0 0 0.06642 0.00713 -0.43674 0 1.15175 -0.45046 0.08293
ASP:CtermProteinFull_260 -1.12346 0.01054 2.11621 0.00402 0.43406 -0.14265 -1.14047 0 0 0 -0.91353 0 0 0 2.0082 0 0 -2.14574 -0.18315 -1.07597
#END_POSE_ENERGIES_TABLE rlx_aln_n1_aln_2003285_0000_rd_DHR21_AB_A_0013.pdb-edge1-4-6_lib_antiparallel_4uel_obj05_A-2-4__renumbered_2003333_0006_0001_0002_0001_59-135_0001.pdb

cav_vol 228.972
ddg -66.1792
ddg_hydrophobic -21.4424
ddg_per_1000sasa -42.608
delta_hbond_lr_bb -7.64333
exposed_hydrophobics_A 372.756
exposed_hydrophobics_B 481.605
exposed_hydrophobics_comp 452.165
geometry 1
int_hb_after_relax_interaction_energy -57.0348
int_hb_before_relax_interaction_energy -300.135
interface_buried_sasa 1557.59
interface_hydrophobic_sasa 886.646
interface_sc 0.707486
packstat 0.698487
rmsd_before_after_relax_rmsd 0.586058
sbuns 1
score_per_res -4.47118
score_per_resA -3.9356
score_per_resB -4.29071
total_score_monomerA -295.17
total_score_monomerB -793.782
vbuns 0
