# Supplementary material for: Reconfigurable asymmetric protein assemblies through implicit negative design
Source: Science. Author manuscript; Available in PMC 2023 Jan 27. (PMC9881579; doi:10.1126/science.abj7662)
Supplement: Data S2 [file NIHMS1843281-supplement-Data_S2.gz › without_all_supplement_resubmit_20211001/components/unfused_dimers/LHD289.pdb]

HEADER                                            11-SEP-20   XXXX              
EXPDTA    THEORETICAL MODEL                                                     
REMARK 220                                                                      
REMARK 220 EXPERIMENTAL DETAILS                                                 
REMARK 220  EXPERIMENT TYPE                : THEORETICAL MODELLING              
REMARK 220  DATE OF DATA COLLECTION        : 11-SEP-20                          
REMARK 220                                                                      
REMARK 220 REMARK: MODEL GENERATED BY ROSETTA                                   
REMARK 220  VERSION 2020.37+HEAD.3ba1aaa6963                                    
ATOM      1  N   GLY A   1     188.174 104.562  34.850  1.00  0.00           N  
ATOM      2  CA  GLY A   1     189.645 104.532  34.738  1.00  0.00           C  
ATOM      3  C   GLY A   1     190.332 105.759  35.396  1.00  0.00           C  
ATOM      4  O   GLY A   1     190.880 105.655  36.505  1.00  0.00           O  
ATOM      5 1H   GLY A   1     187.753 103.820  34.308  1.00  0.00           H  
ATOM      6 2H   GLY A   1     187.926 104.451  35.829  1.00  0.00           H  
ATOM      7 3H   GLY A   1     187.801 105.460  34.552  1.00  0.00           H  
ATOM      8 1HA  GLY A   1     190.013 103.617  35.216  1.00  0.00           H  
ATOM      9 2HA  GLY A   1     189.928 104.455  33.683  1.00  0.00           H  
ATOM     10  N   ARG A   2     190.276 106.927  34.707  1.00  0.00           N  
ATOM     11  CA  ARG A   2     190.884 108.182  35.202  1.00  0.00           C  
ATOM     12  C   ARG A   2     190.038 108.818  36.305  1.00  0.00           C  
ATOM     13  O   ARG A   2     190.533 109.616  37.101  1.00  0.00           O  
ATOM     14  CB  ARG A   2     191.119 109.162  34.070  1.00  0.00           C  
ATOM     15  CG  ARG A   2     192.162 108.693  33.056  1.00  0.00           C  
ATOM     16  CD  ARG A   2     192.327 109.630  31.929  1.00  0.00           C  
ATOM     17  NE  ARG A   2     191.192 109.661  31.011  1.00  0.00           N  
ATOM     18  CZ  ARG A   2     191.049 110.568  30.014  1.00  0.00           C  
ATOM     19  NH1 ARG A   2     191.970 111.486  29.829  1.00  0.00           N  
ATOM     20  NH2 ARG A   2     189.981 110.535  29.228  1.00  0.00           N  
ATOM     21  H   ARG A   2     189.820 106.926  33.804  1.00  0.00           H  
ATOM     22  HA  ARG A   2     191.870 107.961  35.615  1.00  0.00           H  
ATOM     23 1HB  ARG A   2     190.210 109.370  33.558  1.00  0.00           H  
ATOM     24 2HB  ARG A   2     191.482 110.096  34.490  1.00  0.00           H  
ATOM     25 1HG  ARG A   2     193.123 108.591  33.553  1.00  0.00           H  
ATOM     26 2HG  ARG A   2     191.865 107.730  32.651  1.00  0.00           H  
ATOM     27 1HD  ARG A   2     192.439 110.609  32.351  1.00  0.00           H  
ATOM     28 2HD  ARG A   2     193.223 109.371  31.365  1.00  0.00           H  
ATOM     29  HE  ARG A   2     190.471 108.965  31.123  1.00  0.00           H  
ATOM     30 1HH1 ARG A   2     192.802 111.523  30.431  1.00  0.00           H  
ATOM     31 2HH1 ARG A   2     191.869 112.198  29.108  1.00  0.00           H  
ATOM     32 1HH2 ARG A   2     189.270 109.831  29.369  1.00  0.00           H  
ATOM     33 2HH2 ARG A   2     189.885 111.212  28.485  1.00  0.00           H  
ATOM     34  N   GLN A   3     188.762 108.434  36.388  1.00  0.00           N  
ATOM     35  CA  GLN A   3     187.900 108.972  37.425  1.00  0.00           C  
ATOM     36  C   GLN A   3     188.439 108.519  38.780  1.00  0.00           C  
ATOM     37  O   GLN A   3     188.529 109.316  39.725  1.00  0.00           O  
ATOM     38  CB  GLN A   3     186.465 108.425  37.271  1.00  0.00           C  
ATOM     39  CG  GLN A   3     185.693 108.844  36.008  1.00  0.00           C  
ATOM     40  CD  GLN A   3     186.008 107.934  34.770  1.00  0.00           C  
ATOM     41  OE1 GLN A   3     187.124 107.366  34.640  1.00  0.00           O  
ATOM     42  NE2 GLN A   3     185.030 107.796  33.881  1.00  0.00           N  
ATOM     43  H   GLN A   3     188.386 107.784  35.707  1.00  0.00           H  
ATOM     44  HA  GLN A   3     187.907 110.061  37.380  1.00  0.00           H  
ATOM     45 1HB  GLN A   3     186.507 107.335  37.277  1.00  0.00           H  
ATOM     46 2HB  GLN A   3     185.877 108.712  38.130  1.00  0.00           H  
ATOM     47 1HG  GLN A   3     184.625 108.762  36.218  1.00  0.00           H  
ATOM     48 2HG  GLN A   3     185.929 109.868  35.776  1.00  0.00           H  
ATOM     49 1HE2 GLN A   3     185.161 107.230  33.065  1.00  0.00           H  
ATOM     50 2HE2 GLN A   3     184.159 108.275  34.012  1.00  0.00           H  
ATOM     51  N   GLU A   4     188.858 107.248  38.843  1.00  0.00           N  
ATOM     52  CA  GLU A   4     189.382 106.642  40.052  1.00  0.00           C  
ATOM     53  C   GLU A   4     190.760 107.175  40.378  1.00  0.00           C  
ATOM     54  O   GLU A   4     191.066 107.426  41.542  1.00  0.00           O  
ATOM     55  CB  GLU A   4     189.424 105.120  39.924  1.00  0.00           C  
ATOM     56  CG  GLU A   4     188.041 104.440  39.876  1.00  0.00           C  
ATOM     57  CD  GLU A   4     187.425 104.395  38.494  1.00  0.00           C  
ATOM     58  OE1 GLU A   4     188.133 104.605  37.538  1.00  0.00           O  
ATOM     59  OE2 GLU A   4     186.240 104.162  38.399  1.00  0.00           O  
ATOM     60  H   GLU A   4     188.779 106.663  38.014  1.00  0.00           H  
ATOM     61  HA  GLU A   4     188.718 106.896  40.874  1.00  0.00           H  
ATOM     62 1HB  GLU A   4     189.968 104.846  39.016  1.00  0.00           H  
ATOM     63 2HB  GLU A   4     189.971 104.702  40.767  1.00  0.00           H  
ATOM     64 1HG  GLU A   4     188.142 103.419  40.245  1.00  0.00           H  
ATOM     65 2HG  GLU A   4     187.369 104.974  40.547  1.00  0.00           H  
ATOM     66  N   LYS A   5     191.614 107.318  39.362  1.00  0.00           N  
ATOM     67  CA  LYS A   5     192.969 107.791  39.604  1.00  0.00           C  
ATOM     68  C   LYS A   5     192.989 109.205  40.193  1.00  0.00           C  
ATOM     69  O   LYS A   5     193.792 109.498  41.090  1.00  0.00           O  
ATOM     70  CB  LYS A   5     193.771 107.715  38.313  1.00  0.00           C  
ATOM     71  CG  LYS A   5     194.068 106.272  37.888  1.00  0.00           C  
ATOM     72  CD  LYS A   5     194.818 106.193  36.570  1.00  0.00           C  
ATOM     73  CE  LYS A   5     195.088 104.744  36.174  1.00  0.00           C  
ATOM     74  NZ  LYS A   5     195.795 104.638  34.862  1.00  0.00           N  
ATOM     75  H   LYS A   5     191.316 107.034  38.422  1.00  0.00           H  
ATOM     76  HA  LYS A   5     193.434 107.126  40.334  1.00  0.00           H  
ATOM     77 1HB  LYS A   5     193.221 108.209  37.517  1.00  0.00           H  
ATOM     78 2HB  LYS A   5     194.714 108.242  38.435  1.00  0.00           H  
ATOM     79 1HG  LYS A   5     194.662 105.789  38.663  1.00  0.00           H  
ATOM     80 2HG  LYS A   5     193.127 105.731  37.791  1.00  0.00           H  
ATOM     81 1HD  LYS A   5     194.224 106.671  35.787  1.00  0.00           H  
ATOM     82 2HD  LYS A   5     195.763 106.724  36.655  1.00  0.00           H  
ATOM     83 1HE  LYS A   5     195.700 104.277  36.944  1.00  0.00           H  
ATOM     84 2HE  LYS A   5     194.138 104.213  36.108  1.00  0.00           H  
ATOM     85 1HZ  LYS A   5     195.952 103.664  34.640  1.00  0.00           H  
ATOM     86 2HZ  LYS A   5     195.226 105.059  34.139  1.00  0.00           H  
ATOM     87 3HZ  LYS A   5     196.681 105.119  34.912  1.00  0.00           H  
ATOM     88  N   VAL A   6     192.089 110.078  39.723  1.00  0.00           N  
ATOM     89  CA  VAL A   6     192.082 111.429  40.265  1.00  0.00           C  
ATOM     90  C   VAL A   6     191.507 111.403  41.671  1.00  0.00           C  
ATOM     91  O   VAL A   6     192.033 112.076  42.561  1.00  0.00           O  
ATOM     92  CB  VAL A   6     191.290 112.417  39.417  1.00  0.00           C  
ATOM     93  CG1 VAL A   6     191.259 113.808  40.120  1.00  0.00           C  
ATOM     94  CG2 VAL A   6     191.903 112.538  38.063  1.00  0.00           C  
ATOM     95  H   VAL A   6     191.457 109.813  38.959  1.00  0.00           H  
ATOM     96  HA  VAL A   6     193.106 111.779  40.320  1.00  0.00           H  
ATOM     97  HB  VAL A   6     190.274 112.052  39.323  1.00  0.00           H  
ATOM     98 1HG1 VAL A   6     190.703 114.504  39.510  1.00  0.00           H  
ATOM     99 2HG1 VAL A   6     190.792 113.741  41.099  1.00  0.00           H  
ATOM    100 3HG1 VAL A   6     192.278 114.178  40.236  1.00  0.00           H  
ATOM    101 1HG2 VAL A   6     191.323 113.223  37.503  1.00  0.00           H  
ATOM    102 2HG2 VAL A   6     192.900 112.905  38.152  1.00  0.00           H  
ATOM    103 3HG2 VAL A   6     191.912 111.574  37.569  1.00  0.00           H  
ATOM    104  N   LEU A   7     190.399 110.675  41.874  1.00  0.00           N  
ATOM    105  CA  LEU A   7     189.820 110.580  43.198  1.00  0.00           C  
ATOM    106  C   LEU A   7     190.825 110.038  44.201  1.00  0.00           C  
ATOM    107  O   LEU A   7     190.873 110.533  45.325  1.00  0.00           O  
ATOM    108  CB  LEU A   7     188.579 109.679  43.166  1.00  0.00           C  
ATOM    109  CG  LEU A   7     187.867 109.480  44.509  1.00  0.00           C  
ATOM    110  CD1 LEU A   7     187.400 110.828  45.042  1.00  0.00           C  
ATOM    111  CD2 LEU A   7     186.694 108.528  44.326  1.00  0.00           C  
ATOM    112  H   LEU A   7     189.936 110.180  41.105  1.00  0.00           H  
ATOM    113  HA  LEU A   7     189.536 111.584  43.500  1.00  0.00           H  
ATOM    114 1HB  LEU A   7     187.859 110.104  42.469  1.00  0.00           H  
ATOM    115 2HB  LEU A   7     188.873 108.696  42.797  1.00  0.00           H  
ATOM    116  HG  LEU A   7     188.566 109.059  45.233  1.00  0.00           H  
ATOM    117 1HD1 LEU A   7     186.894 110.686  45.997  1.00  0.00           H  
ATOM    118 2HD1 LEU A   7     188.261 111.482  45.182  1.00  0.00           H  
ATOM    119 3HD1 LEU A   7     186.711 111.281  44.330  1.00  0.00           H  
ATOM    120 1HD2 LEU A   7     186.188 108.386  45.282  1.00  0.00           H  
ATOM    121 2HD2 LEU A   7     185.994 108.948  43.604  1.00  0.00           H  
ATOM    122 3HD2 LEU A   7     187.058 107.567  43.962  1.00  0.00           H  
ATOM    123  N   LYS A   8     191.606 109.011  43.829  1.00  0.00           N  
ATOM    124  CA  LYS A   8     192.620 108.472  44.727  1.00  0.00           C  
ATOM    125  C   LYS A   8     193.577 109.580  45.142  1.00  0.00           C  
ATOM    126  O   LYS A   8     193.853 109.729  46.334  1.00  0.00           O  
ATOM    127  CB  LYS A   8     193.384 107.325  44.065  1.00  0.00           C  
ATOM    128  CG  LYS A   8     194.448 106.686  44.948  1.00  0.00           C  
ATOM    129  CD  LYS A   8     195.128 105.524  44.240  1.00  0.00           C  
ATOM    130  CE  LYS A   8     196.120 104.821  45.155  1.00  0.00           C  
ATOM    131  NZ  LYS A   8     197.287 105.686  45.479  1.00  0.00           N  
ATOM    132  H   LYS A   8     191.479 108.574  42.915  1.00  0.00           H  
ATOM    133  HA  LYS A   8     192.124 108.100  45.623  1.00  0.00           H  
ATOM    134 1HB  LYS A   8     192.683 106.545  43.768  1.00  0.00           H  
ATOM    135 2HB  LYS A   8     193.873 107.687  43.161  1.00  0.00           H  
ATOM    136 1HG  LYS A   8     195.199 107.431  45.210  1.00  0.00           H  
ATOM    137 2HG  LYS A   8     193.988 106.321  45.866  1.00  0.00           H  
ATOM    138 1HD  LYS A   8     194.375 104.805  43.913  1.00  0.00           H  
ATOM    139 2HD  LYS A   8     195.657 105.893  43.361  1.00  0.00           H  
ATOM    140 1HE  LYS A   8     195.623 104.540  46.082  1.00  0.00           H  
ATOM    141 2HE  LYS A   8     196.480 103.913  44.672  1.00  0.00           H  
ATOM    142 1HZ  LYS A   8     197.920 105.184  46.086  1.00  0.00           H  
ATOM    143 2HZ  LYS A   8     197.767 105.938  44.626  1.00  0.00           H  
ATOM    144 3HZ  LYS A   8     196.967 106.523  45.945  1.00  0.00           H  
ATOM    145  N   SER A   9     194.058 110.383  44.179  1.00  0.00           N  
ATOM    146  CA  SER A   9     194.977 111.474  44.497  1.00  0.00           C  
ATOM    147  C   SER A   9     194.326 112.437  45.490  1.00  0.00           C  
ATOM    148  O   SER A   9     194.959 112.861  46.474  1.00  0.00           O  
ATOM    149  CB  SER A   9     195.365 112.223  43.238  1.00  0.00           C  
ATOM    150  OG  SER A   9     196.260 113.263  43.517  1.00  0.00           O  
ATOM    151  H   SER A   9     193.829 110.191  43.195  1.00  0.00           H  
ATOM    152  HA  SER A   9     195.874 111.051  44.956  1.00  0.00           H  
ATOM    153 1HB  SER A   9     195.809 111.532  42.524  1.00  0.00           H  
ATOM    154 2HB  SER A   9     194.474 112.631  42.775  1.00  0.00           H  
ATOM    155  HG  SER A   9     196.438 113.704  42.662  1.00  0.00           H  
ATOM    156  N   ILE A  10     193.034 112.746  45.272  1.00  0.00           N  
ATOM    157  CA  ILE A  10     192.328 113.629  46.186  1.00  0.00           C  
ATOM    158  C   ILE A  10     192.266 112.995  47.575  1.00  0.00           C  
ATOM    159  O   ILE A  10     192.548 113.665  48.558  1.00  0.00           O  
ATOM    160  CB  ILE A  10     190.897 113.995  45.720  1.00  0.00           C  
ATOM    161  CG1 ILE A  10     190.959 114.840  44.438  1.00  0.00           C  
ATOM    162  CG2 ILE A  10     190.196 114.813  46.844  1.00  0.00           C  
ATOM    163  CD1 ILE A  10     189.628 115.021  43.696  1.00  0.00           C  
ATOM    164  H   ILE A  10     192.583 112.396  44.419  1.00  0.00           H  
ATOM    165  HA  ILE A  10     192.884 114.559  46.246  1.00  0.00           H  
ATOM    166  HB  ILE A  10     190.328 113.086  45.502  1.00  0.00           H  
ATOM    167 1HG1 ILE A  10     191.315 115.815  44.718  1.00  0.00           H  
ATOM    168 2HG1 ILE A  10     191.679 114.390  43.755  1.00  0.00           H  
ATOM    169 1HG2 ILE A  10     189.217 115.087  46.526  1.00  0.00           H  
ATOM    170 2HG2 ILE A  10     190.115 114.230  47.758  1.00  0.00           H  
ATOM    171 3HG2 ILE A  10     190.771 115.719  47.050  1.00  0.00           H  
ATOM    172 1HD1 ILE A  10     189.791 115.642  42.812  1.00  0.00           H  
ATOM    173 2HD1 ILE A  10     189.257 114.043  43.383  1.00  0.00           H  
ATOM    174 3HD1 ILE A  10     188.890 115.501  44.329  1.00  0.00           H  
ATOM    175  N   GLU A  11     191.903 111.717  47.675  1.00  0.00           N  
ATOM    176  CA  GLU A  11     191.867 111.082  48.984  1.00  0.00           C  
ATOM    177  C   GLU A  11     193.191 111.171  49.721  1.00  0.00           C  
ATOM    178  O   GLU A  11     193.204 111.433  50.932  1.00  0.00           O  
ATOM    179  CB  GLU A  11     191.453 109.611  48.880  1.00  0.00           C  
ATOM    180  CG  GLU A  11     191.364 108.889  50.244  1.00  0.00           C  
ATOM    181  CD  GLU A  11     190.869 107.472  50.149  1.00  0.00           C  
ATOM    182  OE1 GLU A  11     190.460 107.068  49.088  1.00  0.00           O  
ATOM    183  OE2 GLU A  11     190.925 106.776  51.146  1.00  0.00           O  
ATOM    184  H   GLU A  11     191.627 111.196  46.841  1.00  0.00           H  
ATOM    185  HA  GLU A  11     191.131 111.601  49.578  1.00  0.00           H  
ATOM    186 1HB  GLU A  11     190.485 109.537  48.381  1.00  0.00           H  
ATOM    187 2HB  GLU A  11     192.178 109.078  48.262  1.00  0.00           H  
ATOM    188 1HG  GLU A  11     192.354 108.869  50.697  1.00  0.00           H  
ATOM    189 2HG  GLU A  11     190.709 109.458  50.904  1.00  0.00           H  
ATOM    190  N   GLU A  12     194.307 110.958  49.020  1.00  0.00           N  
ATOM    191  CA  GLU A  12     195.597 110.989  49.688  1.00  0.00           C  
ATOM    192  C   GLU A  12     195.899 112.373  50.266  1.00  0.00           C  
ATOM    193  O   GLU A  12     196.328 112.479  51.424  1.00  0.00           O  
ATOM    194  CB  GLU A  12     196.703 110.577  48.715  1.00  0.00           C  
ATOM    195  CG  GLU A  12     196.681 109.106  48.324  1.00  0.00           C  
ATOM    196  CD  GLU A  12     197.740 108.752  47.317  1.00  0.00           C  
ATOM    197  OE1 GLU A  12     198.430 109.638  46.872  1.00  0.00           O  
ATOM    198  OE2 GLU A  12     197.859 107.594  46.991  1.00  0.00           O  
ATOM    199  H   GLU A  12     194.239 110.707  48.024  1.00  0.00           H  
ATOM    200  HA  GLU A  12     195.576 110.269  50.507  1.00  0.00           H  
ATOM    201 1HB  GLU A  12     196.623 111.167  47.802  1.00  0.00           H  
ATOM    202 2HB  GLU A  12     197.676 110.790  49.158  1.00  0.00           H  
ATOM    203 1HG  GLU A  12     196.830 108.501  49.218  1.00  0.00           H  
ATOM    204 2HG  GLU A  12     195.702 108.864  47.914  1.00  0.00           H  
ATOM    205  N   THR A  13     195.601 113.441  49.508  1.00  0.00           N  
ATOM    206  CA  THR A  13     195.854 114.776  50.042  1.00  0.00           C  
ATOM    207  C   THR A  13     194.903 115.084  51.202  1.00  0.00           C  
ATOM    208  O   THR A  13     195.312 115.702  52.182  1.00  0.00           O  
ATOM    209  CB  THR A  13     195.853 115.865  48.934  1.00  0.00           C  
ATOM    210  OG1 THR A  13     196.243 117.109  49.495  1.00  0.00           O  
ATOM    211  CG2 THR A  13     194.524 116.023  48.261  1.00  0.00           C  
ATOM    212  H   THR A  13     195.283 113.302  48.538  1.00  0.00           H  
ATOM    213  HA  THR A  13     196.864 114.784  50.450  1.00  0.00           H  
ATOM    214  HB  THR A  13     196.587 115.583  48.178  1.00  0.00           H  
ATOM    215  HG1 THR A  13     196.874 117.545  48.860  1.00  0.00           H  
ATOM    216 1HG2 THR A  13     194.606 116.786  47.491  1.00  0.00           H  
ATOM    217 2HG2 THR A  13     194.282 115.098  47.820  1.00  0.00           H  
ATOM    218 3HG2 THR A  13     193.757 116.308  48.965  1.00  0.00           H  
ATOM    219  N   VAL A  14     193.667 114.588  51.144  1.00  0.00           N  
ATOM    220  CA  VAL A  14     192.707 114.797  52.223  1.00  0.00           C  
ATOM    221  C   VAL A  14     193.175 114.165  53.521  1.00  0.00           C  
ATOM    222  O   VAL A  14     193.066 114.777  54.602  1.00  0.00           O  
ATOM    223  CB  VAL A  14     191.337 114.207  51.840  1.00  0.00           C  
ATOM    224  CG1 VAL A  14     190.430 114.131  53.059  1.00  0.00           C  
ATOM    225  CG2 VAL A  14     190.699 115.049  50.745  1.00  0.00           C  
ATOM    226  H   VAL A  14     193.375 114.101  50.289  1.00  0.00           H  
ATOM    227  HA  VAL A  14     192.596 115.860  52.378  1.00  0.00           H  
ATOM    228  HB  VAL A  14     191.478 113.188  51.480  1.00  0.00           H  
ATOM    229 1HG1 VAL A  14     189.466 113.711  52.770  1.00  0.00           H  
ATOM    230 2HG1 VAL A  14     190.890 113.495  53.815  1.00  0.00           H  
ATOM    231 3HG1 VAL A  14     190.282 115.131  53.466  1.00  0.00           H  
ATOM    232 1HG2 VAL A  14     189.731 114.625  50.478  1.00  0.00           H  
ATOM    233 2HG2 VAL A  14     190.563 116.069  51.103  1.00  0.00           H  
ATOM    234 3HG2 VAL A  14     191.346 115.055  49.867  1.00  0.00           H  
ATOM    235  N   ARG A  15     193.670 112.930  53.435  1.00  0.00           N  
ATOM    236  CA  ARG A  15     194.184 112.268  54.615  1.00  0.00           C  
ATOM    237  C   ARG A  15     195.380 113.018  55.198  1.00  0.00           C  
ATOM    238  O   ARG A  15     195.489 113.145  56.419  1.00  0.00           O  
ATOM    239  CB  ARG A  15     194.560 110.832  54.291  1.00  0.00           C  
ATOM    240  CG  ARG A  15     193.364 109.905  54.073  1.00  0.00           C  
ATOM    241  CD  ARG A  15     193.778 108.509  53.742  1.00  0.00           C  
ATOM    242  NE  ARG A  15     192.621 107.623  53.541  1.00  0.00           N  
ATOM    243  CZ  ARG A  15     191.953 106.962  54.505  1.00  0.00           C  
ATOM    244  NH1 ARG A  15     192.298 107.044  55.783  1.00  0.00           N  
ATOM    245  NH2 ARG A  15     190.935 106.222  54.127  1.00  0.00           N  
ATOM    246  H   ARG A  15     193.654 112.443  52.530  1.00  0.00           H  
ATOM    247  HA  ARG A  15     193.391 112.250  55.363  1.00  0.00           H  
ATOM    248 1HB  ARG A  15     195.161 110.815  53.379  1.00  0.00           H  
ATOM    249 2HB  ARG A  15     195.163 110.421  55.096  1.00  0.00           H  
ATOM    250 1HG  ARG A  15     192.752 109.887  54.971  1.00  0.00           H  
ATOM    251 2HG  ARG A  15     192.766 110.278  53.241  1.00  0.00           H  
ATOM    252 1HD  ARG A  15     194.352 108.529  52.812  1.00  0.00           H  
ATOM    253 2HD  ARG A  15     194.401 108.101  54.534  1.00  0.00           H  
ATOM    254  HE  ARG A  15     192.262 107.484  52.581  1.00  0.00           H  
ATOM    255 1HH1 ARG A  15     193.081 107.612  56.062  1.00  0.00           H  
ATOM    256 2HH1 ARG A  15     191.777 106.533  56.482  1.00  0.00           H  
ATOM    257 1HH2 ARG A  15     190.709 106.193  53.117  1.00  0.00           H  
ATOM    258 2HH2 ARG A  15     190.392 105.700  54.797  1.00  0.00           H  
ATOM    259  N   LYS A  16     196.240 113.572  54.337  1.00  0.00           N  
ATOM    260  CA  LYS A  16     197.383 114.353  54.806  1.00  0.00           C  
ATOM    261  C   LYS A  16     196.951 115.688  55.433  1.00  0.00           C  
ATOM    262  O   LYS A  16     197.507 116.112  56.450  1.00  0.00           O  
ATOM    263  CB  LYS A  16     198.360 114.594  53.655  1.00  0.00           C  
ATOM    264  CG  LYS A  16     199.094 113.331  53.190  1.00  0.00           C  
ATOM    265  CD  LYS A  16     199.999 113.601  51.985  1.00  0.00           C  
ATOM    266  CE  LYS A  16     200.679 112.317  51.503  1.00  0.00           C  
ATOM    267  NZ  LYS A  16     201.527 112.546  50.292  1.00  0.00           N  
ATOM    268  H   LYS A  16     196.128 113.396  53.332  1.00  0.00           H  
ATOM    269  HA  LYS A  16     197.894 113.777  55.576  1.00  0.00           H  
ATOM    270 1HB  LYS A  16     197.810 114.992  52.798  1.00  0.00           H  
ATOM    271 2HB  LYS A  16     199.097 115.337  53.950  1.00  0.00           H  
ATOM    272 1HG  LYS A  16     199.697 112.947  54.014  1.00  0.00           H  
ATOM    273 2HG  LYS A  16     198.359 112.574  52.923  1.00  0.00           H  
ATOM    274 1HD  LYS A  16     199.397 114.013  51.170  1.00  0.00           H  
ATOM    275 2HD  LYS A  16     200.761 114.330  52.256  1.00  0.00           H  
ATOM    276 1HE  LYS A  16     201.305 111.926  52.303  1.00  0.00           H  
ATOM    277 2HE  LYS A  16     199.910 111.581  51.262  1.00  0.00           H  
ATOM    278 1HZ  LYS A  16     201.953 111.673  50.010  1.00  0.00           H  
ATOM    279 2HZ  LYS A  16     200.950 112.895  49.537  1.00  0.00           H  
ATOM    280 3HZ  LYS A  16     202.250 113.219  50.503  1.00  0.00           H  
ATOM    281  N   MET A  17     195.953 116.344  54.824  1.00  0.00           N  
ATOM    282  CA  MET A  17     195.404 117.606  55.311  1.00  0.00           C  
ATOM    283  C   MET A  17     194.585 117.452  56.599  1.00  0.00           C  
ATOM    284  O   MET A  17     194.510 118.392  57.403  1.00  0.00           O  
ATOM    285  CB  MET A  17     194.547 118.244  54.220  1.00  0.00           C  
ATOM    286  CG  MET A  17     195.336 118.785  53.036  1.00  0.00           C  
ATOM    287  SD  MET A  17     194.318 119.758  51.908  1.00  0.00           S  
ATOM    288  CE  MET A  17     193.209 118.499  51.283  1.00  0.00           C  
ATOM    289  H   MET A  17     195.585 115.966  53.948  1.00  0.00           H  
ATOM    290  HA  MET A  17     196.241 118.262  55.540  1.00  0.00           H  
ATOM    291 1HB  MET A  17     193.837 117.511  53.840  1.00  0.00           H  
ATOM    292 2HB  MET A  17     193.972 119.069  54.643  1.00  0.00           H  
ATOM    293 1HG  MET A  17     196.148 119.416  53.398  1.00  0.00           H  
ATOM    294 2HG  MET A  17     195.771 117.956  52.479  1.00  0.00           H  
ATOM    295 1HE  MET A  17     192.516 118.946  50.571  1.00  0.00           H  
ATOM    296 2HE  MET A  17     193.787 117.718  50.787  1.00  0.00           H  
ATOM    297 3HE  MET A  17     192.648 118.064  52.111  1.00  0.00           H  
ATOM    298  N   GLY A  18     193.969 116.279  56.811  1.00  0.00           N  
ATOM    299  CA  GLY A  18     193.180 116.068  58.016  1.00  0.00           C  
ATOM    300  C   GLY A  18     191.812 116.721  57.914  1.00  0.00           C  
ATOM    301  O   GLY A  18     191.280 117.238  58.898  1.00  0.00           O  
ATOM    302  H   GLY A  18     193.996 115.539  56.105  1.00  0.00           H  
ATOM    303 1HA  GLY A  18     193.062 114.994  58.175  1.00  0.00           H  
ATOM    304 2HA  GLY A  18     193.717 116.461  58.877  1.00  0.00           H  
ATOM    305  N   VAL A  19     191.260 116.723  56.709  1.00  0.00           N  
ATOM    306  CA  VAL A  19     189.978 117.382  56.451  1.00  0.00           C  
ATOM    307  C   VAL A  19     188.933 116.363  55.979  1.00  0.00           C  
ATOM    308  O   VAL A  19     189.268 115.197  55.765  1.00  0.00           O  
ATOM    309  CB  VAL A  19     190.144 118.481  55.385  1.00  0.00           C  
ATOM    310  CG1 VAL A  19     191.131 119.538  55.858  1.00  0.00           C  
ATOM    311  CG2 VAL A  19     190.602 117.865  54.072  1.00  0.00           C  
ATOM    312  H   VAL A  19     191.764 116.229  55.965  1.00  0.00           H  
ATOM    313  HA  VAL A  19     189.618 117.822  57.381  1.00  0.00           H  
ATOM    314  HB  VAL A  19     189.186 118.980  55.238  1.00  0.00           H  
ATOM    315 1HG1 VAL A  19     191.237 120.307  55.093  1.00  0.00           H  
ATOM    316 2HG1 VAL A  19     190.766 119.991  56.779  1.00  0.00           H  
ATOM    317 3HG1 VAL A  19     192.101 119.074  56.041  1.00  0.00           H  
ATOM    318 1HG2 VAL A  19     190.717 118.647  53.323  1.00  0.00           H  
ATOM    319 2HG2 VAL A  19     191.557 117.361  54.220  1.00  0.00           H  
ATOM    320 3HG2 VAL A  19     189.860 117.142  53.731  1.00  0.00           H  
ATOM    321  N   THR A  20     187.660 116.771  55.913  1.00  0.00           N  
ATOM    322  CA  THR A  20     186.587 115.841  55.536  1.00  0.00           C  
ATOM    323  C   THR A  20     186.310 115.761  54.058  1.00  0.00           C  
ATOM    324  O   THR A  20     186.213 116.779  53.385  1.00  0.00           O  
ATOM    325  CB  THR A  20     185.250 116.218  56.229  1.00  0.00           C  
ATOM    326  OG1 THR A  20     185.378 116.052  57.647  1.00  0.00           O  
ATOM    327  CG2 THR A  20     184.071 115.344  55.694  1.00  0.00           C  
ATOM    328  H   THR A  20     187.421 117.749  56.107  1.00  0.00           H  
ATOM    329  HA  THR A  20     186.873 114.845  55.872  1.00  0.00           H  
ATOM    330  HB  THR A  20     185.033 117.265  56.029  1.00  0.00           H  
ATOM    331  HG1 THR A  20     184.631 116.479  58.085  1.00  0.00           H  
ATOM    332 1HG2 THR A  20     183.157 115.626  56.190  1.00  0.00           H  
ATOM    333 2HG2 THR A  20     183.935 115.483  54.623  1.00  0.00           H  
ATOM    334 3HG2 THR A  20     184.276 114.293  55.898  1.00  0.00           H  
ATOM    335  N   MET A  21     186.140 114.546  53.535  1.00  0.00           N  
ATOM    336  CA  MET A  21     185.807 114.430  52.122  1.00  0.00           C  
ATOM    337  C   MET A  21     184.495 113.700  51.904  1.00  0.00           C  
ATOM    338  O   MET A  21     184.265 112.625  52.463  1.00  0.00           O  
ATOM    339  CB  MET A  21     186.933 113.719  51.375  1.00  0.00           C  
ATOM    340  CG  MET A  21     186.679 113.525  49.886  1.00  0.00           C  
ATOM    341  SD  MET A  21     188.063 112.736  49.041  1.00  0.00           S  
ATOM    342  CE  MET A  21     187.925 111.061  49.658  1.00  0.00           C  
ATOM    343  H   MET A  21     186.243 113.731  54.122  1.00  0.00           H  
ATOM    344  HA  MET A  21     185.702 115.420  51.709  1.00  0.00           H  
ATOM    345 1HB  MET A  21     187.857 114.286  51.484  1.00  0.00           H  
ATOM    346 2HB  MET A  21     187.099 112.735  51.816  1.00  0.00           H  
ATOM    347 1HG  MET A  21     185.792 112.908  49.746  1.00  0.00           H  
ATOM    348 2HG  MET A  21     186.497 114.493  49.420  1.00  0.00           H  
ATOM    349 1HE  MET A  21     188.715 110.447  49.224  1.00  0.00           H  
ATOM    350 2HE  MET A  21     188.021 111.064  50.744  1.00  0.00           H  
ATOM    351 3HE  MET A  21     186.954 110.649  49.381  1.00  0.00           H  
ATOM    352  N   LEU A  22     183.674 114.260  51.032  1.00  0.00           N  
ATOM    353  CA  LEU A  22     182.420 113.648  50.630  1.00  0.00           C  
ATOM    354  C   LEU A  22     182.507 113.342  49.136  1.00  0.00           C  
ATOM    355  O   LEU A  22     182.845 114.228  48.347  1.00  0.00           O  
ATOM    356  CB  LEU A  22     181.265 114.622  50.911  1.00  0.00           C  
ATOM    357  CG  LEU A  22     181.203 115.228  52.358  1.00  0.00           C  
ATOM    358  CD1 LEU A  22     180.053 116.209  52.430  1.00  0.00           C  
ATOM    359  CD2 LEU A  22     181.022 114.138  53.407  1.00  0.00           C  
ATOM    360  H   LEU A  22     183.935 115.182  50.674  1.00  0.00           H  
ATOM    361  HA  LEU A  22     182.277 112.713  51.170  1.00  0.00           H  
ATOM    362 1HB  LEU A  22     181.333 115.444  50.206  1.00  0.00           H  
ATOM    363 2HB  LEU A  22     180.320 114.100  50.729  1.00  0.00           H  
ATOM    364  HG  LEU A  22     182.127 115.768  52.557  1.00  0.00           H  
ATOM    365 1HD1 LEU A  22     180.013 116.648  53.430  1.00  0.00           H  
ATOM    366 2HD1 LEU A  22     180.181 116.995  51.690  1.00  0.00           H  
ATOM    367 3HD1 LEU A  22     179.142 115.687  52.237  1.00  0.00           H  
ATOM    368 1HD2 LEU A  22     180.981 114.596  54.396  1.00  0.00           H  
ATOM    369 2HD2 LEU A  22     180.090 113.602  53.217  1.00  0.00           H  
ATOM    370 3HD2 LEU A  22     181.858 113.439  53.371  1.00  0.00           H  
ATOM    371  N   THR A  23     182.233 112.100  48.719  1.00  0.00           N  
ATOM    372  CA  THR A  23     182.293 111.808  47.276  1.00  0.00           C  
ATOM    373  C   THR A  23     180.968 111.306  46.724  1.00  0.00           C  
ATOM    374  O   THR A  23     180.352 110.384  47.263  1.00  0.00           O  
ATOM    375  CB  THR A  23     183.388 110.770  46.968  1.00  0.00           C  
ATOM    376  OG1 THR A  23     184.661 111.274  47.393  1.00  0.00           O  
ATOM    377  CG2 THR A  23     183.437 110.471  45.478  1.00  0.00           C  
ATOM    378  H   THR A  23     181.992 111.376  49.384  1.00  0.00           H  
ATOM    379  HA  THR A  23     182.528 112.730  46.745  1.00  0.00           H  
ATOM    380  HB  THR A  23     183.178 109.848  47.511  1.00  0.00           H  
ATOM    381  HG1 THR A  23     184.989 111.900  46.743  1.00  0.00           H  
ATOM    382 1HG2 THR A  23     184.216 109.736  45.279  1.00  0.00           H  
ATOM    383 2HG2 THR A  23     182.474 110.077  45.154  1.00  0.00           H  
ATOM    384 3HG2 THR A  23     183.656 111.387  44.931  1.00  0.00           H  
ATOM    385  N   HIS A  24     180.563 111.918  45.615  1.00  0.00           N  
ATOM    386  CA  HIS A  24     179.341 111.598  44.894  1.00  0.00           C  
ATOM    387  C   HIS A  24     179.609 111.429  43.400  1.00  0.00           C  
ATOM    388  O   HIS A  24     180.117 112.335  42.731  1.00  0.00           O  
ATOM    389  CB  HIS A  24     178.348 112.719  45.138  1.00  0.00           C  
ATOM    390  CG  HIS A  24     178.020 112.838  46.584  1.00  0.00           C  
ATOM    391  ND1 HIS A  24     176.905 112.291  47.131  1.00  0.00           N  
ATOM    392  CD2 HIS A  24     178.694 113.424  47.605  1.00  0.00           C  
ATOM    393  CE1 HIS A  24     176.888 112.539  48.423  1.00  0.00           C  
ATOM    394  NE2 HIS A  24     177.975 113.225  48.728  1.00  0.00           N  
ATOM    395  H   HIS A  24     181.134 112.692  45.281  1.00  0.00           H  
ATOM    396  HA  HIS A  24     178.922 110.667  45.274  1.00  0.00           H  
ATOM    397 1HB  HIS A  24     178.772 113.657  44.788  1.00  0.00           H  
ATOM    398 2HB  HIS A  24     177.428 112.533  44.581  1.00  0.00           H  
ATOM    399  HD1 HIS A  24     176.189 111.779  46.619  1.00  0.00           H  
ATOM    400  HD2 HIS A  24     179.639 113.974  47.654  1.00  0.00           H  
ATOM    401  HE1 HIS A  24     176.061 112.184  49.033  1.00  0.00           H  
ATOM    402  N   ARG A  25     179.294 110.259  42.871  1.00  0.00           N  
ATOM    403  CA  ARG A  25     179.602 109.973  41.477  1.00  0.00           C  
ATOM    404  C   ARG A  25     178.339 109.826  40.644  1.00  0.00           C  
ATOM    405  O   ARG A  25     177.349 109.242  41.095  1.00  0.00           O  
ATOM    406  CB  ARG A  25     180.452 108.721  41.390  1.00  0.00           C  
ATOM    407  CG  ARG A  25     180.897 108.300  40.002  1.00  0.00           C  
ATOM    408  CD  ARG A  25     181.895 107.223  40.108  1.00  0.00           C  
ATOM    409  NE  ARG A  25     182.404 106.786  38.818  1.00  0.00           N  
ATOM    410  CZ  ARG A  25     183.458 105.959  38.653  1.00  0.00           C  
ATOM    411  NH1 ARG A  25     184.118 105.486  39.683  1.00  0.00           N  
ATOM    412  NH2 ARG A  25     183.847 105.606  37.445  1.00  0.00           N  
ATOM    413  H   ARG A  25     178.846 109.559  43.450  1.00  0.00           H  
ATOM    414  HA  ARG A  25     180.177 110.801  41.067  1.00  0.00           H  
ATOM    415 1HB  ARG A  25     181.351 108.866  41.988  1.00  0.00           H  
ATOM    416 2HB  ARG A  25     179.905 107.885  41.823  1.00  0.00           H  
ATOM    417 1HG  ARG A  25     180.044 107.916  39.441  1.00  0.00           H  
ATOM    418 2HG  ARG A  25     181.328 109.149  39.469  1.00  0.00           H  
ATOM    419 1HD  ARG A  25     182.731 107.570  40.711  1.00  0.00           H  
ATOM    420 2HD  ARG A  25     181.428 106.368  40.598  1.00  0.00           H  
ATOM    421  HE  ARG A  25     181.942 107.108  37.974  1.00  0.00           H  
ATOM    422 1HH1 ARG A  25     183.855 105.726  40.625  1.00  0.00           H  
ATOM    423 2HH1 ARG A  25     184.913 104.857  39.500  1.00  0.00           H  
ATOM    424 1HH2 ARG A  25     183.352 105.937  36.631  1.00  0.00           H  
ATOM    425 2HH2 ARG A  25     184.662 104.978  37.359  1.00  0.00           H  
ATOM    426  N   HIS A  26     178.393 110.340  39.417  1.00  0.00           N  
ATOM    427  CA  HIS A  26     177.292 110.230  38.466  1.00  0.00           C  
ATOM    428  C   HIS A  26     177.798 110.262  37.036  1.00  0.00           C  
ATOM    429  O   HIS A  26     178.624 111.102  36.680  1.00  0.00           O  
ATOM    430  CB  HIS A  26     176.276 111.358  38.677  1.00  0.00           C  
ATOM    431  CG  HIS A  26     175.074 111.259  37.790  1.00  0.00           C  
ATOM    432  ND1 HIS A  26     174.074 110.331  37.994  1.00  0.00           N  
ATOM    433  CD2 HIS A  26     174.712 111.969  36.696  1.00  0.00           C  
ATOM    434  CE1 HIS A  26     173.147 110.477  37.062  1.00  0.00           C  
ATOM    435  NE2 HIS A  26     173.511 111.463  36.263  1.00  0.00           N  
ATOM    436  H   HIS A  26     179.243 110.843  39.137  1.00  0.00           H  
ATOM    437  HA  HIS A  26     176.773 109.283  38.615  1.00  0.00           H  
ATOM    438 1HB  HIS A  26     175.937 111.353  39.714  1.00  0.00           H  
ATOM    439 2HB  HIS A  26     176.756 112.319  38.495  1.00  0.00           H  
ATOM    440  HD2 HIS A  26     175.270 112.789  36.243  1.00  0.00           H  
ATOM    441  HE1 HIS A  26     172.238 109.884  36.970  1.00  0.00           H  
ATOM    442  HE2 HIS A  26     172.994 111.796  35.462  1.00  0.00           H  
ATOM    443  N   GLY A  27     177.307 109.360  36.192  1.00  0.00           N  
ATOM    444  CA  GLY A  27     177.733 109.395  34.799  1.00  0.00           C  
ATOM    445  C   GLY A  27     179.245 109.206  34.762  1.00  0.00           C  
ATOM    446  O   GLY A  27     179.773 108.279  35.378  1.00  0.00           O  
ATOM    447  H   GLY A  27     176.649 108.661  36.516  1.00  0.00           H  
ATOM    448 1HA  GLY A  27     177.239 108.604  34.235  1.00  0.00           H  
ATOM    449 2HA  GLY A  27     177.460 110.349  34.350  1.00  0.00           H  
ATOM    450  N   ASN A  28     179.940 110.086  34.044  1.00  0.00           N  
ATOM    451  CA  ASN A  28     181.391 110.036  33.920  1.00  0.00           C  
ATOM    452  C   ASN A  28     182.069 111.159  34.698  1.00  0.00           C  
ATOM    453  O   ASN A  28     183.176 111.588  34.336  1.00  0.00           O  
ATOM    454  CB  ASN A  28     181.797 110.082  32.459  1.00  0.00           C  
ATOM    455  CG  ASN A  28     181.329 111.334  31.768  1.00  0.00           C  
ATOM    456  OD1 ASN A  28     180.349 111.960  32.188  1.00  0.00           O  
ATOM    457  ND2 ASN A  28     182.012 111.711  30.717  1.00  0.00           N  
ATOM    458  H   ASN A  28     179.448 110.832  33.561  1.00  0.00           H  
ATOM    459  HA  ASN A  28     181.740 109.092  34.343  1.00  0.00           H  
ATOM    460 1HB  ASN A  28     182.883 110.022  32.380  1.00  0.00           H  
ATOM    461 2HB  ASN A  28     181.383 109.219  31.938  1.00  0.00           H  
ATOM    462 1HD2 ASN A  28     181.746 112.536  30.218  1.00  0.00           H  
ATOM    463 2HD2 ASN A  28     182.798 111.174  30.413  1.00  0.00           H  
ATOM    464  N   VAL A  29     181.388 111.658  35.736  1.00  0.00           N  
ATOM    465  CA  VAL A  29     181.941 112.722  36.551  1.00  0.00           C  
ATOM    466  C   VAL A  29     181.951 112.381  38.046  1.00  0.00           C  
ATOM    467  O   VAL A  29     180.956 111.917  38.619  1.00  0.00           O  
ATOM    468  CB  VAL A  29     181.133 114.015  36.331  1.00  0.00           C  
ATOM    469  CG1 VAL A  29     181.751 115.169  37.106  1.00  0.00           C  
ATOM    470  CG2 VAL A  29     181.066 114.337  34.846  1.00  0.00           C  
ATOM    471  H   VAL A  29     180.456 111.294  35.960  1.00  0.00           H  
ATOM    472  HA  VAL A  29     182.959 112.894  36.229  1.00  0.00           H  
ATOM    473  HB  VAL A  29     180.124 113.872  36.718  1.00  0.00           H  
ATOM    474 1HG1 VAL A  29     181.167 116.074  36.939  1.00  0.00           H  
ATOM    475 2HG1 VAL A  29     181.756 114.932  38.169  1.00  0.00           H  
ATOM    476 3HG1 VAL A  29     182.774 115.329  36.764  1.00  0.00           H  
ATOM    477 1HG2 VAL A  29     180.492 115.251  34.697  1.00  0.00           H  
ATOM    478 2HG2 VAL A  29     182.075 114.474  34.457  1.00  0.00           H  
ATOM    479 3HG2 VAL A  29     180.582 113.515  34.317  1.00  0.00           H  
ATOM    480  N   VAL A  30     183.079 112.635  38.692  1.00  0.00           N  
ATOM    481  CA  VAL A  30     183.138 112.440  40.131  1.00  0.00           C  
ATOM    482  C   VAL A  30     183.111 113.788  40.840  1.00  0.00           C  
ATOM    483  O   VAL A  30     183.961 114.638  40.582  1.00  0.00           O  
ATOM    484  CB  VAL A  30     184.415 111.673  40.522  1.00  0.00           C  
ATOM    485  CG1 VAL A  30     184.480 111.478  42.029  1.00  0.00           C  
ATOM    486  CG2 VAL A  30     184.455 110.333  39.802  1.00  0.00           C  
ATOM    487  H   VAL A  30     183.880 112.972  38.148  1.00  0.00           H  
ATOM    488  HA  VAL A  30     182.277 111.860  40.452  1.00  0.00           H  
ATOM    489  HB  VAL A  30     185.285 112.265  40.237  1.00  0.00           H  
ATOM    490 1HG1 VAL A  30     185.389 110.934  42.287  1.00  0.00           H  
ATOM    491 2HG1 VAL A  30     184.487 112.450  42.522  1.00  0.00           H  
ATOM    492 3HG1 VAL A  30     183.611 110.909  42.360  1.00  0.00           H  
ATOM    493 1HG2 VAL A  30     185.361 109.797  40.082  1.00  0.00           H  
ATOM    494 2HG2 VAL A  30     183.582 109.744  40.083  1.00  0.00           H  
ATOM    495 3HG2 VAL A  30     184.450 110.499  38.725  1.00  0.00           H  
ATOM    496  N   PHE A  31     182.159 113.980  41.751  1.00  0.00           N  
ATOM    497  CA  PHE A  31     182.050 115.246  42.467  1.00  0.00           C  
ATOM    498  C   PHE A  31     182.508 115.081  43.910  1.00  0.00           C  
ATOM    499  O   PHE A  31     181.974 114.260  44.661  1.00  0.00           O  
ATOM    500  CB  PHE A  31     180.604 115.759  42.458  1.00  0.00           C  
ATOM    501  CG  PHE A  31     180.092 116.214  41.116  1.00  0.00           C  
ATOM    502  CD1 PHE A  31     179.505 115.317  40.235  1.00  0.00           C  
ATOM    503  CD2 PHE A  31     180.162 117.543  40.750  1.00  0.00           C  
ATOM    504  CE1 PHE A  31     179.015 115.742  39.023  1.00  0.00           C  
ATOM    505  CE2 PHE A  31     179.679 117.964  39.529  1.00  0.00           C  
ATOM    506  CZ  PHE A  31     179.109 117.062  38.669  1.00  0.00           C  
ATOM    507  H   PHE A  31     181.462 113.258  41.953  1.00  0.00           H  
ATOM    508  HA  PHE A  31     182.689 115.982  41.989  1.00  0.00           H  
ATOM    509 1HB  PHE A  31     179.951 114.965  42.809  1.00  0.00           H  
ATOM    510 2HB  PHE A  31     180.509 116.586  43.158  1.00  0.00           H  
ATOM    511  HD1 PHE A  31     179.430 114.258  40.514  1.00  0.00           H  
ATOM    512  HD2 PHE A  31     180.610 118.263  41.437  1.00  0.00           H  
ATOM    513  HE1 PHE A  31     178.559 115.020  38.347  1.00  0.00           H  
ATOM    514  HE2 PHE A  31     179.744 119.014  39.244  1.00  0.00           H  
ATOM    515  HZ  PHE A  31     178.728 117.396  37.708  1.00  0.00           H  
ATOM    516  N   VAL A  32     183.513 115.847  44.302  1.00  0.00           N  
ATOM    517  CA  VAL A  32     184.089 115.682  45.625  1.00  0.00           C  
ATOM    518  C   VAL A  32     184.037 116.984  46.393  1.00  0.00           C  
ATOM    519  O   VAL A  32     184.396 118.044  45.881  1.00  0.00           O  
ATOM    520  CB  VAL A  32     185.549 115.205  45.523  1.00  0.00           C  
ATOM    521  CG1 VAL A  32     186.127 114.957  46.908  1.00  0.00           C  
ATOM    522  CG2 VAL A  32     185.624 113.944  44.674  1.00  0.00           C  
ATOM    523  H   VAL A  32     183.893 116.536  43.653  1.00  0.00           H  
ATOM    524  HA  VAL A  32     183.521 114.933  46.169  1.00  0.00           H  
ATOM    525  HB  VAL A  32     186.147 115.990  45.061  1.00  0.00           H  
ATOM    526 1HG1 VAL A  32     187.160 114.620  46.817  1.00  0.00           H  
ATOM    527 2HG1 VAL A  32     186.097 115.881  47.485  1.00  0.00           H  
ATOM    528 3HG1 VAL A  32     185.540 114.191  47.415  1.00  0.00           H  
ATOM    529 1HG2 VAL A  32     186.660 113.613  44.605  1.00  0.00           H  
ATOM    530 2HG2 VAL A  32     185.021 113.160  45.133  1.00  0.00           H  
ATOM    531 3HG2 VAL A  32     185.244 114.156  43.674  1.00  0.00           H  
ATOM    532  N   VAL A  33     183.604 116.907  47.631  1.00  0.00           N  
ATOM    533  CA  VAL A  33     183.566 118.090  48.460  1.00  0.00           C  
ATOM    534  C   VAL A  33     184.465 117.979  49.660  1.00  0.00           C  
ATOM    535  O   VAL A  33     184.421 116.992  50.391  1.00  0.00           O  
ATOM    536  CB  VAL A  33     182.126 118.355  48.936  1.00  0.00           C  
ATOM    537  CG1 VAL A  33     182.092 119.530  49.903  1.00  0.00           C  
ATOM    538  CG2 VAL A  33     181.224 118.616  47.739  1.00  0.00           C  
ATOM    539  H   VAL A  33     183.293 115.993  47.976  1.00  0.00           H  
ATOM    540  HA  VAL A  33     183.913 118.938  47.870  1.00  0.00           H  
ATOM    541  HB  VAL A  33     181.766 117.481  49.479  1.00  0.00           H  
ATOM    542 1HG1 VAL A  33     181.066 119.703  50.230  1.00  0.00           H  
ATOM    543 2HG1 VAL A  33     182.715 119.306  50.769  1.00  0.00           H  
ATOM    544 3HG1 VAL A  33     182.468 120.422  49.404  1.00  0.00           H  
ATOM    545 1HG2 VAL A  33     180.207 118.802  48.083  1.00  0.00           H  
ATOM    546 2HG2 VAL A  33     181.587 119.487  47.193  1.00  0.00           H  
ATOM    547 3HG2 VAL A  33     181.231 117.747  47.082  1.00  0.00           H  
ATOM    548  N   ILE A  34     185.291 119.002  49.856  1.00  0.00           N  
ATOM    549  CA  ILE A  34     186.188 119.029  50.996  1.00  0.00           C  
ATOM    550  C   ILE A  34     185.726 120.056  52.027  1.00  0.00           C  
ATOM    551  O   ILE A  34     185.478 121.221  51.699  1.00  0.00           O  
ATOM    552  CB  ILE A  34     187.628 119.347  50.553  1.00  0.00           C  
ATOM    553  CG1 ILE A  34     188.056 118.413  49.419  1.00  0.00           C  
ATOM    554  CG2 ILE A  34     188.584 119.234  51.731  1.00  0.00           C  
ATOM    555  CD1 ILE A  34     187.952 116.945  49.765  1.00  0.00           C  
ATOM    556  H   ILE A  34     185.296 119.763  49.172  1.00  0.00           H  
ATOM    557  HA  ILE A  34     186.166 118.061  51.470  1.00  0.00           H  
ATOM    558  HB  ILE A  34     187.671 120.362  50.159  1.00  0.00           H  
ATOM    559 1HG1 ILE A  34     187.440 118.601  48.540  1.00  0.00           H  
ATOM    560 2HG1 ILE A  34     189.090 118.624  49.144  1.00  0.00           H  
ATOM    561 1HG2 ILE A  34     189.597 119.462  51.400  1.00  0.00           H  
ATOM    562 2HG2 ILE A  34     188.289 119.938  52.507  1.00  0.00           H  
ATOM    563 3HG2 ILE A  34     188.552 118.220  52.129  1.00  0.00           H  
ATOM    564 1HD1 ILE A  34     188.273 116.346  48.912  1.00  0.00           H  
ATOM    565 2HD1 ILE A  34     188.590 116.727  50.622  1.00  0.00           H  
ATOM    566 3HD1 ILE A  34     186.919 116.702  50.009  1.00  0.00           H  
ATOM    567  N   LEU A  35     185.645 119.637  53.293  1.00  0.00           N  
ATOM    568  CA  LEU A  35     185.189 120.530  54.347  1.00  0.00           C  
ATOM    569  C   LEU A  35     186.159 120.663  55.518  1.00  0.00           C  
ATOM    570  O   LEU A  35     186.833 119.703  55.934  1.00  0.00           O  
ATOM    571  CB  LEU A  35     183.851 120.024  54.911  1.00  0.00           C  
ATOM    572  CG  LEU A  35     182.727 119.805  53.890  1.00  0.00           C  
ATOM    573  CD1 LEU A  35     182.765 118.344  53.372  1.00  0.00           C  
ATOM    574  CD2 LEU A  35     181.400 120.117  54.518  1.00  0.00           C  
ATOM    575  H   LEU A  35     185.838 118.657  53.490  1.00  0.00           H  
ATOM    576  HA  LEU A  35     185.047 121.520  53.920  1.00  0.00           H  
ATOM    577 1HB  LEU A  35     184.027 119.075  55.408  1.00  0.00           H  
ATOM    578 2HB  LEU A  35     183.499 120.738  55.657  1.00  0.00           H  
ATOM    579  HG  LEU A  35     182.888 120.463  53.040  1.00  0.00           H  
ATOM    580 1HD1 LEU A  35     181.981 118.209  52.645  1.00  0.00           H  
ATOM    581 2HD1 LEU A  35     183.714 118.114  52.905  1.00  0.00           H  
ATOM    582 3HD1 LEU A  35     182.608 117.657  54.205  1.00  0.00           H  
ATOM    583 1HD2 LEU A  35     180.630 119.981  53.783  1.00  0.00           H  
ATOM    584 2HD2 LEU A  35     181.223 119.457  55.363  1.00  0.00           H  
ATOM    585 3HD2 LEU A  35     181.393 121.148  54.862  1.00  0.00           H  
ATOM    586  N   GLY A  36     186.170 121.879  56.087  1.00  0.00           N  
ATOM    587  CA  GLY A  36     187.010 122.222  57.235  1.00  0.00           C  
ATOM    588  C   GLY A  36     188.441 122.478  56.788  1.00  0.00           C  
ATOM    589  O   GLY A  36     189.382 122.219  57.541  1.00  0.00           O  
ATOM    590  H   GLY A  36     185.567 122.596  55.694  1.00  0.00           H  
ATOM    591 1HA  GLY A  36     186.607 123.116  57.720  1.00  0.00           H  
ATOM    592 2HA  GLY A  36     186.988 121.415  57.964  1.00  0.00           H  
ATOM    593  N   LEU A  37     188.591 122.931  55.541  1.00  0.00           N  
ATOM    594  CA  LEU A  37     189.888 123.145  54.922  1.00  0.00           C  
ATOM    595  C   LEU A  37     190.461 124.545  55.222  1.00  0.00           C  
ATOM    596  O   LEU A  37     189.802 125.567  55.001  1.00  0.00           O  
ATOM    597  CB  LEU A  37     189.665 122.885  53.415  1.00  0.00           C  
ATOM    598  CG  LEU A  37     190.830 122.958  52.449  1.00  0.00           C  
ATOM    599  CD1 LEU A  37     191.772 121.907  52.714  1.00  0.00           C  
ATOM    600  CD2 LEU A  37     190.318 122.764  51.049  1.00  0.00           C  
ATOM    601  H   LEU A  37     187.758 123.152  54.987  1.00  0.00           H  
ATOM    602  HA  LEU A  37     190.576 122.404  55.324  1.00  0.00           H  
ATOM    603 1HB  LEU A  37     189.239 121.894  53.323  1.00  0.00           H  
ATOM    604 2HB  LEU A  37     188.913 123.596  53.066  1.00  0.00           H  
ATOM    605  HG  LEU A  37     191.337 123.905  52.559  1.00  0.00           H  
ATOM    606 1HD1 LEU A  37     192.567 121.996  51.994  1.00  0.00           H  
ATOM    607 2HD1 LEU A  37     192.163 121.997  53.711  1.00  0.00           H  
ATOM    608 3HD1 LEU A  37     191.289 120.960  52.602  1.00  0.00           H  
ATOM    609 1HD2 LEU A  37     191.143 122.796  50.352  1.00  0.00           H  
ATOM    610 2HD2 LEU A  37     189.837 121.813  50.975  1.00  0.00           H  
ATOM    611 3HD2 LEU A  37     189.613 123.514  50.812  1.00  0.00           H  
ATOM    612  N   HIS A  38     191.703 124.582  55.730  1.00  0.00           N  
ATOM    613  CA  HIS A  38     192.429 125.828  56.027  1.00  0.00           C  
ATOM    614  C   HIS A  38     192.760 126.579  54.750  1.00  0.00           C  
ATOM    615  O   HIS A  38     193.033 125.958  53.733  1.00  0.00           O  
ATOM    616  CB  HIS A  38     193.715 125.542  56.813  1.00  0.00           C  
ATOM    617  CG  HIS A  38     194.404 126.774  57.364  1.00  0.00           C  
ATOM    618  ND1 HIS A  38     195.207 127.617  56.590  1.00  0.00           N  
ATOM    619  CD2 HIS A  38     194.401 127.301  58.612  1.00  0.00           C  
ATOM    620  CE1 HIS A  38     195.651 128.611  57.359  1.00  0.00           C  
ATOM    621  NE2 HIS A  38     195.177 128.436  58.582  1.00  0.00           N  
ATOM    622  H   HIS A  38     192.184 123.696  55.932  1.00  0.00           H  
ATOM    623  HA  HIS A  38     191.801 126.477  56.638  1.00  0.00           H  
ATOM    624 1HB  HIS A  38     193.492 124.868  57.639  1.00  0.00           H  
ATOM    625 2HB  HIS A  38     194.415 125.036  56.173  1.00  0.00           H  
ATOM    626  HD2 HIS A  38     193.877 126.902  59.482  1.00  0.00           H  
ATOM    627  HE1 HIS A  38     196.301 129.430  57.039  1.00  0.00           H  
ATOM    628  HE2 HIS A  38     195.355 129.040  59.377  1.00  0.00           H  
ATOM    629  N   LYS A  39     192.784 127.911  54.765  1.00  0.00           N  
ATOM    630  CA  LYS A  39     193.085 128.642  53.526  1.00  0.00           C  
ATOM    631  C   LYS A  39     194.417 128.257  52.867  1.00  0.00           C  
ATOM    632  O   LYS A  39     194.495 128.207  51.633  1.00  0.00           O  
ATOM    633  CB  LYS A  39     193.076 130.146  53.805  1.00  0.00           C  
ATOM    634  CG  LYS A  39     191.696 130.724  54.092  1.00  0.00           C  
ATOM    635  CD  LYS A  39     191.776 132.207  54.422  1.00  0.00           C  
ATOM    636  CE  LYS A  39     190.393 132.799  54.653  1.00  0.00           C  
ATOM    637  NZ  LYS A  39     190.449 134.267  54.889  1.00  0.00           N  
ATOM    638  H   LYS A  39     192.567 128.419  55.610  1.00  0.00           H  
ATOM    639  HA  LYS A  39     192.281 128.435  52.822  1.00  0.00           H  
ATOM    640 1HB  LYS A  39     193.713 130.361  54.662  1.00  0.00           H  
ATOM    641 2HB  LYS A  39     193.489 130.678  52.948  1.00  0.00           H  
ATOM    642 1HG  LYS A  39     191.056 130.589  53.219  1.00  0.00           H  
ATOM    643 2HG  LYS A  39     191.249 130.197  54.934  1.00  0.00           H  
ATOM    644 1HD  LYS A  39     192.378 132.348  55.320  1.00  0.00           H  
ATOM    645 2HD  LYS A  39     192.254 132.738  53.598  1.00  0.00           H  
ATOM    646 1HE  LYS A  39     189.765 132.606  53.785  1.00  0.00           H  
ATOM    647 2HE  LYS A  39     189.934 132.322  55.520  1.00  0.00           H  
ATOM    648 1HZ  LYS A  39     189.514 134.620  55.038  1.00  0.00           H  
ATOM    649 2HZ  LYS A  39     191.014 134.457  55.704  1.00  0.00           H  
ATOM    650 3HZ  LYS A  39     190.855 134.722  54.084  1.00  0.00           H  
ATOM    651  N   GLN A  40     195.452 127.969  53.662  1.00  0.00           N  
ATOM    652  CA  GLN A  40     196.738 127.555  53.100  1.00  0.00           C  
ATOM    653  C   GLN A  40     196.637 126.163  52.475  1.00  0.00           C  
ATOM    654  O   GLN A  40     197.276 125.853  51.459  1.00  0.00           O  
ATOM    655  CB  GLN A  40     197.825 127.569  54.178  1.00  0.00           C  
ATOM    656  CG  GLN A  40     199.225 127.297  53.654  1.00  0.00           C  
ATOM    657  CD  GLN A  40     199.689 128.352  52.668  1.00  0.00           C  
ATOM    658  OE1 GLN A  40     199.609 129.553  52.940  1.00  0.00           O  
ATOM    659  NE2 GLN A  40     200.178 127.909  51.516  1.00  0.00           N  
ATOM    660  H   GLN A  40     195.351 128.035  54.676  1.00  0.00           H  
ATOM    661  HA  GLN A  40     197.025 128.266  52.326  1.00  0.00           H  
ATOM    662 1HB  GLN A  40     197.834 128.540  54.674  1.00  0.00           H  
ATOM    663 2HB  GLN A  40     197.597 126.818  54.934  1.00  0.00           H  
ATOM    664 1HG  GLN A  40     199.920 127.284  54.494  1.00  0.00           H  
ATOM    665 2HG  GLN A  40     199.232 126.331  53.150  1.00  0.00           H  
ATOM    666 1HE2 GLN A  40     200.500 128.559  50.826  1.00  0.00           H  
ATOM    667 2HE2 GLN A  40     200.225 126.926  51.337  1.00  0.00           H  
ATOM    668  N   GLN A  41     195.796 125.329  53.066  1.00  0.00           N  
ATOM    669  CA  GLN A  41     195.557 123.987  52.603  1.00  0.00           C  
ATOM    670  C   GLN A  41     194.761 124.045  51.317  1.00  0.00           C  
ATOM    671  O   GLN A  41     194.924 123.181  50.461  1.00  0.00           O  
ATOM    672  CB  GLN A  41     194.830 123.174  53.655  1.00  0.00           C  
ATOM    673  CG  GLN A  41     195.605 122.837  54.861  1.00  0.00           C  
ATOM    674  CD  GLN A  41     194.749 122.024  55.808  1.00  0.00           C  
ATOM    675  OE1 GLN A  41     193.544 122.320  56.044  1.00  0.00           O  
ATOM    676  NE2 GLN A  41     195.371 120.958  56.322  1.00  0.00           N  
ATOM    677  H   GLN A  41     195.280 125.665  53.864  1.00  0.00           H  
ATOM    678  HA  GLN A  41     196.512 123.506  52.395  1.00  0.00           H  
ATOM    679 1HB  GLN A  41     193.934 123.694  53.955  1.00  0.00           H  
ATOM    680 2HB  GLN A  41     194.551 122.242  53.238  1.00  0.00           H  
ATOM    681 1HG  GLN A  41     196.455 122.229  54.561  1.00  0.00           H  
ATOM    682 2HG  GLN A  41     195.948 123.744  55.352  1.00  0.00           H  
ATOM    683 1HE2 GLN A  41     194.903 120.277  56.928  1.00  0.00           H  
ATOM    684 2HE2 GLN A  41     196.324 120.774  56.085  1.00  0.00           H  
ATOM    685  N   ALA A  42     193.919 125.078  51.170  1.00  0.00           N  
ATOM    686  CA  ALA A  42     193.118 125.235  49.970  1.00  0.00           C  
ATOM    687  C   ALA A  42     194.078 125.441  48.831  1.00  0.00           C  
ATOM    688  O   ALA A  42     193.909 124.853  47.763  1.00  0.00           O  
ATOM    689  CB  ALA A  42     192.145 126.398  50.088  1.00  0.00           C  
ATOM    690  H   ALA A  42     193.817 125.727  51.947  1.00  0.00           H  
ATOM    691  HA  ALA A  42     192.558 124.328  49.784  1.00  0.00           H  
ATOM    692 1HB  ALA A  42     191.594 126.509  49.154  1.00  0.00           H  
ATOM    693 2HB  ALA A  42     191.444 126.206  50.900  1.00  0.00           H  
ATOM    694 3HB  ALA A  42     192.695 127.314  50.294  1.00  0.00           H  
ATOM    695  N   LEU A  43     195.134 126.216  49.095  1.00  0.00           N  
ATOM    696  CA  LEU A  43     196.151 126.484  48.106  1.00  0.00           C  
ATOM    697  C   LEU A  43     196.844 125.185  47.742  1.00  0.00           C  
ATOM    698  O   LEU A  43     197.086 124.923  46.566  1.00  0.00           O  
ATOM    699  CB  LEU A  43     197.170 127.501  48.637  1.00  0.00           C  
ATOM    700  CG  LEU A  43     196.662 128.942  48.773  1.00  0.00           C  
ATOM    701  CD1 LEU A  43     197.649 129.753  49.602  1.00  0.00           C  
ATOM    702  CD2 LEU A  43     196.480 129.550  47.390  1.00  0.00           C  
ATOM    703  H   LEU A  43     195.182 126.669  50.011  1.00  0.00           H  
ATOM    704  HA  LEU A  43     195.681 126.902  47.217  1.00  0.00           H  
ATOM    705 1HB  LEU A  43     197.507 127.174  49.619  1.00  0.00           H  
ATOM    706 2HB  LEU A  43     198.029 127.515  47.966  1.00  0.00           H  
ATOM    707  HG  LEU A  43     195.706 128.943  49.298  1.00  0.00           H  
ATOM    708 1HD1 LEU A  43     197.288 130.777  49.699  1.00  0.00           H  
ATOM    709 2HD1 LEU A  43     197.745 129.307  50.592  1.00  0.00           H  
ATOM    710 3HD1 LEU A  43     198.620 129.756  49.109  1.00  0.00           H  
ATOM    711 1HD2 LEU A  43     196.118 130.574  47.487  1.00  0.00           H  
ATOM    712 2HD2 LEU A  43     197.435 129.551  46.865  1.00  0.00           H  
ATOM    713 3HD2 LEU A  43     195.756 128.961  46.826  1.00  0.00           H  
ATOM    714  N   GLN A  44     197.127 124.336  48.746  1.00  0.00           N  
ATOM    715  CA  GLN A  44     197.741 123.053  48.437  1.00  0.00           C  
ATOM    716  C   GLN A  44     196.787 122.155  47.658  1.00  0.00           C  
ATOM    717  O   GLN A  44     197.219 121.493  46.719  1.00  0.00           O  
ATOM    718  CB  GLN A  44     198.179 122.343  49.717  1.00  0.00           C  
ATOM    719  CG  GLN A  44     199.058 121.097  49.509  1.00  0.00           C  
ATOM    720  CD  GLN A  44     200.432 121.414  48.908  1.00  0.00           C  
ATOM    721  OE1 GLN A  44     201.132 122.300  49.420  1.00  0.00           O  
ATOM    722  NE2 GLN A  44     200.834 120.704  47.857  1.00  0.00           N  
ATOM    723  H   GLN A  44     196.997 124.620  49.722  1.00  0.00           H  
ATOM    724  HA  GLN A  44     198.618 123.231  47.815  1.00  0.00           H  
ATOM    725 1HB  GLN A  44     198.721 123.049  50.349  1.00  0.00           H  
ATOM    726 2HB  GLN A  44     197.288 122.033  50.272  1.00  0.00           H  
ATOM    727 1HG  GLN A  44     199.211 120.619  50.472  1.00  0.00           H  
ATOM    728 2HG  GLN A  44     198.552 120.399  48.829  1.00  0.00           H  
ATOM    729 1HE2 GLN A  44     201.725 120.874  47.444  1.00  0.00           H  
ATOM    730 2HE2 GLN A  44     200.240 119.968  47.441  1.00  0.00           H  
ATOM    731  N   LEU A  45     195.487 122.174  47.986  1.00  0.00           N  
ATOM    732  CA  LEU A  45     194.530 121.300  47.315  1.00  0.00           C  
ATOM    733  C   LEU A  45     194.454 121.671  45.845  1.00  0.00           C  
ATOM    734  O   LEU A  45     194.499 120.795  44.979  1.00  0.00           O  
ATOM    735  CB  LEU A  45     193.143 121.414  47.959  1.00  0.00           C  
ATOM    736  CG  LEU A  45     192.036 120.575  47.307  1.00  0.00           C  
ATOM    737  CD1 LEU A  45     192.415 119.102  47.362  1.00  0.00           C  
ATOM    738  CD2 LEU A  45     190.718 120.828  48.024  1.00  0.00           C  
ATOM    739  H   LEU A  45     195.169 122.758  48.760  1.00  0.00           H  
ATOM    740  HA  LEU A  45     194.885 120.275  47.407  1.00  0.00           H  
ATOM    741 1HB  LEU A  45     193.218 121.110  49.001  1.00  0.00           H  
ATOM    742 2HB  LEU A  45     192.829 122.457  47.928  1.00  0.00           H  
ATOM    743  HG  LEU A  45     191.937 120.855  46.257  1.00  0.00           H  
ATOM    744 1HD1 LEU A  45     191.629 118.506  46.898  1.00  0.00           H  
ATOM    745 2HD1 LEU A  45     193.351 118.946  46.825  1.00  0.00           H  
ATOM    746 3HD1 LEU A  45     192.537 118.796  48.400  1.00  0.00           H  
ATOM    747 1HD2 LEU A  45     189.931 120.232  47.560  1.00  0.00           H  
ATOM    748 2HD2 LEU A  45     190.815 120.547  49.073  1.00  0.00           H  
ATOM    749 3HD2 LEU A  45     190.462 121.885  47.953  1.00  0.00           H  
ATOM    750  N   LEU A  46     194.365 122.975  45.557  1.00  0.00           N  
ATOM    751  CA  LEU A  46     194.227 123.464  44.198  1.00  0.00           C  
ATOM    752  C   LEU A  46     195.382 122.967  43.358  1.00  0.00           C  
ATOM    753  O   LEU A  46     195.179 122.446  42.261  1.00  0.00           O  
ATOM    754  CB  LEU A  46     194.182 124.997  44.176  1.00  0.00           C  
ATOM    755  CG  LEU A  46     194.034 125.638  42.790  1.00  0.00           C  
ATOM    756  CD1 LEU A  46     192.858 125.003  42.060  1.00  0.00           C  
ATOM    757  CD2 LEU A  46     193.838 127.139  42.942  1.00  0.00           C  
ATOM    758  H   LEU A  46     194.340 123.651  46.323  1.00  0.00           H  
ATOM    759  HA  LEU A  46     193.297 123.086  43.777  1.00  0.00           H  
ATOM    760 1HB  LEU A  46     193.343 125.329  44.785  1.00  0.00           H  
ATOM    761 2HB  LEU A  46     195.101 125.378  44.620  1.00  0.00           H  
ATOM    762  HG  LEU A  46     194.933 125.447  42.203  1.00  0.00           H  
ATOM    763 1HD1 LEU A  46     192.752 125.459  41.075  1.00  0.00           H  
ATOM    764 2HD1 LEU A  46     193.033 123.933  41.947  1.00  0.00           H  
ATOM    765 3HD1 LEU A  46     191.945 125.164  42.632  1.00  0.00           H  
ATOM    766 1HD2 LEU A  46     193.733 127.594  41.957  1.00  0.00           H  
ATOM    767 2HD2 LEU A  46     192.938 127.330  43.528  1.00  0.00           H  
ATOM    768 3HD2 LEU A  46     194.701 127.568  43.451  1.00  0.00           H  
ATOM    769  N   ARG A  47     196.592 123.045  43.901  1.00  0.00           N  
ATOM    770  CA  ARG A  47     197.762 122.620  43.163  1.00  0.00           C  
ATOM    771  C   ARG A  47     197.836 121.105  43.016  1.00  0.00           C  
ATOM    772  O   ARG A  47     198.190 120.617  41.941  1.00  0.00           O  
ATOM    773  CB  ARG A  47     199.024 123.119  43.852  1.00  0.00           C  
ATOM    774  CG  ARG A  47     199.252 124.620  43.759  1.00  0.00           C  
ATOM    775  CD  ARG A  47     200.488 125.032  44.473  1.00  0.00           C  
ATOM    776  NE  ARG A  47     200.347 124.909  45.915  1.00  0.00           N  
ATOM    777  CZ  ARG A  47     201.364 125.001  46.794  1.00  0.00           C  
ATOM    778  NH1 ARG A  47     202.588 125.216  46.363  1.00  0.00           N  
ATOM    779  NH2 ARG A  47     201.133 124.875  48.089  1.00  0.00           N  
ATOM    780  H   ARG A  47     196.692 123.482  44.825  1.00  0.00           H  
ATOM    781  HA  ARG A  47     197.691 123.022  42.155  1.00  0.00           H  
ATOM    782 1HB  ARG A  47     198.989 122.856  44.908  1.00  0.00           H  
ATOM    783 2HB  ARG A  47     199.894 122.625  43.420  1.00  0.00           H  
ATOM    784 1HG  ARG A  47     199.349 124.909  42.712  1.00  0.00           H  
ATOM    785 2HG  ARG A  47     198.407 125.145  44.204  1.00  0.00           H  
ATOM    786 1HD  ARG A  47     201.318 124.402  44.157  1.00  0.00           H  
ATOM    787 2HD  ARG A  47     200.712 126.072  44.240  1.00  0.00           H  
ATOM    788  HE  ARG A  47     199.420 124.744  46.285  1.00  0.00           H  
ATOM    789 1HH1 ARG A  47     202.765 125.312  45.373  1.00  0.00           H  
ATOM    790 2HH1 ARG A  47     203.350 125.285  47.021  1.00  0.00           H  
ATOM    791 1HH2 ARG A  47     200.192 124.710  48.420  1.00  0.00           H  
ATOM    792 2HH2 ARG A  47     201.895 124.944  48.747  1.00  0.00           H  
ATOM    793  N   ASP A  48     197.517 120.346  44.079  1.00  0.00           N  
ATOM    794  CA  ASP A  48     197.618 118.891  44.014  1.00  0.00           C  
ATOM    795  C   ASP A  48     196.653 118.318  42.993  1.00  0.00           C  
ATOM    796  O   ASP A  48     197.013 117.413  42.228  1.00  0.00           O  
ATOM    797  CB  ASP A  48     197.270 118.242  45.376  1.00  0.00           C  
ATOM    798  CG  ASP A  48     198.334 118.400  46.512  1.00  0.00           C  
ATOM    799  OD1 ASP A  48     199.444 118.798  46.242  1.00  0.00           O  
ATOM    800  OD2 ASP A  48     198.012 118.095  47.644  1.00  0.00           O  
ATOM    801  H   ASP A  48     197.239 120.789  44.955  1.00  0.00           H  
ATOM    802  HA  ASP A  48     198.634 118.624  43.727  1.00  0.00           H  
ATOM    803 1HB  ASP A  48     196.338 118.689  45.737  1.00  0.00           H  
ATOM    804 2HB  ASP A  48     197.077 117.177  45.226  1.00  0.00           H  
ATOM    805  N   VAL A  49     195.440 118.866  42.950  1.00  0.00           N  
ATOM    806  CA  VAL A  49     194.432 118.363  42.048  1.00  0.00           C  
ATOM    807  C   VAL A  49     194.645 118.842  40.627  1.00  0.00           C  
ATOM    808  O   VAL A  49     194.434 118.058  39.705  1.00  0.00           O  
ATOM    809  CB  VAL A  49     193.035 118.802  42.525  1.00  0.00           C  
ATOM    810  CG1 VAL A  49     191.966 118.332  41.549  1.00  0.00           C  
ATOM    811  CG2 VAL A  49     192.769 118.255  43.920  1.00  0.00           C  
ATOM    812  H   VAL A  49     195.203 119.624  43.599  1.00  0.00           H  
ATOM    813  HA  VAL A  49     194.521 117.277  42.043  1.00  0.00           H  
ATOM    814  HB  VAL A  49     192.993 119.891  42.547  1.00  0.00           H  
ATOM    815 1HG1 VAL A  49     190.985 118.650  41.902  1.00  0.00           H  
ATOM    816 2HG1 VAL A  49     192.156 118.764  40.567  1.00  0.00           H  
ATOM    817 3HG1 VAL A  49     191.990 117.245  41.479  1.00  0.00           H  
ATOM    818 1HG2 VAL A  49     191.780 118.569  44.251  1.00  0.00           H  
ATOM    819 2HG2 VAL A  49     192.816 117.166  43.899  1.00  0.00           H  
ATOM    820 3HG2 VAL A  49     193.521 118.637  44.610  1.00  0.00           H  
ATOM    821  N   HIS A  50     195.007 120.112  40.417  1.00  0.00           N  
ATOM    822  CA  HIS A  50     195.338 120.539  39.068  1.00  0.00           C  
ATOM    823  C   HIS A  50     196.463 119.673  38.496  1.00  0.00           C  
ATOM    824  O   HIS A  50     196.333 119.185  37.369  1.00  0.00           O  
ATOM    825  CB  HIS A  50     195.749 122.015  39.051  1.00  0.00           C  
ATOM    826  CG  HIS A  50     196.352 122.457  37.754  1.00  0.00           C  
ATOM    827  ND1 HIS A  50     195.606 122.625  36.606  1.00  0.00           N  
ATOM    828  CD2 HIS A  50     197.628 122.763  37.422  1.00  0.00           C  
ATOM    829  CE1 HIS A  50     196.399 123.018  35.624  1.00  0.00           C  
ATOM    830  NE2 HIS A  50     197.630 123.109  36.093  1.00  0.00           N  
ATOM    831  H   HIS A  50     195.054 120.787  41.182  1.00  0.00           H  
ATOM    832  HA  HIS A  50     194.464 120.409  38.440  1.00  0.00           H  
ATOM    833 1HB  HIS A  50     194.877 122.638  39.252  1.00  0.00           H  
ATOM    834 2HB  HIS A  50     196.473 122.200  39.844  1.00  0.00           H  
ATOM    835  HD2 HIS A  50     198.493 122.740  38.085  1.00  0.00           H  
ATOM    836  HE1 HIS A  50     196.089 123.231  34.601  1.00  0.00           H  
ATOM    837  HE2 HIS A  50     198.444 123.387  35.565  1.00  0.00           H  
ATOM    838  N   ARG A  51     197.555 119.450  39.257  1.00  0.00           N  
ATOM    839  CA  ARG A  51     198.652 118.634  38.745  1.00  0.00           C  
ATOM    840  C   ARG A  51     198.144 117.259  38.345  1.00  0.00           C  
ATOM    841  O   ARG A  51     198.511 116.743  37.279  1.00  0.00           O  
ATOM    842  CB  ARG A  51     199.751 118.486  39.787  1.00  0.00           C  
ATOM    843  CG  ARG A  51     200.592 119.732  40.011  1.00  0.00           C  
ATOM    844  CD  ARG A  51     201.549 119.555  41.133  1.00  0.00           C  
ATOM    845  NE  ARG A  51     202.401 120.720  41.309  1.00  0.00           N  
ATOM    846  CZ  ARG A  51     203.254 120.897  42.337  1.00  0.00           C  
ATOM    847  NH1 ARG A  51     203.356 119.977  43.271  1.00  0.00           N  
ATOM    848  NH2 ARG A  51     203.986 121.994  42.407  1.00  0.00           N  
ATOM    849  H   ARG A  51     197.643 119.865  40.191  1.00  0.00           H  
ATOM    850  HA  ARG A  51     199.056 119.118  37.858  1.00  0.00           H  
ATOM    851 1HB  ARG A  51     199.310 118.210  40.744  1.00  0.00           H  
ATOM    852 2HB  ARG A  51     200.425 117.681  39.493  1.00  0.00           H  
ATOM    853 1HG  ARG A  51     201.161 119.954  39.107  1.00  0.00           H  
ATOM    854 2HG  ARG A  51     199.940 120.574  40.246  1.00  0.00           H  
ATOM    855 1HD  ARG A  51     200.998 119.393  42.059  1.00  0.00           H  
ATOM    856 2HD  ARG A  51     202.187 118.694  40.935  1.00  0.00           H  
ATOM    857  HE  ARG A  51     202.350 121.450  40.610  1.00  0.00           H  
ATOM    858 1HH1 ARG A  51     202.796 119.138  43.217  1.00  0.00           H  
ATOM    859 2HH1 ARG A  51     203.995 120.109  44.041  1.00  0.00           H  
ATOM    860 1HH2 ARG A  51     203.907 122.701  41.689  1.00  0.00           H  
ATOM    861 2HH2 ARG A  51     204.625 122.126  43.177  1.00  0.00           H  
ATOM    862  N   THR A  52     197.288 116.661  39.186  1.00  0.00           N  
ATOM    863  CA  THR A  52     196.788 115.332  38.914  1.00  0.00           C  
ATOM    864  C   THR A  52     195.946 115.352  37.648  1.00  0.00           C  
ATOM    865  O   THR A  52     196.121 114.484  36.793  1.00  0.00           O  
ATOM    866  CB  THR A  52     195.955 114.784  40.096  1.00  0.00           C  
ATOM    867  OG1 THR A  52     196.767 114.733  41.277  1.00  0.00           O  
ATOM    868  CG2 THR A  52     195.471 113.379  39.785  1.00  0.00           C  
ATOM    869  H   THR A  52     197.014 117.117  40.058  1.00  0.00           H  
ATOM    870  HA  THR A  52     197.636 114.669  38.751  1.00  0.00           H  
ATOM    871  HB  THR A  52     195.099 115.437  40.275  1.00  0.00           H  
ATOM    872  HG1 THR A  52     196.970 115.655  41.572  1.00  0.00           H  
ATOM    873 1HG2 THR A  52     194.899 113.018  40.624  1.00  0.00           H  
ATOM    874 2HG2 THR A  52     194.857 113.393  38.907  1.00  0.00           H  
ATOM    875 3HG2 THR A  52     196.323 112.724  39.617  1.00  0.00           H  
ATOM    876  N   ALA A  53     195.041 116.333  37.522  1.00  0.00           N  
ATOM    877  CA  ALA A  53     194.166 116.425  36.372  1.00  0.00           C  
ATOM    878  C   ALA A  53     194.958 116.546  35.081  1.00  0.00           C  
ATOM    879  O   ALA A  53     194.600 115.947  34.056  1.00  0.00           O  
ATOM    880  CB  ALA A  53     193.219 117.607  36.525  1.00  0.00           C  
ATOM    881  H   ALA A  53     194.938 117.015  38.275  1.00  0.00           H  
ATOM    882  HA  ALA A  53     193.571 115.521  36.343  1.00  0.00           H  
ATOM    883 1HB  ALA A  53     192.564 117.663  35.656  1.00  0.00           H  
ATOM    884 2HB  ALA A  53     192.618 117.477  37.425  1.00  0.00           H  
ATOM    885 3HB  ALA A  53     193.796 118.527  36.604  1.00  0.00           H  
ATOM    886  N   HIS A  54     196.056 117.315  35.122  1.00  0.00           N  
ATOM    887  CA  HIS A  54     196.922 117.450  33.966  1.00  0.00           C  
ATOM    888  C   HIS A  54     197.530 116.110  33.568  1.00  0.00           C  
ATOM    889  O   HIS A  54     197.423 115.696  32.411  1.00  0.00           O  
ATOM    890  CB  HIS A  54     198.038 118.462  34.247  1.00  0.00           C  
ATOM    891  CG  HIS A  54     199.039 118.576  33.140  1.00  0.00           C  
ATOM    892  ND1 HIS A  54     198.756 119.201  31.943  1.00  0.00           N  
ATOM    893  CD2 HIS A  54     200.319 118.146  33.047  1.00  0.00           C  
ATOM    894  CE1 HIS A  54     199.821 119.150  31.162  1.00  0.00           C  
ATOM    895  NE2 HIS A  54     200.782 118.515  31.808  1.00  0.00           N  
ATOM    896  H   HIS A  54     196.248 117.872  35.961  1.00  0.00           H  
ATOM    897  HA  HIS A  54     196.325 117.817  33.132  1.00  0.00           H  
ATOM    898 1HB  HIS A  54     197.602 119.447  34.416  1.00  0.00           H  
ATOM    899 2HB  HIS A  54     198.566 118.178  35.156  1.00  0.00           H  
ATOM    900  HD2 HIS A  54     200.878 117.606  33.812  1.00  0.00           H  
ATOM    901  HE1 HIS A  54     199.894 119.563  30.155  1.00  0.00           H  
ATOM    902  HE2 HIS A  54     201.709 118.328  31.453  1.00  0.00           H  
ATOM    903  N   LYS A  55     198.108 115.405  34.547  1.00  0.00           N  
ATOM    904  CA  LYS A  55     198.761 114.124  34.297  1.00  0.00           C  
ATOM    905  C   LYS A  55     197.794 113.070  33.763  1.00  0.00           C  
ATOM    906  O   LYS A  55     198.177 112.219  32.956  1.00  0.00           O  
ATOM    907  CB  LYS A  55     199.451 113.627  35.563  1.00  0.00           C  
ATOM    908  CG  LYS A  55     200.681 114.437  35.939  1.00  0.00           C  
ATOM    909  CD  LYS A  55     201.323 113.937  37.219  1.00  0.00           C  
ATOM    910  CE  LYS A  55     202.548 114.775  37.573  1.00  0.00           C  
ATOM    911  NZ  LYS A  55     203.199 114.319  38.835  1.00  0.00           N  
ATOM    912  H   LYS A  55     198.157 115.824  35.482  1.00  0.00           H  
ATOM    913  HA  LYS A  55     199.526 114.280  33.539  1.00  0.00           H  
ATOM    914 1HB  LYS A  55     198.747 113.683  36.400  1.00  0.00           H  
ATOM    915 2HB  LYS A  55     199.741 112.586  35.442  1.00  0.00           H  
ATOM    916 1HG  LYS A  55     201.403 114.385  35.126  1.00  0.00           H  
ATOM    917 2HG  LYS A  55     200.391 115.480  36.076  1.00  0.00           H  
ATOM    918 1HD  LYS A  55     200.600 114.005  38.035  1.00  0.00           H  
ATOM    919 2HD  LYS A  55     201.621 112.896  37.101  1.00  0.00           H  
ATOM    920 1HE  LYS A  55     203.269 114.713  36.761  1.00  0.00           H  
ATOM    921 2HE  LYS A  55     202.242 115.810  37.689  1.00  0.00           H  
ATOM    922 1HZ  LYS A  55     204.002 114.911  39.032  1.00  0.00           H  
ATOM    923 2HZ  LYS A  55     202.539 114.385  39.603  1.00  0.00           H  
ATOM    924 3HZ  LYS A  55     203.503 113.364  38.737  1.00  0.00           H  
ATOM    925  N   GLN A  56     196.540 113.132  34.210  1.00  0.00           N  
ATOM    926  CA  GLN A  56     195.512 112.211  33.750  1.00  0.00           C  
ATOM    927  C   GLN A  56     194.881 112.656  32.432  1.00  0.00           C  
ATOM    928  O   GLN A  56     194.346 111.820  31.700  1.00  0.00           O  
ATOM    929  CB  GLN A  56     194.427 112.060  34.820  1.00  0.00           C  
ATOM    930  CG  GLN A  56     194.914 111.436  36.116  1.00  0.00           C  
ATOM    931  CD  GLN A  56     195.494 110.050  35.909  1.00  0.00           C  
ATOM    932  OE1 GLN A  56     194.855 109.176  35.316  1.00  0.00           O  
ATOM    933  NE2 GLN A  56     196.711 109.839  36.398  1.00  0.00           N  
ATOM    934  H   GLN A  56     196.315 113.814  34.937  1.00  0.00           H  
ATOM    935  HA  GLN A  56     195.982 111.246  33.569  1.00  0.00           H  
ATOM    936 1HB  GLN A  56     194.009 113.039  35.054  1.00  0.00           H  
ATOM    937 2HB  GLN A  56     193.618 111.442  34.432  1.00  0.00           H  
ATOM    938 1HG  GLN A  56     195.690 112.071  36.545  1.00  0.00           H  
ATOM    939 2HG  GLN A  56     194.074 111.355  36.806  1.00  0.00           H  
ATOM    940 1HE2 GLN A  56     197.145 108.944  36.291  1.00  0.00           H  
ATOM    941 2HE2 GLN A  56     197.194 110.575  36.872  1.00  0.00           H  
ATOM    942  N   GLY A  57     194.982 113.949  32.096  1.00  0.00           N  
ATOM    943  CA  GLY A  57     194.433 114.461  30.849  1.00  0.00           C  
ATOM    944  C   GLY A  57     192.929 114.650  30.933  1.00  0.00           C  
ATOM    945  O   GLY A  57     192.208 114.425  29.951  1.00  0.00           O  
ATOM    946  H   GLY A  57     195.383 114.618  32.753  1.00  0.00           H  
ATOM    947 1HA  GLY A  57     194.914 115.415  30.624  1.00  0.00           H  
ATOM    948 2HA  GLY A  57     194.681 113.779  30.036  1.00  0.00           H  
ATOM    949  N   VAL A  58     192.458 115.050  32.111  1.00  0.00           N  
ATOM    950  CA  VAL A  58     191.025 115.232  32.355  1.00  0.00           C  
ATOM    951  C   VAL A  58     190.699 116.678  32.670  1.00  0.00           C  
ATOM    952  O   VAL A  58     191.599 117.488  32.891  1.00  0.00           O  
ATOM    953  CB  VAL A  58     190.560 114.344  33.524  1.00  0.00           C  
ATOM    954  CG1 VAL A  58     190.851 112.880  33.229  1.00  0.00           C  
ATOM    955  CG2 VAL A  58     191.243 114.782  34.810  1.00  0.00           C  
ATOM    956  H   VAL A  58     193.153 115.245  32.838  1.00  0.00           H  
ATOM    957  HA  VAL A  58     190.473 114.937  31.461  1.00  0.00           H  
ATOM    958  HB  VAL A  58     189.480 114.441  33.634  1.00  0.00           H  
ATOM    959 1HG1 VAL A  58     190.516 112.267  34.066  1.00  0.00           H  
ATOM    960 2HG1 VAL A  58     190.323 112.579  32.324  1.00  0.00           H  
ATOM    961 3HG1 VAL A  58     191.923 112.744  33.088  1.00  0.00           H  
ATOM    962 1HG2 VAL A  58     190.909 114.150  35.633  1.00  0.00           H  
ATOM    963 2HG2 VAL A  58     192.324 114.690  34.698  1.00  0.00           H  
ATOM    964 3HG2 VAL A  58     190.987 115.820  35.023  1.00  0.00           H  
ATOM    965  N   THR A  59     189.410 117.010  32.657  1.00  0.00           N  
ATOM    966  CA  THR A  59     189.003 118.381  32.919  1.00  0.00           C  
ATOM    967  C   THR A  59     188.779 118.643  34.392  1.00  0.00           C  
ATOM    968  O   THR A  59     188.151 117.845  35.094  1.00  0.00           O  
ATOM    969  CB  THR A  59     187.721 118.731  32.140  1.00  0.00           C  
ATOM    970  OG1 THR A  59     188.001 118.741  30.734  1.00  0.00           O  
ATOM    971  CG2 THR A  59     187.198 120.096  32.559  1.00  0.00           C  
ATOM    972  H   THR A  59     188.692 116.294  32.521  1.00  0.00           H  
ATOM    973  HA  THR A  59     189.812 119.050  32.602  1.00  0.00           H  
ATOM    974  HB  THR A  59     186.958 117.978  32.339  1.00  0.00           H  
ATOM    975  HG1 THR A  59     188.156 119.644  30.446  1.00  0.00           H  
ATOM    976 1HG2 THR A  59     186.292 120.326  31.999  1.00  0.00           H  
ATOM    977 2HG2 THR A  59     186.973 120.087  33.625  1.00  0.00           H  
ATOM    978 3HG2 THR A  59     187.953 120.854  32.353  1.00  0.00           H  
ATOM    979  N   LEU A  60     189.307 119.746  34.893  1.00  0.00           N  
ATOM    980  CA  LEU A  60     189.025 120.068  36.284  1.00  0.00           C  
ATOM    981  C   LEU A  60     188.218 121.333  36.473  1.00  0.00           C  
ATOM    982  O   LEU A  60     188.573 122.409  35.979  1.00  0.00           O  
ATOM    983  CB  LEU A  60     190.343 120.202  37.058  1.00  0.00           C  
ATOM    984  CG  LEU A  60     190.224 120.751  38.485  1.00  0.00           C  
ATOM    985  CD1 LEU A  60     189.523 119.728  39.367  1.00  0.00           C  
ATOM    986  CD2 LEU A  60     191.611 121.077  39.021  1.00  0.00           C  
ATOM    987  H   LEU A  60     189.854 120.361  34.275  1.00  0.00           H  
ATOM    988  HA  LEU A  60     188.424 119.262  36.694  1.00  0.00           H  
ATOM    989 1HB  LEU A  60     190.811 119.220  37.119  1.00  0.00           H  
ATOM    990 2HB  LEU A  60     191.007 120.863  36.502  1.00  0.00           H  
ATOM    991  HG  LEU A  60     189.617 121.657  38.477  1.00  0.00           H  
ATOM    992 1HD1 LEU A  60     189.438 120.118  40.381  1.00  0.00           H  
ATOM    993 2HD1 LEU A  60     188.527 119.528  38.972  1.00  0.00           H  
ATOM    994 3HD1 LEU A  60     190.100 118.804  39.382  1.00  0.00           H  
ATOM    995 1HD2 LEU A  60     191.526 121.468  40.035  1.00  0.00           H  
ATOM    996 2HD2 LEU A  60     192.219 120.172  39.031  1.00  0.00           H  
ATOM    997 3HD2 LEU A  60     192.082 121.824  38.381  1.00  0.00           H  
ATOM    998  N   SER A  61     187.123 121.179  37.220  1.00  0.00           N  
ATOM    999  CA  SER A  61     186.281 122.293  37.625  1.00  0.00           C  
ATOM   1000  C   SER A  61     186.293 122.412  39.141  1.00  0.00           C  
ATOM   1001  O   SER A  61     185.951 121.453  39.837  1.00  0.00           O  
ATOM   1002  CB  SER A  61     184.863 122.100  37.125  1.00  0.00           C  
ATOM   1003  OG  SER A  61     184.793 122.270  35.736  1.00  0.00           O  
ATOM   1004  H   SER A  61     186.899 120.223  37.524  1.00  0.00           H  
ATOM   1005  HA  SER A  61     186.679 123.216  37.202  1.00  0.00           H  
ATOM   1006 1HB  SER A  61     184.516 121.102  37.390  1.00  0.00           H  
ATOM   1007 2HB  SER A  61     184.204 122.816  37.614  1.00  0.00           H  
ATOM   1008  HG  SER A  61     185.062 123.176  35.566  1.00  0.00           H  
ATOM   1009  N   ILE A  62     186.702 123.559  39.681  1.00  0.00           N  
ATOM   1010  CA  ILE A  62     186.834 123.645  41.136  1.00  0.00           C  
ATOM   1011  C   ILE A  62     186.459 124.991  41.772  1.00  0.00           C  
ATOM   1012  O   ILE A  62     186.923 126.057  41.373  1.00  0.00           O  
ATOM   1013  CB  ILE A  62     188.282 123.306  41.538  1.00  0.00           C  
ATOM   1014  CG1 ILE A  62     188.419 123.276  43.062  1.00  0.00           C  
ATOM   1015  CG2 ILE A  62     189.251 124.310  40.933  1.00  0.00           C  
ATOM   1016  CD1 ILE A  62     189.736 122.712  43.546  1.00  0.00           C  
ATOM   1017  H   ILE A  62     186.970 124.342  39.080  1.00  0.00           H  
ATOM   1018  HA  ILE A  62     186.157 122.922  41.550  1.00  0.00           H  
ATOM   1019  HB  ILE A  62     188.535 122.309  41.179  1.00  0.00           H  
ATOM   1020 1HG1 ILE A  62     188.315 124.286  43.457  1.00  0.00           H  
ATOM   1021 2HG1 ILE A  62     187.615 122.675  43.489  1.00  0.00           H  
ATOM   1022 1HG2 ILE A  62     190.269 124.056  41.227  1.00  0.00           H  
ATOM   1023 2HG2 ILE A  62     189.170 124.283  39.847  1.00  0.00           H  
ATOM   1024 3HG2 ILE A  62     189.008 125.311  41.290  1.00  0.00           H  
ATOM   1025 1HD1 ILE A  62     189.758 122.723  44.636  1.00  0.00           H  
ATOM   1026 2HD1 ILE A  62     189.845 121.687  43.191  1.00  0.00           H  
ATOM   1027 3HD1 ILE A  62     190.554 123.319  43.161  1.00  0.00           H  
ATOM   1028  N   THR A  63     185.642 124.920  42.829  1.00  0.00           N  
ATOM   1029  CA  THR A  63     185.141 126.127  43.500  1.00  0.00           C  
ATOM   1030  C   THR A  63     185.507 126.206  44.971  1.00  0.00           C  
ATOM   1031  O   THR A  63     185.350 125.254  45.742  1.00  0.00           O  
ATOM   1032  CB  THR A  63     183.610 126.225  43.366  1.00  0.00           C  
ATOM   1033  OG1 THR A  63     183.255 126.354  41.983  1.00  0.00           O  
ATOM   1034  CG2 THR A  63     183.083 127.427  44.135  1.00  0.00           C  
ATOM   1035  H   THR A  63     185.366 123.990  43.152  1.00  0.00           H  
ATOM   1036  HA  THR A  63     185.593 126.993  43.021  1.00  0.00           H  
ATOM   1037  HB  THR A  63     183.151 125.319  43.762  1.00  0.00           H  
ATOM   1038  HG1 THR A  63     183.367 127.267  41.709  1.00  0.00           H  
ATOM   1039 1HG2 THR A  63     182.000 127.481  44.029  1.00  0.00           H  
ATOM   1040 2HG2 THR A  63     183.341 127.327  45.189  1.00  0.00           H  
ATOM   1041 3HG2 THR A  63     183.531 128.337  43.737  1.00  0.00           H  
ATOM   1042  N   PHE A  64     185.950 127.394  45.359  1.00  0.00           N  
ATOM   1043  CA  PHE A  64     186.377 127.659  46.734  1.00  0.00           C  
ATOM   1044  C   PHE A  64     185.441 128.662  47.395  1.00  0.00           C  
ATOM   1045  O   PHE A  64     185.300 129.796  46.921  1.00  0.00           O  
ATOM   1046  CB  PHE A  64     187.812 128.190  46.762  1.00  0.00           C  
ATOM   1047  CG  PHE A  64     188.829 127.219  46.235  1.00  0.00           C  
ATOM   1048  CD1 PHE A  64     189.035 127.081  44.871  1.00  0.00           C  
ATOM   1049  CD2 PHE A  64     189.581 126.440  47.101  1.00  0.00           C  
ATOM   1050  CE1 PHE A  64     189.970 126.187  44.384  1.00  0.00           C  
ATOM   1051  CE2 PHE A  64     190.518 125.548  46.619  1.00  0.00           C  
ATOM   1052  CZ  PHE A  64     190.713 125.421  45.258  1.00  0.00           C  
ATOM   1053  H   PHE A  64     186.002 128.135  44.653  1.00  0.00           H  
ATOM   1054  HA  PHE A  64     186.346 126.729  47.301  1.00  0.00           H  
ATOM   1055 1HB  PHE A  64     187.873 129.102  46.169  1.00  0.00           H  
ATOM   1056 2HB  PHE A  64     188.084 128.446  47.785  1.00  0.00           H  
ATOM   1057  HD1 PHE A  64     188.449 127.687  44.180  1.00  0.00           H  
ATOM   1058  HD2 PHE A  64     189.427 126.541  48.177  1.00  0.00           H  
ATOM   1059  HE1 PHE A  64     190.122 126.089  43.310  1.00  0.00           H  
ATOM   1060  HE2 PHE A  64     191.103 124.943  47.312  1.00  0.00           H  
ATOM   1061  HZ  PHE A  64     191.449 124.716  44.876  1.00  0.00           H  
ATOM   1062  N   SER A  65     184.771 128.249  48.484  1.00  0.00           N  
ATOM   1063  CA  SER A  65     183.904 129.168  49.217  1.00  0.00           C  
ATOM   1064  C   SER A  65     184.027 128.968  50.732  1.00  0.00           C  
ATOM   1065  O   SER A  65     183.533 127.982  51.288  1.00  0.00           O  
ATOM   1066  CB  SER A  65     182.462 128.973  48.788  1.00  0.00           C  
ATOM   1067  OG  SER A  65     181.596 129.744  49.574  1.00  0.00           O  
ATOM   1068  H   SER A  65     184.835 127.274  48.805  1.00  0.00           H  
ATOM   1069  HA  SER A  65     184.206 130.181  48.991  1.00  0.00           H  
ATOM   1070 1HB  SER A  65     182.354 129.254  47.740  1.00  0.00           H  
ATOM   1071 2HB  SER A  65     182.196 127.921  48.874  1.00  0.00           H  
ATOM   1072  HG  SER A  65     181.392 130.526  49.055  1.00  0.00           H  
ATOM   1073  N   GLY A  66     184.572 129.959  51.433  1.00  0.00           N  
ATOM   1074  CA  GLY A  66     184.824 129.793  52.868  1.00  0.00           C  
ATOM   1075  C   GLY A  66     185.778 128.615  53.031  1.00  0.00           C  
ATOM   1076  O   GLY A  66     186.817 128.586  52.367  1.00  0.00           O  
ATOM   1077  H   GLY A  66     184.887 130.793  50.953  1.00  0.00           H  
ATOM   1078 1HA  GLY A  66     185.273 130.698  53.280  1.00  0.00           H  
ATOM   1079 2HA  GLY A  66     183.891 129.605  53.396  1.00  0.00           H  
ATOM   1080  N   ASP A  67     185.440 127.648  53.905  1.00  0.00           N  
ATOM   1081  CA  ASP A  67     186.275 126.472  54.140  1.00  0.00           C  
ATOM   1082  C   ASP A  67     185.751 125.219  53.415  1.00  0.00           C  
ATOM   1083  O   ASP A  67     186.096 124.079  53.767  1.00  0.00           O  
ATOM   1084  CB  ASP A  67     186.419 126.209  55.635  1.00  0.00           C  
ATOM   1085  CG  ASP A  67     185.100 125.917  56.286  1.00  0.00           C  
ATOM   1086  OD1 ASP A  67     184.082 126.187  55.656  1.00  0.00           O  
ATOM   1087  OD2 ASP A  67     185.088 125.416  57.392  1.00  0.00           O  
ATOM   1088  H   ASP A  67     184.567 127.697  54.440  1.00  0.00           H  
ATOM   1089  HA  ASP A  67     187.266 126.680  53.763  1.00  0.00           H  
ATOM   1090 1HB  ASP A  67     187.103 125.371  55.794  1.00  0.00           H  
ATOM   1091 2HB  ASP A  67     186.863 127.084  56.111  1.00  0.00           H  
ATOM   1092  N   ILE A  68     184.904 125.421  52.399  1.00  0.00           N  
ATOM   1093  CA  ILE A  68     184.407 124.300  51.622  1.00  0.00           C  
ATOM   1094  C   ILE A  68     184.830 124.381  50.162  1.00  0.00           C  
ATOM   1095  O   ILE A  68     184.692 125.413  49.495  1.00  0.00           O  
ATOM   1096  CB  ILE A  68     182.869 124.171  51.715  1.00  0.00           C  
ATOM   1097  CG1 ILE A  68     182.443 123.923  53.201  1.00  0.00           C  
ATOM   1098  CG2 ILE A  68     182.398 123.017  50.835  1.00  0.00           C  
ATOM   1099  CD1 ILE A  68     180.925 123.943  53.467  1.00  0.00           C  
ATOM   1100  H   ILE A  68     184.594 126.370  52.153  1.00  0.00           H  
ATOM   1101  HA  ILE A  68     184.831 123.392  52.032  1.00  0.00           H  
ATOM   1102  HB  ILE A  68     182.402 125.105  51.388  1.00  0.00           H  
ATOM   1103 1HG1 ILE A  68     182.840 122.972  53.526  1.00  0.00           H  
ATOM   1104 2HG1 ILE A  68     182.889 124.706  53.818  1.00  0.00           H  
ATOM   1105 1HG2 ILE A  68     181.359 122.945  50.919  1.00  0.00           H  
ATOM   1106 2HG2 ILE A  68     182.656 123.186  49.794  1.00  0.00           H  
ATOM   1107 3HG2 ILE A  68     182.861 122.090  51.178  1.00  0.00           H  
ATOM   1108 1HD1 ILE A  68     180.744 123.786  54.531  1.00  0.00           H  
ATOM   1109 2HD1 ILE A  68     180.511 124.914  53.176  1.00  0.00           H  
ATOM   1110 3HD1 ILE A  68     180.426 123.161  52.914  1.00  0.00           H  
ATOM   1111  N   VAL A  69     185.363 123.273  49.667  1.00  0.00           N  
ATOM   1112  CA  VAL A  69     185.792 123.241  48.279  1.00  0.00           C  
ATOM   1113  C   VAL A  69     185.051 122.158  47.514  1.00  0.00           C  
ATOM   1114  O   VAL A  69     184.904 121.023  47.980  1.00  0.00           O  
ATOM   1115  CB  VAL A  69     187.314 123.069  48.180  1.00  0.00           C  
ATOM   1116  CG1 VAL A  69     187.754 122.993  46.712  1.00  0.00           C  
ATOM   1117  CG2 VAL A  69     187.963 124.254  48.859  1.00  0.00           C  
ATOM   1118  H   VAL A  69     185.427 122.456  50.285  1.00  0.00           H  
ATOM   1119  HA  VAL A  69     185.548 124.197  47.822  1.00  0.00           H  
ATOM   1120  HB  VAL A  69     187.612 122.143  48.668  1.00  0.00           H  
ATOM   1121 1HG1 VAL A  69     188.835 122.877  46.658  1.00  0.00           H  
ATOM   1122 2HG1 VAL A  69     187.287 122.154  46.233  1.00  0.00           H  
ATOM   1123 3HG1 VAL A  69     187.464 123.910  46.194  1.00  0.00           H  
ATOM   1124 1HG2 VAL A  69     189.042 124.159  48.792  1.00  0.00           H  
ATOM   1125 2HG2 VAL A  69     187.640 125.151  48.365  1.00  0.00           H  
ATOM   1126 3HG2 VAL A  69     187.664 124.304  49.903  1.00  0.00           H  
ATOM   1127  N   VAL A  70     184.577 122.524  46.330  1.00  0.00           N  
ATOM   1128  CA  VAL A  70     183.821 121.593  45.500  1.00  0.00           C  
ATOM   1129  C   VAL A  70     184.615 121.232  44.257  1.00  0.00           C  
ATOM   1130  O   VAL A  70     185.053 122.122  43.528  1.00  0.00           O  
ATOM   1131  CB  VAL A  70     182.471 122.208  45.088  1.00  0.00           C  
ATOM   1132  CG1 VAL A  70     181.679 121.229  44.234  1.00  0.00           C  
ATOM   1133  CG2 VAL A  70     181.682 122.603  46.327  1.00  0.00           C  
ATOM   1134  H   VAL A  70     184.760 123.489  46.032  1.00  0.00           H  
ATOM   1135  HA  VAL A  70     183.622 120.686  46.070  1.00  0.00           H  
ATOM   1136  HB  VAL A  70     182.655 123.091  44.477  1.00  0.00           H  
ATOM   1137 1HG1 VAL A  70     180.727 121.680  43.951  1.00  0.00           H  
ATOM   1138 2HG1 VAL A  70     182.247 120.988  43.335  1.00  0.00           H  
ATOM   1139 3HG1 VAL A  70     181.493 120.318  44.802  1.00  0.00           H  
ATOM   1140 1HG2 VAL A  70     180.728 123.037  46.028  1.00  0.00           H  
ATOM   1141 2HG2 VAL A  70     181.502 121.720  46.941  1.00  0.00           H  
ATOM   1142 3HG2 VAL A  70     182.249 123.335  46.902  1.00  0.00           H  
ATOM   1143  N   ILE A  71     184.835 119.938  44.025  1.00  0.00           N  
ATOM   1144  CA  ILE A  71     185.615 119.499  42.867  1.00  0.00           C  
ATOM   1145  C   ILE A  71     184.866 118.559  41.934  1.00  0.00           C  
ATOM   1146  O   ILE A  71     184.321 117.546  42.361  1.00  0.00           O  
ATOM   1147  CB  ILE A  71     186.892 118.751  43.319  1.00  0.00           C  
ATOM   1148  CG1 ILE A  71     187.770 119.697  44.156  1.00  0.00           C  
ATOM   1149  CG2 ILE A  71     187.650 118.211  42.092  1.00  0.00           C  
ATOM   1150  CD1 ILE A  71     188.938 119.068  44.850  1.00  0.00           C  
ATOM   1151  H   ILE A  71     184.480 119.247  44.692  1.00  0.00           H  
ATOM   1152  HA  ILE A  71     185.899 120.378  42.289  1.00  0.00           H  
ATOM   1153  HB  ILE A  71     186.600 117.913  43.966  1.00  0.00           H  
ATOM   1154 1HG1 ILE A  71     188.133 120.475  43.532  1.00  0.00           H  
ATOM   1155 2HG1 ILE A  71     187.145 120.131  44.920  1.00  0.00           H  
ATOM   1156 1HG2 ILE A  71     188.517 117.677  42.407  1.00  0.00           H  
ATOM   1157 2HG2 ILE A  71     187.034 117.530  41.514  1.00  0.00           H  
ATOM   1158 3HG2 ILE A  71     187.937 119.051  41.475  1.00  0.00           H  
ATOM   1159 1HD1 ILE A  71     189.456 119.839  45.415  1.00  0.00           H  
ATOM   1160 2HD1 ILE A  71     188.588 118.287  45.529  1.00  0.00           H  
ATOM   1161 3HD1 ILE A  71     189.615 118.651  44.132  1.00  0.00           H  
ATOM   1162  N   ALA A  72     184.898 118.849  40.647  1.00  0.00           N  
ATOM   1163  CA  ALA A  72     184.374 117.918  39.661  1.00  0.00           C  
ATOM   1164  C   ALA A  72     185.472 117.392  38.770  1.00  0.00           C  
ATOM   1165  O   ALA A  72     186.218 118.158  38.144  1.00  0.00           O  
ATOM   1166  CB  ALA A  72     183.326 118.555  38.828  1.00  0.00           C  
ATOM   1167  H   ALA A  72     185.277 119.753  40.371  1.00  0.00           H  
ATOM   1168  HA  ALA A  72     183.939 117.078  40.185  1.00  0.00           H  
ATOM   1169 1HB  ALA A  72     182.557 118.880  39.469  1.00  0.00           H  
ATOM   1170 2HB  ALA A  72     183.754 119.393  38.296  1.00  0.00           H  
ATOM   1171 3HB  ALA A  72     182.947 117.825  38.132  1.00  0.00           H  
ATOM   1172  N   VAL A  73     185.544 116.074  38.676  1.00  0.00           N  
ATOM   1173  CA  VAL A  73     186.492 115.444  37.777  1.00  0.00           C  
ATOM   1174  C   VAL A  73     185.759 114.812  36.619  1.00  0.00           C  
ATOM   1175  O   VAL A  73     185.043 113.823  36.798  1.00  0.00           O  
ATOM   1176  CB  VAL A  73     187.257 114.355  38.520  1.00  0.00           C  
ATOM   1177  CG1 VAL A  73     188.257 113.680  37.557  1.00  0.00           C  
ATOM   1178  CG2 VAL A  73     187.910 114.969  39.768  1.00  0.00           C  
ATOM   1179  H   VAL A  73     184.948 115.508  39.287  1.00  0.00           H  
ATOM   1180  HA  VAL A  73     187.177 116.194  37.390  1.00  0.00           H  
ATOM   1181  HB  VAL A  73     186.560 113.588  38.836  1.00  0.00           H  
ATOM   1182 1HG1 VAL A  73     188.761 112.899  38.067  1.00  0.00           H  
ATOM   1183 2HG1 VAL A  73     187.738 113.252  36.706  1.00  0.00           H  
ATOM   1184 3HG1 VAL A  73     188.979 114.415  37.204  1.00  0.00           H  
ATOM   1185 1HG2 VAL A  73     188.422 114.200  40.325  1.00  0.00           H  
ATOM   1186 2HG2 VAL A  73     188.612 115.746  39.473  1.00  0.00           H  
ATOM   1187 3HG2 VAL A  73     187.140 115.406  40.407  1.00  0.00           H  
ATOM   1188  N   THR A  74     185.960 115.364  35.433  1.00  0.00           N  
ATOM   1189  CA  THR A  74     185.206 114.977  34.260  1.00  0.00           C  
ATOM   1190  C   THR A  74     186.046 114.227  33.228  1.00  0.00           C  
ATOM   1191  O   THR A  74     187.070 114.727  32.724  1.00  0.00           O  
ATOM   1192  CB  THR A  74     184.570 116.214  33.600  1.00  0.00           C  
ATOM   1193  OG1 THR A  74     183.667 116.840  34.521  1.00  0.00           O  
ATOM   1194  CG2 THR A  74     183.812 115.818  32.343  1.00  0.00           C  
ATOM   1195  H   THR A  74     186.627 116.128  35.334  1.00  0.00           H  
ATOM   1196  HA  THR A  74     184.393 114.323  34.569  1.00  0.00           H  
ATOM   1197  HB  THR A  74     185.351 116.928  33.337  1.00  0.00           H  
ATOM   1198  HG1 THR A  74     184.095 117.600  34.922  1.00  0.00           H  
ATOM   1199 1HG2 THR A  74     183.370 116.705  31.890  1.00  0.00           H  
ATOM   1200 2HG2 THR A  74     184.498 115.353  31.636  1.00  0.00           H  
ATOM   1201 3HG2 THR A  74     183.024 115.112  32.601  1.00  0.00           H  
ATOM   1202  N   VAL A  75     185.588 113.028  32.859  1.00  0.00           N  
ATOM   1203  CA  VAL A  75     186.379 112.208  31.956  1.00  0.00           C  
ATOM   1204  C   VAL A  75     185.667 111.792  30.663  1.00  0.00           C  
ATOM   1205  O   VAL A  75     184.767 110.950  30.669  1.00  0.00           O  
ATOM   1206  CB  VAL A  75     186.805 110.952  32.731  1.00  0.00           C  
ATOM   1207  CG1 VAL A  75     187.651 110.051  31.885  1.00  0.00           C  
ATOM   1208  CG2 VAL A  75     187.566 111.370  33.987  1.00  0.00           C  
ATOM   1209  H   VAL A  75     184.716 112.662  33.265  1.00  0.00           H  
ATOM   1210  HA  VAL A  75     187.276 112.764  31.688  1.00  0.00           H  
ATOM   1211  HB  VAL A  75     185.924 110.408  33.009  1.00  0.00           H  
ATOM   1212 1HG1 VAL A  75     187.915 109.172  32.464  1.00  0.00           H  
ATOM   1213 2HG1 VAL A  75     187.107 109.735  31.000  1.00  0.00           H  
ATOM   1214 3HG1 VAL A  75     188.540 110.585  31.597  1.00  0.00           H  
ATOM   1215 1HG2 VAL A  75     187.863 110.498  34.540  1.00  0.00           H  
ATOM   1216 2HG2 VAL A  75     188.417 111.916  33.702  1.00  0.00           H  
ATOM   1217 3HG2 VAL A  75     186.939 111.988  34.616  1.00  0.00           H  
ATOM   1218  N   GLY A  76     186.180 112.291  29.532  1.00  0.00           N  
ATOM   1219  CA  GLY A  76     185.677 111.913  28.206  1.00  0.00           C  
ATOM   1220  C   GLY A  76     184.433 112.685  27.753  1.00  0.00           C  
ATOM   1221  O   GLY A  76     183.869 112.386  26.700  1.00  0.00           O  
ATOM   1222  H   GLY A  76     186.912 112.982  29.606  1.00  0.00           H  
ATOM   1223 1HA  GLY A  76     186.474 112.059  27.474  1.00  0.00           H  
ATOM   1224 2HA  GLY A  76     185.452 110.845  28.206  1.00  0.00           H  
ATOM   1225  N   ALA A  77     183.972 113.621  28.570  1.00  0.00           N  
ATOM   1226  CA  ALA A  77     182.763 114.393  28.294  1.00  0.00           C  
ATOM   1227  C   ALA A  77     182.901 115.298  27.083  1.00  0.00           C  
ATOM   1228  O   ALA A  77     183.988 115.807  26.795  1.00  0.00           O  
ATOM   1229  CB  ALA A  77     182.420 115.247  29.482  1.00  0.00           C  
ATOM   1230  H   ALA A  77     184.506 113.853  29.392  1.00  0.00           H  
ATOM   1231  HA  ALA A  77     181.946 113.695  28.103  1.00  0.00           H  
ATOM   1232 1HB  ALA A  77     181.531 115.788  29.290  1.00  0.00           H  
ATOM   1233 2HB  ALA A  77     182.280 114.623  30.351  1.00  0.00           H  
ATOM   1234 3HB  ALA A  77     183.231 115.942  29.634  1.00  0.00           H  
ATOM   1235  N   SER A  78     181.777 115.540  26.412  1.00  0.00           N  
ATOM   1236  CA  SER A  78     181.702 116.494  25.314  1.00  0.00           C  
ATOM   1237  C   SER A  78     181.788 117.900  25.888  1.00  0.00           C  
ATOM   1238  O   SER A  78     181.681 118.093  27.108  1.00  0.00           O  
ATOM   1239  CB  SER A  78     180.415 116.317  24.531  1.00  0.00           C  
ATOM   1240  OG  SER A  78     179.301 116.636  25.319  1.00  0.00           O  
ATOM   1241  H   SER A  78     180.914 115.052  26.688  1.00  0.00           H  
ATOM   1242  HA  SER A  78     182.547 116.338  24.639  1.00  0.00           H  
ATOM   1243 1HB  SER A  78     180.435 116.957  23.649  1.00  0.00           H  
ATOM   1244 2HB  SER A  78     180.338 115.287  24.187  1.00  0.00           H  
ATOM   1245  HG  SER A  78     179.146 115.872  25.880  1.00  0.00           H  
ATOM   1246  N   GLU A  79     181.988 118.890  25.027  1.00  0.00           N  
ATOM   1247  CA  GLU A  79     182.097 120.265  25.487  1.00  0.00           C  
ATOM   1248  C   GLU A  79     180.820 120.729  26.186  1.00  0.00           C  
ATOM   1249  O   GLU A  79     180.886 121.419  27.208  1.00  0.00           O  
ATOM   1250  CB  GLU A  79     182.412 121.191  24.311  1.00  0.00           C  
ATOM   1251  CG  GLU A  79     183.801 121.004  23.718  1.00  0.00           C  
ATOM   1252  CD  GLU A  79     184.900 121.403  24.664  1.00  0.00           C  
ATOM   1253  OE1 GLU A  79     184.843 122.491  25.185  1.00  0.00           O  
ATOM   1254  OE2 GLU A  79     185.796 120.618  24.866  1.00  0.00           O  
ATOM   1255  H   GLU A  79     182.079 118.688  24.031  1.00  0.00           H  
ATOM   1256  HA  GLU A  79     182.918 120.321  26.201  1.00  0.00           H  
ATOM   1257 1HB  GLU A  79     181.684 121.030  23.515  1.00  0.00           H  
ATOM   1258 2HB  GLU A  79     182.322 122.229  24.631  1.00  0.00           H  
ATOM   1259 1HG  GLU A  79     183.932 119.956  23.449  1.00  0.00           H  
ATOM   1260 2HG  GLU A  79     183.879 121.597  22.808  1.00  0.00           H  
ATOM   1261  N   GLU A  80     179.662 120.310  25.669  1.00  0.00           N  
ATOM   1262  CA  GLU A  80     178.399 120.718  26.267  1.00  0.00           C  
ATOM   1263  C   GLU A  80     178.218 120.040  27.618  1.00  0.00           C  
ATOM   1264  O   GLU A  80     177.715 120.653  28.564  1.00  0.00           O  
ATOM   1265  CB  GLU A  80     177.226 120.401  25.336  1.00  0.00           C  
ATOM   1266  CG  GLU A  80     177.209 121.243  24.054  1.00  0.00           C  
ATOM   1267  CD  GLU A  80     177.088 122.725  24.333  1.00  0.00           C  
ATOM   1268  OE1 GLU A  80     176.196 123.111  25.037  1.00  0.00           O  
ATOM   1269  OE2 GLU A  80     177.919 123.468  23.855  1.00  0.00           O  
ATOM   1270  H   GLU A  80     179.682 119.746  24.830  1.00  0.00           H  
ATOM   1271  HA  GLU A  80     178.424 121.793  26.430  1.00  0.00           H  
ATOM   1272 1HB  GLU A  80     177.264 119.348  25.053  1.00  0.00           H  
ATOM   1273 2HB  GLU A  80     176.287 120.564  25.866  1.00  0.00           H  
ATOM   1274 1HG  GLU A  80     178.133 121.066  23.505  1.00  0.00           H  
ATOM   1275 2HG  GLU A  80     176.376 120.923  23.429  1.00  0.00           H  
ATOM   1276  N   GLU A  81     178.635 118.777  27.714  1.00  0.00           N  
ATOM   1277  CA  GLU A  81     178.569 118.065  28.978  1.00  0.00           C  
ATOM   1278  C   GLU A  81     179.494 118.716  30.013  1.00  0.00           C  
ATOM   1279  O   GLU A  81     179.115 118.841  31.181  1.00  0.00           O  
ATOM   1280  CB  GLU A  81     178.873 116.587  28.772  1.00  0.00           C  
ATOM   1281  CG  GLU A  81     177.757 115.811  28.077  1.00  0.00           C  
ATOM   1282  CD  GLU A  81     178.162 114.435  27.589  1.00  0.00           C  
ATOM   1283  OE1 GLU A  81     179.194 114.292  26.949  1.00  0.00           O  
ATOM   1284  OE2 GLU A  81     177.431 113.516  27.864  1.00  0.00           O  
ATOM   1285  H   GLU A  81     178.978 118.305  26.876  1.00  0.00           H  
ATOM   1286  HA  GLU A  81     177.550 118.138  29.356  1.00  0.00           H  
ATOM   1287 1HB  GLU A  81     179.728 116.515  28.125  1.00  0.00           H  
ATOM   1288 2HB  GLU A  81     179.110 116.109  29.722  1.00  0.00           H  
ATOM   1289 1HG  GLU A  81     176.935 115.699  28.783  1.00  0.00           H  
ATOM   1290 2HG  GLU A  81     177.391 116.400  27.243  1.00  0.00           H  
ATOM   1291  N   LYS A  82     180.685 119.176  29.595  1.00  0.00           N  
ATOM   1292  CA  LYS A  82     181.570 119.841  30.547  1.00  0.00           C  
ATOM   1293  C   LYS A  82     180.931 121.140  31.023  1.00  0.00           C  
ATOM   1294  O   LYS A  82     181.087 121.514  32.184  1.00  0.00           O  
ATOM   1295  CB  LYS A  82     182.939 120.116  29.921  1.00  0.00           C  
ATOM   1296  CG  LYS A  82     183.779 118.870  29.674  1.00  0.00           C  
ATOM   1297  CD  LYS A  82     185.207 119.233  29.296  1.00  0.00           C  
ATOM   1298  CE  LYS A  82     185.283 119.786  27.880  1.00  0.00           C  
ATOM   1299  NZ  LYS A  82     186.688 119.928  27.412  1.00  0.00           N  
ATOM   1300  H   LYS A  82     180.982 118.993  28.630  1.00  0.00           H  
ATOM   1301  HA  LYS A  82     181.692 119.177  31.397  1.00  0.00           H  
ATOM   1302 1HB  LYS A  82     182.806 120.626  28.967  1.00  0.00           H  
ATOM   1303 2HB  LYS A  82     183.509 120.780  30.571  1.00  0.00           H  
ATOM   1304 1HG  LYS A  82     183.795 118.257  30.575  1.00  0.00           H  
ATOM   1305 2HG  LYS A  82     183.336 118.287  28.867  1.00  0.00           H  
ATOM   1306 1HD  LYS A  82     185.589 119.983  29.991  1.00  0.00           H  
ATOM   1307 2HD  LYS A  82     185.838 118.347  29.363  1.00  0.00           H  
ATOM   1308 1HE  LYS A  82     184.752 119.121  27.201  1.00  0.00           H  
ATOM   1309 2HE  LYS A  82     184.802 120.764  27.846  1.00  0.00           H  
ATOM   1310 1HZ  LYS A  82     186.695 120.297  26.472  1.00  0.00           H  
ATOM   1311 2HZ  LYS A  82     187.186 120.559  28.025  1.00  0.00           H  
ATOM   1312 3HZ  LYS A  82     187.139 119.025  27.422  1.00  0.00           H  
ATOM   1313  N   LYS A  83     180.223 121.859  30.137  1.00  0.00           N  
ATOM   1314  CA  LYS A  83     179.571 123.097  30.571  1.00  0.00           C  
ATOM   1315  C   LYS A  83     178.534 122.795  31.653  1.00  0.00           C  
ATOM   1316  O   LYS A  83     178.441 123.532  32.648  1.00  0.00           O  
ATOM   1317  CB  LYS A  83     178.877 123.801  29.401  1.00  0.00           C  
ATOM   1318  CG  LYS A  83     179.792 124.433  28.365  1.00  0.00           C  
ATOM   1319  CD  LYS A  83     178.966 124.987  27.195  1.00  0.00           C  
ATOM   1320  CE  LYS A  83     179.834 125.540  26.080  1.00  0.00           C  
ATOM   1321  NZ  LYS A  83     179.013 125.933  24.894  1.00  0.00           N  
ATOM   1322  H   LYS A  83     180.186 121.559  29.156  1.00  0.00           H  
ATOM   1323  HA  LYS A  83     180.323 123.761  30.994  1.00  0.00           H  
ATOM   1324 1HB  LYS A  83     178.243 123.089  28.879  1.00  0.00           H  
ATOM   1325 2HB  LYS A  83     178.225 124.580  29.790  1.00  0.00           H  
ATOM   1326 1HG  LYS A  83     180.362 125.240  28.825  1.00  0.00           H  
ATOM   1327 2HG  LYS A  83     180.486 123.687  27.992  1.00  0.00           H  
ATOM   1328 1HD  LYS A  83     178.340 124.194  26.783  1.00  0.00           H  
ATOM   1329 2HD  LYS A  83     178.314 125.780  27.557  1.00  0.00           H  
ATOM   1330 1HE  LYS A  83     180.371 126.413  26.446  1.00  0.00           H  
ATOM   1331 2HE  LYS A  83     180.555 124.780  25.773  1.00  0.00           H  
ATOM   1332 1HZ  LYS A  83     179.607 126.291  24.167  1.00  0.00           H  
ATOM   1333 2HZ  LYS A  83     178.517 125.084  24.546  1.00  0.00           H  
ATOM   1334 3HZ  LYS A  83     178.338 126.632  25.152  1.00  0.00           H  
ATOM   1335  N   GLU A  84     177.794 121.682  31.498  1.00  0.00           N  
ATOM   1336  CA  GLU A  84     176.780 121.337  32.488  1.00  0.00           C  
ATOM   1337  C   GLU A  84     177.446 121.036  33.830  1.00  0.00           C  
ATOM   1338  O   GLU A  84     176.941 121.459  34.870  1.00  0.00           O  
ATOM   1339  CB  GLU A  84     175.948 120.142  32.024  1.00  0.00           C  
ATOM   1340  CG  GLU A  84     175.006 120.442  30.839  1.00  0.00           C  
ATOM   1341  CD  GLU A  84     173.915 121.453  31.133  1.00  0.00           C  
ATOM   1342  OE1 GLU A  84     173.196 121.284  32.091  1.00  0.00           O  
ATOM   1343  OE2 GLU A  84     173.840 122.436  30.415  1.00  0.00           O  
ATOM   1344  H   GLU A  84     177.892 121.142  30.628  1.00  0.00           H  
ATOM   1345  HA  GLU A  84     176.118 122.185  32.617  1.00  0.00           H  
ATOM   1346 1HB  GLU A  84     176.615 119.337  31.716  1.00  0.00           H  
ATOM   1347 2HB  GLU A  84     175.363 119.771  32.855  1.00  0.00           H  
ATOM   1348 1HG  GLU A  84     175.600 120.820  30.014  1.00  0.00           H  
ATOM   1349 2HG  GLU A  84     174.548 119.509  30.515  1.00  0.00           H  
ATOM   1350  N   VAL A  85     178.621 120.396  33.805  1.00  0.00           N  
ATOM   1351  CA  VAL A  85     179.372 120.115  35.029  1.00  0.00           C  
ATOM   1352  C   VAL A  85     179.793 121.374  35.735  1.00  0.00           C  
ATOM   1353  O   VAL A  85     179.729 121.432  36.964  1.00  0.00           O  
ATOM   1354  CB  VAL A  85     180.616 119.275  34.757  1.00  0.00           C  
ATOM   1355  CG1 VAL A  85     181.479 119.173  36.015  1.00  0.00           C  
ATOM   1356  CG2 VAL A  85     180.191 117.929  34.337  1.00  0.00           C  
ATOM   1357  H   VAL A  85     178.940 120.029  32.900  1.00  0.00           H  
ATOM   1358  HA  VAL A  85     178.727 119.552  35.695  1.00  0.00           H  
ATOM   1359  HB  VAL A  85     181.199 119.733  33.979  1.00  0.00           H  
ATOM   1360 1HG1 VAL A  85     182.346 118.564  35.804  1.00  0.00           H  
ATOM   1361 2HG1 VAL A  85     181.820 120.153  36.338  1.00  0.00           H  
ATOM   1362 3HG1 VAL A  85     180.896 118.718  36.805  1.00  0.00           H  
ATOM   1363 1HG2 VAL A  85     181.075 117.338  34.132  1.00  0.00           H  
ATOM   1364 2HG2 VAL A  85     179.607 117.473  35.131  1.00  0.00           H  
ATOM   1365 3HG2 VAL A  85     179.589 117.995  33.446  1.00  0.00           H  
ATOM   1366  N   ARG A  86     180.253 122.366  34.984  1.00  0.00           N  
ATOM   1367  CA  ARG A  86     180.683 123.609  35.589  1.00  0.00           C  
ATOM   1368  C   ARG A  86     179.518 124.214  36.363  1.00  0.00           C  
ATOM   1369  O   ARG A  86     179.716 124.733  37.464  1.00  0.00           O  
ATOM   1370  CB  ARG A  86     181.174 124.589  34.534  1.00  0.00           C  
ATOM   1371  CG  ARG A  86     182.448 124.173  33.818  1.00  0.00           C  
ATOM   1372  CD  ARG A  86     182.901 125.209  32.854  1.00  0.00           C  
ATOM   1373  NE  ARG A  86     184.065 124.776  32.099  1.00  0.00           N  
ATOM   1374  CZ  ARG A  86     184.602 125.453  31.065  1.00  0.00           C  
ATOM   1375  NH1 ARG A  86     184.068 126.590  30.676  1.00  0.00           N  
ATOM   1376  NH2 ARG A  86     185.664 124.974  30.442  1.00  0.00           N  
ATOM   1377  H   ARG A  86     180.330 122.208  33.973  1.00  0.00           H  
ATOM   1378  HA  ARG A  86     181.492 123.391  36.288  1.00  0.00           H  
ATOM   1379 1HB  ARG A  86     180.401 124.728  33.779  1.00  0.00           H  
ATOM   1380 2HB  ARG A  86     181.357 125.559  34.996  1.00  0.00           H  
ATOM   1381 1HG  ARG A  86     183.242 124.014  34.548  1.00  0.00           H  
ATOM   1382 2HG  ARG A  86     182.271 123.247  33.268  1.00  0.00           H  
ATOM   1383 1HD  ARG A  86     182.099 125.425  32.149  1.00  0.00           H  
ATOM   1384 2HD  ARG A  86     183.163 126.118  33.395  1.00  0.00           H  
ATOM   1385  HE  ARG A  86     184.504 123.905  32.369  1.00  0.00           H  
ATOM   1386 1HH1 ARG A  86     183.256 126.956  31.153  1.00  0.00           H  
ATOM   1387 2HH1 ARG A  86     184.470 127.097  29.901  1.00  0.00           H  
ATOM   1388 1HH2 ARG A  86     186.075 124.100  30.741  1.00  0.00           H  
ATOM   1389 2HH2 ARG A  86     186.066 125.481  29.668  1.00  0.00           H  
ATOM   1390  N   LYS A  87     178.307 124.169  35.782  1.00  0.00           N  
ATOM   1391  CA  LYS A  87     177.137 124.710  36.465  1.00  0.00           C  
ATOM   1392  C   LYS A  87     176.782 123.902  37.718  1.00  0.00           C  
ATOM   1393  O   LYS A  87     176.427 124.491  38.742  1.00  0.00           O  
ATOM   1394  CB  LYS A  87     175.946 124.770  35.517  1.00  0.00           C  
ATOM   1395  CG  LYS A  87     176.099 125.821  34.417  1.00  0.00           C  
ATOM   1396  CD  LYS A  87     174.829 125.979  33.579  1.00  0.00           C  
ATOM   1397  CE  LYS A  87     174.635 124.789  32.649  1.00  0.00           C  
ATOM   1398  NZ  LYS A  87     173.489 124.974  31.712  1.00  0.00           N  
ATOM   1399  H   LYS A  87     178.216 123.763  34.843  1.00  0.00           H  
ATOM   1400  HA  LYS A  87     177.370 125.725  36.779  1.00  0.00           H  
ATOM   1401 1HB  LYS A  87     175.826 123.795  35.051  1.00  0.00           H  
ATOM   1402 2HB  LYS A  87     175.042 124.982  36.081  1.00  0.00           H  
ATOM   1403 1HG  LYS A  87     176.350 126.779  34.871  1.00  0.00           H  
ATOM   1404 2HG  LYS A  87     176.921 125.527  33.764  1.00  0.00           H  
ATOM   1405 1HD  LYS A  87     173.961 126.059  34.236  1.00  0.00           H  
ATOM   1406 2HD  LYS A  87     174.899 126.886  32.982  1.00  0.00           H  
ATOM   1407 1HE  LYS A  87     175.545 124.640  32.068  1.00  0.00           H  
ATOM   1408 2HE  LYS A  87     174.443 123.897  33.238  1.00  0.00           H  
ATOM   1409 1HZ  LYS A  87     173.446 124.117  31.127  1.00  0.00           H  
ATOM   1410 2HZ  LYS A  87     172.631 125.080  32.224  1.00  0.00           H  
ATOM   1411 3HZ  LYS A  87     173.639 125.775  31.127  1.00  0.00           H  
ATOM   1412  N   ILE A  88     176.938 122.566  37.659  1.00  0.00           N  
ATOM   1413  CA  ILE A  88     176.634 121.716  38.814  1.00  0.00           C  
ATOM   1414  C   ILE A  88     177.586 122.087  39.952  1.00  0.00           C  
ATOM   1415  O   ILE A  88     177.124 122.229  41.087  1.00  0.00           O  
ATOM   1416  CB  ILE A  88     176.805 120.205  38.482  1.00  0.00           C  
ATOM   1417  CG1 ILE A  88     175.735 119.749  37.476  1.00  0.00           C  
ATOM   1418  CG2 ILE A  88     176.661 119.387  39.782  1.00  0.00           C  
ATOM   1419  CD1 ILE A  88     176.007 118.367  36.884  1.00  0.00           C  
ATOM   1420  H   ILE A  88     177.179 122.147  36.762  1.00  0.00           H  
ATOM   1421  HA  ILE A  88     175.621 121.888  39.133  1.00  0.00           H  
ATOM   1422  HB  ILE A  88     177.773 120.031  38.035  1.00  0.00           H  
ATOM   1423 1HG1 ILE A  88     174.764 119.724  37.969  1.00  0.00           H  
ATOM   1424 2HG1 ILE A  88     175.680 120.466  36.666  1.00  0.00           H  
ATOM   1425 1HG2 ILE A  88     176.770 118.341  39.589  1.00  0.00           H  
ATOM   1426 2HG2 ILE A  88     177.420 119.683  40.471  1.00  0.00           H  
ATOM   1427 3HG2 ILE A  88     175.700 119.561  40.220  1.00  0.00           H  
ATOM   1428 1HD1 ILE A  88     175.246 118.129  36.191  1.00  0.00           H  
ATOM   1429 2HD1 ILE A  88     176.952 118.379  36.359  1.00  0.00           H  
ATOM   1430 3HD1 ILE A  88     176.030 117.610  37.655  1.00  0.00           H  
ATOM   1431  N   VAL A  89     178.874 122.268  39.674  1.00  0.00           N  
ATOM   1432  CA  VAL A  89     179.832 122.624  40.714  1.00  0.00           C  
ATOM   1433  C   VAL A  89     179.443 123.916  41.400  1.00  0.00           C  
ATOM   1434  O   VAL A  89     179.504 124.012  42.628  1.00  0.00           O  
ATOM   1435  CB  VAL A  89     181.244 122.773  40.115  1.00  0.00           C  
ATOM   1436  CG1 VAL A  89     182.186 123.408  41.127  1.00  0.00           C  
ATOM   1437  CG2 VAL A  89     181.764 121.415  39.671  1.00  0.00           C  
ATOM   1438  H   VAL A  89     179.190 122.126  38.706  1.00  0.00           H  
ATOM   1439  HA  VAL A  89     179.838 121.821  41.456  1.00  0.00           H  
ATOM   1440  HB  VAL A  89     181.195 123.444  39.257  1.00  0.00           H  
ATOM   1441 1HG1 VAL A  89     183.179 123.506  40.687  1.00  0.00           H  
ATOM   1442 2HG1 VAL A  89     181.813 124.394  41.404  1.00  0.00           H  
ATOM   1443 3HG1 VAL A  89     182.244 122.778  42.015  1.00  0.00           H  
ATOM   1444 1HG2 VAL A  89     182.762 121.528  39.248  1.00  0.00           H  
ATOM   1445 2HG2 VAL A  89     181.807 120.743  40.528  1.00  0.00           H  
ATOM   1446 3HG2 VAL A  89     181.096 120.999  38.916  1.00  0.00           H  
ATOM   1447  N   LYS A  90     179.064 124.924  40.611  1.00  0.00           N  
ATOM   1448  CA  LYS A  90     178.651 126.189  41.184  1.00  0.00           C  
ATOM   1449  C   LYS A  90     177.394 126.065  42.047  1.00  0.00           C  
ATOM   1450  O   LYS A  90     177.345 126.656  43.129  1.00  0.00           O  
ATOM   1451  CB  LYS A  90     178.422 127.212  40.070  1.00  0.00           C  
ATOM   1452  CG  LYS A  90     179.697 127.712  39.403  1.00  0.00           C  
ATOM   1453  CD  LYS A  90     179.389 128.742  38.326  1.00  0.00           C  
ATOM   1454  CE  LYS A  90     180.664 129.275  37.689  1.00  0.00           C  
ATOM   1455  NZ  LYS A  90     180.379 130.288  36.637  1.00  0.00           N  
ATOM   1456  H   LYS A  90     179.087 124.805  39.596  1.00  0.00           H  
ATOM   1457  HA  LYS A  90     179.458 126.549  41.822  1.00  0.00           H  
ATOM   1458 1HB  LYS A  90     177.790 126.774  39.298  1.00  0.00           H  
ATOM   1459 2HB  LYS A  90     177.895 128.077  40.473  1.00  0.00           H  
ATOM   1460 1HG  LYS A  90     180.347 128.164  40.152  1.00  0.00           H  
ATOM   1461 2HG  LYS A  90     180.223 126.872  38.950  1.00  0.00           H  
ATOM   1462 1HD  LYS A  90     178.769 128.287  37.553  1.00  0.00           H  
ATOM   1463 2HD  LYS A  90     178.839 129.574  38.766  1.00  0.00           H  
ATOM   1464 1HE  LYS A  90     181.290 129.731  38.455  1.00  0.00           H  
ATOM   1465 2HE  LYS A  90     181.219 128.451  37.241  1.00  0.00           H  
ATOM   1466 1HZ  LYS A  90     181.248 130.615  36.240  1.00  0.00           H  
ATOM   1467 2HZ  LYS A  90     179.814 129.870  35.911  1.00  0.00           H  
ATOM   1468 3HZ  LYS A  90     179.881 131.066  37.044  1.00  0.00           H  
ATOM   1469  N   GLU A  91     176.411 125.256  41.614  1.00  0.00           N  
ATOM   1470  CA  GLU A  91     175.172 125.109  42.376  1.00  0.00           C  
ATOM   1471  C   GLU A  91     175.442 124.368  43.679  1.00  0.00           C  
ATOM   1472  O   GLU A  91     174.904 124.737  44.734  1.00  0.00           O  
ATOM   1473  CB  GLU A  91     174.102 124.386  41.556  1.00  0.00           C  
ATOM   1474  CG  GLU A  91     172.737 124.242  42.266  1.00  0.00           C  
ATOM   1475  CD  GLU A  91     172.047 125.577  42.526  1.00  0.00           C  
ATOM   1476  OE1 GLU A  91     172.307 126.508  41.799  1.00  0.00           O  
ATOM   1477  OE2 GLU A  91     171.278 125.667  43.468  1.00  0.00           O  
ATOM   1478  H   GLU A  91     176.499 124.799  40.699  1.00  0.00           H  
ATOM   1479  HA  GLU A  91     174.799 126.102  42.618  1.00  0.00           H  
ATOM   1480 1HB  GLU A  91     173.940 124.934  40.629  1.00  0.00           H  
ATOM   1481 2HB  GLU A  91     174.468 123.407  41.275  1.00  0.00           H  
ATOM   1482 1HG  GLU A  91     172.085 123.627  41.647  1.00  0.00           H  
ATOM   1483 2HG  GLU A  91     172.883 123.724  43.207  1.00  0.00           H  
ATOM   1484  N   ILE A  92     176.303 123.352  43.629  1.00  0.00           N  
ATOM   1485  CA  ILE A  92     176.640 122.631  44.829  1.00  0.00           C  
ATOM   1486  C   ILE A  92     177.284 123.586  45.807  1.00  0.00           C  
ATOM   1487  O   ILE A  92     176.852 123.667  46.950  1.00  0.00           O  
ATOM   1488  CB  ILE A  92     177.587 121.454  44.532  1.00  0.00           C  
ATOM   1489  CG1 ILE A  92     176.856 120.367  43.740  1.00  0.00           C  
ATOM   1490  CG2 ILE A  92     178.151 120.886  45.825  1.00  0.00           C  
ATOM   1491  CD1 ILE A  92     177.770 119.306  43.172  1.00  0.00           C  
ATOM   1492  H   ILE A  92     176.706 123.065  42.732  1.00  0.00           H  
ATOM   1493  HA  ILE A  92     175.722 122.249  45.280  1.00  0.00           H  
ATOM   1494  HB  ILE A  92     178.411 121.799  43.908  1.00  0.00           H  
ATOM   1495 1HG1 ILE A  92     176.124 119.879  44.382  1.00  0.00           H  
ATOM   1496 2HG1 ILE A  92     176.310 120.824  42.913  1.00  0.00           H  
ATOM   1497 1HG2 ILE A  92     178.817 120.055  45.598  1.00  0.00           H  
ATOM   1498 2HG2 ILE A  92     178.705 121.662  46.352  1.00  0.00           H  
ATOM   1499 3HG2 ILE A  92     177.333 120.534  46.455  1.00  0.00           H  
ATOM   1500 1HD1 ILE A  92     177.179 118.572  42.624  1.00  0.00           H  
ATOM   1501 2HD1 ILE A  92     178.490 119.769  42.497  1.00  0.00           H  
ATOM   1502 3HD1 ILE A  92     178.300 118.811  43.984  1.00  0.00           H  
ATOM   1503  N   ALA A  93     178.286 124.357  45.363  1.00  0.00           N  
ATOM   1504  CA  ALA A  93     178.957 125.279  46.267  1.00  0.00           C  
ATOM   1505  C   ALA A  93     177.997 126.324  46.842  1.00  0.00           C  
ATOM   1506  O   ALA A  93     178.069 126.643  48.037  1.00  0.00           O  
ATOM   1507  CB  ALA A  93     180.100 125.950  45.538  1.00  0.00           C  
ATOM   1508  H   ALA A  93     178.615 124.261  44.398  1.00  0.00           H  
ATOM   1509  HA  ALA A  93     179.362 124.704  47.097  1.00  0.00           H  
ATOM   1510 1HB  ALA A  93     180.630 126.618  46.213  1.00  0.00           H  
ATOM   1511 2HB  ALA A  93     180.784 125.187  45.164  1.00  0.00           H  
ATOM   1512 3HB  ALA A  93     179.698 126.517  44.696  1.00  0.00           H  
ATOM   1513  N   LYS A  94     177.062 126.833  46.024  1.00  0.00           N  
ATOM   1514  CA  LYS A  94     176.117 127.836  46.510  1.00  0.00           C  
ATOM   1515  C   LYS A  94     175.307 127.335  47.694  1.00  0.00           C  
ATOM   1516  O   LYS A  94     175.065 128.082  48.644  1.00  0.00           O  
ATOM   1517  CB  LYS A  94     175.176 128.268  45.384  1.00  0.00           C  
ATOM   1518  CG  LYS A  94     174.181 129.352  45.777  1.00  0.00           C  
ATOM   1519  CD  LYS A  94     173.326 129.773  44.592  1.00  0.00           C  
ATOM   1520  CE  LYS A  94     172.304 130.828  44.992  1.00  0.00           C  
ATOM   1521  NZ  LYS A  94     171.455 131.244  43.843  1.00  0.00           N  
ATOM   1522  H   LYS A  94     177.059 126.568  45.033  1.00  0.00           H  
ATOM   1523  HA  LYS A  94     176.683 128.706  46.837  1.00  0.00           H  
ATOM   1524 1HB  LYS A  94     175.761 128.639  44.543  1.00  0.00           H  
ATOM   1525 2HB  LYS A  94     174.609 127.405  45.033  1.00  0.00           H  
ATOM   1526 1HG  LYS A  94     173.531 128.979  46.569  1.00  0.00           H  
ATOM   1527 2HG  LYS A  94     174.720 130.221  46.153  1.00  0.00           H  
ATOM   1528 1HD  LYS A  94     173.966 130.179  43.807  1.00  0.00           H  
ATOM   1529 2HD  LYS A  94     172.800 128.905  44.195  1.00  0.00           H  
ATOM   1530 1HE  LYS A  94     171.663 130.433  45.778  1.00  0.00           H  
ATOM   1531 2HE  LYS A  94     172.821 131.705  45.381  1.00  0.00           H  
ATOM   1532 1HZ  LYS A  94     170.792 131.942  44.149  1.00  0.00           H  
ATOM   1533 2HZ  LYS A  94     172.038 131.630  43.114  1.00  0.00           H  
ATOM   1534 3HZ  LYS A  94     170.956 130.442  43.485  1.00  0.00           H  
ATOM   1535  N   GLN A  95     174.870 126.080  47.637  1.00  0.00           N  
ATOM   1536  CA  GLN A  95     174.060 125.533  48.710  1.00  0.00           C  
ATOM   1537  C   GLN A  95     174.902 125.099  49.911  1.00  0.00           C  
ATOM   1538  O   GLN A  95     174.503 125.294  51.063  1.00  0.00           O  
ATOM   1539  CB  GLN A  95     173.254 124.349  48.178  1.00  0.00           C  
ATOM   1540  CG  GLN A  95     172.180 124.713  47.178  1.00  0.00           C  
ATOM   1541  CD  GLN A  95     171.351 123.507  46.740  1.00  0.00           C  
ATOM   1542  OE1 GLN A  95     171.121 122.560  47.518  1.00  0.00           O  
ATOM   1543  NE2 GLN A  95     170.899 123.525  45.494  1.00  0.00           N  
ATOM   1544  H   GLN A  95     175.081 125.512  46.805  1.00  0.00           H  
ATOM   1545  HA  GLN A  95     173.372 126.306  49.043  1.00  0.00           H  
ATOM   1546 1HB  GLN A  95     173.937 123.692  47.645  1.00  0.00           H  
ATOM   1547 2HB  GLN A  95     172.809 123.793  48.996  1.00  0.00           H  
ATOM   1548 1HG  GLN A  95     171.513 125.436  47.639  1.00  0.00           H  
ATOM   1549 2HG  GLN A  95     172.649 125.152  46.286  1.00  0.00           H  
ATOM   1550 1HE2 GLN A  95     170.355 122.766  45.140  1.00  0.00           H  
ATOM   1551 2HE2 GLN A  95     171.117 124.307  44.865  1.00  0.00           H  
ATOM   1552  N   LEU A  96     176.114 124.596  49.661  1.00  0.00           N  
ATOM   1553  CA  LEU A  96     176.993 124.152  50.739  1.00  0.00           C  
ATOM   1554  C   LEU A  96     177.358 125.305  51.627  1.00  0.00           C  
ATOM   1555  O   LEU A  96     177.487 125.149  52.838  1.00  0.00           O  
ATOM   1556  CB  LEU A  96     178.270 123.516  50.174  1.00  0.00           C  
ATOM   1557  CG  LEU A  96     178.092 122.145  49.509  1.00  0.00           C  
ATOM   1558  CD1 LEU A  96     179.407 121.711  48.877  1.00  0.00           C  
ATOM   1559  CD2 LEU A  96     177.625 121.134  50.546  1.00  0.00           C  
ATOM   1560  H   LEU A  96     176.405 124.456  48.694  1.00  0.00           H  
ATOM   1561  HA  LEU A  96     176.462 123.434  51.349  1.00  0.00           H  
ATOM   1562 1HB  LEU A  96     178.695 124.190  49.432  1.00  0.00           H  
ATOM   1563 2HB  LEU A  96     178.989 123.400  50.984  1.00  0.00           H  
ATOM   1564  HG  LEU A  96     177.349 122.219  48.715  1.00  0.00           H  
ATOM   1565 1HD1 LEU A  96     179.281 120.737  48.405  1.00  0.00           H  
ATOM   1566 2HD1 LEU A  96     179.708 122.442  48.126  1.00  0.00           H  
ATOM   1567 3HD1 LEU A  96     180.176 121.644  49.646  1.00  0.00           H  
ATOM   1568 1HD2 LEU A  96     177.497 120.160  50.074  1.00  0.00           H  
ATOM   1569 2HD2 LEU A  96     178.368 121.058  51.341  1.00  0.00           H  
ATOM   1570 3HD2 LEU A  96     176.674 121.460  50.969  1.00  0.00           H  
ATOM   1571  N   ARG A  97     177.451 126.484  51.040  1.00  0.00           N  
ATOM   1572  CA  ARG A  97     177.762 127.698  51.762  1.00  0.00           C  
ATOM   1573  C   ARG A  97     176.851 127.902  52.966  1.00  0.00           C  
ATOM   1574  O   ARG A  97     177.258 128.543  53.935  1.00  0.00           O  
ATOM   1575  CB  ARG A  97     177.650 128.901  50.837  1.00  0.00           C  
ATOM   1576  CG  ARG A  97     178.035 130.230  51.466  1.00  0.00           C  
ATOM   1577  CD  ARG A  97     178.115 131.315  50.454  1.00  0.00           C  
ATOM   1578  NE  ARG A  97     176.817 131.603  49.865  1.00  0.00           N  
ATOM   1579  CZ  ARG A  97     176.630 132.306  48.731  1.00  0.00           C  
ATOM   1580  NH1 ARG A  97     177.665 132.784  48.077  1.00  0.00           N  
ATOM   1581  NH2 ARG A  97     175.407 132.514  48.276  1.00  0.00           N  
ATOM   1582  H   ARG A  97     177.385 126.528  50.019  1.00  0.00           H  
ATOM   1583  HA  ARG A  97     178.787 127.621  52.124  1.00  0.00           H  
ATOM   1584 1HB  ARG A  97     178.287 128.751  49.967  1.00  0.00           H  
ATOM   1585 2HB  ARG A  97     176.624 128.990  50.480  1.00  0.00           H  
ATOM   1586 1HG  ARG A  97     177.290 130.510  52.211  1.00  0.00           H  
ATOM   1587 2HG  ARG A  97     179.010 130.137  51.946  1.00  0.00           H  
ATOM   1588 1HD  ARG A  97     178.485 132.225  50.925  1.00  0.00           H  
ATOM   1589 2HD  ARG A  97     178.793 131.018  49.655  1.00  0.00           H  
ATOM   1590  HE  ARG A  97     175.996 131.251  50.341  1.00  0.00           H  
ATOM   1591 1HH1 ARG A  97     178.600 132.625  48.425  1.00  0.00           H  
ATOM   1592 2HH1 ARG A  97     177.526 133.311  47.227  1.00  0.00           H  
ATOM   1593 1HH2 ARG A  97     174.611 132.146  48.780  1.00  0.00           H  
ATOM   1594 2HH2 ARG A  97     175.268 133.040  47.427  1.00  0.00           H  
ATOM   1595  N   HIS A  98     175.602 127.433  52.895  1.00  0.00           N  
ATOM   1596  CA  HIS A  98     174.663 127.649  53.982  1.00  0.00           C  
ATOM   1597  C   HIS A  98     174.442 126.399  54.841  1.00  0.00           C  
ATOM   1598  O   HIS A  98     173.593 126.410  55.739  1.00  0.00           O  
ATOM   1599  CB  HIS A  98     173.330 128.084  53.383  1.00  0.00           C  
ATOM   1600  CG  HIS A  98     173.419 129.393  52.681  1.00  0.00           C  
ATOM   1601  ND1 HIS A  98     173.579 130.596  53.341  1.00  0.00           N  
ATOM   1602  CD2 HIS A  98     173.395 129.686  51.366  1.00  0.00           C  
ATOM   1603  CE1 HIS A  98     173.641 131.573  52.454  1.00  0.00           C  
ATOM   1604  NE2 HIS A  98     173.531 131.045  51.249  1.00  0.00           N  
ATOM   1605  H   HIS A  98     175.284 126.886  52.090  1.00  0.00           H  
ATOM   1606  HA  HIS A  98     175.030 128.441  54.628  1.00  0.00           H  
ATOM   1607 1HB  HIS A  98     173.000 127.331  52.663  1.00  0.00           H  
ATOM   1608 2HB  HIS A  98     172.574 128.152  54.165  1.00  0.00           H  
ATOM   1609  HD2 HIS A  98     173.288 128.971  50.551  1.00  0.00           H  
ATOM   1610  HE1 HIS A  98     173.764 132.633  52.674  1.00  0.00           H  
ATOM   1611  HE2 HIS A  98     173.547 131.552  50.377  1.00  0.00           H  
ATOM   1612  N   ALA A  99     175.173 125.317  54.548  1.00  0.00           N  
ATOM   1613  CA  ALA A  99     175.007 124.042  55.238  1.00  0.00           C  
ATOM   1614  C   ALA A  99     175.423 124.166  56.691  1.00  0.00           C  
ATOM   1615  O   ALA A  99     176.412 124.829  57.004  1.00  0.00           O  
ATOM   1616  CB  ALA A  99     175.830 122.951  54.556  1.00  0.00           C  
ATOM   1617  H   ALA A  99     175.901 125.384  53.839  1.00  0.00           H  
ATOM   1618  HA  ALA A  99     173.954 123.781  55.206  1.00  0.00           H  
ATOM   1619 1HB  ALA A  99     175.680 121.999  55.065  1.00  0.00           H  
ATOM   1620 2HB  ALA A  99     175.514 122.868  53.530  1.00  0.00           H  
ATOM   1621 3HB  ALA A  99     176.883 123.223  54.586  1.00  0.00           H  
ATOM   1622  N   GLU A 100     174.726 123.473  57.585  1.00  0.00           N  
ATOM   1623  CA  GLU A 100     175.174 123.466  58.977  1.00  0.00           C  
ATOM   1624  C   GLU A 100     176.083 122.285  59.317  1.00  0.00           C  
ATOM   1625  O   GLU A 100     176.947 122.397  60.189  1.00  0.00           O  
ATOM   1626  CB  GLU A 100     173.969 123.474  59.924  1.00  0.00           C  
ATOM   1627  CG  GLU A 100     173.105 124.734  59.834  1.00  0.00           C  
ATOM   1628  CD  GLU A 100     171.939 124.733  60.802  1.00  0.00           C  
ATOM   1629  OE1 GLU A 100     171.774 123.761  61.500  1.00  0.00           O  
ATOM   1630  OE2 GLU A 100     171.219 125.704  60.840  1.00  0.00           O  
ATOM   1631  H   GLU A 100     173.866 122.984  57.299  1.00  0.00           H  
ATOM   1632  HA  GLU A 100     175.739 124.380  59.154  1.00  0.00           H  
ATOM   1633 1HB  GLU A 100     173.334 122.618  59.704  1.00  0.00           H  
ATOM   1634 2HB  GLU A 100     174.317 123.368  60.953  1.00  0.00           H  
ATOM   1635 1HG  GLU A 100     173.728 125.608  60.031  1.00  0.00           H  
ATOM   1636 2HG  GLU A 100     172.725 124.821  58.814  1.00  0.00           H  
ATOM   1637  N   THR A 101     175.872 121.151  58.654  1.00  0.00           N  
ATOM   1638  CA  THR A 101     176.612 119.923  58.959  1.00  0.00           C  
ATOM   1639  C   THR A 101     177.152 119.221  57.714  1.00  0.00           C  
ATOM   1640  O   THR A 101     176.699 119.460  56.584  1.00  0.00           O  
ATOM   1641  CB  THR A 101     175.728 118.940  59.747  1.00  0.00           C  
ATOM   1642  OG1 THR A 101     174.623 118.527  58.931  1.00  0.00           O  
ATOM   1643  CG2 THR A 101     175.200 119.595  61.014  1.00  0.00           C  
ATOM   1644  H   THR A 101     175.152 121.130  57.948  1.00  0.00           H  
ATOM   1645  HA  THR A 101     177.468 120.180  59.588  1.00  0.00           H  
ATOM   1646  HB  THR A 101     176.312 118.060  60.016  1.00  0.00           H  
ATOM   1647  HG1 THR A 101     173.840 119.024  59.178  1.00  0.00           H  
ATOM   1648 1HG2 THR A 101     174.577 118.885  61.558  1.00  0.00           H  
ATOM   1649 2HG2 THR A 101     176.037 119.900  61.642  1.00  0.00           H  
ATOM   1650 3HG2 THR A 101     174.606 120.470  60.751  1.00  0.00           H  
ATOM   1651  N   GLU A 102     178.091 118.301  57.936  1.00  0.00           N  
ATOM   1652  CA  GLU A 102     178.598 117.415  56.898  1.00  0.00           C  
ATOM   1653  C   GLU A 102     177.485 116.535  56.327  1.00  0.00           C  
ATOM   1654  O   GLU A 102     177.480 116.255  55.129  1.00  0.00           O  
ATOM   1655  CB  GLU A 102     179.724 116.540  57.452  1.00  0.00           C  
ATOM   1656  CG  GLU A 102     181.026 117.284  57.717  1.00  0.00           C  
ATOM   1657  CD  GLU A 102     182.044 116.442  58.435  1.00  0.00           C  
ATOM   1658  OE1 GLU A 102     181.836 115.258  58.547  1.00  0.00           O  
ATOM   1659  OE2 GLU A 102     183.031 116.985  58.873  1.00  0.00           O  
ATOM   1660  H   GLU A 102     178.482 118.209  58.880  1.00  0.00           H  
ATOM   1661  HA  GLU A 102     178.991 118.028  56.086  1.00  0.00           H  
ATOM   1662 1HB  GLU A 102     179.403 116.083  58.388  1.00  0.00           H  
ATOM   1663 2HB  GLU A 102     179.937 115.734  56.750  1.00  0.00           H  
ATOM   1664 1HG  GLU A 102     181.446 117.610  56.766  1.00  0.00           H  
ATOM   1665 2HG  GLU A 102     180.810 118.171  58.311  1.00  0.00           H  
ATOM   1666  N   GLU A 103     176.534 116.107  57.167  1.00  0.00           N  
ATOM   1667  CA  GLU A 103     175.430 115.288  56.683  1.00  0.00           C  
ATOM   1668  C   GLU A 103     174.534 116.111  55.763  1.00  0.00           C  
ATOM   1669  O   GLU A 103     174.054 115.600  54.744  1.00  0.00           O  
ATOM   1670  CB  GLU A 103     174.617 114.731  57.853  1.00  0.00           C  
ATOM   1671  CG  GLU A 103     175.352 113.698  58.695  1.00  0.00           C  
ATOM   1672  CD  GLU A 103     175.719 112.464  57.917  1.00  0.00           C  
ATOM   1673  OE1 GLU A 103     174.852 111.894  57.300  1.00  0.00           O  
ATOM   1674  OE2 GLU A 103     176.869 112.092  57.941  1.00  0.00           O  
ATOM   1675  H   GLU A 103     176.609 116.327  58.162  1.00  0.00           H  
ATOM   1676  HA  GLU A 103     175.838 114.455  56.111  1.00  0.00           H  
ATOM   1677 1HB  GLU A 103     174.319 115.548  58.511  1.00  0.00           H  
ATOM   1678 2HB  GLU A 103     173.706 114.267  57.475  1.00  0.00           H  
ATOM   1679 1HG  GLU A 103     176.262 114.148  59.091  1.00  0.00           H  
ATOM   1680 2HG  GLU A 103     174.722 113.416  59.538  1.00  0.00           H  
ATOM   1681  N   GLU A 104     174.311 117.390  56.102  1.00  0.00           N  
ATOM   1682  CA  GLU A 104     173.535 118.251  55.218  1.00  0.00           C  
ATOM   1683  C   GLU A 104     174.263 118.392  53.897  1.00  0.00           C  
ATOM   1684  O   GLU A 104     173.641 118.387  52.832  1.00  0.00           O  
ATOM   1685  CB  GLU A 104     173.295 119.632  55.822  1.00  0.00           C  
ATOM   1686  CG  GLU A 104     172.416 120.527  54.948  1.00  0.00           C  
ATOM   1687  CD  GLU A 104     172.043 121.808  55.586  1.00  0.00           C  
ATOM   1688  OE1 GLU A 104     172.440 122.052  56.704  1.00  0.00           O  
ATOM   1689  OE2 GLU A 104     171.360 122.572  54.959  1.00  0.00           O  
ATOM   1690  H   GLU A 104     174.655 117.739  56.996  1.00  0.00           H  
ATOM   1691  HA  GLU A 104     172.568 117.779  55.028  1.00  0.00           H  
ATOM   1692 1HB  GLU A 104     172.822 119.528  56.797  1.00  0.00           H  
ATOM   1693 2HB  GLU A 104     174.251 120.133  55.974  1.00  0.00           H  
ATOM   1694 1HG  GLU A 104     172.956 120.751  54.038  1.00  0.00           H  
ATOM   1695 2HG  GLU A 104     171.514 119.979  54.672  1.00  0.00           H  
ATOM   1696  N   ALA A 105     175.592 118.533  53.965  1.00  0.00           N  
ATOM   1697  CA  ALA A 105     176.394 118.663  52.768  1.00  0.00           C  
ATOM   1698  C   ALA A 105     176.228 117.448  51.867  1.00  0.00           C  
ATOM   1699  O   ALA A 105     176.163 117.598  50.646  1.00  0.00           O  
ATOM   1700  CB  ALA A 105     177.844 118.843  53.149  1.00  0.00           C  
ATOM   1701  H   ALA A 105     176.043 118.586  54.882  1.00  0.00           H  
ATOM   1702  HA  ALA A 105     176.051 119.533  52.227  1.00  0.00           H  
ATOM   1703 1HB  ALA A 105     178.454 118.942  52.270  1.00  0.00           H  
ATOM   1704 2HB  ALA A 105     177.936 119.731  53.774  1.00  0.00           H  
ATOM   1705 3HB  ALA A 105     178.170 117.983  53.702  1.00  0.00           H  
ATOM   1706  N   LYS A 106     176.132 116.254  52.456  1.00  0.00           N  
ATOM   1707  CA  LYS A 106     175.926 115.029  51.691  1.00  0.00           C  
ATOM   1708  C   LYS A 106     174.625 115.117  50.898  1.00  0.00           C  
ATOM   1709  O   LYS A 106     174.587 114.793  49.700  1.00  0.00           O  
ATOM   1710  CB  LYS A 106     175.906 113.810  52.613  1.00  0.00           C  
ATOM   1711  CG  LYS A 106     177.263 113.442  53.199  1.00  0.00           C  
ATOM   1712  CD  LYS A 106     177.147 112.279  54.173  1.00  0.00           C  
ATOM   1713  CE  LYS A 106     178.492 111.947  54.803  1.00  0.00           C  
ATOM   1714  NZ  LYS A 106     178.372 110.902  55.854  1.00  0.00           N  
ATOM   1715  H   LYS A 106     176.284 116.196  53.467  1.00  0.00           H  
ATOM   1716  HA  LYS A 106     176.746 114.913  50.981  1.00  0.00           H  
ATOM   1717 1HB  LYS A 106     175.222 113.992  53.442  1.00  0.00           H  
ATOM   1718 2HB  LYS A 106     175.533 112.944  52.065  1.00  0.00           H  
ATOM   1719 1HG  LYS A 106     177.944 113.164  52.394  1.00  0.00           H  
ATOM   1720 2HG  LYS A 106     177.678 114.303  53.722  1.00  0.00           H  
ATOM   1721 1HD  LYS A 106     176.439 112.534  54.963  1.00  0.00           H  
ATOM   1722 2HD  LYS A 106     176.777 111.399  53.647  1.00  0.00           H  
ATOM   1723 1HE  LYS A 106     179.177 111.594  54.033  1.00  0.00           H  
ATOM   1724 2HE  LYS A 106     178.917 112.847  55.250  1.00  0.00           H  
ATOM   1725 1HZ  LYS A 106     179.283 110.711  56.246  1.00  0.00           H  
ATOM   1726 2HZ  LYS A 106     177.753 111.227  56.584  1.00  0.00           H  
ATOM   1727 3HZ  LYS A 106     177.998 110.056  55.448  1.00  0.00           H  
ATOM   1728  N   GLU A 107     173.559 115.612  51.554  1.00  0.00           N  
ATOM   1729  CA  GLU A 107     172.266 115.745  50.889  1.00  0.00           C  
ATOM   1730  C   GLU A 107     172.337 116.770  49.764  1.00  0.00           C  
ATOM   1731  O   GLU A 107     171.783 116.544  48.687  1.00  0.00           O  
ATOM   1732  CB  GLU A 107     171.163 116.152  51.874  1.00  0.00           C  
ATOM   1733  CG  GLU A 107     170.767 115.083  52.895  1.00  0.00           C  
ATOM   1734  CD  GLU A 107     169.634 115.533  53.797  1.00  0.00           C  
ATOM   1735  OE1 GLU A 107     169.246 116.673  53.697  1.00  0.00           O  
ATOM   1736  OE2 GLU A 107     169.155 114.737  54.568  1.00  0.00           O  
ATOM   1737  H   GLU A 107     173.654 115.830  52.554  1.00  0.00           H  
ATOM   1738  HA  GLU A 107     172.001 114.781  50.455  1.00  0.00           H  
ATOM   1739 1HB  GLU A 107     171.490 117.030  52.432  1.00  0.00           H  
ATOM   1740 2HB  GLU A 107     170.270 116.434  51.319  1.00  0.00           H  
ATOM   1741 1HG  GLU A 107     170.467 114.179  52.368  1.00  0.00           H  
ATOM   1742 2HG  GLU A 107     171.639 114.847  53.505  1.00  0.00           H  
ATOM   1743  N   ILE A 108     173.056 117.869  49.987  1.00  0.00           N  
ATOM   1744  CA  ILE A 108     173.216 118.911  48.981  1.00  0.00           C  
ATOM   1745  C   ILE A 108     173.941 118.450  47.748  1.00  0.00           C  
ATOM   1746  O   ILE A 108     173.503 118.734  46.634  1.00  0.00           O  
ATOM   1747  CB  ILE A 108     173.965 120.124  49.551  1.00  0.00           C  
ATOM   1748  CG1 ILE A 108     173.064 120.827  50.581  1.00  0.00           C  
ATOM   1749  CG2 ILE A 108     174.470 121.060  48.405  1.00  0.00           C  
ATOM   1750  CD1 ILE A 108     173.769 121.837  51.441  1.00  0.00           C  
ATOM   1751  H   ILE A 108     173.452 117.998  50.926  1.00  0.00           H  
ATOM   1752  HA  ILE A 108     172.221 119.239  48.683  1.00  0.00           H  
ATOM   1753  HB  ILE A 108     174.819 119.766  50.103  1.00  0.00           H  
ATOM   1754 1HG1 ILE A 108     172.268 121.339  50.045  1.00  0.00           H  
ATOM   1755 2HG1 ILE A 108     172.612 120.079  51.228  1.00  0.00           H  
ATOM   1756 1HG2 ILE A 108     175.008 121.894  48.824  1.00  0.00           H  
ATOM   1757 2HG2 ILE A 108     175.142 120.542  47.728  1.00  0.00           H  
ATOM   1758 3HG2 ILE A 108     173.625 121.422  47.843  1.00  0.00           H  
ATOM   1759 1HD1 ILE A 108     173.056 122.287  52.134  1.00  0.00           H  
ATOM   1760 2HD1 ILE A 108     174.544 121.341  52.005  1.00  0.00           H  
ATOM   1761 3HD1 ILE A 108     174.196 122.599  50.839  1.00  0.00           H  
ATOM   1762  N   VAL A 109     175.052 117.748  47.915  1.00  0.00           N  
ATOM   1763  CA  VAL A 109     175.793 117.371  46.732  1.00  0.00           C  
ATOM   1764  C   VAL A 109     174.978 116.403  45.904  1.00  0.00           C  
ATOM   1765  O   VAL A 109     174.843 116.570  44.684  1.00  0.00           O  
ATOM   1766  CB  VAL A 109     177.116 116.691  47.095  1.00  0.00           C  
ATOM   1767  CG1 VAL A 109     177.819 116.198  45.813  1.00  0.00           C  
ATOM   1768  CG2 VAL A 109     177.954 117.615  47.842  1.00  0.00           C  
ATOM   1769  H   VAL A 109     175.391 117.553  48.864  1.00  0.00           H  
ATOM   1770  HA  VAL A 109     175.993 118.263  46.145  1.00  0.00           H  
ATOM   1771  HB  VAL A 109     176.910 115.826  47.726  1.00  0.00           H  
ATOM   1772 1HG1 VAL A 109     178.759 115.727  46.057  1.00  0.00           H  
ATOM   1773 2HG1 VAL A 109     177.193 115.493  45.288  1.00  0.00           H  
ATOM   1774 3HG1 VAL A 109     178.014 117.027  45.179  1.00  0.00           H  
ATOM   1775 1HG2 VAL A 109     178.868 117.099  48.114  1.00  0.00           H  
ATOM   1776 2HG2 VAL A 109     178.158 118.466  47.231  1.00  0.00           H  
ATOM   1777 3HG2 VAL A 109     177.455 117.929  48.725  1.00  0.00           H  
ATOM   1778  N   GLN A 110     174.413 115.385  46.560  1.00  0.00           N  
ATOM   1779  CA  GLN A 110     173.673 114.394  45.813  1.00  0.00           C  
ATOM   1780  C   GLN A 110     172.420 114.999  45.201  1.00  0.00           C  
ATOM   1781  O   GLN A 110     172.128 114.753  44.030  1.00  0.00           O  
ATOM   1782  CB  GLN A 110     173.296 113.236  46.737  1.00  0.00           C  
ATOM   1783  CG  GLN A 110     172.698 112.011  46.055  1.00  0.00           C  
ATOM   1784  CD  GLN A 110     173.687 111.299  45.119  1.00  0.00           C  
ATOM   1785  OE1 GLN A 110     174.917 111.290  45.335  1.00  0.00           O  
ATOM   1786  NE2 GLN A 110     173.146 110.670  44.087  1.00  0.00           N  
ATOM   1787  H   GLN A 110     174.534 115.290  47.575  1.00  0.00           H  
ATOM   1788  HA  GLN A 110     174.308 114.026  45.009  1.00  0.00           H  
ATOM   1789 1HB  GLN A 110     174.159 112.927  47.297  1.00  0.00           H  
ATOM   1790 2HB  GLN A 110     172.566 113.593  47.467  1.00  0.00           H  
ATOM   1791 1HG  GLN A 110     172.377 111.305  46.815  1.00  0.00           H  
ATOM   1792 2HG  GLN A 110     171.840 112.325  45.459  1.00  0.00           H  
ATOM   1793 1HE2 GLN A 110     173.721 110.170  43.436  1.00  0.00           H  
ATOM   1794 2HE2 GLN A 110     172.122 110.679  43.968  1.00  0.00           H  
ATOM   1795  N   ARG A 111     171.712 115.845  45.956  1.00  0.00           N  
ATOM   1796  CA  ARG A 111     170.494 116.449  45.469  1.00  0.00           C  
ATOM   1797  C   ARG A 111     170.718 117.296  44.235  1.00  0.00           C  
ATOM   1798  O   ARG A 111     169.982 117.145  43.267  1.00  0.00           O  
ATOM   1799  CB  ARG A 111     169.849 117.296  46.546  1.00  0.00           C  
ATOM   1800  CG  ARG A 111     168.568 117.988  46.131  1.00  0.00           C  
ATOM   1801  CD  ARG A 111     167.904 118.639  47.271  1.00  0.00           C  
ATOM   1802  NE  ARG A 111     168.709 119.728  47.820  1.00  0.00           N  
ATOM   1803  CZ  ARG A 111     168.677 120.149  49.102  1.00  0.00           C  
ATOM   1804  NH1 ARG A 111     167.880 119.564  49.982  1.00  0.00           N  
ATOM   1805  NH2 ARG A 111     169.445 121.160  49.473  1.00  0.00           N  
ATOM   1806  H   ARG A 111     171.981 116.036  46.920  1.00  0.00           H  
ATOM   1807  HA  ARG A 111     169.803 115.647  45.211  1.00  0.00           H  
ATOM   1808 1HB  ARG A 111     169.619 116.669  47.406  1.00  0.00           H  
ATOM   1809 2HB  ARG A 111     170.562 118.052  46.876  1.00  0.00           H  
ATOM   1810 1HG  ARG A 111     168.795 118.767  45.400  1.00  0.00           H  
ATOM   1811 2HG  ARG A 111     167.881 117.270  45.686  1.00  0.00           H  
ATOM   1812 1HD  ARG A 111     166.951 119.055  46.932  1.00  0.00           H  
ATOM   1813 2HD  ARG A 111     167.732 117.903  48.051  1.00  0.00           H  
ATOM   1814  HE  ARG A 111     169.334 120.214  47.183  1.00  0.00           H  
ATOM   1815 1HH1 ARG A 111     167.290 118.795  49.700  1.00  0.00           H  
ATOM   1816 2HH1 ARG A 111     167.856 119.885  50.939  1.00  0.00           H  
ATOM   1817 1HH2 ARG A 111     170.058 121.614  48.782  1.00  0.00           H  
ATOM   1818 2HH2 ARG A 111     169.430 121.490  50.424  1.00  0.00           H  
ATOM   1819  N   VAL A 112     171.753 118.144  44.227  1.00  0.00           N  
ATOM   1820  CA  VAL A 112     171.958 118.989  43.055  1.00  0.00           C  
ATOM   1821  C   VAL A 112     172.226 118.126  41.832  1.00  0.00           C  
ATOM   1822  O   VAL A 112     171.704 118.412  40.746  1.00  0.00           O  
ATOM   1823  CB  VAL A 112     173.140 119.951  43.279  1.00  0.00           C  
ATOM   1824  CG1 VAL A 112     173.497 120.666  41.984  1.00  0.00           C  
ATOM   1825  CG2 VAL A 112     172.795 120.952  44.370  1.00  0.00           C  
ATOM   1826  H   VAL A 112     172.340 118.251  45.062  1.00  0.00           H  
ATOM   1827  HA  VAL A 112     171.053 119.568  42.888  1.00  0.00           H  
ATOM   1828  HB  VAL A 112     174.015 119.373  43.578  1.00  0.00           H  
ATOM   1829 1HG1 VAL A 112     174.335 121.341  42.160  1.00  0.00           H  
ATOM   1830 2HG1 VAL A 112     173.776 119.932  41.228  1.00  0.00           H  
ATOM   1831 3HG1 VAL A 112     172.638 121.239  41.636  1.00  0.00           H  
ATOM   1832 1HG2 VAL A 112     173.635 121.628  44.523  1.00  0.00           H  
ATOM   1833 2HG2 VAL A 112     171.916 121.526  44.073  1.00  0.00           H  
ATOM   1834 3HG2 VAL A 112     172.583 120.420  45.298  1.00  0.00           H  
ATOM   1835  N   ILE A 113     173.042 117.084  41.988  1.00  0.00           N  
ATOM   1836  CA  ILE A 113     173.370 116.215  40.871  1.00  0.00           C  
ATOM   1837  C   ILE A 113     172.111 115.508  40.355  1.00  0.00           C  
ATOM   1838  O   ILE A 113     171.893 115.443  39.139  1.00  0.00           O  
ATOM   1839  CB  ILE A 113     174.434 115.183  41.293  1.00  0.00           C  
ATOM   1840  CG1 ILE A 113     175.766 115.914  41.596  1.00  0.00           C  
ATOM   1841  CG2 ILE A 113     174.634 114.135  40.163  1.00  0.00           C  
ATOM   1842  CD1 ILE A 113     176.798 115.071  42.315  1.00  0.00           C  
ATOM   1843  H   ILE A 113     173.469 116.908  42.908  1.00  0.00           H  
ATOM   1844  HA  ILE A 113     173.776 116.830  40.065  1.00  0.00           H  
ATOM   1845  HB  ILE A 113     174.106 114.685  42.214  1.00  0.00           H  
ATOM   1846 1HG1 ILE A 113     176.204 116.261  40.664  1.00  0.00           H  
ATOM   1847 2HG1 ILE A 113     175.552 116.781  42.218  1.00  0.00           H  
ATOM   1848 1HG2 ILE A 113     175.375 113.416  40.472  1.00  0.00           H  
ATOM   1849 2HG2 ILE A 113     173.704 113.605  39.958  1.00  0.00           H  
ATOM   1850 3HG2 ILE A 113     174.970 114.636  39.252  1.00  0.00           H  
ATOM   1851 1HD1 ILE A 113     177.670 115.678  42.504  1.00  0.00           H  
ATOM   1852 2HD1 ILE A 113     176.381 114.742  43.264  1.00  0.00           H  
ATOM   1853 3HD1 ILE A 113     177.085 114.205  41.730  1.00  0.00           H  
ATOM   1854  N   GLU A 114     171.287 114.957  41.259  1.00  0.00           N  
ATOM   1855  CA  GLU A 114     170.073 114.277  40.829  1.00  0.00           C  
ATOM   1856  C   GLU A 114     169.056 115.224  40.198  1.00  0.00           C  
ATOM   1857  O   GLU A 114     168.449 114.861  39.187  1.00  0.00           O  
ATOM   1858  CB  GLU A 114     169.417 113.536  41.990  1.00  0.00           C  
ATOM   1859  CG  GLU A 114     170.218 112.348  42.493  1.00  0.00           C  
ATOM   1860  CD  GLU A 114     169.566 111.632  43.626  1.00  0.00           C  
ATOM   1861  OE1 GLU A 114     168.488 112.015  44.022  1.00  0.00           O  
ATOM   1862  OE2 GLU A 114     170.173 110.715  44.127  1.00  0.00           O  
ATOM   1863  H   GLU A 114     171.512 114.998  42.259  1.00  0.00           H  
ATOM   1864  HA  GLU A 114     170.354 113.541  40.077  1.00  0.00           H  
ATOM   1865 1HB  GLU A 114     169.289 114.226  42.829  1.00  0.00           H  
ATOM   1866 2HB  GLU A 114     168.430 113.184  41.695  1.00  0.00           H  
ATOM   1867 1HG  GLU A 114     170.364 111.649  41.671  1.00  0.00           H  
ATOM   1868 2HG  GLU A 114     171.198 112.697  42.807  1.00  0.00           H  
ATOM   1869  N   GLU A 115     168.876 116.435  40.756  1.00  0.00           N  
ATOM   1870  CA  GLU A 115     167.918 117.372  40.182  1.00  0.00           C  
ATOM   1871  C   GLU A 115     168.359 117.727  38.777  1.00  0.00           C  
ATOM   1872  O   GLU A 115     167.531 117.813  37.866  1.00  0.00           O  
ATOM   1873  CB  GLU A 115     167.801 118.635  41.037  1.00  0.00           C  
ATOM   1874  CG  GLU A 115     167.077 118.433  42.361  1.00  0.00           C  
ATOM   1875  CD  GLU A 115     167.035 119.679  43.201  1.00  0.00           C  
ATOM   1876  OE1 GLU A 115     167.625 120.657  42.809  1.00  0.00           O  
ATOM   1877  OE2 GLU A 115     166.412 119.653  44.236  1.00  0.00           O  
ATOM   1878  H   GLU A 115     169.378 116.690  41.609  1.00  0.00           H  
ATOM   1879  HA  GLU A 115     166.941 116.889  40.129  1.00  0.00           H  
ATOM   1880 1HB  GLU A 115     168.797 119.020  41.256  1.00  0.00           H  
ATOM   1881 2HB  GLU A 115     167.268 119.404  40.479  1.00  0.00           H  
ATOM   1882 1HG  GLU A 115     166.056 118.110  42.159  1.00  0.00           H  
ATOM   1883 2HG  GLU A 115     167.575 117.641  42.918  1.00  0.00           H  
ATOM   1884  N   TRP A 116     169.674 117.884  38.587  1.00  0.00           N  
ATOM   1885  CA  TRP A 116     170.210 118.163  37.276  1.00  0.00           C  
ATOM   1886  C   TRP A 116     169.852 117.071  36.287  1.00  0.00           C  
ATOM   1887  O   TRP A 116     169.412 117.369  35.172  1.00  0.00           O  
ATOM   1888  CB  TRP A 116     171.722 118.337  37.327  1.00  0.00           C  
ATOM   1889  CG  TRP A 116     172.301 118.436  35.994  1.00  0.00           C  
ATOM   1890  CD1 TRP A 116     172.408 119.542  35.227  1.00  0.00           C  
ATOM   1891  CD2 TRP A 116     172.885 117.356  35.232  1.00  0.00           C  
ATOM   1892  NE1 TRP A 116     172.995 119.232  34.042  1.00  0.00           N  
ATOM   1893  CE2 TRP A 116     173.296 117.896  34.027  1.00  0.00           C  
ATOM   1894  CE3 TRP A 116     173.090 115.986  35.484  1.00  0.00           C  
ATOM   1895  CZ2 TRP A 116     173.897 117.128  33.053  1.00  0.00           C  
ATOM   1896  CZ3 TRP A 116     173.688 115.220  34.514  1.00  0.00           C  
ATOM   1897  CH2 TRP A 116     174.081 115.772  33.328  1.00  0.00           C  
ATOM   1898  H   TRP A 116     170.315 117.857  39.388  1.00  0.00           H  
ATOM   1899  HA  TRP A 116     169.770 119.096  36.925  1.00  0.00           H  
ATOM   1900 1HB  TRP A 116     171.968 119.237  37.889  1.00  0.00           H  
ATOM   1901 2HB  TRP A 116     172.176 117.502  37.847  1.00  0.00           H  
ATOM   1902  HD1 TRP A 116     172.067 120.535  35.509  1.00  0.00           H  
ATOM   1903  HE1 TRP A 116     173.184 119.920  33.281  1.00  0.00           H  
ATOM   1904  HE3 TRP A 116     172.782 115.541  36.430  1.00  0.00           H  
ATOM   1905  HZ2 TRP A 116     174.219 117.552  32.102  1.00  0.00           H  
ATOM   1906  HZ3 TRP A 116     173.840 114.160  34.715  1.00  0.00           H  
ATOM   1907  HH2 TRP A 116     174.552 115.134  32.579  1.00  0.00           H  
ATOM   1908  N   GLN A 117     170.039 115.804  36.681  1.00  0.00           N  
ATOM   1909  CA  GLN A 117     169.696 114.723  35.774  1.00  0.00           C  
ATOM   1910  C   GLN A 117     168.208 114.695  35.452  1.00  0.00           C  
ATOM   1911  O   GLN A 117     167.830 114.363  34.326  1.00  0.00           O  
ATOM   1912  CB  GLN A 117     170.132 113.357  36.304  1.00  0.00           C  
ATOM   1913  CG  GLN A 117     169.907 112.230  35.269  1.00  0.00           C  
ATOM   1914  CD  GLN A 117     170.794 112.381  34.018  1.00  0.00           C  
ATOM   1915  OE1 GLN A 117     172.033 112.356  34.104  1.00  0.00           O  
ATOM   1916  NE2 GLN A 117     170.156 112.569  32.865  1.00  0.00           N  
ATOM   1917  H   GLN A 117     170.478 115.610  37.591  1.00  0.00           H  
ATOM   1918  HA  GLN A 117     170.232 114.902  34.842  1.00  0.00           H  
ATOM   1919 1HB  GLN A 117     171.190 113.387  36.577  1.00  0.00           H  
ATOM   1920 2HB  GLN A 117     169.565 113.126  37.211  1.00  0.00           H  
ATOM   1921 1HG  GLN A 117     170.162 111.285  35.745  1.00  0.00           H  
ATOM   1922 2HG  GLN A 117     168.865 112.205  34.958  1.00  0.00           H  
ATOM   1923 1HE2 GLN A 117     170.661 112.703  32.006  1.00  0.00           H  
ATOM   1924 2HE2 GLN A 117     169.140 112.632  32.848  1.00  0.00           H  
ATOM   1925  N   GLU A 118     167.345 115.012  36.423  1.00  0.00           N  
ATOM   1926  CA  GLU A 118     165.916 115.020  36.130  1.00  0.00           C  
ATOM   1927  C   GLU A 118     165.576 116.089  35.083  1.00  0.00           C  
ATOM   1928  O   GLU A 118     164.724 115.861  34.220  1.00  0.00           O  
ATOM   1929  CB  GLU A 118     165.092 115.274  37.398  1.00  0.00           C  
ATOM   1930  CG  GLU A 118     165.082 114.127  38.405  1.00  0.00           C  
ATOM   1931  CD  GLU A 118     164.230 114.427  39.612  1.00  0.00           C  
ATOM   1932  OE1 GLU A 118     163.735 115.527  39.700  1.00  0.00           O  
ATOM   1933  OE2 GLU A 118     164.068 113.560  40.438  1.00  0.00           O  
ATOM   1934  H   GLU A 118     167.685 115.203  37.373  1.00  0.00           H  
ATOM   1935  HA  GLU A 118     165.643 114.045  35.728  1.00  0.00           H  
ATOM   1936 1HB  GLU A 118     165.490 116.154  37.910  1.00  0.00           H  
ATOM   1937 2HB  GLU A 118     164.063 115.492  37.126  1.00  0.00           H  
ATOM   1938 1HG  GLU A 118     164.702 113.231  37.916  1.00  0.00           H  
ATOM   1939 2HG  GLU A 118     166.101 113.928  38.724  1.00  0.00           H  
ATOM   1940  N   GLU A 119     166.259 117.241  35.153  1.00  0.00           N  
ATOM   1941  CA  GLU A 119     166.059 118.347  34.205  1.00  0.00           C  
ATOM   1942  C   GLU A 119     166.831 118.246  32.857  1.00  0.00           C  
ATOM   1943  O   GLU A 119     166.385 118.840  31.865  1.00  0.00           O  
ATOM   1944  CB  GLU A 119     166.434 119.673  34.875  1.00  0.00           C  
ATOM   1945  CG  GLU A 119     165.529 120.106  36.015  1.00  0.00           C  
ATOM   1946  CD  GLU A 119     165.930 121.442  36.572  1.00  0.00           C  
ATOM   1947  OE1 GLU A 119     166.928 121.964  36.126  1.00  0.00           O  
ATOM   1948  OE2 GLU A 119     165.245 121.943  37.431  1.00  0.00           O  
ATOM   1949  H   GLU A 119     166.905 117.376  35.941  1.00  0.00           H  
ATOM   1950  HA  GLU A 119     164.996 118.381  33.971  1.00  0.00           H  
ATOM   1951 1HB  GLU A 119     167.445 119.592  35.278  1.00  0.00           H  
ATOM   1952 2HB  GLU A 119     166.439 120.466  34.130  1.00  0.00           H  
ATOM   1953 1HG  GLU A 119     164.508 120.164  35.647  1.00  0.00           H  
ATOM   1954 2HG  GLU A 119     165.562 119.354  36.802  1.00  0.00           H  
ATOM   1955  N   GLY A 120     167.984 117.520  32.832  1.00  0.00           N  
ATOM   1956  CA  GLY A 120     168.864 117.332  31.667  1.00  0.00           C  
ATOM   1957  C   GLY A 120     168.549 116.091  30.809  1.00  0.00           C  
ATOM   1958  O   GLY A 120     167.873 116.223  29.784  1.00  0.00           O  
ATOM   1959  OXT GLY A 120     169.382 115.181  30.831  1.00  0.00           O  
ATOM   1960  H   GLY A 120     168.290 117.114  33.723  1.00  0.00           H  
ATOM   1961 1HA  GLY A 120     168.831 118.216  31.040  1.00  0.00           H  
ATOM   1962 2HA  GLY A 120     169.883 117.257  32.034  1.00  0.00           H  
TER                                                                             
ATOM   1964  N   THR B 121     180.472 139.772  38.507  1.00  0.00           N  
ATOM   1965  CA  THR B 121     181.697 138.998  38.784  1.00  0.00           C  
ATOM   1966  C   THR B 121     182.728 139.286  37.661  1.00  0.00           C  
ATOM   1967  O   THR B 121     182.346 139.843  36.623  1.00  0.00           O  
ATOM   1968  CB  THR B 121     181.383 137.447  38.898  1.00  0.00           C  
ATOM   1969  OG1 THR B 121     180.912 136.972  37.634  1.00  0.00           O  
ATOM   1970  CG2 THR B 121     180.289 137.106  40.008  1.00  0.00           C  
ATOM   1971 1H   THR B 121     179.750 139.530  39.169  1.00  0.00           H  
ATOM   1972 2H   THR B 121     180.666 140.763  38.557  1.00  0.00           H  
ATOM   1973 3H   THR B 121     180.160 139.541  37.570  1.00  0.00           H  
ATOM   1974  HA  THR B 121     182.113 139.334  39.740  1.00  0.00           H  
ATOM   1975  HB  THR B 121     182.311 136.910  39.152  1.00  0.00           H  
ATOM   1976  HG1 THR B 121     180.948 135.976  37.620  1.00  0.00           H  
ATOM   1977 1HG2 THR B 121     180.128 136.024  40.027  1.00  0.00           H  
ATOM   1978 2HG2 THR B 121     180.621 137.435  40.987  1.00  0.00           H  
ATOM   1979 3HG2 THR B 121     179.340 137.590  39.778  1.00  0.00           H  
ATOM   1980  N   VAL B 122     184.022 138.925  37.876  1.00  0.00           N  
ATOM   1981  CA  VAL B 122     185.107 139.133  36.895  1.00  0.00           C  
ATOM   1982  C   VAL B 122     185.623 137.828  36.321  1.00  0.00           C  
ATOM   1983  O   VAL B 122     185.999 136.913  37.058  1.00  0.00           O  
ATOM   1984  CB  VAL B 122     186.282 139.885  37.548  1.00  0.00           C  
ATOM   1985  CG1 VAL B 122     187.420 140.059  36.553  1.00  0.00           C  
ATOM   1986  CG2 VAL B 122     185.809 141.234  38.068  1.00  0.00           C  
ATOM   1987  H   VAL B 122     184.259 138.473  38.768  1.00  0.00           H  
ATOM   1988  HA  VAL B 122     184.748 139.740  36.058  1.00  0.00           H  
ATOM   1989  HB  VAL B 122     186.667 139.290  38.376  1.00  0.00           H  
ATOM   1990 1HG1 VAL B 122     188.243 140.592  37.031  1.00  0.00           H  
ATOM   1991 2HG1 VAL B 122     187.767 139.080  36.222  1.00  0.00           H  
ATOM   1992 3HG1 VAL B 122     187.069 140.631  35.694  1.00  0.00           H  
ATOM   1993 1HG2 VAL B 122     186.646 141.759  38.528  1.00  0.00           H  
ATOM   1994 2HG2 VAL B 122     185.419 141.827  37.240  1.00  0.00           H  
ATOM   1995 3HG2 VAL B 122     185.024 141.083  38.808  1.00  0.00           H  
ATOM   1996  N   THR B 123     185.669 137.752  34.994  1.00  0.00           N  
ATOM   1997  CA  THR B 123     186.123 136.530  34.346  1.00  0.00           C  
ATOM   1998  C   THR B 123     187.425 136.766  33.612  1.00  0.00           C  
ATOM   1999  O   THR B 123     187.578 137.731  32.862  1.00  0.00           O  
ATOM   2000  CB  THR B 123     185.066 135.989  33.366  1.00  0.00           C  
ATOM   2001  OG1 THR B 123     183.855 135.701  34.076  1.00  0.00           O  
ATOM   2002  CG2 THR B 123     185.566 134.722  32.689  1.00  0.00           C  
ATOM   2003  H   THR B 123     185.372 138.550  34.445  1.00  0.00           H  
ATOM   2004  HA  THR B 123     186.306 135.779  35.108  1.00  0.00           H  
ATOM   2005  HB  THR B 123     184.856 136.741  32.606  1.00  0.00           H  
ATOM   2006  HG1 THR B 123     184.068 135.290  34.918  1.00  0.00           H  
ATOM   2007 1HG2 THR B 123     184.806 134.354  32.000  1.00  0.00           H  
ATOM   2008 2HG2 THR B 123     186.481 134.940  32.139  1.00  0.00           H  
ATOM   2009 3HG2 THR B 123     185.769 133.962  33.443  1.00  0.00           H  
ATOM   2010  N   PHE B 124     188.340 135.836  33.800  1.00  0.00           N  
ATOM   2011  CA  PHE B 124     189.616 135.846  33.133  1.00  0.00           C  
ATOM   2012  C   PHE B 124     189.687 134.660  32.179  1.00  0.00           C  
ATOM   2013  O   PHE B 124     189.672 133.501  32.605  1.00  0.00           O  
ATOM   2014  CB  PHE B 124     190.735 135.723  34.162  1.00  0.00           C  
ATOM   2015  CG  PHE B 124     190.713 136.792  35.214  1.00  0.00           C  
ATOM   2016  CD1 PHE B 124     189.934 136.631  36.365  1.00  0.00           C  
ATOM   2017  CD2 PHE B 124     191.441 137.958  35.074  1.00  0.00           C  
ATOM   2018  CE1 PHE B 124     189.899 137.610  37.328  1.00  0.00           C  
ATOM   2019  CE2 PHE B 124     191.399 138.926  36.043  1.00  0.00           C  
ATOM   2020  CZ  PHE B 124     190.638 138.756  37.158  1.00  0.00           C  
ATOM   2021  H   PHE B 124     188.128 135.108  34.481  1.00  0.00           H  
ATOM   2022  HA  PHE B 124     189.723 136.770  32.566  1.00  0.00           H  
ATOM   2023 1HB  PHE B 124     190.665 134.765  34.650  1.00  0.00           H  
ATOM   2024 2HB  PHE B 124     191.691 135.758  33.654  1.00  0.00           H  
ATOM   2025  HD1 PHE B 124     189.344 135.722  36.491  1.00  0.00           H  
ATOM   2026  HD2 PHE B 124     192.054 138.106  34.183  1.00  0.00           H  
ATOM   2027  HE1 PHE B 124     189.287 137.479  38.213  1.00  0.00           H  
ATOM   2028  HE2 PHE B 124     191.964 139.828  35.931  1.00  0.00           H  
ATOM   2029  HZ  PHE B 124     190.624 139.530  37.901  1.00  0.00           H  
ATOM   2030  N   ASP B 125     189.701 134.942  30.875  1.00  0.00           N  
ATOM   2031  CA  ASP B 125     189.772 133.869  29.876  1.00  0.00           C  
ATOM   2032  C   ASP B 125     191.217 133.797  29.389  1.00  0.00           C  
ATOM   2033  O   ASP B 125     191.675 134.677  28.654  1.00  0.00           O  
ATOM   2034  CB  ASP B 125     188.838 134.111  28.689  1.00  0.00           C  
ATOM   2035  CG  ASP B 125     188.788 132.888  27.753  1.00  0.00           C  
ATOM   2036  OD1 ASP B 125     189.451 131.919  28.072  1.00  0.00           O  
ATOM   2037  OD2 ASP B 125     188.089 132.914  26.764  1.00  0.00           O  
ATOM   2038  H   ASP B 125     189.664 135.909  30.574  1.00  0.00           H  
ATOM   2039  HA  ASP B 125     189.518 132.917  30.345  1.00  0.00           H  
ATOM   2040 1HB  ASP B 125     187.833 134.328  29.054  1.00  0.00           H  
ATOM   2041 2HB  ASP B 125     189.181 134.977  28.124  1.00  0.00           H  
ATOM   2042  N   ILE B 126     191.954 132.807  29.860  1.00  0.00           N  
ATOM   2043  CA  ILE B 126     193.381 132.734  29.647  1.00  0.00           C  
ATOM   2044  C   ILE B 126     193.672 131.622  28.634  1.00  0.00           C  
ATOM   2045  O   ILE B 126     193.428 130.444  28.904  1.00  0.00           O  
ATOM   2046  CB  ILE B 126     194.004 132.414  31.003  1.00  0.00           C  
ATOM   2047  CG1 ILE B 126     193.549 133.471  32.033  1.00  0.00           C  
ATOM   2048  CG2 ILE B 126     195.492 132.418  30.884  1.00  0.00           C  
ATOM   2049  CD1 ILE B 126     193.819 133.097  33.452  1.00  0.00           C  
ATOM   2050  H   ILE B 126     191.516 132.067  30.418  1.00  0.00           H  
ATOM   2051  HA  ILE B 126     193.744 133.686  29.263  1.00  0.00           H  
ATOM   2052  HB  ILE B 126     193.661 131.470  31.333  1.00  0.00           H  
ATOM   2053 1HG1 ILE B 126     194.025 134.402  31.808  1.00  0.00           H  
ATOM   2054 2HG1 ILE B 126     192.481 133.612  31.962  1.00  0.00           H  
ATOM   2055 1HG2 ILE B 126     195.923 132.201  31.838  1.00  0.00           H  
ATOM   2056 2HG2 ILE B 126     195.806 131.671  30.164  1.00  0.00           H  
ATOM   2057 3HG2 ILE B 126     195.813 133.393  30.557  1.00  0.00           H  
ATOM   2058 1HD1 ILE B 126     193.449 133.868  34.106  1.00  0.00           H  
ATOM   2059 2HD1 ILE B 126     193.296 132.177  33.668  1.00  0.00           H  
ATOM   2060 3HD1 ILE B 126     194.863 132.967  33.618  1.00  0.00           H  
ATOM   2061  N   THR B 127     194.216 131.968  27.473  1.00  0.00           N  
ATOM   2062  CA  THR B 127     194.360 130.956  26.423  1.00  0.00           C  
ATOM   2063  C   THR B 127     195.802 130.751  25.993  1.00  0.00           C  
ATOM   2064  O   THR B 127     196.678 131.548  26.340  1.00  0.00           O  
ATOM   2065  CB  THR B 127     193.516 131.324  25.189  1.00  0.00           C  
ATOM   2066  OG1 THR B 127     194.021 132.532  24.605  1.00  0.00           O  
ATOM   2067  CG2 THR B 127     192.059 131.526  25.580  1.00  0.00           C  
ATOM   2068  H   THR B 127     194.479 132.928  27.306  1.00  0.00           H  
ATOM   2069  HA  THR B 127     194.008 130.001  26.809  1.00  0.00           H  
ATOM   2070  HB  THR B 127     193.581 130.525  24.452  1.00  0.00           H  
ATOM   2071  HG1 THR B 127     193.990 132.460  23.648  1.00  0.00           H  
ATOM   2072 1HG2 THR B 127     191.478 131.785  24.695  1.00  0.00           H  
ATOM   2073 2HG2 THR B 127     191.669 130.606  26.014  1.00  0.00           H  
ATOM   2074 3HG2 THR B 127     191.987 132.331  26.310  1.00  0.00           H  
ATOM   2075  N   ASN B 128     196.045 129.666  25.236  1.00  0.00           N  
ATOM   2076  CA  ASN B 128     197.379 129.319  24.734  1.00  0.00           C  
ATOM   2077  C   ASN B 128     198.350 129.256  25.908  1.00  0.00           C  
ATOM   2078  O   ASN B 128     199.469 129.781  25.851  1.00  0.00           O  
ATOM   2079  CB  ASN B 128     197.840 130.314  23.682  1.00  0.00           C  
ATOM   2080  CG  ASN B 128     196.976 130.292  22.459  1.00  0.00           C  
ATOM   2081  OD1 ASN B 128     196.571 129.224  21.977  1.00  0.00           O  
ATOM   2082  ND2 ASN B 128     196.680 131.457  21.942  1.00  0.00           N  
ATOM   2083  H   ASN B 128     195.267 129.058  25.003  1.00  0.00           H  
ATOM   2084  HA  ASN B 128     197.339 128.324  24.287  1.00  0.00           H  
ATOM   2085 1HB  ASN B 128     197.844 131.322  24.094  1.00  0.00           H  
ATOM   2086 2HB  ASN B 128     198.863 130.080  23.391  1.00  0.00           H  
ATOM   2087 1HD2 ASN B 128     196.105 131.511  21.124  1.00  0.00           H  
ATOM   2088 2HD2 ASN B 128     197.026 132.293  22.367  1.00  0.00           H  
ATOM   2089  N   ILE B 129     197.883 128.629  26.984  1.00  0.00           N  
ATOM   2090  CA  ILE B 129     198.610 128.581  28.240  1.00  0.00           C  
ATOM   2091  C   ILE B 129     199.050 127.200  28.713  1.00  0.00           C  
ATOM   2092  O   ILE B 129     198.285 126.238  28.683  1.00  0.00           O  
ATOM   2093  CB  ILE B 129     197.769 129.284  29.330  1.00  0.00           C  
ATOM   2094  CG1 ILE B 129     198.582 129.355  30.600  1.00  0.00           C  
ATOM   2095  CG2 ILE B 129     196.409 128.609  29.532  1.00  0.00           C  
ATOM   2096  CD1 ILE B 129     198.039 130.181  31.680  1.00  0.00           C  
ATOM   2097  H   ILE B 129     196.982 128.154  26.896  1.00  0.00           H  
ATOM   2098  HA  ILE B 129     199.512 129.175  28.115  1.00  0.00           H  
ATOM   2099  HB  ILE B 129     197.582 130.292  29.007  1.00  0.00           H  
ATOM   2100 1HG1 ILE B 129     198.694 128.355  30.995  1.00  0.00           H  
ATOM   2101 2HG1 ILE B 129     199.548 129.744  30.342  1.00  0.00           H  
ATOM   2102 1HG2 ILE B 129     195.832 129.148  30.270  1.00  0.00           H  
ATOM   2103 2HG2 ILE B 129     195.874 128.628  28.597  1.00  0.00           H  
ATOM   2104 3HG2 ILE B 129     196.531 127.579  29.863  1.00  0.00           H  
ATOM   2105 1HD1 ILE B 129     198.719 130.145  32.497  1.00  0.00           H  
ATOM   2106 2HD1 ILE B 129     197.953 131.196  31.340  1.00  0.00           H  
ATOM   2107 3HD1 ILE B 129     197.073 129.813  32.001  1.00  0.00           H  
ATOM   2108  N   SER B 130     200.291 127.133  29.187  1.00  0.00           N  
ATOM   2109  CA  SER B 130     200.904 125.897  29.675  1.00  0.00           C  
ATOM   2110  C   SER B 130     200.414 125.559  31.073  1.00  0.00           C  
ATOM   2111  O   SER B 130     200.041 126.446  31.845  1.00  0.00           O  
ATOM   2112  CB  SER B 130     202.413 126.026  29.737  1.00  0.00           C  
ATOM   2113  OG  SER B 130     202.795 127.013  30.679  1.00  0.00           O  
ATOM   2114  H   SER B 130     200.838 127.991  29.198  1.00  0.00           H  
ATOM   2115  HA  SER B 130     200.633 125.077  29.006  1.00  0.00           H  
ATOM   2116 1HB  SER B 130     202.844 125.064  30.012  1.00  0.00           H  
ATOM   2117 2HB  SER B 130     202.800 126.292  28.756  1.00  0.00           H  
ATOM   2118  HG  SER B 130     202.571 127.864  30.245  1.00  0.00           H  
ATOM   2119  N   HIS B 131     200.495 124.284  31.438  1.00  0.00           N  
ATOM   2120  CA  HIS B 131     200.094 123.843  32.764  1.00  0.00           C  
ATOM   2121  C   HIS B 131     200.938 124.458  33.879  1.00  0.00           C  
ATOM   2122  O   HIS B 131     200.470 124.568  35.013  1.00  0.00           O  
ATOM   2123  CB  HIS B 131     200.169 122.315  32.854  1.00  0.00           C  
ATOM   2124  CG  HIS B 131     201.564 121.776  32.778  1.00  0.00           C  
ATOM   2125  ND1 HIS B 131     202.264 121.690  31.593  1.00  0.00           N  
ATOM   2126  CD2 HIS B 131     202.387 121.294  33.738  1.00  0.00           C  
ATOM   2127  CE1 HIS B 131     203.460 121.178  31.828  1.00  0.00           C  
ATOM   2128  NE2 HIS B 131     203.559 120.930  33.121  1.00  0.00           N  
ATOM   2129  H   HIS B 131     200.807 123.585  30.760  1.00  0.00           H  
ATOM   2130  HA  HIS B 131     199.063 124.160  32.917  1.00  0.00           H  
ATOM   2131 1HB  HIS B 131     199.726 121.984  33.794  1.00  0.00           H  
ATOM   2132 2HB  HIS B 131     199.588 121.874  32.045  1.00  0.00           H  
ATOM   2133  HD2 HIS B 131     202.163 121.210  34.802  1.00  0.00           H  
ATOM   2134  HE1 HIS B 131     204.233 120.994  31.082  1.00  0.00           H  
ATOM   2135  HE2 HIS B 131     204.364 120.536  33.587  1.00  0.00           H  
ATOM   2136  N   GLU B 132     202.191 124.816  33.583  1.00  0.00           N  
ATOM   2137  CA  GLU B 132     203.009 125.489  34.587  1.00  0.00           C  
ATOM   2138  C   GLU B 132     202.558 126.930  34.782  1.00  0.00           C  
ATOM   2139  O   GLU B 132     202.465 127.411  35.915  1.00  0.00           O  
ATOM   2140  CB  GLU B 132     204.485 125.455  34.185  1.00  0.00           C  
ATOM   2141  CG  GLU B 132     205.116 124.070  34.222  1.00  0.00           C  
ATOM   2142  CD  GLU B 132     206.556 124.071  33.791  1.00  0.00           C  
ATOM   2143  OE1 GLU B 132     207.033 125.102  33.380  1.00  0.00           O  
ATOM   2144  OE2 GLU B 132     207.180 123.040  33.873  1.00  0.00           O  
ATOM   2145  H   GLU B 132     202.560 124.603  32.668  1.00  0.00           H  
ATOM   2146  HA  GLU B 132     202.879 124.966  35.531  1.00  0.00           H  
ATOM   2147 1HB  GLU B 132     204.596 125.846  33.173  1.00  0.00           H  
ATOM   2148 2HB  GLU B 132     205.058 126.101  34.850  1.00  0.00           H  
ATOM   2149 1HG  GLU B 132     205.053 123.681  35.238  1.00  0.00           H  
ATOM   2150 2HG  GLU B 132     204.547 123.406  33.572  1.00  0.00           H  
ATOM   2151  N   ALA B 133     202.248 127.631  33.691  1.00  0.00           N  
ATOM   2152  CA  ALA B 133     201.787 128.999  33.859  1.00  0.00           C  
ATOM   2153  C   ALA B 133     200.488 128.978  34.651  1.00  0.00           C  
ATOM   2154  O   ALA B 133     200.242 129.854  35.485  1.00  0.00           O  
ATOM   2155  CB  ALA B 133     201.601 129.676  32.517  1.00  0.00           C  
ATOM   2156  H   ALA B 133     202.355 127.224  32.761  1.00  0.00           H  
ATOM   2157  HA  ALA B 133     202.528 129.548  34.438  1.00  0.00           H  
ATOM   2158 1HB  ALA B 133     201.252 130.697  32.656  1.00  0.00           H  
ATOM   2159 2HB  ALA B 133     202.547 129.688  31.976  1.00  0.00           H  
ATOM   2160 3HB  ALA B 133     200.882 129.115  31.960  1.00  0.00           H  
ATOM   2161  N   ILE B 134     199.651 127.957  34.396  1.00  0.00           N  
ATOM   2162  CA  ILE B 134     198.393 127.820  35.095  1.00  0.00           C  
ATOM   2163  C   ILE B 134     198.627 127.618  36.579  1.00  0.00           C  
ATOM   2164  O   ILE B 134     198.034 128.331  37.385  1.00  0.00           O  
ATOM   2165  CB  ILE B 134     197.574 126.643  34.534  1.00  0.00           C  
ATOM   2166  CG1 ILE B 134     197.090 126.958  33.116  1.00  0.00           C  
ATOM   2167  CG2 ILE B 134     196.396 126.332  35.445  1.00  0.00           C  
ATOM   2168  CD1 ILE B 134     196.438 125.785  32.419  1.00  0.00           C  
ATOM   2169  H   ILE B 134     199.887 127.279  33.666  1.00  0.00           H  
ATOM   2170  HA  ILE B 134     197.840 128.744  34.972  1.00  0.00           H  
ATOM   2171  HB  ILE B 134     198.209 125.760  34.462  1.00  0.00           H  
ATOM   2172 1HG1 ILE B 134     196.372 127.777  33.150  1.00  0.00           H  
ATOM   2173 2HG1 ILE B 134     197.933 127.288  32.509  1.00  0.00           H  
ATOM   2174 1HG2 ILE B 134     195.828 125.498  35.033  1.00  0.00           H  
ATOM   2175 2HG2 ILE B 134     196.763 126.066  36.435  1.00  0.00           H  
ATOM   2176 3HG2 ILE B 134     195.752 127.208  35.519  1.00  0.00           H  
ATOM   2177 1HD1 ILE B 134     196.122 126.086  31.420  1.00  0.00           H  
ATOM   2178 2HD1 ILE B 134     197.152 124.965  32.342  1.00  0.00           H  
ATOM   2179 3HD1 ILE B 134     195.570 125.460  32.990  1.00  0.00           H  
ATOM   2180  N   GLU B 135     199.535 126.705  36.952  1.00  0.00           N  
ATOM   2181  CA  GLU B 135     199.799 126.436  38.359  1.00  0.00           C  
ATOM   2182  C   GLU B 135     200.211 127.700  39.084  1.00  0.00           C  
ATOM   2183  O   GLU B 135     199.728 127.955  40.186  1.00  0.00           O  
ATOM   2184  CB  GLU B 135     200.889 125.372  38.506  1.00  0.00           C  
ATOM   2185  CG  GLU B 135     201.203 124.990  39.945  1.00  0.00           C  
ATOM   2186  CD  GLU B 135     202.260 123.926  40.051  1.00  0.00           C  
ATOM   2187  OE1 GLU B 135     202.133 122.923  39.390  1.00  0.00           O  
ATOM   2188  OE2 GLU B 135     203.196 124.116  40.792  1.00  0.00           O  
ATOM   2189  H   GLU B 135     199.979 126.123  36.237  1.00  0.00           H  
ATOM   2190  HA  GLU B 135     198.890 126.048  38.814  1.00  0.00           H  
ATOM   2191 1HB  GLU B 135     200.589 124.467  37.977  1.00  0.00           H  
ATOM   2192 2HB  GLU B 135     201.810 125.730  38.046  1.00  0.00           H  
ATOM   2193 1HG  GLU B 135     201.544 125.877  40.480  1.00  0.00           H  
ATOM   2194 2HG  GLU B 135     200.291 124.638  40.425  1.00  0.00           H  
ATOM   2195  N   ILE B 136     201.038 128.526  38.436  1.00  0.00           N  
ATOM   2196  CA  ILE B 136     201.493 129.770  39.058  1.00  0.00           C  
ATOM   2197  C   ILE B 136     200.301 130.706  39.285  1.00  0.00           C  
ATOM   2198  O   ILE B 136     200.139 131.269  40.383  1.00  0.00           O  
ATOM   2199  CB  ILE B 136     202.539 130.477  38.149  1.00  0.00           C  
ATOM   2200  CG1 ILE B 136     203.845 129.611  38.078  1.00  0.00           C  
ATOM   2201  CG2 ILE B 136     202.853 131.874  38.706  1.00  0.00           C  
ATOM   2202  CD1 ILE B 136     204.876 130.064  37.019  1.00  0.00           C  
ATOM   2203  H   ILE B 136     201.428 128.215  37.538  1.00  0.00           H  
ATOM   2204  HA  ILE B 136     201.951 129.544  40.014  1.00  0.00           H  
ATOM   2205  HB  ILE B 136     202.150 130.568  37.138  1.00  0.00           H  
ATOM   2206 1HG1 ILE B 136     204.320 129.616  39.043  1.00  0.00           H  
ATOM   2207 2HG1 ILE B 136     203.563 128.583  37.845  1.00  0.00           H  
ATOM   2208 1HG2 ILE B 136     203.572 132.338  38.078  1.00  0.00           H  
ATOM   2209 2HG2 ILE B 136     201.960 132.492  38.729  1.00  0.00           H  
ATOM   2210 3HG2 ILE B 136     203.255 131.788  39.716  1.00  0.00           H  
ATOM   2211 1HD1 ILE B 136     205.734 129.383  37.042  1.00  0.00           H  
ATOM   2212 2HD1 ILE B 136     204.419 130.029  36.030  1.00  0.00           H  
ATOM   2213 3HD1 ILE B 136     205.218 131.071  37.224  1.00  0.00           H  
ATOM   2214  N   ILE B 137     199.469 130.861  38.261  1.00  0.00           N  
ATOM   2215  CA  ILE B 137     198.294 131.705  38.355  1.00  0.00           C  
ATOM   2216  C   ILE B 137     197.335 131.178  39.414  1.00  0.00           C  
ATOM   2217  O   ILE B 137     196.796 131.967  40.199  1.00  0.00           O  
ATOM   2218  CB  ILE B 137     197.571 131.795  36.999  1.00  0.00           C  
ATOM   2219  CG1 ILE B 137     198.439 132.539  35.980  1.00  0.00           C  
ATOM   2220  CG2 ILE B 137     196.224 132.483  37.158  1.00  0.00           C  
ATOM   2221  CD1 ILE B 137     197.976 132.379  34.550  1.00  0.00           C  
ATOM   2222  H   ILE B 137     199.690 130.394  37.373  1.00  0.00           H  
ATOM   2223  HA  ILE B 137     198.605 132.700  38.632  1.00  0.00           H  
ATOM   2224  HB  ILE B 137     197.412 130.792  36.604  1.00  0.00           H  
ATOM   2225 1HG1 ILE B 137     198.448 133.602  36.218  1.00  0.00           H  
ATOM   2226 2HG1 ILE B 137     199.466 132.181  36.047  1.00  0.00           H  
ATOM   2227 1HG2 ILE B 137     195.727 132.539  36.190  1.00  0.00           H  
ATOM   2228 2HG2 ILE B 137     195.605 131.914  37.851  1.00  0.00           H  
ATOM   2229 3HG2 ILE B 137     196.373 133.490  37.548  1.00  0.00           H  
ATOM   2230 1HD1 ILE B 137     198.640 132.934  33.888  1.00  0.00           H  
ATOM   2231 2HD1 ILE B 137     197.992 131.322  34.279  1.00  0.00           H  
ATOM   2232 3HD1 ILE B 137     196.962 132.763  34.451  1.00  0.00           H  
ATOM   2233  N   LEU B 138     197.109 129.863  39.444  1.00  0.00           N  
ATOM   2234  CA  LEU B 138     196.188 129.278  40.398  1.00  0.00           C  
ATOM   2235  C   LEU B 138     196.573 129.595  41.828  1.00  0.00           C  
ATOM   2236  O   LEU B 138     195.715 129.980  42.626  1.00  0.00           O  
ATOM   2237  CB  LEU B 138     196.132 127.757  40.208  1.00  0.00           C  
ATOM   2238  CG  LEU B 138     195.453 127.273  38.920  1.00  0.00           C  
ATOM   2239  CD1 LEU B 138     195.506 125.752  38.859  1.00  0.00           C  
ATOM   2240  CD2 LEU B 138     194.017 127.772  38.884  1.00  0.00           C  
ATOM   2241  H   LEU B 138     197.556 129.255  38.755  1.00  0.00           H  
ATOM   2242  HA  LEU B 138     195.207 129.702  40.217  1.00  0.00           H  
ATOM   2243 1HB  LEU B 138     197.149 127.369  40.212  1.00  0.00           H  
ATOM   2244 2HB  LEU B 138     195.594 127.321  41.050  1.00  0.00           H  
ATOM   2245  HG  LEU B 138     195.994 127.659  38.056  1.00  0.00           H  
ATOM   2246 1HD1 LEU B 138     195.024 125.408  37.944  1.00  0.00           H  
ATOM   2247 2HD1 LEU B 138     196.545 125.423  38.867  1.00  0.00           H  
ATOM   2248 3HD1 LEU B 138     194.986 125.335  39.721  1.00  0.00           H  
ATOM   2249 1HD2 LEU B 138     193.535 127.428  37.968  1.00  0.00           H  
ATOM   2250 2HD2 LEU B 138     193.475 127.385  39.747  1.00  0.00           H  
ATOM   2251 3HD2 LEU B 138     194.010 128.862  38.910  1.00  0.00           H  
ATOM   2252  N   TYR B 139     197.859 129.482  42.169  1.00  0.00           N  
ATOM   2253  CA  TYR B 139     198.267 129.742  43.536  1.00  0.00           C  
ATOM   2254  C   TYR B 139     197.975 131.190  43.903  1.00  0.00           C  
ATOM   2255  O   TYR B 139     197.339 131.457  44.928  1.00  0.00           O  
ATOM   2256  CB  TYR B 139     199.752 129.426  43.725  1.00  0.00           C  
ATOM   2257  CG  TYR B 139     200.216 129.510  45.163  1.00  0.00           C  
ATOM   2258  CD1 TYR B 139     199.992 128.448  46.027  1.00  0.00           C  
ATOM   2259  CD2 TYR B 139     200.864 130.648  45.617  1.00  0.00           C  
ATOM   2260  CE1 TYR B 139     200.415 128.524  47.340  1.00  0.00           C  
ATOM   2261  CE2 TYR B 139     201.287 130.725  46.930  1.00  0.00           C  
ATOM   2262  CZ  TYR B 139     201.064 129.668  47.790  1.00  0.00           C  
ATOM   2263  OH  TYR B 139     201.485 129.745  49.097  1.00  0.00           O  
ATOM   2264  H   TYR B 139     198.547 129.148  41.483  1.00  0.00           H  
ATOM   2265  HA  TYR B 139     197.695 129.100  44.197  1.00  0.00           H  
ATOM   2266 1HB  TYR B 139     199.960 128.419  43.359  1.00  0.00           H  
ATOM   2267 2HB  TYR B 139     200.350 130.119  43.135  1.00  0.00           H  
ATOM   2268  HD1 TYR B 139     199.482 127.552  45.670  1.00  0.00           H  
ATOM   2269  HD2 TYR B 139     201.039 131.483  44.939  1.00  0.00           H  
ATOM   2270  HE1 TYR B 139     200.239 127.690  48.018  1.00  0.00           H  
ATOM   2271  HE2 TYR B 139     201.796 131.620  47.288  1.00  0.00           H  
ATOM   2272  HH  TYR B 139     201.929 130.584  49.241  1.00  0.00           H  
ATOM   2273  N   GLY B 140     198.388 132.127  43.044  1.00  0.00           N  
ATOM   2274  CA  GLY B 140     198.265 133.539  43.365  1.00  0.00           C  
ATOM   2275  C   GLY B 140     196.802 133.970  43.479  1.00  0.00           C  
ATOM   2276  O   GLY B 140     196.434 134.666  44.430  1.00  0.00           O  
ATOM   2277  H   GLY B 140     198.866 131.849  42.178  1.00  0.00           H  
ATOM   2278 1HA  GLY B 140     198.786 133.741  44.299  1.00  0.00           H  
ATOM   2279 2HA  GLY B 140     198.756 134.122  42.605  1.00  0.00           H  
ATOM   2280  N   VAL B 141     195.954 133.543  42.531  1.00  0.00           N  
ATOM   2281  CA  VAL B 141     194.577 134.038  42.487  1.00  0.00           C  
ATOM   2282  C   VAL B 141     193.798 133.589  43.711  1.00  0.00           C  
ATOM   2283  O   VAL B 141     193.068 134.386  44.305  1.00  0.00           O  
ATOM   2284  CB  VAL B 141     193.863 133.536  41.217  1.00  0.00           C  
ATOM   2285  CG1 VAL B 141     192.373 133.834  41.291  1.00  0.00           C  
ATOM   2286  CG2 VAL B 141     194.482 134.180  39.986  1.00  0.00           C  
ATOM   2287  H   VAL B 141     196.301 132.890  41.818  1.00  0.00           H  
ATOM   2288  HA  VAL B 141     194.612 135.128  42.485  1.00  0.00           H  
ATOM   2289  HB  VAL B 141     193.972 132.453  41.155  1.00  0.00           H  
ATOM   2290 1HG1 VAL B 141     191.884 133.472  40.386  1.00  0.00           H  
ATOM   2291 2HG1 VAL B 141     191.945 133.334  42.159  1.00  0.00           H  
ATOM   2292 3HG1 VAL B 141     192.221 134.909  41.379  1.00  0.00           H  
ATOM   2293 1HG2 VAL B 141     193.973 133.819  39.093  1.00  0.00           H  
ATOM   2294 2HG2 VAL B 141     194.379 135.263  40.051  1.00  0.00           H  
ATOM   2295 3HG2 VAL B 141     195.539 133.919  39.931  1.00  0.00           H  
ATOM   2296  N   LEU B 142     193.901 132.303  44.056  1.00  0.00           N  
ATOM   2297  CA  LEU B 142     193.236 131.759  45.222  1.00  0.00           C  
ATOM   2298  C   LEU B 142     193.801 132.417  46.476  1.00  0.00           C  
ATOM   2299  O   LEU B 142     193.060 132.673  47.435  1.00  0.00           O  
ATOM   2300  CB  LEU B 142     193.422 130.238  45.289  1.00  0.00           C  
ATOM   2301  CG  LEU B 142     192.796 129.544  46.505  1.00  0.00           C  
ATOM   2302  CD1 LEU B 142     191.326 129.928  46.609  1.00  0.00           C  
ATOM   2303  CD2 LEU B 142     192.959 128.038  46.370  1.00  0.00           C  
ATOM   2304  H   LEU B 142     194.474 131.667  43.498  1.00  0.00           H  
ATOM   2305  HA  LEU B 142     192.171 131.973  45.158  1.00  0.00           H  
ATOM   2306 1HB  LEU B 142     192.985 129.796  44.394  1.00  0.00           H  
ATOM   2307 2HB  LEU B 142     194.489 130.018  45.294  1.00  0.00           H  
ATOM   2308  HG  LEU B 142     193.294 129.883  47.414  1.00  0.00           H  
ATOM   2309 1HD1 LEU B 142     190.882 129.435  47.474  1.00  0.00           H  
ATOM   2310 2HD1 LEU B 142     191.240 131.009  46.725  1.00  0.00           H  
ATOM   2311 3HD1 LEU B 142     190.804 129.616  45.706  1.00  0.00           H  
ATOM   2312 1HD2 LEU B 142     192.515 127.544  47.235  1.00  0.00           H  
ATOM   2313 2HD2 LEU B 142     192.460 127.697  45.463  1.00  0.00           H  
ATOM   2314 3HD2 LEU B 142     194.019 127.790  46.316  1.00  0.00           H  
ATOM   2315  N   GLY B 143     195.119 132.680  46.486  1.00  0.00           N  
ATOM   2316  CA  GLY B 143     195.748 133.408  47.573  1.00  0.00           C  
ATOM   2317  C   GLY B 143     195.146 134.798  47.744  1.00  0.00           C  
ATOM   2318  O   GLY B 143     194.894 135.227  48.877  1.00  0.00           O  
ATOM   2319  H   GLY B 143     195.720 132.346  45.726  1.00  0.00           H  
ATOM   2320 1HA  GLY B 143     195.647 132.840  48.497  1.00  0.00           H  
ATOM   2321 2HA  GLY B 143     196.805 133.490  47.358  1.00  0.00           H  
ATOM   2322  N   ILE B 144     194.840 135.476  46.633  1.00  0.00           N  
ATOM   2323  CA  ILE B 144     194.160 136.755  46.724  1.00  0.00           C  
ATOM   2324  C   ILE B 144     192.789 136.595  47.323  1.00  0.00           C  
ATOM   2325  O   ILE B 144     192.441 137.338  48.238  1.00  0.00           O  
ATOM   2326  CB  ILE B 144     194.057 137.472  45.362  1.00  0.00           C  
ATOM   2327  CG1 ILE B 144     195.470 137.962  44.926  1.00  0.00           C  
ATOM   2328  CG2 ILE B 144     193.039 138.625  45.444  1.00  0.00           C  
ATOM   2329  CD1 ILE B 144     195.557 138.453  43.488  1.00  0.00           C  
ATOM   2330  H   ILE B 144     195.153 135.117  45.722  1.00  0.00           H  
ATOM   2331  HA  ILE B 144     194.727 137.393  47.378  1.00  0.00           H  
ATOM   2332  HB  ILE B 144     193.725 136.756  44.605  1.00  0.00           H  
ATOM   2333 1HG1 ILE B 144     195.769 138.783  45.578  1.00  0.00           H  
ATOM   2334 2HG1 ILE B 144     196.179 137.146  45.056  1.00  0.00           H  
ATOM   2335 1HG2 ILE B 144     192.971 139.104  44.492  1.00  0.00           H  
ATOM   2336 2HG2 ILE B 144     192.050 138.263  45.714  1.00  0.00           H  
ATOM   2337 3HG2 ILE B 144     193.370 139.336  46.196  1.00  0.00           H  
ATOM   2338 1HD1 ILE B 144     196.563 138.777  43.285  1.00  0.00           H  
ATOM   2339 2HD1 ILE B 144     195.292 137.641  42.815  1.00  0.00           H  
ATOM   2340 3HD1 ILE B 144     194.889 139.291  43.331  1.00  0.00           H  
ATOM   2341  N   ALA B 145     192.022 135.616  46.861  1.00  0.00           N  
ATOM   2342  CA  ALA B 145     190.717 135.369  47.437  1.00  0.00           C  
ATOM   2343  C   ALA B 145     190.833 135.038  48.917  1.00  0.00           C  
ATOM   2344  O   ALA B 145     190.001 135.465  49.730  1.00  0.00           O  
ATOM   2345  CB  ALA B 145     190.014 134.245  46.691  1.00  0.00           C  
ATOM   2346  H   ALA B 145     192.343 135.054  46.068  1.00  0.00           H  
ATOM   2347  HA  ALA B 145     190.127 136.274  47.334  1.00  0.00           H  
ATOM   2348 1HB  ALA B 145     189.033 134.071  47.133  1.00  0.00           H  
ATOM   2349 2HB  ALA B 145     189.895 134.522  45.643  1.00  0.00           H  
ATOM   2350 3HB  ALA B 145     190.608 133.335  46.759  1.00  0.00           H  
ATOM   2351  N   ALA B 146     191.891 134.316  49.293  1.00  0.00           N  
ATOM   2352  CA  ALA B 146     192.091 133.970  50.688  1.00  0.00           C  
ATOM   2353  C   ALA B 146     192.282 135.243  51.512  1.00  0.00           C  
ATOM   2354  O   ALA B 146     191.703 135.386  52.592  1.00  0.00           O  
ATOM   2355  CB  ALA B 146     193.283 133.038  50.845  1.00  0.00           C  
ATOM   2356  H   ALA B 146     192.521 133.944  48.576  1.00  0.00           H  
ATOM   2357  HA  ALA B 146     191.207 133.445  51.047  1.00  0.00           H  
ATOM   2358 1HB  ALA B 146     193.421 132.797  51.899  1.00  0.00           H  
ATOM   2359 2HB  ALA B 146     193.104 132.121  50.283  1.00  0.00           H  
ATOM   2360 3HB  ALA B 146     194.179 133.527  50.465  1.00  0.00           H  
ATOM   2361  N   MET B 147     193.058 136.194  50.974  1.00  0.00           N  
ATOM   2362  CA  MET B 147     193.340 137.460  51.655  1.00  0.00           C  
ATOM   2363  C   MET B 147     192.133 138.412  51.681  1.00  0.00           C  
ATOM   2364  O   MET B 147     191.904 139.106  52.674  1.00  0.00           O  
ATOM   2365  CB  MET B 147     194.533 138.144  50.990  1.00  0.00           C  
ATOM   2366  CG  MET B 147     195.868 137.454  51.229  1.00  0.00           C  
ATOM   2367  SD  MET B 147     197.268 138.421  50.628  1.00  0.00           S  
ATOM   2368  CE  MET B 147     197.115 138.175  48.862  1.00  0.00           C  
ATOM   2369  H   MET B 147     193.521 135.989  50.081  1.00  0.00           H  
ATOM   2370  HA  MET B 147     193.614 137.239  52.684  1.00  0.00           H  
ATOM   2371 1HB  MET B 147     194.370 138.192  49.914  1.00  0.00           H  
ATOM   2372 2HB  MET B 147     194.615 139.169  51.355  1.00  0.00           H  
ATOM   2373 1HG  MET B 147     196.002 137.281  52.297  1.00  0.00           H  
ATOM   2374 2HG  MET B 147     195.875 136.489  50.725  1.00  0.00           H  
ATOM   2375 1HE  MET B 147     197.913 138.713  48.349  1.00  0.00           H  
ATOM   2376 2HE  MET B 147     197.190 137.110  48.635  1.00  0.00           H  
ATOM   2377 3HE  MET B 147     196.149 138.551  48.524  1.00  0.00           H  
ATOM   2378  N   GLU B 148     191.357 138.421  50.592  1.00  0.00           N  
ATOM   2379  CA  GLU B 148     190.193 139.292  50.440  1.00  0.00           C  
ATOM   2380  C   GLU B 148     188.904 138.729  51.057  1.00  0.00           C  
ATOM   2381  O   GLU B 148     187.990 139.490  51.377  1.00  0.00           O  
ATOM   2382  CB  GLU B 148     189.961 139.575  48.954  1.00  0.00           C  
ATOM   2383  CG  GLU B 148     191.074 140.368  48.283  1.00  0.00           C  
ATOM   2384  CD  GLU B 148     191.144 141.793  48.757  1.00  0.00           C  
ATOM   2385  OE1 GLU B 148     190.114 142.413  48.869  1.00  0.00           O  
ATOM   2386  OE2 GLU B 148     192.230 142.262  49.006  1.00  0.00           O  
ATOM   2387  H   GLU B 148     191.633 137.837  49.804  1.00  0.00           H  
ATOM   2388  HA  GLU B 148     190.416 140.231  50.946  1.00  0.00           H  
ATOM   2389 1HB  GLU B 148     189.850 138.633  48.417  1.00  0.00           H  
ATOM   2390 2HB  GLU B 148     189.032 140.133  48.831  1.00  0.00           H  
ATOM   2391 1HG  GLU B 148     192.027 139.881  48.489  1.00  0.00           H  
ATOM   2392 2HG  GLU B 148     190.916 140.355  47.206  1.00  0.00           H  
ATOM   2393  N   GLY B 149     188.811 137.406  51.230  1.00  0.00           N  
ATOM   2394  CA  GLY B 149     187.594 136.791  51.747  1.00  0.00           C  
ATOM   2395  C   GLY B 149     186.527 136.628  50.663  1.00  0.00           C  
ATOM   2396  O   GLY B 149     185.326 136.689  50.944  1.00  0.00           O  
ATOM   2397  H   GLY B 149     189.570 136.791  50.947  1.00  0.00           H  
ATOM   2398 1HA  GLY B 149     187.846 135.813  52.159  1.00  0.00           H  
ATOM   2399 2HA  GLY B 149     187.205 137.392  52.568  1.00  0.00           H  
ATOM   2400  N   THR B 150     186.974 136.478  49.415  1.00  0.00           N  
ATOM   2401  CA  THR B 150     186.074 136.358  48.271  1.00  0.00           C  
ATOM   2402  C   THR B 150     185.948 134.917  47.811  1.00  0.00           C  
ATOM   2403  O   THR B 150     186.691 134.045  48.257  1.00  0.00           O  
ATOM   2404  CB  THR B 150     186.548 137.224  47.092  1.00  0.00           C  
ATOM   2405  OG1 THR B 150     187.818 136.765  46.623  1.00  0.00           O  
ATOM   2406  CG2 THR B 150     186.684 138.661  47.550  1.00  0.00           C  
ATOM   2407  H   THR B 150     187.983 136.382  49.284  1.00  0.00           H  
ATOM   2408  HA  THR B 150     185.083 136.702  48.568  1.00  0.00           H  
ATOM   2409  HB  THR B 150     185.832 137.149  46.294  1.00  0.00           H  
ATOM   2410  HG1 THR B 150     187.690 136.029  46.010  1.00  0.00           H  
ATOM   2411 1HG2 THR B 150     187.015 139.281  46.713  1.00  0.00           H  
ATOM   2412 2HG2 THR B 150     185.728 139.024  47.907  1.00  0.00           H  
ATOM   2413 3HG2 THR B 150     187.401 138.719  48.350  1.00  0.00           H  
ATOM   2414  N   GLU B 151     185.010 134.659  46.910  1.00  0.00           N  
ATOM   2415  CA  GLU B 151     184.854 133.315  46.348  1.00  0.00           C  
ATOM   2416  C   GLU B 151     185.497 133.237  44.982  1.00  0.00           C  
ATOM   2417  O   GLU B 151     185.545 134.241  44.256  1.00  0.00           O  
ATOM   2418  CB  GLU B 151     183.376 132.934  46.248  1.00  0.00           C  
ATOM   2419  CG  GLU B 151     182.670 132.792  47.589  1.00  0.00           C  
ATOM   2420  CD  GLU B 151     181.234 132.368  47.453  1.00  0.00           C  
ATOM   2421  OE1 GLU B 151     180.755 132.306  46.347  1.00  0.00           O  
ATOM   2422  OE2 GLU B 151     180.616 132.106  48.458  1.00  0.00           O  
ATOM   2423  H   GLU B 151     184.392 135.400  46.611  1.00  0.00           H  
ATOM   2424  HA  GLU B 151     185.340 132.588  47.005  1.00  0.00           H  
ATOM   2425 1HB  GLU B 151     182.844 133.689  45.669  1.00  0.00           H  
ATOM   2426 2HB  GLU B 151     183.279 131.987  45.717  1.00  0.00           H  
ATOM   2427 1HG  GLU B 151     183.200 132.052  48.190  1.00  0.00           H  
ATOM   2428 2HG  GLU B 151     182.715 133.745  48.114  1.00  0.00           H  
ATOM   2429  N   VAL B 152     186.020 132.053  44.634  1.00  0.00           N  
ATOM   2430  CA  VAL B 152     186.585 131.857  43.292  1.00  0.00           C  
ATOM   2431  C   VAL B 152     186.396 130.460  42.710  1.00  0.00           C  
ATOM   2432  O   VAL B 152     186.562 129.441  43.395  1.00  0.00           O  
ATOM   2433  CB  VAL B 152     188.094 132.167  43.322  1.00  0.00           C  
ATOM   2434  CG1 VAL B 152     188.799 131.283  44.340  1.00  0.00           C  
ATOM   2435  CG2 VAL B 152     188.689 131.973  41.935  1.00  0.00           C  
ATOM   2436  H   VAL B 152     185.971 131.287  45.315  1.00  0.00           H  
ATOM   2437  HA  VAL B 152     186.068 132.535  42.612  1.00  0.00           H  
ATOM   2438  HB  VAL B 152     188.237 133.200  43.638  1.00  0.00           H  
ATOM   2439 1HG1 VAL B 152     189.864 131.516  44.348  1.00  0.00           H  
ATOM   2440 2HG1 VAL B 152     188.381 131.465  45.330  1.00  0.00           H  
ATOM   2441 3HG1 VAL B 152     188.659 130.236  44.072  1.00  0.00           H  
ATOM   2442 1HG2 VAL B 152     189.756 132.195  41.964  1.00  0.00           H  
ATOM   2443 2HG2 VAL B 152     188.541 130.941  41.616  1.00  0.00           H  
ATOM   2444 3HG2 VAL B 152     188.198 132.645  41.231  1.00  0.00           H  
ATOM   2445  N   THR B 153     186.092 130.434  41.414  1.00  0.00           N  
ATOM   2446  CA  THR B 153     185.940 129.188  40.680  1.00  0.00           C  
ATOM   2447  C   THR B 153     187.000 129.132  39.564  1.00  0.00           C  
ATOM   2448  O   THR B 153     187.213 130.106  38.834  1.00  0.00           O  
ATOM   2449  CB  THR B 153     184.525 129.053  40.086  1.00  0.00           C  
ATOM   2450  OG1 THR B 153     183.559 129.044  41.144  1.00  0.00           O  
ATOM   2451  CG2 THR B 153     184.404 127.767  39.283  1.00  0.00           C  
ATOM   2452  H   THR B 153     185.973 131.333  40.941  1.00  0.00           H  
ATOM   2453  HA  THR B 153     186.081 128.346  41.353  1.00  0.00           H  
ATOM   2454  HB  THR B 153     184.322 129.902  39.434  1.00  0.00           H  
ATOM   2455  HG1 THR B 153     182.948 129.776  41.025  1.00  0.00           H  
ATOM   2456 1HG2 THR B 153     183.399 127.689  38.871  1.00  0.00           H  
ATOM   2457 2HG2 THR B 153     185.130 127.776  38.470  1.00  0.00           H  
ATOM   2458 3HG2 THR B 153     184.597 126.914  39.932  1.00  0.00           H  
ATOM   2459  N   PHE B 154     187.666 127.992  39.429  1.00  0.00           N  
ATOM   2460  CA  PHE B 154     188.701 127.817  38.409  1.00  0.00           C  
ATOM   2461  C   PHE B 154     188.372 126.658  37.472  1.00  0.00           C  
ATOM   2462  O   PHE B 154     187.810 125.646  37.904  1.00  0.00           O  
ATOM   2463  CB  PHE B 154     190.058 127.478  39.034  1.00  0.00           C  
ATOM   2464  CG  PHE B 154     190.606 128.430  40.050  1.00  0.00           C  
ATOM   2465  CD1 PHE B 154     190.251 128.308  41.369  1.00  0.00           C  
ATOM   2466  CD2 PHE B 154     191.490 129.411  39.698  1.00  0.00           C  
ATOM   2467  CE1 PHE B 154     190.782 129.141  42.329  1.00  0.00           C  
ATOM   2468  CE2 PHE B 154     192.017 130.252  40.643  1.00  0.00           C  
ATOM   2469  CZ  PHE B 154     191.672 130.116  41.958  1.00  0.00           C  
ATOM   2470  H   PHE B 154     187.430 127.228  40.058  1.00  0.00           H  
ATOM   2471  HA  PHE B 154     188.780 128.730  37.818  1.00  0.00           H  
ATOM   2472 1HB  PHE B 154     189.992 126.503  39.502  1.00  0.00           H  
ATOM   2473 2HB  PHE B 154     190.796 127.390  38.233  1.00  0.00           H  
ATOM   2474  HD1 PHE B 154     189.544 127.538  41.639  1.00  0.00           H  
ATOM   2475  HD2 PHE B 154     191.778 129.512  38.656  1.00  0.00           H  
ATOM   2476  HE1 PHE B 154     190.492 129.027  43.374  1.00  0.00           H  
ATOM   2477  HE2 PHE B 154     192.706 131.016  40.344  1.00  0.00           H  
ATOM   2478  HZ  PHE B 154     192.089 130.783  42.699  1.00  0.00           H  
ATOM   2479  N   HIS B 155     188.732 126.773  36.196  1.00  0.00           N  
ATOM   2480  CA  HIS B 155     188.581 125.617  35.316  1.00  0.00           C  
ATOM   2481  C   HIS B 155     189.850 125.373  34.490  1.00  0.00           C  
ATOM   2482  O   HIS B 155     190.377 126.276  33.825  1.00  0.00           O  
ATOM   2483  CB  HIS B 155     187.383 125.808  34.380  1.00  0.00           C  
ATOM   2484  CG  HIS B 155     186.112 126.150  35.093  1.00  0.00           C  
ATOM   2485  ND1 HIS B 155     185.345 125.204  35.740  1.00  0.00           N  
ATOM   2486  CD2 HIS B 155     185.472 127.331  35.259  1.00  0.00           C  
ATOM   2487  CE1 HIS B 155     184.288 125.790  36.275  1.00  0.00           C  
ATOM   2488  NE2 HIS B 155     184.342 127.080  35.998  1.00  0.00           N  
ATOM   2489  H   HIS B 155     189.063 127.677  35.839  1.00  0.00           H  
ATOM   2490  HA  HIS B 155     188.409 124.731  35.924  1.00  0.00           H  
ATOM   2491 1HB  HIS B 155     187.600 126.606  33.669  1.00  0.00           H  
ATOM   2492 2HB  HIS B 155     187.219 124.895  33.808  1.00  0.00           H  
ATOM   2493  HD2 HIS B 155     185.794 128.301  34.878  1.00  0.00           H  
ATOM   2494  HE1 HIS B 155     183.505 125.293  36.849  1.00  0.00           H  
ATOM   2495  HE2 HIS B 155     183.665 127.774  36.280  1.00  0.00           H  
ATOM   2496  N   SER B 156     190.338 124.131  34.537  1.00  0.00           N  
ATOM   2497  CA  SER B 156     191.541 123.743  33.803  1.00  0.00           C  
ATOM   2498  C   SER B 156     191.204 122.821  32.633  1.00  0.00           C  
ATOM   2499  O   SER B 156     190.712 121.702  32.830  1.00  0.00           O  
ATOM   2500  CB  SER B 156     192.520 123.056  34.735  1.00  0.00           C  
ATOM   2501  OG  SER B 156     192.977 123.938  35.723  1.00  0.00           O  
ATOM   2502  H   SER B 156     189.841 123.443  35.110  1.00  0.00           H  
ATOM   2503  HA  SER B 156     191.988 124.652  33.404  1.00  0.00           H  
ATOM   2504 1HB  SER B 156     192.037 122.199  35.203  1.00  0.00           H  
ATOM   2505 2HB  SER B 156     193.366 122.680  34.160  1.00  0.00           H  
ATOM   2506  HG  SER B 156     193.807 123.574  36.039  1.00  0.00           H  
ATOM   2507  N   GLU B 157     191.509 123.285  31.418  1.00  0.00           N  
ATOM   2508  CA  GLU B 157     191.308 122.573  30.163  1.00  0.00           C  
ATOM   2509  C   GLU B 157     192.659 122.382  29.450  1.00  0.00           C  
ATOM   2510  O   GLU B 157     193.670 123.004  29.808  1.00  0.00           O  
ATOM   2511  CB  GLU B 157     190.332 123.335  29.263  1.00  0.00           C  
ATOM   2512  CG  GLU B 157     188.961 123.571  29.881  1.00  0.00           C  
ATOM   2513  CD  GLU B 157     188.105 122.336  29.894  1.00  0.00           C  
ATOM   2514  OE1 GLU B 157     188.521 121.342  29.348  1.00  0.00           O  
ATOM   2515  OE2 GLU B 157     187.033 122.386  30.450  1.00  0.00           O  
ATOM   2516  H   GLU B 157     191.865 124.239  31.326  1.00  0.00           H  
ATOM   2517  HA  GLU B 157     190.861 121.597  30.376  1.00  0.00           H  
ATOM   2518 1HB  GLU B 157     190.756 124.307  29.007  1.00  0.00           H  
ATOM   2519 2HB  GLU B 157     190.190 122.785  28.333  1.00  0.00           H  
ATOM   2520 1HG  GLU B 157     189.091 123.920  30.905  1.00  0.00           H  
ATOM   2521 2HG  GLU B 157     188.452 124.355  29.321  1.00  0.00           H  
ATOM   2522  N   ARG B 158     192.690 121.585  28.392  1.00  0.00           N  
ATOM   2523  CA  ARG B 158     193.944 121.282  27.708  1.00  0.00           C  
ATOM   2524  C   ARG B 158     194.518 122.469  26.923  1.00  0.00           C  
ATOM   2525  O   ARG B 158     194.399 122.546  25.701  1.00  0.00           O  
ATOM   2526  CB  ARG B 158     193.741 120.114  26.755  1.00  0.00           C  
ATOM   2527  CG  ARG B 158     193.433 118.785  27.428  1.00  0.00           C  
ATOM   2528  CD  ARG B 158     193.296 117.687  26.438  1.00  0.00           C  
ATOM   2529  NE  ARG B 158     193.016 116.412  27.078  1.00  0.00           N  
ATOM   2530  CZ  ARG B 158     192.904 115.237  26.427  1.00  0.00           C  
ATOM   2531  NH1 ARG B 158     193.050 115.193  25.122  1.00  0.00           N  
ATOM   2532  NH2 ARG B 158     192.647 114.130  27.102  1.00  0.00           N  
ATOM   2533  H   ARG B 158     191.852 121.099  28.086  1.00  0.00           H  
ATOM   2534  HA  ARG B 158     194.687 120.965  28.437  1.00  0.00           H  
ATOM   2535 1HB  ARG B 158     192.919 120.337  26.076  1.00  0.00           H  
ATOM   2536 2HB  ARG B 158     194.638 119.977  26.150  1.00  0.00           H  
ATOM   2537 1HG  ARG B 158     194.241 118.530  28.114  1.00  0.00           H  
ATOM   2538 2HG  ARG B 158     192.498 118.866  27.983  1.00  0.00           H  
ATOM   2539 1HD  ARG B 158     192.477 117.913  25.756  1.00  0.00           H  
ATOM   2540 2HD  ARG B 158     194.222 117.588  25.873  1.00  0.00           H  
ATOM   2541  HE  ARG B 158     192.897 116.406  28.082  1.00  0.00           H  
ATOM   2542 1HH1 ARG B 158     193.247 116.039  24.606  1.00  0.00           H  
ATOM   2543 2HH1 ARG B 158     192.966 114.312  24.634  1.00  0.00           H  
ATOM   2544 1HH2 ARG B 158     192.535 114.164  28.106  1.00  0.00           H  
ATOM   2545 2HH2 ARG B 158     192.563 113.250  26.615  1.00  0.00           H  
ATOM   2546  N   GLY B 159     195.150 123.396  27.656  1.00  0.00           N  
ATOM   2547  CA  GLY B 159     195.769 124.603  27.091  1.00  0.00           C  
ATOM   2548  C   GLY B 159     194.969 125.882  27.349  1.00  0.00           C  
ATOM   2549  O   GLY B 159     195.244 126.935  26.753  1.00  0.00           O  
ATOM   2550  H   GLY B 159     195.153 123.263  28.666  1.00  0.00           H  
ATOM   2551 1HA  GLY B 159     196.768 124.711  27.509  1.00  0.00           H  
ATOM   2552 2HA  GLY B 159     195.897 124.470  26.017  1.00  0.00           H  
ATOM   2553  N   GLN B 160     193.983 125.791  28.236  1.00  0.00           N  
ATOM   2554  CA  GLN B 160     193.126 126.936  28.562  1.00  0.00           C  
ATOM   2555  C   GLN B 160     192.737 126.997  30.038  1.00  0.00           C  
ATOM   2556  O   GLN B 160     192.459 125.985  30.684  1.00  0.00           O  
ATOM   2557  CB  GLN B 160     191.880 126.955  27.669  1.00  0.00           C  
ATOM   2558  CG  GLN B 160     190.915 128.132  27.927  1.00  0.00           C  
ATOM   2559  CD  GLN B 160     189.795 128.179  26.925  1.00  0.00           C  
ATOM   2560  OE1 GLN B 160     189.467 127.156  26.294  1.00  0.00           O  
ATOM   2561  NE2 GLN B 160     189.179 129.348  26.759  1.00  0.00           N  
ATOM   2562  H   GLN B 160     193.872 124.895  28.715  1.00  0.00           H  
ATOM   2563  HA  GLN B 160     193.681 127.847  28.347  1.00  0.00           H  
ATOM   2564 1HB  GLN B 160     192.205 127.040  26.631  1.00  0.00           H  
ATOM   2565 2HB  GLN B 160     191.339 126.033  27.750  1.00  0.00           H  
ATOM   2566 1HG  GLN B 160     190.460 128.025  28.911  1.00  0.00           H  
ATOM   2567 2HG  GLN B 160     191.461 129.077  27.875  1.00  0.00           H  
ATOM   2568 1HE2 GLN B 160     188.431 129.446  26.108  1.00  0.00           H  
ATOM   2569 2HE2 GLN B 160     189.443 130.180  27.309  1.00  0.00           H  
ATOM   2570  N   LEU B 161     192.736 128.203  30.582  1.00  0.00           N  
ATOM   2571  CA  LEU B 161     192.353 128.412  31.963  1.00  0.00           C  
ATOM   2572  C   LEU B 161     191.243 129.447  32.089  1.00  0.00           C  
ATOM   2573  O   LEU B 161     191.342 130.556  31.568  1.00  0.00           O  
ATOM   2574  CB  LEU B 161     193.605 128.821  32.758  1.00  0.00           C  
ATOM   2575  CG  LEU B 161     193.420 129.356  34.184  1.00  0.00           C  
ATOM   2576  CD1 LEU B 161     192.881 128.261  35.112  1.00  0.00           C  
ATOM   2577  CD2 LEU B 161     194.781 129.875  34.658  1.00  0.00           C  
ATOM   2578  H   LEU B 161     192.976 129.013  30.001  1.00  0.00           H  
ATOM   2579  HA  LEU B 161     191.976 127.471  32.358  1.00  0.00           H  
ATOM   2580 1HB  LEU B 161     194.242 127.943  32.831  1.00  0.00           H  
ATOM   2581 2HB  LEU B 161     194.145 129.559  32.200  1.00  0.00           H  
ATOM   2582  HG  LEU B 161     192.708 130.162  34.181  1.00  0.00           H  
ATOM   2583 1HD1 LEU B 161     192.763 128.669  36.110  1.00  0.00           H  
ATOM   2584 2HD1 LEU B 161     191.914 127.912  34.762  1.00  0.00           H  
ATOM   2585 3HD1 LEU B 161     193.578 127.426  35.139  1.00  0.00           H  
ATOM   2586 1HD2 LEU B 161     194.723 130.268  35.659  1.00  0.00           H  
ATOM   2587 2HD2 LEU B 161     195.453 129.073  34.648  1.00  0.00           H  
ATOM   2588 3HD2 LEU B 161     195.140 130.651  33.991  1.00  0.00           H  
ATOM   2589  N   GLN B 162     190.171 129.088  32.783  1.00  0.00           N  
ATOM   2590  CA  GLN B 162     189.112 130.067  32.998  1.00  0.00           C  
ATOM   2591  C   GLN B 162     188.938 130.353  34.477  1.00  0.00           C  
ATOM   2592  O   GLN B 162     188.819 129.439  35.300  1.00  0.00           O  
ATOM   2593  CB  GLN B 162     187.790 129.575  32.402  1.00  0.00           C  
ATOM   2594  CG  GLN B 162     186.636 130.551  32.558  1.00  0.00           C  
ATOM   2595  CD  GLN B 162     185.370 130.061  31.881  1.00  0.00           C  
ATOM   2596  OE1 GLN B 162     185.265 128.892  31.500  1.00  0.00           O  
ATOM   2597  NE2 GLN B 162     184.399 130.955  31.728  1.00  0.00           N  
ATOM   2598  H   GLN B 162     190.105 128.135  33.158  1.00  0.00           H  
ATOM   2599  HA  GLN B 162     189.391 131.004  32.513  1.00  0.00           H  
ATOM   2600 1HB  GLN B 162     187.922 129.377  31.339  1.00  0.00           H  
ATOM   2601 2HB  GLN B 162     187.504 128.637  32.877  1.00  0.00           H  
ATOM   2602 1HG  GLN B 162     186.427 130.684  33.619  1.00  0.00           H  
ATOM   2603 2HG  GLN B 162     186.917 131.504  32.110  1.00  0.00           H  
ATOM   2604 1HE2 GLN B 162     183.540 130.690  31.288  1.00  0.00           H  
ATOM   2605 2HE2 GLN B 162     184.526 131.892  32.052  1.00  0.00           H  
ATOM   2606  N   ILE B 163     188.941 131.634  34.831  1.00  0.00           N  
ATOM   2607  CA  ILE B 163     188.773 131.968  36.243  1.00  0.00           C  
ATOM   2608  C   ILE B 163     187.640 132.955  36.473  1.00  0.00           C  
ATOM   2609  O   ILE B 163     187.539 133.975  35.792  1.00  0.00           O  
ATOM   2610  CB  ILE B 163     190.076 132.550  36.822  1.00  0.00           C  
ATOM   2611  CG1 ILE B 163     191.230 131.562  36.640  1.00  0.00           C  
ATOM   2612  CG2 ILE B 163     189.896 132.899  38.291  1.00  0.00           C  
ATOM   2613  CD1 ILE B 163     192.564 132.086  37.120  1.00  0.00           C  
ATOM   2614  H   ILE B 163     189.079 132.354  34.108  1.00  0.00           H  
ATOM   2615  HA  ILE B 163     188.533 131.060  36.790  1.00  0.00           H  
ATOM   2616  HB  ILE B 163     190.345 133.453  36.274  1.00  0.00           H  
ATOM   2617 1HG1 ILE B 163     191.010 130.642  37.180  1.00  0.00           H  
ATOM   2618 2HG1 ILE B 163     191.326 131.305  35.584  1.00  0.00           H  
ATOM   2619 1HG2 ILE B 163     190.826 133.309  38.685  1.00  0.00           H  
ATOM   2620 2HG2 ILE B 163     189.101 133.637  38.395  1.00  0.00           H  
ATOM   2621 3HG2 ILE B 163     189.631 132.000  38.848  1.00  0.00           H  
ATOM   2622 1HD1 ILE B 163     193.332 131.329  36.958  1.00  0.00           H  
ATOM   2623 2HD1 ILE B 163     192.822 132.989  36.566  1.00  0.00           H  
ATOM   2624 3HD1 ILE B 163     192.503 132.316  38.183  1.00  0.00           H  
ATOM   2625  N   GLU B 164     186.802 132.681  37.465  1.00  0.00           N  
ATOM   2626  CA  GLU B 164     185.759 133.637  37.833  1.00  0.00           C  
ATOM   2627  C   GLU B 164     185.887 134.032  39.301  1.00  0.00           C  
ATOM   2628  O   GLU B 164     185.891 133.184  40.200  1.00  0.00           O  
ATOM   2629  CB  GLU B 164     184.371 133.049  37.569  1.00  0.00           C  
ATOM   2630  CG  GLU B 164     183.222 134.017  37.813  1.00  0.00           C  
ATOM   2631  CD  GLU B 164     181.880 133.430  37.473  1.00  0.00           C  
ATOM   2632  OE1 GLU B 164     181.834 132.286  37.088  1.00  0.00           O  
ATOM   2633  OE2 GLU B 164     180.900 134.125  37.598  1.00  0.00           O  
ATOM   2634  H   GLU B 164     186.910 131.785  37.948  1.00  0.00           H  
ATOM   2635  HA  GLU B 164     185.884 134.541  37.239  1.00  0.00           H  
ATOM   2636 1HB  GLU B 164     184.310 132.711  36.535  1.00  0.00           H  
ATOM   2637 2HB  GLU B 164     184.217 132.180  38.208  1.00  0.00           H  
ATOM   2638 1HG  GLU B 164     183.222 134.309  38.863  1.00  0.00           H  
ATOM   2639 2HG  GLU B 164     183.382 134.913  37.215  1.00  0.00           H  
ATOM   2640  N   VAL B 165     185.977 135.336  39.553  1.00  0.00           N  
ATOM   2641  CA  VAL B 165     186.125 135.801  40.928  1.00  0.00           C  
ATOM   2642  C   VAL B 165     184.955 136.712  41.318  1.00  0.00           C  
ATOM   2643  O   VAL B 165     184.564 137.620  40.565  1.00  0.00           O  
ATOM   2644  CB  VAL B 165     187.453 136.563  41.095  1.00  0.00           C  
ATOM   2645  CG1 VAL B 165     187.644 136.989  42.544  1.00  0.00           C  
ATOM   2646  CG2 VAL B 165     188.611 135.694  40.632  1.00  0.00           C  
ATOM   2647  H   VAL B 165     185.972 135.992  38.764  1.00  0.00           H  
ATOM   2648  HA  VAL B 165     186.129 134.941  41.599  1.00  0.00           H  
ATOM   2649  HB  VAL B 165     187.417 137.473  40.495  1.00  0.00           H  
ATOM   2650 1HG1 VAL B 165     188.587 137.527  42.644  1.00  0.00           H  
ATOM   2651 2HG1 VAL B 165     186.822 137.640  42.843  1.00  0.00           H  
ATOM   2652 3HG1 VAL B 165     187.661 136.107  43.183  1.00  0.00           H  
ATOM   2653 1HG2 VAL B 165     189.547 136.239  40.752  1.00  0.00           H  
ATOM   2654 2HG2 VAL B 165     188.643 134.782  41.228  1.00  0.00           H  
ATOM   2655 3HG2 VAL B 165     188.475 135.436  39.581  1.00  0.00           H  
ATOM   2656  N   LYS B 166     184.397 136.465  42.497  1.00  0.00           N  
ATOM   2657  CA  LYS B 166     183.289 137.267  42.990  1.00  0.00           C  
ATOM   2658  C   LYS B 166     183.821 138.388  43.864  1.00  0.00           C  
ATOM   2659  O   LYS B 166     184.873 138.247  44.475  1.00  0.00           O  
ATOM   2660  CB  LYS B 166     182.336 136.402  43.800  1.00  0.00           C  
ATOM   2661  CG  LYS B 166     181.727 135.254  43.021  1.00  0.00           C  
ATOM   2662  CD  LYS B 166     180.638 134.585  43.809  1.00  0.00           C  
ATOM   2663  CE  LYS B 166     180.134 133.334  43.114  1.00  0.00           C  
ATOM   2664  NZ  LYS B 166     179.136 132.616  43.953  1.00  0.00           N  
ATOM   2665  H   LYS B 166     184.759 135.688  43.062  1.00  0.00           H  
ATOM   2666  HA  LYS B 166     182.766 137.708  42.147  1.00  0.00           H  
ATOM   2667 1HB  LYS B 166     182.873 135.969  44.645  1.00  0.00           H  
ATOM   2668 2HB  LYS B 166     181.529 137.015  44.205  1.00  0.00           H  
ATOM   2669 1HG  LYS B 166     181.340 135.602  42.082  1.00  0.00           H  
ATOM   2670 2HG  LYS B 166     182.510 134.521  42.820  1.00  0.00           H  
ATOM   2671 1HD  LYS B 166     180.977 134.337  44.799  1.00  0.00           H  
ATOM   2672 2HD  LYS B 166     179.801 135.273  43.906  1.00  0.00           H  
ATOM   2673 1HE  LYS B 166     179.676 133.603  42.164  1.00  0.00           H  
ATOM   2674 2HE  LYS B 166     180.979 132.667  42.925  1.00  0.00           H  
ATOM   2675 1HZ  LYS B 166     178.827 131.787  43.480  1.00  0.00           H  
ATOM   2676 2HZ  LYS B 166     179.583 132.349  44.858  1.00  0.00           H  
ATOM   2677 3HZ  LYS B 166     178.348 133.210  44.139  1.00  0.00           H  
ATOM   2678  N   ASN B 167     183.112 139.518  43.917  1.00  0.00           N  
ATOM   2679  CA  ASN B 167     183.491 140.626  44.795  1.00  0.00           C  
ATOM   2680  C   ASN B 167     184.948 141.053  44.605  1.00  0.00           C  
ATOM   2681  O   ASN B 167     185.644 141.358  45.577  1.00  0.00           O  
ATOM   2682  CB  ASN B 167     183.225 140.246  46.237  1.00  0.00           C  
ATOM   2683  CG  ASN B 167     181.776 140.011  46.486  1.00  0.00           C  
ATOM   2684  OD1 ASN B 167     180.911 140.702  45.931  1.00  0.00           O  
ATOM   2685  ND2 ASN B 167     181.481 139.042  47.315  1.00  0.00           N  
ATOM   2686  H   ASN B 167     182.257 139.599  43.388  1.00  0.00           H  
ATOM   2687  HA  ASN B 167     182.870 141.488  44.544  1.00  0.00           H  
ATOM   2688 1HB  ASN B 167     183.765 139.341  46.485  1.00  0.00           H  
ATOM   2689 2HB  ASN B 167     183.579 141.036  46.900  1.00  0.00           H  
ATOM   2690 1HD2 ASN B 167     180.523 138.837  47.524  1.00  0.00           H  
ATOM   2691 2HD2 ASN B 167     182.210 138.511  47.747  1.00  0.00           H  
ATOM   2692  N   LEU B 168     185.401 141.128  43.363  1.00  0.00           N  
ATOM   2693  CA  LEU B 168     186.789 141.473  43.128  1.00  0.00           C  
ATOM   2694  C   LEU B 168     187.041 142.963  42.959  1.00  0.00           C  
ATOM   2695  O   LEU B 168     186.572 143.587  42.007  1.00  0.00           O  
ATOM   2696  CB  LEU B 168     187.286 140.729  41.879  1.00  0.00           C  
ATOM   2697  CG  LEU B 168     188.755 140.947  41.457  1.00  0.00           C  
ATOM   2698  CD1 LEU B 168     189.707 140.485  42.524  1.00  0.00           C  
ATOM   2699  CD2 LEU B 168     189.018 140.163  40.225  1.00  0.00           C  
ATOM   2700  H   LEU B 168     184.788 140.894  42.596  1.00  0.00           H  
ATOM   2701  HA  LEU B 168     187.357 141.126  43.987  1.00  0.00           H  
ATOM   2702 1HB  LEU B 168     187.125 139.683  42.023  1.00  0.00           H  
ATOM   2703 2HB  LEU B 168     186.666 141.039  41.041  1.00  0.00           H  
ATOM   2704  HG  LEU B 168     188.935 142.008  41.270  1.00  0.00           H  
ATOM   2705 1HD1 LEU B 168     190.712 140.644  42.164  1.00  0.00           H  
ATOM   2706 2HD1 LEU B 168     189.556 141.049  43.433  1.00  0.00           H  
ATOM   2707 3HD1 LEU B 168     189.569 139.446  42.724  1.00  0.00           H  
ATOM   2708 1HD2 LEU B 168     190.016 140.304  39.937  1.00  0.00           H  
ATOM   2709 2HD2 LEU B 168     188.855 139.117  40.412  1.00  0.00           H  
ATOM   2710 3HD2 LEU B 168     188.373 140.498  39.449  1.00  0.00           H  
ATOM   2711  N   HIS B 169     187.812 143.516  43.896  1.00  0.00           N  
ATOM   2712  CA  HIS B 169     188.217 144.918  43.893  1.00  0.00           C  
ATOM   2713  C   HIS B 169     189.172 145.168  42.733  1.00  0.00           C  
ATOM   2714  O   HIS B 169     190.048 144.332  42.471  1.00  0.00           O  
ATOM   2715  CB  HIS B 169     188.883 145.325  45.214  1.00  0.00           C  
ATOM   2716  CG  HIS B 169     189.065 146.819  45.343  1.00  0.00           C  
ATOM   2717  ND1 HIS B 169     190.094 147.519  44.721  1.00  0.00           N  
ATOM   2718  CD2 HIS B 169     188.334 147.739  46.013  1.00  0.00           C  
ATOM   2719  CE1 HIS B 169     189.968 148.810  45.009  1.00  0.00           C  
ATOM   2720  NE2 HIS B 169     188.912 148.962  45.790  1.00  0.00           N  
ATOM   2721  H   HIS B 169     188.114 142.926  44.660  1.00  0.00           H  
ATOM   2722  HA  HIS B 169     187.343 145.551  43.748  1.00  0.00           H  
ATOM   2723 1HB  HIS B 169     188.276 144.980  46.051  1.00  0.00           H  
ATOM   2724 2HB  HIS B 169     189.862 144.849  45.298  1.00  0.00           H  
ATOM   2725  HD2 HIS B 169     187.443 147.545  46.617  1.00  0.00           H  
ATOM   2726  HE1 HIS B 169     190.621 149.613  44.666  1.00  0.00           H  
ATOM   2727  HE2 HIS B 169     188.574 149.840  46.168  1.00  0.00           H  
ATOM   2728  N   GLU B 170     189.081 146.348  42.114  1.00  0.00           N  
ATOM   2729  CA  GLU B 170     189.957 146.747  41.010  1.00  0.00           C  
ATOM   2730  C   GLU B 170     191.446 146.540  41.274  1.00  0.00           C  
ATOM   2731  O   GLU B 170     192.175 146.129  40.366  1.00  0.00           O  
ATOM   2732  CB  GLU B 170     189.740 148.221  40.673  1.00  0.00           C  
ATOM   2733  CG  GLU B 170     190.620 148.741  39.531  1.00  0.00           C  
ATOM   2734  CD  GLU B 170     190.363 150.177  39.200  1.00  0.00           C  
ATOM   2735  OE1 GLU B 170     189.491 150.757  39.799  1.00  0.00           O  
ATOM   2736  OE2 GLU B 170     191.066 150.709  38.361  1.00  0.00           O  
ATOM   2737  H   GLU B 170     188.337 146.979  42.384  1.00  0.00           H  
ATOM   2738  HA  GLU B 170     189.678 146.155  40.140  1.00  0.00           H  
ATOM   2739 1HB  GLU B 170     188.696 148.387  40.396  1.00  0.00           H  
ATOM   2740 2HB  GLU B 170     189.943 148.829  41.554  1.00  0.00           H  
ATOM   2741 1HG  GLU B 170     191.667 148.650  39.816  1.00  0.00           H  
ATOM   2742 2HG  GLU B 170     190.461 148.123  38.646  1.00  0.00           H  
ATOM   2743  N   LYS B 171     191.934 146.854  42.469  1.00  0.00           N  
ATOM   2744  CA  LYS B 171     193.360 146.656  42.704  1.00  0.00           C  
ATOM   2745  C   LYS B 171     193.753 145.183  42.578  1.00  0.00           C  
ATOM   2746  O   LYS B 171     194.861 144.856  42.132  1.00  0.00           O  
ATOM   2747  CB  LYS B 171     193.777 147.204  44.068  1.00  0.00           C  
ATOM   2748  CG  LYS B 171     193.783 148.726  44.150  1.00  0.00           C  
ATOM   2749  CD  LYS B 171     194.176 149.206  45.540  1.00  0.00           C  
ATOM   2750  CE  LYS B 171     194.183 150.731  45.628  1.00  0.00           C  
ATOM   2751  NZ  LYS B 171     194.544 151.207  46.997  1.00  0.00           N  
ATOM   2752  H   LYS B 171     191.314 147.209  43.207  1.00  0.00           H  
ATOM   2753  HA  LYS B 171     193.907 147.207  41.939  1.00  0.00           H  
ATOM   2754 1HB  LYS B 171     193.087 146.832  44.829  1.00  0.00           H  
ATOM   2755 2HB  LYS B 171     194.773 146.839  44.320  1.00  0.00           H  
ATOM   2756 1HG  LYS B 171     194.499 149.116  43.423  1.00  0.00           H  
ATOM   2757 2HG  LYS B 171     192.801 149.103  43.896  1.00  0.00           H  
ATOM   2758 1HD  LYS B 171     193.462 148.810  46.266  1.00  0.00           H  
ATOM   2759 2HD  LYS B 171     195.169 148.832  45.790  1.00  0.00           H  
ATOM   2760 1HE  LYS B 171     194.904 151.125  44.914  1.00  0.00           H  
ATOM   2761 2HE  LYS B 171     193.191 151.106  45.372  1.00  0.00           H  
ATOM   2762 1HZ  LYS B 171     194.539 152.217  47.016  1.00  0.00           H  
ATOM   2763 2HZ  LYS B 171     193.875 150.858  47.669  1.00  0.00           H  
ATOM   2764 3HZ  LYS B 171     195.466 150.873  47.237  1.00  0.00           H  
ATOM   2765  N   GLN B 172     192.875 144.278  43.004  1.00  0.00           N  
ATOM   2766  CA  GLN B 172     193.209 142.877  42.928  1.00  0.00           C  
ATOM   2767  C   GLN B 172     192.981 142.387  41.523  1.00  0.00           C  
ATOM   2768  O   GLN B 172     193.711 141.524  41.048  1.00  0.00           O  
ATOM   2769  CB  GLN B 172     192.445 142.066  43.956  1.00  0.00           C  
ATOM   2770  CG  GLN B 172     192.841 142.300  45.418  1.00  0.00           C  
ATOM   2771  CD  GLN B 172     194.303 141.901  45.795  1.00  0.00           C  
ATOM   2772  OE1 GLN B 172     195.173 141.614  44.955  1.00  0.00           O  
ATOM   2773  NE2 GLN B 172     194.553 141.879  47.102  1.00  0.00           N  
ATOM   2774  H   GLN B 172     191.947 144.557  43.314  1.00  0.00           H  
ATOM   2775  HA  GLN B 172     194.265 142.774  43.133  1.00  0.00           H  
ATOM   2776 1HB  GLN B 172     191.409 142.355  43.894  1.00  0.00           H  
ATOM   2777 2HB  GLN B 172     192.515 141.017  43.715  1.00  0.00           H  
ATOM   2778 1HG  GLN B 172     192.721 143.359  45.644  1.00  0.00           H  
ATOM   2779 2HG  GLN B 172     192.178 141.723  46.039  1.00  0.00           H  
ATOM   2780 1HE2 GLN B 172     195.462 141.643  47.440  1.00  0.00           H  
ATOM   2781 2HE2 GLN B 172     193.794 142.103  47.766  1.00  0.00           H  
ATOM   2782  N   LYS B 173     192.017 142.972  40.817  1.00  0.00           N  
ATOM   2783  CA  LYS B 173     191.808 142.599  39.431  1.00  0.00           C  
ATOM   2784  C   LYS B 173     193.089 142.871  38.679  1.00  0.00           C  
ATOM   2785  O   LYS B 173     193.580 142.003  37.960  1.00  0.00           O  
ATOM   2786  CB  LYS B 173     190.643 143.378  38.820  1.00  0.00           C  
ATOM   2787  CG  LYS B 173     190.299 143.072  37.354  1.00  0.00           C  
ATOM   2788  CD  LYS B 173     189.034 143.860  36.955  1.00  0.00           C  
ATOM   2789  CE  LYS B 173     188.554 143.608  35.508  1.00  0.00           C  
ATOM   2790  NZ  LYS B 173     189.434 144.255  34.445  1.00  0.00           N  
ATOM   2791  H   LYS B 173     191.396 143.645  41.280  1.00  0.00           H  
ATOM   2792  HA  LYS B 173     191.628 141.536  39.365  1.00  0.00           H  
ATOM   2793 1HB  LYS B 173     189.750 143.228  39.423  1.00  0.00           H  
ATOM   2794 2HB  LYS B 173     190.882 144.436  38.864  1.00  0.00           H  
ATOM   2795 1HG  LYS B 173     191.135 143.370  36.714  1.00  0.00           H  
ATOM   2796 2HG  LYS B 173     190.132 142.006  37.228  1.00  0.00           H  
ATOM   2797 1HD  LYS B 173     188.225 143.594  37.637  1.00  0.00           H  
ATOM   2798 2HD  LYS B 173     189.235 144.928  37.071  1.00  0.00           H  
ATOM   2799 1HE  LYS B 173     188.522 142.543  35.325  1.00  0.00           H  
ATOM   2800 2HE  LYS B 173     187.547 144.014  35.418  1.00  0.00           H  
ATOM   2801 1HZ  LYS B 173     189.044 144.058  33.538  1.00  0.00           H  
ATOM   2802 2HZ  LYS B 173     189.465 145.252  34.585  1.00  0.00           H  
ATOM   2803 3HZ  LYS B 173     190.402 143.890  34.454  1.00  0.00           H  
ATOM   2804  N   ARG B 174     193.659 144.064  38.883  1.00  0.00           N  
ATOM   2805  CA  ARG B 174     194.900 144.419  38.225  1.00  0.00           C  
ATOM   2806  C   ARG B 174     196.044 143.483  38.631  1.00  0.00           C  
ATOM   2807  O   ARG B 174     196.812 143.065  37.764  1.00  0.00           O  
ATOM   2808  CB  ARG B 174     195.234 145.870  38.521  1.00  0.00           C  
ATOM   2809  CG  ARG B 174     194.307 146.865  37.811  1.00  0.00           C  
ATOM   2810  CD  ARG B 174     194.631 148.285  38.117  1.00  0.00           C  
ATOM   2811  NE  ARG B 174     193.685 149.209  37.475  1.00  0.00           N  
ATOM   2812  CZ  ARG B 174     193.739 149.650  36.205  1.00  0.00           C  
ATOM   2813  NH1 ARG B 174     194.704 149.284  35.372  1.00  0.00           N  
ATOM   2814  NH2 ARG B 174     192.788 150.465  35.817  1.00  0.00           N  
ATOM   2815  H   ARG B 174     193.186 144.749  39.480  1.00  0.00           H  
ATOM   2816  HA  ARG B 174     194.744 144.324  37.148  1.00  0.00           H  
ATOM   2817 1HB  ARG B 174     195.143 146.046  39.596  1.00  0.00           H  
ATOM   2818 2HB  ARG B 174     196.263 146.080  38.234  1.00  0.00           H  
ATOM   2819 1HG  ARG B 174     194.379 146.715  36.735  1.00  0.00           H  
ATOM   2820 2HG  ARG B 174     193.277 146.683  38.124  1.00  0.00           H  
ATOM   2821 1HD  ARG B 174     194.556 148.427  39.199  1.00  0.00           H  
ATOM   2822 2HD  ARG B 174     195.639 148.526  37.793  1.00  0.00           H  
ATOM   2823  HE  ARG B 174     192.883 149.563  38.026  1.00  0.00           H  
ATOM   2824 1HH1 ARG B 174     195.431 148.659  35.678  1.00  0.00           H  
ATOM   2825 2HH1 ARG B 174     194.714 149.635  34.425  1.00  0.00           H  
ATOM   2826 1HH2 ARG B 174     192.058 150.716  36.506  1.00  0.00           H  
ATOM   2827 2HH2 ARG B 174     192.767 150.833  34.879  1.00  0.00           H  
ATOM   2828  N   ASN B 175     196.122 143.087  39.916  1.00  0.00           N  
ATOM   2829  CA  ASN B 175     197.144 142.127  40.338  1.00  0.00           C  
ATOM   2830  C   ASN B 175     196.986 140.764  39.677  1.00  0.00           C  
ATOM   2831  O   ASN B 175     197.980 140.114  39.336  1.00  0.00           O  
ATOM   2832  CB  ASN B 175     197.111 141.929  41.830  1.00  0.00           C  
ATOM   2833  CG  ASN B 175     197.731 143.036  42.614  1.00  0.00           C  
ATOM   2834  OD1 ASN B 175     198.550 143.815  42.103  1.00  0.00           O  
ATOM   2835  ND2 ASN B 175     197.380 143.114  43.869  1.00  0.00           N  
ATOM   2836  H   ASN B 175     195.517 143.529  40.620  1.00  0.00           H  
ATOM   2837  HA  ASN B 175     198.117 142.519  40.049  1.00  0.00           H  
ATOM   2838 1HB  ASN B 175     196.078 141.836  42.147  1.00  0.00           H  
ATOM   2839 2HB  ASN B 175     197.587 140.994  42.064  1.00  0.00           H  
ATOM   2840 1HD2 ASN B 175     197.792 143.823  44.477  1.00  0.00           H  
ATOM   2841 2HD2 ASN B 175     196.705 142.465  44.260  1.00  0.00           H  
ATOM   2842  N   ILE B 176     195.739 140.338  39.481  1.00  0.00           N  
ATOM   2843  CA  ILE B 176     195.477 139.079  38.807  1.00  0.00           C  
ATOM   2844  C   ILE B 176     195.876 139.204  37.346  1.00  0.00           C  
ATOM   2845  O   ILE B 176     196.547 138.311  36.826  1.00  0.00           O  
ATOM   2846  CB  ILE B 176     194.016 138.607  38.960  1.00  0.00           C  
ATOM   2847  CG1 ILE B 176     193.757 138.242  40.454  1.00  0.00           C  
ATOM   2848  CG2 ILE B 176     193.790 137.375  38.038  1.00  0.00           C  
ATOM   2849  CD1 ILE B 176     192.296 137.999  40.821  1.00  0.00           C  
ATOM   2850  H   ILE B 176     194.974 140.896  39.859  1.00  0.00           H  
ATOM   2851  HA  ILE B 176     196.104 138.314  39.257  1.00  0.00           H  
ATOM   2852  HB  ILE B 176     193.336 139.414  38.694  1.00  0.00           H  
ATOM   2853 1HG1 ILE B 176     194.336 137.365  40.700  1.00  0.00           H  
ATOM   2854 2HG1 ILE B 176     194.119 139.062  41.069  1.00  0.00           H  
ATOM   2855 1HG2 ILE B 176     192.778 137.009  38.132  1.00  0.00           H  
ATOM   2856 2HG2 ILE B 176     193.957 137.657  37.014  1.00  0.00           H  
ATOM   2857 3HG2 ILE B 176     194.486 136.584  38.306  1.00  0.00           H  
ATOM   2858 1HD1 ILE B 176     192.228 137.770  41.887  1.00  0.00           H  
ATOM   2859 2HD1 ILE B 176     191.724 138.897  40.608  1.00  0.00           H  
ATOM   2860 3HD1 ILE B 176     191.893 137.173  40.252  1.00  0.00           H  
ATOM   2861  N   GLU B 177     195.481 140.294  36.676  1.00  0.00           N  
ATOM   2862  CA  GLU B 177     195.812 140.450  35.266  1.00  0.00           C  
ATOM   2863  C   GLU B 177     197.318 140.486  35.066  1.00  0.00           C  
ATOM   2864  O   GLU B 177     197.831 139.861  34.132  1.00  0.00           O  
ATOM   2865  CB  GLU B 177     195.215 141.746  34.713  1.00  0.00           C  
ATOM   2866  CG  GLU B 177     193.716 141.736  34.594  1.00  0.00           C  
ATOM   2867  CD  GLU B 177     193.132 143.052  34.197  1.00  0.00           C  
ATOM   2868  OE1 GLU B 177     193.864 144.003  34.079  1.00  0.00           O  
ATOM   2869  OE2 GLU B 177     191.931 143.105  34.017  1.00  0.00           O  
ATOM   2870  H   GLU B 177     194.918 141.009  37.146  1.00  0.00           H  
ATOM   2871  HA  GLU B 177     195.407 139.604  34.717  1.00  0.00           H  
ATOM   2872 1HB  GLU B 177     195.484 142.572  35.374  1.00  0.00           H  
ATOM   2873 2HB  GLU B 177     195.638 141.957  33.731  1.00  0.00           H  
ATOM   2874 1HG  GLU B 177     193.410 140.970  33.879  1.00  0.00           H  
ATOM   2875 2HG  GLU B 177     193.325 141.479  35.549  1.00  0.00           H  
ATOM   2876  N   LYS B 178     198.035 141.169  35.966  1.00  0.00           N  
ATOM   2877  CA  LYS B 178     199.479 141.215  35.894  1.00  0.00           C  
ATOM   2878  C   LYS B 178     200.096 139.854  36.182  1.00  0.00           C  
ATOM   2879  O   LYS B 178     201.047 139.470  35.508  1.00  0.00           O  
ATOM   2880  CB  LYS B 178     200.025 142.259  36.870  1.00  0.00           C  
ATOM   2881  CG  LYS B 178     199.820 143.702  36.428  1.00  0.00           C  
ATOM   2882  CD  LYS B 178     200.476 144.675  37.396  1.00  0.00           C  
ATOM   2883  CE  LYS B 178     200.254 146.118  36.967  1.00  0.00           C  
ATOM   2884  NZ  LYS B 178     200.950 147.079  37.865  1.00  0.00           N  
ATOM   2885  H   LYS B 178     197.551 141.705  36.692  1.00  0.00           H  
ATOM   2886  HA  LYS B 178     199.762 141.494  34.879  1.00  0.00           H  
ATOM   2887 1HB  LYS B 178     199.546 142.135  37.841  1.00  0.00           H  
ATOM   2888 2HB  LYS B 178     201.095 142.101  37.011  1.00  0.00           H  
ATOM   2889 1HG  LYS B 178     200.250 143.843  35.436  1.00  0.00           H  
ATOM   2890 2HG  LYS B 178     198.753 143.917  36.377  1.00  0.00           H  
ATOM   2891 1HD  LYS B 178     200.059 144.533  38.394  1.00  0.00           H  
ATOM   2892 2HD  LYS B 178     201.547 144.479  37.439  1.00  0.00           H  
ATOM   2893 1HE  LYS B 178     200.623 146.256  35.952  1.00  0.00           H  
ATOM   2894 2HE  LYS B 178     199.187 146.340  36.976  1.00  0.00           H  
ATOM   2895 1HZ  LYS B 178     200.778 148.022  37.548  1.00  0.00           H  
ATOM   2896 2HZ  LYS B 178     200.602 146.972  38.808  1.00  0.00           H  
ATOM   2897 3HZ  LYS B 178     201.943 146.895  37.851  1.00  0.00           H  
ATOM   2898  N   LEU B 179     199.531 139.080  37.116  1.00  0.00           N  
ATOM   2899  CA  LEU B 179     200.067 137.745  37.340  1.00  0.00           C  
ATOM   2900  C   LEU B 179     199.885 136.882  36.108  1.00  0.00           C  
ATOM   2901  O   LEU B 179     200.781 136.102  35.759  1.00  0.00           O  
ATOM   2902  CB  LEU B 179     199.392 137.048  38.520  1.00  0.00           C  
ATOM   2903  CG  LEU B 179     199.948 135.627  38.892  1.00  0.00           C  
ATOM   2904  CD1 LEU B 179     201.453 135.699  39.278  1.00  0.00           C  
ATOM   2905  CD2 LEU B 179     199.122 135.075  40.011  1.00  0.00           C  
ATOM   2906  H   LEU B 179     198.795 139.445  37.727  1.00  0.00           H  
ATOM   2907  HA  LEU B 179     201.128 137.846  37.533  1.00  0.00           H  
ATOM   2908 1HB  LEU B 179     199.486 137.691  39.394  1.00  0.00           H  
ATOM   2909 2HB  LEU B 179     198.327 136.951  38.288  1.00  0.00           H  
ATOM   2910  HG  LEU B 179     199.860 134.962  38.029  1.00  0.00           H  
ATOM   2911 1HD1 LEU B 179     201.811 134.705  39.529  1.00  0.00           H  
ATOM   2912 2HD1 LEU B 179     202.040 136.079  38.453  1.00  0.00           H  
ATOM   2913 3HD1 LEU B 179     201.576 136.353  40.143  1.00  0.00           H  
ATOM   2914 1HD2 LEU B 179     199.479 134.079  40.261  1.00  0.00           H  
ATOM   2915 2HD2 LEU B 179     199.210 135.728  40.874  1.00  0.00           H  
ATOM   2916 3HD2 LEU B 179     198.076 135.015  39.701  1.00  0.00           H  
ATOM   2917  N   ILE B 180     198.721 136.982  35.462  1.00  0.00           N  
ATOM   2918  CA  ILE B 180     198.454 136.202  34.270  1.00  0.00           C  
ATOM   2919  C   ILE B 180     199.390 136.583  33.154  1.00  0.00           C  
ATOM   2920  O   ILE B 180     200.025 135.716  32.553  1.00  0.00           O  
ATOM   2921  CB  ILE B 180     196.998 136.386  33.803  1.00  0.00           C  
ATOM   2922  CG1 ILE B 180     196.029 135.802  34.834  1.00  0.00           C  
ATOM   2923  CG2 ILE B 180     196.790 135.736  32.443  1.00  0.00           C  
ATOM   2924  CD1 ILE B 180     194.599 136.259  34.654  1.00  0.00           C  
ATOM   2925  H   ILE B 180     197.994 137.603  35.841  1.00  0.00           H  
ATOM   2926  HA  ILE B 180     198.625 135.158  34.502  1.00  0.00           H  
ATOM   2927  HB  ILE B 180     196.773 137.449  33.725  1.00  0.00           H  
ATOM   2928 1HG1 ILE B 180     196.050 134.715  34.778  1.00  0.00           H  
ATOM   2929 2HG1 ILE B 180     196.351 136.083  35.837  1.00  0.00           H  
ATOM   2930 1HG2 ILE B 180     195.756 135.875  32.129  1.00  0.00           H  
ATOM   2931 2HG2 ILE B 180     197.456 136.196  31.714  1.00  0.00           H  
ATOM   2932 3HG2 ILE B 180     197.008 134.670  32.513  1.00  0.00           H  
ATOM   2933 1HD1 ILE B 180     193.972 135.804  35.422  1.00  0.00           H  
ATOM   2934 2HD1 ILE B 180     194.549 137.344  34.742  1.00  0.00           H  
ATOM   2935 3HD1 ILE B 180     194.242 135.957  33.670  1.00  0.00           H  
ATOM   2936  N   GLU B 181     199.496 137.887  32.883  1.00  0.00           N  
ATOM   2937  CA  GLU B 181     200.370 138.334  31.823  1.00  0.00           C  
ATOM   2938  C   GLU B 181     201.799 137.935  32.097  1.00  0.00           C  
ATOM   2939  O   GLU B 181     202.476 137.406  31.212  1.00  0.00           O  
ATOM   2940  CB  GLU B 181     200.289 139.852  31.663  1.00  0.00           C  
ATOM   2941  CG  GLU B 181     201.198 140.419  30.567  1.00  0.00           C  
ATOM   2942  CD  GLU B 181     201.078 141.917  30.413  1.00  0.00           C  
ATOM   2943  OE1 GLU B 181     200.271 142.510  31.081  1.00  0.00           O  
ATOM   2944  OE2 GLU B 181     201.823 142.470  29.629  1.00  0.00           O  
ATOM   2945  H   GLU B 181     198.945 138.568  33.412  1.00  0.00           H  
ATOM   2946  HA  GLU B 181     200.051 137.866  30.893  1.00  0.00           H  
ATOM   2947 1HB  GLU B 181     199.258 140.137  31.435  1.00  0.00           H  
ATOM   2948 2HB  GLU B 181     200.555 140.331  32.608  1.00  0.00           H  
ATOM   2949 1HG  GLU B 181     202.230 140.180  30.814  1.00  0.00           H  
ATOM   2950 2HG  GLU B 181     200.963 139.935  29.619  1.00  0.00           H  
ATOM   2951  N   ALA B 182     202.272 138.175  33.317  1.00  0.00           N  
ATOM   2952  CA  ALA B 182     203.643 137.878  33.641  1.00  0.00           C  
ATOM   2953  C   ALA B 182     203.949 136.386  33.502  1.00  0.00           C  
ATOM   2954  O   ALA B 182     204.987 136.021  32.945  1.00  0.00           O  
ATOM   2955  CB  ALA B 182     203.919 138.367  35.046  1.00  0.00           C  
ATOM   2956  H   ALA B 182     201.680 138.617  34.022  1.00  0.00           H  
ATOM   2957  HA  ALA B 182     204.270 138.433  32.944  1.00  0.00           H  
ATOM   2958 1HB  ALA B 182     204.947 138.247  35.301  1.00  0.00           H  
ATOM   2959 2HB  ALA B 182     203.679 139.388  35.090  1.00  0.00           H  
ATOM   2960 3HB  ALA B 182     203.287 137.824  35.745  1.00  0.00           H  
ATOM   2961  N   ALA B 183     203.029 135.510  33.950  1.00  0.00           N  
ATOM   2962  CA  ALA B 183     203.228 134.072  33.807  1.00  0.00           C  
ATOM   2963  C   ALA B 183     203.294 133.667  32.339  1.00  0.00           C  
ATOM   2964  O   ALA B 183     204.139 132.847  31.962  1.00  0.00           O  
ATOM   2965  CB  ALA B 183     202.113 133.319  34.515  1.00  0.00           C  
ATOM   2966  H   ALA B 183     202.206 135.844  34.459  1.00  0.00           H  
ATOM   2967  HA  ALA B 183     204.179 133.814  34.262  1.00  0.00           H  
ATOM   2968 1HB  ALA B 183     202.266 132.242  34.433  1.00  0.00           H  
ATOM   2969 2HB  ALA B 183     202.092 133.602  35.569  1.00  0.00           H  
ATOM   2970 3HB  ALA B 183     201.167 133.591  34.053  1.00  0.00           H  
ATOM   2971  N   LEU B 184     202.442 134.269  31.500  1.00  0.00           N  
ATOM   2972  CA  LEU B 184     202.448 133.960  30.076  1.00  0.00           C  
ATOM   2973  C   LEU B 184     203.720 134.480  29.409  1.00  0.00           C  
ATOM   2974  O   LEU B 184     204.275 133.826  28.517  1.00  0.00           O  
ATOM   2975  CB  LEU B 184     201.216 134.572  29.397  1.00  0.00           C  
ATOM   2976  CG  LEU B 184     199.870 133.930  29.757  1.00  0.00           C  
ATOM   2977  CD1 LEU B 184     198.737 134.774  29.189  1.00  0.00           C  
ATOM   2978  CD2 LEU B 184     199.822 132.511  29.211  1.00  0.00           C  
ATOM   2979  H   LEU B 184     201.729 134.906  31.877  1.00  0.00           H  
ATOM   2980  HA  LEU B 184     202.436 132.882  29.961  1.00  0.00           H  
ATOM   2981 1HB  LEU B 184     201.161 135.627  29.662  1.00  0.00           H  
ATOM   2982 2HB  LEU B 184     201.341 134.496  28.317  1.00  0.00           H  
ATOM   2983  HG  LEU B 184     199.757 133.906  30.841  1.00  0.00           H  
ATOM   2984 1HD1 LEU B 184     197.780 134.318  29.445  1.00  0.00           H  
ATOM   2985 2HD1 LEU B 184     198.784 135.778  29.612  1.00  0.00           H  
ATOM   2986 3HD1 LEU B 184     198.833 134.831  28.106  1.00  0.00           H  
ATOM   2987 1HD2 LEU B 184     198.866 132.055  29.467  1.00  0.00           H  
ATOM   2988 2HD2 LEU B 184     199.934 132.535  28.126  1.00  0.00           H  
ATOM   2989 3HD2 LEU B 184     200.632 131.926  29.646  1.00  0.00           H  
ATOM   2990  N   ARG B 185     204.194 135.647  29.829  1.00  0.00           N  
ATOM   2991  CA  ARG B 185     205.430 136.161  29.277  1.00  0.00           C  
ATOM   2992  C   ARG B 185     206.610 135.281  29.720  1.00  0.00           C  
ATOM   2993  O   ARG B 185     207.548 135.080  28.957  1.00  0.00           O  
ATOM   2994  CB  ARG B 185     205.634 137.617  29.637  1.00  0.00           C  
ATOM   2995  CG  ARG B 185     204.725 138.593  28.916  1.00  0.00           C  
ATOM   2996  CD  ARG B 185     205.095 139.991  29.235  1.00  0.00           C  
ATOM   2997  NE  ARG B 185     204.189 140.970  28.625  1.00  0.00           N  
ATOM   2998  CZ  ARG B 185     204.241 141.421  27.362  1.00  0.00           C  
ATOM   2999  NH1 ARG B 185     205.147 140.991  26.500  1.00  0.00           N  
ATOM   3000  NH2 ARG B 185     203.341 142.313  27.017  1.00  0.00           N  
ATOM   3001  H   ARG B 185     203.667 136.196  30.514  1.00  0.00           H  
ATOM   3002  HA  ARG B 185     205.361 136.111  28.193  1.00  0.00           H  
ATOM   3003 1HB  ARG B 185     205.456 137.751  30.703  1.00  0.00           H  
ATOM   3004 2HB  ARG B 185     206.634 137.904  29.430  1.00  0.00           H  
ATOM   3005 1HG  ARG B 185     204.806 138.436  27.840  1.00  0.00           H  
ATOM   3006 2HG  ARG B 185     203.694 138.437  29.225  1.00  0.00           H  
ATOM   3007 1HD  ARG B 185     205.061 140.122  30.312  1.00  0.00           H  
ATOM   3008 2HD  ARG B 185     206.103 140.181  28.888  1.00  0.00           H  
ATOM   3009  HE  ARG B 185     203.435 141.376  29.197  1.00  0.00           H  
ATOM   3010 1HH1 ARG B 185     205.834 140.301  26.776  1.00  0.00           H  
ATOM   3011 2HH1 ARG B 185     205.165 141.336  25.549  1.00  0.00           H  
ATOM   3012 1HH2 ARG B 185     202.659 142.610  27.737  1.00  0.00           H  
ATOM   3013 2HH2 ARG B 185     203.315 142.696  26.086  1.00  0.00           H  
ATOM   3014  N   ALA B 186     206.564 134.745  30.951  1.00  0.00           N  
ATOM   3015  CA  ALA B 186     207.600 133.822  31.417  1.00  0.00           C  
ATOM   3016  C   ALA B 186     207.588 132.542  30.579  1.00  0.00           C  
ATOM   3017  O   ALA B 186     208.638 131.965  30.300  1.00  0.00           O  
ATOM   3018  CB  ALA B 186     207.407 133.475  32.872  1.00  0.00           C  
ATOM   3019  H   ALA B 186     205.813 135.025  31.586  1.00  0.00           H  
ATOM   3020  HA  ALA B 186     208.564 134.303  31.291  1.00  0.00           H  
ATOM   3021 1HB  ALA B 186     208.193 132.817  33.180  1.00  0.00           H  
ATOM   3022 2HB  ALA B 186     207.448 134.372  33.447  1.00  0.00           H  
ATOM   3023 3HB  ALA B 186     206.444 132.993  33.011  1.00  0.00           H  
ATOM   3024  N   GLN B 187     206.380 132.097  30.195  1.00  0.00           N  
ATOM   3025  CA  GLN B 187     206.182 130.928  29.342  1.00  0.00           C  
ATOM   3026  C   GLN B 187     206.852 131.109  27.979  1.00  0.00           C  
ATOM   3027  O   GLN B 187     207.487 130.183  27.466  1.00  0.00           O  
ATOM   3028  CB  GLN B 187     204.678 130.683  29.147  1.00  0.00           C  
ATOM   3029  CG  GLN B 187     204.293 129.525  28.268  1.00  0.00           C  
ATOM   3030  CD  GLN B 187     202.772 129.414  28.159  1.00  0.00           C  
ATOM   3031  OE1 GLN B 187     202.082 129.151  29.154  1.00  0.00           O  
ATOM   3032  NE2 GLN B 187     202.248 129.639  26.958  1.00  0.00           N  
ATOM   3033  H   GLN B 187     205.560 132.577  30.568  1.00  0.00           H  
ATOM   3034  HA  GLN B 187     206.629 130.065  29.832  1.00  0.00           H  
ATOM   3035 1HB  GLN B 187     204.210 130.539  30.120  1.00  0.00           H  
ATOM   3036 2HB  GLN B 187     204.228 131.551  28.710  1.00  0.00           H  
ATOM   3037 1HG  GLN B 187     204.697 129.669  27.266  1.00  0.00           H  
ATOM   3038 2HG  GLN B 187     204.681 128.601  28.699  1.00  0.00           H  
ATOM   3039 1HE2 GLN B 187     201.235 129.609  26.783  1.00  0.00           H  
ATOM   3040 2HE2 GLN B 187     202.842 129.857  26.183  1.00  0.00           H  
ATOM   3041  N   SER B 188     206.693 132.293  27.387  1.00  0.00           N  
ATOM   3042  CA  SER B 188     207.276 132.603  26.087  1.00  0.00           C  
ATOM   3043  C   SER B 188     208.803 132.474  26.114  1.00  0.00           C  
ATOM   3044  O   SER B 188     209.436 132.972  27.029  1.00  0.00           O  
ATOM   3045  CB  SER B 188     206.942 134.023  25.688  1.00  0.00           C  
ATOM   3046  OG  SER B 188     207.607 134.403  24.493  1.00  0.00           O  
ATOM   3047  H   SER B 188     206.092 132.984  27.846  1.00  0.00           H  
ATOM   3048  HA  SER B 188     206.830 131.919  25.375  1.00  0.00           H  
ATOM   3049 1HB  SER B 188     205.864 134.129  25.564  1.00  0.00           H  
ATOM   3050 2HB  SER B 188     207.235 134.693  26.490  1.00  0.00           H  
ATOM   3051  HG  SER B 188     207.389 135.374  24.379  1.00  0.00           H  
ATOM   3052  N   PRO B 189     209.444 131.877  25.095  1.00  0.00           N  
ATOM   3053  CA  PRO B 189     210.890 131.763  24.973  1.00  0.00           C  
ATOM   3054  C   PRO B 189     211.569 133.073  24.575  1.00  0.00           C  
ATOM   3055  O   PRO B 189     212.793 133.161  24.559  1.00  0.00           O  
ATOM   3056  CB  PRO B 189     211.045 130.704  23.873  1.00  0.00           C  
ATOM   3057  CG  PRO B 189     209.796 130.849  23.023  1.00  0.00           C  
ATOM   3058  CD  PRO B 189     208.692 131.204  24.009  1.00  0.00           C  
ATOM   3059  HA  PRO B 189     211.299 131.397  25.927  1.00  0.00           H  
ATOM   3060 1HB  PRO B 189     211.972 130.880  23.307  1.00  0.00           H  
ATOM   3061 2HB  PRO B 189     211.136 129.705  24.330  1.00  0.00           H  
ATOM   3062 1HG  PRO B 189     209.954 131.625  22.255  1.00  0.00           H  
ATOM   3063 2HG  PRO B 189     209.596 129.910  22.485  1.00  0.00           H  
ATOM   3064 1HD  PRO B 189     208.000 131.915  23.523  1.00  0.00           H  
ATOM   3065 2HD  PRO B 189     208.182 130.292  24.372  1.00  0.00           H  
ATOM   3066  N   ASP B 190     210.778 134.069  24.162  1.00  0.00           N  
ATOM   3067  CA  ASP B 190     211.321 135.322  23.661  1.00  0.00           C  
ATOM   3068  C   ASP B 190     212.140 136.084  24.726  1.00  0.00           C  
ATOM   3069  O   ASP B 190     211.633 136.343  25.816  1.00  0.00           O  
ATOM   3070  CB  ASP B 190     210.202 136.215  23.136  1.00  0.00           C  
ATOM   3071  CG  ASP B 190     210.731 137.500  22.561  1.00  0.00           C  
ATOM   3072  OD1 ASP B 190     210.950 138.428  23.336  1.00  0.00           O  
ATOM   3073  OD2 ASP B 190     210.953 137.557  21.373  1.00  0.00           O  
ATOM   3074  H   ASP B 190     209.763 133.977  24.212  1.00  0.00           H  
ATOM   3075  HA  ASP B 190     211.930 135.073  22.803  1.00  0.00           H  
ATOM   3076 1HB  ASP B 190     209.646 135.686  22.359  1.00  0.00           H  
ATOM   3077 2HB  ASP B 190     209.502 136.430  23.922  1.00  0.00           H  
ATOM   3078  N   PRO B 191     213.402 136.475  24.458  1.00  0.00           N  
ATOM   3079  CA  PRO B 191     214.253 137.230  25.368  1.00  0.00           C  
ATOM   3080  C   PRO B 191     213.598 138.474  25.994  1.00  0.00           C  
ATOM   3081  O   PRO B 191     213.851 138.759  27.173  1.00  0.00           O  
ATOM   3082  CB  PRO B 191     215.417 137.621  24.453  1.00  0.00           C  
ATOM   3083  CG  PRO B 191     215.511 136.496  23.480  1.00  0.00           C  
ATOM   3084  CD  PRO B 191     214.080 136.126  23.196  1.00  0.00           C  
ATOM   3085  HA  PRO B 191     214.635 136.571  26.146  1.00  0.00           H  
ATOM   3086 1HB  PRO B 191     215.208 138.587  23.970  1.00  0.00           H  
ATOM   3087 2HB  PRO B 191     216.335 137.751  25.046  1.00  0.00           H  
ATOM   3088 1HG  PRO B 191     216.052 136.819  22.577  1.00  0.00           H  
ATOM   3089 2HG  PRO B 191     216.086 135.665  23.914  1.00  0.00           H  
ATOM   3090 1HD  PRO B 191     213.705 136.725  22.354  1.00  0.00           H  
ATOM   3091 2HD  PRO B 191     214.017 135.052  22.967  1.00  0.00           H  
ATOM   3092  N   GLU B 192     212.733 139.185  25.248  1.00  0.00           N  
ATOM   3093  CA  GLU B 192     212.147 140.397  25.796  1.00  0.00           C  
ATOM   3094  C   GLU B 192     210.961 140.034  26.658  1.00  0.00           C  
ATOM   3095  O   GLU B 192     210.768 140.609  27.734  1.00  0.00           O  
ATOM   3096  CB  GLU B 192     211.716 141.352  24.680  1.00  0.00           C  
ATOM   3097  CG  GLU B 192     212.863 141.898  23.842  1.00  0.00           C  
ATOM   3098  CD  GLU B 192     213.770 142.812  24.618  1.00  0.00           C  
ATOM   3099  OE1 GLU B 192     213.274 143.707  25.259  1.00  0.00           O  
ATOM   3100  OE2 GLU B 192     214.962 142.615  24.569  1.00  0.00           O  
ATOM   3101  H   GLU B 192     212.451 138.919  24.297  1.00  0.00           H  
ATOM   3102  HA  GLU B 192     212.884 140.888  26.427  1.00  0.00           H  
ATOM   3103 1HB  GLU B 192     211.026 140.839  24.009  1.00  0.00           H  
ATOM   3104 2HB  GLU B 192     211.184 142.199  25.111  1.00  0.00           H  
ATOM   3105 1HG  GLU B 192     213.449 141.063  23.459  1.00  0.00           H  
ATOM   3106 2HG  GLU B 192     212.452 142.439  22.991  1.00  0.00           H  
ATOM   3107  N   ASP B 193     210.181 139.042  26.218  1.00  0.00           N  
ATOM   3108  CA  ASP B 193     209.032 138.647  27.033  1.00  0.00           C  
ATOM   3109  C   ASP B 193     209.519 138.155  28.385  1.00  0.00           C  
ATOM   3110  O   ASP B 193     208.917 138.466  29.411  1.00  0.00           O  
ATOM   3111  CB  ASP B 193     208.184 137.539  26.400  1.00  0.00           C  
ATOM   3112  CG  ASP B 193     207.306 137.979  25.221  1.00  0.00           C  
ATOM   3113  OD1 ASP B 193     207.118 139.166  25.033  1.00  0.00           O  
ATOM   3114  OD2 ASP B 193     206.846 137.105  24.503  1.00  0.00           O  
ATOM   3115  H   ASP B 193     210.384 138.635  25.286  1.00  0.00           H  
ATOM   3116  HA  ASP B 193     208.400 139.520  27.190  1.00  0.00           H  
ATOM   3117 1HB  ASP B 193     208.846 136.733  26.083  1.00  0.00           H  
ATOM   3118 2HB  ASP B 193     207.540 137.116  27.165  1.00  0.00           H  
ATOM   3119  N   LEU B 194     210.629 137.430  28.400  1.00  0.00           N  
ATOM   3120  CA  LEU B 194     211.133 136.886  29.642  1.00  0.00           C  
ATOM   3121  C   LEU B 194     211.547 138.016  30.589  1.00  0.00           C  
ATOM   3122  O   LEU B 194     211.198 138.001  31.775  1.00  0.00           O  
ATOM   3123  CB  LEU B 194     212.320 135.998  29.321  1.00  0.00           C  
ATOM   3124  CG  LEU B 194     212.026 134.676  28.557  1.00  0.00           C  
ATOM   3125  CD1 LEU B 194     213.344 134.068  28.131  1.00  0.00           C  
ATOM   3126  CD2 LEU B 194     211.264 133.749  29.415  1.00  0.00           C  
ATOM   3127  H   LEU B 194     211.082 137.211  27.506  1.00  0.00           H  
ATOM   3128  HA  LEU B 194     210.337 136.315  30.115  1.00  0.00           H  
ATOM   3129 1HB  LEU B 194     213.003 136.565  28.712  1.00  0.00           H  
ATOM   3130 2HB  LEU B 194     212.797 135.739  30.254  1.00  0.00           H  
ATOM   3131  HG  LEU B 194     211.438 134.873  27.677  1.00  0.00           H  
ATOM   3132 1HD1 LEU B 194     213.156 133.145  27.581  1.00  0.00           H  
ATOM   3133 2HD1 LEU B 194     213.858 134.758  27.493  1.00  0.00           H  
ATOM   3134 3HD1 LEU B 194     213.952 133.856  29.001  1.00  0.00           H  
ATOM   3135 1HD2 LEU B 194     211.072 132.821  28.877  1.00  0.00           H  
ATOM   3136 2HD2 LEU B 194     211.835 133.551  30.278  1.00  0.00           H  
ATOM   3137 3HD2 LEU B 194     210.318 134.183  29.690  1.00  0.00           H  
ATOM   3138  N   LYS B 195     212.237 139.038  30.061  1.00  0.00           N  
ATOM   3139  CA  LYS B 195     212.644 140.169  30.893  1.00  0.00           C  
ATOM   3140  C   LYS B 195     211.432 140.943  31.419  1.00  0.00           C  
ATOM   3141  O   LYS B 195     211.421 141.380  32.581  1.00  0.00           O  
ATOM   3142  CB  LYS B 195     213.564 141.104  30.106  1.00  0.00           C  
ATOM   3143  CG  LYS B 195     214.957 140.547  29.848  1.00  0.00           C  
ATOM   3144  CD  LYS B 195     215.847 141.576  29.168  1.00  0.00           C  
ATOM   3145  CE  LYS B 195     215.434 141.795  27.720  1.00  0.00           C  
ATOM   3146  NZ  LYS B 195     216.369 142.707  27.007  1.00  0.00           N  
ATOM   3147  H   LYS B 195     212.536 138.993  29.081  1.00  0.00           H  
ATOM   3148  HA  LYS B 195     213.202 139.789  31.747  1.00  0.00           H  
ATOM   3149 1HB  LYS B 195     213.111 141.333  29.141  1.00  0.00           H  
ATOM   3150 2HB  LYS B 195     213.675 142.045  30.646  1.00  0.00           H  
ATOM   3151 1HG  LYS B 195     215.413 140.254  30.795  1.00  0.00           H  
ATOM   3152 2HG  LYS B 195     214.884 139.665  29.213  1.00  0.00           H  
ATOM   3153 1HD  LYS B 195     215.783 142.524  29.704  1.00  0.00           H  
ATOM   3154 2HD  LYS B 195     216.882 141.234  29.192  1.00  0.00           H  
ATOM   3155 1HE  LYS B 195     215.410 140.839  27.200  1.00  0.00           H  
ATOM   3156 2HE  LYS B 195     214.433 142.226  27.689  1.00  0.00           H  
ATOM   3157 1HZ  LYS B 195     216.061 142.827  26.052  1.00  0.00           H  
ATOM   3158 2HZ  LYS B 195     216.385 143.605  27.470  1.00  0.00           H  
ATOM   3159 3HZ  LYS B 195     217.298 142.309  27.012  1.00  0.00           H  
ATOM   3160  N   GLU B 196     210.396 141.082  30.576  1.00  0.00           N  
ATOM   3161  CA  GLU B 196     209.177 141.762  30.989  1.00  0.00           C  
ATOM   3162  C   GLU B 196     208.418 140.936  32.012  1.00  0.00           C  
ATOM   3163  O   GLU B 196     207.857 141.476  32.966  1.00  0.00           O  
ATOM   3164  CB  GLU B 196     208.301 142.091  29.778  1.00  0.00           C  
ATOM   3165  CG  GLU B 196     208.879 143.186  28.871  1.00  0.00           C  
ATOM   3166  CD  GLU B 196     209.026 144.487  29.607  1.00  0.00           C  
ATOM   3167  OE1 GLU B 196     208.075 144.880  30.233  1.00  0.00           O  
ATOM   3168  OE2 GLU B 196     210.077 145.080  29.569  1.00  0.00           O  
ATOM   3169  H   GLU B 196     210.491 140.756  29.608  1.00  0.00           H  
ATOM   3170  HA  GLU B 196     209.456 142.704  31.458  1.00  0.00           H  
ATOM   3171 1HB  GLU B 196     208.201 141.197  29.164  1.00  0.00           H  
ATOM   3172 2HB  GLU B 196     207.303 142.388  30.106  1.00  0.00           H  
ATOM   3173 1HG  GLU B 196     209.858 142.871  28.514  1.00  0.00           H  
ATOM   3174 2HG  GLU B 196     208.228 143.321  28.009  1.00  0.00           H  
ATOM   3175  N   ALA B 197     208.461 139.608  31.900  1.00  0.00           N  
ATOM   3176  CA  ALA B 197     207.789 138.778  32.880  1.00  0.00           C  
ATOM   3177  C   ALA B 197     208.370 139.018  34.259  1.00  0.00           C  
ATOM   3178  O   ALA B 197     207.621 139.124  35.241  1.00  0.00           O  
ATOM   3179  CB  ALA B 197     207.960 137.334  32.530  1.00  0.00           C  
ATOM   3180  H   ALA B 197     208.891 139.182  31.076  1.00  0.00           H  
ATOM   3181  HA  ALA B 197     206.733 139.039  32.887  1.00  0.00           H  
ATOM   3182 1HB  ALA B 197     207.442 136.730  33.254  1.00  0.00           H  
ATOM   3183 2HB  ALA B 197     207.569 137.173  31.570  1.00  0.00           H  
ATOM   3184 3HB  ALA B 197     209.008 137.092  32.529  1.00  0.00           H  
ATOM   3185  N   VAL B 198     209.701 139.180  34.318  1.00  0.00           N  
ATOM   3186  CA  VAL B 198     210.350 139.458  35.582  1.00  0.00           C  
ATOM   3187  C   VAL B 198     209.924 140.822  36.099  1.00  0.00           C  
ATOM   3188  O   VAL B 198     209.570 140.928  37.268  1.00  0.00           O  
ATOM   3189  CB  VAL B 198     211.895 139.430  35.464  1.00  0.00           C  
ATOM   3190  CG1 VAL B 198     212.543 139.917  36.797  1.00  0.00           C  
ATOM   3191  CG2 VAL B 198     212.359 138.009  35.118  1.00  0.00           C  
ATOM   3192  H   VAL B 198     210.249 139.031  33.460  1.00  0.00           H  
ATOM   3193  HA  VAL B 198     210.043 138.698  36.293  1.00  0.00           H  
ATOM   3194  HB  VAL B 198     212.210 140.111  34.673  1.00  0.00           H  
ATOM   3195 1HG1 VAL B 198     213.618 139.903  36.697  1.00  0.00           H  
ATOM   3196 2HG1 VAL B 198     212.230 140.934  37.028  1.00  0.00           H  
ATOM   3197 3HG1 VAL B 198     212.250 139.276  37.606  1.00  0.00           H  
ATOM   3198 1HG2 VAL B 198     213.440 137.984  35.013  1.00  0.00           H  
ATOM   3199 2HG2 VAL B 198     212.057 137.315  35.894  1.00  0.00           H  
ATOM   3200 3HG2 VAL B 198     211.906 137.723  34.180  1.00  0.00           H  
ATOM   3201  N   ARG B 199     209.957 141.858  35.251  1.00  0.00           N  
ATOM   3202  CA  ARG B 199     209.567 143.205  35.683  1.00  0.00           C  
ATOM   3203  C   ARG B 199     208.136 143.268  36.226  1.00  0.00           C  
ATOM   3204  O   ARG B 199     207.891 143.853  37.292  1.00  0.00           O  
ATOM   3205  CB  ARG B 199     209.687 144.210  34.540  1.00  0.00           C  
ATOM   3206  CG  ARG B 199     209.365 145.677  34.931  1.00  0.00           C  
ATOM   3207  CD  ARG B 199     209.400 146.618  33.752  1.00  0.00           C  
ATOM   3208  NE  ARG B 199     208.312 146.365  32.799  1.00  0.00           N  
ATOM   3209  CZ  ARG B 199     207.025 146.746  32.938  1.00  0.00           C  
ATOM   3210  NH1 ARG B 199     206.602 147.422  33.998  1.00  0.00           N  
ATOM   3211  NH2 ARG B 199     206.202 146.418  31.973  1.00  0.00           N  
ATOM   3212  H   ARG B 199     210.310 141.702  34.299  1.00  0.00           H  
ATOM   3213  HA  ARG B 199     210.247 143.511  36.477  1.00  0.00           H  
ATOM   3214 1HB  ARG B 199     210.693 144.176  34.127  1.00  0.00           H  
ATOM   3215 2HB  ARG B 199     209.000 143.921  33.741  1.00  0.00           H  
ATOM   3216 1HG  ARG B 199     208.374 145.726  35.372  1.00  0.00           H  
ATOM   3217 2HG  ARG B 199     210.100 146.019  35.664  1.00  0.00           H  
ATOM   3218 1HD  ARG B 199     209.327 147.648  34.094  1.00  0.00           H  
ATOM   3219 2HD  ARG B 199     210.343 146.486  33.219  1.00  0.00           H  
ATOM   3220  HE  ARG B 199     208.524 145.854  31.926  1.00  0.00           H  
ATOM   3221 1HH1 ARG B 199     207.243 147.668  34.736  1.00  0.00           H  
ATOM   3222 2HH1 ARG B 199     205.631 147.692  34.072  1.00  0.00           H  
ATOM   3223 1HH2 ARG B 199     206.594 145.887  31.179  1.00  0.00           H  
ATOM   3224 2HH2 ARG B 199     205.228 146.668  32.009  1.00  0.00           H  
ATOM   3225  N   ILE B 200     207.187 142.669  35.509  1.00  0.00           N  
ATOM   3226  CA  ILE B 200     205.801 142.734  35.948  1.00  0.00           C  
ATOM   3227  C   ILE B 200     205.685 142.008  37.273  1.00  0.00           C  
ATOM   3228  O   ILE B 200     205.029 142.489  38.206  1.00  0.00           O  
ATOM   3229  CB  ILE B 200     204.849 142.073  34.941  1.00  0.00           C  
ATOM   3230  CG1 ILE B 200     204.820 142.864  33.629  1.00  0.00           C  
ATOM   3231  CG2 ILE B 200     203.400 142.035  35.577  1.00  0.00           C  
ATOM   3232  CD1 ILE B 200     204.136 142.106  32.487  1.00  0.00           C  
ATOM   3233  H   ILE B 200     207.446 142.201  34.636  1.00  0.00           H  
ATOM   3234  HA  ILE B 200     205.519 143.774  36.087  1.00  0.00           H  
ATOM   3235  HB  ILE B 200     205.211 141.076  34.710  1.00  0.00           H  
ATOM   3236 1HG1 ILE B 200     204.301 143.807  33.788  1.00  0.00           H  
ATOM   3237 2HG1 ILE B 200     205.845 143.085  33.325  1.00  0.00           H  
ATOM   3238 1HG2 ILE B 200     202.692 141.575  34.894  1.00  0.00           H  
ATOM   3239 2HG2 ILE B 200     203.395 141.458  36.503  1.00  0.00           H  
ATOM   3240 3HG2 ILE B 200     203.077 143.050  35.792  1.00  0.00           H  
ATOM   3241 1HD1 ILE B 200     204.157 142.713  31.579  1.00  0.00           H  
ATOM   3242 2HD1 ILE B 200     204.669 141.176  32.312  1.00  0.00           H  
ATOM   3243 3HD1 ILE B 200     203.103 141.883  32.731  1.00  0.00           H  
ATOM   3244  N   ALA B 201     206.286 140.828  37.353  1.00  0.00           N  
ATOM   3245  CA  ALA B 201     206.265 140.077  38.575  1.00  0.00           C  
ATOM   3246  C   ALA B 201     206.917 140.860  39.720  1.00  0.00           C  
ATOM   3247  O   ALA B 201     206.434 140.798  40.852  1.00  0.00           O  
ATOM   3248  CB  ALA B 201     206.939 138.769  38.336  1.00  0.00           C  
ATOM   3249  H   ALA B 201     206.768 140.434  36.538  1.00  0.00           H  
ATOM   3250  HA  ALA B 201     205.231 139.898  38.848  1.00  0.00           H  
ATOM   3251 1HB  ALA B 201     206.913 138.190  39.226  1.00  0.00           H  
ATOM   3252 2HB  ALA B 201     206.437 138.242  37.536  1.00  0.00           H  
ATOM   3253 3HB  ALA B 201     207.960 138.969  38.044  1.00  0.00           H  
ATOM   3254  N   GLU B 202     207.990 141.621  39.448  1.00  0.00           N  
ATOM   3255  CA  GLU B 202     208.624 142.414  40.496  1.00  0.00           C  
ATOM   3256  C   GLU B 202     207.622 143.391  41.080  1.00  0.00           C  
ATOM   3257  O   GLU B 202     207.588 143.576  42.302  1.00  0.00           O  
ATOM   3258  CB  GLU B 202     209.838 143.169  39.950  1.00  0.00           C  
ATOM   3259  CG  GLU B 202     210.564 144.021  40.981  1.00  0.00           C  
ATOM   3260  CD  GLU B 202     211.803 144.673  40.433  1.00  0.00           C  
ATOM   3261  OE1 GLU B 202     212.128 144.426  39.297  1.00  0.00           O  
ATOM   3262  OE2 GLU B 202     212.425 145.419  41.152  1.00  0.00           O  
ATOM   3263  H   GLU B 202     208.399 141.600  38.516  1.00  0.00           H  
ATOM   3264  HA  GLU B 202     208.948 141.740  41.288  1.00  0.00           H  
ATOM   3265 1HB  GLU B 202     210.555 142.457  39.539  1.00  0.00           H  
ATOM   3266 2HB  GLU B 202     209.524 143.823  39.137  1.00  0.00           H  
ATOM   3267 1HG  GLU B 202     209.887 144.796  41.338  1.00  0.00           H  
ATOM   3268 2HG  GLU B 202     210.834 143.394  41.830  1.00  0.00           H  
ATOM   3269  N   GLU B 203     206.796 144.013  40.223  1.00  0.00           N  
ATOM   3270  CA  GLU B 203     205.794 144.951  40.715  1.00  0.00           C  
ATOM   3271  C   GLU B 203     204.825 144.257  41.661  1.00  0.00           C  
ATOM   3272  O   GLU B 203     204.447 144.834  42.682  1.00  0.00           O  
ATOM   3273  CB  GLU B 203     205.027 145.578  39.549  1.00  0.00           C  
ATOM   3274  CG  GLU B 203     205.830 146.583  38.736  1.00  0.00           C  
ATOM   3275  CD  GLU B 203     205.036 147.200  37.618  1.00  0.00           C  
ATOM   3276  OE1 GLU B 203     203.831 147.120  37.657  1.00  0.00           O  
ATOM   3277  OE2 GLU B 203     205.634 147.752  36.725  1.00  0.00           O  
ATOM   3278  H   GLU B 203     206.924 143.865  39.212  1.00  0.00           H  
ATOM   3279  HA  GLU B 203     206.302 145.744  41.259  1.00  0.00           H  
ATOM   3280 1HB  GLU B 203     204.690 144.793  38.871  1.00  0.00           H  
ATOM   3281 2HB  GLU B 203     204.141 146.086  39.928  1.00  0.00           H  
ATOM   3282 1HG  GLU B 203     206.179 147.375  39.398  1.00  0.00           H  
ATOM   3283 2HG  GLU B 203     206.704 146.083  38.321  1.00  0.00           H  
ATOM   3284  N   LEU B 204     204.439 143.016  41.344  1.00  0.00           N  
ATOM   3285  CA  LEU B 204     203.526 142.269  42.210  1.00  0.00           C  
ATOM   3286  C   LEU B 204     204.153 141.951  43.566  1.00  0.00           C  
ATOM   3287  O   LEU B 204     203.493 142.064  44.612  1.00  0.00           O  
ATOM   3288  CB  LEU B 204     203.140 140.954  41.526  1.00  0.00           C  
ATOM   3289  CG  LEU B 204     202.273 141.059  40.268  1.00  0.00           C  
ATOM   3290  CD1 LEU B 204     202.135 139.679  39.636  1.00  0.00           C  
ATOM   3291  CD2 LEU B 204     200.901 141.593  40.632  1.00  0.00           C  
ATOM   3292  H   LEU B 204     204.745 142.638  40.436  1.00  0.00           H  
ATOM   3293  HA  LEU B 204     202.649 142.881  42.385  1.00  0.00           H  
ATOM   3294 1HB  LEU B 204     204.054 140.456  41.243  1.00  0.00           H  
ATOM   3295 2HB  LEU B 204     202.622 140.330  42.246  1.00  0.00           H  
ATOM   3296  HG  LEU B 204     202.752 141.722  39.544  1.00  0.00           H  
ATOM   3297 1HD1 LEU B 204     201.539 139.773  38.758  1.00  0.00           H  
ATOM   3298 2HD1 LEU B 204     203.103 139.289  39.368  1.00  0.00           H  
ATOM   3299 3HD1 LEU B 204     201.658 138.995  40.334  1.00  0.00           H  
ATOM   3300 1HD2 LEU B 204     200.304 141.646  39.769  1.00  0.00           H  
ATOM   3301 2HD2 LEU B 204     200.437 140.930  41.329  1.00  0.00           H  
ATOM   3302 3HD2 LEU B 204     200.966 142.583  41.070  1.00  0.00           H  
ATOM   3303  N   VAL B 205     205.445 141.616  43.558  1.00  0.00           N  
ATOM   3304  CA  VAL B 205     206.148 141.307  44.795  1.00  0.00           C  
ATOM   3305  C   VAL B 205     206.297 142.554  45.651  1.00  0.00           C  
ATOM   3306  O   VAL B 205     206.040 142.513  46.851  1.00  0.00           O  
ATOM   3307  CB  VAL B 205     207.541 140.723  44.493  1.00  0.00           C  
ATOM   3308  CG1 VAL B 205     208.340 140.558  45.777  1.00  0.00           C  
ATOM   3309  CG2 VAL B 205     207.399 139.391  43.771  1.00  0.00           C  
ATOM   3310  H   VAL B 205     205.912 141.508  42.651  1.00  0.00           H  
ATOM   3311  HA  VAL B 205     205.570 140.574  45.345  1.00  0.00           H  
ATOM   3312  HB  VAL B 205     208.089 141.422  43.861  1.00  0.00           H  
ATOM   3313 1HG1 VAL B 205     209.321 140.144  45.545  1.00  0.00           H  
ATOM   3314 2HG1 VAL B 205     208.460 141.528  46.258  1.00  0.00           H  
ATOM   3315 3HG1 VAL B 205     207.812 139.882  46.449  1.00  0.00           H  
ATOM   3316 1HG2 VAL B 205     208.387 138.984  43.560  1.00  0.00           H  
ATOM   3317 2HG2 VAL B 205     206.845 138.694  44.401  1.00  0.00           H  
ATOM   3318 3HG2 VAL B 205     206.860 139.540  42.835  1.00  0.00           H  
ATOM   3319  N   ARG B 206     206.733 143.658  45.042  1.00  0.00           N  
ATOM   3320  CA  ARG B 206     206.908 144.900  45.773  1.00  0.00           C  
ATOM   3321  C   ARG B 206     205.594 145.472  46.291  1.00  0.00           C  
ATOM   3322  O   ARG B 206     205.563 146.079  47.363  1.00  0.00           O  
ATOM   3323  CB  ARG B 206     207.587 145.935  44.888  1.00  0.00           C  
ATOM   3324  CG  ARG B 206     209.059 145.674  44.613  1.00  0.00           C  
ATOM   3325  CD  ARG B 206     209.671 146.768  43.816  1.00  0.00           C  
ATOM   3326  NE  ARG B 206     211.062 146.494  43.496  1.00  0.00           N  
ATOM   3327  CZ  ARG B 206     212.100 146.740  44.319  1.00  0.00           C  
ATOM   3328  NH1 ARG B 206     211.887 147.266  45.505  1.00  0.00           N  
ATOM   3329  NH2 ARG B 206     213.331 146.454  43.934  1.00  0.00           N  
ATOM   3330  H   ARG B 206     206.956 143.622  44.044  1.00  0.00           H  
ATOM   3331  HA  ARG B 206     207.548 144.689  46.628  1.00  0.00           H  
ATOM   3332 1HB  ARG B 206     207.076 145.983  43.928  1.00  0.00           H  
ATOM   3333 2HB  ARG B 206     207.507 146.918  45.351  1.00  0.00           H  
ATOM   3334 1HG  ARG B 206     209.598 145.596  45.558  1.00  0.00           H  
ATOM   3335 2HG  ARG B 206     209.166 144.743  44.056  1.00  0.00           H  
ATOM   3336 1HD  ARG B 206     209.123 146.887  42.881  1.00  0.00           H  
ATOM   3337 2HD  ARG B 206     209.628 147.698  44.382  1.00  0.00           H  
ATOM   3338  HE  ARG B 206     211.266 146.089  42.592  1.00  0.00           H  
ATOM   3339 1HH1 ARG B 206     210.946 147.485  45.799  1.00  0.00           H  
ATOM   3340 2HH1 ARG B 206     212.665 147.451  46.122  1.00  0.00           H  
ATOM   3341 1HH2 ARG B 206     213.495 146.050  43.022  1.00  0.00           H  
ATOM   3342 2HH2 ARG B 206     214.108 146.639  44.551  1.00  0.00           H  
ATOM   3343  N   ALA B 207     204.516 145.351  45.509  1.00  0.00           N  
ATOM   3344  CA  ALA B 207     203.217 145.830  45.948  1.00  0.00           C  
ATOM   3345  C   ALA B 207     202.728 145.062  47.173  1.00  0.00           C  
ATOM   3346  O   ALA B 207     202.189 145.664  48.108  1.00  0.00           O  
ATOM   3347  CB  ALA B 207     202.213 145.703  44.815  1.00  0.00           C  
ATOM   3348  H   ALA B 207     204.606 144.942  44.577  1.00  0.00           H  
ATOM   3349  HA  ALA B 207     203.314 146.878  46.219  1.00  0.00           H  
ATOM   3350 1HB  ALA B 207     201.245 146.084  45.140  1.00  0.00           H  
ATOM   3351 2HB  ALA B 207     202.562 146.275  43.952  1.00  0.00           H  
ATOM   3352 3HB  ALA B 207     202.119 144.655  44.535  1.00  0.00           H  
ATOM   3353  N   HIS B 208     202.962 143.743  47.207  1.00  0.00           N  
ATOM   3354  CA  HIS B 208     202.476 142.924  48.311  1.00  0.00           C  
ATOM   3355  C   HIS B 208     203.524 141.918  48.829  1.00  0.00           C  
ATOM   3356  O   HIS B 208     203.351 140.709  48.627  1.00  0.00           O  
ATOM   3357  CB  HIS B 208     201.226 142.179  47.824  1.00  0.00           C  
ATOM   3358  CG  HIS B 208     200.175 143.110  47.311  1.00  0.00           C  
ATOM   3359  ND1 HIS B 208     199.402 143.882  48.139  1.00  0.00           N  
ATOM   3360  CD2 HIS B 208     199.800 143.418  46.047  1.00  0.00           C  
ATOM   3361  CE1 HIS B 208     198.590 144.627  47.415  1.00  0.00           C  
ATOM   3362  NE2 HIS B 208     198.811 144.374  46.129  1.00  0.00           N  
ATOM   3363  H   HIS B 208     203.411 143.286  46.404  1.00  0.00           H  
ATOM   3364  HA  HIS B 208     202.183 143.570  49.134  1.00  0.00           H  
ATOM   3365 1HB  HIS B 208     201.496 141.482  47.025  1.00  0.00           H  
ATOM   3366 2HB  HIS B 208     200.799 141.609  48.635  1.00  0.00           H  
ATOM   3367  HD1 HIS B 208     199.454 143.915  49.139  1.00  0.00           H  
ATOM   3368  HD2 HIS B 208     200.144 143.068  45.071  1.00  0.00           H  
ATOM   3369  HE1 HIS B 208     197.894 145.314  47.897  1.00  0.00           H  
ATOM   3370  N   PRO B 209     204.598 142.358  49.513  1.00  0.00           N  
ATOM   3371  CA  PRO B 209     205.704 141.522  49.941  1.00  0.00           C  
ATOM   3372  C   PRO B 209     205.195 140.417  50.845  1.00  0.00           C  
ATOM   3373  O   PRO B 209     204.284 140.629  51.638  1.00  0.00           O  
ATOM   3374  CB  PRO B 209     206.561 142.494  50.763  1.00  0.00           C  
ATOM   3375  CG  PRO B 209     206.310 143.836  50.136  1.00  0.00           C  
ATOM   3376  CD  PRO B 209     204.855 143.807  49.739  1.00  0.00           C  
ATOM   3377  HA  PRO B 209     206.245 141.128  49.075  1.00  0.00           H  
ATOM   3378 1HB  PRO B 209     206.287 142.447  51.823  1.00  0.00           H  
ATOM   3379 2HB  PRO B 209     207.624 142.186  50.688  1.00  0.00           H  
ATOM   3380 1HG  PRO B 209     206.549 144.650  50.831  1.00  0.00           H  
ATOM   3381 2HG  PRO B 209     206.966 143.960  49.257  1.00  0.00           H  
ATOM   3382 1HD  PRO B 209     204.203 144.150  50.551  1.00  0.00           H  
ATOM   3383 2HD  PRO B 209     204.757 144.409  48.861  1.00  0.00           H  
ATOM   3384  N   GLY B 210     205.745 139.224  50.671  1.00  0.00           N  
ATOM   3385  CA  GLY B 210     205.400 138.081  51.510  1.00  0.00           C  
ATOM   3386  C   GLY B 210     204.044 137.421  51.239  1.00  0.00           C  
ATOM   3387  O   GLY B 210     203.739 136.394  51.843  1.00  0.00           O  
ATOM   3388  H   GLY B 210     206.515 139.123  50.016  1.00  0.00           H  
ATOM   3389 1HA  GLY B 210     206.180 137.329  51.394  1.00  0.00           H  
ATOM   3390 2HA  GLY B 210     205.436 138.396  52.553  1.00  0.00           H  
ATOM   3391  N   THR B 211     203.237 137.966  50.325  1.00  0.00           N  
ATOM   3392  CA  THR B 211     201.892 137.433  50.170  1.00  0.00           C  
ATOM   3393  C   THR B 211     201.926 136.263  49.190  1.00  0.00           C  
ATOM   3394  O   THR B 211     202.847 136.196  48.375  1.00  0.00           O  
ATOM   3395  CB  THR B 211     200.909 138.511  49.679  1.00  0.00           C  
ATOM   3396  OG1 THR B 211     201.323 138.989  48.393  1.00  0.00           O  
ATOM   3397  CG2 THR B 211     200.861 139.675  50.658  1.00  0.00           C  
ATOM   3398  H   THR B 211     203.530 138.793  49.787  1.00  0.00           H  
ATOM   3399  HA  THR B 211     201.554 137.094  51.144  1.00  0.00           H  
ATOM   3400  HB  THR B 211     199.912 138.080  49.588  1.00  0.00           H  
ATOM   3401  HG1 THR B 211     202.044 139.614  48.501  1.00  0.00           H  
ATOM   3402 1HG2 THR B 211     200.161 140.427  50.295  1.00  0.00           H  
ATOM   3403 2HG2 THR B 211     200.536 139.316  51.634  1.00  0.00           H  
ATOM   3404 3HG2 THR B 211     201.853 140.116  50.746  1.00  0.00           H  
ATOM   3405  N   PRO B 212     200.933 135.348  49.185  1.00  0.00           N  
ATOM   3406  CA  PRO B 212     200.757 134.291  48.191  1.00  0.00           C  
ATOM   3407  C   PRO B 212     200.877 134.809  46.756  1.00  0.00           C  
ATOM   3408  O   PRO B 212     201.408 134.102  45.901  1.00  0.00           O  
ATOM   3409  CB  PRO B 212     199.341 133.787  48.489  1.00  0.00           C  
ATOM   3410  CG  PRO B 212     199.173 134.010  49.953  1.00  0.00           C  
ATOM   3411  CD  PRO B 212     199.848 135.331  50.210  1.00  0.00           C  
ATOM   3412  HA  PRO B 212     201.507 133.505  48.372  1.00  0.00           H  
ATOM   3413 1HB  PRO B 212     198.609 134.344  47.885  1.00  0.00           H  
ATOM   3414 2HB  PRO B 212     199.251 132.728  48.205  1.00  0.00           H  
ATOM   3415 1HG  PRO B 212     198.105 134.021  50.215  1.00  0.00           H  
ATOM   3416 2HG  PRO B 212     199.630 133.184  50.517  1.00  0.00           H  
ATOM   3417 1HD  PRO B 212     199.127 136.147  50.056  1.00  0.00           H  
ATOM   3418 2HD  PRO B 212     200.240 135.349  51.238  1.00  0.00           H  
ATOM   3419  N   LEU B 213     200.416 136.040  46.515  1.00  0.00           N  
ATOM   3420  CA  LEU B 213     200.577 136.677  45.219  1.00  0.00           C  
ATOM   3421  C   LEU B 213     202.045 136.895  44.919  1.00  0.00           C  
ATOM   3422  O   LEU B 213     202.487 136.675  43.793  1.00  0.00           O  
ATOM   3423  CB  LEU B 213     199.866 138.014  45.203  1.00  0.00           C  
ATOM   3424  CG  LEU B 213     200.041 138.892  43.939  1.00  0.00           C  
ATOM   3425  CD1 LEU B 213     199.537 138.180  42.636  1.00  0.00           C  
ATOM   3426  CD2 LEU B 213     199.322 140.162  44.219  1.00  0.00           C  
ATOM   3427  H   LEU B 213     199.908 136.561  47.217  1.00  0.00           H  
ATOM   3428  HA  LEU B 213     200.149 136.015  44.458  1.00  0.00           H  
ATOM   3429 1HB  LEU B 213     198.802 137.837  45.339  1.00  0.00           H  
ATOM   3430 2HB  LEU B 213     200.228 138.595  46.056  1.00  0.00           H  
ATOM   3431  HG  LEU B 213     201.098 139.124  43.797  1.00  0.00           H  
ATOM   3432 1HD1 LEU B 213     199.665 138.833  41.778  1.00  0.00           H  
ATOM   3433 2HD1 LEU B 213     200.114 137.273  42.469  1.00  0.00           H  
ATOM   3434 3HD1 LEU B 213     198.498 137.927  42.726  1.00  0.00           H  
ATOM   3435 1HD2 LEU B 213     199.449 140.834  43.403  1.00  0.00           H  
ATOM   3436 2HD2 LEU B 213     198.263 139.958  44.378  1.00  0.00           H  
ATOM   3437 3HD2 LEU B 213     199.740 140.608  45.117  1.00  0.00           H  
ATOM   3438  N   ALA B 214     202.771 137.462  45.887  1.00  0.00           N  
ATOM   3439  CA  ALA B 214     204.192 137.683  45.713  1.00  0.00           C  
ATOM   3440  C   ALA B 214     204.836 136.361  45.436  1.00  0.00           C  
ATOM   3441  O   ALA B 214     205.708 136.263  44.588  1.00  0.00           O  
ATOM   3442  CB  ALA B 214     204.821 138.315  46.932  1.00  0.00           C  
ATOM   3443  H   ALA B 214     202.367 137.648  46.796  1.00  0.00           H  
ATOM   3444  HA  ALA B 214     204.339 138.336  44.855  1.00  0.00           H  
ATOM   3445 1HB  ALA B 214     205.879 138.457  46.756  1.00  0.00           H  
ATOM   3446 2HB  ALA B 214     204.353 139.275  47.119  1.00  0.00           H  
ATOM   3447 3HB  ALA B 214     204.686 137.668  47.793  1.00  0.00           H  
ATOM   3448  N   HIS B 215     204.371 135.316  46.115  1.00  0.00           N  
ATOM   3449  CA  HIS B 215     204.969 134.011  45.908  1.00  0.00           C  
ATOM   3450  C   HIS B 215     204.718 133.541  44.485  1.00  0.00           C  
ATOM   3451  O   HIS B 215     205.642 133.049  43.831  1.00  0.00           O  
ATOM   3452  CB  HIS B 215     204.439 133.019  46.934  1.00  0.00           C  
ATOM   3453  CG  HIS B 215     205.050 133.195  48.306  1.00  0.00           C  
ATOM   3454  ND1 HIS B 215     206.368 132.878  48.580  1.00  0.00           N  
ATOM   3455  CD2 HIS B 215     204.526 133.647  49.474  1.00  0.00           C  
ATOM   3456  CE1 HIS B 215     206.623 133.130  49.850  1.00  0.00           C  
ATOM   3457  NE2 HIS B 215     205.525 133.593  50.414  1.00  0.00           N  
ATOM   3458  H   HIS B 215     203.657 135.478  46.832  1.00  0.00           H  
ATOM   3459  HA  HIS B 215     206.041 134.081  46.048  1.00  0.00           H  
ATOM   3460 1HB  HIS B 215     203.363 133.140  47.021  1.00  0.00           H  
ATOM   3461 2HB  HIS B 215     204.631 132.009  46.593  1.00  0.00           H  
ATOM   3462  HD2 HIS B 215     203.510 133.983  49.641  1.00  0.00           H  
ATOM   3463  HE1 HIS B 215     207.573 132.971  50.355  1.00  0.00           H  
ATOM   3464  HE2 HIS B 215     205.432 133.860  51.389  1.00  0.00           H  
ATOM   3465  N   ALA B 216     203.492 133.715  43.979  1.00  0.00           N  
ATOM   3466  CA  ALA B 216     203.204 133.338  42.606  1.00  0.00           C  
ATOM   3467  C   ALA B 216     204.078 134.174  41.667  1.00  0.00           C  
ATOM   3468  O   ALA B 216     204.619 133.674  40.677  1.00  0.00           O  
ATOM   3469  CB  ALA B 216     201.732 133.522  42.309  1.00  0.00           C  
ATOM   3470  H   ALA B 216     202.748 134.074  44.580  1.00  0.00           H  
ATOM   3471  HA  ALA B 216     203.458 132.292  42.474  1.00  0.00           H  
ATOM   3472 1HB  ALA B 216     201.534 133.216  41.291  1.00  0.00           H  
ATOM   3473 2HB  ALA B 216     201.146 132.906  42.993  1.00  0.00           H  
ATOM   3474 3HB  ALA B 216     201.465 134.570  42.441  1.00  0.00           H  
ATOM   3475  N   ALA B 217     204.234 135.460  41.974  1.00  0.00           N  
ATOM   3476  CA  ALA B 217     205.075 136.328  41.173  1.00  0.00           C  
ATOM   3477  C   ALA B 217     206.538 135.851  41.220  1.00  0.00           C  
ATOM   3478  O   ALA B 217     207.246 135.918  40.215  1.00  0.00           O  
ATOM   3479  CB  ALA B 217     204.919 137.742  41.660  1.00  0.00           C  
ATOM   3480  H   ALA B 217     203.725 135.860  42.766  1.00  0.00           H  
ATOM   3481  HA  ALA B 217     204.735 136.276  40.140  1.00  0.00           H  
ATOM   3482 1HB  ALA B 217     205.515 138.404  41.067  1.00  0.00           H  
ATOM   3483 2HB  ALA B 217     203.874 138.028  41.598  1.00  0.00           H  
ATOM   3484 3HB  ALA B 217     205.238 137.789  42.683  1.00  0.00           H  
ATOM   3485  N   LEU B 218     206.999 135.344  42.368  1.00  0.00           N  
ATOM   3486  CA  LEU B 218     208.367 134.845  42.479  1.00  0.00           C  
ATOM   3487  C   LEU B 218     208.536 133.642  41.561  1.00  0.00           C  
ATOM   3488  O   LEU B 218     209.585 133.492  40.934  1.00  0.00           O  
ATOM   3489  CB  LEU B 218     208.712 134.498  43.934  1.00  0.00           C  
ATOM   3490  CG  LEU B 218     208.816 135.706  44.960  1.00  0.00           C  
ATOM   3491  CD1 LEU B 218     209.014 135.164  46.376  1.00  0.00           C  
ATOM   3492  CD2 LEU B 218     209.972 136.594  44.612  1.00  0.00           C  
ATOM   3493  H   LEU B 218     206.398 135.375  43.190  1.00  0.00           H  
ATOM   3494  HA  LEU B 218     209.043 135.616  42.136  1.00  0.00           H  
ATOM   3495 1HB  LEU B 218     207.934 133.835  44.297  1.00  0.00           H  
ATOM   3496 2HB  LEU B 218     209.658 133.961  43.942  1.00  0.00           H  
ATOM   3497  HG  LEU B 218     207.923 136.278  44.931  1.00  0.00           H  
ATOM   3498 1HD1 LEU B 218     209.077 135.979  47.071  1.00  0.00           H  
ATOM   3499 2HD1 LEU B 218     208.179 134.529  46.655  1.00  0.00           H  
ATOM   3500 3HD1 LEU B 218     209.938 134.588  46.420  1.00  0.00           H  
ATOM   3501 1HD2 LEU B 218     210.028 137.411  45.321  1.00  0.00           H  
ATOM   3502 2HD2 LEU B 218     210.857 136.008  44.666  1.00  0.00           H  
ATOM   3503 3HD2 LEU B 218     209.861 136.999  43.627  1.00  0.00           H  
ATOM   3504  N   GLN B 219     207.493 132.805  41.449  1.00  0.00           N  
ATOM   3505  CA  GLN B 219     207.530 131.639  40.566  1.00  0.00           C  
ATOM   3506  C   GLN B 219     207.624 132.105  39.109  1.00  0.00           C  
ATOM   3507  O   GLN B 219     208.346 131.500  38.306  1.00  0.00           O  
ATOM   3508  CB  GLN B 219     206.285 130.785  40.754  1.00  0.00           C  
ATOM   3509  CG  GLN B 219     206.190 130.074  42.092  1.00  0.00           C  
ATOM   3510  CD  GLN B 219     204.864 129.346  42.230  1.00  0.00           C  
ATOM   3511  OE1 GLN B 219     203.858 129.851  41.743  1.00  0.00           O  
ATOM   3512  NE2 GLN B 219     204.838 128.194  42.887  1.00  0.00           N  
ATOM   3513  H   GLN B 219     206.678 132.968  42.053  1.00  0.00           H  
ATOM   3514  HA  GLN B 219     208.415 131.051  40.798  1.00  0.00           H  
ATOM   3515 1HB  GLN B 219     205.411 131.403  40.637  1.00  0.00           H  
ATOM   3516 2HB  GLN B 219     206.252 130.031  39.971  1.00  0.00           H  
ATOM   3517 1HG  GLN B 219     206.991 129.343  42.155  1.00  0.00           H  
ATOM   3518 2HG  GLN B 219     206.281 130.793  42.893  1.00  0.00           H  
ATOM   3519 1HE2 GLN B 219     203.937 127.708  43.005  1.00  0.00           H  
ATOM   3520 2HE2 GLN B 219     205.671 127.814  43.286  1.00  0.00           H  
ATOM   3521  N   VAL B 220     206.946 133.220  38.784  1.00  0.00           N  
ATOM   3522  CA  VAL B 220     207.054 133.812  37.451  1.00  0.00           C  
ATOM   3523  C   VAL B 220     208.486 134.269  37.207  1.00  0.00           C  
ATOM   3524  O   VAL B 220     209.035 134.035  36.122  1.00  0.00           O  
ATOM   3525  CB  VAL B 220     206.140 135.036  37.256  1.00  0.00           C  
ATOM   3526  CG1 VAL B 220     206.441 135.662  35.937  1.00  0.00           C  
ATOM   3527  CG2 VAL B 220     204.704 134.635  37.307  1.00  0.00           C  
ATOM   3528  H   VAL B 220     206.289 133.597  39.477  1.00  0.00           H  
ATOM   3529  HA  VAL B 220     206.787 133.058  36.713  1.00  0.00           H  
ATOM   3530  HB  VAL B 220     206.338 135.768  38.022  1.00  0.00           H  
ATOM   3531 1HG1 VAL B 220     205.822 136.478  35.814  1.00  0.00           H  
ATOM   3532 2HG1 VAL B 220     207.469 136.001  35.860  1.00  0.00           H  
ATOM   3533 3HG1 VAL B 220     206.238 134.946  35.171  1.00  0.00           H  
ATOM   3534 1HG2 VAL B 220     204.073 135.508  37.152  1.00  0.00           H  
ATOM   3535 2HG2 VAL B 220     204.506 133.902  36.546  1.00  0.00           H  
ATOM   3536 3HG2 VAL B 220     204.500 134.216  38.272  1.00  0.00           H  
ATOM   3537  N   ILE B 221     209.090 134.928  38.201  1.00  0.00           N  
ATOM   3538  CA  ILE B 221     210.452 135.421  38.075  1.00  0.00           C  
ATOM   3539  C   ILE B 221     211.410 134.276  37.879  1.00  0.00           C  
ATOM   3540  O   ILE B 221     212.320 134.381  37.067  1.00  0.00           O  
ATOM   3541  CB  ILE B 221     210.923 136.267  39.278  1.00  0.00           C  
ATOM   3542  CG1 ILE B 221     210.116 137.551  39.325  1.00  0.00           C  
ATOM   3543  CG2 ILE B 221     212.430 136.560  39.136  1.00  0.00           C  
ATOM   3544  CD1 ILE B 221     210.227 138.391  40.591  1.00  0.00           C  
ATOM   3545  H   ILE B 221     208.548 135.115  39.053  1.00  0.00           H  
ATOM   3546  HA  ILE B 221     210.493 136.054  37.183  1.00  0.00           H  
ATOM   3547  HB  ILE B 221     210.735 135.726  40.206  1.00  0.00           H  
ATOM   3548 1HG1 ILE B 221     210.402 138.171  38.489  1.00  0.00           H  
ATOM   3549 2HG1 ILE B 221     209.098 137.272  39.203  1.00  0.00           H  
ATOM   3550 1HG2 ILE B 221     212.773 137.169  39.956  1.00  0.00           H  
ATOM   3551 2HG2 ILE B 221     213.016 135.644  39.125  1.00  0.00           H  
ATOM   3552 3HG2 ILE B 221     212.587 137.083  38.219  1.00  0.00           H  
ATOM   3553 1HD1 ILE B 221     209.584 139.264  40.494  1.00  0.00           H  
ATOM   3554 2HD1 ILE B 221     209.902 137.808  41.434  1.00  0.00           H  
ATOM   3555 3HD1 ILE B 221     211.247 138.721  40.743  1.00  0.00           H  
ATOM   3556  N   LEU B 222     211.254 133.202  38.659  1.00  0.00           N  
ATOM   3557  CA  LEU B 222     212.124 132.051  38.508  1.00  0.00           C  
ATOM   3558  C   LEU B 222     211.979 131.427  37.141  1.00  0.00           C  
ATOM   3559  O   LEU B 222     212.975 131.050  36.531  1.00  0.00           O  
ATOM   3560  CB  LEU B 222     211.814 131.006  39.586  1.00  0.00           C  
ATOM   3561  CG  LEU B 222     212.192 131.397  41.021  1.00  0.00           C  
ATOM   3562  CD1 LEU B 222     211.643 130.360  41.992  1.00  0.00           C  
ATOM   3563  CD2 LEU B 222     213.705 131.507  41.135  1.00  0.00           C  
ATOM   3564  H   LEU B 222     210.523 133.203  39.371  1.00  0.00           H  
ATOM   3565  HA  LEU B 222     213.149 132.379  38.619  1.00  0.00           H  
ATOM   3566 1HB  LEU B 222     210.745 130.798  39.570  1.00  0.00           H  
ATOM   3567 2HB  LEU B 222     212.346 130.086  39.342  1.00  0.00           H  
ATOM   3568  HG  LEU B 222     211.738 132.358  41.267  1.00  0.00           H  
ATOM   3569 1HD1 LEU B 222     211.912 130.639  43.011  1.00  0.00           H  
ATOM   3570 2HD1 LEU B 222     210.558 130.316  41.902  1.00  0.00           H  
ATOM   3571 3HD1 LEU B 222     212.067 129.384  41.759  1.00  0.00           H  
ATOM   3572 1HD2 LEU B 222     213.973 131.786  42.154  1.00  0.00           H  
ATOM   3573 2HD2 LEU B 222     214.159 130.547  40.890  1.00  0.00           H  
ATOM   3574 3HD2 LEU B 222     214.068 132.268  40.443  1.00  0.00           H  
ATOM   3575  N   THR B 223     210.751 131.313  36.634  1.00  0.00           N  
ATOM   3576  CA  THR B 223     210.566 130.713  35.325  1.00  0.00           C  
ATOM   3577  C   THR B 223     211.244 131.556  34.262  1.00  0.00           C  
ATOM   3578  O   THR B 223     211.989 131.031  33.423  1.00  0.00           O  
ATOM   3579  CB  THR B 223     209.072 130.549  34.988  1.00  0.00           C  
ATOM   3580  OG1 THR B 223     208.458 129.673  35.943  1.00  0.00           O  
ATOM   3581  CG2 THR B 223     208.901 129.970  33.592  1.00  0.00           C  
ATOM   3582  H   THR B 223     209.939 131.588  37.187  1.00  0.00           H  
ATOM   3583  HA  THR B 223     211.024 129.725  35.327  1.00  0.00           H  
ATOM   3584  HB  THR B 223     208.579 131.519  35.036  1.00  0.00           H  
ATOM   3585  HG1 THR B 223     208.523 130.061  36.819  1.00  0.00           H  
ATOM   3586 1HG2 THR B 223     207.839 129.861  33.371  1.00  0.00           H  
ATOM   3587 2HG2 THR B 223     209.356 130.639  32.862  1.00  0.00           H  
ATOM   3588 3HG2 THR B 223     209.383 128.995  33.540  1.00  0.00           H  
ATOM   3589  N   ALA B 224     210.970 132.860  34.279  1.00  0.00           N  
ATOM   3590  CA  ALA B 224     211.544 133.728  33.289  1.00  0.00           C  
ATOM   3591  C   ALA B 224     213.062 133.797  33.409  1.00  0.00           C  
ATOM   3592  O   ALA B 224     213.775 133.718  32.406  1.00  0.00           O  
ATOM   3593  CB  ALA B 224     210.945 135.099  33.421  1.00  0.00           C  
ATOM   3594  H   ALA B 224     210.334 133.237  34.987  1.00  0.00           H  
ATOM   3595  HA  ALA B 224     211.294 133.319  32.318  1.00  0.00           H  
ATOM   3596 1HB  ALA B 224     211.353 135.742  32.659  1.00  0.00           H  
ATOM   3597 2HB  ALA B 224     209.880 135.041  33.319  1.00  0.00           H  
ATOM   3598 3HB  ALA B 224     211.186 135.483  34.406  1.00  0.00           H  
ATOM   3599  N   ALA B 225     213.566 133.903  34.648  1.00  0.00           N  
ATOM   3600  CA  ALA B 225     214.989 134.002  34.902  1.00  0.00           C  
ATOM   3601  C   ALA B 225     215.714 132.744  34.454  1.00  0.00           C  
ATOM   3602  O   ALA B 225     216.806 132.832  33.891  1.00  0.00           O  
ATOM   3603  CB  ALA B 225     215.223 134.277  36.370  1.00  0.00           C  
ATOM   3604  H   ALA B 225     212.944 133.965  35.451  1.00  0.00           H  
ATOM   3605  HA  ALA B 225     215.373 134.838  34.329  1.00  0.00           H  
ATOM   3606 1HB  ALA B 225     216.286 134.402  36.569  1.00  0.00           H  
ATOM   3607 2HB  ALA B 225     214.698 135.174  36.641  1.00  0.00           H  
ATOM   3608 3HB  ALA B 225     214.834 133.456  36.953  1.00  0.00           H  
ATOM   3609  N   GLU B 226     215.103 131.575  34.669  1.00  0.00           N  
ATOM   3610  CA  GLU B 226     215.704 130.322  34.261  1.00  0.00           C  
ATOM   3611  C   GLU B 226     215.859 130.290  32.750  1.00  0.00           C  
ATOM   3612  O   GLU B 226     216.918 129.901  32.246  1.00  0.00           O  
ATOM   3613  CB  GLU B 226     214.857 129.137  34.732  1.00  0.00           C  
ATOM   3614  CG  GLU B 226     215.493 127.775  34.493  1.00  0.00           C  
ATOM   3615  CD  GLU B 226     214.689 126.644  35.072  1.00  0.00           C  
ATOM   3616  OE1 GLU B 226     213.633 126.901  35.600  1.00  0.00           O  
ATOM   3617  OE2 GLU B 226     215.131 125.523  34.986  1.00  0.00           O  
ATOM   3618  H   GLU B 226     214.223 131.546  35.188  1.00  0.00           H  
ATOM   3619  HA  GLU B 226     216.693 130.250  34.705  1.00  0.00           H  
ATOM   3620 1HB  GLU B 226     214.661 129.232  35.800  1.00  0.00           H  
ATOM   3621 2HB  GLU B 226     213.895 129.152  34.220  1.00  0.00           H  
ATOM   3622 1HG  GLU B 226     215.599 127.618  33.420  1.00  0.00           H  
ATOM   3623 2HG  GLU B 226     216.489 127.769  34.934  1.00  0.00           H  
ATOM   3624  N   GLU B 227     214.827 130.728  32.018  1.00  0.00           N  
ATOM   3625  CA  GLU B 227     214.938 130.742  30.565  1.00  0.00           C  
ATOM   3626  C   GLU B 227     215.992 131.761  30.118  1.00  0.00           C  
ATOM   3627  O   GLU B 227     216.731 131.507  29.163  1.00  0.00           O  
ATOM   3628  CB  GLU B 227     213.588 131.027  29.926  1.00  0.00           C  
ATOM   3629  CG  GLU B 227     212.551 129.920  30.094  1.00  0.00           C  
ATOM   3630  CD  GLU B 227     212.933 128.641  29.405  1.00  0.00           C  
ATOM   3631  OE1 GLU B 227     213.273 128.676  28.252  1.00  0.00           O  
ATOM   3632  OE2 GLU B 227     212.916 127.621  30.060  1.00  0.00           O  
ATOM   3633  H   GLU B 227     213.938 130.973  32.477  1.00  0.00           H  
ATOM   3634  HA  GLU B 227     215.262 129.756  30.239  1.00  0.00           H  
ATOM   3635 1HB  GLU B 227     213.187 131.907  30.392  1.00  0.00           H  
ATOM   3636 2HB  GLU B 227     213.713 131.228  28.866  1.00  0.00           H  
ATOM   3637 1HG  GLU B 227     212.422 129.719  31.158  1.00  0.00           H  
ATOM   3638 2HG  GLU B 227     211.596 130.277  29.704  1.00  0.00           H  
ATOM   3639  N   LEU B 228     216.087 132.899  30.816  1.00  0.00           N  
ATOM   3640  CA  LEU B 228     217.107 133.890  30.489  1.00  0.00           C  
ATOM   3641  C   LEU B 228     218.503 133.291  30.714  1.00  0.00           C  
ATOM   3642  O   LEU B 228     219.431 133.552  29.955  1.00  0.00           O  
ATOM   3643  CB  LEU B 228     216.925 135.149  31.347  1.00  0.00           C  
ATOM   3644  CG  LEU B 228     215.696 136.006  31.017  1.00  0.00           C  
ATOM   3645  CD1 LEU B 228     215.525 137.080  32.083  1.00  0.00           C  
ATOM   3646  CD2 LEU B 228     215.866 136.627  29.638  1.00  0.00           C  
ATOM   3647  H   LEU B 228     215.395 133.090  31.550  1.00  0.00           H  
ATOM   3648  HA  LEU B 228     217.016 134.138  29.446  1.00  0.00           H  
ATOM   3649 1HB  LEU B 228     216.849 134.850  32.391  1.00  0.00           H  
ATOM   3650 2HB  LEU B 228     217.808 135.777  31.233  1.00  0.00           H  
ATOM   3651  HG  LEU B 228     214.803 135.381  31.026  1.00  0.00           H  
ATOM   3652 1HD1 LEU B 228     214.652 137.689  31.848  1.00  0.00           H  
ATOM   3653 2HD1 LEU B 228     215.386 136.608  33.055  1.00  0.00           H  
ATOM   3654 3HD1 LEU B 228     216.412 137.712  32.108  1.00  0.00           H  
ATOM   3655 1HD2 LEU B 228     214.992 137.236  29.403  1.00  0.00           H  
ATOM   3656 2HD2 LEU B 228     216.758 137.253  29.628  1.00  0.00           H  
ATOM   3657 3HD2 LEU B 228     215.968 135.837  28.893  1.00  0.00           H  
ATOM   3658  N   ALA B 229     218.658 132.472  31.768  1.00  0.00           N  
ATOM   3659  CA  ALA B 229     219.926 131.790  32.052  1.00  0.00           C  
ATOM   3660  C   ALA B 229     220.288 130.813  30.928  1.00  0.00           C  
ATOM   3661  O   ALA B 229     221.462 130.635  30.610  1.00  0.00           O  
ATOM   3662  CB  ALA B 229     219.856 131.032  33.367  1.00  0.00           C  
ATOM   3663  H   ALA B 229     217.875 132.369  32.416  1.00  0.00           H  
ATOM   3664  HA  ALA B 229     220.704 132.543  32.117  1.00  0.00           H  
ATOM   3665 1HB  ALA B 229     220.809 130.559  33.558  1.00  0.00           H  
ATOM   3666 2HB  ALA B 229     219.630 131.716  34.163  1.00  0.00           H  
ATOM   3667 3HB  ALA B 229     219.083 130.277  33.312  1.00  0.00           H  
ATOM   3668  N   LYS B 230     219.271 130.156  30.351  1.00  0.00           N  
ATOM   3669  CA  LYS B 230     219.474 129.217  29.246  1.00  0.00           C  
ATOM   3670  C   LYS B 230     219.932 129.923  27.968  1.00  0.00           C  
ATOM   3671  O   LYS B 230     220.709 129.367  27.186  1.00  0.00           O  
ATOM   3672  CB  LYS B 230     218.190 128.446  28.918  1.00  0.00           C  
ATOM   3673  CG  LYS B 230     217.731 127.414  29.931  1.00  0.00           C  
ATOM   3674  CD  LYS B 230     216.419 126.779  29.446  1.00  0.00           C  
ATOM   3675  CE  LYS B 230     215.857 125.759  30.412  1.00  0.00           C  
ATOM   3676  NZ  LYS B 230     214.530 125.259  29.946  1.00  0.00           N  
ATOM   3677  H   LYS B 230     218.331 130.304  30.730  1.00  0.00           H  
ATOM   3678  HA  LYS B 230     220.248 128.510  29.537  1.00  0.00           H  
ATOM   3679 1HB  LYS B 230     217.374 129.154  28.795  1.00  0.00           H  
ATOM   3680 2HB  LYS B 230     218.317 127.938  27.965  1.00  0.00           H  
ATOM   3681 1HG  LYS B 230     218.496 126.645  30.040  1.00  0.00           H  
ATOM   3682 2HG  LYS B 230     217.572 127.890  30.895  1.00  0.00           H  
ATOM   3683 1HD  LYS B 230     215.673 127.562  29.305  1.00  0.00           H  
ATOM   3684 2HD  LYS B 230     216.587 126.297  28.484  1.00  0.00           H  
ATOM   3685 1HE  LYS B 230     216.545 124.922  30.497  1.00  0.00           H  
ATOM   3686 2HE  LYS B 230     215.734 126.219  31.392  1.00  0.00           H  
ATOM   3687 1HZ  LYS B 230     214.165 124.591  30.604  1.00  0.00           H  
ATOM   3688 2HZ  LYS B 230     213.885 126.075  29.888  1.00  0.00           H  
ATOM   3689 3HZ  LYS B 230     214.614 124.830  29.041  1.00  0.00           H  
ATOM   3690  N   LEU B 231     219.437 131.139  27.739  1.00  0.00           N  
ATOM   3691  CA  LEU B 231     219.813 131.877  26.541  1.00  0.00           C  
ATOM   3692  C   LEU B 231     221.318 132.137  26.524  1.00  0.00           C  
ATOM   3693  O   LEU B 231     221.877 132.517  27.536  1.00  0.00           O  
ATOM   3694  CB  LEU B 231     219.049 133.205  26.473  1.00  0.00           C  
ATOM   3695  CG  LEU B 231     217.543 133.094  26.202  1.00  0.00           C  
ATOM   3696  CD1 LEU B 231     216.903 134.471  26.321  1.00  0.00           C  
ATOM   3697  CD2 LEU B 231     217.319 132.504  24.818  1.00  0.00           C  
ATOM   3698  H   LEU B 231     218.743 131.515  28.395  1.00  0.00           H  
ATOM   3699  HA  LEU B 231     219.507 131.275  25.699  1.00  0.00           H  
ATOM   3700 1HB  LEU B 231     219.177 133.728  27.420  1.00  0.00           H  
ATOM   3701 2HB  LEU B 231     219.484 133.816  25.683  1.00  0.00           H  
ATOM   3702  HG  LEU B 231     217.085 132.448  26.951  1.00  0.00           H  
ATOM   3703 1HD1 LEU B 231     215.833 134.392  26.128  1.00  0.00           H  
ATOM   3704 2HD1 LEU B 231     217.062 134.861  27.326  1.00  0.00           H  
ATOM   3705 3HD1 LEU B 231     217.353 135.145  25.594  1.00  0.00           H  
ATOM   3706 1HD2 LEU B 231     216.249 132.425  24.625  1.00  0.00           H  
ATOM   3707 2HD2 LEU B 231     217.776 133.151  24.068  1.00  0.00           H  
ATOM   3708 3HD2 LEU B 231     217.772 131.514  24.767  1.00  0.00           H  
ATOM   3709  N   PRO B 232     221.998 132.035  25.369  1.00  0.00           N  
ATOM   3710  CA  PRO B 232     223.415 132.336  25.190  1.00  0.00           C  
ATOM   3711  C   PRO B 232     223.736 133.829  25.203  1.00  0.00           C  
ATOM   3712  O   PRO B 232     224.896 134.229  25.289  1.00  0.00           O  
ATOM   3713  CB  PRO B 232     223.712 131.723  23.816  1.00  0.00           C  
ATOM   3714  CG  PRO B 232     222.380 131.752  23.080  1.00  0.00           C  
ATOM   3715  CD  PRO B 232     221.332 131.506  24.153  1.00  0.00           C  
ATOM   3716  HA  PRO B 232     223.985 131.820  25.976  1.00  0.00           H  
ATOM   3717 1HB  PRO B 232     224.500 132.299  23.310  1.00  0.00           H  
ATOM   3718 2HB  PRO B 232     224.103 130.701  23.949  1.00  0.00           H  
ATOM   3719 1HG  PRO B 232     222.257 132.718  22.562  1.00  0.00           H  
ATOM   3720 2HG  PRO B 232     222.374 130.977  22.298  1.00  0.00           H  
ATOM   3721 1HD  PRO B 232     220.433 132.104  23.917  1.00  0.00           H  
ATOM   3722 2HD  PRO B 232     221.117 130.427  24.242  1.00  0.00           H  
ATOM   3723  N   ASP B 233     222.709 134.661  25.052  1.00  0.00           N  
ATOM   3724  CA  ASP B 233     222.869 136.104  24.986  1.00  0.00           C  
ATOM   3725  C   ASP B 233     223.494 136.660  26.276  1.00  0.00           C  
ATOM   3726  O   ASP B 233     222.948 136.464  27.354  1.00  0.00           O  
ATOM   3727  CB  ASP B 233     221.509 136.754  24.754  1.00  0.00           C  
ATOM   3728  CG  ASP B 233     221.617 138.238  24.607  1.00  0.00           C  
ATOM   3729  OD1 ASP B 233     221.992 138.700  23.561  1.00  0.00           O  
ATOM   3730  OD2 ASP B 233     221.354 138.910  25.587  1.00  0.00           O  
ATOM   3731  H   ASP B 233     221.782 134.280  24.984  1.00  0.00           H  
ATOM   3732  HA  ASP B 233     223.471 136.322  24.121  1.00  0.00           H  
ATOM   3733 1HB  ASP B 233     221.060 136.347  23.842  1.00  0.00           H  
ATOM   3734 2HB  ASP B 233     220.844 136.514  25.569  1.00  0.00           H  
ATOM   3735  N   PRO B 234     224.636 137.386  26.201  1.00  0.00           N  
ATOM   3736  CA  PRO B 234     225.311 137.985  27.339  1.00  0.00           C  
ATOM   3737  C   PRO B 234     224.411 138.832  28.238  1.00  0.00           C  
ATOM   3738  O   PRO B 234     224.589 138.821  29.461  1.00  0.00           O  
ATOM   3739  CB  PRO B 234     226.338 138.886  26.652  1.00  0.00           C  
ATOM   3740  CG  PRO B 234     226.659 138.172  25.353  1.00  0.00           C  
ATOM   3741  CD  PRO B 234     225.353 137.580  24.911  1.00  0.00           C  
ATOM   3742  HA  PRO B 234     225.811 137.204  27.921  1.00  0.00           H  
ATOM   3743 1HB  PRO B 234     225.917 139.895  26.503  1.00  0.00           H  
ATOM   3744 2HB  PRO B 234     227.217 139.004  27.312  1.00  0.00           H  
ATOM   3745 1HG  PRO B 234     227.066 138.900  24.626  1.00  0.00           H  
ATOM   3746 2HG  PRO B 234     227.422 137.407  25.463  1.00  0.00           H  
ATOM   3747 1HD  PRO B 234     224.795 138.250  24.234  1.00  0.00           H  
ATOM   3748 2HD  PRO B 234     225.585 136.592  24.458  1.00  0.00           H  
ATOM   3749  N   GLU B 235     223.425 139.537  27.654  1.00  0.00           N  
ATOM   3750  CA  GLU B 235     222.591 140.400  28.468  1.00  0.00           C  
ATOM   3751  C   GLU B 235     221.490 139.611  29.140  1.00  0.00           C  
ATOM   3752  O   GLU B 235     221.172 139.854  30.302  1.00  0.00           O  
ATOM   3753  CB  GLU B 235     222.033 141.557  27.644  1.00  0.00           C  
ATOM   3754  CG  GLU B 235     223.124 142.482  27.061  1.00  0.00           C  
ATOM   3755  CD  GLU B 235     223.987 143.124  28.123  1.00  0.00           C  
ATOM   3756  OE1 GLU B 235     223.454 143.733  29.011  1.00  0.00           O  
ATOM   3757  OE2 GLU B 235     225.189 142.982  28.046  1.00  0.00           O  
ATOM   3758  H   GLU B 235     223.247 139.503  26.651  1.00  0.00           H  
ATOM   3759  HA  GLU B 235     223.214 140.830  29.258  1.00  0.00           H  
ATOM   3760 1HB  GLU B 235     221.453 141.162  26.812  1.00  0.00           H  
ATOM   3761 2HB  GLU B 235     221.368 142.164  28.258  1.00  0.00           H  
ATOM   3762 1HG  GLU B 235     223.762 141.891  26.402  1.00  0.00           H  
ATOM   3763 2HG  GLU B 235     222.648 143.257  26.457  1.00  0.00           H  
ATOM   3764  N   ALA B 236     220.927 138.622  28.429  1.00  0.00           N  
ATOM   3765  CA  ALA B 236     219.918 137.773  29.060  1.00  0.00           C  
ATOM   3766  C   ALA B 236     220.516 137.082  30.270  1.00  0.00           C  
ATOM   3767  O   ALA B 236     219.880 136.989  31.318  1.00  0.00           O  
ATOM   3768  CB  ALA B 236     219.401 136.711  28.110  1.00  0.00           C  
ATOM   3769  H   ALA B 236     221.171 138.531  27.430  1.00  0.00           H  
ATOM   3770  HA  ALA B 236     219.096 138.409  29.387  1.00  0.00           H  
ATOM   3771 1HB  ALA B 236     218.665 136.104  28.618  1.00  0.00           H  
ATOM   3772 2HB  ALA B 236     218.958 137.178  27.235  1.00  0.00           H  
ATOM   3773 3HB  ALA B 236     220.235 136.074  27.797  1.00  0.00           H  
ATOM   3774  N   LEU B 237     221.767 136.655  30.154  1.00  0.00           N  
ATOM   3775  CA  LEU B 237     222.406 135.963  31.257  1.00  0.00           C  
ATOM   3776  C   LEU B 237     222.580 136.895  32.458  1.00  0.00           C  
ATOM   3777  O   LEU B 237     222.302 136.507  33.599  1.00  0.00           O  
ATOM   3778  CB  LEU B 237     223.758 135.478  30.791  1.00  0.00           C  
ATOM   3779  CG  LEU B 237     223.780 134.370  29.714  1.00  0.00           C  
ATOM   3780  CD1 LEU B 237     225.201 134.203  29.234  1.00  0.00           C  
ATOM   3781  CD2 LEU B 237     223.234 133.113  30.259  1.00  0.00           C  
ATOM   3782  H   LEU B 237     222.237 136.748  29.246  1.00  0.00           H  
ATOM   3783  HA  LEU B 237     221.769 135.137  31.557  1.00  0.00           H  
ATOM   3784 1HB  LEU B 237     224.294 136.319  30.387  1.00  0.00           H  
ATOM   3785 2HB  LEU B 237     224.281 135.102  31.657  1.00  0.00           H  
ATOM   3786  HG  LEU B 237     223.173 134.658  28.863  1.00  0.00           H  
ATOM   3787 1HD1 LEU B 237     225.237 133.441  28.456  1.00  0.00           H  
ATOM   3788 2HD1 LEU B 237     225.544 135.134  28.831  1.00  0.00           H  
ATOM   3789 3HD1 LEU B 237     225.834 133.912  30.059  1.00  0.00           H  
ATOM   3790 1HD2 LEU B 237     223.265 132.336  29.498  1.00  0.00           H  
ATOM   3791 2HD2 LEU B 237     223.815 132.814  31.095  1.00  0.00           H  
ATOM   3792 3HD2 LEU B 237     222.212 133.251  30.557  1.00  0.00           H  
ATOM   3793  N   LYS B 238     222.978 138.146  32.209  1.00  0.00           N  
ATOM   3794  CA  LYS B 238     223.152 139.098  33.305  1.00  0.00           C  
ATOM   3795  C   LYS B 238     221.807 139.372  33.990  1.00  0.00           C  
ATOM   3796  O   LYS B 238     221.735 139.459  35.226  1.00  0.00           O  
ATOM   3797  CB  LYS B 238     223.722 140.405  32.757  1.00  0.00           C  
ATOM   3798  CG  LYS B 238     225.165 140.322  32.282  1.00  0.00           C  
ATOM   3799  CD  LYS B 238     225.570 141.620  31.606  1.00  0.00           C  
ATOM   3800  CE  LYS B 238     226.911 141.510  30.898  1.00  0.00           C  
ATOM   3801  NZ  LYS B 238     227.203 142.748  30.110  1.00  0.00           N  
ATOM   3802  H   LYS B 238     223.244 138.409  31.252  1.00  0.00           H  
ATOM   3803  HA  LYS B 238     223.836 138.676  34.037  1.00  0.00           H  
ATOM   3804 1HB  LYS B 238     223.113 140.736  31.915  1.00  0.00           H  
ATOM   3805 2HB  LYS B 238     223.662 141.174  33.527  1.00  0.00           H  
ATOM   3806 1HG  LYS B 238     225.819 140.148  33.142  1.00  0.00           H  
ATOM   3807 2HG  LYS B 238     225.284 139.503  31.600  1.00  0.00           H  
ATOM   3808 1HD  LYS B 238     224.812 141.899  30.868  1.00  0.00           H  
ATOM   3809 2HD  LYS B 238     225.632 142.412  32.351  1.00  0.00           H  
ATOM   3810 1HE  LYS B 238     227.705 141.351  31.623  1.00  0.00           H  
ATOM   3811 2HE  LYS B 238     226.877 140.657  30.216  1.00  0.00           H  
ATOM   3812 1HZ  LYS B 238     228.076 142.648  29.624  1.00  0.00           H  
ATOM   3813 2HZ  LYS B 238     226.446 142.887  29.409  1.00  0.00           H  
ATOM   3814 3HZ  LYS B 238     227.239 143.549  30.718  1.00  0.00           H  
ATOM   3815  N   GLU B 239     220.738 139.466  33.181  1.00  0.00           N  
ATOM   3816  CA  GLU B 239     219.402 139.716  33.709  1.00  0.00           C  
ATOM   3817  C   GLU B 239     218.879 138.504  34.459  1.00  0.00           C  
ATOM   3818  O   GLU B 239     218.151 138.660  35.443  1.00  0.00           O  
ATOM   3819  CB  GLU B 239     218.430 140.132  32.600  1.00  0.00           C  
ATOM   3820  CG  GLU B 239     218.736 141.512  31.974  1.00  0.00           C  
ATOM   3821  CD  GLU B 239     218.661 142.652  32.975  1.00  0.00           C  
ATOM   3822  OE1 GLU B 239     217.686 142.743  33.676  1.00  0.00           O  
ATOM   3823  OE2 GLU B 239     219.599 143.426  33.045  1.00  0.00           O  
ATOM   3824  H   GLU B 239     220.883 139.430  32.168  1.00  0.00           H  
ATOM   3825  HA  GLU B 239     219.467 140.542  34.415  1.00  0.00           H  
ATOM   3826 1HB  GLU B 239     218.466 139.391  31.798  1.00  0.00           H  
ATOM   3827 2HB  GLU B 239     217.413 140.148  32.990  1.00  0.00           H  
ATOM   3828 1HG  GLU B 239     219.737 141.493  31.550  1.00  0.00           H  
ATOM   3829 2HG  GLU B 239     218.031 141.693  31.166  1.00  0.00           H  
ATOM   3830  N   ALA B 240     219.242 137.293  34.015  1.00  0.00           N  
ATOM   3831  CA  ALA B 240     218.837 136.075  34.700  1.00  0.00           C  
ATOM   3832  C   ALA B 240     219.358 136.073  36.120  1.00  0.00           C  
ATOM   3833  O   ALA B 240     218.647 135.670  37.049  1.00  0.00           O  
ATOM   3834  CB  ALA B 240     219.392 134.870  34.001  1.00  0.00           C  
ATOM   3835  H   ALA B 240     219.766 137.228  33.139  1.00  0.00           H  
ATOM   3836  HA  ALA B 240     217.751 136.033  34.713  1.00  0.00           H  
ATOM   3837 1HB  ALA B 240     219.066 133.979  34.518  1.00  0.00           H  
ATOM   3838 2HB  ALA B 240     219.054 134.860  33.010  1.00  0.00           H  
ATOM   3839 3HB  ALA B 240     220.467 134.923  34.005  1.00  0.00           H  
ATOM   3840  N   VAL B 241     220.598 136.559  36.288  1.00  0.00           N  
ATOM   3841  CA  VAL B 241     221.196 136.650  37.605  1.00  0.00           C  
ATOM   3842  C   VAL B 241     220.441 137.654  38.449  1.00  0.00           C  
ATOM   3843  O   VAL B 241     220.082 137.345  39.583  1.00  0.00           O  
ATOM   3844  CB  VAL B 241     222.675 137.068  37.502  1.00  0.00           C  
ATOM   3845  CG1 VAL B 241     223.241 137.367  38.883  1.00  0.00           C  
ATOM   3846  CG2 VAL B 241     223.476 135.971  36.817  1.00  0.00           C  
ATOM   3847  H   VAL B 241     221.134 136.815  35.448  1.00  0.00           H  
ATOM   3848  HA  VAL B 241     221.131 135.671  38.072  1.00  0.00           H  
ATOM   3849  HB  VAL B 241     222.743 137.987  36.921  1.00  0.00           H  
ATOM   3850 1HG1 VAL B 241     224.286 137.661  38.791  1.00  0.00           H  
ATOM   3851 2HG1 VAL B 241     222.675 138.179  39.339  1.00  0.00           H  
ATOM   3852 3HG1 VAL B 241     223.168 136.477  39.507  1.00  0.00           H  
ATOM   3853 1HG2 VAL B 241     224.520 136.274  36.747  1.00  0.00           H  
ATOM   3854 2HG2 VAL B 241     223.402 135.051  37.396  1.00  0.00           H  
ATOM   3855 3HG2 VAL B 241     223.080 135.803  35.816  1.00  0.00           H  
ATOM   3856  N   LYS B 242     220.186 138.849  37.903  1.00  0.00           N  
ATOM   3857  CA  LYS B 242     219.495 139.873  38.684  1.00  0.00           C  
ATOM   3858  C   LYS B 242     218.096 139.430  39.085  1.00  0.00           C  
ATOM   3859  O   LYS B 242     217.663 139.648  40.219  1.00  0.00           O  
ATOM   3860  CB  LYS B 242     219.322 141.143  37.859  1.00  0.00           C  
ATOM   3861  CG  LYS B 242     220.567 141.928  37.540  1.00  0.00           C  
ATOM   3862  CD  LYS B 242     220.174 143.101  36.640  1.00  0.00           C  
ATOM   3863  CE  LYS B 242     221.351 143.886  36.117  1.00  0.00           C  
ATOM   3864  NZ  LYS B 242     220.893 144.934  35.150  1.00  0.00           N  
ATOM   3865  H   LYS B 242     220.520 139.048  36.956  1.00  0.00           H  
ATOM   3866  HA  LYS B 242     220.069 140.077  39.586  1.00  0.00           H  
ATOM   3867 1HB  LYS B 242     218.858 140.883  36.904  1.00  0.00           H  
ATOM   3868 2HB  LYS B 242     218.634 141.811  38.374  1.00  0.00           H  
ATOM   3869 1HG  LYS B 242     221.022 142.299  38.459  1.00  0.00           H  
ATOM   3870 2HG  LYS B 242     221.285 141.291  37.021  1.00  0.00           H  
ATOM   3871 1HD  LYS B 242     219.611 142.722  35.784  1.00  0.00           H  
ATOM   3872 2HD  LYS B 242     219.527 143.780  37.195  1.00  0.00           H  
ATOM   3873 1HE  LYS B 242     221.869 144.365  36.945  1.00  0.00           H  
ATOM   3874 2HE  LYS B 242     222.036 143.208  35.608  1.00  0.00           H  
ATOM   3875 1HZ  LYS B 242     221.681 145.446  34.793  1.00  0.00           H  
ATOM   3876 2HZ  LYS B 242     220.404 144.457  34.361  1.00  0.00           H  
ATOM   3877 3HZ  LYS B 242     220.256 145.569  35.600  1.00  0.00           H  
ATOM   3878  N   ALA B 243     217.381 138.818  38.146  1.00  0.00           N  
ATOM   3879  CA  ALA B 243     216.037 138.362  38.413  1.00  0.00           C  
ATOM   3880  C   ALA B 243     216.027 137.322  39.518  1.00  0.00           C  
ATOM   3881  O   ALA B 243     215.238 137.398  40.471  1.00  0.00           O  
ATOM   3882  CB  ALA B 243     215.481 137.802  37.130  1.00  0.00           C  
ATOM   3883  H   ALA B 243     217.775 138.698  37.210  1.00  0.00           H  
ATOM   3884  HA  ALA B 243     215.438 139.209  38.739  1.00  0.00           H  
ATOM   3885 1HB  ALA B 243     214.478 137.462  37.271  1.00  0.00           H  
ATOM   3886 2HB  ALA B 243     215.502 138.575  36.363  1.00  0.00           H  
ATOM   3887 3HB  ALA B 243     216.110 136.981  36.817  1.00  0.00           H  
ATOM   3888  N   ALA B 244     216.963 136.384  39.443  1.00  0.00           N  
ATOM   3889  CA  ALA B 244     217.069 135.386  40.467  1.00  0.00           C  
ATOM   3890  C   ALA B 244     217.452 136.022  41.815  1.00  0.00           C  
ATOM   3891  O   ALA B 244     216.869 135.674  42.846  1.00  0.00           O  
ATOM   3892  CB  ALA B 244     218.071 134.376  40.007  1.00  0.00           C  
ATOM   3893  H   ALA B 244     217.585 136.325  38.631  1.00  0.00           H  
ATOM   3894  HA  ALA B 244     216.100 134.906  40.585  1.00  0.00           H  
ATOM   3895 1HB  ALA B 244     218.172 133.609  40.720  1.00  0.00           H  
ATOM   3896 2HB  ALA B 244     217.747 133.958  39.063  1.00  0.00           H  
ATOM   3897 3HB  ALA B 244     219.013 134.886  39.866  1.00  0.00           H  
ATOM   3898  N   GLU B 245     218.349 137.021  41.810  1.00  0.00           N  
ATOM   3899  CA  GLU B 245     218.746 137.688  43.049  1.00  0.00           C  
ATOM   3900  C   GLU B 245     217.546 138.301  43.740  1.00  0.00           C  
ATOM   3901  O   GLU B 245     217.443 138.240  44.970  1.00  0.00           O  
ATOM   3902  CB  GLU B 245     219.808 138.762  42.805  1.00  0.00           C  
ATOM   3903  CG  GLU B 245     220.231 139.533  44.085  1.00  0.00           C  
ATOM   3904  CD  GLU B 245     221.326 140.555  43.843  1.00  0.00           C  
ATOM   3905  OE1 GLU B 245     221.882 140.561  42.772  1.00  0.00           O  
ATOM   3906  OE2 GLU B 245     221.599 141.347  44.720  1.00  0.00           O  
ATOM   3907  H   GLU B 245     218.826 137.268  40.939  1.00  0.00           H  
ATOM   3908  HA  GLU B 245     219.176 136.942  43.715  1.00  0.00           H  
ATOM   3909 1HB  GLU B 245     220.693 138.301  42.366  1.00  0.00           H  
ATOM   3910 2HB  GLU B 245     219.429 139.489  42.086  1.00  0.00           H  
ATOM   3911 1HG  GLU B 245     219.361 140.055  44.481  1.00  0.00           H  
ATOM   3912 2HG  GLU B 245     220.561 138.818  44.838  1.00  0.00           H  
ATOM   3913  N   LYS B 246     216.646 138.899  42.958  1.00  0.00           N  
ATOM   3914  CA  LYS B 246     215.443 139.511  43.504  1.00  0.00           C  
ATOM   3915  C   LYS B 246     214.590 138.471  44.245  1.00  0.00           C  
ATOM   3916  O   LYS B 246     213.985 138.792  45.277  1.00  0.00           O  
ATOM   3917  CB  LYS B 246     214.663 140.201  42.381  1.00  0.00           C  
ATOM   3918  CG  LYS B 246     215.369 141.465  41.858  1.00  0.00           C  
ATOM   3919  CD  LYS B 246     214.679 142.072  40.632  1.00  0.00           C  
ATOM   3920  CE  LYS B 246     215.451 143.297  40.123  1.00  0.00           C  
ATOM   3921  NZ  LYS B 246     214.870 143.856  38.851  1.00  0.00           N  
ATOM   3922  H   LYS B 246     216.849 138.965  41.952  1.00  0.00           H  
ATOM   3923  HA  LYS B 246     215.745 140.267  44.225  1.00  0.00           H  
ATOM   3924 1HB  LYS B 246     214.536 139.515  41.548  1.00  0.00           H  
ATOM   3925 2HB  LYS B 246     213.673 140.480  42.738  1.00  0.00           H  
ATOM   3926 1HG  LYS B 246     215.380 142.211  42.653  1.00  0.00           H  
ATOM   3927 2HG  LYS B 246     216.399 141.228  41.611  1.00  0.00           H  
ATOM   3928 1HD  LYS B 246     214.629 141.327  39.839  1.00  0.00           H  
ATOM   3929 2HD  LYS B 246     213.665 142.375  40.891  1.00  0.00           H  
ATOM   3930 1HE  LYS B 246     215.418 144.069  40.890  1.00  0.00           H  
ATOM   3931 2HE  LYS B 246     216.491 143.018  39.946  1.00  0.00           H  
ATOM   3932 1HZ  LYS B 246     215.396 144.663  38.561  1.00  0.00           H  
ATOM   3933 2HZ  LYS B 246     214.902 143.158  38.129  1.00  0.00           H  
ATOM   3934 3HZ  LYS B 246     213.885 144.130  39.007  1.00  0.00           H  
ATOM   3935  N   VAL B 247     214.553 137.231  43.738  1.00  0.00           N  
ATOM   3936  CA  VAL B 247     213.817 136.161  44.415  1.00  0.00           C  
ATOM   3937  C   VAL B 247     214.496 135.806  45.732  1.00  0.00           C  
ATOM   3938  O   VAL B 247     213.828 135.605  46.758  1.00  0.00           O  
ATOM   3939  CB  VAL B 247     213.681 134.891  43.554  1.00  0.00           C  
ATOM   3940  CG1 VAL B 247     213.032 133.738  44.393  1.00  0.00           C  
ATOM   3941  CG2 VAL B 247     212.848 135.198  42.317  1.00  0.00           C  
ATOM   3942  H   VAL B 247     215.044 137.055  42.848  1.00  0.00           H  
ATOM   3943  HA  VAL B 247     212.828 136.536  44.637  1.00  0.00           H  
ATOM   3944  HB  VAL B 247     214.661 134.573  43.241  1.00  0.00           H  
ATOM   3945 1HG1 VAL B 247     212.942 132.857  43.789  1.00  0.00           H  
ATOM   3946 2HG1 VAL B 247     213.643 133.501  45.260  1.00  0.00           H  
ATOM   3947 3HG1 VAL B 247     212.045 134.035  44.727  1.00  0.00           H  
ATOM   3948 1HG2 VAL B 247     212.768 134.322  41.694  1.00  0.00           H  
ATOM   3949 2HG2 VAL B 247     211.858 135.526  42.601  1.00  0.00           H  
ATOM   3950 3HG2 VAL B 247     213.343 135.984  41.765  1.00  0.00           H  
ATOM   3951  N   VAL B 248     215.824 135.713  45.709  1.00  0.00           N  
ATOM   3952  CA  VAL B 248     216.546 135.356  46.922  1.00  0.00           C  
ATOM   3953  C   VAL B 248     216.293 136.396  47.998  1.00  0.00           C  
ATOM   3954  O   VAL B 248     216.077 136.057  49.155  1.00  0.00           O  
ATOM   3955  CB  VAL B 248     218.058 135.255  46.646  1.00  0.00           C  
ATOM   3956  CG1 VAL B 248     218.824 135.055  47.945  1.00  0.00           C  
ATOM   3957  CG2 VAL B 248     218.332 134.115  45.677  1.00  0.00           C  
ATOM   3958  H   VAL B 248     216.307 135.866  44.811  1.00  0.00           H  
ATOM   3959  HA  VAL B 248     216.166 134.400  47.268  1.00  0.00           H  
ATOM   3960  HB  VAL B 248     218.402 136.193  46.211  1.00  0.00           H  
ATOM   3961 1HG1 VAL B 248     219.891 134.986  47.731  1.00  0.00           H  
ATOM   3962 2HG1 VAL B 248     218.642 135.900  48.609  1.00  0.00           H  
ATOM   3963 3HG1 VAL B 248     218.491 134.136  48.426  1.00  0.00           H  
ATOM   3964 1HG2 VAL B 248     219.403 134.049  45.486  1.00  0.00           H  
ATOM   3965 2HG2 VAL B 248     217.982 133.177  46.110  1.00  0.00           H  
ATOM   3966 3HG2 VAL B 248     217.807 134.300  44.740  1.00  0.00           H  
ATOM   3967  N   ARG B 249     216.352 137.677  47.615  1.00  0.00           N  
ATOM   3968  CA  ARG B 249     216.121 138.761  48.553  1.00  0.00           C  
ATOM   3969  C   ARG B 249     214.706 138.799  49.133  1.00  0.00           C  
ATOM   3970  O   ARG B 249     214.545 139.139  50.308  1.00  0.00           O  
ATOM   3971  CB  ARG B 249     216.455 140.092  47.913  1.00  0.00           C  
ATOM   3972  CG  ARG B 249     217.940 140.334  47.734  1.00  0.00           C  
ATOM   3973  CD  ARG B 249     218.226 141.651  47.115  1.00  0.00           C  
ATOM   3974  NE  ARG B 249     219.661 141.875  46.959  1.00  0.00           N  
ATOM   3975  CZ  ARG B 249     220.497 142.370  47.888  1.00  0.00           C  
ATOM   3976  NH1 ARG B 249     220.082 142.730  49.094  1.00  0.00           N  
ATOM   3977  NH2 ARG B 249     221.757 142.486  47.544  1.00  0.00           N  
ATOM   3978  H   ARG B 249     216.579 137.893  46.644  1.00  0.00           H  
ATOM   3979  HA  ARG B 249     216.813 138.621  49.380  1.00  0.00           H  
ATOM   3980 1HB  ARG B 249     215.992 140.140  46.927  1.00  0.00           H  
ATOM   3981 2HB  ARG B 249     216.048 140.901  48.515  1.00  0.00           H  
ATOM   3982 1HG  ARG B 249     218.434 140.286  48.702  1.00  0.00           H  
ATOM   3983 2HG  ARG B 249     218.354 139.559  47.083  1.00  0.00           H  
ATOM   3984 1HD  ARG B 249     217.773 141.672  46.121  1.00  0.00           H  
ATOM   3985 2HD  ARG B 249     217.805 142.453  47.717  1.00  0.00           H  
ATOM   3986  HE  ARG B 249     220.103 141.631  46.060  1.00  0.00           H  
ATOM   3987 1HH1 ARG B 249     219.112 142.638  49.347  1.00  0.00           H  
ATOM   3988 2HH1 ARG B 249     220.739 143.100  49.768  1.00  0.00           H  
ATOM   3989 1HH2 ARG B 249     222.020 142.189  46.591  1.00  0.00           H  
ATOM   3990 2HH2 ARG B 249     222.443 142.850  48.185  1.00  0.00           H  
ATOM   3991  N   GLU B 250     213.677 138.458  48.344  1.00  0.00           N  
ATOM   3992  CA  GLU B 250     212.329 138.434  48.906  1.00  0.00           C  
ATOM   3993  C   GLU B 250     212.173 137.282  49.900  1.00  0.00           C  
ATOM   3994  O   GLU B 250     211.573 137.460  50.963  1.00  0.00           O  
ATOM   3995  CB  GLU B 250     211.288 138.307  47.791  1.00  0.00           C  
ATOM   3996  CG  GLU B 250     209.844 138.345  48.272  1.00  0.00           C  
ATOM   3997  CD  GLU B 250     209.471 139.659  48.901  1.00  0.00           C  
ATOM   3998  OE1 GLU B 250     210.199 140.607  48.728  1.00  0.00           O  
ATOM   3999  OE2 GLU B 250     208.457 139.714  49.557  1.00  0.00           O  
ATOM   4000  H   GLU B 250     213.823 138.296  47.342  1.00  0.00           H  
ATOM   4001  HA  GLU B 250     212.158 139.371  49.433  1.00  0.00           H  
ATOM   4002 1HB  GLU B 250     211.423 139.117  47.074  1.00  0.00           H  
ATOM   4003 2HB  GLU B 250     211.438 137.369  47.258  1.00  0.00           H  
ATOM   4004 1HG  GLU B 250     209.185 138.162  47.424  1.00  0.00           H  
ATOM   4005 2HG  GLU B 250     209.692 137.545  48.995  1.00  0.00           H  
ATOM   4006  N   GLN B 251     212.731 136.102  49.592  1.00  0.00           N  
ATOM   4007  CA  GLN B 251     212.601 134.973  50.514  1.00  0.00           C  
ATOM   4008  C   GLN B 251     213.920 134.231  50.796  1.00  0.00           C  
ATOM   4009  O   GLN B 251     214.062 133.086  50.354  1.00  0.00           O  
ATOM   4010  CB  GLN B 251     211.570 133.983  49.966  1.00  0.00           C  
ATOM   4011  CG  GLN B 251     210.166 134.551  49.841  1.00  0.00           C  
ATOM   4012  CD  GLN B 251     209.529 134.821  51.191  1.00  0.00           C  
ATOM   4013  OE1 GLN B 251     209.918 134.234  52.205  1.00  0.00           O  
ATOM   4014  NE2 GLN B 251     208.545 135.713  51.213  1.00  0.00           N  
ATOM   4015  H   GLN B 251     213.207 135.980  48.687  1.00  0.00           H  
ATOM   4016  HA  GLN B 251     212.224 135.350  51.464  1.00  0.00           H  
ATOM   4017 1HB  GLN B 251     211.882 133.640  48.979  1.00  0.00           H  
ATOM   4018 2HB  GLN B 251     211.522 133.109  50.616  1.00  0.00           H  
ATOM   4019 1HG  GLN B 251     210.214 135.491  49.292  1.00  0.00           H  
ATOM   4020 2HG  GLN B 251     209.542 133.836  49.306  1.00  0.00           H  
ATOM   4021 1HE2 GLN B 251     208.087 135.932  52.075  1.00  0.00           H  
ATOM   4022 2HE2 GLN B 251     208.262 136.165  50.367  1.00  0.00           H  
ATOM   4023  N   PRO B 252     214.887 134.796  51.536  1.00  0.00           N  
ATOM   4024  CA  PRO B 252     216.167 134.168  51.785  1.00  0.00           C  
ATOM   4025  C   PRO B 252     215.927 132.823  52.455  1.00  0.00           C  
ATOM   4026  O   PRO B 252     215.053 132.709  53.310  1.00  0.00           O  
ATOM   4027  CB  PRO B 252     216.837 135.141  52.767  1.00  0.00           C  
ATOM   4028  CG  PRO B 252     216.239 136.488  52.420  1.00  0.00           C  
ATOM   4029  CD  PRO B 252     214.796 136.181  52.050  1.00  0.00           C  
ATOM   4030  HA  PRO B 252     216.726 134.073  50.844  1.00  0.00           H  
ATOM   4031 1HB  PRO B 252     216.649 134.832  53.802  1.00  0.00           H  
ATOM   4032 2HB  PRO B 252     217.937 135.111  52.615  1.00  0.00           H  
ATOM   4033 1HG  PRO B 252     216.325 137.188  53.265  1.00  0.00           H  
ATOM   4034 2HG  PRO B 252     216.789 136.936  51.577  1.00  0.00           H  
ATOM   4035 1HD  PRO B 252     214.133 136.203  52.925  1.00  0.00           H  
ATOM   4036 2HD  PRO B 252     214.499 136.885  51.294  1.00  0.00           H  
ATOM   4037  N   GLY B 253     216.670 131.806  52.045  1.00  0.00           N  
ATOM   4038  CA  GLY B 253     216.589 130.476  52.648  1.00  0.00           C  
ATOM   4039  C   GLY B 253     215.449 129.588  52.123  1.00  0.00           C  
ATOM   4040  O   GLY B 253     215.401 128.400  52.446  1.00  0.00           O  
ATOM   4041  H   GLY B 253     217.369 131.963  51.333  1.00  0.00           H  
ATOM   4042 1HA  GLY B 253     217.536 129.966  52.487  1.00  0.00           H  
ATOM   4043 2HA  GLY B 253     216.481 130.590  53.728  1.00  0.00           H  
ATOM   4044  N   SER B 254     214.553 130.145  51.306  1.00  0.00           N  
ATOM   4045  CA  SER B 254     213.405 129.396  50.788  1.00  0.00           C  
ATOM   4046  C   SER B 254     213.755 128.508  49.613  1.00  0.00           C  
ATOM   4047  O   SER B 254     214.809 128.668  48.995  1.00  0.00           O  
ATOM   4048  CB  SER B 254     212.311 130.328  50.323  1.00  0.00           C  
ATOM   4049  OG  SER B 254     212.738 131.086  49.222  1.00  0.00           O  
ATOM   4050  H   SER B 254     214.623 131.141  51.073  1.00  0.00           H  
ATOM   4051  HA  SER B 254     213.019 128.768  51.590  1.00  0.00           H  
ATOM   4052 1HB  SER B 254     211.428 129.752  50.053  1.00  0.00           H  
ATOM   4053 2HB  SER B 254     212.034 130.992  51.143  1.00  0.00           H  
ATOM   4054  HG  SER B 254     213.089 131.919  49.610  1.00  0.00           H  
ATOM   4055  N   ASN B 255     212.838 127.596  49.270  1.00  0.00           N  
ATOM   4056  CA  ASN B 255     213.021 126.777  48.082  1.00  0.00           C  
ATOM   4057  C   ASN B 255     213.040 127.643  46.820  1.00  0.00           C  
ATOM   4058  O   ASN B 255     213.739 127.320  45.853  1.00  0.00           O  
ATOM   4059  CB  ASN B 255     211.946 125.716  48.001  1.00  0.00           C  
ATOM   4060  CG  ASN B 255     212.148 124.615  49.023  1.00  0.00           C  
ATOM   4061  OD1 ASN B 255     213.250 124.395  49.548  1.00  0.00           O  
ATOM   4062  ND2 ASN B 255     211.088 123.915  49.318  1.00  0.00           N  
ATOM   4063  H   ASN B 255     212.019 127.471  49.849  1.00  0.00           H  
ATOM   4064  HA  ASN B 255     213.988 126.286  48.151  1.00  0.00           H  
ATOM   4065 1HB  ASN B 255     210.969 126.173  48.156  1.00  0.00           H  
ATOM   4066 2HB  ASN B 255     211.948 125.273  47.006  1.00  0.00           H  
ATOM   4067 1HD2 ASN B 255     211.146 123.173  49.986  1.00  0.00           H  
ATOM   4068 2HD2 ASN B 255     210.212 124.116  48.877  1.00  0.00           H  
ATOM   4069  N   LEU B 256     212.295 128.756  46.834  1.00  0.00           N  
ATOM   4070  CA  LEU B 256     212.295 129.661  45.698  1.00  0.00           C  
ATOM   4071  C   LEU B 256     213.692 130.263  45.554  1.00  0.00           C  
ATOM   4072  O   LEU B 256     214.236 130.349  44.452  1.00  0.00           O  
ATOM   4073  CB  LEU B 256     211.271 130.783  45.943  1.00  0.00           C  
ATOM   4074  CG  LEU B 256     209.770 130.389  45.959  1.00  0.00           C  
ATOM   4075  CD1 LEU B 256     208.964 131.571  46.437  1.00  0.00           C  
ATOM   4076  CD2 LEU B 256     209.307 130.018  44.556  1.00  0.00           C  
ATOM   4077  H   LEU B 256     211.705 128.955  47.629  1.00  0.00           H  
ATOM   4078  HA  LEU B 256     212.059 129.099  44.799  1.00  0.00           H  
ATOM   4079 1HB  LEU B 256     211.500 131.259  46.897  1.00  0.00           H  
ATOM   4080 2HB  LEU B 256     211.390 131.522  45.168  1.00  0.00           H  
ATOM   4081  HG  LEU B 256     209.613 129.551  46.634  1.00  0.00           H  
ATOM   4082 1HD1 LEU B 256     207.900 131.321  46.453  1.00  0.00           H  
ATOM   4083 2HD1 LEU B 256     209.277 131.857  47.442  1.00  0.00           H  
ATOM   4084 3HD1 LEU B 256     209.127 132.379  45.774  1.00  0.00           H  
ATOM   4085 1HD2 LEU B 256     208.253 129.762  44.586  1.00  0.00           H  
ATOM   4086 2HD2 LEU B 256     209.452 130.871  43.887  1.00  0.00           H  
ATOM   4087 3HD2 LEU B 256     209.871 129.166  44.187  1.00  0.00           H  
ATOM   4088  N   ALA B 257     214.297 130.627  46.689  1.00  0.00           N  
ATOM   4089  CA  ALA B 257     215.654 131.169  46.706  1.00  0.00           C  
ATOM   4090  C   ALA B 257     216.668 130.121  46.238  1.00  0.00           C  
ATOM   4091  O   ALA B 257     217.621 130.454  45.538  1.00  0.00           O  
ATOM   4092  CB  ALA B 257     216.021 131.654  48.092  1.00  0.00           C  
ATOM   4093  H   ALA B 257     213.759 130.574  47.554  1.00  0.00           H  
ATOM   4094  HA  ALA B 257     215.690 132.011  46.018  1.00  0.00           H  
ATOM   4095 1HB  ALA B 257     217.022 132.071  48.080  1.00  0.00           H  
ATOM   4096 2HB  ALA B 257     215.311 132.417  48.405  1.00  0.00           H  
ATOM   4097 3HB  ALA B 257     215.988 130.825  48.792  1.00  0.00           H  
ATOM   4098  N   LYS B 258     216.468 128.855  46.613  1.00  0.00           N  
ATOM   4099  CA  LYS B 258     217.397 127.807  46.188  1.00  0.00           C  
ATOM   4100  C   LYS B 258     217.358 127.653  44.674  1.00  0.00           C  
ATOM   4101  O   LYS B 258     218.409 127.505  44.035  1.00  0.00           O  
ATOM   4102  CB  LYS B 258     217.069 126.486  46.877  1.00  0.00           C  
ATOM   4103  CG  LYS B 258     217.377 126.481  48.370  1.00  0.00           C  
ATOM   4104  CD  LYS B 258     216.954 125.173  49.033  1.00  0.00           C  
ATOM   4105  CE  LYS B 258     217.151 125.233  50.540  1.00  0.00           C  
ATOM   4106  NZ  LYS B 258     216.652 124.002  51.208  1.00  0.00           N  
ATOM   4107  H   LYS B 258     215.697 128.652  47.254  1.00  0.00           H  
ATOM   4108  HA  LYS B 258     218.406 128.104  46.469  1.00  0.00           H  
ATOM   4109 1HB  LYS B 258     216.012 126.268  46.749  1.00  0.00           H  
ATOM   4110 2HB  LYS B 258     217.629 125.679  46.407  1.00  0.00           H  
ATOM   4111 1HG  LYS B 258     218.449 126.625  48.513  1.00  0.00           H  
ATOM   4112 2HG  LYS B 258     216.861 127.304  48.849  1.00  0.00           H  
ATOM   4113 1HD  LYS B 258     215.903 124.976  48.824  1.00  0.00           H  
ATOM   4114 2HD  LYS B 258     217.546 124.352  48.633  1.00  0.00           H  
ATOM   4115 1HE  LYS B 258     218.211 125.350  50.756  1.00  0.00           H  
ATOM   4116 2HE  LYS B 258     216.610 126.096  50.938  1.00  0.00           H  
ATOM   4117 1HZ  LYS B 258     216.795 124.081  52.205  1.00  0.00           H  
ATOM   4118 2HZ  LYS B 258     215.657 123.907  51.013  1.00  0.00           H  
ATOM   4119 3HZ  LYS B 258     217.144 123.193  50.859  1.00  0.00           H  
ATOM   4120  N   LYS B 259     216.155 127.744  44.083  1.00  0.00           N  
ATOM   4121  CA  LYS B 259     216.059 127.686  42.633  1.00  0.00           C  
ATOM   4122  C   LYS B 259     216.719 128.920  42.056  1.00  0.00           C  
ATOM   4123  O   LYS B 259     217.414 128.836  41.046  1.00  0.00           O  
ATOM   4124  CB  LYS B 259     214.617 127.589  42.147  1.00  0.00           C  
ATOM   4125  CG  LYS B 259     214.459 127.497  40.585  1.00  0.00           C  
ATOM   4126  CD  LYS B 259     215.024 126.175  39.990  1.00  0.00           C  
ATOM   4127  CE  LYS B 259     214.833 126.117  38.464  1.00  0.00           C  
ATOM   4128  NZ  LYS B 259     215.332 124.815  37.858  1.00  0.00           N  
ATOM   4129  H   LYS B 259     215.309 127.791  44.663  1.00  0.00           H  
ATOM   4130  HA  LYS B 259     216.609 126.813  42.289  1.00  0.00           H  
ATOM   4131 1HB  LYS B 259     214.141 126.718  42.597  1.00  0.00           H  
ATOM   4132 2HB  LYS B 259     214.077 128.464  42.500  1.00  0.00           H  
ATOM   4133 1HG  LYS B 259     213.401 127.573  40.332  1.00  0.00           H  
ATOM   4134 2HG  LYS B 259     214.972 128.331  40.116  1.00  0.00           H  
ATOM   4135 1HD  LYS B 259     216.096 126.108  40.181  1.00  0.00           H  
ATOM   4136 2HD  LYS B 259     214.534 125.318  40.446  1.00  0.00           H  
ATOM   4137 1HE  LYS B 259     213.777 126.234  38.228  1.00  0.00           H  
ATOM   4138 2HE  LYS B 259     215.387 126.944  38.014  1.00  0.00           H  
ATOM   4139 1HZ  LYS B 259     215.192 124.834  36.818  1.00  0.00           H  
ATOM   4140 2HZ  LYS B 259     216.345 124.678  38.043  1.00  0.00           H  
ATOM   4141 3HZ  LYS B 259     214.824 124.044  38.245  1.00  0.00           H  
ATOM   4142  N   ALA B 260     216.508 130.075  42.681  1.00  0.00           N  
ATOM   4143  CA  ALA B 260     217.151 131.279  42.213  1.00  0.00           C  
ATOM   4144  C   ALA B 260     218.671 131.132  42.224  1.00  0.00           C  
ATOM   4145  O   ALA B 260     219.335 131.555  41.278  1.00  0.00           O  
ATOM   4146  CB  ALA B 260     216.756 132.426  43.083  1.00  0.00           C  
ATOM   4147  H   ALA B 260     215.854 130.116  43.465  1.00  0.00           H  
ATOM   4148  HA  ALA B 260     216.829 131.466  41.195  1.00  0.00           H  
ATOM   4149 1HB  ALA B 260     217.226 133.297  42.726  1.00  0.00           H  
ATOM   4150 2HB  ALA B 260     215.704 132.552  43.082  1.00  0.00           H  
ATOM   4151 3HB  ALA B 260     217.080 132.224  44.071  1.00  0.00           H  
ATOM   4152  N   LEU B 261     219.229 130.484  43.247  1.00  0.00           N  
ATOM   4153  CA  LEU B 261     220.674 130.306  43.286  1.00  0.00           C  
ATOM   4154  C   LEU B 261     221.119 129.403  42.143  1.00  0.00           C  
ATOM   4155  O   LEU B 261     222.145 129.671  41.515  1.00  0.00           O  
ATOM   4156  CB  LEU B 261     221.100 129.761  44.642  1.00  0.00           C  
ATOM   4157  CG  LEU B 261     220.914 130.721  45.871  1.00  0.00           C  
ATOM   4158  CD1 LEU B 261     221.237 129.968  47.155  1.00  0.00           C  
ATOM   4159  CD2 LEU B 261     221.835 131.925  45.747  1.00  0.00           C  
ATOM   4160  H   LEU B 261     218.640 130.198  44.035  1.00  0.00           H  
ATOM   4161  HA  LEU B 261     221.139 131.271  43.128  1.00  0.00           H  
ATOM   4162 1HB  LEU B 261     220.503 128.869  44.832  1.00  0.00           H  
ATOM   4163 2HB  LEU B 261     222.147 129.483  44.580  1.00  0.00           H  
ATOM   4164  HG  LEU B 261     219.882 131.056  45.916  1.00  0.00           H  
ATOM   4165 1HD1 LEU B 261     221.100 130.627  48.006  1.00  0.00           H  
ATOM   4166 2HD1 LEU B 261     220.573 129.111  47.252  1.00  0.00           H  
ATOM   4167 3HD1 LEU B 261     222.272 129.627  47.127  1.00  0.00           H  
ATOM   4168 1HD2 LEU B 261     221.703 132.576  46.599  1.00  0.00           H  
ATOM   4169 2HD2 LEU B 261     222.847 131.569  45.719  1.00  0.00           H  
ATOM   4170 3HD2 LEU B 261     221.626 132.485  44.856  1.00  0.00           H  
ATOM   4171  N   GLU B 262     220.332 128.359  41.843  1.00  0.00           N  
ATOM   4172  CA  GLU B 262     220.635 127.486  40.708  1.00  0.00           C  
ATOM   4173  C   GLU B 262     220.662 128.290  39.405  1.00  0.00           C  
ATOM   4174  O   GLU B 262     221.562 128.113  38.576  1.00  0.00           O  
ATOM   4175  CB  GLU B 262     219.596 126.378  40.568  1.00  0.00           C  
ATOM   4176  CG  GLU B 262     219.844 125.430  39.407  1.00  0.00           C  
ATOM   4177  CD  GLU B 262     218.733 124.455  39.230  1.00  0.00           C  
ATOM   4178  OE1 GLU B 262     218.335 123.824  40.170  1.00  0.00           O  
ATOM   4179  OE2 GLU B 262     218.237 124.379  38.114  1.00  0.00           O  
ATOM   4180  H   GLU B 262     219.536 128.147  42.457  1.00  0.00           H  
ATOM   4181  HA  GLU B 262     221.612 127.037  40.865  1.00  0.00           H  
ATOM   4182 1HB  GLU B 262     219.556 125.800  41.493  1.00  0.00           H  
ATOM   4183 2HB  GLU B 262     218.618 126.814  40.419  1.00  0.00           H  
ATOM   4184 1HG  GLU B 262     219.944 126.003  38.490  1.00  0.00           H  
ATOM   4185 2HG  GLU B 262     220.780 124.898  39.573  1.00  0.00           H  
ATOM   4186  N   ILE B 263     219.681 129.184  39.224  1.00  0.00           N  
ATOM   4187  CA  ILE B 263     219.560 130.021  38.033  1.00  0.00           C  
ATOM   4188  C   ILE B 263     220.756 130.945  37.917  1.00  0.00           C  
ATOM   4189  O   ILE B 263     221.294 131.129  36.820  1.00  0.00           O  
ATOM   4190  CB  ILE B 263     218.266 130.854  38.062  1.00  0.00           C  
ATOM   4191  CG1 ILE B 263     217.042 129.944  37.932  1.00  0.00           C  
ATOM   4192  CG2 ILE B 263     218.278 131.896  36.955  1.00  0.00           C  
ATOM   4193  CD1 ILE B 263     215.732 130.635  38.233  1.00  0.00           C  
ATOM   4194  H   ILE B 263     218.959 129.234  39.957  1.00  0.00           H  
ATOM   4195  HA  ILE B 263     219.555 129.362  37.162  1.00  0.00           H  
ATOM   4196  HB  ILE B 263     218.181 131.360  39.023  1.00  0.00           H  
ATOM   4197 1HG1 ILE B 263     216.992 129.543  36.920  1.00  0.00           H  
ATOM   4198 2HG1 ILE B 263     217.143 129.098  38.613  1.00  0.00           H  
ATOM   4199 1HG2 ILE B 263     217.356 132.475  36.990  1.00  0.00           H  
ATOM   4200 2HG2 ILE B 263     219.130 132.561  37.091  1.00  0.00           H  
ATOM   4201 3HG2 ILE B 263     218.357 131.398  35.988  1.00  0.00           H  
ATOM   4202 1HD1 ILE B 263     214.911 129.926  38.120  1.00  0.00           H  
ATOM   4203 2HD1 ILE B 263     215.746 131.014  39.255  1.00  0.00           H  
ATOM   4204 3HD1 ILE B 263     215.591 131.464  37.541  1.00  0.00           H  
ATOM   4205  N   ILE B 264     221.166 131.530  39.048  1.00  0.00           N  
ATOM   4206  CA  ILE B 264     222.338 132.384  39.059  1.00  0.00           C  
ATOM   4207  C   ILE B 264     223.546 131.580  38.629  1.00  0.00           C  
ATOM   4208  O   ILE B 264     224.345 132.076  37.842  1.00  0.00           O  
ATOM   4209  CB  ILE B 264     222.619 132.996  40.452  1.00  0.00           C  
ATOM   4210  CG1 ILE B 264     221.497 133.982  40.780  1.00  0.00           C  
ATOM   4211  CG2 ILE B 264     223.994 133.686  40.428  1.00  0.00           C  
ATOM   4212  CD1 ILE B 264     221.422 134.477  42.211  1.00  0.00           C  
ATOM   4213  H   ILE B 264     220.607 131.397  39.893  1.00  0.00           H  
ATOM   4214  HA  ILE B 264     222.187 133.190  38.354  1.00  0.00           H  
ATOM   4215  HB  ILE B 264     222.606 132.220  41.213  1.00  0.00           H  
ATOM   4216 1HG1 ILE B 264     221.583 134.838  40.137  1.00  0.00           H  
ATOM   4217 2HG1 ILE B 264     220.578 133.486  40.561  1.00  0.00           H  
ATOM   4218 1HG2 ILE B 264     224.201 134.145  41.386  1.00  0.00           H  
ATOM   4219 2HG2 ILE B 264     224.790 132.978  40.213  1.00  0.00           H  
ATOM   4220 3HG2 ILE B 264     223.982 134.431  39.674  1.00  0.00           H  
ATOM   4221 1HD1 ILE B 264     220.569 135.148  42.306  1.00  0.00           H  
ATOM   4222 2HD1 ILE B 264     221.288 133.639  42.873  1.00  0.00           H  
ATOM   4223 3HD1 ILE B 264     222.327 135.016  42.475  1.00  0.00           H  
ATOM   4224  N   LEU B 265     223.702 130.354  39.139  1.00  0.00           N  
ATOM   4225  CA  LEU B 265     224.823 129.525  38.727  1.00  0.00           C  
ATOM   4226  C   LEU B 265     224.782 129.207  37.246  1.00  0.00           C  
ATOM   4227  O   LEU B 265     225.818 129.220  36.589  1.00  0.00           O  
ATOM   4228  CB  LEU B 265     224.834 128.219  39.530  1.00  0.00           C  
ATOM   4229  CG  LEU B 265     225.165 128.357  41.022  1.00  0.00           C  
ATOM   4230  CD1 LEU B 265     224.920 127.028  41.723  1.00  0.00           C  
ATOM   4231  CD2 LEU B 265     226.611 128.802  41.182  1.00  0.00           C  
ATOM   4232  H   LEU B 265     223.044 130.023  39.850  1.00  0.00           H  
ATOM   4233  HA  LEU B 265     225.741 130.065  38.930  1.00  0.00           H  
ATOM   4234 1HB  LEU B 265     223.853 127.754  39.451  1.00  0.00           H  
ATOM   4235 2HB  LEU B 265     225.569 127.545  39.089  1.00  0.00           H  
ATOM   4236  HG  LEU B 265     224.505 129.099  41.473  1.00  0.00           H  
ATOM   4237 1HD1 LEU B 265     225.155 127.127  42.783  1.00  0.00           H  
ATOM   4238 2HD1 LEU B 265     223.874 126.744  41.609  1.00  0.00           H  
ATOM   4239 3HD1 LEU B 265     225.555 126.261  41.281  1.00  0.00           H  
ATOM   4240 1HD2 LEU B 265     226.846 128.901  42.243  1.00  0.00           H  
ATOM   4241 2HD2 LEU B 265     227.272 128.060  40.732  1.00  0.00           H  
ATOM   4242 3HD2 LEU B 265     226.754 129.763  40.687  1.00  0.00           H  
ATOM   4243  N   ARG B 266     223.603 128.906  36.699  1.00  0.00           N  
ATOM   4244  CA  ARG B 266     223.544 128.599  35.278  1.00  0.00           C  
ATOM   4245  C   ARG B 266     223.917 129.808  34.442  1.00  0.00           C  
ATOM   4246  O   ARG B 266     224.682 129.690  33.476  1.00  0.00           O  
ATOM   4247  CB  ARG B 266     222.149 128.139  34.884  1.00  0.00           C  
ATOM   4248  CG  ARG B 266     221.747 126.772  35.408  1.00  0.00           C  
ATOM   4249  CD  ARG B 266     220.358 126.403  35.005  1.00  0.00           C  
ATOM   4250  NE  ARG B 266     219.926 125.135  35.613  1.00  0.00           N  
ATOM   4251  CZ  ARG B 266     220.186 123.892  35.156  1.00  0.00           C  
ATOM   4252  NH1 ARG B 266     220.900 123.682  34.061  1.00  0.00           N  
ATOM   4253  NH2 ARG B 266     219.702 122.882  35.855  1.00  0.00           N  
ATOM   4254  H   ARG B 266     222.769 128.830  37.292  1.00  0.00           H  
ATOM   4255  HA  ARG B 266     224.253 127.798  35.071  1.00  0.00           H  
ATOM   4256 1HB  ARG B 266     221.424 128.856  35.275  1.00  0.00           H  
ATOM   4257 2HB  ARG B 266     222.054 128.136  33.800  1.00  0.00           H  
ATOM   4258 1HG  ARG B 266     222.436 126.027  35.012  1.00  0.00           H  
ATOM   4259 2HG  ARG B 266     221.798 126.758  36.490  1.00  0.00           H  
ATOM   4260 1HD  ARG B 266     219.677 127.188  35.348  1.00  0.00           H  
ATOM   4261 2HD  ARG B 266     220.284 126.320  33.923  1.00  0.00           H  
ATOM   4262  HE  ARG B 266     219.357 125.179  36.475  1.00  0.00           H  
ATOM   4263 1HH1 ARG B 266     221.266 124.458  33.536  1.00  0.00           H  
ATOM   4264 2HH1 ARG B 266     221.079 122.737  33.748  1.00  0.00           H  
ATOM   4265 1HH2 ARG B 266     219.153 123.106  36.702  1.00  0.00           H  
ATOM   4266 2HH2 ARG B 266     219.859 121.928  35.573  1.00  0.00           H  
ATOM   4267  N   ALA B 267     223.385 130.974  34.811  1.00  0.00           N  
ATOM   4268  CA  ALA B 267     223.680 132.167  34.057  1.00  0.00           C  
ATOM   4269  C   ALA B 267     225.144 132.552  34.209  1.00  0.00           C  
ATOM   4270  O   ALA B 267     225.813 132.874  33.223  1.00  0.00           O  
ATOM   4271  CB  ALA B 267     222.791 133.290  34.514  1.00  0.00           C  
ATOM   4272  H   ALA B 267     222.744 131.019  35.608  1.00  0.00           H  
ATOM   4273  HA  ALA B 267     223.483 131.953  33.013  1.00  0.00           H  
ATOM   4274 1HB  ALA B 267     223.001 134.173  33.932  1.00  0.00           H  
ATOM   4275 2HB  ALA B 267     221.760 133.011  34.395  1.00  0.00           H  
ATOM   4276 3HB  ALA B 267     222.989 133.472  35.562  1.00  0.00           H  
ATOM   4277  N   ALA B 268     225.657 132.479  35.446  1.00  0.00           N  
ATOM   4278  CA  ALA B 268     227.025 132.843  35.747  1.00  0.00           C  
ATOM   4279  C   ALA B 268     228.001 131.936  35.018  1.00  0.00           C  
ATOM   4280  O   ALA B 268     229.023 132.409  34.521  1.00  0.00           O  
ATOM   4281  CB  ALA B 268     227.247 132.798  37.245  1.00  0.00           C  
ATOM   4282  H   ALA B 268     225.064 132.206  36.227  1.00  0.00           H  
ATOM   4283  HA  ALA B 268     227.185 133.856  35.409  1.00  0.00           H  
ATOM   4284 1HB  ALA B 268     228.260 133.117  37.486  1.00  0.00           H  
ATOM   4285 2HB  ALA B 268     226.542 133.455  37.723  1.00  0.00           H  
ATOM   4286 3HB  ALA B 268     227.084 131.792  37.600  1.00  0.00           H  
ATOM   4287  N   GLU B 269     227.682 130.643  34.919  1.00  0.00           N  
ATOM   4288  CA  GLU B 269     228.552 129.713  34.227  1.00  0.00           C  
ATOM   4289  C   GLU B 269     228.640 130.081  32.753  1.00  0.00           C  
ATOM   4290  O   GLU B 269     229.738 130.081  32.184  1.00  0.00           O  
ATOM   4291  CB  GLU B 269     228.043 128.278  34.387  1.00  0.00           C  
ATOM   4292  CG  GLU B 269     229.004 127.211  33.881  1.00  0.00           C  
ATOM   4293  CD  GLU B 269     228.535 125.814  34.178  1.00  0.00           C  
ATOM   4294  OE1 GLU B 269     227.450 125.668  34.689  1.00  0.00           O  
ATOM   4295  OE2 GLU B 269     229.262 124.891  33.893  1.00  0.00           O  
ATOM   4296  H   GLU B 269     226.854 130.282  35.399  1.00  0.00           H  
ATOM   4297  HA  GLU B 269     229.548 129.791  34.654  1.00  0.00           H  
ATOM   4298 1HB  GLU B 269     227.845 128.077  35.439  1.00  0.00           H  
ATOM   4299 2HB  GLU B 269     227.103 128.164  33.848  1.00  0.00           H  
ATOM   4300 1HG  GLU B 269     229.118 127.322  32.803  1.00  0.00           H  
ATOM   4301 2HG  GLU B 269     229.979 127.367  34.340  1.00  0.00           H  
ATOM   4302  N   GLU B 270     227.505 130.420  32.130  1.00  0.00           N  
ATOM   4303  CA  GLU B 270     227.546 130.803  30.724  1.00  0.00           C  
ATOM   4304  C   GLU B 270     228.323 132.115  30.555  1.00  0.00           C  
ATOM   4305  O   GLU B 270     229.059 132.282  29.578  1.00  0.00           O  
ATOM   4306  CB  GLU B 270     226.141 130.917  30.156  1.00  0.00           C  
ATOM   4307  CG  GLU B 270     225.397 129.597  30.028  1.00  0.00           C  
ATOM   4308  CD  GLU B 270     226.025 128.662  29.035  1.00  0.00           C  
ATOM   4309  OE1 GLU B 270     226.286 129.068  27.933  1.00  0.00           O  
ATOM   4310  OE2 GLU B 270     226.284 127.537  29.405  1.00  0.00           O  
ATOM   4311  H   GLU B 270     226.604 130.338  32.622  1.00  0.00           H  
ATOM   4312  HA  GLU B 270     228.070 130.026  30.172  1.00  0.00           H  
ATOM   4313 1HB  GLU B 270     225.569 131.538  30.822  1.00  0.00           H  
ATOM   4314 2HB  GLU B 270     226.169 131.393  29.183  1.00  0.00           H  
ATOM   4315 1HG  GLU B 270     225.378 129.109  31.002  1.00  0.00           H  
ATOM   4316 2HG  GLU B 270     224.363 129.807  29.738  1.00  0.00           H  
ATOM   4317  N   LEU B 271     228.184 133.036  31.515  1.00  0.00           N  
ATOM   4318  CA  LEU B 271     228.929 134.290  31.476  1.00  0.00           C  
ATOM   4319  C   LEU B 271     230.434 134.001  31.578  1.00  0.00           C  
ATOM   4320  O   LEU B 271     231.244 134.647  30.919  1.00  0.00           O  
ATOM   4321  CB  LEU B 271     228.486 135.213  32.618  1.00  0.00           C  
ATOM   4322  CG  LEU B 271     227.088 135.828  32.472  1.00  0.00           C  
ATOM   4323  CD1 LEU B 271     226.697 136.516  33.773  1.00  0.00           C  
ATOM   4324  CD2 LEU B 271     227.085 136.811  31.311  1.00  0.00           C  
ATOM   4325  H   LEU B 271     227.502 132.869  32.262  1.00  0.00           H  
ATOM   4326  HA  LEU B 271     228.749 134.762  30.524  1.00  0.00           H  
ATOM   4327 1HB  LEU B 271     228.503 134.647  33.548  1.00  0.00           H  
ATOM   4328 2HB  LEU B 271     229.201 136.031  32.701  1.00  0.00           H  
ATOM   4329  HG  LEU B 271     226.361 135.038  32.280  1.00  0.00           H  
ATOM   4330 1HD1 LEU B 271     225.704 136.953  33.669  1.00  0.00           H  
ATOM   4331 2HD1 LEU B 271     226.688 135.785  34.582  1.00  0.00           H  
ATOM   4332 3HD1 LEU B 271     227.417 137.301  33.999  1.00  0.00           H  
ATOM   4333 1HD2 LEU B 271     226.091 137.248  31.207  1.00  0.00           H  
ATOM   4334 2HD2 LEU B 271     227.810 137.602  31.502  1.00  0.00           H  
ATOM   4335 3HD2 LEU B 271     227.350 136.290  30.391  1.00  0.00           H  
ATOM   4336  N   ALA B 272     230.816 133.003  32.395  1.00  0.00           N  
ATOM   4337  CA  ALA B 272     232.216 132.582  32.528  1.00  0.00           C  
ATOM   4338  C   ALA B 272     232.752 132.027  31.204  1.00  0.00           C  
ATOM   4339  O   ALA B 272     233.929 132.196  30.885  1.00  0.00           O  
ATOM   4340  CB  ALA B 272     232.377 131.527  33.610  1.00  0.00           C  
ATOM   4341  H   ALA B 272     230.104 132.567  32.986  1.00  0.00           H  
ATOM   4342  HA  ALA B 272     232.800 133.455  32.802  1.00  0.00           H  
ATOM   4343 1HB  ALA B 272     233.425 131.254  33.701  1.00  0.00           H  
ATOM   4344 2HB  ALA B 272     232.025 131.918  34.547  1.00  0.00           H  
ATOM   4345 3HB  ALA B 272     231.800 130.649  33.350  1.00  0.00           H  
ATOM   4346  N   LYS B 273     231.893 131.324  30.450  1.00  0.00           N  
ATOM   4347  CA  LYS B 273     232.279 130.761  29.155  1.00  0.00           C  
ATOM   4348  C   LYS B 273     232.531 131.853  28.110  1.00  0.00           C  
ATOM   4349  O   LYS B 273     233.410 131.715  27.257  1.00  0.00           O  
ATOM   4350  CB  LYS B 273     231.198 129.820  28.615  1.00  0.00           C  
ATOM   4351  CG  LYS B 273     231.025 128.492  29.341  1.00  0.00           C  
ATOM   4352  CD  LYS B 273     229.879 127.707  28.691  1.00  0.00           C  
ATOM   4353  CE  LYS B 273     229.596 126.384  29.370  1.00  0.00           C  
ATOM   4354  NZ  LYS B 273     228.401 125.720  28.766  1.00  0.00           N  
ATOM   4355  H   LYS B 273     230.952 131.165  30.820  1.00  0.00           H  
ATOM   4356  HA  LYS B 273     233.203 130.203  29.288  1.00  0.00           H  
ATOM   4357 1HB  LYS B 273     230.239 130.327  28.645  1.00  0.00           H  
ATOM   4358 2HB  LYS B 273     231.408 129.599  27.572  1.00  0.00           H  
ATOM   4359 1HG  LYS B 273     231.950 127.918  29.276  1.00  0.00           H  
ATOM   4360 2HG  LYS B 273     230.797 128.674  30.389  1.00  0.00           H  
ATOM   4361 1HD  LYS B 273     228.967 128.306  28.724  1.00  0.00           H  
ATOM   4362 2HD  LYS B 273     230.121 127.518  27.647  1.00  0.00           H  
ATOM   4363 1HE  LYS B 273     230.460 125.730  29.266  1.00  0.00           H  
ATOM   4364 2HE  LYS B 273     229.405 126.554  30.431  1.00  0.00           H  
ATOM   4365 1HZ  LYS B 273     228.218 124.850  29.233  1.00  0.00           H  
ATOM   4366 2HZ  LYS B 273     227.584 126.357  28.888  1.00  0.00           H  
ATOM   4367 3HZ  LYS B 273     228.552 125.554  27.786  1.00  0.00           H  
ATOM   4368  N   LEU B 274     231.753 132.936  28.164  1.00  0.00           N  
ATOM   4369  CA  LEU B 274     231.925 134.023  27.208  1.00  0.00           C  
ATOM   4370  C   LEU B 274     233.320 134.638  27.370  1.00  0.00           C  
ATOM   4371  O   LEU B 274     233.739 134.885  28.486  1.00  0.00           O  
ATOM   4372  CB  LEU B 274     230.877 135.119  27.459  1.00  0.00           C  
ATOM   4373  CG  LEU B 274     229.392 134.801  27.147  1.00  0.00           C  
ATOM   4374  CD1 LEU B 274     228.543 135.950  27.626  1.00  0.00           C  
ATOM   4375  CD2 LEU B 274     229.185 134.614  25.653  1.00  0.00           C  
ATOM   4376  H   LEU B 274     230.994 132.957  28.853  1.00  0.00           H  
ATOM   4377  HA  LEU B 274     231.792 133.599  26.226  1.00  0.00           H  
ATOM   4378 1HB  LEU B 274     230.926 135.374  28.521  1.00  0.00           H  
ATOM   4379 2HB  LEU B 274     231.153 136.004  26.893  1.00  0.00           H  
ATOM   4380  HG  LEU B 274     229.087 133.899  27.670  1.00  0.00           H  
ATOM   4381 1HD1 LEU B 274     227.499 135.733  27.408  1.00  0.00           H  
ATOM   4382 2HD1 LEU B 274     228.674 136.075  28.670  1.00  0.00           H  
ATOM   4383 3HD1 LEU B 274     228.847 136.851  27.122  1.00  0.00           H  
ATOM   4384 1HD2 LEU B 274     228.124 134.406  25.466  1.00  0.00           H  
ATOM   4385 2HD2 LEU B 274     229.472 135.520  25.124  1.00  0.00           H  
ATOM   4386 3HD2 LEU B 274     229.774 133.781  25.289  1.00  0.00           H  
ATOM   4387  N   PRO B 275     234.022 135.006  26.281  1.00  0.00           N  
ATOM   4388  CA  PRO B 275     235.341 135.635  26.296  1.00  0.00           C  
ATOM   4389  C   PRO B 275     235.345 137.103  26.718  1.00  0.00           C  
ATOM   4390  O   PRO B 275     236.398 137.671  26.994  1.00  0.00           O  
ATOM   4391  CB  PRO B 275     235.787 135.500  24.833  1.00  0.00           C  
ATOM   4392  CG  PRO B 275     234.496 135.413  24.036  1.00  0.00           C  
ATOM   4393  CD  PRO B 275     233.533 134.652  24.928  1.00  0.00           C  
ATOM   4394  HA  PRO B 275     236.000 135.050  26.955  1.00  0.00           H  
ATOM   4395 1HB  PRO B 275     236.408 136.364  24.550  1.00  0.00           H  
ATOM   4396 2HB  PRO B 275     236.421 134.604  24.721  1.00  0.00           H  
ATOM   4397 1HG  PRO B 275     234.144 136.429  23.786  1.00  0.00           H  
ATOM   4398 2HG  PRO B 275     234.682 134.904  23.076  1.00  0.00           H  
ATOM   4399 1HD  PRO B 275     232.517 135.050  24.772  1.00  0.00           H  
ATOM   4400 2HD  PRO B 275     233.600 133.563  24.736  1.00  0.00           H  
ATOM   4401  N   ASP B 276     234.175 137.733  26.709  1.00  0.00           N  
ATOM   4402  CA  ASP B 276     234.062 139.153  27.003  1.00  0.00           C  
ATOM   4403  C   ASP B 276     234.429 139.502  28.453  1.00  0.00           C  
ATOM   4404  O   ASP B 276     233.823 138.958  29.377  1.00  0.00           O  
ATOM   4405  CB  ASP B 276     232.645 139.639  26.732  1.00  0.00           C  
ATOM   4406  CG  ASP B 276     232.524 141.108  27.000  1.00  0.00           C  
ATOM   4407  OD1 ASP B 276     232.853 141.890  26.145  1.00  0.00           O  
ATOM   4408  OD2 ASP B 276     232.131 141.446  28.107  1.00  0.00           O  
ATOM   4409  H   ASP B 276     233.338 137.213  26.500  1.00  0.00           H  
ATOM   4410  HA  ASP B 276     234.703 139.667  26.301  1.00  0.00           H  
ATOM   4411 1HB  ASP B 276     232.382 139.446  25.689  1.00  0.00           H  
ATOM   4412 2HB  ASP B 276     231.941 139.092  27.351  1.00  0.00           H  
ATOM   4413  N   PRO B 277     235.391 140.404  28.711  1.00  0.00           N  
ATOM   4414  CA  PRO B 277     235.791 140.847  30.033  1.00  0.00           C  
ATOM   4415  C   PRO B 277     234.664 141.276  30.960  1.00  0.00           C  
ATOM   4416  O   PRO B 277     234.768 141.055  32.161  1.00  0.00           O  
ATOM   4417  CB  PRO B 277     236.703 142.032  29.699  1.00  0.00           C  
ATOM   4418  CG  PRO B 277     237.311 141.668  28.388  1.00  0.00           C  
ATOM   4419  CD  PRO B 277     236.193 141.007  27.627  1.00  0.00           C  
ATOM   4420  HA  PRO B 277     236.370 140.035  30.506  1.00  0.00           H  
ATOM   4421 1HB  PRO B 277     236.112 142.959  29.652  1.00  0.00           H  
ATOM   4422 2HB  PRO B 277     237.451 142.167  30.494  1.00  0.00           H  
ATOM   4423 1HG  PRO B 277     237.693 142.567  27.883  1.00  0.00           H  
ATOM   4424 2HG  PRO B 277     238.172 141.000  28.541  1.00  0.00           H  
ATOM   4425 1HD  PRO B 277     235.625 141.769  27.072  1.00  0.00           H  
ATOM   4426 2HD  PRO B 277     236.610 140.257  26.939  1.00  0.00           H  
ATOM   4427  N   GLU B 278     233.579 141.883  30.441  1.00  0.00           N  
ATOM   4428  CA  GLU B 278     232.568 142.347  31.377  1.00  0.00           C  
ATOM   4429  C   GLU B 278     231.676 141.184  31.738  1.00  0.00           C  
ATOM   4430  O   GLU B 278     231.256 141.050  32.891  1.00  0.00           O  
ATOM   4431  CB  GLU B 278     231.777 143.526  30.804  1.00  0.00           C  
ATOM   4432  CG  GLU B 278     232.645 144.779  30.548  1.00  0.00           C  
ATOM   4433  CD  GLU B 278     233.290 145.317  31.801  1.00  0.00           C  
ATOM   4434  OE1 GLU B 278     232.605 145.530  32.764  1.00  0.00           O  
ATOM   4435  OE2 GLU B 278     234.493 145.495  31.791  1.00  0.00           O  
ATOM   4436  H   GLU B 278     233.402 142.019  29.443  1.00  0.00           H  
ATOM   4437  HA  GLU B 278     233.056 142.690  32.286  1.00  0.00           H  
ATOM   4438 1HB  GLU B 278     231.324 143.231  29.858  1.00  0.00           H  
ATOM   4439 2HB  GLU B 278     230.974 143.798  31.488  1.00  0.00           H  
ATOM   4440 1HG  GLU B 278     233.429 144.521  29.834  1.00  0.00           H  
ATOM   4441 2HG  GLU B 278     232.026 145.555  30.100  1.00  0.00           H  
ATOM   4442  N   ALA B 279     231.402 140.310  30.762  1.00  0.00           N  
ATOM   4443  CA  ALA B 279     230.612 139.120  31.068  1.00  0.00           C  
ATOM   4444  C   ALA B 279     231.348 138.282  32.110  1.00  0.00           C  
ATOM   4445  O   ALA B 279     230.746 137.785  33.063  1.00  0.00           O  
ATOM   4446  CB  ALA B 279     230.376 138.269  29.831  1.00  0.00           C  
ATOM   4447  H   ALA B 279     231.727 140.534  29.805  1.00  0.00           H  
ATOM   4448  HA  ALA B 279     229.660 139.440  31.485  1.00  0.00           H  
ATOM   4449 1HB  ALA B 279     229.791 137.397  30.107  1.00  0.00           H  
ATOM   4450 2HB  ALA B 279     229.849 138.846  29.078  1.00  0.00           H  
ATOM   4451 3HB  ALA B 279     231.342 137.942  29.433  1.00  0.00           H  
ATOM   4452  N   LEU B 280     232.666 138.185  31.965  1.00  0.00           N  
ATOM   4453  CA  LEU B 280     233.469 137.405  32.880  1.00  0.00           C  
ATOM   4454  C   LEU B 280     233.454 138.002  34.284  1.00  0.00           C  
ATOM   4455  O   LEU B 280     233.338 137.269  35.272  1.00  0.00           O  
ATOM   4456  CB  LEU B 280     234.882 137.355  32.344  1.00  0.00           C  
ATOM   4457  CG  LEU B 280     235.118 136.532  31.050  1.00  0.00           C  
ATOM   4458  CD1 LEU B 280     236.508 136.800  30.552  1.00  0.00           C  
ATOM   4459  CD2 LEU B 280     234.923 135.097  31.318  1.00  0.00           C  
ATOM   4460  H   LEU B 280     233.097 138.616  31.141  1.00  0.00           H  
ATOM   4461  HA  LEU B 280     233.045 136.407  32.935  1.00  0.00           H  
ATOM   4462 1HB  LEU B 280     235.184 138.360  32.128  1.00  0.00           H  
ATOM   4463 2HB  LEU B 280     235.504 136.942  33.118  1.00  0.00           H  
ATOM   4464  HG  LEU B 280     234.421 136.826  30.284  1.00  0.00           H  
ATOM   4465 1HD1 LEU B 280     236.671 136.233  29.638  1.00  0.00           H  
ATOM   4466 2HD1 LEU B 280     236.628 137.840  30.337  1.00  0.00           H  
ATOM   4467 3HD1 LEU B 280     237.220 136.503  31.300  1.00  0.00           H  
ATOM   4468 1HD2 LEU B 280     235.100 134.529  30.405  1.00  0.00           H  
ATOM   4469 2HD2 LEU B 280     235.604 134.783  32.075  1.00  0.00           H  
ATOM   4470 3HD2 LEU B 280     233.918 134.921  31.634  1.00  0.00           H  
ATOM   4471  N   LYS B 281     233.522 139.337  34.387  1.00  0.00           N  
ATOM   4472  CA  LYS B 281     233.448 139.988  35.692  1.00  0.00           C  
ATOM   4473  C   LYS B 281     232.083 139.716  36.329  1.00  0.00           C  
ATOM   4474  O   LYS B 281     232.002 139.468  37.539  1.00  0.00           O  
ATOM   4475  CB  LYS B 281     233.664 141.488  35.535  1.00  0.00           C  
ATOM   4476  CG  LYS B 281     235.091 141.902  35.187  1.00  0.00           C  
ATOM   4477  CD  LYS B 281     235.141 143.393  34.900  1.00  0.00           C  
ATOM   4478  CE  LYS B 281     236.477 143.837  34.338  1.00  0.00           C  
ATOM   4479  NZ  LYS B 281     236.436 145.280  33.941  1.00  0.00           N  
ATOM   4480  H   LYS B 281     233.696 139.902  33.549  1.00  0.00           H  
ATOM   4481  HA  LYS B 281     234.220 139.574  36.337  1.00  0.00           H  
ATOM   4482 1HB  LYS B 281     233.009 141.860  34.744  1.00  0.00           H  
ATOM   4483 2HB  LYS B 281     233.379 141.990  36.457  1.00  0.00           H  
ATOM   4484 1HG  LYS B 281     235.737 141.694  36.044  1.00  0.00           H  
ATOM   4485 2HG  LYS B 281     235.463 141.343  34.355  1.00  0.00           H  
ATOM   4486 1HD  LYS B 281     234.364 143.647  34.172  1.00  0.00           H  
ATOM   4487 2HD  LYS B 281     234.946 143.946  35.816  1.00  0.00           H  
ATOM   4488 1HE  LYS B 281     237.257 143.693  35.076  1.00  0.00           H  
ATOM   4489 2HE  LYS B 281     236.711 143.235  33.457  1.00  0.00           H  
ATOM   4490 1HZ  LYS B 281     237.322 145.555  33.554  1.00  0.00           H  
ATOM   4491 2HZ  LYS B 281     235.695 145.408  33.220  1.00  0.00           H  
ATOM   4492 3HZ  LYS B 281     236.222 145.856  34.739  1.00  0.00           H  
ATOM   4493  N   GLU B 282     231.017 139.727  35.510  1.00  0.00           N  
ATOM   4494  CA  GLU B 282     229.682 139.432  36.016  1.00  0.00           C  
ATOM   4495  C   GLU B 282     229.573 137.976  36.424  1.00  0.00           C  
ATOM   4496  O   GLU B 282     228.891 137.665  37.396  1.00  0.00           O  
ATOM   4497  CB  GLU B 282     228.595 139.806  35.007  1.00  0.00           C  
ATOM   4498  CG  GLU B 282     228.416 141.314  34.819  1.00  0.00           C  
ATOM   4499  CD  GLU B 282     227.962 142.005  36.091  1.00  0.00           C  
ATOM   4500  OE1 GLU B 282     227.017 141.552  36.685  1.00  0.00           O  
ATOM   4501  OE2 GLU B 282     228.572 142.984  36.478  1.00  0.00           O  
ATOM   4502  H   GLU B 282     231.135 140.013  34.532  1.00  0.00           H  
ATOM   4503  HA  GLU B 282     229.515 140.037  36.903  1.00  0.00           H  
ATOM   4504 1HB  GLU B 282     228.845 139.378  34.032  1.00  0.00           H  
ATOM   4505 2HB  GLU B 282     227.642 139.383  35.317  1.00  0.00           H  
ATOM   4506 1HG  GLU B 282     229.363 141.748  34.505  1.00  0.00           H  
ATOM   4507 2HG  GLU B 282     227.689 141.489  34.038  1.00  0.00           H  
ATOM   4508  N   ALA B 283     230.261 137.069  35.714  1.00  0.00           N  
ATOM   4509  CA  ALA B 283     230.252 135.667  36.106  1.00  0.00           C  
ATOM   4510  C   ALA B 283     230.826 135.502  37.500  1.00  0.00           C  
ATOM   4511  O   ALA B 283     230.285 134.742  38.313  1.00  0.00           O  
ATOM   4512  CB  ALA B 283     231.086 134.857  35.163  1.00  0.00           C  
ATOM   4513  H   ALA B 283     230.726 137.364  34.853  1.00  0.00           H  
ATOM   4514  HA  ALA B 283     229.223 135.315  36.095  1.00  0.00           H  
ATOM   4515 1HB  ALA B 283     231.052 133.821  35.463  1.00  0.00           H  
ATOM   4516 2HB  ALA B 283     230.708 134.971  34.197  1.00  0.00           H  
ATOM   4517 3HB  ALA B 283     232.101 135.212  35.189  1.00  0.00           H  
ATOM   4518  N   VAL B 284     231.895 136.261  37.792  1.00  0.00           N  
ATOM   4519  CA  VAL B 284     232.506 136.229  39.109  1.00  0.00           C  
ATOM   4520  C   VAL B 284     231.570 136.790  40.153  1.00  0.00           C  
ATOM   4521  O   VAL B 284     231.402 136.189  41.213  1.00  0.00           O  
ATOM   4522  CB  VAL B 284     233.817 137.036  39.114  1.00  0.00           C  
ATOM   4523  CG1 VAL B 284     234.336 137.200  40.535  1.00  0.00           C  
ATOM   4524  CG2 VAL B 284     234.852 136.348  38.237  1.00  0.00           C  
ATOM   4525  H   VAL B 284     232.313 136.816  37.033  1.00  0.00           H  
ATOM   4526  HA  VAL B 284     232.724 135.193  39.349  1.00  0.00           H  
ATOM   4527  HB  VAL B 284     233.619 138.036  38.727  1.00  0.00           H  
ATOM   4528 1HG1 VAL B 284     235.264 137.773  40.520  1.00  0.00           H  
ATOM   4529 2HG1 VAL B 284     233.595 137.727  41.135  1.00  0.00           H  
ATOM   4530 3HG1 VAL B 284     234.525 136.218  40.969  1.00  0.00           H  
ATOM   4531 1HG2 VAL B 284     235.777 136.925  38.245  1.00  0.00           H  
ATOM   4532 2HG2 VAL B 284     235.046 135.346  38.621  1.00  0.00           H  
ATOM   4533 3HG2 VAL B 284     234.477 136.279  37.216  1.00  0.00           H  
ATOM   4534  N   LYS B 285     230.994 137.963  39.887  1.00  0.00           N  
ATOM   4535  CA  LYS B 285     230.109 138.593  40.856  1.00  0.00           C  
ATOM   4536  C   LYS B 285     228.866 137.757  41.125  1.00  0.00           C  
ATOM   4537  O   LYS B 285     228.459 137.589  42.276  1.00  0.00           O  
ATOM   4538  CB  LYS B 285     229.694 139.965  40.333  1.00  0.00           C  
ATOM   4539  CG  LYS B 285     230.804 141.019  40.356  1.00  0.00           C  
ATOM   4540  CD  LYS B 285     230.452 142.239  39.471  1.00  0.00           C  
ATOM   4541  CE  LYS B 285     229.245 143.034  39.971  1.00  0.00           C  
ATOM   4542  NZ  LYS B 285     228.929 144.171  39.055  1.00  0.00           N  
ATOM   4543  H   LYS B 285     231.203 138.429  38.999  1.00  0.00           H  
ATOM   4544  HA  LYS B 285     230.653 138.709  41.793  1.00  0.00           H  
ATOM   4545 1HB  LYS B 285     229.340 139.865  39.303  1.00  0.00           H  
ATOM   4546 2HB  LYS B 285     228.863 140.328  40.931  1.00  0.00           H  
ATOM   4547 1HG  LYS B 285     230.972 141.348  41.381  1.00  0.00           H  
ATOM   4548 2HG  LYS B 285     231.726 140.568  39.982  1.00  0.00           H  
ATOM   4549 1HD  LYS B 285     231.316 142.900  39.421  1.00  0.00           H  
ATOM   4550 2HD  LYS B 285     230.238 141.892  38.456  1.00  0.00           H  
ATOM   4551 1HE  LYS B 285     228.376 142.385  40.013  1.00  0.00           H  
ATOM   4552 2HE  LYS B 285     229.450 143.424  40.967  1.00  0.00           H  
ATOM   4553 1HZ  LYS B 285     228.125 144.672  39.395  1.00  0.00           H  
ATOM   4554 2HZ  LYS B 285     229.712 144.799  38.995  1.00  0.00           H  
ATOM   4555 3HZ  LYS B 285     228.723 143.787  38.111  1.00  0.00           H  
ATOM   4556  N   ALA B 286     228.265 137.222  40.065  1.00  0.00           N  
ATOM   4557  CA  ALA B 286     227.077 136.409  40.200  1.00  0.00           C  
ATOM   4558  C   ALA B 286     227.363 135.159  41.015  1.00  0.00           C  
ATOM   4559  O   ALA B 286     226.633 134.817  41.957  1.00  0.00           O  
ATOM   4560  CB  ALA B 286     226.608 136.053  38.808  1.00  0.00           C  
ATOM   4561  H   ALA B 286     228.626 137.417  39.132  1.00  0.00           H  
ATOM   4562  HA  ALA B 286     226.314 136.986  40.715  1.00  0.00           H  
ATOM   4563 1HB  ALA B 286     225.724 135.460  38.848  1.00  0.00           H  
ATOM   4564 2HB  ALA B 286     226.410 136.969  38.253  1.00  0.00           H  
ATOM   4565 3HB  ALA B 286     227.396 135.502  38.312  1.00  0.00           H  
ATOM   4566  N   ALA B 287     228.476 134.507  40.710  1.00  0.00           N  
ATOM   4567  CA  ALA B 287     228.854 133.340  41.453  1.00  0.00           C  
ATOM   4568  C   ALA B 287     229.179 133.713  42.910  1.00  0.00           C  
ATOM   4569  O   ALA B 287     228.756 133.011  43.835  1.00  0.00           O  
ATOM   4570  CB  ALA B 287     230.005 132.702  40.736  1.00  0.00           C  
ATOM   4571  H   ALA B 287     229.058 134.788  39.917  1.00  0.00           H  
ATOM   4572  HA  ALA B 287     228.014 132.646  41.467  1.00  0.00           H  
ATOM   4573 1HB  ALA B 287     230.316 131.820  41.231  1.00  0.00           H  
ATOM   4574 2HB  ALA B 287     229.700 132.462  39.726  1.00  0.00           H  
ATOM   4575 3HB  ALA B 287     230.812 133.418  40.701  1.00  0.00           H  
ATOM   4576  N   GLU B 288     229.835 134.863  43.139  1.00  0.00           N  
ATOM   4577  CA  GLU B 288     230.155 135.297  44.498  1.00  0.00           C  
ATOM   4578  C   GLU B 288     228.893 135.445  45.322  1.00  0.00           C  
ATOM   4579  O   GLU B 288     228.879 135.076  46.501  1.00  0.00           O  
ATOM   4580  CB  GLU B 288     230.955 136.599  44.504  1.00  0.00           C  
ATOM   4581  CG  GLU B 288     231.289 137.130  45.914  1.00  0.00           C  
ATOM   4582  CD  GLU B 288     232.116 138.406  45.903  1.00  0.00           C  
ATOM   4583  OE1 GLU B 288     232.663 138.735  44.878  1.00  0.00           O  
ATOM   4584  OE2 GLU B 288     232.194 139.063  46.920  1.00  0.00           O  
ATOM   4585  H   GLU B 288     230.194 135.421  42.360  1.00  0.00           H  
ATOM   4586  HA  GLU B 288     230.769 134.531  44.966  1.00  0.00           H  
ATOM   4587 1HB  GLU B 288     231.890 136.447  43.962  1.00  0.00           H  
ATOM   4588 2HB  GLU B 288     230.397 137.371  43.974  1.00  0.00           H  
ATOM   4589 1HG  GLU B 288     230.357 137.331  46.439  1.00  0.00           H  
ATOM   4590 2HG  GLU B 288     231.822 136.355  46.467  1.00  0.00           H  
ATOM   4591  N   LYS B 289     227.836 135.992  44.717  1.00  0.00           N  
ATOM   4592  CA  LYS B 289     226.570 136.168  45.413  1.00  0.00           C  
ATOM   4593  C   LYS B 289     226.001 134.823  45.869  1.00  0.00           C  
ATOM   4594  O   LYS B 289     225.398 134.745  46.944  1.00  0.00           O  
ATOM   4595  CB  LYS B 289     225.576 136.918  44.526  1.00  0.00           C  
ATOM   4596  CG  LYS B 289     225.921 138.403  44.334  1.00  0.00           C  
ATOM   4597  CD  LYS B 289     224.986 139.086  43.337  1.00  0.00           C  
ATOM   4598  CE  LYS B 289     225.336 140.565  43.163  1.00  0.00           C  
ATOM   4599  NZ  LYS B 289     224.494 141.214  42.122  1.00  0.00           N  
ATOM   4600  H   LYS B 289     227.952 136.335  43.755  1.00  0.00           H  
ATOM   4601  HA  LYS B 289     226.754 136.769  46.300  1.00  0.00           H  
ATOM   4602 1HB  LYS B 289     225.544 136.452  43.544  1.00  0.00           H  
ATOM   4603 2HB  LYS B 289     224.580 136.850  44.955  1.00  0.00           H  
ATOM   4604 1HG  LYS B 289     225.836 138.909  45.296  1.00  0.00           H  
ATOM   4605 2HG  LYS B 289     226.946 138.496  43.992  1.00  0.00           H  
ATOM   4606 1HD  LYS B 289     225.066 138.587  42.370  1.00  0.00           H  
ATOM   4607 2HD  LYS B 289     223.953 139.004  43.682  1.00  0.00           H  
ATOM   4608 1HE  LYS B 289     225.167 141.072  44.112  1.00  0.00           H  
ATOM   4609 2HE  LYS B 289     226.386 140.667  42.889  1.00  0.00           H  
ATOM   4610 1HZ  LYS B 289     224.722 142.190  42.046  1.00  0.00           H  
ATOM   4611 2HZ  LYS B 289     224.638 140.763  41.236  1.00  0.00           H  
ATOM   4612 3HZ  LYS B 289     223.502 141.113  42.387  1.00  0.00           H  
ATOM   4613  N   VAL B 290     226.195 133.766  45.070  1.00  0.00           N  
ATOM   4614  CA  VAL B 290     225.756 132.432  45.477  1.00  0.00           C  
ATOM   4615  C   VAL B 290     226.566 131.957  46.681  1.00  0.00           C  
ATOM   4616  O   VAL B 290     226.012 131.380  47.629  1.00  0.00           O  
ATOM   4617  CB  VAL B 290     225.863 131.401  44.334  1.00  0.00           C  
ATOM   4618  CG1 VAL B 290     225.544 129.969  44.868  1.00  0.00           C  
ATOM   4619  CG2 VAL B 290     224.902 131.787  43.210  1.00  0.00           C  
ATOM   4620  H   VAL B 290     226.645 133.921  44.157  1.00  0.00           H  
ATOM   4621  HA  VAL B 290     224.718 132.501  45.775  1.00  0.00           H  
ATOM   4622  HB  VAL B 290     226.871 131.404  43.949  1.00  0.00           H  
ATOM   4623 1HG1 VAL B 290     225.622 129.260  44.065  1.00  0.00           H  
ATOM   4624 2HG1 VAL B 290     226.244 129.686  45.649  1.00  0.00           H  
ATOM   4625 3HG1 VAL B 290     224.534 129.944  45.266  1.00  0.00           H  
ATOM   4626 1HG2 VAL B 290     224.982 131.086  42.390  1.00  0.00           H  
ATOM   4627 2HG2 VAL B 290     223.880 131.795  43.573  1.00  0.00           H  
ATOM   4628 3HG2 VAL B 290     225.167 132.776  42.860  1.00  0.00           H  
ATOM   4629  N   VAL B 291     227.880 132.187  46.645  1.00  0.00           N  
ATOM   4630  CA  VAL B 291     228.723 131.748  47.748  1.00  0.00           C  
ATOM   4631  C   VAL B 291     228.311 132.452  49.032  1.00  0.00           C  
ATOM   4632  O   VAL B 291     228.228 131.833  50.086  1.00  0.00           O  
ATOM   4633  CB  VAL B 291     230.205 132.042  47.448  1.00  0.00           C  
ATOM   4634  CG1 VAL B 291     231.066 131.728  48.662  1.00  0.00           C  
ATOM   4635  CG2 VAL B 291     230.659 131.235  46.242  1.00  0.00           C  
ATOM   4636  H   VAL B 291     228.266 132.638  45.805  1.00  0.00           H  
ATOM   4637  HA  VAL B 291     228.586 130.681  47.877  1.00  0.00           H  
ATOM   4638  HB  VAL B 291     230.319 133.106  47.239  1.00  0.00           H  
ATOM   4639 1HG1 VAL B 291     232.110 131.942  48.433  1.00  0.00           H  
ATOM   4640 2HG1 VAL B 291     230.747 132.343  49.504  1.00  0.00           H  
ATOM   4641 3HG1 VAL B 291     230.961 130.675  48.921  1.00  0.00           H  
ATOM   4642 1HG2 VAL B 291     231.707 131.448  46.035  1.00  0.00           H  
ATOM   4643 2HG2 VAL B 291     230.539 130.171  46.449  1.00  0.00           H  
ATOM   4644 3HG2 VAL B 291     230.056 131.506  45.375  1.00  0.00           H  
ATOM   4645  N   ARG B 292     228.088 133.768  48.946  1.00  0.00           N  
ATOM   4646  CA  ARG B 292     227.682 134.546  50.104  1.00  0.00           C  
ATOM   4647  C   ARG B 292     226.316 134.157  50.669  1.00  0.00           C  
ATOM   4648  O   ARG B 292     226.137 134.186  51.889  1.00  0.00           O  
ATOM   4649  CB  ARG B 292     227.700 136.026  49.783  1.00  0.00           C  
ATOM   4650  CG  ARG B 292     229.091 136.620  49.654  1.00  0.00           C  
ATOM   4651  CD  ARG B 292     229.051 138.074  49.359  1.00  0.00           C  
ATOM   4652  NE  ARG B 292     230.396 138.636  49.236  1.00  0.00           N  
ATOM   4653  CZ  ARG B 292     231.173 139.076  50.242  1.00  0.00           C  
ATOM   4654  NH1 ARG B 292     230.773 139.051  51.506  1.00  0.00           N  
ATOM   4655  NH2 ARG B 292     232.356 139.536  49.915  1.00  0.00           N  
ATOM   4656  H   ARG B 292     228.220 134.234  48.048  1.00  0.00           H  
ATOM   4657  HA  ARG B 292     228.423 134.376  50.881  1.00  0.00           H  
ATOM   4658 1HB  ARG B 292     227.184 136.190  48.835  1.00  0.00           H  
ATOM   4659 2HB  ARG B 292     227.165 136.574  50.553  1.00  0.00           H  
ATOM   4660 1HG  ARG B 292     229.641 136.462  50.579  1.00  0.00           H  
ATOM   4661 2HG  ARG B 292     229.616 136.125  48.834  1.00  0.00           H  
ATOM   4662 1HD  ARG B 292     228.540 138.219  48.404  1.00  0.00           H  
ATOM   4663 2HD  ARG B 292     228.513 138.607  50.138  1.00  0.00           H  
ATOM   4664  HE  ARG B 292     230.816 138.704  48.298  1.00  0.00           H  
ATOM   4665 1HH1 ARG B 292     229.863 138.697  51.746  1.00  0.00           H  
ATOM   4666 2HH1 ARG B 292     231.386 139.390  52.237  1.00  0.00           H  
ATOM   4667 1HH2 ARG B 292     232.609 139.528  48.914  1.00  0.00           H  
ATOM   4668 2HH2 ARG B 292     232.993 139.884  50.614  1.00  0.00           H  
ATOM   4669  N   GLU B 293     225.348 133.804  49.813  1.00  0.00           N  
ATOM   4670  CA  GLU B 293     224.050 133.381  50.327  1.00  0.00           C  
ATOM   4671  C   GLU B 293     224.162 132.023  51.019  1.00  0.00           C  
ATOM   4672  O   GLU B 293     223.548 131.808  52.065  1.00  0.00           O  
ATOM   4673  CB  GLU B 293     223.022 133.309  49.194  1.00  0.00           C  
ATOM   4674  CG  GLU B 293     221.612 132.958  49.646  1.00  0.00           C  
ATOM   4675  CD  GLU B 293     221.014 133.996  50.555  1.00  0.00           C  
ATOM   4676  OE1 GLU B 293     221.491 135.105  50.554  1.00  0.00           O  
ATOM   4677  OE2 GLU B 293     220.078 133.678  51.252  1.00  0.00           O  
ATOM   4678  H   GLU B 293     225.489 133.898  48.802  1.00  0.00           H  
ATOM   4679  HA  GLU B 293     223.716 134.115  51.060  1.00  0.00           H  
ATOM   4680 1HB  GLU B 293     222.980 134.270  48.681  1.00  0.00           H  
ATOM   4681 2HB  GLU B 293     223.336 132.562  48.465  1.00  0.00           H  
ATOM   4682 1HG  GLU B 293     220.976 132.852  48.768  1.00  0.00           H  
ATOM   4683 2HG  GLU B 293     221.635 132.000  50.163  1.00  0.00           H  
ATOM   4684  N   GLN B 294     224.966 131.101  50.465  1.00  0.00           N  
ATOM   4685  CA  GLN B 294     225.111 129.790  51.093  1.00  0.00           C  
ATOM   4686  C   GLN B 294     226.572 129.329  51.250  1.00  0.00           C  
ATOM   4687  O   GLN B 294     226.993 128.417  50.531  1.00  0.00           O  
ATOM   4688  CB  GLN B 294     224.332 128.748  50.285  1.00  0.00           C  
ATOM   4689  CG  GLN B 294     222.827 128.961  50.282  1.00  0.00           C  
ATOM   4690  CD  GLN B 294     222.182 128.547  51.591  1.00  0.00           C  
ATOM   4691  OE1 GLN B 294     221.691 127.423  51.729  1.00  0.00           O  
ATOM   4692  NE2 GLN B 294     222.180 129.454  52.561  1.00  0.00           N  
ATOM   4693  H   GLN B 294     225.444 131.300  49.577  1.00  0.00           H  
ATOM   4694  HA  GLN B 294     224.671 129.836  52.088  1.00  0.00           H  
ATOM   4695 1HB  GLN B 294     224.675 128.760  49.250  1.00  0.00           H  
ATOM   4696 2HB  GLN B 294     224.530 127.754  50.685  1.00  0.00           H  
ATOM   4697 1HG  GLN B 294     222.620 130.018  50.118  1.00  0.00           H  
ATOM   4698 2HG  GLN B 294     222.388 128.366  49.481  1.00  0.00           H  
ATOM   4699 1HE2 GLN B 294     221.768 129.238  53.448  1.00  0.00           H  
ATOM   4700 2HE2 GLN B 294     222.589 130.353  52.407  1.00  0.00           H  
ATOM   4701  N   PRO B 295     227.374 129.892  52.168  1.00  0.00           N  
ATOM   4702  CA  PRO B 295     228.775 129.569  52.322  1.00  0.00           C  
ATOM   4703  C   PRO B 295     228.932 128.090  52.603  1.00  0.00           C  
ATOM   4704  O   PRO B 295     228.127 127.516  53.340  1.00  0.00           O  
ATOM   4705  CB  PRO B 295     229.188 130.402  53.539  1.00  0.00           C  
ATOM   4706  CG  PRO B 295     228.255 131.587  53.515  1.00  0.00           C  
ATOM   4707  CD  PRO B 295     226.936 131.025  53.016  1.00  0.00           C  
ATOM   4708  HA  PRO B 295     229.321 129.876  51.407  1.00  0.00           H  
ATOM   4709 1HB  PRO B 295     229.090 129.802  54.459  1.00  0.00           H  
ATOM   4710 2HB  PRO B 295     230.247 130.689  53.455  1.00  0.00           H  
ATOM   4711 1HG  PRO B 295     228.177 132.055  54.503  1.00  0.00           H  
ATOM   4712 2HG  PRO B 295     228.653 132.357  52.828  1.00  0.00           H  
ATOM   4713 1HD  PRO B 295     226.318 130.644  53.840  1.00  0.00           H  
ATOM   4714 2HD  PRO B 295     226.441 131.799  52.458  1.00  0.00           H  
ATOM   4715  N   GLY B 296     229.945 127.467  52.024  1.00  0.00           N  
ATOM   4716  CA  GLY B 296     230.243 126.057  52.262  1.00  0.00           C  
ATOM   4717  C   GLY B 296     229.334 125.059  51.527  1.00  0.00           C  
ATOM   4718  O   GLY B 296     229.595 123.855  51.561  1.00  0.00           O  
ATOM   4719  H   GLY B 296     230.571 128.000  51.431  1.00  0.00           H  
ATOM   4720 1HA  GLY B 296     231.276 125.870  51.976  1.00  0.00           H  
ATOM   4721 2HA  GLY B 296     230.182 125.864  53.335  1.00  0.00           H  
ATOM   4722  N   SER B 297     228.295 125.550  50.848  1.00  0.00           N  
ATOM   4723  CA  SER B 297     227.299 124.688  50.210  1.00  0.00           C  
ATOM   4724  C   SER B 297     227.743 124.130  48.870  1.00  0.00           C  
ATOM   4725  O   SER B 297     228.726 124.590  48.282  1.00  0.00           O  
ATOM   4726  CB  SER B 297     226.011 125.438  49.970  1.00  0.00           C  
ATOM   4727  OG  SER B 297     226.200 126.457  49.026  1.00  0.00           O  
ATOM   4728  H   SER B 297     228.135 126.562  50.820  1.00  0.00           H  
ATOM   4729  HA  SER B 297     227.098 123.851  50.879  1.00  0.00           H  
ATOM   4730 1HB  SER B 297     225.246 124.752  49.621  1.00  0.00           H  
ATOM   4731 2HB  SER B 297     225.668 125.862  50.910  1.00  0.00           H  
ATOM   4732  HG  SER B 297     226.351 127.276  49.554  1.00  0.00           H  
ATOM   4733  N   GLU B 298     226.985 123.148  48.366  1.00  0.00           N  
ATOM   4734  CA  GLU B 298     227.247 122.595  47.041  1.00  0.00           C  
ATOM   4735  C   GLU B 298     227.021 123.672  45.976  1.00  0.00           C  
ATOM   4736  O   GLU B 298     227.719 123.713  44.957  1.00  0.00           O  
ATOM   4737  CB  GLU B 298     226.352 121.382  46.777  1.00  0.00           C  
ATOM   4738  CG  GLU B 298     226.626 120.183  47.706  1.00  0.00           C  
ATOM   4739  CD  GLU B 298     228.021 119.626  47.566  1.00  0.00           C  
ATOM   4740  OE1 GLU B 298     228.435 119.352  46.471  1.00  0.00           O  
ATOM   4741  OE2 GLU B 298     228.684 119.494  48.573  1.00  0.00           O  
ATOM   4742  H   GLU B 298     226.229 122.775  48.922  1.00  0.00           H  
ATOM   4743  HA  GLU B 298     228.288 122.280  46.994  1.00  0.00           H  
ATOM   4744 1HB  GLU B 298     225.307 121.669  46.890  1.00  0.00           H  
ATOM   4745 2HB  GLU B 298     226.490 121.048  45.748  1.00  0.00           H  
ATOM   4746 1HG  GLU B 298     226.480 120.493  48.739  1.00  0.00           H  
ATOM   4747 2HG  GLU B 298     225.903 119.399  47.486  1.00  0.00           H  
ATOM   4748  N   LEU B 299     226.046 124.555  46.218  1.00  0.00           N  
ATOM   4749  CA  LEU B 299     225.781 125.652  45.302  1.00  0.00           C  
ATOM   4750  C   LEU B 299     227.004 126.560  45.256  1.00  0.00           C  
ATOM   4751  O   LEU B 299     227.431 126.992  44.184  1.00  0.00           O  
ATOM   4752  CB  LEU B 299     224.543 126.444  45.744  1.00  0.00           C  
ATOM   4753  CG  LEU B 299     223.204 125.705  45.627  1.00  0.00           C  
ATOM   4754  CD1 LEU B 299     222.120 126.502  46.340  1.00  0.00           C  
ATOM   4755  CD2 LEU B 299     222.860 125.507  44.158  1.00  0.00           C  
ATOM   4756  H   LEU B 299     225.476 124.436  47.043  1.00  0.00           H  
ATOM   4757  HA  LEU B 299     225.599 125.249  44.312  1.00  0.00           H  
ATOM   4758 1HB  LEU B 299     224.671 126.735  46.785  1.00  0.00           H  
ATOM   4759 2HB  LEU B 299     224.477 127.349  45.141  1.00  0.00           H  
ATOM   4760  HG  LEU B 299     223.280 124.733  46.115  1.00  0.00           H  
ATOM   4761 1HD1 LEU B 299     221.168 125.977  46.257  1.00  0.00           H  
ATOM   4762 2HD1 LEU B 299     222.382 126.611  47.392  1.00  0.00           H  
ATOM   4763 3HD1 LEU B 299     222.032 127.486  45.883  1.00  0.00           H  
ATOM   4764 1HD2 LEU B 299     221.908 124.982  44.074  1.00  0.00           H  
ATOM   4765 2HD2 LEU B 299     222.782 126.478  43.668  1.00  0.00           H  
ATOM   4766 3HD2 LEU B 299     223.642 124.920  43.677  1.00  0.00           H  
ATOM   4767  N   ALA B 300     227.597 126.807  46.427  1.00  0.00           N  
ATOM   4768  CA  ALA B 300     228.812 127.604  46.521  1.00  0.00           C  
ATOM   4769  C   ALA B 300     229.975 126.916  45.807  1.00  0.00           C  
ATOM   4770  O   ALA B 300     230.740 127.567  45.105  1.00  0.00           O  
ATOM   4771  CB  ALA B 300     229.174 127.848  47.968  1.00  0.00           C  
ATOM   4772  H   ALA B 300     227.145 126.471  47.275  1.00  0.00           H  
ATOM   4773  HA  ALA B 300     228.626 128.563  46.037  1.00  0.00           H  
ATOM   4774 1HB  ALA B 300     230.068 128.456  48.022  1.00  0.00           H  
ATOM   4775 2HB  ALA B 300     228.349 128.358  48.470  1.00  0.00           H  
ATOM   4776 3HB  ALA B 300     229.358 126.899  48.462  1.00  0.00           H  
ATOM   4777  N   LYS B 301     230.080 125.588  45.918  1.00  0.00           N  
ATOM   4778  CA  LYS B 301     231.191 124.897  45.268  1.00  0.00           C  
ATOM   4779  C   LYS B 301     231.124 125.097  43.757  1.00  0.00           C  
ATOM   4780  O   LYS B 301     232.160 125.322  43.111  1.00  0.00           O  
ATOM   4781  CB  LYS B 301     231.179 123.407  45.604  1.00  0.00           C  
ATOM   4782  CG  LYS B 301     231.556 123.085  47.040  1.00  0.00           C  
ATOM   4783  CD  LYS B 301     231.452 121.589  47.307  1.00  0.00           C  
ATOM   4784  CE  LYS B 301     231.708 121.255  48.766  1.00  0.00           C  
ATOM   4785  NZ  LYS B 301     231.485 119.806  49.038  1.00  0.00           N  
ATOM   4786  H   LYS B 301     229.430 125.093  46.532  1.00  0.00           H  
ATOM   4787  HA  LYS B 301     232.123 125.328  45.625  1.00  0.00           H  
ATOM   4788 1HB  LYS B 301     230.180 123.007  45.430  1.00  0.00           H  
ATOM   4789 2HB  LYS B 301     231.861 122.878  44.945  1.00  0.00           H  
ATOM   4790 1HG  LYS B 301     232.577 123.418  47.228  1.00  0.00           H  
ATOM   4791 2HG  LYS B 301     230.896 123.612  47.718  1.00  0.00           H  
ATOM   4792 1HD  LYS B 301     230.456 121.234  47.038  1.00  0.00           H  
ATOM   4793 2HD  LYS B 301     232.178 121.059  46.695  1.00  0.00           H  
ATOM   4794 1HE  LYS B 301     232.733 121.511  49.016  1.00  0.00           H  
ATOM   4795 2HE  LYS B 301     231.029 121.840  49.395  1.00  0.00           H  
ATOM   4796 1HZ  LYS B 301     231.652 119.613  50.011  1.00  0.00           H  
ATOM   4797 2HZ  LYS B 301     230.494 119.581  48.808  1.00  0.00           H  
ATOM   4798 3HZ  LYS B 301     232.098 119.244  48.470  1.00  0.00           H  
ATOM   4799  N   LYS B 302     229.907 125.074  43.196  1.00  0.00           N  
ATOM   4800  CA  LYS B 302     229.764 125.332  41.773  1.00  0.00           C  
ATOM   4801  C   LYS B 302     230.121 126.779  41.491  1.00  0.00           C  
ATOM   4802  O   LYS B 302     230.796 127.075  40.505  1.00  0.00           O  
ATOM   4803  CB  LYS B 302     228.350 125.040  41.273  1.00  0.00           C  
ATOM   4804  CG  LYS B 302     228.147 125.282  39.741  1.00  0.00           C  
ATOM   4805  CD  LYS B 302     228.976 124.301  38.869  1.00  0.00           C  
ATOM   4806  CE  LYS B 302     228.784 124.558  37.378  1.00  0.00           C  
ATOM   4807  NZ  LYS B 302     229.582 123.597  36.526  1.00  0.00           N  
ATOM   4808  H   LYS B 302     229.096 124.805  43.770  1.00  0.00           H  
ATOM   4809  HA  LYS B 302     230.470 124.699  41.242  1.00  0.00           H  
ATOM   4810 1HB  LYS B 302     228.093 124.007  41.504  1.00  0.00           H  
ATOM   4811 2HB  LYS B 302     227.660 125.672  41.820  1.00  0.00           H  
ATOM   4812 1HG  LYS B 302     227.091 125.164  39.501  1.00  0.00           H  
ATOM   4813 2HG  LYS B 302     228.436 126.297  39.489  1.00  0.00           H  
ATOM   4814 1HD  LYS B 302     230.041 124.423  39.070  1.00  0.00           H  
ATOM   4815 2HD  LYS B 302     228.695 123.274  39.094  1.00  0.00           H  
ATOM   4816 1HE  LYS B 302     227.731 124.478  37.119  1.00  0.00           H  
ATOM   4817 2HE  LYS B 302     229.122 125.574  37.164  1.00  0.00           H  
ATOM   4818 1HZ  LYS B 302     229.448 123.839  35.519  1.00  0.00           H  
ATOM   4819 2HZ  LYS B 302     230.578 123.675  36.749  1.00  0.00           H  
ATOM   4820 3HZ  LYS B 302     229.283 122.654  36.689  1.00  0.00           H  
ATOM   4821  N   ALA B 303     229.682 127.692  42.351  1.00  0.00           N  
ATOM   4822  CA  ALA B 303     230.028 129.085  42.180  1.00  0.00           C  
ATOM   4823  C   ALA B 303     231.538 129.280  42.180  1.00  0.00           C  
ATOM   4824  O   ALA B 303     232.055 130.076  41.397  1.00  0.00           O  
ATOM   4825  CB  ALA B 303     229.428 129.899  43.282  1.00  0.00           C  
ATOM   4826  H   ALA B 303     229.052 127.410  43.108  1.00  0.00           H  
ATOM   4827  HA  ALA B 303     229.636 129.419  41.225  1.00  0.00           H  
ATOM   4828 1HB  ALA B 303     229.692 130.908  43.131  1.00  0.00           H  
ATOM   4829 2HB  ALA B 303     228.377 129.799  43.306  1.00  0.00           H  
ATOM   4830 3HB  ALA B 303     229.827 129.556  44.197  1.00  0.00           H  
ATOM   4831  N   LEU B 304     232.257 128.539  43.020  1.00  0.00           N  
ATOM   4832  CA  LEU B 304     233.701 128.700  43.092  1.00  0.00           C  
ATOM   4833  C   LEU B 304     234.343 128.262  41.787  1.00  0.00           C  
ATOM   4834  O   LEU B 304     235.254 128.937  41.294  1.00  0.00           O  
ATOM   4835  CB  LEU B 304     234.241 127.919  44.293  1.00  0.00           C  
ATOM   4836  CG  LEU B 304     233.773 128.453  45.686  1.00  0.00           C  
ATOM   4837  CD1 LEU B 304     234.215 127.507  46.780  1.00  0.00           C  
ATOM   4838  CD2 LEU B 304     234.353 129.816  45.946  1.00  0.00           C  
ATOM   4839  H   LEU B 304     231.764 127.910  43.659  1.00  0.00           H  
ATOM   4840  HA  LEU B 304     233.920 129.751  43.211  1.00  0.00           H  
ATOM   4841 1HB  LEU B 304     233.896 126.890  44.207  1.00  0.00           H  
ATOM   4842 2HB  LEU B 304     235.316 127.921  44.263  1.00  0.00           H  
ATOM   4843  HG  LEU B 304     232.694 128.513  45.699  1.00  0.00           H  
ATOM   4844 1HD1 LEU B 304     233.870 127.881  47.741  1.00  0.00           H  
ATOM   4845 2HD1 LEU B 304     233.793 126.522  46.607  1.00  0.00           H  
ATOM   4846 3HD1 LEU B 304     235.294 127.447  46.786  1.00  0.00           H  
ATOM   4847 1HD2 LEU B 304     234.004 130.154  46.905  1.00  0.00           H  
ATOM   4848 2HD2 LEU B 304     235.427 129.733  45.947  1.00  0.00           H  
ATOM   4849 3HD2 LEU B 304     234.048 130.530  45.205  1.00  0.00           H  
ATOM   4850  N   GLU B 305     233.838 127.170  41.188  1.00  0.00           N  
ATOM   4851  CA  GLU B 305     234.319 126.734  39.877  1.00  0.00           C  
ATOM   4852  C   GLU B 305     234.087 127.819  38.824  1.00  0.00           C  
ATOM   4853  O   GLU B 305     234.967 128.101  38.006  1.00  0.00           O  
ATOM   4854  CB  GLU B 305     233.613 125.460  39.410  1.00  0.00           C  
ATOM   4855  CG  GLU B 305     234.100 124.944  38.050  1.00  0.00           C  
ATOM   4856  CD  GLU B 305     233.378 123.715  37.568  1.00  0.00           C  
ATOM   4857  OE1 GLU B 305     232.499 123.243  38.249  1.00  0.00           O  
ATOM   4858  OE2 GLU B 305     233.682 123.268  36.482  1.00  0.00           O  
ATOM   4859  H   GLU B 305     233.140 126.609  41.696  1.00  0.00           H  
ATOM   4860  HA  GLU B 305     235.388 126.544  39.946  1.00  0.00           H  
ATOM   4861 1HB  GLU B 305     233.747 124.673  40.154  1.00  0.00           H  
ATOM   4862 2HB  GLU B 305     232.545 125.647  39.328  1.00  0.00           H  
ATOM   4863 1HG  GLU B 305     233.955 125.726  37.306  1.00  0.00           H  
ATOM   4864 2HG  GLU B 305     235.168 124.737  38.109  1.00  0.00           H  
ATOM   4865  N   ILE B 306     232.900 128.436  38.863  1.00  0.00           N  
ATOM   4866  CA  ILE B 306     232.537 129.487  37.913  1.00  0.00           C  
ATOM   4867  C   ILE B 306     233.451 130.686  38.077  1.00  0.00           C  
ATOM   4868  O   ILE B 306     233.919 131.238  37.074  1.00  0.00           O  
ATOM   4869  CB  ILE B 306     231.076 129.942  38.105  1.00  0.00           C  
ATOM   4870  CG1 ILE B 306     230.137 128.785  37.712  1.00  0.00           C  
ATOM   4871  CG2 ILE B 306     230.795 131.210  37.244  1.00  0.00           C  
ATOM   4872  CD1 ILE B 306     228.700 128.989  38.121  1.00  0.00           C  
ATOM   4873  H   ILE B 306     232.215 128.094  39.545  1.00  0.00           H  
ATOM   4874  HA  ILE B 306     232.652 129.100  36.910  1.00  0.00           H  
ATOM   4875  HB  ILE B 306     230.900 130.167  39.145  1.00  0.00           H  
ATOM   4876 1HG1 ILE B 306     230.179 128.641  36.638  1.00  0.00           H  
ATOM   4877 2HG1 ILE B 306     230.493 127.877  38.185  1.00  0.00           H  
ATOM   4878 1HG2 ILE B 306     229.787 131.516  37.382  1.00  0.00           H  
ATOM   4879 2HG2 ILE B 306     231.441 132.038  37.536  1.00  0.00           H  
ATOM   4880 3HG2 ILE B 306     230.958 130.977  36.206  1.00  0.00           H  
ATOM   4881 1HD1 ILE B 306     228.107 128.121  37.823  1.00  0.00           H  
ATOM   4882 2HD1 ILE B 306     228.654 129.103  39.182  1.00  0.00           H  
ATOM   4883 3HD1 ILE B 306     228.289 129.858  37.650  1.00  0.00           H  
ATOM   4884  N   ILE B 307     233.715 131.082  39.321  1.00  0.00           N  
ATOM   4885  CA  ILE B 307     234.584 132.218  39.565  1.00  0.00           C  
ATOM   4886  C   ILE B 307     235.971 131.936  39.048  1.00  0.00           C  
ATOM   4887  O   ILE B 307     236.544 132.774  38.348  1.00  0.00           O  
ATOM   4888  CB  ILE B 307     234.715 132.540  41.069  1.00  0.00           C  
ATOM   4889  CG1 ILE B 307     233.390 133.038  41.611  1.00  0.00           C  
ATOM   4890  CG2 ILE B 307     235.837 133.572  41.263  1.00  0.00           C  
ATOM   4891  CD1 ILE B 307     233.278 133.104  43.120  1.00  0.00           C  
ATOM   4892  H   ILE B 307     233.260 130.600  40.100  1.00  0.00           H  
ATOM   4893  HA  ILE B 307     234.178 133.079  39.042  1.00  0.00           H  
ATOM   4894  HB  ILE B 307     234.948 131.630  41.618  1.00  0.00           H  
ATOM   4895 1HG1 ILE B 307     233.190 134.027  41.221  1.00  0.00           H  
ATOM   4896 2HG1 ILE B 307     232.638 132.373  41.257  1.00  0.00           H  
ATOM   4897 1HG2 ILE B 307     235.945 133.828  42.305  1.00  0.00           H  
ATOM   4898 2HG2 ILE B 307     236.792 133.196  40.912  1.00  0.00           H  
ATOM   4899 3HG2 ILE B 307     235.591 134.436  40.710  1.00  0.00           H  
ATOM   4900 1HD1 ILE B 307     232.287 133.446  43.378  1.00  0.00           H  
ATOM   4901 2HD1 ILE B 307     233.435 132.117  43.536  1.00  0.00           H  
ATOM   4902 3HD1 ILE B 307     234.010 133.794  43.530  1.00  0.00           H  
ATOM   4903  N   GLU B 308     236.532 130.775  39.391  1.00  0.00           N  
ATOM   4904  CA  GLU B 308     237.874 130.472  38.950  1.00  0.00           C  
ATOM   4905  C   GLU B 308     237.967 130.386  37.426  1.00  0.00           C  
ATOM   4906  O   GLU B 308     238.932 130.895  36.851  1.00  0.00           O  
ATOM   4907  CB  GLU B 308     238.399 129.201  39.604  1.00  0.00           C  
ATOM   4908  CG  GLU B 308     239.855 128.892  39.247  1.00  0.00           C  
ATOM   4909  CD  GLU B 308     240.433 127.760  40.044  1.00  0.00           C  
ATOM   4910  OE1 GLU B 308     239.747 127.230  40.893  1.00  0.00           O  
ATOM   4911  OE2 GLU B 308     241.561 127.413  39.800  1.00  0.00           O  
ATOM   4912  H   GLU B 308     236.022 130.111  39.985  1.00  0.00           H  
ATOM   4913  HA  GLU B 308     238.520 131.284  39.276  1.00  0.00           H  
ATOM   4914 1HB  GLU B 308     238.319 129.289  40.686  1.00  0.00           H  
ATOM   4915 2HB  GLU B 308     237.778 128.356  39.299  1.00  0.00           H  
ATOM   4916 1HG  GLU B 308     239.917 128.638  38.187  1.00  0.00           H  
ATOM   4917 2HG  GLU B 308     240.451 129.791  39.411  1.00  0.00           H  
ATOM   4918  N   ARG B 309     236.986 129.760  36.755  1.00  0.00           N  
ATOM   4919  CA  ARG B 309     237.029 129.718  35.297  1.00  0.00           C  
ATOM   4920  C   ARG B 309     236.931 131.111  34.685  1.00  0.00           C  
ATOM   4921  O   ARG B 309     237.649 131.421  33.723  1.00  0.00           O  
ATOM   4922  CB  ARG B 309     235.906 128.855  34.739  1.00  0.00           C  
ATOM   4923  CG  ARG B 309     236.087 127.359  34.943  1.00  0.00           C  
ATOM   4924  CD  ARG B 309     234.975 126.581  34.330  1.00  0.00           C  
ATOM   4925  NE  ARG B 309     235.102 125.141  34.575  1.00  0.00           N  
ATOM   4926  CZ  ARG B 309     235.866 124.280  33.880  1.00  0.00           C  
ATOM   4927  NH1 ARG B 309     236.620 124.671  32.863  1.00  0.00           N  
ATOM   4928  NH2 ARG B 309     235.832 123.024  34.255  1.00  0.00           N  
ATOM   4929  H   ARG B 309     236.235 129.280  37.262  1.00  0.00           H
[truncated: 100,757 more chars]
