# Supplementary material for: Reconfigurable asymmetric protein assemblies through implicit negative design
Source: Science. Author manuscript; Available in PMC 2023 Jan 27. (PMC9881579; doi:10.1126/science.abj7662)
Supplement: Data S2 [file NIHMS1843281-supplement-Data_S2.gz › without_all_supplement_resubmit_20211001/components/unfused_dimers/LHD101.pdb]

HEADER                                            22-AUG-19   XXXX              
EXPDTA    THEORETICAL MODEL                                                     
REMARK 220                                                                      
REMARK 220 EXPERIMENTAL DETAILS                                                 
REMARK 220  EXPERIMENT TYPE                : THEORETICAL MODELLING              
REMARK 220  DATE OF DATA COLLECTION        : 22-AUG-19                          
REMARK 220                                                                      
REMARK 220 REMARK: MODEL GENERATED BY ROSETTA                                   
REMARK 220  VERSION 2019.30+HEAD.0da57b43256                                    
ATOM      1  N   GLY A   1     124.938 277.613  45.328  1.00  0.00           N  
ATOM      2  CA  GLY A   1     125.903 278.242  46.227  1.00  0.00           C  
ATOM      3  C   GLY A   1     127.292 278.313  45.595  1.00  0.00           C  
ATOM      4  O   GLY A   1     127.765 279.381  45.176  1.00  0.00           O  
ATOM      5 1H   GLY A   1     124.024 277.603  45.749  1.00  0.00           H  
ATOM      6 2H   GLY A   1     124.917 278.172  44.479  1.00  0.00           H  
ATOM      7 3H   GLY A   1     125.224 276.657  45.103  1.00  0.00           H  
ATOM      8 1HA  GLY A   1     125.561 279.246  46.473  1.00  0.00           H  
ATOM      9 2HA  GLY A   1     125.952 277.676  47.156  1.00  0.00           H  
ATOM     10  N   ARG A   2     127.954 277.166  45.532  1.00  0.00           N  
ATOM     11  CA  ARG A   2     129.314 277.126  45.018  1.00  0.00           C  
ATOM     12  C   ARG A   2     129.339 277.143  43.494  1.00  0.00           C  
ATOM     13  O   ARG A   2     130.380 277.377  42.877  1.00  0.00           O  
ATOM     14  CB  ARG A   2     130.035 275.883  45.520  1.00  0.00           C  
ATOM     15  CG  ARG A   2     130.239 275.827  47.025  1.00  0.00           C  
ATOM     16  CD  ARG A   2     130.885 274.557  47.445  1.00  0.00           C  
ATOM     17  NE  ARG A   2     129.995 273.418  47.289  1.00  0.00           N  
ATOM     18  CZ  ARG A   2     130.372 272.130  47.405  1.00  0.00           C  
ATOM     19  NH1 ARG A   2     131.624 271.834  47.677  1.00  0.00           N  
ATOM     20  NH2 ARG A   2     129.484 271.164  47.246  1.00  0.00           N  
ATOM     21  H   ARG A   2     127.535 276.292  45.874  1.00  0.00           H  
ATOM     22  HA  ARG A   2     129.844 278.004  45.386  1.00  0.00           H  
ATOM     23 1HB  ARG A   2     129.475 274.996  45.229  1.00  0.00           H  
ATOM     24 2HB  ARG A   2     131.017 275.818  45.051  1.00  0.00           H  
ATOM     25 1HG  ARG A   2     130.876 276.655  47.338  1.00  0.00           H  
ATOM     26 2HG  ARG A   2     129.274 275.902  47.527  1.00  0.00           H  
ATOM     27 1HD  ARG A   2     131.772 274.381  46.836  1.00  0.00           H  
ATOM     28 2HD  ARG A   2     131.173 274.624  48.493  1.00  0.00           H  
ATOM     29  HE  ARG A   2     129.023 273.606  47.080  1.00  0.00           H  
ATOM     30 1HH1 ARG A   2     132.303 272.572  47.799  1.00  0.00           H  
ATOM     31 2HH1 ARG A   2     131.907 270.868  47.764  1.00  0.00           H  
ATOM     32 1HH2 ARG A   2     128.522 271.392  47.037  1.00  0.00           H  
ATOM     33 2HH2 ARG A   2     129.767 270.199  47.333  1.00  0.00           H  
ATOM     34  N   GLN A   3     128.182 276.911  42.875  1.00  0.00           N  
ATOM     35  CA  GLN A   3     128.068 276.965  41.427  1.00  0.00           C  
ATOM     36  C   GLN A   3     128.314 278.398  40.971  1.00  0.00           C  
ATOM     37  O   GLN A   3     129.081 278.648  40.030  1.00  0.00           O  
ATOM     38  CB  GLN A   3     126.651 276.541  41.031  1.00  0.00           C  
ATOM     39  CG  GLN A   3     126.337 275.087  41.285  1.00  0.00           C  
ATOM     40  CD  GLN A   3     124.858 274.747  41.080  1.00  0.00           C  
ATOM     41  OE1 GLN A   3     124.305 274.894  39.981  1.00  0.00           O  
ATOM     42  NE2 GLN A   3     124.214 274.309  42.166  1.00  0.00           N  
ATOM     43  H   GLN A   3     127.375 276.677  43.436  1.00  0.00           H  
ATOM     44  HA  GLN A   3     128.812 276.307  40.973  1.00  0.00           H  
ATOM     45 1HB  GLN A   3     125.937 277.127  41.612  1.00  0.00           H  
ATOM     46 2HB  GLN A   3     126.463 276.767  40.003  1.00  0.00           H  
ATOM     47 1HG  GLN A   3     126.935 274.459  40.619  1.00  0.00           H  
ATOM     48 2HG  GLN A   3     126.580 274.879  42.312  1.00  0.00           H  
ATOM     49 1HE2 GLN A   3     123.225 274.021  42.131  1.00  0.00           H  
ATOM     50 2HE2 GLN A   3     124.723 274.248  43.062  1.00  0.00           H  
ATOM     51  N   GLU A   4     127.720 279.344  41.703  1.00  0.00           N  
ATOM     52  CA  GLU A   4     127.869 280.747  41.413  1.00  0.00           C  
ATOM     53  C   GLU A   4     129.264 281.225  41.770  1.00  0.00           C  
ATOM     54  O   GLU A   4     129.850 282.010  41.029  1.00  0.00           O  
ATOM     55  CB  GLU A   4     126.821 281.562  42.176  1.00  0.00           C  
ATOM     56  CG  GLU A   4     125.389 281.335  41.712  1.00  0.00           C  
ATOM     57  CD  GLU A   4     124.821 280.026  42.183  1.00  0.00           C  
ATOM     58  OE1 GLU A   4     125.380 279.448  43.085  1.00  0.00           O  
ATOM     59  OE2 GLU A   4     123.828 279.602  41.640  1.00  0.00           O  
ATOM     60  H   GLU A   4     127.073 279.083  42.450  1.00  0.00           H  
ATOM     61  HA  GLU A   4     127.723 280.895  40.344  1.00  0.00           H  
ATOM     62 1HB  GLU A   4     126.872 281.317  43.237  1.00  0.00           H  
ATOM     63 2HB  GLU A   4     127.042 282.624  42.074  1.00  0.00           H  
ATOM     64 1HG  GLU A   4     124.764 282.145  42.088  1.00  0.00           H  
ATOM     65 2HG  GLU A   4     125.362 281.367  40.623  1.00  0.00           H  
ATOM     66  N   LYS A   5     129.811 280.752  42.897  1.00  0.00           N  
ATOM     67  CA  LYS A   5     131.133 281.210  43.300  1.00  0.00           C  
ATOM     68  C   LYS A   5     132.217 280.844  42.280  1.00  0.00           C  
ATOM     69  O   LYS A   5     133.079 281.679  41.968  1.00  0.00           O  
ATOM     70  CB  LYS A   5     131.491 280.633  44.671  1.00  0.00           C  
ATOM     71  CG  LYS A   5     130.696 281.223  45.828  1.00  0.00           C  
ATOM     72  CD  LYS A   5     131.084 280.578  47.151  1.00  0.00           C  
ATOM     73  CE  LYS A   5     130.307 281.182  48.311  1.00  0.00           C  
ATOM     74  NZ  LYS A   5     130.668 280.553  49.610  1.00  0.00           N  
ATOM     75  H   LYS A   5     129.272 280.118  43.497  1.00  0.00           H  
ATOM     76  HA  LYS A   5     131.104 282.300  43.363  1.00  0.00           H  
ATOM     77 1HB  LYS A   5     131.325 279.556  44.667  1.00  0.00           H  
ATOM     78 2HB  LYS A   5     132.549 280.801  44.872  1.00  0.00           H  
ATOM     79 1HG  LYS A   5     130.882 282.296  45.889  1.00  0.00           H  
ATOM     80 2HG  LYS A   5     129.631 281.067  45.656  1.00  0.00           H  
ATOM     81 1HD  LYS A   5     130.881 279.507  47.107  1.00  0.00           H  
ATOM     82 2HD  LYS A   5     132.150 280.722  47.326  1.00  0.00           H  
ATOM     83 1HE  LYS A   5     130.512 282.250  48.369  1.00  0.00           H  
ATOM     84 2HE  LYS A   5     129.238 281.049  48.142  1.00  0.00           H  
ATOM     85 1HZ  LYS A   5     130.132 280.980  50.352  1.00  0.00           H  
ATOM     86 2HZ  LYS A   5     130.464 279.564  49.574  1.00  0.00           H  
ATOM     87 3HZ  LYS A   5     131.653 280.687  49.787  1.00  0.00           H  
ATOM     88  N   VAL A   6     132.158 279.634  41.705  1.00  0.00           N  
ATOM     89  CA  VAL A   6     133.152 279.301  40.691  1.00  0.00           C  
ATOM     90  C   VAL A   6     132.881 280.116  39.435  1.00  0.00           C  
ATOM     91  O   VAL A   6     133.824 280.577  38.787  1.00  0.00           O  
ATOM     92  CB  VAL A   6     133.217 277.811  40.341  1.00  0.00           C  
ATOM     93  CG1 VAL A   6     134.260 277.578  39.192  1.00  0.00           C  
ATOM     94  CG2 VAL A   6     133.615 277.012  41.551  1.00  0.00           C  
ATOM     95  H   VAL A   6     131.459 278.945  42.012  1.00  0.00           H  
ATOM     96  HA  VAL A   6     134.129 279.587  41.073  1.00  0.00           H  
ATOM     97  HB  VAL A   6     132.244 277.490  39.992  1.00  0.00           H  
ATOM     98 1HG1 VAL A   6     134.308 276.520  38.954  1.00  0.00           H  
ATOM     99 2HG1 VAL A   6     133.982 278.129  38.297  1.00  0.00           H  
ATOM    100 3HG1 VAL A   6     135.245 277.910  39.525  1.00  0.00           H  
ATOM    101 1HG2 VAL A   6     133.651 275.984  41.275  1.00  0.00           H  
ATOM    102 2HG2 VAL A   6     134.579 277.321  41.889  1.00  0.00           H  
ATOM    103 3HG2 VAL A   6     132.887 277.155  42.343  1.00  0.00           H  
ATOM    104  N   LEU A   7     131.600 280.263  39.051  1.00  0.00           N  
ATOM    105  CA  LEU A   7     131.307 281.067  37.883  1.00  0.00           C  
ATOM    106  C   LEU A   7     131.827 282.492  38.053  1.00  0.00           C  
ATOM    107  O   LEU A   7     132.384 283.037  37.103  1.00  0.00           O  
ATOM    108  CB  LEU A   7     129.796 281.090  37.624  1.00  0.00           C  
ATOM    109  CG  LEU A   7     129.361 281.667  36.271  1.00  0.00           C  
ATOM    110  CD1 LEU A   7     128.125 280.927  35.776  1.00  0.00           C  
ATOM    111  CD2 LEU A   7     129.084 283.156  36.420  1.00  0.00           C  
ATOM    112  H   LEU A   7     130.833 279.806  39.555  1.00  0.00           H  
ATOM    113  HA  LEU A   7     131.818 280.613  37.041  1.00  0.00           H  
ATOM    114 1HB  LEU A   7     129.418 280.070  37.686  1.00  0.00           H  
ATOM    115 2HB  LEU A   7     129.318 281.680  38.405  1.00  0.00           H  
ATOM    116  HG  LEU A   7     130.155 281.517  35.539  1.00  0.00           H  
ATOM    117 1HD1 LEU A   7     127.816 281.338  34.814  1.00  0.00           H  
ATOM    118 2HD1 LEU A   7     128.357 279.869  35.660  1.00  0.00           H  
ATOM    119 3HD1 LEU A   7     127.317 281.046  36.497  1.00  0.00           H  
ATOM    120 1HD2 LEU A   7     128.775 283.567  35.458  1.00  0.00           H  
ATOM    121 2HD2 LEU A   7     128.289 283.307  37.150  1.00  0.00           H  
ATOM    122 3HD2 LEU A   7     129.988 283.662  36.758  1.00  0.00           H  
ATOM    123  N   LYS A   8     131.654 283.103  39.238  1.00  0.00           N  
ATOM    124  CA  LYS A   8     132.142 284.467  39.444  1.00  0.00           C  
ATOM    125  C   LYS A   8     133.664 284.534  39.304  1.00  0.00           C  
ATOM    126  O   LYS A   8     134.185 285.514  38.752  1.00  0.00           O  
ATOM    127  CB  LYS A   8     131.716 284.988  40.817  1.00  0.00           C  
ATOM    128  CG  LYS A   8     130.233 285.312  40.934  1.00  0.00           C  
ATOM    129  CD  LYS A   8     129.878 285.778  42.339  1.00  0.00           C  
ATOM    130  CE  LYS A   8     128.394 286.091  42.461  1.00  0.00           C  
ATOM    131  NZ  LYS A   8     128.029 286.531  43.835  1.00  0.00           N  
ATOM    132  H   LYS A   8     131.146 282.625  39.987  1.00  0.00           H  
ATOM    133  HA  LYS A   8     131.708 285.104  38.675  1.00  0.00           H  
ATOM    134 1HB  LYS A   8     131.958 284.246  41.579  1.00  0.00           H  
ATOM    135 2HB  LYS A   8     132.276 285.893  41.053  1.00  0.00           H  
ATOM    136 1HG  LYS A   8     129.975 286.099  40.224  1.00  0.00           H  
ATOM    137 2HG  LYS A   8     129.647 284.425  40.696  1.00  0.00           H  
ATOM    138 1HD  LYS A   8     130.137 284.999  43.057  1.00  0.00           H  
ATOM    139 2HD  LYS A   8     130.450 286.675  42.580  1.00  0.00           H  
ATOM    140 1HE  LYS A   8     128.130 286.880  41.758  1.00  0.00           H  
ATOM    141 2HE  LYS A   8     127.813 285.204  42.211  1.00  0.00           H  
ATOM    142 1HZ  LYS A   8     127.039 286.728  43.874  1.00  0.00           H  
ATOM    143 2HZ  LYS A   8     128.253 285.798  44.494  1.00  0.00           H  
ATOM    144 3HZ  LYS A   8     128.548 287.365  44.071  1.00  0.00           H  
ATOM    145  N   SER A   9     134.380 283.497  39.765  1.00  0.00           N  
ATOM    146  CA  SER A   9     135.832 283.445  39.590  1.00  0.00           C  
ATOM    147  C   SER A   9     136.157 283.499  38.095  1.00  0.00           C  
ATOM    148  O   SER A   9     137.040 284.254  37.657  1.00  0.00           O  
ATOM    149  CB  SER A   9     136.402 282.184  40.209  1.00  0.00           C  
ATOM    150  OG  SER A   9     137.793 282.130  40.048  1.00  0.00           O  
ATOM    151  H   SER A   9     133.905 282.762  40.306  1.00  0.00           H  
ATOM    152  HA  SER A   9     136.276 284.311  40.078  1.00  0.00           H  
ATOM    153 1HB  SER A   9     136.155 282.156  41.270  1.00  0.00           H  
ATOM    154 2HB  SER A   9     135.946 281.312  39.743  1.00  0.00           H  
ATOM    155  HG  SER A   9     138.084 281.347  40.521  1.00  0.00           H  
ATOM    156  N   ILE A  10     135.396 282.746  37.290  1.00  0.00           N  
ATOM    157  CA  ILE A  10     135.593 282.802  35.851  1.00  0.00           C  
ATOM    158  C   ILE A  10     135.253 284.194  35.337  1.00  0.00           C  
ATOM    159  O   ILE A  10     136.039 284.781  34.596  1.00  0.00           O  
ATOM    160  CB  ILE A  10     134.744 281.756  35.090  1.00  0.00           C  
ATOM    161  CG1 ILE A  10     135.234 280.347  35.416  1.00  0.00           C  
ATOM    162  CG2 ILE A  10     134.861 282.025  33.581  1.00  0.00           C  
ATOM    163  CD1 ILE A  10     134.309 279.202  34.988  1.00  0.00           C  
ATOM    164  H   ILE A  10     134.726 282.090  37.709  1.00  0.00           H  
ATOM    165  HA  ILE A  10     136.645 282.608  35.640  1.00  0.00           H  
ATOM    166  HB  ILE A  10     133.701 281.827  35.400  1.00  0.00           H  
ATOM    167 1HG1 ILE A  10     136.178 280.220  34.921  1.00  0.00           H  
ATOM    168 2HG1 ILE A  10     135.389 280.277  36.494  1.00  0.00           H  
ATOM    169 1HG2 ILE A  10     134.296 281.323  33.037  1.00  0.00           H  
ATOM    170 2HG2 ILE A  10     134.493 283.011  33.352  1.00  0.00           H  
ATOM    171 3HG2 ILE A  10     135.899 281.956  33.278  1.00  0.00           H  
ATOM    172 1HD1 ILE A  10     134.767 278.257  35.273  1.00  0.00           H  
ATOM    173 2HD1 ILE A  10     133.351 279.304  35.495  1.00  0.00           H  
ATOM    174 3HD1 ILE A  10     134.154 279.211  33.919  1.00  0.00           H  
ATOM    175  N   GLU A  11     134.117 284.765  35.743  1.00  0.00           N  
ATOM    176  CA  GLU A  11     133.738 286.066  35.211  1.00  0.00           C  
ATOM    177  C   GLU A  11     134.805 287.121  35.442  1.00  0.00           C  
ATOM    178  O   GLU A  11     135.072 287.923  34.540  1.00  0.00           O  
ATOM    179  CB  GLU A  11     132.426 286.571  35.818  1.00  0.00           C  
ATOM    180  CG  GLU A  11     131.976 287.937  35.248  1.00  0.00           C  
ATOM    181  CD  GLU A  11     130.646 288.410  35.769  1.00  0.00           C  
ATOM    182  OE1 GLU A  11     129.955 287.637  36.383  1.00  0.00           O  
ATOM    183  OE2 GLU A  11     130.333 289.566  35.566  1.00  0.00           O  
ATOM    184  H   GLU A  11     133.496 284.263  36.380  1.00  0.00           H  
ATOM    185  HA  GLU A  11     133.598 285.958  34.136  1.00  0.00           H  
ATOM    186 1HB  GLU A  11     131.636 285.841  35.680  1.00  0.00           H  
ATOM    187 2HB  GLU A  11     132.560 286.690  36.894  1.00  0.00           H  
ATOM    188 1HG  GLU A  11     132.723 288.687  35.501  1.00  0.00           H  
ATOM    189 2HG  GLU A  11     131.933 287.866  34.161  1.00  0.00           H  
ATOM    190  N   GLU A  12     135.422 287.141  36.632  1.00  0.00           N  
ATOM    191  CA  GLU A  12     136.468 288.127  36.864  1.00  0.00           C  
ATOM    192  C   GLU A  12     137.638 287.939  35.901  1.00  0.00           C  
ATOM    193  O   GLU A  12     138.106 288.917  35.295  1.00  0.00           O  
ATOM    194  CB  GLU A  12     136.987 288.068  38.303  1.00  0.00           C  
ATOM    195  CG  GLU A  12     138.090 289.100  38.594  1.00  0.00           C  
ATOM    196  CD  GLU A  12     138.583 289.091  40.007  1.00  0.00           C  
ATOM    197  OE1 GLU A  12     138.005 288.428  40.827  1.00  0.00           O  
ATOM    198  OE2 GLU A  12     139.579 289.738  40.257  1.00  0.00           O  
ATOM    199  H   GLU A  12     135.120 286.496  37.373  1.00  0.00           H  
ATOM    200  HA  GLU A  12     136.047 289.115  36.695  1.00  0.00           H  
ATOM    201 1HB  GLU A  12     136.161 288.234  38.994  1.00  0.00           H  
ATOM    202 2HB  GLU A  12     137.385 287.069  38.503  1.00  0.00           H  
ATOM    203 1HG  GLU A  12     138.936 288.890  37.944  1.00  0.00           H  
ATOM    204 2HG  GLU A  12     137.718 290.094  38.347  1.00  0.00           H  
ATOM    205  N   THR A  13     138.084 286.689  35.709  1.00  0.00           N  
ATOM    206  CA  THR A  13     139.181 286.441  34.783  1.00  0.00           C  
ATOM    207  C   THR A  13     138.761 286.806  33.349  1.00  0.00           C  
ATOM    208  O   THR A  13     139.546 287.397  32.618  1.00  0.00           O  
ATOM    209  CB  THR A  13     139.763 285.007  34.911  1.00  0.00           C  
ATOM    210  OG1 THR A  13     140.263 284.831  36.241  1.00  0.00           O  
ATOM    211  CG2 THR A  13     140.942 284.847  33.975  1.00  0.00           C  
ATOM    212  H   THR A  13     137.691 285.910  36.262  1.00  0.00           H  
ATOM    213  HA  THR A  13     139.998 287.107  35.055  1.00  0.00           H  
ATOM    214  HB  THR A  13     138.989 284.266  34.696  1.00  0.00           H  
ATOM    215  HG1 THR A  13     140.739 283.966  36.318  1.00  0.00           H  
ATOM    216 1HG2 THR A  13     141.362 283.844  34.090  1.00  0.00           H  
ATOM    217 2HG2 THR A  13     140.635 284.982  32.993  1.00  0.00           H  
ATOM    218 3HG2 THR A  13     141.702 285.585  34.218  1.00  0.00           H  
ATOM    219  N   VAL A  14     137.525 286.493  32.956  1.00  0.00           N  
ATOM    220  CA  VAL A  14     137.028 286.805  31.611  1.00  0.00           C  
ATOM    221  C   VAL A  14     137.073 288.292  31.316  1.00  0.00           C  
ATOM    222  O   VAL A  14     137.486 288.708  30.218  1.00  0.00           O  
ATOM    223  CB  VAL A  14     135.580 286.308  31.448  1.00  0.00           C  
ATOM    224  CG1 VAL A  14     134.938 286.931  30.217  1.00  0.00           C  
ATOM    225  CG2 VAL A  14     135.561 284.790  31.356  1.00  0.00           C  
ATOM    226  H   VAL A  14     136.923 285.999  33.616  1.00  0.00           H  
ATOM    227  HA  VAL A  14     137.652 286.299  30.888  1.00  0.00           H  
ATOM    228  HB  VAL A  14     134.996 286.628  32.311  1.00  0.00           H  
ATOM    229 1HG1 VAL A  14     133.915 286.568  30.117  1.00  0.00           H  
ATOM    230 2HG1 VAL A  14     134.930 288.016  30.320  1.00  0.00           H  
ATOM    231 3HG1 VAL A  14     135.508 286.654  29.330  1.00  0.00           H  
ATOM    232 1HG2 VAL A  14     134.533 284.445  31.242  1.00  0.00           H  
ATOM    233 2HG2 VAL A  14     136.149 284.470  30.496  1.00  0.00           H  
ATOM    234 3HG2 VAL A  14     135.986 284.365  32.266  1.00  0.00           H  
ATOM    235  N   ARG A  15     136.640 289.103  32.278  1.00  0.00           N  
ATOM    236  CA  ARG A  15     136.678 290.538  32.088  1.00  0.00           C  
ATOM    237  C   ARG A  15     138.116 291.032  31.920  1.00  0.00           C  
ATOM    238  O   ARG A  15     138.383 291.858  31.045  1.00  0.00           O  
ATOM    239  CB  ARG A  15     135.995 291.237  33.249  1.00  0.00           C  
ATOM    240  CG  ARG A  15     134.474 291.090  33.250  1.00  0.00           C  
ATOM    241  CD  ARG A  15     133.834 291.759  34.418  1.00  0.00           C  
ATOM    242  NE  ARG A  15     132.374 291.602  34.402  1.00  0.00           N  
ATOM    243  CZ  ARG A  15     131.502 292.379  33.737  1.00  0.00           C  
ATOM    244  NH1 ARG A  15     131.899 293.407  33.003  1.00  0.00           N  
ATOM    245  NH2 ARG A  15     130.230 292.075  33.844  1.00  0.00           N  
ATOM    246  H   ARG A  15     136.253 288.693  33.136  1.00  0.00           H  
ATOM    247  HA  ARG A  15     136.125 290.773  31.178  1.00  0.00           H  
ATOM    248 1HB  ARG A  15     136.364 290.810  34.186  1.00  0.00           H  
ATOM    249 2HB  ARG A  15     136.244 292.295  33.244  1.00  0.00           H  
ATOM    250 1HG  ARG A  15     134.070 291.519  32.336  1.00  0.00           H  
ATOM    251 2HG  ARG A  15     134.217 290.031  33.291  1.00  0.00           H  
ATOM    252 1HD  ARG A  15     134.210 291.295  35.331  1.00  0.00           H  
ATOM    253 2HD  ARG A  15     134.076 292.819  34.428  1.00  0.00           H  
ATOM    254  HE  ARG A  15     131.948 290.831  34.942  1.00  0.00           H  
ATOM    255 1HH1 ARG A  15     132.878 293.631  32.929  1.00  0.00           H  
ATOM    256 2HH1 ARG A  15     131.219 293.972  32.516  1.00  0.00           H  
ATOM    257 1HH2 ARG A  15     129.978 291.261  34.430  1.00  0.00           H  
ATOM    258 2HH2 ARG A  15     129.525 292.618  33.371  1.00  0.00           H  
ATOM    259  N   LYS A  16     139.056 290.474  32.698  1.00  0.00           N  
ATOM    260  CA  LYS A  16     140.466 290.849  32.591  1.00  0.00           C  
ATOM    261  C   LYS A  16     141.096 290.372  31.273  1.00  0.00           C  
ATOM    262  O   LYS A  16     141.924 291.072  30.685  1.00  0.00           O  
ATOM    263  CB  LYS A  16     141.250 290.288  33.778  1.00  0.00           C  
ATOM    264  CG  LYS A  16     140.940 290.960  35.110  1.00  0.00           C  
ATOM    265  CD  LYS A  16     141.718 290.316  36.247  1.00  0.00           C  
ATOM    266  CE  LYS A  16     141.417 290.992  37.577  1.00  0.00           C  
ATOM    267  NZ  LYS A  16     142.119 290.329  38.710  1.00  0.00           N  
ATOM    268  H   LYS A  16     138.764 289.815  33.429  1.00  0.00           H  
ATOM    269  HA  LYS A  16     140.528 291.938  32.608  1.00  0.00           H  
ATOM    270 1HB  LYS A  16     141.039 289.224  33.884  1.00  0.00           H  
ATOM    271 2HB  LYS A  16     142.318 290.393  33.591  1.00  0.00           H  
ATOM    272 1HG  LYS A  16     141.203 292.017  35.054  1.00  0.00           H  
ATOM    273 2HG  LYS A  16     139.874 290.880  35.318  1.00  0.00           H  
ATOM    274 1HD  LYS A  16     141.453 289.260  36.318  1.00  0.00           H  
ATOM    275 2HD  LYS A  16     142.787 290.391  36.046  1.00  0.00           H  
ATOM    276 1HE  LYS A  16     141.728 292.034  37.533  1.00  0.00           H  
ATOM    277 2HE  LYS A  16     140.344 290.963  37.765  1.00  0.00           H  
ATOM    278 1HZ  LYS A  16     141.894 290.806  39.571  1.00  0.00           H  
ATOM    279 2HZ  LYS A  16     141.824 289.364  38.771  1.00  0.00           H  
ATOM    280 3HZ  LYS A  16     143.117 290.366  38.556  1.00  0.00           H  
ATOM    281  N   MET A  17     140.698 289.173  30.819  1.00  0.00           N  
ATOM    282  CA  MET A  17     141.195 288.573  29.581  1.00  0.00           C  
ATOM    283  C   MET A  17     140.683 289.307  28.341  1.00  0.00           C  
ATOM    284  O   MET A  17     141.346 289.295  27.293  1.00  0.00           O  
ATOM    285  CB  MET A  17     140.817 287.093  29.514  1.00  0.00           C  
ATOM    286  CG  MET A  17     141.560 286.194  30.495  1.00  0.00           C  
ATOM    287  SD  MET A  17     141.237 284.432  30.245  1.00  0.00           S  
ATOM    288  CE  MET A  17     139.469 284.171  30.485  1.00  0.00           C  
ATOM    289  H   MET A  17     140.051 288.639  31.395  1.00  0.00           H  
ATOM    290  HA  MET A  17     142.278 288.648  29.584  1.00  0.00           H  
ATOM    291 1HB  MET A  17     139.766 287.008  29.743  1.00  0.00           H  
ATOM    292 2HB  MET A  17     140.975 286.710  28.512  1.00  0.00           H  
ATOM    293 1HG  MET A  17     142.625 286.355  30.348  1.00  0.00           H  
ATOM    294 2HG  MET A  17     141.344 286.460  31.498  1.00  0.00           H  
ATOM    295 1HE  MET A  17     139.244 283.134  30.326  1.00  0.00           H  
ATOM    296 2HE  MET A  17     139.161 284.452  31.474  1.00  0.00           H  
ATOM    297 3HE  MET A  17     138.934 284.747  29.785  1.00  0.00           H  
ATOM    298  N   GLY A  18     139.516 289.958  28.443  1.00  0.00           N  
ATOM    299  CA  GLY A  18     138.989 290.715  27.321  1.00  0.00           C  
ATOM    300  C   GLY A  18     138.266 289.809  26.340  1.00  0.00           C  
ATOM    301  O   GLY A  18     138.278 290.048  25.131  1.00  0.00           O  
ATOM    302  H   GLY A  18     138.950 289.880  29.294  1.00  0.00           H  
ATOM    303 1HA  GLY A  18     138.305 291.478  27.696  1.00  0.00           H  
ATOM    304 2HA  GLY A  18     139.804 291.231  26.818  1.00  0.00           H  
ATOM    305  N   VAL A  19     137.659 288.749  26.862  1.00  0.00           N  
ATOM    306  CA  VAL A  19     136.974 287.772  26.016  1.00  0.00           C  
ATOM    307  C   VAL A  19     135.507 287.673  26.417  1.00  0.00           C  
ATOM    308  O   VAL A  19     135.088 288.320  27.379  1.00  0.00           O  
ATOM    309  CB  VAL A  19     137.638 286.387  26.138  1.00  0.00           C  
ATOM    310  CG1 VAL A  19     139.101 286.461  25.728  1.00  0.00           C  
ATOM    311  CG2 VAL A  19     137.502 285.871  27.562  1.00  0.00           C  
ATOM    312  H   VAL A  19     137.681 288.657  27.884  1.00  0.00           H  
ATOM    313  HA  VAL A  19     137.020 288.110  24.980  1.00  0.00           H  
ATOM    314  HB  VAL A  19     137.146 285.698  25.452  1.00  0.00           H  
ATOM    315 1HG1 VAL A  19     139.555 285.473  25.819  1.00  0.00           H  
ATOM    316 2HG1 VAL A  19     139.173 286.798  24.694  1.00  0.00           H  
ATOM    317 3HG1 VAL A  19     139.626 287.162  26.376  1.00  0.00           H  
ATOM    318 1HG2 VAL A  19     137.973 284.892  27.640  1.00  0.00           H  
ATOM    319 2HG2 VAL A  19     137.989 286.564  28.248  1.00  0.00           H  
ATOM    320 3HG2 VAL A  19     136.446 285.787  27.819  1.00  0.00           H  
ATOM    321  N   THR A  20     134.712 286.930  25.644  1.00  0.00           N  
ATOM    322  CA  THR A  20     133.274 286.883  25.887  1.00  0.00           C  
ATOM    323  C   THR A  20     132.776 285.607  26.538  1.00  0.00           C  
ATOM    324  O   THR A  20     133.076 284.504  26.087  1.00  0.00           O  
ATOM    325  CB  THR A  20     132.506 287.092  24.569  1.00  0.00           C  
ATOM    326  OG1 THR A  20     132.815 288.385  24.032  1.00  0.00           O  
ATOM    327  CG2 THR A  20     131.007 286.989  24.803  1.00  0.00           C  
ATOM    328  H   THR A  20     135.104 286.372  24.877  1.00  0.00           H  
ATOM    329  HA  THR A  20     133.018 287.712  26.548  1.00  0.00           H  
ATOM    330  HB  THR A  20     132.808 286.333  23.847  1.00  0.00           H  
ATOM    331  HG1 THR A  20     133.731 288.401  23.744  1.00  0.00           H  
ATOM    332 1HG2 THR A  20     130.480 287.139  23.860  1.00  0.00           H  
ATOM    333 2HG2 THR A  20     130.767 286.003  25.200  1.00  0.00           H  
ATOM    334 3HG2 THR A  20     130.697 287.752  25.516  1.00  0.00           H  
ATOM    335  N   MET A  21     131.969 285.748  27.585  1.00  0.00           N  
ATOM    336  CA  MET A  21     131.459 284.578  28.288  1.00  0.00           C  
ATOM    337  C   MET A  21     129.951 284.521  28.383  1.00  0.00           C  
ATOM    338  O   MET A  21     129.294 285.514  28.703  1.00  0.00           O  
ATOM    339  CB  MET A  21     132.062 284.523  29.691  1.00  0.00           C  
ATOM    340  CG  MET A  21     131.603 283.336  30.527  1.00  0.00           C  
ATOM    341  SD  MET A  21     130.120 283.695  31.489  1.00  0.00           S  
ATOM    342  CE  MET A  21     130.841 284.367  32.984  1.00  0.00           C  
ATOM    343  H   MET A  21     131.714 286.679  27.890  1.00  0.00           H  
ATOM    344  HA  MET A  21     131.773 283.691  27.743  1.00  0.00           H  
ATOM    345 1HB  MET A  21     133.147 284.481  29.619  1.00  0.00           H  
ATOM    346 2HB  MET A  21     131.804 285.433  30.233  1.00  0.00           H  
ATOM    347 1HG  MET A  21     131.394 282.490  29.873  1.00  0.00           H  
ATOM    348 2HG  MET A  21     132.398 283.047  31.214  1.00  0.00           H  
ATOM    349 1HE  MET A  21     130.048 284.637  33.681  1.00  0.00           H  
ATOM    350 2HE  MET A  21     131.490 283.619  33.443  1.00  0.00           H  
ATOM    351 3HE  MET A  21     131.427 285.254  32.739  1.00  0.00           H  
ATOM    352  N   GLU A  22     129.425 283.316  28.192  1.00  0.00           N  
ATOM    353  CA  GLU A  22     127.993 283.070  28.194  1.00  0.00           C  
ATOM    354  C   GLU A  22     127.700 282.016  29.261  1.00  0.00           C  
ATOM    355  O   GLU A  22     128.514 281.124  29.512  1.00  0.00           O  
ATOM    356  CB  GLU A  22     127.528 282.537  26.836  1.00  0.00           C  
ATOM    357  CG  GLU A  22     127.807 283.426  25.647  1.00  0.00           C  
ATOM    358  CD  GLU A  22     127.472 282.750  24.325  1.00  0.00           C  
ATOM    359  OE1 GLU A  22     126.922 281.652  24.331  1.00  0.00           O  
ATOM    360  OE2 GLU A  22     127.790 283.325  23.291  1.00  0.00           O  
ATOM    361  H   GLU A  22     130.071 282.545  27.996  1.00  0.00           H  
ATOM    362  HA  GLU A  22     127.462 283.988  28.439  1.00  0.00           H  
ATOM    363 1HB  GLU A  22     127.982 281.572  26.650  1.00  0.00           H  
ATOM    364 2HB  GLU A  22     126.454 282.393  26.878  1.00  0.00           H  
ATOM    365 1HG  GLU A  22     127.221 284.339  25.742  1.00  0.00           H  
ATOM    366 2HG  GLU A  22     128.862 283.701  25.654  1.00  0.00           H  
ATOM    367  N   THR A  23     126.517 282.080  29.871  1.00  0.00           N  
ATOM    368  CA  THR A  23     126.175 281.035  30.835  1.00  0.00           C  
ATOM    369  C   THR A  23     124.958 280.270  30.325  1.00  0.00           C  
ATOM    370  O   THR A  23     123.944 280.852  29.947  1.00  0.00           O  
ATOM    371  CB  THR A  23     125.889 281.618  32.231  1.00  0.00           C  
ATOM    372  OG1 THR A  23     127.041 282.332  32.699  1.00  0.00           O  
ATOM    373  CG2 THR A  23     125.553 280.506  33.214  1.00  0.00           C  
ATOM    374  H   THR A  23     125.880 282.834  29.681  1.00  0.00           H  
ATOM    375  HA  THR A  23     126.994 280.330  30.916  1.00  0.00           H  
ATOM    376  HB  THR A  23     125.049 282.309  32.172  1.00  0.00           H  
ATOM    377  HG1 THR A  23     127.162 283.124  32.170  1.00  0.00           H  
ATOM    378 1HG2 THR A  23     125.354 280.937  34.195  1.00  0.00           H  
ATOM    379 2HG2 THR A  23     124.671 279.968  32.867  1.00  0.00           H  
ATOM    380 3HG2 THR A  23     126.394 279.817  33.285  1.00  0.00           H  
ATOM    381  N   HIS A  24     125.087 278.950  30.356  1.00  0.00           N  
ATOM    382  CA  HIS A  24     124.079 278.010  29.894  1.00  0.00           C  
ATOM    383  C   HIS A  24     123.861 276.916  30.944  1.00  0.00           C  
ATOM    384  O   HIS A  24     124.074 275.730  30.689  1.00  0.00           O  
ATOM    385  CB  HIS A  24     124.563 277.400  28.575  1.00  0.00           C  
ATOM    386  CG  HIS A  24     124.766 278.419  27.487  1.00  0.00           C  
ATOM    387  ND1 HIS A  24     123.725 278.932  26.743  1.00  0.00           N  
ATOM    388  CD2 HIS A  24     125.894 279.043  27.042  1.00  0.00           C  
ATOM    389  CE1 HIS A  24     124.199 279.821  25.880  1.00  0.00           C  
ATOM    390  NE2 HIS A  24     125.509 279.906  26.037  1.00  0.00           N  
ATOM    391  H   HIS A  24     125.982 278.584  30.676  1.00  0.00           H  
ATOM    392  HA  HIS A  24     123.133 278.521  29.727  1.00  0.00           H  
ATOM    393 1HB  HIS A  24     125.513 276.913  28.735  1.00  0.00           H  
ATOM    394 2HB  HIS A  24     123.855 276.650  28.228  1.00  0.00           H  
ATOM    395  HD2 HIS A  24     126.908 278.894  27.416  1.00  0.00           H  
ATOM    396  HE1 HIS A  24     123.611 280.390  25.162  1.00  0.00           H  
ATOM    397  HE2 HIS A  24     126.134 280.541  25.487  1.00  0.00           H  
ATOM    398  N   ARG A  25     123.444 277.339  32.133  1.00  0.00           N  
ATOM    399  CA  ARG A  25     123.270 276.485  33.307  1.00  0.00           C  
ATOM    400  C   ARG A  25     121.950 275.716  33.295  1.00  0.00           C  
ATOM    401  O   ARG A  25     120.966 276.178  32.714  1.00  0.00           O  
ATOM    402  CB  ARG A  25     123.343 277.319  34.577  1.00  0.00           C  
ATOM    403  CG  ARG A  25     122.183 278.282  34.777  1.00  0.00           C  
ATOM    404  CD  ARG A  25     122.358 279.105  36.001  1.00  0.00           C  
ATOM    405  NE  ARG A  25     122.314 278.297  37.209  1.00  0.00           N  
ATOM    406  CZ  ARG A  25     122.686 278.726  38.431  1.00  0.00           C  
ATOM    407  NH1 ARG A  25     123.124 279.955  38.590  1.00  0.00           N  
ATOM    408  NH2 ARG A  25     122.609 277.912  39.469  1.00  0.00           N  
ATOM    409  H   ARG A  25     123.231 278.322  32.229  1.00  0.00           H  
ATOM    410  HA  ARG A  25     124.082 275.759  33.331  1.00  0.00           H  
ATOM    411 1HB  ARG A  25     123.378 276.661  35.443  1.00  0.00           H  
ATOM    412 2HB  ARG A  25     124.262 277.906  34.574  1.00  0.00           H  
ATOM    413 1HG  ARG A  25     122.114 278.952  33.920  1.00  0.00           H  
ATOM    414 2HG  ARG A  25     121.255 277.718  34.873  1.00  0.00           H  
ATOM    415 1HD  ARG A  25     123.322 279.611  35.964  1.00  0.00           H  
ATOM    416 2HD  ARG A  25     121.561 279.845  36.058  1.00  0.00           H  
ATOM    417  HE  ARG A  25     121.982 277.345  37.126  1.00  0.00           H  
ATOM    418 1HH1 ARG A  25     123.183 280.578  37.796  1.00  0.00           H  
ATOM    419 2HH1 ARG A  25     123.402 280.277  39.506  1.00  0.00           H  
ATOM    420 1HH2 ARG A  25     122.271 276.967  39.347  1.00  0.00           H  
ATOM    421 2HH2 ARG A  25     122.887 278.234  40.384  1.00  0.00           H  
ATOM    422  N   SER A  26     121.935 274.555  33.962  1.00  0.00           N  
ATOM    423  CA  SER A  26     120.718 273.754  34.128  1.00  0.00           C  
ATOM    424  C   SER A  26     120.825 272.850  35.354  1.00  0.00           C  
ATOM    425  O   SER A  26     121.889 272.286  35.628  1.00  0.00           O  
ATOM    426  CB  SER A  26     120.448 272.920  32.892  1.00  0.00           C  
ATOM    427  OG  SER A  26     119.297 272.131  33.057  1.00  0.00           O  
ATOM    428  H   SER A  26     122.805 274.224  34.392  1.00  0.00           H  
ATOM    429  HA  SER A  26     119.877 274.433  34.278  1.00  0.00           H  
ATOM    430 1HB  SER A  26     120.316 273.586  32.039  1.00  0.00           H  
ATOM    431 2HB  SER A  26     121.308 272.286  32.682  1.00  0.00           H  
ATOM    432  HG  SER A  26     119.187 271.642  32.237  1.00  0.00           H  
ATOM    433  N   GLY A  27     119.732 272.682  36.095  1.00  0.00           N  
ATOM    434  CA  GLY A  27     119.789 271.803  37.258  1.00  0.00           C  
ATOM    435  C   GLY A  27     120.826 272.349  38.228  1.00  0.00           C  
ATOM    436  O   GLY A  27     120.761 273.517  38.605  1.00  0.00           O  
ATOM    437  H   GLY A  27     118.873 273.156  35.846  1.00  0.00           H  
ATOM    438 1HA  GLY A  27     118.812 271.760  37.739  1.00  0.00           H  
ATOM    439 2HA  GLY A  27     120.052 270.792  36.952  1.00  0.00           H  
ATOM    440  N   ASN A  28     121.767 271.496  38.650  1.00  0.00           N  
ATOM    441  CA  ASN A  28     122.826 271.897  39.576  1.00  0.00           C  
ATOM    442  C   ASN A  28     124.211 271.923  38.925  1.00  0.00           C  
ATOM    443  O   ASN A  28     125.243 271.771  39.602  1.00  0.00           O  
ATOM    444  CB  ASN A  28     122.794 271.077  40.844  1.00  0.00           C  
ATOM    445  CG  ASN A  28     121.634 271.494  41.709  1.00  0.00           C  
ATOM    446  OD1 ASN A  28     121.626 272.617  42.267  1.00  0.00           O  
ATOM    447  ND2 ASN A  28     120.650 270.632  41.834  1.00  0.00           N  
ATOM    448  H   ASN A  28     121.758 270.550  38.294  1.00  0.00           H  
ATOM    449  HA  ASN A  28     122.618 272.923  39.874  1.00  0.00           H  
ATOM    450 1HB  ASN A  28     122.704 270.018  40.603  1.00  0.00           H  
ATOM    451 2HB  ASN A  28     123.723 271.214  41.406  1.00  0.00           H  
ATOM    452 1HD2 ASN A  28     119.853 270.861  42.395  1.00  0.00           H  
ATOM    453 2HD2 ASN A  28     120.695 269.747  41.371  1.00  0.00           H  
ATOM    454  N   GLU A  29     124.231 272.083  37.598  1.00  0.00           N  
ATOM    455  CA  GLU A  29     125.477 272.282  36.873  1.00  0.00           C  
ATOM    456  C   GLU A  29     125.469 273.598  36.104  1.00  0.00           C  
ATOM    457  O   GLU A  29     124.531 273.913  35.356  1.00  0.00           O  
ATOM    458  CB  GLU A  29     125.722 271.118  35.910  1.00  0.00           C  
ATOM    459  CG  GLU A  29     125.941 269.774  36.590  1.00  0.00           C  
ATOM    460  CD  GLU A  29     126.217 268.663  35.615  1.00  0.00           C  
ATOM    461  OE1 GLU A  29     126.176 268.911  34.434  1.00  0.00           O  
ATOM    462  OE2 GLU A  29     126.469 267.565  36.052  1.00  0.00           O  
ATOM    463  H   GLU A  29     123.348 272.114  37.074  1.00  0.00           H  
ATOM    464  HA  GLU A  29     126.279 272.318  37.595  1.00  0.00           H  
ATOM    465 1HB  GLU A  29     124.870 271.017  35.237  1.00  0.00           H  
ATOM    466 2HB  GLU A  29     126.599 271.330  35.298  1.00  0.00           H  
ATOM    467 1HG  GLU A  29     126.785 269.859  37.275  1.00  0.00           H  
ATOM    468 2HG  GLU A  29     125.057 269.526  37.175  1.00  0.00           H  
ATOM    469  N   VAL A  30     126.547 274.357  36.228  1.00  0.00           N  
ATOM    470  CA  VAL A  30     126.604 275.604  35.492  1.00  0.00           C  
ATOM    471  C   VAL A  30     127.582 275.447  34.361  1.00  0.00           C  
ATOM    472  O   VAL A  30     128.757 275.179  34.601  1.00  0.00           O  
ATOM    473  CB  VAL A  30     127.040 276.767  36.403  1.00  0.00           C  
ATOM    474  CG1 VAL A  30     125.894 277.192  37.309  1.00  0.00           C  
ATOM    475  CG2 VAL A  30     128.253 276.356  37.224  1.00  0.00           C  
ATOM    476  H   VAL A  30     127.291 274.051  36.864  1.00  0.00           H  
ATOM    477  HA  VAL A  30     125.627 275.845  35.092  1.00  0.00           H  
ATOM    478  HB  VAL A  30     127.294 277.626  35.782  1.00  0.00           H  
ATOM    479 1HG1 VAL A  30     126.219 278.015  37.945  1.00  0.00           H  
ATOM    480 2HG1 VAL A  30     125.049 277.516  36.700  1.00  0.00           H  
ATOM    481 3HG1 VAL A  30     125.591 276.350  37.932  1.00  0.00           H  
ATOM    482 1HG2 VAL A  30     128.555 277.184  37.864  1.00  0.00           H  
ATOM    483 2HG2 VAL A  30     128.000 275.493  37.840  1.00  0.00           H  
ATOM    484 3HG2 VAL A  30     129.073 276.097  36.555  1.00  0.00           H  
ATOM    485  N   LYS A  31     127.110 275.605  33.132  1.00  0.00           N  
ATOM    486  CA  LYS A  31     127.991 275.491  31.986  1.00  0.00           C  
ATOM    487  C   LYS A  31     128.409 276.878  31.549  1.00  0.00           C  
ATOM    488  O   LYS A  31     127.591 277.714  31.143  1.00  0.00           O  
ATOM    489  CB  LYS A  31     127.309 274.747  30.837  1.00  0.00           C  
ATOM    490  CG  LYS A  31     128.176 274.573  29.597  1.00  0.00           C  
ATOM    491  CD  LYS A  31     127.417 273.861  28.487  1.00  0.00           C  
ATOM    492  CE  LYS A  31     127.346 272.362  28.738  1.00  0.00           C  
ATOM    493  NZ  LYS A  31     126.720 271.636  27.599  1.00  0.00           N  
ATOM    494  H   LYS A  31     126.129 275.803  32.994  1.00  0.00           H  
ATOM    495  HA  LYS A  31     128.895 274.957  32.278  1.00  0.00           H  
ATOM    496 1HB  LYS A  31     127.006 273.755  31.174  1.00  0.00           H  
ATOM    497 2HB  LYS A  31     126.406 275.282  30.541  1.00  0.00           H  
ATOM    498 1HG  LYS A  31     128.496 275.551  29.237  1.00  0.00           H  
ATOM    499 2HG  LYS A  31     129.062 273.991  29.851  1.00  0.00           H  
ATOM    500 1HD  LYS A  31     126.404 274.259  28.425  1.00  0.00           H  
ATOM    501 2HD  LYS A  31     127.917 274.037  27.534  1.00  0.00           H  
ATOM    502 1HE  LYS A  31     128.350 271.971  28.893  1.00  0.00           H  
ATOM    503 2HE  LYS A  31     126.763 272.171  29.638  1.00  0.00           H  
ATOM    504 1HZ  LYS A  31     126.691 270.648  27.804  1.00  0.00           H  
ATOM    505 2HZ  LYS A  31     125.779 271.978  27.458  1.00  0.00           H  
ATOM    506 3HZ  LYS A  31     127.263 271.790  26.762  1.00  0.00           H  
ATOM    507  N   VAL A  32     129.696 277.128  31.639  1.00  0.00           N  
ATOM    508  CA  VAL A  32     130.240 278.425  31.327  1.00  0.00           C  
ATOM    509  C   VAL A  32     131.053 278.375  30.053  1.00  0.00           C  
ATOM    510  O   VAL A  32     132.040 277.650  29.964  1.00  0.00           O  
ATOM    511  CB  VAL A  32     131.125 278.925  32.484  1.00  0.00           C  
ATOM    512  CG1 VAL A  32     131.655 280.319  32.185  1.00  0.00           C  
ATOM    513  CG2 VAL A  32     130.334 278.916  33.783  1.00  0.00           C  
ATOM    514  H   VAL A  32     130.310 276.393  31.995  1.00  0.00           H  
ATOM    515  HA  VAL A  32     129.426 279.138  31.200  1.00  0.00           H  
ATOM    516  HB  VAL A  32     131.989 278.266  32.579  1.00  0.00           H  
ATOM    517 1HG1 VAL A  32     132.279 280.657  33.013  1.00  0.00           H  
ATOM    518 2HG1 VAL A  32     132.248 280.295  31.271  1.00  0.00           H  
ATOM    519 3HG1 VAL A  32     130.819 281.007  32.058  1.00  0.00           H  
ATOM    520 1HG2 VAL A  32     130.966 279.270  34.597  1.00  0.00           H  
ATOM    521 2HG2 VAL A  32     129.467 279.570  33.686  1.00  0.00           H  
ATOM    522 3HG2 VAL A  32     130.000 277.900  33.999  1.00  0.00           H  
ATOM    523  N   VAL A  33     130.659 279.155  29.063  1.00  0.00           N  
ATOM    524  CA  VAL A  33     131.335 279.049  27.779  1.00  0.00           C  
ATOM    525  C   VAL A  33     132.025 280.354  27.411  1.00  0.00           C  
ATOM    526  O   VAL A  33     131.399 281.414  27.358  1.00  0.00           O  
ATOM    527  CB  VAL A  33     130.328 278.675  26.675  1.00  0.00           C  
ATOM    528  CG1 VAL A  33     131.030 278.563  25.330  1.00  0.00           C  
ATOM    529  CG2 VAL A  33     129.631 277.370  27.031  1.00  0.00           C  
ATOM    530  H   VAL A  33     129.885 279.807  29.223  1.00  0.00           H  
ATOM    531  HA  VAL A  33     132.099 278.276  27.841  1.00  0.00           H  
ATOM    532  HB  VAL A  33     129.588 279.471  26.586  1.00  0.00           H  
ATOM    533 1HG1 VAL A  33     130.303 278.298  24.561  1.00  0.00           H  
ATOM    534 2HG1 VAL A  33     131.490 279.518  25.079  1.00  0.00           H  
ATOM    535 3HG1 VAL A  33     131.797 277.791  25.383  1.00  0.00           H  
ATOM    536 1HG2 VAL A  33     128.920 277.112  26.247  1.00  0.00           H  
ATOM    537 2HG2 VAL A  33     130.372 276.576  27.125  1.00  0.00           H  
ATOM    538 3HG2 VAL A  33     129.102 277.487  27.977  1.00  0.00           H  
ATOM    539  N   ILE A  34     133.335 280.268  27.159  1.00  0.00           N  
ATOM    540  CA  ILE A  34     134.113 281.468  26.866  1.00  0.00           C  
ATOM    541  C   ILE A  34     134.648 281.459  25.437  1.00  0.00           C  
ATOM    542  O   ILE A  34     135.380 280.555  25.034  1.00  0.00           O  
ATOM    543  CB  ILE A  34     135.288 281.609  27.851  1.00  0.00           C  
ATOM    544  CG1 ILE A  34     134.778 281.607  29.294  1.00  0.00           C  
ATOM    545  CG2 ILE A  34     136.074 282.879  27.562  1.00  0.00           C  
ATOM    546  CD1 ILE A  34     134.836 280.251  29.960  1.00  0.00           C  
ATOM    547  H   ILE A  34     133.781 279.351  27.205  1.00  0.00           H  
ATOM    548  HA  ILE A  34     133.478 282.333  26.969  1.00  0.00           H  
ATOM    549  HB  ILE A  34     135.952 280.751  27.750  1.00  0.00           H  
ATOM    550 1HG1 ILE A  34     135.367 282.304  29.889  1.00  0.00           H  
ATOM    551 2HG1 ILE A  34     133.744 281.952  29.315  1.00  0.00           H  
ATOM    552 1HG2 ILE A  34     136.900 282.964  28.268  1.00  0.00           H  
ATOM    553 2HG2 ILE A  34     136.466 282.841  26.547  1.00  0.00           H  
ATOM    554 3HG2 ILE A  34     135.418 283.744  27.666  1.00  0.00           H  
ATOM    555 1HD1 ILE A  34     134.458 280.330  30.979  1.00  0.00           H  
ATOM    556 2HD1 ILE A  34     134.223 279.544  29.399  1.00  0.00           H  
ATOM    557 3HD1 ILE A  34     135.866 279.900  29.982  1.00  0.00           H  
ATOM    558  N   LYS A  35     134.320 282.505  24.677  1.00  0.00           N  
ATOM    559  CA  LYS A  35     134.691 282.566  23.265  1.00  0.00           C  
ATOM    560  C   LYS A  35     135.757 283.616  22.933  1.00  0.00           C  
ATOM    561  O   LYS A  35     135.855 284.684  23.562  1.00  0.00           O  
ATOM    562  CB  LYS A  35     133.433 282.813  22.433  1.00  0.00           C  
ATOM    563  CG  LYS A  35     132.392 281.699  22.549  1.00  0.00           C  
ATOM    564  CD  LYS A  35     131.094 282.040  21.827  1.00  0.00           C  
ATOM    565  CE  LYS A  35     130.045 280.940  22.029  1.00  0.00           C  
ATOM    566  NZ  LYS A  35     128.720 281.307  21.432  1.00  0.00           N  
ATOM    567  H   LYS A  35     133.757 283.242  25.099  1.00  0.00           H  
ATOM    568  HA  LYS A  35     135.099 281.594  22.979  1.00  0.00           H  
ATOM    569 1HB  LYS A  35     132.967 283.743  22.752  1.00  0.00           H  
ATOM    570 2HB  LYS A  35     133.706 282.917  21.383  1.00  0.00           H  
ATOM    571 1HG  LYS A  35     132.804 280.785  22.129  1.00  0.00           H  
ATOM    572 2HG  LYS A  35     132.175 281.531  23.601  1.00  0.00           H  
ATOM    573 1HD  LYS A  35     130.691 282.977  22.225  1.00  0.00           H  
ATOM    574 2HD  LYS A  35     131.281 282.163  20.761  1.00  0.00           H  
ATOM    575 1HE  LYS A  35     130.402 280.024  21.562  1.00  0.00           H  
ATOM    576 2HE  LYS A  35     129.909 280.766  23.098  1.00  0.00           H  
ATOM    577 1HZ  LYS A  35     128.058 280.565  21.592  1.00  0.00           H  
ATOM    578 2HZ  LYS A  35     128.379 282.166  21.901  1.00  0.00           H  
ATOM    579 3HZ  LYS A  35     128.811 281.471  20.446  1.00  0.00           H  
ATOM    580  N   GLY A  36     136.535 283.315  21.883  1.00  0.00           N  
ATOM    581  CA  GLY A  36     137.574 284.211  21.381  1.00  0.00           C  
ATOM    582  C   GLY A  36     138.791 284.253  22.311  1.00  0.00           C  
ATOM    583  O   GLY A  36     139.461 285.285  22.399  1.00  0.00           O  
ATOM    584  H   GLY A  36     136.379 282.432  21.404  1.00  0.00           H  
ATOM    585 1HA  GLY A  36     137.886 283.876  20.389  1.00  0.00           H  
ATOM    586 2HA  GLY A  36     137.166 285.214  21.265  1.00  0.00           H  
ATOM    587  N   LEU A  37     139.043 283.148  23.023  1.00  0.00           N  
ATOM    588  CA  LEU A  37     140.093 283.072  24.030  1.00  0.00           C  
ATOM    589  C   LEU A  37     141.397 282.458  23.508  1.00  0.00           C  
ATOM    590  O   LEU A  37     141.422 281.342  22.971  1.00  0.00           O  
ATOM    591  CB  LEU A  37     139.507 282.276  25.210  1.00  0.00           C  
ATOM    592  CG  LEU A  37     140.368 282.016  26.433  1.00  0.00           C  
ATOM    593  CD1 LEU A  37     140.670 283.238  27.110  1.00  0.00           C  
ATOM    594  CD2 LEU A  37     139.614 281.149  27.389  1.00  0.00           C  
ATOM    595  H   LEU A  37     138.484 282.308  22.859  1.00  0.00           H  
ATOM    596  HA  LEU A  37     140.316 284.082  24.349  1.00  0.00           H  
ATOM    597 1HB  LEU A  37     138.626 282.798  25.542  1.00  0.00           H  
ATOM    598 2HB  LEU A  37     139.187 281.304  24.828  1.00  0.00           H  
ATOM    599  HG  LEU A  37     141.300 281.554  26.130  1.00  0.00           H  
ATOM    600 1HD1 LEU A  37     141.264 282.978  27.967  1.00  0.00           H  
ATOM    601 2HD1 LEU A  37     141.219 283.905  26.472  1.00  0.00           H  
ATOM    602 3HD1 LEU A  37     139.761 283.711  27.430  1.00  0.00           H  
ATOM    603 1HD2 LEU A  37     140.221 280.964  28.269  1.00  0.00           H  
ATOM    604 2HD2 LEU A  37     138.704 281.635  27.682  1.00  0.00           H  
ATOM    605 3HD2 LEU A  37     139.373 280.239  26.919  1.00  0.00           H  
ATOM    606  N   HIS A  38     142.504 283.186  23.696  1.00  0.00           N  
ATOM    607  CA  HIS A  38     143.828 282.766  23.243  1.00  0.00           C  
ATOM    608  C   HIS A  38     144.319 281.551  24.001  1.00  0.00           C  
ATOM    609  O   HIS A  38     144.090 281.417  25.195  1.00  0.00           O  
ATOM    610  CB  HIS A  38     144.841 283.906  23.397  1.00  0.00           C  
ATOM    611  CG  HIS A  38     146.143 283.651  22.703  1.00  0.00           C  
ATOM    612  ND1 HIS A  38     147.109 282.814  23.219  1.00  0.00           N  
ATOM    613  CD2 HIS A  38     146.639 284.124  21.535  1.00  0.00           C  
ATOM    614  CE1 HIS A  38     148.144 282.782  22.397  1.00  0.00           C  
ATOM    615  NE2 HIS A  38     147.883 283.568  21.369  1.00  0.00           N  
ATOM    616  H   HIS A  38     142.445 284.097  24.170  1.00  0.00           H  
ATOM    617  HA  HIS A  38     143.772 282.494  22.189  1.00  0.00           H  
ATOM    618 1HB  HIS A  38     144.416 284.827  22.997  1.00  0.00           H  
ATOM    619 2HB  HIS A  38     145.044 284.071  24.454  1.00  0.00           H  
ATOM    620  HD2 HIS A  38     146.143 284.816  20.854  1.00  0.00           H  
ATOM    621  HE1 HIS A  38     149.057 282.204  22.543  1.00  0.00           H  
ATOM    622  HE2 HIS A  38     148.496 283.737  20.584  1.00  0.00           H  
ATOM    623  N   ILE A  39     145.045 280.682  23.337  1.00  0.00           N  
ATOM    624  CA  ILE A  39     145.515 279.433  23.926  1.00  0.00           C  
ATOM    625  C   ILE A  39     146.279 279.623  25.250  1.00  0.00           C  
ATOM    626  O   ILE A  39     146.099 278.835  26.188  1.00  0.00           O  
ATOM    627  CB  ILE A  39     146.417 278.687  22.926  1.00  0.00           C  
ATOM    628  CG1 ILE A  39     145.599 278.208  21.724  1.00  0.00           C  
ATOM    629  CG2 ILE A  39     147.108 277.514  23.605  1.00  0.00           C  
ATOM    630  CD1 ILE A  39     146.441 277.739  20.559  1.00  0.00           C  
ATOM    631  H   ILE A  39     145.254 280.876  22.369  1.00  0.00           H  
ATOM    632  HA  ILE A  39     144.647 278.800  24.118  1.00  0.00           H  
ATOM    633  HB  ILE A  39     147.174 279.369  22.540  1.00  0.00           H  
ATOM    634 1HG1 ILE A  39     144.951 277.387  22.029  1.00  0.00           H  
ATOM    635 2HG1 ILE A  39     144.957 279.017  21.375  1.00  0.00           H  
ATOM    636 1HG2 ILE A  39     147.741 276.998  22.883  1.00  0.00           H  
ATOM    637 2HG2 ILE A  39     147.720 277.880  24.428  1.00  0.00           H  
ATOM    638 3HG2 ILE A  39     146.358 276.823  23.990  1.00  0.00           H  
ATOM    639 1HD1 ILE A  39     145.791 277.416  19.746  1.00  0.00           H  
ATOM    640 2HD1 ILE A  39     147.074 278.558  20.215  1.00  0.00           H  
ATOM    641 3HD1 ILE A  39     147.067 276.905  20.876  1.00  0.00           H  
ATOM    642  N   LYS A  40     147.092 280.677  25.348  1.00  0.00           N  
ATOM    643  CA  LYS A  40     147.840 280.957  26.577  1.00  0.00           C  
ATOM    644  C   LYS A  40     146.900 281.444  27.689  1.00  0.00           C  
ATOM    645  O   LYS A  40     147.172 281.302  28.892  1.00  0.00           O  
ATOM    646  CB  LYS A  40     148.933 281.994  26.316  1.00  0.00           C  
ATOM    647  CG  LYS A  40     150.112 281.475  25.504  1.00  0.00           C  
ATOM    648  CD  LYS A  40     151.181 282.545  25.335  1.00  0.00           C  
ATOM    649  CE  LYS A  40     152.359 282.028  24.522  1.00  0.00           C  
ATOM    650  NZ  LYS A  40     153.107 280.962  25.242  1.00  0.00           N  
ATOM    651  H   LYS A  40     147.192 281.307  24.553  1.00  0.00           H  
ATOM    652  HA  LYS A  40     148.328 280.039  26.906  1.00  0.00           H  
ATOM    653 1HB  LYS A  40     148.508 282.844  25.781  1.00  0.00           H  
ATOM    654 2HB  LYS A  40     149.318 282.365  27.266  1.00  0.00           H  
ATOM    655 1HG  LYS A  40     150.550 280.613  26.009  1.00  0.00           H  
ATOM    656 2HG  LYS A  40     149.766 281.161  24.520  1.00  0.00           H  
ATOM    657 1HD  LYS A  40     150.752 283.411  24.829  1.00  0.00           H  
ATOM    658 2HD  LYS A  40     151.539 282.859  26.316  1.00  0.00           H  
ATOM    659 1HE  LYS A  40     151.999 281.627  23.576  1.00  0.00           H  
ATOM    660 2HE  LYS A  40     153.041 282.850  24.307  1.00  0.00           H  
ATOM    661 1HZ  LYS A  40     153.878 280.647  24.671  1.00  0.00           H  
ATOM    662 2HZ  LYS A  40     153.462 281.328  26.114  1.00  0.00           H  
ATOM    663 3HZ  LYS A  40     152.489 280.185  25.430  1.00  0.00           H  
ATOM    664  N   GLN A  41     145.764 281.985  27.280  1.00  0.00           N  
ATOM    665  CA  GLN A  41     144.738 282.462  28.168  1.00  0.00           C  
ATOM    666  C   GLN A  41     143.868 281.292  28.580  1.00  0.00           C  
ATOM    667  O   GLN A  41     143.350 281.280  29.696  1.00  0.00           O  
ATOM    668  CB  GLN A  41     143.920 283.561  27.517  1.00  0.00           C  
ATOM    669  CG  GLN A  41     144.644 284.822  27.238  1.00  0.00           C  
ATOM    670  CD  GLN A  41     143.713 285.839  26.591  1.00  0.00           C  
ATOM    671  OE1 GLN A  41     143.030 285.582  25.561  1.00  0.00           O  
ATOM    672  NE2 GLN A  41     143.672 287.008  27.223  1.00  0.00           N  
ATOM    673  H   GLN A  41     145.589 282.041  26.285  1.00  0.00           H  
ATOM    674  HA  GLN A  41     145.206 282.872  29.061  1.00  0.00           H  
ATOM    675 1HB  GLN A  41     143.491 283.204  26.602  1.00  0.00           H  
ATOM    676 2HB  GLN A  41     143.131 283.825  28.163  1.00  0.00           H  
ATOM    677 1HG  GLN A  41     144.986 285.231  28.184  1.00  0.00           H  
ATOM    678 2HG  GLN A  41     145.495 284.632  26.592  1.00  0.00           H  
ATOM    679 1HE2 GLN A  41     143.046 287.768  26.930  1.00  0.00           H  
ATOM    680 2HE2 GLN A  41     144.232 287.156  28.038  1.00  0.00           H  
ATOM    681  N   GLN A  42     143.727 280.288  27.697  1.00  0.00           N  
ATOM    682  CA  GLN A  42     142.941 279.118  28.038  1.00  0.00           C  
ATOM    683  C   GLN A  42     143.681 278.414  29.159  1.00  0.00           C  
ATOM    684  O   GLN A  42     143.048 277.911  30.087  1.00  0.00           O  
ATOM    685  CB  GLN A  42     142.749 278.191  26.835  1.00  0.00           C  
ATOM    686  CG  GLN A  42     141.844 278.754  25.753  1.00  0.00           C  
ATOM    687  CD  GLN A  42     141.681 277.804  24.582  1.00  0.00           C  
ATOM    688  OE1 GLN A  42     141.622 276.584  24.758  1.00  0.00           O  
ATOM    689  NE2 GLN A  42     141.606 278.358  23.377  1.00  0.00           N  
ATOM    690  H   GLN A  42     144.129 280.386  26.764  1.00  0.00           H  
ATOM    691  HA  GLN A  42     141.975 279.432  28.417  1.00  0.00           H  
ATOM    692 1HB  GLN A  42     143.718 277.975  26.384  1.00  0.00           H  
ATOM    693 2HB  GLN A  42     142.326 277.244  27.169  1.00  0.00           H  
ATOM    694 1HG  GLN A  42     140.859 278.943  26.180  1.00  0.00           H  
ATOM    695 2HG  GLN A  42     142.274 279.684  25.381  1.00  0.00           H  
ATOM    696 1HE2 GLN A  42     141.498 277.781  22.567  1.00  0.00           H  
ATOM    697 2HE2 GLN A  42     141.658 279.352  23.280  1.00  0.00           H  
ATOM    698  N   ARG A  43     145.021 278.418  29.092  1.00  0.00           N  
ATOM    699  CA  ARG A  43     145.824 277.819  30.152  1.00  0.00           C  
ATOM    700  C   ARG A  43     145.717 278.637  31.427  1.00  0.00           C  
ATOM    701  O   ARG A  43     145.607 278.053  32.507  1.00  0.00           O  
ATOM    702  CB  ARG A  43     147.285 277.721  29.735  1.00  0.00           C  
ATOM    703  CG  ARG A  43     148.197 277.054  30.753  1.00  0.00           C  
ATOM    704  CD  ARG A  43     149.550 276.801  30.195  1.00  0.00           C  
ATOM    705  NE  ARG A  43     150.243 278.037  29.872  1.00  0.00           N  
ATOM    706  CZ  ARG A  43     150.812 278.855  30.778  1.00  0.00           C  
ATOM    707  NH1 ARG A  43     150.762 278.555  32.057  1.00  0.00           N  
ATOM    708  NH2 ARG A  43     151.421 279.959  30.382  1.00  0.00           N  
ATOM    709  H   ARG A  43     145.444 278.815  28.248  1.00  0.00           H  
ATOM    710  HA  ARG A  43     145.429 276.841  30.376  1.00  0.00           H  
ATOM    711 1HB  ARG A  43     147.360 277.157  28.806  1.00  0.00           H  
ATOM    712 2HB  ARG A  43     147.677 278.719  29.545  1.00  0.00           H  
ATOM    713 1HG  ARG A  43     148.301 277.700  31.626  1.00  0.00           H  
ATOM    714 2HG  ARG A  43     147.767 276.099  31.057  1.00  0.00           H  
ATOM    715 1HD  ARG A  43     150.148 276.256  30.925  1.00  0.00           H  
ATOM    716 2HD  ARG A  43     149.463 276.211  29.284  1.00  0.00           H  
ATOM    717  HE  ARG A  43     150.302 278.302  28.897  1.00  0.00           H  
ATOM    718 1HH1 ARG A  43     150.297 277.711  32.360  1.00  0.00           H  
ATOM    719 2HH1 ARG A  43     151.189 279.168  32.737  1.00  0.00           H  
ATOM    720 1HH2 ARG A  43     151.460 280.190  29.399  1.00  0.00           H  
ATOM    721 2HH2 ARG A  43     151.847 280.572  31.061  1.00  0.00           H  
ATOM    722  N   GLN A  44     145.745 279.972  31.350  1.00  0.00           N  
ATOM    723  CA  GLN A  44     145.612 280.705  32.605  1.00  0.00           C  
ATOM    724  C   GLN A  44     144.242 280.448  33.237  1.00  0.00           C  
ATOM    725  O   GLN A  44     144.153 280.238  34.446  1.00  0.00           O  
ATOM    726  CB  GLN A  44     145.755 282.214  32.392  1.00  0.00           C  
ATOM    727  CG  GLN A  44     145.612 283.064  33.684  1.00  0.00           C  
ATOM    728  CD  GLN A  44     146.714 282.757  34.706  1.00  0.00           C  
ATOM    729  OE1 GLN A  44     147.890 282.780  34.327  1.00  0.00           O  
ATOM    730  NE2 GLN A  44     146.374 282.485  35.965  1.00  0.00           N  
ATOM    731  H   GLN A  44     145.922 280.452  30.461  1.00  0.00           H  
ATOM    732  HA  GLN A  44     146.383 280.361  33.293  1.00  0.00           H  
ATOM    733 1HB  GLN A  44     146.726 282.426  31.943  1.00  0.00           H  
ATOM    734 2HB  GLN A  44     144.991 282.547  31.687  1.00  0.00           H  
ATOM    735 1HG  GLN A  44     145.668 284.118  33.424  1.00  0.00           H  
ATOM    736 2HG  GLN A  44     144.645 282.852  34.158  1.00  0.00           H  
ATOM    737 1HE2 GLN A  44     147.076 282.293  36.644  1.00  0.00           H  
ATOM    738 2HE2 GLN A  44     145.385 282.460  36.273  1.00  0.00           H  
ATOM    739  N   LEU A  45     143.181 280.374  32.425  1.00  0.00           N  
ATOM    740  CA  LEU A  45     141.861 280.101  32.972  1.00  0.00           C  
ATOM    741  C   LEU A  45     141.815 278.683  33.527  1.00  0.00           C  
ATOM    742  O   LEU A  45     141.285 278.453  34.614  1.00  0.00           O  
ATOM    743  CB  LEU A  45     140.783 280.282  31.896  1.00  0.00           C  
ATOM    744  CG  LEU A  45     139.335 280.106  32.368  1.00  0.00           C  
ATOM    745  CD1 LEU A  45     139.006 281.170  33.406  1.00  0.00           C  
ATOM    746  CD2 LEU A  45     138.396 280.198  31.174  1.00  0.00           C  
ATOM    747  H   LEU A  45     143.280 280.576  31.427  1.00  0.00           H  
ATOM    748  HA  LEU A  45     141.683 280.806  33.779  1.00  0.00           H  
ATOM    749 1HB  LEU A  45     140.876 281.282  31.476  1.00  0.00           H  
ATOM    750 2HB  LEU A  45     140.962 279.558  31.100  1.00  0.00           H  
ATOM    751  HG  LEU A  45     139.222 279.131  32.843  1.00  0.00           H  
ATOM    752 1HD1 LEU A  45     137.977 281.045  33.742  1.00  0.00           H  
ATOM    753 2HD1 LEU A  45     139.679 281.069  34.257  1.00  0.00           H  
ATOM    754 3HD1 LEU A  45     139.126 282.159  32.964  1.00  0.00           H  
ATOM    755 1HD2 LEU A  45     137.366 280.073  31.510  1.00  0.00           H  
ATOM    756 2HD2 LEU A  45     138.507 281.174  30.699  1.00  0.00           H  
ATOM    757 3HD2 LEU A  45     138.642 279.415  30.457  1.00  0.00           H  
ATOM    758  N   TYR A  46     142.415 277.719  32.818  1.00  0.00           N  
ATOM    759  CA  TYR A  46     142.421 276.335  33.262  1.00  0.00           C  
ATOM    760  C   TYR A  46     142.957 276.289  34.689  1.00  0.00           C  
ATOM    761  O   TYR A  46     142.334 275.684  35.568  1.00  0.00           O  
ATOM    762  CB  TYR A  46     143.261 275.459  32.331  1.00  0.00           C  
ATOM    763  CG  TYR A  46     143.195 273.983  32.656  1.00  0.00           C  
ATOM    764  CD1 TYR A  46     142.150 273.212  32.169  1.00  0.00           C  
ATOM    765  CD2 TYR A  46     144.179 273.401  33.441  1.00  0.00           C  
ATOM    766  CE1 TYR A  46     142.089 271.864  32.466  1.00  0.00           C  
ATOM    767  CE2 TYR A  46     144.118 272.054  33.738  1.00  0.00           C  
ATOM    768  CZ  TYR A  46     143.078 271.287  33.254  1.00  0.00           C  
ATOM    769  OH  TYR A  46     143.018 269.944  33.550  1.00  0.00           O  
ATOM    770  H   TYR A  46     142.829 277.929  31.909  1.00  0.00           H  
ATOM    771  HA  TYR A  46     141.399 275.960  33.251  1.00  0.00           H  
ATOM    772 1HB  TYR A  46     142.926 275.596  31.301  1.00  0.00           H  
ATOM    773 2HB  TYR A  46     144.304 275.772  32.380  1.00  0.00           H  
ATOM    774  HD1 TYR A  46     141.376 273.670  31.551  1.00  0.00           H  
ATOM    775  HD2 TYR A  46     144.999 274.008  33.825  1.00  0.00           H  
ATOM    776  HE1 TYR A  46     141.268 271.259  32.083  1.00  0.00           H  
ATOM    777  HE2 TYR A  46     144.891 271.596  34.356  1.00  0.00           H  
ATOM    778  HH  TYR A  46     143.804 269.690  34.038  1.00  0.00           H  
ATOM    779  N   ARG A  47     144.063 276.997  34.955  1.00  0.00           N  
ATOM    780  CA  ARG A  47     144.583 277.072  36.309  1.00  0.00           C  
ATOM    781  C   ARG A  47     143.636 277.729  37.309  1.00  0.00           C  
ATOM    782  O   ARG A  47     143.465 277.208  38.417  1.00  0.00           O  
ATOM    783  CB  ARG A  47     145.899 277.835  36.309  1.00  0.00           C  
ATOM    784  CG  ARG A  47     146.577 277.942  37.665  1.00  0.00           C  
ATOM    785  CD  ARG A  47     147.912 278.585  37.563  1.00  0.00           C  
ATOM    786  NE  ARG A  47     148.532 278.759  38.867  1.00  0.00           N  
ATOM    787  CZ  ARG A  47     149.741 279.318  39.071  1.00  0.00           C  
ATOM    788  NH1 ARG A  47     150.446 279.750  38.050  1.00  0.00           N  
ATOM    789  NH2 ARG A  47     150.218 279.430  40.299  1.00  0.00           N  
ATOM    790  H   ARG A  47     144.577 277.446  34.191  1.00  0.00           H  
ATOM    791  HA  ARG A  47     144.791 276.056  36.643  1.00  0.00           H  
ATOM    792 1HB  ARG A  47     146.599 277.353  35.627  1.00  0.00           H  
ATOM    793 2HB  ARG A  47     145.732 278.848  35.943  1.00  0.00           H  
ATOM    794 1HG  ARG A  47     145.959 278.539  38.335  1.00  0.00           H  
ATOM    795 2HG  ARG A  47     146.709 276.944  38.086  1.00  0.00           H  
ATOM    796 1HD  ARG A  47     148.569 277.965  36.954  1.00  0.00           H  
ATOM    797 2HD  ARG A  47     147.809 279.566  37.102  1.00  0.00           H  
ATOM    798  HE  ARG A  47     148.019 278.438  39.678  1.00  0.00           H  
ATOM    799 1HH1 ARG A  47     150.081 279.664  37.111  1.00  0.00           H  
ATOM    800 2HH1 ARG A  47     151.352 280.169  38.203  1.00  0.00           H  
ATOM    801 1HH2 ARG A  47     149.676 279.098  41.084  1.00  0.00           H  
ATOM    802 2HH2 ARG A  47     151.123 279.849  40.452  1.00  0.00           H  
ATOM    803  N   ASP A  48     142.964 278.825  36.923  1.00  0.00           N  
ATOM    804  CA  ASP A  48     142.161 279.567  37.889  1.00  0.00           C  
ATOM    805  C   ASP A  48     140.965 278.762  38.327  1.00  0.00           C  
ATOM    806  O   ASP A  48     140.597 278.767  39.513  1.00  0.00           O  
ATOM    807  CB  ASP A  48     141.602 280.865  37.288  1.00  0.00           C  
ATOM    808  CG  ASP A  48     142.617 281.968  36.977  1.00  0.00           C  
ATOM    809  OD1 ASP A  48     143.767 281.894  37.357  1.00  0.00           O  
ATOM    810  OD2 ASP A  48     142.190 282.937  36.395  1.00  0.00           O  
ATOM    811  H   ASP A  48     143.099 279.204  35.980  1.00  0.00           H  
ATOM    812  HA  ASP A  48     142.776 279.792  38.760  1.00  0.00           H  
ATOM    813 1HB  ASP A  48     141.105 280.611  36.347  1.00  0.00           H  
ATOM    814 2HB  ASP A  48     140.838 281.270  37.954  1.00  0.00           H  
ATOM    815  N   VAL A  49     140.355 278.066  37.382  1.00  0.00           N  
ATOM    816  CA  VAL A  49     139.130 277.360  37.642  1.00  0.00           C  
ATOM    817  C   VAL A  49     139.393 276.069  38.359  1.00  0.00           C  
ATOM    818  O   VAL A  49     138.563 275.650  39.169  1.00  0.00           O  
ATOM    819  CB  VAL A  49     138.389 277.070  36.324  1.00  0.00           C  
ATOM    820  CG1 VAL A  49     138.119 278.363  35.569  1.00  0.00           C  
ATOM    821  CG2 VAL A  49     139.203 276.108  35.472  1.00  0.00           C  
ATOM    822  H   VAL A  49     140.747 278.053  36.431  1.00  0.00           H  
ATOM    823  HA  VAL A  49     138.519 277.988  38.291  1.00  0.00           H  
ATOM    824  HB  VAL A  49     137.421 276.624  36.553  1.00  0.00           H  
ATOM    825 1HG1 VAL A  49     137.594 278.140  34.640  1.00  0.00           H  
ATOM    826 2HG1 VAL A  49     137.505 279.022  36.183  1.00  0.00           H  
ATOM    827 3HG1 VAL A  49     139.065 278.855  35.341  1.00  0.00           H  
ATOM    828 1HG2 VAL A  49     138.672 275.907  34.542  1.00  0.00           H  
ATOM    829 2HG2 VAL A  49     140.173 276.552  35.248  1.00  0.00           H  
ATOM    830 3HG2 VAL A  49     139.348 275.174  36.016  1.00  0.00           H  
ATOM    831  N   ARG A  50     140.509 275.404  38.073  1.00  0.00           N  
ATOM    832  CA  ARG A  50     140.773 274.177  38.779  1.00  0.00           C  
ATOM    833  C   ARG A  50     141.213 274.477  40.210  1.00  0.00           C  
ATOM    834  O   ARG A  50     140.874 273.717  41.117  1.00  0.00           O  
ATOM    835  CB  ARG A  50     141.847 273.369  38.066  1.00  0.00           C  
ATOM    836  CG  ARG A  50     143.261 273.907  38.222  1.00  0.00           C  
ATOM    837  CD  ARG A  50     144.256 273.044  37.535  1.00  0.00           C  
ATOM    838  NE  ARG A  50     145.610 273.552  37.685  1.00  0.00           N  
ATOM    839  CZ  ARG A  50     146.372 273.386  38.783  1.00  0.00           C  
ATOM    840  NH1 ARG A  50     145.901 272.724  39.817  1.00  0.00           N  
ATOM    841  NH2 ARG A  50     147.594 273.888  38.822  1.00  0.00           N  
ATOM    842  H   ARG A  50     141.168 275.738  37.361  1.00  0.00           H  
ATOM    843  HA  ARG A  50     139.849 273.612  38.836  1.00  0.00           H  
ATOM    844 1HB  ARG A  50     141.841 272.346  38.438  1.00  0.00           H  
ATOM    845 2HB  ARG A  50     141.625 273.331  36.999  1.00  0.00           H  
ATOM    846 1HG  ARG A  50     143.320 274.907  37.792  1.00  0.00           H  
ATOM    847 2HG  ARG A  50     143.519 273.951  39.281  1.00  0.00           H  
ATOM    848 1HD  ARG A  50     144.220 272.040  37.957  1.00  0.00           H  
ATOM    849 2HD  ARG A  50     144.025 272.999  36.471  1.00  0.00           H  
ATOM    850  HE  ARG A  50     146.008 274.067  36.910  1.00  0.00           H  
ATOM    851 1HH1 ARG A  50     144.966 272.341  39.787  1.00  0.00           H  
ATOM    852 2HH1 ARG A  50     146.472 272.600  40.640  1.00  0.00           H  
ATOM    853 1HH2 ARG A  50     147.957 274.396  38.027  1.00  0.00           H  
ATOM    854 2HH2 ARG A  50     148.165 273.763  39.644  1.00  0.00           H  
ATOM    855  N   GLU A  51     141.914 275.602  40.447  1.00  0.00           N  
ATOM    856  CA  GLU A  51     142.272 275.965  41.813  1.00  0.00           C  
ATOM    857  C   GLU A  51     141.054 276.422  42.604  1.00  0.00           C  
ATOM    858  O   GLU A  51     140.899 276.065  43.779  1.00  0.00           O  
ATOM    859  CB  GLU A  51     143.332 277.069  41.811  1.00  0.00           C  
ATOM    860  CG  GLU A  51     144.709 276.618  41.345  1.00  0.00           C  
ATOM    861  CD  GLU A  51     145.706 277.741  41.296  1.00  0.00           C  
ATOM    862  OE1 GLU A  51     145.331 278.856  41.567  1.00  0.00           O  
ATOM    863  OE2 GLU A  51     146.846 277.483  40.985  1.00  0.00           O  
ATOM    864  H   GLU A  51     142.244 276.198  39.680  1.00  0.00           H  
ATOM    865  HA  GLU A  51     142.682 275.081  42.304  1.00  0.00           H  
ATOM    866 1HB  GLU A  51     143.009 277.882  41.162  1.00  0.00           H  
ATOM    867 2HB  GLU A  51     143.436 277.475  42.818  1.00  0.00           H  
ATOM    868 1HG  GLU A  51     145.077 275.849  42.025  1.00  0.00           H  
ATOM    869 2HG  GLU A  51     144.618 276.174  40.355  1.00  0.00           H  
ATOM    870  N   THR A  52     140.167 277.189  41.951  1.00  0.00           N  
ATOM    871  CA  THR A  52     138.961 277.660  42.602  1.00  0.00           C  
ATOM    872  C   THR A  52     138.076 276.478  42.950  1.00  0.00           C  
ATOM    873  O   THR A  52     137.540 276.422  44.059  1.00  0.00           O  
ATOM    874  CB  THR A  52     138.191 278.654  41.712  1.00  0.00           C  
ATOM    875  OG1 THR A  52     139.026 279.780  41.415  1.00  0.00           O  
ATOM    876  CG2 THR A  52     136.930 279.133  42.416  1.00  0.00           C  
ATOM    877  H   THR A  52     140.356 277.501  40.999  1.00  0.00           H  
ATOM    878  HA  THR A  52     139.233 278.175  43.518  1.00  0.00           H  
ATOM    879  HB  THR A  52     137.915 278.167  40.777  1.00  0.00           H  
ATOM    880  HG1 THR A  52     139.735 279.506  40.829  1.00  0.00           H  
ATOM    881 1HG2 THR A  52     136.399 279.834  41.772  1.00  0.00           H  
ATOM    882 2HG2 THR A  52     136.288 278.280  42.632  1.00  0.00           H  
ATOM    883 3HG2 THR A  52     137.200 279.630  43.347  1.00  0.00           H  
ATOM    884  N   SER A  53     137.933 275.532  42.022  1.00  0.00           N  
ATOM    885  CA  SER A  53     137.066 274.388  42.202  1.00  0.00           C  
ATOM    886  C   SER A  53     137.572 273.510  43.349  1.00  0.00           C  
ATOM    887  O   SER A  53     136.771 272.975  44.131  1.00  0.00           O  
ATOM    888  CB  SER A  53     136.990 273.586  40.918  1.00  0.00           C  
ATOM    889  OG  SER A  53     136.389 274.330  39.895  1.00  0.00           O  
ATOM    890  H   SER A  53     138.403 275.642  41.121  1.00  0.00           H  
ATOM    891  HA  SER A  53     136.068 274.751  42.443  1.00  0.00           H  
ATOM    892 1HB  SER A  53     137.994 273.290  40.614  1.00  0.00           H  
ATOM    893 2HB  SER A  53     136.420 272.674  41.091  1.00  0.00           H  
ATOM    894  HG  SER A  53     137.096 274.832  39.482  1.00  0.00           H  
ATOM    895  N   LYS A  54     138.904 273.353  43.465  1.00  0.00           N  
ATOM    896  CA  LYS A  54     139.470 272.583  44.569  1.00  0.00           C  
ATOM    897  C   LYS A  54     139.168 273.234  45.911  1.00  0.00           C  
ATOM    898  O   LYS A  54     138.759 272.550  46.852  1.00  0.00           O  
ATOM    899  CB  LYS A  54     140.981 272.424  44.393  1.00  0.00           C  
ATOM    900  CG  LYS A  54     141.655 271.584  45.470  1.00  0.00           C  
ATOM    901  CD  LYS A  54     143.132 271.382  45.169  1.00  0.00           C  
ATOM    902  CE  LYS A  54     143.814 270.568  46.260  1.00  0.00           C  
ATOM    903  NZ  LYS A  54     145.254 270.337  45.964  1.00  0.00           N  
ATOM    904  H   LYS A  54     139.519 273.731  42.735  1.00  0.00           H  
ATOM    905  HA  LYS A  54     139.014 271.593  44.565  1.00  0.00           H  
ATOM    906 1HB  LYS A  54     141.188 271.959  43.428  1.00  0.00           H  
ATOM    907 2HB  LYS A  54     141.453 273.406  44.391  1.00  0.00           H  
ATOM    908 1HG  LYS A  54     141.554 272.082  46.435  1.00  0.00           H  
ATOM    909 2HG  LYS A  54     141.168 270.611  45.530  1.00  0.00           H  
ATOM    910 1HD  LYS A  54     143.242 270.862  44.217  1.00  0.00           H  
ATOM    911 2HD  LYS A  54     143.624 272.352  45.093  1.00  0.00           H  
ATOM    912 1HE  LYS A  54     143.730 271.092  47.210  1.00  0.00           H  
ATOM    913 2HE  LYS A  54     143.317 269.603  46.357  1.00  0.00           H  
ATOM    914 1HZ  LYS A  54     145.668 269.795  46.709  1.00  0.00           H  
ATOM    915 2HZ  LYS A  54     145.342 269.834  45.092  1.00  0.00           H  
ATOM    916 3HZ  LYS A  54     145.729 271.225  45.890  1.00  0.00           H  
ATOM    917  N   LYS A  55     139.319 274.562  45.984  1.00  0.00           N  
ATOM    918  CA  LYS A  55     139.045 275.296  47.215  1.00  0.00           C  
ATOM    919  C   LYS A  55     137.559 275.263  47.568  1.00  0.00           C  
ATOM    920  O   LYS A  55     137.200 275.188  48.745  1.00  0.00           O  
ATOM    921  CB  LYS A  55     139.523 276.744  47.089  1.00  0.00           C  
ATOM    922  CG  LYS A  55     141.037 276.907  47.066  1.00  0.00           C  
ATOM    923  CD  LYS A  55     141.433 278.362  46.866  1.00  0.00           C  
ATOM    924  CE  LYS A  55     142.945 278.521  46.802  1.00  0.00           C  
ATOM    925  NZ  LYS A  55     143.346 279.931  46.546  1.00  0.00           N  
ATOM    926  H   LYS A  55     139.693 275.065  45.171  1.00  0.00           H  
ATOM    927  HA  LYS A  55     139.586 274.812  48.025  1.00  0.00           H  
ATOM    928 1HB  LYS A  55     139.126 277.179  46.171  1.00  0.00           H  
ATOM    929 2HB  LYS A  55     139.136 277.329  47.923  1.00  0.00           H  
ATOM    930 1HG  LYS A  55     141.456 276.552  48.009  1.00  0.00           H  
ATOM    931 2HG  LYS A  55     141.455 276.310  46.256  1.00  0.00           H  
ATOM    932 1HD  LYS A  55     140.998 278.733  45.937  1.00  0.00           H  
ATOM    933 2HD  LYS A  55     141.049 278.961  47.691  1.00  0.00           H  
ATOM    934 1HE  LYS A  55     143.385 278.196  47.744  1.00  0.00           H  
ATOM    935 2HE  LYS A  55     143.344 277.893  46.005  1.00  0.00           H  
ATOM    936 1HZ  LYS A  55     144.354 279.994  46.511  1.00  0.00           H  
ATOM    937 2HZ  LYS A  55     142.959 280.237  45.664  1.00  0.00           H  
ATOM    938 3HZ  LYS A  55     142.998 280.521  47.289  1.00  0.00           H  
ATOM    939  N   GLN A  56     136.697 275.310  46.546  1.00  0.00           N  
ATOM    940  CA  GLN A  56     135.258 275.267  46.750  1.00  0.00           C  
ATOM    941  C   GLN A  56     134.778 273.852  47.085  1.00  0.00           C  
ATOM    942  O   GLN A  56     133.792 273.694  47.807  1.00  0.00           O  
ATOM    943  CB  GLN A  56     134.532 275.786  45.506  1.00  0.00           C  
ATOM    944  CG  GLN A  56     134.713 277.273  45.255  1.00  0.00           C  
ATOM    945  CD  GLN A  56     134.086 278.124  46.343  1.00  0.00           C  
ATOM    946  OE1 GLN A  56     132.895 277.997  46.641  1.00  0.00           O  
ATOM    947  NE2 GLN A  56     134.885 278.999  46.943  1.00  0.00           N  
ATOM    948  H   GLN A  56     137.066 275.434  45.602  1.00  0.00           H  
ATOM    949  HA  GLN A  56     135.015 275.901  47.599  1.00  0.00           H  
ATOM    950 1HB  GLN A  56     134.889 275.250  44.626  1.00  0.00           H  
ATOM    951 2HB  GLN A  56     133.464 275.588  45.599  1.00  0.00           H  
ATOM    952 1HG  GLN A  56     135.779 277.497  45.217  1.00  0.00           H  
ATOM    953 2HG  GLN A  56     134.243 277.531  44.306  1.00  0.00           H  
ATOM    954 1HE2 GLN A  56     134.528 279.588  47.668  1.00  0.00           H  
ATOM    955 2HE2 GLN A  56     135.845 279.069  46.670  1.00  0.00           H  
ATOM    956  N   GLY A  57     135.501 272.825  46.624  1.00  0.00           N  
ATOM    957  CA  GLY A  57     135.126 271.442  46.887  1.00  0.00           C  
ATOM    958  C   GLY A  57     134.059 270.931  45.929  1.00  0.00           C  
ATOM    959  O   GLY A  57     133.161 270.176  46.328  1.00  0.00           O  
ATOM    960  H   GLY A  57     136.292 273.007  46.008  1.00  0.00           H  
ATOM    961 1HA  GLY A  57     136.020 270.824  46.801  1.00  0.00           H  
ATOM    962 2HA  GLY A  57     134.778 271.350  47.913  1.00  0.00           H  
ATOM    963  N   VAL A  58     134.143 271.363  44.672  1.00  0.00           N  
ATOM    964  CA  VAL A  58     133.163 270.982  43.652  1.00  0.00           C  
ATOM    965  C   VAL A  58     133.816 270.178  42.539  1.00  0.00           C  
ATOM    966  O   VAL A  58     135.044 270.147  42.429  1.00  0.00           O  
ATOM    967  CB  VAL A  58     132.497 272.234  43.051  1.00  0.00           C  
ATOM    968  CG1 VAL A  58     131.742 273.003  44.124  1.00  0.00           C  
ATOM    969  CG2 VAL A  58     133.549 273.115  42.394  1.00  0.00           C  
ATOM    970  H   VAL A  58     134.943 271.957  44.440  1.00  0.00           H  
ATOM    971  HA  VAL A  58     132.388 270.370  44.115  1.00  0.00           H  
ATOM    972  HB  VAL A  58     131.766 271.922  42.304  1.00  0.00           H  
ATOM    973 1HG1 VAL A  58     131.277 273.885  43.681  1.00  0.00           H  
ATOM    974 2HG1 VAL A  58     130.971 272.365  44.555  1.00  0.00           H  
ATOM    975 3HG1 VAL A  58     132.436 273.314  44.905  1.00  0.00           H  
ATOM    976 1HG2 VAL A  58     133.071 273.998  41.971  1.00  0.00           H  
ATOM    977 2HG2 VAL A  58     134.283 273.422  43.140  1.00  0.00           H  
ATOM    978 3HG2 VAL A  58     134.048 272.557  41.602  1.00  0.00           H  
ATOM    979  N   GLU A  59     132.998 269.497  41.736  1.00  0.00           N  
ATOM    980  CA  GLU A  59     133.536 268.712  40.633  1.00  0.00           C  
ATOM    981  C   GLU A  59     133.495 269.510  39.342  1.00  0.00           C  
ATOM    982  O   GLU A  59     132.419 269.867  38.859  1.00  0.00           O  
ATOM    983  CB  GLU A  59     132.753 267.408  40.466  1.00  0.00           C  
ATOM    984  CG  GLU A  59     133.257 266.511  39.345  1.00  0.00           C  
ATOM    985  CD  GLU A  59     132.456 265.246  39.203  1.00  0.00           C  
ATOM    986  OE1 GLU A  59     131.518 265.073  39.943  1.00  0.00           O  
ATOM    987  OE2 GLU A  59     132.784 264.452  38.353  1.00  0.00           O  
ATOM    988  H   GLU A  59     131.982 269.574  41.857  1.00  0.00           H  
ATOM    989  HA  GLU A  59     134.577 268.472  40.849  1.00  0.00           H  
ATOM    990 1HB  GLU A  59     132.793 266.838  41.395  1.00  0.00           H  
ATOM    991 2HB  GLU A  59     131.705 267.636  40.268  1.00  0.00           H  
ATOM    992 1HG  GLU A  59     133.214 267.062  38.406  1.00  0.00           H  
ATOM    993 2HG  GLU A  59     134.298 266.257  39.538  1.00  0.00           H  
ATOM    994  N   THR A  60     134.654 269.790  38.765  1.00  0.00           N  
ATOM    995  CA  THR A  60     134.653 270.626  37.575  1.00  0.00           C  
ATOM    996  C   THR A  60     135.345 269.937  36.403  1.00  0.00           C  
ATOM    997  O   THR A  60     136.445 269.393  36.532  1.00  0.00           O  
ATOM    998  CB  THR A  60     135.333 271.979  37.854  1.00  0.00           C  
ATOM    999  OG1 THR A  60     134.628 272.664  38.898  1.00  0.00           O  
ATOM   1000  CG2 THR A  60     135.340 272.841  36.601  1.00  0.00           C  
ATOM   1001  H   THR A  60     135.519 269.451  39.157  1.00  0.00           H  
ATOM   1002  HA  THR A  60     133.626 270.800  37.284  1.00  0.00           H  
ATOM   1003  HB  THR A  60     136.360 271.810  38.178  1.00  0.00           H  
ATOM   1004  HG1 THR A  60     135.178 273.372  39.243  1.00  0.00           H  
ATOM   1005 1HG2 THR A  60     135.825 273.793  36.818  1.00  0.00           H  
ATOM   1006 2HG2 THR A  60     135.885 272.327  35.810  1.00  0.00           H  
ATOM   1007 3HG2 THR A  60     134.316 273.021  36.278  1.00  0.00           H  
ATOM   1008  N   GLU A  61     134.684 269.992  35.252  1.00  0.00           N  
ATOM   1009  CA  GLU A  61     135.209 269.443  34.003  1.00  0.00           C  
ATOM   1010  C   GLU A  61     135.522 270.551  33.005  1.00  0.00           C  
ATOM   1011  O   GLU A  61     134.756 271.507  32.863  1.00  0.00           O  
ATOM   1012  CB  GLU A  61     134.211 268.459  33.390  1.00  0.00           C  
ATOM   1013  CG  GLU A  61     133.919 267.240  34.253  1.00  0.00           C  
ATOM   1014  CD  GLU A  61     132.848 266.357  33.676  1.00  0.00           C  
ATOM   1015  OE1 GLU A  61     132.327 266.688  32.638  1.00  0.00           O  
ATOM   1016  OE2 GLU A  61     132.549 265.350  34.274  1.00  0.00           O  
ATOM   1017  H   GLU A  61     133.759 270.434  35.288  1.00  0.00           H  
ATOM   1018  HA  GLU A  61     136.135 268.913  34.218  1.00  0.00           H  
ATOM   1019 1HB  GLU A  61     133.267 268.968  33.200  1.00  0.00           H  
ATOM   1020 2HB  GLU A  61     134.591 268.106  32.431  1.00  0.00           H  
ATOM   1021 1HG  GLU A  61     134.833 266.657  34.363  1.00  0.00           H  
ATOM   1022 2HG  GLU A  61     133.613 267.574  35.243  1.00  0.00           H  
ATOM   1023  N   ILE A  62     136.668 270.451  32.331  1.00  0.00           N  
ATOM   1024  CA  ILE A  62     137.014 271.457  31.327  1.00  0.00           C  
ATOM   1025  C   ILE A  62     137.359 270.861  29.957  1.00  0.00           C  
ATOM   1026  O   ILE A  62     138.154 269.921  29.844  1.00  0.00           O  
ATOM   1027  CB  ILE A  62     138.200 272.309  31.815  1.00  0.00           C  
ATOM   1028  CG1 ILE A  62     137.867 272.969  33.156  1.00  0.00           C  
ATOM   1029  CG2 ILE A  62     138.563 273.359  30.777  1.00  0.00           C  
ATOM   1030  CD1 ILE A  62     138.470 272.264  34.350  1.00  0.00           C  
ATOM   1031  H   ILE A  62     137.292 269.675  32.537  1.00  0.00           H  
ATOM   1032  HA  ILE A  62     136.144 272.097  31.179  1.00  0.00           H  
ATOM   1033  HB  ILE A  62     139.063 271.667  31.986  1.00  0.00           H  
ATOM   1034 1HG1 ILE A  62     138.221 273.999  33.153  1.00  0.00           H  
ATOM   1035 2HG1 ILE A  62     136.785 272.997  33.289  1.00  0.00           H  
ATOM   1036 1HG2 ILE A  62     139.402 273.953  31.139  1.00  0.00           H  
ATOM   1037 2HG2 ILE A  62     138.840 272.869  29.845  1.00  0.00           H  
ATOM   1038 3HG2 ILE A  62     137.706 274.011  30.604  1.00  0.00           H  
ATOM   1039 1HD1 ILE A  62     138.190 272.790  35.263  1.00  0.00           H  
ATOM   1040 2HD1 ILE A  62     138.100 271.239  34.393  1.00  0.00           H  
ATOM   1041 3HD1 ILE A  62     139.555 272.255  34.256  1.00  0.00           H  
ATOM   1042  N   GLU A  63     136.718 271.422  28.922  1.00  0.00           N  
ATOM   1043  CA  GLU A  63     136.909 271.018  27.532  1.00  0.00           C  
ATOM   1044  C   GLU A  63     137.321 272.189  26.630  1.00  0.00           C  
ATOM   1045  O   GLU A  63     136.668 273.234  26.600  1.00  0.00           O  
ATOM   1046  CB  GLU A  63     135.626 270.380  26.994  1.00  0.00           C  
ATOM   1047  CG  GLU A  63     135.742 269.833  25.578  1.00  0.00           C  
ATOM   1048  CD  GLU A  63     134.501 269.116  25.125  1.00  0.00           C  
ATOM   1049  OE1 GLU A  63     133.730 269.702  24.403  1.00  0.00           O  
ATOM   1050  OE2 GLU A  63     134.322 267.982  25.501  1.00  0.00           O  
ATOM   1051  H   GLU A  63     136.057 272.176  29.141  1.00  0.00           H  
ATOM   1052  HA  GLU A  63     137.703 270.272  27.498  1.00  0.00           H  
ATOM   1053 1HB  GLU A  63     135.326 269.560  27.646  1.00  0.00           H  
ATOM   1054 2HB  GLU A  63     134.823 271.117  27.003  1.00  0.00           H  
ATOM   1055 1HG  GLU A  63     135.941 270.658  24.895  1.00  0.00           H  
ATOM   1056 2HG  GLU A  63     136.588 269.148  25.533  1.00  0.00           H  
ATOM   1057  N   VAL A  64     138.396 272.005  25.866  1.00  0.00           N  
ATOM   1058  CA  VAL A  64     138.848 273.049  24.955  1.00  0.00           C  
ATOM   1059  C   VAL A  64     138.902 272.601  23.491  1.00  0.00           C  
ATOM   1060  O   VAL A  64     139.317 271.483  23.171  1.00  0.00           O  
ATOM   1061  CB  VAL A  64     140.247 273.533  25.381  1.00  0.00           C  
ATOM   1062  CG1 VAL A  64     140.177 274.248  26.723  1.00  0.00           C  
ATOM   1063  CG2 VAL A  64     141.205 272.354  25.447  1.00  0.00           C  
ATOM   1064  H   VAL A  64     138.906 271.121  25.924  1.00  0.00           H  
ATOM   1065  HA  VAL A  64     138.140 273.874  25.005  1.00  0.00           H  
ATOM   1066  HB  VAL A  64     140.609 274.257  24.651  1.00  0.00           H  
ATOM   1067 1HG1 VAL A  64     141.175 274.583  27.008  1.00  0.00           H  
ATOM   1068 2HG1 VAL A  64     139.514 275.109  26.642  1.00  0.00           H  
ATOM   1069 3HG1 VAL A  64     139.795 273.564  27.480  1.00  0.00           H  
ATOM   1070 1HG2 VAL A  64     142.192 272.704  25.748  1.00  0.00           H  
ATOM   1071 2HG2 VAL A  64     140.839 271.628  26.174  1.00  0.00           H  
ATOM   1072 3HG2 VAL A  64     141.271 271.883  24.466  1.00  0.00           H  
ATOM   1073  N   GLU A  65     138.460 273.480  22.591  1.00  0.00           N  
ATOM   1074  CA  GLU A  65     138.597 273.254  21.158  1.00  0.00           C  
ATOM   1075  C   GLU A  65     138.739 274.571  20.398  1.00  0.00           C  
ATOM   1076  O   GLU A  65     137.929 275.487  20.575  1.00  0.00           O  
ATOM   1077  CB  GLU A  65     137.393 272.473  20.626  1.00  0.00           C  
ATOM   1078  CG  GLU A  65     137.492 272.088  19.157  1.00  0.00           C  
ATOM   1079  CD  GLU A  65     136.325 271.264  18.688  1.00  0.00           C  
ATOM   1080  OE1 GLU A  65     135.371 271.835  18.217  1.00  0.00           O  
ATOM   1081  OE2 GLU A  65     136.388 270.063  18.800  1.00  0.00           O  
ATOM   1082  H   GLU A  65     138.014 274.345  22.907  1.00  0.00           H  
ATOM   1083  HA  GLU A  65     139.493 272.657  20.977  1.00  0.00           H  
ATOM   1084 1HB  GLU A  65     137.268 271.558  21.204  1.00  0.00           H  
ATOM   1085 2HB  GLU A  65     136.488 273.068  20.755  1.00  0.00           H  
ATOM   1086 1HG  GLU A  65     137.547 272.996  18.556  1.00  0.00           H  
ATOM   1087 2HG  GLU A  65     138.413 271.527  19.001  1.00  0.00           H  
ATOM   1088  N   GLY A  66     139.746 274.690  19.543  1.00  0.00           N  
ATOM   1089  CA  GLY A  66     139.933 275.966  18.863  1.00  0.00           C  
ATOM   1090  C   GLY A  66     140.162 277.079  19.890  1.00  0.00           C  
ATOM   1091  O   GLY A  66     141.069 276.974  20.721  1.00  0.00           O  
ATOM   1092  H   GLY A  66     140.385 273.915  19.397  1.00  0.00           H  
ATOM   1093 1HA  GLY A  66     140.788 275.900  18.193  1.00  0.00           H  
ATOM   1094 2HA  GLY A  66     139.059 276.193  18.257  1.00  0.00           H  
ATOM   1095  N   ASP A  67     139.362 278.161  19.804  1.00  0.00           N  
ATOM   1096  CA  ASP A  67     139.468 279.318  20.703  1.00  0.00           C  
ATOM   1097  C   ASP A  67     138.375 279.335  21.775  1.00  0.00           C  
ATOM   1098  O   ASP A  67     138.181 280.340  22.478  1.00  0.00           O  
ATOM   1099  CB  ASP A  67     139.407 280.618  19.897  1.00  0.00           C  
ATOM   1100  CG  ASP A  67     138.082 280.804  19.171  1.00  0.00           C  
ATOM   1101  OD1 ASP A  67     137.286 279.895  19.186  1.00  0.00           O  
ATOM   1102  OD2 ASP A  67     137.878 281.853  18.608  1.00  0.00           O  
ATOM   1103  H   ASP A  67     138.614 278.179  19.116  1.00  0.00           H  
ATOM   1104  HA  ASP A  67     140.435 279.291  21.187  1.00  0.00           H  
ATOM   1105 1HB  ASP A  67     139.561 281.467  20.564  1.00  0.00           H  
ATOM   1106 2HB  ASP A  67     140.213 280.629  19.162  1.00  0.00           H  
ATOM   1107  N   THR A  68     137.643 278.235  21.909  1.00  0.00           N  
ATOM   1108  CA  THR A  68     136.504 278.236  22.801  1.00  0.00           C  
ATOM   1109  C   THR A  68     136.643 277.186  23.885  1.00  0.00           C  
ATOM   1110  O   THR A  68     136.985 276.024  23.634  1.00  0.00           O  
ATOM   1111  CB  THR A  68     135.200 278.078  21.992  1.00  0.00           C  
ATOM   1112  OG1 THR A  68     135.098 279.191  21.057  1.00  0.00           O  
ATOM   1113  CG2 THR A  68     133.959 278.085  22.936  1.00  0.00           C  
ATOM   1114  H   THR A  68     137.854 277.394  21.363  1.00  0.00           H  
ATOM   1115  HA  THR A  68     136.460 279.201  23.288  1.00  0.00           H  
ATOM   1116  HB  THR A  68     135.232 277.142  21.431  1.00  0.00           H  
ATOM   1117  HG1 THR A  68     135.824 279.121  20.360  1.00  0.00           H  
ATOM   1118 1HG2 THR A  68     133.051 277.989  22.345  1.00  0.00           H  
ATOM   1119 2HG2 THR A  68     134.014 277.256  23.642  1.00  0.00           H  
ATOM   1120 3HG2 THR A  68     133.928 279.020  23.489  1.00  0.00           H  
ATOM   1121  N   VAL A  69     136.403 277.608  25.116  1.00  0.00           N  
ATOM   1122  CA  VAL A  69     136.479 276.690  26.239  1.00  0.00           C  
ATOM   1123  C   VAL A  69     135.181 276.596  27.025  1.00  0.00           C  
ATOM   1124  O   VAL A  69     134.521 277.602  27.295  1.00  0.00           O  
ATOM   1125  CB  VAL A  69     137.609 277.126  27.191  1.00  0.00           C  
ATOM   1126  CG1 VAL A  69     137.396 278.562  27.646  1.00  0.00           C  
ATOM   1127  CG2 VAL A  69     137.673 276.186  28.384  1.00  0.00           C  
ATOM   1128  H   VAL A  69     136.159 278.600  25.237  1.00  0.00           H  
ATOM   1129  HA  VAL A  69     136.694 275.694  25.850  1.00  0.00           H  
ATOM   1130  HB  VAL A  69     138.557 277.097  26.653  1.00  0.00           H  
ATOM   1131 1HG1 VAL A  69     138.204 278.854  28.318  1.00  0.00           H  
ATOM   1132 2HG1 VAL A  69     137.390 279.222  26.779  1.00  0.00           H  
ATOM   1133 3HG1 VAL A  69     136.444 278.641  28.170  1.00  0.00           H  
ATOM   1134 1HG2 VAL A  69     138.474 276.500  29.053  1.00  0.00           H  
ATOM   1135 2HG2 VAL A  69     136.723 276.211  28.919  1.00  0.00           H  
ATOM   1136 3HG2 VAL A  69     137.867 275.171  28.037  1.00  0.00           H  
ATOM   1137  N   THR A  70     134.822 275.373  27.401  1.00  0.00           N  
ATOM   1138  CA  THR A  70     133.645 275.157  28.228  1.00  0.00           C  
ATOM   1139  C   THR A  70     134.021 274.547  29.568  1.00  0.00           C  
ATOM   1140  O   THR A  70     134.709 273.522  29.660  1.00  0.00           O  
ATOM   1141  CB  THR A  70     132.624 274.251  27.516  1.00  0.00           C  
ATOM   1142  OG1 THR A  70     132.203 274.870  26.293  1.00  0.00           O  
ATOM   1143  CG2 THR A  70     131.412 274.012  28.403  1.00  0.00           C  
ATOM   1144  H   THR A  70     135.401 274.584  27.104  1.00  0.00           H  
ATOM   1145  HA  THR A  70     133.181 276.118  28.423  1.00  0.00           H  
ATOM   1146  HB  THR A  70     133.089 273.293  27.281  1.00  0.00           H  
ATOM   1147  HG1 THR A  70     132.916 274.828  25.652  1.00  0.00           H  
ATOM   1148 1HG2 THR A  70     130.702 273.369  27.883  1.00  0.00           H  
ATOM   1149 2HG2 THR A  70     131.727 273.531  29.328  1.00  0.00           H  
ATOM   1150 3HG2 THR A  70     130.937 274.965  28.633  1.00  0.00           H  
ATOM   1151  N   ILE A  71     133.558 275.195  30.619  1.00  0.00           N  
ATOM   1152  CA  ILE A  71     133.749 274.720  31.972  1.00  0.00           C  
ATOM   1153  C   ILE A  71     132.432 274.346  32.631  1.00  0.00           C  
ATOM   1154  O   ILE A  71     131.518 275.165  32.710  1.00  0.00           O  
ATOM   1155  CB  ILE A  71     134.465 275.783  32.824  1.00  0.00           C  
ATOM   1156  CG1 ILE A  71     135.829 276.124  32.217  1.00  0.00           C  
ATOM   1157  CG2 ILE A  71     134.623 275.299  34.257  1.00  0.00           C  
ATOM   1158  CD1 ILE A  71     135.844 277.419  31.438  1.00  0.00           C  
ATOM   1159  H   ILE A  71     133.062 276.073  30.450  1.00  0.00           H  
ATOM   1160  HA  ILE A  71     134.384 273.835  31.954  1.00  0.00           H  
ATOM   1161  HB  ILE A  71     133.882 276.703  32.823  1.00  0.00           H  
ATOM   1162 1HG1 ILE A  71     136.573 276.194  33.010  1.00  0.00           H  
ATOM   1163 2HG1 ILE A  71     136.140 275.321  31.548  1.00  0.00           H  
ATOM   1164 1HG2 ILE A  71     135.131 276.063  34.845  1.00  0.00           H  
ATOM   1165 2HG2 ILE A  71     133.640 275.106  34.685  1.00  0.00           H  
ATOM   1166 3HG2 ILE A  71     135.210 274.381  34.268  1.00  0.00           H  
ATOM   1167 1HD1 ILE A  71     136.844 277.592  31.038  1.00  0.00           H  
ATOM   1168 2HD1 ILE A  71     135.131 277.358  30.615  1.00  0.00           H  
ATOM   1169 3HD1 ILE A  71     135.570 278.243  32.095  1.00  0.00           H  
ATOM   1170  N   VAL A  72     132.326 273.128  33.136  1.00  0.00           N  
ATOM   1171  CA  VAL A  72     131.088 272.743  33.798  1.00  0.00           C  
ATOM   1172  C   VAL A  72     131.340 272.429  35.262  1.00  0.00           C  
ATOM   1173  O   VAL A  72     132.129 271.541  35.593  1.00  0.00           O  
ATOM   1174  CB  VAL A  72     130.468 271.513  33.109  1.00  0.00           C  
ATOM   1175  CG1 VAL A  72     129.190 271.091  33.819  1.00  0.00           C  
ATOM   1176  CG2 VAL A  72     130.194 271.823  31.645  1.00  0.00           C  
ATOM   1177  H   VAL A  72     133.114 272.480  33.030  1.00  0.00           H  
ATOM   1178  HA  VAL A  72     130.394 273.573  33.745  1.00  0.00           H  
ATOM   1179  HB  VAL A  72     131.166 270.678  33.180  1.00  0.00           H  
ATOM   1180 1HG1 VAL A  72     128.766 270.220  33.319  1.00  0.00           H  
ATOM   1181 2HG1 VAL A  72     129.417 270.840  34.855  1.00  0.00           H  
ATOM   1182 3HG1 VAL A  72     128.472 271.910  33.792  1.00  0.00           H  
ATOM   1183 1HG2 VAL A  72     129.756 270.948  31.164  1.00  0.00           H  
ATOM   1184 2HG2 VAL A  72     129.501 272.661  31.574  1.00  0.00           H  
ATOM   1185 3HG2 VAL A  72     131.128 272.081  31.146  1.00  0.00           H  
ATOM   1186  N   VAL A  73     130.636 273.141  36.139  1.00  0.00           N  
ATOM   1187  CA  VAL A  73     130.842 272.980  37.577  1.00  0.00           C  
ATOM   1188  C   VAL A  73     129.653 272.284  38.215  1.00  0.00           C  
ATOM   1189  O   VAL A  73     128.536 272.789  38.151  1.00  0.00           O  
ATOM   1190  CB  VAL A  73     131.052 274.350  38.250  1.00  0.00           C  
ATOM   1191  CG1 VAL A  73     131.300 274.179  39.741  1.00  0.00           C  
ATOM   1192  CG2 VAL A  73     132.214 275.078  37.590  1.00  0.00           C  
ATOM   1193  H   VAL A  73     129.981 273.838  35.765  1.00  0.00           H  
ATOM   1194  HA  VAL A  73     131.741 272.384  37.749  1.00  0.00           H  
ATOM   1195  HB  VAL A  73     130.143 274.941  38.141  1.00  0.00           H  
ATOM   1196 1HG1 VAL A  73     131.446 275.157  40.200  1.00  0.00           H  
ATOM   1197 2HG1 VAL A  73     130.441 273.688  40.198  1.00  0.00           H  
ATOM   1198 3HG1 VAL A  73     132.191 273.570  39.894  1.00  0.00           H  
ATOM   1199 1HG2 VAL A  73     132.356 276.045  38.070  1.00  0.00           H  
ATOM   1200 2HG2 VAL A  73     133.122 274.483  37.694  1.00  0.00           H  
ATOM   1201 3HG2 VAL A  73     131.997 275.226  36.532  1.00  0.00           H  
ATOM   1202  N   ARG A  74     129.893 271.149  38.868  1.00  0.00           N  
ATOM   1203  CA  ARG A  74     128.833 270.385  39.517  1.00  0.00           C  
ATOM   1204  C   ARG A  74     128.829 270.453  41.049  1.00  0.00           C  
ATOM   1205  O   ARG A  74     129.824 270.125  41.724  1.00  0.00           O  
ATOM   1206  CB  ARG A  74     128.980 268.928  39.106  1.00  0.00           C  
ATOM   1207  CG  ARG A  74     128.012 267.937  39.738  1.00  0.00           C  
ATOM   1208  CD  ARG A  74     128.347 266.553  39.313  1.00  0.00           C  
ATOM   1209  NE  ARG A  74     128.097 266.328  37.902  1.00  0.00           N  
ATOM   1210  CZ  ARG A  74     128.712 265.407  37.122  1.00  0.00           C  
ATOM   1211  NH1 ARG A  74     129.655 264.609  37.594  1.00  0.00           N  
ATOM   1212  NH2 ARG A  74     128.338 265.331  35.855  1.00  0.00           N  
ATOM   1213  H   ARG A  74     130.838 270.758  38.853  1.00  0.00           H  
ATOM   1214  HA  ARG A  74     127.873 270.759  39.161  1.00  0.00           H  
ATOM   1215 1HB  ARG A  74     128.858 268.854  38.026  1.00  0.00           H  
ATOM   1216 2HB  ARG A  74     129.982 268.602  39.329  1.00  0.00           H  
ATOM   1217 1HG  ARG A  74     128.075 267.979  40.828  1.00  0.00           H  
ATOM   1218 2HG  ARG A  74     126.993 268.162  39.418  1.00  0.00           H  
ATOM   1219 1HD  ARG A  74     129.401 266.384  39.511  1.00  0.00           H  
ATOM   1220 2HD  ARG A  74     127.752 265.844  39.885  1.00  0.00           H  
ATOM   1221  HE  ARG A  74     127.372 266.895  37.440  1.00  0.00           H  
ATOM   1222 1HH1 ARG A  74     129.972 264.668  38.577  1.00  0.00           H  
ATOM   1223 2HH1 ARG A  74     130.105 263.940  36.989  1.00  0.00           H  
ATOM   1224 1HH2 ARG A  74     127.596 265.974  35.529  1.00  0.00           H  
ATOM   1225 2HH2 ARG A  74     128.763 264.667  35.230  1.00  0.00           H  
ATOM   1226  N   GLU A  75     127.672 270.838  41.602  1.00  0.00           N  
ATOM   1227  CA  GLU A  75     127.520 270.949  43.051  1.00  0.00           C  
ATOM   1228  C   GLU A  75     126.593 269.836  43.553  1.00  0.00           C  
ATOM   1229  O   GLU A  75     126.982 268.669  43.554  1.00  0.00           O  
ATOM   1230  OXT GLU A  75     125.498 270.102  44.049  1.00  0.00           O  
ATOM   1231  CB  GLU A  75     127.019 272.354  43.440  1.00  0.00           C  
ATOM   1232  CG  GLU A  75     126.882 272.625  44.967  1.00  0.00           C  
ATOM   1233  CD  GLU A  75     126.528 274.090  45.363  1.00  0.00           C  
ATOM   1234  OE1 GLU A  75     125.686 274.738  44.753  1.00  0.00           O  
ATOM   1235  OE2 GLU A  75     127.157 274.573  46.280  1.00  0.00           O  
ATOM   1236  H   GLU A  75     126.884 271.084  40.983  1.00  0.00           H  
ATOM   1237  HA  GLU A  75     128.494 270.804  43.515  1.00  0.00           H  
ATOM   1238 1HB  GLU A  75     127.711 273.094  43.037  1.00  0.00           H  
ATOM   1239 2HB  GLU A  75     126.051 272.515  42.980  1.00  0.00           H  
ATOM   1240 1HG  GLU A  75     126.122 271.974  45.387  1.00  0.00           H  
ATOM   1241 2HG  GLU A  75     127.823 272.364  45.421  1.00  0.00           H  
TER                                                                             
ATOM   1243  N   GLY B  76     147.462 262.803   7.181  1.00  0.00           N  
ATOM   1244  CA  GLY B  76     148.487 263.805   6.918  1.00  0.00           C  
ATOM   1245  C   GLY B  76     148.778 264.635   8.162  1.00  0.00           C  
ATOM   1246  O   GLY B  76     149.773 264.413   8.852  1.00  0.00           O  
ATOM   1247 1H   GLY B  76     147.291 262.274   6.350  1.00  0.00           H  
ATOM   1248 2H   GLY B  76     147.772 262.191   7.908  1.00  0.00           H  
ATOM   1249 3H   GLY B  76     146.618 263.257   7.466  1.00  0.00           H  
ATOM   1250 1HA  GLY B  76     149.400 263.312   6.584  1.00  0.00           H  
ATOM   1251 2HA  GLY B  76     148.159 264.458   6.110  1.00  0.00           H  
ATOM   1252  N   ARG B  77     147.901 265.594   8.441  1.00  0.00           N  
ATOM   1253  CA  ARG B  77     148.061 266.461   9.602  1.00  0.00           C  
ATOM   1254  C   ARG B  77     147.668 265.740  10.885  1.00  0.00           C  
ATOM   1255  O   ARG B  77     148.153 266.070  11.967  1.00  0.00           O  
ATOM   1256  CB  ARG B  77     147.217 267.719   9.452  1.00  0.00           C  
ATOM   1257  CG  ARG B  77     147.799 268.772   8.523  1.00  0.00           C  
ATOM   1258  CD  ARG B  77     147.285 268.626   7.137  1.00  0.00           C  
ATOM   1259  NE  ARG B  77     145.832 268.643   7.093  1.00  0.00           N  
ATOM   1260  CZ  ARG B  77     145.079 269.760   7.100  1.00  0.00           C  
ATOM   1261  NH1 ARG B  77     145.655 270.941   7.149  1.00  0.00           N  
ATOM   1262  NH2 ARG B  77     143.761 269.669   7.057  1.00  0.00           N  
ATOM   1263  H   ARG B  77     147.105 265.726   7.833  1.00  0.00           H  
ATOM   1264  HA  ARG B  77     149.109 266.752   9.676  1.00  0.00           H  
ATOM   1265 1HB  ARG B  77     146.232 267.452   9.072  1.00  0.00           H  
ATOM   1266 2HB  ARG B  77     147.077 268.182  10.429  1.00  0.00           H  
ATOM   1267 1HG  ARG B  77     147.531 269.765   8.885  1.00  0.00           H  
ATOM   1268 2HG  ARG B  77     148.885 268.675   8.498  1.00  0.00           H  
ATOM   1269 1HD  ARG B  77     147.654 269.448   6.524  1.00  0.00           H  
ATOM   1270 2HD  ARG B  77     147.628 267.680   6.720  1.00  0.00           H  
ATOM   1271  HE  ARG B  77     145.352 267.753   7.055  1.00  0.00           H  
ATOM   1272 1HH1 ARG B  77     146.663 271.010   7.181  1.00  0.00           H  
ATOM   1273 2HH1 ARG B  77     145.091 271.778   7.154  1.00  0.00           H  
ATOM   1274 1HH2 ARG B  77     143.318 268.762   7.020  1.00  0.00           H  
ATOM   1275 2HH2 ARG B  77     143.197 270.506   7.062  1.00  0.00           H  
ATOM   1276  N   GLN B  78     146.787 264.749  10.762  1.00  0.00           N  
ATOM   1277  CA  GLN B  78     146.364 263.956  11.911  1.00  0.00           C  
ATOM   1278  C   GLN B  78     147.563 263.368  12.645  1.00  0.00           C  
ATOM   1279  O   GLN B  78     147.683 263.485  13.864  1.00  0.00           O  
ATOM   1280  CB  GLN B  78     145.419 262.836  11.469  1.00  0.00           C  
ATOM   1281  CG  GLN B  78     145.028 261.878  12.581  1.00  0.00           C  
ATOM   1282  CD  GLN B  78     144.068 260.803  12.108  1.00  0.00           C  
ATOM   1283  OE1 GLN B  78     142.869 260.851  12.396  1.00  0.00           O  
ATOM   1284  NE2 GLN B  78     144.590 259.824  11.378  1.00  0.00           N  
ATOM   1285  H   GLN B  78     146.416 264.529   9.849  1.00  0.00           H  
ATOM   1286  HA  GLN B  78     145.833 264.608  12.603  1.00  0.00           H  
ATOM   1287 1HB  GLN B  78     144.506 263.269  11.062  1.00  0.00           H  
ATOM   1288 2HB  GLN B  78     145.889 262.255  10.675  1.00  0.00           H  
ATOM   1289 1HG  GLN B  78     145.926 261.391  12.961  1.00  0.00           H  
ATOM   1290 2HG  GLN B  78     144.543 262.442  13.379  1.00  0.00           H  
ATOM   1291 1HE2 GLN B  78     144.005 259.086  11.038  1.00  0.00           H  
ATOM   1292 2HE2 GLN B  78     145.568 259.823  11.168  1.00  0.00           H  
ATOM   1293  N   GLU B  79     148.447 262.736  11.880  1.00  0.00           N  
ATOM   1294  CA  GLU B  79     149.615 262.062  12.433  1.00  0.00           C  
ATOM   1295  C   GLU B  79     150.607 263.064  13.012  1.00  0.00           C  
ATOM   1296  O   GLU B  79     151.233 262.802  14.039  1.00  0.00           O  
ATOM   1297  CB  GLU B  79     150.300 261.214  11.359  1.00  0.00           C  
ATOM   1298  CG  GLU B  79     149.484 260.019  10.887  1.00  0.00           C  
ATOM   1299  CD  GLU B  79     148.371 260.403   9.951  1.00  0.00           C  
ATOM   1300  OE1 GLU B  79     148.494 261.408   9.293  1.00  0.00           O  
ATOM   1301  OE2 GLU B  79     147.397 259.690   9.895  1.00  0.00           O  
ATOM   1302  H   GLU B  79     148.305 262.724  10.880  1.00  0.00           H  
ATOM   1303  HA  GLU B  79     149.286 261.405  13.239  1.00  0.00           H  
ATOM   1304 1HB  GLU B  79     150.518 261.835  10.490  1.00  0.00           H  
ATOM   1305 2HB  GLU B  79     151.250 260.840  11.741  1.00  0.00           H  
ATOM   1306 1HG  GLU B  79     150.146 259.319  10.378  1.00  0.00           H  
ATOM   1307 2HG  GLU B  79     149.064 259.513  11.755  1.00  0.00           H  
ATOM   1308  N   LYS B  80     150.743 264.210  12.349  1.00  0.00           N  
ATOM   1309  CA  LYS B  80     151.624 265.270  12.823  1.00  0.00           C  
ATOM   1310  C   LYS B  80     151.189 265.776  14.192  1.00  0.00           C  
ATOM   1311  O   LYS B  80     152.025 266.074  15.045  1.00  0.00           O  
ATOM   1312  CB  LYS B  80     151.659 266.425  11.822  1.00  0.00           C  
ATOM   1313  CG  LYS B  80     152.401 266.114  10.528  1.00  0.00           C  
ATOM   1314  CD  LYS B  80     152.377 267.302   9.578  1.00  0.00           C  
ATOM   1315  CE  LYS B  80     153.158 267.010   8.306  1.00  0.00           C  
ATOM   1316  NZ  LYS B  80     153.151 268.167   7.370  1.00  0.00           N  
ATOM   1317  H   LYS B  80     150.227 264.347  11.491  1.00  0.00           H  
ATOM   1318  HA  LYS B  80     152.632 264.864  12.922  1.00  0.00           H  
ATOM   1319 1HB  LYS B  80     150.640 266.713  11.562  1.00  0.00           H  
ATOM   1320 2HB  LYS B  80     152.137 267.291  12.281  1.00  0.00           H  
ATOM   1321 1HG  LYS B  80     153.437 265.861  10.755  1.00  0.00           H  
ATOM   1322 2HG  LYS B  80     151.935 265.259  10.039  1.00  0.00           H  
ATOM   1323 1HD  LYS B  80     151.345 267.538   9.316  1.00  0.00           H  
ATOM   1324 2HD  LYS B  80     152.816 268.170  10.071  1.00  0.00           H  
ATOM   1325 1HE  LYS B  80     154.189 266.769   8.559  1.00  0.00           H  
ATOM   1326 2HE  LYS B  80     152.721 266.149   7.800  1.00  0.00           H  
ATOM   1327 1HZ  LYS B  80     153.677 267.933   6.540  1.00  0.00           H  
ATOM   1328 2HZ  LYS B  80     152.199 268.388   7.113  1.00  0.00           H  
ATOM   1329 3HZ  LYS B  80     153.571 268.967   7.821  1.00  0.00           H  
ATOM   1330  N   VAL B  81     149.879 265.874  14.400  1.00  0.00           N  
ATOM   1331  CA  VAL B  81     149.347 266.247  15.706  1.00  0.00           C  
ATOM   1332  C   VAL B  81     149.615 265.161  16.740  1.00  0.00           C  
ATOM   1333  O   VAL B  81     150.043 265.452  17.857  1.00  0.00           O  
ATOM   1334  CB  VAL B  81     147.831 266.501  15.613  1.00  0.00           C  
ATOM   1335  CG1 VAL B  81     147.234 266.671  17.002  1.00  0.00           C  
ATOM   1336  CG2 VAL B  81     147.563 267.729  14.756  1.00  0.00           C  
ATOM   1337  H   VAL B  81     149.239 265.686  13.642  1.00  0.00           H  
ATOM   1338  HA  VAL B  81     149.837 267.166  16.029  1.00  0.00           H  
ATOM   1339  HB  VAL B  81     147.353 265.631  15.162  1.00  0.00           H  
ATOM   1340 1HG1 VAL B  81     146.161 266.849  16.918  1.00  0.00           H  
ATOM   1341 2HG1 VAL B  81     147.406 265.766  17.585  1.00  0.00           H  
ATOM   1342 3HG1 VAL B  81     147.703 267.519  17.499  1.00  0.00           H  
ATOM   1343 1HG2 VAL B  81     146.489 267.902  14.695  1.00  0.00           H  
ATOM   1344 2HG2 VAL B  81     148.046 268.597  15.205  1.00  0.00           H  
ATOM   1345 3HG2 VAL B  81     147.962 267.568  13.755  1.00  0.00           H  
ATOM   1346  N   LEU B  82     149.372 263.909  16.362  1.00  0.00           N  
ATOM   1347  CA  LEU B  82     149.572 262.784  17.268  1.00  0.00           C  
ATOM   1348  C   LEU B  82     151.030 262.672  17.693  1.00  0.00           C  
ATOM   1349  O   LEU B  82     151.324 262.350  18.844  1.00  0.00           O  
ATOM   1350  CB  LEU B  82     149.126 261.478  16.597  1.00  0.00           C  
ATOM   1351  CG  LEU B  82     147.624 261.354  16.316  1.00  0.00           C  
ATOM   1352  CD1 LEU B  82     147.374 260.160  15.404  1.00  0.00           C  
ATOM   1353  CD2 LEU B  82     146.872 261.204  17.630  1.00  0.00           C  
ATOM   1354  H   LEU B  82     149.046 263.730  15.422  1.00  0.00           H  
ATOM   1355  HA  LEU B  82     148.967 262.946  18.159  1.00  0.00           H  
ATOM   1356 1HB  LEU B  82     149.650 261.379  15.648  1.00  0.00           H  
ATOM   1357 2HB  LEU B  82     149.414 260.644  17.237  1.00  0.00           H  
ATOM   1358  HG  LEU B  82     147.275 262.248  15.798  1.00  0.00           H  
ATOM   1359 1HD1 LEU B  82     146.306 260.072  15.204  1.00  0.00           H  
ATOM   1360 2HD1 LEU B  82     147.908 260.303  14.464  1.00  0.00           H  
ATOM   1361 3HD1 LEU B  82     147.729 259.252  15.889  1.00  0.00           H  
ATOM   1362 1HD2 LEU B  82     145.803 261.116  17.430  1.00  0.00           H  
ATOM   1363 2HD2 LEU B  82     147.218 260.310  18.148  1.00  0.00           H  
ATOM   1364 3HD2 LEU B  82     147.053 262.079  18.255  1.00  0.00           H  
ATOM   1365  N   LYS B  83     151.940 262.940  16.758  1.00  0.00           N  
ATOM   1366  CA  LYS B  83     153.367 262.958  17.058  1.00  0.00           C  
ATOM   1367  C   LYS B  83     153.696 264.009  18.111  1.00  0.00           C  
ATOM   1368  O   LYS B  83     154.427 263.735  19.063  1.00  0.00           O  
ATOM   1369  CB  LYS B  83     154.178 263.214  15.787  1.00  0.00           C  
ATOM   1370  CG  LYS B  83     155.687 263.221  15.994  1.00  0.00           C  
ATOM   1371  CD  LYS B  83     156.424 263.449  14.683  1.00  0.00           C  
ATOM   1372  CE  LYS B  83     157.932 263.382  14.875  1.00  0.00           C  
ATOM   1373  NZ  LYS B  83     158.442 264.528  15.675  1.00  0.00           N  
ATOM   1374  H   LYS B  83     151.638 263.139  15.816  1.00  0.00           H  
ATOM   1375  HA  LYS B  83     153.649 261.984  17.460  1.00  0.00           H  
ATOM   1376 1HB  LYS B  83     153.946 262.449  15.047  1.00  0.00           H  
ATOM   1377 2HB  LYS B  83     153.894 264.177  15.362  1.00  0.00           H  
ATOM   1378 1HG  LYS B  83     155.955 264.014  16.694  1.00  0.00           H  
ATOM   1379 2HG  LYS B  83     156.001 262.267  16.416  1.00  0.00           H  
ATOM   1380 1HD  LYS B  83     156.124 262.690  13.960  1.00  0.00           H  
ATOM   1381 2HD  LYS B  83     156.162 264.429  14.284  1.00  0.00           H  
ATOM   1382 1HE  LYS B  83     158.192 262.455  15.384  1.00  0.00           H  
ATOM   1383 2HE  LYS B  83     158.423 263.387  13.903  1.00  0.00           H  
ATOM   1384 1HZ  LYS B  83     159.444 264.447  15.780  1.00  0.00           H  
ATOM   1385 2HZ  LYS B  83     158.223 265.394  15.203  1.00  0.00           H  
ATOM   1386 3HZ  LYS B  83     158.008 264.523  16.587  1.00  0.00           H  
ATOM   1387  N   SER B  84     153.153 265.211  17.934  1.00  0.00           N  
ATOM   1388  CA  SER B  84     153.359 266.289  18.893  1.00  0.00           C  
ATOM   1389  C   SER B  84     152.869 265.894  20.280  1.00  0.00           C  
ATOM   1390  O   SER B  84     153.523 266.176  21.285  1.00  0.00           O  
ATOM   1391  CB  SER B  84     152.641 267.543  18.432  1.00  0.00           C  
ATOM   1392  OG  SER B  84     152.834 268.594  19.337  1.00  0.00           O  
ATOM   1393  H   SER B  84     152.572 265.377  17.125  1.00  0.00           H  
ATOM   1394  HA  SER B  84     154.428 266.499  18.955  1.00  0.00           H  
ATOM   1395 1HB  SER B  84     153.011 267.833  17.449  1.00  0.00           H  
ATOM   1396 2HB  SER B  84     151.576 267.336  18.332  1.00  0.00           H  
ATOM   1397  HG  SER B  84     152.385 269.354  18.960  1.00  0.00           H  
ATOM   1398  N   ILE B  85     151.712 265.237  20.324  1.00  0.00           N  
ATOM   1399  CA  ILE B  85     151.142 264.770  21.581  1.00  0.00           C  
ATOM   1400  C   ILE B  85     152.056 263.758  22.259  1.00  0.00           C  
ATOM   1401  O   ILE B  85     152.316 263.853  23.459  1.00  0.00           O  
ATOM   1402  CB  ILE B  85     149.755 264.139  21.354  1.00  0.00           C  
ATOM   1403  CG1 ILE B  85     148.752 265.204  20.903  1.00  0.00           C  
ATOM   1404  CG2 ILE B  85     149.271 263.450  22.620  1.00  0.00           C  
ATOM   1405  CD1 ILE B  85     147.474 264.635  20.331  1.00  0.00           C  
ATOM   1406  H   ILE B  85     151.216 265.059  19.462  1.00  0.00           H  
ATOM   1407  HA  ILE B  85     151.026 265.625  22.247  1.00  0.00           H  
ATOM   1408  HB  ILE B  85     149.817 263.405  20.552  1.00  0.00           H  
ATOM   1409 1HG1 ILE B  85     148.493 265.841  21.748  1.00  0.00           H  
ATOM   1410 2HG1 ILE B  85     149.211 265.840  20.145  1.00  0.00           H  
ATOM   1411 1HG2 ILE B  85     148.290 263.009  22.442  1.00  0.00           H  
ATOM   1412 2HG2 ILE B  85     149.974 262.666  22.898  1.00  0.00           H  
ATOM   1413 3HG2 ILE B  85     149.201 264.177  23.428  1.00  0.00           H  
ATOM   1414 1HD1 ILE B  85     146.813 265.450  20.034  1.00  0.00           H  
ATOM   1415 2HD1 ILE B  85     147.707 264.021  19.460  1.00  0.00           H  
ATOM   1416 3HD1 ILE B  85     146.978 264.024  21.084  1.00  0.00           H  
ATOM   1417  N   GLU B  86     152.540 262.794  21.480  1.00  0.00           N  
ATOM   1418  CA  GLU B  86     153.440 261.765  21.984  1.00  0.00           C  
ATOM   1419  C   GLU B  86     154.697 262.381  22.586  1.00  0.00           C  
ATOM   1420  O   GLU B  86     155.174 261.933  23.630  1.00  0.00           O  
ATOM   1421  CB  GLU B  86     153.822 260.794  20.864  1.00  0.00           C  
ATOM   1422  CG  GLU B  86     154.769 259.682  21.292  1.00  0.00           C  
ATOM   1423  CD  GLU B  86     155.135 258.759  20.163  1.00  0.00           C  
ATOM   1424  OE1 GLU B  86     154.349 258.619  19.257  1.00  0.00           O  
ATOM   1425  OE2 GLU B  86     156.202 258.193  20.207  1.00  0.00           O  
ATOM   1426  H   GLU B  86     152.275 262.777  20.505  1.00  0.00           H  
ATOM   1427  HA  GLU B  86     152.926 261.209  22.768  1.00  0.00           H  
ATOM   1428 1HB  GLU B  86     152.921 260.331  20.462  1.00  0.00           H  
ATOM   1429 2HB  GLU B  86     154.298 261.345  20.053  1.00  0.00           H  
ATOM   1430 1HG  GLU B  86     155.680 260.128  21.691  1.00  0.00           H  
ATOM   1431 2HG  GLU B  86     154.300 259.106  22.088  1.00  0.00           H  
ATOM   1432  N   GLU B  87     155.231 263.405  21.926  1.00  0.00           N  
ATOM   1433  CA  GLU B  87     156.445 264.063  22.395  1.00  0.00           C  
ATOM   1434  C   GLU B  87     156.242 264.674  23.776  1.00  0.00           C  
ATOM   1435  O   GLU B  87     157.099 264.543  24.650  1.00  0.00           O  
ATOM   1436  CB  GLU B  87     156.881 265.146  21.405  1.00  0.00           C  
ATOM   1437  CG  GLU B  87     157.471 264.611  20.108  1.00  0.00           C  
ATOM   1438  CD  GLU B  87     157.792 265.698  19.120  1.00  0.00           C  
ATOM   1439  OE1 GLU B  87     157.567 266.843  19.431  1.00  0.00           O  
ATOM   1440  OE2 GLU B  87     158.263 265.383  18.052  1.00  0.00           O  
ATOM   1441  H   GLU B  87     154.786 263.737  21.083  1.00  0.00           H  
ATOM   1442  HA  GLU B  87     157.237 263.317  22.466  1.00  0.00           H  
ATOM   1443 1HB  GLU B  87     156.025 265.772  21.151  1.00  0.00           H  
ATOM   1444 2HB  GLU B  87     157.628 265.787  21.873  1.00  0.00           H  
ATOM   1445 1HG  GLU B  87     158.384 264.062  20.335  1.00  0.00           H  
ATOM   1446 2HG  GLU B  87     156.763 263.916  19.658  1.00  0.00           H  
ATOM   1447  N   THR B  88     155.109 265.346  23.966  1.00  0.00           N  
ATOM   1448  CA  THR B  88     154.766 265.897  25.271  1.00  0.00           C  
ATOM   1449  C   THR B  88     154.641 264.797  26.318  1.00  0.00           C  
ATOM   1450  O   THR B  88     155.143 264.937  27.433  1.00  0.00           O  
ATOM   1451  CB  THR B  88     153.453 266.700  25.205  1.00  0.00           C  
ATOM   1452  OG1 THR B  88     153.617 267.816  24.321  1.00  0.00           O  
ATOM   1453  CG2 THR B  88     153.067 267.205  26.587  1.00  0.00           C  
ATOM   1454  H   THR B  88     154.474 265.476  23.191  1.00  0.00           H  
ATOM   1455  HA  THR B  88     155.564 266.569  25.583  1.00  0.00           H  
ATOM   1456  HB  THR B  88     152.656 266.064  24.821  1.00  0.00           H  
ATOM   1457  HG1 THR B  88     153.656 268.627  24.834  1.00  0.00           H  
ATOM   1458 1HG2 THR B  88     152.138 267.770  26.521  1.00  0.00           H  
ATOM   1459 2HG2 THR B  88     152.931 266.358  27.259  1.00  0.00           H  
ATOM   1460 3HG2 THR B  88     153.856 267.850  26.972  1.00  0.00           H  
ATOM   1461  N   VAL B  89     153.974 263.704  25.956  1.00  0.00           N  
ATOM   1462  CA  VAL B  89     153.792 262.570  26.855  1.00  0.00           C  
ATOM   1463  C   VAL B  89     155.132 262.031  27.339  1.00  0.00           C  
ATOM   1464  O   VAL B  89     155.300 261.747  28.525  1.00  0.00           O  
ATOM   1465  CB  VAL B  89     153.015 261.445  26.146  1.00  0.00           C  
ATOM   1466  CG1 VAL B  89     153.094 260.155  26.949  1.00  0.00           C  
ATOM   1467  CG2 VAL B  89     151.567 261.865  25.941  1.00  0.00           C  
ATOM   1468  H   VAL B  89     153.581 263.658  25.026  1.00  0.00           H  
ATOM   1469  HA  VAL B  89     153.215 262.904  27.719  1.00  0.00           H  
ATOM   1470  HB  VAL B  89     153.478 261.251  25.178  1.00  0.00           H  
ATOM   1471 1HG1 VAL B  89     152.540 259.371  26.433  1.00  0.00           H  
ATOM   1472 2HG1 VAL B  89     154.137 259.855  27.052  1.00  0.00           H  
ATOM   1473 3HG1 VAL B  89     152.662 260.314  27.936  1.00  0.00           H  
ATOM   1474 1HG2 VAL B  89     151.024 261.065  25.439  1.00  0.00           H  
ATOM   1475 2HG2 VAL B  89     151.106 262.065  26.908  1.00  0.00           H  
ATOM   1476 3HG2 VAL B  89     151.533 262.766  25.329  1.00  0.00           H  
ATOM   1477  N   ARG B  90     156.081 261.889  26.421  1.00  0.00           N  
ATOM   1478  CA  ARG B  90     157.408 261.401  26.778  1.00  0.00           C  
ATOM   1479  C   ARG B  90     158.116 262.370  27.716  1.00  0.00           C  
ATOM   1480  O   ARG B  90     158.785 261.954  28.664  1.00  0.00           O  
ATOM   1481  CB  ARG B  90     158.257 261.196  25.531  1.00  0.00           C  
ATOM   1482  CG  ARG B  90     157.848 260.014  24.667  1.00  0.00           C  
ATOM   1483  CD  ARG B  90     158.665 259.931  23.429  1.00  0.00           C  
ATOM   1484  NE  ARG B  90     158.248 258.827  22.577  1.00  0.00           N  
ATOM   1485  CZ  ARG B  90     158.674 257.557  22.710  1.00  0.00           C  
ATOM   1486  NH1 ARG B  90     159.526 257.244  23.662  1.00  0.00           N  
ATOM   1487  NH2 ARG B  90     158.236 256.623  21.884  1.00  0.00           N  
ATOM   1488  H   ARG B  90     155.881 262.123  25.459  1.00  0.00           H  
ATOM   1489  HA  ARG B  90     157.300 260.443  27.286  1.00  0.00           H  
ATOM   1490 1HB  ARG B  90     158.211 262.090  24.910  1.00  0.00           H  
ATOM   1491 2HB  ARG B  90     159.297 261.050  25.819  1.00  0.00           H  
ATOM   1492 1HG  ARG B  90     157.981 259.090  25.229  1.00  0.00           H  
ATOM   1493 2HG  ARG B  90     156.801 260.118  24.380  1.00  0.00           H  
ATOM   1494 1HD  ARG B  90     158.562 260.856  22.862  1.00  0.00           H  
ATOM   1495 2HD  ARG B  90     159.711 259.781  23.693  1.00  0.00           H  
ATOM   1496  HE  ARG B  90     157.593 259.029  21.834  1.00  0.00           H  
ATOM   1497 1HH1 ARG B  90     159.861 257.957  24.294  1.00  0.00           H  
ATOM   1498 2HH1 ARG B  90     159.845 256.291  23.761  1.00  0.00           H  
ATOM   1499 1HH2 ARG B  90     157.581 256.864  21.152  1.00  0.00           H  
ATOM   1500 2HH2 ARG B  90     158.554 255.671  21.983  1.00  0.00           H  
ATOM   1501  N   LYS B  91     157.962 263.663  27.450  1.00  0.00           N  
ATOM   1502  CA  LYS B  91     158.575 264.697  28.275  1.00  0.00           C  
ATOM   1503  C   LYS B  91     157.959 264.727  29.668  1.00  0.00           C  
ATOM   1504  O   LYS B  91     158.659 264.923  30.661  1.00  0.00           O  
ATOM   1505  CB  LYS B  91     158.437 266.066  27.609  1.00  0.00           C  
ATOM   1506  CG  LYS B  91     159.308 266.256  26.374  1.00  0.00           C  
ATOM   1507  CD  LYS B  91     159.045 267.602  25.714  1.00  0.00           C  
ATOM   1508  CE  LYS B  91     159.870 267.767  24.446  1.00  0.00           C  
ATOM   1509  NZ  LYS B  91     159.571 269.049  23.751  1.00  0.00           N  
ATOM   1510  H   LYS B  91     157.404 263.939  26.654  1.00  0.00           H  
ATOM   1511  HA  LYS B  91     159.635 264.468  28.385  1.00  0.00           H  
ATOM   1512 1HB  LYS B  91     157.399 266.224  27.314  1.00  0.00           H  
ATOM   1513 2HB  LYS B  91     158.696 266.847  28.324  1.00  0.00           H  
ATOM   1514 1HG  LYS B  91     160.359 266.199  26.658  1.00  0.00           H  
ATOM   1515 2HG  LYS B  91     159.100 265.463  25.657  1.00  0.00           H  
ATOM   1516 1HD  LYS B  91     157.987 267.684  25.463  1.00  0.00           H  
ATOM   1517 2HD  LYS B  91     159.299 268.403  26.408  1.00  0.00           H  
ATOM   1518 1HE  LYS B  91     160.929 267.742  24.695  1.00  0.00           H  
ATOM   1519 2HE  LYS B  91     159.659 266.943  23.765  1.00  0.00           H  
ATOM   1520 1HZ  LYS B  91     160.136 269.120  22.917  1.00  0.00           H  
ATOM   1521 2HZ  LYS B  91     158.593 269.076  23.498  1.00  0.00           H  
ATOM   1522 3HZ  LYS B  91     159.780 269.822  24.366  1.00  0.00           H  
ATOM   1523  N   MET B  92     156.644 264.529  29.736  1.00  0.00           N  
ATOM   1524  CA  MET B  92     155.925 264.541  31.004  1.00  0.00           C  
ATOM   1525  C   MET B  92     156.199 263.275  31.804  1.00  0.00           C  
ATOM   1526  O   MET B  92     156.113 263.277  33.033  1.00  0.00           O  
ATOM   1527  CB  MET B  92     154.426 264.702  30.759  1.00  0.00           C  
ATOM   1528  CG  MET B  92     154.027 266.042  30.156  1.00  0.00           C  
ATOM   1529  SD  MET B  92     154.527 267.441  31.179  1.00  0.00           S  
ATOM   1530  CE  MET B  92     155.941 268.043  30.260  1.00  0.00           C  
ATOM   1531  H   MET B  92     156.127 264.368  28.883  1.00  0.00           H  
ATOM   1532  HA  MET B  92     156.277 265.387  31.593  1.00  0.00           H  
ATOM   1533 1HB  MET B  92     154.081 263.918  30.087  1.00  0.00           H  
ATOM   1534 2HB  MET B  92     153.889 264.586  31.701  1.00  0.00           H  
ATOM   1535 1HG  MET B  92     154.487 266.150  29.175  1.00  0.00           H  
ATOM   1536 2HG  MET B  92     152.945 266.076  30.031  1.00  0.00           H  
ATOM   1537 1HE  MET B  92     156.362 268.911  30.768  1.00  0.00           H  
ATOM   1538 2HE  MET B  92     156.695 267.258  30.196  1.00  0.00           H  
ATOM   1539 3HE  MET B  92     155.627 268.328  29.255  1.00  0.00           H  
ATOM   1540  N   GLY B  93     156.526 262.192  31.105  1.00  0.00           N  
ATOM   1541  CA  GLY B  93     156.860 260.932  31.758  1.00  0.00           C  
ATOM   1542  C   GLY B  93     155.604 260.163  32.148  1.00  0.00           C  
ATOM   1543  O   GLY B  93     155.577 259.475  33.167  1.00  0.00           O  
ATOM   1544  H   GLY B  93     156.544 262.241  30.097  1.00  0.00           H  
ATOM   1545 1HA  GLY B  93     157.469 260.324  31.088  1.00  0.00           H  
ATOM   1546 2HA  GLY B  93     157.459 261.130  32.646  1.00  0.00           H  
ATOM   1547  N   VAL B  94     154.563 260.286  31.329  1.00  0.00           N  
ATOM   1548  CA  VAL B  94     153.280 259.658  31.622  1.00  0.00           C  
ATOM   1549  C   VAL B  94     152.897 258.658  30.537  1.00  0.00           C  
ATOM   1550  O   VAL B  94     153.602 258.510  29.540  1.00  0.00           O  
ATOM   1551  CB  VAL B  94     152.178 260.725  31.745  1.00  0.00           C  
ATOM   1552  CG1 VAL B  94     152.506 261.704  32.863  1.00  0.00           C  
ATOM   1553  CG2 VAL B  94     152.012 261.455  30.421  1.00  0.00           C  
ATOM   1554  H   VAL B  94     154.661 260.836  30.488  1.00  0.00           H  
ATOM   1555  HA  VAL B  94     153.363 259.127  32.572  1.00  0.00           H  
ATOM   1556  HB  VAL B  94     151.240 260.236  32.012  1.00  0.00           H  
ATOM   1557 1HG1 VAL B  94     151.716 262.451  32.937  1.00  0.00           H  
ATOM   1558 2HG1 VAL B  94     152.585 261.165  33.808  1.00  0.00           H  
ATOM   1559 3HG1 VAL B  94     153.454 262.198  32.647  1.00  0.00           H  
ATOM   1560 1HG2 VAL B  94     151.230 262.208  30.516  1.00  0.00           H  
ATOM   1561 2HG2 VAL B  94     152.951 261.938  30.152  1.00  0.00           H  
ATOM   1562 3HG2 VAL B  94     151.736 260.741  29.645  1.00  0.00           H  
ATOM   1563  N   THR B  95     151.774 257.975  30.739  1.00  0.00           N  
ATOM   1564  CA  THR B  95     151.361 256.891  29.857  1.00  0.00           C  
ATOM   1565  C   THR B  95     150.215 257.322  28.952  1.00  0.00           C  
ATOM   1566  O   THR B  95     149.237 257.912  29.413  1.00  0.00           O  
ATOM   1567  CB  THR B  95     150.944 255.647  30.663  1.00  0.00           C  
ATOM   1568  OG1 THR B  95     152.061 255.172  31.425  1.00  0.00           O  
ATOM   1569  CG2 THR B  95     150.463 254.544  29.733  1.00  0.00           C  
ATOM   1570  H   THR B  95     151.189 258.214  31.528  1.00  0.00           H  
ATOM   1571  HA  THR B  95     152.206 256.621  29.223  1.00  0.00           H  
ATOM   1572  HB  THR B  95     150.140 255.912  31.349  1.00  0.00           H  
ATOM   1573  HG1 THR B  95     152.266 255.803  32.120  1.00  0.00           H  
ATOM   1574 1HG2 THR B  95     150.172 253.674  30.320  1.00  0.00           H  
ATOM   1575 2HG2 THR B  95     149.607 254.899  29.160  1.00  0.00           H  
ATOM   1576 3HG2 THR B  95     151.266 254.269  29.051  1.00  0.00           H  
ATOM   1577  N   MET B  96     150.334 257.024  27.663  1.00  0.00           N  
ATOM   1578  CA  MET B  96     149.292 257.366  26.703  1.00  0.00           C  
ATOM   1579  C   MET B  96     148.812 256.133  25.949  1.00  0.00           C  
ATOM   1580  O   MET B  96     149.591 255.226  25.657  1.00  0.00           O  
ATOM   1581  CB  MET B  96     149.802 258.424  25.726  1.00  0.00           C  
ATOM   1582  CG  MET B  96     150.936 257.955  24.825  1.00  0.00           C  
ATOM   1583  SD  MET B  96     150.344 257.236  23.280  1.00  0.00           S  
ATOM   1584  CE  MET B  96     150.250 258.692  22.243  1.00  0.00           C  
ATOM   1585  H   MET B  96     151.166 256.552  27.337  1.00  0.00           H  
ATOM   1586  HA  MET B  96     148.441 257.774  27.247  1.00  0.00           H  
ATOM   1587 1HB  MET B  96     148.983 258.754  25.088  1.00  0.00           H  
ATOM   1588 2HB  MET B  96     150.154 259.294  26.282  1.00  0.00           H  
ATOM   1589 1HG  MET B  96     151.583 258.798  24.587  1.00  0.00           H  
ATOM   1590 2HG  MET B  96     151.530 257.207  25.348  1.00  0.00           H  
ATOM   1591 1HE  MET B  96     149.898 258.410  21.251  1.00  0.00           H  
ATOM   1592 2HE  MET B  96     149.556 259.409  22.685  1.00  0.00           H  
ATOM   1593 3HE  MET B  96     151.238 259.146  22.162  1.00  0.00           H  
ATOM   1594  N   GLU B  97     147.521 256.113  25.628  1.00  0.00           N  
ATOM   1595  CA  GLU B  97     146.961 255.088  24.755  1.00  0.00           C  
ATOM   1596  C   GLU B  97     146.422 255.696  23.467  1.00  0.00           C  
ATOM   1597  O   GLU B  97     145.819 256.768  23.479  1.00  0.00           O  
ATOM   1598  CB  GLU B  97     145.847 254.325  25.475  1.00  0.00           C  
ATOM   1599  CG  GLU B  97     146.282 253.649  26.768  1.00  0.00           C  
ATOM   1600  CD  GLU B  97     145.131 253.061  27.536  1.00  0.00           C  
ATOM   1601  OE1 GLU B  97     144.049 253.010  27.002  1.00  0.00           O  
ATOM   1602  OE2 GLU B  97     145.334 252.662  28.658  1.00  0.00           O  
ATOM   1603  H   GLU B  97     146.915 256.835  25.990  1.00  0.00           H  
ATOM   1604  HA  GLU B  97     147.753 254.385  24.493  1.00  0.00           H  
ATOM   1605 1HB  GLU B  97     145.032 255.009  25.712  1.00  0.00           H  
ATOM   1606 2HB  GLU B  97     145.446 253.556  24.814  1.00  0.00           H  
ATOM   1607 1HG  GLU B  97     146.989 252.855  26.531  1.00  0.00           H  
ATOM   1608 2HG  GLU B  97     146.793 254.381  27.393  1.00  0.00           H  
ATOM   1609  N   THR B  98     146.642 255.008  22.352  1.00  0.00           N  
ATOM   1610  CA  THR B  98     146.141 255.478  21.067  1.00  0.00           C  
ATOM   1611  C   THR B  98     145.046 254.562  20.535  1.00  0.00           C  
ATOM   1612  O   THR B  98     145.249 253.358  20.382  1.00  0.00           O  
ATOM   1613  CB  THR B  98     147.277 255.582  20.033  1.00  0.00           C  
ATOM   1614  OG1 THR B  98     148.272 256.501  20.502  1.00  0.00           O  
ATOM   1615  CG2 THR B  98     146.739 256.063  18.694  1.00  0.00           C  
ATOM   1616  H   THR B  98     147.165 254.145  22.398  1.00  0.00           H  
ATOM   1617  HA  THR B  98     145.711 256.471  21.205  1.00  0.00           H  
ATOM   1618  HB  THR B  98     147.739 254.603  19.901  1.00  0.00           H  
ATOM   1619  HG1 THR B  98     148.726 256.121  21.258  1.00  0.00           H  
ATOM   1620 1HG2 THR B  98     147.556 256.130  17.976  1.00  0.00           H  
ATOM   1621 2HG2 THR B  98     145.990 255.360  18.329  1.00  0.00           H  
ATOM   1622 3HG2 THR B  98     146.284 257.045  18.817  1.00  0.00           H  
ATOM   1623  N   HIS B  99     143.886 255.143  20.250  1.00  0.00           N  
ATOM   1624  CA  HIS B  99     142.747 254.383  19.749  1.00  0.00           C  
ATOM   1625  C   HIS B  99     142.187 255.004  18.476  1.00  0.00           C  
ATOM   1626  O   HIS B  99     141.515 256.034  18.513  1.00  0.00           O  
ATOM   1627  CB  HIS B  99     141.645 254.298  20.809  1.00  0.00           C  
ATOM   1628  CG  HIS B  99     142.090 253.660  22.090  1.00  0.00           C  
ATOM   1629  ND1 HIS B  99     142.027 252.300  22.305  1.00  0.00           N  
ATOM   1630  CD2 HIS B  99     142.603 254.197  23.221  1.00  0.00           C  
ATOM   1631  CE1 HIS B  99     142.484 252.027  23.514  1.00  0.00           C  
ATOM   1632  NE2 HIS B  99     142.839 253.160  24.091  1.00  0.00           N  
ATOM   1633  H   HIS B  99     143.793 256.141  20.372  1.00  0.00           H  
ATOM   1634  HA  HIS B  99     143.064 253.369  19.509  1.00  0.00           H  
ATOM   1635 1HB  HIS B  99     141.279 255.299  21.036  1.00  0.00           H  
ATOM   1636 2HB  HIS B  99     140.806 253.724  20.416  1.00  0.00           H  
ATOM   1637  HD2 HIS B  99     142.794 255.255  23.408  1.00  0.00           H  
ATOM   1638  HE1 HIS B  99     142.556 251.036  23.960  1.00  0.00           H  
ATOM   1639  HE2 HIS B  99     143.224 253.256  25.020  1.00  0.00           H  
ATOM   1640  N   ARG B 100     142.492 254.377  17.347  1.00  0.00           N  
ATOM   1641  CA  ARG B 100     142.204 254.948  16.036  1.00  0.00           C  
ATOM   1642  C   ARG B 100     140.977 254.297  15.409  1.00  0.00           C  
ATOM   1643  O   ARG B 100     140.763 253.092  15.540  1.00  0.00           O  
ATOM   1644  CB  ARG B 100     143.395 254.779  15.105  1.00  0.00           C  
ATOM   1645  CG  ARG B 100     143.754 253.337  14.781  1.00  0.00           C  
ATOM   1646  CD  ARG B 100     144.920 253.254  13.865  1.00  0.00           C  
ATOM   1647  NE  ARG B 100     145.311 251.877  13.607  1.00  0.00           N  
ATOM   1648  CZ  ARG B 100     144.769 251.094  12.654  1.00  0.00           C  
ATOM   1649  NH1 ARG B 100     143.818 251.566  11.878  1.00  0.00           N  
ATOM   1650  NH2 ARG B 100     145.194 249.853  12.498  1.00  0.00           N  
ATOM   1651  H   ARG B 100     142.958 253.482  17.398  1.00  0.00           H  
ATOM   1652  HA  ARG B 100     142.008 256.013  16.159  1.00  0.00           H  
ATOM   1653 1HB  ARG B 100     143.196 255.288  14.164  1.00  0.00           H  
ATOM   1654 2HB  ARG B 100     144.274 255.245  15.550  1.00  0.00           H  
ATOM   1655 1HG  ARG B 100     144.002 252.808  15.701  1.00  0.00           H  
ATOM   1656 2HG  ARG B 100     142.905 252.850  14.300  1.00  0.00           H  
ATOM   1657 1HD  ARG B 100     144.670 253.721  12.913  1.00  0.00           H  
ATOM   1658 2HD  ARG B 100     145.770 253.771  14.310  1.00  0.00           H  
ATOM   1659  HE  ARG B 100     146.040 251.480  14.184  1.00  0.00           H  
ATOM   1660 1HH1 ARG B 100     143.493 252.515  11.997  1.00  0.00           H  
ATOM   1661 2HH1 ARG B 100     143.412 250.979  11.164  1.00  0.00           H  
ATOM   1662 1HH2 ARG B 100     145.925 249.490  13.095  1.00  0.00           H  
ATOM   1663 2HH2 ARG B 100     144.789 249.266  11.784  1.00  0.00           H  
ATOM   1664  N   SER B 101     140.178 255.107  14.723  1.00  0.00           N  
ATOM   1665  CA  SER B 101     139.055 254.603  13.941  1.00  0.00           C  
ATOM   1666  C   SER B 101     138.558 255.650  12.952  1.00  0.00           C  
ATOM   1667  O   SER B 101     138.450 256.830  13.287  1.00  0.00           O  
ATOM   1668  CB  SER B 101     137.925 254.186  14.860  1.00  0.00           C  
ATOM   1669  OG  SER B 101     136.821 253.731  14.125  1.00  0.00           O  
ATOM   1670  H   SER B 101     140.364 256.099  14.731  1.00  0.00           H  
ATOM   1671  HA  SER B 101     139.389 253.731  13.377  1.00  0.00           H  
ATOM   1672 1HB  SER B 101     138.271 253.397  15.527  1.00  0.00           H  
ATOM   1673 2HB  SER B 101     137.629 255.031  15.480  1.00  0.00           H  
ATOM   1674  HG  SER B 101     136.157 253.483  14.772  1.00  0.00           H  
ATOM   1675  N   GLY B 102     138.256 255.217  11.735  1.00  0.00           N  
ATOM   1676  CA  GLY B 102     137.713 256.123  10.729  1.00  0.00           C  
ATOM   1677  C   GLY B 102     138.693 257.246  10.413  1.00  0.00           C  
ATOM   1678  O   GLY B 102     139.855 256.994  10.092  1.00  0.00           O  
ATOM   1679  H   GLY B 102     138.409 254.247  11.500  1.00  0.00           H  
ATOM   1680 1HA  GLY B 102     137.489 255.564   9.820  1.00  0.00           H  
ATOM   1681 2HA  GLY B 102     136.775 256.544  11.087  1.00  0.00           H  
ATOM   1682  N   ASN B 103     138.222 258.483  10.518  1.00  0.00           N  
ATOM   1683  CA  ASN B 103     139.051 259.646  10.225  1.00  0.00           C  
ATOM   1684  C   ASN B 103     139.400 260.408  11.497  1.00  0.00           C  
ATOM   1685  O   ASN B 103     139.726 261.595  11.456  1.00  0.00           O  
ATOM   1686  CB  ASN B 103     138.358 260.558   9.229  1.00  0.00           C  
ATOM   1687  CG  ASN B 103     137.060 261.107   9.754  1.00  0.00           C  
ATOM   1688  OD1 ASN B 103     136.474 260.557  10.693  1.00  0.00           O  
ATOM   1689  ND2 ASN B 103     136.600 262.182   9.166  1.00  0.00           N  
ATOM   1690  H   ASN B 103     137.271 258.628  10.824  1.00  0.00           H  
ATOM   1691  HA  ASN B 103     139.988 259.302   9.787  1.00  0.00           H  
ATOM   1692 1HB  ASN B 103     139.016 261.391   8.979  1.00  0.00           H  
ATOM   1693 2HB  ASN B 103     138.161 260.009   8.309  1.00  0.00           H  
ATOM   1694 1HD2 ASN B 103     135.741 262.591   9.473  1.00  0.00           H  
ATOM   1695 2HD2 ASN B 103     137.108 262.594   8.410  1.00  0.00           H  
ATOM   1696  N   GLU B 104     139.338 259.714  12.630  1.00  0.00           N  
ATOM   1697  CA  GLU B 104     139.729 260.301  13.906  1.00  0.00           C  
ATOM   1698  C   GLU B 104     140.642 259.365  14.687  1.00  0.00           C  
ATOM   1699  O   GLU B 104     140.545 258.144  14.569  1.00  0.00           O  
ATOM   1700  CB  GLU B 104     138.491 260.636  14.741  1.00  0.00           C  
ATOM   1701  CG  GLU B 104     137.606 261.722  14.146  1.00  0.00           C  
ATOM   1702  CD  GLU B 104     136.451 262.088  15.036  1.00  0.00           C  
ATOM   1703  OE1 GLU B 104     136.282 261.454  16.049  1.00  0.00           O  
ATOM   1704  OE2 GLU B 104     135.738 263.005  14.703  1.00  0.00           O  
ATOM   1705  H   GLU B 104     139.034 258.751  12.608  1.00  0.00           H  
ATOM   1706  HA  GLU B 104     140.277 261.223  13.709  1.00  0.00           H  
ATOM   1707 1HB  GLU B 104     137.883 259.740  14.866  1.00  0.00           H  
ATOM   1708 2HB  GLU B 104     138.799 260.962  15.735  1.00  0.00           H  
ATOM   1709 1HG  GLU B 104     138.210 262.611  13.969  1.00  0.00           H  
ATOM   1710 2HG  GLU B 104     137.224 261.379  13.186  1.00  0.00           H  
ATOM   1711  N   VAL B 105     141.520 259.941  15.499  1.00  0.00           N  
ATOM   1712  CA  VAL B 105     142.279 259.164  16.471  1.00  0.00           C  
ATOM   1713  C   VAL B 105     142.145 259.750  17.871  1.00  0.00           C  
ATOM   1714  O   VAL B 105     142.361 260.946  18.071  1.00  0.00           O  
ATOM   1715  CB  VAL B 105     143.767 259.122  16.076  1.00  0.00           C  
ATOM   1716  CG1 VAL B 105     144.575 258.370  17.123  1.00  0.00           C  
ATOM   1717  CG2 VAL B 105     143.922 258.475  14.708  1.00  0.00           C  
ATOM   1718  H   VAL B 105     141.664 260.940  15.443  1.00  0.00           H  
ATOM   1719  HA  VAL B 105     141.890 258.145  16.479  1.00  0.00           H  
ATOM   1720  HB  VAL B 105     144.154 260.141  16.043  1.00  0.00           H  
ATOM   1721 1HG1 VAL B 105     145.625 258.350  16.828  1.00  0.00           H  
ATOM   1722 2HG1 VAL B 105     144.479 258.872  18.086  1.00  0.00           H  
ATOM   1723 3HG1 VAL B 105     144.203 257.349  17.205  1.00  0.00           H  
ATOM   1724 1HG2 VAL B 105     144.976 258.450  14.435  1.00  0.00           H  
ATOM   1725 2HG2 VAL B 105     143.530 257.458  14.740  1.00  0.00           H  
ATOM   1726 3HG2 VAL B 105     143.369 259.054  13.967  1.00  0.00           H  
ATOM   1727  N   LYS B 106     141.788 258.909  18.833  1.00  0.00           N  
ATOM   1728  CA  LYS B 106     141.700 259.351  20.220  1.00  0.00           C  
ATOM   1729  C   LYS B 106     142.948 258.963  21.002  1.00  0.00           C  
ATOM   1730  O   LYS B 106     143.425 257.831  20.920  1.00  0.00           O  
ATOM   1731  CB  LYS B 106     140.457 258.767  20.892  1.00  0.00           C  
ATOM   1732  CG  LYS B 106     140.253 259.212  22.334  1.00  0.00           C  
ATOM   1733  CD  LYS B 106     139.037 258.539  22.953  1.00  0.00           C  
ATOM   1734  CE  LYS B 106     137.744 259.191  22.487  1.00  0.00           C  
ATOM   1735  NZ  LYS B 106     136.556 258.642  23.195  1.00  0.00           N  
ATOM   1736  H   LYS B 106     141.575 257.949  18.606  1.00  0.00           H  
ATOM   1737  HA  LYS B 106     141.623 260.439  20.232  1.00  0.00           H  
ATOM   1738 1HB  LYS B 106     139.570 259.052  20.325  1.00  0.00           H  
ATOM   1739 2HB  LYS B 106     140.515 257.679  20.883  1.00  0.00           H  
ATOM   1740 1HG  LYS B 106     141.136 258.959  22.921  1.00  0.00           H  
ATOM   1741 2HG  LYS B 106     140.114 260.292  22.365  1.00  0.00           H  
ATOM   1742 1HD  LYS B 106     139.023 257.484  22.675  1.00  0.00           H  
ATOM   1743 2HD  LYS B 106     139.096 258.609  24.039  1.00  0.00           H  
ATOM   1744 1HE  LYS B 106     137.793 260.264  22.664  1.00  0.00           H  
ATOM   1745 2HE  LYS B 106     137.620 259.028  21.416  1.00  0.00           H  
ATOM   1746 1HZ  LYS B 106     135.721 259.099  22.857  1.00  0.00           H  
ATOM   1747 2HZ  LYS B 106     136.489 257.648  23.021  1.00  0.00           H  
ATOM   1748 3HZ  LYS B 106     136.650 258.804  24.187  1.00  0.00           H  
ATOM   1749  N   VAL B 107     143.475 259.915  21.762  1.00  0.00           N  
ATOM   1750  CA  VAL B 107     144.596 259.658  22.657  1.00  0.00           C  
ATOM   1751  C   VAL B 107     144.215 259.924  24.107  1.00  0.00           C  
ATOM   1752  O   VAL B 107     143.690 260.987  24.435  1.00  0.00           O  
ATOM   1753  CB  VAL B 107     145.799 260.541  22.275  1.00  0.00           C  
ATOM   1754  CG1 VAL B 107     146.946 260.330  23.252  1.00  0.00           C  
ATOM   1755  CG2 VAL B 107     146.238 260.231  20.852  1.00  0.00           C  
ATOM   1756  H   VAL B 107     143.088 260.848  21.721  1.00  0.00           H  
ATOM   1757  HA  VAL B 107     144.885 258.610  22.558  1.00  0.00           H  
ATOM   1758  HB  VAL B 107     145.506 261.588  22.346  1.00  0.00           H  
ATOM   1759 1HG1 VAL B 107     147.788 260.962  22.967  1.00  0.00           H  
ATOM   1760 2HG1 VAL B 107     146.620 260.592  24.258  1.00  0.00           H  
ATOM   1761 3HG1 VAL B 107     147.255 259.285  23.230  1.00  0.00           H  
ATOM   1762 1HG2 VAL B 107     147.088 260.859  20.589  1.00  0.00           H  
ATOM   1763 2HG2 VAL B 107     146.526 259.182  20.781  1.00  0.00           H  
ATOM   1764 3HG2 VAL B 107     145.414 260.428  20.166  1.00  0.00           H  
ATOM   1765  N   VAL B 108     144.479 258.958  24.978  1.00  0.00           N  
ATOM   1766  CA  VAL B 108     144.169 259.128  26.393  1.00  0.00           C  
ATOM   1767  C   VAL B 108     145.432 259.075  27.243  1.00  0.00           C  
ATOM   1768  O   VAL B 108     146.145 258.072  27.257  1.00  0.00           O  
ATOM   1769  CB  VAL B 108     143.192 258.033  26.861  1.00  0.00           C  
ATOM   1770  CG1 VAL B 108     142.868 258.205  28.338  1.00  0.00           C  
ATOM   1771  CG2 VAL B 108     141.924 258.077  26.022  1.00  0.00           C  
ATOM   1772  H   VAL B 108     144.899 258.097  24.658  1.00  0.00           H  
ATOM   1773  HA  VAL B 108     143.697 260.102  26.528  1.00  0.00           H  
ATOM   1774  HB  VAL B 108     143.670 257.060  26.748  1.00  0.00           H  
ATOM   1775 1HG1 VAL B 108     142.177 257.422  28.652  1.00  0.00           H  
ATOM   1776 2HG1 VAL B 108     143.785 258.133  28.922  1.00  0.00           H  
ATOM   1777 3HG1 VAL B 108     142.409 259.180  28.498  1.00  0.00           H  
ATOM   1778 1HG2 VAL B 108     141.238 257.300  26.358  1.00  0.00           H  
ATOM   1779 2HG2 VAL B 108     141.449 259.053  26.131  1.00  0.00           H  
ATOM   1780 3HG2 VAL B 108     142.175 257.911  24.974  1.00  0.00           H  
ATOM   1781  N   ILE B 109     145.705 260.167  27.945  1.00  0.00           N  
ATOM   1782  CA  ILE B 109     146.920 260.284  28.743  1.00  0.00           C  
ATOM   1783  C   ILE B 109     146.621 260.135  30.229  1.00  0.00           C  
ATOM   1784  O   ILE B 109     145.879 260.937  30.798  1.00  0.00           O  
ATOM   1785  CB  ILE B 109     147.614 261.635  28.492  1.00  0.00           C  
ATOM   1786  CG1 ILE B 109     147.934 261.802  27.004  1.00  0.00           C  
ATOM   1787  CG2 ILE B 109     148.880 261.746  29.328  1.00  0.00           C  
ATOM   1788  CD1 ILE B 109     148.371 263.199  26.627  1.00  0.00           C  
ATOM   1789  H   ILE B 109     145.052 260.938  27.931  1.00  0.00           H  
ATOM   1790  HA  ILE B 109     147.602 259.485  28.452  1.00  0.00           H  
ATOM   1791  HB  ILE B 109     146.939 262.446  28.762  1.00  0.00           H  
ATOM   1792 1HG1 ILE B 109     148.726 261.109  26.723  1.00  0.00           H  
ATOM   1793 2HG1 ILE B 109     147.054 261.550  26.412  1.00  0.00           H  
ATOM   1794 1HG2 ILE B 109     149.358 262.706  29.138  1.00  0.00           H  
ATOM   1795 2HG2 ILE B 109     148.626 261.670  30.384  1.00  0.00           H  
ATOM   1796 3HG2 ILE B 109     149.564 260.941  29.061  1.00  0.00           H  
ATOM   1797 1HD1 ILE B 109     148.580 263.239  25.558  1.00  0.00           H  
ATOM   1798 2HD1 ILE B 109     147.577 263.907  26.868  1.00  0.00           H  
ATOM   1799 3HD1 ILE B 109     149.271 263.461  27.181  1.00  0.00           H  
ATOM   1800  N   LYS B 110     147.195 259.114  30.855  1.00  0.00           N  
ATOM   1801  CA  LYS B 110     146.849 258.777  32.229  1.00  0.00           C  
ATOM   1802  C   LYS B 110     148.002 259.076  33.177  1.00  0.00           C  
ATOM   1803  O   LYS B 110     149.172 258.989  32.802  1.00  0.00           O  
ATOM   1804  CB  LYS B 110     146.449 257.304  32.335  1.00  0.00           C  
ATOM   1805  CG  LYS B 110     145.195 256.934  31.554  1.00  0.00           C  
ATOM   1806  CD  LYS B 110     144.970 255.430  31.549  1.00  0.00           C  
ATOM   1807  CE  LYS B 110     143.687 255.063  30.817  1.00  0.00           C  
ATOM   1808  NZ  LYS B 110     143.530 253.591  30.674  1.00  0.00           N  
ATOM   1809  H   LYS B 110     147.884 258.562  30.366  1.00  0.00           H  
ATOM   1810  HA  LYS B 110     145.999 259.390  32.533  1.00  0.00           H  
ATOM   1811 1HB  LYS B 110     147.266 256.678  31.972  1.00  0.00           H  
ATOM   1812 2HB  LYS B 110     146.280 257.046  33.380  1.00  0.00           H  
ATOM   1813 1HG  LYS B 110     144.329 257.421  32.004  1.00  0.00           H  
ATOM   1814 2HG  LYS B 110     145.292 257.281  30.526  1.00  0.00           H  
ATOM   1815 1HD  LYS B 110     145.812 254.937  31.060  1.00  0.00           H  
ATOM   1816 2HD  LYS B 110     144.907 255.068  32.576  1.00  0.00           H  
ATOM   1817 1HE  LYS B 110     142.832 255.457  31.364  1.00  0.00           H  
ATOM   1818 2HE  LYS B 110     143.695 255.513  29.825  1.00  0.00           H  
ATOM   1819 1HZ  LYS B 110     142.669 253.390  30.184  1.00  0.00           H  
ATOM   1820 2HZ  LYS B 110     144.309 253.217  30.151  1.00  0.00           H  
ATOM   1821 3HZ  LYS B 110     143.503 253.164  31.589  1.00  0.00           H  
ATOM   1822  N   GLY B 111     147.663 259.427  34.416  1.00  0.00           N  
ATOM   1823  CA  GLY B 111     148.663 259.724  35.434  1.00  0.00           C  
ATOM   1824  C   GLY B 111     149.295 261.091  35.203  1.00  0.00           C  
ATOM   1825  O   GLY B 111     150.460 261.313  35.533  1.00  0.00           O  
ATOM   1826  H   GLY B 111     146.683 259.492  34.655  1.00  0.00           H  
ATOM   1827 1HA  GLY B 111     148.199 259.696  36.420  1.00  0.00           H  
ATOM   1828 2HA  GLY B 111     149.435 258.956  35.421  1.00  0.00           H  
ATOM   1829  N   LEU B 112     148.518 262.001  34.624  1.00  0.00           N  
ATOM   1830  CA  LEU B 112     149.031 263.307  34.228  1.00  0.00           C  
ATOM   1831  C   LEU B 112     148.757 264.355  35.300  1.00  0.00           C  
ATOM   1832  O   LEU B 112     147.603 264.682  35.580  1.00  0.00           O  
ATOM   1833  CB  LEU B 112     148.396 263.745  32.902  1.00  0.00           C  
ATOM   1834  CG  LEU B 112     148.901 265.077  32.331  1.00  0.00           C  
ATOM   1835  CD1 LEU B 112     150.375 264.950  31.971  1.00  0.00           C  
ATOM   1836  CD2 LEU B 112     148.071 265.454  31.113  1.00  0.00           C  
ATOM   1837  H   LEU B 112     147.555 261.774  34.425  1.00  0.00           H  
ATOM   1838  HA  LEU B 112     150.109 263.230  34.091  1.00  0.00           H  
ATOM   1839 1HB  LEU B 112     148.583 262.974  32.157  1.00  0.00           H  
ATOM   1840 2HB  LEU B 112     147.319 263.832  33.044  1.00  0.00           H  
ATOM   1841  HG  LEU B 112     148.808 265.856  33.089  1.00  0.00           H  
ATOM   1842 1HD1 LEU B 112     150.733 265.897  31.566  1.00  0.00           H  
ATOM   1843 2HD1 LEU B 112     150.947 264.699  32.864  1.00  0.00           H  
ATOM   1844 3HD1 LEU B 112     150.501 264.166  31.226  1.00  0.00           H  
ATOM   1845 1HD2 LEU B 112     148.428 266.401  30.708  1.00  0.00           H  
ATOM   1846 2HD2 LEU B 112     148.163 264.677  30.355  1.00  0.00           H  
ATOM   1847 3HD2 LEU B 112     147.025 265.556  31.403  1.00  0.00           H  
ATOM   1848  N   HIS B 113     149.825 264.879  35.898  1.00  0.00           N  
ATOM   1849  CA  HIS B 113     149.707 265.802  37.020  1.00  0.00           C  
ATOM   1850  C   HIS B 113     149.098 267.127  36.580  1.00  0.00           C  
ATOM   1851  O   HIS B 113     149.296 267.560  35.445  1.00  0.00           O  
ATOM   1852  CB  HIS B 113     151.075 266.051  37.663  1.00  0.00           C  
ATOM   1853  CG  HIS B 113     151.001 266.767  38.977  1.00  0.00           C  
ATOM   1854  ND1 HIS B 113     150.900 268.139  39.071  1.00  0.00           N  
ATOM   1855  CD2 HIS B 113     151.014 266.301  40.248  1.00  0.00           C  
ATOM   1856  CE1 HIS B 113     150.853 268.487  40.346  1.00  0.00           C  
ATOM   1857  NE2 HIS B 113     150.920 267.391  41.078  1.00  0.00           N  
ATOM   1858  H   HIS B 113     150.745 264.619  35.570  1.00  0.00           H  
ATOM   1859  HA  HIS B 113     149.051 265.373  37.777  1.00  0.00           H  
ATOM   1860 1HB  HIS B 113     151.581 265.098  37.822  1.00  0.00           H  
ATOM   1861 2HB  HIS B 113     151.693 266.641  36.988  1.00  0.00           H  
ATOM   1862  HD2 HIS B 113     151.085 265.258  40.554  1.00  0.00           H  
ATOM   1863  HE1 HIS B 113     150.772 269.505  40.725  1.00  0.00           H  
ATOM   1864  HE2 HIS B 113     150.907 267.354  42.088  1.00  0.00           H  
ATOM   1865  N   GLU B 114     148.359 267.765  37.484  1.00  0.00           N  
ATOM   1866  CA  GLU B 114     147.666 269.016  37.197  1.00  0.00           C  
ATOM   1867  C   GLU B 114     148.618 270.052  36.617  1.00  0.00           C  
ATOM   1868  O   GLU B 114     148.252 270.803  35.711  1.00  0.00           O  
ATOM   1869  CB  GLU B 114     147.010 269.565  38.466  1.00  0.00           C  
ATOM   1870  CG  GLU B 114     145.811 268.763  38.952  1.00  0.00           C  
ATOM   1871  CD  GLU B 114     145.265 269.262  40.261  1.00  0.00           C  
ATOM   1872  OE1 GLU B 114     145.949 270.005  40.924  1.00  0.00           O  
ATOM   1873  OE2 GLU B 114     144.162 268.901  40.598  1.00  0.00           O  
ATOM   1874  H   GLU B 114     148.273 267.368  38.409  1.00  0.00           H  
ATOM   1875  HA  GLU B 114     146.887 268.818  36.460  1.00  0.00           H  
ATOM   1876 1HB  GLU B 114     147.743 269.592  39.272  1.00  0.00           H  
ATOM   1877 2HB  GLU B 114     146.679 270.589  38.291  1.00  0.00           H  
ATOM   1878 1HG  GLU B 114     145.024 268.815  38.200  1.00  0.00           H  
ATOM   1879 2HG  GLU B 114     146.104 267.720  39.060  1.00  0.00           H  
ATOM   1880  N   SER B 115     149.840 270.102  37.140  1.00  0.00           N  
ATOM   1881  CA  SER B 115     150.830 271.054  36.648  1.00  0.00           C  
ATOM   1882  C   SER B 115     151.320 270.670  35.258  1.00  0.00           C  
ATOM   1883  O   SER B 115     151.913 271.483  34.549  1.00  0.00           O  
ATOM   1884  CB  SER B 115     152.003 271.128  37.606  1.00  0.00           C  
ATOM   1885  OG  SER B 115     152.709 269.917  37.629  1.00  0.00           O  
ATOM   1886  H   SER B 115     150.088 269.469  37.886  1.00  0.00           H  
ATOM   1887  HA  SER B 115     150.363 272.038  36.587  1.00  0.00           H  
ATOM   1888 1HB  SER B 115     152.670 271.934  37.302  1.00  0.00           H  
ATOM   1889 2HB  SER B 115     151.642 271.361  38.606  1.00  0.00           H  
ATOM   1890  HG  SER B 115     152.185 269.316  38.165  1.00  0.00           H  
ATOM   1891  N   GLN B 116     151.065 269.424  34.880  1.00  0.00           N  
ATOM   1892  CA  GLN B 116     151.423 268.929  33.555  1.00  0.00           C  
ATOM   1893  C   GLN B 116     150.250 269.043  32.589  1.00  0.00           C  
ATOM   1894  O   GLN B 116     150.441 269.154  31.379  1.00  0.00           O  
ATOM   1895  CB  GLN B 116     151.894 267.475  33.634  1.00  0.00           C  
ATOM   1896  CG  GLN B 116     153.142 267.270  34.476  1.00  0.00           C  
ATOM   1897  CD  GLN B 116     153.565 265.814  34.540  1.00  0.00           C  
ATOM   1898  OE1 GLN B 116     152.754 264.930  34.830  1.00  0.00           O  
ATOM   1899  NE2 GLN B 116     154.839 265.557  34.270  1.00  0.00           N  
ATOM   1900  H   GLN B 116     150.610 268.797  35.526  1.00  0.00           H  
ATOM   1901  HA  GLN B 116     152.238 269.540  33.167  1.00  0.00           H  
ATOM   1902 1HB  GLN B 116     151.100 266.857  34.054  1.00  0.00           H  
ATOM   1903 2HB  GLN B 116     152.101 267.104  32.631  1.00  0.00           H  
ATOM   1904 1HG  GLN B 116     153.960 267.845  34.041  1.00  0.00           H  
ATOM   1905 2HG  GLN B 116     152.943 267.613  35.491  1.00  0.00           H  
ATOM   1906 1HE2 GLN B 116     155.176 264.615  34.296  1.00  0.00           H  
ATOM   1907 2HE2 GLN B 116     155.463 266.304  34.039  1.00  0.00           H  
ATOM   1908  N   GLN B 117     149.035 269.036  33.137  1.00  0.00           N  
ATOM   1909  CA  GLN B 117     147.830 269.196  32.333  1.00  0.00           C  
ATOM   1910  C   GLN B 117     147.785 270.570  31.674  1.00  0.00           C  
ATOM   1911  O   GLN B 117     147.312 270.715  30.547  1.00  0.00           O  
ATOM   1912  CB  GLN B 117     146.581 268.988  33.193  1.00  0.00           C  
ATOM   1913  CG  GLN B 117     146.367 267.553  33.643  1.00  0.00           C  
ATOM   1914  CD  GLN B 117     145.181 267.409  34.577  1.00  0.00           C  
ATOM   1915  OE1 GLN B 117     144.298 268.271  34.618  1.00  0.00           O  
ATOM   1916  NE2 GLN B 117     145.152 266.318  35.333  1.00  0.00           N  
ATOM   1917  H   GLN B 117     148.946 268.933  34.138  1.00  0.00           H  
ATOM   1918  HA  GLN B 117     147.840 268.446  31.542  1.00  0.00           H  
ATOM   1919 1HB  GLN B 117     146.643 269.614  34.083  1.00  0.00           H  
ATOM   1920 2HB  GLN B 117     145.698 269.300  32.634  1.00  0.00           H  
ATOM   1921 1HG  GLN B 117     146.190 266.930  32.766  1.00  0.00           H  
ATOM   1922 2HG  GLN B 117     147.259 267.212  34.169  1.00  0.00           H  
ATOM   1923 1HE2 GLN B 117     144.394 266.169  35.969  1.00  0.00           H  
ATOM   1924 2HE2 GLN B 117     145.889 265.645  35.268  1.00  0.00           H  
ATOM   1925  N   GLU B 118     148.285 271.571  32.393  1.00  0.00           N  
ATOM   1926  CA  GLU B 118     148.377 272.928  31.866  1.00  0.00           C  
ATOM   1927  C   GLU B 118     149.297 272.987  30.653  1.00  0.00           C  
ATOM   1928  O   GLU B 118     148.988 273.652  29.665  1.00  0.00           O  
ATOM   1929  CB  GLU B 118     148.879 273.887  32.947  1.00  0.00           C  
ATOM   1930  CG  GLU B 118     147.889 274.137  34.076  1.00  0.00           C  
ATOM   1931  CD  GLU B 118     148.456 274.995  35.172  1.00  0.00           C  
ATOM   1932  OE1 GLU B 118     149.536 275.509  35.000  1.00  0.00           O  
ATOM   1933  OE2 GLU B 118     147.809 275.138  36.183  1.00  0.00           O  
ATOM   1934  H   GLU B 118     148.619 271.383  33.328  1.00  0.00           H  
ATOM   1935  HA  GLU B 118     147.382 273.245  31.553  1.00  0.00           H  
ATOM   1936 1HB  GLU B 118     149.795 273.492  33.387  1.00  0.00           H  
ATOM   1937 2HB  GLU B 118     149.122 274.849  32.495  1.00  0.00           H  
ATOM   1938 1HG  GLU B 118     147.005 274.626  33.668  1.00  0.00           H  
ATOM   1939 2HG  GLU B 118     147.581 273.180  34.493  1.00  0.00           H  
ATOM   1940  N   GLN B 119     150.429 272.290  30.737  1.00  0.00           N  
ATOM   1941  CA  GLN B 119     151.367 272.223  29.623  1.00  0.00           C  
ATOM   1942  C   GLN B 119     150.785 271.429  28.460  1.00  0.00           C  
ATOM   1943  O   GLN B 119     150.995 271.778  27.298  1.00  0.00           O  
ATOM   1944  CB  GLN B 119     152.690 271.597  30.072  1.00  0.00           C  
ATOM   1945  CG  GLN B 119     153.803 271.685  29.042  1.00  0.00           C  
ATOM   1946  CD  GLN B 119     154.241 273.115  28.784  1.00  0.00           C  
ATOM   1947  OE1 GLN B 119     154.565 273.857  29.716  1.00  0.00           O  
ATOM   1948  NE2 GLN B 119     154.252 273.510  27.516  1.00  0.00           N  
ATOM   1949  H   GLN B 119     150.648 271.803  31.594  1.00  0.00           H  
ATOM   1950  HA  GLN B 119     151.563 273.237  29.275  1.00  0.00           H  
ATOM   1951 1HB  GLN B 119     153.034 272.088  30.982  1.00  0.00           H  
ATOM   1952 2HB  GLN B 119     152.533 270.544  30.308  1.00  0.00           H  
ATOM   1953 1HG  GLN B 119     154.664 271.124  29.403  1.00  0.00           H  
ATOM   1954 2HG  GLN B 119     153.448 271.262  28.102  1.00  0.00           H  
ATOM   1955 1HE2 GLN B 119     154.532 274.442  27.285  1.00  0.00           H  
ATOM   1956 2HE2 GLN B 119     153.982 272.876  26.792  1.00  0.00           H  
ATOM   1957  N   LEU B 120     150.056 270.362  28.777  1.00  0.00           N  
ATOM   1958  CA  LEU B 120     149.396 269.556  27.757  1.00  0.00           C  
ATOM   1959  C   LEU B 120     148.380 270.379  26.976  1.00  0.00           C  
ATOM   1960  O   LEU B 120     148.341 270.329  25.746  1.00  0.00           O  
ATOM   1961  CB  LEU B 120     148.700 268.351  28.403  1.00  0.00           C  
ATOM   1962  CG  LEU B 120     148.206 267.270  27.434  1.00  0.00           C  
ATOM   1963  CD1 LEU B 120     146.818 267.639  26.926  1.00  0.00           C  
ATOM   1964  CD2 LEU B 120     149.190 267.132  26.282  1.00  0.00           C  
ATOM   1965  H   LEU B 120     149.954 270.105  29.748  1.00  0.00           H  
ATOM   1966  HA  LEU B 120     150.152 269.193  27.061  1.00  0.00           H  
ATOM   1967 1HB  LEU B 120     149.394 267.881  29.098  1.00  0.00           H  
ATOM   1968 2HB  LEU B 120     147.840 268.709  28.968  1.00  0.00           H  
ATOM   1969  HG  LEU B 120     148.126 266.319  27.959  1.00  0.00           H  
ATOM   1970 1HD1 LEU B 120     146.466 266.871  26.237  1.00  0.00           H  
ATOM   1971 2HD1 LEU B 120     146.130 267.712  27.769  1.00  0.00           H  
ATOM   1972 3HD1 LEU B 120     146.863 268.597  26.409  1.00  0.00           H  
ATOM   1973 1HD2 LEU B 120     148.839 266.363  25.593  1.00  0.00           H  
ATOM   1974 2HD2 LEU B 120     149.269 268.083  25.754  1.00  0.00           H  
ATOM   1975 3HD2 LEU B 120     150.169 266.851  26.671  1.00  0.00           H  
ATOM   1976  N   LEU B 121     147.563 271.136  27.699  1.00  0.00           N  
ATOM   1977  CA  LEU B 121     146.540 271.979  27.092  1.00  0.00           C  
ATOM   1978  C   LEU B 121     147.128 272.848  25.987  1.00  0.00           C  
ATOM   1979  O   LEU B 121     146.637 272.848  24.858  1.00  0.00           O  
ATOM   1980  CB  LEU B 121     145.885 272.869  28.156  1.00  0.00           C  
ATOM   1981  CG  LEU B 121     144.681 273.694  27.685  1.00  0.00           C  
ATOM   1982  CD1 LEU B 121     143.659 273.791  28.810  1.00  0.00           C  
ATOM   1983  CD2 LEU B 121     145.150 275.075  27.251  1.00  0.00           C  
ATOM   1984  H   LEU B 121     147.654 271.135  28.705  1.00  0.00           H  
ATOM   1985  HA  LEU B 121     145.783 271.336  26.643  1.00  0.00           H  
ATOM   1986 1HB  LEU B 121     145.553 272.238  28.979  1.00  0.00           H  
ATOM   1987 2HB  LEU B 121     146.634 273.564  28.537  1.00  0.00           H  
ATOM   1988  HG  LEU B 121     144.203 273.192  26.843  1.00  0.00           H  
ATOM   1989 1HD1 LEU B 121     142.803 274.377  28.475  1.00  0.00           H  
ATOM   1990 2HD1 LEU B 121     143.327 272.790  29.087  1.00  0.00           H  
ATOM   1991 3HD1 LEU B 121     144.114 274.275  29.673  1.00  0.00           H  
ATOM   1992 1HD2 LEU B 121     144.294 275.661  26.915  1.00  0.00           H  
ATOM   1993 2HD2 LEU B 121     145.626 275.578  28.093  1.00  0.00           H  
ATOM   1994 3HD2 LEU B 121     145.865 274.977  26.435  1.00  0.00           H  
ATOM   1995  N   GLU B 122     148.185 273.582  26.322  1.00  0.00           N  
ATOM   1996  CA  GLU B 122     148.789 274.540  25.403  1.00  0.00           C  
ATOM   1997  C   GLU B 122     149.476 273.832  24.242  1.00  0.00           C  
ATOM   1998  O   GLU B 122     149.345 274.247  23.090  1.00  0.00           O  
ATOM   1999  CB  GLU B 122     149.795 275.425  26.141  1.00  0.00           C  
ATOM   2000  CG  GLU B 122     150.472 276.471  25.267  1.00  0.00           C  
ATOM   2001  CD  GLU B 122     151.176 277.533  26.065  1.00  0.00           C  
ATOM   2002  OE1 GLU B 122     151.112 277.485  27.270  1.00  0.00           O  
ATOM   2003  OE2 GLU B 122     151.779 278.394  25.469  1.00  0.00           O  
ATOM   2004  H   GLU B 122     148.577 273.482  27.247  1.00  0.00           H  
ATOM   2005  HA  GLU B 122     148.000 275.169  24.991  1.00  0.00           H  
ATOM   2006 1HB  GLU B 122     149.293 275.945  26.957  1.00  0.00           H  
ATOM   2007 2HB  GLU B 122     150.574 274.802  26.581  1.00  0.00           H  
ATOM   2008 1HG  GLU B 122     151.198 275.977  24.622  1.00  0.00           H  
ATOM   2009 2HG  GLU B 122     149.721 276.939  24.631  1.00  0.00           H  
ATOM   2010  N   ASP B 123     150.216 272.767  24.545  1.00  0.00           N  
ATOM   2011  CA  ASP B 123     150.986 272.059  23.529  1.00  0.00           C  
ATOM   2012  C   ASP B 123     150.096 271.611  22.377  1.00  0.00           C  
ATOM   2013  O   ASP B 123     150.429 271.808  21.208  1.00  0.00           O  
ATOM   2014  CB  ASP B 123     151.691 270.846  24.140  1.00  0.00           C  
ATOM   2015  CG  ASP B 123     152.921 271.224  24.955  1.00  0.00           C  
ATOM   2016  OD1 ASP B 123     153.283 272.376  24.948  1.00  0.00           O  
ATOM   2017  OD2 ASP B 123     153.485 270.356  25.578  1.00  0.00           O  
ATOM   2018  H   ASP B 123     150.252 272.447  25.502  1.00  0.00           H  
ATOM   2019  HA  ASP B 123     151.741 272.739  23.132  1.00  0.00           H  
ATOM   2020 1HB  ASP B 123     150.997 270.307  24.785  1.00  0.00           H  
ATOM   2021 2HB  ASP B 123     151.996 270.164  23.345  1.00  0.00           H  
ATOM   2022  N   VAL B 124     148.970 270.996  22.719  1.00  0.00           N  
ATOM   2023  CA  VAL B 124     148.097 270.368  21.734  1.00  0.00           C  
ATOM   2024  C   VAL B 124     147.370 271.413  20.897  1.00  0.00           C  
ATOM   2025  O   VAL B 124     147.295 271.290  19.674  1.00  0.00           O  
ATOM   2026  CB  VAL B 124     147.065 269.464  22.433  1.00  0.00           C  
ATOM   2027  CG1 VAL B 124     146.092 268.883  21.418  1.00  0.00           C  
ATOM   2028  CG2 VAL B 124     147.777 268.356  23.192  1.00  0.00           C  
ATOM   2029  H   VAL B 124     148.714 270.948  23.694  1.00  0.00           H  
ATOM   2030  HA  VAL B 124     148.709 269.753  21.071  1.00  0.00           H  
ATOM   2031  HB  VAL B 124     146.481 270.066  23.129  1.00  0.00           H  
ATOM   2032 1HG1 VAL B 124     145.369 268.247  21.929  1.00  0.00           H  
ATOM   2033 2HG1 VAL B 124     145.567 269.693  20.911  1.00  0.00           H  
ATOM   2034 3HG1 VAL B 124     146.640 268.290  20.686  1.00  0.00           H  
ATOM   2035 1HG2 VAL B 124     147.041 267.722  23.685  1.00  0.00           H  
ATOM   2036 2HG2 VAL B 124     148.365 267.757  22.497  1.00  0.00           H  
ATOM   2037 3HG2 VAL B 124     148.437 268.795  23.942  1.00  0.00           H  
ATOM   2038  N   LEU B 125     146.836 272.437  21.556  1.00  0.00           N  
ATOM   2039  CA  LEU B 125     146.077 273.471  20.863  1.00  0.00           C  
ATOM   2040  C   LEU B 125     146.954 274.232  19.878  1.00  0.00           C  
ATOM   2041  O   LEU B 125     146.517 274.554  18.773  1.00  0.00           O  
ATOM   2042  CB  LEU B 125     145.467 274.449  21.876  1.00  0.00           C  
ATOM   2043  CG  LEU B 125     144.336 273.886  22.746  1.00  0.00           C  
ATOM   2044  CD1 LEU B 125     144.032 274.860  23.876  1.00  0.00           C  
ATOM   2045  CD2 LEU B 125     143.105 273.645  21.885  1.00  0.00           C  
ATOM   2046  H   LEU B 125     146.957 272.504  22.557  1.00  0.00           H  
ATOM   2047  HA  LEU B 125     145.273 272.993  20.302  1.00  0.00           H  
ATOM   2048 1HB  LEU B 125     146.256 274.796  22.541  1.00  0.00           H  
ATOM   2049 2HB  LEU B 125     145.073 275.308  21.334  1.00  0.00           H  
ATOM   2050  HG  LEU B 125     144.656 272.945  23.194  1.00  0.00           H  
ATOM   2051 1HD1 LEU B 125     143.228 274.461  24.495  1.00  0.00           H  
ATOM   2052 2HD1 LEU B 125     144.924 274.999  24.487  1.00  0.00           H  
ATOM   2053 3HD1 LEU B 125     143.725 275.818  23.458  1.00  0.00           H  
ATOM   2054 1HD2 LEU B 125     142.301 273.245  22.504  1.00  0.00           H  
ATOM   2055 2HD2 LEU B 125     142.784 274.586  21.438  1.00  0.00           H  
ATOM   2056 3HD2 LEU B 125     143.346 272.932  21.097  1.00  0.00           H  
ATOM   2057  N   ARG B 126     148.192 274.515  20.279  1.00  0.00           N  
ATOM   2058  CA  ARG B 126     149.126 275.216  19.406  1.00  0.00           C  
ATOM   2059  C   ARG B 126     149.417 274.409  18.148  1.00  0.00           C  
ATOM   2060  O   ARG B 126     149.426 274.949  17.041  1.00  0.00           O  
ATOM   2061  CB  ARG B 126     150.430 275.498  20.136  1.00  0.00           C  
ATOM   2062  CG  ARG B 126     150.363 276.626  21.153  1.00  0.00           C  
ATOM   2063  CD  ARG B 126     151.709 276.981  21.671  1.00  0.00           C  
ATOM   2064  NE  ARG B 126     152.317 275.879  22.401  1.00  0.00           N  
ATOM   2065  CZ  ARG B 126     153.629 275.787  22.694  1.00  0.00           C  
ATOM   2066  NH1 ARG B 126     154.455 276.736  22.314  1.00  0.00           N  
ATOM   2067  NH2 ARG B 126     154.084 274.743  23.363  1.00  0.00           N  
ATOM   2068  H   ARG B 126     148.493 274.234  21.201  1.00  0.00           H  
ATOM   2069  HA  ARG B 126     148.675 276.163  19.106  1.00  0.00           H  
ATOM   2070 1HB  ARG B 126     150.755 274.601  20.661  1.00  0.00           H  
ATOM   2071 2HB  ARG B 126     151.205 275.752  19.412  1.00  0.00           H  
ATOM   2072 1HG  ARG B 126     149.931 277.512  20.686  1.00  0.00           H  
ATOM   2073 2HG  ARG B 126     149.741 276.320  21.996  1.00  0.00           H  
ATOM   2074 1HD  ARG B 126     152.363 277.239  20.838  1.00  0.00           H  
ATOM   2075 2HD  ARG B 126     151.627 277.832  22.345  1.00  0.00           H  
ATOM   2076  HE  ARG B 126     151.712 275.130  22.710  1.00  0.00           H  
ATOM   2077 1HH1 ARG B 126     154.107 277.534  21.802  1.00  0.00           H  
ATOM   2078 2HH1 ARG B 126     155.438 276.667  22.533  1.00  0.00           H  
ATOM   2079 1HH2 ARG B 126     153.448 274.013  23.656  1.00  0.00           H  
ATOM   2080 2HH2 ARG B 126     155.067 274.674  23.583  1.00  0.00           H  
ATOM   2081  N   THR B 127     149.653 273.112  18.324  1.00  0.00           N  
ATOM   2082  CA  THR B 127     149.930 272.225  17.199  1.00  0.00           C  
ATOM   2083  C   THR B 127     148.744 272.155  16.247  1.00  0.00           C  
ATOM   2084  O   THR B 127     148.909 272.216  15.029  1.00  0.00           O  
ATOM   2085  CB  THR B 127     150.289 270.808  17.685  1.00  0.00           C  
ATOM   2086  OG1 THR B 127     151.447 270.868  18.528  1.00  0.00           O  
ATOM   2087  CG2 THR B 127     150.573 269.895  16.502  1.00  0.00           C  
ATOM   2088  H   THR B 127     149.639 272.730  19.259  1.00  0.00           H  
ATOM   2089  HA  THR B 127     150.782 272.624  16.646  1.00  0.00           H  
ATOM   2090  HB  THR B 127     149.457 270.401  18.260  1.00  0.00           H  
ATOM   2091  HG1 THR B 127     151.212 271.277  19.365  1.00  0.00           H  
ATOM   2092 1HG2 THR B 127     150.824 268.898  16.864  1.00  0.00           H  
ATOM   2093 2HG2 THR B 127     149.691 269.839  15.865  1.00  0.00           H  
ATOM   2094 3HG2 THR B 127     151.410 270.294  15.928  1.00  0.00           H  
ATOM   2095  N   ALA B 128     147.545 272.028  16.810  1.00  0.00           N  
ATOM   2096  CA  ALA B 128     146.325 271.913  16.020  1.00  0.00           C  
ATOM   2097  C   ALA B 128     146.125 273.134  15.132  1.00  0.00           C  
ATOM   2098  O   ALA B 128     145.720 273.012  13.976  1.00  0.00           O  
ATOM   2099  CB  ALA B 128     145.122 271.717  16.929  1.00  0.00           C  
ATOM   2100  H   ALA B 128     147.474 272.005  17.816  1.00  0.00           H  
ATOM   2101  HA  ALA B 128     146.410 271.034  15.378  1.00  0.00           H  
ATOM   2102 1HB  ALA B 128     144.219 271.633  16.326  1.00  0.00           H  
ATOM   2103 2HB  ALA B 128     145.252 270.808  17.516  1.00  0.00           H  
ATOM   2104 3HB  ALA B 128     145.030 272.570  17.600  1.00  0.00           H  
ATOM   2105  N   GLU B 129     146.407 274.313  15.679  1.00  0.00           N  
ATOM   2106  CA  GLU B 129     146.235 275.562  14.946  1.00  0.00           C  
ATOM   2107  C   GLU B 129     147.265 275.693  13.832  1.00  0.00           C  
ATOM   2108  O   GLU B 129     146.950 276.163  12.739  1.00  0.00           O  
ATOM   2109  CB  GLU B 129     146.341 276.757  15.896  1.00  0.00           C  
ATOM   2110  CG  GLU B 129     145.160 276.915  16.842  1.00  0.00           C  
ATOM   2111  CD  GLU B 129     143.871 277.206  16.125  1.00  0.00           C  
ATOM   2112  OE1 GLU B 129     143.814 278.182  15.417  1.00  0.00           O  
ATOM   2113  OE2 GLU B 129     142.941 276.450  16.286  1.00  0.00           O  
ATOM   2114  H   GLU B 129     146.749 274.349  16.629  1.00  0.00           H  
ATOM   2115  HA  GLU B 129     145.245 275.559  14.487  1.00  0.00           H  
ATOM   2116 1HB  GLU B 129     147.244 276.662  16.501  1.00  0.00           H  
ATOM   2117 2HB  GLU B 129     146.431 277.675  15.316  1.00  0.00           H  
ATOM   2118 1HG  GLU B 129     145.043 275.997  17.418  1.00  0.00           H  
ATOM   2119 2HG  GLU B 129     145.372 277.724  17.540  1.00  0.00           H  
ATOM   2120  N   LYS B 130     148.495 275.275  14.113  1.00  0.00           N  
ATOM   2121  CA  LYS B 130     149.557 275.295  13.114  1.00  0.00           C  
ATOM   2122  C   LYS B 130     149.279 274.301  11.993  1.00  0.00           C  
ATOM   2123  O   LYS B 130     149.545 274.583  10.825  1.00  0.00           O  
ATOM   2124  CB  LYS B 130     150.909 274.993  13.763  1.00  0.00           C  
ATOM   2125  CG  LYS B 130     151.450 276.112  14.642  1.00  0.00           C  
ATOM   2126  CD  LYS B 130     152.781 275.728  15.269  1.00  0.00           C  
ATOM   2127  CE  LYS B 130     153.325 276.847  16.145  1.00  0.00           C  
ATOM   2128  NZ  LYS B 130     154.629 276.487  16.763  1.00  0.00           N  
ATOM   2129  H   LYS B 130     148.705 274.936  15.041  1.00  0.00           H  
ATOM   2130  HA  LYS B 130     149.597 276.292  12.672  1.00  0.00           H  
ATOM   2131 1HB  LYS B 130     150.825 274.096  14.377  1.00  0.00           H  
ATOM   2132 2HB  LYS B 130     151.648 274.790  12.987  1.00  0.00           H  
ATOM   2133 1HG  LYS B 130     151.587 277.013  14.041  1.00  0.00           H  
ATOM   2134 2HG  LYS B 130     150.734 276.331  15.434  1.00  0.00           H  
ATOM   2135 1HD  LYS B 130     152.652 274.832  15.878  1.00  0.00           H  
ATOM   2136 2HD  LYS B 130     153.505 275.511  14.483  1.00  0.00           H  
ATOM   2137 1HE  LYS B 130     153.457 277.747  15.545  1.00  0.00           H  
ATOM   2138 2HE  LYS B 130     152.610 277.068  16.938  1.00  0.00           H  
ATOM   2139 1HZ  LYS B 130     154.955 277.253  17.335  1.00  0.00           H  
ATOM   2140 2HZ  LYS B 130     154.514 275.663  17.338  1.00  0.00           H  
ATOM   2141 3HZ  LYS B 130     155.306 276.298  16.037  1.00  0.00           H  
ATOM   2142  N   GLN B 131     148.741 273.138  12.350  1.00  0.00           N  
ATOM   2143  CA  GLN B 131     148.414 272.117  11.362  1.00  0.00           C  
ATOM   2144  C   GLN B 131     147.134 272.465  10.613  1.00  0.00           C  
ATOM   2145  O   GLN B 131     146.974 272.110   9.446  1.00  0.00           O  
ATOM   2146  CB  GLN B 131     148.271 270.749  12.034  1.00  0.00           C  
ATOM   2147  CG  GLN B 131     149.574 270.179  12.569  1.00  0.00           C  
ATOM   2148  CD  GLN B 131     150.625 270.023  11.486  1.00  0.00           C  
ATOM   2149  OE1 GLN B 131     150.338 269.537  10.388  1.00  0.00           O  
ATOM   2150  NE2 GLN B 131     151.851 270.433  11.789  1.00  0.00           N  
ATOM   2151  H   GLN B 131     148.557 272.956  13.326  1.00  0.00           H  
ATOM   2152  HA  GLN B 131     149.224 272.065  10.637  1.00  0.00           H  
ATOM   2153 1HB  GLN B 131     147.570 270.822  12.865  1.00  0.00           H  
ATOM   2154 2HB  GLN B 131     147.860 270.035  11.320  1.00  0.00           H  
ATOM   2155 1HG  GLN B 131     149.966 270.851  13.332  1.00  0.00           H  
ATOM   2156 2HG  GLN B 131     149.379 269.197  13.000  1.00  0.00           H  
ATOM   2157 1HE2 GLN B 131     152.586 270.355  11.115  1.00  0.00           H  
ATOM   2158 2HE2 GLN B 131     152.040 270.821  12.692  1.00  0.00           H  
ATOM   2159  N   GLY B 132     146.223 273.162  11.286  1.00  0.00           N  
ATOM   2160  CA  GLY B 132     144.979 273.597  10.663  1.00  0.00           C  
ATOM   2161  C   GLY B 132     143.916 272.509  10.736  1.00  0.00           C  
ATOM   2162  O   GLY B 132     143.110 272.354   9.819  1.00  0.00           O  
ATOM   2163  H   GLY B 132     146.393 273.397  12.253  1.00  0.00           H  
ATOM   2164 1HA  GLY B 132     144.618 274.498  11.162  1.00  0.00           H  
ATOM   2165 2HA  GLY B 132     145.165 273.859   9.623  1.00  0.00           H  
ATOM   2166  N   VAL B 133     143.914 271.759  11.836  1.00  0.00           N  
ATOM   2167  CA  VAL B 133     142.939 270.693  12.032  1.00  0.00           C  
ATOM   2168  C   VAL B 133     142.221 270.844  13.368  1.00  0.00           C  
ATOM   2169  O   VAL B 133     142.704 271.525  14.272  1.00  0.00           O  
ATOM   2170  CB  VAL B 133     143.632 269.318  11.978  1.00  0.00           C  
ATOM   2171  CG1 VAL B 133     144.234 269.079  10.601  1.00  0.00           C  
ATOM   2172  CG2 VAL B 133     144.702 269.234  13.056  1.00  0.00           C  
ATOM   2173  H   VAL B 133     144.606 271.937  12.551  1.00  0.00           H  
ATOM   2174  HA  VAL B 133     142.202 270.745  11.231  1.00  0.00           H  
ATOM   2175  HB  VAL B 133     142.887 268.539  12.143  1.00  0.00           H  
ATOM   2176 1HG1 VAL B 133     144.719 268.103  10.580  1.00  0.00           H  
ATOM   2177 2HG1 VAL B 133     143.445 269.108   9.849  1.00  0.00           H  
ATOM   2178 3HG1 VAL B 133     144.970 269.854  10.386  1.00  0.00           H  
ATOM   2179 1HG2 VAL B 133     145.187 268.260  13.012  1.00  0.00           H  
ATOM   2180 2HG2 VAL B 133     145.443 270.017  12.895  1.00  0.00           H  
ATOM   2181 3HG2 VAL B 133     144.242 269.367  14.036  1.00  0.00           H  
ATOM   2182  N   ARG B 134     141.063 270.200  13.487  1.00  0.00           N  
ATOM   2183  CA  ARG B 134     140.251 270.295  14.694  1.00  0.00           C  
ATOM   2184  C   ARG B 134     140.705 269.288  15.743  1.00  0.00           C  
ATOM   2185  O   ARG B 134     140.681 268.080  15.505  1.00  0.00           O  
ATOM   2186  CB  ARG B 134     138.783 270.060  14.372  1.00  0.00           C  
ATOM   2187  CG  ARG B 134     137.829 270.286  15.534  1.00  0.00           C  
ATOM   2188  CD  ARG B 134     136.431 269.936  15.173  1.00  0.00           C  
ATOM   2189  NE  ARG B 134     135.944 270.731  14.057  1.00  0.00           N  
ATOM   2190  CZ  ARG B 134     135.393 271.955  14.173  1.00  0.00           C  
ATOM   2191  NH1 ARG B 134     135.267 272.509  15.359  1.00  0.00           N  
ATOM   2192  NH2 ARG B 134     134.979 272.598  13.095  1.00  0.00           N  
ATOM   2193  H   ARG B 134     140.737 269.624  12.723  1.00  0.00           H  
ATOM   2194  HA  ARG B 134     140.368 271.296  15.111  1.00  0.00           H  
ATOM   2195 1HB  ARG B 134     138.478 270.722  13.562  1.00  0.00           H  
ATOM   2196 2HB  ARG B 134     138.645 269.035  14.026  1.00  0.00           H  
ATOM   2197 1HG  ARG B 134     138.131 269.665  16.378  1.00  0.00           H  
ATOM   2198 2HG  ARG B 134     137.855 271.336  15.827  1.00  0.00           H  
ATOM   2199 1HD  ARG B 134     136.381 268.885  14.890  1.00  0.00           H  
ATOM   2200 2HD  ARG B 134     135.780 270.112  16.028  1.00  0.00           H  
ATOM   2201  HE  ARG B 134     136.024 270.337  13.129  1.00  0.00           H  
ATOM   2202 1HH1 ARG B 134     135.583 272.018  16.182  1.00  0.00           H  
ATOM   2203 2HH1 ARG B 134     134.855 273.427  15.445  1.00  0.00           H  
ATOM   2204 1HH2 ARG B 134     135.076 272.171  12.184  1.00  0.00           H  
ATOM   2205 2HH2 ARG B 134     134.567 273.515  13.182  1.00  0.00           H  
ATOM   2206  N   VAL B 135     141.131 269.782  16.899  1.00  0.00           N  
ATOM   2207  CA  VAL B 135     141.516 268.891  17.986  1.00  0.00           C  
ATOM   2208  C   VAL B 135     140.835 269.285  19.291  1.00  0.00           C  
ATOM   2209  O   VAL B 135     140.916 270.434  19.726  1.00  0.00           O  
ATOM   2210  CB  VAL B 135     143.044 268.915  18.179  1.00  0.00           C  
ATOM   2211  CG1 VAL B 135     143.455 267.967  19.296  1.00  0.00           C  
ATOM   2212  CG2 VAL B 135     143.737 268.546  16.877  1.00  0.00           C  
ATOM   2213  H   VAL B 135     141.204 270.782  17.018  1.00  0.00           H  
ATOM   2214  HA  VAL B 135     141.197 267.879  17.734  1.00  0.00           H  
ATOM   2215  HB  VAL B 135     143.347 269.918  18.481  1.00  0.00           H  
ATOM   2216 1HG1 VAL B 135     144.538 267.998  19.420  1.00  0.00           H  
ATOM   2217 2HG1 VAL B 135     142.976 268.272  20.227  1.00  0.00           H  
ATOM   2218 3HG1 VAL B 135     143.148 266.953  19.044  1.00  0.00           H  
ATOM   2219 1HG2 VAL B 135     144.817 268.566  17.021  1.00  0.00           H  
ATOM   2220 2HG2 VAL B 135     143.430 267.545  16.572  1.00  0.00           H  
ATOM   2221 3HG2 VAL B 135     143.461 269.262  16.102  1.00  0.00           H  
ATOM   2222  N   ARG B 136     140.173 268.317  19.915  1.00  0.00           N  
ATOM   2223  CA  ARG B 136     139.383 268.562  21.115  1.00  0.00           C  
ATOM   2224  C   ARG B 136     140.009 267.895  22.333  1.00  0.00           C  
ATOM   2225  O   ARG B 136     140.303 266.700  22.312  1.00  0.00           O  
ATOM   2226  CB  ARG B 136     137.962 268.050  20.934  1.00  0.00           C  
ATOM   2227  CG  ARG B 136     137.010 268.390  22.070  1.00  0.00           C  
ATOM   2228  CD  ARG B 136     135.597 268.125  21.700  1.00  0.00           C  
ATOM   2229  NE  ARG B 136     135.366 266.719  21.411  1.00  0.00           N  
ATOM   2230  CZ  ARG B 136     135.199 266.210  20.175  1.00  0.00           C  
ATOM   2231  NH1 ARG B 136     135.239 267.002  19.127  1.00  0.00           N  
ATOM   2232  NH2 ARG B 136     134.994 264.914  20.016  1.00  0.00           N  
ATOM   2233  H   ARG B 136     140.232 267.375  19.554  1.00  0.00           H  
ATOM   2234  HA  ARG B 136     139.345 269.639  21.290  1.00  0.00           H  
ATOM   2235 1HB  ARG B 136     137.541 268.462  20.018  1.00  0.00           H  
ATOM   2236 2HB  ARG B 136     137.977 266.965  20.829  1.00  0.00           H  
ATOM   2237 1HG  ARG B 136     137.256 267.785  22.944  1.00  0.00           H  
ATOM   2238 2HG  ARG B 136     137.107 269.447  22.322  1.00  0.00           H  
ATOM   2239 1HD  ARG B 136     134.945 268.415  22.524  1.00  0.00           H  
ATOM   2240 2HD  ARG B 136     135.339 268.702  20.813  1.00  0.00           H  
ATOM   2241  HE  ARG B 136     135.328 266.078  22.193  1.00  0.00           H  
ATOM   2242 1HH1 ARG B 136     135.396 267.993  19.248  1.00  0.00           H  
ATOM   2243 2HH1 ARG B 136     135.114 266.620  18.200  1.00  0.00           H  
ATOM   2244 1HH2 ARG B 136     134.963 264.305  20.823  1.00  0.00           H  
ATOM   2245 2HH2 ARG B 136     134.869 264.532  19.091  1.00  0.00           H  
ATOM   2246  N   ILE B 137     140.218 268.667  23.393  1.00  0.00           N  
ATOM   2247  CA  ILE B 137     140.867 268.136  24.586  1.00  0.00           C  
ATOM   2248  C   ILE B 137     139.960 268.251  25.805  1.00  0.00           C  
ATOM   2249  O   ILE B 137     139.486 269.338  26.135  1.00  0.00           O  
ATOM   2250  CB  ILE B 137     142.193 268.869  24.860  1.00  0.00           C  
ATOM   2251  CG1 ILE B 137     143.078 268.858  23.611  1.00  0.00           C  
ATOM   2252  CG2 ILE B 137     142.919 268.233  26.036  1.00  0.00           C  
ATOM   2253  CD1 ILE B 137     143.015 270.136  22.807  1.00  0.00           C  
ATOM   2254  H   ILE B 137     139.930 269.635  23.371  1.00  0.00           H  
ATOM   2255  HA  ILE B 137     141.084 267.082  24.422  1.00  0.00           H  
ATOM   2256  HB  ILE B 137     141.990 269.914  25.093  1.00  0.00           H  
ATOM   2257 1HG1 ILE B 137     144.114 268.687  23.901  1.00  0.00           H  
ATOM   2258 2HG1 ILE B 137     142.781 268.033  22.962  1.00  0.00           H  
ATOM   2259 1HG2 ILE B 137     143.854 268.762  26.216  1.00  0.00           H  
ATOM   2260 2HG2 ILE B 137     142.292 268.291  26.925  1.00  0.00           H  
ATOM   2261 3HG2 ILE B 137     143.131 267.188  25.810  1.00  0.00           H  
ATOM   2262 1HD1 ILE B 137     143.668 270.051  21.937  1.00  0.00           H  
ATOM   2263 2HD1 ILE B 137     141.990 270.308  22.476  1.00  0.00           H  
ATOM   2264 3HD1 ILE B 137     143.342 270.971  23.425  1.00  0.00           H  
ATOM   2265  N   ARG B 138     139.727 267.126  26.473  1.00  0.00           N  
ATOM   2266  CA  ARG B 138     138.857 267.094  27.643  1.00  0.00           C  
ATOM   2267  C   ARG B 138     139.626 266.678  28.890  1.00  0.00           C  
ATOM   2268  O   ARG B 138     140.254 265.621  28.920  1.00  0.00           O  
ATOM   2269  CB  ARG B 138     137.697 266.134  27.422  1.00  0.00           C  
ATOM   2270  CG  ARG B 138     136.722 266.032  28.584  1.00  0.00           C  
ATOM   2271  CD  ARG B 138     135.601 265.106  28.279  1.00  0.00           C  
ATOM   2272  NE  ARG B 138     134.714 265.645  27.261  1.00  0.00           N  
ATOM   2273  CZ  ARG B 138     133.635 265.005  26.769  1.00  0.00           C  
ATOM   2274  NH1 ARG B 138     133.323 263.807  27.211  1.00  0.00           N  
ATOM   2275  NH2 ARG B 138     132.890 265.582  25.842  1.00  0.00           N  
ATOM   2276  H   ARG B 138     140.175 266.273  26.170  1.00  0.00           H  
ATOM   2277  HA  ARG B 138     138.461 268.098  27.806  1.00  0.00           H  
ATOM   2278 1HB  ARG B 138     137.132 266.442  26.544  1.00  0.00           H  
ATOM   2279 2HB  ARG B 138     138.085 265.134  27.228  1.00  0.00           H  
ATOM   2280 1HG  ARG B 138     137.244 265.659  29.466  1.00  0.00           H  
ATOM   2281 2HG  ARG B 138     136.305 267.017  28.798  1.00  0.00           H  
ATOM   2282 1HD  ARG B 138     135.999 264.159  27.918  1.00  0.00           H  
ATOM   2283 2HD  ARG B 138     135.017 264.933  29.182  1.00  0.00           H  
ATOM   2284  HE  ARG B 138     134.921 266.566  26.896  1.00  0.00           H  
ATOM   2285 1HH1 ARG B 138     133.893 263.366  27.920  1.00  0.00           H  
ATOM   2286 2HH1 ARG B 138     132.515 263.327  26.842  1.00  0.00           H  
ATOM   2287 1HH2 ARG B 138     133.130 266.503  25.502  1.00  0.00           H  
ATOM   2288 2HH2 ARG B 138     132.082 265.103  25.474  1.00  0.00           H  
ATOM   2289  N   PHE B 139     139.576 267.513  29.921  1.00  0.00           N  
ATOM   2290  CA  PHE B 139     140.287 267.215  31.159  1.00  0.00           C  
ATOM   2291  C   PHE B 139     139.325 266.767  32.253  1.00  0.00           C  
ATOM   2292  O   PHE B 139     138.309 267.413  32.506  1.00  0.00           O  
ATOM   2293  CB  PHE B 139     141.071 268.441  31.633  1.00  0.00           C  
ATOM   2294  CG  PHE B 139     142.176 268.851  30.701  1.00  0.00           C  
ATOM   2295  CD1 PHE B 139     141.924 269.700  29.634  1.00  0.00           C  
ATOM   2296  CD2 PHE B 139     143.469 268.388  30.890  1.00  0.00           C  
ATOM   2297  CE1 PHE B 139     142.940 270.078  28.777  1.00  0.00           C  
ATOM   2298  CE2 PHE B 139     144.487 268.764  30.035  1.00  0.00           C  
ATOM   2299  CZ  PHE B 139     144.221 269.610  28.977  1.00  0.00           C  
ATOM   2300  H   PHE B 139     139.037 268.363  29.845  1.00  0.00           H  
ATOM   2301  HA  PHE B 139     140.990 266.404  30.968  1.00  0.00           H  
ATOM   2302 1HB  PHE B 139     140.391 269.285  31.747  1.00  0.00           H  
ATOM   2303 2HB  PHE B 139     141.507 268.238  32.610  1.00  0.00           H  
ATOM   2304  HD1 PHE B 139     140.911 270.071  29.476  1.00  0.00           H  
ATOM   2305  HD2 PHE B 139     143.679 267.719  31.726  1.00  0.00           H  
ATOM   2306  HE1 PHE B 139     142.728 270.745  27.942  1.00  0.00           H  
ATOM   2307  HE2 PHE B 139     145.499 268.394  30.195  1.00  0.00           H  
ATOM   2308  HZ  PHE B 139     145.022 269.906  28.301  1.00  0.00           H  
ATOM   2309  N   LYS B 140     139.655 265.651  32.891  1.00  0.00           N  
ATOM   2310  CA  LYS B 140     138.944 265.189  34.077  1.00  0.00           C  
ATOM   2311  C   LYS B 140     139.861 264.389  34.993  1.00  0.00           C  
ATOM   2312  O   LYS B 140     140.502 263.429  34.564  1.00  0.00           O  
ATOM   2313  CB  LYS B 140     137.731 264.345  33.680  1.00  0.00           C  
ATOM   2314  CG  LYS B 140     136.849 263.924  34.848  1.00  0.00           C  
ATOM   2315  CD  LYS B 140     135.584 263.231  34.363  1.00  0.00           C  
ATOM   2316  CE  LYS B 140     134.719 262.776  35.529  1.00  0.00           C  
ATOM   2317  NZ  LYS B 140     134.103 263.924  36.247  1.00  0.00           N  
ATOM   2318  H   LYS B 140     140.427 265.098  32.547  1.00  0.00           H  
ATOM   2319  HA  LYS B 140     138.580 266.048  34.642  1.00  0.00           H  
ATOM   2320 1HB  LYS B 140     137.113 264.905  32.978  1.00  0.00           H  
ATOM   2321 2HB  LYS B 140     138.068 263.441  33.172  1.00  0.00           H  
ATOM   2322 1HG  LYS B 140     137.402 263.241  35.494  1.00  0.00           H  
ATOM   2323 2HG  LYS B 140     136.571 264.802  35.430  1.00  0.00           H  
ATOM   2324 1HD  LYS B 140     135.009 263.918  33.741  1.00  0.00           H  
ATOM   2325 2HD  LYS B 140     135.853 262.363  33.761  1.00  0.00           H  
ATOM   2326 1HE  LYS B 140     133.927 262.125  35.161  1.00  0.00           H  
ATOM   2327 2HE  LYS B 140     135.328 262.208  36.233  1.00  0.00           H  
ATOM   2328 1HZ  LYS B 140     133.539 263.580  37.011  1.00  0.00           H  
ATOM   2329 2HZ  LYS B 140     134.830 264.525  36.608  1.00  0.00           H  
ATOM   2330 3HZ  LYS B 140     133.521 264.447  35.608  1.00  0.00           H  
ATOM   2331  N   GLY B 141     139.919 264.787  36.259  1.00  0.00           N  
ATOM   2332  CA  GLY B 141     140.772 264.110  37.228  1.00  0.00           C  
ATOM   2333  C   GLY B 141     142.238 264.189  36.822  1.00  0.00           C  
ATOM   2334  O   GLY B 141     142.766 265.274  36.581  1.00  0.00           O  
ATOM   2335  H   GLY B 141     139.364 265.576  36.555  1.00  0.00           H  
ATOM   2336 1HA  GLY B 141     140.639 264.562  38.210  1.00  0.00           H  
ATOM   2337 2HA  GLY B 141     140.470 263.066  37.310  1.00  0.00           H  
ATOM   2338  N   ASP B 142     142.890 263.034  36.733  1.00  0.00           N  
ATOM   2339  CA  ASP B 142     144.292 262.983  36.334  1.00  0.00           C  
ATOM   2340  C   ASP B 142     144.445 262.414  34.929  1.00  0.00           C  
ATOM   2341  O   ASP B 142     145.537 262.005  34.534  1.00  0.00           O  
ATOM   2342  CB  ASP B 142     145.101 262.140  37.323  1.00  0.00           C  
ATOM   2343  CG  ASP B 142     144.601 260.706  37.426  1.00  0.00           C  
ATOM   2344  OD1 ASP B 142     143.518 260.440  36.964  1.00  0.00           O  
ATOM   2345  OD2 ASP B 142     145.308 259.888  37.967  1.00  0.00           O  
ATOM   2346  H   ASP B 142     142.404 262.173  36.943  1.00  0.00           H  
ATOM   2347  HA  ASP B 142     144.689 263.998  36.335  1.00  0.00           H  
ATOM   2348 1HB  ASP B 142     146.147 262.124  37.015  1.00  0.00           H  
ATOM   2349 2HB  ASP B 142     145.058 262.597  38.312  1.00  0.00           H  
ATOM   2350  N   THR B 143     143.347 262.388  34.175  1.00  0.00           N  
ATOM   2351  CA  THR B 143     143.369 261.853  32.819  1.00  0.00           C  
ATOM   2352  C   THR B 143     142.808 262.857  31.820  1.00  0.00           C  
ATOM   2353  O   THR B 143     141.773 263.478  32.065  1.00  0.00           O  
ATOM   2354  CB  THR B 143     142.577 260.536  32.729  1.00  0.00           C  
ATOM   2355  OG1 THR B 143     143.125 259.582  33.649  1.00  0.00           O  
ATOM   2356  CG2 THR B 143     142.641 259.969  31.319  1.00  0.00           C  
ATOM   2357  H   THR B 143     142.477 262.746  34.543  1.00  0.00           H  
ATOM   2358  HA  THR B 143     144.405 261.650  32.545  1.00  0.00           H  
ATOM   2359  HB  THR B 143     141.536 260.718  32.994  1.00  0.00           H  
ATOM   2360  HG1 THR B 143     142.899 259.837  34.547  1.00  0.00           H  
ATOM   2361 1HG2 THR B 143     142.076 259.038  31.275  1.00  0.00           H  
ATOM   2362 2HG2 THR B 143     142.215 260.687  30.620  1.00  0.00           H  
ATOM   2363 3HG2 THR B 143     143.680 259.775  31.053  1.00  0.00           H  
ATOM   2364  N   VAL B 144     143.494 263.013  30.692  1.00  0.00           N  
ATOM   2365  CA  VAL B 144     143.024 263.893  29.630  1.00  0.00           C  
ATOM   2366  C   VAL B 144     142.848 263.132  28.322  1.00  0.00           C  
ATOM   2367  O   VAL B 144     143.699 262.331  27.936  1.00  0.00           O  
ATOM   2368  CB  VAL B 144     144.018 265.051  29.417  1.00  0.00           C  
ATOM   2369  CG1 VAL B 144     145.403 264.511  29.094  1.00  0.00           C  
ATOM   2370  CG2 VAL B 144     143.521 265.961  28.304  1.00  0.00           C  
ATOM   2371  H   VAL B 144     144.361 262.511  30.572  1.00  0.00           H  
ATOM   2372  HA  VAL B 144     142.060 264.308  29.925  1.00  0.00           H  
ATOM   2373  HB  VAL B 144     144.102 265.620  30.343  1.00  0.00           H  
ATOM   2374 1HG1 VAL B 144     146.093 265.342  28.947  1.00  0.00           H  
ATOM   2375 2HG1 VAL B 144     145.754 263.891  29.919  1.00  0.00           H  
ATOM   2376 3HG1 VAL B 144     145.358 263.913  28.184  1.00  0.00           H  
ATOM   2377 1HG2 VAL B 144     144.228 266.778  28.159  1.00  0.00           H  
ATOM   2378 2HG2 VAL B 144     143.431 265.390  27.380  1.00  0.00           H  
ATOM   2379 3HG2 VAL B 144     142.547 266.369  28.575  1.00  0.00           H  
ATOM   2380  N   THR B 145     141.736 263.388  27.640  1.00  0.00           N  
ATOM   2381  CA  THR B 145     141.463 262.753  26.356  1.00  0.00           C  
ATOM   2382  C   THR B 145     141.573 263.753  25.212  1.00  0.00           C  
ATOM   2383  O   THR B 145     140.968 264.824  25.250  1.00  0.00           O  
ATOM   2384  CB  THR B 145     140.067 262.103  26.343  1.00  0.00           C  
ATOM   2385  OG1 THR B 145     140.001 261.086  27.351  1.00  0.00           O  
ATOM   2386  CG2 THR B 145     139.779 261.484  24.984  1.00  0.00           C  
ATOM   2387  H   THR B 145     141.066 264.042  28.020  1.00  0.00           H  
ATOM   2388  HA  THR B 145     142.206 261.972  26.192  1.00  0.00           H  
ATOM   2389  HB  THR B 145     139.312 262.859  26.559  1.00  0.00           H  
ATOM   2390  HG1 THR B 145     139.996 261.497  28.219  1.00  0.00           H  
ATOM   2391 1HG2 THR B 145     138.788 261.031  24.994  1.00  0.00           H  
ATOM   2392 2HG2 THR B 145     139.817 262.257  24.217  1.00  0.00           H  
ATOM   2393 3HG2 THR B 145     140.525 260.721  24.767  1.00  0.00           H  
ATOM   2394  N   ILE B 146     142.346 263.394  24.194  1.00  0.00           N  
ATOM   2395  CA  ILE B 146     142.522 264.242  23.021  1.00  0.00           C  
ATOM   2396  C   ILE B 146     141.963 263.574  21.770  1.00  0.00           C  
ATOM   2397  O   ILE B 146     142.335 262.448  21.441  1.00  0.00           O  
ATOM   2398  CB  ILE B 146     144.008 264.578  22.804  1.00  0.00           C  
ATOM   2399  CG1 ILE B 146     144.603 265.207  24.066  1.00  0.00           C  
ATOM   2400  CG2 ILE B 146     144.175 265.508  21.612  1.00  0.00           C  
ATOM   2401  CD1 ILE B 146     145.415 264.246  24.904  1.00  0.00           C  
ATOM   2402  H   ILE B 146     142.829 262.509  24.233  1.00  0.00           H  
ATOM   2403  HA  ILE B 146     141.979 265.172  23.182  1.00  0.00           H  
ATOM   2404  HB  ILE B 146     144.565 263.660  22.618  1.00  0.00           H  
ATOM   2405 1HG1 ILE B 146     145.244 266.044  23.789  1.00  0.00           H  
ATOM   2406 2HG1 ILE B 146     143.800 265.605  24.688  1.00  0.00           H  
ATOM   2407 1HG2 ILE B 146     145.232 265.736  21.474  1.00  0.00           H  
ATOM   2408 2HG2 ILE B 146     143.788 265.024  20.717  1.00  0.00           H  
ATOM   2409 3HG2 ILE B 146     143.626 266.432  21.792  1.00  0.00           H  
ATOM   2410 1HD1 ILE B 146     145.803 264.765  25.781  1.00  0.00           H  
ATOM   2411 2HD1 ILE B 146     144.783 263.417  25.223  1.00  0.00           H  
ATOM   2412 3HD1 ILE B 146     146.246 263.862  24.313  1.00  0.00           H  
ATOM   2413  N   VAL B 147     141.068 264.266  21.075  1.00  0.00           N  
ATOM   2414  CA  VAL B 147     140.514 263.737  19.835  1.00  0.00           C  
ATOM   2415  C   VAL B 147     141.010 264.525  18.629  1.00  0.00           C  
ATOM   2416  O   VAL B 147     140.766 265.726  18.516  1.00  0.00           O  
ATOM   2417  CB  VAL B 147     138.975 263.780  19.875  1.00  0.00           C  
ATOM   2418  CG1 VAL B 147     138.393 263.245  18.575  1.00  0.00           C  
ATOM   2419  CG2 VAL B 147     138.465 262.980  21.064  1.00  0.00           C  
ATOM   2420  H   VAL B 147     140.765 265.169  21.413  1.00  0.00           H  
ATOM   2421  HA  VAL B 147     140.832 262.699  19.729  1.00  0.00           H  
ATOM   2422  HB  VAL B 147     138.652 264.817  19.969  1.00  0.00           H  
ATOM   2423 1HG1 VAL B 147     137.304 263.283  18.621  1.00  0.00           H  
ATOM   2424 2HG1 VAL B 147     138.742 263.855  17.742  1.00  0.00           H  
ATOM   2425 3HG1 VAL B 147     138.713 262.213  18.431  1.00  0.00           H  
ATOM   2426 1HG2 VAL B 147     137.377 263.015  21.087  1.00  0.00           H  
ATOM   2427 2HG2 VAL B 147     138.793 261.944  20.973  1.00  0.00           H  
ATOM   2428 3HG2 VAL B 147     138.861 263.406  21.986  1.00  0.00           H  
ATOM   2429  N   VAL B 148     141.716 263.843  17.732  1.00  0.00           N  
ATOM   2430  CA  VAL B 148     142.286 264.484  16.553  1.00  0.00           C  
ATOM   2431  C   VAL B 148     141.518 264.105  15.294  1.00  0.00           C  
ATOM   2432  O   VAL B 148     141.434 262.930  14.938  1.00  0.00           O  
ATOM   2433  CB  VAL B 148     143.764 264.082  16.390  1.00  0.00           C  
ATOM   2434  CG1 VAL B 148     144.367 264.755  15.165  1.00  0.00           C  
ATOM   2435  CG2 VAL B 148     144.542 264.448  17.644  1.00  0.00           C  
ATOM   2436  H   VAL B 148     141.872 262.856  17.878  1.00  0.00           H  
ATOM   2437  HA  VAL B 148     142.229 265.565  16.685  1.00  0.00           H  
ATOM   2438  HB  VAL B 148     143.823 263.006  16.226  1.00  0.00           H  
ATOM   2439 1HG1 VAL B 148     145.412 264.460  15.065  1.00  0.00           H  
ATOM   2440 2HG1 VAL B 148     143.817 264.451  14.275  1.00  0.00           H  
ATOM   2441 3HG1 VAL B 148     144.306 265.838  15.278  1.00  0.00           H  
ATOM   2442 1HG2 VAL B 148     145.586 264.161  17.522  1.00  0.00           H  
ATOM   2443 2HG2 VAL B 148     144.479 265.523  17.811  1.00  0.00           H  
ATOM   2444 3HG2 VAL B 148     144.119 263.923  18.501  1.00  0.00           H  
ATOM   2445  N   ARG B 149     140.962 265.106  14.620  1.00  0.00           N  
ATOM   2446  CA  ARG B 149     140.187 264.881  13.405  1.00  0.00           C  
ATOM   2447  C   ARG B 149     140.891 265.462  12.186  1.00  0.00           C  
ATOM   2448  O   ARG B 149     141.489 266.535  12.254  1.00  0.00           O  
ATOM   2449  CB  ARG B 149     138.803 265.501  13.531  1.00  0.00           C  
ATOM   2450  CG  ARG B 149     137.937 265.389  12.286  1.00  0.00           C  
ATOM   2451  CD  ARG B 149     136.640 266.094  12.455  1.00  0.00           C  
ATOM   2452  NE  ARG B 149     135.761 265.397  13.381  1.00  0.00           N  
ATOM   2453  CZ  ARG B 149     134.593 265.887  13.841  1.00  0.00           C  
ATOM   2454  NH1 ARG B 149     134.179 267.072  13.454  1.00  0.00           N  
ATOM   2455  NH2 ARG B 149     133.865 265.174  14.682  1.00  0.00           N  
ATOM   2456  H   ARG B 149     141.071 266.049  14.962  1.00  0.00           H  
ATOM   2457  HA  ARG B 149     140.074 263.806  13.261  1.00  0.00           H  
ATOM   2458 1HB  ARG B 149     138.265 265.026  14.350  1.00  0.00           H  
ATOM   2459 2HB  ARG B 149     138.899 266.560  13.772  1.00  0.00           H  
ATOM   2460 1HG  ARG B 149     138.460 265.833  11.438  1.00  0.00           H  
ATOM   2461 2HG  ARG B 149     137.733 264.338  12.078  1.00  0.00           H  
ATOM   2462 1HD  ARG B 149     136.818 267.096  12.842  1.00  0.00           H  
ATOM   2463 2HD  ARG B 149     136.135 266.162  11.492  1.00  0.00           H  
ATOM   2464  HE  ARG B 149     136.046 264.481  13.701  1.00  0.00           H  
ATOM   2465 1HH1 ARG B 149     134.736 267.617  12.810  1.00  0.00           H  
ATOM   2466 2HH1 ARG B 149     133.303 267.439  13.799  1.00  0.00           H  
ATOM   2467 1HH2 ARG B 149     134.183 264.262  14.981  1.00  0.00           H  
ATOM   2468 2HH2 ARG B 149     132.990 265.540  15.028  1.00  0.00           H  
ATOM   2469  N   GLU B 150     140.818 264.744  11.069  1.00  0.00           N  
ATOM   2470  CA  GLU B 150     141.246 265.288   9.786  1.00  0.00           C  
ATOM   2471  C   GLU B 150     140.336 264.819   8.658  1.00  0.00           C  
ATOM   2472  O   GLU B 150     139.278 265.356   8.478  1.00  0.00           O  
ATOM   2473  OXT GLU B 150     140.677 263.913   7.949  1.00  0.00           O  
ATOM   2474  CB  GLU B 150     142.692 264.883   9.490  1.00  0.00           C  
ATOM   2475  CG  GLU B 150     143.281 265.525   8.241  1.00  0.00           C  
ATOM   2476  CD  GLU B 150     144.701 265.105   7.983  1.00  0.00           C  
ATOM   2477  OE1 GLU B 150     145.096 264.077   8.478  1.00  0.00           O  
ATOM   2478  OE2 GLU B 150     145.392 265.813   7.288  1.00  0.00           O  
ATOM   2479  H   GLU B 150     140.459 263.801  11.111  1.00  0.00           H  
ATOM   2480  HA  GLU B 150     141.191 266.376   9.836  1.00  0.00           H  
ATOM   2481 1HB  GLU B 150     143.325 265.153  10.335  1.00  0.00           H  
ATOM   2482 2HB  GLU B 150     142.749 263.802   9.369  1.00  0.00           H  
ATOM   2483 1HG  GLU B 150     142.671 265.249   7.381  1.00  0.00           H  
ATOM   2484 2HG  GLU B 150     143.241 266.608   8.348  1.00  0.00           H  
TER                                                                             
REMARK PDBinfo-LABEL:    1 SCAFFOLD
REMARK PDBinfo-LABEL:    2 SCAFFOLD
REMARK PDBinfo-LABEL:    3 SCAFFOLD
REMARK PDBinfo-LABEL:    4 SCAFFOLD
REMARK PDBinfo-LABEL:    5 SCAFFOLD
REMARK PDBinfo-LABEL:    6 CORE SCAFFOLD
REMARK PDBinfo-LABEL:    7 SCAFFOLD
REMARK PDBinfo-LABEL:    8 SCAFFOLD
REMARK PDBinfo-LABEL:    9 SCAFFOLD
REMARK PDBinfo-LABEL:   10 CORE SCAFFOLD
REMARK PDBinfo-LABEL:   11 SCAFFOLD
REMARK PDBinfo-LABEL:   12 SCAFFOLD
REMARK PDBinfo-LABEL:   13 CORE SCAFFOLD
REMARK PDBinfo-LABEL:   14 CORE SCAFFOLD
REMARK PDBinfo-LABEL:   15 SCAFFOLD
REMARK PDBinfo-LABEL:   16 SCAFFOLD
REMARK PDBinfo-LABEL:   17 CORE SCAFFOLD
REMARK PDBinfo-LABEL:   18 SCAFFOLD
REMARK PDBinfo-LABEL:   19 CORE SCAFFOLD
REMARK PDBinfo-LABEL:   20 SCAFFOLD
REMARK PDBinfo-LABEL:   21 SCAFFOLD
REMARK PDBinfo-LABEL:   22 SCAFFOLD
REMARK PDBinfo-LABEL:   23 SCAFFOLD
REMARK PDBinfo-LABEL:   24 SCAFFOLD
REMARK PDBinfo-LABEL:   25 SCAFFOLD
REMARK PDBinfo-LABEL:   26 SCAFFOLD
REMARK PDBinfo-LABEL:   27 SCAFFOLD
REMARK PDBinfo-LABEL:   28 SCAFFOLD
REMARK PDBinfo-LABEL:   29 SCAFFOLD
REMARK PDBinfo-LABEL:   30 CORE SCAFFOLD
REMARK PDBinfo-LABEL:   31 SCAFFOLD
REMARK PDBinfo-LABEL:   32 CORE SCAFFOLD
REMARK PDBinfo-LABEL:   33 SCAFFOLD
REMARK PDBinfo-LABEL:   34 CORE SCAFFOLD
REMARK PDBinfo-LABEL:   35 SCAFFOLD
REMARK PDBinfo-LABEL:   36 SCAFFOLD
REMARK PDBinfo-LABEL:   37 CORE SCAFFOLD
REMARK PDBinfo-LABEL:   38 SCAFFOLD
REMARK PDBinfo-LABEL:   39 SCAFFOLD
REMARK PDBinfo-LABEL:   40 SCAFFOLD
REMARK PDBinfo-LABEL:   41 SCAFFOLD
REMARK PDBinfo-LABEL:   42 SCAFFOLD
REMARK PDBinfo-LABEL:   43 SCAFFOLD
REMARK PDBinfo-LABEL:   44 SCAFFOLD
REMARK PDBinfo-LABEL:   45 CORE SCAFFOLD
REMARK PDBinfo-LABEL:   46 SCAFFOLD
REMARK PDBinfo-LABEL:   47 SCAFFOLD
REMARK PDBinfo-LABEL:   48 SCAFFOLD
REMARK PDBinfo-LABEL:   49 CORE SCAFFOLD
REMARK PDBinfo-LABEL:   50 SCAFFOLD
REMARK PDBinfo-LABEL:   51 SCAFFOLD
REMARK PDBinfo-LABEL:   52 SCAFFOLD
REMARK PDBinfo-LABEL:   53 SCAFFOLD
REMARK PDBinfo-LABEL:   54 SCAFFOLD
REMARK PDBinfo-LABEL:   55 SCAFFOLD
REMARK PDBinfo-LABEL:   56 SCAFFOLD
REMARK PDBinfo-LABEL:   57 SCAFFOLD
REMARK PDBinfo-LABEL:   58 CORE SCAFFOLD
REMARK PDBinfo-LABEL:   59 SCAFFOLD
REMARK PDBinfo-LABEL:   60 SCAFFOLD
REMARK PDBinfo-LABEL:   61 SCAFFOLD
REMARK PDBinfo-LABEL:   62 SCAFFOLD CONNECTION
REMARK PDBinfo-LABEL:   63 MOTIF CONNECTION
REMARK PDBinfo-LABEL:   64 MOTIF CONNECTION
REMARK PDBinfo-LABEL:   65 SCAFFOLD CONNECTION
REMARK PDBinfo-LABEL:   66 SCAFFOLD
REMARK PDBinfo-LABEL:   67 SCAFFOLD
REMARK PDBinfo-LABEL:   68 SCAFFOLD
REMARK PDBinfo-LABEL:   69 CORE SCAFFOLD
REMARK PDBinfo-LABEL:   70 SCAFFOLD
REMARK PDBinfo-LABEL:   71 CORE SCAFFOLD
REMARK PDBinfo-LABEL:   72 SCAFFOLD
REMARK PDBinfo-LABEL:   73 CORE SCAFFOLD
REMARK PDBinfo-LABEL:   74 SCAFFOLD
REMARK PDBinfo-LABEL:   75 SCAFFOLD
REMARK PDBinfo-LABEL:   76 CONTEXT
REMARK PDBinfo-LABEL:   77 CONTEXT
REMARK PDBinfo-LABEL:   78 CONTEXT
REMARK PDBinfo-LABEL:   79 CONTEXT
REMARK PDBinfo-LABEL:   80 CONTEXT
REMARK PDBinfo-LABEL:   81 CORE CONTEXT
REMARK PDBinfo-LABEL:   82 CONTEXT
REMARK PDBinfo-LABEL:   83 CONTEXT
REMARK PDBinfo-LABEL:   84 CONTEXT
REMARK PDBinfo-LABEL:   85 CORE CONTEXT
REMARK PDBinfo-LABEL:   86 CONTEXT
REMARK PDBinfo-LABEL:   87 CONTEXT
REMARK PDBinfo-LABEL:   88 CORE CONTEXT
REMARK PDBinfo-LABEL:   89 CORE CONTEXT
REMARK PDBinfo-LABEL:   90 CONTEXT
REMARK PDBinfo-LABEL:   91 CONTEXT
REMARK PDBinfo-LABEL:   92 CORE CONTEXT
REMARK PDBinfo-LABEL:   93 CONTEXT
REMARK PDBinfo-LABEL:   94 CORE CONTEXT
REMARK PDBinfo-LABEL:   95 CONTEXT
REMARK PDBinfo-LABEL:   96 CONTEXT
REMARK PDBinfo-LABEL:   97 CONTEXT
REMARK PDBinfo-LABEL:   98 CONTEXT
REMARK PDBinfo-LABEL:   99 CONTEXT
REMARK PDBinfo-LABEL:  100 CONTEXT
REMARK PDBinfo-LABEL:  101 CONTEXT
REMARK PDBinfo-LABEL:  102 CONTEXT
REMARK PDBinfo-LABEL:  103 CONTEXT
REMARK PDBinfo-LABEL:  104 CONTEXT
REMARK PDBinfo-LABEL:  105 CORE CONTEXT
REMARK PDBinfo-LABEL:  106 CONTEXT
REMARK PDBinfo-LABEL:  107 CORE CONTEXT
REMARK PDBinfo-LABEL:  108 CONTEXT
REMARK PDBinfo-LABEL:  109 CORE CONTEXT
REMARK PDBinfo-LABEL:  110 CONTEXT
REMARK PDBinfo-LABEL:  111 CONTEXT
REMARK PDBinfo-LABEL:  112 CORE CONTEXT
REMARK PDBinfo-LABEL:  113 CONTEXT
REMARK PDBinfo-LABEL:  114 CONTEXT
REMARK PDBinfo-LABEL:  115 CONTEXT
REMARK PDBinfo-LABEL:  116 CONTEXT
REMARK PDBinfo-LABEL:  117 CONTEXT
REMARK PDBinfo-LABEL:  118 CONTEXT
REMARK PDBinfo-LABEL:  119 CONTEXT
REMARK PDBinfo-LABEL:  120 CORE CONTEXT
REMARK PDBinfo-LABEL:  121 CONTEXT
REMARK PDBinfo-LABEL:  122 CONTEXT
REMARK PDBinfo-LABEL:  123 CONTEXT
REMARK PDBinfo-LABEL:  124 CORE CONTEXT
REMARK PDBinfo-LABEL:  125 CONTEXT
REMARK PDBinfo-LABEL:  126 CONTEXT
REMARK PDBinfo-LABEL:  127 CONTEXT
REMARK PDBinfo-LABEL:  128 CONTEXT
REMARK PDBinfo-LABEL:  129 CONTEXT
REMARK PDBinfo-LABEL:  130 CONTEXT
REMARK PDBinfo-LABEL:  131 CONTEXT
REMARK PDBinfo-LABEL:  132 CONTEXT
REMARK PDBinfo-LABEL:  133 CORE CONTEXT
REMARK PDBinfo-LABEL:  134 CONTEXT
REMARK PDBinfo-LABEL:  135 CONTEXT
REMARK PDBinfo-LABEL:  136 CONTEXT
REMARK PDBinfo-LABEL:  137 CONTEXT
REMARK PDBinfo-LABEL:  138 CONTEXT
REMARK PDBinfo-LABEL:  139 CONTEXT
REMARK PDBinfo-LABEL:  140 CONTEXT
REMARK PDBinfo-LABEL:  141 CONTEXT
REMARK PDBinfo-LABEL:  142 CONTEXT
REMARK PDBinfo-LABEL:  143 CONTEXT
REMARK PDBinfo-LABEL:  144 CORE CONTEXT
REMARK PDBinfo-LABEL:  145 CONTEXT
REMARK PDBinfo-LABEL:  146 CORE CONTEXT
REMARK PDBinfo-LABEL:  147 CONTEXT
REMARK PDBinfo-LABEL:  148 CORE CONTEXT
REMARK PDBinfo-LABEL:  149 CONTEXT
REMARK PDBinfo-LABEL:  150 CONTEXT

BuriedUnsatHbonds vbuns: 
      Unsatisfied HEAVY polar atom at residue 42: GLN  OE1
  all_heavy_atom_unsats = 1
  bb_heavy_atom_unsats = 0
  sc_heavy_atom_unsats = 1
  countable_nonheavy_unsats = 0


BuriedUnsatHbonds sbuns: 
  all_heavy_atom_unsats = 0
  bb_heavy_atom_unsats = 0
  sc_heavy_atom_unsats = 0
  countable_nonheavy_unsats = 0


BuriedUnsatHbonds vbuns: 
      Unsatisfied HEAVY polar atom at residue 42: GLN  OE1
  all_heavy_atom_unsats = 1
  bb_heavy_atom_unsats = 0
  sc_heavy_atom_unsats = 1
  countable_nonheavy_unsats = 0


BuriedUnsatHbonds sbuns: 
  all_heavy_atom_unsats = 0
  bb_heavy_atom_unsats = 0
  sc_heavy_atom_unsats = 0
  countable_nonheavy_unsats = 0

interface_sc_int_area 944.569
interface_sc_median_dist 0.585117

# All scores below are weighted scores, not raw scores.
#BEGIN_POSE_ENERGIES_TABLE allbyall_rlx_aln_n1_aln_renumbered_2003333_0006.pdb-edge2-60-62_lib_antiparallel_4uel_obj05_A-1-3_renumbered_2003333_0006_0001_0001_0004.pdb
label fa_atr fa_rep fa_sol fa_intra_atr_xover4 fa_intra_rep_xover4 fa_intra_sol_xover4 lk_ball lk_ball_iso lk_ball_bridge lk_ball_bridge_uncpl fa_elec fa_intra_elec pro_close hbond_sr_bb hbond_lr_bb hbond_bb_sc hbond_sc dslf_fa13 omega fa_dun_dev fa_dun_rot fa_dun_semi p_aa_pp hxl_tors ref rama_prepro total
weights 1 0.55 1 1 0.55 1 0.92 -0.38 -0.33 -0.33 1 1 1.25 1 1 1 1 1.25 0.48 0.69 0.76 0.78 0.61 1 1 0.5 NA
pose -879.917 93.7042 680.215 -55.6564 28.161 38.8371 383.962 -364.318 -1.28501 -7.28628 -390.407 -35.2084 0 -79.161 -65.4336 -29.8092 -46.3474 0 8.04983 15.1619 121.915 127.058 -41.2979 38.8847 -62.19 -5.6723 -528.041
GLY:NtermProteinFull_1 -2.92041 0.14145 5.10434 -0.00047 0 0 3.23382 -2.15882 -0.07343 -0.25263 -3.45587 0.34252 0 0 0 -2.06521 0 0 0.07617 0 0 0 0 0 0.83697 0 -1.19157
ARG_2 -8.36366 0.96296 8.46931 -0.66699 0.10445 0.45278 3.81748 -3.69353 -0 -0 -5.12375 0.50519 0 0 0 -1.54951 -0.78696 0 0.17849 0.08826 1.52805 0 -0.08228 0 -1.2888 -0.22889 -5.67741
GLN_3 -8.32698 0.64183 8.40109 -0.28017 0.03523 0.251 3.10009 -3.88489 -0.06288 -0.20856 -2.80079 -0.26475 0 0 0 0 -1.88562 0 0.03391 0.09652 0 3.37308 0.00596 0 -0.18838 -0.09858 -2.06289
GLU_4 -5.71462 0.25438 8.40861 -0.47112 0.20898 1.45654 3.97159 -3.57128 -0.03911 -0.26848 -4.46041 -2.62034 0 0 0 -0.92189 -0.91235 0 -0.03813 0.08889 0 3.98703 -0.2554 0 -2.7348 -0.02866 -3.66055
LYS_5 -5.65098 0.26992 5.72333 -0.30588 0.02861 0.13644 2.15624 -2.5828 -0.02273 -0.14064 -1.53343 0.01142 0 0 0 0 0 0 0.12408 0.00929 1.72691 0 -0.00977 0 -1.5107 -0.2818 -1.8525
VAL_6 -7.23344 0.97185 3.22192 -0.31582 0.2661 0.07376 2.51217 -2.57501 -0 -0 -1.76897 -0.35966 0 0 0 0 0 0 0.00747 0.17151 0.31274 0 -0.28267 0 1.9342 -0.12562 -3.18948
LEU_7 -7.10145 0.57706 4.55346 -0.67768 0.73585 0.2987 2.98448 -2.77496 -0 -0 -2.27256 -0.1211 0 0 0 0 0 0 -0.01009 0.53993 1.66737 0 -0.23136 0 0.18072 0.14482 -1.5068
LYS_8 -5.07519 0.32892 5.79452 -0.30578 0.02642 0.13757 2.69635 -2.70416 -0 -0 -2.50201 -0.01999 0 0 0 0 0 0 0.25339 0.04087 1.73262 0 -0.04696 0 -1.5107 -0.03803 -1.19218
SER_9 -4.29592 0.31777 5.32487 -0.02661 0 0.06256 2.56265 -2.41938 -0 -0 -1.97139 -0.59633 0 0 0 0 -0.58505 0 0.18177 0.00047 0.85126 0 0.31952 0.61076 -0.77834 0.09422 -0.34715
ILE_10 -8.71562 1.28713 3.13049 -0.49616 0.4022 0.09909 2.87183 -2.78835 -0.0024 -0.01984 -2.24527 0.04432 0 0 0 0 0 0 -0.02502 0.01569 0.5117 0 -0.46327 0 0.73287 0.51784 -5.14277
GLU_11 -6.29731 0.27192 6.55133 -0.35622 0.1188 0.43208 3.61907 -3.09413 -0 -0 -3.94764 -0.62674 0 0 0 0 -1.17886 0 0.0281 0.00981 0 3.30869 -0.17855 0 -2.7348 0.18414 -3.89033
GLU_12 -4.77111 0.22527 6.53725 -0.33946 0.09119 0.39364 2.6394 -2.75279 -0 -0 -3.56382 -0.57124 0 0 0 0 0 0 0.04197 0.01599 0 3.27575 -0.10547 0 -2.7348 -0.06815 -1.68639
THR_13 -6.46397 0.73663 5.88022 -0.20056 0.09369 0.07578 3.3276 -2.9327 -0 -0 -3.56618 -0.42337 0 0 0 0 -0.50034 0 -0.00035 0.00343 0.25166 0 0.05958 2.61812 -1.0874 0.12653 -2.00162
VAL_14 -8.71754 1.51093 4.14384 -0.31867 0.35159 0.07312 3.15222 -3.25236 -0 -0 -2.80645 -0.05656 0 0 0 0 0 0 -0.00434 0.52046 0.083 0 -0.22027 0 1.9342 0.35141 -3.25543
ARG_15 -4.42326 0.16112 5.32876 -0.60164 0.08627 0.33255 2.52876 -2.33102 -0.0024 -0.01984 -2.79977 0.1775 0 0 0 0 -1.17886 0 0.06346 0.07843 2.50356 0 -0.10582 0 -1.2888 0.16193 -1.32908
LYS_16 -3.82021 0.18418 4.95976 -0.30771 0.02937 0.14092 1.78 -2.05531 -0 -0 -1.7973 -0.01385 0 0 0 0 0 0 0.00712 0.01488 1.82148 0 -0.07201 0 -1.5107 -0.21275 -0.85212
MET_17 -8.86381 1.47626 2.94646 -0.34093 0.06091 0.09133 1.79846 -2.20019 -0 -0 -1.22953 -0.08725 0 0 0 -0.70831 0 0 0.09765 0.3888 1.89881 0 -0.15971 0 0.60916 -0.2609 -4.4828
GLY_18 -1.85304 0.12708 2.28128 -5e-05 0 0 1.00055 -1.19621 -0 -0 -0.90004 -0.38981 0 0 0 0 0 0 -0.10585 0 0 0 -1.37593 0 0.83697 -0.14973 -1.72478
VAL_19 -6.40891 1.42883 1.05587 -0.30261 0.21912 0.05744 1.06415 -1.78248 -0.00803 -0.02628 -0.7561 -0.08085 0 0 0 0 0 0 0.31124 0.03629 0.02765 0 -0.4368 0 1.9342 0.20326 -3.46402
THR_20 -3.25992 0.33266 2.85808 -0.18031 0.18644 0.06629 1.93104 -1.57665 -0.00213 -0.00935 -2.10017 -0.2299 0 0 0 0 0 0 -0.02358 0.00789 0.16671 0 -0.14092 2.30836 -1.0874 0.24673 -0.50612
MET_21 -7.07244 1.13616 1.87966 -0.68165 0.16432 0.40081 0.43497 -1.35124 -0.00803 -0.02628 -0.27677 -0.01767 0 0 0 0 0 0 0.08999 0.72542 2.19661 0 0.06552 0 0.60916 -0.10908 -1.84056
GLU_22 -5.27652 0.33666 6.88268 -0.21127 0.04762 0.3387 3.74626 -2.79389 -0.01133 -0.04218 -5.44921 -0.54008 0 0 0 0 -1.64308 0 0.00151 0.26429 0 3.11944 0.05758 0 -2.7348 -0.15197 -4.05959
THR_23 -4.01816 0.30056 1.84353 -0.16799 0.08878 0.05952 0.77589 -1.27119 -0 -0 0.12608 -0.26457 0 0 0 0 0 0 -0.03322 0.03447 0.18605 0 -0.19539 2.3052 -1.0874 -0.06463 -1.38247
HIS_24 -4.61731 0.29619 4.1863 -0.44974 0.02136 0.54464 1.93483 -2.01395 -0.0092 -0.03283 -2.10145 -0.11663 0 0 0 0 -0.99576 0 0.07435 9e-05 0 1.50081 -0.7588 0 -0.45461 0.43498 -2.55673
ARG_25 -4.62211 0.3936 3.52709 -0.83623 0.19981 0.57309 1.81336 -1.74444 -0.00783 -0.069 -1.73647 0.67051 0 0 0 0 -0.91235 0 0.00959 0.0499 3.41717 0 -0.11903 0 -1.2888 0.28085 -0.40129
SER_26 -1.97502 0.06591 3.03725 -0.02676 0 0.04505 1.89014 -1.37013 -0 -0 -1.70458 -1.00476 0 0 0 0 0 0 -0.01931 0.00078 0.51855 0 -0.34556 0.60019 -0.77834 0.0309 -1.03571
GLY_27 -1.11295 0.09437 1.45889 -0.00021 0 0 0.4819 -0.73088 -0.00861 -0.07428 0.4802 -0.29494 0 0 0 0 0 0 -0.23289 0 0 0 -1.35607 0 0.83697 0.26429 -0.19423
ASN_28 -3.46342 0.15684 3.66168 -0.20351 0.04421 0.32752 1.59578 -1.74342 -0.00069 -0.02073 -1.49684 -0.66135 0 0 0 0 -0.91147 0 0.34343 0.17022 0 2.22272 -0.64544 0 -0.93687 -0.21015 -1.77148
GLU_29 -5.4306 0.35673 5.73899 -0.21216 0.03254 0.33195 3.31833 -2.61264 -0.00069 -0.00183 -4.54027 -0.5766 0 0 0 0 -1.04265 0 -0.04175 0.01198 0 3.22546 0.25514 0 -2.7348 -0.26584 -4.1887
VAL_30 -6.885 1.09297 2.27648 -0.33717 1.11584 0.07601 2.40387 -2.10006 -0 -0 -1.07091 -0.69677 0 0 0 0 0 0 0.03179 0.36318 2.15019 0 -0.61404 0 1.9342 -0.20368 -0.46311
LYS_31 -6.01365 0.52536 3.75487 -0.5274 0.2458 0.26696 1.94404 -2.11562 -0.0083 -0.02524 -1.66628 0.09483 0 0 0 0 0 0 -0.07522 0.11965 2.62158 0 0.31496 0 -1.5107 -0.2137 -2.26806
VAL_32 -7.64606 0.89964 2.33227 -0.28354 0.18857 0.06108 2.65497 -2.2352 -0.01274 -0.04177 -2.60964 -0.25558 0 0 0 0 0 0 0.059 0.18712 0.18382 0 -0.65988 0 1.9342 -0.21763 -5.46138
VAL_33 -6.71479 0.50713 3.53695 -0.27621 0.19243 0.05914 2.73107 -2.37836 -0.02157 -0.07183 -2.71323 -0.2932 0 0 0 0 0 0 -0.00983 0.03235 0.2183 0 -0.75632 0 1.9342 -0.45292 -4.47669
ILE_34 -9.59402 1.76978 1.41417 -0.57656 0.58191 0.16372 2.60392 -2.41531 -0.02427 -0.13403 -2.43428 0.03321 0 0 0 0 0 0 0.04174 0.13651 3.22553 0 -0.77487 0 0.73287 -0.49452 -5.7445
LYS_35 -5.0372 0.21879 5.42755 -0.30441 0.06193 0.15886 2.75241 -2.37716 -0.01397 -0.04842 -4.69615 -0.12725 0 0 0 0 -0.64732 0 0.00785 0.25778 2.04258 0 0.00666 0 -1.5107 -0.39221 -4.22039
GLY_36 -1.92828 0.03129 2.07125 -5e-05 0 0 0.55536 -1.0154 -0.01233 -0.13178 -0.70091 -0.39976 0 0 0 0 0 0 0.09967 0 0 0 -1.15695 0 0.83697 -0.48497 -2.23588
LEU_37 -9.26151 2.18034 2.69324 -0.58308 0.18438 0.1451 1.84007 -2.30719 -0.01154 -0.09226 -1.83503 0.3059 0 0 0 -0.53827 0 0 -0.05529 0.02165 0.56767 0 -0.38407 0 0.18072 -0.43896 -7.38814
HIS_38 -6.28433 0.59025 7.04724 -0.51045 0.04584 0.36397 3.96001 -3.17818 -0.00593 -0.03217 -3.86745 -1.00694 0 0 0 -1.93208 0 0 0.24417 0.05463 0 1.68573 -0.07777 0 -0.45461 -0.32029 -3.67837
ILE_39 -7.97361 0.89183 3.8595 -0.52352 0.70273 0.10559 2.11695 -2.56374 -0 -0 -0.89818 0.11579 0 0 0 0 0 0 -0.02702 0.02883 1.07209 0 0.0003 0 0.73287 0.15939 -2.20022
LYS_40 -4.86421 0.21914 6.07831 -0.36814 0.05586 0.19063 2.79984 -2.5875 -0 -0 -3.27147 0.29985 0 0 0 -1.16748 -0.58092 0 0.084 0.08418 2.66093 0 -0.06511 0 -1.5107 0.14312 -1.79967
GLN_41 -8.41727 1.29012 7.03219 -0.26344 0.02812 0.18953 3.89089 -3.37735 -0.00878 -0.12141 -3.30536 -0.49134 0 0 0 -1.47291 0 0 0.14478 0.0074 0 3.00637 -0.15346 0 -0.18838 -0.34004 -2.55035
GLN_42 -9.96954 0.90498 7.84214 -0.26118 0.02438 0.19232 3.99253 -4.11463 -0 -0 -4.0981 -0.48249 0 0 0 -1.4611 0 0 0.15452 0.02798 0 3.18125 -0.196 0 -0.18838 -0.14568 -4.597
ARG_43 -7.19462 0.49685 7.58108 -1.05826 0.34697 0.70744 3.1942 -3.30739 -0.00238 -0.02181 -2.79725 0.06166 0 0 0 0 -0.17086 0 0.05649 0.15312 2.83032 0 -0.05596 0 -1.2888 -0.05957 -0.52877
GLN_44 -5.01766 0.16535 6.46123 -0.86444 0.12748 0.91396 2.83185 -2.88413 -0 -0 -2.26802 -0.81789 0 0 0 0 -0.74882 0 0.04723 0.1487 0 2.83147 -0.15304 0 -0.18838 -0.00123 0.58366
LEU_45 -8.83325 1.23068 3.62171 -0.69082 0.51088 0.24859 3.1101 -2.98205 -0.00947 -0.05538 -2.51894 0.14206 0 0 0 0 0 0 -0.00924 0.11922 0.96671 0 -0.26201 0 0.18072 0.00913 -5.22136
TYR_46 -9.9059 1.40479 5.17091 -0.83105 0.03848 0.29243 3.82208 -3.25002 -0 -0 -3.0765 -0.30901 0 0 0 0 -0.39308 0 0.21446 0.23383 0 1.89485 -0.34314 0.01215 1.2797 0.33765 -3.40736
ARG_47 -7.38785 0.64085 9.33288 -0.56606 0.09456 0.34222 3.47087 -3.82545 -0 -0 -3.7041 0.32901 0 0 0 0 -0.63706 0 0.12441 0.01188 2.64602 0 -0.08158 0 -1.2888 0.3313 -0.1669
ASP_48 -5.94311 0.12937 8.0242 -0.10579 0.00145 0.31352 3.95386 -3.5402 -0.00084 -0.01589 -5.54894 -0.45388 0 0 0 0 -1.24916 0 0.06448 0.03247 0 1.82529 0.15274 0 -2.3716 -0.0077 -4.73973
VAL_49 -7.51587 1.64588 3.77461 -0.28587 0.25545 0.04821 3.12531 -2.8159 -0 -0 -3.53558 0.49541 0 0 0 0 0 0 0.00704 0.03401 0.7195 0 -0.07147 0 1.9342 -0.02755 -2.21264
ARG_50 -8.63044 1.24785 9.40848 -0.82556 0.31019 0.50987 3.54965 -3.94936 -0.00947 -0.05538 -4.00048 0.48366 0 0 0 0 -0.99454 0 0.33435 0.36962 2.88825 0 -0.15704 0 -1.2888 -0.16227 -0.97142
GLU_51 -6.04336 0.40917 7.8497 -0.21391 0.02782 0.29945 2.92948 -3.23073 -0.00084 -0.01589 -3.19989 -0.59893 0 0 0 0 -0.63706 0 0.05729 0.03063 0 3.12291 -0.25889 0 -2.7348 -0.31044 -2.51829
THR_52 -6.27431 0.58376 5.76448 -0.20396 0.13011 0.07458 3.21348 -2.91905 -0.01764 -0.13548 -3.69281 -0.12085 0 0 0 0 -0.58505 0 -0.02827 0.02969 0.12236 0 -0.00504 2.29962 -1.0874 0.06435 -2.78742
SER_53 -6.55532 0.31093 6.5767 -0.03065 0 0.02164 4.02531 -3.33741 -0 -0 -4.25425 -0.03343 0 0 0 0 -0.57119 0 0.15821 0.01535 0.52245 0 0.28392 1.72409 -0.77834 0.26921 -1.65279
LYS_54 -3.3129 0.14075 4.22608 -0.41991 0.05853 0.22646 1.76867 -1.9736 -0 -0 -1.03214 -0.10759 0 0 0 0 0 0 0.01725 0.00807 2.17607 0 0.02833 0 -1.5107 0.00774 0.3011
LYS_55 -3.36333 0.13767 3.84694 -0.30914 0.02972 0.14314 1.33483 -1.7326 -0 -0 -0.7127 -0.0162 0 0 0 0 0 0 0.02969 0.03197 1.79451 0 -0.05776 0 -1.5107 -0.22669 -0.58064
GLN_56 -6.80942 0.67049 5.30325 -0.63966 0.06462 0.66398 2.47567 -2.48695 -0.01893 -0.14789 -2.40033 -0.37603 0 0 0 -0.68825 0 0 0.00169 0.0875 0 2.68292 -0.1721 0 -0.18838 -0.37988 -2.35767
GLY_57 -2.61974 0.29519 3.33697 -5e-05 0 0 1.43295 -1.70654 -0 -0 -1.57791 -0.36909 0 0 0 -0.04677 0 0 -0.13593 0 0 0 -1.34885 0 0.83697 -0.02225 -1.92506
VAL_58 -6.39705 0.60723 2.20038 -0.30975 0.21849 0.06348 1.13139 -1.9591 -0 -0 -1.17936 -0.16286 0 0 0 0 0 0 -0.03047 0.01314 0.15903 0 -0.34763 0 1.9342 0.18312 -3.87573
GLU_59 -4.11065 0.39592 6.23188 -0.33033 0.07293 0.44437 3.0913 -2.4864 -0.02285 -0.10172 -5.45345 -0.40271 0 0 0 0 -0.3375 0 -0.06281 0.00657 0 2.91753 0.28783 0 -2.7348 0.00533 -2.58956
THR_60 -5.2405 0.59399 2.25717 -0.16836 0.12011 0.06023 1.29463 -1.62826 -0 -0 -1.23488 0.45068 0 0 0 0 -0.57119 0 -0.00389 0 0.21227 0 -0.20543 2.28598 -1.0874 -0.01732 -2.88217
GLU_61 -4.62761 0.33195 5.50906 -0.21467 0.04656 0.34673 3.29258 -2.38004 -0.04144 -0.21901 -4.34971 -0.51843 0 0 0 0 -0.87657 0 -0.03284 0.09593 0 3.19216 0.24838 0 -2.7348 -0.0172 -2.94895
ILE_62 -7.01343 0.74823 1.83333 -0.54758 0.40175 0.15094 2.14691 -1.83955 -0 -0 -2.67213 0.06313 0 0 0 0 0 0 -0.08149 0.11455 3.49916 0 -0.65949 0 0.73287 -0.15965 -3.28245
GLU_63 -5.69859 0.43188 5.80215 -0.29543 0.04526 0.32195 3.3407 -2.5349 -0.00011 -0.00049 -5.02088 -0.32774 0 0 0 0 -1.09669 0 -0.0372 0.04924 0 3.86664 0.25135 0 -2.7348 -0.08405 -3.7217
VAL_64 -7.02086 1.09726 1.80313 -0.32233 0.44396 0.07236 2.79139 -1.98464 -0 -0 -2.91569 -0.58136 0 0 0 0 0 0 0.32556 0.06193 1.46502 0 -0.74132 0 1.9342 -0.12529 -3.69667
GLU_65 -5.215 0.24938 6.75967 -0.29139 0.04343 0.31946 3.00957 -2.63611 -0.02645 -0.2664 -4.28854 -0.35347 0 0 0 0 -0.63013 0 0.0608 0.01446 0 3.66762 -0.12066 0 -2.7348 0.34715 -2.09143
GLY_66 -1.75178 0.08786 2.21448 -0.0002 0 0 0.97684 -1.08765 -0.03185 -0.14491 -0.67789 -0.29564 0 0 0 -0.92283 0 0 -0.26378 0 0 0 -1.3465 0 0.83697 0.62296 -1.78392
ASP_67 -4.06461 0.18862 5.41998 -0.25399 0.0585 0.8802 2.59693 -2.45406 -0.04046 -0.25758 -2.85711 -2.45927 0 0 0 0 -0.22532 0 0.26058 0.00049 0 2.5136 -0.34031 0 -2.3716 -0.25876 -3.66416
THR_68 -4.83992 0.28743 4.82163 -0.1605 0.06071 0.05517 3.01515 -2.47453 -0.02196 -0.20904 -2.89092 -0.31228 0 0 0 0 -0.22532 0 -0.0479 0.00379 0.19335 0 -0.19865 2.31739 -1.0874 -0.3576 -2.07142
VAL_69 -7.21005 1.56517 1.61341 -0.38906 0.59027 0.09572 2.51799 -2.10424 -0.02206 -0.08256 -2.41554 -0.10159 0 0 0 0 0 0 0.01114 0.06592 0.77689 0 -0.7499 0 1.9342 -0.1963 -4.1006
THR_70 -5.6658 0.65823 3.01921 -0.17577 0.12148 0.06281 2.48919 -2.13797 -0.00082 -0.00316 -2.73329 -0.25191 0 0 0 0 0 0 0.08123 0.00024 0.15322 0 -0.13179 2.28638 -1.0874 -0.19009 -3.50601
ILE_71 -8.64028 0.7956 1.43724 -0.55954 0.35021 0.15993 2.63819 -2.2006 -0.01578 -0.05569 -2.48724 0.02812 0 0 0 0 0 0 -0.02846 0.22809 3.23766 0 -0.78291 0 0.73287 -0.26917 -5.43176
VAL_72 -5.856 0.53484 3.09991 -0.27836 0.19027 0.0618 2.3137 -2.25573 -0.01037 -0.03276 -2.34224 -0.32521 0 0 0 0 0 0 -0.01693 0.00112 0.19945 0 -0.73873 0 1.9342 -0.49122 -4.01226
VAL_73 -6.99504 1.16146 1.77927 -0.28262 0.18701 0.0618 2.54038 -2.12779 -0.02305 -0.07668 -1.84613 -0.24995 0 0 0 0 0 0 -0.03398 0.10815 0.1975 0 -0.67034 0 1.9342 -0.45453 -4.79031
ARG_74 -5.64203 0.35269 7.19617 -0.78271 0.17691 0.54217 3.11426 -2.80804 -0.02803 -0.1464 -6.33434 0.45447 0 0 0 0 -1.38015 0 -0.04352 0.4394 2.09278 0 0.2073 0 -1.2888 -0.26137 -4.13923
GLU:CtermProteinFull_75 -5.21113 0.42131 7.54155 -0.34134 0.17619 0.54192 3.81136 -2.7774 -0.01988 -0.15437 -7.46283 -0.25092 0 0 0 -1.95781 -1.76111 0 0 0.08018 0 3.62401 0 0 -2.7348 -0.02995 -6.50502
GLY:NtermProteinFull_76 -2.84061 0.10369 5.03291 -0.00051 0 0 3.24126 -2.11858 -0.03734 -0.0794 -3.77228 0.33016 0 0 0 -1.9349 0 0 0.00067 0 0 0 0 0 0.83697 0 -1.23797
ARG_77 -7.85946 0.93542 7.80565 -1.13959 0.51479 0.80507 3.5752 -3.46064 -0.0025 -0.00914 -4.23615 0.61016 0 0 0 -0.86131 -0.61597 0 0.12255 0.31126 3.61206 0 -0.12939 0 -1.2888 -0.20088 -1.51167
GLN_78 -8.23539 0.84346 7.88118 -0.4146 0.09224 0.21781 3.15177 -3.72993 -0.03522 -0.07123 -2.97534 -0.16399 0 0 0 -0.51639 -0.30074 0 -0.00189 0.17494 0 4.29648 0.14682 0 -0.18838 0.36126 0.53287
GLU_79 -5.37491 0.36031 7.608 -0.46564 0.15154 1.35974 3.23577 -3.32095 -0.02651 -0.20866 -3.90524 -1.97537 0 0 0 -0.95012 -0.30074 0 0.11809 0.07755 0 4.12546 -0.31526 0 -2.7348 0.32618 -2.21557
LYS_80 -5.6911 0.31014 5.73721 -0.30607 0.02727 0.13625 2.33196 -2.5821 -0.00332 -0.0263 -1.44722 -0.01069 0 0 0 0 0 0 0.33457 0.02755 1.71171 0 -0.03346 0 -1.5107 -0.38429 -1.37859
VAL_81 -8.28792 1.3884 3.11071 -0.3107 0.26746 0.07049 3.00311 -2.78785 -0 -0 -1.9986 -0.08096 0 0 0 0 0 0 -0.06979 0.04129 0.10578 0 -0.34959 0 1.9342 -0.04648 -4.01046
LEU_82 -8.00139 1.11071 4.02921 -0.50211 0.4057 0.11916 2.63619 -2.76024 -0 -0 -1.84165 0.25558 0 0 0 0 0 0 0.26709 0.16836 0.29942 0 -0.28325 0 0.18072 0.10499 -3.81152
LYS_83 -5.06299 0.45389 7.21512 -0.49412 0.09123 0.37547 3.68874 -3.09157 -0 -0 -4.41531 0.19283 0 0 0 0 0 0 0.08006 0.01067 2.37024 0 0.05641 0 -1.5107 0.08662 0.04659
SER_84 -4.85357 0.36008 5.82493 -0.02977 0 0.06873 2.75593 -2.63292 -0.0229 -0.21205 -1.98478 -0.5181 0 0 0 0 -0.65782 0 0.04177 0.00092 0.94263 0 0.30684 0.60333 -0.77834 0.32406 -0.46103
ILE_85 -8.17876 1.39654 2.9993 -0.51122 0.56882 0.10023 2.86164 -2.68782 -0 -0 -1.94845 0.12253 0 0 0 0 0 0 -0.03392 0.08155 0.51148 0 -0.43489 0 0.73287 0.50786 -3.91223
GLU_86 -6.11646 0.33087 6.58188 -0.34275 0.09924 0.4123 3.53119 -3.03118 -0 -0 -3.54863 -0.59305 0 0 0 0 -0.99639 0 -0.04361 0.06687 0 3.68318 -0.19546 0 -2.7348 0.16817 -2.72862
GLU_87 -5.84734 0.5133 8.03707 -0.21318 0.02612 0.29701 3.68659 -3.36595 -0.02115 -0.1573 -4.57045 -0.59832 0 0 0 0 0 0 0.24722 0.04587 0 3.1142 -0.12091 0 -2.7348 -0.13761 -1.79961
THR_88 -6.42107 0.7524 6.17493 -0.20516 0.17681 0.0762 3.58602 -3.02742 -0.00178 -0.05508 -3.29061 -0.54974 0 0 0 0 -0.64084 0 0.01371 0.00841 0.09353 0 0.01238 5.06127 -1.0874 0.21938 0.89595
VAL_89 -8.24748 1.55507 4.33876 -0.31556 0.30131 0.07192 3.47852 -3.14619 -0 -0 -2.56728 -0.03466 0 0 0 0 0 0 -0.00447 0.24172 0.1082 0 -0.17901 0 1.9342 0.53297 -1.93198
ARG_90 -4.67714 0.20631 5.50897 -0.6252 0.16829 0.35151 2.6186 -2.44088 -0 -0 -2.53048 0.27043 0 0 0 0 -0.99639 0 0.01009 0.09109 2.51081 0 -0.09271 0 -1.2888 0.226 -0.6895
LYS_91 -4.0599 0.30058 4.05269 -0.30739 0.02933 0.14128 1.74725 -1.90403 -2e-05 -0.00032 -0.7394 -0.02916 0 0 0 0 0 0 -0.01921 0.07157 1.78479 0 -0.04307 0 -1.5107 -0.20514 -0.69087
MET_92 -7.32049 0.8318 4.37728 -0.74294 0.31839 0.37256 2.06479 -2.20749 -0 -0 -1.4414 -0.171 0 0 0 -0.68401 0 0 0.13507 0.17724 2.4309 0 -0.10665 0 0.60916 -0.25673 -1.61354
GLY_93 -2.00222 0.13134 2.41886 -5e-05 0 0 1.17829 -1.27296 -0 -0 -0.76936 -0.39077 0 0 0 0 0 0 -0.05589 0 0 0 -1.35326 0 0.83697 -0.08337 -1.36243
VAL_94 -6.03757 1.30414 1.39592 -0.302 0.21921 0.05641 1.22636 -1.82914 -0.00443 -0.01456 -0.79764 0.02296 0 0 0 0 0 0 0.34276 0.01313 0.01145 0 -0.33584 0 1.9342 0.48393 -2.31071
THR_95 -3.07683 0.24314 2.70931 -0.17447 0.13064 0.06126 1.80578 -1.49077 -0 -0 -1.80307 -0.21181 0 0 0 0 0 0 -0.03684 0.00763 0.1861 0 -0.15329 2.30439 -1.0874 0.4643 -0.12193
MET_96 -5.79466 1.03392 1.3956 -0.7308 0.25998 0.5111 0.40937 -1.18666 -0.00443 -0.01456 -0.34828 -0.11503 0 0 0 0 0 0 0.22601 1.02814 3.1644 0 -0.03107 0 0.60916 -0.1034 0.30878
GLU_97 -4.94392 0.41751 6.19044 -0.21649 0.06186 0.35798 3.68354 -2.63263 -0.00815 -0.02793 -4.69206 -0.51626 0 0 0 0 -1.35875 0 -0.02522 0.31682 0 3.28958 0.1761 0 -2.7348 -0.129 -2.79138
THR_98 -3.5267 0.26731 1.50089 -0.1779 0.11644 0.0655 0.41965 -1.15009 -0 -0 -0.33774 -0.26884 0 0 0 0 0 0 -0.06273 0.00701 0.11896 0 -0.058 2.30221 -1.0874 -0.01229 -1.88371
HIS_99 -4.53837 0.16539 4.28638 -0.44234 0.02056 0.50652 2.51983 -2.176 -0.00815 -0.02793 -2.83163 -0.21773 0 0 0 0 -0.83841 0 0.24247 0.04727 0 2.21841 -0.37508 0 -0.45461 0.16724 -1.73619
ARG_100 -2.22729 0.37155 0.98677 -0.86263 0.3522 0.70203 0.31929 -0.66397 -0 -0 -0.30198 0.31826 0 0 0 0 0 0 0.16473 0.02019 3.26085 0 0.00209 0 -1.2888 0.037 1.19032
SER_101 -1.9341 0.11504 2.98162 -0.02748 0 0.0473 1.95967 -1.3591 -0.00493 -0.08724 -1.26173 -0.96542 0 0 0 0 0 0 -0.00815 0.00212 0.26283 0 -0.36804 0.60008 -0.77834 0.41909 -0.40677
GLY_102 -0.90479 0.08338 1.15485 -0.00019 0 0 0.4522 -0.58603 -0 -0 0.51436 -0.28793 0 0 0 0 0 0 -0.27496 0 0 0 -1.35402 0 0.83697 0.62337 0.25721
ASN_103 -2.79175 0.10509 3.4825 -0.37278 0.05515 0.7458 1.30424 -1.5102 -0.00493 -0.08724 -0.94769 -1.52177 0 0 0 0 0 0 0.04493 0.04284 0 2.38396 -0.64489 0 -0.93687 -0.21313 -0.86672
GLU_104 -5.76148 0.43395 6.40212 -0.19904 0.0295 0.29176 3.72734 -2.85838 -0 -0 -4.02703 -0.59037 0 0 0 0 -0.98074 0 0.42839 0.04705 0 3.09208 -0.03863 0 -2.7348 -0.37464 -3.11293
VAL_105 -6.7844 1.15118 2.4614 -0.27269 0.20106 0.05829 2.15476 -2.18218 -0.00663 -0.02064 -1.76304 -0.29129 0 0 0 0 0 0 0.01449 0.01396 0.27159 0 -0.75444 0 1.9342 -0.25217 -4.06656
LYS_106 -5.74333 0.43282 3.80585 -0.50455 0.24107 0.23181 2.54254 -2.10909 -0 -0 -2.84314 0.23304 0 0 0 0 0 0 0.14244 0.09913 2.61923 0 0.1773 0 -1.5107 -0.26817 -2.45375
VAL_107 -7.45552 0.97114 2.53322 -0.27412 0.20146 0.05819 2.99719 -2.38566 -0.01152 -0.03784 -2.8503 -0.22215 0 0 0 0 0 0 -0.06277 0.00855 0.31169 0 -0.80082 0 1.9342 -0.34156 -5.42661
VAL_108 -6.08811 0.52034 3.23856 -0.27939 0.19437 0.06227 2.57269 -2.14875 -0.0038 -0.01082 -2.24653 -0.33224 0 0 0 0 0 0 -0.02153 0.01582 0.17359 0 -0.69 0 1.9342 -0.4297 -3.53902
ILE_109 -8.52982 1.47603 1.61748 -0.49537 0.61239 0.11259 2.47442 -2.22269 -0.02529 -0.15021 -2.19292 0.0231 0 0 0 0 0 0 0.18438 0.10651 0.34154 0 -0.69123 0 0.73287 -0.44242 -7.06865
LYS_110 -4.88714 0.19688 5.21818 -0.30217 0.04409 0.15077 2.6343 -2.30517 -0.0038 -0.01082 -4.14184 -0.12736 0 0 0 0 -0.52033 0 0.02716 0.31427 2.0675 0 0.02838 0 -1.5107 -0.39795 -3.52575
GLY_111 -1.81157 0.03553 1.97691 -5e-05 0 0 0.79246 -0.98843 -0.00136 -0.01204 -0.57244 -0.40569 0 0 0 0 0 0 0.21464 0 0 0 -1.21297 0 0.83697 -0.44141 -1.58947
LEU_112 -8.56702 1.25393 2.90047 -0.61117 0.48195 0.16969 1.6075 -2.25456 -0.02041 -0.13301 -1.63435 0.30971 0 0 0 -0.50325 0 0 -0.01925 0.14295 0.58932 0 -0.31043 0 0.18072 -0.35764 -6.77484
HIS_113 -6.31163 0.71757 7.49052 -0.48921 0.0287 0.32661 4.38932 -3.40916 -0.00012 -0.00136 -4.39028 -0.98213 0 0 0 -1.91512 -0.68861 0 0.17094 0.0474 0 1.92474 -0.04114 0 -0.45461 -0.24548 -3.83305
GLU_114 -5.48402 0.44841 6.41591 -0.21668 0.03339 0.30566 1.96138 -2.80044 -0 -0 -1.24726 -0.57347 0 0 0 0 0 0 -0.01872 0.00941 0 3.27212 -0.20716 0 -2.7348 -0.14986 -0.98612
SER_115 -3.45549 0.21038 4.27064 -0.03836 0.00016 0.04962 1.83947 -1.9209 -0 -0 -1.27929 -0.40149 0 0 0 -1.14999 -0.68861 0 0.09292 0.00705 0.18704 0 -0.28003 1.77599 -0.77834 -0.21109 -1.77033
GLN_116 -8.81443 1.33068 7.38573 -0.25454 0.03546 0.19402 4.26417 -3.46488 -0.00136 -0.01204 -3.51859 -0.53104 0 0 0 -1.44914 0 0 0.25705 0.06719 0 2.96835 -0.19225 0 -0.18838 -0.31896 -2.24294
GLN_117 -10.0412 0.84655 8.37859 -0.26958 0.02865 0.20952 4.44806 -4.15136 -0.00229 -0.01349 -4.02572 -0.5008 0 0 0 -1.27664 -0.39308 0 0.19846 0.00919 0 3.07726 -0.24097 0 -0.18838 -0.12283 -4.03006
GLU_118 -6.88618 0.47001 8.1085 -0.21473 0.02923 0.30403 3.30918 -3.28729 -0.00012 -0.00136 -3.3011 -0.61337 0 0 0 0 -0.99454 0 0.11756 0.0049 0 3.22718 -0.17737 0 -2.7348 -0.18373 -2.824
GLN_119 -5.03927 0.17542 6.25356 -0.81 0.12117 0.84339 2.67339 -2.77735 -0 -0 -2.17898 -0.78281 0 0 0 0 -0.68732 0 0.16946 0.13308 0 2.8278 -0.15417 0 -0.18838 -0.16707 0.41192
LEU_120 -8.49081 0.98674 3.20932 -0.9966 3.26993 0.48626 2.58967 -2.69589 -0.00918 -0.07427 -1.61648 0.15828 0 0 0 0 0 0 0.00413 0.33296 2.10796 0 -0.21647 0 0.18072 0.16912 -0.6046
LEU_121 -8.78886 0.92702 3.49394 -0.66249 0.71657 0.23836 2.45203 -2.83523 -0 -0 -1.87745 -0.04567 0 0 0 0 0 0 0.06271 0.55475 0.95698 0 -0.1121 0 0.18072 0.93518 -3.80353
GLU_122 -7.81979 0.8672 9.21409 -0.34027 0.05693 0.38691 3.86688 -3.87904 -0.00224 -0.01766 -5.22902 -0.54795 0 0 0 0 -0.75178 0 -0.01818 0.34266 0 3.48321 -0.16831 0 -2.7348 0.6566 -2.63456
ASP_123 -6.28981 0.14613 8.66497 -0.11149 0.02312 0.34486 4.2807 -3.70667 -0 -0 -5.77156 -0.27939 0 0 0 0 -1.77707 0 0.22907 0.14096 0 1.96945 0.25612 0 -2.3716 0.4402 -3.81203
VAL_124 -6.99721 1.19963 2.86581 -0.30583 0.2394 0.06927 2.3765 -2.34271 -0 -0 -2.33439 -0.09427 0 0 0 0 0 0 -0.04392 0.09341 0.17357 0 -0.37646 0 1.9342 0.57789 -2.96512
LEU_125 -8.80486 0.90002 3.37668 -0.5021 0.44252 0.12004 2.63928 -2.8209 -0.01279 -0.10941 -1.38259 0.24825 0 0 0 0 0 0 0.04048 0.10884 0.34889 0 -0.27572 0 0.18072 0.07959 -5.42305
ARG_126 -7.34006 0.7241 7.90738 -0.66435 0.10956 0.43185 3.32691 -3.49104 -0 -0 -3.4001 0.52376 0 0 0 0 -0.44891 0 0.02135 0.20073 2.53286 0 -0.03862 0 -1.2888 0.11451 -0.77888
THR_127 -6.16986 0.67706 5.57773 -0.2049 0.15158 0.07505 3.26793 -2.87808 -0.00224 -0.01766 -3.29843 -0.1165 0 0 0 0 -0.65782 0 -0.03376 0.03879 0.09775 0 8e-05 2.28981 -1.0874 0.3612 -1.92965
ALA_128 -5.99677 0.40424 4.2244 -0.02185 0 0 3.40572 -2.94873 -0 -0 -3.22202 -0.35651 0 0 0 0 0 0 -0.04566 0 0 0 -0.26686 0 1.8394 0.20919 -2.77544
GLU_129 -3.92124 0.27805 4.42982 -0.44682 0.05672 0.86823 1.78914 -2.11404 -0.00361 -0.03514 -0.89177 -0.46347 0 0 0 0 0 0 0.15883 0.0446 0 3.37842 -0.27059 0 -2.7348 -0.23403 -0.11169
LYS_130 -3.4005 0.14981 3.86507 -0.30494 0.02695 0.13712 1.42273 -1.74557 -0 -0 -0.47265 -0.03118 0 0 0 0 0 0 0.03346 0.02404 1.78522 0 -0.04477 0 -1.5107 -0.352 -0.4179
GLN_131 -7.03229 0.66988 5.46075 -0.66001 0.09844 0.69751 2.2246 -2.54959 -0.00332 -0.0263 -1.84376 -0.38842 0 0 0 0 0 0 0.16349 0.06974 0 2.59766 -0.16261 0 -0.18838 -0.2954 -1.168
GLY_132 -2.39491 0.14211 2.88008 -5e-05 0 0 1.12462 -1.52011 -0.0025 -0.00914 -1.07148 -0.38253 0 0 0 0 0 0 -0.15328 0 0 0 -1.4209 0 0.83697 0.10909 -1.86204
VAL_133 -5.98377 0.81867 1.9095 -0.3111 0.22361 0.06593 1.49536 -1.92232 -0 -0 -0.95447 -0.3624 0 0 0 0 0 0 0.13558 0.0799 0.17503 0 -0.41425 0 1.9342 0.02982 -3.08071
ARG_134 -4.07624 0.18079 4.41849 -0.92596 0.25287 0.6034 1.56323 -1.79796 -0.00849 -0.05301 -1.85063 0.4382 0 0 0 0 -0.2402 0 0.2009 0.16785 2.41532 0 0.05245 0 -1.2888 -0.20011 -0.14789
VAL_135 -6.79172 1.19502 0.12755 -0.27193 0.18936 0.05719 0.982 -1.67356 -0.03926 -0.17102 -0.37056 -0.33904 0 0 0 0 0 0 0.13544 0.06174 0.25018 0 -0.69824 0 1.9342 -0.1011 -5.52377
ARG_136 -6.61433 0.52596 6.33099 -1.13994 0.52206 0.93115 3.25735 -2.75633 -0.00611 -0.02337 -3.76844 0.50326 0 0 0 0 -0.38993 0 -0.00964 0.3724 3.22605 0 0.1961 0 -1.2888 -0.15714 -0.28871
ILE_137 -9.28996 2.00687 1.77967 -0.5687 0.42854 0.16332 2.76484 -2.32449 -0.01295 -0.04692 -2.78678 0.01113 0 0 0 0 0 0 -0.06693 0.29374 3.31133 0 -0.7504 0 0.73287 -0.24267 -4.59749
ARG_138 -5.20536 0.33063 5.22397 -0.69036 0.12464 0.4392 3.36527 -2.44436 -0.01696 -0.05791 -4.39944 0.51236 0 0 0 0 -1.09669 0 -0.07207 0.05651 2.1418 0 0.16533 0 -1.2888 -0.21325 -3.12551
PHE_139 -9.6835 1.35147 1.49312 -0.59054 0.05772 0.3063 2.43712 -2.05274 -0.00553 -0.02081 -2.7235 0.12183 0 0 0 0 0 0 0.51899 0.02375 0 2.17105 -0.11956 0 1.0402 -0.16026 -5.8349
LYS_140 -3.48143 0.16762 6.27866 -0.43149 0.06613 0.22075 3.7317 -2.40815 -0.02784 -0.23594 -5.15741 0.37496 0 0 0 0 -0.87657 0 -0.04695 0.0605 2.25083 0 -0.06907 0 -1.5107 0.41045 -0.68395
GLY_141 -1.32551 0.08708 1.88556 -0.00019 0 0 0.89129 -0.87681 -0.00229 -0.01349 -0.26326 -0.28976 0 0 0 -0.7734 0 0 -0.22864 0 0 0 -1.35018 0 0.83697 0.66471 -0.75791
ASP_142 -3.39421 0.21918 4.57985 -0.25496 0.04712 0.88719 2.21444 -2.08707 -0.02055 -0.1991 -2.42267 -2.54481 0 0 0 0 0 0 -0.06075 0.06741 0 2.6311 -0.35338 0 -2.3716 -0.16104 -3.22386
THR_143 -4.8233 0.46265 4.55756 -0.16521 0.10278 0.05804 2.82259 -2.41474 -0.0156 -0.14735 -2.15694 -0.22331 0 0 0 0 0 0 0.00412 0.03488 0.24642 0 -0.20825 2.28711 -1.0874 -0.26375 -0.92971
VAL_144 -7.91268 1.58489 1.15325 -0.39123 0.6694 0.09511 2.40251 -2.09397 -0.00847 -0.02954 -2.01211 -0.13409 0 0 0 0 0 0 -0.06656 0.01534 0.81295 0 -0.78133 0 1.9342 -0.20583 -4.96814
THR_145 -5.67797 0.58694 3.28055 -0.1766 0.12686 0.06334 2.62657 -2.20113 -0.00345 -0.01306 -2.49434 -0.22971 0 0 0 0 0 0 -0.03281 0.00337 0.14172 0 -0.13819 2.29228 -1.0874 -0.22731 -3.16035
ILE_146 -9.32355 1.30641 1.61782 -0.56322 0.34914 0.16059 2.84133 -2.39391 -0.01596 -0.05328 -2.85422 0.03995 0 0 0 0 0 0 0.02635 0.30449 3.25035 0 -0.78018 0 0.73287 -0.27545 -5.63047
VAL_147 -5.8547 0.33824 3.40038 -0.28171 0.19733 0.06313 2.52468 -2.30778 -0.01081 -0.0352 -2.34849 -0.27919 0 0 0 0 0 0 -0.04681 0.00406 0.17454 0 -0.63301 0 1.9342 -0.45877 -3.61991
VAL_148 -7.30021 0.61063 1.56931 -0.28256 0.1937 0.06199 2.60731 -2.05444 -0.00805 -0.02604 -2.16327 -0.2246 0 0 0 0 0 0 -0.03524 0.04204 0.17509 0 -0.61443 0 1.9342 -0.42106 -5.93562
ARG_149 -5.20088 0.37234 5.37336 -0.67837 0.1563 0.41403 2.68309 -2.1387 -0.01586 -0.07514 -3.7852 0.68924 0 0 0 0 -0.98074 0 0.54099 0.13133 2.29509 0 0.01971 0 -1.2888 -0.33463 -1.82285
GLU:CtermProteinFull_150 -4.95345 0.33979 7.71321 -0.39678 0.1525 0.72077 3.78747 -2.87963 -0.02494 -0.20279 -7.53057 -0.2321 0 0 0 -2.36247 -0.61597 0 0 0.08751 0 3.30069 0 0 -2.7348 -0.11438 -5.94595
#END_POSE_ENERGIES_TABLE allbyall_rlx_aln_n1_aln_renumbered_2003333_0006.pdb-edge2-60-62_lib_antiparallel_4uel_obj05_A-1-3_renumbered_2003333_0006_0001_0001_0004.pdb

cav_vol 84.9989
ddg -52.0651
ddg_hydrophobic -12.0579
ddg_per_1000sasa -32.0765
exposed_hydrophobics_A 331.772
exposed_hydrophobics_B 330.341
geometry 1
int_hb_after_relax_interaction_energy -53.1239
int_hb_before_relax_interaction_energy -53.3663
interface_buried_sasa 1622.01
interface_sc 0.66934
packstat 0.689581
rmsd_before_after_relax_rmsd 1.54716
sbuns 0
score_per_res -3.52028
score_per_resA -3.361
score_per_resB -2.87934
total_score_monomerA -252.075
total_score_monomerB -215.951
vbuns 1
