# Supplementary material for: Reconfigurable asymmetric protein assemblies through implicit negative design
Source: Science. Author manuscript; Available in PMC 2023 Jan 27. (PMC9881579; doi:10.1126/science.abj7662)
Supplement: Data S2 [file NIHMS1843281-supplement-Data_S2.gz › without_all_supplement_resubmit_20211001/components/unfused_dimers/LHD317.pdb]

HEADER                                            11-SEP-20   XXXX              
EXPDTA    THEORETICAL MODEL                                                     
REMARK 220                                                                      
REMARK 220 EXPERIMENTAL DETAILS                                                 
REMARK 220  EXPERIMENT TYPE                : THEORETICAL MODELLING              
REMARK 220  DATE OF DATA COLLECTION        : 11-SEP-20                          
REMARK 220                                                                      
REMARK 220 REMARK: MODEL GENERATED BY ROSETTA                                   
REMARK 220  VERSION 2020.37+HEAD.3ba1aaa6963                                    
ATOM      1  N   GLY A   1     -22.508 -15.774 -35.838  1.00  0.00           N  
ATOM      2  CA  GLY A   1     -22.431 -16.855 -34.831  1.00  0.00           C  
ATOM      3  C   GLY A   1     -22.239 -16.322 -33.387  1.00  0.00           C  
ATOM      4  O   GLY A   1     -23.185 -16.317 -32.586  1.00  0.00           O  
ATOM      5 1H   GLY A   1     -22.476 -16.151 -36.774  1.00  0.00           H  
ATOM      6 2H   GLY A   1     -23.386 -15.278 -35.706  1.00  0.00           H  
ATOM      7 3H   GLY A   1     -21.761 -15.087 -35.722  1.00  0.00           H  
ATOM      8 1HA  GLY A   1     -23.355 -17.444 -34.877  1.00  0.00           H  
ATOM      9 2HA  GLY A   1     -21.621 -17.543 -35.095  1.00  0.00           H  
ATOM     10  N   ARG A   2     -20.993 -15.886 -33.079  1.00  0.00           N  
ATOM     11  CA  ARG A   2     -20.608 -15.300 -31.785  1.00  0.00           C  
ATOM     12  C   ARG A   2     -21.321 -13.982 -31.524  1.00  0.00           C  
ATOM     13  O   ARG A   2     -21.643 -13.653 -30.383  1.00  0.00           O  
ATOM     14  CB  ARG A   2     -19.116 -15.089 -31.735  1.00  0.00           C  
ATOM     15  CG  ARG A   2     -18.300 -16.351 -31.630  1.00  0.00           C  
ATOM     16  CD  ARG A   2     -16.849 -16.067 -31.585  1.00  0.00           C  
ATOM     17  NE  ARG A   2     -16.078 -17.251 -31.309  1.00  0.00           N  
ATOM     18  CZ  ARG A   2     -15.546 -18.101 -32.215  1.00  0.00           C  
ATOM     19  NH1 ARG A   2     -15.704 -17.905 -33.514  1.00  0.00           N  
ATOM     20  NH2 ARG A   2     -14.857 -19.148 -31.784  1.00  0.00           N  
ATOM     21  H   ARG A   2     -20.270 -15.966 -33.782  1.00  0.00           H  
ATOM     22  HA  ARG A   2     -20.866 -15.999 -30.983  1.00  0.00           H  
ATOM     23 1HB  ARG A   2     -18.795 -14.550 -32.615  1.00  0.00           H  
ATOM     24 2HB  ARG A   2     -18.889 -14.491 -30.882  1.00  0.00           H  
ATOM     25 1HG  ARG A   2     -18.565 -16.870 -30.702  1.00  0.00           H  
ATOM     26 2HG  ARG A   2     -18.507 -16.999 -32.477  1.00  0.00           H  
ATOM     27 1HD  ARG A   2     -16.512 -15.637 -32.516  1.00  0.00           H  
ATOM     28 2HD  ARG A   2     -16.654 -15.375 -30.781  1.00  0.00           H  
ATOM     29  HE  ARG A   2     -15.934 -17.448 -30.314  1.00  0.00           H  
ATOM     30 1HH1 ARG A   2     -16.229 -17.111 -33.846  1.00  0.00           H  
ATOM     31 2HH1 ARG A   2     -15.301 -18.551 -34.179  1.00  0.00           H  
ATOM     32 1HH2 ARG A   2     -14.736 -19.295 -30.788  1.00  0.00           H  
ATOM     33 2HH2 ARG A   2     -14.452 -19.795 -32.441  1.00  0.00           H  
ATOM     34  N   GLN A   3     -21.587 -13.225 -32.584  1.00  0.00           N  
ATOM     35  CA  GLN A   3     -22.228 -11.944 -32.412  1.00  0.00           C  
ATOM     36  C   GLN A   3     -23.599 -12.150 -31.769  1.00  0.00           C  
ATOM     37  O   GLN A   3     -23.954 -11.448 -30.812  1.00  0.00           O  
ATOM     38  CB  GLN A   3     -22.425 -11.285 -33.792  1.00  0.00           C  
ATOM     39  CG  GLN A   3     -21.134 -10.948 -34.565  1.00  0.00           C  
ATOM     40  CD  GLN A   3     -20.591 -12.163 -35.430  1.00  0.00           C  
ATOM     41  OE1 GLN A   3     -20.793 -13.365 -35.096  1.00  0.00           O  
ATOM     42  NE2 GLN A   3     -19.921 -11.840 -36.530  1.00  0.00           N  
ATOM     43  H   GLN A   3     -21.302 -13.516 -33.509  1.00  0.00           H  
ATOM     44  HA  GLN A   3     -21.617 -11.314 -31.766  1.00  0.00           H  
ATOM     45 1HB  GLN A   3     -23.020 -11.954 -34.417  1.00  0.00           H  
ATOM     46 2HB  GLN A   3     -22.998 -10.376 -33.678  1.00  0.00           H  
ATOM     47 1HG  GLN A   3     -21.347 -10.121 -35.240  1.00  0.00           H  
ATOM     48 2HG  GLN A   3     -20.374 -10.651 -33.856  1.00  0.00           H  
ATOM     49 1HE2 GLN A   3     -19.551 -12.554 -37.125  1.00  0.00           H  
ATOM     50 2HE2 GLN A   3     -19.760 -10.877 -36.772  1.00  0.00           H  
ATOM     51  N   GLU A   4     -24.327 -13.176 -32.236  1.00  0.00           N  
ATOM     52  CA  GLU A   4     -25.655 -13.458 -31.733  1.00  0.00           C  
ATOM     53  C   GLU A   4     -25.627 -14.072 -30.348  1.00  0.00           C  
ATOM     54  O   GLU A   4     -26.437 -13.708 -29.501  1.00  0.00           O  
ATOM     55  CB  GLU A   4     -26.416 -14.393 -32.668  1.00  0.00           C  
ATOM     56  CG  GLU A   4     -26.749 -13.815 -34.046  1.00  0.00           C  
ATOM     57  CD  GLU A   4     -25.623 -13.974 -35.049  1.00  0.00           C  
ATOM     58  OE1 GLU A   4     -24.748 -14.774 -34.807  1.00  0.00           O  
ATOM     59  OE2 GLU A   4     -25.637 -13.294 -36.048  1.00  0.00           O  
ATOM     60  H   GLU A   4     -23.966 -13.739 -33.003  1.00  0.00           H  
ATOM     61  HA  GLU A   4     -26.201 -12.517 -31.673  1.00  0.00           H  
ATOM     62 1HB  GLU A   4     -25.830 -15.304 -32.817  1.00  0.00           H  
ATOM     63 2HB  GLU A   4     -27.352 -14.688 -32.197  1.00  0.00           H  
ATOM     64 1HG  GLU A   4     -27.640 -14.309 -34.432  1.00  0.00           H  
ATOM     65 2HG  GLU A   4     -26.977 -12.756 -33.928  1.00  0.00           H  
ATOM     66  N   LYS A   5     -24.701 -15.001 -30.093  1.00  0.00           N  
ATOM     67  CA  LYS A   5     -24.669 -15.625 -28.779  1.00  0.00           C  
ATOM     68  C   LYS A   5     -24.385 -14.613 -27.664  1.00  0.00           C  
ATOM     69  O   LYS A   5     -24.986 -14.692 -26.581  1.00  0.00           O  
ATOM     70  CB  LYS A   5     -23.621 -16.739 -28.753  1.00  0.00           C  
ATOM     71  CG  LYS A   5     -23.989 -17.967 -29.576  1.00  0.00           C  
ATOM     72  CD  LYS A   5     -22.887 -19.015 -29.528  1.00  0.00           C  
ATOM     73  CE  LYS A   5     -23.248 -20.237 -30.360  1.00  0.00           C  
ATOM     74  NZ  LYS A   5     -22.162 -21.255 -30.353  1.00  0.00           N  
ATOM     75  H   LYS A   5     -24.067 -15.322 -30.834  1.00  0.00           H  
ATOM     76  HA  LYS A   5     -25.653 -16.051 -28.585  1.00  0.00           H  
ATOM     77 1HB  LYS A   5     -22.673 -16.356 -29.130  1.00  0.00           H  
ATOM     78 2HB  LYS A   5     -23.459 -17.062 -27.725  1.00  0.00           H  
ATOM     79 1HG  LYS A   5     -24.911 -18.403 -29.187  1.00  0.00           H  
ATOM     80 2HG  LYS A   5     -24.156 -17.674 -30.612  1.00  0.00           H  
ATOM     81 1HD  LYS A   5     -21.960 -18.586 -29.910  1.00  0.00           H  
ATOM     82 2HD  LYS A   5     -22.725 -19.325 -28.496  1.00  0.00           H  
ATOM     83 1HE  LYS A   5     -24.156 -20.690 -29.966  1.00  0.00           H  
ATOM     84 2HE  LYS A   5     -23.436 -19.933 -31.389  1.00  0.00           H  
ATOM     85 1HZ  LYS A   5     -22.439 -22.047 -30.915  1.00  0.00           H  
ATOM     86 2HZ  LYS A   5     -21.318 -20.851 -30.734  1.00  0.00           H  
ATOM     87 3HZ  LYS A   5     -21.991 -21.558 -29.405  1.00  0.00           H  
ATOM     88  N   VAL A   6     -23.505 -13.643 -27.929  1.00  0.00           N  
ATOM     89  CA  VAL A   6     -23.207 -12.653 -26.910  1.00  0.00           C  
ATOM     90  C   VAL A   6     -24.417 -11.730 -26.736  1.00  0.00           C  
ATOM     91  O   VAL A   6     -24.805 -11.404 -25.607  1.00  0.00           O  
ATOM     92  CB  VAL A   6     -21.965 -11.830 -27.299  1.00  0.00           C  
ATOM     93  CG1 VAL A   6     -21.729 -10.714 -26.293  1.00  0.00           C  
ATOM     94  CG2 VAL A   6     -20.749 -12.739 -27.391  1.00  0.00           C  
ATOM     95  H   VAL A   6     -23.011 -13.623 -28.830  1.00  0.00           H  
ATOM     96  HA  VAL A   6     -23.041 -13.173 -25.976  1.00  0.00           H  
ATOM     97  HB  VAL A   6     -22.141 -11.359 -28.266  1.00  0.00           H  
ATOM     98 1HG1 VAL A   6     -20.847 -10.142 -26.583  1.00  0.00           H  
ATOM     99 2HG1 VAL A   6     -22.596 -10.055 -26.270  1.00  0.00           H  
ATOM    100 3HG1 VAL A   6     -21.571 -11.143 -25.303  1.00  0.00           H  
ATOM    101 1HG2 VAL A   6     -19.874 -12.151 -27.667  1.00  0.00           H  
ATOM    102 2HG2 VAL A   6     -20.576 -13.215 -26.425  1.00  0.00           H  
ATOM    103 3HG2 VAL A   6     -20.924 -13.506 -28.147  1.00  0.00           H  
ATOM    104  N   LEU A   7     -25.014 -11.285 -27.850  1.00  0.00           N  
ATOM    105  CA  LEU A   7     -26.201 -10.456 -27.771  1.00  0.00           C  
ATOM    106  C   LEU A   7     -27.312 -11.119 -26.962  1.00  0.00           C  
ATOM    107  O   LEU A   7     -27.926 -10.449 -26.131  1.00  0.00           O  
ATOM    108  CB  LEU A   7     -26.710 -10.142 -29.184  1.00  0.00           C  
ATOM    109  CG  LEU A   7     -27.986  -9.294 -29.258  1.00  0.00           C  
ATOM    110  CD1 LEU A   7     -27.729  -7.933 -28.625  1.00  0.00           C  
ATOM    111  CD2 LEU A   7     -28.416  -9.150 -30.710  1.00  0.00           C  
ATOM    112  H   LEU A   7     -24.632 -11.492 -28.778  1.00  0.00           H  
ATOM    113  HA  LEU A   7     -25.918  -9.530 -27.280  1.00  0.00           H  
ATOM    114 1HB  LEU A   7     -25.928  -9.612 -29.725  1.00  0.00           H  
ATOM    115 2HB  LEU A   7     -26.906 -11.082 -29.699  1.00  0.00           H  
ATOM    116  HG  LEU A   7     -28.780  -9.781 -28.691  1.00  0.00           H  
ATOM    117 1HD1 LEU A   7     -28.636  -7.331 -28.678  1.00  0.00           H  
ATOM    118 2HD1 LEU A   7     -27.443  -8.065 -27.582  1.00  0.00           H  
ATOM    119 3HD1 LEU A   7     -26.927  -7.428 -29.162  1.00  0.00           H  
ATOM    120 1HD2 LEU A   7     -29.323  -8.547 -30.763  1.00  0.00           H  
ATOM    121 2HD2 LEU A   7     -27.623  -8.662 -31.278  1.00  0.00           H  
ATOM    122 3HD2 LEU A   7     -28.610 -10.136 -31.132  1.00  0.00           H  
ATOM    123  N   LYS A   8     -27.571 -12.416 -27.189  1.00  0.00           N  
ATOM    124  CA  LYS A   8     -28.610 -13.121 -26.441  1.00  0.00           C  
ATOM    125  C   LYS A   8     -28.279 -13.183 -24.953  1.00  0.00           C  
ATOM    126  O   LYS A   8     -29.183 -13.055 -24.118  1.00  0.00           O  
ATOM    127  CB  LYS A   8     -28.802 -14.534 -26.994  1.00  0.00           C  
ATOM    128  CG  LYS A   8     -29.461 -14.588 -28.366  1.00  0.00           C  
ATOM    129  CD  LYS A   8     -29.583 -16.020 -28.864  1.00  0.00           C  
ATOM    130  CE  LYS A   8     -30.229 -16.075 -30.241  1.00  0.00           C  
ATOM    131  NZ  LYS A   8     -30.327 -17.468 -30.755  1.00  0.00           N  
ATOM    132  H   LYS A   8     -27.059 -12.912 -27.921  1.00  0.00           H  
ATOM    133  HA  LYS A   8     -29.542 -12.564 -26.549  1.00  0.00           H  
ATOM    134 1HB  LYS A   8     -27.834 -15.031 -27.068  1.00  0.00           H  
ATOM    135 2HB  LYS A   8     -29.416 -15.114 -26.305  1.00  0.00           H  
ATOM    136 1HG  LYS A   8     -30.457 -14.146 -28.309  1.00  0.00           H  
ATOM    137 2HG  LYS A   8     -28.868 -14.014 -29.077  1.00  0.00           H  
ATOM    138 1HD  LYS A   8     -28.592 -16.472 -28.919  1.00  0.00           H  
ATOM    139 2HD  LYS A   8     -30.188 -16.598 -28.166  1.00  0.00           H  
ATOM    140 1HE  LYS A   8     -31.230 -15.648 -30.190  1.00  0.00           H  
ATOM    141 2HE  LYS A   8     -29.642 -15.483 -30.942  1.00  0.00           H  
ATOM    142 1HZ  LYS A   8     -30.760 -17.461 -31.667  1.00  0.00           H  
ATOM    143 2HZ  LYS A   8     -29.402 -17.868 -30.824  1.00  0.00           H  
ATOM    144 3HZ  LYS A   8     -30.886 -18.022 -30.122  1.00  0.00           H  
ATOM    145  N   SER A   9     -26.996 -13.369 -24.611  1.00  0.00           N  
ATOM    146  CA  SER A   9     -26.587 -13.383 -23.210  1.00  0.00           C  
ATOM    147  C   SER A   9     -26.927 -12.038 -22.565  1.00  0.00           C  
ATOM    148  O   SER A   9     -27.468 -11.979 -21.448  1.00  0.00           O  
ATOM    149  CB  SER A   9     -25.114 -13.651 -23.083  1.00  0.00           C  
ATOM    150  OG  SER A   9     -24.729 -13.697 -21.740  1.00  0.00           O  
ATOM    151  H   SER A   9     -26.294 -13.560 -25.340  1.00  0.00           H  
ATOM    152  HA  SER A   9     -27.140 -14.169 -22.691  1.00  0.00           H  
ATOM    153 1HB  SER A   9     -24.862 -14.589 -23.579  1.00  0.00           H  
ATOM    154 2HB  SER A   9     -24.569 -12.857 -23.590  1.00  0.00           H  
ATOM    155  HG  SER A   9     -23.756 -13.614 -21.737  1.00  0.00           H  
ATOM    156  N   ILE A  10     -26.652 -10.944 -23.297  1.00  0.00           N  
ATOM    157  CA  ILE A  10     -26.969  -9.627 -22.780  1.00  0.00           C  
ATOM    158  C   ILE A  10     -28.491  -9.485 -22.646  1.00  0.00           C  
ATOM    159  O   ILE A  10     -28.968  -9.021 -21.613  1.00  0.00           O  
ATOM    160  CB  ILE A  10     -26.409  -8.522 -23.694  1.00  0.00           C  
ATOM    161  CG1 ILE A  10     -24.878  -8.547 -23.687  1.00  0.00           C  
ATOM    162  CG2 ILE A  10     -26.924  -7.159 -23.258  1.00  0.00           C  
ATOM    163  CD1 ILE A  10     -24.248  -7.710 -24.777  1.00  0.00           C  
ATOM    164  H   ILE A  10     -26.153 -11.058 -24.188  1.00  0.00           H  
ATOM    165  HA  ILE A  10     -26.522  -9.538 -21.796  1.00  0.00           H  
ATOM    166  HB  ILE A  10     -26.722  -8.707 -24.721  1.00  0.00           H  
ATOM    167 1HG1 ILE A  10     -24.513  -8.187 -22.726  1.00  0.00           H  
ATOM    168 2HG1 ILE A  10     -24.531  -9.574 -23.803  1.00  0.00           H  
ATOM    169 1HG2 ILE A  10     -26.518  -6.390 -23.915  1.00  0.00           H  
ATOM    170 2HG2 ILE A  10     -28.012  -7.147 -23.314  1.00  0.00           H  
ATOM    171 3HG2 ILE A  10     -26.611  -6.963 -22.232  1.00  0.00           H  
ATOM    172 1HD1 ILE A  10     -23.163  -7.779 -24.707  1.00  0.00           H  
ATOM    173 2HD1 ILE A  10     -24.573  -8.077 -25.751  1.00  0.00           H  
ATOM    174 3HD1 ILE A  10     -24.554  -6.671 -24.660  1.00  0.00           H  
ATOM    175  N   GLU A  11     -29.264  -9.885 -23.663  1.00  0.00           N  
ATOM    176  CA  GLU A  11     -30.716  -9.776 -23.545  1.00  0.00           C  
ATOM    177  C   GLU A  11     -31.250 -10.504 -22.305  1.00  0.00           C  
ATOM    178  O   GLU A  11     -32.119  -9.967 -21.604  1.00  0.00           O  
ATOM    179  CB  GLU A  11     -31.387 -10.334 -24.802  1.00  0.00           C  
ATOM    180  CG  GLU A  11     -32.906 -10.237 -24.800  1.00  0.00           C  
ATOM    181  CD  GLU A  11     -33.530 -10.796 -26.048  1.00  0.00           C  
ATOM    182  OE1 GLU A  11     -32.876 -10.806 -27.063  1.00  0.00           O  
ATOM    183  OE2 GLU A  11     -34.663 -11.213 -25.986  1.00  0.00           O  
ATOM    184  H   GLU A  11     -28.831 -10.208 -24.531  1.00  0.00           H  
ATOM    185  HA  GLU A  11     -30.979  -8.726 -23.464  1.00  0.00           H  
ATOM    186 1HB  GLU A  11     -31.019  -9.800 -25.679  1.00  0.00           H  
ATOM    187 2HB  GLU A  11     -31.119 -11.384 -24.922  1.00  0.00           H  
ATOM    188 1HG  GLU A  11     -33.293 -10.781 -23.939  1.00  0.00           H  
ATOM    189 2HG  GLU A  11     -33.193  -9.192 -24.692  1.00  0.00           H  
ATOM    190  N   GLU A  12     -30.736 -11.703 -22.007  1.00  0.00           N  
ATOM    191  CA  GLU A  12     -31.206 -12.412 -20.820  1.00  0.00           C  
ATOM    192  C   GLU A  12     -30.990 -11.617 -19.536  1.00  0.00           C  
ATOM    193  O   GLU A  12     -31.926 -11.466 -18.733  1.00  0.00           O  
ATOM    194  CB  GLU A  12     -30.548 -13.786 -20.682  1.00  0.00           C  
ATOM    195  CG  GLU A  12     -31.004 -14.548 -19.423  1.00  0.00           C  
ATOM    196  CD  GLU A  12     -30.389 -15.900 -19.262  1.00  0.00           C  
ATOM    197  OE1 GLU A  12     -29.744 -16.363 -20.167  1.00  0.00           O  
ATOM    198  OE2 GLU A  12     -30.548 -16.466 -18.202  1.00  0.00           O  
ATOM    199  H   GLU A  12     -30.067 -12.136 -22.660  1.00  0.00           H  
ATOM    200  HA  GLU A  12     -32.274 -12.564 -20.922  1.00  0.00           H  
ATOM    201 1HB  GLU A  12     -30.788 -14.392 -21.557  1.00  0.00           H  
ATOM    202 2HB  GLU A  12     -29.461 -13.672 -20.651  1.00  0.00           H  
ATOM    203 1HG  GLU A  12     -30.745 -13.957 -18.547  1.00  0.00           H  
ATOM    204 2HG  GLU A  12     -32.088 -14.646 -19.449  1.00  0.00           H  
ATOM    205  N   THR A  13     -29.781 -11.075 -19.340  1.00  0.00           N  
ATOM    206  CA  THR A  13     -29.545 -10.330 -18.104  1.00  0.00           C  
ATOM    207  C   THR A  13     -30.414  -9.071 -18.065  1.00  0.00           C  
ATOM    208  O   THR A  13     -30.929  -8.710 -17.008  1.00  0.00           O  
ATOM    209  CB  THR A  13     -28.040 -10.048 -17.871  1.00  0.00           C  
ATOM    210  OG1 THR A  13     -27.851  -9.457 -16.593  1.00  0.00           O  
ATOM    211  CG2 THR A  13     -27.455  -9.166 -18.911  1.00  0.00           C  
ATOM    212  H   THR A  13     -29.033 -11.243 -20.025  1.00  0.00           H  
ATOM    213  HA  THR A  13     -29.857 -10.956 -17.271  1.00  0.00           H  
ATOM    214  HB  THR A  13     -27.505 -10.999 -17.888  1.00  0.00           H  
ATOM    215  HG1 THR A  13     -27.057  -9.890 -16.173  1.00  0.00           H  
ATOM    216 1HG2 THR A  13     -26.399  -9.025 -18.705  1.00  0.00           H  
ATOM    217 2HG2 THR A  13     -27.577  -9.656 -19.842  1.00  0.00           H  
ATOM    218 3HG2 THR A  13     -27.948  -8.205 -18.932  1.00  0.00           H  
ATOM    219  N   VAL A  14     -30.652  -8.444 -19.215  1.00  0.00           N  
ATOM    220  CA  VAL A  14     -31.497  -7.259 -19.289  1.00  0.00           C  
ATOM    221  C   VAL A  14     -32.935  -7.535 -18.888  1.00  0.00           C  
ATOM    222  O   VAL A  14     -33.559  -6.735 -18.168  1.00  0.00           O  
ATOM    223  CB  VAL A  14     -31.480  -6.692 -20.721  1.00  0.00           C  
ATOM    224  CG1 VAL A  14     -32.594  -5.672 -20.903  1.00  0.00           C  
ATOM    225  CG2 VAL A  14     -30.124  -6.067 -21.014  1.00  0.00           C  
ATOM    226  H   VAL A  14     -30.188  -8.787 -20.066  1.00  0.00           H  
ATOM    227  HA  VAL A  14     -31.095  -6.520 -18.603  1.00  0.00           H  
ATOM    228  HB  VAL A  14     -31.667  -7.502 -21.425  1.00  0.00           H  
ATOM    229 1HG1 VAL A  14     -32.567  -5.282 -21.921  1.00  0.00           H  
ATOM    230 2HG1 VAL A  14     -33.557  -6.150 -20.724  1.00  0.00           H  
ATOM    231 3HG1 VAL A  14     -32.457  -4.853 -20.198  1.00  0.00           H  
ATOM    232 1HG2 VAL A  14     -30.119  -5.669 -22.028  1.00  0.00           H  
ATOM    233 2HG2 VAL A  14     -29.934  -5.260 -20.305  1.00  0.00           H  
ATOM    234 3HG2 VAL A  14     -29.346  -6.825 -20.918  1.00  0.00           H  
ATOM    235  N   ARG A  15     -33.483  -8.652 -19.377  1.00  0.00           N  
ATOM    236  CA  ARG A  15     -34.837  -9.017 -19.002  1.00  0.00           C  
ATOM    237  C   ARG A  15     -34.937  -9.243 -17.498  1.00  0.00           C  
ATOM    238  O   ARG A  15     -35.924  -8.844 -16.875  1.00  0.00           O  
ATOM    239  CB  ARG A  15     -35.277 -10.274 -19.738  1.00  0.00           C  
ATOM    240  CG  ARG A  15     -35.560 -10.081 -21.220  1.00  0.00           C  
ATOM    241  CD  ARG A  15     -35.944 -11.358 -21.876  1.00  0.00           C  
ATOM    242  NE  ARG A  15     -36.198 -11.182 -23.297  1.00  0.00           N  
ATOM    243  CZ  ARG A  15     -37.378 -10.800 -23.822  1.00  0.00           C  
ATOM    244  NH1 ARG A  15     -38.401 -10.557 -23.032  1.00  0.00           N  
ATOM    245  NH2 ARG A  15     -37.508 -10.668 -25.130  1.00  0.00           N  
ATOM    246  H   ARG A  15     -32.951  -9.219 -20.046  1.00  0.00           H  
ATOM    247  HA  ARG A  15     -35.503  -8.200 -19.279  1.00  0.00           H  
ATOM    248 1HB  ARG A  15     -34.506 -11.037 -19.647  1.00  0.00           H  
ATOM    249 2HB  ARG A  15     -36.183 -10.667 -19.278  1.00  0.00           H  
ATOM    250 1HG  ARG A  15     -36.378  -9.372 -21.345  1.00  0.00           H  
ATOM    251 2HG  ARG A  15     -34.667  -9.697 -21.714  1.00  0.00           H  
ATOM    252 1HD  ARG A  15     -35.138 -12.082 -21.761  1.00  0.00           H  
ATOM    253 2HD  ARG A  15     -36.850 -11.746 -21.413  1.00  0.00           H  
ATOM    254  HE  ARG A  15     -35.434 -11.360 -23.936  1.00  0.00           H  
ATOM    255 1HH1 ARG A  15     -38.301 -10.657 -22.032  1.00  0.00           H  
ATOM    256 2HH1 ARG A  15     -39.285 -10.270 -23.425  1.00  0.00           H  
ATOM    257 1HH2 ARG A  15     -36.722 -10.855 -25.738  1.00  0.00           H  
ATOM    258 2HH2 ARG A  15     -38.392 -10.382 -25.523  1.00  0.00           H  
ATOM    259  N   LYS A  16     -33.891  -9.829 -16.901  1.00  0.00           N  
ATOM    260  CA  LYS A  16     -33.860 -10.058 -15.457  1.00  0.00           C  
ATOM    261  C   LYS A  16     -33.695  -8.753 -14.662  1.00  0.00           C  
ATOM    262  O   LYS A  16     -34.319  -8.576 -13.613  1.00  0.00           O  
ATOM    263  CB  LYS A  16     -32.734 -11.030 -15.104  1.00  0.00           C  
ATOM    264  CG  LYS A  16     -32.976 -12.464 -15.557  1.00  0.00           C  
ATOM    265  CD  LYS A  16     -31.799 -13.361 -15.204  1.00  0.00           C  
ATOM    266  CE  LYS A  16     -32.043 -14.796 -15.648  1.00  0.00           C  
ATOM    267  NZ  LYS A  16     -30.876 -15.674 -15.360  1.00  0.00           N  
ATOM    268  H   LYS A  16     -33.122 -10.179 -17.486  1.00  0.00           H  
ATOM    269  HA  LYS A  16     -34.813 -10.499 -15.167  1.00  0.00           H  
ATOM    270 1HB  LYS A  16     -31.803 -10.689 -15.558  1.00  0.00           H  
ATOM    271 2HB  LYS A  16     -32.587 -11.041 -14.024  1.00  0.00           H  
ATOM    272 1HG  LYS A  16     -33.874 -12.851 -15.076  1.00  0.00           H  
ATOM    273 2HG  LYS A  16     -33.126 -12.484 -16.636  1.00  0.00           H  
ATOM    274 1HD  LYS A  16     -30.897 -12.987 -15.691  1.00  0.00           H  
ATOM    275 2HD  LYS A  16     -31.641 -13.347 -14.126  1.00  0.00           H  
ATOM    276 1HE  LYS A  16     -32.916 -15.192 -15.132  1.00  0.00           H  
ATOM    277 2HE  LYS A  16     -32.241 -14.817 -16.719  1.00  0.00           H  
ATOM    278 1HZ  LYS A  16     -31.077 -16.614 -15.669  1.00  0.00           H  
ATOM    279 2HZ  LYS A  16     -30.063 -15.326 -15.849  1.00  0.00           H  
ATOM    280 3HZ  LYS A  16     -30.695 -15.678 -14.366  1.00  0.00           H  
ATOM    281  N   MET A  17     -32.857  -7.839 -15.171  1.00  0.00           N  
ATOM    282  CA  MET A  17     -32.645  -6.526 -14.571  1.00  0.00           C  
ATOM    283  C   MET A  17     -33.859  -5.602 -14.705  1.00  0.00           C  
ATOM    284  O   MET A  17     -34.057  -4.713 -13.866  1.00  0.00           O  
ATOM    285  CB  MET A  17     -31.416  -5.870 -15.198  1.00  0.00           C  
ATOM    286  CG  MET A  17     -30.093  -6.516 -14.813  1.00  0.00           C  
ATOM    287  SD  MET A  17     -28.666  -5.549 -15.346  1.00  0.00           S  
ATOM    288  CE  MET A  17     -28.821  -5.672 -17.126  1.00  0.00           C  
ATOM    289  H   MET A  17     -32.303  -8.095 -15.990  1.00  0.00           H  
ATOM    290  HA  MET A  17     -32.470  -6.673 -13.509  1.00  0.00           H  
ATOM    291 1HB  MET A  17     -31.500  -5.902 -16.283  1.00  0.00           H  
ATOM    292 2HB  MET A  17     -31.374  -4.820 -14.904  1.00  0.00           H  
ATOM    293 1HG  MET A  17     -30.046  -6.631 -13.730  1.00  0.00           H  
ATOM    294 2HG  MET A  17     -30.026  -7.505 -15.264  1.00  0.00           H  
ATOM    295 1HE  MET A  17     -28.007  -5.123 -17.600  1.00  0.00           H  
ATOM    296 2HE  MET A  17     -28.774  -6.720 -17.424  1.00  0.00           H  
ATOM    297 3HE  MET A  17     -29.776  -5.248 -17.438  1.00  0.00           H  
ATOM    298  N   GLY A  18     -34.676  -5.789 -15.753  1.00  0.00           N  
ATOM    299  CA  GLY A  18     -35.858  -4.960 -15.921  1.00  0.00           C  
ATOM    300  C   GLY A  18     -35.502  -3.593 -16.480  1.00  0.00           C  
ATOM    301  O   GLY A  18     -36.130  -2.587 -16.141  1.00  0.00           O  
ATOM    302  H   GLY A  18     -34.447  -6.478 -16.478  1.00  0.00           H  
ATOM    303 1HA  GLY A  18     -36.551  -5.465 -16.595  1.00  0.00           H  
ATOM    304 2HA  GLY A  18     -36.362  -4.850 -14.964  1.00  0.00           H  
ATOM    305  N   VAL A  19     -34.474  -3.551 -17.320  1.00  0.00           N  
ATOM    306  CA  VAL A  19     -33.995  -2.281 -17.868  1.00  0.00           C  
ATOM    307  C   VAL A  19     -34.150  -2.245 -19.392  1.00  0.00           C  
ATOM    308  O   VAL A  19     -34.532  -3.250 -19.993  1.00  0.00           O  
ATOM    309  CB  VAL A  19     -32.516  -2.063 -17.499  1.00  0.00           C  
ATOM    310  CG1 VAL A  19     -32.345  -2.021 -15.988  1.00  0.00           C  
ATOM    311  CG2 VAL A  19     -31.662  -3.164 -18.109  1.00  0.00           C  
ATOM    312  H   VAL A  19     -34.044  -4.449 -17.571  1.00  0.00           H  
ATOM    313  HA  VAL A  19     -34.604  -1.474 -17.453  1.00  0.00           H  
ATOM    314  HB  VAL A  19     -32.193  -1.096 -17.886  1.00  0.00           H  
ATOM    315 1HG1 VAL A  19     -31.293  -1.866 -15.745  1.00  0.00           H  
ATOM    316 2HG1 VAL A  19     -32.936  -1.203 -15.577  1.00  0.00           H  
ATOM    317 3HG1 VAL A  19     -32.680  -2.965 -15.558  1.00  0.00           H  
ATOM    318 1HG2 VAL A  19     -30.618  -3.003 -17.844  1.00  0.00           H  
ATOM    319 2HG2 VAL A  19     -31.989  -4.132 -17.726  1.00  0.00           H  
ATOM    320 3HG2 VAL A  19     -31.768  -3.149 -19.193  1.00  0.00           H  
ATOM    321  N   ARG A  20     -33.994  -1.055 -19.994  1.00  0.00           N  
ATOM    322  CA  ARG A  20     -34.219  -0.891 -21.435  1.00  0.00           C  
ATOM    323  C   ARG A  20     -33.033  -1.260 -22.308  1.00  0.00           C  
ATOM    324  O   ARG A  20     -31.915  -0.823 -22.061  1.00  0.00           O  
ATOM    325  CB  ARG A  20     -34.599   0.553 -21.738  1.00  0.00           C  
ATOM    326  CG  ARG A  20     -34.978   0.863 -23.201  1.00  0.00           C  
ATOM    327  CD  ARG A  20     -35.328   2.308 -23.384  1.00  0.00           C  
ATOM    328  NE  ARG A  20     -35.810   2.592 -24.743  1.00  0.00           N  
ATOM    329  CZ  ARG A  20     -37.109   2.548 -25.137  1.00  0.00           C  
ATOM    330  NH1 ARG A  20     -38.060   2.231 -24.274  1.00  0.00           N  
ATOM    331  NH2 ARG A  20     -37.441   2.820 -26.394  1.00  0.00           N  
ATOM    332  H   ARG A  20     -33.664  -0.246 -19.455  1.00  0.00           H  
ATOM    333  HA  ARG A  20     -35.056  -1.530 -21.716  1.00  0.00           H  
ATOM    334 1HB  ARG A  20     -35.447   0.834 -21.118  1.00  0.00           H  
ATOM    335 2HB  ARG A  20     -33.780   1.197 -21.463  1.00  0.00           H  
ATOM    336 1HG  ARG A  20     -34.125   0.654 -23.855  1.00  0.00           H  
ATOM    337 2HG  ARG A  20     -35.825   0.251 -23.505  1.00  0.00           H  
ATOM    338 1HD  ARG A  20     -36.084   2.613 -22.665  1.00  0.00           H  
ATOM    339 2HD  ARG A  20     -34.424   2.906 -23.219  1.00  0.00           H  
ATOM    340  HE  ARG A  20     -35.119   2.840 -25.441  1.00  0.00           H  
ATOM    341 1HH1 ARG A  20     -37.831   2.021 -23.316  1.00  0.00           H  
ATOM    342 2HH1 ARG A  20     -39.025   2.199 -24.575  1.00  0.00           H  
ATOM    343 1HH2 ARG A  20     -36.734   3.070 -27.106  1.00  0.00           H  
ATOM    344 2HH2 ARG A  20     -38.406   2.785 -26.680  1.00  0.00           H  
ATOM    345  N   MET A  21     -33.274  -2.033 -23.359  1.00  0.00           N  
ATOM    346  CA  MET A  21     -32.200  -2.369 -24.292  1.00  0.00           C  
ATOM    347  C   MET A  21     -32.467  -2.021 -25.742  1.00  0.00           C  
ATOM    348  O   MET A  21     -33.485  -2.410 -26.317  1.00  0.00           O  
ATOM    349  CB  MET A  21     -31.896  -3.847 -24.160  1.00  0.00           C  
ATOM    350  CG  MET A  21     -30.893  -4.438 -25.100  1.00  0.00           C  
ATOM    351  SD  MET A  21     -30.631  -6.169 -24.701  1.00  0.00           S  
ATOM    352  CE  MET A  21     -29.675  -6.796 -26.032  1.00  0.00           C  
ATOM    353  H   MET A  21     -34.203  -2.411 -23.501  1.00  0.00           H  
ATOM    354  HA  MET A  21     -31.312  -1.814 -23.998  1.00  0.00           H  
ATOM    355 1HB  MET A  21     -31.477  -3.986 -23.196  1.00  0.00           H  
ATOM    356 2HB  MET A  21     -32.818  -4.425 -24.218  1.00  0.00           H  
ATOM    357 1HG  MET A  21     -31.244  -4.365 -26.130  1.00  0.00           H  
ATOM    358 2HG  MET A  21     -29.964  -3.908 -25.019  1.00  0.00           H  
ATOM    359 1HE  MET A  21     -29.452  -7.845 -25.856  1.00  0.00           H  
ATOM    360 2HE  MET A  21     -30.239  -6.692 -26.956  1.00  0.00           H  
ATOM    361 3HE  MET A  21     -28.761  -6.263 -26.115  1.00  0.00           H  
ATOM    362  N   LEU A  22     -31.498  -1.341 -26.342  1.00  0.00           N  
ATOM    363  CA  LEU A  22     -31.528  -1.017 -27.759  1.00  0.00           C  
ATOM    364  C   LEU A  22     -30.413  -1.805 -28.446  1.00  0.00           C  
ATOM    365  O   LEU A  22     -29.333  -1.978 -27.876  1.00  0.00           O  
ATOM    366  CB  LEU A  22     -31.307   0.488 -27.943  1.00  0.00           C  
ATOM    367  CG  LEU A  22     -32.279   1.424 -27.165  1.00  0.00           C  
ATOM    368  CD1 LEU A  22     -31.849   2.873 -27.378  1.00  0.00           C  
ATOM    369  CD2 LEU A  22     -33.721   1.200 -27.624  1.00  0.00           C  
ATOM    370  H   LEU A  22     -30.725  -1.004 -25.761  1.00  0.00           H  
ATOM    371  HA  LEU A  22     -32.480  -1.322 -28.187  1.00  0.00           H  
ATOM    372 1HB  LEU A  22     -30.302   0.727 -27.637  1.00  0.00           H  
ATOM    373 2HB  LEU A  22     -31.399   0.722 -29.006  1.00  0.00           H  
ATOM    374  HG  LEU A  22     -32.209   1.215 -26.094  1.00  0.00           H  
ATOM    375 1HD1 LEU A  22     -32.511   3.540 -26.817  1.00  0.00           H  
ATOM    376 2HD1 LEU A  22     -30.826   3.009 -27.021  1.00  0.00           H  
ATOM    377 3HD1 LEU A  22     -31.899   3.121 -28.433  1.00  0.00           H  
ATOM    378 1HD2 LEU A  22     -34.381   1.862 -27.075  1.00  0.00           H  
ATOM    379 2HD2 LEU A  22     -33.807   1.416 -28.690  1.00  0.00           H  
ATOM    380 3HD2 LEU A  22     -34.021   0.171 -27.440  1.00  0.00           H  
ATOM    381  N   THR A  23     -30.653  -2.313 -29.659  1.00  0.00           N  
ATOM    382  CA  THR A  23     -29.569  -3.007 -30.368  1.00  0.00           C  
ATOM    383  C   THR A  23     -29.372  -2.456 -31.772  1.00  0.00           C  
ATOM    384  O   THR A  23     -30.324  -2.291 -32.539  1.00  0.00           O  
ATOM    385  CB  THR A  23     -29.839  -4.522 -30.449  1.00  0.00           C  
ATOM    386  OG1 THR A  23     -29.975  -5.057 -29.126  1.00  0.00           O  
ATOM    387  CG2 THR A  23     -28.697  -5.229 -31.163  1.00  0.00           C  
ATOM    388  H   THR A  23     -31.563  -2.209 -30.089  1.00  0.00           H  
ATOM    389  HA  THR A  23     -28.638  -2.849 -29.826  1.00  0.00           H  
ATOM    390  HB  THR A  23     -30.765  -4.698 -30.995  1.00  0.00           H  
ATOM    391  HG1 THR A  23     -29.325  -4.650 -28.548  1.00  0.00           H  
ATOM    392 1HG2 THR A  23     -28.904  -6.298 -31.211  1.00  0.00           H  
ATOM    393 2HG2 THR A  23     -28.598  -4.832 -32.173  1.00  0.00           H  
ATOM    394 3HG2 THR A  23     -27.769  -5.064 -30.616  1.00  0.00           H  
ATOM    395  N   HIS A  24     -28.110  -2.204 -32.100  1.00  0.00           N  
ATOM    396  CA  HIS A  24     -27.697  -1.639 -33.372  1.00  0.00           C  
ATOM    397  C   HIS A  24     -26.495  -2.410 -33.948  1.00  0.00           C  
ATOM    398  O   HIS A  24     -25.486  -2.647 -33.283  1.00  0.00           O  
ATOM    399  CB  HIS A  24     -27.346  -0.157 -33.211  1.00  0.00           C  
ATOM    400  CG  HIS A  24     -28.493   0.687 -32.748  1.00  0.00           C  
ATOM    401  ND1 HIS A  24     -29.307   1.379 -33.620  1.00  0.00           N  
ATOM    402  CD2 HIS A  24     -28.962   0.950 -31.506  1.00  0.00           C  
ATOM    403  CE1 HIS A  24     -30.228   2.032 -32.933  1.00  0.00           C  
ATOM    404  NE2 HIS A  24     -30.041   1.788 -31.649  1.00  0.00           N  
ATOM    405  H   HIS A  24     -27.409  -2.397 -31.383  1.00  0.00           H  
ATOM    406  HA  HIS A  24     -28.513  -1.722 -34.090  1.00  0.00           H  
ATOM    407 1HB  HIS A  24     -26.533  -0.051 -32.491  1.00  0.00           H  
ATOM    408 2HB  HIS A  24     -26.994   0.239 -34.163  1.00  0.00           H  
ATOM    409  HD1 HIS A  24     -29.273   1.338 -34.619  1.00  0.00           H  
ATOM    410  HD2 HIS A  24     -28.647   0.631 -30.512  1.00  0.00           H  
ATOM    411  HE1 HIS A  24     -30.973   2.642 -33.444  1.00  0.00           H  
ATOM    412  N   ARG A  25     -26.626  -2.865 -35.188  1.00  0.00           N  
ATOM    413  CA  ARG A  25     -25.651  -3.794 -35.758  1.00  0.00           C  
ATOM    414  C   ARG A  25     -25.160  -3.418 -37.144  1.00  0.00           C  
ATOM    415  O   ARG A  25     -25.965  -3.119 -38.027  1.00  0.00           O  
ATOM    416  CB  ARG A  25     -26.249  -5.185 -35.832  1.00  0.00           C  
ATOM    417  CG  ARG A  25     -25.308  -6.250 -36.346  1.00  0.00           C  
ATOM    418  CD  ARG A  25     -25.878  -7.583 -36.219  1.00  0.00           C  
ATOM    419  NE  ARG A  25     -24.936  -8.583 -36.652  1.00  0.00           N  
ATOM    420  CZ  ARG A  25     -25.125  -9.909 -36.567  1.00  0.00           C  
ATOM    421  NH1 ARG A  25     -26.230 -10.410 -36.073  1.00  0.00           N  
ATOM    422  NH2 ARG A  25     -24.201 -10.737 -36.986  1.00  0.00           N  
ATOM    423  H   ARG A  25     -27.426  -2.575 -35.738  1.00  0.00           H  
ATOM    424  HA  ARG A  25     -24.783  -3.828 -35.099  1.00  0.00           H  
ATOM    425 1HB  ARG A  25     -26.583  -5.488 -34.839  1.00  0.00           H  
ATOM    426 2HB  ARG A  25     -27.120  -5.172 -36.484  1.00  0.00           H  
ATOM    427 1HG  ARG A  25     -25.137  -6.093 -37.413  1.00  0.00           H  
ATOM    428 2HG  ARG A  25     -24.353  -6.208 -35.824  1.00  0.00           H  
ATOM    429 1HD  ARG A  25     -26.146  -7.780 -35.181  1.00  0.00           H  
ATOM    430 2HD  ARG A  25     -26.765  -7.649 -36.848  1.00  0.00           H  
ATOM    431  HE  ARG A  25     -24.062  -8.260 -37.049  1.00  0.00           H  
ATOM    432 1HH1 ARG A  25     -26.968  -9.817 -35.740  1.00  0.00           H  
ATOM    433 2HH1 ARG A  25     -26.319 -11.437 -36.041  1.00  0.00           H  
ATOM    434 1HH2 ARG A  25     -23.340 -10.394 -37.381  1.00  0.00           H  
ATOM    435 2HH2 ARG A  25     -24.378 -11.750 -36.903  1.00  0.00           H  
ATOM    436  N   GLY A  26     -23.846  -3.533 -37.353  1.00  0.00           N  
ATOM    437  CA  GLY A  26     -23.246  -3.203 -38.645  1.00  0.00           C  
ATOM    438  C   GLY A  26     -21.730  -3.350 -38.600  1.00  0.00           C  
ATOM    439  O   GLY A  26     -21.157  -3.622 -37.543  1.00  0.00           O  
ATOM    440  H   GLY A  26     -23.242  -3.835 -36.576  1.00  0.00           H  
ATOM    441 1HA  GLY A  26     -23.660  -3.849 -39.419  1.00  0.00           H  
ATOM    442 2HA  GLY A  26     -23.508  -2.179 -38.910  1.00  0.00           H  
ATOM    443  N   GLY A  27     -21.059  -3.183 -39.735  1.00  0.00           N  
ATOM    444  CA  GLY A  27     -19.602  -3.299 -39.715  1.00  0.00           C  
ATOM    445  C   GLY A  27     -19.263  -4.697 -39.199  1.00  0.00           C  
ATOM    446  O   GLY A  27     -19.803  -5.694 -39.686  1.00  0.00           O  
ATOM    447  H   GLY A  27     -21.554  -2.983 -40.596  1.00  0.00           H  
ATOM    448 1HA  GLY A  27     -19.196  -3.155 -40.716  1.00  0.00           H  
ATOM    449 2HA  GLY A  27     -19.170  -2.537 -39.064  1.00  0.00           H  
ATOM    450  N   ASN A  28     -18.379  -4.770 -38.203  1.00  0.00           N  
ATOM    451  CA  ASN A  28     -17.963  -6.037 -37.619  1.00  0.00           C  
ATOM    452  C   ASN A  28     -18.255  -6.060 -36.124  1.00  0.00           C  
ATOM    453  O   ASN A  28     -17.527  -6.694 -35.346  1.00  0.00           O  
ATOM    454  CB  ASN A  28     -16.491  -6.293 -37.885  1.00  0.00           C  
ATOM    455  CG  ASN A  28     -16.197  -6.517 -39.342  1.00  0.00           C  
ATOM    456  OD1 ASN A  28     -16.458  -7.598 -39.882  1.00  0.00           O  
ATOM    457  ND2 ASN A  28     -15.658  -5.515 -39.990  1.00  0.00           N  
ATOM    458  H   ASN A  28     -17.983  -3.913 -37.827  1.00  0.00           H  
ATOM    459  HA  ASN A  28     -18.556  -6.836 -38.068  1.00  0.00           H  
ATOM    460 1HB  ASN A  28     -15.904  -5.442 -37.534  1.00  0.00           H  
ATOM    461 2HB  ASN A  28     -16.166  -7.168 -37.322  1.00  0.00           H  
ATOM    462 1HD2 ASN A  28     -15.441  -5.607 -40.962  1.00  0.00           H  
ATOM    463 2HD2 ASN A  28     -15.464  -4.658 -39.513  1.00  0.00           H  
ATOM    464  N   ALA A  29     -19.318  -5.366 -35.713  1.00  0.00           N  
ATOM    465  CA  ALA A  29     -19.663  -5.340 -34.303  1.00  0.00           C  
ATOM    466  C   ALA A  29     -21.157  -5.180 -34.035  1.00  0.00           C  
ATOM    467  O   ALA A  29     -21.947  -4.680 -34.849  1.00  0.00           O  
ATOM    468  CB  ALA A  29     -18.913  -4.204 -33.608  1.00  0.00           C  
ATOM    469  H   ALA A  29     -19.885  -4.841 -36.390  1.00  0.00           H  
ATOM    470  HA  ALA A  29     -19.358  -6.291 -33.877  1.00  0.00           H  
ATOM    471 1HB  ALA A  29     -17.856  -4.328 -33.750  1.00  0.00           H  
ATOM    472 2HB  ALA A  29     -19.222  -3.253 -34.033  1.00  0.00           H  
ATOM    473 3HB  ALA A  29     -19.140  -4.213 -32.543  1.00  0.00           H  
ATOM    474  N   VAL A  30     -21.536  -5.607 -32.842  1.00  0.00           N  
ATOM    475  CA  VAL A  30     -22.878  -5.364 -32.353  1.00  0.00           C  
ATOM    476  C   VAL A  30     -22.866  -4.369 -31.208  1.00  0.00           C  
ATOM    477  O   VAL A  30     -22.136  -4.537 -30.224  1.00  0.00           O  
ATOM    478  CB  VAL A  30     -23.523  -6.681 -31.882  1.00  0.00           C  
ATOM    479  CG1 VAL A  30     -24.922  -6.425 -31.342  1.00  0.00           C  
ATOM    480  CG2 VAL A  30     -23.561  -7.678 -33.030  1.00  0.00           C  
ATOM    481  H   VAL A  30     -20.844  -6.109 -32.275  1.00  0.00           H  
ATOM    482  HA  VAL A  30     -23.478  -4.948 -33.162  1.00  0.00           H  
ATOM    483  HB  VAL A  30     -22.932  -7.091 -31.063  1.00  0.00           H  
ATOM    484 1HG1 VAL A  30     -25.363  -7.367 -31.013  1.00  0.00           H  
ATOM    485 2HG1 VAL A  30     -24.866  -5.737 -30.499  1.00  0.00           H  
ATOM    486 3HG1 VAL A  30     -25.541  -5.990 -32.127  1.00  0.00           H  
ATOM    487 1HG2 VAL A  30     -24.018  -8.607 -32.690  1.00  0.00           H  
ATOM    488 2HG2 VAL A  30     -24.147  -7.265 -33.851  1.00  0.00           H  
ATOM    489 3HG2 VAL A  30     -22.546  -7.877 -33.373  1.00  0.00           H  
ATOM    490  N   ILE A  31     -23.692  -3.336 -31.331  1.00  0.00           N  
ATOM    491  CA  ILE A  31     -23.759  -2.287 -30.335  1.00  0.00           C  
ATOM    492  C   ILE A  31     -25.028  -2.424 -29.516  1.00  0.00           C  
ATOM    493  O   ILE A  31     -26.143  -2.371 -30.041  1.00  0.00           O  
ATOM    494  CB  ILE A  31     -23.788  -0.906 -31.014  1.00  0.00           C  
ATOM    495  CG1 ILE A  31     -22.536  -0.733 -31.863  1.00  0.00           C  
ATOM    496  CG2 ILE A  31     -23.914   0.218 -29.924  1.00  0.00           C  
ATOM    497  CD1 ILE A  31     -22.591   0.448 -32.827  1.00  0.00           C  
ATOM    498  H   ILE A  31     -24.288  -3.257 -32.158  1.00  0.00           H  
ATOM    499  HA  ILE A  31     -22.900  -2.364 -29.668  1.00  0.00           H  
ATOM    500  HB  ILE A  31     -24.626  -0.863 -31.677  1.00  0.00           H  
ATOM    501 1HG1 ILE A  31     -21.706  -0.624 -31.190  1.00  0.00           H  
ATOM    502 2HG1 ILE A  31     -22.381  -1.630 -32.457  1.00  0.00           H  
ATOM    503 1HG2 ILE A  31     -23.954   1.184 -30.393  1.00  0.00           H  
ATOM    504 2HG2 ILE A  31     -24.825   0.080 -29.349  1.00  0.00           H  
ATOM    505 3HG2 ILE A  31     -23.050   0.174 -29.250  1.00  0.00           H  
ATOM    506 1HD1 ILE A  31     -21.666   0.500 -33.400  1.00  0.00           H  
ATOM    507 2HD1 ILE A  31     -23.425   0.311 -33.505  1.00  0.00           H  
ATOM    508 3HD1 ILE A  31     -22.723   1.364 -32.302  1.00  0.00           H  
ATOM    509  N   VAL A  32     -24.869  -2.566 -28.220  1.00  0.00           N  
ATOM    510  CA  VAL A  32     -26.015  -2.630 -27.345  1.00  0.00           C  
ATOM    511  C   VAL A  32     -26.016  -1.494 -26.349  1.00  0.00           C  
ATOM    512  O   VAL A  32     -25.005  -1.189 -25.728  1.00  0.00           O  
ATOM    513  CB  VAL A  32     -26.066  -3.956 -26.584  1.00  0.00           C  
ATOM    514  CG1 VAL A  32     -27.237  -3.937 -25.672  1.00  0.00           C  
ATOM    515  CG2 VAL A  32     -26.172  -5.106 -27.561  1.00  0.00           C  
ATOM    516  H   VAL A  32     -23.926  -2.672 -27.844  1.00  0.00           H  
ATOM    517  HA  VAL A  32     -26.922  -2.551 -27.947  1.00  0.00           H  
ATOM    518  HB  VAL A  32     -25.169  -4.073 -25.985  1.00  0.00           H  
ATOM    519 1HG1 VAL A  32     -27.286  -4.848 -25.147  1.00  0.00           H  
ATOM    520 2HG1 VAL A  32     -27.160  -3.129 -24.956  1.00  0.00           H  
ATOM    521 3HG1 VAL A  32     -28.135  -3.809 -26.275  1.00  0.00           H  
ATOM    522 1HG2 VAL A  32     -26.213  -6.045 -27.016  1.00  0.00           H  
ATOM    523 2HG2 VAL A  32     -27.078  -4.986 -28.161  1.00  0.00           H  
ATOM    524 3HG2 VAL A  32     -25.303  -5.103 -28.207  1.00  0.00           H  
ATOM    525  N   VAL A  33     -27.151  -0.851 -26.207  1.00  0.00           N  
ATOM    526  CA  VAL A  33     -27.240   0.255 -25.279  1.00  0.00           C  
ATOM    527  C   VAL A  33     -28.248  -0.042 -24.190  1.00  0.00           C  
ATOM    528  O   VAL A  33     -29.416  -0.331 -24.469  1.00  0.00           O  
ATOM    529  CB  VAL A  33     -27.644   1.545 -26.018  1.00  0.00           C  
ATOM    530  CG1 VAL A  33     -27.776   2.701 -25.037  1.00  0.00           C  
ATOM    531  CG2 VAL A  33     -26.620   1.866 -27.096  1.00  0.00           C  
ATOM    532  H   VAL A  33     -27.955  -1.165 -26.755  1.00  0.00           H  
ATOM    533  HA  VAL A  33     -26.269   0.407 -24.808  1.00  0.00           H  
ATOM    534  HB  VAL A  33     -28.622   1.399 -26.476  1.00  0.00           H  
ATOM    535 1HG1 VAL A  33     -28.062   3.604 -25.576  1.00  0.00           H  
ATOM    536 2HG1 VAL A  33     -28.539   2.464 -24.296  1.00  0.00           H  
ATOM    537 3HG1 VAL A  33     -26.821   2.865 -24.537  1.00  0.00           H  
ATOM    538 1HG2 VAL A  33     -26.913   2.779 -27.614  1.00  0.00           H  
ATOM    539 2HG2 VAL A  33     -25.641   2.007 -26.638  1.00  0.00           H  
ATOM    540 3HG2 VAL A  33     -26.573   1.043 -27.809  1.00  0.00           H  
ATOM    541  N   ILE A  34     -27.796   0.025 -22.937  1.00  0.00           N  
ATOM    542  CA  ILE A  34     -28.700  -0.232 -21.825  1.00  0.00           C  
ATOM    543  C   ILE A  34     -29.000   1.060 -21.078  1.00  0.00           C  
ATOM    544  O   ILE A  34     -28.091   1.788 -20.669  1.00  0.00           O  
ATOM    545  CB  ILE A  34     -28.139  -1.277 -20.844  1.00  0.00           C  
ATOM    546  CG1 ILE A  34     -27.689  -2.573 -21.591  1.00  0.00           C  
ATOM    547  CG2 ILE A  34     -29.212  -1.602 -19.802  1.00  0.00           C  
ATOM    548  CD1 ILE A  34     -28.727  -3.253 -22.397  1.00  0.00           C  
ATOM    549  H   ILE A  34     -26.809   0.235 -22.775  1.00  0.00           H  
ATOM    550  HA  ILE A  34     -29.639  -0.602 -22.215  1.00  0.00           H  
ATOM    551  HB  ILE A  34     -27.258  -0.876 -20.344  1.00  0.00           H  
ATOM    552 1HG1 ILE A  34     -26.839  -2.340 -22.232  1.00  0.00           H  
ATOM    553 2HG1 ILE A  34     -27.379  -3.284 -20.850  1.00  0.00           H  
ATOM    554 1HG2 ILE A  34     -28.820  -2.337 -19.107  1.00  0.00           H  
ATOM    555 2HG2 ILE A  34     -29.493  -0.706 -19.260  1.00  0.00           H  
ATOM    556 3HG2 ILE A  34     -30.094  -1.995 -20.292  1.00  0.00           H  
ATOM    557 1HD1 ILE A  34     -28.311  -4.155 -22.832  1.00  0.00           H  
ATOM    558 2HD1 ILE A  34     -29.553  -3.510 -21.781  1.00  0.00           H  
ATOM    559 3HD1 ILE A  34     -29.064  -2.602 -23.187  1.00  0.00           H  
ATOM    560  N   GLU A  35     -30.287   1.334 -20.878  1.00  0.00           N  
ATOM    561  CA  GLU A  35     -30.715   2.578 -20.249  1.00  0.00           C  
ATOM    562  C   GLU A  35     -31.564   2.387 -18.982  1.00  0.00           C  
ATOM    563  O   GLU A  35     -32.410   1.479 -18.881  1.00  0.00           O  
ATOM    564  CB  GLU A  35     -31.515   3.408 -21.264  1.00  0.00           C  
ATOM    565  CG  GLU A  35     -30.745   3.811 -22.525  1.00  0.00           C  
ATOM    566  CD  GLU A  35     -31.585   4.571 -23.510  1.00  0.00           C  
ATOM    567  OE1 GLU A  35     -32.734   4.802 -23.224  1.00  0.00           O  
ATOM    568  OE2 GLU A  35     -31.086   4.898 -24.553  1.00  0.00           O  
ATOM    569  H   GLU A  35     -30.974   0.665 -21.225  1.00  0.00           H  
ATOM    570  HA  GLU A  35     -29.826   3.137 -19.966  1.00  0.00           H  
ATOM    571 1HB  GLU A  35     -32.376   2.850 -21.585  1.00  0.00           H  
ATOM    572 2HB  GLU A  35     -31.872   4.318 -20.785  1.00  0.00           H  
ATOM    573 1HG  GLU A  35     -29.884   4.402 -22.263  1.00  0.00           H  
ATOM    574 2HG  GLU A  35     -30.393   2.900 -23.001  1.00  0.00           H  
ATOM    575  N   GLY A  36     -31.377   3.318 -18.030  1.00  0.00           N  
ATOM    576  CA  GLY A  36     -32.104   3.321 -16.760  1.00  0.00           C  
ATOM    577  C   GLY A  36     -31.573   2.250 -15.817  1.00  0.00           C  
ATOM    578  O   GLY A  36     -32.336   1.685 -15.029  1.00  0.00           O  
ATOM    579  H   GLY A  36     -30.689   4.047 -18.198  1.00  0.00           H  
ATOM    580 1HA  GLY A  36     -32.000   4.304 -16.292  1.00  0.00           H  
ATOM    581 2HA  GLY A  36     -33.166   3.160 -16.946  1.00  0.00           H  
ATOM    582  N   LEU A  37     -30.283   1.946 -15.952  1.00  0.00           N  
ATOM    583  CA  LEU A  37     -29.638   0.864 -15.228  1.00  0.00           C  
ATOM    584  C   LEU A  37     -29.074   1.329 -13.874  1.00  0.00           C  
ATOM    585  O   LEU A  37     -28.251   2.252 -13.809  1.00  0.00           O  
ATOM    586  CB  LEU A  37     -28.549   0.307 -16.174  1.00  0.00           C  
ATOM    587  CG  LEU A  37     -27.693  -0.865 -15.733  1.00  0.00           C  
ATOM    588  CD1 LEU A  37     -28.492  -2.046 -15.554  1.00  0.00           C  
ATOM    589  CD2 LEU A  37     -26.688  -1.163 -16.800  1.00  0.00           C  
ATOM    590  H   LEU A  37     -29.712   2.522 -16.576  1.00  0.00           H  
ATOM    591  HA  LEU A  37     -30.384   0.096 -15.035  1.00  0.00           H  
ATOM    592 1HB  LEU A  37     -29.041   0.016 -17.092  1.00  0.00           H  
ATOM    593 2HB  LEU A  37     -27.869   1.131 -16.414  1.00  0.00           H  
ATOM    594  HG  LEU A  37     -27.216  -0.633 -14.789  1.00  0.00           H  
ATOM    595 1HD1 LEU A  37     -27.830  -2.843 -15.259  1.00  0.00           H  
ATOM    596 2HD1 LEU A  37     -29.237  -1.885 -14.794  1.00  0.00           H  
ATOM    597 3HD1 LEU A  37     -28.969  -2.301 -16.478  1.00  0.00           H  
ATOM    598 1HD2 LEU A  37     -26.077  -2.004 -16.497  1.00  0.00           H  
ATOM    599 2HD2 LEU A  37     -27.194  -1.406 -17.715  1.00  0.00           H  
ATOM    600 3HD2 LEU A  37     -26.080  -0.314 -16.968  1.00  0.00           H  
ATOM    601  N   HIS A  38     -29.529   0.688 -12.788  1.00  0.00           N  
ATOM    602  CA  HIS A  38     -29.094   0.992 -11.416  1.00  0.00           C  
ATOM    603  C   HIS A  38     -27.642   0.609 -11.225  1.00  0.00           C  
ATOM    604  O   HIS A  38     -27.225  -0.441 -11.691  1.00  0.00           O  
ATOM    605  CB  HIS A  38     -29.973   0.265 -10.392  1.00  0.00           C  
ATOM    606  CG  HIS A  38     -29.794   0.727  -8.971  1.00  0.00           C  
ATOM    607  ND1 HIS A  38     -28.757   0.286  -8.148  1.00  0.00           N  
ATOM    608  CD2 HIS A  38     -30.516   1.603  -8.231  1.00  0.00           C  
ATOM    609  CE1 HIS A  38     -28.862   0.888  -6.967  1.00  0.00           C  
ATOM    610  NE2 HIS A  38     -29.919   1.683  -6.997  1.00  0.00           N  
ATOM    611  H   HIS A  38     -30.222  -0.064 -12.902  1.00  0.00           H  
ATOM    612  HA  HIS A  38     -29.179   2.064 -11.234  1.00  0.00           H  
ATOM    613 1HB  HIS A  38     -31.022   0.382 -10.664  1.00  0.00           H  
ATOM    614 2HB  HIS A  38     -29.752  -0.786 -10.421  1.00  0.00           H  
ATOM    615  HD2 HIS A  38     -31.403   2.146  -8.557  1.00  0.00           H  
ATOM    616  HE1 HIS A  38     -28.193   0.749  -6.116  1.00  0.00           H  
ATOM    617  HE2 HIS A  38     -30.240   2.267  -6.234  1.00  0.00           H  
ATOM    618  N   PRO A  39     -26.854   1.403 -10.513  1.00  0.00           N  
ATOM    619  CA  PRO A  39     -25.455   1.038 -10.283  1.00  0.00           C  
ATOM    620  C   PRO A  39     -25.258  -0.411  -9.793  1.00  0.00           C  
ATOM    621  O   PRO A  39     -24.278  -1.064 -10.184  1.00  0.00           O  
ATOM    622  CB  PRO A  39     -25.032   2.049  -9.212  1.00  0.00           C  
ATOM    623  CG  PRO A  39     -25.823   3.271  -9.529  1.00  0.00           C  
ATOM    624  CD  PRO A  39     -27.175   2.747  -9.938  1.00  0.00           C  
ATOM    625  HA  PRO A  39     -24.926   1.152 -11.226  1.00  0.00           H  
ATOM    626 1HB  PRO A  39     -25.250   1.648  -8.210  1.00  0.00           H  
ATOM    627 2HB  PRO A  39     -23.946   2.218  -9.261  1.00  0.00           H  
ATOM    628 1HG  PRO A  39     -25.874   3.930  -8.651  1.00  0.00           H  
ATOM    629 2HG  PRO A  39     -25.331   3.844 -10.329  1.00  0.00           H  
ATOM    630 1HD  PRO A  39     -27.819   2.659  -9.051  1.00  0.00           H  
ATOM    631 2HD  PRO A  39     -27.623   3.425 -10.679  1.00  0.00           H  
ATOM    632  N   SER A  40     -26.180  -0.936  -8.979  1.00  0.00           N  
ATOM    633  CA  SER A  40     -26.032  -2.303  -8.480  1.00  0.00           C  
ATOM    634  C   SER A  40     -26.288  -3.310  -9.608  1.00  0.00           C  
ATOM    635  O   SER A  40     -25.805  -4.452  -9.588  1.00  0.00           O  
ATOM    636  CB  SER A  40     -27.011  -2.545  -7.353  1.00  0.00           C  
ATOM    637  OG  SER A  40     -28.330  -2.494  -7.830  1.00  0.00           O  
ATOM    638  H   SER A  40     -26.992  -0.381  -8.699  1.00  0.00           H  
ATOM    639  HA  SER A  40     -25.015  -2.436  -8.114  1.00  0.00           H  
ATOM    640 1HB  SER A  40     -26.820  -3.522  -6.910  1.00  0.00           H  
ATOM    641 2HB  SER A  40     -26.871  -1.795  -6.577  1.00  0.00           H  
ATOM    642  HG  SER A  40     -28.522  -1.545  -7.967  1.00  0.00           H  
ATOM    643  N   GLN A  41     -27.012  -2.861 -10.626  1.00  0.00           N  
ATOM    644  CA  GLN A  41     -27.345  -3.665 -11.773  1.00  0.00           C  
ATOM    645  C   GLN A  41     -26.244  -3.528 -12.801  1.00  0.00           C  
ATOM    646  O   GLN A  41     -25.942  -4.489 -13.499  1.00  0.00           O  
ATOM    647  CB  GLN A  41     -28.679  -3.254 -12.365  1.00  0.00           C  
ATOM    648  CG  GLN A  41     -29.865  -3.491 -11.526  1.00  0.00           C  
ATOM    649  CD  GLN A  41     -31.114  -3.016 -12.249  1.00  0.00           C  
ATOM    650  OE1 GLN A  41     -31.193  -1.872 -12.782  1.00  0.00           O  
ATOM    651  NE2 GLN A  41     -32.092  -3.931 -12.301  1.00  0.00           N  
ATOM    652  H   GLN A  41     -27.340  -1.904 -10.607  1.00  0.00           H  
ATOM    653  HA  GLN A  41     -27.406  -4.709 -11.470  1.00  0.00           H  
ATOM    654 1HB  GLN A  41     -28.651  -2.209 -12.629  1.00  0.00           H  
ATOM    655 2HB  GLN A  41     -28.847  -3.818 -13.247  1.00  0.00           H  
ATOM    656 1HG  GLN A  41     -29.955  -4.562 -11.355  1.00  0.00           H  
ATOM    657 2HG  GLN A  41     -29.763  -2.971 -10.576  1.00  0.00           H  
ATOM    658 1HE2 GLN A  41     -32.974  -3.780 -12.803  1.00  0.00           H  
ATOM    659 2HE2 GLN A  41     -31.962  -4.822 -11.869  1.00  0.00           H  
ATOM    660  N   ALA A  42     -25.621  -2.340 -12.868  1.00  0.00           N  
ATOM    661  CA  ALA A  42     -24.516  -2.128 -13.781  1.00  0.00           C  
ATOM    662  C   ALA A  42     -23.413  -3.070 -13.380  1.00  0.00           C  
ATOM    663  O   ALA A  42     -22.741  -3.634 -14.241  1.00  0.00           O  
ATOM    664  CB  ALA A  42     -24.040  -0.684 -13.757  1.00  0.00           C  
ATOM    665  H   ALA A  42     -25.987  -1.575 -12.310  1.00  0.00           H  
ATOM    666  HA  ALA A  42     -24.826  -2.373 -14.788  1.00  0.00           H  
ATOM    667 1HB  ALA A  42     -23.189  -0.569 -14.427  1.00  0.00           H  
ATOM    668 2HB  ALA A  42     -24.849  -0.029 -14.084  1.00  0.00           H  
ATOM    669 3HB  ALA A  42     -23.744  -0.414 -12.744  1.00  0.00           H  
ATOM    670  N   GLU A  43     -23.255  -3.268 -12.069  1.00  0.00           N  
ATOM    671  CA  GLU A  43     -22.263  -4.191 -11.555  1.00  0.00           C  
ATOM    672  C   GLU A  43     -22.566  -5.592 -12.065  1.00  0.00           C  
ATOM    673  O   GLU A  43     -21.675  -6.266 -12.590  1.00  0.00           O  
ATOM    674  CB  GLU A  43     -22.243  -4.173 -10.026  1.00  0.00           C  
ATOM    675  CG  GLU A  43     -21.213  -5.101  -9.399  1.00  0.00           C  
ATOM    676  CD  GLU A  43     -21.188  -5.020  -7.898  1.00  0.00           C  
ATOM    677  OE1 GLU A  43     -21.707  -4.068  -7.365  1.00  0.00           O  
ATOM    678  OE2 GLU A  43     -20.648  -5.910  -7.284  1.00  0.00           O  
ATOM    679  H   GLU A  43     -23.819  -2.704 -11.429  1.00  0.00           H  
ATOM    680  HA  GLU A  43     -21.287  -3.908 -11.935  1.00  0.00           H  
ATOM    681 1HB  GLU A  43     -22.037  -3.160  -9.677  1.00  0.00           H  
ATOM    682 2HB  GLU A  43     -23.225  -4.456  -9.645  1.00  0.00           H  
ATOM    683 1HG  GLU A  43     -21.438  -6.127  -9.691  1.00  0.00           H  
ATOM    684 2HG  GLU A  43     -20.228  -4.850  -9.789  1.00  0.00           H  
ATOM    685  N   GLN A  44     -23.829  -6.037 -11.949  1.00  0.00           N  
ATOM    686  CA  GLN A  44     -24.151  -7.356 -12.478  1.00  0.00           C  
ATOM    687  C   GLN A  44     -23.944  -7.426 -13.988  1.00  0.00           C  
ATOM    688  O   GLN A  44     -23.422  -8.426 -14.478  1.00  0.00           O  
ATOM    689  CB  GLN A  44     -25.593  -7.747 -12.163  1.00  0.00           C  
ATOM    690  CG  GLN A  44     -25.958  -9.206 -12.547  1.00  0.00           C  
ATOM    691  CD  GLN A  44     -25.223 -10.240 -11.698  1.00  0.00           C  
ATOM    692  OE1 GLN A  44     -25.232 -10.123 -10.467  1.00  0.00           O  
ATOM    693  NE2 GLN A  44     -24.605 -11.249 -12.322  1.00  0.00           N  
ATOM    694  H   GLN A  44     -24.528  -5.494 -11.434  1.00  0.00           H  
ATOM    695  HA  GLN A  44     -23.484  -8.082 -12.013  1.00  0.00           H  
ATOM    696 1HB  GLN A  44     -25.784  -7.608 -11.100  1.00  0.00           H  
ATOM    697 2HB  GLN A  44     -26.270  -7.078 -12.705  1.00  0.00           H  
ATOM    698 1HG  GLN A  44     -27.026  -9.348 -12.406  1.00  0.00           H  
ATOM    699 2HG  GLN A  44     -25.702  -9.389 -13.598  1.00  0.00           H  
ATOM    700 1HE2 GLN A  44     -24.121 -11.942 -11.796  1.00  0.00           H  
ATOM    701 2HE2 GLN A  44     -24.598 -11.330 -13.357  1.00  0.00           H  
ATOM    702  N   LEU A  45     -24.286  -6.356 -14.724  1.00  0.00           N  
ATOM    703  CA  LEU A  45     -24.114  -6.378 -16.168  1.00  0.00           C  
ATOM    704  C   LEU A  45     -22.642  -6.523 -16.477  1.00  0.00           C  
ATOM    705  O   LEU A  45     -22.258  -7.380 -17.260  1.00  0.00           O  
ATOM    706  CB  LEU A  45     -24.666  -5.098 -16.808  1.00  0.00           C  
ATOM    707  CG  LEU A  45     -24.515  -4.998 -18.332  1.00  0.00           C  
ATOM    708  CD1 LEU A  45     -25.231  -6.168 -18.992  1.00  0.00           C  
ATOM    709  CD2 LEU A  45     -25.081  -3.669 -18.811  1.00  0.00           C  
ATOM    710  H   LEU A  45     -24.726  -5.551 -14.283  1.00  0.00           H  
ATOM    711  HA  LEU A  45     -24.649  -7.238 -16.559  1.00  0.00           H  
ATOM    712 1HB  LEU A  45     -25.727  -5.024 -16.575  1.00  0.00           H  
ATOM    713 2HB  LEU A  45     -24.157  -4.241 -16.368  1.00  0.00           H  
ATOM    714  HG  LEU A  45     -23.460  -5.060 -18.598  1.00  0.00           H  
ATOM    715 1HD1 LEU A  45     -25.124  -6.097 -20.074  1.00  0.00           H  
ATOM    716 2HD1 LEU A  45     -24.794  -7.105 -18.646  1.00  0.00           H  
ATOM    717 3HD1 LEU A  45     -26.289  -6.142 -18.730  1.00  0.00           H  
ATOM    718 1HD2 LEU A  45     -24.973  -3.598 -19.894  1.00  0.00           H  
ATOM    719 2HD2 LEU A  45     -26.137  -3.607 -18.547  1.00  0.00           H  
ATOM    720 3HD2 LEU A  45     -24.540  -2.851 -18.338  1.00  0.00           H  
ATOM    721  N   LEU A  46     -21.787  -5.771 -15.792  1.00  0.00           N  
ATOM    722  CA  LEU A  46     -20.365  -5.852 -16.045  1.00  0.00           C  
ATOM    723  C   LEU A  46     -19.864  -7.263 -15.853  1.00  0.00           C  
ATOM    724  O   LEU A  46     -19.186  -7.800 -16.732  1.00  0.00           O  
ATOM    725  CB  LEU A  46     -19.603  -4.900 -15.114  1.00  0.00           C  
ATOM    726  CG  LEU A  46     -18.073  -4.963 -15.205  1.00  0.00           C  
ATOM    727  CD1 LEU A  46     -17.638  -4.695 -16.640  1.00  0.00           C  
ATOM    728  CD2 LEU A  46     -17.465  -3.947 -14.250  1.00  0.00           C  
ATOM    729  H   LEU A  46     -22.132  -5.090 -15.115  1.00  0.00           H  
ATOM    730  HA  LEU A  46     -20.184  -5.567 -17.075  1.00  0.00           H  
ATOM    731 1HB  LEU A  46     -19.906  -3.879 -15.337  1.00  0.00           H  
ATOM    732 2HB  LEU A  46     -19.883  -5.124 -14.084  1.00  0.00           H  
ATOM    733  HG  LEU A  46     -17.733  -5.963 -14.935  1.00  0.00           H  
ATOM    734 1HD1 LEU A  46     -16.551  -4.740 -16.705  1.00  0.00           H  
ATOM    735 2HD1 LEU A  46     -18.072  -5.448 -17.298  1.00  0.00           H  
ATOM    736 3HD1 LEU A  46     -17.979  -3.706 -16.944  1.00  0.00           H  
ATOM    737 1HD2 LEU A  46     -16.377  -3.992 -14.315  1.00  0.00           H  
ATOM    738 2HD2 LEU A  46     -17.803  -2.946 -14.520  1.00  0.00           H  
ATOM    739 3HD2 LEU A  46     -17.778  -4.173 -13.231  1.00  0.00           H  
ATOM    740  N   ARG A  47     -20.231  -7.893 -14.740  1.00  0.00           N  
ATOM    741  CA  ARG A  47     -19.772  -9.243 -14.486  1.00  0.00           C  
ATOM    742  C   ARG A  47     -20.243 -10.223 -15.568  1.00  0.00           C  
ATOM    743  O   ARG A  47     -19.446 -11.046 -16.030  1.00  0.00           O  
ATOM    744  CB  ARG A  47     -20.265  -9.715 -13.126  1.00  0.00           C  
ATOM    745  CG  ARG A  47     -19.698 -11.049 -12.668  1.00  0.00           C  
ATOM    746  CD  ARG A  47     -20.220 -11.439 -11.334  1.00  0.00           C  
ATOM    747  NE  ARG A  47     -19.555 -12.624 -10.816  1.00  0.00           N  
ATOM    748  CZ  ARG A  47     -19.949 -13.307  -9.723  1.00  0.00           C  
ATOM    749  NH1 ARG A  47     -21.004 -12.910  -9.045  1.00  0.00           N  
ATOM    750  NH2 ARG A  47     -19.276 -14.375  -9.333  1.00  0.00           N  
ATOM    751  H   ARG A  47     -20.804  -7.401 -14.043  1.00  0.00           H  
ATOM    752  HA  ARG A  47     -18.684  -9.236 -14.495  1.00  0.00           H  
ATOM    753 1HB  ARG A  47     -20.013  -8.973 -12.370  1.00  0.00           H  
ATOM    754 2HB  ARG A  47     -21.351  -9.807 -13.144  1.00  0.00           H  
ATOM    755 1HG  ARG A  47     -19.970 -11.825 -13.383  1.00  0.00           H  
ATOM    756 2HG  ARG A  47     -18.611 -10.980 -12.604  1.00  0.00           H  
ATOM    757 1HD  ARG A  47     -20.061 -10.624 -10.628  1.00  0.00           H  
ATOM    758 2HD  ARG A  47     -21.286 -11.652 -11.408  1.00  0.00           H  
ATOM    759  HE  ARG A  47     -18.739 -12.960 -11.311  1.00  0.00           H  
ATOM    760 1HH1 ARG A  47     -21.519 -12.094  -9.344  1.00  0.00           H  
ATOM    761 2HH1 ARG A  47     -21.299 -13.422  -8.227  1.00  0.00           H  
ATOM    762 1HH2 ARG A  47     -18.465 -14.679  -9.854  1.00  0.00           H  
ATOM    763 2HH2 ARG A  47     -19.571 -14.886  -8.514  1.00  0.00           H  
ATOM    764  N   ASP A  48     -21.505 -10.105 -16.028  1.00  0.00           N  
ATOM    765  CA  ASP A  48     -22.058 -11.059 -16.993  1.00  0.00           C  
ATOM    766  C   ASP A  48     -21.391 -10.912 -18.358  1.00  0.00           C  
ATOM    767  O   ASP A  48     -21.067 -11.918 -19.008  1.00  0.00           O  
ATOM    768  CB  ASP A  48     -23.575 -10.838 -17.187  1.00  0.00           C  
ATOM    769  CG  ASP A  48     -24.485 -11.234 -15.977  1.00  0.00           C  
ATOM    770  OD1 ASP A  48     -24.030 -11.885 -15.060  1.00  0.00           O  
ATOM    771  OD2 ASP A  48     -25.650 -10.875 -16.000  1.00  0.00           O  
ATOM    772  H   ASP A  48     -22.120  -9.398 -15.616  1.00  0.00           H  
ATOM    773  HA  ASP A  48     -21.882 -12.069 -16.622  1.00  0.00           H  
ATOM    774 1HB  ASP A  48     -23.742  -9.780 -17.396  1.00  0.00           H  
ATOM    775 2HB  ASP A  48     -23.909 -11.391 -18.066  1.00  0.00           H  
ATOM    776  N   VAL A  49     -21.147  -9.667 -18.769  1.00  0.00           N  
ATOM    777  CA  VAL A  49     -20.518  -9.349 -20.041  1.00  0.00           C  
ATOM    778  C   VAL A  49     -19.075  -9.801 -20.069  1.00  0.00           C  
ATOM    779  O   VAL A  49     -18.624 -10.356 -21.072  1.00  0.00           O  
ATOM    780  CB  VAL A  49     -20.579  -7.833 -20.305  1.00  0.00           C  
ATOM    781  CG1 VAL A  49     -19.772  -7.476 -21.544  1.00  0.00           C  
ATOM    782  CG2 VAL A  49     -22.027  -7.393 -20.460  1.00  0.00           C  
ATOM    783  H   VAL A  49     -21.467  -8.909 -18.166  1.00  0.00           H  
ATOM    784  HA  VAL A  49     -21.060  -9.871 -20.829  1.00  0.00           H  
ATOM    785  HB  VAL A  49     -20.127  -7.308 -19.464  1.00  0.00           H  
ATOM    786 1HG1 VAL A  49     -19.827  -6.400 -21.716  1.00  0.00           H  
ATOM    787 2HG1 VAL A  49     -18.732  -7.767 -21.397  1.00  0.00           H  
ATOM    788 3HG1 VAL A  49     -20.179  -8.002 -22.408  1.00  0.00           H  
ATOM    789 1HG2 VAL A  49     -22.063  -6.320 -20.646  1.00  0.00           H  
ATOM    790 2HG2 VAL A  49     -22.481  -7.923 -21.297  1.00  0.00           H  
ATOM    791 3HG2 VAL A  49     -22.576  -7.621 -19.546  1.00  0.00           H  
ATOM    792  N   HIS A  50     -18.349  -9.565 -18.980  1.00  0.00           N  
ATOM    793  CA  HIS A  50     -16.979 -10.020 -18.891  1.00  0.00           C  
ATOM    794  C   HIS A  50     -16.883 -11.528 -19.096  1.00  0.00           C  
ATOM    795  O   HIS A  50     -16.115 -11.983 -19.948  1.00  0.00           O  
ATOM    796  CB  HIS A  50     -16.374  -9.639 -17.535  1.00  0.00           C  
ATOM    797  CG  HIS A  50     -14.944 -10.053 -17.377  1.00  0.00           C  
ATOM    798  ND1 HIS A  50     -13.902  -9.364 -17.960  1.00  0.00           N  
ATOM    799  CD2 HIS A  50     -14.384 -11.084 -16.702  1.00  0.00           C  
ATOM    800  CE1 HIS A  50     -12.760  -9.955 -17.650  1.00  0.00           C  
ATOM    801  NE2 HIS A  50     -13.026 -11.000 -16.888  1.00  0.00           N  
ATOM    802  H   HIS A  50     -18.757  -9.025 -18.213  1.00  0.00           H  
ATOM    803  HA  HIS A  50     -16.407  -9.543 -19.679  1.00  0.00           H  
ATOM    804 1HB  HIS A  50     -16.434  -8.559 -17.401  1.00  0.00           H  
ATOM    805 2HB  HIS A  50     -16.954 -10.101 -16.736  1.00  0.00           H  
ATOM    806  HD2 HIS A  50     -14.911 -11.840 -16.120  1.00  0.00           H  
ATOM    807  HE1 HIS A  50     -11.769  -9.633 -17.968  1.00  0.00           H  
ATOM    808  HE2 HIS A  50     -12.345 -11.638 -16.502  1.00  0.00           H  
ATOM    809  N   ARG A  51     -17.663 -12.319 -18.338  1.00  0.00           N  
ATOM    810  CA  ARG A  51     -17.600 -13.765 -18.488  1.00  0.00           C  
ATOM    811  C   ARG A  51     -18.048 -14.204 -19.868  1.00  0.00           C  
ATOM    812  O   ARG A  51     -17.449 -15.115 -20.452  1.00  0.00           O  
ATOM    813  CB  ARG A  51     -18.466 -14.448 -17.440  1.00  0.00           C  
ATOM    814  CG  ARG A  51     -17.958 -14.326 -16.012  1.00  0.00           C  
ATOM    815  CD  ARG A  51     -18.853 -15.018 -15.050  1.00  0.00           C  
ATOM    816  NE  ARG A  51     -18.866 -16.457 -15.261  1.00  0.00           N  
ATOM    817  CZ  ARG A  51     -17.925 -17.306 -14.804  1.00  0.00           C  
ATOM    818  NH1 ARG A  51     -16.904 -16.846 -14.114  1.00  0.00           N  
ATOM    819  NH2 ARG A  51     -18.028 -18.601 -15.049  1.00  0.00           N  
ATOM    820  H   ARG A  51     -18.276 -11.920 -17.622  1.00  0.00           H  
ATOM    821  HA  ARG A  51     -16.562 -14.071 -18.360  1.00  0.00           H  
ATOM    822 1HB  ARG A  51     -19.470 -14.029 -17.470  1.00  0.00           H  
ATOM    823 2HB  ARG A  51     -18.547 -15.510 -17.672  1.00  0.00           H  
ATOM    824 1HG  ARG A  51     -16.966 -14.772 -15.940  1.00  0.00           H  
ATOM    825 2HG  ARG A  51     -17.904 -13.273 -15.734  1.00  0.00           H  
ATOM    826 1HD  ARG A  51     -18.512 -14.826 -14.033  1.00  0.00           H  
ATOM    827 2HD  ARG A  51     -19.870 -14.647 -15.168  1.00  0.00           H  
ATOM    828  HE  ARG A  51     -19.636 -16.848 -15.787  1.00  0.00           H  
ATOM    829 1HH1 ARG A  51     -16.826 -15.857 -13.927  1.00  0.00           H  
ATOM    830 2HH1 ARG A  51     -16.199 -17.483 -13.772  1.00  0.00           H  
ATOM    831 1HH2 ARG A  51     -18.812 -18.954 -15.579  1.00  0.00           H  
ATOM    832 2HH2 ARG A  51     -17.323 -19.236 -14.707  1.00  0.00           H  
ATOM    833  N   THR A  52     -19.089 -13.561 -20.407  1.00  0.00           N  
ATOM    834  CA  THR A  52     -19.595 -13.969 -21.697  1.00  0.00           C  
ATOM    835  C   THR A  52     -18.514 -13.796 -22.742  1.00  0.00           C  
ATOM    836  O   THR A  52     -18.295 -14.702 -23.551  1.00  0.00           O  
ATOM    837  CB  THR A  52     -20.848 -13.165 -22.093  1.00  0.00           C  
ATOM    838  OG1 THR A  52     -21.894 -13.408 -21.143  1.00  0.00           O  
ATOM    839  CG2 THR A  52     -21.324 -13.568 -23.480  1.00  0.00           C  
ATOM    840  H   THR A  52     -19.561 -12.809 -19.903  1.00  0.00           H  
ATOM    841  HA  THR A  52     -19.861 -15.024 -21.649  1.00  0.00           H  
ATOM    842  HB  THR A  52     -20.613 -12.101 -22.090  1.00  0.00           H  
ATOM    843  HG1 THR A  52     -21.612 -13.112 -20.275  1.00  0.00           H  
ATOM    844 1HG2 THR A  52     -22.209 -12.990 -23.743  1.00  0.00           H  
ATOM    845 2HG2 THR A  52     -20.535 -13.374 -24.206  1.00  0.00           H  
ATOM    846 3HG2 THR A  52     -21.569 -14.629 -23.487  1.00  0.00           H  
ATOM    847  N   ALA A  53     -17.846 -12.635 -22.744  1.00  0.00           N  
ATOM    848  CA  ALA A  53     -16.859 -12.356 -23.754  1.00  0.00           C  
ATOM    849  C   ALA A  53     -15.744 -13.393 -23.741  1.00  0.00           C  
ATOM    850  O   ALA A  53     -15.289 -13.843 -24.805  1.00  0.00           O  
ATOM    851  CB  ALA A  53     -16.277 -10.974 -23.526  1.00  0.00           C  
ATOM    852  H   ALA A  53     -18.047 -11.915 -22.045  1.00  0.00           H  
ATOM    853  HA  ALA A  53     -17.359 -12.402 -24.713  1.00  0.00           H  
ATOM    854 1HB  ALA A  53     -15.540 -10.744 -24.285  1.00  0.00           H  
ATOM    855 2HB  ALA A  53     -17.079 -10.237 -23.554  1.00  0.00           H  
ATOM    856 3HB  ALA A  53     -15.798 -10.952 -22.545  1.00  0.00           H  
ATOM    857  N   LYS A  54     -15.294 -13.789 -22.542  1.00  0.00           N  
ATOM    858  CA  LYS A  54     -14.206 -14.737 -22.448  1.00  0.00           C  
ATOM    859  C   LYS A  54     -14.604 -16.116 -22.946  1.00  0.00           C  
ATOM    860  O   LYS A  54     -13.824 -16.783 -23.633  1.00  0.00           O  
ATOM    861  CB  LYS A  54     -13.709 -14.825 -21.005  1.00  0.00           C  
ATOM    862  CG  LYS A  54     -12.987 -13.579 -20.511  1.00  0.00           C  
ATOM    863  CD  LYS A  54     -12.561 -13.726 -19.058  1.00  0.00           C  
ATOM    864  CE  LYS A  54     -11.494 -14.800 -18.899  1.00  0.00           C  
ATOM    865  NZ  LYS A  54     -11.072 -14.959 -17.481  1.00  0.00           N  
ATOM    866  H   LYS A  54     -15.666 -13.371 -21.682  1.00  0.00           H  
ATOM    867  HA  LYS A  54     -13.423 -14.391 -23.089  1.00  0.00           H  
ATOM    868 1HB  LYS A  54     -14.553 -15.008 -20.340  1.00  0.00           H  
ATOM    869 2HB  LYS A  54     -13.026 -15.669 -20.906  1.00  0.00           H  
ATOM    870 1HG  LYS A  54     -12.102 -13.404 -21.124  1.00  0.00           H  
ATOM    871 2HG  LYS A  54     -13.646 -12.716 -20.602  1.00  0.00           H  
ATOM    872 1HD  LYS A  54     -12.165 -12.776 -18.696  1.00  0.00           H  
ATOM    873 2HD  LYS A  54     -13.426 -13.994 -18.451  1.00  0.00           H  
ATOM    874 1HE  LYS A  54     -11.880 -15.752 -19.259  1.00  0.00           H  
ATOM    875 2HE  LYS A  54     -10.622 -14.537 -19.497  1.00  0.00           H  
ATOM    876 1HZ  LYS A  54     -10.365 -15.678 -17.418  1.00  0.00           H  
ATOM    877 2HZ  LYS A  54     -10.694 -14.085 -17.141  1.00  0.00           H  
ATOM    878 3HZ  LYS A  54     -11.869 -15.221 -16.919  1.00  0.00           H  
ATOM    879  N   LYS A  55     -15.834 -16.530 -22.647  1.00  0.00           N  
ATOM    880  CA  LYS A  55     -16.281 -17.869 -22.995  1.00  0.00           C  
ATOM    881  C   LYS A  55     -16.639 -18.010 -24.471  1.00  0.00           C  
ATOM    882  O   LYS A  55     -16.464 -19.086 -25.049  1.00  0.00           O  
ATOM    883  CB  LYS A  55     -17.481 -18.259 -22.131  1.00  0.00           C  
ATOM    884  CG  LYS A  55     -17.170 -18.395 -20.646  1.00  0.00           C  
ATOM    885  CD  LYS A  55     -16.166 -19.509 -20.391  1.00  0.00           C  
ATOM    886  CE  LYS A  55     -15.900 -19.686 -18.904  1.00  0.00           C  
ATOM    887  NZ  LYS A  55     -14.886 -20.744 -18.641  1.00  0.00           N  
ATOM    888  H   LYS A  55     -16.445 -15.916 -22.099  1.00  0.00           H  
ATOM    889  HA  LYS A  55     -15.458 -18.555 -22.795  1.00  0.00           H  
ATOM    890 1HB  LYS A  55     -18.267 -17.512 -22.241  1.00  0.00           H  
ATOM    891 2HB  LYS A  55     -17.884 -19.212 -22.476  1.00  0.00           H  
ATOM    892 1HG  LYS A  55     -16.760 -17.456 -20.273  1.00  0.00           H  
ATOM    893 2HG  LYS A  55     -18.087 -18.612 -20.100  1.00  0.00           H  
ATOM    894 1HD  LYS A  55     -16.550 -20.446 -20.797  1.00  0.00           H  
ATOM    895 2HD  LYS A  55     -15.227 -19.275 -20.893  1.00  0.00           H  
ATOM    896 1HE  LYS A  55     -15.543 -18.747 -18.484  1.00  0.00           H  
ATOM    897 2HE  LYS A  55     -16.827 -19.956 -18.398  1.00  0.00           H  
ATOM    898 1HZ  LYS A  55     -14.739 -20.831 -17.646  1.00  0.00           H  
ATOM    899 2HZ  LYS A  55     -15.216 -21.625 -19.011  1.00  0.00           H  
ATOM    900 3HZ  LYS A  55     -14.016 -20.496 -19.090  1.00  0.00           H  
ATOM    901  N   GLN A  56     -17.146 -16.934 -25.081  1.00  0.00           N  
ATOM    902  CA  GLN A  56     -17.489 -16.959 -26.496  1.00  0.00           C  
ATOM    903  C   GLN A  56     -16.287 -16.763 -27.412  1.00  0.00           C  
ATOM    904  O   GLN A  56     -16.259 -17.303 -28.520  1.00  0.00           O  
ATOM    905  CB  GLN A  56     -18.539 -15.887 -26.796  1.00  0.00           C  
ATOM    906  CG  GLN A  56     -19.890 -16.140 -26.150  1.00  0.00           C  
ATOM    907  CD  GLN A  56     -20.491 -17.469 -26.568  1.00  0.00           C  
ATOM    908  OE1 GLN A  56     -20.541 -17.797 -27.756  1.00  0.00           O  
ATOM    909  NE2 GLN A  56     -20.952 -18.242 -25.591  1.00  0.00           N  
ATOM    910  H   GLN A  56     -17.343 -16.098 -24.525  1.00  0.00           H  
ATOM    911  HA  GLN A  56     -17.901 -17.941 -26.722  1.00  0.00           H  
ATOM    912 1HB  GLN A  56     -18.178 -14.917 -26.452  1.00  0.00           H  
ATOM    913 2HB  GLN A  56     -18.689 -15.816 -27.874  1.00  0.00           H  
ATOM    914 1HG  GLN A  56     -19.768 -16.146 -25.067  1.00  0.00           H  
ATOM    915 2HG  GLN A  56     -20.577 -15.347 -26.445  1.00  0.00           H  
ATOM    916 1HE2 GLN A  56     -21.359 -19.131 -25.806  1.00  0.00           H  
ATOM    917 2HE2 GLN A  56     -20.891 -17.937 -24.641  1.00  0.00           H  
ATOM    918  N   GLY A  57     -15.259 -16.064 -26.939  1.00  0.00           N  
ATOM    919  CA  GLY A  57     -14.075 -15.843 -27.755  1.00  0.00           C  
ATOM    920  C   GLY A  57     -14.203 -14.578 -28.596  1.00  0.00           C  
ATOM    921  O   GLY A  57     -13.890 -14.571 -29.790  1.00  0.00           O  
ATOM    922  H   GLY A  57     -15.325 -15.607 -26.031  1.00  0.00           H  
ATOM    923 1HA  GLY A  57     -13.210 -15.756 -27.099  1.00  0.00           H  
ATOM    924 2HA  GLY A  57     -13.906 -16.703 -28.397  1.00  0.00           H  
ATOM    925  N   VAL A  58     -14.675 -13.502 -27.968  1.00  0.00           N  
ATOM    926  CA  VAL A  58     -14.875 -12.244 -28.686  1.00  0.00           C  
ATOM    927  C   VAL A  58     -14.146 -11.139 -27.953  1.00  0.00           C  
ATOM    928  O   VAL A  58     -13.702 -11.337 -26.824  1.00  0.00           O  
ATOM    929  CB  VAL A  58     -16.372 -11.898 -28.793  1.00  0.00           C  
ATOM    930  CG1 VAL A  58     -17.126 -13.008 -29.510  1.00  0.00           C  
ATOM    931  CG2 VAL A  58     -16.949 -11.663 -27.405  1.00  0.00           C  
ATOM    932  H   VAL A  58     -14.888 -13.592 -26.969  1.00  0.00           H  
ATOM    933  HA  VAL A  58     -14.475 -12.326 -29.698  1.00  0.00           H  
ATOM    934  HB  VAL A  58     -16.484 -10.994 -29.392  1.00  0.00           H  
ATOM    935 1HG1 VAL A  58     -18.182 -12.746 -29.577  1.00  0.00           H  
ATOM    936 2HG1 VAL A  58     -16.719 -13.134 -30.514  1.00  0.00           H  
ATOM    937 3HG1 VAL A  58     -17.018 -13.939 -28.954  1.00  0.00           H  
ATOM    938 1HG2 VAL A  58     -18.008 -11.418 -27.488  1.00  0.00           H  
ATOM    939 2HG2 VAL A  58     -16.831 -12.565 -26.805  1.00  0.00           H  
ATOM    940 3HG2 VAL A  58     -16.422 -10.837 -26.927  1.00  0.00           H  
ATOM    941  N   THR A  59     -14.041  -9.969 -28.572  1.00  0.00           N  
ATOM    942  CA  THR A  59     -13.549  -8.813 -27.844  1.00  0.00           C  
ATOM    943  C   THR A  59     -14.710  -7.899 -27.519  1.00  0.00           C  
ATOM    944  O   THR A  59     -15.530  -7.572 -28.385  1.00  0.00           O  
ATOM    945  CB  THR A  59     -12.481  -8.046 -28.646  1.00  0.00           C  
ATOM    946  OG1 THR A  59     -11.352  -8.898 -28.880  1.00  0.00           O  
ATOM    947  CG2 THR A  59     -12.029  -6.809 -27.885  1.00  0.00           C  
ATOM    948  H   THR A  59     -14.327  -9.866 -29.553  1.00  0.00           H  
ATOM    949  HA  THR A  59     -13.120  -9.132 -26.896  1.00  0.00           H  
ATOM    950  HB  THR A  59     -12.896  -7.743 -29.607  1.00  0.00           H  
ATOM    951  HG1 THR A  59     -10.679  -8.411 -29.362  1.00  0.00           H  
ATOM    952 1HG2 THR A  59     -11.275  -6.279 -28.467  1.00  0.00           H  
ATOM    953 2HG2 THR A  59     -12.883  -6.153 -27.716  1.00  0.00           H  
ATOM    954 3HG2 THR A  59     -11.604  -7.106 -26.927  1.00  0.00           H  
ATOM    955  N   VAL A  60     -14.828  -7.525 -26.250  1.00  0.00           N  
ATOM    956  CA  VAL A  60     -15.859  -6.548 -25.919  1.00  0.00           C  
ATOM    957  C   VAL A  60     -15.353  -5.273 -25.288  1.00  0.00           C  
ATOM    958  O   VAL A  60     -14.552  -5.285 -24.346  1.00  0.00           O  
ATOM    959  CB  VAL A  60     -16.881  -7.188 -24.960  1.00  0.00           C  
ATOM    960  CG1 VAL A  60     -17.917  -6.162 -24.525  1.00  0.00           C  
ATOM    961  CG2 VAL A  60     -17.549  -8.377 -25.633  1.00  0.00           C  
ATOM    962  H   VAL A  60     -14.164  -7.899 -25.557  1.00  0.00           H  
ATOM    963  HA  VAL A  60     -16.353  -6.257 -26.845  1.00  0.00           H  
ATOM    964  HB  VAL A  60     -16.362  -7.522 -24.062  1.00  0.00           H  
ATOM    965 1HG1 VAL A  60     -18.631  -6.630 -23.847  1.00  0.00           H  
ATOM    966 2HG1 VAL A  60     -17.420  -5.337 -24.014  1.00  0.00           H  
ATOM    967 3HG1 VAL A  60     -18.443  -5.783 -25.400  1.00  0.00           H  
ATOM    968 1HG2 VAL A  60     -18.270  -8.824 -24.949  1.00  0.00           H  
ATOM    969 2HG2 VAL A  60     -18.063  -8.043 -26.535  1.00  0.00           H  
ATOM    970 3HG2 VAL A  60     -16.794  -9.116 -25.899  1.00  0.00           H  
ATOM    971  N   HIS A  61     -15.879  -4.164 -25.798  1.00  0.00           N  
ATOM    972  CA  HIS A  61     -15.563  -2.856 -25.249  1.00  0.00           C  
ATOM    973  C   HIS A  61     -16.852  -2.268 -24.693  1.00  0.00           C  
ATOM    974  O   HIS A  61     -17.831  -2.115 -25.426  1.00  0.00           O  
ATOM    975  CB  HIS A  61     -14.959  -1.929 -26.309  1.00  0.00           C  
ATOM    976  CG  HIS A  61     -13.799  -2.528 -27.042  1.00  0.00           C  
ATOM    977  ND1 HIS A  61     -12.530  -2.587 -26.505  1.00  0.00           N  
ATOM    978  CD2 HIS A  61     -13.716  -3.093 -28.270  1.00  0.00           C  
ATOM    979  CE1 HIS A  61     -11.716  -3.164 -27.372  1.00  0.00           C  
ATOM    980  NE2 HIS A  61     -12.411  -3.480 -28.450  1.00  0.00           N  
ATOM    981  H   HIS A  61     -16.528  -4.272 -26.590  1.00  0.00           H  
ATOM    982  HA  HIS A  61     -14.847  -2.962 -24.441  1.00  0.00           H  
ATOM    983 1HB  HIS A  61     -15.724  -1.663 -27.039  1.00  0.00           H  
ATOM    984 2HB  HIS A  61     -14.624  -1.006 -25.836  1.00  0.00           H  
ATOM    985  HD1 HIS A  61     -12.268  -2.320 -25.578  1.00  0.00           H  
ATOM    986  HD2 HIS A  61     -14.451  -3.268 -29.056  1.00  0.00           H  
ATOM    987  HE1 HIS A  61     -10.662  -3.307 -27.134  1.00  0.00           H  
ATOM    988  N   LEU A  62     -16.866  -1.932 -23.415  1.00  0.00           N  
ATOM    989  CA  LEU A  62     -18.084  -1.388 -22.840  1.00  0.00           C  
ATOM    990  C   LEU A  62     -17.833  -0.177 -21.946  1.00  0.00           C  
ATOM    991  O   LEU A  62     -16.795  -0.047 -21.290  1.00  0.00           O  
ATOM    992  CB  LEU A  62     -18.887  -2.496 -22.121  1.00  0.00           C  
ATOM    993  CG  LEU A  62     -18.335  -3.145 -20.819  1.00  0.00           C  
ATOM    994  CD1 LEU A  62     -19.523  -3.751 -20.066  1.00  0.00           C  
ATOM    995  CD2 LEU A  62     -17.300  -4.279 -21.143  1.00  0.00           C  
ATOM    996  H   LEU A  62     -16.018  -2.056 -22.857  1.00  0.00           H  
ATOM    997  HA  LEU A  62     -18.692  -1.043 -23.661  1.00  0.00           H  
ATOM    998 1HB  LEU A  62     -19.856  -2.070 -21.869  1.00  0.00           H  
ATOM    999 2HB  LEU A  62     -19.046  -3.295 -22.829  1.00  0.00           H  
ATOM   1000  HG  LEU A  62     -17.868  -2.382 -20.186  1.00  0.00           H  
ATOM   1001 1HD1 LEU A  62     -19.164  -4.193 -19.154  1.00  0.00           H  
ATOM   1002 2HD1 LEU A  62     -20.244  -2.966 -19.828  1.00  0.00           H  
ATOM   1003 3HD1 LEU A  62     -20.004  -4.512 -20.680  1.00  0.00           H  
ATOM   1004 1HD2 LEU A  62     -16.954  -4.727 -20.209  1.00  0.00           H  
ATOM   1005 2HD2 LEU A  62     -17.776  -5.044 -21.759  1.00  0.00           H  
ATOM   1006 3HD2 LEU A  62     -16.439  -3.885 -21.671  1.00  0.00           H  
ATOM   1007  N   VAL A  63     -18.816   0.724 -21.929  1.00  0.00           N  
ATOM   1008  CA  VAL A  63     -18.668   1.992 -21.236  1.00  0.00           C  
ATOM   1009  C   VAL A  63     -19.777   2.253 -20.242  1.00  0.00           C  
ATOM   1010  O   VAL A  63     -20.958   2.106 -20.557  1.00  0.00           O  
ATOM   1011  CB  VAL A  63     -18.633   3.146 -22.256  1.00  0.00           C  
ATOM   1012  CG1 VAL A  63     -18.344   4.466 -21.557  1.00  0.00           C  
ATOM   1013  CG2 VAL A  63     -17.588   2.861 -23.324  1.00  0.00           C  
ATOM   1014  H   VAL A  63     -19.666   0.518 -22.458  1.00  0.00           H  
ATOM   1015  HA  VAL A  63     -17.714   2.000 -20.710  1.00  0.00           H  
ATOM   1016  HB  VAL A  63     -19.614   3.236 -22.722  1.00  0.00           H  
ATOM   1017 1HG1 VAL A  63     -18.323   5.270 -22.293  1.00  0.00           H  
ATOM   1018 2HG1 VAL A  63     -19.124   4.667 -20.823  1.00  0.00           H  
ATOM   1019 3HG1 VAL A  63     -17.378   4.408 -21.056  1.00  0.00           H  
ATOM   1020 1HG2 VAL A  63     -17.569   3.680 -24.042  1.00  0.00           H  
ATOM   1021 2HG2 VAL A  63     -16.608   2.764 -22.857  1.00  0.00           H  
ATOM   1022 3HG2 VAL A  63     -17.837   1.933 -23.839  1.00  0.00           H  
ATOM   1023  N   PHE A  64     -19.397   2.716 -19.062  1.00  0.00           N  
ATOM   1024  CA  PHE A  64     -20.359   3.021 -18.016  1.00  0.00           C  
ATOM   1025  C   PHE A  64     -20.324   4.518 -17.757  1.00  0.00           C  
ATOM   1026  O   PHE A  64     -19.352   5.044 -17.198  1.00  0.00           O  
ATOM   1027  CB  PHE A  64     -20.047   2.249 -16.732  1.00  0.00           C  
ATOM   1028  CG  PHE A  64     -20.147   0.757 -16.881  1.00  0.00           C  
ATOM   1029  CD1 PHE A  64     -19.141   0.041 -17.513  1.00  0.00           C  
ATOM   1030  CD2 PHE A  64     -21.246   0.068 -16.392  1.00  0.00           C  
ATOM   1031  CE1 PHE A  64     -19.232  -1.332 -17.650  1.00  0.00           C  
ATOM   1032  CE2 PHE A  64     -21.339  -1.302 -16.528  1.00  0.00           C  
ATOM   1033  CZ  PHE A  64     -20.330  -2.003 -17.158  1.00  0.00           C  
ATOM   1034  H   PHE A  64     -18.397   2.843 -18.891  1.00  0.00           H  
ATOM   1035  HA  PHE A  64     -21.364   2.759 -18.337  1.00  0.00           H  
ATOM   1036 1HB  PHE A  64     -19.039   2.491 -16.400  1.00  0.00           H  
ATOM   1037 2HB  PHE A  64     -20.733   2.559 -15.946  1.00  0.00           H  
ATOM   1038  HD1 PHE A  64     -18.272   0.572 -17.901  1.00  0.00           H  
ATOM   1039  HD2 PHE A  64     -22.043   0.623 -15.894  1.00  0.00           H  
ATOM   1040  HE1 PHE A  64     -18.435  -1.882 -18.149  1.00  0.00           H  
ATOM   1041  HE2 PHE A  64     -22.209  -1.832 -16.138  1.00  0.00           H  
ATOM   1042  HZ  PHE A  64     -20.403  -3.084 -17.268  1.00  0.00           H  
ATOM   1043  N   THR A  65     -21.367   5.210 -18.224  1.00  0.00           N  
ATOM   1044  CA  THR A  65     -21.495   6.658 -18.116  1.00  0.00           C  
ATOM   1045  C   THR A  65     -22.835   7.053 -17.490  1.00  0.00           C  
ATOM   1046  O   THR A  65     -23.876   6.976 -18.145  1.00  0.00           O  
ATOM   1047  CB  THR A  65     -21.348   7.328 -19.495  1.00  0.00           C  
ATOM   1048  OG1 THR A  65     -20.097   6.948 -20.083  1.00  0.00           O  
ATOM   1049  CG2 THR A  65     -21.402   8.842 -19.361  1.00  0.00           C  
ATOM   1050  H   THR A  65     -22.125   4.718 -18.708  1.00  0.00           H  
ATOM   1051  HA  THR A  65     -20.693   7.043 -17.489  1.00  0.00           H  
ATOM   1052  HB  THR A  65     -22.156   6.998 -20.147  1.00  0.00           H  
ATOM   1053  HG1 THR A  65     -19.615   7.736 -20.345  1.00  0.00           H  
ATOM   1054 1HG2 THR A  65     -21.297   9.299 -20.345  1.00  0.00           H  
ATOM   1055 2HG2 THR A  65     -22.356   9.135 -18.924  1.00  0.00           H  
ATOM   1056 3HG2 THR A  65     -20.590   9.179 -18.717  1.00  0.00           H  
ATOM   1057  N   GLY A  66     -22.829   7.536 -16.254  1.00  0.00           N  
ATOM   1058  CA  GLY A  66     -24.103   7.811 -15.593  1.00  0.00           C  
ATOM   1059  C   GLY A  66     -24.892   6.507 -15.512  1.00  0.00           C  
ATOM   1060  O   GLY A  66     -24.336   5.490 -15.089  1.00  0.00           O  
ATOM   1061  H   GLY A  66     -21.954   7.643 -15.757  1.00  0.00           H  
ATOM   1062 1HA  GLY A  66     -23.929   8.208 -14.592  1.00  0.00           H  
ATOM   1063 2HA  GLY A  66     -24.666   8.557 -16.154  1.00  0.00           H  
ATOM   1064  N   ASP A  67     -26.173   6.522 -15.924  1.00  0.00           N  
ATOM   1065  CA  ASP A  67     -27.016   5.329 -15.891  1.00  0.00           C  
ATOM   1066  C   ASP A  67     -27.192   4.670 -17.273  1.00  0.00           C  
ATOM   1067  O   ASP A  67     -28.139   3.898 -17.499  1.00  0.00           O  
ATOM   1068  CB  ASP A  67     -28.358   5.614 -15.208  1.00  0.00           C  
ATOM   1069  CG  ASP A  67     -29.197   6.665 -15.889  1.00  0.00           C  
ATOM   1070  OD1 ASP A  67     -28.663   7.421 -16.705  1.00  0.00           O  
ATOM   1071  OD2 ASP A  67     -30.373   6.746 -15.596  1.00  0.00           O  
ATOM   1072  H   ASP A  67     -26.596   7.380 -16.279  1.00  0.00           H  
ATOM   1073  HA  ASP A  67     -26.528   4.603 -15.254  1.00  0.00           H  
ATOM   1074 1HB  ASP A  67     -28.933   4.683 -15.149  1.00  0.00           H  
ATOM   1075 2HB  ASP A  67     -28.172   5.932 -14.180  1.00  0.00           H  
ATOM   1076  N   ILE A  68     -26.296   4.991 -18.216  1.00  0.00           N  
ATOM   1077  CA  ILE A  68     -26.335   4.355 -19.521  1.00  0.00           C  
ATOM   1078  C   ILE A  68     -25.084   3.516 -19.750  1.00  0.00           C  
ATOM   1079  O   ILE A  68     -23.955   3.986 -19.571  1.00  0.00           O  
ATOM   1080  CB  ILE A  68     -26.469   5.403 -20.640  1.00  0.00           C  
ATOM   1081  CG1 ILE A  68     -27.784   6.174 -20.494  1.00  0.00           C  
ATOM   1082  CG2 ILE A  68     -26.388   4.736 -22.005  1.00  0.00           C  
ATOM   1083  CD1 ILE A  68     -27.923   7.330 -21.458  1.00  0.00           C  
ATOM   1084  H   ILE A  68     -25.559   5.681 -18.022  1.00  0.00           H  
ATOM   1085  HA  ILE A  68     -27.191   3.692 -19.553  1.00  0.00           H  
ATOM   1086  HB  ILE A  68     -25.665   6.132 -20.554  1.00  0.00           H  
ATOM   1087 1HG1 ILE A  68     -28.622   5.496 -20.650  1.00  0.00           H  
ATOM   1088 2HG1 ILE A  68     -27.865   6.566 -19.480  1.00  0.00           H  
ATOM   1089 1HG2 ILE A  68     -26.486   5.491 -22.785  1.00  0.00           H  
ATOM   1090 2HG2 ILE A  68     -25.428   4.232 -22.107  1.00  0.00           H  
ATOM   1091 3HG2 ILE A  68     -27.193   4.008 -22.103  1.00  0.00           H  
ATOM   1092 1HD1 ILE A  68     -28.879   7.828 -21.294  1.00  0.00           H  
ATOM   1093 2HD1 ILE A  68     -27.112   8.040 -21.295  1.00  0.00           H  
ATOM   1094 3HD1 ILE A  68     -27.880   6.958 -22.481  1.00  0.00           H  
ATOM   1095  N   VAL A  69     -25.283   2.272 -20.160  1.00  0.00           N  
ATOM   1096  CA  VAL A  69     -24.135   1.424 -20.433  1.00  0.00           C  
ATOM   1097  C   VAL A  69     -24.163   0.983 -21.886  1.00  0.00           C  
ATOM   1098  O   VAL A  69     -25.189   0.533 -22.401  1.00  0.00           O  
ATOM   1099  CB  VAL A  69     -24.061   0.218 -19.477  1.00  0.00           C  
ATOM   1100  CG1 VAL A  69     -22.852  -0.681 -19.815  1.00  0.00           C  
ATOM   1101  CG2 VAL A  69     -23.908   0.736 -18.068  1.00  0.00           C  
ATOM   1102  H   VAL A  69     -26.252   1.966 -20.302  1.00  0.00           H  
ATOM   1103  HA  VAL A  69     -23.238   2.005 -20.275  1.00  0.00           H  
ATOM   1104  HB  VAL A  69     -24.969  -0.377 -19.573  1.00  0.00           H  
ATOM   1105 1HG1 VAL A  69     -22.819  -1.522 -19.121  1.00  0.00           H  
ATOM   1106 2HG1 VAL A  69     -22.935  -1.055 -20.824  1.00  0.00           H  
ATOM   1107 3HG1 VAL A  69     -21.929  -0.103 -19.724  1.00  0.00           H  
ATOM   1108 1HG2 VAL A  69     -23.852  -0.105 -17.381  1.00  0.00           H  
ATOM   1109 2HG2 VAL A  69     -23.005   1.315 -17.998  1.00  0.00           H  
ATOM   1110 3HG2 VAL A  69     -24.755   1.371 -17.811  1.00  0.00           H  
ATOM   1111  N   VAL A  70     -23.030   1.137 -22.556  1.00  0.00           N  
ATOM   1112  CA  VAL A  70     -22.960   0.757 -23.960  1.00  0.00           C  
ATOM   1113  C   VAL A  70     -21.989  -0.400 -24.127  1.00  0.00           C  
ATOM   1114  O   VAL A  70     -20.870  -0.362 -23.620  1.00  0.00           O  
ATOM   1115  CB  VAL A  70     -22.505   1.947 -24.827  1.00  0.00           C  
ATOM   1116  CG1 VAL A  70     -22.448   1.546 -26.293  1.00  0.00           C  
ATOM   1117  CG2 VAL A  70     -23.447   3.124 -24.625  1.00  0.00           C  
ATOM   1118  H   VAL A  70     -22.229   1.529 -22.045  1.00  0.00           H  
ATOM   1119  HA  VAL A  70     -23.946   0.433 -24.291  1.00  0.00           H  
ATOM   1120  HB  VAL A  70     -21.496   2.234 -24.532  1.00  0.00           H  
ATOM   1121 1HG1 VAL A  70     -22.124   2.399 -26.891  1.00  0.00           H  
ATOM   1122 2HG1 VAL A  70     -21.741   0.726 -26.419  1.00  0.00           H  
ATOM   1123 3HG1 VAL A  70     -23.437   1.228 -26.622  1.00  0.00           H  
ATOM   1124 1HG2 VAL A  70     -23.119   3.962 -25.240  1.00  0.00           H  
ATOM   1125 2HG2 VAL A  70     -24.458   2.835 -24.914  1.00  0.00           H  
ATOM   1126 3HG2 VAL A  70     -23.441   3.420 -23.576  1.00  0.00           H  
ATOM   1127  N   ILE A  71     -22.412  -1.435 -24.836  1.00  0.00           N  
ATOM   1128  CA  ILE A  71     -21.567  -2.593 -25.072  1.00  0.00           C  
ATOM   1129  C   ILE A  71     -21.310  -2.810 -26.556  1.00  0.00           C  
ATOM   1130  O   ILE A  71     -22.241  -2.989 -27.338  1.00  0.00           O  
ATOM   1131  CB  ILE A  71     -22.202  -3.861 -24.472  1.00  0.00           C  
ATOM   1132  CG1 ILE A  71     -22.452  -3.674 -22.973  1.00  0.00           C  
ATOM   1133  CG2 ILE A  71     -21.312  -5.070 -24.720  1.00  0.00           C  
ATOM   1134  CD1 ILE A  71     -23.392  -4.698 -22.379  1.00  0.00           C  
ATOM   1135  H   ILE A  71     -23.363  -1.410 -25.199  1.00  0.00           H  
ATOM   1136  HA  ILE A  71     -20.609  -2.448 -24.581  1.00  0.00           H  
ATOM   1137  HB  ILE A  71     -23.173  -4.035 -24.934  1.00  0.00           H  
ATOM   1138 1HG1 ILE A  71     -21.505  -3.728 -22.437  1.00  0.00           H  
ATOM   1139 2HG1 ILE A  71     -22.871  -2.684 -22.795  1.00  0.00           H  
ATOM   1140 1HG2 ILE A  71     -21.776  -5.957 -24.289  1.00  0.00           H  
ATOM   1141 2HG2 ILE A  71     -21.184  -5.213 -25.792  1.00  0.00           H  
ATOM   1142 3HG2 ILE A  71     -20.339  -4.907 -24.256  1.00  0.00           H  
ATOM   1143 1HD1 ILE A  71     -23.520  -4.500 -21.314  1.00  0.00           H  
ATOM   1144 2HD1 ILE A  71     -24.360  -4.637 -22.878  1.00  0.00           H  
ATOM   1145 3HD1 ILE A  71     -22.976  -5.695 -22.514  1.00  0.00           H  
ATOM   1146  N   MET A  72     -20.050  -2.825 -26.958  1.00  0.00           N  
ATOM   1147  CA  MET A  72     -19.741  -3.119 -28.347  1.00  0.00           C  
ATOM   1148  C   MET A  72     -19.053  -4.468 -28.447  1.00  0.00           C  
ATOM   1149  O   MET A  72     -17.964  -4.683 -27.896  1.00  0.00           O  
ATOM   1150  CB  MET A  72     -18.894  -2.014 -28.960  1.00  0.00           C  
ATOM   1151  CG  MET A  72     -18.565  -2.179 -30.452  1.00  0.00           C  
ATOM   1152  SD  MET A  72     -17.701  -0.736 -31.119  1.00  0.00           S  
ATOM   1153  CE  MET A  72     -18.936   0.525 -31.219  1.00  0.00           C  
ATOM   1154  H   MET A  72     -19.307  -2.625 -26.288  1.00  0.00           H  
ATOM   1155  HA  MET A  72     -20.667  -3.190 -28.913  1.00  0.00           H  
ATOM   1156 1HB  MET A  72     -19.423  -1.082 -28.843  1.00  0.00           H  
ATOM   1157 2HB  MET A  72     -17.952  -1.938 -28.410  1.00  0.00           H  
ATOM   1158 1HG  MET A  72     -17.930  -3.056 -30.603  1.00  0.00           H  
ATOM   1159 2HG  MET A  72     -19.488  -2.328 -31.016  1.00  0.00           H  
ATOM   1160 1HE  MET A  72     -18.502   1.426 -31.584  1.00  0.00           H  
ATOM   1161 2HE  MET A  72     -19.699   0.215 -31.902  1.00  0.00           H  
ATOM   1162 3HE  MET A  72     -19.364   0.708 -30.243  1.00  0.00           H  
ATOM   1163  N   VAL A  73     -19.681  -5.380 -29.178  1.00  0.00           N  
ATOM   1164  CA  VAL A  73     -19.153  -6.733 -29.296  1.00  0.00           C  
ATOM   1165  C   VAL A  73     -18.469  -6.932 -30.631  1.00  0.00           C  
ATOM   1166  O   VAL A  73     -19.105  -6.835 -31.682  1.00  0.00           O  
ATOM   1167  CB  VAL A  73     -20.283  -7.768 -29.145  1.00  0.00           C  
ATOM   1168  CG1 VAL A  73     -19.728  -9.181 -29.244  1.00  0.00           C  
ATOM   1169  CG2 VAL A  73     -21.001  -7.562 -27.820  1.00  0.00           C  
ATOM   1170  H   VAL A  73     -20.570  -5.115 -29.620  1.00  0.00           H  
ATOM   1171  HA  VAL A  73     -18.418  -6.899 -28.505  1.00  0.00           H  
ATOM   1172  HB  VAL A  73     -20.990  -7.643 -29.966  1.00  0.00           H  
ATOM   1173 1HG1 VAL A  73     -20.540  -9.900 -29.136  1.00  0.00           H  
ATOM   1174 2HG1 VAL A  73     -19.250  -9.318 -30.214  1.00  0.00           H  
ATOM   1175 3HG1 VAL A  73     -18.996  -9.341 -28.453  1.00  0.00           H  
ATOM   1176 1HG2 VAL A  73     -21.799  -8.297 -27.721  1.00  0.00           H  
ATOM   1177 2HG2 VAL A  73     -20.292  -7.682 -27.000  1.00  0.00           H  
ATOM   1178 3HG2 VAL A  73     -21.426  -6.559 -27.789  1.00  0.00           H  
ATOM   1179  N   VAL A  74     -17.176  -7.241 -30.597  1.00  0.00           N  
ATOM   1180  CA  VAL A  74     -16.404  -7.234 -31.832  1.00  0.00           C  
ATOM   1181  C   VAL A  74     -15.917  -8.624 -32.218  1.00  0.00           C  
ATOM   1182  O   VAL A  74     -15.240  -9.334 -31.454  1.00  0.00           O  
ATOM   1183  CB  VAL A  74     -15.190  -6.297 -31.686  1.00  0.00           C  
ATOM   1184  CG1 VAL A  74     -14.400  -6.243 -32.985  1.00  0.00           C  
ATOM   1185  CG2 VAL A  74     -15.654  -4.907 -31.278  1.00  0.00           C  
ATOM   1186  H   VAL A  74     -16.747  -7.457 -29.691  1.00  0.00           H  
ATOM   1187  HA  VAL A  74     -17.050  -6.890 -32.638  1.00  0.00           H  
ATOM   1188  HB  VAL A  74     -14.524  -6.697 -30.921  1.00  0.00           H  
ATOM   1189 1HG1 VAL A  74     -13.546  -5.576 -32.864  1.00  0.00           H  
ATOM   1190 2HG1 VAL A  74     -14.047  -7.242 -33.239  1.00  0.00           H  
ATOM   1191 3HG1 VAL A  74     -15.040  -5.869 -33.784  1.00  0.00           H  
ATOM   1192 1HG2 VAL A  74     -14.791  -4.250 -31.176  1.00  0.00           H  
ATOM   1193 2HG2 VAL A  74     -16.325  -4.509 -32.040  1.00  0.00           H  
ATOM   1194 3HG2 VAL A  74     -16.181  -4.964 -30.325  1.00  0.00           H  
ATOM   1195  N   VAL A  75     -16.288  -9.015 -33.431  1.00  0.00           N  
ATOM   1196  CA  VAL A  75     -15.943 -10.325 -33.937  1.00  0.00           C  
ATOM   1197  C   VAL A  75     -15.271 -10.283 -35.313  1.00  0.00           C  
ATOM   1198  O   VAL A  75     -15.838  -9.773 -36.281  1.00  0.00           O  
ATOM   1199  CB  VAL A  75     -17.234 -11.158 -34.013  1.00  0.00           C  
ATOM   1200  CG1 VAL A  75     -16.955 -12.560 -34.538  1.00  0.00           C  
ATOM   1201  CG2 VAL A  75     -17.882 -11.196 -32.638  1.00  0.00           C  
ATOM   1202  H   VAL A  75     -16.846  -8.364 -34.000  1.00  0.00           H  
ATOM   1203  HA  VAL A  75     -15.260 -10.797 -33.231  1.00  0.00           H  
ATOM   1204  HB  VAL A  75     -17.908 -10.689 -34.711  1.00  0.00           H  
ATOM   1205 1HG1 VAL A  75     -17.889 -13.113 -34.597  1.00  0.00           H  
ATOM   1206 2HG1 VAL A  75     -16.515 -12.511 -35.533  1.00  0.00           H  
ATOM   1207 3HG1 VAL A  75     -16.269 -13.064 -33.862  1.00  0.00           H  
ATOM   1208 1HG2 VAL A  75     -18.798 -11.769 -32.675  1.00  0.00           H  
ATOM   1209 2HG2 VAL A  75     -17.206 -11.641 -31.971  1.00  0.00           H  
ATOM   1210 3HG2 VAL A  75     -18.110 -10.190 -32.297  1.00  0.00           H  
ATOM   1211  N   GLY A  76     -14.081 -10.887 -35.402  1.00  0.00           N  
ATOM   1212  CA  GLY A  76     -13.321 -10.960 -36.655  1.00  0.00           C  
ATOM   1213  C   GLY A  76     -12.394  -9.776 -36.954  1.00  0.00           C  
ATOM   1214  O   GLY A  76     -11.637  -9.827 -37.923  1.00  0.00           O  
ATOM   1215  H   GLY A  76     -13.703 -11.312 -34.565  1.00  0.00           H  
ATOM   1216 1HA  GLY A  76     -12.729 -11.874 -36.646  1.00  0.00           H  
ATOM   1217 2HA  GLY A  76     -14.024 -11.071 -37.481  1.00  0.00           H  
ATOM   1218  N   ALA A  77     -12.477  -8.717 -36.154  1.00  0.00           N  
ATOM   1219  CA  ALA A  77     -11.623  -7.536 -36.318  1.00  0.00           C  
ATOM   1220  C   ALA A  77     -10.157  -7.823 -35.994  1.00  0.00           C  
ATOM   1221  O   ALA A  77      -9.838  -8.603 -35.085  1.00  0.00           O  
ATOM   1222  CB  ALA A  77     -12.126  -6.413 -35.434  1.00  0.00           C  
ATOM   1223  H   ALA A  77     -13.145  -8.746 -35.399  1.00  0.00           H  
ATOM   1224  HA  ALA A  77     -11.669  -7.216 -37.363  1.00  0.00           H  
ATOM   1225 1HB  ALA A  77     -11.515  -5.542 -35.564  1.00  0.00           H  
ATOM   1226 2HB  ALA A  77     -13.119  -6.191 -35.723  1.00  0.00           H  
ATOM   1227 3HB  ALA A  77     -12.100  -6.718 -34.398  1.00  0.00           H  
ATOM   1228  N   SER A  78      -9.271  -7.134 -36.712  1.00  0.00           N  
ATOM   1229  CA  SER A  78      -7.827  -7.178 -36.491  1.00  0.00           C  
ATOM   1230  C   SER A  78      -7.539  -6.386 -35.235  1.00  0.00           C  
ATOM   1231  O   SER A  78      -8.382  -5.608 -34.798  1.00  0.00           O  
ATOM   1232  CB  SER A  78      -7.089  -6.536 -37.643  1.00  0.00           C  
ATOM   1233  OG  SER A  78      -7.303  -5.139 -37.659  1.00  0.00           O  
ATOM   1234  H   SER A  78      -9.617  -6.527 -37.468  1.00  0.00           H  
ATOM   1235  HA  SER A  78      -7.507  -8.212 -36.352  1.00  0.00           H  
ATOM   1236 1HB  SER A  78      -6.025  -6.747 -37.566  1.00  0.00           H  
ATOM   1237 2HB  SER A  78      -7.447  -6.965 -38.578  1.00  0.00           H  
ATOM   1238  HG  SER A  78      -7.607  -4.930 -38.555  1.00  0.00           H  
ATOM   1239  N   GLU A  79      -6.350  -6.492 -34.667  1.00  0.00           N  
ATOM   1240  CA  GLU A  79      -6.103  -5.706 -33.465  1.00  0.00           C  
ATOM   1241  C   GLU A  79      -6.243  -4.192 -33.684  1.00  0.00           C  
ATOM   1242  O   GLU A  79      -6.804  -3.501 -32.829  1.00  0.00           O  
ATOM   1243  CB  GLU A  79      -4.704  -6.016 -32.929  1.00  0.00           C  
ATOM   1244  CG  GLU A  79      -4.554  -7.409 -32.333  1.00  0.00           C  
ATOM   1245  CD  GLU A  79      -3.149  -7.707 -31.887  1.00  0.00           C  
ATOM   1246  OE1 GLU A  79      -2.282  -6.906 -32.145  1.00  0.00           O  
ATOM   1247  OE2 GLU A  79      -2.942  -8.736 -31.289  1.00  0.00           O  
ATOM   1248  H   GLU A  79      -5.644  -7.141 -35.018  1.00  0.00           H  
ATOM   1249  HA  GLU A  79      -6.841  -6.003 -32.719  1.00  0.00           H  
ATOM   1250 1HB  GLU A  79      -3.975  -5.917 -33.734  1.00  0.00           H  
ATOM   1251 2HB  GLU A  79      -4.440  -5.292 -32.158  1.00  0.00           H  
ATOM   1252 1HG  GLU A  79      -5.221  -7.500 -31.476  1.00  0.00           H  
ATOM   1253 2HG  GLU A  79      -4.858  -8.145 -33.075  1.00  0.00           H  
ATOM   1254  N   GLU A  80      -5.784  -3.672 -34.825  1.00  0.00           N  
ATOM   1255  CA  GLU A  80      -5.935  -2.240 -35.075  1.00  0.00           C  
ATOM   1256  C   GLU A  80      -7.415  -1.863 -35.171  1.00  0.00           C  
ATOM   1257  O   GLU A  80      -7.835  -0.813 -34.667  1.00  0.00           O  
ATOM   1258  CB  GLU A  80      -5.211  -1.836 -36.361  1.00  0.00           C  
ATOM   1259  CG  GLU A  80      -3.689  -1.900 -36.276  1.00  0.00           C  
ATOM   1260  CD  GLU A  80      -3.020  -1.542 -37.577  1.00  0.00           C  
ATOM   1261  OE1 GLU A  80      -3.716  -1.371 -38.548  1.00  0.00           O  
ATOM   1262  OE2 GLU A  80      -1.815  -1.440 -37.597  1.00  0.00           O  
ATOM   1263  H   GLU A  80      -5.303  -4.270 -35.483  1.00  0.00           H  
ATOM   1264  HA  GLU A  80      -5.498  -1.692 -34.239  1.00  0.00           H  
ATOM   1265 1HB  GLU A  80      -5.530  -2.491 -37.172  1.00  0.00           H  
ATOM   1266 2HB  GLU A  80      -5.491  -0.819 -36.633  1.00  0.00           H  
ATOM   1267 1HG  GLU A  80      -3.352  -1.210 -35.504  1.00  0.00           H  
ATOM   1268 2HG  GLU A  80      -3.392  -2.904 -35.982  1.00  0.00           H  
ATOM   1269  N   GLU A  81      -8.199  -2.731 -35.808  1.00  0.00           N  
ATOM   1270  CA  GLU A  81      -9.632  -2.529 -35.956  1.00  0.00           C  
ATOM   1271  C   GLU A  81     -10.336  -2.575 -34.596  1.00  0.00           C  
ATOM   1272  O   GLU A  81     -11.263  -1.797 -34.354  1.00  0.00           O  
ATOM   1273  CB  GLU A  81     -10.186  -3.556 -36.933  1.00  0.00           C  
ATOM   1274  CG  GLU A  81      -9.774  -3.303 -38.379  1.00  0.00           C  
ATOM   1275  CD  GLU A  81     -10.131  -4.422 -39.318  1.00  0.00           C  
ATOM   1276  OE1 GLU A  81     -10.315  -5.531 -38.857  1.00  0.00           O  
ATOM   1277  OE2 GLU A  81     -10.211  -4.176 -40.498  1.00  0.00           O  
ATOM   1278  H   GLU A  81      -7.765  -3.551 -36.237  1.00  0.00           H  
ATOM   1279  HA  GLU A  81      -9.794  -1.541 -36.383  1.00  0.00           H  
ATOM   1280 1HB  GLU A  81      -9.815  -4.524 -36.661  1.00  0.00           H  
ATOM   1281 2HB  GLU A  81     -11.273  -3.579 -36.876  1.00  0.00           H  
ATOM   1282 1HG  GLU A  81     -10.264  -2.391 -38.722  1.00  0.00           H  
ATOM   1283 2HG  GLU A  81      -8.699  -3.134 -38.415  1.00  0.00           H  
ATOM   1284  N   GLN A  82      -9.889  -3.463 -33.698  1.00  0.00           N  
ATOM   1285  CA  GLN A  82     -10.474  -3.567 -32.363  1.00  0.00           C  
ATOM   1286  C   GLN A  82     -10.207  -2.273 -31.582  1.00  0.00           C  
ATOM   1287  O   GLN A  82     -11.081  -1.803 -30.844  1.00  0.00           O  
ATOM   1288  CB  GLN A  82      -9.904  -4.773 -31.612  1.00  0.00           C  
ATOM   1289  CG  GLN A  82     -10.351  -6.117 -32.162  1.00  0.00           C  
ATOM   1290  CD  GLN A  82      -9.725  -7.283 -31.420  1.00  0.00           C  
ATOM   1291  OE1 GLN A  82      -9.507  -7.220 -30.207  1.00  0.00           O  
ATOM   1292  NE2 GLN A  82      -9.434  -8.357 -32.146  1.00  0.00           N  
ATOM   1293  H   GLN A  82      -9.153  -4.108 -33.989  1.00  0.00           H  
ATOM   1294  HA  GLN A  82     -11.551  -3.700 -32.462  1.00  0.00           H  
ATOM   1295 1HB  GLN A  82      -8.815  -4.742 -31.645  1.00  0.00           H  
ATOM   1296 2HB  GLN A  82     -10.202  -4.723 -30.564  1.00  0.00           H  
ATOM   1297 1HG  GLN A  82     -11.434  -6.194 -32.069  1.00  0.00           H  
ATOM   1298 2HG  GLN A  82     -10.061  -6.184 -33.211  1.00  0.00           H  
ATOM   1299 1HE2 GLN A  82      -9.019  -9.157 -31.711  1.00  0.00           H  
ATOM   1300 2HE2 GLN A  82      -9.628  -8.366 -33.127  1.00  0.00           H  
ATOM   1301  N   GLU A  83      -9.018  -1.673 -31.778  1.00  0.00           N  
ATOM   1302  CA  GLU A  83      -8.716  -0.399 -31.131  1.00  0.00           C  
ATOM   1303  C   GLU A  83      -9.637   0.708 -31.646  1.00  0.00           C  
ATOM   1304  O   GLU A  83     -10.060   1.574 -30.870  1.00  0.00           O  
ATOM   1305  CB  GLU A  83      -7.254  -0.014 -31.366  1.00  0.00           C  
ATOM   1306  CG  GLU A  83      -6.252  -0.835 -30.568  1.00  0.00           C  
ATOM   1307  CD  GLU A  83      -6.296  -0.541 -29.094  1.00  0.00           C  
ATOM   1308  OE1 GLU A  83      -6.229   0.610 -28.735  1.00  0.00           O  
ATOM   1309  OE2 GLU A  83      -6.397  -1.469 -28.327  1.00  0.00           O  
ATOM   1310  H   GLU A  83      -8.304  -2.159 -32.333  1.00  0.00           H  
ATOM   1311  HA  GLU A  83      -8.896  -0.512 -30.062  1.00  0.00           H  
ATOM   1312 1HB  GLU A  83      -7.014  -0.128 -32.424  1.00  0.00           H  
ATOM   1313 2HB  GLU A  83      -7.108   1.035 -31.109  1.00  0.00           H  
ATOM   1314 1HG  GLU A  83      -6.460  -1.893 -30.722  1.00  0.00           H  
ATOM   1315 2HG  GLU A  83      -5.250  -0.632 -30.944  1.00  0.00           H  
ATOM   1316  N   GLU A  84      -9.977   0.672 -32.946  1.00  0.00           N  
ATOM   1317  CA  GLU A  84     -10.915   1.661 -33.465  1.00  0.00           C  
ATOM   1318  C   GLU A  84     -12.292   1.418 -32.850  1.00  0.00           C  
ATOM   1319  O   GLU A  84     -13.004   2.374 -32.541  1.00  0.00           O  
ATOM   1320  CB  GLU A  84     -10.993   1.592 -34.992  1.00  0.00           C  
ATOM   1321  CG  GLU A  84      -9.727   2.042 -35.707  1.00  0.00           C  
ATOM   1322  CD  GLU A  84      -9.357   3.467 -35.399  1.00  0.00           C  
ATOM   1323  OE1 GLU A  84     -10.234   4.233 -35.079  1.00  0.00           O  
ATOM   1324  OE2 GLU A  84      -8.195   3.789 -35.485  1.00  0.00           O  
ATOM   1325  H   GLU A  84      -9.507   0.008 -33.571  1.00  0.00           H  
ATOM   1326  HA  GLU A  84     -10.582   2.653 -33.173  1.00  0.00           H  
ATOM   1327 1HB  GLU A  84     -11.204   0.568 -35.299  1.00  0.00           H  
ATOM   1328 2HB  GLU A  84     -11.815   2.215 -35.343  1.00  0.00           H  
ATOM   1329 1HG  GLU A  84      -8.904   1.393 -35.410  1.00  0.00           H  
ATOM   1330 2HG  GLU A  84      -9.871   1.933 -36.781  1.00  0.00           H  
ATOM   1331  N   MET A  85     -12.660   0.147 -32.634  1.00  0.00           N  
ATOM   1332  CA  MET A  85     -13.929  -0.147 -31.974  1.00  0.00           C  
ATOM   1333  C   MET A  85     -13.925   0.367 -30.536  1.00  0.00           C  
ATOM   1334  O   MET A  85     -14.952   0.838 -30.041  1.00  0.00           O  
ATOM   1335  CB  MET A  85     -14.209  -1.648 -31.991  1.00  0.00           C  
ATOM   1336  CG  MET A  85     -14.475  -2.251 -33.361  1.00  0.00           C  
ATOM   1337  SD  MET A  85     -16.003  -1.697 -34.122  1.00  0.00           S  
ATOM   1338  CE  MET A  85     -16.023  -2.715 -35.583  1.00  0.00           C  
ATOM   1339  H   MET A  85     -12.072  -0.609 -32.999  1.00  0.00           H  
ATOM   1340  HA  MET A  85     -14.722   0.363 -32.508  1.00  0.00           H  
ATOM   1341 1HB  MET A  85     -13.347  -2.169 -31.582  1.00  0.00           H  
ATOM   1342 2HB  MET A  85     -15.051  -1.878 -31.346  1.00  0.00           H  
ATOM   1343 1HG  MET A  85     -13.665  -1.990 -34.027  1.00  0.00           H  
ATOM   1344 2HG  MET A  85     -14.504  -3.312 -33.275  1.00  0.00           H  
ATOM   1345 1HE  MET A  85     -16.914  -2.488 -36.174  1.00  0.00           H  
ATOM   1346 2HE  MET A  85     -15.136  -2.509 -36.189  1.00  0.00           H  
ATOM   1347 3HE  MET A  85     -16.037  -3.756 -35.310  1.00  0.00           H  
ATOM   1348  N   HIS A  86     -12.767   0.331 -29.864  1.00  0.00           N  
ATOM   1349  CA  HIS A  86     -12.704   0.895 -28.522  1.00  0.00           C  
ATOM   1350  C   HIS A  86     -13.055   2.385 -28.548  1.00  0.00           C  
ATOM   1351  O   HIS A  86     -13.865   2.866 -27.742  1.00  0.00           O  
ATOM   1352  CB  HIS A  86     -11.312   0.696 -27.915  1.00  0.00           C  
ATOM   1353  CG  HIS A  86     -11.170   1.263 -26.537  1.00  0.00           C  
ATOM   1354  ND1 HIS A  86     -10.672   2.527 -26.300  1.00  0.00           N  
ATOM   1355  CD2 HIS A  86     -11.459   0.739 -25.323  1.00  0.00           C  
ATOM   1356  CE1 HIS A  86     -10.662   2.757 -24.999  1.00  0.00           C  
ATOM   1357  NE2 HIS A  86     -11.134   1.687 -24.384  1.00  0.00           N  
ATOM   1358  H   HIS A  86     -11.966  -0.166 -30.271  1.00  0.00           H  
ATOM   1359  HA  HIS A  86     -13.441   0.385 -27.913  1.00  0.00           H  
ATOM   1360 1HB  HIS A  86     -11.083  -0.370 -27.871  1.00  0.00           H  
ATOM   1361 2HB  HIS A  86     -10.565   1.165 -28.555  1.00  0.00           H  
ATOM   1362  HD1 HIS A  86     -10.433   3.208 -26.994  1.00  0.00           H  
ATOM   1363  HD2 HIS A  86     -11.867  -0.222 -25.009  1.00  0.00           H  
ATOM   1364  HE1 HIS A  86     -10.303   3.707 -24.605  1.00  0.00           H  
ATOM   1365  N   ARG A  87     -12.473   3.107 -29.509  1.00  0.00           N  
ATOM   1366  CA  ARG A  87     -12.788   4.515 -29.682  1.00  0.00           C  
ATOM   1367  C   ARG A  87     -14.273   4.747 -29.969  1.00  0.00           C  
ATOM   1368  O   ARG A  87     -14.885   5.626 -29.347  1.00  0.00           O  
ATOM   1369  CB  ARG A  87     -11.961   5.101 -30.817  1.00  0.00           C  
ATOM   1370  CG  ARG A  87     -12.286   6.545 -31.167  1.00  0.00           C  
ATOM   1371  CD  ARG A  87     -11.423   7.052 -32.264  1.00  0.00           C  
ATOM   1372  NE  ARG A  87     -11.597   6.288 -33.488  1.00  0.00           N  
ATOM   1373  CZ  ARG A  87     -12.606   6.465 -34.364  1.00  0.00           C  
ATOM   1374  NH1 ARG A  87     -13.521   7.382 -34.136  1.00  0.00           N  
ATOM   1375  NH2 ARG A  87     -12.676   5.717 -35.451  1.00  0.00           N  
ATOM   1376  H   ARG A  87     -11.743   2.664 -30.079  1.00  0.00           H  
ATOM   1377  HA  ARG A  87     -12.538   5.030 -28.757  1.00  0.00           H  
ATOM   1378 1HB  ARG A  87     -10.904   5.056 -30.557  1.00  0.00           H  
ATOM   1379 2HB  ARG A  87     -12.103   4.504 -31.717  1.00  0.00           H  
ATOM   1380 1HG  ARG A  87     -13.326   6.616 -31.487  1.00  0.00           H  
ATOM   1381 2HG  ARG A  87     -12.133   7.175 -30.290  1.00  0.00           H  
ATOM   1382 1HD  ARG A  87     -11.674   8.092 -32.472  1.00  0.00           H  
ATOM   1383 2HD  ARG A  87     -10.378   6.984 -31.965  1.00  0.00           H  
ATOM   1384  HE  ARG A  87     -10.913   5.573 -33.698  1.00  0.00           H  
ATOM   1385 1HH1 ARG A  87     -13.467   7.953 -33.305  1.00  0.00           H  
ATOM   1386 2HH1 ARG A  87     -14.277   7.514 -34.792  1.00  0.00           H  
ATOM   1387 1HH2 ARG A  87     -11.973   5.012 -35.626  1.00  0.00           H  
ATOM   1388 2HH2 ARG A  87     -13.432   5.850 -36.107  1.00  0.00           H  
ATOM   1389  N   LEU A  88     -14.856   3.952 -30.872  1.00  0.00           N  
ATOM   1390  CA  LEU A  88     -16.225   4.166 -31.309  1.00  0.00           C  
ATOM   1391  C   LEU A  88     -17.211   3.960 -30.169  1.00  0.00           C  
ATOM   1392  O   LEU A  88     -18.120   4.774 -29.997  1.00  0.00           O  
ATOM   1393  CB  LEU A  88     -16.558   3.218 -32.482  1.00  0.00           C  
ATOM   1394  CG  LEU A  88     -15.866   3.488 -33.858  1.00  0.00           C  
ATOM   1395  CD1 LEU A  88     -16.120   2.313 -34.817  1.00  0.00           C  
ATOM   1396  CD2 LEU A  88     -16.458   4.764 -34.471  1.00  0.00           C  
ATOM   1397  H   LEU A  88     -14.296   3.213 -31.309  1.00  0.00           H  
ATOM   1398  HA  LEU A  88     -16.315   5.197 -31.641  1.00  0.00           H  
ATOM   1399 1HB  LEU A  88     -16.297   2.204 -32.177  1.00  0.00           H  
ATOM   1400 2HB  LEU A  88     -17.628   3.260 -32.653  1.00  0.00           H  
ATOM   1401  HG  LEU A  88     -14.788   3.612 -33.723  1.00  0.00           H  
ATOM   1402 1HD1 LEU A  88     -15.644   2.525 -35.778  1.00  0.00           H  
ATOM   1403 2HD1 LEU A  88     -15.700   1.404 -34.403  1.00  0.00           H  
ATOM   1404 3HD1 LEU A  88     -17.178   2.178 -34.964  1.00  0.00           H  
ATOM   1405 1HD2 LEU A  88     -15.980   4.959 -35.432  1.00  0.00           H  
ATOM   1406 2HD2 LEU A  88     -17.530   4.651 -34.613  1.00  0.00           H  
ATOM   1407 3HD2 LEU A  88     -16.274   5.604 -33.820  1.00  0.00           H  
ATOM   1408  N   VAL A  89     -17.019   2.930 -29.339  1.00  0.00           N  
ATOM   1409  CA  VAL A  89     -17.980   2.738 -28.262  1.00  0.00           C  
ATOM   1410  C   VAL A  89     -17.844   3.832 -27.211  1.00  0.00           C  
ATOM   1411  O   VAL A  89     -18.841   4.203 -26.581  1.00  0.00           O  
ATOM   1412  CB  VAL A  89     -17.776   1.362 -27.601  1.00  0.00           C  
ATOM   1413  CG1 VAL A  89     -16.561   1.387 -26.685  1.00  0.00           C  
ATOM   1414  CG2 VAL A  89     -19.026   0.968 -26.829  1.00  0.00           C  
ATOM   1415  H   VAL A  89     -16.268   2.257 -29.521  1.00  0.00           H  
ATOM   1416  HA  VAL A  89     -18.975   2.813 -28.689  1.00  0.00           H  
ATOM   1417  HB  VAL A  89     -17.578   0.622 -28.377  1.00  0.00           H  
ATOM   1418 1HG1 VAL A  89     -16.431   0.406 -26.226  1.00  0.00           H  
ATOM   1419 2HG1 VAL A  89     -15.673   1.636 -27.265  1.00  0.00           H  
ATOM   1420 3HG1 VAL A  89     -16.708   2.134 -25.906  1.00  0.00           H  
ATOM   1421 1HG2 VAL A  89     -18.874  -0.006 -26.365  1.00  0.00           H  
ATOM   1422 2HG2 VAL A  89     -19.226   1.711 -26.057  1.00  0.00           H  
ATOM   1423 3HG2 VAL A  89     -19.874   0.916 -27.512  1.00  0.00           H  
ATOM   1424  N   ARG A  90     -16.623   4.345 -27.001  1.00  0.00           N  
ATOM   1425  CA  ARG A  90     -16.457   5.484 -26.119  1.00  0.00           C  
ATOM   1426  C   ARG A  90     -17.265   6.679 -26.624  1.00  0.00           C  
ATOM   1427  O   ARG A  90     -18.039   7.273 -25.862  1.00  0.00           O  
ATOM   1428  CB  ARG A  90     -14.989   5.867 -26.011  1.00  0.00           C  
ATOM   1429  CG  ARG A  90     -14.698   7.029 -25.074  1.00  0.00           C  
ATOM   1430  CD  ARG A  90     -13.240   7.282 -24.948  1.00  0.00           C  
ATOM   1431  NE  ARG A  90     -12.953   8.341 -23.993  1.00  0.00           N  
ATOM   1432  CZ  ARG A  90     -12.941   9.655 -24.290  1.00  0.00           C  
ATOM   1433  NH1 ARG A  90     -13.201  10.055 -25.515  1.00  0.00           N  
ATOM   1434  NH2 ARG A  90     -12.668  10.542 -23.349  1.00  0.00           N  
ATOM   1435  H   ARG A  90     -15.799   3.913 -27.432  1.00  0.00           H  
ATOM   1436  HA  ARG A  90     -16.820   5.225 -25.138  1.00  0.00           H  
ATOM   1437 1HB  ARG A  90     -14.414   5.011 -25.661  1.00  0.00           H  
ATOM   1438 2HB  ARG A  90     -14.609   6.136 -26.997  1.00  0.00           H  
ATOM   1439 1HG  ARG A  90     -15.171   7.934 -25.458  1.00  0.00           H  
ATOM   1440 2HG  ARG A  90     -15.095   6.806 -24.083  1.00  0.00           H  
ATOM   1441 1HD  ARG A  90     -12.742   6.374 -24.609  1.00  0.00           H  
ATOM   1442 2HD  ARG A  90     -12.837   7.577 -25.916  1.00  0.00           H  
ATOM   1443  HE  ARG A  90     -12.749   8.072 -23.040  1.00  0.00           H  
ATOM   1444 1HH1 ARG A  90     -13.410   9.377 -26.234  1.00  0.00           H  
ATOM   1445 2HH1 ARG A  90     -13.192  11.040 -25.737  1.00  0.00           H  
ATOM   1446 1HH2 ARG A  90     -12.469  10.235 -22.407  1.00  0.00           H  
ATOM   1447 2HH2 ARG A  90     -12.659  11.526 -23.571  1.00  0.00           H  
ATOM   1448  N   GLU A  91     -17.159   6.972 -27.929  1.00  0.00           N  
ATOM   1449  CA  GLU A  91     -17.874   8.105 -28.498  1.00  0.00           C  
ATOM   1450  C   GLU A  91     -19.380   7.902 -28.409  1.00  0.00           C  
ATOM   1451  O   GLU A  91     -20.108   8.863 -28.168  1.00  0.00           O  
ATOM   1452  CB  GLU A  91     -17.464   8.319 -29.957  1.00  0.00           C  
ATOM   1453  CG  GLU A  91     -16.024   8.775 -30.144  1.00  0.00           C  
ATOM   1454  CD  GLU A  91     -15.566   8.696 -31.574  1.00  0.00           C  
ATOM   1455  OE1 GLU A  91     -16.341   8.283 -32.404  1.00  0.00           O  
ATOM   1456  OE2 GLU A  91     -14.440   9.048 -31.837  1.00  0.00           O  
ATOM   1457  H   GLU A  91     -16.489   6.452 -28.507  1.00  0.00           H  
ATOM   1458  HA  GLU A  91     -17.628   8.986 -27.913  1.00  0.00           H  
ATOM   1459 1HB  GLU A  91     -17.594   7.389 -30.512  1.00  0.00           H  
ATOM   1460 2HB  GLU A  91     -18.114   9.066 -30.413  1.00  0.00           H  
ATOM   1461 1HG  GLU A  91     -15.933   9.806 -29.803  1.00  0.00           H  
ATOM   1462 2HG  GLU A  91     -15.374   8.158 -29.525  1.00  0.00           H  
ATOM   1463  N   ILE A  92     -19.858   6.666 -28.583  1.00  0.00           N  
ATOM   1464  CA  ILE A  92     -21.295   6.437 -28.507  1.00  0.00           C  
ATOM   1465  C   ILE A  92     -21.796   6.723 -27.110  1.00  0.00           C  
ATOM   1466  O   ILE A  92     -22.797   7.427 -26.956  1.00  0.00           O  
ATOM   1467  CB  ILE A  92     -21.667   4.985 -28.885  1.00  0.00           C  
ATOM   1468  CG1 ILE A  92     -21.374   4.790 -30.380  1.00  0.00           C  
ATOM   1469  CG2 ILE A  92     -23.162   4.664 -28.498  1.00  0.00           C  
ATOM   1470  CD1 ILE A  92     -21.403   3.388 -30.851  1.00  0.00           C  
ATOM   1471  H   ILE A  92     -19.211   5.913 -28.834  1.00  0.00           H  
ATOM   1472  HA  ILE A  92     -21.784   7.114 -29.190  1.00  0.00           H  
ATOM   1473  HB  ILE A  92     -21.015   4.302 -28.347  1.00  0.00           H  
ATOM   1474 1HG1 ILE A  92     -22.092   5.330 -30.934  1.00  0.00           H  
ATOM   1475 2HG1 ILE A  92     -20.402   5.205 -30.597  1.00  0.00           H  
ATOM   1476 1HG2 ILE A  92     -23.405   3.640 -28.759  1.00  0.00           H  
ATOM   1477 2HG2 ILE A  92     -23.318   4.786 -27.429  1.00  0.00           H  
ATOM   1478 3HG2 ILE A  92     -23.825   5.329 -29.018  1.00  0.00           H  
ATOM   1479 1HD1 ILE A  92     -21.185   3.367 -31.920  1.00  0.00           H  
ATOM   1480 2HD1 ILE A  92     -20.662   2.812 -30.320  1.00  0.00           H  
ATOM   1481 3HD1 ILE A  92     -22.375   2.971 -30.676  1.00  0.00           H  
ATOM   1482  N   ALA A  93     -21.130   6.176 -26.093  1.00  0.00           N  
ATOM   1483  CA  ALA A  93     -21.622   6.362 -24.741  1.00  0.00           C  
ATOM   1484  C   ALA A  93     -21.650   7.839 -24.364  1.00  0.00           C  
ATOM   1485  O   ALA A  93     -22.630   8.307 -23.766  1.00  0.00           O  
ATOM   1486  CB  ALA A  93     -20.757   5.592 -23.791  1.00  0.00           C  
ATOM   1487  H   ALA A  93     -20.291   5.614 -26.275  1.00  0.00           H  
ATOM   1488  HA  ALA A  93     -22.638   5.992 -24.691  1.00  0.00           H  
ATOM   1489 1HB  ALA A  93     -21.131   5.704 -22.783  1.00  0.00           H  
ATOM   1490 2HB  ALA A  93     -20.769   4.543 -24.073  1.00  0.00           H  
ATOM   1491 3HB  ALA A  93     -19.741   5.980 -23.865  1.00  0.00           H  
ATOM   1492  N   GLU A  94     -20.615   8.595 -24.754  1.00  0.00           N  
ATOM   1493  CA  GLU A  94     -20.583  10.010 -24.431  1.00  0.00           C  
ATOM   1494  C   GLU A  94     -21.660  10.778 -25.176  1.00  0.00           C  
ATOM   1495  O   GLU A  94     -22.285  11.666 -24.597  1.00  0.00           O  
ATOM   1496  CB  GLU A  94     -19.208  10.598 -24.758  1.00  0.00           C  
ATOM   1497  CG  GLU A  94     -18.083  10.101 -23.861  1.00  0.00           C  
ATOM   1498  CD  GLU A  94     -16.751  10.710 -24.203  1.00  0.00           C  
ATOM   1499  OE1 GLU A  94     -16.699  11.508 -25.108  1.00  0.00           O  
ATOM   1500  OE2 GLU A  94     -15.785  10.377 -23.557  1.00  0.00           O  
ATOM   1501  H   GLU A  94     -19.819   8.165 -25.240  1.00  0.00           H  
ATOM   1502  HA  GLU A  94     -20.766  10.119 -23.364  1.00  0.00           H  
ATOM   1503 1HB  GLU A  94     -18.946  10.357 -25.789  1.00  0.00           H  
ATOM   1504 2HB  GLU A  94     -19.248  11.684 -24.675  1.00  0.00           H  
ATOM   1505 1HG  GLU A  94     -18.325  10.341 -22.826  1.00  0.00           H  
ATOM   1506 2HG  GLU A  94     -18.015   9.018 -23.948  1.00  0.00           H  
ATOM   1507  N   ALA A  95     -21.898  10.432 -26.444  1.00  0.00           N  
ATOM   1508  CA  ALA A  95     -22.942  11.078 -27.221  1.00  0.00           C  
ATOM   1509  C   ALA A  95     -24.317  10.858 -26.604  1.00  0.00           C  
ATOM   1510  O   ALA A  95     -25.135  11.785 -26.568  1.00  0.00           O  
ATOM   1511  CB  ALA A  95     -22.920  10.543 -28.636  1.00  0.00           C  
ATOM   1512  H   ALA A  95     -21.291   9.747 -26.897  1.00  0.00           H  
ATOM   1513  HA  ALA A  95     -22.739  12.151 -27.236  1.00  0.00           H  
ATOM   1514 1HB  ALA A  95     -23.676  11.040 -29.227  1.00  0.00           H  
ATOM   1515 2HB  ALA A  95     -21.938  10.719 -29.076  1.00  0.00           H  
ATOM   1516 3HB  ALA A  95     -23.116   9.474 -28.602  1.00  0.00           H  
ATOM   1517  N   LEU A  96     -24.562   9.653 -26.068  1.00  0.00           N  
ATOM   1518  CA  LEU A  96     -25.836   9.368 -25.423  1.00  0.00           C  
ATOM   1519  C   LEU A  96     -25.996  10.226 -24.187  1.00  0.00           C  
ATOM   1520  O   LEU A  96     -27.058  10.816 -23.971  1.00  0.00           O  
ATOM   1521  CB  LEU A  96     -25.932   7.885 -25.043  1.00  0.00           C  
ATOM   1522  CG  LEU A  96     -26.104   6.909 -26.213  1.00  0.00           C  
ATOM   1523  CD1 LEU A  96     -25.854   5.487 -25.730  1.00  0.00           C  
ATOM   1524  CD2 LEU A  96     -27.505   7.051 -26.791  1.00  0.00           C  
ATOM   1525  H   LEU A  96     -23.864   8.908 -26.182  1.00  0.00           H  
ATOM   1526  HA  LEU A  96     -26.638   9.616 -26.109  1.00  0.00           H  
ATOM   1527 1HB  LEU A  96     -25.025   7.605 -24.508  1.00  0.00           H  
ATOM   1528 2HB  LEU A  96     -26.780   7.752 -24.372  1.00  0.00           H  
ATOM   1529  HG  LEU A  96     -25.368   7.133 -26.986  1.00  0.00           H  
ATOM   1530 1HD1 LEU A  96     -25.976   4.793 -26.561  1.00  0.00           H  
ATOM   1531 2HD1 LEU A  96     -24.839   5.408 -25.339  1.00  0.00           H  
ATOM   1532 3HD1 LEU A  96     -26.566   5.239 -24.943  1.00  0.00           H  
ATOM   1533 1HD2 LEU A  96     -27.627   6.357 -27.623  1.00  0.00           H  
ATOM   1534 2HD2 LEU A  96     -28.241   6.826 -26.020  1.00  0.00           H  
ATOM   1535 3HD2 LEU A  96     -27.650   8.072 -27.145  1.00  0.00           H  
ATOM   1536  N   HIS A  97     -24.918  10.351 -23.410  1.00  0.00           N  
ATOM   1537  CA  HIS A  97     -24.936  11.111 -22.174  1.00  0.00           C  
ATOM   1538  C   HIS A  97     -25.197  12.590 -22.460  1.00  0.00           C  
ATOM   1539  O   HIS A  97     -26.081  13.197 -21.843  1.00  0.00           O  
ATOM   1540  CB  HIS A  97     -23.609  10.948 -21.434  1.00  0.00           C  
ATOM   1541  CG  HIS A  97     -23.545  11.634 -20.131  1.00  0.00           C  
ATOM   1542  ND1 HIS A  97     -24.232  11.198 -19.013  1.00  0.00           N  
ATOM   1543  CD2 HIS A  97     -22.878  12.737 -19.764  1.00  0.00           C  
ATOM   1544  CE1 HIS A  97     -23.984  12.018 -18.006  1.00  0.00           C  
ATOM   1545  NE2 HIS A  97     -23.167  12.973 -18.437  1.00  0.00           N  
ATOM   1546  H   HIS A  97     -24.067   9.835 -23.660  1.00  0.00           H  
ATOM   1547  HA  HIS A  97     -25.734  10.747 -21.530  1.00  0.00           H  
ATOM   1548 1HB  HIS A  97     -23.421   9.904 -21.286  1.00  0.00           H  
ATOM   1549 2HB  HIS A  97     -22.803  11.330 -22.045  1.00  0.00           H  
ATOM   1550  HD1 HIS A  97     -24.825  10.392 -18.951  1.00  0.00           H  
ATOM   1551  HD2 HIS A  97     -22.219  13.410 -20.314  1.00  0.00           H  
ATOM   1552  HE1 HIS A  97     -24.434  11.850 -17.029  1.00  0.00           H  
ATOM   1553  N   GLU A  98     -24.429  13.177 -23.384  1.00  0.00           N  
ATOM   1554  CA  GLU A  98     -24.592  14.585 -23.707  1.00  0.00           C  
ATOM   1555  C   GLU A  98     -25.981  14.870 -24.256  1.00  0.00           C  
ATOM   1556  O   GLU A  98     -26.571  15.905 -23.951  1.00  0.00           O  
ATOM   1557  CB  GLU A  98     -23.543  15.024 -24.729  1.00  0.00           C  
ATOM   1558  CG  GLU A  98     -22.117  15.114 -24.193  1.00  0.00           C  
ATOM   1559  CD  GLU A  98     -21.136  15.574 -25.242  1.00  0.00           C  
ATOM   1560  OE1 GLU A  98     -21.528  15.680 -26.379  1.00  0.00           O  
ATOM   1561  OE2 GLU A  98     -19.999  15.814 -24.907  1.00  0.00           O  
ATOM   1562  H   GLU A  98     -23.693  12.634 -23.846  1.00  0.00           H  
ATOM   1563  HA  GLU A  98     -24.456  15.162 -22.794  1.00  0.00           H  
ATOM   1564 1HB  GLU A  98     -23.537  14.311 -25.557  1.00  0.00           H  
ATOM   1565 2HB  GLU A  98     -23.816  15.995 -25.136  1.00  0.00           H  
ATOM   1566 1HG  GLU A  98     -22.100  15.818 -23.360  1.00  0.00           H  
ATOM   1567 2HG  GLU A  98     -21.814  14.144 -23.811  1.00  0.00           H  
ATOM   1568  N   ALA A  99     -26.520  13.958 -25.072  1.00  0.00           N  
ATOM   1569  CA  ALA A  99     -27.878  14.119 -25.571  1.00  0.00           C  
ATOM   1570  C   ALA A  99     -28.889  14.093 -24.422  1.00  0.00           C  
ATOM   1571  O   ALA A  99     -29.801  14.928 -24.360  1.00  0.00           O  
ATOM   1572  CB  ALA A  99     -28.168  13.029 -26.569  1.00  0.00           C  
ATOM   1573  H   ALA A  99     -25.956  13.157 -25.376  1.00  0.00           H  
ATOM   1574  HA  ALA A  99     -27.949  15.087 -26.060  1.00  0.00           H  
ATOM   1575 1HB  ALA A  99     -29.168  13.139 -26.973  1.00  0.00           H  
ATOM   1576 2HB  ALA A  99     -27.440  13.099 -27.365  1.00  0.00           H  
ATOM   1577 3HB  ALA A  99     -28.069  12.072 -26.071  1.00  0.00           H  
ATOM   1578  N   LYS A 100     -28.712  13.168 -23.475  1.00  0.00           N  
ATOM   1579  CA  LYS A 100     -29.609  13.052 -22.335  1.00  0.00           C  
ATOM   1580  C   LYS A 100     -29.590  14.338 -21.506  1.00  0.00           C  
ATOM   1581  O   LYS A 100     -30.634  14.800 -21.039  1.00  0.00           O  
ATOM   1582  CB  LYS A 100     -29.270  11.835 -21.480  1.00  0.00           C  
ATOM   1583  CG  LYS A 100     -30.225  11.620 -20.309  1.00  0.00           C  
ATOM   1584  CD  LYS A 100     -29.978  10.294 -19.621  1.00  0.00           C  
ATOM   1585  CE  LYS A 100     -30.905  10.121 -18.424  1.00  0.00           C  
ATOM   1586  NZ  LYS A 100     -30.733   8.802 -17.792  1.00  0.00           N  
ATOM   1587  H   LYS A 100     -27.968  12.473 -23.586  1.00  0.00           H  
ATOM   1588  HA  LYS A 100     -30.622  12.914 -22.714  1.00  0.00           H  
ATOM   1589 1HB  LYS A 100     -29.271  10.941 -22.108  1.00  0.00           H  
ATOM   1590 2HB  LYS A 100     -28.262  11.949 -21.080  1.00  0.00           H  
ATOM   1591 1HG  LYS A 100     -30.091  12.421 -19.581  1.00  0.00           H  
ATOM   1592 2HG  LYS A 100     -31.253  11.652 -20.672  1.00  0.00           H  
ATOM   1593 1HD  LYS A 100     -30.148   9.477 -20.326  1.00  0.00           H  
ATOM   1594 2HD  LYS A 100     -28.943  10.246 -19.283  1.00  0.00           H  
ATOM   1595 1HE  LYS A 100     -30.683  10.894 -17.690  1.00  0.00           H  
ATOM   1596 2HE  LYS A 100     -31.939  10.224 -18.748  1.00  0.00           H  
ATOM   1597 1HZ  LYS A 100     -31.352   8.696 -16.998  1.00  0.00           H  
ATOM   1598 2HZ  LYS A 100     -30.951   8.078 -18.471  1.00  0.00           H  
ATOM   1599 3HZ  LYS A 100     -29.780   8.681 -17.477  1.00  0.00           H  
ATOM   1600  N   ARG A 101     -28.414  14.962 -21.379  1.00  0.00           N  
ATOM   1601  CA  ARG A 101     -28.264  16.213 -20.631  1.00  0.00           C  
ATOM   1602  C   ARG A 101     -29.078  17.361 -21.238  1.00  0.00           C  
ATOM   1603  O   ARG A 101     -29.361  18.348 -20.556  1.00  0.00           O  
ATOM   1604  CB  ARG A 101     -26.819  16.712 -20.574  1.00  0.00           C  
ATOM   1605  CG  ARG A 101     -25.821  15.930 -19.733  1.00  0.00           C  
ATOM   1606  CD  ARG A 101     -24.498  16.638 -19.725  1.00  0.00           C  
ATOM   1607  NE  ARG A 101     -23.483  15.923 -18.982  1.00  0.00           N  
ATOM   1608  CZ  ARG A 101     -22.275  16.394 -18.634  1.00  0.00           C  
ATOM   1609  NH1 ARG A 101     -21.896  17.630 -18.914  1.00  0.00           N  
ATOM   1610  NH2 ARG A 101     -21.485  15.561 -17.998  1.00  0.00           N  
ATOM   1611  H   ARG A 101     -27.585  14.484 -21.747  1.00  0.00           H  
ATOM   1612  HA  ARG A 101     -28.609  16.040 -19.613  1.00  0.00           H  
ATOM   1613 1HB  ARG A 101     -26.423  16.738 -21.587  1.00  0.00           H  
ATOM   1614 2HB  ARG A 101     -26.815  17.736 -20.207  1.00  0.00           H  
ATOM   1615 1HG  ARG A 101     -26.181  15.851 -18.710  1.00  0.00           H  
ATOM   1616 2HG  ARG A 101     -25.675  14.940 -20.145  1.00  0.00           H  
ATOM   1617 1HD  ARG A 101     -24.153  16.751 -20.754  1.00  0.00           H  
ATOM   1618 2HD  ARG A 101     -24.629  17.619 -19.272  1.00  0.00           H  
ATOM   1619  HE  ARG A 101     -23.652  14.947 -18.731  1.00  0.00           H  
ATOM   1620 1HH1 ARG A 101     -22.518  18.255 -19.404  1.00  0.00           H  
ATOM   1621 2HH1 ARG A 101     -20.979  17.953 -18.638  1.00  0.00           H  
ATOM   1622 1HH2 ARG A 101     -21.848  14.608 -17.840  1.00  0.00           H  
ATOM   1623 2HH2 ARG A 101     -20.562  15.834 -17.701  1.00  0.00           H  
ATOM   1624  N   LYS A 102     -29.395  17.272 -22.533  1.00  0.00           N  
ATOM   1625  CA  LYS A 102     -30.130  18.297 -23.245  1.00  0.00           C  
ATOM   1626  C   LYS A 102     -31.622  17.995 -23.185  1.00  0.00           C  
ATOM   1627  O   LYS A 102     -32.435  18.716 -23.765  1.00  0.00           O  
ATOM   1628  CB  LYS A 102     -29.658  18.393 -24.697  1.00  0.00           C  
ATOM   1629  CG  LYS A 102     -28.221  18.870 -24.861  1.00  0.00           C  
ATOM   1630  CD  LYS A 102     -27.827  18.944 -26.329  1.00  0.00           C  
ATOM   1631  CE  LYS A 102     -26.388  19.410 -26.494  1.00  0.00           C  
ATOM   1632  NZ  LYS A 102     -25.980  19.460 -27.924  1.00  0.00           N  
ATOM   1633  H   LYS A 102     -29.192  16.420 -23.056  1.00  0.00           H  
ATOM   1634  HA  LYS A 102     -29.955  19.258 -22.767  1.00  0.00           H  
ATOM   1635 1HB  LYS A 102     -29.742  17.416 -25.173  1.00  0.00           H  
ATOM   1636 2HB  LYS A 102     -30.303  19.080 -25.245  1.00  0.00           H  
ATOM   1637 1HG  LYS A 102     -28.113  19.860 -24.415  1.00  0.00           H  
ATOM   1638 2HG  LYS A 102     -27.549  18.184 -24.347  1.00  0.00           H  
ATOM   1639 1HD  LYS A 102     -27.935  17.959 -26.784  1.00  0.00           H  
ATOM   1640 2HD  LYS A 102     -28.486  19.639 -26.848  1.00  0.00           H  
ATOM   1641 1HE  LYS A 102     -26.276  20.404 -26.062  1.00  0.00           H  
ATOM   1642 2HE  LYS A 102     -25.722  18.731 -25.963  1.00  0.00           H  
ATOM   1643 1HZ  LYS A 102     -25.021  19.773 -27.990  1.00  0.00           H  
ATOM   1644 2HZ  LYS A 102     -26.061  18.539 -28.330  1.00  0.00           H  
ATOM   1645 3HZ  LYS A 102     -26.578  20.102 -28.423  1.00  0.00           H  
ATOM   1646  N   GLY A 103     -31.980  16.901 -22.505  1.00  0.00           N  
ATOM   1647  CA  GLY A 103     -33.360  16.488 -22.374  1.00  0.00           C  
ATOM   1648  C   GLY A 103     -33.811  15.546 -23.484  1.00  0.00           C  
ATOM   1649  O   GLY A 103     -35.013  15.361 -23.674  1.00  0.00           O  
ATOM   1650  H   GLY A 103     -31.278  16.325 -22.046  1.00  0.00           H  
ATOM   1651 1HA  GLY A 103     -33.481  15.990 -21.412  1.00  0.00           H  
ATOM   1652 2HA  GLY A 103     -34.001  17.368 -22.358  1.00  0.00           H  
ATOM   1653  N   ALA A 104     -32.869  14.949 -24.234  1.00  0.00           N  
ATOM   1654  CA  ALA A 104     -33.259  14.048 -25.302  1.00  0.00           C  
ATOM   1655  C   ALA A 104     -34.132  12.916 -24.793  1.00  0.00           C  
ATOM   1656  O   ALA A 104     -33.833  12.272 -23.781  1.00  0.00           O  
ATOM   1657  CB  ALA A 104     -32.031  13.457 -25.972  1.00  0.00           C  
ATOM   1658  H   ALA A 104     -31.870  15.104 -24.095  1.00  0.00           H  
ATOM   1659  HA  ALA A 104     -33.826  14.622 -26.024  1.00  0.00           H  
ATOM   1660 1HB  ALA A 104     -32.335  12.804 -26.782  1.00  0.00           H  
ATOM   1661 2HB  ALA A 104     -31.416  14.264 -26.363  1.00  0.00           H  
ATOM   1662 3HB  ALA A 104     -31.462  12.885 -25.241  1.00  0.00           H  
ATOM   1663  N   ASN A 105     -35.201  12.649 -25.531  1.00  0.00           N  
ATOM   1664  CA  ASN A 105     -36.117  11.575 -25.196  1.00  0.00           C  
ATOM   1665  C   ASN A 105     -35.664  10.277 -25.850  1.00  0.00           C  
ATOM   1666  O   ASN A 105     -34.632  10.244 -26.536  1.00  0.00           O  
ATOM   1667  CB  ASN A 105     -37.549  11.949 -25.558  1.00  0.00           C  
ATOM   1668  CG  ASN A 105     -37.795  12.047 -27.038  1.00  0.00           C  
ATOM   1669  OD1 ASN A 105     -37.040  11.499 -27.848  1.00  0.00           O  
ATOM   1670  ND2 ASN A 105     -38.843  12.745 -27.417  1.00  0.00           N  
ATOM   1671  H   ASN A 105     -35.375  13.240 -26.351  1.00  0.00           H  
ATOM   1672  HA  ASN A 105     -36.084  11.415 -24.116  1.00  0.00           H  
ATOM   1673 1HB  ASN A 105     -38.238  11.214 -25.136  1.00  0.00           H  
ATOM   1674 2HB  ASN A 105     -37.789  12.910 -25.107  1.00  0.00           H  
ATOM   1675 1HD2 ASN A 105     -39.042  12.837 -28.397  1.00  0.00           H  
ATOM   1676 2HD2 ASN A 105     -39.437  13.181 -26.738  1.00  0.00           H  
ATOM   1677  N   GLU A 106     -36.432   9.211 -25.661  1.00  0.00           N  
ATOM   1678  CA  GLU A 106     -36.043   7.907 -26.166  1.00  0.00           C  
ATOM   1679  C   GLU A 106     -35.922   7.876 -27.680  1.00  0.00           C  
ATOM   1680  O   GLU A 106     -34.963   7.324 -28.205  1.00  0.00           O  
ATOM   1681  CB  GLU A 106     -37.053   6.850 -25.712  1.00  0.00           C  
ATOM   1682  CG  GLU A 106     -37.021   6.551 -24.220  1.00  0.00           C  
ATOM   1683  CD  GLU A 106     -38.116   5.615 -23.788  1.00  0.00           C  
ATOM   1684  OE1 GLU A 106     -38.967   5.316 -24.591  1.00  0.00           O  
ATOM   1685  OE2 GLU A 106     -38.101   5.199 -22.653  1.00  0.00           O  
ATOM   1686  H   GLU A 106     -37.293   9.291 -25.117  1.00  0.00           H  
ATOM   1687  HA  GLU A 106     -35.060   7.665 -25.744  1.00  0.00           H  
ATOM   1688 1HB  GLU A 106     -38.061   7.176 -25.966  1.00  0.00           H  
ATOM   1689 2HB  GLU A 106     -36.867   5.917 -26.244  1.00  0.00           H  
ATOM   1690 1HG  GLU A 106     -36.059   6.105 -23.969  1.00  0.00           H  
ATOM   1691 2HG  GLU A 106     -37.112   7.486 -23.670  1.00  0.00           H  
ATOM   1692  N   GLU A 107     -36.871   8.504 -28.380  1.00  0.00           N  
ATOM   1693  CA  GLU A 107     -36.867   8.488 -29.839  1.00  0.00           C  
ATOM   1694  C   GLU A 107     -35.643   9.207 -30.403  1.00  0.00           C  
ATOM   1695  O   GLU A 107     -35.073   8.778 -31.416  1.00  0.00           O  
ATOM   1696  CB  GLU A 107     -38.146   9.146 -30.368  1.00  0.00           C  
ATOM   1697  CG  GLU A 107     -39.417   8.349 -30.099  1.00  0.00           C  
ATOM   1698  CD  GLU A 107     -40.673   9.044 -30.567  1.00  0.00           C  
ATOM   1699  OE1 GLU A 107     -40.596  10.179 -30.979  1.00  0.00           O  
ATOM   1700  OE2 GLU A 107     -41.711   8.434 -30.507  1.00  0.00           O  
ATOM   1701  H   GLU A 107     -37.622   8.949 -27.873  1.00  0.00           H  
ATOM   1702  HA  GLU A 107     -36.836   7.448 -30.170  1.00  0.00           H  
ATOM   1703 1HB  GLU A 107     -38.260  10.129 -29.911  1.00  0.00           H  
ATOM   1704 2HB  GLU A 107     -38.061   9.295 -31.444  1.00  0.00           H  
ATOM   1705 1HG  GLU A 107     -39.338   7.386 -30.605  1.00  0.00           H  
ATOM   1706 2HG  GLU A 107     -39.491   8.157 -29.030  1.00  0.00           H  
ATOM   1707  N   GLN A 108     -35.279  10.319 -29.762  1.00  0.00           N  
ATOM   1708  CA  GLN A 108     -34.123  11.117 -30.134  1.00  0.00           C  
ATOM   1709  C   GLN A 108     -32.820  10.366 -29.887  1.00  0.00           C  
ATOM   1710  O   GLN A 108     -31.909  10.421 -30.720  1.00  0.00           O  
ATOM   1711  CB  GLN A 108     -34.119  12.438 -29.362  1.00  0.00           C  
ATOM   1712  CG  GLN A 108     -35.196  13.417 -29.798  1.00  0.00           C  
ATOM   1713  CD  GLN A 108     -35.282  14.627 -28.886  1.00  0.00           C  
ATOM   1714  OE1 GLN A 108     -35.442  14.495 -27.670  1.00  0.00           O  
ATOM   1715  NE2 GLN A 108     -35.176  15.815 -29.470  1.00  0.00           N  
ATOM   1716  H   GLN A 108     -35.867  10.628 -28.989  1.00  0.00           H  
ATOM   1717  HA  GLN A 108     -34.187  11.330 -31.199  1.00  0.00           H  
ATOM   1718 1HB  GLN A 108     -34.256  12.239 -28.299  1.00  0.00           H  
ATOM   1719 2HB  GLN A 108     -33.152  12.927 -29.481  1.00  0.00           H  
ATOM   1720 1HG  GLN A 108     -34.971  13.764 -30.806  1.00  0.00           H  
ATOM   1721 2HG  GLN A 108     -36.161  12.910 -29.784  1.00  0.00           H  
ATOM   1722 1HE2 GLN A 108     -35.225  16.650 -28.920  1.00  0.00           H  
ATOM   1723 2HE2 GLN A 108     -35.047  15.877 -30.460  1.00  0.00           H  
ATOM   1724  N   LEU A 109     -32.747   9.620 -28.780  1.00  0.00           N  
ATOM   1725  CA  LEU A 109     -31.567   8.816 -28.506  1.00  0.00           C  
ATOM   1726  C   LEU A 109     -31.480   7.676 -29.528  1.00  0.00           C  
ATOM   1727  O   LEU A 109     -30.389   7.348 -29.998  1.00  0.00           O  
ATOM   1728  CB  LEU A 109     -31.605   8.304 -27.059  1.00  0.00           C  
ATOM   1729  CG  LEU A 109     -31.418   9.416 -25.932  1.00  0.00           C  
ATOM   1730  CD1 LEU A 109     -31.669   8.798 -24.566  1.00  0.00           C  
ATOM   1731  CD2 LEU A 109     -29.997  10.011 -25.978  1.00  0.00           C  
ATOM   1732  H   LEU A 109     -33.506   9.674 -28.092  1.00  0.00           H  
ATOM   1733  HA  LEU A 109     -30.691   9.439 -28.639  1.00  0.00           H  
ATOM   1734 1HB  LEU A 109     -32.575   7.827 -26.894  1.00  0.00           H  
ATOM   1735 2HB  LEU A 109     -30.829   7.550 -26.929  1.00  0.00           H  
ATOM   1736  HG  LEU A 109     -32.148  10.213 -26.086  1.00  0.00           H  
ATOM   1737 1HD1 LEU A 109     -31.559   9.565 -23.796  1.00  0.00           H  
ATOM   1738 2HD1 LEU A 109     -32.684   8.396 -24.532  1.00  0.00           H  
ATOM   1739 3HD1 LEU A 109     -30.954   7.992 -24.386  1.00  0.00           H  
ATOM   1740 1HD2 LEU A 109     -29.900  10.766 -25.193  1.00  0.00           H  
ATOM   1741 2HD2 LEU A 109     -29.264   9.226 -25.807  1.00  0.00           H  
ATOM   1742 3HD2 LEU A 109     -29.812  10.472 -26.936  1.00  0.00           H  
ATOM   1743  N   GLU A 110     -32.624   7.090 -29.912  1.00  0.00           N  
ATOM   1744  CA  GLU A 110     -32.615   6.045 -30.928  1.00  0.00           C  
ATOM   1745  C   GLU A 110     -32.154   6.601 -32.281  1.00  0.00           C  
ATOM   1746  O   GLU A 110     -31.379   5.941 -32.975  1.00  0.00           O  
ATOM   1747  CB  GLU A 110     -33.990   5.399 -31.046  1.00  0.00           C  
ATOM   1748  CG  GLU A 110     -34.372   4.520 -29.868  1.00  0.00           C  
ATOM   1749  CD  GLU A 110     -35.763   3.967 -29.968  1.00  0.00           C  
ATOM   1750  OE1 GLU A 110     -36.471   4.342 -30.875  1.00  0.00           O  
ATOM   1751  OE2 GLU A 110     -36.137   3.199 -29.107  1.00  0.00           O  
ATOM   1752  H   GLU A 110     -33.505   7.342 -29.457  1.00  0.00           H  
ATOM   1753  HA  GLU A 110     -31.909   5.273 -30.620  1.00  0.00           H  
ATOM   1754 1HB  GLU A 110     -34.746   6.181 -31.138  1.00  0.00           H  
ATOM   1755 2HB  GLU A 110     -34.031   4.794 -31.948  1.00  0.00           H  
ATOM   1756 1HG  GLU A 110     -33.677   3.687 -29.849  1.00  0.00           H  
ATOM   1757 2HG  GLU A 110     -34.252   5.065 -28.940  1.00  0.00           H  
ATOM   1758  N   GLN A 111     -32.581   7.825 -32.644  1.00  0.00           N  
ATOM   1759  CA  GLN A 111     -32.119   8.423 -33.898  1.00  0.00           C  
ATOM   1760  C   GLN A 111     -30.630   8.698 -33.835  1.00  0.00           C  
ATOM   1761  O   GLN A 111     -29.910   8.428 -34.801  1.00  0.00           O  
ATOM   1762  CB  GLN A 111     -32.886   9.710 -34.204  1.00  0.00           C  
ATOM   1763  CG  GLN A 111     -32.484  10.446 -35.520  1.00  0.00           C  
ATOM   1764  CD  GLN A 111     -32.648   9.651 -36.825  1.00  0.00           C  
ATOM   1765  OE1 GLN A 111     -33.526   8.784 -36.997  1.00  0.00           O  
ATOM   1766  NE2 GLN A 111     -31.786   9.975 -37.789  1.00  0.00           N  
ATOM   1767  H   GLN A 111     -33.289   8.304 -32.074  1.00  0.00           H  
ATOM   1768  HA  GLN A 111     -32.292   7.715 -34.701  1.00  0.00           H  
ATOM   1769 1HB  GLN A 111     -33.952   9.490 -34.246  1.00  0.00           H  
ATOM   1770 2HB  GLN A 111     -32.741  10.409 -33.377  1.00  0.00           H  
ATOM   1771 1HG  GLN A 111     -33.097  11.339 -35.603  1.00  0.00           H  
ATOM   1772 2HG  GLN A 111     -31.431  10.739 -35.450  1.00  0.00           H  
ATOM   1773 1HE2 GLN A 111     -31.825   9.517 -38.676  1.00  0.00           H  
ATOM   1774 2HE2 GLN A 111     -31.062  10.700 -37.627  1.00  0.00           H  
ATOM   1775  N   LEU A 112     -30.158   9.170 -32.681  1.00  0.00           N  
ATOM   1776  CA  LEU A 112     -28.741   9.378 -32.473  1.00  0.00           C  
ATOM   1777  C   LEU A 112     -27.983   8.085 -32.709  1.00  0.00           C  
ATOM   1778  O   LEU A 112     -26.980   8.091 -33.425  1.00  0.00           O  
ATOM   1779  CB  LEU A 112     -28.478   9.890 -31.051  1.00  0.00           C  
ATOM   1780  CG  LEU A 112     -27.003  10.064 -30.669  1.00  0.00           C  
ATOM   1781  CD1 LEU A 112     -26.356  11.086 -31.594  1.00  0.00           C  
ATOM   1782  CD2 LEU A 112     -26.903  10.502 -29.216  1.00  0.00           C  
ATOM   1783  H   LEU A 112     -30.818   9.459 -31.951  1.00  0.00           H  
ATOM   1784  HA  LEU A 112     -28.400  10.122 -33.193  1.00  0.00           H  
ATOM   1785 1HB  LEU A 112     -28.967  10.855 -30.934  1.00  0.00           H  
ATOM   1786 2HB  LEU A 112     -28.924   9.191 -30.343  1.00  0.00           H  
ATOM   1787  HG  LEU A 112     -26.479   9.117 -30.800  1.00  0.00           H  
ATOM   1788 1HD1 LEU A 112     -25.308  11.210 -31.323  1.00  0.00           H  
ATOM   1789 2HD1 LEU A 112     -26.425  10.739 -32.625  1.00  0.00           H  
ATOM   1790 3HD1 LEU A 112     -26.871  12.041 -31.498  1.00  0.00           H  
ATOM   1791 1HD2 LEU A 112     -25.854  10.626 -28.944  1.00  0.00           H  
ATOM   1792 2HD2 LEU A 112     -27.426  11.450 -29.084  1.00  0.00           H  
ATOM   1793 3HD2 LEU A 112     -27.357   9.745 -28.576  1.00  0.00           H  
ATOM   1794  N   LEU A 113     -28.464   6.978 -32.137  1.00  0.00           N  
ATOM   1795  CA  LEU A 113     -27.821   5.692 -32.327  1.00  0.00           C  
ATOM   1796  C   LEU A 113     -27.871   5.228 -33.767  1.00  0.00           C  
ATOM   1797  O   LEU A 113     -26.910   4.625 -34.242  1.00  0.00           O  
ATOM   1798  CB  LEU A 113     -28.417   4.661 -31.388  1.00  0.00           C  
ATOM   1799  CG  LEU A 113     -28.059   4.852 -29.924  1.00  0.00           C  
ATOM   1800  CD1 LEU A 113     -28.925   3.955 -29.060  1.00  0.00           C  
ATOM   1801  CD2 LEU A 113     -26.566   4.490 -29.707  1.00  0.00           C  
ATOM   1802  H   LEU A 113     -29.273   7.056 -31.514  1.00  0.00           H  
ATOM   1803  HA  LEU A 113     -26.783   5.813 -32.087  1.00  0.00           H  
ATOM   1804 1HB  LEU A 113     -29.505   4.692 -31.482  1.00  0.00           H  
ATOM   1805 2HB  LEU A 113     -28.068   3.688 -31.693  1.00  0.00           H  
ATOM   1806  HG  LEU A 113     -28.243   5.886 -29.650  1.00  0.00           H  
ATOM   1807 1HD1 LEU A 113     -28.680   4.105 -28.013  1.00  0.00           H  
ATOM   1808 2HD1 LEU A 113     -29.970   4.212 -29.223  1.00  0.00           H  
ATOM   1809 3HD1 LEU A 113     -28.766   2.916 -29.323  1.00  0.00           H  
ATOM   1810 1HD2 LEU A 113     -26.314   4.631 -28.677  1.00  0.00           H  
ATOM   1811 2HD2 LEU A 113     -26.402   3.449 -29.985  1.00  0.00           H  
ATOM   1812 3HD2 LEU A 113     -25.920   5.108 -30.289  1.00  0.00           H  
ATOM   1813  N   ARG A 114     -28.957   5.505 -34.487  1.00  0.00           N  
ATOM   1814  CA  ARG A 114     -28.995   5.121 -35.890  1.00  0.00           C  
ATOM   1815  C   ARG A 114     -27.882   5.845 -36.671  1.00  0.00           C  
ATOM   1816  O   ARG A 114     -27.209   5.231 -37.514  1.00  0.00           O  
ATOM   1817  CB  ARG A 114     -30.365   5.425 -36.496  1.00  0.00           C  
ATOM   1818  CG  ARG A 114     -31.485   4.461 -36.067  1.00  0.00           C  
ATOM   1819  CD  ARG A 114     -32.738   4.616 -36.884  1.00  0.00           C  
ATOM   1820  NE  ARG A 114     -33.501   5.830 -36.535  1.00  0.00           N  
ATOM   1821  CZ  ARG A 114     -34.463   5.898 -35.577  1.00  0.00           C  
ATOM   1822  NH1 ARG A 114     -34.806   4.841 -34.869  1.00  0.00           N  
ATOM   1823  NH2 ARG A 114     -35.074   7.041 -35.351  1.00  0.00           N  
ATOM   1824  H   ARG A 114     -29.769   5.935 -34.031  1.00  0.00           H  
ATOM   1825  HA  ARG A 114     -28.822   4.048 -35.956  1.00  0.00           H  
ATOM   1826 1HB  ARG A 114     -30.669   6.431 -36.198  1.00  0.00           H  
ATOM   1827 2HB  ARG A 114     -30.296   5.413 -37.581  1.00  0.00           H  
ATOM   1828 1HG  ARG A 114     -31.135   3.435 -36.169  1.00  0.00           H  
ATOM   1829 2HG  ARG A 114     -31.736   4.649 -35.031  1.00  0.00           H  
ATOM   1830 1HD  ARG A 114     -32.467   4.686 -37.937  1.00  0.00           H  
ATOM   1831 2HD  ARG A 114     -33.376   3.748 -36.745  1.00  0.00           H  
ATOM   1832  HE  ARG A 114     -33.293   6.687 -37.046  1.00  0.00           H  
ATOM   1833 1HH1 ARG A 114     -34.358   3.954 -35.020  1.00  0.00           H  
ATOM   1834 2HH1 ARG A 114     -35.542   4.923 -34.176  1.00  0.00           H  
ATOM   1835 1HH2 ARG A 114     -34.810   7.867 -35.896  1.00  0.00           H  
ATOM   1836 2HH2 ARG A 114     -35.774   7.102 -34.633  1.00  0.00           H  
ATOM   1837  N   GLU A 115     -27.649   7.127 -36.352  1.00  0.00           N  
ATOM   1838  CA  GLU A 115     -26.603   7.907 -37.012  1.00  0.00           C  
ATOM   1839  C   GLU A 115     -25.204   7.453 -36.569  1.00  0.00           C  
ATOM   1840  O   GLU A 115     -24.282   7.356 -37.389  1.00  0.00           O  
ATOM   1841  CB  GLU A 115     -26.805   9.395 -36.714  1.00  0.00           C  
ATOM   1842  CG  GLU A 115     -28.079   9.974 -37.328  1.00  0.00           C  
ATOM   1843  CD  GLU A 115     -28.312  11.413 -36.980  1.00  0.00           C  
ATOM   1844  OE1 GLU A 115     -27.460  11.994 -36.347  1.00  0.00           O  
ATOM   1845  OE2 GLU A 115     -29.377  11.913 -37.297  1.00  0.00           O  
ATOM   1846  H   GLU A 115     -28.269   7.588 -35.671  1.00  0.00           H  
ATOM   1847  HA  GLU A 115     -26.686   7.753 -38.087  1.00  0.00           H  
ATOM   1848 1HB  GLU A 115     -26.854   9.544 -35.634  1.00  0.00           H  
ATOM   1849 2HB  GLU A 115     -25.954   9.963 -37.086  1.00  0.00           H  
ATOM   1850 1HG  GLU A 115     -28.013   9.883 -38.411  1.00  0.00           H  
ATOM   1851 2HG  GLU A 115     -28.927   9.384 -36.998  1.00  0.00           H  
ATOM   1852  N   LEU A 116     -25.056   7.137 -35.279  1.00  0.00           N  
ATOM   1853  CA  LEU A 116     -23.803   6.635 -34.738  1.00  0.00           C  
ATOM   1854  C   LEU A 116     -23.473   5.272 -35.332  1.00  0.00           C  
ATOM   1855  O   LEU A 116     -22.306   4.992 -35.602  1.00  0.00           O  
ATOM   1856  CB  LEU A 116     -23.884   6.535 -33.210  1.00  0.00           C  
ATOM   1857  CG  LEU A 116     -23.906   7.871 -32.456  1.00  0.00           C  
ATOM   1858  CD1 LEU A 116     -24.264   7.625 -30.997  1.00  0.00           C  
ATOM   1859  CD2 LEU A 116     -22.548   8.546 -32.579  1.00  0.00           C  
ATOM   1860  H   LEU A 116     -25.840   7.299 -34.646  1.00  0.00           H  
ATOM   1861  HA  LEU A 116     -23.013   7.320 -35.026  1.00  0.00           H  
ATOM   1862 1HB  LEU A 116     -24.788   5.990 -32.945  1.00  0.00           H  
ATOM   1863 2HB  LEU A 116     -23.025   5.967 -32.853  1.00  0.00           H  
ATOM   1864  HG  LEU A 116     -24.673   8.517 -32.883  1.00  0.00           H  
ATOM   1865 1HD1 LEU A 116     -24.280   8.574 -30.461  1.00  0.00           H  
ATOM   1866 2HD1 LEU A 116     -25.248   7.159 -30.937  1.00  0.00           H  
ATOM   1867 3HD1 LEU A 116     -23.522   6.967 -30.546  1.00  0.00           H  
ATOM   1868 1HD2 LEU A 116     -22.564   9.496 -32.044  1.00  0.00           H  
ATOM   1869 2HD2 LEU A 116     -21.781   7.901 -32.151  1.00  0.00           H  
ATOM   1870 3HD2 LEU A 116     -22.326   8.726 -33.631  1.00  0.00           H  
ATOM   1871  N   LEU A 117     -24.490   4.434 -35.569  1.00  0.00           N  
ATOM   1872  CA  LEU A 117     -24.249   3.146 -36.196  1.00  0.00           C  
ATOM   1873  C   LEU A 117     -23.650   3.338 -37.568  1.00  0.00           C  
ATOM   1874  O   LEU A 117     -22.635   2.714 -37.865  1.00  0.00           O  
ATOM   1875  CB  LEU A 117     -25.554   2.347 -36.304  1.00  0.00           C  
ATOM   1876  CG  LEU A 117     -25.454   1.007 -37.044  1.00  0.00           C  
ATOM   1877  CD1 LEU A 117     -24.542   0.066 -36.270  1.00  0.00           C  
ATOM   1878  CD2 LEU A 117     -26.844   0.411 -37.207  1.00  0.00           C  
ATOM   1879  H   LEU A 117     -25.429   4.682 -35.260  1.00  0.00           H  
ATOM   1880  HA  LEU A 117     -23.548   2.598 -35.573  1.00  0.00           H  
ATOM   1881 1HB  LEU A 117     -25.921   2.144 -35.299  1.00  0.00           H  
ATOM   1882 2HB  LEU A 117     -26.294   2.957 -36.822  1.00  0.00           H  
ATOM   1883  HG  LEU A 117     -25.010   1.167 -38.027  1.00  0.00           H  
ATOM   1884 1HD1 LEU A 117     -24.470  -0.886 -36.796  1.00  0.00           H  
ATOM   1885 2HD1 LEU A 117     -23.549   0.508 -36.185  1.00  0.00           H  
ATOM   1886 3HD1 LEU A 117     -24.952  -0.100 -35.274  1.00  0.00           H  
ATOM   1887 1HD2 LEU A 117     -26.773  -0.541 -37.733  1.00  0.00           H  
ATOM   1888 2HD2 LEU A 117     -27.288   0.250 -36.224  1.00  0.00           H  
ATOM   1889 3HD2 LEU A 117     -27.469   1.097 -37.779  1.00  0.00           H  
ATOM   1890  N   GLU A 118     -24.248   4.199 -38.409  1.00  0.00           N  
ATOM   1891  CA  GLU A 118     -23.681   4.397 -39.739  1.00  0.00           C  
ATOM   1892  C   GLU A 118     -22.246   4.878 -39.641  1.00  0.00           C  
ATOM   1893  O   GLU A 118     -21.374   4.408 -40.383  1.00  0.00           O  
ATOM   1894  CB  GLU A 118     -24.480   5.409 -40.564  1.00  0.00           C  
ATOM   1895  CG  GLU A 118     -23.916   5.600 -41.991  1.00  0.00           C  
ATOM   1896  CD  GLU A 118     -24.728   6.506 -42.858  1.00  0.00           C  
ATOM   1897  OE1 GLU A 118     -25.749   6.976 -42.420  1.00  0.00           O  
ATOM   1898  OE2 GLU A 118     -24.300   6.755 -43.971  1.00  0.00           O  
ATOM   1899  H   GLU A 118     -25.114   4.675 -38.130  1.00  0.00           H  
ATOM   1900  HA  GLU A 118     -23.688   3.440 -40.263  1.00  0.00           H  
ATOM   1901 1HB  GLU A 118     -25.516   5.078 -40.640  1.00  0.00           H  
ATOM   1902 2HB  GLU A 118     -24.480   6.376 -40.057  1.00  0.00           H  
ATOM   1903 1HG  GLU A 118     -22.914   6.018 -41.923  1.00  0.00           H  
ATOM   1904 2HG  GLU A 118     -23.836   4.625 -42.469  1.00  0.00           H  
ATOM   1905  N   ARG A 119     -21.989   5.820 -38.730  1.00  0.00           N  
ATOM   1906  CA  ARG A 119     -20.638   6.297 -38.552  1.00  0.00           C  
ATOM   1907  C   ARG A 119     -19.723   5.133 -38.204  1.00  0.00           C  
ATOM   1908  O   ARG A 119     -18.699   4.950 -38.861  1.00  0.00           O  
ATOM   1909  CB  ARG A 119     -20.575   7.350 -37.456  1.00  0.00           C  
ATOM   1910  CG  ARG A 119     -19.193   7.932 -37.207  1.00  0.00           C  
ATOM   1911  CD  ARG A 119     -19.234   9.038 -36.216  1.00  0.00           C  
ATOM   1912  NE  ARG A 119     -17.918   9.617 -35.995  1.00  0.00           N  
ATOM   1913  CZ  ARG A 119     -17.661  10.631 -35.146  1.00  0.00           C  
ATOM   1914  NH1 ARG A 119     -18.637  11.165 -34.445  1.00  0.00           N  
ATOM   1915  NH2 ARG A 119     -16.428  11.087 -35.016  1.00  0.00           N  
ATOM   1916  H   ARG A 119     -22.756   6.233 -38.188  1.00  0.00           H  
ATOM   1917  HA  ARG A 119     -20.301   6.740 -39.487  1.00  0.00           H  
ATOM   1918 1HB  ARG A 119     -21.241   8.175 -37.706  1.00  0.00           H  
ATOM   1919 2HB  ARG A 119     -20.926   6.920 -36.518  1.00  0.00           H  
ATOM   1920 1HG  ARG A 119     -18.534   7.153 -36.824  1.00  0.00           H  
ATOM   1921 2HG  ARG A 119     -18.789   8.324 -38.141  1.00  0.00           H  
ATOM   1922 1HD  ARG A 119     -19.896   9.825 -36.576  1.00  0.00           H  
ATOM   1923 2HD  ARG A 119     -19.604   8.660 -35.264  1.00  0.00           H  
ATOM   1924  HE  ARG A 119     -17.142   9.232 -36.516  1.00  0.00           H  
ATOM   1925 1HH1 ARG A 119     -19.580  10.816 -34.545  1.00  0.00           H  
ATOM   1926 2HH1 ARG A 119     -18.444  11.924 -33.809  1.00  0.00           H  
ATOM   1927 1HH2 ARG A 119     -15.677  10.676 -35.554  1.00  0.00           H  
ATOM   1928 2HH2 ARG A 119     -16.235  11.846 -34.379  1.00  0.00           H  
ATOM   1929  N   ALA A 120     -20.116   4.312 -37.220  1.00  0.00           N  
ATOM   1930  CA  ALA A 120     -19.303   3.195 -36.779  1.00  0.00           C  
ATOM   1931  C   ALA A 120     -19.073   2.203 -37.912  1.00  0.00           C  
ATOM   1932  O   ALA A 120     -17.961   1.715 -38.092  1.00  0.00           O  
ATOM   1933  CB  ALA A 120     -19.974   2.494 -35.606  1.00  0.00           C  
ATOM   1934  H   ALA A 120     -20.992   4.508 -36.728  1.00  0.00           H  
ATOM   1935  HA  ALA A 120     -18.335   3.581 -36.470  1.00  0.00           H  
ATOM   1936 1HB  ALA A 120     -19.360   1.667 -35.267  1.00  0.00           H  
ATOM   1937 2HB  ALA A 120     -20.118   3.206 -34.794  1.00  0.00           H  
ATOM   1938 3HB  ALA A 120     -20.942   2.114 -35.928  1.00  0.00           H  
ATOM   1939  N   GLU A 121     -20.091   1.941 -38.739  1.00  0.00           N  
ATOM   1940  CA  GLU A 121     -19.900   0.982 -39.823  1.00  0.00           C  
ATOM   1941  C   GLU A 121     -18.887   1.504 -40.832  1.00  0.00           C  
ATOM   1942  O   GLU A 121     -18.075   0.742 -41.360  1.00  0.00           O  
ATOM   1943  CB  GLU A 121     -21.230   0.689 -40.522  1.00  0.00           C  
ATOM   1944  CG  GLU A 121     -21.142  -0.352 -41.629  1.00  0.00           C  
ATOM   1945  CD  GLU A 121     -22.486  -0.887 -42.036  1.00  0.00           C  
ATOM   1946  OE1 GLU A 121     -23.312  -0.112 -42.455  1.00  0.00           O  
ATOM   1947  OE2 GLU A 121     -22.689  -2.074 -41.927  1.00  0.00           O  
ATOM   1948  H   GLU A 121     -21.010   2.347 -38.553  1.00  0.00           H  
ATOM   1949  HA  GLU A 121     -19.513   0.057 -39.398  1.00  0.00           H  
ATOM   1950 1HB  GLU A 121     -21.956   0.338 -39.789  1.00  0.00           H  
ATOM   1951 2HB  GLU A 121     -21.622   1.608 -40.957  1.00  0.00           H  
ATOM   1952 1HG  GLU A 121     -20.664   0.098 -42.499  1.00  0.00           H  
ATOM   1953 2HG  GLU A 121     -20.515  -1.175 -41.290  1.00  0.00           H  
ATOM   1954  N   ARG A 122     -18.930   2.809 -41.093  1.00  0.00           N  
ATOM   1955  CA  ARG A 122     -18.005   3.432 -42.021  1.00  0.00           C  
ATOM   1956  C   ARG A 122     -16.570   3.538 -41.462  1.00  0.00           C  
ATOM   1957  O   ARG A 122     -15.607   3.529 -42.235  1.00  0.00           O  
ATOM   1958  CB  ARG A 122     -18.520   4.812 -42.399  1.00  0.00           C  
ATOM   1959  CG  ARG A 122     -19.754   4.800 -43.314  1.00  0.00           C  
ATOM   1960  CD  ARG A 122     -20.183   6.179 -43.714  1.00  0.00           C  
ATOM   1961  NE  ARG A 122     -21.397   6.167 -44.558  1.00  0.00           N  
ATOM   1962  CZ  ARG A 122     -21.446   5.945 -45.882  1.00  0.00           C  
ATOM   1963  NH1 ARG A 122     -20.358   5.698 -46.594  1.00  0.00           N  
ATOM   1964  NH2 ARG A 122     -22.632   5.984 -46.447  1.00  0.00           N  
ATOM   1965  H   ARG A 122     -19.682   3.363 -40.665  1.00  0.00           H  
ATOM   1966  HA  ARG A 122     -17.976   2.822 -42.923  1.00  0.00           H  
ATOM   1967 1HB  ARG A 122     -18.787   5.356 -41.494  1.00  0.00           H  
ATOM   1968 2HB  ARG A 122     -17.732   5.374 -42.899  1.00  0.00           H  
ATOM   1969 1HG  ARG A 122     -19.530   4.225 -44.209  1.00  0.00           H  
ATOM   1970 2HG  ARG A 122     -20.586   4.328 -42.788  1.00  0.00           H  
ATOM   1971 1HD  ARG A 122     -20.411   6.747 -42.811  1.00  0.00           H  
ATOM   1972 2HD  ARG A 122     -19.384   6.678 -44.258  1.00  0.00           H  
ATOM   1973  HE  ARG A 122     -22.315   6.356 -44.115  1.00  0.00           H  
ATOM   1974 1HH1 ARG A 122     -19.454   5.674 -46.149  1.00  0.00           H  
ATOM   1975 2HH1 ARG A 122     -20.429   5.536 -47.589  1.00  0.00           H  
ATOM   1976 1HH2 ARG A 122     -23.447   6.186 -45.842  1.00  0.00           H  
ATOM   1977 2HH2 ARG A 122     -22.743   5.829 -47.436  1.00  0.00           H  
ATOM   1978  N   GLU A 123     -16.419   3.632 -40.131  1.00  0.00           N  
ATOM   1979  CA  GLU A 123     -15.084   3.750 -39.520  1.00  0.00           C  
ATOM   1980  C   GLU A 123     -14.424   2.466 -38.939  1.00  0.00           C  
ATOM   1981  O   GLU A 123     -13.190   2.397 -38.930  1.00  0.00           O  
ATOM   1982  CB  GLU A 123     -15.107   4.811 -38.404  1.00  0.00           C  
ATOM   1983  CG  GLU A 123     -15.444   6.242 -38.860  1.00  0.00           C  
ATOM   1984  CD  GLU A 123     -15.438   7.267 -37.723  1.00  0.00           C  
ATOM   1985  OE1 GLU A 123     -14.837   6.992 -36.715  1.00  0.00           O  
ATOM   1986  OE2 GLU A 123     -16.051   8.310 -37.862  1.00  0.00           O  
ATOM   1987  H   GLU A 123     -17.256   3.708 -39.551  1.00  0.00           H  
ATOM   1988  HA  GLU A 123     -14.420   4.121 -40.298  1.00  0.00           H  
ATOM   1989 1HB  GLU A 123     -15.868   4.526 -37.678  1.00  0.00           H  
ATOM   1990 2HB  GLU A 123     -14.147   4.822 -37.884  1.00  0.00           H  
ATOM   1991 1HG  GLU A 123     -14.725   6.545 -39.620  1.00  0.00           H  
ATOM   1992 2HG  GLU A 123     -16.431   6.229 -39.322  1.00  0.00           H  
ATOM   1993  N   GLY A 124     -15.212   1.463 -38.462  1.00  0.00           N  
ATOM   1994  CA  GLY A 124     -14.729   0.222 -37.831  1.00  0.00           C  
ATOM   1995  C   GLY A 124     -14.932  -1.012 -38.717  1.00  0.00           C  
ATOM   1996  O   GLY A 124     -13.955  -1.689 -39.048  1.00  0.00           O  
ATOM   1997  OXT GLY A 124     -16.048  -1.534 -38.756  1.00  0.00           O  
ATOM   1998  H   GLY A 124     -16.226   1.580 -38.506  1.00  0.00           H  
ATOM   1999 1HA  GLY A 124     -13.675   0.307 -37.582  1.00  0.00           H  
ATOM   2000 2HA  GLY A 124     -15.256   0.079 -36.890  1.00  0.00           H  
TER                                                                             
ATOM   2002  N   ASP B 125      -5.762  10.872 -16.238  1.00  0.00           N  
ATOM   2003  CA  ASP B 125      -6.554   9.634 -16.378  1.00  0.00           C  
ATOM   2004  C   ASP B 125      -5.650   8.432 -16.047  1.00  0.00           C  
ATOM   2005  O   ASP B 125      -4.424   8.575 -16.122  1.00  0.00           O  
ATOM   2006  CB  ASP B 125      -7.135   9.504 -17.825  1.00  0.00           C  
ATOM   2007  CG  ASP B 125      -8.228  10.563 -18.203  1.00  0.00           C  
ATOM   2008  OD1 ASP B 125      -8.705  11.248 -17.328  1.00  0.00           O  
ATOM   2009  OD2 ASP B 125      -8.583  10.612 -19.337  1.00  0.00           O  
ATOM   2010 1H   ASP B 125      -6.059  11.543 -16.934  1.00  0.00           H  
ATOM   2011 2H   ASP B 125      -5.902  11.260 -15.318  1.00  0.00           H  
ATOM   2012 3H   ASP B 125      -4.781  10.653 -16.371  1.00  0.00           H  
ATOM   2013  HA  ASP B 125      -7.390   9.671 -15.662  1.00  0.00           H  
ATOM   2014 1HB  ASP B 125      -6.326   9.563 -18.578  1.00  0.00           H  
ATOM   2015 2HB  ASP B 125      -7.608   8.510 -17.952  1.00  0.00           H  
ATOM   2016  N   VAL B 126      -6.257   7.283 -15.655  1.00  0.00           N  
ATOM   2017  CA  VAL B 126      -5.532   6.076 -15.200  1.00  0.00           C  
ATOM   2018  C   VAL B 126      -5.996   4.811 -15.921  1.00  0.00           C  
ATOM   2019  O   VAL B 126      -7.186   4.624 -16.190  1.00  0.00           O  
ATOM   2020  CB  VAL B 126      -5.722   5.882 -13.684  1.00  0.00           C  
ATOM   2021  CG1 VAL B 126      -7.195   5.693 -13.352  1.00  0.00           C  
ATOM   2022  CG2 VAL B 126      -4.905   4.690 -13.209  1.00  0.00           C  
ATOM   2023  H   VAL B 126      -7.283   7.245 -15.700  1.00  0.00           H  
ATOM   2024  HA  VAL B 126      -4.463   6.182 -15.412  1.00  0.00           H  
ATOM   2025  HB  VAL B 126      -5.389   6.782 -13.167  1.00  0.00           H  
ATOM   2026 1HG1 VAL B 126      -7.311   5.557 -12.276  1.00  0.00           H  
ATOM   2027 2HG1 VAL B 126      -7.755   6.573 -13.668  1.00  0.00           H  
ATOM   2028 3HG1 VAL B 126      -7.575   4.813 -13.871  1.00  0.00           H  
ATOM   2029 1HG2 VAL B 126      -5.043   4.559 -12.136  1.00  0.00           H  
ATOM   2030 2HG2 VAL B 126      -5.234   3.791 -13.730  1.00  0.00           H  
ATOM   2031 3HG2 VAL B 126      -3.850   4.865 -13.419  1.00  0.00           H  
ATOM   2032  N   GLU B 127      -5.042   3.938 -16.228  1.00  0.00           N  
ATOM   2033  CA  GLU B 127      -5.336   2.700 -16.936  1.00  0.00           C  
ATOM   2034  C   GLU B 127      -4.535   1.532 -16.400  1.00  0.00           C  
ATOM   2035  O   GLU B 127      -3.352   1.665 -16.074  1.00  0.00           O  
ATOM   2036  CB  GLU B 127      -5.080   2.852 -18.441  1.00  0.00           C  
ATOM   2037  CG  GLU B 127      -5.449   1.608 -19.288  1.00  0.00           C  
ATOM   2038  CD  GLU B 127      -5.272   1.817 -20.739  1.00  0.00           C  
ATOM   2039  OE1 GLU B 127      -5.895   2.711 -21.266  1.00  0.00           O  
ATOM   2040  OE2 GLU B 127      -4.519   1.097 -21.345  1.00  0.00           O  
ATOM   2041  H   GLU B 127      -4.087   4.139 -15.957  1.00  0.00           H  
ATOM   2042  HA  GLU B 127      -6.385   2.470 -16.790  1.00  0.00           H  
ATOM   2043 1HB  GLU B 127      -5.664   3.693 -18.818  1.00  0.00           H  
ATOM   2044 2HB  GLU B 127      -4.029   3.076 -18.614  1.00  0.00           H  
ATOM   2045 1HG  GLU B 127      -4.819   0.767 -18.993  1.00  0.00           H  
ATOM   2046 2HG  GLU B 127      -6.487   1.333 -19.089  1.00  0.00           H  
ATOM   2047  N   TRP B 128      -5.198   0.385 -16.328  1.00  0.00           N  
ATOM   2048  CA  TRP B 128      -4.594  -0.852 -15.877  1.00  0.00           C  
ATOM   2049  C   TRP B 128      -4.791  -1.976 -16.881  1.00  0.00           C  
ATOM   2050  O   TRP B 128      -5.799  -2.026 -17.594  1.00  0.00           O  
ATOM   2051  CB  TRP B 128      -5.221  -1.334 -14.586  1.00  0.00           C  
ATOM   2052  CG  TRP B 128      -5.110  -0.459 -13.435  1.00  0.00           C  
ATOM   2053  CD1 TRP B 128      -4.153  -0.552 -12.498  1.00  0.00           C  
ATOM   2054  CD2 TRP B 128      -5.985   0.617 -13.016  1.00  0.00           C  
ATOM   2055  NE1 TRP B 128      -4.330   0.372 -11.542  1.00  0.00           N  
ATOM   2056  CE2 TRP B 128      -5.457   1.110 -11.832  1.00  0.00           C  
ATOM   2057  CE3 TRP B 128      -7.153   1.182 -13.540  1.00  0.00           C  
ATOM   2058  CZ2 TRP B 128      -6.043   2.150 -11.152  1.00  0.00           C  
ATOM   2059  CZ3 TRP B 128      -7.747   2.217 -12.855  1.00  0.00           C  
ATOM   2060  CH2 TRP B 128      -7.208   2.692 -11.691  1.00  0.00           C  
ATOM   2061  H   TRP B 128      -6.175   0.395 -16.617  1.00  0.00           H  
ATOM   2062  HA  TRP B 128      -3.526  -0.691 -15.734  1.00  0.00           H  
ATOM   2063 1HB  TRP B 128      -6.262  -1.570 -14.747  1.00  0.00           H  
ATOM   2064 2HB  TRP B 128      -4.716  -2.236 -14.323  1.00  0.00           H  
ATOM   2065  HD1 TRP B 128      -3.336  -1.275 -12.504  1.00  0.00           H  
ATOM   2066  HE1 TRP B 128      -3.668   0.429 -10.749  1.00  0.00           H  
ATOM   2067  HE3 TRP B 128      -7.580   0.811 -14.467  1.00  0.00           H  
ATOM   2068  HZ2 TRP B 128      -5.628   2.534 -10.230  1.00  0.00           H  
ATOM   2069  HZ3 TRP B 128      -8.642   2.650 -13.260  1.00  0.00           H  
ATOM   2070  HH2 TRP B 128      -7.698   3.512 -11.180  1.00  0.00           H  
ATOM   2071  N   ARG B 129      -3.860  -2.924 -16.898  1.00  0.00           N  
ATOM   2072  CA  ARG B 129      -3.986  -4.088 -17.766  1.00  0.00           C  
ATOM   2073  C   ARG B 129      -3.493  -5.328 -17.037  1.00  0.00           C  
ATOM   2074  O   ARG B 129      -2.398  -5.325 -16.463  1.00  0.00           O  
ATOM   2075  CB  ARG B 129      -3.194  -3.899 -19.051  1.00  0.00           C  
ATOM   2076  CG  ARG B 129      -3.232  -5.082 -20.006  1.00  0.00           C  
ATOM   2077  CD  ARG B 129      -2.635  -4.744 -21.323  1.00  0.00           C  
ATOM   2078  NE  ARG B 129      -2.631  -5.885 -22.225  1.00  0.00           N  
ATOM   2079  CZ  ARG B 129      -1.576  -6.699 -22.424  1.00  0.00           C  
ATOM   2080  NH1 ARG B 129      -0.451  -6.486 -21.779  1.00  0.00           N  
ATOM   2081  NH2 ARG B 129      -1.673  -7.712 -23.268  1.00  0.00           N  
ATOM   2082  H   ARG B 129      -3.059  -2.855 -16.281  1.00  0.00           H  
ATOM   2083  HA  ARG B 129      -5.036  -4.235 -18.013  1.00  0.00           H  
ATOM   2084 1HB  ARG B 129      -3.572  -3.031 -19.588  1.00  0.00           H  
ATOM   2085 2HB  ARG B 129      -2.149  -3.705 -18.809  1.00  0.00           H  
ATOM   2086 1HG  ARG B 129      -2.671  -5.913 -19.578  1.00  0.00           H  
ATOM   2087 2HG  ARG B 129      -4.267  -5.387 -20.166  1.00  0.00           H  
ATOM   2088 1HD  ARG B 129      -3.210  -3.944 -21.789  1.00  0.00           H  
ATOM   2089 2HD  ARG B 129      -1.606  -4.417 -21.183  1.00  0.00           H  
ATOM   2090  HE  ARG B 129      -3.480  -6.081 -22.740  1.00  0.00           H  
ATOM   2091 1HH1 ARG B 129      -0.377  -5.712 -21.134  1.00  0.00           H  
ATOM   2092 2HH1 ARG B 129       0.340  -7.097 -21.928  1.00  0.00           H  
ATOM   2093 1HH2 ARG B 129      -2.539  -7.876 -23.764  1.00  0.00           H  
ATOM   2094 2HH2 ARG B 129      -0.883  -8.322 -23.417  1.00  0.00           H  
ATOM   2095  N   PHE B 130      -4.291  -6.392 -17.086  1.00  0.00           N  
ATOM   2096  CA  PHE B 130      -3.958  -7.625 -16.393  1.00  0.00           C  
ATOM   2097  C   PHE B 130      -4.081  -8.816 -17.323  1.00  0.00           C  
ATOM   2098  O   PHE B 130      -5.130  -9.037 -17.938  1.00  0.00           O  
ATOM   2099  CB  PHE B 130      -4.934  -7.827 -15.238  1.00  0.00           C  
ATOM   2100  CG  PHE B 130      -4.955  -6.687 -14.304  1.00  0.00           C  
ATOM   2101  CD1 PHE B 130      -5.835  -5.641 -14.541  1.00  0.00           C  
ATOM   2102  CD2 PHE B 130      -4.103  -6.613 -13.221  1.00  0.00           C  
ATOM   2103  CE1 PHE B 130      -5.865  -4.568 -13.724  1.00  0.00           C  
ATOM   2104  CE2 PHE B 130      -4.132  -5.518 -12.390  1.00  0.00           C  
ATOM   2105  CZ  PHE B 130      -5.012  -4.495 -12.641  1.00  0.00           C  
ATOM   2106  H   PHE B 130      -5.169  -6.311 -17.598  1.00  0.00           H  
ATOM   2107  HA  PHE B 130      -2.933  -7.568 -16.023  1.00  0.00           H  
ATOM   2108 1HB  PHE B 130      -5.932  -7.975 -15.620  1.00  0.00           H  
ATOM   2109 2HB  PHE B 130      -4.660  -8.714 -14.688  1.00  0.00           H  
ATOM   2110  HD1 PHE B 130      -6.508  -5.690 -15.406  1.00  0.00           H  
ATOM   2111  HD2 PHE B 130      -3.400  -7.425 -13.031  1.00  0.00           H  
ATOM   2112  HE1 PHE B 130      -6.559  -3.763 -13.929  1.00  0.00           H  
ATOM   2113  HE2 PHE B 130      -3.453  -5.458 -11.535  1.00  0.00           H  
ATOM   2114  HZ  PHE B 130      -5.037  -3.624 -11.983  1.00  0.00           H  
ATOM   2115  N   THR B 131      -3.048  -9.635 -17.387  1.00  0.00           N  
ATOM   2116  CA  THR B 131      -3.128 -10.830 -18.211  1.00  0.00           C  
ATOM   2117  C   THR B 131      -2.735 -12.047 -17.422  1.00  0.00           C  
ATOM   2118  O   THR B 131      -2.002 -11.948 -16.438  1.00  0.00           O  
ATOM   2119  CB  THR B 131      -2.233 -10.715 -19.458  1.00  0.00           C  
ATOM   2120  OG1 THR B 131      -0.864 -10.576 -19.057  1.00  0.00           O  
ATOM   2121  CG2 THR B 131      -2.636  -9.511 -20.295  1.00  0.00           C  
ATOM   2122  H   THR B 131      -2.189  -9.431 -16.891  1.00  0.00           H  
ATOM   2123  HA  THR B 131      -4.154 -10.969 -18.543  1.00  0.00           H  
ATOM   2124  HB  THR B 131      -2.331 -11.618 -20.061  1.00  0.00           H  
ATOM   2125  HG1 THR B 131      -0.689 -11.158 -18.313  1.00  0.00           H  
ATOM   2126 1HG2 THR B 131      -1.994  -9.446 -21.173  1.00  0.00           H  
ATOM   2127 2HG2 THR B 131      -3.674  -9.619 -20.612  1.00  0.00           H  
ATOM   2128 3HG2 THR B 131      -2.532  -8.604 -19.701  1.00  0.00           H  
ATOM   2129  N   ASN B 132      -3.183 -13.213 -17.888  1.00  0.00           N  
ATOM   2130  CA  ASN B 132      -2.821 -14.476 -17.248  1.00  0.00           C  
ATOM   2131  C   ASN B 132      -3.200 -14.509 -15.760  1.00  0.00           C  
ATOM   2132  O   ASN B 132      -2.422 -14.962 -14.917  1.00  0.00           O  
ATOM   2133  CB  ASN B 132      -1.342 -14.757 -17.428  1.00  0.00           C  
ATOM   2134  CG  ASN B 132      -0.975 -14.941 -18.867  1.00  0.00           C  
ATOM   2135  OD1 ASN B 132      -1.666 -15.639 -19.624  1.00  0.00           O  
ATOM   2136  ND2 ASN B 132       0.107 -14.325 -19.269  1.00  0.00           N  
ATOM   2137  H   ASN B 132      -3.810 -13.194 -18.703  1.00  0.00           H  
ATOM   2138  HA  ASN B 132      -3.384 -15.275 -17.735  1.00  0.00           H  
ATOM   2139 1HB  ASN B 132      -0.744 -13.950 -17.008  1.00  0.00           H  
ATOM   2140 2HB  ASN B 132      -1.083 -15.663 -16.885  1.00  0.00           H  
ATOM   2141 1HD2 ASN B 132       0.408 -14.411 -20.220  1.00  0.00           H  
ATOM   2142 2HD2 ASN B 132       0.635 -13.771 -18.624  1.00  0.00           H  
ATOM   2143  N   VAL B 133      -4.412 -14.050 -15.452  1.00  0.00           N  
ATOM   2144  CA  VAL B 133      -4.932 -14.014 -14.087  1.00  0.00           C  
ATOM   2145  C   VAL B 133      -6.219 -14.815 -13.987  1.00  0.00           C  
ATOM   2146  O   VAL B 133      -6.803 -15.174 -15.013  1.00  0.00           O  
ATOM   2147  CB  VAL B 133      -5.197 -12.562 -13.646  1.00  0.00           C  
ATOM   2148  CG1 VAL B 133      -3.899 -11.769 -13.615  1.00  0.00           C  
ATOM   2149  CG2 VAL B 133      -6.204 -11.912 -14.583  1.00  0.00           C  
ATOM   2150  H   VAL B 133      -4.988 -13.716 -16.209  1.00  0.00           H  
ATOM   2151  HA  VAL B 133      -4.198 -14.457 -13.413  1.00  0.00           H  
ATOM   2152  HB  VAL B 133      -5.595 -12.567 -12.631  1.00  0.00           H  
ATOM   2153 1HG1 VAL B 133      -4.105 -10.746 -13.301  1.00  0.00           H  
ATOM   2154 2HG1 VAL B 133      -3.207 -12.232 -12.911  1.00  0.00           H  
ATOM   2155 3HG1 VAL B 133      -3.454 -11.760 -14.609  1.00  0.00           H  
ATOM   2156 1HG2 VAL B 133      -6.387 -10.886 -14.265  1.00  0.00           H  
ATOM   2157 2HG2 VAL B 133      -5.808 -11.912 -15.599  1.00  0.00           H  
ATOM   2158 3HG2 VAL B 133      -7.139 -12.471 -14.558  1.00  0.00           H  
ATOM   2159  N   SER B 134      -6.646 -15.102 -12.754  1.00  0.00           N  
ATOM   2160  CA  SER B 134      -7.878 -15.854 -12.518  1.00  0.00           C  
ATOM   2161  C   SER B 134      -9.130 -15.046 -12.795  1.00  0.00           C  
ATOM   2162  O   SER B 134      -9.097 -13.811 -12.881  1.00  0.00           O  
ATOM   2163  CB  SER B 134      -7.912 -16.348 -11.085  1.00  0.00           C  
ATOM   2164  OG  SER B 134      -8.033 -15.279 -10.187  1.00  0.00           O  
ATOM   2165  H   SER B 134      -6.089 -14.789 -11.944  1.00  0.00           H  
ATOM   2166  HA  SER B 134      -7.885 -16.718 -13.186  1.00  0.00           H  
ATOM   2167 1HB  SER B 134      -8.751 -17.031 -10.955  1.00  0.00           H  
ATOM   2168 2HB  SER B 134      -7.001 -16.905 -10.871  1.00  0.00           H  
ATOM   2169  HG  SER B 134      -7.153 -14.904 -10.103  1.00  0.00           H  
ATOM   2170  N   GLU B 135     -10.252 -15.756 -12.905  1.00  0.00           N  
ATOM   2171  CA  GLU B 135     -11.547 -15.140 -13.129  1.00  0.00           C  
ATOM   2172  C   GLU B 135     -11.899 -14.194 -11.995  1.00  0.00           C  
ATOM   2173  O   GLU B 135     -12.412 -13.100 -12.233  1.00  0.00           O  
ATOM   2174  CB  GLU B 135     -12.631 -16.211 -13.272  1.00  0.00           C  
ATOM   2175  CG  GLU B 135     -12.543 -17.028 -14.554  1.00  0.00           C  
ATOM   2176  CD  GLU B 135     -13.586 -18.108 -14.632  1.00  0.00           C  
ATOM   2177  OE1 GLU B 135     -14.292 -18.297 -13.670  1.00  0.00           O  
ATOM   2178  OE2 GLU B 135     -13.677 -18.744 -15.655  1.00  0.00           O  
ATOM   2179  H   GLU B 135     -10.202 -16.774 -12.848  1.00  0.00           H  
ATOM   2180  HA  GLU B 135     -11.503 -14.566 -14.056  1.00  0.00           H  
ATOM   2181 1HB  GLU B 135     -12.573 -16.902 -12.431  1.00  0.00           H  
ATOM   2182 2HB  GLU B 135     -13.614 -15.741 -13.242  1.00  0.00           H  
ATOM   2183 1HG  GLU B 135     -12.664 -16.360 -15.406  1.00  0.00           H  
ATOM   2184 2HG  GLU B 135     -11.554 -17.479 -14.617  1.00  0.00           H  
ATOM   2185  N   GLU B 136     -11.615 -14.609 -10.754  1.00  0.00           N  
ATOM   2186  CA  GLU B 136     -11.979 -13.788  -9.611  1.00  0.00           C  
ATOM   2187  C   GLU B 136     -11.164 -12.510  -9.590  1.00  0.00           C  
ATOM   2188  O   GLU B 136     -11.697 -11.454  -9.260  1.00  0.00           O  
ATOM   2189  CB  GLU B 136     -11.788 -14.522  -8.290  1.00  0.00           C  
ATOM   2190  CG  GLU B 136     -12.763 -15.650  -8.038  1.00  0.00           C  
ATOM   2191  CD  GLU B 136     -12.660 -16.185  -6.635  1.00  0.00           C  
ATOM   2192  OE1 GLU B 136     -11.840 -15.680  -5.894  1.00  0.00           O  
ATOM   2193  OE2 GLU B 136     -13.392 -17.081  -6.299  1.00  0.00           O  
ATOM   2194  H   GLU B 136     -11.166 -15.504 -10.631  1.00  0.00           H  
ATOM   2195  HA  GLU B 136     -13.030 -13.518  -9.701  1.00  0.00           H  
ATOM   2196 1HB  GLU B 136     -10.783 -14.943  -8.261  1.00  0.00           H  
ATOM   2197 2HB  GLU B 136     -11.858 -13.814  -7.477  1.00  0.00           H  
ATOM   2198 1HG  GLU B 136     -13.777 -15.288  -8.209  1.00  0.00           H  
ATOM   2199 2HG  GLU B 136     -12.566 -16.451  -8.749  1.00  0.00           H  
ATOM   2200  N   GLU B 137      -9.877 -12.578  -9.953  1.00  0.00           N  
ATOM   2201  CA  GLU B 137      -9.058 -11.370  -9.931  1.00  0.00           C  
ATOM   2202  C   GLU B 137      -9.638 -10.341 -10.893  1.00  0.00           C  
ATOM   2203  O   GLU B 137      -9.716  -9.150 -10.573  1.00  0.00           O  
ATOM   2204  CB  GLU B 137      -7.604 -11.671 -10.332  1.00  0.00           C  
ATOM   2205  CG  GLU B 137      -6.775 -12.459  -9.311  1.00  0.00           C  
ATOM   2206  CD  GLU B 137      -5.509 -13.059  -9.916  1.00  0.00           C  
ATOM   2207  OE1 GLU B 137      -4.591 -12.318 -10.129  1.00  0.00           O  
ATOM   2208  OE2 GLU B 137      -5.484 -14.243 -10.239  1.00  0.00           O  
ATOM   2209  H   GLU B 137      -9.466 -13.482 -10.194  1.00  0.00           H  
ATOM   2210  HA  GLU B 137      -9.073 -10.953  -8.924  1.00  0.00           H  
ATOM   2211 1HB  GLU B 137      -7.612 -12.249 -11.255  1.00  0.00           H  
ATOM   2212 2HB  GLU B 137      -7.085 -10.738 -10.539  1.00  0.00           H  
ATOM   2213 1HG  GLU B 137      -6.484 -11.778  -8.507  1.00  0.00           H  
ATOM   2214 2HG  GLU B 137      -7.382 -13.236  -8.874  1.00  0.00           H  
ATOM   2215  N   GLN B 138     -10.134 -10.812 -12.044  1.00  0.00           N  
ATOM   2216  CA  GLN B 138     -10.696  -9.896 -13.019  1.00  0.00           C  
ATOM   2217  C   GLN B 138     -12.054  -9.379 -12.598  1.00  0.00           C  
ATOM   2218  O   GLN B 138     -12.284  -8.167 -12.624  1.00  0.00           O  
ATOM   2219  CB  GLN B 138     -10.805 -10.577 -14.385  1.00  0.00           C  
ATOM   2220  CG  GLN B 138      -9.468 -10.884 -15.036  1.00  0.00           C  
ATOM   2221  CD  GLN B 138      -9.616 -11.695 -16.310  1.00  0.00           C  
ATOM   2222  OE1 GLN B 138     -10.577 -12.453 -16.471  1.00  0.00           O  
ATOM   2223  NE2 GLN B 138      -8.664 -11.540 -17.223  1.00  0.00           N  
ATOM   2224  H   GLN B 138     -10.028 -11.810 -12.254  1.00  0.00           H  
ATOM   2225  HA  GLN B 138     -10.020  -9.053 -13.112  1.00  0.00           H  
ATOM   2226 1HB  GLN B 138     -11.353 -11.514 -14.282  1.00  0.00           H  
ATOM   2227 2HB  GLN B 138     -11.372  -9.941 -15.065  1.00  0.00           H  
ATOM   2228 1HG  GLN B 138      -8.972  -9.946 -15.284  1.00  0.00           H  
ATOM   2229 2HG  GLN B 138      -8.858 -11.456 -14.336  1.00  0.00           H  
ATOM   2230 1HE2 GLN B 138      -8.709 -12.049 -18.084  1.00  0.00           H  
ATOM   2231 2HE2 GLN B 138      -7.903 -10.915 -17.051  1.00  0.00           H  
ATOM   2232  N   GLU B 139     -12.945 -10.276 -12.179  1.00  0.00           N  
ATOM   2233  CA  GLU B 139     -14.292  -9.862 -11.846  1.00  0.00           C  
ATOM   2234  C   GLU B 139     -14.352  -8.999 -10.594  1.00  0.00           C  
ATOM   2235  O   GLU B 139     -15.101  -8.019 -10.560  1.00  0.00           O  
ATOM   2236  CB  GLU B 139     -15.183 -11.093 -11.664  1.00  0.00           C  
ATOM   2237  CG  GLU B 139     -15.446 -11.874 -12.943  1.00  0.00           C  
ATOM   2238  CD  GLU B 139     -16.209 -13.147 -12.705  1.00  0.00           C  
ATOM   2239  OE1 GLU B 139     -16.868 -13.243 -11.698  1.00  0.00           O  
ATOM   2240  OE2 GLU B 139     -16.133 -14.026 -13.532  1.00  0.00           O  
ATOM   2241  H   GLU B 139     -12.682 -11.264 -12.133  1.00  0.00           H  
ATOM   2242  HA  GLU B 139     -14.682  -9.272 -12.673  1.00  0.00           H  
ATOM   2243 1HB  GLU B 139     -14.723 -11.772 -10.946  1.00  0.00           H  
ATOM   2244 2HB  GLU B 139     -16.146 -10.788 -11.254  1.00  0.00           H  
ATOM   2245 1HG  GLU B 139     -16.014 -11.247 -13.630  1.00  0.00           H  
ATOM   2246 2HG  GLU B 139     -14.493 -12.110 -13.415  1.00  0.00           H  
ATOM   2247  N   LYS B 140     -13.553  -9.336  -9.574  1.00  0.00           N  
ATOM   2248  CA  LYS B 140     -13.539  -8.566  -8.343  1.00  0.00           C  
ATOM   2249  C   LYS B 140     -12.950  -7.192  -8.571  1.00  0.00           C  
ATOM   2250  O   LYS B 140     -13.459  -6.198  -8.031  1.00  0.00           O  
ATOM   2251  CB  LYS B 140     -12.752  -9.301  -7.257  1.00  0.00           C  
ATOM   2252  CG  LYS B 140     -13.433 -10.556  -6.727  1.00  0.00           C  
ATOM   2253  CD  LYS B 140     -12.562 -11.267  -5.702  1.00  0.00           C  
ATOM   2254  CE  LYS B 140     -13.239 -12.523  -5.175  1.00  0.00           C  
ATOM   2255  NZ  LYS B 140     -12.365 -13.273  -4.233  1.00  0.00           N  
ATOM   2256  H   LYS B 140     -12.967 -10.171  -9.630  1.00  0.00           H  
ATOM   2257  HA  LYS B 140     -14.567  -8.436  -8.004  1.00  0.00           H  
ATOM   2258 1HB  LYS B 140     -11.776  -9.590  -7.647  1.00  0.00           H  
ATOM   2259 2HB  LYS B 140     -12.582  -8.631  -6.414  1.00  0.00           H  
ATOM   2260 1HG  LYS B 140     -14.381 -10.285  -6.260  1.00  0.00           H  
ATOM   2261 2HG  LYS B 140     -13.637 -11.236  -7.553  1.00  0.00           H  
ATOM   2262 1HD  LYS B 140     -11.611 -11.541  -6.161  1.00  0.00           H  
ATOM   2263 2HD  LYS B 140     -12.362 -10.596  -4.867  1.00  0.00           H  
ATOM   2264 1HE  LYS B 140     -14.159 -12.251  -4.659  1.00  0.00           H  
ATOM   2265 2HE  LYS B 140     -13.496 -13.175  -6.009  1.00  0.00           H  
ATOM   2266 1HZ  LYS B 140     -12.849 -14.098  -3.907  1.00  0.00           H  
ATOM   2267 2HZ  LYS B 140     -11.515 -13.547  -4.707  1.00  0.00           H  
ATOM   2268 3HZ  LYS B 140     -12.135 -12.685  -3.445  1.00  0.00           H  
ATOM   2269  N   LEU B 141     -11.894  -7.108  -9.383  1.00  0.00           N  
ATOM   2270  CA  LEU B 141     -11.333  -5.812  -9.647  1.00  0.00           C  
ATOM   2271  C   LEU B 141     -12.241  -5.005 -10.535  1.00  0.00           C  
ATOM   2272  O   LEU B 141     -12.494  -3.841 -10.239  1.00  0.00           O  
ATOM   2273  CB  LEU B 141      -9.963  -5.912 -10.297  1.00  0.00           C  
ATOM   2274  CG  LEU B 141      -9.247  -4.575 -10.586  1.00  0.00           C  
ATOM   2275  CD1 LEU B 141      -8.986  -3.783  -9.286  1.00  0.00           C  
ATOM   2276  CD2 LEU B 141      -7.959  -4.889 -11.246  1.00  0.00           C  
ATOM   2277  H   LEU B 141     -11.444  -7.937  -9.782  1.00  0.00           H  
ATOM   2278  HA  LEU B 141     -11.241  -5.302  -8.695  1.00  0.00           H  
ATOM   2279 1HB  LEU B 141      -9.325  -6.523  -9.698  1.00  0.00           H  
ATOM   2280 2HB  LEU B 141     -10.094  -6.425 -11.258  1.00  0.00           H  
ATOM   2281  HG  LEU B 141      -9.856  -3.960 -11.239  1.00  0.00           H  
ATOM   2282 1HD1 LEU B 141      -8.460  -2.864  -9.527  1.00  0.00           H  
ATOM   2283 2HD1 LEU B 141      -9.918  -3.521  -8.802  1.00  0.00           H  
ATOM   2284 3HD1 LEU B 141      -8.380  -4.380  -8.615  1.00  0.00           H  
ATOM   2285 1HD2 LEU B 141      -7.456  -3.956 -11.458  1.00  0.00           H  
ATOM   2286 2HD2 LEU B 141      -7.342  -5.501 -10.590  1.00  0.00           H  
ATOM   2287 3HD2 LEU B 141      -8.146  -5.432 -12.175  1.00  0.00           H  
ATOM   2288  N   ALA B 142     -12.744  -5.589 -11.632  1.00  0.00           N  
ATOM   2289  CA  ALA B 142     -13.572  -4.797 -12.512  1.00  0.00           C  
ATOM   2290  C   ALA B 142     -14.811  -4.304 -11.789  1.00  0.00           C  
ATOM   2291  O   ALA B 142     -15.234  -3.168 -12.004  1.00  0.00           O  
ATOM   2292  CB  ALA B 142     -13.958  -5.601 -13.744  1.00  0.00           C  
ATOM   2293  H   ALA B 142     -12.515  -6.555 -11.884  1.00  0.00           H  
ATOM   2294  HA  ALA B 142     -13.006  -3.920 -12.813  1.00  0.00           H  
ATOM   2295 1HB  ALA B 142     -14.582  -4.991 -14.398  1.00  0.00           H  
ATOM   2296 2HB  ALA B 142     -13.057  -5.901 -14.280  1.00  0.00           H  
ATOM   2297 3HB  ALA B 142     -14.512  -6.488 -13.440  1.00  0.00           H  
ATOM   2298  N   ARG B 143     -15.404  -5.131 -10.914  1.00  0.00           N  
ATOM   2299  CA  ARG B 143     -16.570  -4.672 -10.183  1.00  0.00           C  
ATOM   2300  C   ARG B 143     -16.182  -3.564  -9.217  1.00  0.00           C  
ATOM   2301  O   ARG B 143     -16.911  -2.571  -9.092  1.00  0.00           O  
ATOM   2302  CB  ARG B 143     -17.212  -5.818  -9.415  1.00  0.00           C  
ATOM   2303  CG  ARG B 143     -17.902  -6.860 -10.280  1.00  0.00           C  
ATOM   2304  CD  ARG B 143     -18.101  -8.137  -9.549  1.00  0.00           C  
ATOM   2305  NE  ARG B 143     -18.974  -7.972  -8.397  1.00  0.00           N  
ATOM   2306  CZ  ARG B 143     -19.151  -8.896  -7.433  1.00  0.00           C  
ATOM   2307  NH1 ARG B 143     -18.510 -10.042  -7.495  1.00  0.00           N  
ATOM   2308  NH2 ARG B 143     -19.969  -8.650  -6.424  1.00  0.00           N  
ATOM   2309  H   ARG B 143     -15.070  -6.092 -10.790  1.00  0.00           H  
ATOM   2310  HA  ARG B 143     -17.290  -4.265 -10.887  1.00  0.00           H  
ATOM   2311 1HB  ARG B 143     -16.453  -6.330  -8.825  1.00  0.00           H  
ATOM   2312 2HB  ARG B 143     -17.953  -5.421  -8.721  1.00  0.00           H  
ATOM   2313 1HG  ARG B 143     -18.879  -6.487 -10.591  1.00  0.00           H  
ATOM   2314 2HG  ARG B 143     -17.293  -7.062 -11.162  1.00  0.00           H  
ATOM   2315 1HD  ARG B 143     -18.552  -8.872 -10.215  1.00  0.00           H  
ATOM   2316 2HD  ARG B 143     -17.139  -8.508  -9.196  1.00  0.00           H  
ATOM   2317  HE  ARG B 143     -19.485  -7.103  -8.315  1.00  0.00           H  
ATOM   2318 1HH1 ARG B 143     -17.885 -10.230  -8.266  1.00  0.00           H  
ATOM   2319 2HH1 ARG B 143     -18.643 -10.734  -6.771  1.00  0.00           H  
ATOM   2320 1HH2 ARG B 143     -20.462  -7.769  -6.376  1.00  0.00           H  
ATOM   2321 2HH2 ARG B 143     -20.102  -9.341  -5.702  1.00  0.00           H  
ATOM   2322  N   PHE B 144     -15.034  -3.717  -8.534  1.00  0.00           N  
ATOM   2323  CA  PHE B 144     -14.559  -2.708  -7.599  1.00  0.00           C  
ATOM   2324  C   PHE B 144     -14.435  -1.375  -8.313  1.00  0.00           C  
ATOM   2325  O   PHE B 144     -14.967  -0.365  -7.852  1.00  0.00           O  
ATOM   2326  CB  PHE B 144     -13.193  -3.109  -7.035  1.00  0.00           C  
ATOM   2327  CG  PHE B 144     -12.511  -2.107  -6.094  1.00  0.00           C  
ATOM   2328  CD1 PHE B 144     -12.780  -2.163  -4.737  1.00  0.00           C  
ATOM   2329  CD2 PHE B 144     -11.606  -1.136  -6.540  1.00  0.00           C  
ATOM   2330  CE1 PHE B 144     -12.173  -1.304  -3.852  1.00  0.00           C  
ATOM   2331  CE2 PHE B 144     -11.007  -0.262  -5.624  1.00  0.00           C  
ATOM   2332  CZ  PHE B 144     -11.292  -0.360  -4.289  1.00  0.00           C  
ATOM   2333  H   PHE B 144     -14.492  -4.584  -8.632  1.00  0.00           H  
ATOM   2334  HA  PHE B 144     -15.282  -2.608  -6.790  1.00  0.00           H  
ATOM   2335 1HB  PHE B 144     -13.316  -4.045  -6.501  1.00  0.00           H  
ATOM   2336 2HB  PHE B 144     -12.514  -3.312  -7.859  1.00  0.00           H  
ATOM   2337  HD1 PHE B 144     -13.476  -2.916  -4.370  1.00  0.00           H  
ATOM   2338  HD2 PHE B 144     -11.372  -1.071  -7.602  1.00  0.00           H  
ATOM   2339  HE1 PHE B 144     -12.393  -1.389  -2.804  1.00  0.00           H  
ATOM   2340  HE2 PHE B 144     -10.312   0.497  -5.944  1.00  0.00           H  
ATOM   2341  HZ  PHE B 144     -10.816   0.314  -3.577  1.00  0.00           H  
ATOM   2342  N   VAL B 145     -13.772  -1.382  -9.472  1.00  0.00           N  
ATOM   2343  CA  VAL B 145     -13.531  -0.158 -10.201  1.00  0.00           C  
ATOM   2344  C   VAL B 145     -14.805   0.484 -10.676  1.00  0.00           C  
ATOM   2345  O   VAL B 145     -14.909   1.711 -10.632  1.00  0.00           O  
ATOM   2346  CB  VAL B 145     -12.614  -0.366 -11.401  1.00  0.00           C  
ATOM   2347  CG1 VAL B 145     -12.550   0.944 -12.215  1.00  0.00           C  
ATOM   2348  CG2 VAL B 145     -11.260  -0.751 -10.897  1.00  0.00           C  
ATOM   2349  H   VAL B 145     -13.397  -2.263  -9.826  1.00  0.00           H  
ATOM   2350  HA  VAL B 145     -13.032   0.536  -9.526  1.00  0.00           H  
ATOM   2351  HB  VAL B 145     -13.005  -1.157 -12.043  1.00  0.00           H  
ATOM   2352 1HG1 VAL B 145     -11.915   0.826 -13.036  1.00  0.00           H  
ATOM   2353 2HG1 VAL B 145     -13.525   1.226 -12.589  1.00  0.00           H  
ATOM   2354 3HG1 VAL B 145     -12.172   1.733 -11.575  1.00  0.00           H  
ATOM   2355 1HG2 VAL B 145     -10.577  -0.893 -11.708  1.00  0.00           H  
ATOM   2356 2HG2 VAL B 145     -10.913   0.028 -10.270  1.00  0.00           H  
ATOM   2357 3HG2 VAL B 145     -11.323  -1.665 -10.319  1.00  0.00           H  
ATOM   2358  N   LEU B 146     -15.752  -0.294 -11.191  1.00  0.00           N  
ATOM   2359  CA  LEU B 146     -16.993   0.311 -11.591  1.00  0.00           C  
ATOM   2360  C   LEU B 146     -17.640   0.985 -10.398  1.00  0.00           C  
ATOM   2361  O   LEU B 146     -18.103   2.119 -10.533  1.00  0.00           O  
ATOM   2362  CB  LEU B 146     -17.936  -0.743 -12.184  1.00  0.00           C  
ATOM   2363  CG  LEU B 146     -19.317  -0.233 -12.616  1.00  0.00           C  
ATOM   2364  CD1 LEU B 146     -19.150   0.866 -13.657  1.00  0.00           C  
ATOM   2365  CD2 LEU B 146     -20.136  -1.389 -13.169  1.00  0.00           C  
ATOM   2366  H   LEU B 146     -15.616  -1.300 -11.312  1.00  0.00           H  
ATOM   2367  HA  LEU B 146     -16.760   1.069 -12.329  1.00  0.00           H  
ATOM   2368 1HB  LEU B 146     -17.459  -1.185 -13.057  1.00  0.00           H  
ATOM   2369 2HB  LEU B 146     -18.090  -1.528 -11.443  1.00  0.00           H  
ATOM   2370  HG  LEU B 146     -19.831   0.198 -11.756  1.00  0.00           H  
ATOM   2371 1HD1 LEU B 146     -20.131   1.229 -13.964  1.00  0.00           H  
ATOM   2372 2HD1 LEU B 146     -18.577   1.689 -13.228  1.00  0.00           H  
ATOM   2373 3HD1 LEU B 146     -18.623   0.469 -14.523  1.00  0.00           H  
ATOM   2374 1HD2 LEU B 146     -21.118  -1.026 -13.475  1.00  0.00           H  
ATOM   2375 2HD2 LEU B 146     -19.623  -1.820 -14.029  1.00  0.00           H  
ATOM   2376 3HD2 LEU B 146     -20.255  -2.152 -12.399  1.00  0.00           H  
ATOM   2377  N   GLN B 147     -17.665   0.337  -9.222  1.00  0.00           N  
ATOM   2378  CA  GLN B 147     -18.240   1.027  -8.079  1.00  0.00           C  
ATOM   2379  C   GLN B 147     -17.516   2.334  -7.810  1.00  0.00           C  
ATOM   2380  O   GLN B 147     -18.167   3.342  -7.546  1.00  0.00           O  
ATOM   2381  CB  GLN B 147     -18.192   0.136  -6.835  1.00  0.00           C  
ATOM   2382  CG  GLN B 147     -19.115  -1.068  -6.896  1.00  0.00           C  
ATOM   2383  CD  GLN B 147     -18.944  -1.990  -5.703  1.00  0.00           C  
ATOM   2384  OE1 GLN B 147     -18.008  -1.838  -4.913  1.00  0.00           O  
ATOM   2385  NE2 GLN B 147     -19.848  -2.953  -5.566  1.00  0.00           N  
ATOM   2386  H   GLN B 147     -17.313  -0.624  -9.133  1.00  0.00           H  
ATOM   2387  HA  GLN B 147     -19.277   1.260  -8.316  1.00  0.00           H  
ATOM   2388 1HB  GLN B 147     -17.175  -0.228  -6.688  1.00  0.00           H  
ATOM   2389 2HB  GLN B 147     -18.460   0.722  -5.957  1.00  0.00           H  
ATOM   2390 1HG  GLN B 147     -20.148  -0.720  -6.912  1.00  0.00           H  
ATOM   2391 2HG  GLN B 147     -18.898  -1.636  -7.800  1.00  0.00           H  
ATOM   2392 1HE2 GLN B 147     -19.786  -3.593  -4.798  1.00  0.00           H  
ATOM   2393 2HE2 GLN B 147     -20.590  -3.041  -6.230  1.00  0.00           H  
ATOM   2394  N   VAL B 148     -16.185   2.342  -7.903  1.00  0.00           N  
ATOM   2395  CA  VAL B 148     -15.458   3.567  -7.628  1.00  0.00           C  
ATOM   2396  C   VAL B 148     -15.797   4.646  -8.637  1.00  0.00           C  
ATOM   2397  O   VAL B 148     -16.061   5.786  -8.251  1.00  0.00           O  
ATOM   2398  CB  VAL B 148     -13.940   3.304  -7.653  1.00  0.00           C  
ATOM   2399  CG1 VAL B 148     -13.171   4.613  -7.561  1.00  0.00           C  
ATOM   2400  CG2 VAL B 148     -13.558   2.372  -6.514  1.00  0.00           C  
ATOM   2401  H   VAL B 148     -15.690   1.467  -8.103  1.00  0.00           H  
ATOM   2402  HA  VAL B 148     -15.732   3.912  -6.632  1.00  0.00           H  
ATOM   2403  HB  VAL B 148     -13.677   2.842  -8.605  1.00  0.00           H  
ATOM   2404 1HG1 VAL B 148     -12.101   4.408  -7.581  1.00  0.00           H  
ATOM   2405 2HG1 VAL B 148     -13.434   5.250  -8.406  1.00  0.00           H  
ATOM   2406 3HG1 VAL B 148     -13.426   5.120  -6.630  1.00  0.00           H  
ATOM   2407 1HG2 VAL B 148     -12.484   2.189  -6.538  1.00  0.00           H  
ATOM   2408 2HG2 VAL B 148     -13.827   2.830  -5.562  1.00  0.00           H  
ATOM   2409 3HG2 VAL B 148     -14.088   1.426  -6.624  1.00  0.00           H  
ATOM   2410  N   ALA B 149     -15.758   4.309  -9.925  1.00  0.00           N  
ATOM   2411  CA  ALA B 149     -15.976   5.296 -10.962  1.00  0.00           C  
ATOM   2412  C   ALA B 149     -17.367   5.898 -10.865  1.00  0.00           C  
ATOM   2413  O   ALA B 149     -17.524   7.118 -10.960  1.00  0.00           O  
ATOM   2414  CB  ALA B 149     -15.760   4.676 -12.334  1.00  0.00           C  
ATOM   2415  H   ALA B 149     -15.563   3.340 -10.176  1.00  0.00           H  
ATOM   2416  HA  ALA B 149     -15.246   6.092 -10.827  1.00  0.00           H  
ATOM   2417 1HB  ALA B 149     -15.925   5.430 -13.104  1.00  0.00           H  
ATOM   2418 2HB  ALA B 149     -14.740   4.299 -12.407  1.00  0.00           H  
ATOM   2419 3HB  ALA B 149     -16.461   3.855 -12.476  1.00  0.00           H  
ATOM   2420  N   GLN B 150     -18.383   5.066 -10.617  1.00  0.00           N  
ATOM   2421  CA  GLN B 150     -19.724   5.616 -10.559  1.00  0.00           C  
ATOM   2422  C   GLN B 150     -19.929   6.428  -9.276  1.00  0.00           C  
ATOM   2423  O   GLN B 150     -20.509   7.514  -9.319  1.00  0.00           O  
ATOM   2424  CB  GLN B 150     -20.762   4.495 -10.649  1.00  0.00           C  
ATOM   2425  CG  GLN B 150     -20.829   3.815 -12.005  1.00  0.00           C  
ATOM   2426  CD  GLN B 150     -21.927   2.771 -12.077  1.00  0.00           C  
ATOM   2427  OE1 GLN B 150     -22.056   1.924 -11.188  1.00  0.00           O  
ATOM   2428  NE2 GLN B 150     -22.725   2.824 -13.136  1.00  0.00           N  
ATOM   2429  H   GLN B 150     -18.226   4.055 -10.559  1.00  0.00           H  
ATOM   2430  HA  GLN B 150     -19.853   6.297 -11.399  1.00  0.00           H  
ATOM   2431 1HB  GLN B 150     -20.541   3.733  -9.901  1.00  0.00           H  
ATOM   2432 2HB  GLN B 150     -21.751   4.895 -10.424  1.00  0.00           H  
ATOM   2433 1HG  GLN B 150     -21.023   4.568 -12.769  1.00  0.00           H  
ATOM   2434 2HG  GLN B 150     -19.876   3.323 -12.201  1.00  0.00           H  
ATOM   2435 1HE2 GLN B 150     -23.468   2.161 -13.238  1.00  0.00           H  
ATOM   2436 2HE2 GLN B 150     -22.585   3.528 -13.834  1.00  0.00           H  
ATOM   2437  N   LEU B 151     -19.383   5.957  -8.141  1.00  0.00           N  
ATOM   2438  CA  LEU B 151     -19.509   6.668  -6.866  1.00  0.00           C  
ATOM   2439  C   LEU B 151     -18.767   7.994  -6.917  1.00  0.00           C  
ATOM   2440  O   LEU B 151     -19.172   8.979  -6.298  1.00  0.00           O  
ATOM   2441  CB  LEU B 151     -18.961   5.813  -5.716  1.00  0.00           C  
ATOM   2442  CG  LEU B 151     -19.800   4.585  -5.343  1.00  0.00           C  
ATOM   2443  CD1 LEU B 151     -19.028   3.724  -4.352  1.00  0.00           C  
ATOM   2444  CD2 LEU B 151     -21.129   5.037  -4.755  1.00  0.00           C  
ATOM   2445  H   LEU B 151     -18.918   5.047  -8.145  1.00  0.00           H  
ATOM   2446  HA  LEU B 151     -20.562   6.872  -6.685  1.00  0.00           H  
ATOM   2447 1HB  LEU B 151     -17.966   5.465  -5.986  1.00  0.00           H  
ATOM   2448 2HB  LEU B 151     -18.876   6.439  -4.828  1.00  0.00           H  
ATOM   2449  HG  LEU B 151     -19.983   3.984  -6.234  1.00  0.00           H  
ATOM   2450 1HD1 LEU B 151     -19.624   2.851  -4.087  1.00  0.00           H  
ATOM   2451 2HD1 LEU B 151     -18.092   3.399  -4.805  1.00  0.00           H  
ATOM   2452 3HD1 LEU B 151     -18.816   4.304  -3.455  1.00  0.00           H  
ATOM   2453 1HD2 LEU B 151     -21.726   4.163  -4.491  1.00  0.00           H  
ATOM   2454 2HD2 LEU B 151     -20.947   5.636  -3.863  1.00  0.00           H  
ATOM   2455 3HD2 LEU B 151     -21.667   5.635  -5.491  1.00  0.00           H  
ATOM   2456  N   ALA B 152     -17.693   8.017  -7.701  1.00  0.00           N  
ATOM   2457  CA  ALA B 152     -16.862   9.181  -7.916  1.00  0.00           C  
ATOM   2458  C   ALA B 152     -17.469  10.155  -8.933  1.00  0.00           C  
ATOM   2459  O   ALA B 152     -16.902  11.226  -9.162  1.00  0.00           O  
ATOM   2460  CB  ALA B 152     -15.488   8.735  -8.388  1.00  0.00           C  
ATOM   2461  H   ALA B 152     -17.376   7.137  -8.118  1.00  0.00           H  
ATOM   2462  HA  ALA B 152     -16.764   9.703  -6.966  1.00  0.00           H  
ATOM   2463 1HB  ALA B 152     -14.839   9.602  -8.518  1.00  0.00           H  
ATOM   2464 2HB  ALA B 152     -15.069   8.067  -7.650  1.00  0.00           H  
ATOM   2465 3HB  ALA B 152     -15.591   8.208  -9.331  1.00  0.00           H  
ATOM   2466  N   GLY B 153     -18.590   9.786  -9.574  1.00  0.00           N  
ATOM   2467  CA  GLY B 153     -19.237  10.657 -10.541  1.00  0.00           C  
ATOM   2468  C   GLY B 153     -18.506  10.758 -11.875  1.00  0.00           C  
ATOM   2469  O   GLY B 153     -18.556  11.804 -12.530  1.00  0.00           O  
ATOM   2470  H   GLY B 153     -19.043   8.895  -9.367  1.00  0.00           H  
ATOM   2471 1HA  GLY B 153     -20.249  10.285 -10.712  1.00  0.00           H  
ATOM   2472 2HA  GLY B 153     -19.340  11.648 -10.107  1.00  0.00           H  
ATOM   2473  N   THR B 154     -17.800   9.707 -12.285  1.00  0.00           N  
ATOM   2474  CA  THR B 154     -17.043   9.782 -13.521  1.00  0.00           C  
ATOM   2475  C   THR B 154     -17.274   8.591 -14.451  1.00  0.00           C  
ATOM   2476  O   THR B 154     -18.200   7.806 -14.264  1.00  0.00           O  
ATOM   2477  CB  THR B 154     -15.552   9.961 -13.242  1.00  0.00           C  
ATOM   2478  OG1 THR B 154     -14.921  10.288 -14.473  1.00  0.00           O  
ATOM   2479  CG2 THR B 154     -14.932   8.682 -12.642  1.00  0.00           C  
ATOM   2480  H   THR B 154     -17.789   8.834 -11.756  1.00  0.00           H  
ATOM   2481  HA  THR B 154     -17.367  10.666 -14.064  1.00  0.00           H  
ATOM   2482  HB  THR B 154     -15.415  10.787 -12.540  1.00  0.00           H  
ATOM   2483  HG1 THR B 154     -13.964  10.091 -14.377  1.00  0.00           H  
ATOM   2484 1HG2 THR B 154     -13.872   8.850 -12.454  1.00  0.00           H  
ATOM   2485 2HG2 THR B 154     -15.429   8.457 -11.706  1.00  0.00           H  
ATOM   2486 3HG2 THR B 154     -15.045   7.841 -13.320  1.00  0.00           H  
ATOM   2487  N   GLN B 155     -16.494   8.540 -15.528  1.00  0.00           N  
ATOM   2488  CA  GLN B 155     -16.676   7.578 -16.606  1.00  0.00           C  
ATOM   2489  C   GLN B 155     -15.573   6.528 -16.637  1.00  0.00           C  
ATOM   2490  O   GLN B 155     -14.373   6.836 -16.552  1.00  0.00           O  
ATOM   2491  CB  GLN B 155     -16.736   8.303 -17.954  1.00  0.00           C  
ATOM   2492  CG  GLN B 155     -16.887   7.380 -19.151  1.00  0.00           C  
ATOM   2493  CD  GLN B 155     -17.090   8.141 -20.447  1.00  0.00           C  
ATOM   2494  OE1 GLN B 155     -18.214   8.515 -20.794  1.00  0.00           O  
ATOM   2495  NE2 GLN B 155     -16.002   8.375 -21.171  1.00  0.00           N  
ATOM   2496  H   GLN B 155     -15.708   9.176 -15.534  1.00  0.00           H  
ATOM   2497  HA  GLN B 155     -17.624   7.068 -16.442  1.00  0.00           H  
ATOM   2498 1HB  GLN B 155     -17.577   8.997 -17.956  1.00  0.00           H  
ATOM   2499 2HB  GLN B 155     -15.828   8.889 -18.093  1.00  0.00           H  
ATOM   2500 1HG  GLN B 155     -15.985   6.776 -19.247  1.00  0.00           H  
ATOM   2501 2HG  GLN B 155     -17.752   6.736 -18.993  1.00  0.00           H  
ATOM   2502 1HE2 GLN B 155     -16.074   8.874 -22.037  1.00  0.00           H  
ATOM   2503 2HE2 GLN B 155     -15.110   8.054 -20.853  1.00  0.00           H  
ATOM   2504  N   VAL B 156     -16.011   5.278 -16.782  1.00  0.00           N  
ATOM   2505  CA  VAL B 156     -15.109   4.126 -16.854  1.00  0.00           C  
ATOM   2506  C   VAL B 156     -15.340   3.240 -18.069  1.00  0.00           C  
ATOM   2507  O   VAL B 156     -16.476   2.980 -18.478  1.00  0.00           O  
ATOM   2508  CB  VAL B 156     -15.157   3.286 -15.549  1.00  0.00           C  
ATOM   2509  CG1 VAL B 156     -16.548   2.800 -15.264  1.00  0.00           C  
ATOM   2510  CG2 VAL B 156     -14.205   2.045 -15.659  1.00  0.00           C  
ATOM   2511  H   VAL B 156     -17.025   5.171 -16.913  1.00  0.00           H  
ATOM   2512  HA  VAL B 156     -14.096   4.512 -16.930  1.00  0.00           H  
ATOM   2513  HB  VAL B 156     -14.836   3.915 -14.733  1.00  0.00           H  
ATOM   2514 1HG1 VAL B 156     -16.538   2.235 -14.342  1.00  0.00           H  
ATOM   2515 2HG1 VAL B 156     -17.212   3.651 -15.164  1.00  0.00           H  
ATOM   2516 3HG1 VAL B 156     -16.890   2.162 -16.072  1.00  0.00           H  
ATOM   2517 1HG2 VAL B 156     -14.231   1.499 -14.737  1.00  0.00           H  
ATOM   2518 2HG2 VAL B 156     -14.517   1.381 -16.460  1.00  0.00           H  
ATOM   2519 3HG2 VAL B 156     -13.192   2.364 -15.848  1.00  0.00           H  
ATOM   2520  N   ILE B 157     -14.245   2.756 -18.628  1.00  0.00           N  
ATOM   2521  CA  ILE B 157     -14.307   1.894 -19.790  1.00  0.00           C  
ATOM   2522  C   ILE B 157     -13.621   0.563 -19.509  1.00  0.00           C  
ATOM   2523  O   ILE B 157     -12.519   0.508 -18.947  1.00  0.00           O  
ATOM   2524  CB  ILE B 157     -13.655   2.569 -21.010  1.00  0.00           C  
ATOM   2525  CG1 ILE B 157     -14.290   3.938 -21.266  1.00  0.00           C  
ATOM   2526  CG2 ILE B 157     -13.781   1.682 -22.239  1.00  0.00           C  
ATOM   2527  CD1 ILE B 157     -13.572   4.759 -22.312  1.00  0.00           C  
ATOM   2528  H   ILE B 157     -13.346   3.000 -18.208  1.00  0.00           H  
ATOM   2529  HA  ILE B 157     -15.350   1.691 -20.023  1.00  0.00           H  
ATOM   2530  HB  ILE B 157     -12.599   2.745 -20.808  1.00  0.00           H  
ATOM   2531 1HG1 ILE B 157     -15.323   3.806 -21.586  1.00  0.00           H  
ATOM   2532 2HG1 ILE B 157     -14.308   4.510 -20.338  1.00  0.00           H  
ATOM   2533 1HG2 ILE B 157     -13.316   2.175 -23.093  1.00  0.00           H  
ATOM   2534 2HG2 ILE B 157     -13.284   0.731 -22.054  1.00  0.00           H  
ATOM   2535 3HG2 ILE B 157     -14.835   1.505 -22.453  1.00  0.00           H  
ATOM   2536 1HD1 ILE B 157     -14.081   5.715 -22.437  1.00  0.00           H  
ATOM   2537 2HD1 ILE B 157     -12.543   4.934 -21.994  1.00  0.00           H  
ATOM   2538 3HD1 ILE B 157     -13.572   4.222 -23.259  1.00  0.00           H  
ATOM   2539  N   PHE B 158     -14.285  -0.521 -19.892  1.00  0.00           N  
ATOM   2540  CA  PHE B 158     -13.709  -1.847 -19.711  1.00  0.00           C  
ATOM   2541  C   PHE B 158     -13.487  -2.529 -21.054  1.00  0.00           C  
ATOM   2542  O   PHE B 158     -14.286  -2.384 -21.982  1.00  0.00           O  
ATOM   2543  CB  PHE B 158     -14.617  -2.712 -18.835  1.00  0.00           C  
ATOM   2544  CG  PHE B 158     -14.777  -2.196 -17.433  1.00  0.00           C  
ATOM   2545  CD1 PHE B 158     -15.784  -1.296 -17.120  1.00  0.00           C  
ATOM   2546  CD2 PHE B 158     -13.919  -2.610 -16.424  1.00  0.00           C  
ATOM   2547  CE1 PHE B 158     -15.932  -0.821 -15.830  1.00  0.00           C  
ATOM   2548  CE2 PHE B 158     -14.065  -2.138 -15.134  1.00  0.00           C  
ATOM   2549  CZ  PHE B 158     -15.072  -1.242 -14.838  1.00  0.00           C  
ATOM   2550  H   PHE B 158     -15.199  -0.399 -20.335  1.00  0.00           H  
ATOM   2551  HA  PHE B 158     -12.742  -1.751 -19.213  1.00  0.00           H  
ATOM   2552 1HB  PHE B 158     -15.606  -2.775 -19.288  1.00  0.00           H  
ATOM   2553 2HB  PHE B 158     -14.216  -3.723 -18.782  1.00  0.00           H  
ATOM   2554  HD1 PHE B 158     -16.464  -0.964 -17.905  1.00  0.00           H  
ATOM   2555  HD2 PHE B 158     -13.123  -3.317 -16.659  1.00  0.00           H  
ATOM   2556  HE1 PHE B 158     -16.727  -0.114 -15.598  1.00  0.00           H  
ATOM   2557  HE2 PHE B 158     -13.385  -2.471 -14.351  1.00  0.00           H  
ATOM   2558  HZ  PHE B 158     -15.187  -0.868 -13.821  1.00  0.00           H  
ATOM   2559  N   THR B 159     -12.420  -3.311 -21.150  1.00  0.00           N  
ATOM   2560  CA  THR B 159     -12.245  -4.214 -22.288  1.00  0.00           C  
ATOM   2561  C   THR B 159     -11.924  -5.635 -21.882  1.00  0.00           C  
ATOM   2562  O   THR B 159     -11.033  -5.906 -21.065  1.00  0.00           O  
ATOM   2563  CB  THR B 159     -11.135  -3.702 -23.224  1.00  0.00           C  
ATOM   2564  OG1 THR B 159     -11.510  -2.427 -23.761  1.00  0.00           O  
ATOM   2565  CG2 THR B 159     -10.907  -4.681 -24.366  1.00  0.00           C  
ATOM   2566  H   THR B 159     -11.703  -3.253 -20.421  1.00  0.00           H  
ATOM   2567  HA  THR B 159     -13.182  -4.247 -22.835  1.00  0.00           H  
ATOM   2568  HB  THR B 159     -10.209  -3.587 -22.661  1.00  0.00           H  
ATOM   2569  HG1 THR B 159     -11.616  -1.797 -23.044  1.00  0.00           H  
ATOM   2570 1HG2 THR B 159     -10.119  -4.303 -25.017  1.00  0.00           H  
ATOM   2571 2HG2 THR B 159     -10.611  -5.649 -23.961  1.00  0.00           H  
ATOM   2572 3HG2 THR B 159     -11.827  -4.793 -24.938  1.00  0.00           H  
ATOM   2573  N   THR B 160     -12.634  -6.566 -22.508  1.00  0.00           N  
ATOM   2574  CA  THR B 160     -12.414  -7.966 -22.209  1.00  0.00           C  
ATOM   2575  C   THR B 160     -12.094  -8.802 -23.436  1.00  0.00           C  
ATOM   2576  O   THR B 160     -12.797  -8.778 -24.462  1.00  0.00           O  
ATOM   2577  CB  THR B 160     -13.642  -8.562 -21.498  1.00  0.00           C  
ATOM   2578  OG1 THR B 160     -13.881  -7.854 -20.275  1.00  0.00           O  
ATOM   2579  CG2 THR B 160     -13.418 -10.035 -21.191  1.00  0.00           C  
ATOM   2580  H   THR B 160     -13.331  -6.265 -23.196  1.00  0.00           H  
ATOM   2581  HA  THR B 160     -11.566  -8.048 -21.527  1.00  0.00           H  
ATOM   2582  HB  THR B 160     -14.518  -8.460 -22.138  1.00  0.00           H  
ATOM   2583  HG1 THR B 160     -13.828  -8.464 -19.536  1.00  0.00           H  
ATOM   2584 1HG2 THR B 160     -14.297 -10.440 -20.689  1.00  0.00           H  
ATOM   2585 2HG2 THR B 160     -13.248 -10.579 -22.120  1.00  0.00           H  
ATOM   2586 3HG2 THR B 160     -12.549 -10.143 -20.543  1.00  0.00           H  
ATOM   2587  N   ARG B 161     -11.054  -9.615 -23.267  1.00  0.00           N  
ATOM   2588  CA  ARG B 161     -10.594 -10.600 -24.222  1.00  0.00           C  
ATOM   2589  C   ARG B 161     -10.309 -11.883 -23.456  1.00  0.00           C  
ATOM   2590  O   ARG B 161      -9.976 -11.846 -22.272  1.00  0.00           O  
ATOM   2591  CB  ARG B 161      -9.344 -10.129 -24.950  1.00  0.00           C  
ATOM   2592  CG  ARG B 161      -9.543  -8.914 -25.843  1.00  0.00           C  
ATOM   2593  CD  ARG B 161      -8.299  -8.559 -26.572  1.00  0.00           C  
ATOM   2594  NE  ARG B 161      -8.517  -7.481 -27.524  1.00  0.00           N  
ATOM   2595  CZ  ARG B 161      -8.361  -6.172 -27.246  1.00  0.00           C  
ATOM   2596  NH1 ARG B 161      -7.986  -5.796 -26.044  1.00  0.00           N  
ATOM   2597  NH2 ARG B 161      -8.584  -5.267 -28.182  1.00  0.00           N  
ATOM   2598  H   ARG B 161     -10.517  -9.512 -22.398  1.00  0.00           H  
ATOM   2599  HA  ARG B 161     -11.381 -10.790 -24.948  1.00  0.00           H  
ATOM   2600 1HB  ARG B 161      -8.571  -9.881 -24.223  1.00  0.00           H  
ATOM   2601 2HB  ARG B 161      -8.959 -10.937 -25.573  1.00  0.00           H  
ATOM   2602 1HG  ARG B 161     -10.322  -9.126 -26.576  1.00  0.00           H  
ATOM   2603 2HG  ARG B 161      -9.840  -8.060 -25.234  1.00  0.00           H  
ATOM   2604 1HD  ARG B 161      -7.539  -8.237 -25.861  1.00  0.00           H  
ATOM   2605 2HD  ARG B 161      -7.937  -9.429 -27.120  1.00  0.00           H  
ATOM   2606  HE  ARG B 161      -8.806  -7.732 -28.460  1.00  0.00           H  
ATOM   2607 1HH1 ARG B 161      -7.815  -6.488 -25.328  1.00  0.00           H  
ATOM   2608 2HH1 ARG B 161      -7.869  -4.815 -25.835  1.00  0.00           H  
ATOM   2609 1HH2 ARG B 161      -8.872  -5.556 -29.107  1.00  0.00           H  
ATOM   2610 2HH2 ARG B 161      -8.467  -4.286 -27.974  1.00  0.00           H  
ATOM   2611  N   PRO B 162     -10.398 -13.033 -24.096  1.00  0.00           N  
ATOM   2612  CA  PRO B 162      -9.940 -14.209 -23.379  1.00  0.00           C  
ATOM   2613  C   PRO B 162      -8.497 -13.997 -22.914  1.00  0.00           C  
ATOM   2614  O   PRO B 162      -7.644 -13.539 -23.677  1.00  0.00           O  
ATOM   2615  CB  PRO B 162     -10.049 -15.323 -24.425  1.00  0.00           C  
ATOM   2616  CG  PRO B 162     -11.091 -14.834 -25.373  1.00  0.00           C  
ATOM   2617  CD  PRO B 162     -10.851 -13.351 -25.461  1.00  0.00           C  
ATOM   2618  HA  PRO B 162     -10.552 -14.348 -22.496  1.00  0.00           H  
ATOM   2619 1HB  PRO B 162      -9.073 -15.482 -24.909  1.00  0.00           H  
ATOM   2620 2HB  PRO B 162     -10.324 -16.270 -23.939  1.00  0.00           H  
ATOM   2621 1HG  PRO B 162     -10.989 -15.339 -26.345  1.00  0.00           H  
ATOM   2622 2HG  PRO B 162     -12.094 -15.079 -24.992  1.00  0.00           H  
ATOM   2623 1HD  PRO B 162     -10.075 -13.149 -26.214  1.00  0.00           H  
ATOM   2624 2HD  PRO B 162     -11.790 -12.842 -25.724  1.00  0.00           H  
ATOM   2625  N   GLY B 163      -8.268 -14.245 -21.619  1.00  0.00           N  
ATOM   2626  CA  GLY B 163      -6.962 -14.128 -20.974  1.00  0.00           C  
ATOM   2627  C   GLY B 163      -6.546 -12.696 -20.616  1.00  0.00           C  
ATOM   2628  O   GLY B 163      -5.471 -12.498 -20.027  1.00  0.00           O  
ATOM   2629  H   GLY B 163      -9.055 -14.564 -21.071  1.00  0.00           H  
ATOM   2630 1HA  GLY B 163      -6.965 -14.735 -20.070  1.00  0.00           H  
ATOM   2631 2HA  GLY B 163      -6.209 -14.562 -21.631  1.00  0.00           H  
ATOM   2632  N   GLU B 164      -7.385 -11.698 -20.937  1.00  0.00           N  
ATOM   2633  CA  GLU B 164      -7.003 -10.299 -20.682  1.00  0.00           C  
ATOM   2634  C   GLU B 164      -8.123  -9.322 -20.285  1.00  0.00           C  
ATOM   2635  O   GLU B 164      -9.222  -9.282 -20.853  1.00  0.00           O  
ATOM   2636  CB  GLU B 164      -6.304  -9.749 -21.927  1.00  0.00           C  
ATOM   2637  CG  GLU B 164      -5.914  -8.281 -21.832  1.00  0.00           C  
ATOM   2638  CD  GLU B 164      -5.123  -7.808 -23.020  1.00  0.00           C  
ATOM   2639  OE1 GLU B 164      -4.489  -8.620 -23.649  1.00  0.00           O  
ATOM   2640  OE2 GLU B 164      -5.154  -6.632 -23.299  1.00  0.00           O  
ATOM   2641  H   GLU B 164      -8.292 -11.930 -21.357  1.00  0.00           H  
ATOM   2642  HA  GLU B 164      -6.301 -10.305 -19.849  1.00  0.00           H  
ATOM   2643 1HB  GLU B 164      -5.398 -10.324 -22.120  1.00  0.00           H  
ATOM   2644 2HB  GLU B 164      -6.957  -9.867 -22.792  1.00  0.00           H  
ATOM   2645 1HG  GLU B 164      -6.820  -7.680 -21.750  1.00  0.00           H  
ATOM   2646 2HG  GLU B 164      -5.328  -8.129 -20.927  1.00  0.00           H  
ATOM   2647  N   LEU B 165      -7.797  -8.494 -19.295  1.00  0.00           N  
ATOM   2648  CA  LEU B 165      -8.647  -7.410 -18.816  1.00  0.00           C  
ATOM   2649  C   LEU B 165      -7.957  -6.046 -18.821  1.00  0.00           C  
ATOM   2650  O   LEU B 165      -6.870  -5.876 -18.262  1.00  0.00           O  
ATOM   2651  CB  LEU B 165      -9.120  -7.706 -17.382  1.00  0.00           C  
ATOM   2652  CG  LEU B 165      -9.888  -6.548 -16.642  1.00  0.00           C  
ATOM   2653  CD1 LEU B 165     -11.234  -6.246 -17.353  1.00  0.00           C  
ATOM   2654  CD2 LEU B 165     -10.087  -6.949 -15.186  1.00  0.00           C  
ATOM   2655  H   LEU B 165      -6.881  -8.628 -18.864  1.00  0.00           H  
ATOM   2656  HA  LEU B 165      -9.513  -7.351 -19.475  1.00  0.00           H  
ATOM   2657 1HB  LEU B 165      -9.789  -8.563 -17.427  1.00  0.00           H  
ATOM   2658 2HB  LEU B 165      -8.259  -7.983 -16.787  1.00  0.00           H  
ATOM   2659  HG  LEU B 165      -9.292  -5.638 -16.664  1.00  0.00           H  
ATOM   2660 1HD1 LEU B 165     -11.735  -5.436 -16.828  1.00  0.00           H  
ATOM   2661 2HD1 LEU B 165     -11.068  -5.942 -18.379  1.00  0.00           H  
ATOM   2662 3HD1 LEU B 165     -11.856  -7.125 -17.348  1.00  0.00           H  
ATOM   2663 1HD2 LEU B 165     -10.603  -6.166 -14.654  1.00  0.00           H  
ATOM   2664 2HD2 LEU B 165     -10.666  -7.831 -15.146  1.00  0.00           H  
ATOM   2665 3HD2 LEU B 165      -9.119  -7.130 -14.715  1.00  0.00           H  
ATOM   2666  N   ARG B 166      -8.612  -5.051 -19.419  1.00  0.00           N  
ATOM   2667  CA  ARG B 166      -8.122  -3.676 -19.352  1.00  0.00           C  
ATOM   2668  C   ARG B 166      -9.171  -2.765 -18.725  1.00  0.00           C  
ATOM   2669  O   ARG B 166     -10.370  -2.854 -19.026  1.00  0.00           O  
ATOM   2670  CB  ARG B 166      -7.765  -3.161 -20.738  1.00  0.00           C  
ATOM   2671  CG  ARG B 166      -6.607  -3.882 -21.410  1.00  0.00           C  
ATOM   2672  CD  ARG B 166      -6.430  -3.444 -22.818  1.00  0.00           C  
ATOM   2673  NE  ARG B 166      -5.947  -2.075 -22.904  1.00  0.00           N  
ATOM   2674  CZ  ARG B 166      -5.839  -1.372 -24.048  1.00  0.00           C  
ATOM   2675  NH1 ARG B 166      -6.183  -1.921 -25.192  1.00  0.00           N  
ATOM   2676  NH2 ARG B 166      -5.387  -0.130 -24.020  1.00  0.00           N  
ATOM   2677  H   ARG B 166      -9.466  -5.273 -19.941  1.00  0.00           H  
ATOM   2678  HA  ARG B 166      -7.231  -3.648 -18.727  1.00  0.00           H  
ATOM   2679 1HB  ARG B 166      -8.632  -3.248 -21.393  1.00  0.00           H  
ATOM   2680 2HB  ARG B 166      -7.505  -2.104 -20.678  1.00  0.00           H  
ATOM   2681 1HG  ARG B 166      -5.685  -3.674 -20.868  1.00  0.00           H  
ATOM   2682 2HG  ARG B 166      -6.796  -4.956 -21.407  1.00  0.00           H  
ATOM   2683 1HD  ARG B 166      -5.707  -4.092 -23.313  1.00  0.00           H  
ATOM   2684 2HD  ARG B 166      -7.385  -3.501 -23.340  1.00  0.00           H  
ATOM   2685  HE  ARG B 166      -5.673  -1.619 -22.044  1.00  0.00           H  
ATOM   2686 1HH1 ARG B 166      -6.528  -2.870 -25.213  1.00  0.00           H  
ATOM   2687 2HH1 ARG B 166      -6.102  -1.394 -26.049  1.00  0.00           H  
ATOM   2688 1HH2 ARG B 166      -5.123   0.292 -23.140  1.00  0.00           H  
ATOM   2689 2HH2 ARG B 166      -5.306   0.397 -24.877  1.00  0.00           H  
ATOM   2690  N   ILE B 167      -8.701  -1.882 -17.846  1.00  0.00           N  
ATOM   2691  CA  ILE B 167      -9.560  -0.933 -17.153  1.00  0.00           C  
ATOM   2692  C   ILE B 167      -9.090   0.511 -17.327  1.00  0.00           C  
ATOM   2693  O   ILE B 167      -7.935   0.823 -17.041  1.00  0.00           O  
ATOM   2694  CB  ILE B 167      -9.632  -1.269 -15.652  1.00  0.00           C  
ATOM   2695  CG1 ILE B 167     -10.202  -2.675 -15.447  1.00  0.00           C  
ATOM   2696  CG2 ILE B 167     -10.472  -0.238 -14.916  1.00  0.00           C  
ATOM   2697  CD1 ILE B 167     -10.175  -3.141 -14.009  1.00  0.00           C  
ATOM   2698  H   ILE B 167      -7.690  -1.867 -17.680  1.00  0.00           H  
ATOM   2699  HA  ILE B 167     -10.572  -1.013 -17.557  1.00  0.00           H  
ATOM   2700  HB  ILE B 167      -8.627  -1.272 -15.232  1.00  0.00           H  
ATOM   2701 1HG1 ILE B 167     -11.233  -2.704 -15.796  1.00  0.00           H  
ATOM   2702 2HG1 ILE B 167      -9.635  -3.389 -16.046  1.00  0.00           H  
ATOM   2703 1HG2 ILE B 167     -10.513  -0.491 -13.857  1.00  0.00           H  
ATOM   2704 2HG2 ILE B 167     -10.026   0.748 -15.036  1.00  0.00           H  
ATOM   2705 3HG2 ILE B 167     -11.482  -0.231 -15.327  1.00  0.00           H  
ATOM   2706 1HD1 ILE B 167     -10.594  -4.145 -13.943  1.00  0.00           H  
ATOM   2707 2HD1 ILE B 167      -9.145  -3.153 -13.649  1.00  0.00           H  
ATOM   2708 3HD1 ILE B 167     -10.765  -2.461 -13.396  1.00  0.00           H  
ATOM   2709  N   ARG B 168      -9.975   1.414 -17.745  1.00  0.00           N  
ATOM   2710  CA  ARG B 168      -9.598   2.828 -17.833  1.00  0.00           C  
ATOM   2711  C   ARG B 168     -10.618   3.727 -17.149  1.00  0.00           C  
ATOM   2712  O   ARG B 168     -11.821   3.634 -17.408  1.00  0.00           O  
ATOM   2713  CB  ARG B 168      -9.457   3.274 -19.282  1.00  0.00           C  
ATOM   2714  CG  ARG B 168      -9.120   4.769 -19.477  1.00  0.00           C  
ATOM   2715  CD  ARG B 168      -9.083   5.154 -20.914  1.00  0.00           C  
ATOM   2716  NE  ARG B 168      -7.953   4.562 -21.638  1.00  0.00           N  
ATOM   2717  CZ  ARG B 168      -7.642   4.805 -22.935  1.00  0.00           C  
ATOM   2718  NH1 ARG B 168      -8.367   5.631 -23.666  1.00  0.00           N  
ATOM   2719  NH2 ARG B 168      -6.590   4.199 -23.457  1.00  0.00           N  
ATOM   2720  H   ARG B 168     -10.906   1.104 -18.037  1.00  0.00           H  
ATOM   2721  HA  ARG B 168      -8.640   2.971 -17.337  1.00  0.00           H  
ATOM   2722 1HB  ARG B 168      -8.661   2.697 -19.750  1.00  0.00           H  
ATOM   2723 2HB  ARG B 168     -10.372   3.067 -19.817  1.00  0.00           H  
ATOM   2724 1HG  ARG B 168      -9.883   5.390 -19.000  1.00  0.00           H  
ATOM   2725 2HG  ARG B 168      -8.145   4.983 -19.033  1.00  0.00           H  
ATOM   2726 1HD  ARG B 168     -10.007   4.827 -21.387  1.00  0.00           H  
ATOM   2727 2HD  ARG B 168      -8.999   6.235 -20.982  1.00  0.00           H  
ATOM   2728  HE  ARG B 168      -7.330   3.906 -21.138  1.00  0.00           H  
ATOM   2729 1HH1 ARG B 168      -9.163   6.101 -23.264  1.00  0.00           H  
ATOM   2730 2HH1 ARG B 168      -8.116   5.802 -24.630  1.00  0.00           H  
ATOM   2731 1HH2 ARG B 168      -6.045   3.561 -22.855  1.00  0.00           H  
ATOM   2732 2HH2 ARG B 168      -6.323   4.355 -24.414  1.00  0.00           H  
ATOM   2733  N   VAL B 169     -10.155   4.630 -16.291  1.00  0.00           N  
ATOM   2734  CA  VAL B 169     -11.103   5.535 -15.644  1.00  0.00           C  
ATOM   2735  C   VAL B 169     -10.674   6.969 -15.937  1.00  0.00           C  
ATOM   2736  O   VAL B 169      -9.500   7.340 -15.754  1.00  0.00           O  
ATOM   2737  CB  VAL B 169     -11.145   5.297 -14.122  1.00  0.00           C  
ATOM   2738  CG1 VAL B 169     -12.219   6.161 -13.478  1.00  0.00           C  
ATOM   2739  CG2 VAL B 169     -11.394   3.824 -13.836  1.00  0.00           C  
ATOM   2740  H   VAL B 169      -9.147   4.682 -16.106  1.00  0.00           H  
ATOM   2741  HA  VAL B 169     -12.098   5.385 -16.062  1.00  0.00           H  
ATOM   2742  HB  VAL B 169     -10.190   5.596 -13.690  1.00  0.00           H  
ATOM   2743 1HG1 VAL B 169     -12.235   5.980 -12.403  1.00  0.00           H  
ATOM   2744 2HG1 VAL B 169     -12.002   7.212 -13.666  1.00  0.00           H  
ATOM   2745 3HG1 VAL B 169     -13.191   5.909 -13.902  1.00  0.00           H  
ATOM   2746 1HG2 VAL B 169     -11.422   3.663 -12.758  1.00  0.00           H  
ATOM   2747 2HG2 VAL B 169     -12.346   3.523 -14.273  1.00  0.00           H  
ATOM   2748 3HG2 VAL B 169     -10.591   3.228 -14.270  1.00  0.00           H  
ATOM   2749  N   HIS B 170     -11.627   7.763 -16.413  1.00  0.00           N  
ATOM   2750  CA  HIS B 170     -11.354   9.154 -16.737  1.00  0.00           C  
ATOM   2751  C   HIS B 170     -11.522  10.038 -15.516  1.00  0.00           C  
ATOM   2752  O   HIS B 170     -12.341   9.741 -14.653  1.00  0.00           O  
ATOM   2753  CB  HIS B 170     -12.276   9.642 -17.860  1.00  0.00           C  
ATOM   2754  CG  HIS B 170     -12.015   8.985 -19.180  1.00  0.00           C  
ATOM   2755  ND1 HIS B 170     -10.917   9.288 -19.957  1.00  0.00           N  
ATOM   2756  CD2 HIS B 170     -12.710   8.044 -19.860  1.00  0.00           C  
ATOM   2757  CE1 HIS B 170     -10.948   8.559 -21.060  1.00  0.00           C  
ATOM   2758  NE2 HIS B 170     -12.026   7.797 -21.025  1.00  0.00           N  
ATOM   2759  H   HIS B 170     -12.572   7.381 -16.542  1.00  0.00           H  
ATOM   2760  HA  HIS B 170     -10.332   9.254 -17.088  1.00  0.00           H  
ATOM   2761 1HB  HIS B 170     -13.314   9.455 -17.585  1.00  0.00           H  
ATOM   2762 2HB  HIS B 170     -12.158  10.718 -17.985  1.00  0.00           H  
ATOM   2763  HD1 HIS B 170     -10.163   9.895 -19.705  1.00  0.00           H  
ATOM   2764  HD2 HIS B 170     -13.636   7.508 -19.647  1.00  0.00           H  
ATOM   2765  HE1 HIS B 170     -10.161   8.651 -21.808  1.00  0.00           H  
ATOM   2766  N   ASN B 171     -10.732  11.098 -15.406  1.00  0.00           N  
ATOM   2767  CA  ASN B 171     -10.912  12.080 -14.338  1.00  0.00           C  
ATOM   2768  C   ASN B 171     -10.982  11.454 -12.943  1.00  0.00           C  
ATOM   2769  O   ASN B 171     -11.819  11.860 -12.130  1.00  0.00           O  
ATOM   2770  CB  ASN B 171     -12.160  12.915 -14.587  1.00  0.00           C  
ATOM   2771  CG  ASN B 171     -12.047  13.782 -15.805  1.00  0.00           C  
ATOM   2772  OD1 ASN B 171     -10.991  14.360 -16.085  1.00  0.00           O  
ATOM   2773  ND2 ASN B 171     -13.128  13.905 -16.538  1.00  0.00           N  
ATOM   2774  H   ASN B 171     -10.024  11.266 -16.135  1.00  0.00           H  
ATOM   2775  HA  ASN B 171     -10.047  12.745 -14.346  1.00  0.00           H  
ATOM   2776 1HB  ASN B 171     -13.025  12.263 -14.699  1.00  0.00           H  
ATOM   2777 2HB  ASN B 171     -12.347  13.554 -13.724  1.00  0.00           H  
ATOM   2778 1HD2 ASN B 171     -13.114  14.478 -17.361  1.00  0.00           H  
ATOM   2779 2HD2 ASN B 171     -13.969  13.433 -16.278  1.00  0.00           H  
ATOM   2780  N   LEU B 172     -10.122  10.482 -12.643  1.00  0.00           N  
ATOM   2781  CA  LEU B 172     -10.199   9.869 -11.329  1.00  0.00           C  
ATOM   2782  C   LEU B 172      -9.186  10.474 -10.365  1.00  0.00           C  
ATOM   2783  O   LEU B 172      -8.025  10.686 -10.714  1.00  0.00           O  
ATOM   2784  CB  LEU B 172      -9.967   8.357 -11.440  1.00  0.00           C  
ATOM   2785  CG  LEU B 172     -10.191   7.552 -10.154  1.00  0.00           C  
ATOM   2786  CD1 LEU B 172     -11.665   7.599  -9.775  1.00  0.00           C  
ATOM   2787  CD2 LEU B 172      -9.725   6.119 -10.363  1.00  0.00           C  
ATOM   2788  H   LEU B 172      -9.457  10.173 -13.334  1.00  0.00           H  
ATOM   2789  HA  LEU B 172     -11.191  10.063 -10.934  1.00  0.00           H  
ATOM   2790 1HB  LEU B 172     -10.636   7.958 -12.201  1.00  0.00           H  
ATOM   2791 2HB  LEU B 172      -8.940   8.186 -11.764  1.00  0.00           H  
ATOM   2792  HG  LEU B 172      -9.623   8.003  -9.339  1.00  0.00           H  
ATOM   2793 1HD1 LEU B 172     -11.824   7.028  -8.861  1.00  0.00           H  
ATOM   2794 2HD1 LEU B 172     -11.966   8.634  -9.612  1.00  0.00           H  
ATOM   2795 3HD1 LEU B 172     -12.261   7.169 -10.580  1.00  0.00           H  
ATOM   2796 1HD2 LEU B 172      -9.884   5.547  -9.448  1.00  0.00           H  
ATOM   2797 2HD2 LEU B 172     -10.293   5.667 -11.177  1.00  0.00           H  
ATOM   2798 3HD2 LEU B 172      -8.665   6.114 -10.615  1.00  0.00           H  
ATOM   2799  N   ASP B 173      -9.647  10.724  -9.143  1.00  0.00           N  
ATOM   2800  CA  ASP B 173      -8.845  11.232  -8.036  1.00  0.00           C  
ATOM   2801  C   ASP B 173      -7.653  10.322  -7.794  1.00  0.00           C  
ATOM   2802  O   ASP B 173      -7.786   9.095  -7.856  1.00  0.00           O  
ATOM   2803  CB  ASP B 173      -9.659  11.292  -6.748  1.00  0.00           C  
ATOM   2804  CG  ASP B 173      -8.993  12.104  -5.636  1.00  0.00           C  
ATOM   2805  OD1 ASP B 173      -8.161  11.597  -4.872  1.00  0.00           O  
ATOM   2806  OD2 ASP B 173      -9.335  13.261  -5.551  1.00  0.00           O  
ATOM   2807  H   ASP B 173     -10.624  10.551  -8.980  1.00  0.00           H  
ATOM   2808  HA  ASP B 173      -8.481  12.226  -8.290  1.00  0.00           H  
ATOM   2809 1HB  ASP B 173     -10.641  11.722  -6.956  1.00  0.00           H  
ATOM   2810 2HB  ASP B 173      -9.815  10.297  -6.387  1.00  0.00           H  
ATOM   2811  N   GLU B 174      -6.506  10.911  -7.463  1.00  0.00           N  
ATOM   2812  CA  GLU B 174      -5.285  10.151  -7.235  1.00  0.00           C  
ATOM   2813  C   GLU B 174      -5.418   9.109  -6.128  1.00  0.00           C  
ATOM   2814  O   GLU B 174      -4.804   8.039  -6.223  1.00  0.00           O  
ATOM   2815  CB  GLU B 174      -4.136  11.095  -6.887  1.00  0.00           C  
ATOM   2816  CG  GLU B 174      -3.647  11.968  -8.038  1.00  0.00           C  
ATOM   2817  CD  GLU B 174      -2.557  12.921  -7.623  1.00  0.00           C  
ATOM   2818  OE1 GLU B 174      -2.288  13.002  -6.448  1.00  0.00           O  
ATOM   2819  OE2 GLU B 174      -1.999  13.568  -8.476  1.00  0.00           O  
ATOM   2820  H   GLU B 174      -6.482  11.919  -7.390  1.00  0.00           H  
ATOM   2821  HA  GLU B 174      -5.037   9.630  -8.160  1.00  0.00           H  
ATOM   2822 1HB  GLU B 174      -4.449  11.755  -6.075  1.00  0.00           H  
ATOM   2823 2HB  GLU B 174      -3.289  10.513  -6.521  1.00  0.00           H  
ATOM   2824 1HG  GLU B 174      -3.270  11.323  -8.831  1.00  0.00           H  
ATOM   2825 2HG  GLU B 174      -4.488  12.532  -8.437  1.00  0.00           H  
ATOM   2826  N   LEU B 175      -6.176   9.399  -5.060  1.00  0.00           N  
ATOM   2827  CA  LEU B 175      -6.255   8.391  -4.014  1.00  0.00           C  
ATOM   2828  C   LEU B 175      -7.188   7.267  -4.426  1.00  0.00           C  
ATOM   2829  O   LEU B 175      -7.012   6.128  -3.987  1.00  0.00           O  
ATOM   2830  CB  LEU B 175      -6.743   9.017  -2.702  1.00  0.00           C  
ATOM   2831  CG  LEU B 175      -5.776  10.005  -2.037  1.00  0.00           C  
ATOM   2832  CD1 LEU B 175      -6.426  10.592  -0.791  1.00  0.00           C  
ATOM   2833  CD2 LEU B 175      -4.478   9.291  -1.691  1.00  0.00           C  
ATOM   2834  H   LEU B 175      -6.704  10.285  -5.001  1.00  0.00           H  
ATOM   2835  HA  LEU B 175      -5.268   7.957  -3.888  1.00  0.00           H  
ATOM   2836 1HB  LEU B 175      -7.675   9.545  -2.895  1.00  0.00           H  
ATOM   2837 2HB  LEU B 175      -6.943   8.218  -1.989  1.00  0.00           H  
ATOM   2838  HG  LEU B 175      -5.566  10.827  -2.722  1.00  0.00           H  
ATOM   2839 1HD1 LEU B 175      -5.739  11.294  -0.319  1.00  0.00           H  
ATOM   2840 2HD1 LEU B 175      -7.342  11.114  -1.070  1.00  0.00           H  
ATOM   2841 3HD1 LEU B 175      -6.663   9.790  -0.093  1.00  0.00           H  
ATOM   2842 1HD2 LEU B 175      -3.790   9.993  -1.219  1.00  0.00           H  
ATOM   2843 2HD2 LEU B 175      -4.686   8.470  -1.005  1.00  0.00           H  
ATOM   2844 3HD2 LEU B 175      -4.026   8.897  -2.601  1.00  0.00           H  
ATOM   2845  N   LEU B 176      -8.210   7.567  -5.234  1.00  0.00           N  
ATOM   2846  CA  LEU B 176      -9.132   6.515  -5.632  1.00  0.00           C  
ATOM   2847  C   LEU B 176      -8.362   5.583  -6.556  1.00  0.00           C  
ATOM   2848  O   LEU B 176      -8.495   4.361  -6.472  1.00  0.00           O  
ATOM   2849  CB  LEU B 176     -10.359   7.090  -6.352  1.00  0.00           C  
ATOM   2850  CG  LEU B 176     -11.360   7.972  -5.529  1.00  0.00           C  
ATOM   2851  CD1 LEU B 176     -12.371   8.564  -6.454  1.00  0.00           C  
ATOM   2852  CD2 LEU B 176     -12.090   7.161  -4.464  1.00  0.00           C  
ATOM   2853  H   LEU B 176      -8.325   8.515  -5.578  1.00  0.00           H  
ATOM   2854  HA  LEU B 176      -9.444   5.956  -4.757  1.00  0.00           H  
ATOM   2855 1HB  LEU B 176      -9.989   7.708  -7.151  1.00  0.00           H  
ATOM   2856 2HB  LEU B 176     -10.909   6.267  -6.784  1.00  0.00           H  
ATOM   2857  HG  LEU B 176     -10.820   8.763  -5.078  1.00  0.00           H  
ATOM   2858 1HD1 LEU B 176     -13.060   9.198  -5.890  1.00  0.00           H  
ATOM   2859 2HD1 LEU B 176     -11.877   9.159  -7.210  1.00  0.00           H  
ATOM   2860 3HD1 LEU B 176     -12.925   7.764  -6.924  1.00  0.00           H  
ATOM   2861 1HD2 LEU B 176     -12.775   7.812  -3.916  1.00  0.00           H  
ATOM   2862 2HD2 LEU B 176     -12.652   6.378  -4.938  1.00  0.00           H  
ATOM   2863 3HD2 LEU B 176     -11.388   6.733  -3.775  1.00  0.00           H  
ATOM   2864  N   ALA B 177      -7.527   6.170  -7.431  1.00  0.00           N  
ATOM   2865  CA  ALA B 177      -6.704   5.403  -8.348  1.00  0.00           C  
ATOM   2866  C   ALA B 177      -5.717   4.537  -7.572  1.00  0.00           C  
ATOM   2867  O   ALA B 177      -5.518   3.370  -7.911  1.00  0.00           O  
ATOM   2868  CB  ALA B 177      -5.970   6.332  -9.292  1.00  0.00           C  
ATOM   2869  H   ALA B 177      -7.494   7.193  -7.479  1.00  0.00           H  
ATOM   2870  HA  ALA B 177      -7.353   4.746  -8.921  1.00  0.00           H  
ATOM   2871 1HB  ALA B 177      -5.373   5.751  -9.983  1.00  0.00           H  
ATOM   2872 2HB  ALA B 177      -6.682   6.941  -9.843  1.00  0.00           H  
ATOM   2873 3HB  ALA B 177      -5.323   6.987  -8.710  1.00  0.00           H  
ATOM   2874  N   LEU B 178      -5.136   5.086  -6.493  1.00  0.00           N  
ATOM   2875  CA  LEU B 178      -4.231   4.315  -5.660  1.00  0.00           C  
ATOM   2876  C   LEU B 178      -4.976   3.155  -5.018  1.00  0.00           C  
ATOM   2877  O   LEU B 178      -4.468   2.034  -5.017  1.00  0.00           O  
ATOM   2878  CB  LEU B 178      -3.608   5.204  -4.577  1.00  0.00           C  
ATOM   2879  CG  LEU B 178      -2.670   4.495  -3.592  1.00  0.00           C  
ATOM   2880  CD1 LEU B 178      -1.531   3.837  -4.359  1.00  0.00           C  
ATOM   2881  CD2 LEU B 178      -2.140   5.501  -2.581  1.00  0.00           C  
ATOM   2882  H   LEU B 178      -5.270   6.081  -6.296  1.00  0.00           H  
ATOM   2883  HA  LEU B 178      -3.457   3.910  -6.307  1.00  0.00           H  
ATOM   2884 1HB  LEU B 178      -3.041   5.997  -5.062  1.00  0.00           H  
ATOM   2885 2HB  LEU B 178      -4.411   5.662  -3.999  1.00  0.00           H  
ATOM   2886  HG  LEU B 178      -3.217   3.710  -3.069  1.00  0.00           H  
ATOM   2887 1HD1 LEU B 178      -0.864   3.333  -3.659  1.00  0.00           H  
ATOM   2888 2HD1 LEU B 178      -1.937   3.109  -5.060  1.00  0.00           H  
ATOM   2889 3HD1 LEU B 178      -0.974   4.597  -4.906  1.00  0.00           H  
ATOM   2890 1HD2 LEU B 178      -1.473   4.997  -1.881  1.00  0.00           H  
ATOM   2891 2HD2 LEU B 178      -1.591   6.286  -3.103  1.00  0.00           H  
ATOM   2892 3HD2 LEU B 178      -2.973   5.943  -2.035  1.00  0.00           H  
ATOM   2893  N   ALA B 179      -6.175   3.405  -4.481  1.00  0.00           N  
ATOM   2894  CA  ALA B 179      -6.959   2.334  -3.891  1.00  0.00           C  
ATOM   2895  C   ALA B 179      -7.255   1.239  -4.918  1.00  0.00           C  
ATOM   2896  O   ALA B 179      -7.211   0.060  -4.575  1.00  0.00           O  
ATOM   2897  CB  ALA B 179      -8.234   2.899  -3.324  1.00  0.00           C  
ATOM   2898  H   ALA B 179      -6.527   4.366  -4.446  1.00  0.00           H  
ATOM   2899  HA  ALA B 179      -6.380   1.874  -3.105  1.00  0.00           H  
ATOM   2900 1HB  ALA B 179      -8.828   2.111  -2.869  1.00  0.00           H  
ATOM   2901 2HB  ALA B 179      -8.018   3.664  -2.586  1.00  0.00           H  
ATOM   2902 3HB  ALA B 179      -8.756   3.342  -4.137  1.00  0.00           H  
ATOM   2903  N   ILE B 180      -7.497   1.601  -6.185  1.00  0.00           N  
ATOM   2904  CA  ILE B 180      -7.734   0.590  -7.217  1.00  0.00           C  
ATOM   2905  C   ILE B 180      -6.493  -0.238  -7.458  1.00  0.00           C  
ATOM   2906  O   ILE B 180      -6.582  -1.468  -7.534  1.00  0.00           O  
ATOM   2907  CB  ILE B 180      -8.233   1.184  -8.544  1.00  0.00           C  
ATOM   2908  CG1 ILE B 180      -9.659   1.786  -8.353  1.00  0.00           C  
ATOM   2909  CG2 ILE B 180      -8.207   0.070  -9.657  1.00  0.00           C  
ATOM   2910  CD1 ILE B 180     -10.124   2.654  -9.501  1.00  0.00           C  
ATOM   2911  H   ILE B 180      -7.577   2.600  -6.404  1.00  0.00           H  
ATOM   2912  HA  ILE B 180      -8.493  -0.094  -6.863  1.00  0.00           H  
ATOM   2913  HB  ILE B 180      -7.588   2.006  -8.822  1.00  0.00           H  
ATOM   2914 1HG1 ILE B 180     -10.367   0.979  -8.231  1.00  0.00           H  
ATOM   2915 2HG1 ILE B 180      -9.667   2.388  -7.444  1.00  0.00           H  
ATOM   2916 1HG2 ILE B 180      -8.545   0.474 -10.600  1.00  0.00           H  
ATOM   2917 2HG2 ILE B 180      -7.199  -0.318  -9.803  1.00  0.00           H  
ATOM   2918 3HG2 ILE B 180      -8.859  -0.742  -9.355  1.00  0.00           H  
ATOM   2919 1HD1 ILE B 180     -11.114   3.037  -9.292  1.00  0.00           H  
ATOM   2920 2HD1 ILE B 180      -9.433   3.462  -9.599  1.00  0.00           H  
ATOM   2921 3HD1 ILE B 180     -10.153   2.105 -10.424  1.00  0.00           H  
ATOM   2922  N   GLU B 181      -5.339   0.416  -7.586  1.00  0.00           N  
ATOM   2923  CA  GLU B 181      -4.111  -0.314  -7.818  1.00  0.00           C  
ATOM   2924  C   GLU B 181      -3.773  -1.229  -6.654  1.00  0.00           C  
ATOM   2925  O   GLU B 181      -3.423  -2.394  -6.862  1.00  0.00           O  
ATOM   2926  CB  GLU B 181      -2.957   0.679  -8.010  1.00  0.00           C  
ATOM   2927  CG  GLU B 181      -1.562   0.060  -8.109  1.00  0.00           C  
ATOM   2928  CD  GLU B 181      -1.351  -0.788  -9.300  1.00  0.00           C  
ATOM   2929  OE1 GLU B 181      -2.066  -0.630 -10.254  1.00  0.00           O  
ATOM   2930  OE2 GLU B 181      -0.478  -1.630  -9.253  1.00  0.00           O  
ATOM   2931  H   GLU B 181      -5.327   1.440  -7.550  1.00  0.00           H  
ATOM   2932  HA  GLU B 181      -4.230  -0.918  -8.719  1.00  0.00           H  
ATOM   2933 1HB  GLU B 181      -3.136   1.273  -8.906  1.00  0.00           H  
ATOM   2934 2HB  GLU B 181      -2.947   1.373  -7.168  1.00  0.00           H  
ATOM   2935 1HG  GLU B 181      -0.836   0.870  -8.131  1.00  0.00           H  
ATOM   2936 2HG  GLU B 181      -1.372  -0.522  -7.212  1.00  0.00           H  
ATOM   2937  N   LEU B 182      -3.929  -0.748  -5.423  1.00  0.00           N  
ATOM   2938  CA  LEU B 182      -3.584  -1.586  -4.301  1.00  0.00           C  
ATOM   2939  C   LEU B 182      -4.607  -2.679  -4.097  1.00  0.00           C  
ATOM   2940  O   LEU B 182      -4.224  -3.804  -3.771  1.00  0.00           O  
ATOM   2941  CB  LEU B 182      -3.468  -0.739  -3.027  1.00  0.00           C  
ATOM   2942  CG  LEU B 182      -2.295   0.249  -2.989  1.00  0.00           C  
ATOM   2943  CD1 LEU B 182      -2.380   1.090  -1.723  1.00  0.00           C  
ATOM   2944  CD2 LEU B 182      -0.983  -0.519  -3.048  1.00  0.00           C  
ATOM   2945  H   LEU B 182      -4.229   0.221  -5.278  1.00  0.00           H  
ATOM   2946  HA  LEU B 182      -2.656  -2.086  -4.536  1.00  0.00           H  
ATOM   2947 1HB  LEU B 182      -4.387  -0.167  -2.905  1.00  0.00           H  
ATOM   2948 2HB  LEU B 182      -3.366  -1.409  -2.173  1.00  0.00           H  
ATOM   2949  HG  LEU B 182      -2.360   0.923  -3.843  1.00  0.00           H  
ATOM   2950 1HD1 LEU B 182      -1.547   1.792  -1.696  1.00  0.00           H  
ATOM   2951 2HD1 LEU B 182      -3.320   1.643  -1.716  1.00  0.00           H  
ATOM   2952 3HD1 LEU B 182      -2.335   0.440  -0.850  1.00  0.00           H  
ATOM   2953 1HD2 LEU B 182      -0.149   0.183  -3.022  1.00  0.00           H  
ATOM   2954 2HD2 LEU B 182      -0.916  -1.193  -2.194  1.00  0.00           H  
ATOM   2955 3HD2 LEU B 182      -0.941  -1.098  -3.971  1.00  0.00           H  
ATOM   2956  N   TYR B 183      -5.884  -2.404  -4.382  1.00  0.00           N  
ATOM   2957  CA  TYR B 183      -6.911  -3.423  -4.313  1.00  0.00           C  
ATOM   2958  C   TYR B 183      -6.515  -4.550  -5.263  1.00  0.00           C  
ATOM   2959  O   TYR B 183      -6.549  -5.720  -4.875  1.00  0.00           O  
ATOM   2960  CB  TYR B 183      -8.285  -2.852  -4.670  1.00  0.00           C  
ATOM   2961  CG  TYR B 183      -9.417  -3.844  -4.521  1.00  0.00           C  
ATOM   2962  CD1 TYR B 183      -9.938  -4.118  -3.265  1.00  0.00           C  
ATOM   2963  CD2 TYR B 183      -9.933  -4.481  -5.640  1.00  0.00           C  
ATOM   2964  CE1 TYR B 183     -10.971  -5.024  -3.128  1.00  0.00           C  
ATOM   2965  CE2 TYR B 183     -10.966  -5.387  -5.503  1.00  0.00           C  
ATOM   2966  CZ  TYR B 183     -11.485  -5.659  -4.254  1.00  0.00           C  
ATOM   2967  OH  TYR B 183     -12.514  -6.562  -4.118  1.00  0.00           O  
ATOM   2968  H   TYR B 183      -6.173  -1.450  -4.601  1.00  0.00           H  
ATOM   2969  HA  TYR B 183      -6.951  -3.819  -3.299  1.00  0.00           H  
ATOM   2970 1HB  TYR B 183      -8.499  -1.993  -4.032  1.00  0.00           H  
ATOM   2971 2HB  TYR B 183      -8.276  -2.499  -5.701  1.00  0.00           H  
ATOM   2972  HD1 TYR B 183      -9.532  -3.617  -2.385  1.00  0.00           H  
ATOM   2973  HD2 TYR B 183      -9.522  -4.267  -6.626  1.00  0.00           H  
ATOM   2974  HE1 TYR B 183     -11.381  -5.239  -2.142  1.00  0.00           H  
ATOM   2975  HE2 TYR B 183     -11.371  -5.888  -6.383  1.00  0.00           H  
ATOM   2976  HH  TYR B 183     -12.751  -6.908  -4.982  1.00  0.00           H  
ATOM   2977  N   ALA B 184      -6.128  -4.195  -6.506  1.00  0.00           N  
ATOM   2978  CA  ALA B 184      -5.713  -5.183  -7.495  1.00  0.00           C  
ATOM   2979  C   ALA B 184      -4.523  -6.009  -7.012  1.00  0.00           C  
ATOM   2980  O   ALA B 184      -4.490  -7.234  -7.208  1.00  0.00           O  
ATOM   2981  CB  ALA B 184      -5.341  -4.492  -8.793  1.00  0.00           C  
ATOM   2982  H   ALA B 184      -6.157  -3.206  -6.778  1.00  0.00           H  
ATOM   2983  HA  ALA B 184      -6.548  -5.852  -7.667  1.00  0.00           H  
ATOM   2984 1HB  ALA B 184      -5.065  -5.239  -9.526  1.00  0.00           H  
ATOM   2985 2HB  ALA B 184      -6.175  -3.913  -9.156  1.00  0.00           H  
ATOM   2986 3HB  ALA B 184      -4.498  -3.820  -8.617  1.00  0.00           H  
ATOM   2987  N   GLN B 185      -3.555  -5.365  -6.340  1.00  0.00           N  
ATOM   2988  CA  GLN B 185      -2.408  -6.106  -5.829  1.00  0.00           C  
ATOM   2989  C   GLN B 185      -2.868  -7.057  -4.730  1.00  0.00           C  
ATOM   2990  O   GLN B 185      -2.407  -8.201  -4.661  1.00  0.00           O  
ATOM   2991  CB  GLN B 185      -1.327  -5.163  -5.286  1.00  0.00           C  
ATOM   2992  CG  GLN B 185      -0.627  -4.336  -6.358  1.00  0.00           C  
ATOM   2993  CD  GLN B 185       0.429  -3.390  -5.795  1.00  0.00           C  
ATOM   2994  OE1 GLN B 185       0.947  -3.567  -4.674  1.00  0.00           O  
ATOM   2995  NE2 GLN B 185       0.769  -2.365  -6.561  1.00  0.00           N  
ATOM   2996  H   GLN B 185      -3.596  -4.341  -6.261  1.00  0.00           H  
ATOM   2997  HA  GLN B 185      -1.982  -6.697  -6.635  1.00  0.00           H  
ATOM   2998 1HB  GLN B 185      -1.778  -4.473  -4.572  1.00  0.00           H  
ATOM   2999 2HB  GLN B 185      -0.575  -5.741  -4.753  1.00  0.00           H  
ATOM   3000 1HG  GLN B 185      -0.140  -5.014  -7.056  1.00  0.00           H  
ATOM   3001 2HG  GLN B 185      -1.368  -3.739  -6.885  1.00  0.00           H  
ATOM   3002 1HE2 GLN B 185       1.438  -1.708  -6.233  1.00  0.00           H  
ATOM   3003 2HE2 GLN B 185       0.330  -2.222  -7.488  1.00  0.00           H  
ATOM   3004  N   GLY B 186      -3.806  -6.596  -3.904  1.00  0.00           N  
ATOM   3005  CA  GLY B 186      -4.365  -7.392  -2.834  1.00  0.00           C  
ATOM   3006  C   GLY B 186      -5.056  -8.628  -3.403  1.00  0.00           C  
ATOM   3007  O   GLY B 186      -4.939  -9.721  -2.838  1.00  0.00           O  
ATOM   3008  H   GLY B 186      -4.095  -5.621  -3.996  1.00  0.00           H  
ATOM   3009 1HA  GLY B 186      -3.578  -7.681  -2.140  1.00  0.00           H  
ATOM   3010 2HA  GLY B 186      -5.085  -6.784  -2.284  1.00  0.00           H  
ATOM   3011  N   LEU B 187      -5.764  -8.474  -4.534  1.00  0.00           N  
ATOM   3012  CA  LEU B 187      -6.431  -9.617  -5.149  1.00  0.00           C  
ATOM   3013  C   LEU B 187      -5.426 -10.618  -5.681  1.00  0.00           C  
ATOM   3014  O   LEU B 187      -5.593 -11.825  -5.489  1.00  0.00           O  
ATOM   3015  CB  LEU B 187      -7.299  -9.182  -6.338  1.00  0.00           C  
ATOM   3016  CG  LEU B 187      -8.539  -8.324  -6.064  1.00  0.00           C  
ATOM   3017  CD1 LEU B 187      -9.078  -7.871  -7.398  1.00  0.00           C  
ATOM   3018  CD2 LEU B 187      -9.584  -9.109  -5.305  1.00  0.00           C  
ATOM   3019  H   LEU B 187      -5.882  -7.528  -4.905  1.00  0.00           H  
ATOM   3020  HA  LEU B 187      -7.036 -10.115  -4.405  1.00  0.00           H  
ATOM   3021 1HB  LEU B 187      -6.666  -8.624  -7.026  1.00  0.00           H  
ATOM   3022 2HB  LEU B 187      -7.634 -10.081  -6.856  1.00  0.00           H  
ATOM   3023  HG  LEU B 187      -8.263  -7.451  -5.486  1.00  0.00           H  
ATOM   3024 1HD1 LEU B 187      -9.935  -7.255  -7.259  1.00  0.00           H  
ATOM   3025 2HD1 LEU B 187      -8.315  -7.307  -7.916  1.00  0.00           H  
ATOM   3026 3HD1 LEU B 187      -9.357  -8.735  -8.003  1.00  0.00           H  
ATOM   3027 1HD2 LEU B 187     -10.454  -8.482  -5.135  1.00  0.00           H  
ATOM   3028 2HD2 LEU B 187      -9.867  -9.979  -5.888  1.00  0.00           H  
ATOM   3029 3HD2 LEU B 187      -9.199  -9.425  -4.354  1.00  0.00           H  
ATOM   3030  N   ARG B 188      -4.337 -10.119  -6.271  1.00  0.00           N  
ATOM   3031  CA  ARG B 188      -3.297 -10.993  -6.799  1.00  0.00           C  
ATOM   3032  C   ARG B 188      -2.593 -11.761  -5.680  1.00  0.00           C  
ATOM   3033  O   ARG B 188      -2.306 -12.952  -5.814  1.00  0.00           O  
ATOM   3034  CB  ARG B 188      -2.271 -10.186  -7.581  1.00  0.00           C  
ATOM   3035  CG  ARG B 188      -1.164 -11.009  -8.221  1.00  0.00           C  
ATOM   3036  CD  ARG B 188      -1.684 -11.882  -9.304  1.00  0.00           C  
ATOM   3037  NE  ARG B 188      -0.614 -12.575 -10.003  1.00  0.00           N  
ATOM   3038  CZ  ARG B 188      -0.800 -13.575 -10.888  1.00  0.00           C  
ATOM   3039  NH1 ARG B 188      -2.017 -13.985 -11.170  1.00  0.00           N  
ATOM   3040  NH2 ARG B 188       0.241 -14.142 -11.472  1.00  0.00           N  
ATOM   3041  H   ARG B 188      -4.295  -9.108  -6.446  1.00  0.00           H  
ATOM   3042  HA  ARG B 188      -3.775 -11.703  -7.472  1.00  0.00           H  
ATOM   3043 1HB  ARG B 188      -2.771  -9.633  -8.375  1.00  0.00           H  
ATOM   3044 2HB  ARG B 188      -1.801  -9.458  -6.921  1.00  0.00           H  
ATOM   3045 1HG  ARG B 188      -0.415 -10.341  -8.649  1.00  0.00           H  
ATOM   3046 2HG  ARG B 188      -0.696 -11.641  -7.466  1.00  0.00           H  
ATOM   3047 1HD  ARG B 188      -2.353 -12.629  -8.879  1.00  0.00           H  
ATOM   3048 2HD  ARG B 188      -2.229 -11.278 -10.028  1.00  0.00           H  
ATOM   3049  HE  ARG B 188       0.336 -12.287  -9.813  1.00  0.00           H  
ATOM   3050 1HH1 ARG B 188      -2.812 -13.552 -10.723  1.00  0.00           H  
ATOM   3051 2HH1 ARG B 188      -2.156 -14.734 -11.832  1.00  0.00           H  
ATOM   3052 1HH2 ARG B 188       1.176 -13.826 -11.255  1.00  0.00           H  
ATOM   3053 2HH2 ARG B 188       0.102 -14.891 -12.134  1.00  0.00           H  
ATOM   3054  N   LEU B 189      -2.320 -11.071  -4.569  1.00  0.00           N  
ATOM   3055  CA  LEU B 189      -1.642 -11.665  -3.425  1.00  0.00           C  
ATOM   3056  C   LEU B 189      -2.581 -12.488  -2.547  1.00  0.00           C  
ATOM   3057  O   LEU B 189      -2.133 -13.386  -1.833  1.00  0.00           O  
ATOM   3058  CB  LEU B 189      -0.988 -10.565  -2.580  1.00  0.00           C  
ATOM   3059  CG  LEU B 189       0.155  -9.797  -3.257  1.00  0.00           C  
ATOM   3060  CD1 LEU B 189       0.576  -8.630  -2.375  1.00  0.00           C  
ATOM   3061  CD2 LEU B 189       1.321 -10.742  -3.509  1.00  0.00           C  
ATOM   3062  H   LEU B 189      -2.558 -10.075  -4.540  1.00  0.00           H  
ATOM   3063  HA  LEU B 189      -0.873 -12.335  -3.795  1.00  0.00           H  
ATOM   3064 1HB  LEU B 189      -1.753  -9.841  -2.301  1.00  0.00           H  
ATOM   3065 2HB  LEU B 189      -0.592 -11.014  -1.670  1.00  0.00           H  
ATOM   3066  HG  LEU B 189      -0.193  -9.389  -4.207  1.00  0.00           H  
ATOM   3067 1HD1 LEU B 189       1.388  -8.085  -2.856  1.00  0.00           H  
ATOM   3068 2HD1 LEU B 189      -0.272  -7.961  -2.227  1.00  0.00           H  
ATOM   3069 3HD1 LEU B 189       0.914  -9.007  -1.410  1.00  0.00           H  
ATOM   3070 1HD2 LEU B 189       2.133 -10.196  -3.991  1.00  0.00           H  
ATOM   3071 2HD2 LEU B 189       1.670 -11.149  -2.560  1.00  0.00           H  
ATOM   3072 3HD2 LEU B 189       0.996 -11.556  -4.157  1.00  0.00           H  
ATOM   3073  N   GLY B 190      -3.887 -12.184  -2.579  1.00  0.00           N  
ATOM   3074  CA  GLY B 190      -4.851 -12.860  -1.729  1.00  0.00           C  
ATOM   3075  C   GLY B 190      -4.845 -12.231  -0.342  1.00  0.00           C  
ATOM   3076  O   GLY B 190      -5.197 -12.878   0.650  1.00  0.00           O  
ATOM   3077  H   GLY B 190      -4.237 -11.428  -3.163  1.00  0.00           H  
ATOM   3078 1HA  GLY B 190      -5.842 -12.770  -2.175  1.00  0.00           H  
ATOM   3079 2HA  GLY B 190      -4.612 -13.920  -1.667  1.00  0.00           H  
ATOM   3080  N   ASP B 191      -4.349 -10.993  -0.266  1.00  0.00           N  
ATOM   3081  CA  ASP B 191      -4.210 -10.294   0.997  1.00  0.00           C  
ATOM   3082  C   ASP B 191      -5.458  -9.471   1.307  1.00  0.00           C  
ATOM   3083  O   ASP B 191      -5.657  -8.374   0.762  1.00  0.00           O  
ATOM   3084  CB  ASP B 191      -2.978  -9.385   0.970  1.00  0.00           C  
ATOM   3085  CG  ASP B 191      -2.748  -8.661   2.290  1.00  0.00           C  
ATOM   3086  OD1 ASP B 191      -3.708  -8.383   2.968  1.00  0.00           O  
ATOM   3087  OD2 ASP B 191      -1.613  -8.394   2.607  1.00  0.00           O  
ATOM   3088  H   ASP B 191      -4.168 -10.503  -1.139  1.00  0.00           H  
ATOM   3089  HA  ASP B 191      -4.100 -11.038   1.785  1.00  0.00           H  
ATOM   3090 1HB  ASP B 191      -2.093  -9.978   0.738  1.00  0.00           H  
ATOM   3091 2HB  ASP B 191      -3.091  -8.642   0.180  1.00  0.00           H  
ATOM   3092  N   LYS B 192      -6.303 -10.027   2.172  1.00  0.00           N  
ATOM   3093  CA  LYS B 192      -7.581  -9.433   2.528  1.00  0.00           C  
ATOM   3094  C   LYS B 192      -7.434  -8.087   3.222  1.00  0.00           C  
ATOM   3095  O   LYS B 192      -8.391  -7.312   3.257  1.00  0.00           O  
ATOM   3096  CB  LYS B 192      -8.372 -10.392   3.420  1.00  0.00           C  
ATOM   3097  CG  LYS B 192      -7.776 -10.597   4.807  1.00  0.00           C  
ATOM   3098  CD  LYS B 192      -8.591 -11.594   5.616  1.00  0.00           C  
ATOM   3099  CE  LYS B 192      -8.021 -11.770   7.016  1.00  0.00           C  
ATOM   3100  NZ  LYS B 192      -8.788 -12.769   7.808  1.00  0.00           N  
ATOM   3101  H   LYS B 192      -6.045 -10.923   2.566  1.00  0.00           H  
ATOM   3102  HA  LYS B 192      -8.150  -9.281   1.611  1.00  0.00           H  
ATOM   3103 1HB  LYS B 192      -9.388 -10.018   3.544  1.00  0.00           H  
ATOM   3104 2HB  LYS B 192      -8.438 -11.367   2.937  1.00  0.00           H  
ATOM   3105 1HG  LYS B 192      -6.754 -10.966   4.713  1.00  0.00           H  
ATOM   3106 2HG  LYS B 192      -7.752  -9.645   5.336  1.00  0.00           H  
ATOM   3107 1HD  LYS B 192      -9.622 -11.244   5.694  1.00  0.00           H  
ATOM   3108 2HD  LYS B 192      -8.591 -12.559   5.111  1.00  0.00           H  
ATOM   3109 1HE  LYS B 192      -6.984 -12.097   6.947  1.00  0.00           H  
ATOM   3110 2HE  LYS B 192      -8.043 -10.815   7.540  1.00  0.00           H  
ATOM   3111 1HZ  LYS B 192      -8.379 -12.856   8.728  1.00  0.00           H  
ATOM   3112 2HZ  LYS B 192      -9.748 -12.466   7.894  1.00  0.00           H  
ATOM   3113 3HZ  LYS B 192      -8.758 -13.664   7.341  1.00  0.00           H  
ATOM   3114  N   HIS B 193      -6.261  -7.827   3.811  1.00  0.00           N  
ATOM   3115  CA  HIS B 193      -6.048  -6.610   4.575  1.00  0.00           C  
ATOM   3116  C   HIS B 193      -5.802  -5.470   3.608  1.00  0.00           C  
ATOM   3117  O   HIS B 193      -6.335  -4.370   3.771  1.00  0.00           O  
ATOM   3118  CB  HIS B 193      -4.872  -6.773   5.542  1.00  0.00           C  
ATOM   3119  CG  HIS B 193      -5.128  -7.683   6.704  1.00  0.00           C  
ATOM   3120  ND1 HIS B 193      -5.934  -7.312   7.730  1.00  0.00           N  
ATOM   3121  CD2 HIS B 193      -4.698  -8.936   6.995  1.00  0.00           C  
ATOM   3122  CE1 HIS B 193      -5.992  -8.278   8.630  1.00  0.00           C  
ATOM   3123  NE2 HIS B 193      -5.245  -9.282   8.207  1.00  0.00           N  
ATOM   3124  H   HIS B 193      -5.469  -8.459   3.660  1.00  0.00           H  
ATOM   3125  HA  HIS B 193      -6.936  -6.375   5.160  1.00  0.00           H  
ATOM   3126 1HB  HIS B 193      -3.980  -7.102   5.010  1.00  0.00           H  
ATOM   3127 2HB  HIS B 193      -4.665  -5.809   5.966  1.00  0.00           H  
ATOM   3128  HD1 HIS B 193      -6.430  -6.430   7.754  1.00  0.00           H  
ATOM   3129  HD2 HIS B 193      -4.044  -9.632   6.466  1.00  0.00           H  
ATOM   3130  HE1 HIS B 193      -6.589  -8.155   9.538  1.00  0.00           H  
ATOM   3131  N   VAL B 194      -5.074  -5.774   2.536  1.00  0.00           N  
ATOM   3132  CA  VAL B 194      -4.837  -4.787   1.493  1.00  0.00           C  
ATOM   3133  C   VAL B 194      -6.165  -4.433   0.842  1.00  0.00           C  
ATOM   3134  O   VAL B 194      -6.444  -3.258   0.580  1.00  0.00           O  
ATOM   3135  CB  VAL B 194      -3.854  -5.310   0.429  1.00  0.00           C  
ATOM   3136  CG1 VAL B 194      -3.795  -4.357  -0.791  1.00  0.00           C  
ATOM   3137  CG2 VAL B 194      -2.482  -5.419   1.039  1.00  0.00           C  
ATOM   3138  H   VAL B 194      -4.633  -6.710   2.515  1.00  0.00           H  
ATOM   3139  HA  VAL B 194      -4.418  -3.889   1.951  1.00  0.00           H  
ATOM   3140  HB  VAL B 194      -4.190  -6.291   0.092  1.00  0.00           H  
ATOM   3141 1HG1 VAL B 194      -3.093  -4.753  -1.528  1.00  0.00           H  
ATOM   3142 2HG1 VAL B 194      -4.775  -4.264  -1.254  1.00  0.00           H  
ATOM   3143 3HG1 VAL B 194      -3.456  -3.383  -0.479  1.00  0.00           H  
ATOM   3144 1HG2 VAL B 194      -1.782  -5.803   0.303  1.00  0.00           H  
ATOM   3145 2HG2 VAL B 194      -2.172  -4.437   1.354  1.00  0.00           H  
ATOM   3146 3HG2 VAL B 194      -2.502  -6.078   1.894  1.00  0.00           H  
ATOM   3147  N   GLN B 195      -6.969  -5.464   0.550  1.00  0.00           N  
ATOM   3148  CA  GLN B 195      -8.260  -5.253  -0.081  1.00  0.00           C  
ATOM   3149  C   GLN B 195      -9.202  -4.456   0.829  1.00  0.00           C  
ATOM   3150  O   GLN B 195      -9.856  -3.508   0.373  1.00  0.00           O  
ATOM   3151  CB  GLN B 195      -8.889  -6.604  -0.407  1.00  0.00           C  
ATOM   3152  CG  GLN B 195      -8.187  -7.387  -1.511  1.00  0.00           C  
ATOM   3153  CD  GLN B 195      -8.785  -8.768  -1.665  1.00  0.00           C  
ATOM   3154  OE1 GLN B 195     -10.012  -8.929  -1.627  1.00  0.00           O  
ATOM   3155  NE2 GLN B 195      -7.938  -9.780  -1.813  1.00  0.00           N  
ATOM   3156  H   GLN B 195      -6.653  -6.414   0.777  1.00  0.00           H  
ATOM   3157  HA  GLN B 195      -8.104  -4.692  -0.999  1.00  0.00           H  
ATOM   3158 1HB  GLN B 195      -8.876  -7.222   0.488  1.00  0.00           H  
ATOM   3159 2HB  GLN B 195      -9.925  -6.469  -0.686  1.00  0.00           H  
ATOM   3160 1HG  GLN B 195      -8.268  -6.854  -2.465  1.00  0.00           H  
ATOM   3161 2HG  GLN B 195      -7.143  -7.508  -1.239  1.00  0.00           H  
ATOM   3162 1HE2 GLN B 195      -8.283 -10.714  -1.904  1.00  0.00           H  
ATOM   3163 2HE2 GLN B 195      -6.937  -9.619  -1.846  1.00  0.00           H  
ATOM   3164  N   HIS B 196      -9.208  -4.778   2.133  1.00  0.00           N  
ATOM   3165  CA  HIS B 196     -10.044  -4.085   3.099  1.00  0.00           C  
ATOM   3166  C   HIS B 196      -9.702  -2.618   3.152  1.00  0.00           C  
ATOM   3167  O   HIS B 196     -10.587  -1.764   3.048  1.00  0.00           O  
ATOM   3168  CB  HIS B 196      -9.858  -4.659   4.504  1.00  0.00           C  
ATOM   3169  CG  HIS B 196     -10.665  -3.956   5.552  1.00  0.00           C  
ATOM   3170  ND1 HIS B 196     -12.012  -4.182   5.732  1.00  0.00           N  
ATOM   3171  CD2 HIS B 196     -10.314  -3.019   6.466  1.00  0.00           C  
ATOM   3172  CE1 HIS B 196     -12.453  -3.424   6.720  1.00  0.00           C  
ATOM   3173  NE2 HIS B 196     -11.443  -2.712   7.185  1.00  0.00           N  
ATOM   3174  H   HIS B 196      -8.674  -5.582   2.469  1.00  0.00           H  
ATOM   3175  HA  HIS B 196     -11.091  -4.181   2.817  1.00  0.00           H  
ATOM   3176 1HB  HIS B 196     -10.127  -5.715   4.506  1.00  0.00           H  
ATOM   3177 2HB  HIS B 196      -8.806  -4.594   4.787  1.00  0.00           H  
ATOM   3178  HD1 HIS B 196     -12.583  -4.814   5.207  1.00  0.00           H  
ATOM   3179  HD2 HIS B 196      -9.366  -2.530   6.692  1.00  0.00           H  
ATOM   3180  HE1 HIS B 196     -13.499  -3.460   7.020  1.00  0.00           H  
ATOM   3181  N   LEU B 197      -8.421  -2.314   3.320  1.00  0.00           N  
ATOM   3182  CA  LEU B 197      -8.012  -0.939   3.425  1.00  0.00           C  
ATOM   3183  C   LEU B 197      -8.298  -0.175   2.143  1.00  0.00           C  
ATOM   3184  O   LEU B 197      -8.704   0.982   2.215  1.00  0.00           O  
ATOM   3185  CB  LEU B 197      -6.538  -0.888   3.773  1.00  0.00           C  
ATOM   3186  CG  LEU B 197      -6.117  -1.366   5.193  1.00  0.00           C  
ATOM   3187  CD1 LEU B 197      -4.641  -1.381   5.259  1.00  0.00           C  
ATOM   3188  CD2 LEU B 197      -6.634  -0.447   6.250  1.00  0.00           C  
ATOM   3189  H   LEU B 197      -7.727  -3.063   3.409  1.00  0.00           H  
ATOM   3190  HA  LEU B 197      -8.587  -0.474   4.216  1.00  0.00           H  
ATOM   3191 1HB  LEU B 197      -6.045  -1.557   3.074  1.00  0.00           H  
ATOM   3192 2HB  LEU B 197      -6.170   0.121   3.616  1.00  0.00           H  
ATOM   3193  HG  LEU B 197      -6.490  -2.375   5.371  1.00  0.00           H  
ATOM   3194 1HD1 LEU B 197      -4.344  -1.704   6.232  1.00  0.00           H  
ATOM   3195 2HD1 LEU B 197      -4.255  -2.063   4.508  1.00  0.00           H  
ATOM   3196 3HD1 LEU B 197      -4.265  -0.386   5.079  1.00  0.00           H  
ATOM   3197 1HD2 LEU B 197      -6.304  -0.795   7.222  1.00  0.00           H  
ATOM   3198 2HD2 LEU B 197      -6.233   0.541   6.062  1.00  0.00           H  
ATOM   3199 3HD2 LEU B 197      -7.714  -0.429   6.236  1.00  0.00           H  
ATOM   3200  N   ALA B 198      -8.113  -0.798   0.966  1.00  0.00           N  
ATOM   3201  CA  ALA B 198      -8.451  -0.113  -0.275  1.00  0.00           C  
ATOM   3202  C   ALA B 198      -9.952   0.206  -0.334  1.00  0.00           C  
ATOM   3203  O   ALA B 198     -10.340   1.318  -0.707  1.00  0.00           O  
ATOM   3204  CB  ALA B 198      -8.052  -0.964  -1.455  1.00  0.00           C  
ATOM   3205  H   ALA B 198      -7.696  -1.734   0.929  1.00  0.00           H  
ATOM   3206  HA  ALA B 198      -7.906   0.826  -0.308  1.00  0.00           H  
ATOM   3207 1HB  ALA B 198      -8.296  -0.442  -2.358  1.00  0.00           H  
ATOM   3208 2HB  ALA B 198      -6.981  -1.167  -1.420  1.00  0.00           H  
ATOM   3209 3HB  ALA B 198      -8.599  -1.902  -1.411  1.00  0.00           H  
ATOM   3210  N   LYS B 199     -10.803  -0.733   0.105  1.00  0.00           N  
ATOM   3211  CA  LYS B 199     -12.244  -0.488   0.135  1.00  0.00           C  
ATOM   3212  C   LYS B 199     -12.610   0.614   1.125  1.00  0.00           C  
ATOM   3213  O   LYS B 199     -13.470   1.462   0.833  1.00  0.00           O  
ATOM   3214  CB  LYS B 199     -12.995  -1.774   0.484  1.00  0.00           C  
ATOM   3215  CG  LYS B 199     -13.027  -2.807  -0.634  1.00  0.00           C  
ATOM   3216  CD  LYS B 199     -13.617  -4.124  -0.153  1.00  0.00           C  
ATOM   3217  CE  LYS B 199     -15.105  -3.990   0.140  1.00  0.00           C  
ATOM   3218  NZ  LYS B 199     -15.715  -5.291   0.526  1.00  0.00           N  
ATOM   3219  H   LYS B 199     -10.440  -1.662   0.349  1.00  0.00           H  
ATOM   3220  HA  LYS B 199     -12.547  -0.145  -0.850  1.00  0.00           H  
ATOM   3221 1HB  LYS B 199     -12.535  -2.239   1.357  1.00  0.00           H  
ATOM   3222 2HB  LYS B 199     -14.025  -1.534   0.747  1.00  0.00           H  
ATOM   3223 1HG  LYS B 199     -13.628  -2.430  -1.462  1.00  0.00           H  
ATOM   3224 2HG  LYS B 199     -12.014  -2.984  -0.995  1.00  0.00           H  
ATOM   3225 1HD  LYS B 199     -13.474  -4.889  -0.917  1.00  0.00           H  
ATOM   3226 2HD  LYS B 199     -13.105  -4.443   0.755  1.00  0.00           H  
ATOM   3227 1HE  LYS B 199     -15.252  -3.279   0.952  1.00  0.00           H  
ATOM   3228 2HE  LYS B 199     -15.617  -3.611  -0.744  1.00  0.00           H  
ATOM   3229 1HZ  LYS B 199     -16.699  -5.160   0.711  1.00  0.00           H  
ATOM   3230 2HZ  LYS B 199     -15.600  -5.955  -0.228  1.00  0.00           H  
ATOM   3231 3HZ  LYS B 199     -15.261  -5.644   1.356  1.00  0.00           H  
ATOM   3232  N   LYS B 200     -11.968   0.607   2.295  1.00  0.00           N  
ATOM   3233  CA  LYS B 200     -12.259   1.618   3.293  1.00  0.00           C  
ATOM   3234  C   LYS B 200     -11.772   2.966   2.801  1.00  0.00           C  
ATOM   3235  O   LYS B 200     -12.431   3.984   3.035  1.00  0.00           O  
ATOM   3236  CB  LYS B 200     -11.611   1.268   4.634  1.00  0.00           C  
ATOM   3237  CG  LYS B 200     -12.001   2.191   5.781  1.00  0.00           C  
ATOM   3238  CD  LYS B 200     -13.467   2.022   6.152  1.00  0.00           C  
ATOM   3239  CE  LYS B 200     -13.820   2.825   7.395  1.00  0.00           C  
ATOM   3240  NZ  LYS B 200     -15.255   2.682   7.761  1.00  0.00           N  
ATOM   3241  H   LYS B 200     -11.291  -0.134   2.494  1.00  0.00           H  
ATOM   3242  HA  LYS B 200     -13.337   1.695   3.404  1.00  0.00           H  
ATOM   3243 1HB  LYS B 200     -11.883   0.251   4.915  1.00  0.00           H  
ATOM   3244 2HB  LYS B 200     -10.526   1.301   4.533  1.00  0.00           H  
ATOM   3245 1HG  LYS B 200     -11.386   1.968   6.653  1.00  0.00           H  
ATOM   3246 2HG  LYS B 200     -11.826   3.226   5.491  1.00  0.00           H  
ATOM   3247 1HD  LYS B 200     -14.093   2.355   5.324  1.00  0.00           H  
ATOM   3248 2HD  LYS B 200     -13.675   0.969   6.341  1.00  0.00           H  
ATOM   3249 1HE  LYS B 200     -13.209   2.488   8.232  1.00  0.00           H  
ATOM   3250 2HE  LYS B 200     -13.606   3.879   7.220  1.00  0.00           H  
ATOM   3251 1HZ  LYS B 200     -15.449   3.229   8.588  1.00  0.00           H  
ATOM   3252 2HZ  LYS B 200     -15.832   3.010   6.999  1.00  0.00           H  
ATOM   3253 3HZ  LYS B 200     -15.461   1.711   7.945  1.00  0.00           H  
ATOM   3254  N   ALA B 201     -10.617   2.990   2.125  1.00  0.00           N  
ATOM   3255  CA  ALA B 201     -10.106   4.229   1.598  1.00  0.00           C  
ATOM   3256  C   ALA B 201     -11.079   4.788   0.593  1.00  0.00           C  
ATOM   3257  O   ALA B 201     -11.387   5.962   0.653  1.00  0.00           O  
ATOM   3258  CB  ALA B 201      -8.760   4.040   0.977  1.00  0.00           C  
ATOM   3259  H   ALA B 201     -10.076   2.131   2.017  1.00  0.00           H  
ATOM   3260  HA  ALA B 201     -10.021   4.938   2.416  1.00  0.00           H  
ATOM   3261 1HB  ALA B 201      -8.396   4.996   0.610  1.00  0.00           H  
ATOM   3262 2HB  ALA B 201      -8.079   3.645   1.726  1.00  0.00           H  
ATOM   3263 3HB  ALA B 201      -8.849   3.338   0.159  1.00  0.00           H  
ATOM   3264  N   ILE B 202     -11.720   3.956  -0.232  1.00  0.00           N  
ATOM   3265  CA  ILE B 202     -12.650   4.551  -1.186  1.00  0.00           C  
ATOM   3266  C   ILE B 202     -13.732   5.301  -0.442  1.00  0.00           C  
ATOM   3267  O   ILE B 202     -14.076   6.420  -0.828  1.00  0.00           O  
ATOM   3268  CB  ILE B 202     -13.322   3.507  -2.116  1.00  0.00           C  
ATOM   3269  CG1 ILE B 202     -12.300   2.814  -3.058  1.00  0.00           C  
ATOM   3270  CG2 ILE B 202     -14.479   4.156  -2.929  1.00  0.00           C  
ATOM   3271  CD1 ILE B 202     -11.543   3.713  -4.016  1.00  0.00           C  
ATOM   3272  H   ILE B 202     -11.450   2.967  -0.274  1.00  0.00           H  
ATOM   3273  HA  ILE B 202     -12.121   5.273  -1.791  1.00  0.00           H  
ATOM   3274  HB  ILE B 202     -13.743   2.710  -1.492  1.00  0.00           H  
ATOM   3275 1HG1 ILE B 202     -11.580   2.295  -2.456  1.00  0.00           H  
ATOM   3276 2HG1 ILE B 202     -12.845   2.081  -3.644  1.00  0.00           H  
ATOM   3277 1HG2 ILE B 202     -14.959   3.396  -3.540  1.00  0.00           H  
ATOM   3278 2HG2 ILE B 202     -15.212   4.567  -2.254  1.00  0.00           H  
ATOM   3279 3HG2 ILE B 202     -14.107   4.952  -3.564  1.00  0.00           H  
ATOM   3280 1HD1 ILE B 202     -10.892   3.102  -4.631  1.00  0.00           H  
ATOM   3281 2HD1 ILE B 202     -12.218   4.231  -4.660  1.00  0.00           H  
ATOM   3282 3HD1 ILE B 202     -10.951   4.430  -3.467  1.00  0.00           H  
ATOM   3283  N   GLU B 203     -14.261   4.721   0.636  1.00  0.00           N  
ATOM   3284  CA  GLU B 203     -15.241   5.468   1.412  1.00  0.00           C  
ATOM   3285  C   GLU B 203     -14.658   6.767   1.989  1.00  0.00           C  
ATOM   3286  O   GLU B 203     -15.265   7.836   1.865  1.00  0.00           O  
ATOM   3287  CB  GLU B 203     -15.796   4.608   2.547  1.00  0.00           C  
ATOM   3288  CG  GLU B 203     -16.859   5.310   3.382  1.00  0.00           C  
ATOM   3289  CD  GLU B 203     -17.418   4.469   4.494  1.00  0.00           C  
ATOM   3290  OE1 GLU B 203     -16.992   3.348   4.669  1.00  0.00           O  
ATOM   3291  OE2 GLU B 203     -18.277   4.974   5.188  1.00  0.00           O  
ATOM   3292  H   GLU B 203     -13.988   3.760   0.878  1.00  0.00           H  
ATOM   3293  HA  GLU B 203     -16.064   5.733   0.750  1.00  0.00           H  
ATOM   3294 1HB  GLU B 203     -16.226   3.697   2.134  1.00  0.00           H  
ATOM   3295 2HB  GLU B 203     -14.980   4.313   3.209  1.00  0.00           H  
ATOM   3296 1HG  GLU B 203     -16.416   6.202   3.823  1.00  0.00           H  
ATOM   3297 2HG  GLU B 203     -17.668   5.631   2.728  1.00  0.00           H  
ATOM   3298  N   ALA B 204     -13.470   6.682   2.601  1.00  0.00           N  
ATOM   3299  CA  ALA B 204     -12.828   7.842   3.216  1.00  0.00           C  
ATOM   3300  C   ALA B 204     -12.565   8.956   2.198  1.00  0.00           C  
ATOM   3301  O   ALA B 204     -12.757  10.138   2.487  1.00  0.00           O  
ATOM   3302  CB  ALA B 204     -11.522   7.411   3.875  1.00  0.00           C  
ATOM   3303  H   ALA B 204     -13.020   5.764   2.677  1.00  0.00           H  
ATOM   3304  HA  ALA B 204     -13.501   8.236   3.978  1.00  0.00           H  
ATOM   3305 1HB  ALA B 204     -11.052   8.261   4.358  1.00  0.00           H  
ATOM   3306 2HB  ALA B 204     -11.725   6.638   4.614  1.00  0.00           H  
ATOM   3307 3HB  ALA B 204     -10.866   7.012   3.119  1.00  0.00           H  
ATOM   3308  N   ILE B 205     -12.178   8.577   0.986  1.00  0.00           N  
ATOM   3309  CA  ILE B 205     -11.838   9.519  -0.068  1.00  0.00           C  
ATOM   3310  C   ILE B 205     -13.102  10.209  -0.555  1.00  0.00           C  
ATOM   3311  O   ILE B 205     -13.144  11.432  -0.670  1.00  0.00           O  
ATOM   3312  CB  ILE B 205     -11.191   8.785  -1.252  1.00  0.00           C  
ATOM   3313  CG1 ILE B 205      -9.912   8.167  -0.820  1.00  0.00           C  
ATOM   3314  CG2 ILE B 205     -10.856   9.843  -2.345  1.00  0.00           C  
ATOM   3315  CD1 ILE B 205      -9.397   7.118  -1.749  1.00  0.00           C  
ATOM   3316  H   ILE B 205     -12.053   7.581   0.826  1.00  0.00           H  
ATOM   3317  HA  ILE B 205     -11.151  10.264   0.330  1.00  0.00           H  
ATOM   3318  HB  ILE B 205     -11.849   8.002  -1.634  1.00  0.00           H  
ATOM   3319 1HG1 ILE B 205      -9.168   8.952  -0.737  1.00  0.00           H  
ATOM   3320 2HG1 ILE B 205     -10.049   7.742   0.121  1.00  0.00           H  
ATOM   3321 1HG2 ILE B 205     -10.365   9.386  -3.158  1.00  0.00           H  
ATOM   3322 2HG2 ILE B 205     -11.761  10.324  -2.705  1.00  0.00           H  
ATOM   3323 3HG2 ILE B 205     -10.192  10.602  -1.924  1.00  0.00           H  
ATOM   3324 1HD1 ILE B 205      -8.469   6.717  -1.373  1.00  0.00           H  
ATOM   3325 2HD1 ILE B 205     -10.108   6.321  -1.825  1.00  0.00           H  
ATOM   3326 3HD1 ILE B 205      -9.251   7.536  -2.697  1.00  0.00           H  
ATOM   3327  N   LEU B 206     -14.155   9.431  -0.806  1.00  0.00           N  
ATOM   3328  CA  LEU B 206     -15.424   9.966  -1.290  1.00  0.00           C  
ATOM   3329  C   LEU B 206     -16.047  10.922  -0.275  1.00  0.00           C  
ATOM   3330  O   LEU B 206     -16.697  11.899  -0.647  1.00  0.00           O  
ATOM   3331  CB  LEU B 206     -16.389   8.815  -1.590  1.00  0.00           C  
ATOM   3332  CG  LEU B 206     -16.041   7.892  -2.804  1.00  0.00           C  
ATOM   3333  CD1 LEU B 206     -16.994   6.730  -2.769  1.00  0.00           C  
ATOM   3334  CD2 LEU B 206     -16.158   8.649  -4.154  1.00  0.00           C  
ATOM   3335  H   LEU B 206     -14.051   8.418  -0.703  1.00  0.00           H  
ATOM   3336  HA  LEU B 206     -15.233  10.526  -2.199  1.00  0.00           H  
ATOM   3337 1HB  LEU B 206     -16.434   8.179  -0.701  1.00  0.00           H  
ATOM   3338 2HB  LEU B 206     -17.380   9.231  -1.762  1.00  0.00           H  
ATOM   3339  HG  LEU B 206     -15.032   7.518  -2.703  1.00  0.00           H  
ATOM   3340 1HD1 LEU B 206     -16.769   6.052  -3.589  1.00  0.00           H  
ATOM   3341 2HD1 LEU B 206     -16.883   6.200  -1.823  1.00  0.00           H  
ATOM   3342 3HD1 LEU B 206     -18.013   7.093  -2.856  1.00  0.00           H  
ATOM   3343 1HD2 LEU B 206     -15.921   7.967  -4.972  1.00  0.00           H  
ATOM   3344 2HD2 LEU B 206     -17.177   9.027  -4.281  1.00  0.00           H  
ATOM   3345 3HD2 LEU B 206     -15.461   9.482  -4.180  1.00  0.00           H  
ATOM   3346  N   ARG B 207     -15.795  10.679   1.012  1.00  0.00           N  
ATOM   3347  CA  ARG B 207     -16.284  11.547   2.078  1.00  0.00           C  
ATOM   3348  C   ARG B 207     -15.369  12.756   2.340  1.00  0.00           C  
ATOM   3349  O   ARG B 207     -15.624  13.535   3.261  1.00  0.00           O  
ATOM   3350  CB  ARG B 207     -16.420  10.785   3.392  1.00  0.00           C  
ATOM   3351  CG  ARG B 207     -17.508   9.722   3.470  1.00  0.00           C  
ATOM   3352  CD  ARG B 207     -17.532   9.116   4.840  1.00  0.00           C  
ATOM   3353  NE  ARG B 207     -18.520   8.042   4.991  1.00  0.00           N  
ATOM   3354  CZ  ARG B 207     -19.826   8.194   5.261  1.00  0.00           C  
ATOM   3355  NH1 ARG B 207     -20.383   9.388   5.397  1.00  0.00           N  
ATOM   3356  NH2 ARG B 207     -20.535   7.096   5.389  1.00  0.00           N  
ATOM   3357  H   ARG B 207     -15.310   9.809   1.258  1.00  0.00           H  
ATOM   3358  HA  ARG B 207     -17.267  11.915   1.787  1.00  0.00           H  
ATOM   3359 1HB  ARG B 207     -15.471  10.284   3.597  1.00  0.00           H  
ATOM   3360 2HB  ARG B 207     -16.595  11.490   4.201  1.00  0.00           H  
ATOM   3361 1HG  ARG B 207     -18.473  10.177   3.261  1.00  0.00           H  
ATOM   3362 2HG  ARG B 207     -17.314   8.935   2.742  1.00  0.00           H  
ATOM   3363 1HD  ARG B 207     -16.547   8.685   5.037  1.00  0.00           H  
ATOM   3364 2HD  ARG B 207     -17.734   9.884   5.582  1.00  0.00           H  
ATOM   3365  HE  ARG B 207     -18.200   7.062   4.926  1.00  0.00           H  
ATOM   3366 1HH1 ARG B 207     -19.827  10.222   5.299  1.00  0.00           H  
ATOM   3367 2HH1 ARG B 207     -21.369   9.466   5.603  1.00  0.00           H  
ATOM   3368 1HH2 ARG B 207     -20.041   6.193   5.285  1.00  0.00           H  
ATOM   3369 2HH2 ARG B 207     -21.519   7.134   5.595  1.00  0.00           H  
ATOM   3370  N   GLY B 208     -14.276  12.889   1.578  1.00  0.00           N  
ATOM   3371  CA  GLY B 208     -13.327  13.988   1.725  1.00  0.00           C  
ATOM   3372  C   GLY B 208     -12.255  13.742   2.787  1.00  0.00           C  
ATOM   3373  O   GLY B 208     -11.380  14.585   3.025  1.00  0.00           O  
ATOM   3374  H   GLY B 208     -14.101  12.227   0.820  1.00  0.00           H  
ATOM   3375 1HA  GLY B 208     -12.845  14.154   0.761  1.00  0.00           H  
ATOM   3376 2HA  GLY B 208     -13.873  14.898   1.961  1.00  0.00           H  
ATOM   3377  N   ASP B 209     -12.269  12.575   3.425  1.00  0.00           N  
ATOM   3378  CA  ASP B 209     -11.326  12.308   4.492  1.00  0.00           C  
ATOM   3379  C   ASP B 209     -10.033  11.765   3.927  1.00  0.00           C  
ATOM   3380  O   ASP B 209      -9.725  10.567   4.028  1.00  0.00           O  
ATOM   3381  CB  ASP B 209     -11.903  11.348   5.529  1.00  0.00           C  
ATOM   3382  CG  ASP B 209     -10.992  11.191   6.752  1.00  0.00           C  
ATOM   3383  OD1 ASP B 209      -9.887  11.733   6.742  1.00  0.00           O  
ATOM   3384  OD2 ASP B 209     -11.397  10.544   7.684  1.00  0.00           O  
ATOM   3385  H   ASP B 209     -12.926  11.851   3.149  1.00  0.00           H  
ATOM   3386  HA  ASP B 209     -11.104  13.248   5.000  1.00  0.00           H  
ATOM   3387 1HB  ASP B 209     -12.879  11.709   5.854  1.00  0.00           H  
ATOM   3388 2HB  ASP B 209     -12.051  10.375   5.073  1.00  0.00           H  
ATOM   3389  N   ARG B 210      -9.276  12.685   3.341  1.00  0.00           N  
ATOM   3390  CA  ARG B 210      -8.003  12.386   2.727  1.00  0.00           C  
ATOM   3391  C   ARG B 210      -6.999  11.919   3.758  1.00  0.00           C  
ATOM   3392  O   ARG B 210      -6.099  11.146   3.436  1.00  0.00           O  
ATOM   3393  CB  ARG B 210      -7.466  13.576   1.968  1.00  0.00           C  
ATOM   3394  CG  ARG B 210      -8.252  13.896   0.722  1.00  0.00           C  
ATOM   3395  CD  ARG B 210      -7.647  15.003  -0.044  1.00  0.00           C  
ATOM   3396  NE  ARG B 210      -8.444  15.338  -1.209  1.00  0.00           N  
ATOM   3397  CZ  ARG B 210      -8.456  14.638  -2.377  1.00  0.00           C  
ATOM   3398  NH1 ARG B 210      -7.707  13.559  -2.532  1.00  0.00           N  
ATOM   3399  NH2 ARG B 210      -9.228  15.038  -3.368  1.00  0.00           N  
ATOM   3400  H   ARG B 210      -9.692  13.620   3.291  1.00  0.00           H  
ATOM   3401  HA  ARG B 210      -8.158  11.582   2.007  1.00  0.00           H  
ATOM   3402 1HB  ARG B 210      -7.481  14.456   2.609  1.00  0.00           H  
ATOM   3403 2HB  ARG B 210      -6.432  13.390   1.679  1.00  0.00           H  
ATOM   3404 1HG  ARG B 210      -8.305  13.013   0.095  1.00  0.00           H  
ATOM   3405 2HG  ARG B 210      -9.264  14.190   1.005  1.00  0.00           H  
ATOM   3406 1HD  ARG B 210      -7.593  15.888   0.592  1.00  0.00           H  
ATOM   3407 2HD  ARG B 210      -6.642  14.735  -0.368  1.00  0.00           H  
ATOM   3408  HE  ARG B 210      -9.040  16.156  -1.147  1.00  0.00           H  
ATOM   3409 1HH1 ARG B 210      -7.111  13.244  -1.789  1.00  0.00           H  
ATOM   3410 2HH1 ARG B 210      -7.745  13.030  -3.426  1.00  0.00           H  
ATOM   3411 1HH2 ARG B 210      -9.805  15.854  -3.270  1.00  0.00           H  
ATOM   3412 2HH2 ARG B 210      -9.240  14.504  -4.255  1.00  0.00           H  
ATOM   3413  N   LYS B 211      -7.105  12.418   4.995  1.00  0.00           N  
ATOM   3414  CA  LYS B 211      -6.174  12.000   6.027  1.00  0.00           C  
ATOM   3415  C   LYS B 211      -6.300  10.502   6.250  1.00  0.00           C  
ATOM   3416  O   LYS B 211      -5.319   9.759   6.125  1.00  0.00           O  
ATOM   3417  CB  LYS B 211      -6.425  12.761   7.330  1.00  0.00           C  
ATOM   3418  CG  LYS B 211      -5.497  12.373   8.473  1.00  0.00           C  
ATOM   3419  CD  LYS B 211      -5.809  13.168   9.732  1.00  0.00           C  
ATOM   3420  CE  LYS B 211      -4.927  12.736  10.894  1.00  0.00           C  
ATOM   3421  NZ  LYS B 211      -5.249  13.477  12.144  1.00  0.00           N  
ATOM   3422  H   LYS B 211      -7.844  13.074   5.223  1.00  0.00           H  
ATOM   3423  HA  LYS B 211      -5.157  12.214   5.693  1.00  0.00           H  
ATOM   3424 1HB  LYS B 211      -6.310  13.831   7.154  1.00  0.00           H  
ATOM   3425 2HB  LYS B 211      -7.450  12.591   7.659  1.00  0.00           H  
ATOM   3426 1HG  LYS B 211      -5.609  11.310   8.688  1.00  0.00           H  
ATOM   3427 2HG  LYS B 211      -4.464  12.560   8.183  1.00  0.00           H  
ATOM   3428 1HD  LYS B 211      -5.650  14.230   9.541  1.00  0.00           H  
ATOM   3429 2HD  LYS B 211      -6.854  13.019  10.007  1.00  0.00           H  
ATOM   3430 1HE  LYS B 211      -5.059  11.670  11.074  1.00  0.00           H  
ATOM   3431 2HE  LYS B 211      -3.881  12.913  10.642  1.00  0.00           H  
ATOM   3432 1HZ  LYS B 211      -4.643  13.162  12.888  1.00  0.00           H  
ATOM   3433 2HZ  LYS B 211      -5.113  14.467  11.994  1.00  0.00           H  
ATOM   3434 3HZ  LYS B 211      -6.212  13.305  12.399  1.00  0.00           H  
ATOM   3435  N   LEU B 212      -7.522  10.032   6.526  1.00  0.00           N  
ATOM   3436  CA  LEU B 212      -7.672   8.615   6.781  1.00  0.00           C  
ATOM   3437  C   LEU B 212      -7.330   7.823   5.548  1.00  0.00           C  
ATOM   3438  O   LEU B 212      -6.636   6.810   5.641  1.00  0.00           O  
ATOM   3439  CB  LEU B 212      -9.106   8.297   7.224  1.00  0.00           C  
ATOM   3440  CG  LEU B 212      -9.396   6.821   7.529  1.00  0.00           C  
ATOM   3441  CD1 LEU B 212      -8.474   6.342   8.643  1.00  0.00           C  
ATOM   3442  CD2 LEU B 212     -10.857   6.662   7.922  1.00  0.00           C  
ATOM   3443  H   LEU B 212      -8.334  10.669   6.607  1.00  0.00           H  
ATOM   3444  HA  LEU B 212      -6.975   8.349   7.570  1.00  0.00           H  
ATOM   3445 1HB  LEU B 212      -9.328   8.870   8.122  1.00  0.00           H  
ATOM   3446 2HB  LEU B 212      -9.791   8.613   6.437  1.00  0.00           H  
ATOM   3447  HG  LEU B 212      -9.190   6.219   6.644  1.00  0.00           H  
ATOM   3448 1HD1 LEU B 212      -8.680   5.294   8.860  1.00  0.00           H  
ATOM   3449 2HD1 LEU B 212      -7.436   6.450   8.328  1.00  0.00           H  
ATOM   3450 3HD1 LEU B 212      -8.646   6.938   9.539  1.00  0.00           H  
ATOM   3451 1HD2 LEU B 212     -11.063   5.613   8.138  1.00  0.00           H  
ATOM   3452 2HD2 LEU B 212     -11.063   7.262   8.808  1.00  0.00           H  
ATOM   3453 3HD2 LEU B 212     -11.493   6.995   7.101  1.00  0.00           H  
ATOM   3454  N   ALA B 213      -7.804   8.260   4.382  1.00  0.00           N  
ATOM   3455  CA  ALA B 213      -7.549   7.500   3.185  1.00  0.00           C  
ATOM   3456  C   ALA B 213      -6.065   7.328   2.924  1.00  0.00           C  
ATOM   3457  O   ALA B 213      -5.635   6.236   2.561  1.00  0.00           O  
ATOM   3458  CB  ALA B 213      -8.166   8.182   2.018  1.00  0.00           C  
ATOM   3459  H   ALA B 213      -8.375   9.111   4.329  1.00  0.00           H  
ATOM   3460  HA  ALA B 213      -7.988   6.515   3.305  1.00  0.00           H  
ATOM   3461 1HB  ALA B 213      -7.974   7.588   1.130  1.00  0.00           H  
ATOM   3462 2HB  ALA B 213      -9.226   8.295   2.185  1.00  0.00           H  
ATOM   3463 3HB  ALA B 213      -7.719   9.157   1.916  1.00  0.00           H  
ATOM   3464  N   ARG B 214      -5.261   8.373   3.164  1.00  0.00           N  
ATOM   3465  CA  ARG B 214      -3.845   8.253   2.908  1.00  0.00           C  
ATOM   3466  C   ARG B 214      -3.214   7.251   3.868  1.00  0.00           C  
ATOM   3467  O   ARG B 214      -2.353   6.474   3.452  1.00  0.00           O  
ATOM   3468  CB  ARG B 214      -3.159   9.604   3.049  1.00  0.00           C  
ATOM   3469  CG  ARG B 214      -3.434  10.583   1.918  1.00  0.00           C  
ATOM   3470  CD  ARG B 214      -2.895  11.934   2.218  1.00  0.00           C  
ATOM   3471  NE  ARG B 214      -3.136  12.868   1.129  1.00  0.00           N  
ATOM   3472  CZ  ARG B 214      -2.899  14.192   1.191  1.00  0.00           C  
ATOM   3473  NH1 ARG B 214      -2.416  14.723   2.293  1.00  0.00           N  
ATOM   3474  NH2 ARG B 214      -3.152  14.959   0.145  1.00  0.00           N  
ATOM   3475  H   ARG B 214      -5.650   9.278   3.437  1.00  0.00           H  
ATOM   3476  HA  ARG B 214      -3.727   7.888   1.893  1.00  0.00           H  
ATOM   3477 1HB  ARG B 214      -3.475  10.077   3.978  1.00  0.00           H  
ATOM   3478 2HB  ARG B 214      -2.080   9.460   3.105  1.00  0.00           H  
ATOM   3479 1HG  ARG B 214      -2.965  10.222   1.002  1.00  0.00           H  
ATOM   3480 2HG  ARG B 214      -4.511  10.669   1.765  1.00  0.00           H  
ATOM   3481 1HD  ARG B 214      -3.373  12.326   3.115  1.00  0.00           H  
ATOM   3482 2HD  ARG B 214      -1.820  11.869   2.379  1.00  0.00           H  
ATOM   3483  HE  ARG B 214      -3.508  12.496   0.265  1.00  0.00           H  
ATOM   3484 1HH1 ARG B 214      -2.222  14.137   3.093  1.00  0.00           H  
ATOM   3485 2HH1 ARG B 214      -2.238  15.716   2.339  1.00  0.00           H  
ATOM   3486 1HH2 ARG B 214      -3.524  14.551  -0.702  1.00  0.00           H  
ATOM   3487 2HH2 ARG B 214      -2.975  15.951   0.191  1.00  0.00           H  
ATOM   3488  N   PHE B 215      -3.639   7.235   5.141  1.00  0.00           N  
ATOM   3489  CA  PHE B 215      -3.085   6.263   6.084  1.00  0.00           C  
ATOM   3490  C   PHE B 215      -3.490   4.839   5.730  1.00  0.00           C  
ATOM   3491  O   PHE B 215      -2.686   3.908   5.836  1.00  0.00           O  
ATOM   3492  CB  PHE B 215      -3.581   6.502   7.509  1.00  0.00           C  
ATOM   3493  CG  PHE B 215      -2.935   7.589   8.322  1.00  0.00           C  
ATOM   3494  CD1 PHE B 215      -3.543   8.807   8.560  1.00  0.00           C  
ATOM   3495  CD2 PHE B 215      -1.710   7.355   8.898  1.00  0.00           C  
ATOM   3496  CE1 PHE B 215      -2.926   9.760   9.343  1.00  0.00           C  
ATOM   3497  CE2 PHE B 215      -1.091   8.290   9.670  1.00  0.00           C  
ATOM   3498  CZ  PHE B 215      -1.694   9.499   9.896  1.00  0.00           C  
ATOM   3499  H   PHE B 215      -4.312   7.946   5.456  1.00  0.00           H  
ATOM   3500  HA  PHE B 215      -1.998   6.335   6.057  1.00  0.00           H  
ATOM   3501 1HB  PHE B 215      -4.650   6.723   7.452  1.00  0.00           H  
ATOM   3502 2HB  PHE B 215      -3.480   5.586   8.055  1.00  0.00           H  
ATOM   3503  HD1 PHE B 215      -4.514   9.006   8.137  1.00  0.00           H  
ATOM   3504  HD2 PHE B 215      -1.239   6.399   8.740  1.00  0.00           H  
ATOM   3505  HE1 PHE B 215      -3.407  10.714   9.528  1.00  0.00           H  
ATOM   3506  HE2 PHE B 215      -0.121   8.074  10.106  1.00  0.00           H  
ATOM   3507  HZ  PHE B 215      -1.201  10.247  10.518  1.00  0.00           H  
ATOM   3508  N   LEU B 216      -4.740   4.663   5.295  1.00  0.00           N  
ATOM   3509  CA  LEU B 216      -5.239   3.349   4.935  1.00  0.00           C  
ATOM   3510  C   LEU B 216      -4.493   2.813   3.726  1.00  0.00           C  
ATOM   3511  O   LEU B 216      -4.138   1.633   3.683  1.00  0.00           O  
ATOM   3512  CB  LEU B 216      -6.727   3.457   4.577  1.00  0.00           C  
ATOM   3513  CG  LEU B 216      -7.742   3.798   5.719  1.00  0.00           C  
ATOM   3514  CD1 LEU B 216      -9.065   4.061   5.085  1.00  0.00           C  
ATOM   3515  CD2 LEU B 216      -7.881   2.675   6.668  1.00  0.00           C  
ATOM   3516  H   LEU B 216      -5.374   5.469   5.256  1.00  0.00           H  
ATOM   3517  HA  LEU B 216      -5.085   2.672   5.770  1.00  0.00           H  
ATOM   3518 1HB  LEU B 216      -6.823   4.239   3.825  1.00  0.00           H  
ATOM   3519 2HB  LEU B 216      -7.041   2.515   4.120  1.00  0.00           H  
ATOM   3520  HG  LEU B 216      -7.415   4.669   6.262  1.00  0.00           H  
ATOM   3521 1HD1 LEU B 216      -9.810   4.286   5.838  1.00  0.00           H  
ATOM   3522 2HD1 LEU B 216      -8.981   4.890   4.410  1.00  0.00           H  
ATOM   3523 3HD1 LEU B 216      -9.351   3.186   4.551  1.00  0.00           H  
ATOM   3524 1HD2 LEU B 216      -8.612   2.949   7.424  1.00  0.00           H  
ATOM   3525 2HD2 LEU B 216      -8.232   1.803   6.128  1.00  0.00           H  
ATOM   3526 3HD2 LEU B 216      -6.930   2.470   7.143  1.00  0.00           H  
ATOM   3527  N   LEU B 217      -4.228   3.680   2.750  1.00  0.00           N  
ATOM   3528  CA  LEU B 217      -3.588   3.237   1.532  1.00  0.00           C  
ATOM   3529  C   LEU B 217      -2.097   3.033   1.692  1.00  0.00           C  
ATOM   3530  O   LEU B 217      -1.562   2.081   1.127  1.00  0.00           O  
ATOM   3531  CB  LEU B 217      -3.916   4.215   0.413  1.00  0.00           C  
ATOM   3532  CG  LEU B 217      -5.413   4.219   0.009  1.00  0.00           C  
ATOM   3533  CD1 LEU B 217      -5.682   5.283  -1.040  1.00  0.00           C  
ATOM   3534  CD2 LEU B 217      -5.818   2.862  -0.534  1.00  0.00           C  
ATOM   3535  H   LEU B 217      -4.549   4.649   2.827  1.00  0.00           H  
ATOM   3536  HA  LEU B 217      -3.992   2.269   1.284  1.00  0.00           H  
ATOM   3537 1HB  LEU B 217      -3.652   5.223   0.750  1.00  0.00           H  
ATOM   3538 2HB  LEU B 217      -3.320   3.967  -0.451  1.00  0.00           H  
ATOM   3539  HG  LEU B 217      -5.998   4.449   0.878  1.00  0.00           H  
ATOM   3540 1HD1 LEU B 217      -6.730   5.284  -1.300  1.00  0.00           H  
ATOM   3541 2HD1 LEU B 217      -5.406   6.253  -0.642  1.00  0.00           H  
ATOM   3542 3HD1 LEU B 217      -5.116   5.073  -1.916  1.00  0.00           H  
ATOM   3543 1HD2 LEU B 217      -6.848   2.897  -0.796  1.00  0.00           H  
ATOM   3544 2HD2 LEU B 217      -5.228   2.661  -1.411  1.00  0.00           H  
ATOM   3545 3HD2 LEU B 217      -5.685   2.072   0.185  1.00  0.00           H  
ATOM   3546  N   GLU B 218      -1.412   3.872   2.468  1.00  0.00           N  
ATOM   3547  CA  GLU B 218       0.007   3.637   2.655  1.00  0.00           C  
ATOM   3548  C   GLU B 218       0.197   2.366   3.483  1.00  0.00           C  
ATOM   3549  O   GLU B 218       1.131   1.594   3.235  1.00  0.00           O  
ATOM   3550  CB  GLU B 218       0.670   4.833   3.344  1.00  0.00           C  
ATOM   3551  CG  GLU B 218       0.778   6.078   2.476  1.00  0.00           C  
ATOM   3552  CD  GLU B 218       1.577   5.851   1.223  1.00  0.00           C  
ATOM   3553  OE1 GLU B 218       2.656   5.318   1.317  1.00  0.00           O  
ATOM   3554  OE2 GLU B 218       1.107   6.210   0.169  1.00  0.00           O  
ATOM   3555  H   GLU B 218      -1.853   4.690   2.890  1.00  0.00           H  
ATOM   3556  HA  GLU B 218       0.463   3.476   1.679  1.00  0.00           H  
ATOM   3557 1HB  GLU B 218       0.106   5.096   4.238  1.00  0.00           H  
ATOM   3558 2HB  GLU B 218       1.676   4.558   3.661  1.00  0.00           H  
ATOM   3559 1HG  GLU B 218      -0.225   6.404   2.200  1.00  0.00           H  
ATOM   3560 2HG  GLU B 218       1.241   6.874   3.057  1.00  0.00           H  
ATOM   3561  N   ALA B 219      -0.694   2.113   4.457  1.00  0.00           N  
ATOM   3562  CA  ALA B 219      -0.593   0.875   5.197  1.00  0.00           C  
ATOM   3563  C   ALA B 219      -0.840  -0.294   4.257  1.00  0.00           C  
ATOM   3564  O   ALA B 219      -0.094  -1.266   4.301  1.00  0.00           O  
ATOM   3565  CB  ALA B 219      -1.569   0.861   6.350  1.00  0.00           C  
ATOM   3566  H   ALA B 219      -1.416   2.796   4.705  1.00  0.00           H  
ATOM   3567  HA  ALA B 219       0.419   0.786   5.589  1.00  0.00           H  
ATOM   3568 1HB  ALA B 219      -1.471  -0.062   6.899  1.00  0.00           H  
ATOM   3569 2HB  ALA B 219      -1.359   1.699   7.013  1.00  0.00           H  
ATOM   3570 3HB  ALA B 219      -2.581   0.957   5.966  1.00  0.00           H  
ATOM   3571  N   ALA B 220      -1.844  -0.189   3.367  1.00  0.00           N  
ATOM   3572  CA  ALA B 220      -2.126  -1.245   2.408  1.00  0.00           C  
ATOM   3573  C   ALA B 220      -0.940  -1.475   1.480  1.00  0.00           C  
ATOM   3574  O   ALA B 220      -0.620  -2.619   1.156  1.00  0.00           O  
ATOM   3575  CB  ALA B 220      -3.360  -0.899   1.607  1.00  0.00           C  
ATOM   3576  H   ALA B 220      -2.476   0.616   3.398  1.00  0.00           H  
ATOM   3577  HA  ALA B 220      -2.307  -2.167   2.961  1.00  0.00           H  
ATOM   3578 1HB  ALA B 220      -3.598  -1.688   0.912  1.00  0.00           H  
ATOM   3579 2HB  ALA B 220      -4.172  -0.755   2.271  1.00  0.00           H  
ATOM   3580 3HB  ALA B 220      -3.189   0.010   1.078  1.00  0.00           H  
ATOM   3581  N   ARG B 221      -0.258  -0.396   1.078  1.00  0.00           N  
ATOM   3582  CA  ARG B 221       0.920  -0.518   0.237  1.00  0.00           C  
ATOM   3583  C   ARG B 221       1.990  -1.313   0.962  1.00  0.00           C  
ATOM   3584  O   ARG B 221       2.566  -2.250   0.395  1.00  0.00           O  
ATOM   3585  CB  ARG B 221       1.465   0.851  -0.140  1.00  0.00           C  
ATOM   3586  CG  ARG B 221       2.704   0.826  -1.021  1.00  0.00           C  
ATOM   3587  CD  ARG B 221       3.162   2.196  -1.366  1.00  0.00           C  
ATOM   3588  NE  ARG B 221       3.550   2.951  -0.186  1.00  0.00           N  
ATOM   3589  CZ  ARG B 221       4.709   2.784   0.482  1.00  0.00           C  
ATOM   3590  NH1 ARG B 221       5.579   1.888   0.074  1.00  0.00           N  
ATOM   3591  NH2 ARG B 221       4.970   3.522   1.547  1.00  0.00           N  
ATOM   3592  H   ARG B 221      -0.617   0.534   1.305  1.00  0.00           H  
ATOM   3593  HA  ARG B 221       0.661  -1.059  -0.661  1.00  0.00           H  
ATOM   3594 1HB  ARG B 221       0.698   1.416  -0.668  1.00  0.00           H  
ATOM   3595 2HB  ARG B 221       1.716   1.405   0.765  1.00  0.00           H  
ATOM   3596 1HG  ARG B 221       3.513   0.316  -0.497  1.00  0.00           H  
ATOM   3597 2HG  ARG B 221       2.482   0.295  -1.948  1.00  0.00           H  
ATOM   3598 1HD  ARG B 221       4.023   2.136  -2.031  1.00  0.00           H  
ATOM   3599 2HD  ARG B 221       2.356   2.734  -1.864  1.00  0.00           H  
ATOM   3600  HE  ARG B 221       2.906   3.651   0.158  1.00  0.00           H  
ATOM   3601 1HH1 ARG B 221       5.380   1.324  -0.740  1.00  0.00           H  
ATOM   3602 2HH1 ARG B 221       6.447   1.763   0.574  1.00  0.00           H  
ATOM   3603 1HH2 ARG B 221       4.300   4.212   1.861  1.00  0.00           H  
ATOM   3604 2HH2 ARG B 221       5.837   3.397   2.047  1.00  0.00           H  
ATOM   3605  N   ALA B 222       2.253  -0.954   2.219  1.00  0.00           N  
ATOM   3606  CA  ALA B 222       3.236  -1.664   3.008  1.00  0.00           C  
ATOM   3607  C   ALA B 222       2.833  -3.142   3.180  1.00  0.00           C  
ATOM   3608  O   ALA B 222       3.674  -4.039   3.063  1.00  0.00           O  
ATOM   3609  CB  ALA B 222       3.381  -0.964   4.341  1.00  0.00           C  
ATOM   3610  H   ALA B 222       1.775  -0.138   2.615  1.00  0.00           H  
ATOM   3611  HA  ALA B 222       4.189  -1.635   2.480  1.00  0.00           H  
ATOM   3612 1HB  ALA B 222       4.123  -1.458   4.944  1.00  0.00           H  
ATOM   3613 2HB  ALA B 222       3.675   0.070   4.177  1.00  0.00           H  
ATOM   3614 3HB  ALA B 222       2.422  -0.984   4.839  1.00  0.00           H  
ATOM   3615  N   MET B 223       1.538  -3.402   3.396  1.00  0.00           N  
ATOM   3616  CA  MET B 223       1.057  -4.769   3.539  1.00  0.00           C  
ATOM   3617  C   MET B 223       1.281  -5.551   2.268  1.00  0.00           C  
ATOM   3618  O   MET B 223       1.734  -6.698   2.313  1.00  0.00           O  
ATOM   3619  CB  MET B 223      -0.409  -4.769   3.894  1.00  0.00           C  
ATOM   3620  CG  MET B 223      -0.680  -4.257   5.220  1.00  0.00           C  
ATOM   3621  SD  MET B 223      -2.351  -4.169   5.582  1.00  0.00           S  
ATOM   3622  CE  MET B 223      -2.253  -3.304   7.112  1.00  0.00           C  
ATOM   3623  H   MET B 223       0.891  -2.621   3.524  1.00  0.00           H  
ATOM   3624  HA  MET B 223       1.612  -5.255   4.337  1.00  0.00           H  
ATOM   3625 1HB  MET B 223      -0.939  -4.143   3.205  1.00  0.00           H  
ATOM   3626 2HB  MET B 223      -0.816  -5.783   3.818  1.00  0.00           H  
ATOM   3627 1HG  MET B 223      -0.231  -4.921   5.913  1.00  0.00           H  
ATOM   3628 2HG  MET B 223      -0.244  -3.301   5.365  1.00  0.00           H  
ATOM   3629 1HE  MET B 223      -3.251  -3.190   7.502  1.00  0.00           H  
ATOM   3630 2HE  MET B 223      -1.649  -3.852   7.812  1.00  0.00           H  
ATOM   3631 3HE  MET B 223      -1.803  -2.330   6.949  1.00  0.00           H  
ATOM   3632  N   SER B 224       1.046  -4.911   1.119  1.00  0.00           N  
ATOM   3633  CA  SER B 224       1.238  -5.576  -0.148  1.00  0.00           C  
ATOM   3634  C   SER B 224       2.687  -6.023  -0.259  1.00  0.00           C  
ATOM   3635  O   SER B 224       2.948  -7.160  -0.651  1.00  0.00           O  
ATOM   3636  CB  SER B 224       0.877  -4.669  -1.309  1.00  0.00           C  
ATOM   3637  OG  SER B 224       1.017  -5.354  -2.524  1.00  0.00           O  
ATOM   3638  H   SER B 224       0.639  -3.975   1.137  1.00  0.00           H  
ATOM   3639  HA  SER B 224       0.599  -6.456  -0.179  1.00  0.00           H  
ATOM   3640 1HB  SER B 224      -0.150  -4.308  -1.197  1.00  0.00           H  
ATOM   3641 2HB  SER B 224       1.531  -3.799  -1.304  1.00  0.00           H  
ATOM   3642  HG  SER B 224       0.944  -4.680  -3.233  1.00  0.00           H  
ATOM   3643  N   ARG B 225       3.644  -5.165   0.128  1.00  0.00           N  
ATOM   3644  CA  ARG B 225       5.045  -5.577   0.039  1.00  0.00           C  
ATOM   3645  C   ARG B 225       5.372  -6.706   1.024  1.00  0.00           C  
ATOM   3646  O   ARG B 225       6.119  -7.641   0.690  1.00  0.00           O  
ATOM   3647  CB  ARG B 225       5.983  -4.414   0.346  1.00  0.00           C  
ATOM   3648  CG  ARG B 225       5.886  -3.185  -0.564  1.00  0.00           C  
ATOM   3649  CD  ARG B 225       6.421  -3.400  -1.968  1.00  0.00           C  
ATOM   3650  NE  ARG B 225       5.448  -4.048  -2.871  1.00  0.00           N  
ATOM   3651  CZ  ARG B 225       4.358  -3.457  -3.403  1.00  0.00           C  
ATOM   3652  NH1 ARG B 225       4.057  -2.200  -3.134  1.00  0.00           N  
ATOM   3653  NH2 ARG B 225       3.607  -4.177  -4.197  1.00  0.00           N  
ATOM   3654  H   ARG B 225       3.374  -4.215   0.415  1.00  0.00           H  
ATOM   3655  HA  ARG B 225       5.231  -5.939  -0.968  1.00  0.00           H  
ATOM   3656 1HB  ARG B 225       5.781  -4.065   1.361  1.00  0.00           H  
ATOM   3657 2HB  ARG B 225       7.013  -4.766   0.327  1.00  0.00           H  
ATOM   3658 1HG  ARG B 225       4.845  -2.903  -0.633  1.00  0.00           H  
ATOM   3659 2HG  ARG B 225       6.445  -2.367  -0.110  1.00  0.00           H  
ATOM   3660 1HD  ARG B 225       6.706  -2.443  -2.398  1.00  0.00           H  
ATOM   3661 2HD  ARG B 225       7.303  -4.040  -1.915  1.00  0.00           H  
ATOM   3662  HE  ARG B 225       5.600  -5.031  -3.156  1.00  0.00           H  
ATOM   3663 1HH1 ARG B 225       4.644  -1.668  -2.518  1.00  0.00           H  
ATOM   3664 2HH1 ARG B 225       3.256  -1.761  -3.564  1.00  0.00           H  
ATOM   3665 1HH2 ARG B 225       3.897  -5.153  -4.381  1.00  0.00           H  
ATOM   3666 2HH2 ARG B 225       2.746  -3.801  -4.583  1.00  0.00           H  
ATOM   3667  N   ALA B 226       4.813  -6.628   2.239  1.00  0.00           N  
ATOM   3668  CA  ALA B 226       5.068  -7.649   3.243  1.00  0.00           C  
ATOM   3669  C   ALA B 226       4.564  -9.025   2.788  1.00  0.00           C  
ATOM   3670  O   ALA B 226       5.212 -10.043   3.050  1.00  0.00           O  
ATOM   3671  CB  ALA B 226       4.438  -7.237   4.570  1.00  0.00           C  
ATOM   3672  H   ALA B 226       4.253  -5.804   2.479  1.00  0.00           H  
ATOM   3673  HA  ALA B 226       6.132  -7.720   3.362  1.00  0.00           H  
ATOM   3674 1HB  ALA B 226       4.655  -7.971   5.333  1.00  0.00           H  
ATOM   3675 2HB  ALA B 226       4.837  -6.271   4.876  1.00  0.00           H  
ATOM   3676 3HB  ALA B 226       3.369  -7.153   4.437  1.00  0.00           H  
ATOM   3677  N   THR B 227       3.438  -9.056   2.078  1.00  0.00           N  
ATOM   3678  CA  THR B 227       2.869 -10.291   1.551  1.00  0.00           C  
ATOM   3679  C   THR B 227       3.544 -10.730   0.253  1.00  0.00           C  
ATOM   3680  O   THR B 227       3.707 -11.930   0.016  1.00  0.00           O  
ATOM   3681  CB  THR B 227       1.341 -10.150   1.367  1.00  0.00           C  
ATOM   3682  OG1 THR B 227       0.740  -9.891   2.643  1.00  0.00           O  
ATOM   3683  CG2 THR B 227       0.726 -11.426   0.755  1.00  0.00           C  
ATOM   3684  H   THR B 227       2.904  -8.187   1.968  1.00  0.00           H  
ATOM   3685  HA  THR B 227       3.036 -11.075   2.288  1.00  0.00           H  
ATOM   3686  HB  THR B 227       1.147  -9.297   0.726  1.00  0.00           H  
ATOM   3687  HG1 THR B 227      -0.028  -9.272   2.533  1.00  0.00           H  
ATOM   3688 1HG2 THR B 227      -0.340 -11.296   0.650  1.00  0.00           H  
ATOM   3689 2HG2 THR B 227       1.156 -11.625  -0.220  1.00  0.00           H  
ATOM   3690 3HG2 THR B 227       0.921 -12.269   1.413  1.00  0.00           H  
ATOM   3691  N   GLU B 228       3.942  -9.782  -0.596  1.00  0.00           N  
ATOM   3692  CA  GLU B 228       4.618 -10.107  -1.844  1.00  0.00           C  
ATOM   3693  C   GLU B 228       5.919 -10.853  -1.570  1.00  0.00           C  
ATOM   3694  O   GLU B 228       6.274 -11.779  -2.304  1.00  0.00           O  
ATOM   3695  CB  GLU B 228       4.895  -8.841  -2.655  1.00  0.00           C  
ATOM   3696  CG  GLU B 228       5.465  -9.072  -4.055  1.00  0.00           C  
ATOM   3697  CD  GLU B 228       5.568  -7.798  -4.838  1.00  0.00           C  
ATOM   3698  OE1 GLU B 228       5.277  -6.758  -4.286  1.00  0.00           O  
ATOM   3699  OE2 GLU B 228       5.960  -7.851  -5.978  1.00  0.00           O  
ATOM   3700  H   GLU B 228       3.730  -8.805  -0.397  1.00  0.00           H  
ATOM   3701  HA  GLU B 228       3.981 -10.761  -2.427  1.00  0.00           H  
ATOM   3702 1HB  GLU B 228       3.968  -8.276  -2.760  1.00  0.00           H  
ATOM   3703 2HB  GLU B 228       5.595  -8.210  -2.108  1.00  0.00           H  
ATOM   3704 1HG  GLU B 228       6.455  -9.517  -3.975  1.00  0.00           H  
ATOM   3705 2HG  GLU B 228       4.823  -9.774  -4.584  1.00  0.00           H  
ATOM   3706  N   ARG B 229       6.635 -10.469  -0.502  1.00  0.00           N  
ATOM   3707  CA  ARG B 229       7.866 -11.160  -0.115  1.00  0.00           C  
ATOM   3708  C   ARG B 229       7.889 -11.549   1.375  1.00  0.00           C  
ATOM   3709  O   ARG B 229       8.549 -10.876   2.176  1.00  0.00           O  
ATOM   3710  CB  ARG B 229       9.072 -10.284  -0.420  1.00  0.00           C  
ATOM   3711  CG  ARG B 229       9.325 -10.036  -1.899  1.00  0.00           C  
ATOM   3712  CD  ARG B 229       9.805 -11.263  -2.587  1.00  0.00           C  
ATOM   3713  NE  ARG B 229      10.093 -11.019  -3.991  1.00  0.00           N  
ATOM   3714  CZ  ARG B 229       9.207 -11.181  -4.993  1.00  0.00           C  
ATOM   3715  NH1 ARG B 229       7.984 -11.586  -4.731  1.00  0.00           N  
ATOM   3716  NH2 ARG B 229       9.567 -10.933  -6.240  1.00  0.00           N  
ATOM   3717  H   ARG B 229       6.327  -9.639   0.022  1.00  0.00           H  
ATOM   3718  HA  ARG B 229       7.958 -12.063  -0.718  1.00  0.00           H  
ATOM   3719 1HB  ARG B 229       8.948  -9.314   0.059  1.00  0.00           H  
ATOM   3720 2HB  ARG B 229       9.969 -10.742  -0.004  1.00  0.00           H  
ATOM   3721 1HG  ARG B 229       8.400  -9.714  -2.378  1.00  0.00           H  
ATOM   3722 2HG  ARG B 229      10.083  -9.260  -2.014  1.00  0.00           H  
ATOM   3723 1HD  ARG B 229      10.717 -11.615  -2.108  1.00  0.00           H  
ATOM   3724 2HD  ARG B 229       9.040 -12.036  -2.525  1.00  0.00           H  
ATOM   3725  HE  ARG B 229      11.024 -10.706  -4.233  1.00  0.00           H  
ATOM   3726 1HH1 ARG B 229       7.709 -11.776  -3.777  1.00  0.00           H  
ATOM   3727 2HH1 ARG B 229       7.320 -11.707  -5.482  1.00  0.00           H  
ATOM   3728 1HH2 ARG B 229      10.508 -10.621  -6.442  1.00  0.00           H  
ATOM   3729 2HH2 ARG B 229       8.904 -11.054  -6.991  1.00  0.00           H  
ATOM   3730  N   PRO B 230       7.238 -12.650   1.784  1.00  0.00           N  
ATOM   3731  CA  PRO B 230       7.087 -13.032   3.170  1.00  0.00           C  
ATOM   3732  C   PRO B 230       8.429 -13.236   3.854  1.00  0.00           C  
ATOM   3733  O   PRO B 230       9.301 -13.912   3.312  1.00  0.00           O  
ATOM   3734  CB  PRO B 230       6.356 -14.377   3.068  1.00  0.00           C  
ATOM   3735  CG  PRO B 230       5.529 -14.264   1.822  1.00  0.00           C  
ATOM   3736  CD  PRO B 230       6.407 -13.479   0.867  1.00  0.00           C  
ATOM   3737  HA  PRO B 230       6.474 -12.291   3.681  1.00  0.00           H  
ATOM   3738 1HB  PRO B 230       7.084 -15.202   3.031  1.00  0.00           H  
ATOM   3739 2HB  PRO B 230       5.743 -14.528   3.966  1.00  0.00           H  
ATOM   3740 1HG  PRO B 230       5.267 -15.259   1.435  1.00  0.00           H  
ATOM   3741 2HG  PRO B 230       4.580 -13.744   2.040  1.00  0.00           H  
ATOM   3742 1HD  PRO B 230       7.079 -14.135   0.300  1.00  0.00           H  
ATOM   3743 2HD  PRO B 230       5.759 -12.910   0.226  1.00  0.00           H  
ATOM   3744  N   GLY B 231       8.580 -12.672   5.045  1.00  0.00           N  
ATOM   3745  CA  GLY B 231       9.768 -12.875   5.873  1.00  0.00           C  
ATOM   3746  C   GLY B 231      10.991 -12.037   5.493  1.00  0.00           C  
ATOM   3747  O   GLY B 231      12.005 -12.085   6.195  1.00  0.00           O  
ATOM   3748  H   GLY B 231       7.831 -12.081   5.400  1.00  0.00           H  
ATOM   3749 1HA  GLY B 231       9.506 -12.662   6.906  1.00  0.00           H  
ATOM   3750 2HA  GLY B 231      10.040 -13.927   5.838  1.00  0.00           H  
ATOM   3751  N   SER B 232      10.897 -11.266   4.416  1.00  0.00           N  
ATOM   3752  CA  SER B 232      12.026 -10.491   3.905  1.00  0.00           C  
ATOM   3753  C   SER B 232      12.341  -9.241   4.710  1.00  0.00           C  
ATOM   3754  O   SER B 232      11.514  -8.754   5.487  1.00  0.00           O  
ATOM   3755  CB  SER B 232      11.764 -10.065   2.481  1.00  0.00           C  
ATOM   3756  OG  SER B 232      10.670  -9.193   2.427  1.00  0.00           O  
ATOM   3757  H   SER B 232      10.023 -11.258   3.880  1.00  0.00           H  
ATOM   3758  HA  SER B 232      12.907 -11.136   3.921  1.00  0.00           H  
ATOM   3759 1HB  SER B 232      12.645  -9.573   2.082  1.00  0.00           H  
ATOM   3760 2HB  SER B 232      11.567 -10.942   1.871  1.00  0.00           H  
ATOM   3761  HG  SER B 232       9.892  -9.766   2.217  1.00  0.00           H  
ATOM   3762  N   ASN B 233      13.549  -8.695   4.504  1.00  0.00           N  
ATOM   3763  CA  ASN B 233      13.894  -7.430   5.140  1.00  0.00           C  
ATOM   3764  C   ASN B 233      12.999  -6.308   4.619  1.00  0.00           C  
ATOM   3765  O   ASN B 233      12.688  -5.363   5.350  1.00  0.00           O  
ATOM   3766  CB  ASN B 233      15.356  -7.099   4.938  1.00  0.00           C  
ATOM   3767  CG  ASN B 233      16.269  -7.970   5.770  1.00  0.00           C  
ATOM   3768  OD1 ASN B 233      15.874  -8.557   6.791  1.00  0.00           O  
ATOM   3769  ND2 ASN B 233      17.499  -8.069   5.347  1.00  0.00           N  
ATOM   3770  H   ASN B 233      14.217  -9.166   3.908  1.00  0.00           H  
ATOM   3771  HA  ASN B 233      13.708  -7.519   6.208  1.00  0.00           H  
ATOM   3772 1HB  ASN B 233      15.615  -7.215   3.886  1.00  0.00           H  
ATOM   3773 2HB  ASN B 233      15.532  -6.057   5.204  1.00  0.00           H  
ATOM   3774 1HD2 ASN B 233      18.159  -8.629   5.850  1.00  0.00           H  
ATOM   3775 2HD2 ASN B 233      17.789  -7.583   4.523  1.00  0.00           H  
ATOM   3776  N   LEU B 234      12.554  -6.424   3.361  1.00  0.00           N  
ATOM   3777  CA  LEU B 234      11.610  -5.459   2.829  1.00  0.00           C  
ATOM   3778  C   LEU B 234      10.346  -5.518   3.667  1.00  0.00           C  
ATOM   3779  O   LEU B 234       9.827  -4.485   4.095  1.00  0.00           O  
ATOM   3780  CB  LEU B 234      11.291  -5.755   1.358  1.00  0.00           C  
ATOM   3781  CG  LEU B 234      10.234  -4.850   0.711  1.00  0.00           C  
ATOM   3782  CD1 LEU B 234      10.715  -3.405   0.741  1.00  0.00           C  
ATOM   3783  CD2 LEU B 234       9.976  -5.310  -0.716  1.00  0.00           C  
ATOM   3784  H   LEU B 234      12.897  -7.170   2.774  1.00  0.00           H  
ATOM   3785  HA  LEU B 234      12.027  -4.459   2.918  1.00  0.00           H  
ATOM   3786 1HB  LEU B 234      12.208  -5.660   0.778  1.00  0.00           H  
ATOM   3787 2HB  LEU B 234      10.940  -6.783   1.278  1.00  0.00           H  
ATOM   3788  HG  LEU B 234       9.308  -4.905   1.284  1.00  0.00           H  
ATOM   3789 1HD1 LEU B 234       9.964  -2.762   0.282  1.00  0.00           H  
ATOM   3790 2HD1 LEU B 234      10.873  -3.096   1.775  1.00  0.00           H  
ATOM   3791 3HD1 LEU B 234      11.650  -3.321   0.190  1.00  0.00           H  
ATOM   3792 1HD2 LEU B 234       9.224  -4.668  -1.175  1.00  0.00           H  
ATOM   3793 2HD2 LEU B 234      10.901  -5.254  -1.289  1.00  0.00           H  
ATOM   3794 3HD2 LEU B 234       9.617  -6.340  -0.707  1.00  0.00           H  
ATOM   3795  N   ALA B 235       9.861  -6.738   3.923  1.00  0.00           N  
ATOM   3796  CA  ALA B 235       8.658  -6.920   4.714  1.00  0.00           C  
ATOM   3797  C   ALA B 235       8.835  -6.348   6.111  1.00  0.00           C  
ATOM   3798  O   ALA B 235       7.931  -5.693   6.623  1.00  0.00           O  
ATOM   3799  CB  ALA B 235       8.305  -8.384   4.824  1.00  0.00           C  
ATOM   3800  H   ALA B 235      10.317  -7.543   3.501  1.00  0.00           H  
ATOM   3801  HA  ALA B 235       7.848  -6.387   4.220  1.00  0.00           H  
ATOM   3802 1HB  ALA B 235       7.400  -8.468   5.406  1.00  0.00           H  
ATOM   3803 2HB  ALA B 235       8.151  -8.811   3.830  1.00  0.00           H  
ATOM   3804 3HB  ALA B 235       9.103  -8.922   5.322  1.00  0.00           H  
ATOM   3805  N   LYS B 236      10.020  -6.515   6.704  1.00  0.00           N  
ATOM   3806  CA  LYS B 236      10.242  -5.998   8.052  1.00  0.00           C  
ATOM   3807  C   LYS B 236      10.127  -4.479   8.050  1.00  0.00           C  
ATOM   3808  O   LYS B 236       9.514  -3.892   8.949  1.00  0.00           O  
ATOM   3809  CB  LYS B 236      11.616  -6.425   8.564  1.00  0.00           C  
ATOM   3810  CG  LYS B 236      11.728  -7.911   8.853  1.00  0.00           C  
ATOM   3811  CD  LYS B 236      13.136  -8.304   9.287  1.00  0.00           C  
ATOM   3812  CE  LYS B 236      13.255  -9.816   9.437  1.00  0.00           C  
ATOM   3813  NZ  LYS B 236      14.642 -10.233   9.765  1.00  0.00           N  
ATOM   3814  H   LYS B 236      10.723  -7.094   6.234  1.00  0.00           H  
ATOM   3815  HA  LYS B 236       9.477  -6.398   8.711  1.00  0.00           H  
ATOM   3816 1HB  LYS B 236      12.375  -6.161   7.832  1.00  0.00           H  
ATOM   3817 2HB  LYS B 236      11.845  -5.883   9.481  1.00  0.00           H  
ATOM   3818 1HG  LYS B 236      11.021  -8.173   9.643  1.00  0.00           H  
ATOM   3819 2HG  LYS B 236      11.461  -8.471   7.964  1.00  0.00           H  
ATOM   3820 1HD  LYS B 236      13.862  -7.966   8.547  1.00  0.00           H  
ATOM   3821 2HD  LYS B 236      13.371  -7.833  10.241  1.00  0.00           H  
ATOM   3822 1HE  LYS B 236      12.587 -10.149  10.229  1.00  0.00           H  
ATOM   3823 2HE  LYS B 236      12.956 -10.290   8.495  1.00  0.00           H  
ATOM   3824 1HZ  LYS B 236      14.680 -11.240   9.847  1.00  0.00           H  
ATOM   3825 2HZ  LYS B 236      15.260  -9.931   9.011  1.00  0.00           H  
ATOM   3826 3HZ  LYS B 236      14.936  -9.812  10.633  1.00  0.00           H  
ATOM   3827  N   LYS B 237      10.687  -3.837   7.019  1.00  0.00           N  
ATOM   3828  CA  LYS B 237      10.583  -2.388   6.907  1.00  0.00           C  
ATOM   3829  C   LYS B 237       9.124  -1.985   6.693  1.00  0.00           C  
ATOM   3830  O   LYS B 237       8.658  -0.976   7.240  1.00  0.00           O  
ATOM   3831  CB  LYS B 237      11.472  -1.866   5.778  1.00  0.00           C  
ATOM   3832  CG  LYS B 237      12.969  -1.972   6.076  1.00  0.00           C  
ATOM   3833  CD  LYS B 237      13.829  -1.488   4.909  1.00  0.00           C  
ATOM   3834  CE  LYS B 237      15.317  -1.631   5.224  1.00  0.00           C  
ATOM   3835  NZ  LYS B 237      16.178  -1.200   4.083  1.00  0.00           N  
ATOM   3836  H   LYS B 237      11.240  -4.375   6.341  1.00  0.00           H  
ATOM   3837  HA  LYS B 237      10.918  -1.942   7.845  1.00  0.00           H  
ATOM   3838 1HB  LYS B 237      11.270  -2.438   4.869  1.00  0.00           H  
ATOM   3839 2HB  LYS B 237      11.232  -0.824   5.574  1.00  0.00           H  
ATOM   3840 1HG  LYS B 237      13.199  -1.381   6.963  1.00  0.00           H  
ATOM   3841 2HG  LYS B 237      13.213  -3.015   6.286  1.00  0.00           H  
ATOM   3842 1HD  LYS B 237      13.594  -2.078   4.020  1.00  0.00           H  
ATOM   3843 2HD  LYS B 237      13.608  -0.442   4.701  1.00  0.00           H  
ATOM   3844 1HE  LYS B 237      15.557  -1.024   6.096  1.00  0.00           H  
ATOM   3845 2HE  LYS B 237      15.531  -2.678   5.453  1.00  0.00           H  
ATOM   3846 1HZ  LYS B 237      17.151  -1.313   4.334  1.00  0.00           H  
ATOM   3847 2HZ  LYS B 237      15.975  -1.765   3.270  1.00  0.00           H  
ATOM   3848 3HZ  LYS B 237      15.996  -0.229   3.871  1.00  0.00           H  
ATOM   3849  N   ALA B 238       8.396  -2.776   5.892  1.00  0.00           N  
ATOM   3850  CA  ALA B 238       6.986  -2.527   5.658  1.00  0.00           C  
ATOM   3851  C   ALA B 238       6.203  -2.615   6.963  1.00  0.00           C  
ATOM   3852  O   ALA B 238       5.328  -1.788   7.207  1.00  0.00           O  
ATOM   3853  CB  ALA B 238       6.437  -3.517   4.653  1.00  0.00           C  
ATOM   3854  H   ALA B 238       8.865  -3.537   5.396  1.00  0.00           H  
ATOM   3855  HA  ALA B 238       6.880  -1.518   5.260  1.00  0.00           H  
ATOM   3856 1HB  ALA B 238       5.419  -3.297   4.491  1.00  0.00           H  
ATOM   3857 2HB  ALA B 238       6.989  -3.440   3.718  1.00  0.00           H  
ATOM   3858 3HB  ALA B 238       6.530  -4.517   5.040  1.00  0.00           H  
ATOM   3859  N   LEU B 239       6.551  -3.571   7.830  1.00  0.00           N  
ATOM   3860  CA  LEU B 239       5.860  -3.716   9.103  1.00  0.00           C  
ATOM   3861  C   LEU B 239       6.094  -2.497   9.967  1.00  0.00           C  
ATOM   3862  O   LEU B 239       5.157  -2.018  10.611  1.00  0.00           O  
ATOM   3863  CB  LEU B 239       6.340  -4.974   9.837  1.00  0.00           C  
ATOM   3864  CG  LEU B 239       5.981  -6.310   9.174  1.00  0.00           C  
ATOM   3865  CD1 LEU B 239       6.675  -7.447   9.911  1.00  0.00           C  
ATOM   3866  CD2 LEU B 239       4.470  -6.492   9.186  1.00  0.00           C  
ATOM   3867  H   LEU B 239       7.256  -4.252   7.538  1.00  0.00           H  
ATOM   3868  HA  LEU B 239       4.800  -3.787   8.920  1.00  0.00           H  
ATOM   3869 1HB  LEU B 239       7.425  -4.931   9.928  1.00  0.00           H  
ATOM   3870 2HB  LEU B 239       5.912  -4.976  10.840  1.00  0.00           H  
ATOM   3871  HG  LEU B 239       6.339  -6.312   8.144  1.00  0.00           H  
ATOM   3872 1HD1 LEU B 239       6.420  -8.396   9.440  1.00  0.00           H  
ATOM   3873 2HD1 LEU B 239       7.755  -7.301   9.871  1.00  0.00           H  
ATOM   3874 3HD1 LEU B 239       6.349  -7.459  10.951  1.00  0.00           H  
ATOM   3875 1HD2 LEU B 239       4.215  -7.441   8.714  1.00  0.00           H  
ATOM   3876 2HD2 LEU B 239       4.112  -6.491  10.215  1.00  0.00           H  
ATOM   3877 3HD2 LEU B 239       4.001  -5.676   8.637  1.00  0.00           H  
ATOM   3878  N   GLU B 240       7.319  -1.954   9.953  1.00  0.00           N  
ATOM   3879  CA  GLU B 240       7.592  -0.762  10.746  1.00  0.00           C  
ATOM   3880  C   GLU B 240       6.752   0.411  10.245  1.00  0.00           C  
ATOM   3881  O   GLU B 240       6.230   1.184  11.055  1.00  0.00           O  
ATOM   3882  CB  GLU B 240       9.075  -0.389  10.724  1.00  0.00           C  
ATOM   3883  CG  GLU B 240       9.985  -1.344  11.478  1.00  0.00           C  
ATOM   3884  CD  GLU B 240      11.433  -0.924  11.449  1.00  0.00           C  
ATOM   3885  OE1 GLU B 240      11.733   0.035  10.777  1.00  0.00           O  
ATOM   3886  OE2 GLU B 240      12.233  -1.552  12.101  1.00  0.00           O  
ATOM   3887  H   GLU B 240       8.072  -2.432   9.441  1.00  0.00           H  
ATOM   3888  HA  GLU B 240       7.311  -0.963  11.777  1.00  0.00           H  
ATOM   3889 1HB  GLU B 240       9.420  -0.357   9.691  1.00  0.00           H  
ATOM   3890 2HB  GLU B 240       9.207   0.608  11.142  1.00  0.00           H  
ATOM   3891 1HG  GLU B 240       9.654  -1.389  12.514  1.00  0.00           H  
ATOM   3892 2HG  GLU B 240       9.886  -2.340  11.048  1.00  0.00           H  
ATOM   3893  N   GLU B 241       6.563   0.507   8.919  1.00  0.00           N  
ATOM   3894  CA  GLU B 241       5.731   1.566   8.351  1.00  0.00           C  
ATOM   3895  C   GLU B 241       4.264   1.351   8.721  1.00  0.00           C  
ATOM   3896  O   GLU B 241       3.562   2.308   9.060  1.00  0.00           O  
ATOM   3897  CB  GLU B 241       5.917   1.642   6.829  1.00  0.00           C  
ATOM   3898  CG  GLU B 241       5.091   2.724   6.099  1.00  0.00           C  
ATOM   3899  CD  GLU B 241       5.366   4.148   6.558  1.00  0.00           C  
ATOM   3900  OE1 GLU B 241       6.313   4.380   7.271  1.00  0.00           O  
ATOM   3901  OE2 GLU B 241       4.643   5.020   6.150  1.00  0.00           O  
ATOM   3902  H   GLU B 241       7.089  -0.129   8.307  1.00  0.00           H  
ATOM   3903  HA  GLU B 241       6.052   2.513   8.782  1.00  0.00           H  
ATOM   3904 1HB  GLU B 241       6.971   1.808   6.604  1.00  0.00           H  
ATOM   3905 2HB  GLU B 241       5.647   0.681   6.392  1.00  0.00           H  
ATOM   3906 1HG  GLU B 241       5.293   2.651   5.031  1.00  0.00           H  
ATOM   3907 2HG  GLU B 241       4.036   2.505   6.249  1.00  0.00           H  
ATOM   3908  N   ILE B 242       3.800   0.102   8.722  1.00  0.00           N  
ATOM   3909  CA  ILE B 242       2.421  -0.158   9.106  1.00  0.00           C  
ATOM   3910  C   ILE B 242       2.247   0.254  10.556  1.00  0.00           C  
ATOM   3911  O   ILE B 242       1.238   0.872  10.895  1.00  0.00           O  
ATOM   3912  CB  ILE B 242       2.026  -1.639   8.964  1.00  0.00           C  
ATOM   3913  CG1 ILE B 242       2.034  -2.015   7.505  1.00  0.00           C  
ATOM   3914  CG2 ILE B 242       0.594  -1.830   9.547  1.00  0.00           C  
ATOM   3915  CD1 ILE B 242       1.976  -3.490   7.235  1.00  0.00           C  
ATOM   3916  H   ILE B 242       4.403  -0.645   8.367  1.00  0.00           H  
ATOM   3917  HA  ILE B 242       1.761   0.443   8.487  1.00  0.00           H  
ATOM   3918  HB  ILE B 242       2.744  -2.267   9.488  1.00  0.00           H  
ATOM   3919 1HG1 ILE B 242       1.183  -1.540   7.008  1.00  0.00           H  
ATOM   3920 2HG1 ILE B 242       2.931  -1.632   7.077  1.00  0.00           H  
ATOM   3921 1HG2 ILE B 242       0.276  -2.856   9.447  1.00  0.00           H  
ATOM   3922 2HG2 ILE B 242       0.564  -1.569  10.603  1.00  0.00           H  
ATOM   3923 3HG2 ILE B 242      -0.093  -1.190   8.998  1.00  0.00           H  
ATOM   3924 1HD1 ILE B 242       2.013  -3.655   6.173  1.00  0.00           H  
ATOM   3925 2HD1 ILE B 242       2.820  -3.974   7.689  1.00  0.00           H  
ATOM   3926 3HD1 ILE B 242       1.070  -3.896   7.633  1.00  0.00           H  
ATOM   3927  N   LEU B 243       3.207  -0.092  11.420  1.00  0.00           N  
ATOM   3928  CA  LEU B 243       3.130   0.290  12.818  1.00  0.00           C  
ATOM   3929  C   LEU B 243       3.130   1.798  12.986  1.00  0.00           C  
ATOM   3930  O   LEU B 243       2.372   2.324  13.791  1.00  0.00           O  
ATOM   3931  CB  LEU B 243       4.305  -0.314  13.596  1.00  0.00           C  
ATOM   3932  CG  LEU B 243       4.277  -1.839  13.765  1.00  0.00           C  
ATOM   3933  CD1 LEU B 243       5.602  -2.310  14.349  1.00  0.00           C  
ATOM   3934  CD2 LEU B 243       3.113  -2.229  14.664  1.00  0.00           C  
ATOM   3935  H   LEU B 243       4.003  -0.647  11.086  1.00  0.00           H  
ATOM   3936  HA  LEU B 243       2.196  -0.093  13.227  1.00  0.00           H  
ATOM   3937 1HB  LEU B 243       5.230  -0.055  13.085  1.00  0.00           H  
ATOM   3938 2HB  LEU B 243       4.328   0.129  14.592  1.00  0.00           H  
ATOM   3939  HG  LEU B 243       4.156  -2.311  12.790  1.00  0.00           H  
ATOM   3940 1HD1 LEU B 243       5.582  -3.393  14.469  1.00  0.00           H  
ATOM   3941 2HD1 LEU B 243       6.414  -2.035  13.677  1.00  0.00           H  
ATOM   3942 3HD1 LEU B 243       5.759  -1.841  15.320  1.00  0.00           H  
ATOM   3943 1HD2 LEU B 243       3.093  -3.313  14.783  1.00  0.00           H  
ATOM   3944 2HD2 LEU B 243       3.234  -1.759  15.640  1.00  0.00           H  
ATOM   3945 3HD2 LEU B 243       2.178  -1.896  14.214  1.00  0.00           H  
ATOM   3946  N   ARG B 244       3.959   2.521  12.219  1.00  0.00           N  
ATOM   3947  CA  ARG B 244       3.984   3.972  12.349  1.00  0.00           C  
ATOM   3948  C   ARG B 244       2.620   4.560  12.011  1.00  0.00           C  
ATOM   3949  O   ARG B 244       2.098   5.404  12.753  1.00  0.00           O  
ATOM   3950  CB  ARG B 244       5.025   4.589  11.420  1.00  0.00           C  
ATOM   3951  CG  ARG B 244       5.208   6.119  11.567  1.00  0.00           C  
ATOM   3952  CD  ARG B 244       6.183   6.682  10.564  1.00  0.00           C  
ATOM   3953  NE  ARG B 244       5.639   6.697   9.197  1.00  0.00           N  
ATOM   3954  CZ  ARG B 244       4.796   7.645   8.700  1.00  0.00           C  
ATOM   3955  NH1 ARG B 244       4.405   8.671   9.446  1.00  0.00           N  
ATOM   3956  NH2 ARG B 244       4.366   7.541   7.456  1.00  0.00           N  
ATOM   3957  H   ARG B 244       4.623   2.048  11.599  1.00  0.00           H  
ATOM   3958  HA  ARG B 244       4.231   4.223  13.380  1.00  0.00           H  
ATOM   3959 1HB  ARG B 244       5.988   4.111  11.590  1.00  0.00           H  
ATOM   3960 2HB  ARG B 244       4.744   4.386  10.381  1.00  0.00           H  
ATOM   3961 1HG  ARG B 244       4.247   6.610  11.426  1.00  0.00           H  
ATOM   3962 2HG  ARG B 244       5.579   6.341  12.567  1.00  0.00           H  
ATOM   3963 1HD  ARG B 244       6.464   7.695  10.841  1.00  0.00           H  
ATOM   3964 2HD  ARG B 244       7.076   6.055  10.556  1.00  0.00           H  
ATOM   3965  HE  ARG B 244       5.918   5.929   8.554  1.00  0.00           H  
ATOM   3966 1HH1 ARG B 244       4.729   8.763  10.397  1.00  0.00           H  
ATOM   3967 2HH1 ARG B 244       3.782   9.368   9.062  1.00  0.00           H  
ATOM   3968 1HH2 ARG B 244       4.653   6.730   6.883  1.00  0.00           H  
ATOM   3969 2HH2 ARG B 244       3.747   8.231   7.069  1.00  0.00           H  
ATOM   3970  N   LEU B 245       2.053   4.125  10.883  1.00  0.00           N  
ATOM   3971  CA  LEU B 245       0.780   4.645  10.431  1.00  0.00           C  
ATOM   3972  C   LEU B 245      -0.322   4.261  11.403  1.00  0.00           C  
ATOM   3973  O   LEU B 245      -1.145   5.097  11.781  1.00  0.00           O  
ATOM   3974  CB  LEU B 245       0.483   4.041   9.053  1.00  0.00           C  
ATOM   3975  CG  LEU B 245       1.438   4.466   7.893  1.00  0.00           C  
ATOM   3976  CD1 LEU B 245       1.172   3.578   6.719  1.00  0.00           C  
ATOM   3977  CD2 LEU B 245       1.232   5.921   7.493  1.00  0.00           C  
ATOM   3978  H   LEU B 245       2.555   3.440  10.306  1.00  0.00           H  
ATOM   3979  HA  LEU B 245       0.842   5.726  10.384  1.00  0.00           H  
ATOM   3980 1HB  LEU B 245       0.559   2.955   9.142  1.00  0.00           H  
ATOM   3981 2HB  LEU B 245      -0.533   4.277   8.767  1.00  0.00           H  
ATOM   3982  HG  LEU B 245       2.473   4.332   8.208  1.00  0.00           H  
ATOM   3983 1HD1 LEU B 245       1.852   3.841   5.916  1.00  0.00           H  
ATOM   3984 2HD1 LEU B 245       1.343   2.542   7.002  1.00  0.00           H  
ATOM   3985 3HD1 LEU B 245       0.142   3.713   6.399  1.00  0.00           H  
ATOM   3986 1HD2 LEU B 245       1.921   6.156   6.680  1.00  0.00           H  
ATOM   3987 2HD2 LEU B 245       0.215   6.067   7.152  1.00  0.00           H  
ATOM   3988 3HD2 LEU B 245       1.435   6.576   8.334  1.00  0.00           H  
ATOM   3989  N   ALA B 246      -0.309   3.004  11.855  1.00  0.00           N  
ATOM   3990  CA  ALA B 246      -1.311   2.505  12.773  1.00  0.00           C  
ATOM   3991  C   ALA B 246      -1.256   3.250  14.098  1.00  0.00           C  
ATOM   3992  O   ALA B 246      -2.299   3.577  14.665  1.00  0.00           O  
ATOM   3993  CB  ALA B 246      -1.120   1.014  12.962  1.00  0.00           C  
ATOM   3994  H   ALA B 246       0.390   2.350  11.508  1.00  0.00           H  
ATOM   3995  HA  ALA B 246      -2.280   2.669  12.332  1.00  0.00           H  
ATOM   3996 1HB  ALA B 246      -1.897   0.616  13.603  1.00  0.00           H  
ATOM   3997 2HB  ALA B 246      -1.165   0.530  12.007  1.00  0.00           H  
ATOM   3998 3HB  ALA B 246      -0.148   0.832  13.394  1.00  0.00           H  
ATOM   3999  N   GLU B 247      -0.052   3.566  14.575  1.00  0.00           N  
ATOM   4000  CA  GLU B 247       0.085   4.287  15.823  1.00  0.00           C  
ATOM   4001  C   GLU B 247      -0.496   5.688  15.692  1.00  0.00           C  
ATOM   4002  O   GLU B 247      -1.207   6.135  16.596  1.00  0.00           O  
ATOM   4003  CB  GLU B 247       1.556   4.362  16.241  1.00  0.00           C  
ATOM   4004  CG  GLU B 247       1.787   4.958  17.622  1.00  0.00           C  
ATOM   4005  CD  GLU B 247       3.222   4.872  18.063  1.00  0.00           C  
ATOM   4006  OE1 GLU B 247       4.083   4.846  17.217  1.00  0.00           O  
ATOM   4007  OE2 GLU B 247       3.457   4.833  19.248  1.00  0.00           O  
ATOM   4008  H   GLU B 247       0.786   3.232  14.097  1.00  0.00           H  
ATOM   4009  HA  GLU B 247      -0.480   3.759  16.586  1.00  0.00           H  
ATOM   4010 1HB  GLU B 247       1.988   3.362  16.231  1.00  0.00           H  
ATOM   4011 2HB  GLU B 247       2.108   4.964  15.520  1.00  0.00           H  
ATOM   4012 1HG  GLU B 247       1.485   6.005  17.610  1.00  0.00           H  
ATOM   4013 2HG  GLU B 247       1.159   4.436  18.342  1.00  0.00           H  
ATOM   4014  N   GLU B 248      -0.237   6.374  14.567  1.00  0.00           N  
ATOM   4015  CA  GLU B 248      -0.792   7.717  14.401  1.00  0.00           C  
ATOM   4016  C   GLU B 248      -2.317   7.654  14.324  1.00  0.00           C  
ATOM   4017  O   GLU B 248      -3.016   8.521  14.872  1.00  0.00           O  
ATOM   4018  CB  GLU B 248      -0.225   8.390  13.155  1.00  0.00           C  
ATOM   4019  CG  GLU B 248       1.252   8.765  13.252  1.00  0.00           C  
ATOM   4020  CD  GLU B 248       1.521   9.820  14.296  1.00  0.00           C  
ATOM   4021  OE1 GLU B 248       0.872  10.831  14.292  1.00  0.00           O  
ATOM   4022  OE2 GLU B 248       2.365   9.580  15.134  1.00  0.00           O  
ATOM   4023  H   GLU B 248       0.409   5.988  13.867  1.00  0.00           H  
ATOM   4024  HA  GLU B 248      -0.517   8.314  15.269  1.00  0.00           H  
ATOM   4025 1HB  GLU B 248      -0.323   7.696  12.332  1.00  0.00           H  
ATOM   4026 2HB  GLU B 248      -0.803   9.280  12.915  1.00  0.00           H  
ATOM   4027 1HG  GLU B 248       1.824   7.873  13.500  1.00  0.00           H  
ATOM   4028 2HG  GLU B 248       1.590   9.119  12.279  1.00  0.00           H  
ATOM   4029  N   LEU B 249      -2.832   6.601  13.680  1.00  0.00           N  
ATOM   4030  CA  LEU B 249      -4.264   6.389  13.598  1.00  0.00           C  
ATOM   4031  C   LEU B 249      -4.867   6.180  14.995  1.00  0.00           C  
ATOM   4032  O   LEU B 249      -5.958   6.681  15.272  1.00  0.00           O  
ATOM   4033  CB  LEU B 249      -4.565   5.178  12.707  1.00  0.00           C  
ATOM   4034  CG  LEU B 249      -4.379   5.398  11.200  1.00  0.00           C  
ATOM   4035  CD1 LEU B 249      -4.503   4.067  10.473  1.00  0.00           C  
ATOM   4036  CD2 LEU B 249      -5.416   6.393  10.700  1.00  0.00           C  
ATOM   4037  H   LEU B 249      -2.201   5.957  13.196  1.00  0.00           H  
ATOM   4038  HA  LEU B 249      -4.710   7.284  13.175  1.00  0.00           H  
ATOM   4039 1HB  LEU B 249      -3.915   4.358  13.004  1.00  0.00           H  
ATOM   4040 2HB  LEU B 249      -5.599   4.873  12.872  1.00  0.00           H  
ATOM   4041  HG  LEU B 249      -3.380   5.790  11.010  1.00  0.00           H  
ATOM   4042 1HD1 LEU B 249      -4.371   4.223   9.402  1.00  0.00           H  
ATOM   4043 2HD1 LEU B 249      -3.738   3.381  10.836  1.00  0.00           H  
ATOM   4044 3HD1 LEU B 249      -5.489   3.642  10.658  1.00  0.00           H  
ATOM   4045 1HD2 LEU B 249      -5.283   6.550   9.629  1.00  0.00           H  
ATOM   4046 2HD2 LEU B 249      -6.416   6.002  10.888  1.00  0.00           H  
ATOM   4047 3HD2 LEU B 249      -5.293   7.341  11.224  1.00  0.00           H  
ATOM   4048  N   ALA B 250      -4.144   5.448  15.874  1.00  0.00           N  
ATOM   4049  CA  ALA B 250      -4.552   5.212  17.265  1.00  0.00           C  
ATOM   4050  C   ALA B 250      -4.564   6.504  18.085  1.00  0.00           C  
ATOM   4051  O   ALA B 250      -5.413   6.691  18.959  1.00  0.00           O  
ATOM   4052  CB  ALA B 250      -3.617   4.224  17.940  1.00  0.00           C  
ATOM   4053  H   ALA B 250      -3.298   4.992  15.526  1.00  0.00           H  
ATOM   4054  HA  ALA B 250      -5.558   4.802  17.250  1.00  0.00           H  
ATOM   4055 1HB  ALA B 250      -3.954   4.048  18.953  1.00  0.00           H  
ATOM   4056 2HB  ALA B 250      -3.617   3.297  17.395  1.00  0.00           H  
ATOM   4057 3HB  ALA B 250      -2.611   4.630  17.959  1.00  0.00           H  
ATOM   4058  N   LYS B 251      -3.595   7.394  17.828  1.00  0.00           N  
ATOM   4059  CA  LYS B 251      -3.510   8.667  18.549  1.00  0.00           C  
ATOM   4060  C   LYS B 251      -4.698   9.573  18.238  1.00  0.00           C  
ATOM   4061  O   LYS B 251      -5.222  10.258  19.119  1.00  0.00           O  
ATOM   4062  CB  LYS B 251      -2.240   9.434  18.175  1.00  0.00           C  
ATOM   4063  CG  LYS B 251      -0.926   8.872  18.679  1.00  0.00           C  
ATOM   4064  CD  LYS B 251       0.237   9.735  18.155  1.00  0.00           C  
ATOM   4065  CE  LYS B 251       1.595   9.217  18.578  1.00  0.00           C  
ATOM   4066  NZ  LYS B 251       2.696  10.019  17.957  1.00  0.00           N  
ATOM   4067  H   LYS B 251      -2.880   7.140  17.140  1.00  0.00           H  
ATOM   4068  HA  LYS B 251      -3.512   8.459  19.617  1.00  0.00           H  
ATOM   4069 1HB  LYS B 251      -2.166   9.481  17.088  1.00  0.00           H  
ATOM   4070 2HB  LYS B 251      -2.324  10.458  18.533  1.00  0.00           H  
ATOM   4071 1HG  LYS B 251      -0.923   8.871  19.768  1.00  0.00           H  
ATOM   4072 2HG  LYS B 251      -0.806   7.851  18.331  1.00  0.00           H  
ATOM   4073 1HD  LYS B 251       0.207   9.757  17.062  1.00  0.00           H  
ATOM   4074 2HD  LYS B 251       0.125  10.756  18.516  1.00  0.00           H  
ATOM   4075 1HE  LYS B 251       1.682   9.271  19.660  1.00  0.00           H  
ATOM   4076 2HE  LYS B 251       1.698   8.181  18.264  1.00  0.00           H  
ATOM   4077 1HZ  LYS B 251       3.590   9.653  18.241  1.00  0.00           H  
ATOM   4078 2HZ  LYS B 251       2.611   9.944  16.921  1.00  0.00           H  
ATOM   4079 3HZ  LYS B 251       2.624  10.984  18.230  1.00  0.00           H  
ATOM   4080  N   ASP B 252      -5.105   9.586  16.973  1.00  0.00           N  
ATOM   4081  CA  ASP B 252      -6.218  10.397  16.507  1.00  0.00           C  
ATOM   4082  C   ASP B 252      -7.533   9.885  17.128  1.00  0.00           C  
ATOM   4083  O   ASP B 252      -7.819   8.702  17.019  1.00  0.00           O  
ATOM   4084  CB  ASP B 252      -6.285  10.376  14.980  1.00  0.00           C  
ATOM   4085  CG  ASP B 252      -7.258  11.411  14.385  1.00  0.00           C  
ATOM   4086  OD1 ASP B 252      -8.441  11.395  14.703  1.00  0.00           O  
ATOM   4087  OD2 ASP B 252      -6.788  12.254  13.606  1.00  0.00           O  
ATOM   4088  H   ASP B 252      -4.568   9.037  16.289  1.00  0.00           H  
ATOM   4089  HA  ASP B 252      -6.011  11.413  16.805  1.00  0.00           H  
ATOM   4090 1HB  ASP B 252      -5.285  10.551  14.577  1.00  0.00           H  
ATOM   4091 2HB  ASP B 252      -6.581   9.378  14.662  1.00  0.00           H  
ATOM   4092  N   PRO B 253      -8.341  10.721  17.811  1.00  0.00           N  
ATOM   4093  CA  PRO B 253      -9.586  10.358  18.486  1.00  0.00           C  
ATOM   4094  C   PRO B 253     -10.739   9.959  17.553  1.00  0.00           C  
ATOM   4095  O   PRO B 253     -11.759   9.452  18.016  1.00  0.00           O  
ATOM   4096  CB  PRO B 253      -9.929  11.638  19.265  1.00  0.00           C  
ATOM   4097  CG  PRO B 253      -9.238  12.751  18.503  1.00  0.00           C  
ATOM   4098  CD  PRO B 253      -7.955  12.138  17.985  1.00  0.00           C  
ATOM   4099  HA  PRO B 253      -9.366   9.534  19.186  1.00  0.00           H  
ATOM   4100 1HB  PRO B 253     -11.021  11.764  19.307  1.00  0.00           H  
ATOM   4101 2HB  PRO B 253      -9.574  11.548  20.303  1.00  0.00           H  
ATOM   4102 1HG  PRO B 253      -9.887  13.112  17.688  1.00  0.00           H  
ATOM   4103 2HG  PRO B 253      -9.056  13.609  19.165  1.00  0.00           H  
ATOM   4104 1HD  PRO B 253      -7.741  12.591  17.003  1.00  0.00           H  
ATOM   4105 2HD  PRO B 253      -7.127  12.260  18.708  1.00  0.00           H  
ATOM   4106  N   ASP B 254     -10.627  10.244  16.253  1.00  0.00           N  
ATOM   4107  CA  ASP B 254     -11.695   9.911  15.323  1.00  0.00           C  
ATOM   4108  C   ASP B 254     -12.107   8.431  15.391  1.00  0.00           C  
ATOM   4109  O   ASP B 254     -11.258   7.547  15.265  1.00  0.00           O  
ATOM   4110  CB  ASP B 254     -11.290  10.245  13.894  1.00  0.00           C  
ATOM   4111  CG  ASP B 254     -12.379   9.889  12.929  1.00  0.00           C  
ATOM   4112  OD1 ASP B 254     -13.293  10.659  12.738  1.00  0.00           O  
ATOM   4113  OD2 ASP B 254     -12.309   8.781  12.404  1.00  0.00           O  
ATOM   4114  H   ASP B 254      -9.775  10.676  15.864  1.00  0.00           H  
ATOM   4115  HA  ASP B 254     -12.522  10.559  15.565  1.00  0.00           H  
ATOM   4116 1HB  ASP B 254     -11.078  11.315  13.819  1.00  0.00           H  
ATOM   4117 2HB  ASP B 254     -10.380   9.733  13.637  1.00  0.00           H  
ATOM   4118  N   PRO B 255     -13.403   8.100  15.543  1.00  0.00           N  
ATOM   4119  CA  PRO B 255     -13.899   6.737  15.593  1.00  0.00           C  
ATOM   4120  C   PRO B 255     -13.408   5.816  14.464  1.00  0.00           C  
ATOM   4121  O   PRO B 255     -13.153   4.640  14.725  1.00  0.00           O  
ATOM   4122  CB  PRO B 255     -15.413   6.958  15.504  1.00  0.00           C  
ATOM   4123  CG  PRO B 255     -15.632   8.266  16.186  1.00  0.00           C  
ATOM   4124  CD  PRO B 255     -14.457   9.108  15.767  1.00  0.00           C  
ATOM   4125  HA  PRO B 255     -13.677   6.302  16.576  1.00  0.00           H  
ATOM   4126 1HB  PRO B 255     -15.731   6.968  14.451  1.00  0.00           H  
ATOM   4127 2HB  PRO B 255     -15.943   6.128  15.993  1.00  0.00           H  
ATOM   4128 1HG  PRO B 255     -16.595   8.699  15.877  1.00  0.00           H  
ATOM   4129 2HG  PRO B 255     -15.683   8.122  17.275  1.00  0.00           H  
ATOM   4130 1HD  PRO B 255     -14.704   9.649  14.842  1.00  0.00           H  
ATOM   4131 2HD  PRO B 255     -14.204   9.813  16.573  1.00  0.00           H  
ATOM   4132  N   GLU B 256     -13.222   6.335  13.231  1.00  0.00           N  
ATOM   4133  CA  GLU B 256     -12.855   5.461  12.119  1.00  0.00           C  
ATOM   4134  C   GLU B 256     -11.358   5.286  12.061  1.00  0.00           C  
ATOM   4135  O   GLU B 256     -10.856   4.204  11.735  1.00  0.00           O  
ATOM   4136  CB  GLU B 256     -13.404   6.003  10.802  1.00  0.00           C  
ATOM   4137  CG  GLU B 256     -14.934   6.125  10.766  1.00  0.00           C  
ATOM   4138  CD  GLU B 256     -15.651   4.789  10.954  1.00  0.00           C  
ATOM   4139  OE1 GLU B 256     -15.391   3.890  10.178  1.00  0.00           O  
ATOM   4140  OE2 GLU B 256     -16.443   4.666  11.874  1.00  0.00           O  
ATOM   4141  H   GLU B 256     -13.316   7.336  13.024  1.00  0.00           H  
ATOM   4142  HA  GLU B 256     -13.300   4.482  12.287  1.00  0.00           H  
ATOM   4143 1HB  GLU B 256     -12.979   6.989  10.608  1.00  0.00           H  
ATOM   4144 2HB  GLU B 256     -13.106   5.348   9.990  1.00  0.00           H  
ATOM   4145 1HG  GLU B 256     -15.248   6.807  11.555  1.00  0.00           H  
ATOM   4146 2HG  GLU B 256     -15.229   6.558   9.810  1.00  0.00           H  
ATOM   4147  N   SER B 257     -10.642   6.344  12.431  1.00  0.00           N  
ATOM   4148  CA  SER B 257      -9.190   6.266  12.511  1.00  0.00           C  
ATOM   4149  C   SER B 257      -8.792   5.207  13.528  1.00  0.00           C  
ATOM   4150  O   SER B 257      -7.925   4.371  13.271  1.00  0.00           O  
ATOM   4151  CB  SER B 257      -8.601   7.601  12.911  1.00  0.00           C  
ATOM   4152  OG  SER B 257      -7.215   7.529  12.995  1.00  0.00           O  
ATOM   4153  H   SER B 257     -11.146   7.233  12.599  1.00  0.00           H  
ATOM   4154  HA  SER B 257      -8.798   5.974  11.545  1.00  0.00           H  
ATOM   4155 1HB  SER B 257      -8.888   8.353  12.179  1.00  0.00           H  
ATOM   4156 2HB  SER B 257      -9.002   7.911  13.879  1.00  0.00           H  
ATOM   4157  HG  SER B 257      -6.990   7.249  13.931  1.00  0.00           H  
ATOM   4158  N   LEU B 258      -9.450   5.218  14.679  1.00  0.00           N  
ATOM   4159  CA  LEU B 258      -9.132   4.274  15.724  1.00  0.00           C  
ATOM   4160  C   LEU B 258      -9.394   2.835  15.278  1.00  0.00           C  
ATOM   4161  O   LEU B 258      -8.577   1.943  15.532  1.00  0.00           O  
ATOM   4162  CB  LEU B 258      -9.993   4.597  16.924  1.00  0.00           C  
ATOM   4163  CG  LEU B 258      -9.729   5.939  17.636  1.00  0.00           C  
ATOM   4164  CD1 LEU B 258     -10.833   6.158  18.620  1.00  0.00           C  
ATOM   4165  CD2 LEU B 258      -8.398   5.931  18.292  1.00  0.00           C  
ATOM   4166  H   LEU B 258     -10.150   5.951  14.836  1.00  0.00           H  
ATOM   4167  HA  LEU B 258      -8.078   4.370  15.964  1.00  0.00           H  
ATOM   4168 1HB  LEU B 258     -11.023   4.611  16.600  1.00  0.00           H  
ATOM   4169 2HB  LEU B 258      -9.848   3.811  17.643  1.00  0.00           H  
ATOM   4170  HG  LEU B 258      -9.749   6.755  16.923  1.00  0.00           H  
ATOM   4171 1HD1 LEU B 258     -10.693   7.108  19.124  1.00  0.00           H  
ATOM   4172 2HD1 LEU B 258     -11.769   6.173  18.085  1.00  0.00           H  
ATOM   4173 3HD1 LEU B 258     -10.838   5.363  19.345  1.00  0.00           H  
ATOM   4174 1HD2 LEU B 258      -8.234   6.884  18.801  1.00  0.00           H  
ATOM   4175 2HD2 LEU B 258      -8.359   5.136  18.997  1.00  0.00           H  
ATOM   4176 3HD2 LEU B 258      -7.623   5.807  17.559  1.00  0.00           H  
ATOM   4177  N   LYS B 259     -10.505   2.602  14.571  1.00  0.00           N  
ATOM   4178  CA  LYS B 259     -10.801   1.259  14.087  1.00  0.00           C  
ATOM   4179  C   LYS B 259      -9.734   0.831  13.076  1.00  0.00           C  
ATOM   4180  O   LYS B 259      -9.283  -0.323  13.079  1.00  0.00           O  
ATOM   4181  CB  LYS B 259     -12.167   1.248  13.410  1.00  0.00           C  
ATOM   4182  CG  LYS B 259     -13.351   1.428  14.342  1.00  0.00           C  
ATOM   4183  CD  LYS B 259     -14.624   1.603  13.521  1.00  0.00           C  
ATOM   4184  CE  LYS B 259     -15.816   2.007  14.371  1.00  0.00           C  
ATOM   4185  NZ  LYS B 259     -17.003   2.333  13.505  1.00  0.00           N  
ATOM   4186  H   LYS B 259     -11.182   3.358  14.425  1.00  0.00           H  
ATOM   4187  HA  LYS B 259     -10.790   0.564  14.926  1.00  0.00           H  
ATOM   4188 1HB  LYS B 259     -12.204   2.052  12.672  1.00  0.00           H  
ATOM   4189 2HB  LYS B 259     -12.300   0.308  12.877  1.00  0.00           H  
ATOM   4190 1HG  LYS B 259     -13.452   0.529  14.956  1.00  0.00           H  
ATOM   4191 2HG  LYS B 259     -13.201   2.256  14.999  1.00  0.00           H  
ATOM   4192 1HD  LYS B 259     -14.467   2.376  12.764  1.00  0.00           H  
ATOM   4193 2HD  LYS B 259     -14.857   0.667  13.017  1.00  0.00           H  
ATOM   4194 1HE  LYS B 259     -16.082   1.209  15.053  1.00  0.00           H  
ATOM   4195 2HE  LYS B 259     -15.549   2.895  14.950  1.00  0.00           H  
ATOM   4196 1HZ  LYS B 259     -17.778   2.622  14.083  1.00  0.00           H  
ATOM   4197 2HZ  LYS B 259     -16.759   3.111  12.853  1.00  0.00           H  
ATOM   4198 3HZ  LYS B 259     -17.268   1.524  12.968  1.00  0.00           H  
ATOM   4199  N   ALA B 260      -9.329   1.778  12.210  1.00  0.00           N  
ATOM   4200  CA  ALA B 260      -8.306   1.531  11.208  1.00  0.00           C  
ATOM   4201  C   ALA B 260      -6.979   1.183  11.865  1.00  0.00           C  
ATOM   4202  O   ALA B 260      -6.265   0.299  11.378  1.00  0.00           O  
ATOM   4203  CB  ALA B 260      -8.149   2.747  10.319  1.00  0.00           C  
ATOM   4204  H   ALA B 260      -9.793   2.689  12.222  1.00  0.00           H  
ATOM   4205  HA  ALA B 260      -8.620   0.684  10.603  1.00  0.00           H  
ATOM   4206 1HB  ALA B 260      -7.400   2.550   9.561  1.00  0.00           H  
ATOM   4207 2HB  ALA B 260      -9.104   2.970   9.850  1.00  0.00           H  
ATOM   4208 3HB  ALA B 260      -7.844   3.595  10.920  1.00  0.00           H  
ATOM   4209  N   ALA B 261      -6.657   1.851  12.983  1.00  0.00           N  
ATOM   4210  CA  ALA B 261      -5.423   1.589  13.707  1.00  0.00           C  
ATOM   4211  C   ALA B 261      -5.351   0.161  14.192  1.00  0.00           C  
ATOM   4212  O   ALA B 261      -4.302  -0.483  14.085  1.00  0.00           O  
ATOM   4213  CB  ALA B 261      -5.330   2.475  14.908  1.00  0.00           C  
ATOM   4214  H   ALA B 261      -7.268   2.617  13.286  1.00  0.00           H  
ATOM   4215  HA  ALA B 261      -4.589   1.781  13.034  1.00  0.00           H  
ATOM   4216 1HB  ALA B 261      -4.398   2.281  15.420  1.00  0.00           H  
ATOM   4217 2HB  ALA B 261      -5.379   3.469  14.605  1.00  0.00           H  
ATOM   4218 3HB  ALA B 261      -6.155   2.269  15.563  1.00  0.00           H  
ATOM   4219  N   VAL B 262      -6.492  -0.350  14.676  1.00  0.00           N  
ATOM   4220  CA  VAL B 262      -6.561  -1.716  15.160  1.00  0.00           C  
ATOM   4221  C   VAL B 262      -6.320  -2.673  14.016  1.00  0.00           C  
ATOM   4222  O   VAL B 262      -5.590  -3.649  14.169  1.00  0.00           O  
ATOM   4223  CB  VAL B 262      -7.934  -2.003  15.796  1.00  0.00           C  
ATOM   4224  CG1 VAL B 262      -8.077  -3.485  16.109  1.00  0.00           C  
ATOM   4225  CG2 VAL B 262      -8.107  -1.167  17.054  1.00  0.00           C  
ATOM   4226  H   VAL B 262      -7.301   0.280  14.766  1.00  0.00           H  
ATOM   4227  HA  VAL B 262      -5.782  -1.850  15.907  1.00  0.00           H  
ATOM   4228  HB  VAL B 262      -8.716  -1.750  15.079  1.00  0.00           H  
ATOM   4229 1HG1 VAL B 262      -9.053  -3.670  16.557  1.00  0.00           H  
ATOM   4230 2HG1 VAL B 262      -7.985  -4.062  15.189  1.00  0.00           H  
ATOM   4231 3HG1 VAL B 262      -7.295  -3.786  16.807  1.00  0.00           H  
ATOM   4232 1HG2 VAL B 262      -9.081  -1.374  17.498  1.00  0.00           H  
ATOM   4233 2HG2 VAL B 262      -7.322  -1.416  17.768  1.00  0.00           H  
ATOM   4234 3HG2 VAL B 262      -8.043  -0.109  16.799  1.00  0.00           H  
ATOM   4235  N   HIS B 263      -6.971  -2.417  12.882  1.00  0.00           N  
ATOM   4236  CA  HIS B 263      -6.860  -3.272  11.713  1.00  0.00           C  
ATOM   4237  C   HIS B 263      -5.420  -3.363  11.212  1.00  0.00           C  
ATOM   4238  O   HIS B 263      -4.886  -4.453  10.959  1.00  0.00           O  
ATOM   4239  CB  HIS B 263      -7.708  -2.719  10.567  1.00  0.00           C  
ATOM   4240  CG  HIS B 263      -7.764  -3.626   9.417  1.00  0.00           C  
ATOM   4241  ND1 HIS B 263      -8.653  -4.681   9.351  1.00  0.00           N  
ATOM   4242  CD2 HIS B 263      -7.012  -3.696   8.302  1.00  0.00           C  
ATOM   4243  CE1 HIS B 263      -8.460  -5.340   8.239  1.00  0.00           C  
ATOM   4244  NE2 HIS B 263      -7.458  -4.777   7.598  1.00  0.00           N  
ATOM   4245  H   HIS B 263      -7.602  -1.607  12.852  1.00  0.00           H  
ATOM   4246  HA  HIS B 263      -7.202  -4.278  11.957  1.00  0.00           H  
ATOM   4247 1HB  HIS B 263      -8.724  -2.526  10.918  1.00  0.00           H  
ATOM   4248 2HB  HIS B 263      -7.295  -1.769  10.232  1.00  0.00           H  
ATOM   4249  HD1 HIS B 263      -9.339  -4.926  10.040  1.00  0.00           H  
ATOM   4250  HD2 HIS B 263      -6.176  -3.101   7.930  1.00  0.00           H  
ATOM   4251  HE1 HIS B 263      -9.066  -6.213   7.990  1.00  0.00           H  
ATOM   4252  N   CYS B 264      -4.798  -2.202  11.032  1.00  0.00           N  
ATOM   4253  CA  CYS B 264      -3.453  -2.147  10.515  1.00  0.00           C  
ATOM   4254  C   CYS B 264      -2.486  -2.861  11.461  1.00  0.00           C  
ATOM   4255  O   CYS B 264      -1.648  -3.671  11.033  1.00  0.00           O  
ATOM   4256  CB  CYS B 264      -3.081  -0.687  10.321  1.00  0.00           C  
ATOM   4257  SG  CYS B 264      -4.001   0.121   8.993  1.00  0.00           S  
ATOM   4258  H   CYS B 264      -5.293  -1.334  11.244  1.00  0.00           H  
ATOM   4259  HA  CYS B 264      -3.439  -2.644   9.561  1.00  0.00           H  
ATOM   4260 1HB  CYS B 264      -3.301  -0.145  11.240  1.00  0.00           H  
ATOM   4261 2HB  CYS B 264      -2.033  -0.593  10.120  1.00  0.00           H  
ATOM   4262  HG  CYS B 264      -5.116   0.328   9.747  1.00  0.00           H  
ATOM   4263  N   ALA B 265      -2.645  -2.615  12.759  1.00  0.00           N  
ATOM   4264  CA  ALA B 265      -1.857  -3.302  13.750  1.00  0.00           C  
ATOM   4265  C   ALA B 265      -2.150  -4.820  13.724  1.00  0.00           C  
ATOM   4266  O   ALA B 265      -1.221  -5.625  13.857  1.00  0.00           O  
ATOM   4267  CB  ALA B 265      -2.146  -2.680  15.086  1.00  0.00           C  
ATOM   4268  H   ALA B 265      -3.315  -1.911  13.079  1.00  0.00           H  
ATOM   4269  HA  ALA B 265      -0.803  -3.163  13.513  1.00  0.00           H  
ATOM   4270 1HB  ALA B 265      -1.568  -3.147  15.843  1.00  0.00           H  
ATOM   4271 2HB  ALA B 265      -1.913  -1.622  15.050  1.00  0.00           H  
ATOM   4272 3HB  ALA B 265      -3.204  -2.806  15.292  1.00  0.00           H  
ATOM   4273  N   GLU B 266      -3.419  -5.230  13.511  1.00  0.00           N  
ATOM   4274  CA  GLU B 266      -3.765  -6.652  13.466  1.00  0.00           C  
ATOM   4275  C   GLU B 266      -2.967  -7.366  12.391  1.00  0.00           C  
ATOM   4276  O   GLU B 266      -2.487  -8.476  12.628  1.00  0.00           O  
ATOM   4277  CB  GLU B 266      -5.263  -6.880  13.239  1.00  0.00           C  
ATOM   4278  CG  GLU B 266      -5.681  -8.374  13.210  1.00  0.00           C  
ATOM   4279  CD  GLU B 266      -7.178  -8.585  13.028  1.00  0.00           C  
ATOM   4280  OE1 GLU B 266      -7.891  -7.621  12.916  1.00  0.00           O  
ATOM   4281  OE2 GLU B 266      -7.614  -9.716  13.005  1.00  0.00           O  
ATOM   4282  H   GLU B 266      -4.174  -4.543  13.456  1.00  0.00           H  
ATOM   4283  HA  GLU B 266      -3.505  -7.096  14.426  1.00  0.00           H  
ATOM   4284 1HB  GLU B 266      -5.829  -6.380  14.026  1.00  0.00           H  
ATOM   4285 2HB  GLU B 266      -5.559  -6.431  12.291  1.00  0.00           H  
ATOM   4286 1HG  GLU B 266      -5.163  -8.865  12.384  1.00  0.00           H  
ATOM   4287 2HG  GLU B 266      -5.358  -8.851  14.136  1.00  0.00           H  
ATOM   4288  N   PHE B 267      -2.792  -6.719  11.225  1.00  0.00           N  
ATOM   4289  CA  PHE B 267      -1.979  -7.302  10.159  1.00  0.00           C  
ATOM   4290  C   PHE B 267      -0.605  -7.641  10.684  1.00  0.00           C  
ATOM   4291  O   PHE B 267      -0.121  -8.756  10.494  1.00  0.00           O  
ATOM   4292  CB  PHE B 267      -1.748  -6.328   9.012  1.00  0.00           C  
ATOM   4293  CG  PHE B 267      -0.796  -6.857   7.936  1.00  0.00           C  
ATOM   4294  CD1 PHE B 267      -1.266  -7.584   6.881  1.00  0.00           C  
ATOM   4295  CD2 PHE B 267       0.585  -6.630   8.001  1.00  0.00           C  
ATOM   4296  CE1 PHE B 267      -0.428  -8.067   5.909  1.00  0.00           C  
ATOM   4297  CE2 PHE B 267       1.426  -7.119   7.026  1.00  0.00           C  
ATOM   4298  CZ  PHE B 267       0.915  -7.837   5.980  1.00  0.00           C  
ATOM   4299  H   PHE B 267      -3.301  -5.839  11.082  1.00  0.00           H  
ATOM   4300  HA  PHE B 267      -2.464  -8.205   9.792  1.00  0.00           H  
ATOM   4301 1HB  PHE B 267      -2.705  -6.085   8.545  1.00  0.00           H  
ATOM   4302 2HB  PHE B 267      -1.333  -5.414   9.403  1.00  0.00           H  
ATOM   4303  HD1 PHE B 267      -2.311  -7.769   6.813  1.00  0.00           H  
ATOM   4304  HD2 PHE B 267       0.998  -6.055   8.830  1.00  0.00           H  
ATOM   4305  HE1 PHE B 267      -0.839  -8.640   5.067  1.00  0.00           H  
ATOM   4306  HE2 PHE B 267       2.491  -6.935   7.076  1.00  0.00           H  
ATOM   4307  HZ  PHE B 267       1.565  -8.227   5.196  1.00  0.00           H  
ATOM   4308  N   VAL B 268       0.022  -6.689  11.375  1.00  0.00           N  
ATOM   4309  CA  VAL B 268       1.374  -6.927  11.871  1.00  0.00           C  
ATOM   4310  C   VAL B 268       1.393  -8.109  12.849  1.00  0.00           C  
ATOM   4311  O   VAL B 268       2.321  -8.938  12.798  1.00  0.00           O  
ATOM   4312  CB  VAL B 268       1.956  -5.663  12.543  1.00  0.00           C  
ATOM   4313  CG1 VAL B 268       3.339  -5.990  13.203  1.00  0.00           C  
ATOM   4314  CG2 VAL B 268       2.078  -4.526  11.494  1.00  0.00           C  
ATOM   4315  H   VAL B 268      -0.443  -5.775  11.479  1.00  0.00           H  
ATOM   4316  HA  VAL B 268       2.001  -7.178  11.022  1.00  0.00           H  
ATOM   4317  HB  VAL B 268       1.280  -5.340  13.326  1.00  0.00           H  
ATOM   4318 1HG1 VAL B 268       3.734  -5.111  13.676  1.00  0.00           H  
ATOM   4319 2HG1 VAL B 268       3.228  -6.766  13.953  1.00  0.00           H  
ATOM   4320 3HG1 VAL B 268       4.040  -6.327  12.449  1.00  0.00           H  
ATOM   4321 1HG2 VAL B 268       2.460  -3.626  11.968  1.00  0.00           H  
ATOM   4322 2HG2 VAL B 268       2.742  -4.813  10.698  1.00  0.00           H  
ATOM   4323 3HG2 VAL B 268       1.094  -4.322  11.084  1.00  0.00           H  
ATOM   4324  N   VAL B 269       0.389  -8.189  13.731  1.00  0.00           N  
ATOM   4325  CA  VAL B 269       0.337  -9.278  14.702  1.00  0.00           C  
ATOM   4326  C   VAL B 269       0.194 -10.629  14.026  1.00  0.00           C  
ATOM   4327  O   VAL B 269       0.850 -11.586  14.427  1.00  0.00           O  
ATOM   4328  CB  VAL B 269      -0.843  -9.072  15.671  1.00  0.00           C  
ATOM   4329  CG1 VAL B 269      -1.008 -10.284  16.574  1.00  0.00           C  
ATOM   4330  CG2 VAL B 269      -0.622  -7.812  16.494  1.00  0.00           C  
ATOM   4331  H   VAL B 269      -0.314  -7.437  13.733  1.00  0.00           H  
ATOM   4332  HA  VAL B 269       1.261  -9.267  15.262  1.00  0.00           H  
ATOM   4333  HB  VAL B 269      -1.762  -8.973  15.093  1.00  0.00           H  
ATOM   4334 1HG1 VAL B 269      -1.846 -10.122  17.252  1.00  0.00           H  
ATOM   4335 2HG1 VAL B 269      -1.200 -11.168  15.966  1.00  0.00           H  
ATOM   4336 3HG1 VAL B 269      -0.097 -10.433  17.154  1.00  0.00           H  
ATOM   4337 1HG2 VAL B 269      -1.460  -7.672  17.176  1.00  0.00           H  
ATOM   4338 2HG2 VAL B 269       0.300  -7.908  17.067  1.00  0.00           H  
ATOM   4339 3HG2 VAL B 269      -0.549  -6.951  15.829  1.00  0.00           H  
ATOM   4340  N   ARG B 270      -0.705 -10.718  13.041  1.00  0.00           N  
ATOM   4341  CA  ARG B 270      -0.954 -11.965  12.334  1.00  0.00           C  
ATOM   4342  C   ARG B 270       0.158 -12.352  11.374  1.00  0.00           C  
ATOM   4343  O   ARG B 270       0.392 -13.538  11.139  1.00  0.00           O  
ATOM   4344  CB  ARG B 270      -2.253 -11.895  11.558  1.00  0.00           C  
ATOM   4345  CG  ARG B 270      -3.494 -11.915  12.408  1.00  0.00           C  
ATOM   4346  CD  ARG B 270      -4.717 -11.956  11.577  1.00  0.00           C  
ATOM   4347  NE  ARG B 270      -5.920 -11.933  12.390  1.00  0.00           N  
ATOM   4348  CZ  ARG B 270      -6.502 -12.977  12.994  1.00  0.00           C  
ATOM   4349  NH1 ARG B 270      -6.009 -14.204  12.911  1.00  0.00           N  
ATOM   4350  NH2 ARG B 270      -7.591 -12.724  13.677  1.00  0.00           N  
ATOM   4351  H   ARG B 270      -1.247  -9.882  12.799  1.00  0.00           H  
ATOM   4352  HA  ARG B 270      -1.049 -12.752  13.081  1.00  0.00           H  
ATOM   4353 1HB  ARG B 270      -2.268 -10.968  10.978  1.00  0.00           H  
ATOM   4354 2HB  ARG B 270      -2.306 -12.725  10.857  1.00  0.00           H  
ATOM   4355 1HG  ARG B 270      -3.474 -12.778  13.067  1.00  0.00           H  
ATOM   4356 2HG  ARG B 270      -3.525 -11.002  13.008  1.00  0.00           H  
ATOM   4357 1HD  ARG B 270      -4.733 -11.070  10.933  1.00  0.00           H  
ATOM   4358 2HD  ARG B 270      -4.728 -12.848  10.959  1.00  0.00           H  
ATOM   4359  HE  ARG B 270      -6.396 -11.030  12.521  1.00  0.00           H  
ATOM   4360 1HH1 ARG B 270      -5.171 -14.380  12.381  1.00  0.00           H  
ATOM   4361 2HH1 ARG B 270      -6.474 -14.969  13.380  1.00  0.00           H  
ATOM   4362 1HH2 ARG B 270      -7.919 -11.744  13.693  1.00  0.00           H  
ATOM   4363 2HH2 ARG B 270      -8.088 -13.455  14.158  1.00  0.00           H  
ATOM   4364  N   TYR B 271       0.802 -11.361  10.765  1.00  0.00           N  
ATOM   4365  CA  TYR B 271       1.891 -11.606   9.840  1.00  0.00           C  
ATOM   4366  C   TYR B 271       3.046 -12.297  10.596  1.00  0.00           C  
ATOM   4367  O   TYR B 271       3.575 -13.312  10.135  1.00  0.00           O  
ATOM   4368  CB  TYR B 271       2.294 -10.287   9.165  1.00  0.00           C  
ATOM   4369  CG  TYR B 271       3.350 -10.407   8.110  1.00  0.00           C  
ATOM   4370  CD1 TYR B 271       3.052 -10.856   6.837  1.00  0.00           C  
ATOM   4371  CD2 TYR B 271       4.604 -10.088   8.422  1.00  0.00           C  
ATOM   4372  CE1 TYR B 271       4.067 -10.958   5.906  1.00  0.00           C  
ATOM   4373  CE2 TYR B 271       5.617 -10.191   7.514  1.00  0.00           C  
ATOM   4374  CZ  TYR B 271       5.365 -10.612   6.279  1.00  0.00           C  
ATOM   4375  OH  TYR B 271       6.398 -10.697   5.399  1.00  0.00           O  
ATOM   4376  H   TYR B 271       0.504 -10.400  10.921  1.00  0.00           H  
ATOM   4377  HA  TYR B 271       1.545 -12.291   9.068  1.00  0.00           H  
ATOM   4378 1HB  TYR B 271       1.413  -9.835   8.708  1.00  0.00           H  
ATOM   4379 2HB  TYR B 271       2.650  -9.588   9.927  1.00  0.00           H  
ATOM   4380  HD1 TYR B 271       2.029 -11.124   6.569  1.00  0.00           H  
ATOM   4381  HD2 TYR B 271       4.806  -9.735   9.427  1.00  0.00           H  
ATOM   4382  HE1 TYR B 271       3.852 -11.307   4.894  1.00  0.00           H  
ATOM   4383  HE2 TYR B 271       6.634  -9.924   7.793  1.00  0.00           H  
ATOM   4384  HH  TYR B 271       6.048 -10.522   4.489  1.00  0.00           H  
ATOM   4385  N   GLN B 272       3.439 -11.752  11.764  1.00  0.00           N  
ATOM   4386  CA  GLN B 272       4.463 -12.383  12.620  1.00  0.00           C  
ATOM   4387  C   GLN B 272       4.064 -12.536  14.097  1.00  0.00           C  
ATOM   4388  O   GLN B 272       4.492 -11.732  14.932  1.00  0.00           O  
ATOM   4389  CB  GLN B 272       5.765 -11.582  12.537  1.00  0.00           C  
ATOM   4390  CG  GLN B 272       6.476 -11.687  11.199  1.00  0.00           C  
ATOM   4391  CD  GLN B 272       7.739 -10.848  11.148  1.00  0.00           C  
ATOM   4392  OE1 GLN B 272       7.833  -9.802  11.796  1.00  0.00           O  
ATOM   4393  NE2 GLN B 272       8.719 -11.302  10.375  1.00  0.00           N  
ATOM   4394  H   GLN B 272       2.994 -10.874  12.066  1.00  0.00           H  
ATOM   4395  HA  GLN B 272       4.649 -13.381  12.229  1.00  0.00           H  
ATOM   4396 1HB  GLN B 272       5.556 -10.529  12.726  1.00  0.00           H  
ATOM   4397 2HB  GLN B 272       6.452 -11.923  13.311  1.00  0.00           H  
ATOM   4398 1HG  GLN B 272       6.750 -12.727  11.025  1.00  0.00           H  
ATOM   4399 2HG  GLN B 272       5.804 -11.341  10.414  1.00  0.00           H  
ATOM   4400 1HE2 GLN B 272       9.576 -10.791  10.301  1.00  0.00           H  
ATOM   4401 2HE2 GLN B 272       8.600 -12.155   9.866  1.00  0.00           H  
ATOM   4402  N   PRO B 273       3.281 -13.554  14.475  1.00  0.00           N  
ATOM   4403  CA  PRO B 273       2.778 -13.742  15.818  1.00  0.00           C  
ATOM   4404  C   PRO B 273       3.957 -13.868  16.758  1.00  0.00           C  
ATOM   4405  O   PRO B 273       4.971 -14.459  16.382  1.00  0.00           O  
ATOM   4406  CB  PRO B 273       2.007 -15.060  15.719  1.00  0.00           C  
ATOM   4407  CG  PRO B 273       1.561 -15.126  14.279  1.00  0.00           C  
ATOM   4408  CD  PRO B 273       2.703 -14.506  13.497  1.00  0.00           C  
ATOM   4409  HA  PRO B 273       2.118 -12.896  16.096  1.00  0.00           H  
ATOM   4410 1HB  PRO B 273       2.659 -15.898  16.013  1.00  0.00           H  
ATOM   4411 2HB  PRO B 273       1.159 -15.046  16.429  1.00  0.00           H  
ATOM   4412 1HG  PRO B 273       1.342 -16.156  13.976  1.00  0.00           H  
ATOM   4413 2HG  PRO B 273       0.627 -14.551  14.159  1.00  0.00           H  
ATOM   4414 1HD  PRO B 273       3.463 -15.255  13.243  1.00  0.00           H  
ATOM   4415 2HD  PRO B 273       2.298 -14.021  12.626  1.00  0.00           H  
ATOM   4416  N   GLY B 274       3.858 -13.312  17.954  1.00  0.00           N  
ATOM   4417  CA  GLY B 274       4.898 -13.458  18.968  1.00  0.00           C  
ATOM   4418  C   GLY B 274       6.087 -12.504  18.810  1.00  0.00           C  
ATOM   4419  O   GLY B 274       6.925 -12.415  19.712  1.00  0.00           O  
ATOM   4420  H   GLY B 274       3.012 -12.816  18.209  1.00  0.00           H  
ATOM   4421 1HA  GLY B 274       4.452 -13.305  19.950  1.00  0.00           H  
ATOM   4422 2HA  GLY B 274       5.264 -14.484  18.952  1.00  0.00           H  
ATOM   4423  N   SER B 275       6.153 -11.778  17.693  1.00  0.00           N  
ATOM   4424  CA  SER B 275       7.291 -10.906  17.402  1.00  0.00           C  
ATOM   4425  C   SER B 275       7.259  -9.598  18.173  1.00  0.00           C  
ATOM   4426  O   SER B 275       6.212  -9.175  18.669  1.00  0.00           O  
ATOM   4427  CB  SER B 275       7.338 -10.562  15.931  1.00  0.00           C  
ATOM   4428  OG  SER B 275       6.220  -9.797  15.567  1.00  0.00           O  
ATOM   4429  H   SER B 275       5.424 -11.870  16.977  1.00  0.00           H  
ATOM   4430  HA  SER B 275       8.203 -11.441  17.670  1.00  0.00           H  
ATOM   4431 1HB  SER B 275       8.247 -10.007  15.714  1.00  0.00           H  
ATOM   4432 2HB  SER B 275       7.365 -11.475  15.345  1.00  0.00           H  
ATOM   4433  HG  SER B 275       5.578 -10.431  15.167  1.00  0.00           H  
ATOM   4434  N   ASN B 276       8.411  -8.920  18.242  1.00  0.00           N  
ATOM   4435  CA  ASN B 276       8.452  -7.614  18.891  1.00  0.00           C  
ATOM   4436  C   ASN B 276       7.627  -6.594  18.109  1.00  0.00           C  
ATOM   4437  O   ASN B 276       7.028  -5.684  18.694  1.00  0.00           O  
ATOM   4438  CB  ASN B 276       9.877  -7.147  19.063  1.00  0.00           C  
ATOM   4439  CG  ASN B 276      10.607  -7.906  20.148  1.00  0.00           C  
ATOM   4440  OD1 ASN B 276      10.007  -8.492  21.063  1.00  0.00           O  
ATOM   4441  ND2 ASN B 276      11.908  -7.910  20.059  1.00  0.00           N  
ATOM   4442  H   ASN B 276       9.251  -9.323  17.850  1.00  0.00           H  
ATOM   4443  HA  ASN B 276       7.999  -7.707  19.875  1.00  0.00           H  
ATOM   4444 1HB  ASN B 276      10.417  -7.264  18.125  1.00  0.00           H  
ATOM   4445 2HB  ASN B 276       9.883  -6.086  19.315  1.00  0.00           H  
ATOM   4446 1HD2 ASN B 276      12.455  -8.395  20.741  1.00  0.00           H  
ATOM   4447 2HD2 ASN B 276      12.362  -7.430  19.309  1.00  0.00           H  
ATOM   4448  N   LEU B 277       7.577  -6.755  16.783  1.00  0.00           N  
ATOM   4449  CA  LEU B 277       6.786  -5.868  15.953  1.00  0.00           C  
ATOM   4450  C   LEU B 277       5.311  -6.080  16.286  1.00  0.00           C  
ATOM   4451  O   LEU B 277       4.549  -5.120  16.394  1.00  0.00           O  
ATOM   4452  CB  LEU B 277       7.047  -6.138  14.466  1.00  0.00           C  
ATOM   4453  CG  LEU B 277       8.443  -5.759  13.956  1.00  0.00           C  
ATOM   4454  CD1 LEU B 277       8.640  -6.316  12.552  1.00  0.00           C  
ATOM   4455  CD2 LEU B 277       8.595  -4.245  13.970  1.00  0.00           C  
ATOM   4456  H   LEU B 277       8.123  -7.486  16.349  1.00  0.00           H  
ATOM   4457  HA  LEU B 277       7.044  -4.840  16.188  1.00  0.00           H  
ATOM   4458 1HB  LEU B 277       6.902  -7.200  14.275  1.00  0.00           H  
ATOM   4459 2HB  LEU B 277       6.317  -5.582  13.878  1.00  0.00           H  
ATOM   4460  HG  LEU B 277       9.200  -6.206  14.601  1.00  0.00           H  
ATOM   4461 1HD1 LEU B 277       9.632  -6.046  12.190  1.00  0.00           H  
ATOM   4462 2HD1 LEU B 277       8.545  -7.401  12.575  1.00  0.00           H  
ATOM   4463 3HD1 LEU B 277       7.885  -5.899  11.886  1.00  0.00           H  
ATOM   4464 1HD2 LEU B 277       9.588  -3.976  13.608  1.00  0.00           H  
ATOM   4465 2HD2 LEU B 277       7.840  -3.797  13.324  1.00  0.00           H  
ATOM   4466 3HD2 LEU B 277       8.468  -3.876  14.988  1.00  0.00           H  
ATOM   4467  N   ALA B 278       4.924  -7.342  16.505  1.00  0.00           N  
ATOM   4468  CA  ALA B 278       3.568  -7.672  16.929  1.00  0.00           C  
ATOM   4469  C   ALA B 278       3.269  -7.059  18.295  1.00  0.00           C  
ATOM   4470  O   ALA B 278       2.163  -6.579  18.526  1.00  0.00           O  
ATOM   4471  CB  ALA B 278       3.372  -9.172  16.993  1.00  0.00           C  
ATOM   4472  H   ALA B 278       5.584  -8.091  16.306  1.00  0.00           H  
ATOM   4473  HA  ALA B 278       2.872  -7.253  16.205  1.00  0.00           H  
ATOM   4474 1HB  ALA B 278       2.354  -9.399  17.300  1.00  0.00           H  
ATOM   4475 2HB  ALA B 278       3.560  -9.606  16.008  1.00  0.00           H  
ATOM   4476 3HB  ALA B 278       4.062  -9.601  17.711  1.00  0.00           H  
ATOM   4477  N   LYS B 279       4.251  -7.057  19.203  1.00  0.00           N  
ATOM   4478  CA  LYS B 279       4.028  -6.488  20.533  1.00  0.00           C  
ATOM   4479  C   LYS B 279       3.763  -4.989  20.434  1.00  0.00           C  
ATOM   4480  O   LYS B 279       2.907  -4.459  21.154  1.00  0.00           O  
ATOM   4481  CB  LYS B 279       5.217  -6.765  21.445  1.00  0.00           C  
ATOM   4482  CG  LYS B 279       5.349  -8.225  21.849  1.00  0.00           C  
ATOM   4483  CD  LYS B 279       6.588  -8.467  22.703  1.00  0.00           C  
ATOM   4484  CE  LYS B 279       6.759  -9.945  23.017  1.00  0.00           C  
ATOM   4485  NZ  LYS B 279       8.011 -10.204  23.774  1.00  0.00           N  
ATOM   4486  H   LYS B 279       5.129  -7.528  18.968  1.00  0.00           H  
ATOM   4487  HA  LYS B 279       3.144  -6.956  20.964  1.00  0.00           H  
ATOM   4488 1HB  LYS B 279       6.135  -6.468  20.943  1.00  0.00           H  
ATOM   4489 2HB  LYS B 279       5.129  -6.168  22.349  1.00  0.00           H  
ATOM   4490 1HG  LYS B 279       4.464  -8.516  22.415  1.00  0.00           H  
ATOM   4491 2HG  LYS B 279       5.402  -8.844  20.963  1.00  0.00           H  
ATOM   4492 1HD  LYS B 279       7.475  -8.118  22.174  1.00  0.00           H  
ATOM   4493 2HD  LYS B 279       6.503  -7.914  23.637  1.00  0.00           H  
ATOM   4494 1HE  LYS B 279       5.909 -10.287  23.603  1.00  0.00           H  
ATOM   4495 2HE  LYS B 279       6.791 -10.508  22.076  1.00  0.00           H  
ATOM   4496 1HZ  LYS B 279       8.094 -11.195  23.956  1.00  0.00           H  
ATOM   4497 2HZ  LYS B 279       8.802  -9.895  23.211  1.00  0.00           H  
ATOM   4498 3HZ  LYS B 279       7.998  -9.699  24.648  1.00  0.00           H  
ATOM   4499  N   LYS B 280       4.456  -4.310  19.505  1.00  0.00           N  
ATOM   4500  CA  LYS B 280       4.162  -2.902  19.279  1.00  0.00           C  
ATOM   4501  C   LYS B 280       2.765  -2.784  18.701  1.00  0.00           C  
ATOM   4502  O   LYS B 280       2.009  -1.888  19.078  1.00  0.00           O  
ATOM   4503  CB  LYS B 280       5.170  -2.235  18.347  1.00  0.00           C  
ATOM   4504  CG  LYS B 280       4.885  -0.715  18.062  1.00  0.00           C  
ATOM   4505  CD  LYS B 280       5.031   0.184  19.325  1.00  0.00           C  
ATOM   4506  CE  LYS B 280       4.724   1.659  18.999  1.00  0.00           C  
ATOM   4507  NZ  LYS B 280       4.909   2.581  20.189  1.00  0.00           N  
ATOM   4508  H   LYS B 280       5.227  -4.774  19.012  1.00  0.00           H  
ATOM   4509  HA  LYS B 280       4.177  -2.393  20.239  1.00  0.00           H  
ATOM   4510 1HB  LYS B 280       6.168  -2.323  18.775  1.00  0.00           H  
ATOM   4511 2HB  LYS B 280       5.177  -2.773  17.403  1.00  0.00           H  
ATOM   4512 1HG  LYS B 280       5.584  -0.364  17.306  1.00  0.00           H  
ATOM   4513 2HG  LYS B 280       3.881  -0.597  17.664  1.00  0.00           H  
ATOM   4514 1HD  LYS B 280       4.322  -0.129  20.094  1.00  0.00           H  
ATOM   4515 2HD  LYS B 280       6.038   0.106  19.727  1.00  0.00           H  
ATOM   4516 1HE  LYS B 280       5.366   1.996  18.187  1.00  0.00           H  
ATOM   4517 2HE  LYS B 280       3.683   1.725  18.675  1.00  0.00           H  
ATOM   4518 1HZ  LYS B 280       4.648   3.540  19.899  1.00  0.00           H  
ATOM   4519 2HZ  LYS B 280       4.290   2.310  20.972  1.00  0.00           H  
ATOM   4520 3HZ  LYS B 280       5.860   2.564  20.503  1.00  0.00           H  
ATOM   4521  N   ALA B 281       2.409  -3.670  17.777  1.00  0.00           N  
ATOM   4522  CA  ALA B 281       1.071  -3.665  17.240  1.00  0.00           C  
ATOM   4523  C   ALA B 281       0.037  -3.864  18.341  1.00  0.00           C  
ATOM   4524  O   ALA B 281      -1.007  -3.217  18.323  1.00  0.00           O  
ATOM   4525  CB  ALA B 281       0.935  -4.745  16.220  1.00  0.00           C  
ATOM   4526  H   ALA B 281       3.101  -4.332  17.418  1.00  0.00           H  
ATOM   4527  HA  ALA B 281       0.892  -2.699  16.776  1.00  0.00           H  
ATOM   4528 1HB  ALA B 281      -0.044  -4.720  15.834  1.00  0.00           H  
ATOM   4529 2HB  ALA B 281       1.630  -4.630  15.438  1.00  0.00           H  
ATOM   4530 3HB  ALA B 281       1.116  -5.672  16.695  1.00  0.00           H  
ATOM   4531  N   LEU B 282       0.334  -4.709  19.335  1.00  0.00           N  
ATOM   4532  CA  LEU B 282      -0.604  -4.914  20.425  1.00  0.00           C  
ATOM   4533  C   LEU B 282      -0.759  -3.628  21.221  1.00  0.00           C  
ATOM   4534  O   LEU B 282      -1.878  -3.274  21.601  1.00  0.00           O  
ATOM   4535  CB  LEU B 282      -0.145  -6.067  21.312  1.00  0.00           C  
ATOM   4536  CG  LEU B 282      -0.129  -7.489  20.661  1.00  0.00           C  
ATOM   4537  CD1 LEU B 282       0.447  -8.493  21.653  1.00  0.00           C  
ATOM   4538  CD2 LEU B 282      -1.532  -7.908  20.282  1.00  0.00           C  
ATOM   4539  H   LEU B 282       1.190  -5.265  19.267  1.00  0.00           H  
ATOM   4540  HA  LEU B 282      -1.572  -5.150  20.003  1.00  0.00           H  
ATOM   4541 1HB  LEU B 282       0.875  -5.844  21.619  1.00  0.00           H  
ATOM   4542 2HB  LEU B 282      -0.781  -6.097  22.191  1.00  0.00           H  
ATOM   4543  HG  LEU B 282       0.496  -7.475  19.779  1.00  0.00           H  
ATOM   4544 1HD1 LEU B 282       0.472  -9.475  21.203  1.00  0.00           H  
ATOM   4545 2HD1 LEU B 282       1.459  -8.198  21.920  1.00  0.00           H  
ATOM   4546 3HD1 LEU B 282      -0.173  -8.520  22.549  1.00  0.00           H  
ATOM   4547 1HD2 LEU B 282      -1.514  -8.893  19.838  1.00  0.00           H  
ATOM   4548 2HD2 LEU B 282      -2.121  -7.928  21.174  1.00  0.00           H  
ATOM   4549 3HD2 LEU B 282      -1.965  -7.226  19.576  1.00  0.00           H  
ATOM   4550  N   GLU B 283       0.347  -2.904  21.445  1.00  0.00           N  
ATOM   4551  CA  GLU B 283       0.282  -1.611  22.126  1.00  0.00           C  
ATOM   4552  C   GLU B 283      -0.632  -0.649  21.362  1.00  0.00           C  
ATOM   4553  O   GLU B 283      -1.452   0.049  21.964  1.00  0.00           O  
ATOM   4554  CB  GLU B 283       1.659  -0.976  22.253  1.00  0.00           C  
ATOM   4555  CG  GLU B 283       1.664   0.378  22.947  1.00  0.00           C  
ATOM   4556  CD  GLU B 283       3.008   1.014  22.926  1.00  0.00           C  
ATOM   4557  OE1 GLU B 283       3.967   0.390  23.293  1.00  0.00           O  
ATOM   4558  OE2 GLU B 283       3.083   2.151  22.477  1.00  0.00           O  
ATOM   4559  H   GLU B 283       1.258  -3.297  21.171  1.00  0.00           H  
ATOM   4560  HA  GLU B 283      -0.131  -1.765  23.121  1.00  0.00           H  
ATOM   4561 1HB  GLU B 283       2.325  -1.650  22.793  1.00  0.00           H  
ATOM   4562 2HB  GLU B 283       2.081  -0.828  21.269  1.00  0.00           H  
ATOM   4563 1HG  GLU B 283       0.961   1.043  22.450  1.00  0.00           H  
ATOM   4564 2HG  GLU B 283       1.333   0.251  23.977  1.00  0.00           H  
ATOM   4565  N   ILE B 284      -0.493  -0.616  20.031  1.00  0.00           N  
ATOM   4566  CA  ILE B 284      -1.292   0.251  19.166  1.00  0.00           C  
ATOM   4567  C   ILE B 284      -2.757  -0.127  19.238  1.00  0.00           C  
ATOM   4568  O   ILE B 284      -3.622   0.748  19.292  1.00  0.00           O  
ATOM   4569  CB  ILE B 284      -0.813   0.175  17.705  1.00  0.00           C  
ATOM   4570  CG1 ILE B 284       0.585   0.784  17.568  1.00  0.00           C  
ATOM   4571  CG2 ILE B 284      -1.797   0.882  16.785  1.00  0.00           C  
ATOM   4572  CD1 ILE B 284       1.247   0.502  16.238  1.00  0.00           C  
ATOM   4573  H   ILE B 284       0.246  -1.201  19.622  1.00  0.00           H  
ATOM   4574  HA  ILE B 284      -1.191   1.277  19.537  1.00  0.00           H  
ATOM   4575  HB  ILE B 284      -0.733  -0.868  17.402  1.00  0.00           H  
ATOM   4576 1HG1 ILE B 284       0.526   1.864  17.698  1.00  0.00           H  
ATOM   4577 2HG1 ILE B 284       1.229   0.396  18.357  1.00  0.00           H  
ATOM   4578 1HG2 ILE B 284      -1.443   0.819  15.756  1.00  0.00           H  
ATOM   4579 2HG2 ILE B 284      -2.774   0.406  16.863  1.00  0.00           H  
ATOM   4580 3HG2 ILE B 284      -1.880   1.929  17.077  1.00  0.00           H  
ATOM   4581 1HD1 ILE B 284       2.233   0.965  16.218  1.00  0.00           H  
ATOM   4582 2HD1 ILE B 284       1.348  -0.575  16.104  1.00  0.00           H  
ATOM   4583 3HD1 ILE B 284       0.637   0.913  15.435  1.00  0.00           H  
ATOM   4584  N   ILE B 285      -3.034  -1.437  19.214  1.00  0.00           N  
ATOM   4585  CA  ILE B 285      -4.395  -1.921  19.335  1.00  0.00           C  
ATOM   4586  C   ILE B 285      -4.958  -1.477  20.670  1.00  0.00           C  
ATOM   4587  O   ILE B 285      -6.106  -1.053  20.720  1.00  0.00           O  
ATOM   4588  CB  ILE B 285      -4.491  -3.457  19.228  1.00  0.00           C  
ATOM   4589  CG1 ILE B 285      -4.131  -3.877  17.793  1.00  0.00           C  
ATOM   4590  CG2 ILE B 285      -5.913  -3.898  19.605  1.00  0.00           C  
ATOM   4591  CD1 ILE B 285      -3.873  -5.357  17.560  1.00  0.00           C  
ATOM   4592  H   ILE B 285      -2.262  -2.090  19.072  1.00  0.00           H  
ATOM   4593  HA  ILE B 285      -4.991  -1.480  18.542  1.00  0.00           H  
ATOM   4594  HB  ILE B 285      -3.773  -3.925  19.894  1.00  0.00           H  
ATOM   4595 1HG1 ILE B 285      -4.927  -3.574  17.133  1.00  0.00           H  
ATOM   4596 2HG1 ILE B 285      -3.248  -3.346  17.524  1.00  0.00           H  
ATOM   4597 1HG2 ILE B 285      -6.007  -4.972  19.518  1.00  0.00           H  
ATOM   4598 2HG2 ILE B 285      -6.157  -3.618  20.630  1.00  0.00           H  
ATOM   4599 3HG2 ILE B 285      -6.597  -3.424  18.945  1.00  0.00           H  
ATOM   4600 1HD1 ILE B 285      -3.615  -5.509  16.516  1.00  0.00           H  
ATOM   4601 2HD1 ILE B 285      -3.051  -5.679  18.179  1.00  0.00           H  
ATOM   4602 3HD1 ILE B 285      -4.758  -5.939  17.798  1.00  0.00           H  
ATOM   4603  N   LEU B 286      -4.180  -1.593  21.751  1.00  0.00           N  
ATOM   4604  CA  LEU B 286      -4.654  -1.144  23.051  1.00  0.00           C  
ATOM   4605  C   LEU B 286      -4.919   0.347  23.069  1.00  0.00           C  
ATOM   4606  O   LEU B 286      -5.902   0.786  23.658  1.00  0.00           O  
ATOM   4607  CB  LEU B 286      -3.629  -1.495  24.137  1.00  0.00           C  
ATOM   4608  CG  LEU B 286      -3.466  -2.990  24.440  1.00  0.00           C  
ATOM   4609  CD1 LEU B 286      -2.273  -3.194  25.364  1.00  0.00           C  
ATOM   4610  CD2 LEU B 286      -4.744  -3.523  25.071  1.00  0.00           C  
ATOM   4611  H   LEU B 286      -3.259  -2.029  21.659  1.00  0.00           H  
ATOM   4612  HA  LEU B 286      -5.584  -1.654  23.273  1.00  0.00           H  
ATOM   4613 1HB  LEU B 286      -2.657  -1.110  23.834  1.00  0.00           H  
ATOM   4614 2HB  LEU B 286      -3.920  -0.999  25.063  1.00  0.00           H  
ATOM   4615  HG  LEU B 286      -3.266  -3.529  23.514  1.00  0.00           H  
ATOM   4616 1HD1 LEU B 286      -2.157  -4.256  25.579  1.00  0.00           H  
ATOM   4617 2HD1 LEU B 286      -1.370  -2.822  24.880  1.00  0.00           H  
ATOM   4618 3HD1 LEU B 286      -2.437  -2.651  26.295  1.00  0.00           H  
ATOM   4619 1HD2 LEU B 286      -4.628  -4.586  25.285  1.00  0.00           H  
ATOM   4620 2HD2 LEU B 286      -4.944  -2.985  25.998  1.00  0.00           H  
ATOM   4621 3HD2 LEU B 286      -5.576  -3.380  24.382  1.00  0.00           H  
ATOM   4622  N   ARG B 287      -4.053   1.151  22.446  1.00  0.00           N  
ATOM   4623  CA  ARG B 287      -4.298   2.585  22.437  1.00  0.00           C  
ATOM   4624  C   ARG B 287      -5.571   2.917  21.678  1.00  0.00           C  
ATOM   4625  O   ARG B 287      -6.372   3.742  22.131  1.00  0.00           O  
ATOM   4626  CB  ARG B 287      -3.130   3.329  21.803  1.00  0.00           C  
ATOM   4627  CG  ARG B 287      -1.848   3.343  22.628  1.00  0.00           C  
ATOM   4628  CD  ARG B 287      -0.734   4.058  21.931  1.00  0.00           C  
ATOM   4629  NE  ARG B 287       0.530   3.967  22.680  1.00  0.00           N  
ATOM   4630  CZ  ARG B 287       0.918   4.753  23.705  1.00  0.00           C  
ATOM   4631  NH1 ARG B 287       0.154   5.732  24.166  1.00  0.00           N  
ATOM   4632  NH2 ARG B 287       2.099   4.506  24.241  1.00  0.00           N  
ATOM   4633  H   ARG B 287      -3.198   0.758  22.045  1.00  0.00           H  
ATOM   4634  HA  ARG B 287      -4.410   2.921  23.469  1.00  0.00           H  
ATOM   4635 1HB  ARG B 287      -2.891   2.856  20.850  1.00  0.00           H  
ATOM   4636 2HB  ARG B 287      -3.419   4.358  21.595  1.00  0.00           H  
ATOM   4637 1HG  ARG B 287      -2.046   3.843  23.574  1.00  0.00           H  
ATOM   4638 2HG  ARG B 287      -1.526   2.329  22.828  1.00  0.00           H  
ATOM   4639 1HD  ARG B 287      -0.575   3.594  20.954  1.00  0.00           H  
ATOM   4640 2HD  ARG B 287      -0.981   5.106  21.789  1.00  0.00           H  
ATOM   4641  HE  ARG B 287       1.208   3.237  22.401  1.00  0.00           H  
ATOM   4642 1HH1 ARG B 287      -0.747   5.913  23.751  1.00  0.00           H  
ATOM   4643 2HH1 ARG B 287       0.472   6.303  24.936  1.00  0.00           H  
ATOM   4644 1HH2 ARG B 287       2.652   3.729  23.840  1.00  0.00           H  
ATOM   4645 2HH2 ARG B 287       2.449   5.054  25.009  1.00  0.00           H  
ATOM   4646  N   ALA B 288      -5.761   2.285  20.518  1.00  0.00           N  
ATOM   4647  CA  ALA B 288      -6.945   2.556  19.740  1.00  0.00           C  
ATOM   4648  C   ALA B 288      -8.185   2.042  20.455  1.00  0.00           C  
ATOM   4649  O   ALA B 288      -9.194   2.743  20.547  1.00  0.00           O  
ATOM   4650  CB  ALA B 288      -6.817   1.920  18.383  1.00  0.00           C  
ATOM   4651  H   ALA B 288      -5.054   1.633  20.167  1.00  0.00           H  
ATOM   4652  HA  ALA B 288      -7.028   3.633  19.630  1.00  0.00           H  
ATOM   4653 1HB  ALA B 288      -7.698   2.144  17.794  1.00  0.00           H  
ATOM   4654 2HB  ALA B 288      -5.945   2.294  17.888  1.00  0.00           H  
ATOM   4655 3HB  ALA B 288      -6.716   0.849  18.516  1.00  0.00           H  
ATOM   4656  N   ALA B 289      -8.096   0.820  21.006  1.00  0.00           N  
ATOM   4657  CA  ALA B 289      -9.205   0.174  21.677  1.00  0.00           C  
ATOM   4658  C   ALA B 289      -9.636   0.965  22.898  1.00  0.00           C  
ATOM   4659  O   ALA B 289     -10.832   1.091  23.158  1.00  0.00           O  
ATOM   4660  CB  ALA B 289      -8.823  -1.243  22.049  1.00  0.00           C  
ATOM   4661  H   ALA B 289      -7.234   0.287  20.916  1.00  0.00           H  
ATOM   4662  HA  ALA B 289     -10.036   0.134  20.989  1.00  0.00           H  
ATOM   4663 1HB  ALA B 289      -9.668  -1.751  22.510  1.00  0.00           H  
ATOM   4664 2HB  ALA B 289      -8.529  -1.772  21.160  1.00  0.00           H  
ATOM   4665 3HB  ALA B 289      -7.987  -1.219  22.732  1.00  0.00           H  
ATOM   4666  N   GLU B 290      -8.676   1.529  23.633  1.00  0.00           N  
ATOM   4667  CA  GLU B 290      -8.998   2.312  24.807  1.00  0.00           C  
ATOM   4668  C   GLU B 290      -9.776   3.554  24.399  1.00  0.00           C  
ATOM   4669  O   GLU B 290     -10.784   3.877  25.034  1.00  0.00           O  
ATOM   4670  CB  GLU B 290      -7.725   2.706  25.560  1.00  0.00           C  
ATOM   4671  CG  GLU B 290      -7.972   3.433  26.874  1.00  0.00           C  
ATOM   4672  CD  GLU B 290      -6.708   3.686  27.648  1.00  0.00           C  
ATOM   4673  OE1 GLU B 290      -5.671   3.792  27.039  1.00  0.00           O  
ATOM   4674  OE2 GLU B 290      -6.780   3.772  28.852  1.00  0.00           O  
ATOM   4675  H   GLU B 290      -7.695   1.351  23.413  1.00  0.00           H  
ATOM   4676  HA  GLU B 290      -9.632   1.715  25.456  1.00  0.00           H  
ATOM   4677 1HB  GLU B 290      -7.140   1.812  25.777  1.00  0.00           H  
ATOM   4678 2HB  GLU B 290      -7.114   3.352  24.929  1.00  0.00           H  
ATOM   4679 1HG  GLU B 290      -8.452   4.388  26.663  1.00  0.00           H  
ATOM   4680 2HG  GLU B 290      -8.653   2.841  27.482  1.00  0.00           H  
ATOM   4681  N   GLU B 291      -9.345   4.240  23.330  1.00  0.00           N  
ATOM   4682  CA  GLU B 291     -10.085   5.421  22.902  1.00  0.00           C  
ATOM   4683  C   GLU B 291     -11.478   5.012  22.409  1.00  0.00           C  
ATOM   4684  O   GLU B 291     -12.455   5.727  22.653  1.00  0.00           O  
ATOM   4685  CB  GLU B 291      -9.328   6.183  21.829  1.00  0.00           C  
ATOM   4686  CG  GLU B 291      -8.066   6.880  22.311  1.00  0.00           C  
ATOM   4687  CD  GLU B 291      -8.343   7.971  23.308  1.00  0.00           C  
ATOM   4688  OE1 GLU B 291      -9.187   8.792  23.058  1.00  0.00           O  
ATOM   4689  OE2 GLU B 291      -7.726   7.953  24.353  1.00  0.00           O  
ATOM   4690  H   GLU B 291      -8.464   3.980  22.866  1.00  0.00           H  
ATOM   4691  HA  GLU B 291     -10.208   6.079  23.759  1.00  0.00           H  
ATOM   4692 1HB  GLU B 291      -9.029   5.480  21.076  1.00  0.00           H  
ATOM   4693 2HB  GLU B 291      -9.975   6.924  21.368  1.00  0.00           H  
ATOM   4694 1HG  GLU B 291      -7.414   6.141  22.774  1.00  0.00           H  
ATOM   4695 2HG  GLU B 291      -7.539   7.296  21.445  1.00  0.00           H  
ATOM   4696  N   LEU B 292     -11.578   3.855  21.741  1.00  0.00           N  
ATOM   4697  CA  LEU B 292     -12.869   3.363  21.279  1.00  0.00           C  
ATOM   4698  C   LEU B 292     -13.783   3.083  22.483  1.00  0.00           C  
ATOM   4699  O   LEU B 292     -14.978   3.359  22.437  1.00  0.00           O  
ATOM   4700  CB  LEU B 292     -12.687   2.090  20.443  1.00  0.00           C  
ATOM   4701  CG  LEU B 292     -12.064   2.289  19.055  1.00  0.00           C  
ATOM   4702  CD1 LEU B 292     -11.720   0.934  18.453  1.00  0.00           C  
ATOM   4703  CD2 LEU B 292     -13.037   3.051  18.167  1.00  0.00           C  
ATOM   4704  H   LEU B 292     -10.723   3.340  21.513  1.00  0.00           H  
ATOM   4705  HA  LEU B 292     -13.334   4.133  20.686  1.00  0.00           H  
ATOM   4706 1HB  LEU B 292     -12.052   1.400  20.995  1.00  0.00           H  
ATOM   4707 2HB  LEU B 292     -13.662   1.623  20.305  1.00  0.00           H  
ATOM   4708  HG  LEU B 292     -11.138   2.857  19.150  1.00  0.00           H  
ATOM   4709 1HD1 LEU B 292     -11.277   1.075  17.467  1.00  0.00           H  
ATOM   4710 2HD1 LEU B 292     -11.009   0.419  19.099  1.00  0.00           H  
ATOM   4711 3HD1 LEU B 292     -12.626   0.336  18.361  1.00  0.00           H  
ATOM   4712 1HD2 LEU B 292     -12.593   3.193  17.180  1.00  0.00           H  
ATOM   4713 2HD2 LEU B 292     -13.962   2.484  18.070  1.00  0.00           H  
ATOM   4714 3HD2 LEU B 292     -13.251   4.023  18.612  1.00  0.00           H  
ATOM   4715  N   ALA B 293     -13.211   2.561  23.584  1.00  0.00           N  
ATOM   4716  CA  ALA B 293     -13.962   2.314  24.820  1.00  0.00           C  
ATOM   4717  C   ALA B 293     -14.490   3.622  25.417  1.00  0.00           C  
ATOM   4718  O   ALA B 293     -15.570   3.649  26.006  1.00  0.00           O  
ATOM   4719  CB  ALA B 293     -13.099   1.609  25.854  1.00  0.00           C  
ATOM   4720  H   ALA B 293     -12.234   2.273  23.524  1.00  0.00           H  
ATOM   4721  HA  ALA B 293     -14.806   1.676  24.576  1.00  0.00           H  
ATOM   4722 1HB  ALA B 293     -13.688   1.417  26.749  1.00  0.00           H  
ATOM   4723 2HB  ALA B 293     -12.750   0.678  25.451  1.00  0.00           H  
ATOM   4724 3HB  ALA B 293     -12.251   2.234  26.109  1.00  0.00           H  
ATOM   4725  N   LYS B 294     -13.707   4.703  25.298  1.00  0.00           N  
ATOM   4726  CA  LYS B 294     -14.110   6.013  25.818  1.00  0.00           C  
ATOM   4727  C   LYS B 294     -15.284   6.602  25.030  1.00  0.00           C  
ATOM   4728  O   LYS B 294     -16.146   7.278  25.598  1.00  0.00           O  
ATOM   4729  CB  LYS B 294     -12.953   7.013  25.764  1.00  0.00           C  
ATOM   4730  CG  LYS B 294     -11.810   6.784  26.735  1.00  0.00           C  
ATOM   4731  CD  LYS B 294     -10.727   7.848  26.502  1.00  0.00           C  
ATOM   4732  CE  LYS B 294      -9.511   7.666  27.385  1.00  0.00           C  
ATOM   4733  NZ  LYS B 294      -8.450   8.660  27.036  1.00  0.00           N  
ATOM   4734  H   LYS B 294     -12.792   4.586  24.853  1.00  0.00           H  
ATOM   4735  HA  LYS B 294     -14.427   5.888  26.850  1.00  0.00           H  
ATOM   4736 1HB  LYS B 294     -12.529   7.011  24.763  1.00  0.00           H  
ATOM   4737 2HB  LYS B 294     -13.341   8.014  25.942  1.00  0.00           H  
ATOM   4738 1HG  LYS B 294     -12.178   6.846  27.758  1.00  0.00           H  
ATOM   4739 2HG  LYS B 294     -11.388   5.794  26.574  1.00  0.00           H  
ATOM   4740 1HD  LYS B 294     -10.401   7.805  25.463  1.00  0.00           H  
ATOM   4741 2HD  LYS B 294     -11.146   8.836  26.685  1.00  0.00           H  
ATOM   4742 1HE  LYS B 294      -9.794   7.795  28.427  1.00  0.00           H  
ATOM   4743 2HE  LYS B 294      -9.112   6.661  27.246  1.00  0.00           H  
ATOM   4744 1HZ  LYS B 294      -7.641   8.522  27.620  1.00  0.00           H  
ATOM   4745 2HZ  LYS B 294      -8.185   8.511  26.038  1.00  0.00           H  
ATOM   4746 3HZ  LYS B 294      -8.795   9.597  27.155  1.00  0.00           H  
ATOM   4747  N   LEU B 295     -15.314   6.357  23.718  1.00  0.00           N  
ATOM   4748  CA  LEU B 295     -16.385   6.878  22.885  1.00  0.00           C  
ATOM   4749  C   LEU B 295     -17.727   6.288  23.328  1.00  0.00           C  
ATOM   4750  O   LEU B 295     -17.816   5.092  23.534  1.00  0.00           O  
ATOM   4751  CB  LEU B 295     -16.138   6.503  21.414  1.00  0.00           C  
ATOM   4752  CG  LEU B 295     -14.954   7.191  20.672  1.00  0.00           C  
ATOM   4753  CD1 LEU B 295     -14.772   6.522  19.333  1.00  0.00           C  
ATOM   4754  CD2 LEU B 295     -15.242   8.670  20.453  1.00  0.00           C  
ATOM   4755  H   LEU B 295     -14.529   5.847  23.302  1.00  0.00           H  
ATOM   4756  HA  LEU B 295     -16.376   7.949  22.998  1.00  0.00           H  
ATOM   4757 1HB  LEU B 295     -15.951   5.428  21.384  1.00  0.00           H  
ATOM   4758 2HB  LEU B 295     -17.044   6.701  20.847  1.00  0.00           H  
ATOM   4759  HG  LEU B 295     -14.039   7.087  21.244  1.00  0.00           H  
ATOM   4760 1HD1 LEU B 295     -13.954   7.001  18.796  1.00  0.00           H  
ATOM   4761 2HD1 LEU B 295     -14.555   5.494  19.474  1.00  0.00           H  
ATOM   4762 3HD1 LEU B 295     -15.668   6.609  18.784  1.00  0.00           H  
ATOM   4763 1HD2 LEU B 295     -14.398   9.116  19.915  1.00  0.00           H  
ATOM   4764 2HD2 LEU B 295     -16.149   8.784  19.861  1.00  0.00           H  
ATOM   4765 3HD2 LEU B 295     -15.363   9.178  21.404  1.00  0.00           H  
ATOM   4766  N   PRO B 296     -18.824   7.067  23.373  1.00  0.00           N  
ATOM   4767  CA  PRO B 296     -20.172   6.623  23.731  1.00  0.00           C  
ATOM   4768  C   PRO B 296     -20.872   5.783  22.665  1.00  0.00           C  
ATOM   4769  O   PRO B 296     -21.893   5.151  22.933  1.00  0.00           O  
ATOM   4770  CB  PRO B 296     -20.910   7.952  23.941  1.00  0.00           C  
ATOM   4771  CG  PRO B 296     -20.148   8.961  23.096  1.00  0.00           C  
ATOM   4772  CD  PRO B 296     -18.696   8.529  23.179  1.00  0.00           C  
ATOM   4773  HA  PRO B 296     -20.111   6.058  24.677  1.00  0.00           H  
ATOM   4774 1HB  PRO B 296     -21.963   7.845  23.632  1.00  0.00           H  
ATOM   4775 2HB  PRO B 296     -20.916   8.208  25.012  1.00  0.00           H  
ATOM   4776 1HG  PRO B 296     -20.539   8.962  22.066  1.00  0.00           H  
ATOM   4777 2HG  PRO B 296     -20.308   9.978  23.492  1.00  0.00           H  
ATOM   4778 1HD  PRO B 296     -18.212   8.741  22.211  1.00  0.00           H  
ATOM   4779 2HD  PRO B 296     -18.190   9.026  24.029  1.00  0.00           H  
ATOM   4780  N   ASP B 297     -20.362   5.829  21.438  1.00  0.00           N  
ATOM   4781  CA  ASP B 297     -20.966   5.146  20.310  1.00  0.00           C  
ATOM   4782  C   ASP B 297     -20.979   3.619  20.475  1.00  0.00           C  
ATOM   4783  O   ASP B 297     -19.915   3.018  20.608  1.00  0.00           O  
ATOM   4784  CB  ASP B 297     -20.209   5.505  19.037  1.00  0.00           C  
ATOM   4785  CG  ASP B 297     -20.825   4.881  17.821  1.00  0.00           C  
ATOM   4786  OD1 ASP B 297     -21.831   5.357  17.362  1.00  0.00           O  
ATOM   4787  OD2 ASP B 297     -20.288   3.885  17.373  1.00  0.00           O  
ATOM   4788  H   ASP B 297     -19.513   6.351  21.286  1.00  0.00           H  
ATOM   4789  HA  ASP B 297     -21.965   5.541  20.200  1.00  0.00           H  
ATOM   4790 1HB  ASP B 297     -20.214   6.589  18.910  1.00  0.00           H  
ATOM   4791 2HB  ASP B 297     -19.175   5.195  19.121  1.00  0.00           H  
ATOM   4792  N   PRO B 298     -22.146   2.941  20.440  1.00  0.00           N  
ATOM   4793  CA  PRO B 298     -22.269   1.498  20.558  1.00  0.00           C  
ATOM   4794  C   PRO B 298     -21.375   0.703  19.611  1.00  0.00           C  
ATOM   4795  O   PRO B 298     -20.893  -0.359  20.003  1.00  0.00           O  
ATOM   4796  CB  PRO B 298     -23.746   1.273  20.208  1.00  0.00           C  
ATOM   4797  CG  PRO B 298     -24.430   2.531  20.680  1.00  0.00           C  
ATOM   4798  CD  PRO B 298     -23.446   3.647  20.362  1.00  0.00           C  
ATOM   4799  HA  PRO B 298     -22.082   1.200  21.589  1.00  0.00           H  
ATOM   4800 1HB  PRO B 298     -23.854   1.104  19.121  1.00  0.00           H  
ATOM   4801 2HB  PRO B 298     -24.116   0.366  20.711  1.00  0.00           H  
ATOM   4802 1HG  PRO B 298     -25.398   2.657  20.171  1.00  0.00           H  
ATOM   4803 2HG  PRO B 298     -24.648   2.458  21.760  1.00  0.00           H  
ATOM   4804 1HD  PRO B 298     -23.628   4.084  19.363  1.00  0.00           H  
ATOM   4805 2HD  PRO B 298     -23.514   4.386  21.177  1.00  0.00           H  
ATOM   4806  N   GLU B 299     -21.120   1.189  18.390  1.00  0.00           N  
ATOM   4807  CA  GLU B 299     -20.310   0.377  17.499  1.00  0.00           C  
ATOM   4808  C   GLU B 299     -18.841   0.542  17.847  1.00  0.00           C  
ATOM   4809  O   GLU B 299     -18.085  -0.434  17.832  1.00  0.00           O  
ATOM   4810  CB  GLU B 299     -20.600   0.706  16.037  1.00  0.00           C  
ATOM   4811  CG  GLU B 299     -22.043   0.374  15.614  1.00  0.00           C  
ATOM   4812  CD  GLU B 299     -22.392  -1.089  15.766  1.00  0.00           C  
ATOM   4813  OE1 GLU B 299     -21.661  -1.918  15.293  1.00  0.00           O  
ATOM   4814  OE2 GLU B 299     -23.402  -1.375  16.384  1.00  0.00           O  
ATOM   4815  H   GLU B 299     -21.474   2.085  18.050  1.00  0.00           H  
ATOM   4816  HA  GLU B 299     -20.570  -0.669  17.653  1.00  0.00           H  
ATOM   4817 1HB  GLU B 299     -20.431   1.769  15.864  1.00  0.00           H  
ATOM   4818 2HB  GLU B 299     -19.916   0.152  15.393  1.00  0.00           H  
ATOM   4819 1HG  GLU B 299     -22.728   0.961  16.227  1.00  0.00           H  
ATOM   4820 2HG  GLU B 299     -22.187   0.671  14.575  1.00  0.00           H  
ATOM   4821  N   ALA B 300     -18.433   1.768  18.201  1.00  0.00           N  
ATOM   4822  CA  ALA B 300     -17.055   1.967  18.645  1.00  0.00           C  
ATOM   4823  C   ALA B 300     -16.791   1.123  19.889  1.00  0.00           C  
ATOM   4824  O   ALA B 300     -15.741   0.500  20.014  1.00  0.00           O  
ATOM   4825  CB  ALA B 300     -16.775   3.426  18.970  1.00  0.00           C  
ATOM   4826  H   ALA B 300     -19.091   2.558  18.097  1.00  0.00           H  
ATOM   4827  HA  ALA B 300     -16.391   1.632  17.849  1.00  0.00           H  
ATOM   4828 1HB  ALA B 300     -15.746   3.534  19.297  1.00  0.00           H  
ATOM   4829 2HB  ALA B 300     -16.949   4.041  18.090  1.00  0.00           H  
ATOM   4830 3HB  ALA B 300     -17.439   3.744  19.777  1.00  0.00           H  
ATOM   4831  N   LEU B 301     -17.776   1.060  20.783  1.00  0.00           N  
ATOM   4832  CA  LEU B 301     -17.621   0.300  22.006  1.00  0.00           C  
ATOM   4833  C   LEU B 301     -17.477  -1.194  21.718  1.00  0.00           C  
ATOM   4834  O   LEU B 301     -16.633  -1.867  22.323  1.00  0.00           O  
ATOM   4835  CB  LEU B 301     -18.823   0.541  22.928  1.00  0.00           C  
ATOM   4836  CG  LEU B 301     -18.935   1.951  23.521  1.00  0.00           C  
ATOM   4837  CD1 LEU B 301     -20.296   2.117  24.184  1.00  0.00           C  
ATOM   4838  CD2 LEU B 301     -17.810   2.173  24.520  1.00  0.00           C  
ATOM   4839  H   LEU B 301     -18.616   1.621  20.625  1.00  0.00           H  
ATOM   4840  HA  LEU B 301     -16.720   0.637  22.506  1.00  0.00           H  
ATOM   4841 1HB  LEU B 301     -19.735   0.343  22.367  1.00  0.00           H  
ATOM   4842 2HB  LEU B 301     -18.772  -0.164  23.758  1.00  0.00           H  
ATOM   4843  HG  LEU B 301     -18.862   2.689  22.721  1.00  0.00           H  
ATOM   4844 1HD1 LEU B 301     -20.376   3.119  24.605  1.00  0.00           H  
ATOM   4845 2HD1 LEU B 301     -21.082   1.972  23.443  1.00  0.00           H  
ATOM   4846 3HD1 LEU B 301     -20.405   1.380  24.979  1.00  0.00           H  
ATOM   4847 1HD2 LEU B 301     -17.889   3.176  24.940  1.00  0.00           H  
ATOM   4848 2HD2 LEU B 301     -17.883   1.437  25.320  1.00  0.00           H  
ATOM   4849 3HD2 LEU B 301     -16.849   2.066  24.015  1.00  0.00           H  
ATOM   4850  N   LYS B 302     -18.256  -1.717  20.764  1.00  0.00           N  
ATOM   4851  CA  LYS B 302     -18.139  -3.122  20.388  1.00  0.00           C  
ATOM   4852  C   LYS B 302     -16.752  -3.386  19.801  1.00  0.00           C  
ATOM   4853  O   LYS B 302     -16.144  -4.426  20.084  1.00  0.00           O  
ATOM   4854  CB  LYS B 302     -19.215  -3.485  19.371  1.00  0.00           C  
ATOM   4855  CG  LYS B 302     -20.638  -3.543  19.926  1.00  0.00           C  
ATOM   4856  CD  LYS B 302     -21.628  -3.746  18.788  1.00  0.00           C  
ATOM   4857  CE  LYS B 302     -23.073  -3.617  19.238  1.00  0.00           C  
ATOM   4858  NZ  LYS B 302     -24.003  -3.672  18.062  1.00  0.00           N  
ATOM   4859  H   LYS B 302     -18.991  -1.139  20.337  1.00  0.00           H  
ATOM   4860  HA  LYS B 302     -18.259  -3.736  21.281  1.00  0.00           H  
ATOM   4861 1HB  LYS B 302     -19.205  -2.746  18.564  1.00  0.00           H  
ATOM   4862 2HB  LYS B 302     -18.984  -4.452  18.930  1.00  0.00           H  
ATOM   4863 1HG  LYS B 302     -20.715  -4.389  20.613  1.00  0.00           H  
ATOM   4864 2HG  LYS B 302     -20.870  -2.655  20.471  1.00  0.00           H  
ATOM   4865 1HD  LYS B 302     -21.445  -2.998  18.011  1.00  0.00           H  
ATOM   4866 2HD  LYS B 302     -21.484  -4.734  18.354  1.00  0.00           H  
ATOM   4867 1HE  LYS B 302     -23.320  -4.417  19.926  1.00  0.00           H  
ATOM   4868 2HE  LYS B 302     -23.202  -2.660  19.748  1.00  0.00           H  
ATOM   4869 1HZ  LYS B 302     -24.954  -3.565  18.371  1.00  0.00           H  
ATOM   4870 2HZ  LYS B 302     -23.766  -2.889  17.414  1.00  0.00           H  
ATOM   4871 3HZ  LYS B 302     -23.899  -4.547  17.576  1.00  0.00           H  
ATOM   4872  N   GLU B 303     -16.239  -2.427  19.009  1.00  0.00           N  
ATOM   4873  CA  GLU B 303     -14.910  -2.567  18.430  1.00  0.00           C  
ATOM   4874  C   GLU B 303     -13.843  -2.483  19.504  1.00  0.00           C  
ATOM   4875  O   GLU B 303     -12.825  -3.163  19.404  1.00  0.00           O  
ATOM   4876  CB  GLU B 303     -14.659  -1.542  17.322  1.00  0.00           C  
ATOM   4877  CG  GLU B 303     -15.468  -1.794  16.052  1.00  0.00           C  
ATOM   4878  CD  GLU B 303     -15.114  -3.115  15.396  1.00  0.00           C  
ATOM   4879  OE1 GLU B 303     -13.949  -3.371  15.215  1.00  0.00           O  
ATOM   4880  OE2 GLU B 303     -16.012  -3.875  15.084  1.00  0.00           O  
ATOM   4881  H   GLU B 303     -16.817  -1.617  18.763  1.00  0.00           H  
ATOM   4882  HA  GLU B 303     -14.844  -3.550  17.976  1.00  0.00           H  
ATOM   4883 1HB  GLU B 303     -14.915  -0.545  17.687  1.00  0.00           H  
ATOM   4884 2HB  GLU B 303     -13.604  -1.538  17.057  1.00  0.00           H  
ATOM   4885 1HG  GLU B 303     -16.530  -1.790  16.296  1.00  0.00           H  
ATOM   4886 2HG  GLU B 303     -15.278  -0.993  15.354  1.00  0.00           H  
ATOM   4887  N   ALA B 304     -14.057  -1.676  20.548  1.00  0.00           N  
ATOM   4888  CA  ALA B 304     -13.104  -1.611  21.644  1.00  0.00           C  
ATOM   4889  C   ALA B 304     -12.961  -2.967  22.303  1.00  0.00           C  
ATOM   4890  O   ALA B 304     -11.848  -3.397  22.622  1.00  0.00           O  
ATOM   4891  CB  ALA B 304     -13.559  -0.635  22.682  1.00  0.00           C  
ATOM   4892  H   ALA B 304     -14.870  -1.053  20.534  1.00  0.00           H  
ATOM   4893  HA  ALA B 304     -12.138  -1.306  21.238  1.00  0.00           H  
ATOM   4894 1HB  ALA B 304     -12.829  -0.592  23.477  1.00  0.00           H  
ATOM   4895 2HB  ALA B 304     -13.671   0.304  22.238  1.00  0.00           H  
ATOM   4896 3HB  ALA B 304     -14.509  -0.952  23.075  1.00  0.00           H  
ATOM   4897  N   VAL B 305     -14.102  -3.664  22.456  1.00  0.00           N  
ATOM   4898  CA  VAL B 305     -14.099  -4.997  23.031  1.00  0.00           C  
ATOM   4899  C   VAL B 305     -13.387  -5.975  22.124  1.00  0.00           C  
ATOM   4900  O   VAL B 305     -12.559  -6.752  22.594  1.00  0.00           O  
ATOM   4901  CB  VAL B 305     -15.541  -5.481  23.272  1.00  0.00           C  
ATOM   4902  CG1 VAL B 305     -15.552  -6.954  23.652  1.00  0.00           C  
ATOM   4903  CG2 VAL B 305     -16.195  -4.640  24.358  1.00  0.00           C  
ATOM   4904  H   VAL B 305     -14.986  -3.195  22.220  1.00  0.00           H  
ATOM   4905  HA  VAL B 305     -13.577  -4.949  23.980  1.00  0.00           H  
ATOM   4906  HB  VAL B 305     -16.107  -5.384  22.346  1.00  0.00           H  
ATOM   4907 1HG1 VAL B 305     -16.579  -7.280  23.818  1.00  0.00           H  
ATOM   4908 2HG1 VAL B 305     -15.112  -7.541  22.845  1.00  0.00           H  
ATOM   4909 3HG1 VAL B 305     -14.974  -7.099  24.564  1.00  0.00           H  
ATOM   4910 1HG2 VAL B 305     -17.215  -4.987  24.522  1.00  0.00           H  
ATOM   4911 2HG2 VAL B 305     -15.626  -4.733  25.283  1.00  0.00           H  
ATOM   4912 3HG2 VAL B 305     -16.214  -3.595  24.047  1.00  0.00           H  
ATOM   4913  N   LYS B 306     -13.735  -5.977  20.838  1.00  0.00           N  
ATOM   4914  CA  LYS B 306     -13.123  -6.913  19.906  1.00  0.00           C  
ATOM   4915  C   LYS B 306     -11.624  -6.682  19.761  1.00  0.00           C  
ATOM   4916  O   LYS B 306     -10.841  -7.634  19.756  1.00  0.00           O  
ATOM   4917  CB  LYS B 306     -13.794  -6.768  18.545  1.00  0.00           C  
ATOM   4918  CG  LYS B 306     -15.225  -7.308  18.483  1.00  0.00           C  
ATOM   4919  CD  LYS B 306     -15.978  -6.788  17.240  1.00  0.00           C  
ATOM   4920  CE  LYS B 306     -15.400  -7.292  15.919  1.00  0.00           C  
ATOM   4921  NZ  LYS B 306     -16.139  -6.722  14.756  1.00  0.00           N  
ATOM   4922  H   LYS B 306     -14.462  -5.328  20.517  1.00  0.00           H  
ATOM   4923  HA  LYS B 306     -13.279  -7.924  20.282  1.00  0.00           H  
ATOM   4924 1HB  LYS B 306     -13.816  -5.713  18.267  1.00  0.00           H  
ATOM   4925 2HB  LYS B 306     -13.193  -7.291  17.805  1.00  0.00           H  
ATOM   4926 1HG  LYS B 306     -15.206  -8.399  18.469  1.00  0.00           H  
ATOM   4927 2HG  LYS B 306     -15.763  -6.985  19.377  1.00  0.00           H  
ATOM   4928 1HD  LYS B 306     -17.021  -7.091  17.303  1.00  0.00           H  
ATOM   4929 2HD  LYS B 306     -15.946  -5.698  17.234  1.00  0.00           H
[truncated: 135,709 more chars]
