# Supplementary material for: Reconfigurable asymmetric protein assemblies through implicit negative design
Source: Science. Author manuscript; Available in PMC 2023 Jan 27. (PMC9881579; doi:10.1126/science.abj7662)
Supplement: Data S2 [file NIHMS1843281-supplement-Data_S2.gz › without_all_supplement_resubmit_20211001/components/unfused_dimers/LHD206.pdb]

HEADER                                            11-MAR-20   XXXX              
EXPDTA    THEORETICAL MODEL                                                     
REMARK 220                                                                      
REMARK 220 EXPERIMENTAL DETAILS                                                 
REMARK 220  EXPERIMENT TYPE                : THEORETICAL MODELLING              
REMARK 220  DATE OF DATA COLLECTION        : 11-MAR-20                          
REMARK 220                                                                      
REMARK 220 REMARK: MODEL GENERATED BY ROSETTA                                   
REMARK 220  VERSION 2020.10+HEAD.46415fa3e9d                                    
ATOM      1  N   THR A   1     146.859 292.582  21.369  1.00  0.00           N  
ATOM      2  CA  THR A   1     146.745 291.198  21.801  1.00  0.00           C  
ATOM      3  C   THR A   1     146.112 291.077  23.199  1.00  0.00           C  
ATOM      4  O   THR A   1     145.315 290.165  23.458  1.00  0.00           O  
ATOM      5  CB  THR A   1     148.125 290.515  21.795  1.00  0.00           C  
ATOM      6  OG1 THR A   1     148.710 290.624  20.491  1.00  0.00           O  
ATOM      7  CG2 THR A   1     147.995 289.046  22.168  1.00  0.00           C  
ATOM      8 1H   THR A   1     146.881 292.602  20.360  1.00  0.00           H  
ATOM      9 2H   THR A   1     146.070 293.132  21.683  1.00  0.00           H  
ATOM     10 3H   THR A   1     147.712 292.982  21.726  1.00  0.00           H  
ATOM     11  HA  THR A   1     146.093 290.679  21.096  1.00  0.00           H  
ATOM     12  HB  THR A   1     148.779 291.010  22.514  1.00  0.00           H  
ATOM     13  HG1 THR A   1     149.630 290.353  20.530  1.00  0.00           H  
ATOM     14 1HG2 THR A   1     148.981 288.580  22.159  1.00  0.00           H  
ATOM     15 2HG2 THR A   1     147.561 288.961  23.164  1.00  0.00           H  
ATOM     16 3HG2 THR A   1     147.350 288.544  21.448  1.00  0.00           H  
ATOM     17  N   ASP A   2     146.470 291.985  24.113  1.00  0.00           N  
ATOM     18  CA  ASP A   2     145.996 291.891  25.491  1.00  0.00           C  
ATOM     19  C   ASP A   2     144.479 292.002  25.657  1.00  0.00           C  
ATOM     20  O   ASP A   2     143.915 291.345  26.537  1.00  0.00           O  
ATOM     21  CB  ASP A   2     146.629 292.995  26.337  1.00  0.00           C  
ATOM     22  CG  ASP A   2     148.122 292.809  26.599  1.00  0.00           C  
ATOM     23  OD1 ASP A   2     148.640 291.740  26.386  1.00  0.00           O  
ATOM     24  OD2 ASP A   2     148.732 293.765  26.996  1.00  0.00           O  
ATOM     25  H   ASP A   2     147.113 292.728  23.882  1.00  0.00           H  
ATOM     26  HA  ASP A   2     146.308 290.923  25.890  1.00  0.00           H  
ATOM     27 1HB  ASP A   2     146.478 293.956  25.848  1.00  0.00           H  
ATOM     28 2HB  ASP A   2     146.118 293.043  27.297  1.00  0.00           H  
ATOM     29  N   GLU A   3     143.804 292.841  24.857  1.00  0.00           N  
ATOM     30  CA  GLU A   3     142.360 292.987  25.039  1.00  0.00           C  
ATOM     31  C   GLU A   3     141.658 291.680  24.744  1.00  0.00           C  
ATOM     32  O   GLU A   3     140.767 291.261  25.492  1.00  0.00           O  
ATOM     33  CB  GLU A   3     141.769 294.086  24.162  1.00  0.00           C  
ATOM     34  CG  GLU A   3     140.267 294.280  24.376  1.00  0.00           C  
ATOM     35  CD  GLU A   3     139.670 295.389  23.570  1.00  0.00           C  
ATOM     36  OE1 GLU A   3     140.381 296.036  22.842  1.00  0.00           O  
ATOM     37  OE2 GLU A   3     138.479 295.596  23.697  1.00  0.00           O  
ATOM     38  H   GLU A   3     144.276 293.364  24.129  1.00  0.00           H  
ATOM     39  HA  GLU A   3     142.171 293.246  26.080  1.00  0.00           H  
ATOM     40 1HB  GLU A   3     142.274 295.029  24.360  1.00  0.00           H  
ATOM     41 2HB  GLU A   3     141.924 293.842  23.119  1.00  0.00           H  
ATOM     42 1HG  GLU A   3     139.754 293.356  24.110  1.00  0.00           H  
ATOM     43 2HG  GLU A   3     140.083 294.465  25.434  1.00  0.00           H  
ATOM     44  N   LEU A   4     142.066 291.013  23.670  1.00  0.00           N  
ATOM     45  CA  LEU A   4     141.475 289.750  23.312  1.00  0.00           C  
ATOM     46  C   LEU A   4     141.679 288.712  24.382  1.00  0.00           C  
ATOM     47  O   LEU A   4     140.736 288.025  24.773  1.00  0.00           O  
ATOM     48  CB  LEU A   4     142.069 289.249  21.989  1.00  0.00           C  
ATOM     49  CG  LEU A   4     141.608 287.857  21.539  1.00  0.00           C  
ATOM     50  CD1 LEU A   4     140.107 287.877  21.279  1.00  0.00           C  
ATOM     51  CD2 LEU A   4     142.374 287.447  20.290  1.00  0.00           C  
ATOM     52  H   LEU A   4     142.777 291.415  23.043  1.00  0.00           H  
ATOM     53  HA  LEU A   4     140.408 289.911  23.171  1.00  0.00           H  
ATOM     54 1HB  LEU A   4     141.809 289.954  21.202  1.00  0.00           H  
ATOM     55 2HB  LEU A   4     143.154 289.224  22.083  1.00  0.00           H  
ATOM     56  HG  LEU A   4     141.798 287.135  22.334  1.00  0.00           H  
ATOM     57 1HD1 LEU A   4     139.780 286.888  20.959  1.00  0.00           H  
ATOM     58 2HD1 LEU A   4     139.583 288.154  22.194  1.00  0.00           H  
ATOM     59 3HD1 LEU A   4     139.884 288.604  20.498  1.00  0.00           H  
ATOM     60 1HD2 LEU A   4     142.046 286.458  19.970  1.00  0.00           H  
ATOM     61 2HD2 LEU A   4     142.183 288.168  19.493  1.00  0.00           H  
ATOM     62 3HD2 LEU A   4     143.441 287.423  20.509  1.00  0.00           H  
ATOM     63  N   LEU A   5     142.906 288.594  24.875  1.00  0.00           N  
ATOM     64  CA  LEU A   5     143.168 287.533  25.819  1.00  0.00           C  
ATOM     65  C   LEU A   5     142.528 287.799  27.171  1.00  0.00           C  
ATOM     66  O   LEU A   5     142.089 286.853  27.829  1.00  0.00           O  
ATOM     67  CB  LEU A   5     144.681 287.352  25.991  1.00  0.00           C  
ATOM     68  CG  LEU A   5     145.447 286.923  24.733  1.00  0.00           C  
ATOM     69  CD1 LEU A   5     146.944 286.957  25.013  1.00  0.00           C  
ATOM     70  CD2 LEU A   5     145.000 285.530  24.317  1.00  0.00           C  
ATOM     71  H   LEU A   5     143.659 289.207  24.544  1.00  0.00           H  
ATOM     72  HA  LEU A   5     142.732 286.621  25.433  1.00  0.00           H  
ATOM     73 1HB  LEU A   5     145.107 288.295  26.332  1.00  0.00           H  
ATOM     74 2HB  LEU A   5     144.857 286.599  26.759  1.00  0.00           H  
ATOM     75  HG  LEU A   5     145.244 287.626  23.925  1.00  0.00           H  
ATOM     76 1HD1 LEU A   5     147.488 286.652  24.119  1.00  0.00           H  
ATOM     77 2HD1 LEU A   5     147.240 287.969  25.289  1.00  0.00           H  
ATOM     78 3HD1 LEU A   5     147.177 286.274  25.830  1.00  0.00           H  
ATOM     79 1HD2 LEU A   5     145.544 285.225  23.422  1.00  0.00           H  
ATOM     80 2HD2 LEU A   5     145.205 284.826  25.124  1.00  0.00           H  
ATOM     81 3HD2 LEU A   5     143.931 285.538  24.106  1.00  0.00           H  
ATOM     82  N   GLU A   6     142.442 289.064  27.597  1.00  0.00           N  
ATOM     83  CA  GLU A   6     141.788 289.352  28.864  1.00  0.00           C  
ATOM     84  C   GLU A   6     140.287 289.111  28.783  1.00  0.00           C  
ATOM     85  O   GLU A   6     139.694 288.552  29.713  1.00  0.00           O  
ATOM     86  CB  GLU A   6     142.083 290.785  29.313  1.00  0.00           C  
ATOM     87  CG  GLU A   6     141.343 291.242  30.591  1.00  0.00           C  
ATOM     88  CD  GLU A   6     141.641 290.433  31.828  1.00  0.00           C  
ATOM     89  OE1 GLU A   6     142.609 289.704  31.857  1.00  0.00           O  
ATOM     90  OE2 GLU A   6     140.866 290.532  32.757  1.00  0.00           O  
ATOM     91  H   GLU A   6     142.868 289.831  27.065  1.00  0.00           H  
ATOM     92  HA  GLU A   6     142.198 288.677  29.614  1.00  0.00           H  
ATOM     93 1HB  GLU A   6     143.153 290.897  29.482  1.00  0.00           H  
ATOM     94 2HB  GLU A   6     141.812 291.469  28.503  1.00  0.00           H  
ATOM     95 1HG  GLU A   6     141.617 292.278  30.785  1.00  0.00           H  
ATOM     96 2HG  GLU A   6     140.268 291.219  30.403  1.00  0.00           H  
ATOM     97  N   ARG A   7     139.649 289.495  27.675  1.00  0.00           N  
ATOM     98  CA  ARG A   7     138.225 289.247  27.594  1.00  0.00           C  
ATOM     99  C   ARG A   7     137.945 287.737  27.540  1.00  0.00           C  
ATOM    100  O   ARG A   7     136.989 287.254  28.167  1.00  0.00           O  
ATOM    101  CB  ARG A   7     137.623 289.947  26.400  1.00  0.00           C  
ATOM    102  CG  ARG A   7     137.541 291.472  26.479  1.00  0.00           C  
ATOM    103  CD  ARG A   7     136.870 292.027  25.263  1.00  0.00           C  
ATOM    104  NE  ARG A   7     136.833 293.487  25.237  1.00  0.00           N  
ATOM    105  CZ  ARG A   7     135.952 294.278  25.869  1.00  0.00           C  
ATOM    106  NH1 ARG A   7     134.991 293.788  26.639  1.00  0.00           N  
ATOM    107  NH2 ARG A   7     136.087 295.571  25.686  1.00  0.00           N  
ATOM    108  H   ARG A   7     140.136 289.988  26.916  1.00  0.00           H  
ATOM    109  HA  ARG A   7     137.757 289.652  28.491  1.00  0.00           H  
ATOM    110 1HB  ARG A   7     138.173 289.672  25.496  1.00  0.00           H  
ATOM    111 2HB  ARG A   7     136.629 289.614  26.303  1.00  0.00           H  
ATOM    112 1HG  ARG A   7     136.972 291.758  27.360  1.00  0.00           H  
ATOM    113 2HG  ARG A   7     138.544 291.893  26.546  1.00  0.00           H  
ATOM    114 1HD  ARG A   7     137.431 291.699  24.386  1.00  0.00           H  
ATOM    115 2HD  ARG A   7     135.852 291.653  25.196  1.00  0.00           H  
ATOM    116  HE  ARG A   7     137.524 293.989  24.654  1.00  0.00           H  
ATOM    117 1HH1 ARG A   7     134.901 292.794  26.769  1.00  0.00           H  
ATOM    118 2HH1 ARG A   7     134.345 294.413  27.101  1.00  0.00           H  
ATOM    119 1HH2 ARG A   7     136.851 295.886  25.064  1.00  0.00           H  
ATOM    120 2HH2 ARG A   7     135.462 296.228  26.124  1.00  0.00           H  
ATOM    121  N   LEU A   8     138.810 286.980  26.835  1.00  0.00           N  
ATOM    122  CA  LEU A   8     138.653 285.537  26.793  1.00  0.00           C  
ATOM    123  C   LEU A   8     138.878 284.953  28.172  1.00  0.00           C  
ATOM    124  O   LEU A   8     138.100 284.114  28.614  1.00  0.00           O  
ATOM    125  CB  LEU A   8     139.637 284.916  25.793  1.00  0.00           C  
ATOM    126  CG  LEU A   8     139.340 285.186  24.312  1.00  0.00           C  
ATOM    127  CD1 LEU A   8     140.547 284.793  23.472  1.00  0.00           C  
ATOM    128  CD2 LEU A   8     138.103 284.406  23.892  1.00  0.00           C  
ATOM    129  H   LEU A   8     139.562 287.416  26.294  1.00  0.00           H  
ATOM    130  HA  LEU A   8     137.638 285.304  26.489  1.00  0.00           H  
ATOM    131 1HB  LEU A   8     140.634 285.297  26.005  1.00  0.00           H  
ATOM    132 2HB  LEU A   8     139.644 283.836  25.938  1.00  0.00           H  
ATOM    133  HG  LEU A   8     139.164 286.252  24.165  1.00  0.00           H  
ATOM    134 1HD1 LEU A   8     140.336 284.985  22.420  1.00  0.00           H  
ATOM    135 2HD1 LEU A   8     141.412 285.379  23.781  1.00  0.00           H  
ATOM    136 3HD1 LEU A   8     140.758 283.733  23.612  1.00  0.00           H  
ATOM    137 1HD2 LEU A   8     137.892 284.598  22.840  1.00  0.00           H  
ATOM    138 2HD2 LEU A   8     138.278 283.340  24.038  1.00  0.00           H  
ATOM    139 3HD2 LEU A   8     137.252 284.720  24.496  1.00  0.00           H  
ATOM    140  N   ARG A   9     139.871 285.447  28.922  1.00  0.00           N  
ATOM    141  CA  ARG A   9     140.121 284.898  30.242  1.00  0.00           C  
ATOM    142  C   ARG A   9     138.905 284.997  31.118  1.00  0.00           C  
ATOM    143  O   ARG A   9     138.536 284.019  31.774  1.00  0.00           O  
ATOM    144  CB  ARG A   9     141.244 285.638  30.962  1.00  0.00           C  
ATOM    145  CG  ARG A   9     141.631 285.036  32.339  1.00  0.00           C  
ATOM    146  CD  ARG A   9     142.619 285.878  33.086  1.00  0.00           C  
ATOM    147  NE  ARG A   9     142.049 287.168  33.515  1.00  0.00           N  
ATOM    148  CZ  ARG A   9     141.264 287.361  34.619  1.00  0.00           C  
ATOM    149  NH1 ARG A   9     140.952 286.367  35.443  1.00  0.00           N  
ATOM    150  NH2 ARG A   9     140.802 288.577  34.877  1.00  0.00           N  
ATOM    151  H   ARG A   9     140.515 286.147  28.543  1.00  0.00           H  
ATOM    152  HA  ARG A   9     140.365 283.845  30.138  1.00  0.00           H  
ATOM    153 1HB  ARG A   9     142.126 285.682  30.336  1.00  0.00           H  
ATOM    154 2HB  ARG A   9     140.932 286.670  31.135  1.00  0.00           H  
ATOM    155 1HG  ARG A   9     140.740 284.933  32.959  1.00  0.00           H  
ATOM    156 2HG  ARG A   9     142.071 284.051  32.191  1.00  0.00           H  
ATOM    157 1HD  ARG A   9     142.960 285.336  33.969  1.00  0.00           H  
ATOM    158 2HD  ARG A   9     143.469 286.084  32.438  1.00  0.00           H  
ATOM    159  HE  ARG A   9     142.265 288.007  32.937  1.00  0.00           H  
ATOM    160 1HH1 ARG A   9     141.268 285.402  35.289  1.00  0.00           H  
ATOM    161 2HH1 ARG A   9     140.364 286.537  36.245  1.00  0.00           H  
ATOM    162 1HH2 ARG A   9     141.011 289.351  34.223  1.00  0.00           H  
ATOM    163 2HH2 ARG A   9     140.225 288.742  35.682  1.00  0.00           H  
ATOM    164  N   GLN A  10     138.253 286.163  31.111  1.00  0.00           N  
ATOM    165  CA  GLN A  10     137.118 286.330  31.996  1.00  0.00           C  
ATOM    166  C   GLN A  10     136.016 285.334  31.646  1.00  0.00           C  
ATOM    167  O   GLN A  10     135.420 284.733  32.552  1.00  0.00           O  
ATOM    168  CB  GLN A  10     136.592 287.765  31.900  1.00  0.00           C  
ATOM    169  CG  GLN A  10     137.537 288.816  32.495  1.00  0.00           C  
ATOM    170  CD  GLN A  10     137.021 290.233  32.301  1.00  0.00           C  
ATOM    171  OE1 GLN A  10     135.812 290.433  32.121  1.00  0.00           O  
ATOM    172  NE2 GLN A  10     137.915 291.219  32.328  1.00  0.00           N  
ATOM    173  H   GLN A  10     138.606 286.942  30.540  1.00  0.00           H  
ATOM    174  HA  GLN A  10     137.442 286.137  33.015  1.00  0.00           H  
ATOM    175 1HB  GLN A  10     136.442 288.017  30.846  1.00  0.00           H  
ATOM    176 2HB  GLN A  10     135.629 287.836  32.400  1.00  0.00           H  
ATOM    177 1HG  GLN A  10     137.646 288.631  33.561  1.00  0.00           H  
ATOM    178 2HG  GLN A  10     138.514 288.740  32.006  1.00  0.00           H  
ATOM    179 1HE2 GLN A  10     137.620 292.163  32.203  1.00  0.00           H  
ATOM    180 2HE2 GLN A  10     138.918 291.021  32.468  1.00  0.00           H  
ATOM    181  N   LEU A  11     135.779 285.105  30.352  1.00  0.00           N  
ATOM    182  CA  LEU A  11     134.779 284.129  29.960  1.00  0.00           C  
ATOM    183  C   LEU A  11     135.188 282.699  30.280  1.00  0.00           C  
ATOM    184  O   LEU A  11     134.373 281.921  30.768  1.00  0.00           O  
ATOM    185  CB  LEU A  11     134.477 284.216  28.465  1.00  0.00           C  
ATOM    186  CG  LEU A  11     133.453 283.173  27.939  1.00  0.00           C  
ATOM    187  CD1 LEU A  11     132.083 283.312  28.625  1.00  0.00           C  
ATOM    188  CD2 LEU A  11     133.309 283.339  26.502  1.00  0.00           C  
ATOM    189  H   LEU A  11     136.260 285.669  29.638  1.00  0.00           H  
ATOM    190  HA  LEU A  11     133.876 284.360  30.516  1.00  0.00           H  
ATOM    191 1HB  LEU A  11     134.099 285.213  28.244  1.00  0.00           H  
ATOM    192 2HB  LEU A  11     135.416 284.076  27.919  1.00  0.00           H  
ATOM    193  HG  LEU A  11     133.840 282.187  28.137  1.00  0.00           H  
ATOM    194 1HD1 LEU A  11     131.412 282.561  28.225  1.00  0.00           H  
ATOM    195 2HD1 LEU A  11     132.162 283.165  29.699  1.00  0.00           H  
ATOM    196 3HD1 LEU A  11     131.672 284.301  28.427  1.00  0.00           H  
ATOM    197 1HD2 LEU A  11     132.634 282.588  26.128  1.00  0.00           H  
ATOM    198 2HD2 LEU A  11     132.911 284.305  26.301  1.00  0.00           H  
ATOM    199 3HD2 LEU A  11     134.280 283.228  26.037  1.00  0.00           H  
ATOM    200  N   PHE A  12     136.439 282.342  30.016  1.00  0.00           N  
ATOM    201  CA  PHE A  12     136.877 280.978  30.223  1.00  0.00           C  
ATOM    202  C   PHE A  12     136.764 280.614  31.695  1.00  0.00           C  
ATOM    203  O   PHE A  12     136.295 279.518  32.028  1.00  0.00           O  
ATOM    204  CB  PHE A  12     138.319 280.796  29.746  1.00  0.00           C  
ATOM    205  CG  PHE A  12     138.459 280.730  28.252  1.00  0.00           C  
ATOM    206  CD1 PHE A  12     139.548 281.308  27.617  1.00  0.00           C  
ATOM    207  CD2 PHE A  12     137.503 280.091  27.478  1.00  0.00           C  
ATOM    208  CE1 PHE A  12     139.678 281.248  26.242  1.00  0.00           C  
ATOM    209  CE2 PHE A  12     137.630 280.028  26.104  1.00  0.00           C  
ATOM    210  CZ  PHE A  12     138.720 280.608  25.486  1.00  0.00           C  
ATOM    211  H   PHE A  12     137.081 283.023  29.618  1.00  0.00           H  
ATOM    212  HA  PHE A  12     136.235 280.302  29.666  1.00  0.00           H  
ATOM    213 1HB  PHE A  12     138.929 281.623  30.108  1.00  0.00           H  
ATOM    214 2HB  PHE A  12     138.728 279.879  30.167  1.00  0.00           H  
ATOM    215  HD1 PHE A  12     140.307 281.814  28.215  1.00  0.00           H  
ATOM    216  HD2 PHE A  12     136.642 279.633  27.967  1.00  0.00           H  
ATOM    217  HE1 PHE A  12     140.539 281.707  25.756  1.00  0.00           H  
ATOM    218  HE2 PHE A  12     136.871 279.522  25.508  1.00  0.00           H  
ATOM    219  HZ  PHE A  12     138.821 280.561  24.402  1.00  0.00           H  
ATOM    220  N   GLU A  13     137.155 281.533  32.585  1.00  0.00           N  
ATOM    221  CA  GLU A  13     137.067 281.246  34.006  1.00  0.00           C  
ATOM    222  C   GLU A  13     135.602 281.138  34.450  1.00  0.00           C  
ATOM    223  O   GLU A  13     135.268 280.252  35.248  1.00  0.00           O  
ATOM    224  CB  GLU A  13     137.786 282.330  34.811  1.00  0.00           C  
ATOM    225  CG  GLU A  13     139.302 282.315  34.673  1.00  0.00           C  
ATOM    226  CD  GLU A  13     139.986 283.246  35.635  1.00  0.00           C  
ATOM    227  OE1 GLU A  13     139.314 283.816  36.461  1.00  0.00           O  
ATOM    228  OE2 GLU A  13     141.183 283.387  35.545  1.00  0.00           O  
ATOM    229  H   GLU A  13     137.553 282.421  32.260  1.00  0.00           H  
ATOM    230  HA  GLU A  13     137.549 280.289  34.191  1.00  0.00           H  
ATOM    231 1HB  GLU A  13     137.431 283.312  34.497  1.00  0.00           H  
ATOM    232 2HB  GLU A  13     137.545 282.218  35.868  1.00  0.00           H  
ATOM    233 1HG  GLU A  13     139.662 281.302  34.847  1.00  0.00           H  
ATOM    234 2HG  GLU A  13     139.566 282.595  33.654  1.00  0.00           H  
ATOM    235  N   GLU A  14     134.710 281.981  33.900  1.00  0.00           N  
ATOM    236  CA  GLU A  14     133.288 281.867  34.223  1.00  0.00           C  
ATOM    237  C   GLU A  14     132.719 280.518  33.811  1.00  0.00           C  
ATOM    238  O   GLU A  14     131.953 279.905  34.564  1.00  0.00           O  
ATOM    239  CB  GLU A  14     132.469 282.958  33.525  1.00  0.00           C  
ATOM    240  CG  GLU A  14     130.953 282.875  33.801  1.00  0.00           C  
ATOM    241  CD  GLU A  14     130.155 283.979  33.152  1.00  0.00           C  
ATOM    242  OE1 GLU A  14     130.734 284.943  32.723  1.00  0.00           O  
ATOM    243  OE2 GLU A  14     128.952 283.832  33.053  1.00  0.00           O  
ATOM    244  H   GLU A  14     135.026 282.751  33.296  1.00  0.00           H  
ATOM    245  HA  GLU A  14     133.175 281.972  35.303  1.00  0.00           H  
ATOM    246 1HB  GLU A  14     132.827 283.939  33.838  1.00  0.00           H  
ATOM    247 2HB  GLU A  14     132.618 282.886  32.447  1.00  0.00           H  
ATOM    248 1HG  GLU A  14     130.580 281.926  33.420  1.00  0.00           H  
ATOM    249 2HG  GLU A  14     130.786 282.890  34.877  1.00  0.00           H  
ATOM    250  N   LEU A  15     133.089 280.052  32.617  1.00  0.00           N  
ATOM    251  CA  LEU A  15     132.579 278.789  32.107  1.00  0.00           C  
ATOM    252  C   LEU A  15     133.083 277.630  32.967  1.00  0.00           C  
ATOM    253  O   LEU A  15     132.341 276.668  33.226  1.00  0.00           O  
ATOM    254  CB  LEU A  15     132.985 278.640  30.649  1.00  0.00           C  
ATOM    255  CG  LEU A  15     132.333 279.650  29.649  1.00  0.00           C  
ATOM    256  CD1 LEU A  15     132.992 279.470  28.288  1.00  0.00           C  
ATOM    257  CD2 LEU A  15     130.828 279.477  29.587  1.00  0.00           C  
ATOM    258  H   LEU A  15     133.698 280.631  32.029  1.00  0.00           H  
ATOM    259  HA  LEU A  15     131.501 278.791  32.186  1.00  0.00           H  
ATOM    260 1HB  LEU A  15     134.061 278.778  30.586  1.00  0.00           H  
ATOM    261 2HB  LEU A  15     132.733 277.631  30.328  1.00  0.00           H  
ATOM    262  HG  LEU A  15     132.528 280.652  29.972  1.00  0.00           H  
ATOM    263 1HD1 LEU A  15     132.569 280.182  27.583  1.00  0.00           H  
ATOM    264 2HD1 LEU A  15     134.065 279.642  28.380  1.00  0.00           H  
ATOM    265 3HD1 LEU A  15     132.823 278.480  27.933  1.00  0.00           H  
ATOM    266 1HD2 LEU A  15     130.431 280.192  28.890  1.00  0.00           H  
ATOM    267 2HD2 LEU A  15     130.578 278.487  29.273  1.00  0.00           H  
ATOM    268 3HD2 LEU A  15     130.382 279.659  30.551  1.00  0.00           H  
ATOM    269  N   HIS A  16     134.336 277.729  33.435  1.00  0.00           N  
ATOM    270  CA  HIS A  16     134.872 276.744  34.357  1.00  0.00           C  
ATOM    271  C   HIS A  16     134.000 276.650  35.595  1.00  0.00           C  
ATOM    272  O   HIS A  16     133.559 275.560  35.964  1.00  0.00           O  
ATOM    273  CB  HIS A  16     136.309 277.094  34.755  1.00  0.00           C  
ATOM    274  CG  HIS A  16     136.786 276.372  35.978  1.00  0.00           C  
ATOM    275  ND1 HIS A  16     137.309 275.098  35.933  1.00  0.00           N  
ATOM    276  CD2 HIS A  16     136.818 276.748  37.278  1.00  0.00           C  
ATOM    277  CE1 HIS A  16     137.643 274.719  37.155  1.00  0.00           C  
ATOM    278  NE2 HIS A  16     137.355 275.702  37.988  1.00  0.00           N  
ATOM    279  H   HIS A  16     134.939 278.490  33.104  1.00  0.00           H  
ATOM    280  HA  HIS A  16     134.889 275.766  33.878  1.00  0.00           H  
ATOM    281 1HB  HIS A  16     136.983 276.853  33.932  1.00  0.00           H  
ATOM    282 2HB  HIS A  16     136.385 278.165  34.939  1.00  0.00           H  
ATOM    283  HD1 HIS A  16     137.494 274.563  35.108  1.00  0.00           H  
ATOM    284  HD2 HIS A  16     136.513 277.658  37.794  1.00  0.00           H  
ATOM    285  HE1 HIS A  16     138.080 273.736  37.331  1.00  0.00           H  
ATOM    286  N   GLU A  17     133.712 277.798  36.216  1.00  0.00           N  
ATOM    287  CA  GLU A  17     132.937 277.822  37.452  1.00  0.00           C  
ATOM    288  C   GLU A  17     131.525 277.277  37.230  1.00  0.00           C  
ATOM    289  O   GLU A  17     130.974 276.603  38.106  1.00  0.00           O  
ATOM    290  CB  GLU A  17     132.866 279.246  38.007  1.00  0.00           C  
ATOM    291  CG  GLU A  17     134.188 279.782  38.537  1.00  0.00           C  
ATOM    292  CD  GLU A  17     134.092 281.201  39.023  1.00  0.00           C  
ATOM    293  OE1 GLU A  17     133.043 281.784  38.893  1.00  0.00           O  
ATOM    294  OE2 GLU A  17     135.070 281.703  39.525  1.00  0.00           O  
ATOM    295  H   GLU A  17     134.093 278.674  35.839  1.00  0.00           H  
ATOM    296  HA  GLU A  17     133.437 277.179  38.177  1.00  0.00           H  
ATOM    297 1HB  GLU A  17     132.520 279.924  37.226  1.00  0.00           H  
ATOM    298 2HB  GLU A  17     132.140 279.285  38.819  1.00  0.00           H  
ATOM    299 1HG  GLU A  17     134.520 279.150  39.360  1.00  0.00           H  
ATOM    300 2HG  GLU A  17     134.935 279.723  37.746  1.00  0.00           H  
ATOM    301  N   ARG A  18     130.950 277.548  36.047  1.00  0.00           N  
ATOM    302  CA  ARG A  18     129.650 276.998  35.670  1.00  0.00           C  
ATOM    303  C   ARG A  18     129.731 275.485  35.439  1.00  0.00           C  
ATOM    304  O   ARG A  18     128.733 274.777  35.603  1.00  0.00           O  
ATOM    305  CB  ARG A  18     129.094 277.670  34.426  1.00  0.00           C  
ATOM    306  CG  ARG A  18     128.626 279.093  34.619  1.00  0.00           C  
ATOM    307  CD  ARG A  18     128.100 279.672  33.357  1.00  0.00           C  
ATOM    308  NE  ARG A  18     127.672 281.064  33.529  1.00  0.00           N  
ATOM    309  CZ  ARG A  18     126.480 281.474  33.995  1.00  0.00           C  
ATOM    310  NH1 ARG A  18     125.538 280.616  34.357  1.00  0.00           N  
ATOM    311  NH2 ARG A  18     126.283 282.770  34.077  1.00  0.00           N  
ATOM    312  H   ARG A  18     131.430 278.194  35.413  1.00  0.00           H  
ATOM    313  HA  ARG A  18     128.956 277.185  36.488  1.00  0.00           H  
ATOM    314 1HB  ARG A  18     129.853 277.671  33.646  1.00  0.00           H  
ATOM    315 2HB  ARG A  18     128.249 277.096  34.056  1.00  0.00           H  
ATOM    316 1HG  ARG A  18     127.838 279.112  35.368  1.00  0.00           H  
ATOM    317 2HG  ARG A  18     129.455 279.710  34.959  1.00  0.00           H  
ATOM    318 1HD  ARG A  18     128.895 279.660  32.612  1.00  0.00           H  
ATOM    319 2HD  ARG A  18     127.259 279.088  32.991  1.00  0.00           H  
ATOM    320  HE  ARG A  18     128.327 281.824  33.275  1.00  0.00           H  
ATOM    321 1HH1 ARG A  18     125.700 279.624  34.288  1.00  0.00           H  
ATOM    322 2HH1 ARG A  18     124.652 280.956  34.704  1.00  0.00           H  
ATOM    323 1HH2 ARG A  18     127.053 283.392  33.777  1.00  0.00           H  
ATOM    324 2HH2 ARG A  18     125.412 283.144  34.418  1.00  0.00           H  
ATOM    325  N   GLY A  19     130.915 274.983  35.069  1.00  0.00           N  
ATOM    326  CA  GLY A  19     131.126 273.559  34.877  1.00  0.00           C  
ATOM    327  C   GLY A  19     130.733 273.069  33.496  1.00  0.00           C  
ATOM    328  O   GLY A  19     130.362 271.903  33.332  1.00  0.00           O  
ATOM    329  H   GLY A  19     131.697 275.610  34.856  1.00  0.00           H  
ATOM    330 1HA  GLY A  19     132.181 273.345  35.054  1.00  0.00           H  
ATOM    331 2HA  GLY A  19     130.564 273.013  35.633  1.00  0.00           H  
ATOM    332  N   THR A  20     130.751 273.961  32.508  1.00  0.00           N  
ATOM    333  CA  THR A  20     130.353 273.575  31.162  1.00  0.00           C  
ATOM    334  C   THR A  20     131.561 273.152  30.328  1.00  0.00           C  
ATOM    335  O   THR A  20     132.706 273.395  30.711  1.00  0.00           O  
ATOM    336  CB  THR A  20     129.610 274.724  30.456  1.00  0.00           C  
ATOM    337  OG1 THR A  20     130.491 275.846  30.308  1.00  0.00           O  
ATOM    338  CG2 THR A  20     128.390 275.146  31.260  1.00  0.00           C  
ATOM    339  H   THR A  20     131.106 274.905  32.688  1.00  0.00           H  
ATOM    340  HA  THR A  20     129.692 272.711  31.232  1.00  0.00           H  
ATOM    341  HB  THR A  20     129.291 274.397  29.466  1.00  0.00           H  
ATOM    342  HG1 THR A  20     130.375 276.230  29.435  1.00  0.00           H  
ATOM    343 1HG2 THR A  20     127.878 275.958  30.746  1.00  0.00           H  
ATOM    344 2HG2 THR A  20     127.713 274.298  31.365  1.00  0.00           H  
ATOM    345 3HG2 THR A  20     128.704 275.482  32.247  1.00  0.00           H  
ATOM    346  N   GLU A  21     131.302 272.498  29.188  1.00  0.00           N  
ATOM    347  CA  GLU A  21     132.346 272.199  28.194  1.00  0.00           C  
ATOM    348  C   GLU A  21     132.732 273.462  27.457  1.00  0.00           C  
ATOM    349  O   GLU A  21     131.846 274.242  27.111  1.00  0.00           O  
ATOM    350  CB  GLU A  21     131.870 271.141  27.195  1.00  0.00           C  
ATOM    351  CG  GLU A  21     131.455 269.820  27.828  1.00  0.00           C  
ATOM    352  CD  GLU A  21     130.040 269.835  28.337  1.00  0.00           C  
ATOM    353  OE1 GLU A  21     129.430 270.877  28.310  1.00  0.00           O  
ATOM    354  OE2 GLU A  21     129.569 268.802  28.752  1.00  0.00           O  
ATOM    355  H   GLU A  21     130.352 272.215  28.997  1.00  0.00           H  
ATOM    356  HA  GLU A  21     133.231 271.818  28.707  1.00  0.00           H  
ATOM    357 1HB  GLU A  21     131.017 271.526  26.636  1.00  0.00           H  
ATOM    358 2HB  GLU A  21     132.665 270.933  26.479  1.00  0.00           H  
ATOM    359 1HG  GLU A  21     131.554 269.027  27.088  1.00  0.00           H  
ATOM    360 2HG  GLU A  21     132.130 269.597  28.653  1.00  0.00           H  
ATOM    361  N   ILE A  22     134.027 273.668  27.198  1.00  0.00           N  
ATOM    362  CA  ILE A  22     134.475 274.899  26.566  1.00  0.00           C  
ATOM    363  C   ILE A  22     135.113 274.637  25.205  1.00  0.00           C  
ATOM    364  O   ILE A  22     136.136 273.953  25.110  1.00  0.00           O  
ATOM    365  CB  ILE A  22     135.480 275.638  27.468  1.00  0.00           C  
ATOM    366  CG1 ILE A  22     134.827 276.008  28.803  1.00  0.00           C  
ATOM    367  CG2 ILE A  22     136.008 276.881  26.769  1.00  0.00           C  
ATOM    368  CD1 ILE A  22     135.810 276.457  29.860  1.00  0.00           C  
ATOM    369  H   ILE A  22     134.721 272.944  27.412  1.00  0.00           H  
ATOM    370  HA  ILE A  22     133.619 275.557  26.419  1.00  0.00           H  
ATOM    371  HB  ILE A  22     136.316 274.979  27.699  1.00  0.00           H  
ATOM    372 1HG1 ILE A  22     134.105 276.808  28.646  1.00  0.00           H  
ATOM    373 2HG1 ILE A  22     134.281 275.148  29.191  1.00  0.00           H  
ATOM    374 1HG2 ILE A  22     136.717 277.392  27.421  1.00  0.00           H  
ATOM    375 2HG2 ILE A  22     136.509 276.593  25.845  1.00  0.00           H  
ATOM    376 3HG2 ILE A  22     135.179 277.550  26.539  1.00  0.00           H  
ATOM    377 1HD1 ILE A  22     135.273 276.701  30.777  1.00  0.00           H  
ATOM    378 2HD1 ILE A  22     136.522 275.656  30.059  1.00  0.00           H  
ATOM    379 3HD1 ILE A  22     136.344 277.339  29.508  1.00  0.00           H  
ATOM    380  N   VAL A  23     134.550 275.217  24.151  1.00  0.00           N  
ATOM    381  CA  VAL A  23     135.170 275.069  22.845  1.00  0.00           C  
ATOM    382  C   VAL A  23     135.514 276.441  22.308  1.00  0.00           C  
ATOM    383  O   VAL A  23     134.682 277.349  22.291  1.00  0.00           O  
ATOM    384  CB  VAL A  23     134.227 274.345  21.865  1.00  0.00           C  
ATOM    385  CG1 VAL A  23     134.815 274.347  20.461  1.00  0.00           C  
ATOM    386  CG2 VAL A  23     133.975 272.924  22.343  1.00  0.00           C  
ATOM    387  H   VAL A  23     133.668 275.734  24.260  1.00  0.00           H  
ATOM    388  HA  VAL A  23     136.099 274.515  22.952  1.00  0.00           H  
ATOM    389  HB  VAL A  23     133.282 274.887  21.818  1.00  0.00           H  
ATOM    390 1HG1 VAL A  23     134.135 273.832  19.782  1.00  0.00           H  
ATOM    391 2HG1 VAL A  23     134.953 275.374  20.126  1.00  0.00           H  
ATOM    392 3HG1 VAL A  23     135.777 273.834  20.469  1.00  0.00           H  
ATOM    393 1HG2 VAL A  23     133.307 272.418  21.645  1.00  0.00           H  
ATOM    394 2HG2 VAL A  23     134.921 272.384  22.395  1.00  0.00           H  
ATOM    395 3HG2 VAL A  23     133.516 272.948  23.331  1.00  0.00           H  
ATOM    396  N   VAL A  24     136.749 276.600  21.872  1.00  0.00           N  
ATOM    397  CA  VAL A  24     137.170 277.885  21.358  1.00  0.00           C  
ATOM    398  C   VAL A  24     137.676 277.786  19.920  1.00  0.00           C  
ATOM    399  O   VAL A  24     138.530 276.958  19.586  1.00  0.00           O  
ATOM    400  CB  VAL A  24     138.280 278.468  22.253  1.00  0.00           C  
ATOM    401  CG1 VAL A  24     139.459 277.510  22.332  1.00  0.00           C  
ATOM    402  CG2 VAL A  24     138.719 279.822  21.717  1.00  0.00           C  
ATOM    403  H   VAL A  24     137.398 275.809  21.941  1.00  0.00           H  
ATOM    404  HA  VAL A  24     136.324 278.570  21.375  1.00  0.00           H  
ATOM    405  HB  VAL A  24     137.893 278.586  23.266  1.00  0.00           H  
ATOM    406 1HG1 VAL A  24     140.234 277.938  22.969  1.00  0.00           H  
ATOM    407 2HG1 VAL A  24     139.129 276.560  22.752  1.00  0.00           H  
ATOM    408 3HG1 VAL A  24     139.861 277.346  21.332  1.00  0.00           H  
ATOM    409 1HG2 VAL A  24     139.503 280.229  22.355  1.00  0.00           H  
ATOM    410 2HG2 VAL A  24     139.100 279.705  20.702  1.00  0.00           H  
ATOM    411 3HG2 VAL A  24     137.869 280.504  21.709  1.00  0.00           H  
ATOM    412  N   GLU A  25     137.157 278.657  19.070  1.00  0.00           N  
ATOM    413  CA  GLU A  25     137.578 278.717  17.683  1.00  0.00           C  
ATOM    414  C   GLU A  25     138.453 279.943  17.485  1.00  0.00           C  
ATOM    415  O   GLU A  25     138.007 281.074  17.675  1.00  0.00           O  
ATOM    416  CB  GLU A  25     136.365 278.786  16.766  1.00  0.00           C  
ATOM    417  CG  GLU A  25     136.694 278.813  15.306  1.00  0.00           C  
ATOM    418  CD  GLU A  25     135.466 278.973  14.414  1.00  0.00           C  
ATOM    419  OE1 GLU A  25     134.850 280.040  14.407  1.00  0.00           O  
ATOM    420  OE2 GLU A  25     135.144 278.027  13.726  1.00  0.00           O  
ATOM    421  H   GLU A  25     136.427 279.294  19.400  1.00  0.00           H  
ATOM    422  HA  GLU A  25     138.167 277.832  17.442  1.00  0.00           H  
ATOM    423 1HB  GLU A  25     135.719 277.926  16.954  1.00  0.00           H  
ATOM    424 2HB  GLU A  25     135.800 279.665  16.999  1.00  0.00           H  
ATOM    425 1HG  GLU A  25     137.374 279.637  15.116  1.00  0.00           H  
ATOM    426 2HG  GLU A  25     137.216 277.897  15.059  1.00  0.00           H  
ATOM    427  N   VAL A  26     139.701 279.722  17.095  1.00  0.00           N  
ATOM    428  CA  VAL A  26     140.650 280.813  16.992  1.00  0.00           C  
ATOM    429  C   VAL A  26     141.005 281.153  15.545  1.00  0.00           C  
ATOM    430  O   VAL A  26     141.493 280.296  14.805  1.00  0.00           O  
ATOM    431  CB  VAL A  26     141.932 280.402  17.759  1.00  0.00           C  
ATOM    432  CG1 VAL A  26     142.976 281.482  17.689  1.00  0.00           C  
ATOM    433  CG2 VAL A  26     141.580 280.067  19.191  1.00  0.00           C  
ATOM    434  H   VAL A  26     140.030 278.767  16.923  1.00  0.00           H  
ATOM    435  HA  VAL A  26     140.211 281.694  17.452  1.00  0.00           H  
ATOM    436  HB  VAL A  26     142.353 279.512  17.288  1.00  0.00           H  
ATOM    437 1HG1 VAL A  26     143.870 281.156  18.219  1.00  0.00           H  
ATOM    438 2HG1 VAL A  26     143.223 281.661  16.651  1.00  0.00           H  
ATOM    439 3HG1 VAL A  26     142.602 282.397  18.141  1.00  0.00           H  
ATOM    440 1HG2 VAL A  26     142.470 279.749  19.716  1.00  0.00           H  
ATOM    441 2HG2 VAL A  26     141.162 280.940  19.680  1.00  0.00           H  
ATOM    442 3HG2 VAL A  26     140.858 279.254  19.203  1.00  0.00           H  
ATOM    443  N   HIS A  27     140.831 282.423  15.153  1.00  0.00           N  
ATOM    444  CA  HIS A  27     141.112 282.850  13.785  1.00  0.00           C  
ATOM    445  C   HIS A  27     142.206 283.913  13.735  1.00  0.00           C  
ATOM    446  O   HIS A  27     141.984 285.105  14.002  1.00  0.00           O  
ATOM    447  CB  HIS A  27     139.874 283.483  13.140  1.00  0.00           C  
ATOM    448  CG  HIS A  27     138.693 282.608  13.000  1.00  0.00           C  
ATOM    449  ND1 HIS A  27     138.514 281.743  11.937  1.00  0.00           N  
ATOM    450  CD2 HIS A  27     137.606 282.480  13.782  1.00  0.00           C  
ATOM    451  CE1 HIS A  27     137.362 281.117  12.082  1.00  0.00           C  
ATOM    452  NE2 HIS A  27     136.793 281.552  13.187  1.00  0.00           N  
ATOM    453  H   HIS A  27     140.419 283.102  15.793  1.00  0.00           H  
ATOM    454  HA  HIS A  27     141.432 282.003  13.187  1.00  0.00           H  
ATOM    455 1HB  HIS A  27     139.573 284.340  13.737  1.00  0.00           H  
ATOM    456 2HB  HIS A  27     140.135 283.854  12.152  1.00  0.00           H  
ATOM    457  HD2 HIS A  27     137.409 283.018  14.714  1.00  0.00           H  
ATOM    458  HE1 HIS A  27     136.944 280.370  11.408  1.00  0.00           H  
ATOM    459  HE2 HIS A  27     135.878 281.237  13.560  1.00  0.00           H  
ATOM    460  N   ILE A  28     143.425 283.471  13.425  1.00  0.00           N  
ATOM    461  CA  ILE A  28     144.568 284.379  13.410  1.00  0.00           C  
ATOM    462  C   ILE A  28     145.174 284.489  12.033  1.00  0.00           C  
ATOM    463  O   ILE A  28     145.776 283.548  11.527  1.00  0.00           O  
ATOM    464  CB  ILE A  28     145.654 283.950  14.424  1.00  0.00           C  
ATOM    465  CG1 ILE A  28     145.065 283.967  15.830  1.00  0.00           C  
ATOM    466  CG2 ILE A  28     146.865 284.911  14.339  1.00  0.00           C  
ATOM    467  CD1 ILE A  28     145.868 283.268  16.884  1.00  0.00           C  
ATOM    468  H   ILE A  28     143.527 282.481  13.167  1.00  0.00           H  
ATOM    469  HA  ILE A  28     144.226 285.370  13.698  1.00  0.00           H  
ATOM    470  HB  ILE A  28     145.977 282.932  14.199  1.00  0.00           H  
ATOM    471 1HG1 ILE A  28     144.994 284.993  16.126  1.00  0.00           H  
ATOM    472 2HG1 ILE A  28     144.077 283.547  15.807  1.00  0.00           H  
ATOM    473 1HG2 ILE A  28     147.631 284.603  15.031  1.00  0.00           H  
ATOM    474 2HG2 ILE A  28     147.281 284.890  13.346  1.00  0.00           H  
ATOM    475 3HG2 ILE A  28     146.545 285.926  14.571  1.00  0.00           H  
ATOM    476 1HD1 ILE A  28     145.365 283.374  17.842  1.00  0.00           H  
ATOM    477 2HD1 ILE A  28     145.949 282.216  16.633  1.00  0.00           H  
ATOM    478 3HD1 ILE A  28     146.848 283.693  16.950  1.00  0.00           H  
ATOM    479  N   ASN A  29     145.033 285.669  11.463  1.00  0.00           N  
ATOM    480  CA  ASN A  29     145.553 286.009  10.144  1.00  0.00           C  
ATOM    481  C   ASN A  29     145.083 284.999   9.095  1.00  0.00           C  
ATOM    482  O   ASN A  29     145.830 284.626   8.190  1.00  0.00           O  
ATOM    483  CB  ASN A  29     147.075 286.073  10.212  1.00  0.00           C  
ATOM    484  CG  ASN A  29     147.720 286.911   9.149  1.00  0.00           C  
ATOM    485  OD1 ASN A  29     147.164 287.938   8.723  1.00  0.00           O  
ATOM    486  ND2 ASN A  29     148.905 286.516   8.729  1.00  0.00           N  
ATOM    487  H   ASN A  29     144.491 286.339  11.992  1.00  0.00           H  
ATOM    488  HA  ASN A  29     145.161 286.987   9.859  1.00  0.00           H  
ATOM    489 1HB  ASN A  29     147.372 286.443  11.172  1.00  0.00           H  
ATOM    490 2HB  ASN A  29     147.480 285.061  10.128  1.00  0.00           H  
ATOM    491 1HD2 ASN A  29     149.388 287.042   8.032  1.00  0.00           H  
ATOM    492 2HD2 ASN A  29     149.348 285.673   9.121  1.00  0.00           H  
ATOM    493  N   GLY A  30     143.839 284.543   9.231  1.00  0.00           N  
ATOM    494  CA  GLY A  30     143.250 283.568   8.325  1.00  0.00           C  
ATOM    495  C   GLY A  30     143.397 282.102   8.767  1.00  0.00           C  
ATOM    496  O   GLY A  30     142.739 281.227   8.197  1.00  0.00           O  
ATOM    497  H   GLY A  30     143.263 284.922   9.970  1.00  0.00           H  
ATOM    498 1HA  GLY A  30     142.193 283.798   8.202  1.00  0.00           H  
ATOM    499 2HA  GLY A  30     143.705 283.687   7.342  1.00  0.00           H  
ATOM    500  N   ARG A  31     144.236 281.821   9.768  1.00  0.00           N  
ATOM    501  CA  ARG A  31     144.428 280.451  10.231  1.00  0.00           C  
ATOM    502  C   ARG A  31     143.437 280.049  11.316  1.00  0.00           C  
ATOM    503  O   ARG A  31     143.298 280.736  12.333  1.00  0.00           O  
ATOM    504  CB  ARG A  31     145.841 280.271  10.764  1.00  0.00           C  
ATOM    505  CG  ARG A  31     146.205 278.844  11.143  1.00  0.00           C  
ATOM    506  CD  ARG A  31     147.623 278.733  11.571  1.00  0.00           C  
ATOM    507  NE  ARG A  31     148.021 277.350  11.777  1.00  0.00           N  
ATOM    508  CZ  ARG A  31     148.463 276.529  10.805  1.00  0.00           C  
ATOM    509  NH1 ARG A  31     148.557 276.964   9.569  1.00  0.00           N  
ATOM    510  NH2 ARG A  31     148.802 275.284  11.095  1.00  0.00           N  
ATOM    511  H   ARG A  31     144.783 282.561  10.213  1.00  0.00           H  
ATOM    512  HA  ARG A  31     144.287 279.783   9.382  1.00  0.00           H  
ATOM    513 1HB  ARG A  31     146.557 280.604  10.014  1.00  0.00           H  
ATOM    514 2HB  ARG A  31     145.980 280.893  11.647  1.00  0.00           H  
ATOM    515 1HG  ARG A  31     145.571 278.515  11.968  1.00  0.00           H  
ATOM    516 2HG  ARG A  31     146.053 278.189  10.285  1.00  0.00           H  
ATOM    517 1HD  ARG A  31     148.268 279.163  10.805  1.00  0.00           H  
ATOM    518 2HD  ARG A  31     147.763 279.272  12.508  1.00  0.00           H  
ATOM    519  HE  ARG A  31     147.963 276.979  12.716  1.00  0.00           H  
ATOM    520 1HH1 ARG A  31     148.298 277.916   9.347  1.00  0.00           H  
ATOM    521 2HH1 ARG A  31     148.889 276.348   8.840  1.00  0.00           H  
ATOM    522 1HH2 ARG A  31     148.730 274.949  12.046  1.00  0.00           H  
ATOM    523 2HH2 ARG A  31     149.133 274.669  10.367  1.00  0.00           H  
ATOM    524  N   LYS A  32     142.761 278.918  11.101  1.00  0.00           N  
ATOM    525  CA  LYS A  32     141.752 278.433  12.038  1.00  0.00           C  
ATOM    526  C   LYS A  32     142.237 277.267  12.894  1.00  0.00           C  
ATOM    527  O   LYS A  32     142.592 276.209  12.367  1.00  0.00           O  
ATOM    528  CB  LYS A  32     140.490 278.021  11.278  1.00  0.00           C  
ATOM    529  CG  LYS A  32     139.329 277.598  12.169  1.00  0.00           C  
ATOM    530  CD  LYS A  32     138.035 277.490  11.376  1.00  0.00           C  
ATOM    531  CE  LYS A  32     138.018 276.239  10.511  1.00  0.00           C  
ATOM    532  NZ  LYS A  32     137.962 274.997  11.329  1.00  0.00           N  
ATOM    533  H   LYS A  32     142.949 278.393  10.259  1.00  0.00           H  
ATOM    534  HA  LYS A  32     141.470 279.255  12.692  1.00  0.00           H  
ATOM    535 1HB  LYS A  32     140.151 278.852  10.659  1.00  0.00           H  
ATOM    536 2HB  LYS A  32     140.721 277.190  10.612  1.00  0.00           H  
ATOM    537 1HG  LYS A  32     139.551 276.630  12.620  1.00  0.00           H  
ATOM    538 2HG  LYS A  32     139.197 278.329  12.966  1.00  0.00           H  
ATOM    539 1HD  LYS A  32     137.189 277.459  12.064  1.00  0.00           H  
ATOM    540 2HD  LYS A  32     137.928 278.365  10.735  1.00  0.00           H  
ATOM    541 1HE  LYS A  32     137.151 276.264   9.852  1.00  0.00           H  
ATOM    542 2HE  LYS A  32     138.916 276.211   9.893  1.00  0.00           H  
ATOM    543 1HZ  LYS A  32     137.952 274.192  10.719  1.00  0.00           H  
ATOM    544 2HZ  LYS A  32     138.772 274.953  11.932  1.00  0.00           H  
ATOM    545 3HZ  LYS A  32     137.124 275.002  11.892  1.00  0.00           H  
ATOM    546  N   THR A  33     142.205 277.443  14.209  1.00  0.00           N  
ATOM    547  CA  THR A  33     142.600 276.387  15.135  1.00  0.00           C  
ATOM    548  C   THR A  33     141.452 275.995  16.062  1.00  0.00           C  
ATOM    549  O   THR A  33     140.761 276.853  16.620  1.00  0.00           O  
ATOM    550  CB  THR A  33     143.816 276.818  15.976  1.00  0.00           C  
ATOM    551  OG1 THR A  33     144.930 277.076  15.111  1.00  0.00           O  
ATOM    552  CG2 THR A  33     144.191 275.729  16.968  1.00  0.00           C  
ATOM    553  H   THR A  33     141.909 278.362  14.563  1.00  0.00           H  
ATOM    554  HA  THR A  33     142.856 275.506  14.547  1.00  0.00           H  
ATOM    555  HB  THR A  33     143.577 277.731  16.520  1.00  0.00           H  
ATOM    556  HG1 THR A  33     145.671 277.395  15.632  1.00  0.00           H  
ATOM    557 1HG2 THR A  33     145.053 276.051  17.554  1.00  0.00           H  
ATOM    558 2HG2 THR A  33     143.350 275.538  17.635  1.00  0.00           H  
ATOM    559 3HG2 THR A  33     144.441 274.816  16.429  1.00  0.00           H  
ATOM    560  N   GLU A  34     141.212 274.694  16.189  1.00  0.00           N  
ATOM    561  CA  GLU A  34     140.088 274.206  16.978  1.00  0.00           C  
ATOM    562  C   GLU A  34     140.490 273.470  18.249  1.00  0.00           C  
ATOM    563  O   GLU A  34     141.045 272.369  18.203  1.00  0.00           O  
ATOM    564  CB  GLU A  34     139.222 273.283  16.118  1.00  0.00           C  
ATOM    565  CG  GLU A  34     138.605 273.955  14.900  1.00  0.00           C  
ATOM    566  CD  GLU A  34     137.838 272.999  14.030  1.00  0.00           C  
ATOM    567  OE1 GLU A  34     137.057 272.243  14.555  1.00  0.00           O  
ATOM    568  OE2 GLU A  34     138.034 273.024  12.837  1.00  0.00           O  
ATOM    569  H   GLU A  34     141.814 274.023  15.727  1.00  0.00           H  
ATOM    570  HA  GLU A  34     139.486 275.061  17.278  1.00  0.00           H  
ATOM    571 1HB  GLU A  34     139.821 272.442  15.769  1.00  0.00           H  
ATOM    572 2HB  GLU A  34     138.411 272.878  16.724  1.00  0.00           H  
ATOM    573 1HG  GLU A  34     137.930 274.743  15.235  1.00  0.00           H  
ATOM    574 2HG  GLU A  34     139.397 274.418  14.314  1.00  0.00           H  
ATOM    575  N   ILE A  35     140.151 274.065  19.387  1.00  0.00           N  
ATOM    576  CA  ILE A  35     140.522 273.518  20.678  1.00  0.00           C  
ATOM    577  C   ILE A  35     139.265 273.121  21.424  1.00  0.00           C  
ATOM    578  O   ILE A  35     138.383 273.953  21.656  1.00  0.00           O  
ATOM    579  CB  ILE A  35     141.323 274.546  21.506  1.00  0.00           C  
ATOM    580  CG1 ILE A  35     142.603 274.868  20.737  1.00  0.00           C  
ATOM    581  CG2 ILE A  35     141.557 274.073  22.959  1.00  0.00           C  
ATOM    582  CD1 ILE A  35     143.385 276.070  21.194  1.00  0.00           C  
ATOM    583  H   ILE A  35     139.615 274.941  19.338  1.00  0.00           H  
ATOM    584  HA  ILE A  35     141.134 272.627  20.528  1.00  0.00           H  
ATOM    585  HB  ILE A  35     140.761 275.464  21.541  1.00  0.00           H  
ATOM    586 1HG1 ILE A  35     143.217 274.007  20.766  1.00  0.00           H  
ATOM    587 2HG1 ILE A  35     142.327 275.055  19.700  1.00  0.00           H  
ATOM    588 1HG2 ILE A  35     142.101 274.829  23.506  1.00  0.00           H  
ATOM    589 2HG2 ILE A  35     140.600 273.905  23.455  1.00  0.00           H  
ATOM    590 3HG2 ILE A  35     142.116 273.158  22.967  1.00  0.00           H  
ATOM    591 1HD1 ILE A  35     144.251 276.198  20.551  1.00  0.00           H  
ATOM    592 2HD1 ILE A  35     142.757 276.960  21.136  1.00  0.00           H  
ATOM    593 3HD1 ILE A  35     143.724 275.921  22.209  1.00  0.00           H  
ATOM    594  N   GLU A  36     139.164 271.865  21.838  1.00  0.00           N  
ATOM    595  CA  GLU A  36     137.984 271.489  22.597  1.00  0.00           C  
ATOM    596  C   GLU A  36     138.408 270.959  23.949  1.00  0.00           C  
ATOM    597  O   GLU A  36     139.207 270.017  24.024  1.00  0.00           O  
ATOM    598  CB  GLU A  36     137.162 270.437  21.848  1.00  0.00           C  
ATOM    599  CG  GLU A  36     136.718 270.860  20.455  1.00  0.00           C  
ATOM    600  CD  GLU A  36     135.781 269.873  19.815  1.00  0.00           C  
ATOM    601  OE1 GLU A  36     135.362 268.960  20.485  1.00  0.00           O  
ATOM    602  OE2 GLU A  36     135.484 270.033  18.655  1.00  0.00           O  
ATOM    603  H   GLU A  36     139.857 271.139  21.602  1.00  0.00           H  
ATOM    604  HA  GLU A  36     137.374 272.370  22.773  1.00  0.00           H  
ATOM    605 1HB  GLU A  36     137.747 269.522  21.749  1.00  0.00           H  
ATOM    606 2HB  GLU A  36     136.270 270.195  22.425  1.00  0.00           H  
ATOM    607 1HG  GLU A  36     136.218 271.826  20.523  1.00  0.00           H  
ATOM    608 2HG  GLU A  36     137.598 270.980  19.825  1.00  0.00           H  
ATOM    609  N   VAL A  37     137.904 271.560  25.024  1.00  0.00           N  
ATOM    610  CA  VAL A  37     138.248 271.039  26.337  1.00  0.00           C  
ATOM    611  C   VAL A  37     137.093 270.881  27.334  1.00  0.00           C  
ATOM    612  O   VAL A  37     136.116 271.635  27.331  1.00  0.00           O  
ATOM    613  CB  VAL A  37     139.309 271.960  26.968  1.00  0.00           C  
ATOM    614  CG1 VAL A  37     140.604 271.904  26.172  1.00  0.00           C  
ATOM    615  CG2 VAL A  37     138.781 273.385  27.038  1.00  0.00           C  
ATOM    616  H   VAL A  37     137.332 272.406  24.945  1.00  0.00           H  
ATOM    617  HA  VAL A  37     138.671 270.052  26.186  1.00  0.00           H  
ATOM    618  HB  VAL A  37     139.534 271.605  27.973  1.00  0.00           H  
ATOM    619 1HG1 VAL A  37     141.343 272.561  26.632  1.00  0.00           H  
ATOM    620 2HG1 VAL A  37     140.983 270.882  26.165  1.00  0.00           H  
ATOM    621 3HG1 VAL A  37     140.417 272.230  25.149  1.00  0.00           H  
ATOM    622 1HG2 VAL A  37     139.535 274.031  27.486  1.00  0.00           H  
ATOM    623 2HG2 VAL A  37     138.550 273.738  26.033  1.00  0.00           H  
ATOM    624 3HG2 VAL A  37     137.876 273.408  27.647  1.00  0.00           H  
ATOM    625  N   GLN A  38     137.234 269.903  28.223  1.00  0.00           N  
ATOM    626  CA  GLN A  38     136.294 269.740  29.339  1.00  0.00           C  
ATOM    627  C   GLN A  38     136.935 269.168  30.585  1.00  0.00           C  
ATOM    628  O   GLN A  38     137.910 268.433  30.499  1.00  0.00           O  
ATOM    629  CB  GLN A  38     135.126 268.842  28.920  1.00  0.00           C  
ATOM    630  CG  GLN A  38     135.529 267.421  28.567  1.00  0.00           C  
ATOM    631  CD  GLN A  38     134.335 266.543  28.246  1.00  0.00           C  
ATOM    632  OE1 GLN A  38     133.427 266.382  29.066  1.00  0.00           O  
ATOM    633  NE2 GLN A  38     134.328 265.970  27.048  1.00  0.00           N  
ATOM    634  H   GLN A  38     138.029 269.268  28.098  1.00  0.00           H  
ATOM    635  HA  GLN A  38     135.896 270.722  29.605  1.00  0.00           H  
ATOM    636 1HB  GLN A  38     134.396 268.794  29.728  1.00  0.00           H  
ATOM    637 2HB  GLN A  38     134.627 269.275  28.054  1.00  0.00           H  
ATOM    638 1HG  GLN A  38     136.180 267.445  27.693  1.00  0.00           H  
ATOM    639 2HG  GLN A  38     136.057 266.983  29.414  1.00  0.00           H  
ATOM    640 1HE2 GLN A  38     133.565 265.380  26.779  1.00  0.00           H  
ATOM    641 2HE2 GLN A  38     135.084 266.128  26.413  1.00  0.00           H  
ATOM    642  N   GLY A  39     136.450 269.599  31.755  1.00  0.00           N  
ATOM    643  CA  GLY A  39     136.998 269.170  33.053  1.00  0.00           C  
ATOM    644  C   GLY A  39     138.251 269.970  33.396  1.00  0.00           C  
ATOM    645  O   GLY A  39     138.946 269.717  34.381  1.00  0.00           O  
ATOM    646  H   GLY A  39     135.615 270.184  31.748  1.00  0.00           H  
ATOM    647 1HA  GLY A  39     136.244 269.311  33.829  1.00  0.00           H  
ATOM    648 2HA  GLY A  39     137.234 268.105  33.021  1.00  0.00           H  
ATOM    649  N   ILE A  40     138.507 270.948  32.553  1.00  0.00           N  
ATOM    650  CA  ILE A  40     139.659 271.807  32.584  1.00  0.00           C  
ATOM    651  C   ILE A  40     139.559 272.869  33.681  1.00  0.00           C  
ATOM    652  O   ILE A  40     138.503 273.484  33.869  1.00  0.00           O  
ATOM    653  CB  ILE A  40     139.794 272.430  31.176  1.00  0.00           C  
ATOM    654  CG1 ILE A  40     141.134 273.060  31.031  1.00  0.00           C  
ATOM    655  CG2 ILE A  40     138.648 273.431  30.902  1.00  0.00           C  
ATOM    656  CD1 ILE A  40     141.537 273.436  29.638  1.00  0.00           C  
ATOM    657  H   ILE A  40     137.845 271.060  31.804  1.00  0.00           H  
ATOM    658  HA  ILE A  40     140.538 271.190  32.781  1.00  0.00           H  
ATOM    659  HB  ILE A  40     139.734 271.633  30.440  1.00  0.00           H  
ATOM    660 1HG1 ILE A  40     141.165 273.951  31.646  1.00  0.00           H  
ATOM    661 2HG1 ILE A  40     141.855 272.350  31.395  1.00  0.00           H  
ATOM    662 1HG2 ILE A  40     138.733 273.826  29.913  1.00  0.00           H  
ATOM    663 2HG2 ILE A  40     137.689 272.933  30.994  1.00  0.00           H  
ATOM    664 3HG2 ILE A  40     138.684 274.251  31.599  1.00  0.00           H  
ATOM    665 1HD1 ILE A  40     142.526 273.874  29.637  1.00  0.00           H  
ATOM    666 2HD1 ILE A  40     141.535 272.554  29.001  1.00  0.00           H  
ATOM    667 3HD1 ILE A  40     140.846 274.158  29.258  1.00  0.00           H  
ATOM    668  N   ASP A  41     140.678 273.074  34.378  1.00  0.00           N  
ATOM    669  CA  ASP A  41     140.851 274.052  35.446  1.00  0.00           C  
ATOM    670  C   ASP A  41     141.175 275.434  34.914  1.00  0.00           C  
ATOM    671  O   ASP A  41     141.358 275.622  33.707  1.00  0.00           O  
ATOM    672  CB  ASP A  41     141.959 273.605  36.403  1.00  0.00           C  
ATOM    673  CG  ASP A  41     141.750 274.106  37.826  1.00  0.00           C  
ATOM    674  OD1 ASP A  41     141.152 275.143  37.988  1.00  0.00           O  
ATOM    675  OD2 ASP A  41     142.191 273.446  38.736  1.00  0.00           O  
ATOM    676  H   ASP A  41     141.467 272.483  34.165  1.00  0.00           H  
ATOM    677  HA  ASP A  41     139.933 274.105  36.015  1.00  0.00           H  
ATOM    678 1HB  ASP A  41     142.007 272.516  36.420  1.00  0.00           H  
ATOM    679 2HB  ASP A  41     142.921 273.971  36.042  1.00  0.00           H  
ATOM    680  N   LYS A  42     141.306 276.405  35.822  1.00  0.00           N  
ATOM    681  CA  LYS A  42     141.580 277.775  35.403  1.00  0.00           C  
ATOM    682  C   LYS A  42     142.998 277.949  34.861  1.00  0.00           C  
ATOM    683  O   LYS A  42     143.186 278.646  33.862  1.00  0.00           O  
ATOM    684  CB  LYS A  42     141.347 278.760  36.549  1.00  0.00           C  
ATOM    685  CG  LYS A  42     139.883 278.950  36.924  1.00  0.00           C  
ATOM    686  CD  LYS A  42     139.709 280.010  38.026  1.00  0.00           C  
ATOM    687  CE  LYS A  42     138.226 280.231  38.358  1.00  0.00           C  
ATOM    688  NZ  LYS A  42     138.011 281.285  39.398  1.00  0.00           N  
ATOM    689  H   LYS A  42     141.199 276.185  36.801  1.00  0.00           H  
ATOM    690  HA  LYS A  42     140.891 278.026  34.601  1.00  0.00           H  
ATOM    691 1HB  LYS A  42     141.887 278.425  37.435  1.00  0.00           H  
ATOM    692 2HB  LYS A  42     141.749 279.738  36.273  1.00  0.00           H  
ATOM    693 1HG  LYS A  42     139.314 279.241  36.043  1.00  0.00           H  
ATOM    694 2HG  LYS A  42     139.492 278.009  37.284  1.00  0.00           H  
ATOM    695 1HD  LYS A  42     140.233 279.689  38.928  1.00  0.00           H  
ATOM    696 2HD  LYS A  42     140.138 280.959  37.692  1.00  0.00           H  
ATOM    697 1HE  LYS A  42     137.703 280.520  37.452  1.00  0.00           H  
ATOM    698 2HE  LYS A  42     137.803 279.305  38.722  1.00  0.00           H  
ATOM    699 1HZ  LYS A  42     136.985 281.380  39.554  1.00  0.00           H  
ATOM    700 2HZ  LYS A  42     138.465 281.026  40.258  1.00  0.00           H  
ATOM    701 3HZ  LYS A  42     138.376 282.172  39.081  1.00  0.00           H  
ATOM    702  N   ARG A  43     143.993 277.311  35.489  1.00  0.00           N  
ATOM    703  CA  ARG A  43     145.364 277.415  34.982  1.00  0.00           C  
ATOM    704  C   ARG A  43     145.486 276.730  33.623  1.00  0.00           C  
ATOM    705  O   ARG A  43     146.217 277.190  32.734  1.00  0.00           O  
ATOM    706  CB  ARG A  43     146.350 276.789  35.956  1.00  0.00           C  
ATOM    707  CG  ARG A  43     146.607 277.599  37.216  1.00  0.00           C  
ATOM    708  CD  ARG A  43     147.492 276.875  38.165  1.00  0.00           C  
ATOM    709  NE  ARG A  43     148.781 276.559  37.570  1.00  0.00           N  
ATOM    710  CZ  ARG A  43     149.837 277.396  37.544  1.00  0.00           C  
ATOM    711  NH1 ARG A  43     149.741 278.592  38.080  1.00  0.00           N  
ATOM    712  NH2 ARG A  43     150.968 277.014  36.978  1.00  0.00           N  
ATOM    713  H   ARG A  43     143.794 276.790  36.330  1.00  0.00           H  
ATOM    714  HA  ARG A  43     145.600 278.471  34.846  1.00  0.00           H  
ATOM    715 1HB  ARG A  43     145.985 275.809  36.263  1.00  0.00           H  
ATOM    716 2HB  ARG A  43     147.308 276.639  35.459  1.00  0.00           H  
ATOM    717 1HG  ARG A  43     147.087 278.542  36.951  1.00  0.00           H  
ATOM    718 2HG  ARG A  43     145.660 277.803  37.718  1.00  0.00           H  
ATOM    719 1HD  ARG A  43     147.665 277.493  39.045  1.00  0.00           H  
ATOM    720 2HD  ARG A  43     147.017 275.942  38.464  1.00  0.00           H  
ATOM    721  HE  ARG A  43     148.893 275.648  37.147  1.00  0.00           H  
ATOM    722 1HH1 ARG A  43     148.876 278.884  38.513  1.00  0.00           H  
ATOM    723 2HH1 ARG A  43     150.532 279.219  38.061  1.00  0.00           H  
ATOM    724 1HH2 ARG A  43     151.042 276.094  36.565  1.00  0.00           H  
ATOM    725 2HH2 ARG A  43     151.759 277.641  36.958  1.00  0.00           H  
ATOM    726  N   LEU A  44     144.766 275.633  33.445  1.00  0.00           N  
ATOM    727  CA  LEU A  44     144.830 274.927  32.183  1.00  0.00           C  
ATOM    728  C   LEU A  44     144.181 275.795  31.080  1.00  0.00           C  
ATOM    729  O   LEU A  44     144.718 275.921  29.977  1.00  0.00           O  
ATOM    730  CB  LEU A  44     144.119 273.573  32.295  1.00  0.00           C  
ATOM    731  CG  LEU A  44     144.842 272.509  33.131  1.00  0.00           C  
ATOM    732  CD1 LEU A  44     143.881 271.371  33.447  1.00  0.00           C  
ATOM    733  CD2 LEU A  44     146.056 272.002  32.367  1.00  0.00           C  
ATOM    734  H   LEU A  44     144.190 275.279  34.210  1.00  0.00           H  
ATOM    735  HA  LEU A  44     145.872 274.786  31.916  1.00  0.00           H  
ATOM    736 1HB  LEU A  44     143.137 273.731  32.739  1.00  0.00           H  
ATOM    737 2HB  LEU A  44     143.980 273.169  31.292  1.00  0.00           H  
ATOM    738  HG  LEU A  44     145.164 272.945  34.076  1.00  0.00           H  
ATOM    739 1HD1 LEU A  44     144.395 270.615  34.041  1.00  0.00           H  
ATOM    740 2HD1 LEU A  44     143.032 271.758  34.011  1.00  0.00           H  
ATOM    741 3HD1 LEU A  44     143.528 270.924  32.519  1.00  0.00           H  
ATOM    742 1HD2 LEU A  44     146.571 271.246  32.961  1.00  0.00           H  
ATOM    743 2HD2 LEU A  44     145.735 271.564  31.422  1.00  0.00           H  
ATOM    744 3HD2 LEU A  44     146.734 272.832  32.169  1.00  0.00           H  
ATOM    745  N   LEU A  45     143.112 276.526  31.416  1.00  0.00           N  
ATOM    746  CA  LEU A  45     142.495 277.444  30.455  1.00  0.00           C  
ATOM    747  C   LEU A  45     143.460 278.589  30.129  1.00  0.00           C  
ATOM    748  O   LEU A  45     143.471 279.089  28.998  1.00  0.00           O  
ATOM    749  CB  LEU A  45     141.183 278.007  31.015  1.00  0.00           C  
ATOM    750  CG  LEU A  45     140.004 277.027  31.061  1.00  0.00           C  
ATOM    751  CD1 LEU A  45     138.941 277.554  32.015  1.00  0.00           C  
ATOM    752  CD2 LEU A  45     139.440 276.845  29.660  1.00  0.00           C  
ATOM    753  H   LEU A  45     142.676 276.386  32.334  1.00  0.00           H  
ATOM    754  HA  LEU A  45     142.317 276.899  29.540  1.00  0.00           H  
ATOM    755 1HB  LEU A  45     141.361 278.359  32.030  1.00  0.00           H  
ATOM    756 2HB  LEU A  45     140.882 278.859  30.405  1.00  0.00           H  
ATOM    757  HG  LEU A  45     140.346 276.064  31.442  1.00  0.00           H  
ATOM    758 1HD1 LEU A  45     138.104 276.857  32.048  1.00  0.00           H  
ATOM    759 2HD1 LEU A  45     139.367 277.655  33.013  1.00  0.00           H  
ATOM    760 3HD1 LEU A  45     138.591 278.525  31.668  1.00  0.00           H  
ATOM    761 1HD2 LEU A  45     138.603 276.147  29.692  1.00  0.00           H  
ATOM    762 2HD2 LEU A  45     139.096 277.807  29.278  1.00  0.00           H  
ATOM    763 3HD2 LEU A  45     140.216 276.451  29.003  1.00  0.00           H  
ATOM    764  N   LYS A  46     144.297 278.990  31.092  1.00  0.00           N  
ATOM    765  CA  LYS A  46     145.287 280.031  30.825  1.00  0.00           C  
ATOM    766  C   LYS A  46     146.343 279.507  29.840  1.00  0.00           C  
ATOM    767  O   LYS A  46     146.924 280.291  29.087  1.00  0.00           O  
ATOM    768  CB  LYS A  46     145.948 280.496  32.124  1.00  0.00           C  
ATOM    769  CG  LYS A  46     145.053 281.346  33.016  1.00  0.00           C  
ATOM    770  CD  LYS A  46     145.781 281.775  34.281  1.00  0.00           C  
ATOM    771  CE  LYS A  46     144.904 282.662  35.151  1.00  0.00           C  
ATOM    772  NZ  LYS A  46     145.598 283.078  36.401  1.00  0.00           N  
ATOM    773  H   LYS A  46     144.196 278.588  32.031  1.00  0.00           H  
ATOM    774  HA  LYS A  46     144.783 280.871  30.358  1.00  0.00           H  
ATOM    775 1HB  LYS A  46     146.268 279.628  32.701  1.00  0.00           H  
ATOM    776 2HB  LYS A  46     146.839 281.080  31.890  1.00  0.00           H  
ATOM    777 1HG  LYS A  46     144.734 282.235  32.471  1.00  0.00           H  
ATOM    778 2HG  LYS A  46     144.168 280.774  33.293  1.00  0.00           H  
ATOM    779 1HD  LYS A  46     146.071 280.892  34.852  1.00  0.00           H  
ATOM    780 2HD  LYS A  46     146.684 282.325  34.012  1.00  0.00           H  
ATOM    781 1HE  LYS A  46     144.622 283.554  34.594  1.00  0.00           H  
ATOM    782 2HE  LYS A  46     143.994 282.125  35.418  1.00  0.00           H  
ATOM    783 1HZ  LYS A  46     144.984 283.663  36.949  1.00  0.00           H  
ATOM    784 2HZ  LYS A  46     145.848 282.258  36.936  1.00  0.00           H  
ATOM    785 3HZ  LYS A  46     146.434 283.594  36.166  1.00  0.00           H  
ATOM    786  N   ILE A  47     146.613 278.184  29.859  1.00  0.00           N  
ATOM    787  CA  ILE A  47     147.565 277.587  28.917  1.00  0.00           C  
ATOM    788  C   ILE A  47     147.081 277.834  27.481  1.00  0.00           C  
ATOM    789  O   ILE A  47     147.874 278.192  26.605  1.00  0.00           O  
ATOM    790  CB  ILE A  47     147.728 276.076  29.165  1.00  0.00           C  
ATOM    791  CG1 ILE A  47     148.355 275.826  30.539  1.00  0.00           C  
ATOM    792  CG2 ILE A  47     148.573 275.445  28.069  1.00  0.00           C  
ATOM    793  CD1 ILE A  47     149.780 276.315  30.660  1.00  0.00           C  
ATOM    794  H   ILE A  47     146.150 277.598  30.565  1.00  0.00           H  
ATOM    795  HA  ILE A  47     148.526 278.083  29.045  1.00  0.00           H  
ATOM    796  HB  ILE A  47     146.748 275.601  29.174  1.00  0.00           H  
ATOM    797 1HG1 ILE A  47     147.758 276.319  31.306  1.00  0.00           H  
ATOM    798 2HG1 ILE A  47     148.343 274.757  30.755  1.00  0.00           H  
ATOM    799 1HG2 ILE A  47     148.679 274.378  28.260  1.00  0.00           H  
ATOM    800 2HG2 ILE A  47     148.088 275.594  27.105  1.00  0.00           H  
ATOM    801 3HG2 ILE A  47     149.559 275.911  28.055  1.00  0.00           H  
ATOM    802 1HD1 ILE A  47     150.155 276.102  31.661  1.00  0.00           H  
ATOM    803 2HD1 ILE A  47     150.403 275.807  29.923  1.00  0.00           H  
ATOM    804 3HD1 ILE A  47     149.811 277.390  30.482  1.00  0.00           H  
ATOM    805  N   ILE A  48     145.769 277.683  27.267  1.00  0.00           N  
ATOM    806  CA  ILE A  48     145.145 277.960  25.970  1.00  0.00           C  
ATOM    807  C   ILE A  48     145.364 279.416  25.572  1.00  0.00           C  
ATOM    808  O   ILE A  48     145.682 279.687  24.412  1.00  0.00           O  
ATOM    809  CB  ILE A  48     143.636 277.655  26.002  1.00  0.00           C  
ATOM    810  CG1 ILE A  48     143.397 276.149  26.135  1.00  0.00           C  
ATOM    811  CG2 ILE A  48     142.958 278.196  24.753  1.00  0.00           C  
ATOM    812  CD1 ILE A  48     141.977 275.785  26.501  1.00  0.00           C  
ATOM    813  H   ILE A  48     145.218 277.322  28.055  1.00  0.00           H  
ATOM    814  HA  ILE A  48     145.639 277.341  25.226  1.00  0.00           H  
ATOM    815  HB  ILE A  48     143.189 278.123  26.878  1.00  0.00           H  
ATOM    816 1HG1 ILE A  48     143.644 275.657  25.195  1.00  0.00           H  
ATOM    817 2HG1 ILE A  48     144.061 275.742  26.899  1.00  0.00           H  
ATOM    818 1HG2 ILE A  48     141.892 277.972  24.791  1.00  0.00           H  
ATOM    819 2HG2 ILE A  48     143.100 279.274  24.699  1.00  0.00           H  
ATOM    820 3HG2 ILE A  48     143.395 277.729  23.870  1.00  0.00           H  
ATOM    821 1HD1 ILE A  48     141.887 274.701  26.578  1.00  0.00           H  
ATOM    822 2HD1 ILE A  48     141.721 276.239  27.460  1.00  0.00           H  
ATOM    823 3HD1 ILE A  48     141.298 276.151  25.732  1.00  0.00           H  
ATOM    824  N   LEU A  49     145.192 280.353  26.495  1.00  0.00           N  
ATOM    825  CA  LEU A  49     145.400 281.753  26.144  1.00  0.00           C  
ATOM    826  C   LEU A  49     146.845 282.007  25.736  1.00  0.00           C  
ATOM    827  O   LEU A  49     147.099 282.781  24.807  1.00  0.00           O  
ATOM    828  CB  LEU A  49     145.029 282.659  27.325  1.00  0.00           C  
ATOM    829  CG  LEU A  49     143.541 282.694  27.695  1.00  0.00           C  
ATOM    830  CD1 LEU A  49     143.362 283.429  29.017  1.00  0.00           C  
ATOM    831  CD2 LEU A  49     142.757 283.373  26.582  1.00  0.00           C  
ATOM    832  H   LEU A  49     144.877 280.068  27.430  1.00  0.00           H  
ATOM    833  HA  LEU A  49     144.763 281.997  25.297  1.00  0.00           H  
ATOM    834 1HB  LEU A  49     145.580 282.326  28.204  1.00  0.00           H  
ATOM    835 2HB  LEU A  49     145.337 283.678  27.093  1.00  0.00           H  
ATOM    836  HG  LEU A  49     143.174 281.676  27.827  1.00  0.00           H  
ATOM    837 1HD1 LEU A  49     142.305 283.454  29.279  1.00  0.00           H  
ATOM    838 2HD1 LEU A  49     143.917 282.910  29.799  1.00  0.00           H  
ATOM    839 3HD1 LEU A  49     143.736 284.447  28.920  1.00  0.00           H  
ATOM    840 1HD2 LEU A  49     141.699 283.398  26.844  1.00  0.00           H  
ATOM    841 2HD2 LEU A  49     143.122 284.392  26.449  1.00  0.00           H  
ATOM    842 3HD2 LEU A  49     142.888 282.818  25.653  1.00  0.00           H  
ATOM    843  N   GLU A  50     147.797 281.333  26.392  1.00  0.00           N  
ATOM    844  CA  GLU A  50     149.204 281.551  26.087  1.00  0.00           C  
ATOM    845  C   GLU A  50     149.519 281.050  24.682  1.00  0.00           C  
ATOM    846  O   GLU A  50     150.288 281.682  23.955  1.00  0.00           O  
ATOM    847  CB  GLU A  50     150.095 280.845  27.112  1.00  0.00           C  
ATOM    848  CG  GLU A  50     150.115 281.500  28.485  1.00  0.00           C  
ATOM    849  CD  GLU A  50     150.659 282.901  28.458  1.00  0.00           C  
ATOM    850  OE1 GLU A  50     151.669 283.114  27.831  1.00  0.00           O  
ATOM    851  OE2 GLU A  50     150.064 283.760  29.065  1.00  0.00           O  
ATOM    852  H   GLU A  50     147.533 280.701  27.158  1.00  0.00           H  
ATOM    853  HA  GLU A  50     149.397 282.626  26.113  1.00  0.00           H  
ATOM    854 1HB  GLU A  50     149.760 279.815  27.236  1.00  0.00           H  
ATOM    855 2HB  GLU A  50     151.120 280.813  26.742  1.00  0.00           H  
ATOM    856 1HG  GLU A  50     149.099 281.525  28.879  1.00  0.00           H  
ATOM    857 2HG  GLU A  50     150.720 280.893  29.157  1.00  0.00           H  
ATOM    858  N   VAL A  51     148.900 279.932  24.290  1.00  0.00           N  
ATOM    859  CA  VAL A  51     149.075 279.351  22.968  1.00  0.00           C  
ATOM    860  C   VAL A  51     148.511 280.312  21.913  1.00  0.00           C  
ATOM    861  O   VAL A  51     149.138 280.552  20.866  1.00  0.00           O  
ATOM    862  CB  VAL A  51     148.362 277.989  22.875  1.00  0.00           C  
ATOM    863  CG1 VAL A  51     148.360 277.486  21.439  1.00  0.00           C  
ATOM    864  CG2 VAL A  51     149.038 276.986  23.797  1.00  0.00           C  
ATOM    865  H   VAL A  51     148.337 279.425  24.978  1.00  0.00           H  
ATOM    866  HA  VAL A  51     150.137 279.206  22.784  1.00  0.00           H  
ATOM    867  HB  VAL A  51     147.321 278.113  23.173  1.00  0.00           H  
ATOM    868 1HG1 VAL A  51     147.852 276.522  21.392  1.00  0.00           H  
ATOM    869 2HG1 VAL A  51     147.839 278.202  20.803  1.00  0.00           H  
ATOM    870 3HG1 VAL A  51     149.387 277.371  21.093  1.00  0.00           H  
ATOM    871 1HG2 VAL A  51     148.529 276.026  23.727  1.00  0.00           H  
ATOM    872 2HG2 VAL A  51     150.081 276.866  23.502  1.00  0.00           H  
ATOM    873 3HG2 VAL A  51     148.991 277.347  24.824  1.00  0.00           H  
ATOM    874  N   ILE A  52     147.340 280.896  22.205  1.00  0.00           N  
ATOM    875  CA  ILE A  52     146.736 281.879  21.322  1.00  0.00           C  
ATOM    876  C   ILE A  52     147.662 283.096  21.234  1.00  0.00           C  
ATOM    877  O   ILE A  52     147.877 283.614  20.140  1.00  0.00           O  
ATOM    878  CB  ILE A  52     145.343 282.302  21.823  1.00  0.00           C  
ATOM    879  CG1 ILE A  52     144.358 281.136  21.708  1.00  0.00           C  
ATOM    880  CG2 ILE A  52     144.840 283.506  21.041  1.00  0.00           C  
ATOM    881  CD1 ILE A  52     143.057 281.361  22.443  1.00  0.00           C  
ATOM    882  H   ILE A  52     146.845 280.602  23.055  1.00  0.00           H  
ATOM    883  HA  ILE A  52     146.659 281.445  20.324  1.00  0.00           H  
ATOM    884  HB  ILE A  52     145.400 282.564  22.879  1.00  0.00           H  
ATOM    885 1HG1 ILE A  52     144.130 280.954  20.658  1.00  0.00           H  
ATOM    886 2HG1 ILE A  52     144.819 280.230  22.102  1.00  0.00           H  
ATOM    887 1HG2 ILE A  52     143.854 283.791  21.407  1.00  0.00           H  
ATOM    888 2HG2 ILE A  52     145.531 284.339  21.173  1.00  0.00           H  
ATOM    889 3HG2 ILE A  52     144.775 283.252  19.983  1.00  0.00           H  
ATOM    890 1HD1 ILE A  52     142.411 280.491  22.316  1.00  0.00           H  
ATOM    891 2HD1 ILE A  52     143.260 281.509  23.505  1.00  0.00           H  
ATOM    892 3HD1 ILE A  52     142.560 282.243  22.042  1.00  0.00           H  
ATOM    893  N   ARG A  53     148.217 283.545  22.376  1.00  0.00           N  
ATOM    894  CA  ARG A  53     149.110 284.702  22.372  1.00  0.00           C  
ATOM    895  C   ARG A  53     150.303 284.500  21.446  1.00  0.00           C  
ATOM    896  O   ARG A  53     150.628 285.396  20.659  1.00  0.00           O  
ATOM    897  CB  ARG A  53     149.670 284.969  23.771  1.00  0.00           C  
ATOM    898  CG  ARG A  53     150.552 286.240  23.882  1.00  0.00           C  
ATOM    899  CD  ARG A  53     150.988 286.561  25.291  1.00  0.00           C  
ATOM    900  NE  ARG A  53     151.892 285.561  25.903  1.00  0.00           N  
ATOM    901  CZ  ARG A  53     153.223 285.441  25.698  1.00  0.00           C  
ATOM    902  NH1 ARG A  53     153.902 286.219  24.874  1.00  0.00           N  
ATOM    903  NH2 ARG A  53     153.848 284.502  26.372  1.00  0.00           N  
ATOM    904  H   ARG A  53     147.979 283.095  23.263  1.00  0.00           H  
ATOM    905  HA  ARG A  53     148.547 285.572  22.041  1.00  0.00           H  
ATOM    906 1HB  ARG A  53     148.881 284.976  24.501  1.00  0.00           H  
ATOM    907 2HB  ARG A  53     150.320 284.145  24.040  1.00  0.00           H  
ATOM    908 1HG  ARG A  53     151.452 286.102  23.282  1.00  0.00           H  
ATOM    909 2HG  ARG A  53     150.008 287.089  23.505  1.00  0.00           H  
ATOM    910 1HD  ARG A  53     151.498 287.524  25.287  1.00  0.00           H  
ATOM    911 2HD  ARG A  53     150.102 286.633  25.921  1.00  0.00           H  
ATOM    912  HE  ARG A  53     151.503 284.890  26.589  1.00  0.00           H  
ATOM    913 1HH1 ARG A  53     153.456 286.954  24.312  1.00  0.00           H  
ATOM    914 2HH1 ARG A  53     154.894 286.085  24.754  1.00  0.00           H  
ATOM    915 1HH2 ARG A  53     153.287 283.913  27.006  1.00  0.00           H  
ATOM    916 2HH2 ARG A  53     154.837 284.362  26.266  1.00  0.00           H  
ATOM    917  N   GLU A  54     150.948 283.330  21.510  1.00  0.00           N  
ATOM    918  CA  GLU A  54     152.127 283.100  20.688  1.00  0.00           C  
ATOM    919  C   GLU A  54     151.799 283.130  19.206  1.00  0.00           C  
ATOM    920  O   GLU A  54     152.553 283.708  18.419  1.00  0.00           O  
ATOM    921  CB  GLU A  54     152.767 281.757  21.047  1.00  0.00           C  
ATOM    922  CG  GLU A  54     153.460 281.733  22.402  1.00  0.00           C  
ATOM    923  CD  GLU A  54     154.314 280.512  22.600  1.00  0.00           C  
ATOM    924  OE1 GLU A  54     154.589 279.839  21.636  1.00  0.00           O  
ATOM    925  OE2 GLU A  54     154.694 280.252  23.718  1.00  0.00           O  
ATOM    926  H   GLU A  54     150.643 282.620  22.189  1.00  0.00           H  
ATOM    927  HA  GLU A  54     152.837 283.905  20.889  1.00  0.00           H  
ATOM    928 1HB  GLU A  54     152.004 280.979  21.047  1.00  0.00           H  
ATOM    929 2HB  GLU A  54     153.505 281.492  20.289  1.00  0.00           H  
ATOM    930 1HG  GLU A  54     154.086 282.620  22.494  1.00  0.00           H  
ATOM    931 2HG  GLU A  54     152.704 281.773  23.185  1.00  0.00           H  
ATOM    932  N   GLU A  55     150.661 282.548  18.813  1.00  0.00           N  
ATOM    933  CA  GLU A  55     150.300 282.544  17.399  1.00  0.00           C  
ATOM    934  C   GLU A  55     150.000 283.958  16.900  1.00  0.00           C  
ATOM    935  O   GLU A  55     150.381 284.310  15.777  1.00  0.00           O  
ATOM    936  CB  GLU A  55     149.088 281.640  17.163  1.00  0.00           C  
ATOM    937  CG  GLU A  55     148.677 281.508  15.703  1.00  0.00           C  
ATOM    938  CD  GLU A  55     149.698 280.781  14.872  1.00  0.00           C  
ATOM    939  OE1 GLU A  55     150.569 280.167  15.439  1.00  0.00           O  
ATOM    940  OE2 GLU A  55     149.606 280.841  13.669  1.00  0.00           O  
ATOM    941  H   GLU A  55     150.082 282.054  19.508  1.00  0.00           H  
ATOM    942  HA  GLU A  55     151.158 282.174  16.842  1.00  0.00           H  
ATOM    943 1HB  GLU A  55     149.300 280.640  17.543  1.00  0.00           H  
ATOM    944 2HB  GLU A  55     148.232 282.026  17.718  1.00  0.00           H  
ATOM    945 1HG  GLU A  55     147.732 280.968  15.650  1.00  0.00           H  
ATOM    946 2HG  GLU A  55     148.520 282.503  15.290  1.00  0.00           H  
ATOM    947  N   ILE A  56     149.361 284.781  17.738  1.00  0.00           N  
ATOM    948  CA  ILE A  56     149.055 286.142  17.327  1.00  0.00           C  
ATOM    949  C   ILE A  56     150.341 286.914  17.108  1.00  0.00           C  
ATOM    950  O   ILE A  56     150.460 287.644  16.115  1.00  0.00           O  
ATOM    951  CB  ILE A  56     148.236 286.896  18.398  1.00  0.00           C  
ATOM    952  CG1 ILE A  56     146.874 286.258  18.506  1.00  0.00           C  
ATOM    953  CG2 ILE A  56     148.134 288.402  18.025  1.00  0.00           C  
ATOM    954  CD1 ILE A  56     146.076 286.682  19.683  1.00  0.00           C  
ATOM    955  H   ILE A  56     149.020 284.414  18.633  1.00  0.00           H  
ATOM    956  HA  ILE A  56     148.500 286.126  16.401  1.00  0.00           H  
ATOM    957  HB  ILE A  56     148.722 286.793  19.369  1.00  0.00           H  
ATOM    958 1HG1 ILE A  56     146.326 286.446  17.611  1.00  0.00           H  
ATOM    959 2HG1 ILE A  56     147.010 285.208  18.592  1.00  0.00           H  
ATOM    960 1HG2 ILE A  56     147.562 288.938  18.774  1.00  0.00           H  
ATOM    961 2HG2 ILE A  56     149.119 288.858  17.974  1.00  0.00           H  
ATOM    962 3HG2 ILE A  56     147.650 288.509  17.058  1.00  0.00           H  
ATOM    963 1HD1 ILE A  56     145.143 286.142  19.677  1.00  0.00           H  
ATOM    964 2HD1 ILE A  56     146.623 286.446  20.594  1.00  0.00           H  
ATOM    965 3HD1 ILE A  56     145.869 287.744  19.649  1.00  0.00           H  
ATOM    966  N   GLU A  57     151.288 286.777  18.037  1.00  0.00           N  
ATOM    967  CA  GLU A  57     152.549 287.486  17.939  1.00  0.00           C  
ATOM    968  C   GLU A  57     153.359 287.058  16.722  1.00  0.00           C  
ATOM    969  O   GLU A  57     153.952 287.904  16.051  1.00  0.00           O  
ATOM    970  CB  GLU A  57     153.372 287.267  19.210  1.00  0.00           C  
ATOM    971  CG  GLU A  57     152.807 287.947  20.450  1.00  0.00           C  
ATOM    972  CD  GLU A  57     153.581 287.623  21.698  1.00  0.00           C  
ATOM    973  OE1 GLU A  57     154.550 286.909  21.605  1.00  0.00           O  
ATOM    974  OE2 GLU A  57     153.202 288.091  22.745  1.00  0.00           O  
ATOM    975  H   GLU A  57     151.109 286.176  18.851  1.00  0.00           H  
ATOM    976  HA  GLU A  57     152.334 288.548  17.845  1.00  0.00           H  
ATOM    977 1HB  GLU A  57     153.444 286.199  19.418  1.00  0.00           H  
ATOM    978 2HB  GLU A  57     154.385 287.639  19.057  1.00  0.00           H  
ATOM    979 1HG  GLU A  57     152.820 289.026  20.297  1.00  0.00           H  
ATOM    980 2HG  GLU A  57     151.771 287.638  20.580  1.00  0.00           H  
ATOM    981  N   ARG A  58     153.365 285.756  16.402  1.00  0.00           N  
ATOM    982  CA  ARG A  58     154.108 285.306  15.234  1.00  0.00           C  
ATOM    983  C   ARG A  58     153.526 285.830  13.929  1.00  0.00           C  
ATOM    984  O   ARG A  58     154.290 286.247  13.053  1.00  0.00           O  
ATOM    985  CB  ARG A  58     154.140 283.785  15.187  1.00  0.00           C  
ATOM    986  CG  ARG A  58     155.112 283.135  16.159  1.00  0.00           C  
ATOM    987  CD  ARG A  58     155.279 281.686  15.881  1.00  0.00           C  
ATOM    988  NE  ARG A  58     154.083 280.928  16.212  1.00  0.00           N  
ATOM    989  CZ  ARG A  58     153.841 280.366  17.412  1.00  0.00           C  
ATOM    990  NH1 ARG A  58     154.719 280.484  18.382  1.00  0.00           N  
ATOM    991  NH2 ARG A  58     152.720 279.695  17.613  1.00  0.00           N  
ATOM    992  H   ARG A  58     152.897 285.078  17.009  1.00  0.00           H  
ATOM    993  HA  ARG A  58     155.124 285.682  15.323  1.00  0.00           H  
ATOM    994 1HB  ARG A  58     153.147 283.394  15.403  1.00  0.00           H  
ATOM    995 2HB  ARG A  58     154.409 283.458  14.183  1.00  0.00           H  
ATOM    996 1HG  ARG A  58     156.087 283.616  16.074  1.00  0.00           H  
ATOM    997 2HG  ARG A  58     154.739 283.249  17.177  1.00  0.00           H  
ATOM    998 1HD  ARG A  58     155.493 281.540  14.823  1.00  0.00           H  
ATOM    999 2HD  ARG A  58     156.105 281.295  16.475  1.00  0.00           H  
ATOM   1000  HE  ARG A  58     153.383 280.816  15.490  1.00  0.00           H  
ATOM   1001 1HH1 ARG A  58     155.576 280.996  18.228  1.00  0.00           H  
ATOM   1002 2HH1 ARG A  58     154.538 280.062  19.282  1.00  0.00           H  
ATOM   1003 1HH2 ARG A  58     152.044 279.605  16.867  1.00  0.00           H  
ATOM   1004 2HH2 ARG A  58     152.538 279.274  18.512  1.00  0.00           H  
ATOM   1005  N   GLU A  59     152.195 285.829  13.785  1.00  0.00           N  
ATOM   1006  CA  GLU A  59     151.614 286.305  12.537  1.00  0.00           C  
ATOM   1007  C   GLU A  59     151.608 287.831  12.454  1.00  0.00           C  
ATOM   1008  O   GLU A  59     151.774 288.394  11.370  1.00  0.00           O  
ATOM   1009  CB  GLU A  59     150.198 285.777  12.339  1.00  0.00           C  
ATOM   1010  CG  GLU A  59     150.092 284.272  12.091  1.00  0.00           C  
ATOM   1011  CD  GLU A  59     150.814 283.808  10.853  1.00  0.00           C  
ATOM   1012  OE1 GLU A  59     150.581 284.349   9.787  1.00  0.00           O  
ATOM   1013  OE2 GLU A  59     151.584 282.864  10.968  1.00  0.00           O  
ATOM   1014  H   GLU A  59     151.590 285.457  14.525  1.00  0.00           H  
ATOM   1015  HA  GLU A  59     152.228 285.933  11.714  1.00  0.00           H  
ATOM   1016 1HB  GLU A  59     149.608 286.012  13.226  1.00  0.00           H  
ATOM   1017 2HB  GLU A  59     149.750 286.291  11.506  1.00  0.00           H  
ATOM   1018 1HG  GLU A  59     150.498 283.753  12.956  1.00  0.00           H  
ATOM   1019 2HG  GLU A  59     149.046 283.995  11.998  1.00  0.00           H  
ATOM   1020  N   GLY A  60     151.412 288.513  13.595  1.00  0.00           N  
ATOM   1021  CA  GLY A  60     151.383 289.969  13.611  1.00  0.00           C  
ATOM   1022  C   GLY A  60     150.097 290.532  13.010  1.00  0.00           C  
ATOM   1023  O   GLY A  60     150.105 291.611  12.418  1.00  0.00           O  
ATOM   1024  H   GLY A  60     151.259 288.017  14.476  1.00  0.00           H  
ATOM   1025 1HA  GLY A  60     151.482 290.308  14.641  1.00  0.00           H  
ATOM   1026 2HA  GLY A  60     152.246 290.352  13.067  1.00  0.00           H  
ATOM   1027  N   SER A  61     149.001 289.789  13.129  1.00  0.00           N  
ATOM   1028  CA  SER A  61     147.738 290.215  12.530  1.00  0.00           C  
ATOM   1029  C   SER A  61     147.183 291.520  13.069  1.00  0.00           C  
ATOM   1030  O   SER A  61     147.233 291.800  14.267  1.00  0.00           O  
ATOM   1031  CB  SER A  61     146.642 289.215  12.714  1.00  0.00           C  
ATOM   1032  OG  SER A  61     145.456 289.789  12.203  1.00  0.00           O  
ATOM   1033  H   SER A  61     149.057 288.930  13.659  1.00  0.00           H  
ATOM   1034  HA  SER A  61     147.905 290.338  11.458  1.00  0.00           H  
ATOM   1035 1HB  SER A  61     146.871 288.306  12.197  1.00  0.00           H  
ATOM   1036 2HB  SER A  61     146.524 288.979  13.767  1.00  0.00           H  
ATOM   1037  HG  SER A  61     144.705 289.210  12.436  1.00  0.00           H  
ATOM   1038  N   SER A  62     146.599 292.299  12.158  1.00  0.00           N  
ATOM   1039  CA  SER A  62     145.933 293.557  12.465  1.00  0.00           C  
ATOM   1040  C   SER A  62     144.535 293.342  13.053  1.00  0.00           C  
ATOM   1041  O   SER A  62     143.903 294.282  13.541  1.00  0.00           O  
ATOM   1042  CB  SER A  62     145.836 294.404  11.211  1.00  0.00           C  
ATOM   1043  OG  SER A  62     144.982 293.814  10.270  1.00  0.00           O  
ATOM   1044  H   SER A  62     146.615 291.998  11.192  1.00  0.00           H  
ATOM   1045  HA  SER A  62     146.539 294.095  13.196  1.00  0.00           H  
ATOM   1046 1HB  SER A  62     145.467 295.396  11.469  1.00  0.00           H  
ATOM   1047 2HB  SER A  62     146.828 294.527  10.778  1.00  0.00           H  
ATOM   1048  HG  SER A  62     145.008 294.381   9.496  1.00  0.00           H  
ATOM   1049  N   GLU A  63     144.041 292.112  12.928  1.00  0.00           N  
ATOM   1050  CA  GLU A  63     142.721 291.692  13.404  1.00  0.00           C  
ATOM   1051  C   GLU A  63     142.728 290.234  13.859  1.00  0.00           C  
ATOM   1052  O   GLU A  63     143.133 289.339  13.102  1.00  0.00           O  
ATOM   1053  CB  GLU A  63     141.673 291.887  12.307  1.00  0.00           C  
ATOM   1054  CG  GLU A  63     140.263 291.474  12.704  1.00  0.00           C  
ATOM   1055  CD  GLU A  63     139.253 291.721  11.618  1.00  0.00           C  
ATOM   1056  OE1 GLU A  63     139.618 292.272  10.607  1.00  0.00           O  
ATOM   1057  OE2 GLU A  63     138.115 291.357  11.799  1.00  0.00           O  
ATOM   1058  H   GLU A  63     144.651 291.416  12.513  1.00  0.00           H  
ATOM   1059  HA  GLU A  63     142.437 292.318  14.254  1.00  0.00           H  
ATOM   1060 1HB  GLU A  63     141.644 292.936  12.013  1.00  0.00           H  
ATOM   1061 2HB  GLU A  63     141.955 291.308  11.427  1.00  0.00           H  
ATOM   1062 1HG  GLU A  63     140.262 290.412  12.951  1.00  0.00           H  
ATOM   1063 2HG  GLU A  63     139.972 292.026  13.596  1.00  0.00           H  
ATOM   1064  N   VAL A  64     142.244 289.979  15.075  1.00  0.00           N  
ATOM   1065  CA  VAL A  64     142.109 288.593  15.540  1.00  0.00           C  
ATOM   1066  C   VAL A  64     140.748 288.297  16.137  1.00  0.00           C  
ATOM   1067  O   VAL A  64     140.256 289.030  17.001  1.00  0.00           O  
ATOM   1068  CB  VAL A  64     143.186 288.283  16.596  1.00  0.00           C  
ATOM   1069  CG1 VAL A  64     143.038 286.857  17.106  1.00  0.00           C  
ATOM   1070  CG2 VAL A  64     144.570 288.503  16.004  1.00  0.00           C  
ATOM   1071  H   VAL A  64     141.955 290.771  15.664  1.00  0.00           H  
ATOM   1072  HA  VAL A  64     142.229 287.935  14.676  1.00  0.00           H  
ATOM   1073  HB  VAL A  64     143.046 288.946  17.450  1.00  0.00           H  
ATOM   1074 1HG1 VAL A  64     143.808 286.655  17.852  1.00  0.00           H  
ATOM   1075 2HG1 VAL A  64     142.054 286.732  17.557  1.00  0.00           H  
ATOM   1076 3HG1 VAL A  64     143.148 286.160  16.275  1.00  0.00           H  
ATOM   1077 1HG2 VAL A  64     145.327 288.283  16.757  1.00  0.00           H  
ATOM   1078 2HG2 VAL A  64     144.708 287.845  15.147  1.00  0.00           H  
ATOM   1079 3HG2 VAL A  64     144.668 289.541  15.684  1.00  0.00           H  
ATOM   1080  N   GLU A  65     140.145 287.184  15.712  1.00  0.00           N  
ATOM   1081  CA  GLU A  65     138.829 286.850  16.236  1.00  0.00           C  
ATOM   1082  C   GLU A  65     138.791 285.501  16.914  1.00  0.00           C  
ATOM   1083  O   GLU A  65     139.307 284.510  16.394  1.00  0.00           O  
ATOM   1084  CB  GLU A  65     137.774 286.879  15.120  1.00  0.00           C  
ATOM   1085  CG  GLU A  65     136.328 286.589  15.589  1.00  0.00           C  
ATOM   1086  CD  GLU A  65     135.283 286.774  14.495  1.00  0.00           C  
ATOM   1087  OE1 GLU A  65     135.152 287.886  14.010  1.00  0.00           O  
ATOM   1088  OE2 GLU A  65     134.601 285.816  14.149  1.00  0.00           O  
ATOM   1089  H   GLU A  65     140.618 286.572  15.035  1.00  0.00           H  
ATOM   1090  HA  GLU A  65     138.553 287.590  16.983  1.00  0.00           H  
ATOM   1091 1HB  GLU A  65     137.790 287.851  14.642  1.00  0.00           H  
ATOM   1092 2HB  GLU A  65     138.027 286.142  14.362  1.00  0.00           H  
ATOM   1093 1HG  GLU A  65     136.264 285.559  15.946  1.00  0.00           H  
ATOM   1094 2HG  GLU A  65     136.095 287.242  16.427  1.00  0.00           H  
ATOM   1095  N   VAL A  66     138.185 285.475  18.091  1.00  0.00           N  
ATOM   1096  CA  VAL A  66     138.006 284.214  18.786  1.00  0.00           C  
ATOM   1097  C   VAL A  66     136.541 284.019  19.185  1.00  0.00           C  
ATOM   1098  O   VAL A  66     135.921 284.897  19.787  1.00  0.00           O  
ATOM   1099  CB  VAL A  66     138.929 284.103  20.013  1.00  0.00           C  
ATOM   1100  CG1 VAL A  66     138.679 282.804  20.729  1.00  0.00           C  
ATOM   1101  CG2 VAL A  66     140.393 284.170  19.564  1.00  0.00           C  
ATOM   1102  H   VAL A  66     137.855 286.364  18.485  1.00  0.00           H  
ATOM   1103  HA  VAL A  66     138.276 283.417  18.106  1.00  0.00           H  
ATOM   1104  HB  VAL A  66     138.703 284.898  20.700  1.00  0.00           H  
ATOM   1105 1HG1 VAL A  66     139.339 282.736  21.591  1.00  0.00           H  
ATOM   1106 2HG1 VAL A  66     137.650 282.744  21.064  1.00  0.00           H  
ATOM   1107 3HG1 VAL A  66     138.885 281.982  20.047  1.00  0.00           H  
ATOM   1108 1HG2 VAL A  66     141.053 284.089  20.421  1.00  0.00           H  
ATOM   1109 2HG2 VAL A  66     140.591 283.366  18.887  1.00  0.00           H  
ATOM   1110 3HG2 VAL A  66     140.570 285.113  19.060  1.00  0.00           H  
ATOM   1111  N   ASN A  67     135.987 282.871  18.809  1.00  0.00           N  
ATOM   1112  CA  ASN A  67     134.595 282.537  19.105  1.00  0.00           C  
ATOM   1113  C   ASN A  67     134.538 281.446  20.156  1.00  0.00           C  
ATOM   1114  O   ASN A  67     135.064 280.343  19.972  1.00  0.00           O  
ATOM   1115  CB  ASN A  67     133.820 282.149  17.858  1.00  0.00           C  
ATOM   1116  CG  ASN A  67     133.701 283.288  16.919  1.00  0.00           C  
ATOM   1117  OD1 ASN A  67     133.168 284.344  17.289  1.00  0.00           O  
ATOM   1118  ND2 ASN A  67     134.178 283.110  15.706  1.00  0.00           N  
ATOM   1119  H   ASN A  67     136.589 282.204  18.318  1.00  0.00           H  
ATOM   1120  HA  ASN A  67     134.111 283.411  19.533  1.00  0.00           H  
ATOM   1121 1HB  ASN A  67     134.303 281.331  17.352  1.00  0.00           H  
ATOM   1122 2HB  ASN A  67     132.820 281.816  18.143  1.00  0.00           H  
ATOM   1123 1HD2 ASN A  67     134.152 283.882  15.030  1.00  0.00           H  
ATOM   1124 2HD2 ASN A  67     134.565 282.193  15.435  1.00  0.00           H  
ATOM   1125  N   VAL A  68     133.948 281.767  21.288  1.00  0.00           N  
ATOM   1126  CA  VAL A  68     133.882 280.788  22.351  1.00  0.00           C  
ATOM   1127  C   VAL A  68     132.482 280.232  22.408  1.00  0.00           C  
ATOM   1128  O   VAL A  68     131.503 280.971  22.428  1.00  0.00           O  
ATOM   1129  CB  VAL A  68     134.289 281.392  23.693  1.00  0.00           C  
ATOM   1130  CG1 VAL A  68     134.147 280.332  24.821  1.00  0.00           C  
ATOM   1131  CG2 VAL A  68     135.708 281.900  23.583  1.00  0.00           C  
ATOM   1132  H   VAL A  68     133.529 282.700  21.372  1.00  0.00           H  
ATOM   1133  HA  VAL A  68     134.564 279.969  22.129  1.00  0.00           H  
ATOM   1134  HB  VAL A  68     133.630 282.216  23.925  1.00  0.00           H  
ATOM   1135 1HG1 VAL A  68     134.442 280.764  25.773  1.00  0.00           H  
ATOM   1136 2HG1 VAL A  68     133.114 279.990  24.894  1.00  0.00           H  
ATOM   1137 3HG1 VAL A  68     134.793 279.483  24.603  1.00  0.00           H  
ATOM   1138 1HG2 VAL A  68     136.002 282.346  24.525  1.00  0.00           H  
ATOM   1139 2HG2 VAL A  68     136.361 281.080  23.346  1.00  0.00           H  
ATOM   1140 3HG2 VAL A  68     135.771 282.649  22.796  1.00  0.00           H  
ATOM   1141  N   HIS A  69     132.394 278.917  22.393  1.00  0.00           N  
ATOM   1142  CA  HIS A  69     131.129 278.215  22.400  1.00  0.00           C  
ATOM   1143  C   HIS A  69     130.959 277.385  23.665  1.00  0.00           C  
ATOM   1144  O   HIS A  69     131.825 276.571  24.016  1.00  0.00           O  
ATOM   1145  CB  HIS A  69     131.074 277.291  21.190  1.00  0.00           C  
ATOM   1146  CG  HIS A  69     131.219 277.986  19.880  1.00  0.00           C  
ATOM   1147  ND1 HIS A  69     130.159 278.579  19.231  1.00  0.00           N  
ATOM   1148  CD2 HIS A  69     132.306 278.177  19.081  1.00  0.00           C  
ATOM   1149  CE1 HIS A  69     130.581 279.087  18.080  1.00  0.00           C  
ATOM   1150  NE2 HIS A  69     131.872 278.860  17.969  1.00  0.00           N  
ATOM   1151  H   HIS A  69     133.256 278.376  22.337  1.00  0.00           H  
ATOM   1152  HA  HIS A  69     130.307 278.923  22.343  1.00  0.00           H  
ATOM   1153 1HB  HIS A  69     131.875 276.568  21.266  1.00  0.00           H  
ATOM   1154 2HB  HIS A  69     130.136 276.744  21.189  1.00  0.00           H  
ATOM   1155  HD2 HIS A  69     133.330 277.841  19.283  1.00  0.00           H  
ATOM   1156  HE1 HIS A  69     129.962 279.609  17.349  1.00  0.00           H  
ATOM   1157  HE2 HIS A  69     132.439 279.139  17.176  1.00  0.00           H  
ATOM   1158  N   SER A  70     129.879 277.642  24.403  1.00  0.00           N  
ATOM   1159  CA  SER A  70     129.620 276.848  25.608  1.00  0.00           C  
ATOM   1160  C   SER A  70     128.209 277.025  26.171  1.00  0.00           C  
ATOM   1161  O   SER A  70     127.684 278.136  26.236  1.00  0.00           O  
ATOM   1162  CB  SER A  70     130.607 277.185  26.679  1.00  0.00           C  
ATOM   1163  OG  SER A  70     130.389 276.385  27.797  1.00  0.00           O  
ATOM   1164  H   SER A  70     129.219 278.354  24.064  1.00  0.00           H  
ATOM   1165  HA  SER A  70     129.752 275.795  25.353  1.00  0.00           H  
ATOM   1166 1HB  SER A  70     131.619 277.045  26.330  1.00  0.00           H  
ATOM   1167 2HB  SER A  70     130.490 278.217  26.941  1.00  0.00           H  
ATOM   1168  HG  SER A  70     130.924 275.589  27.609  1.00  0.00           H  
ATOM   1169  N   GLY A  71     127.573 275.934  26.589  1.00  0.00           N  
ATOM   1170  CA  GLY A  71     126.266 276.034  27.246  1.00  0.00           C  
ATOM   1171  C   GLY A  71     125.140 276.338  26.259  1.00  0.00           C  
ATOM   1172  O   GLY A  71     124.043 276.732  26.647  1.00  0.00           O  
ATOM   1173  H   GLY A  71     128.037 275.039  26.514  1.00  0.00           H  
ATOM   1174 1HA  GLY A  71     126.050 275.103  27.768  1.00  0.00           H  
ATOM   1175 2HA  GLY A  71     126.305 276.817  28.005  1.00  0.00           H  
ATOM   1176  N   GLY A  72     125.438 276.187  24.972  1.00  0.00           N  
ATOM   1177  CA  GLY A  72     124.506 276.501  23.901  1.00  0.00           C  
ATOM   1178  C   GLY A  72     124.659 277.946  23.413  1.00  0.00           C  
ATOM   1179  O   GLY A  72     123.983 278.355  22.467  1.00  0.00           O  
ATOM   1180  H   GLY A  72     126.353 275.836  24.741  1.00  0.00           H  
ATOM   1181 1HA  GLY A  72     124.674 275.816  23.068  1.00  0.00           H  
ATOM   1182 2HA  GLY A  72     123.487 276.338  24.246  1.00  0.00           H  
ATOM   1183  N   GLN A  73     125.527 278.728  24.066  1.00  0.00           N  
ATOM   1184  CA  GLN A  73     125.746 280.122  23.695  1.00  0.00           C  
ATOM   1185  C   GLN A  73     127.083 280.353  23.004  1.00  0.00           C  
ATOM   1186  O   GLN A  73     128.036 279.586  23.184  1.00  0.00           O  
ATOM   1187  CB  GLN A  73     125.640 280.995  24.939  1.00  0.00           C  
ATOM   1188  CG  GLN A  73     124.293 280.927  25.611  1.00  0.00           C  
ATOM   1189  CD  GLN A  73     123.218 281.472  24.716  1.00  0.00           C  
ATOM   1190  OE1 GLN A  73     123.329 282.605  24.239  1.00  0.00           O  
ATOM   1191  NE2 GLN A  73     122.186 280.686  24.463  1.00  0.00           N  
ATOM   1192  H   GLN A  73     126.067 278.357  24.851  1.00  0.00           H  
ATOM   1193  HA  GLN A  73     124.967 280.418  22.998  1.00  0.00           H  
ATOM   1194 1HB  GLN A  73     126.360 280.641  25.658  1.00  0.00           H  
ATOM   1195 2HB  GLN A  73     125.887 282.030  24.701  1.00  0.00           H  
ATOM   1196 1HG  GLN A  73     124.060 279.884  25.840  1.00  0.00           H  
ATOM   1197 2HG  GLN A  73     124.321 281.514  26.525  1.00  0.00           H  
ATOM   1198 1HE2 GLN A  73     121.448 281.004  23.864  1.00  0.00           H  
ATOM   1199 2HE2 GLN A  73     122.137 279.770  24.863  1.00  0.00           H  
ATOM   1200  N   THR A  74     127.168 281.440  22.230  1.00  0.00           N  
ATOM   1201  CA  THR A  74     128.426 281.808  21.580  1.00  0.00           C  
ATOM   1202  C   THR A  74     128.816 283.233  21.940  1.00  0.00           C  
ATOM   1203  O   THR A  74     127.989 284.145  21.871  1.00  0.00           O  
ATOM   1204  CB  THR A  74     128.348 281.732  20.032  1.00  0.00           C  
ATOM   1205  OG1 THR A  74     128.010 280.394  19.605  1.00  0.00           O  
ATOM   1206  CG2 THR A  74     129.708 282.160  19.370  1.00  0.00           C  
ATOM   1207  H   THR A  74     126.354 282.023  22.099  1.00  0.00           H  
ATOM   1208  HA  THR A  74     129.205 281.140  21.924  1.00  0.00           H  
ATOM   1209  HB  THR A  74     127.567 282.405  19.689  1.00  0.00           H  
ATOM   1210  HG1 THR A  74     128.770 279.785  19.718  1.00  0.00           H  
ATOM   1211 1HG2 THR A  74     129.615 282.101  18.290  1.00  0.00           H  
ATOM   1212 2HG2 THR A  74     129.966 283.180  19.638  1.00  0.00           H  
ATOM   1213 3HG2 THR A  74     130.504 281.491  19.705  1.00  0.00           H  
ATOM   1214  N   TRP A  75     130.082 283.433  22.282  1.00  0.00           N  
ATOM   1215  CA  TRP A  75     130.587 284.775  22.520  1.00  0.00           C  
ATOM   1216  C   TRP A  75     131.641 285.109  21.470  1.00  0.00           C  
ATOM   1217  O   TRP A  75     132.529 284.294  21.196  1.00  0.00           O  
ATOM   1218  CB  TRP A  75     131.183 284.893  23.924  1.00  0.00           C  
ATOM   1219  CG  TRP A  75     130.190 284.644  25.019  1.00  0.00           C  
ATOM   1220  CD1 TRP A  75     129.479 285.583  25.703  1.00  0.00           C  
ATOM   1221  CD2 TRP A  75     129.789 283.363  25.563  1.00  0.00           C  
ATOM   1222  NE1 TRP A  75     128.669 284.980  26.633  1.00  0.00           N  
ATOM   1223  CE2 TRP A  75     128.845 283.621  26.560  1.00  0.00           C  
ATOM   1224  CE3 TRP A  75     130.151 282.039  25.288  1.00  0.00           C  
ATOM   1225  CZ2 TRP A  75     128.252 282.603  27.290  1.00  0.00           C  
ATOM   1226  CZ3 TRP A  75     129.556 281.017  26.019  1.00  0.00           C  
ATOM   1227  CH2 TRP A  75     128.631 281.294  26.994  1.00  0.00           C  
ATOM   1228  H   TRP A  75     130.693 282.617  22.371  1.00  0.00           H  
ATOM   1229  HA  TRP A  75     129.767 285.489  22.443  1.00  0.00           H  
ATOM   1230 1HB  TRP A  75     131.999 284.179  24.033  1.00  0.00           H  
ATOM   1231 2HB  TRP A  75     131.599 285.890  24.060  1.00  0.00           H  
ATOM   1232  HD1 TRP A  75     129.545 286.658  25.538  1.00  0.00           H  
ATOM   1233  HE1 TRP A  75     128.045 285.457  27.268  1.00  0.00           H  
ATOM   1234  HE3 TRP A  75     130.883 281.814  24.513  1.00  0.00           H  
ATOM   1235  HZ2 TRP A  75     127.515 282.801  28.069  1.00  0.00           H  
ATOM   1236  HZ3 TRP A  75     129.843 279.989  25.799  1.00  0.00           H  
ATOM   1237  HH2 TRP A  75     128.183 280.469  27.549  1.00  0.00           H  
ATOM   1238  N   THR A  76     131.596 286.321  20.923  1.00  0.00           N  
ATOM   1239  CA  THR A  76     132.600 286.716  19.931  1.00  0.00           C  
ATOM   1240  C   THR A  76     133.512 287.796  20.446  1.00  0.00           C  
ATOM   1241  O   THR A  76     133.074 288.887  20.821  1.00  0.00           O  
ATOM   1242  CB  THR A  76     131.968 287.207  18.606  1.00  0.00           C  
ATOM   1243  OG1 THR A  76     131.209 286.149  18.015  1.00  0.00           O  
ATOM   1244  CG2 THR A  76     133.053 287.691  17.597  1.00  0.00           C  
ATOM   1245  H   THR A  76     130.850 286.958  21.160  1.00  0.00           H  
ATOM   1246  HA  THR A  76     133.223 285.850  19.699  1.00  0.00           H  
ATOM   1247  HB  THR A  76     131.296 288.036  18.816  1.00  0.00           H  
ATOM   1248  HG1 THR A  76     131.819 285.400  17.832  1.00  0.00           H  
ATOM   1249 1HG2 THR A  76     132.571 288.022  16.680  1.00  0.00           H  
ATOM   1250 2HG2 THR A  76     133.623 288.517  18.012  1.00  0.00           H  
ATOM   1251 3HG2 THR A  76     133.731 286.871  17.368  1.00  0.00           H  
ATOM   1252  N   PHE A  77     134.798 287.505  20.389  1.00  0.00           N  
ATOM   1253  CA  PHE A  77     135.813 288.432  20.809  1.00  0.00           C  
ATOM   1254  C   PHE A  77     136.682 288.859  19.634  1.00  0.00           C  
ATOM   1255  O   PHE A  77     137.377 288.038  19.032  1.00  0.00           O  
ATOM   1256  CB  PHE A  77     136.675 287.754  21.855  1.00  0.00           C  
ATOM   1257  CG  PHE A  77     135.894 287.313  23.022  1.00  0.00           C  
ATOM   1258  CD1 PHE A  77     135.324 286.057  23.044  1.00  0.00           C  
ATOM   1259  CD2 PHE A  77     135.689 288.140  24.073  1.00  0.00           C  
ATOM   1260  CE1 PHE A  77     134.590 285.652  24.116  1.00  0.00           C  
ATOM   1261  CE2 PHE A  77     134.944 287.734  25.150  1.00  0.00           C  
ATOM   1262  CZ  PHE A  77     134.407 286.500  25.175  1.00  0.00           C  
ATOM   1263  H   PHE A  77     135.073 286.563  20.103  1.00  0.00           H  
ATOM   1264  HA  PHE A  77     135.335 289.315  21.234  1.00  0.00           H  
ATOM   1265 1HB  PHE A  77     137.169 286.882  21.423  1.00  0.00           H  
ATOM   1266 2HB  PHE A  77     137.431 288.445  22.197  1.00  0.00           H  
ATOM   1267  HD1 PHE A  77     135.470 285.388  22.191  1.00  0.00           H  
ATOM   1268  HD2 PHE A  77     136.118 289.133  24.048  1.00  0.00           H  
ATOM   1269  HE1 PHE A  77     134.155 284.664  24.120  1.00  0.00           H  
ATOM   1270  HE2 PHE A  77     134.777 288.405  25.992  1.00  0.00           H  
ATOM   1271  HZ  PHE A  77     133.829 286.207  26.033  1.00  0.00           H  
ATOM   1272  N   ASN A  78     136.600 290.129  19.249  1.00  0.00           N  
ATOM   1273  CA  ASN A  78     137.325 290.591  18.062  1.00  0.00           C  
ATOM   1274  C   ASN A  78     138.120 291.854  18.373  1.00  0.00           C  
ATOM   1275  O   ASN A  78     137.548 292.910  18.668  1.00  0.00           O  
ATOM   1276  CB  ASN A  78     136.407 290.752  16.857  1.00  0.00           C  
ATOM   1277  CG  ASN A  78     137.175 291.134  15.567  1.00  0.00           C  
ATOM   1278  OD1 ASN A  78     138.032 292.027  15.606  1.00  0.00           O  
ATOM   1279  ND2 ASN A  78     136.891 290.470  14.457  1.00  0.00           N  
ATOM   1280  H   ASN A  78     136.040 290.780  19.787  1.00  0.00           H  
ATOM   1281  HA  ASN A  78     138.060 289.840  17.788  1.00  0.00           H  
ATOM   1282 1HB  ASN A  78     135.880 289.814  16.676  1.00  0.00           H  
ATOM   1283 2HB  ASN A  78     135.658 291.513  17.066  1.00  0.00           H  
ATOM   1284 1HD2 ASN A  78     137.387 290.691  13.579  1.00  0.00           H  
ATOM   1285 2HD2 ASN A  78     136.194 289.716  14.456  1.00  0.00           H  
ATOM   1286  N   GLU A  79     139.444 291.707  18.412  1.00  0.00           N  
ATOM   1287  CA  GLU A  79     140.323 292.818  18.733  1.00  0.00           C  
ATOM   1288  C   GLU A  79     140.884 293.425  17.454  1.00  0.00           C  
ATOM   1289  O   GLU A  79     141.445 292.716  16.603  1.00  0.00           O  
ATOM   1290  CB  GLU A  79     141.464 292.358  19.644  1.00  0.00           C  
ATOM   1291  CG  GLU A  79     142.440 293.459  20.033  1.00  0.00           C  
ATOM   1292  CD  GLU A  79     143.534 292.975  20.944  1.00  0.00           C  
ATOM   1293  OE1 GLU A  79     143.511 291.825  21.311  1.00  0.00           O  
ATOM   1294  OE2 GLU A  79     144.395 293.757  21.274  1.00  0.00           O  
ATOM   1295  H   GLU A  79     139.842 290.802  18.140  1.00  0.00           H  
ATOM   1296  HA  GLU A  79     139.742 293.588  19.242  1.00  0.00           H  
ATOM   1297 1HB  GLU A  79     141.050 291.938  20.561  1.00  0.00           H  
ATOM   1298 2HB  GLU A  79     142.030 291.569  19.149  1.00  0.00           H  
ATOM   1299 1HG  GLU A  79     142.891 293.867  19.129  1.00  0.00           H  
ATOM   1300 2HG  GLU A  79     141.891 294.260  20.526  1.00  0.00           H  
ATOM   1301  N   LYS A  80     140.748 294.744  17.340  1.00  0.00           N  
ATOM   1302  CA  LYS A  80     141.185 295.483  16.165  1.00  0.00           C  
ATOM   1303  C   LYS A  80     141.187 296.980  16.453  1.00  0.00           C  
ATOM   1304  O   LYS A  80     141.970 297.451  17.278  1.00  0.00           O  
ATOM   1305  OXT LYS A  80     140.221 297.648  16.087  1.00  0.00           O  
ATOM   1306  CB  LYS A  80     140.248 295.190  14.992  1.00  0.00           C  
ATOM   1307  CG  LYS A  80     140.653 295.801  13.662  1.00  0.00           C  
ATOM   1308  CD  LYS A  80     139.705 295.330  12.585  1.00  0.00           C  
ATOM   1309  CE  LYS A  80     140.120 295.766  11.204  1.00  0.00           C  
ATOM   1310  NZ  LYS A  80     139.217 295.185  10.165  1.00  0.00           N  
ATOM   1311  H   LYS A  80     140.291 295.241  18.093  1.00  0.00           H  
ATOM   1312  HA  LYS A  80     142.200 295.175  15.906  1.00  0.00           H  
ATOM   1313 1HB  LYS A  80     140.183 294.112  14.840  1.00  0.00           H  
ATOM   1314 2HB  LYS A  80     139.245 295.537  15.234  1.00  0.00           H  
ATOM   1315 1HG  LYS A  80     140.633 296.888  13.723  1.00  0.00           H  
ATOM   1316 2HG  LYS A  80     141.666 295.482  13.417  1.00  0.00           H  
ATOM   1317 1HD  LYS A  80     139.644 294.266  12.612  1.00  0.00           H  
ATOM   1318 2HD  LYS A  80     138.714 295.728  12.790  1.00  0.00           H  
ATOM   1319 1HE  LYS A  80     140.086 296.851  11.141  1.00  0.00           H  
ATOM   1320 2HE  LYS A  80     141.141 295.430  11.012  1.00  0.00           H  
ATOM   1321 1HZ  LYS A  80     139.509 295.478   9.247  1.00  0.00           H  
ATOM   1322 2HZ  LYS A  80     139.258 294.140  10.221  1.00  0.00           H  
ATOM   1323 3HZ  LYS A  80     138.270 295.484  10.327  1.00  0.00           H  
TER                                                                             
ATOM   1325  N   GLY B  81     147.710 261.357   8.014  1.00  0.00           N  
ATOM   1326  CA  GLY B  81     148.830 262.260   7.779  1.00  0.00           C  
ATOM   1327  C   GLY B  81     149.197 263.021   9.048  1.00  0.00           C  
ATOM   1328  O   GLY B  81     150.190 262.712   9.706  1.00  0.00           O  
ATOM   1329 1H   GLY B  81     147.490 260.871   7.167  1.00  0.00           H  
ATOM   1330 2H   GLY B  81     147.955 260.695   8.723  1.00  0.00           H  
ATOM   1331 3H   GLY B  81     146.914 261.884   8.311  1.00  0.00           H  
ATOM   1332 1HA  GLY B  81     149.691 261.688   7.433  1.00  0.00           H  
ATOM   1333 2HA  GLY B  81     148.571 262.965   6.991  1.00  0.00           H  
ATOM   1334  N   ARG B  82     148.388 264.020   9.382  1.00  0.00           N  
ATOM   1335  CA  ARG B  82     148.626 264.830  10.572  1.00  0.00           C  
ATOM   1336  C   ARG B  82     148.233 264.079  11.837  1.00  0.00           C  
ATOM   1337  O   ARG B  82     148.608 264.469  12.942  1.00  0.00           O  
ATOM   1338  CB  ARG B  82     147.844 266.134  10.497  1.00  0.00           C  
ATOM   1339  CG  ARG B  82     148.273 267.073   9.381  1.00  0.00           C  
ATOM   1340  CD  ARG B  82     147.435 268.299   9.342  1.00  0.00           C  
ATOM   1341  NE  ARG B  82     146.085 268.018   8.882  1.00  0.00           N  
ATOM   1342  CZ  ARG B  82     145.077 268.912   8.879  1.00  0.00           C  
ATOM   1343  NH1 ARG B  82     145.282 270.136   9.313  1.00  0.00           N  
ATOM   1344  NH2 ARG B  82     143.881 268.558   8.440  1.00  0.00           N  
ATOM   1345  H   ARG B  82     147.588 264.223   8.799  1.00  0.00           H  
ATOM   1346  HA  ARG B  82     149.688 265.065  10.623  1.00  0.00           H  
ATOM   1347 1HB  ARG B  82     146.787 265.916  10.356  1.00  0.00           H  
ATOM   1348 2HB  ARG B  82     147.945 266.673  11.439  1.00  0.00           H  
ATOM   1349 1HG  ARG B  82     149.311 267.372   9.535  1.00  0.00           H  
ATOM   1350 2HG  ARG B  82     148.181 266.564   8.421  1.00  0.00           H  
ATOM   1351 1HD  ARG B  82     147.373 268.728  10.341  1.00  0.00           H  
ATOM   1352 2HD  ARG B  82     147.883 269.024   8.663  1.00  0.00           H  
ATOM   1353  HE  ARG B  82     145.888 267.087   8.541  1.00  0.00           H  
ATOM   1354 1HH1 ARG B  82     146.195 270.406   9.649  1.00  0.00           H  
ATOM   1355 2HH1 ARG B  82     144.526 270.805   9.311  1.00  0.00           H  
ATOM   1356 1HH2 ARG B  82     143.724 267.617   8.106  1.00  0.00           H  
ATOM   1357 2HH2 ARG B  82     143.126 269.227   8.437  1.00  0.00           H  
ATOM   1358  N   GLN B  83     147.477 262.996  11.673  1.00  0.00           N  
ATOM   1359  CA  GLN B  83     147.111 262.143  12.797  1.00  0.00           C  
ATOM   1360  C   GLN B  83     148.346 261.544  13.458  1.00  0.00           C  
ATOM   1361  O   GLN B  83     148.470 261.534  14.683  1.00  0.00           O  
ATOM   1362  CB  GLN B  83     146.172 261.025  12.337  1.00  0.00           C  
ATOM   1363  CG  GLN B  83     144.792 261.505  11.918  1.00  0.00           C  
ATOM   1364  CD  GLN B  83     143.986 260.419  11.233  1.00  0.00           C  
ATOM   1365  OE1 GLN B  83     143.697 259.374  11.823  1.00  0.00           O  
ATOM   1366  NE2 GLN B  83     143.615 260.659   9.980  1.00  0.00           N  
ATOM   1367  H   GLN B  83     147.163 262.749  10.745  1.00  0.00           H  
ATOM   1368  HA  GLN B  83     146.593 262.751  13.537  1.00  0.00           H  
ATOM   1369 1HB  GLN B  83     146.617 260.500  11.493  1.00  0.00           H  
ATOM   1370 2HB  GLN B  83     146.044 260.302  13.143  1.00  0.00           H  
ATOM   1371 1HG  GLN B  83     144.247 261.830  12.803  1.00  0.00           H  
ATOM   1372 2HG  GLN B  83     144.905 262.337  11.222  1.00  0.00           H  
ATOM   1373 1HE2 GLN B  83     143.080 259.978   9.476  1.00  0.00           H  
ATOM   1374 2HE2 GLN B  83     143.869 261.518   9.538  1.00  0.00           H  
ATOM   1375  N   GLU B  84     149.257 261.050  12.627  1.00  0.00           N  
ATOM   1376  CA  GLU B  84     150.491 260.434  13.099  1.00  0.00           C  
ATOM   1377  C   GLU B  84     151.450 261.480  13.656  1.00  0.00           C  
ATOM   1378  O   GLU B  84     152.112 261.245  14.667  1.00  0.00           O  
ATOM   1379  CB  GLU B  84     151.166 259.658  11.966  1.00  0.00           C  
ATOM   1380  CG  GLU B  84     150.389 258.440  11.487  1.00  0.00           C  
ATOM   1381  CD  GLU B  84     149.271 258.793  10.547  1.00  0.00           C  
ATOM   1382  OE1 GLU B  84     149.134 259.948  10.223  1.00  0.00           O  
ATOM   1383  OE2 GLU B  84     148.552 257.905  10.151  1.00  0.00           O  
ATOM   1384  H   GLU B  84     149.089 261.105  11.633  1.00  0.00           H  
ATOM   1385  HA  GLU B  84     150.245 259.738  13.901  1.00  0.00           H  
ATOM   1386 1HB  GLU B  84     151.315 260.318  11.111  1.00  0.00           H  
ATOM   1387 2HB  GLU B  84     152.150 259.320  12.293  1.00  0.00           H  
ATOM   1388 1HG  GLU B  84     151.074 257.761  10.980  1.00  0.00           H  
ATOM   1389 2HG  GLU B  84     149.980 257.920  12.352  1.00  0.00           H  
ATOM   1390  N   LYS B  85     151.519 262.630  12.991  1.00  0.00           N  
ATOM   1391  CA  LYS B  85     152.436 263.691  13.390  1.00  0.00           C  
ATOM   1392  C   LYS B  85     152.118 264.197  14.791  1.00  0.00           C  
ATOM   1393  O   LYS B  85     153.022 264.425  15.595  1.00  0.00           O  
ATOM   1394  CB  LYS B  85     152.385 264.847  12.389  1.00  0.00           C  
ATOM   1395  CG  LYS B  85     152.998 264.531  11.031  1.00  0.00           C  
ATOM   1396  CD  LYS B  85     152.897 265.722  10.089  1.00  0.00           C  
ATOM   1397  CE  LYS B  85     153.510 265.408   8.732  1.00  0.00           C  
ATOM   1398  NZ  LYS B  85     153.404 266.559   7.794  1.00  0.00           N  
ATOM   1399  H   LYS B  85     150.926 262.770  12.187  1.00  0.00           H  
ATOM   1400  HA  LYS B  85     153.449 263.286  13.403  1.00  0.00           H  
ATOM   1401 1HB  LYS B  85     151.349 265.144  12.228  1.00  0.00           H  
ATOM   1402 2HB  LYS B  85     152.912 265.708  12.802  1.00  0.00           H  
ATOM   1403 1HG  LYS B  85     154.048 264.267  11.158  1.00  0.00           H  
ATOM   1404 2HG  LYS B  85     152.479 263.682  10.587  1.00  0.00           H  
ATOM   1405 1HD  LYS B  85     151.849 265.990   9.952  1.00  0.00           H  
ATOM   1406 2HD  LYS B  85     153.418 266.575  10.524  1.00  0.00           H  
ATOM   1407 1HE  LYS B  85     154.562 265.154   8.859  1.00  0.00           H  
ATOM   1408 2HE  LYS B  85     153.002 264.550   8.293  1.00  0.00           H  
ATOM   1409 1HZ  LYS B  85     153.820 266.311   6.908  1.00  0.00           H  
ATOM   1410 2HZ  LYS B  85     152.430 266.791   7.655  1.00  0.00           H  
ATOM   1411 3HZ  LYS B  85     153.888 267.356   8.182  1.00  0.00           H  
ATOM   1412  N   VAL B  86     150.832 264.373  15.081  1.00  0.00           N  
ATOM   1413  CA  VAL B  86     150.411 264.832  16.399  1.00  0.00           C  
ATOM   1414  C   VAL B  86     150.708 263.787  17.466  1.00  0.00           C  
ATOM   1415  O   VAL B  86     151.195 264.118  18.548  1.00  0.00           O  
ATOM   1416  CB  VAL B  86     148.903 265.147  16.399  1.00  0.00           C  
ATOM   1417  CG1 VAL B  86     148.421 265.444  17.811  1.00  0.00           C  
ATOM   1418  CG2 VAL B  86     148.619 266.321  15.474  1.00  0.00           C  
ATOM   1419  H   VAL B  86     150.132 264.186  14.376  1.00  0.00           H  
ATOM   1420  HA  VAL B  86     150.959 265.743  16.639  1.00  0.00           H  
ATOM   1421  HB  VAL B  86     148.358 264.269  16.051  1.00  0.00           H  
ATOM   1422 1HG1 VAL B  86     147.353 265.664  17.792  1.00  0.00           H  
ATOM   1423 2HG1 VAL B  86     148.601 264.577  18.446  1.00  0.00           H  
ATOM   1424 3HG1 VAL B  86     148.961 266.304  18.206  1.00  0.00           H  
ATOM   1425 1HG2 VAL B  86     147.552 266.538  15.478  1.00  0.00           H  
ATOM   1426 2HG2 VAL B  86     149.169 267.197  15.819  1.00  0.00           H  
ATOM   1427 3HG2 VAL B  86     148.935 266.071  14.461  1.00  0.00           H  
ATOM   1428  N   LEU B  87     150.425 262.525  17.157  1.00  0.00           N  
ATOM   1429  CA  LEU B  87     150.668 261.435  18.092  1.00  0.00           C  
ATOM   1430  C   LEU B  87     152.139 261.365  18.486  1.00  0.00           C  
ATOM   1431  O   LEU B  87     152.465 261.182  19.659  1.00  0.00           O  
ATOM   1432  CB  LEU B  87     150.233 260.100  17.475  1.00  0.00           C  
ATOM   1433  CG  LEU B  87     150.492 258.855  18.332  1.00  0.00           C  
ATOM   1434  CD1 LEU B  87     149.756 258.989  19.659  1.00  0.00           C  
ATOM   1435  CD2 LEU B  87     150.035 257.615  17.578  1.00  0.00           C  
ATOM   1436  H   LEU B  87     150.035 262.314  16.248  1.00  0.00           H  
ATOM   1437  HA  LEU B  87     150.081 261.613  18.993  1.00  0.00           H  
ATOM   1438 1HB  LEU B  87     149.165 260.144  17.269  1.00  0.00           H  
ATOM   1439 2HB  LEU B  87     150.759 259.966  16.529  1.00  0.00           H  
ATOM   1440  HG  LEU B  87     151.557 258.776  18.548  1.00  0.00           H  
ATOM   1441 1HD1 LEU B  87     149.940 258.104  20.268  1.00  0.00           H  
ATOM   1442 2HD1 LEU B  87     150.116 259.873  20.186  1.00  0.00           H  
ATOM   1443 3HD1 LEU B  87     148.687 259.086  19.474  1.00  0.00           H  
ATOM   1444 1HD2 LEU B  87     150.220 256.729  18.187  1.00  0.00           H  
ATOM   1445 2HD2 LEU B  87     148.969 257.691  17.362  1.00  0.00           H  
ATOM   1446 3HD2 LEU B  87     150.590 257.534  16.642  1.00  0.00           H  
ATOM   1447  N   LYS B  88     153.021 261.511  17.500  1.00  0.00           N  
ATOM   1448  CA  LYS B  88     154.458 261.486  17.745  1.00  0.00           C  
ATOM   1449  C   LYS B  88     154.872 262.586  18.714  1.00  0.00           C  
ATOM   1450  O   LYS B  88     155.697 262.363  19.601  1.00  0.00           O  
ATOM   1451  CB  LYS B  88     155.228 261.626  16.431  1.00  0.00           C  
ATOM   1452  CG  LYS B  88     155.181 260.391  15.540  1.00  0.00           C  
ATOM   1453  CD  LYS B  88     155.909 260.631  14.226  1.00  0.00           C  
ATOM   1454  CE  LYS B  88     155.836 259.409  13.321  1.00  0.00           C  
ATOM   1455  NZ  LYS B  88     156.519 259.639  12.019  1.00  0.00           N  
ATOM   1456  H   LYS B  88     152.691 261.645  16.555  1.00  0.00           H  
ATOM   1457  HA  LYS B  88     154.715 260.527  18.199  1.00  0.00           H  
ATOM   1458 1HB  LYS B  88     154.826 262.465  15.861  1.00  0.00           H  
ATOM   1459 2HB  LYS B  88     156.274 261.846  16.643  1.00  0.00           H  
ATOM   1460 1HG  LYS B  88     155.648 259.552  16.056  1.00  0.00           H  
ATOM   1461 2HG  LYS B  88     154.144 260.134  15.329  1.00  0.00           H  
ATOM   1462 1HD  LYS B  88     155.461 261.482  13.711  1.00  0.00           H  
ATOM   1463 2HD  LYS B  88     156.956 260.860  14.426  1.00  0.00           H  
ATOM   1464 1HE  LYS B  88     156.304 258.561  13.818  1.00  0.00           H  
ATOM   1465 2HE  LYS B  88     154.792 259.160  13.130  1.00  0.00           H  
ATOM   1466 1HZ  LYS B  88     156.448 258.808  11.449  1.00  0.00           H  
ATOM   1467 2HZ  LYS B  88     156.081 260.414  11.540  1.00  0.00           H  
ATOM   1468 3HZ  LYS B  88     157.493 259.853  12.182  1.00  0.00           H  
ATOM   1469  N   SER B  89     154.294 263.772  18.541  1.00  0.00           N  
ATOM   1470  CA  SER B  89     154.579 264.896  19.426  1.00  0.00           C  
ATOM   1471  C   SER B  89     154.112 264.610  20.847  1.00  0.00           C  
ATOM   1472  O   SER B  89     154.783 264.967  21.816  1.00  0.00           O  
ATOM   1473  CB  SER B  89     153.908 266.152  18.906  1.00  0.00           C  
ATOM   1474  OG  SER B  89     154.484 266.566  17.697  1.00  0.00           O  
ATOM   1475  H   SER B  89     153.630 263.894  17.790  1.00  0.00           H  
ATOM   1476  HA  SER B  89     155.658 265.055  19.446  1.00  0.00           H  
ATOM   1477 1HB  SER B  89     152.845 265.963  18.761  1.00  0.00           H  
ATOM   1478 2HB  SER B  89     154.001 266.947  19.646  1.00  0.00           H  
ATOM   1479  HG  SER B  89     154.079 267.410  17.487  1.00  0.00           H  
ATOM   1480  N   ILE B  90     152.955 263.963  20.961  1.00  0.00           N  
ATOM   1481  CA  ILE B  90     152.423 263.564  22.258  1.00  0.00           C  
ATOM   1482  C   ILE B  90     153.337 262.554  22.941  1.00  0.00           C  
ATOM   1483  O   ILE B  90     153.620 262.671  24.134  1.00  0.00           O  
ATOM   1484  CB  ILE B  90     151.012 262.964  22.113  1.00  0.00           C  
ATOM   1485  CG1 ILE B  90     150.015 264.044  21.687  1.00  0.00           C  
ATOM   1486  CG2 ILE B  90     150.574 262.313  23.415  1.00  0.00           C  
ATOM   1487  CD1 ILE B  90     148.682 263.498  21.229  1.00  0.00           C  
ATOM   1488  H   ILE B  90     152.430 263.743  20.126  1.00  0.00           H  
ATOM   1489  HA  ILE B  90     152.358 264.448  22.892  1.00  0.00           H  
ATOM   1490  HB  ILE B  90     151.017 262.212  21.325  1.00  0.00           H  
ATOM   1491 1HG1 ILE B  90     149.837 264.724  22.520  1.00  0.00           H  
ATOM   1492 2HG1 ILE B  90     150.439 264.632  20.873  1.00  0.00           H  
ATOM   1493 1HG2 ILE B  90     149.575 261.895  23.295  1.00  0.00           H  
ATOM   1494 2HG2 ILE B  90     151.271 261.518  23.677  1.00  0.00           H  
ATOM   1495 3HG2 ILE B  90     150.561 263.060  24.209  1.00  0.00           H  
ATOM   1496 1HD1 ILE B  90     148.029 264.324  20.943  1.00  0.00           H  
ATOM   1497 2HD1 ILE B  90     148.833 262.842  20.371  1.00  0.00           H  
ATOM   1498 3HD1 ILE B  90     148.221 262.936  22.040  1.00  0.00           H  
ATOM   1499  N   GLU B  91     153.794 261.567  22.175  1.00  0.00           N  
ATOM   1500  CA  GLU B  91     154.667 260.521  22.692  1.00  0.00           C  
ATOM   1501  C   GLU B  91     155.935 261.111  23.296  1.00  0.00           C  
ATOM   1502  O   GLU B  91     156.389 260.669  24.351  1.00  0.00           O  
ATOM   1503  CB  GLU B  91     155.031 259.532  21.582  1.00  0.00           C  
ATOM   1504  CG  GLU B  91     153.890 258.620  21.154  1.00  0.00           C  
ATOM   1505  CD  GLU B  91     154.218 257.806  19.934  1.00  0.00           C  
ATOM   1506  OE1 GLU B  91     155.237 258.053  19.334  1.00  0.00           O  
ATOM   1507  OE2 GLU B  91     153.449 256.936  19.600  1.00  0.00           O  
ATOM   1508  H   GLU B  91     153.526 261.544  21.200  1.00  0.00           H  
ATOM   1509  HA  GLU B  91     154.136 259.983  23.477  1.00  0.00           H  
ATOM   1510 1HB  GLU B  91     155.368 260.080  20.703  1.00  0.00           H  
ATOM   1511 2HB  GLU B  91     155.857 258.902  21.912  1.00  0.00           H  
ATOM   1512 1HG  GLU B  91     153.652 257.943  21.975  1.00  0.00           H  
ATOM   1513 2HG  GLU B  91     153.008 259.227  20.954  1.00  0.00           H  
ATOM   1514  N   GLU B  92     156.503 262.109  22.623  1.00  0.00           N  
ATOM   1515  CA  GLU B  92     157.710 262.766  23.113  1.00  0.00           C  
ATOM   1516  C   GLU B  92     157.470 263.419  24.468  1.00  0.00           C  
ATOM   1517  O   GLU B  92     158.269 263.259  25.390  1.00  0.00           O  
ATOM   1518  CB  GLU B  92     158.190 263.814  22.107  1.00  0.00           C  
ATOM   1519  CG  GLU B  92     159.463 264.542  22.518  1.00  0.00           C  
ATOM   1520  CD  GLU B  92     159.924 265.539  21.491  1.00  0.00           C  
ATOM   1521  OE1 GLU B  92     159.332 265.598  20.440  1.00  0.00           O  
ATOM   1522  OE2 GLU B  92     160.870 266.242  21.758  1.00  0.00           O  
ATOM   1523  H   GLU B  92     156.090 262.420  21.757  1.00  0.00           H  
ATOM   1524  HA  GLU B  92     158.490 262.013  23.231  1.00  0.00           H  
ATOM   1525 1HB  GLU B  92     158.374 263.338  21.144  1.00  0.00           H  
ATOM   1526 2HB  GLU B  92     157.411 264.562  21.960  1.00  0.00           H  
ATOM   1527 1HG  GLU B  92     159.284 265.063  23.458  1.00  0.00           H  
ATOM   1528 2HG  GLU B  92     160.250 263.809  22.685  1.00  0.00           H  
ATOM   1529  N   THR B  93     156.370 264.160  24.582  1.00  0.00           N  
ATOM   1530  CA  THR B  93     156.027 264.815  25.838  1.00  0.00           C  
ATOM   1531  C   THR B  93     155.815 263.797  26.951  1.00  0.00           C  
ATOM   1532  O   THR B  93     156.265 264.001  28.078  1.00  0.00           O  
ATOM   1533  CB  THR B  93     154.764 265.683  25.682  1.00  0.00           C  
ATOM   1534  OG1 THR B  93     154.998 266.700  24.700  1.00  0.00           O  
ATOM   1535  CG2 THR B  93     154.399 266.336  27.007  1.00  0.00           C  
ATOM   1536  H   THR B  93     155.762 264.271  23.783  1.00  0.00           H  
ATOM   1537  HA  THR B  93     156.854 265.463  26.128  1.00  0.00           H  
ATOM   1538  HB  THR B  93     153.934 265.060  25.350  1.00  0.00           H  
ATOM   1539  HG1 THR B  93     155.221 267.524  25.140  1.00  0.00           H  
ATOM   1540 1HG2 THR B  93     153.504 266.944  26.878  1.00  0.00           H  
ATOM   1541 2HG2 THR B  93     154.209 265.564  27.753  1.00  0.00           H  
ATOM   1542 3HG2 THR B  93     155.222 266.967  27.339  1.00  0.00           H  
ATOM   1543  N   VAL B  94     155.131 262.701  26.632  1.00  0.00           N  
ATOM   1544  CA  VAL B  94     154.844 261.652  27.604  1.00  0.00           C  
ATOM   1545  C   VAL B  94     156.128 261.049  28.158  1.00  0.00           C  
ATOM   1546  O   VAL B  94     156.248 260.832  29.364  1.00  0.00           O  
ATOM   1547  CB  VAL B  94     153.996 260.541  26.957  1.00  0.00           C  
ATOM   1548  CG1 VAL B  94     153.966 259.308  27.847  1.00  0.00           C  
ATOM   1549  CG2 VAL B  94     152.587 261.052  26.695  1.00  0.00           C  
ATOM   1550  H   VAL B  94     154.800 262.591  25.684  1.00  0.00           H  
ATOM   1551  HA  VAL B  94     154.279 262.090  28.427  1.00  0.00           H  
ATOM   1552  HB  VAL B  94     154.458 260.246  26.015  1.00  0.00           H  
ATOM   1553 1HG1 VAL B  94     153.362 258.533  27.375  1.00  0.00           H  
ATOM   1554 2HG1 VAL B  94     154.981 258.939  27.992  1.00  0.00           H  
ATOM   1555 3HG1 VAL B  94     153.531 259.567  28.813  1.00  0.00           H  
ATOM   1556 1HG2 VAL B  94     151.994 260.261  26.236  1.00  0.00           H  
ATOM   1557 2HG2 VAL B  94     152.128 261.352  27.636  1.00  0.00           H  
ATOM   1558 3HG2 VAL B  94     152.630 261.909  26.022  1.00  0.00           H  
ATOM   1559  N   ARG B  95     157.085 260.778  27.278  1.00  0.00           N  
ATOM   1560  CA  ARG B  95     158.365 260.224  27.702  1.00  0.00           C  
ATOM   1561  C   ARG B  95     159.091 261.173  28.646  1.00  0.00           C  
ATOM   1562  O   ARG B  95     159.682 260.746  29.639  1.00  0.00           O  
ATOM   1563  CB  ARG B  95     159.249 259.937  26.497  1.00  0.00           C  
ATOM   1564  CG  ARG B  95     158.823 258.740  25.661  1.00  0.00           C  
ATOM   1565  CD  ARG B  95     159.910 258.288  24.755  1.00  0.00           C  
ATOM   1566  NE  ARG B  95     160.284 259.319  23.801  1.00  0.00           N  
ATOM   1567  CZ  ARG B  95     159.718 259.482  22.589  1.00  0.00           C  
ATOM   1568  NH1 ARG B  95     158.755 258.676  22.200  1.00  0.00           N  
ATOM   1569  NH2 ARG B  95     160.130 260.452  21.792  1.00  0.00           N  
ATOM   1570  H   ARG B  95     156.924 260.959  26.297  1.00  0.00           H  
ATOM   1571  HA  ARG B  95     158.180 259.287  28.227  1.00  0.00           H  
ATOM   1572 1HB  ARG B  95     159.266 260.807  25.842  1.00  0.00           H  
ATOM   1573 2HB  ARG B  95     160.272 259.759  26.830  1.00  0.00           H  
ATOM   1574 1HG  ARG B  95     158.558 257.912  26.319  1.00  0.00           H  
ATOM   1575 2HG  ARG B  95     157.959 259.011  25.052  1.00  0.00           H  
ATOM   1576 1HD  ARG B  95     160.791 258.032  25.344  1.00  0.00           H  
ATOM   1577 2HD  ARG B  95     159.578 257.412  24.199  1.00  0.00           H  
ATOM   1578  HE  ARG B  95     161.022 259.958  24.064  1.00  0.00           H  
ATOM   1579 1HH1 ARG B  95     158.439 257.934  22.810  1.00  0.00           H  
ATOM   1580 2HH1 ARG B  95     158.330 258.798  21.293  1.00  0.00           H  
ATOM   1581 1HH2 ARG B  95     160.871 261.071  22.091  1.00  0.00           H  
ATOM   1582 2HH2 ARG B  95     159.706 260.574  20.885  1.00  0.00           H  
ATOM   1583  N   LYS B  96     159.038 262.465  28.333  1.00  0.00           N  
ATOM   1584  CA  LYS B  96     159.690 263.481  29.150  1.00  0.00           C  
ATOM   1585  C   LYS B  96     159.012 263.615  30.509  1.00  0.00           C  
ATOM   1586  O   LYS B  96     159.678 263.779  31.530  1.00  0.00           O  
ATOM   1587  CB  LYS B  96     159.691 264.829  28.428  1.00  0.00           C  
ATOM   1588  CG  LYS B  96     160.636 264.903  27.236  1.00  0.00           C  
ATOM   1589  CD  LYS B  96     160.534 266.248  26.532  1.00  0.00           C  
ATOM   1590  CE  LYS B  96     161.511 266.341  25.369  1.00  0.00           C  
ATOM   1591  NZ  LYS B  96     161.358 267.615  24.615  1.00  0.00           N  
ATOM   1592  H   LYS B  96     158.532 262.752  27.507  1.00  0.00           H  
ATOM   1593  HA  LYS B  96     160.723 263.177  29.322  1.00  0.00           H  
ATOM   1594 1HB  LYS B  96     158.685 265.052  28.071  1.00  0.00           H  
ATOM   1595 2HB  LYS B  96     159.972 265.616  29.127  1.00  0.00           H  
ATOM   1596 1HG  LYS B  96     161.662 264.757  27.575  1.00  0.00           H  
ATOM   1597 2HG  LYS B  96     160.391 264.113  26.527  1.00  0.00           H  
ATOM   1598 1HD  LYS B  96     159.519 266.386  26.156  1.00  0.00           H  
ATOM   1599 2HD  LYS B  96     160.751 267.047  27.241  1.00  0.00           H  
ATOM   1600 1HE  LYS B  96     162.531 266.276  25.745  1.00  0.00           H  
ATOM   1601 2HE  LYS B  96     161.345 265.508  24.687  1.00  0.00           H  
ATOM   1602 1HZ  LYS B  96     162.022 267.637  23.853  1.00  0.00           H  
ATOM   1603 2HZ  LYS B  96     160.420 267.677  24.245  1.00  0.00           H  
ATOM   1604 3HZ  LYS B  96     161.528 268.395  25.232  1.00  0.00           H  
ATOM   1605  N   MET B  97     157.683 263.541  30.514  1.00  0.00           N  
ATOM   1606  CA  MET B  97     156.909 263.622  31.746  1.00  0.00           C  
ATOM   1607  C   MET B  97     157.135 262.397  32.620  1.00  0.00           C  
ATOM   1608  O   MET B  97     157.115 262.488  33.848  1.00  0.00           O  
ATOM   1609  CB  MET B  97     155.424 263.783  31.428  1.00  0.00           C  
ATOM   1610  CG  MET B  97     155.051 265.132  30.829  1.00  0.00           C  
ATOM   1611  SD  MET B  97     153.268 265.400  30.775  1.00  0.00           S  
ATOM   1612  CE  MET B  97     152.749 264.016  29.764  1.00  0.00           C  
ATOM   1613  H   MET B  97     157.193 263.429  29.636  1.00  0.00           H  
ATOM   1614  HA  MET B  97     157.243 264.494  32.307  1.00  0.00           H  
ATOM   1615 1HB  MET B  97     155.117 263.010  30.725  1.00  0.00           H  
ATOM   1616 2HB  MET B  97     154.840 263.649  32.339  1.00  0.00           H  
ATOM   1617 1HG  MET B  97     155.501 265.929  31.420  1.00  0.00           H  
ATOM   1618 2HG  MET B  97     155.440 265.200  29.813  1.00  0.00           H  
ATOM   1619 1HE  MET B  97     151.666 264.043  29.639  1.00  0.00           H  
ATOM   1620 2HE  MET B  97     153.230 264.079  28.787  1.00  0.00           H  
ATOM   1621 3HE  MET B  97     153.035 263.083  30.250  1.00  0.00           H  
ATOM   1622  N   GLY B  98     157.346 261.247  31.984  1.00  0.00           N  
ATOM   1623  CA  GLY B  98     157.603 260.009  32.709  1.00  0.00           C  
ATOM   1624  C   GLY B  98     156.303 259.344  33.145  1.00  0.00           C  
ATOM   1625  O   GLY B  98     156.226 258.761  34.225  1.00  0.00           O  
ATOM   1626  H   GLY B  98     157.326 261.230  30.976  1.00  0.00           H  
ATOM   1627 1HA  GLY B  98     158.169 259.327  32.074  1.00  0.00           H  
ATOM   1628 2HA  GLY B  98     158.219 260.220  33.583  1.00  0.00           H  
ATOM   1629  N   VAL B  99     155.283 259.439  32.297  1.00  0.00           N  
ATOM   1630  CA  VAL B  99     153.976 258.870  32.606  1.00  0.00           C  
ATOM   1631  C   VAL B  99     153.586 257.805  31.588  1.00  0.00           C  
ATOM   1632  O   VAL B  99     154.288 257.589  30.600  1.00  0.00           O  
ATOM   1633  CB  VAL B  99     152.903 259.975  32.627  1.00  0.00           C  
ATOM   1634  CG1 VAL B  99     153.257 261.041  33.653  1.00  0.00           C  
ATOM   1635  CG2 VAL B  99     152.761 260.585  31.241  1.00  0.00           C  
ATOM   1636  H   VAL B  99     155.414 259.925  31.422  1.00  0.00           H  
ATOM   1637  HA  VAL B  99     154.024 258.409  33.593  1.00  0.00           H  
ATOM   1638  HB  VAL B  99     151.952 259.538  32.932  1.00  0.00           H  
ATOM   1639 1HG1 VAL B  99     152.487 261.814  33.655  1.00  0.00           H  
ATOM   1640 2HG1 VAL B  99     153.317 260.589  34.642  1.00  0.00           H  
ATOM   1641 3HG1 VAL B  99     154.217 261.488  33.397  1.00  0.00           H  
ATOM   1642 1HG2 VAL B  99     152.000 261.364  31.263  1.00  0.00           H  
ATOM   1643 2HG2 VAL B  99     153.714 261.016  30.934  1.00  0.00           H  
ATOM   1644 3HG2 VAL B  99     152.467 259.811  30.532  1.00  0.00           H  
ATOM   1645  N   THR B 100     152.459 257.142  31.836  1.00  0.00           N  
ATOM   1646  CA  THR B 100     152.033 256.014  31.016  1.00  0.00           C  
ATOM   1647  C   THR B 100     150.942 256.426  30.038  1.00  0.00           C  
ATOM   1648  O   THR B 100     149.960 257.063  30.422  1.00  0.00           O  
ATOM   1649  CB  THR B 100     151.531 254.850  31.890  1.00  0.00           C  
ATOM   1650  OG1 THR B 100     152.601 254.376  32.719  1.00  0.00           O  
ATOM   1651  CG2 THR B 100     151.024 253.710  31.021  1.00  0.00           C  
ATOM   1652  H   THR B 100     151.883 257.427  32.615  1.00  0.00           H  
ATOM   1653  HA  THR B 100     152.888 255.665  30.438  1.00  0.00           H  
ATOM   1654  HB  THR B 100     150.722 255.199  32.530  1.00  0.00           H  
ATOM   1655  HG1 THR B 100     152.821 255.045  33.371  1.00  0.00           H  
ATOM   1656 1HG2 THR B 100     150.674 252.896  31.656  1.00  0.00           H  
ATOM   1657 2HG2 THR B 100     150.203 254.064  30.398  1.00  0.00           H  
ATOM   1658 3HG2 THR B 100     151.833 253.350  30.385  1.00  0.00           H  
ATOM   1659  N   MET B 101     151.112 256.058  28.772  1.00  0.00           N  
ATOM   1660  CA  MET B 101     150.130 256.386  27.746  1.00  0.00           C  
ATOM   1661  C   MET B 101     149.584 255.127  27.086  1.00  0.00           C  
ATOM   1662  O   MET B 101     150.312 254.160  26.867  1.00  0.00           O  
ATOM   1663  CB  MET B 101     150.750 257.311  26.699  1.00  0.00           C  
ATOM   1664  CG  MET B 101     151.806 256.652  25.823  1.00  0.00           C  
ATOM   1665  SD  MET B 101     152.609 257.819  24.707  1.00  0.00           S  
ATOM   1666  CE  MET B 101     151.242 258.261  23.638  1.00  0.00           C  
ATOM   1667  H   MET B 101     151.940 255.542  28.512  1.00  0.00           H  
ATOM   1668  HA  MET B 101     149.294 256.901  28.218  1.00  0.00           H  
ATOM   1669 1HB  MET B 101     149.968 257.697  26.047  1.00  0.00           H  
ATOM   1670 2HB  MET B 101     151.212 258.164  27.196  1.00  0.00           H  
ATOM   1671 1HG  MET B 101     152.569 256.197  26.453  1.00  0.00           H  
ATOM   1672 2HG  MET B 101     151.344 255.866  25.225  1.00  0.00           H  
ATOM   1673 1HE  MET B 101     151.582 258.979  22.891  1.00  0.00           H  
ATOM   1674 2HE  MET B 101     150.867 257.367  23.139  1.00  0.00           H  
ATOM   1675 3HE  MET B 101     150.444 258.706  24.233  1.00  0.00           H  
ATOM   1676  N   GLU B 102     148.294 255.151  26.762  1.00  0.00           N  
ATOM   1677  CA  GLU B 102     147.692 254.130  25.914  1.00  0.00           C  
ATOM   1678  C   GLU B 102     147.138 254.735  24.630  1.00  0.00           C  
ATOM   1679  O   GLU B 102     146.572 255.827  24.641  1.00  0.00           O  
ATOM   1680  CB  GLU B 102     146.578 253.399  26.668  1.00  0.00           C  
ATOM   1681  CG  GLU B 102     147.032 252.706  27.945  1.00  0.00           C  
ATOM   1682  CD  GLU B 102     145.893 252.106  28.721  1.00  0.00           C  
ATOM   1683  OE1 GLU B 102     144.796 252.095  28.217  1.00  0.00           O  
ATOM   1684  OE2 GLU B 102     146.121 251.659  29.820  1.00  0.00           O  
ATOM   1685  H   GLU B 102     147.717 255.908  27.105  1.00  0.00           H  
ATOM   1686  HA  GLU B 102     148.463 253.407  25.643  1.00  0.00           H  
ATOM   1687 1HB  GLU B 102     145.793 254.108  26.933  1.00  0.00           H  
ATOM   1688 2HB  GLU B 102     146.133 252.646  26.018  1.00  0.00           H  
ATOM   1689 1HG  GLU B 102     147.736 251.916  27.686  1.00  0.00           H  
ATOM   1690 2HG  GLU B 102     147.553 253.428  28.572  1.00  0.00           H  
ATOM   1691  N   THR B 103     147.303 254.022  23.522  1.00  0.00           N  
ATOM   1692  CA  THR B 103     146.777 254.485  22.244  1.00  0.00           C  
ATOM   1693  C   THR B 103     145.687 253.553  21.729  1.00  0.00           C  
ATOM   1694  O   THR B 103     145.889 252.345  21.616  1.00  0.00           O  
ATOM   1695  CB  THR B 103     147.896 254.603  21.193  1.00  0.00           C  
ATOM   1696  OG1 THR B 103     148.906 255.504  21.667  1.00  0.00           O  
ATOM   1697  CG2 THR B 103     147.338 255.119  19.876  1.00  0.00           C  
ATOM   1698  H   THR B 103     147.802 253.144  23.567  1.00  0.00           H  
ATOM   1699  HA  THR B 103     146.335 255.471  22.389  1.00  0.00           H  
ATOM   1700  HB  THR B 103     148.349 253.624  21.032  1.00  0.00           H  
ATOM   1701  HG1 THR B 103     149.336 255.126  22.437  1.00  0.00           H  
ATOM   1702 1HG2 THR B 103     148.144 255.196  19.146  1.00  0.00           H  
ATOM   1703 2HG2 THR B 103     146.579 254.430  19.508  1.00  0.00           H  
ATOM   1704 3HG2 THR B 103     146.894 256.101  20.030  1.00  0.00           H  
ATOM   1705  N   HIS B 104     144.531 254.127  21.413  1.00  0.00           N  
ATOM   1706  CA  HIS B 104     143.381 253.347  20.969  1.00  0.00           C  
ATOM   1707  C   HIS B 104     142.766 253.942  19.710  1.00  0.00           C  
ATOM   1708  O   HIS B 104     141.645 254.450  19.727  1.00  0.00           O  
ATOM   1709  CB  HIS B 104     142.323 253.269  22.073  1.00  0.00           C  
ATOM   1710  CG  HIS B 104     142.823 252.656  23.345  1.00  0.00           C  
ATOM   1711  ND1 HIS B 104     142.925 251.292  23.524  1.00  0.00           N  
ATOM   1712  CD2 HIS B 104     143.250 253.220  24.499  1.00  0.00           C  
ATOM   1713  CE1 HIS B 104     143.394 251.043  24.734  1.00  0.00           C  
ATOM   1714  NE2 HIS B 104     143.598 252.196  25.345  1.00  0.00           N  
ATOM   1715  H   HIS B 104     144.449 255.131  21.469  1.00  0.00           H  
ATOM   1716  HA  HIS B 104     143.699 252.333  20.732  1.00  0.00           H  
ATOM   1717 1HB  HIS B 104     141.956 254.270  22.298  1.00  0.00           H  
ATOM   1718 2HB  HIS B 104     141.474 252.681  21.723  1.00  0.00           H  
ATOM   1719  HD2 HIS B 104     143.307 254.287  24.716  1.00  0.00           H  
ATOM   1720  HE1 HIS B 104     143.580 250.057  25.155  1.00  0.00           H  
ATOM   1721  HE2 HIS B 104     143.955 252.313  26.283  1.00  0.00           H  
ATOM   1722  N   ARG B 105     143.522 253.895  18.620  1.00  0.00           N  
ATOM   1723  CA  ARG B 105     143.167 254.598  17.393  1.00  0.00           C  
ATOM   1724  C   ARG B 105     142.043 253.884  16.654  1.00  0.00           C  
ATOM   1725  O   ARG B 105     141.977 252.654  16.637  1.00  0.00           O  
ATOM   1726  CB  ARG B 105     144.377 254.717  16.477  1.00  0.00           C  
ATOM   1727  CG  ARG B 105     144.135 255.504  15.199  1.00  0.00           C  
ATOM   1728  CD  ARG B 105     145.384 255.672  14.412  1.00  0.00           C  
ATOM   1729  NE  ARG B 105     145.188 256.538  13.261  1.00  0.00           N  
ATOM   1730  CZ  ARG B 105     146.127 256.799  12.331  1.00  0.00           C  
ATOM   1731  NH1 ARG B 105     147.319 256.253  12.429  1.00  0.00           N  
ATOM   1732  NH2 ARG B 105     145.850 257.604  11.319  1.00  0.00           N  
ATOM   1733  H   ARG B 105     144.385 253.368  18.651  1.00  0.00           H  
ATOM   1734  HA  ARG B 105     142.830 255.600  17.655  1.00  0.00           H  
ATOM   1735 1HB  ARG B 105     145.193 255.201  17.012  1.00  0.00           H  
ATOM   1736 2HB  ARG B 105     144.718 253.722  16.192  1.00  0.00           H  
ATOM   1737 1HG  ARG B 105     143.408 254.978  14.579  1.00  0.00           H  
ATOM   1738 2HG  ARG B 105     143.750 256.493  15.447  1.00  0.00           H  
ATOM   1739 1HD  ARG B 105     146.155 256.114  15.044  1.00  0.00           H  
ATOM   1740 2HD  ARG B 105     145.722 254.701  14.055  1.00  0.00           H  
ATOM   1741  HE  ARG B 105     144.283 256.977  13.151  1.00  0.00           H  
ATOM   1742 1HH1 ARG B 105     147.531 255.638  13.202  1.00  0.00           H  
ATOM   1743 2HH1 ARG B 105     148.022 256.449  11.731  1.00  0.00           H  
ATOM   1744 1HH2 ARG B 105     144.933 258.022  11.243  1.00  0.00           H  
ATOM   1745 2HH2 ARG B 105     146.552 257.798  10.622  1.00  0.00           H  
ATOM   1746  N   SER B 106     141.165 254.668  16.038  1.00  0.00           N  
ATOM   1747  CA  SER B 106     140.106 254.127  15.194  1.00  0.00           C  
ATOM   1748  C   SER B 106     139.680 255.133  14.132  1.00  0.00           C  
ATOM   1749  O   SER B 106     139.525 256.320  14.417  1.00  0.00           O  
ATOM   1750  CB  SER B 106     138.912 253.736  16.041  1.00  0.00           C  
ATOM   1751  OG  SER B 106     137.871 253.241  15.244  1.00  0.00           O  
ATOM   1752  H   SER B 106     141.242 255.669  16.146  1.00  0.00           H  
ATOM   1753  HA  SER B 106     140.485 253.236  14.691  1.00  0.00           H  
ATOM   1754 1HB  SER B 106     139.211 252.977  16.764  1.00  0.00           H  
ATOM   1755 2HB  SER B 106     138.564 254.603  16.602  1.00  0.00           H  
ATOM   1756  HG  SER B 106     137.160 253.014  15.848  1.00  0.00           H  
ATOM   1757  N   GLY B 107     139.490 254.655  12.909  1.00  0.00           N  
ATOM   1758  CA  GLY B 107     139.067 255.526  11.819  1.00  0.00           C  
ATOM   1759  C   GLY B 107     140.080 256.639  11.578  1.00  0.00           C  
ATOM   1760  O   GLY B 107     141.267 256.375  11.382  1.00  0.00           O  
ATOM   1761  H   GLY B 107     139.647 253.674  12.727  1.00  0.00           H  
ATOM   1762 1HA  GLY B 107     138.943 254.939  10.909  1.00  0.00           H  
ATOM   1763 2HA  GLY B 107     138.096 255.960  12.057  1.00  0.00           H  
ATOM   1764  N   ASN B 108     139.608 257.879  11.605  1.00  0.00           N  
ATOM   1765  CA  ASN B 108     140.474 259.034  11.398  1.00  0.00           C  
ATOM   1766  C   ASN B 108     140.614 259.854  12.674  1.00  0.00           C  
ATOM   1767  O   ASN B 108     140.908 261.049  12.630  1.00  0.00           O  
ATOM   1768  CB  ASN B 108     139.950 259.897  10.265  1.00  0.00           C  
ATOM   1769  CG  ASN B 108     140.202 259.289   8.912  1.00  0.00           C  
ATOM   1770  OD1 ASN B 108     141.349 259.202   8.460  1.00  0.00           O  
ATOM   1771  ND2 ASN B 108     139.151 258.865   8.258  1.00  0.00           N  
ATOM   1772  H   ASN B 108     138.627 258.034  11.792  1.00  0.00           H  
ATOM   1773  HA  ASN B 108     141.470 258.677  11.133  1.00  0.00           H  
ATOM   1774 1HB  ASN B 108     138.877 260.050  10.389  1.00  0.00           H  
ATOM   1775 2HB  ASN B 108     140.427 260.876  10.304  1.00  0.00           H  
ATOM   1776 1HD2 ASN B 108     139.257 258.452   7.353  1.00  0.00           H  
ATOM   1777 2HD2 ASN B 108     138.240 258.955   8.662  1.00  0.00           H  
ATOM   1778  N   GLU B 109     140.412 259.200  13.815  1.00  0.00           N  
ATOM   1779  CA  GLU B 109     140.640 259.834  15.108  1.00  0.00           C  
ATOM   1780  C   GLU B 109     141.633 259.038  15.945  1.00  0.00           C  
ATOM   1781  O   GLU B 109     141.526 257.817  16.060  1.00  0.00           O  
ATOM   1782  CB  GLU B 109     139.320 259.984  15.869  1.00  0.00           C  
ATOM   1783  CG  GLU B 109     138.339 260.963  15.240  1.00  0.00           C  
ATOM   1784  CD  GLU B 109     137.095 261.152  16.061  1.00  0.00           C  
ATOM   1785  OE1 GLU B 109     136.914 260.426  17.009  1.00  0.00           O  
ATOM   1786  OE2 GLU B 109     136.323 262.025  15.742  1.00  0.00           O  
ATOM   1787  H   GLU B 109     140.113 258.235  13.789  1.00  0.00           H  
ATOM   1788  HA  GLU B 109     141.059 260.827  14.937  1.00  0.00           H  
ATOM   1789 1HB  GLU B 109     138.827 259.014  15.937  1.00  0.00           H  
ATOM   1790 2HB  GLU B 109     139.523 260.320  16.886  1.00  0.00           H  
ATOM   1791 1HG  GLU B 109     138.831 261.927  15.119  1.00  0.00           H  
ATOM   1792 2HG  GLU B 109     138.064 260.600  14.251  1.00  0.00           H  
ATOM   1793  N   VAL B 110     142.590 259.736  16.543  1.00  0.00           N  
ATOM   1794  CA  VAL B 110     143.567 259.093  17.413  1.00  0.00           C  
ATOM   1795  C   VAL B 110     143.249 259.348  18.881  1.00  0.00           C  
ATOM   1796  O   VAL B 110     143.264 260.493  19.335  1.00  0.00           O  
ATOM   1797  CB  VAL B 110     144.984 259.610  17.100  1.00  0.00           C  
ATOM   1798  CG1 VAL B 110     146.012 258.914  17.980  1.00  0.00           C  
ATOM   1799  CG2 VAL B 110     145.300 259.395  15.628  1.00  0.00           C  
ATOM   1800  H   VAL B 110     142.641 260.733  16.394  1.00  0.00           H  
ATOM   1801  HA  VAL B 110     143.539 258.018  17.230  1.00  0.00           H  
ATOM   1802  HB  VAL B 110     145.031 260.675  17.331  1.00  0.00           H  
ATOM   1803 1HG1 VAL B 110     147.007 259.292  17.745  1.00  0.00           H  
ATOM   1804 2HG1 VAL B 110     145.787 259.112  19.028  1.00  0.00           H  
ATOM   1805 3HG1 VAL B 110     145.980 257.840  17.796  1.00  0.00           H  
ATOM   1806 1HG2 VAL B 110     146.302 259.764  15.413  1.00  0.00           H  
ATOM   1807 2HG2 VAL B 110     145.246 258.331  15.396  1.00  0.00           H  
ATOM   1808 3HG2 VAL B 110     144.576 259.936  15.017  1.00  0.00           H  
ATOM   1809  N   LYS B 111     142.962 258.283  19.619  1.00  0.00           N  
ATOM   1810  CA  LYS B 111     142.646 258.417  21.037  1.00  0.00           C  
ATOM   1811  C   LYS B 111     143.830 258.021  21.906  1.00  0.00           C  
ATOM   1812  O   LYS B 111     144.314 256.890  21.849  1.00  0.00           O  
ATOM   1813  CB  LYS B 111     141.425 257.568  21.396  1.00  0.00           C  
ATOM   1814  CG  LYS B 111     140.998 257.666  22.854  1.00  0.00           C  
ATOM   1815  CD  LYS B 111     139.777 256.801  23.132  1.00  0.00           C  
ATOM   1816  CE  LYS B 111     139.367 256.875  24.596  1.00  0.00           C  
ATOM   1817  NZ  LYS B 111     138.187 256.016  24.887  1.00  0.00           N  
ATOM   1818  H   LYS B 111     142.964 257.366  19.196  1.00  0.00           H  
ATOM   1819  HA  LYS B 111     142.413 259.462  21.242  1.00  0.00           H  
ATOM   1820 1HB  LYS B 111     140.578 257.869  20.779  1.00  0.00           H  
ATOM   1821 2HB  LYS B 111     141.633 256.520  21.178  1.00  0.00           H  
ATOM   1822 1HG  LYS B 111     141.817 257.340  23.496  1.00  0.00           H  
ATOM   1823 2HG  LYS B 111     140.761 258.702  23.096  1.00  0.00           H  
ATOM   1824 1HD  LYS B 111     138.945 257.137  22.512  1.00  0.00           H  
ATOM   1825 2HD  LYS B 111     140.001 255.765  22.879  1.00  0.00           H  
ATOM   1826 1HE  LYS B 111     140.198 256.554  25.223  1.00  0.00           H  
ATOM   1827 2HE  LYS B 111     139.123 257.905  24.853  1.00  0.00           H  
ATOM   1828 1HZ  LYS B 111     137.947 256.094  25.865  1.00  0.00           H  
ATOM   1829 2HZ  LYS B 111     137.404 256.317  24.323  1.00  0.00           H  
ATOM   1830 3HZ  LYS B 111     138.407 255.055  24.669  1.00  0.00           H  
ATOM   1831  N   VAL B 112     144.297 258.965  22.713  1.00  0.00           N  
ATOM   1832  CA  VAL B 112     145.412 258.724  23.622  1.00  0.00           C  
ATOM   1833  C   VAL B 112     145.009 258.985  25.067  1.00  0.00           C  
ATOM   1834  O   VAL B 112     144.478 260.047  25.391  1.00  0.00           O  
ATOM   1835  CB  VAL B 112     146.606 259.625  23.255  1.00  0.00           C  
ATOM   1836  CG1 VAL B 112     147.759 259.402  24.222  1.00  0.00           C  
ATOM   1837  CG2 VAL B 112     147.041 259.350  21.823  1.00  0.00           C  
ATOM   1838  H   VAL B 112     143.868 259.880  22.699  1.00  0.00           H  
ATOM   1839  HA  VAL B 112     145.717 257.682  23.526  1.00  0.00           H  
ATOM   1840  HB  VAL B 112     146.305 260.669  23.349  1.00  0.00           H  
ATOM   1841 1HG1 VAL B 112     148.594 260.046  23.948  1.00  0.00           H  
ATOM   1842 2HG1 VAL B 112     147.435 259.639  25.235  1.00  0.00           H  
ATOM   1843 3HG1 VAL B 112     148.076 258.360  24.176  1.00  0.00           H  
ATOM   1844 1HG2 VAL B 112     147.885 259.991  21.570  1.00  0.00           H  
ATOM   1845 2HG2 VAL B 112     147.337 258.305  21.727  1.00  0.00           H  
ATOM   1846 3HG2 VAL B 112     146.213 259.556  21.145  1.00  0.00           H  
ATOM   1847  N   VAL B 113     145.260 258.017  25.938  1.00  0.00           N  
ATOM   1848  CA  VAL B 113     144.918 258.176  27.346  1.00  0.00           C  
ATOM   1849  C   VAL B 113     146.167 258.179  28.219  1.00  0.00           C  
ATOM   1850  O   VAL B 113     146.927 257.211  28.242  1.00  0.00           O  
ATOM   1851  CB  VAL B 113     143.981 257.041  27.799  1.00  0.00           C  
ATOM   1852  CG1 VAL B 113     143.626 257.199  29.270  1.00  0.00           C  
ATOM   1853  CG2 VAL B 113     142.727 257.030  26.939  1.00  0.00           C  
ATOM   1854  H   VAL B 113     145.694 257.161  25.623  1.00  0.00           H  
ATOM   1855  HA  VAL B 113     144.403 259.129  27.470  1.00  0.00           H  
ATOM   1856  HB  VAL B 113     144.502 256.089  27.695  1.00  0.00           H  
ATOM   1857 1HG1 VAL B 113     142.963 256.388  29.574  1.00  0.00           H  
ATOM   1858 2HG1 VAL B 113     144.535 257.168  29.870  1.00  0.00           H  
ATOM   1859 3HG1 VAL B 113     143.123 258.154  29.422  1.00  0.00           H  
ATOM   1860 1HG2 VAL B 113     142.069 256.225  27.265  1.00  0.00           H  
ATOM   1861 2HG2 VAL B 113     142.209 257.985  27.039  1.00  0.00           H  
ATOM   1862 3HG2 VAL B 113     143.002 256.874  25.896  1.00  0.00           H  
ATOM   1863  N   ILE B 114     146.374 259.279  28.931  1.00  0.00           N  
ATOM   1864  CA  ILE B 114     147.552 259.437  29.776  1.00  0.00           C  
ATOM   1865  C   ILE B 114     147.213 259.211  31.243  1.00  0.00           C  
ATOM   1866  O   ILE B 114     146.380 259.922  31.807  1.00  0.00           O  
ATOM   1867  CB  ILE B 114     148.169 260.837  29.601  1.00  0.00           C  
ATOM   1868  CG1 ILE B 114     148.335 261.166  28.116  1.00  0.00           C  
ATOM   1869  CG2 ILE B 114     149.507 260.922  30.321  1.00  0.00           C  
ATOM   1870  CD1 ILE B 114     149.203 260.182  27.365  1.00  0.00           C  
ATOM   1871  H   ILE B 114     145.697 260.027  28.891  1.00  0.00           H  
ATOM   1872  HA  ILE B 114     148.292 258.693  29.480  1.00  0.00           H  
ATOM   1873  HB  ILE B 114     147.496 261.586  30.017  1.00  0.00           H  
ATOM   1874 1HG1 ILE B 114     147.356 261.191  27.637  1.00  0.00           H  
ATOM   1875 2HG1 ILE B 114     148.775 262.158  28.009  1.00  0.00           H  
ATOM   1876 1HG2 ILE B 114     149.929 261.917  30.187  1.00  0.00           H  
ATOM   1877 2HG2 ILE B 114     149.361 260.730  31.383  1.00  0.00           H  
ATOM   1878 3HG2 ILE B 114     150.190 260.179  29.908  1.00  0.00           H  
ATOM   1879 1HD1 ILE B 114     149.273 260.482  26.319  1.00  0.00           H  
ATOM   1880 2HD1 ILE B 114     150.201 260.167  27.806  1.00  0.00           H  
ATOM   1881 3HD1 ILE B 114     148.763 259.188  27.427  1.00  0.00           H  
ATOM   1882  N   LYS B 115     147.855 258.225  31.860  1.00  0.00           N  
ATOM   1883  CA  LYS B 115     147.502 257.820  33.215  1.00  0.00           C  
ATOM   1884  C   LYS B 115     148.623 258.139  34.195  1.00  0.00           C  
ATOM   1885  O   LYS B 115     149.801 258.108  33.843  1.00  0.00           O  
ATOM   1886  CB  LYS B 115     147.171 256.328  33.258  1.00  0.00           C  
ATOM   1887  CG  LYS B 115     145.934 255.933  32.463  1.00  0.00           C  
ATOM   1888  CD  LYS B 115     145.708 254.429  32.504  1.00  0.00           C  
ATOM   1889  CE  LYS B 115     144.431 254.041  31.774  1.00  0.00           C  
ATOM   1890  NZ  LYS B 115     144.249 252.565  31.716  1.00  0.00           N  
ATOM   1891  H   LYS B 115     148.603 257.748  31.378  1.00  0.00           H  
ATOM   1892  HA  LYS B 115     146.619 258.381  33.523  1.00  0.00           H  
ATOM   1893 1HB  LYS B 115     148.016 255.757  32.870  1.00  0.00           H  
ATOM   1894 2HB  LYS B 115     147.017 256.020  34.292  1.00  0.00           H  
ATOM   1895 1HG  LYS B 115     145.060 256.435  32.877  1.00  0.00           H  
ATOM   1896 2HG  LYS B 115     146.053 256.246  31.426  1.00  0.00           H  
ATOM   1897 1HD  LYS B 115     146.552 253.921  32.037  1.00  0.00           H  
ATOM   1898 2HD  LYS B 115     145.636 254.100  33.540  1.00  0.00           H  
ATOM   1899 1HE  LYS B 115     143.574 254.481  32.281  1.00  0.00           H  
ATOM   1900 2HE  LYS B 115     144.462 254.430  30.755  1.00  0.00           H  
ATOM   1901 1HZ  LYS B 115     143.393 252.349  31.224  1.00  0.00           H  
ATOM   1902 2HZ  LYS B 115     145.031 252.147  31.231  1.00  0.00           H  
ATOM   1903 3HZ  LYS B 115     144.200 252.195  32.655  1.00  0.00           H  
ATOM   1904  N   GLY B 116     148.243 258.443  35.434  1.00  0.00           N  
ATOM   1905  CA  GLY B 116     149.205 258.826  36.463  1.00  0.00           C  
ATOM   1906  C   GLY B 116     149.762 260.220  36.202  1.00  0.00           C  
ATOM   1907  O   GLY B 116     150.913 260.511  36.527  1.00  0.00           O  
ATOM   1908  H   GLY B 116     147.261 258.410  35.668  1.00  0.00           H  
ATOM   1909 1HA  GLY B 116     148.723 258.799  37.440  1.00  0.00           H  
ATOM   1910 2HA  GLY B 116     150.018 258.103  36.485  1.00  0.00           H  
ATOM   1911  N   LEU B 117     148.937 261.075  35.606  1.00  0.00           N  
ATOM   1912  CA  LEU B 117     149.394 262.376  35.130  1.00  0.00           C  
ATOM   1913  C   LEU B 117     149.074 263.474  36.136  1.00  0.00           C  
ATOM   1914  O   LEU B 117     147.913 263.845  36.315  1.00  0.00           O  
ATOM   1915  CB  LEU B 117     148.743 262.704  33.781  1.00  0.00           C  
ATOM   1916  CG  LEU B 117     149.209 264.007  33.117  1.00  0.00           C  
ATOM   1917  CD1 LEU B 117     150.693 263.908  32.791  1.00  0.00           C  
ATOM   1918  CD2 LEU B 117     148.388 264.259  31.861  1.00  0.00           C  
ATOM   1919  H   LEU B 117     147.976 260.808  35.450  1.00  0.00           H  
ATOM   1920  HA  LEU B 117     150.474 262.336  34.996  1.00  0.00           H  
ATOM   1921 1HB  LEU B 117     148.948 261.889  33.089  1.00  0.00           H  
ATOM   1922 2HB  LEU B 117     147.665 262.772  33.922  1.00  0.00           H  
ATOM   1923  HG  LEU B 117     149.075 264.837  33.811  1.00  0.00           H  
ATOM   1924 1HD1 LEU B 117     151.024 264.834  32.320  1.00  0.00           H  
ATOM   1925 2HD1 LEU B 117     151.258 263.748  33.710  1.00  0.00           H  
ATOM   1926 3HD1 LEU B 117     150.861 263.075  32.110  1.00  0.00           H  
ATOM   1927 1HD2 LEU B 117     148.719 265.185  31.390  1.00  0.00           H  
ATOM   1928 2HD2 LEU B 117     148.523 263.430  31.166  1.00  0.00           H  
ATOM   1929 3HD2 LEU B 117     147.334 264.342  32.126  1.00  0.00           H  
ATOM   1930  N   HIS B 118     150.111 263.991  36.793  1.00  0.00           N  
ATOM   1931  CA  HIS B 118     149.941 264.997  37.834  1.00  0.00           C  
ATOM   1932  C   HIS B 118     149.466 266.322  37.248  1.00  0.00           C  
ATOM   1933  O   HIS B 118     149.836 266.676  36.128  1.00  0.00           O  
ATOM   1934  CB  HIS B 118     151.251 265.211  38.600  1.00  0.00           C  
ATOM   1935  CG  HIS B 118     151.102 266.067  39.819  1.00  0.00           C  
ATOM   1936  ND1 HIS B 118     151.078 267.444  39.763  1.00  0.00           N  
ATOM   1937  CD2 HIS B 118     150.971 265.741  41.127  1.00  0.00           C  
ATOM   1938  CE1 HIS B 118     150.937 267.930  40.984  1.00  0.00           C  
ATOM   1939  NE2 HIS B 118     150.870 266.918  41.828  1.00  0.00           N  
ATOM   1940  H   HIS B 118     151.042 263.667  36.569  1.00  0.00           H  
ATOM   1941  HA  HIS B 118     149.186 264.662  38.544  1.00  0.00           H  
ATOM   1942 1HB  HIS B 118     151.654 264.246  38.907  1.00  0.00           H  
ATOM   1943 2HB  HIS B 118     151.984 265.678  37.943  1.00  0.00           H  
ATOM   1944  HD2 HIS B 118     150.949 264.736  41.544  1.00  0.00           H  
ATOM   1945  HE1 HIS B 118     150.884 268.986  41.247  1.00  0.00           H  
ATOM   1946  HE2 HIS B 118     150.762 266.991  42.830  1.00  0.00           H  
ATOM   1947  N   LYS B 119     148.652 267.045  38.010  1.00  0.00           N  
ATOM   1948  CA  LYS B 119     148.055 268.298  37.562  1.00  0.00           C  
ATOM   1949  C   LYS B 119     149.102 269.215  36.944  1.00  0.00           C  
ATOM   1950  O   LYS B 119     148.839 269.878  35.940  1.00  0.00           O  
ATOM   1951  CB  LYS B 119     147.357 269.005  38.724  1.00  0.00           C  
ATOM   1952  CG  LYS B 119     146.586 270.257  38.327  1.00  0.00           C  
ATOM   1953  CD  LYS B 119     145.760 270.790  39.488  1.00  0.00           C  
ATOM   1954  CE  LYS B 119     144.961 272.019  39.082  1.00  0.00           C  
ATOM   1955  NZ  LYS B 119     144.039 272.465  40.162  1.00  0.00           N  
ATOM   1956  H   LYS B 119     148.435 266.714  38.940  1.00  0.00           H  
ATOM   1957  HA  LYS B 119     147.309 268.072  36.801  1.00  0.00           H  
ATOM   1958 1HB  LYS B 119     146.656 268.318  39.200  1.00  0.00           H  
ATOM   1959 2HB  LYS B 119     148.096 269.291  39.474  1.00  0.00           H  
ATOM   1960 1HG  LYS B 119     147.287 271.030  38.007  1.00  0.00           H  
ATOM   1961 2HG  LYS B 119     145.922 270.027  37.495  1.00  0.00           H  
ATOM   1962 1HD  LYS B 119     145.071 270.015  39.830  1.00  0.00           H  
ATOM   1963 2HD  LYS B 119     146.420 271.054  40.314  1.00  0.00           H  
ATOM   1964 1HE  LYS B 119     145.643 272.834  38.844  1.00  0.00           H  
ATOM   1965 2HE  LYS B 119     144.374 271.794  38.192  1.00  0.00           H  
ATOM   1966 1HZ  LYS B 119     143.529 273.281  39.854  1.00  0.00           H  
ATOM   1967 2HZ  LYS B 119     143.389 271.723  40.378  1.00  0.00           H  
ATOM   1968 3HZ  LYS B 119     144.574 272.695  40.988  1.00  0.00           H  
ATOM   1969  N   SER B 120     150.287 269.260  37.544  1.00  0.00           N  
ATOM   1970  CA  SER B 120     151.368 270.084  37.012  1.00  0.00           C  
ATOM   1971  C   SER B 120     151.861 269.547  35.674  1.00  0.00           C  
ATOM   1972  O   SER B 120     152.345 270.300  34.830  1.00  0.00           O  
ATOM   1973  CB  SER B 120     152.517 270.137  38.000  1.00  0.00           C  
ATOM   1974  OG  SER B 120     153.087 268.870  38.177  1.00  0.00           O  
ATOM   1975  H   SER B 120     150.445 268.713  38.379  1.00  0.00           H  
ATOM   1976  HA  SER B 120     150.989 271.094  36.858  1.00  0.00           H  
ATOM   1977 1HB  SER B 120     153.276 270.832  37.638  1.00  0.00           H  
ATOM   1978 2HB  SER B 120     152.157 270.515  38.955  1.00  0.00           H  
ATOM   1979  HG  SER B 120     152.496 268.394  38.767  1.00  0.00           H  
ATOM   1980  N   GLN B 121     151.732 268.239  35.494  1.00  0.00           N  
ATOM   1981  CA  GLN B 121     152.117 267.588  34.246  1.00  0.00           C  
ATOM   1982  C   GLN B 121     151.017 267.712  33.199  1.00  0.00           C  
ATOM   1983  O   GLN B 121     151.286 267.684  31.998  1.00  0.00           O  
ATOM   1984  CB  GLN B 121     152.445 266.114  34.489  1.00  0.00           C  
ATOM   1985  CG  GLN B 121     153.654 265.882  35.379  1.00  0.00           C  
ATOM   1986  CD  GLN B 121     153.862 264.415  35.703  1.00  0.00           C  
ATOM   1987  OE1 GLN B 121     152.935 263.723  36.135  1.00  0.00           O  
ATOM   1988  NE2 GLN B 121     155.081 263.931  35.496  1.00  0.00           N  
ATOM   1989  H   GLN B 121     151.357 267.673  36.241  1.00  0.00           H  
ATOM   1990  HA  GLN B 121     153.008 268.084  33.859  1.00  0.00           H  
ATOM   1991 1HB  GLN B 121     151.588 265.622  34.951  1.00  0.00           H  
ATOM   1992 2HB  GLN B 121     152.629 265.619  33.535  1.00  0.00           H  
ATOM   1993 1HG  GLN B 121     154.543 266.249  34.866  1.00  0.00           H  
ATOM   1994 2HG  GLN B 121     153.512 266.423  36.314  1.00  0.00           H  
ATOM   1995 1HE2 GLN B 121     155.279 262.969  35.692  1.00  0.00           H  
ATOM   1996 2HE2 GLN B 121     155.803 264.527  35.145  1.00  0.00           H  
ATOM   1997  N   GLN B 122     149.779 267.870  33.663  1.00  0.00           N  
ATOM   1998  CA  GLN B 122     148.647 268.098  32.773  1.00  0.00           C  
ATOM   1999  C   GLN B 122     148.775 269.434  32.050  1.00  0.00           C  
ATOM   2000  O   GLN B 122     148.381 269.565  30.891  1.00  0.00           O  
ATOM   2001  CB  GLN B 122     147.332 268.052  33.554  1.00  0.00           C  
ATOM   2002  CG  GLN B 122     146.992 266.683  34.118  1.00  0.00           C  
ATOM   2003  CD  GLN B 122     145.678 266.679  34.876  1.00  0.00           C  
ATOM   2004  OE1 GLN B 122     144.845 267.575  34.707  1.00  0.00           O  
ATOM   2005  NE2 GLN B 122     145.483 265.671  35.717  1.00  0.00           N  
ATOM   2006  H   GLN B 122     149.620 267.848  34.661  1.00  0.00           H  
ATOM   2007  HA  GLN B 122     148.636 267.310  32.020  1.00  0.00           H  
ATOM   2008 1HB  GLN B 122     147.376 268.757  34.385  1.00  0.00           H  
ATOM   2009 2HB  GLN B 122     146.513 268.361  32.906  1.00  0.00           H  
ATOM   2010 1HG  GLN B 122     146.914 265.971  33.296  1.00  0.00           H  
ATOM   2011 2HG  GLN B 122     147.782 266.377  34.804  1.00  0.00           H  
ATOM   2012 1HE2 GLN B 122     144.634 265.615  36.245  1.00  0.00           H  
ATOM   2013 2HE2 GLN B 122     146.184 264.965  35.824  1.00  0.00           H  
ATOM   2014  N   GLU B 123     149.334 270.417  32.750  1.00  0.00           N  
ATOM   2015  CA  GLU B 123     149.615 271.720  32.158  1.00  0.00           C  
ATOM   2016  C   GLU B 123     150.700 271.620  31.093  1.00  0.00           C  
ATOM   2017  O   GLU B 123     150.599 272.240  30.034  1.00  0.00           O  
ATOM   2018  CB  GLU B 123     150.040 272.716  33.239  1.00  0.00           C  
ATOM   2019  CG  GLU B 123     148.936 273.089  34.219  1.00  0.00           C  
ATOM   2020  CD  GLU B 123     149.431 273.918  35.371  1.00  0.00           C  
ATOM   2021  OE1 GLU B 123     150.580 274.291  35.359  1.00  0.00           O  
ATOM   2022  OE2 GLU B 123     148.660 274.178  36.264  1.00  0.00           O  
ATOM   2023  H   GLU B 123     149.578 270.253  33.716  1.00  0.00           H  
ATOM   2024  HA  GLU B 123     148.706 272.088  31.681  1.00  0.00           H  
ATOM   2025 1HB  GLU B 123     150.869 272.301  33.812  1.00  0.00           H  
ATOM   2026 2HB  GLU B 123     150.394 273.634  32.769  1.00  0.00           H  
ATOM   2027 1HG  GLU B 123     148.166 273.649  33.688  1.00  0.00           H  
ATOM   2028 2HG  GLU B 123     148.482 272.176  34.603  1.00  0.00           H  
ATOM   2029  N   GLN B 124     151.740 270.838  31.382  1.00  0.00           N  
ATOM   2030  CA  GLN B 124     152.809 270.604  30.419  1.00  0.00           C  
ATOM   2031  C   GLN B 124     152.296 269.852  29.198  1.00  0.00           C  
ATOM   2032  O   GLN B 124     152.669 270.167  28.068  1.00  0.00           O  
ATOM   2033  CB  GLN B 124     153.955 269.825  31.068  1.00  0.00           C  
ATOM   2034  CG  GLN B 124     155.114 269.525  30.132  1.00  0.00           C  
ATOM   2035  CD  GLN B 124     155.794 270.784  29.631  1.00  0.00           C  
ATOM   2036  OE1 GLN B 124     156.127 271.680  30.412  1.00  0.00           O  
ATOM   2037  NE2 GLN B 124     156.004 270.861  28.322  1.00  0.00           N  
ATOM   2038  H   GLN B 124     151.793 270.402  32.291  1.00  0.00           H  
ATOM   2039  HA  GLN B 124     153.190 271.569  30.084  1.00  0.00           H  
ATOM   2040 1HB  GLN B 124     154.345 270.389  31.916  1.00  0.00           H  
ATOM   2041 2HB  GLN B 124     153.579 268.877  31.452  1.00  0.00           H  
ATOM   2042 1HG  GLN B 124     155.852 268.926  30.665  1.00  0.00           H  
ATOM   2043 2HG  GLN B 124     154.737 268.973  29.271  1.00  0.00           H  
ATOM   2044 1HE2 GLN B 124     156.449 271.669  27.933  1.00  0.00           H  
ATOM   2045 2HE2 GLN B 124     155.717 270.113  27.724  1.00  0.00           H  
ATOM   2046  N   LEU B 125     151.443 268.857  29.430  1.00  0.00           N  
ATOM   2047  CA  LEU B 125     150.877 268.064  28.344  1.00  0.00           C  
ATOM   2048  C   LEU B 125     149.981 268.912  27.452  1.00  0.00           C  
ATOM   2049  O   LEU B 125     150.124 268.906  26.228  1.00  0.00           O  
ATOM   2050  CB  LEU B 125     150.077 266.885  28.910  1.00  0.00           C  
ATOM   2051  CG  LEU B 125     149.358 266.011  27.875  1.00  0.00           C  
ATOM   2052  CD1 LEU B 125     150.382 265.389  26.936  1.00  0.00           C  
ATOM   2053  CD2 LEU B 125     148.549 264.939  28.590  1.00  0.00           C  
ATOM   2054  H   LEU B 125     151.176 268.648  30.381  1.00  0.00           H  
ATOM   2055  HA  LEU B 125     151.696 267.675  27.740  1.00  0.00           H  
ATOM   2056 1HB  LEU B 125     150.754 266.243  29.472  1.00  0.00           H  
ATOM   2057 2HB  LEU B 125     149.324 267.273  29.596  1.00  0.00           H  
ATOM   2058  HG  LEU B 125     148.690 266.631  27.276  1.00  0.00           H  
ATOM   2059 1HD1 LEU B 125     149.871 264.768  26.200  1.00  0.00           H  
ATOM   2060 2HD1 LEU B 125     150.932 266.178  26.424  1.00  0.00           H  
ATOM   2061 3HD1 LEU B 125     151.075 264.775  27.509  1.00  0.00           H  
ATOM   2062 1HD2 LEU B 125     148.037 264.318  27.854  1.00  0.00           H  
ATOM   2063 2HD2 LEU B 125     149.216 264.317  29.187  1.00  0.00           H  
ATOM   2064 3HD2 LEU B 125     147.813 265.411  29.240  1.00  0.00           H  
ATOM   2065  N   LEU B 126     149.060 269.641  28.072  1.00  0.00           N  
ATOM   2066  CA  LEU B 126     148.102 270.468  27.347  1.00  0.00           C  
ATOM   2067  C   LEU B 126     148.812 271.498  26.478  1.00  0.00           C  
ATOM   2068  O   LEU B 126     148.454 271.695  25.317  1.00  0.00           O  
ATOM   2069  CB  LEU B 126     147.164 271.178  28.331  1.00  0.00           C  
ATOM   2070  CG  LEU B 126     146.119 272.107  27.700  1.00  0.00           C  
ATOM   2071  CD1 LEU B 126     145.188 271.295  26.810  1.00  0.00           C  
ATOM   2072  CD2 LEU B 126     145.343 272.818  28.799  1.00  0.00           C  
ATOM   2073  H   LEU B 126     149.022 269.629  29.081  1.00  0.00           H  
ATOM   2074  HA  LEU B 126     147.516 269.824  26.690  1.00  0.00           H  
ATOM   2075 1HB  LEU B 126     146.631 270.424  28.908  1.00  0.00           H  
ATOM   2076 2HB  LEU B 126     147.766 271.773  29.017  1.00  0.00           H  
ATOM   2077  HG  LEU B 126     146.619 272.845  27.073  1.00  0.00           H  
ATOM   2078 1HD1 LEU B 126     144.445 271.955  26.362  1.00  0.00           H  
ATOM   2079 2HD1 LEU B 126     145.766 270.813  26.022  1.00  0.00           H  
ATOM   2080 3HD1 LEU B 126     144.684 270.536  27.407  1.00  0.00           H  
ATOM   2081 1HD2 LEU B 126     144.600 273.479  28.350  1.00  0.00           H  
ATOM   2082 2HD2 LEU B 126     144.841 272.081  29.425  1.00  0.00           H  
ATOM   2083 3HD2 LEU B 126     146.030 273.405  29.408  1.00  0.00           H  
ATOM   2084  N   LYS B 127     149.823 272.147  27.049  1.00  0.00           N  
ATOM   2085  CA  LYS B 127     150.586 273.171  26.345  1.00  0.00           C  
ATOM   2086  C   LYS B 127     151.190 272.622  25.060  1.00  0.00           C  
ATOM   2087  O   LYS B 127     151.089 273.248  24.003  1.00  0.00           O  
ATOM   2088  CB  LYS B 127     151.687 273.733  27.246  1.00  0.00           C  
ATOM   2089  CG  LYS B 127     152.404 274.951  26.679  1.00  0.00           C  
ATOM   2090  CD  LYS B 127     153.576 275.361  27.558  1.00  0.00           C  
ATOM   2091  CE  LYS B 127     153.100 275.964  28.871  1.00  0.00           C  
ATOM   2092  NZ  LYS B 127     154.220 276.569  29.643  1.00  0.00           N  
ATOM   2093  H   LYS B 127     150.065 271.932  28.005  1.00  0.00           H  
ATOM   2094  HA  LYS B 127     149.910 273.983  26.077  1.00  0.00           H  
ATOM   2095 1HB  LYS B 127     151.260 274.014  28.210  1.00  0.00           H  
ATOM   2096 2HB  LYS B 127     152.434 272.961  27.432  1.00  0.00           H  
ATOM   2097 1HG  LYS B 127     152.772 274.723  25.678  1.00  0.00           H  
ATOM   2098 2HG  LYS B 127     151.705 275.784  26.609  1.00  0.00           H  
ATOM   2099 1HD  LYS B 127     154.194 274.487  27.771  1.00  0.00           H  
ATOM   2100 2HD  LYS B 127     154.186 276.095  27.031  1.00  0.00           H  
ATOM   2101 1HE  LYS B 127     152.357 276.734  28.669  1.00  0.00           H  
ATOM   2102 2HE  LYS B 127     152.633 275.190  29.479  1.00  0.00           H  
ATOM   2103 1HZ  LYS B 127     153.864 276.957  30.506  1.00  0.00           H  
ATOM   2104 2HZ  LYS B 127     154.907 275.858  29.853  1.00  0.00           H  
ATOM   2105 3HZ  LYS B 127     154.649 277.301  29.097  1.00  0.00           H  
ATOM   2106  N   ASP B 128     151.826 271.456  25.148  1.00  0.00           N  
ATOM   2107  CA  ASP B 128     152.491 270.859  23.996  1.00  0.00           C  
ATOM   2108  C   ASP B 128     151.479 270.402  22.953  1.00  0.00           C  
ATOM   2109  O   ASP B 128     151.707 270.536  21.750  1.00  0.00           O  
ATOM   2110  CB  ASP B 128     153.356 269.673  24.431  1.00  0.00           C  
ATOM   2111  CG  ASP B 128     154.619 270.100  25.167  1.00  0.00           C  
ATOM   2112  OD1 ASP B 128     154.971 271.253  25.084  1.00  0.00           O  
ATOM   2113  OD2 ASP B 128     155.220 269.268  25.804  1.00  0.00           O  
ATOM   2114  H   ASP B 128     151.858 270.977  26.037  1.00  0.00           H  
ATOM   2115  HA  ASP B 128     153.134 271.613  23.539  1.00  0.00           H  
ATOM   2116 1HB  ASP B 128     152.776 269.019  25.083  1.00  0.00           H  
ATOM   2117 2HB  ASP B 128     153.642 269.091  23.554  1.00  0.00           H  
ATOM   2118  N   VAL B 129     150.366 269.851  23.425  1.00  0.00           N  
ATOM   2119  CA  VAL B 129     149.317 269.345  22.549  1.00  0.00           C  
ATOM   2120  C   VAL B 129     148.650 270.477  21.779  1.00  0.00           C  
ATOM   2121  O   VAL B 129     148.427 270.363  20.573  1.00  0.00           O  
ATOM   2122  CB  VAL B 129     148.254 268.589  23.369  1.00  0.00           C  
ATOM   2123  CG1 VAL B 129     147.028 268.301  22.515  1.00  0.00           C  
ATOM   2124  CG2 VAL B 129     148.844 267.299  23.918  1.00  0.00           C  
ATOM   2125  H   VAL B 129     150.250 269.766  24.425  1.00  0.00           H  
ATOM   2126  HA  VAL B 129     149.766 268.653  21.835  1.00  0.00           H  
ATOM   2127  HB  VAL B 129     147.929 269.221  24.195  1.00  0.00           H  
ATOM   2128 1HG1 VAL B 129     146.287 267.767  23.111  1.00  0.00           H  
ATOM   2129 2HG1 VAL B 129     146.602 269.240  22.163  1.00  0.00           H  
ATOM   2130 3HG1 VAL B 129     147.316 267.689  21.661  1.00  0.00           H  
ATOM   2131 1HG2 VAL B 129     148.088 266.770  24.497  1.00  0.00           H  
ATOM   2132 2HG2 VAL B 129     149.175 266.669  23.092  1.00  0.00           H  
ATOM   2133 3HG2 VAL B 129     149.695 267.532  24.559  1.00  0.00           H  
ATOM   2134  N   LEU B 130     148.333 271.565  22.475  1.00  0.00           N  
ATOM   2135  CA  LEU B 130     147.651 272.692  21.850  1.00  0.00           C  
ATOM   2136  C   LEU B 130     148.530 273.352  20.796  1.00  0.00           C  
ATOM   2137  O   LEU B 130     148.055 273.698  19.715  1.00  0.00           O  
ATOM   2138  CB  LEU B 130     147.250 273.724  22.912  1.00  0.00           C  
ATOM   2139  CG  LEU B 130     146.173 273.272  23.906  1.00  0.00           C  
ATOM   2140  CD1 LEU B 130     145.997 274.335  24.983  1.00  0.00           C  
ATOM   2141  CD2 LEU B 130     144.868 273.026  23.163  1.00  0.00           C  
ATOM   2142  H   LEU B 130     148.568 271.615  23.456  1.00  0.00           H  
ATOM   2143  HA  LEU B 130     146.752 272.321  21.357  1.00  0.00           H  
ATOM   2144 1HB  LEU B 130     148.136 273.995  23.484  1.00  0.00           H  
ATOM   2145 2HB  LEU B 130     146.882 274.617  22.407  1.00  0.00           H  
ATOM   2146  HG  LEU B 130     146.492 272.352  24.395  1.00  0.00           H  
ATOM   2147 1HD1 LEU B 130     145.232 274.014  25.689  1.00  0.00           H  
ATOM   2148 2HD1 LEU B 130     146.940 274.477  25.510  1.00  0.00           H  
ATOM   2149 3HD1 LEU B 130     145.694 275.274  24.521  1.00  0.00           H  
ATOM   2150 1HD2 LEU B 130     144.102 272.704  23.870  1.00  0.00           H  
ATOM   2151 2HD2 LEU B 130     144.547 273.946  22.675  1.00  0.00           H  
ATOM   2152 3HD2 LEU B 130     145.018 272.250  22.412  1.00  0.00           H  
ATOM   2153  N   LYS B 131     149.811 273.524  21.114  1.00  0.00           N  
ATOM   2154  CA  LYS B 131     150.753 274.101  20.163  1.00  0.00           C  
ATOM   2155  C   LYS B 131     150.930 273.203  18.946  1.00  0.00           C  
ATOM   2156  O   LYS B 131     151.031 273.683  17.816  1.00  0.00           O  
ATOM   2157  CB  LYS B 131     152.106 274.349  20.834  1.00  0.00           C  
ATOM   2158  CG  LYS B 131     152.113 275.504  21.827  1.00  0.00           C  
ATOM   2159  CD  LYS B 131     153.503 275.729  22.402  1.00  0.00           C  
ATOM   2160  CE  LYS B 131     153.519 276.903  23.370  1.00  0.00           C  
ATOM   2161  NZ  LYS B 131     154.890 277.195  23.868  1.00  0.00           N  
ATOM   2162  H   LYS B 131     150.140 273.245  22.027  1.00  0.00           H  
ATOM   2163  HA  LYS B 131     150.358 275.060  19.822  1.00  0.00           H  
ATOM   2164 1HB  LYS B 131     152.420 273.450  21.364  1.00  0.00           H  
ATOM   2165 2HB  LYS B 131     152.857 274.559  20.072  1.00  0.00           H  
ATOM   2166 1HG  LYS B 131     151.783 276.416  21.328  1.00  0.00           H  
ATOM   2167 2HG  LYS B 131     151.423 275.287  22.642  1.00  0.00           H  
ATOM   2168 1HD  LYS B 131     153.830 274.831  22.928  1.00  0.00           H  
ATOM   2169 2HD  LYS B 131     154.204 275.930  21.592  1.00  0.00           H  
ATOM   2170 1HE  LYS B 131     153.130 277.790  22.872  1.00  0.00           H  
ATOM   2171 2HE  LYS B 131     152.876 276.681  24.222  1.00  0.00           H  
ATOM   2172 1HZ  LYS B 131     154.858 277.978  24.506  1.00  0.00           H  
ATOM   2173 2HZ  LYS B 131     155.254 276.384  24.349  1.00  0.00           H  
ATOM   2174 3HZ  LYS B 131     155.491 277.422  23.089  1.00  0.00           H  
ATOM   2175  N   THR B 132     150.964 271.894  19.183  1.00  0.00           N  
ATOM   2176  CA  THR B 132     151.046 270.922  18.099  1.00  0.00           C  
ATOM   2177  C   THR B 132     149.813 270.985  17.208  1.00  0.00           C  
ATOM   2178  O   THR B 132     149.922 270.999  15.982  1.00  0.00           O  
ATOM   2179  CB  THR B 132     151.216 269.493  18.647  1.00  0.00           C  
ATOM   2180  OG1 THR B 132     152.428 269.411  19.407  1.00  0.00           O  
ATOM   2181  CG2 THR B 132     151.268 268.487  17.506  1.00  0.00           C  
ATOM   2182  H   THR B 132     150.930 271.565  20.138  1.00  0.00           H  
ATOM   2183  HA  THR B 132     151.916 271.162  17.486  1.00  0.00           H  
ATOM   2184  HB  THR B 132     150.376 269.251  19.299  1.00  0.00           H  
ATOM   2185  HG1 THR B 132     152.323 269.896  20.229  1.00  0.00           H  
ATOM   2186 1HG2 THR B 132     151.387 267.483  17.912  1.00  0.00           H  
ATOM   2187 2HG2 THR B 132     150.342 268.539  16.933  1.00  0.00           H  
ATOM   2188 3HG2 THR B 132     152.110 268.718  16.856  1.00  0.00           H  
ATOM   2189  N   ALA B 133     148.639 271.021  17.831  1.00  0.00           N  
ATOM   2190  CA  ALA B 133     147.377 271.108  17.106  1.00  0.00           C  
ATOM   2191  C   ALA B 133     147.303 272.386  16.280  1.00  0.00           C  
ATOM   2192  O   ALA B 133     146.797 272.381  15.157  1.00  0.00           O  
ATOM   2193  CB  ALA B 133     146.204 271.034  18.071  1.00  0.00           C  
ATOM   2194  H   ALA B 133     148.615 270.982  18.839  1.00  0.00           H  
ATOM   2195  HA  ALA B 133     147.309 270.257  16.426  1.00  0.00           H  
ATOM   2196 1HB  ALA B 133     145.269 271.100  17.515  1.00  0.00           H  
ATOM   2197 2HB  ALA B 133     146.237 270.088  18.613  1.00  0.00           H  
ATOM   2198 3HB  ALA B 133     146.264 271.859  18.779  1.00  0.00           H  
ATOM   2199  N   ASN B 134     147.805 273.480  16.843  1.00  0.00           N  
ATOM   2200  CA  ASN B 134     147.833 274.761  16.144  1.00  0.00           C  
ATOM   2201  C   ASN B 134     148.711 274.691  14.901  1.00  0.00           C  
ATOM   2202  O   ASN B 134     148.301 275.107  13.819  1.00  0.00           O  
ATOM   2203  CB  ASN B 134     148.307 275.865  17.070  1.00  0.00           C  
ATOM   2204  CG  ASN B 134     148.390 277.200  16.383  1.00  0.00           C  
ATOM   2205  OD1 ASN B 134     147.375 277.748  15.938  1.00  0.00           O  
ATOM   2206  ND2 ASN B 134     149.581 277.734  16.288  1.00  0.00           N  
ATOM   2207  H   ASN B 134     148.177 273.430  17.779  1.00  0.00           H  
ATOM   2208  HA  ASN B 134     146.819 275.001  15.822  1.00  0.00           H  
ATOM   2209 1HB  ASN B 134     147.624 275.948  17.917  1.00  0.00           H  
ATOM   2210 2HB  ASN B 134     149.290 275.611  17.466  1.00  0.00           H  
ATOM   2211 1HD2 ASN B 134     149.697 278.622  15.841  1.00  0.00           H  
ATOM   2212 2HD2 ASN B 134     150.375 277.256  16.663  1.00  0.00           H  
ATOM   2213  N   LYS B 135     149.919 274.160  15.061  1.00  0.00           N  
ATOM   2214  CA  LYS B 135     150.867 274.068  13.957  1.00  0.00           C  
ATOM   2215  C   LYS B 135     150.363 273.117  12.877  1.00  0.00           C  
ATOM   2216  O   LYS B 135     150.559 273.361  11.687  1.00  0.00           O  
ATOM   2217  CB  LYS B 135     152.236 273.612  14.463  1.00  0.00           C  
ATOM   2218  CG  LYS B 135     152.986 274.658  15.277  1.00  0.00           C  
ATOM   2219  CD  LYS B 135     154.316 274.118  15.780  1.00  0.00           C  
ATOM   2220  CE  LYS B 135     155.062 275.159  16.602  1.00  0.00           C  
ATOM   2221  NZ  LYS B 135     156.355 274.636  17.121  1.00  0.00           N  
ATOM   2222  H   LYS B 135     150.193 273.814  15.969  1.00  0.00           H  
ATOM   2223  HA  LYS B 135     150.971 275.056  13.507  1.00  0.00           H  
ATOM   2224 1HB  LYS B 135     152.118 272.725  15.085  1.00  0.00           H  
ATOM   2225 2HB  LYS B 135     152.864 273.336  13.615  1.00  0.00           H  
ATOM   2226 1HG  LYS B 135     153.171 275.537  14.659  1.00  0.00           H  
ATOM   2227 2HG  LYS B 135     152.379 274.958  16.131  1.00  0.00           H  
ATOM   2228 1HD  LYS B 135     154.140 273.236  16.399  1.00  0.00           H  
ATOM   2229 2HD  LYS B 135     154.935 273.827  14.932  1.00  0.00           H  
ATOM   2230 1HE  LYS B 135     155.260 276.034  15.985  1.00  0.00           H  
ATOM   2231 2HE  LYS B 135     154.445 275.468  17.445  1.00  0.00           H  
ATOM   2232 1HZ  LYS B 135     156.818 275.354  17.660  1.00  0.00           H  
ATOM   2233 2HZ  LYS B 135     156.182 273.833  17.711  1.00  0.00           H  
ATOM   2234 3HZ  LYS B 135     156.944 274.363  16.347  1.00  0.00           H  
ATOM   2235  N   GLN B 136     149.712 272.036  13.295  1.00  0.00           N  
ATOM   2236  CA  GLN B 136     149.224 271.033  12.356  1.00  0.00           C  
ATOM   2237  C   GLN B 136     147.914 271.471  11.713  1.00  0.00           C  
ATOM   2238  O   GLN B 136     147.626 271.117  10.570  1.00  0.00           O  
ATOM   2239  CB  GLN B 136     149.034 269.686  13.060  1.00  0.00           C  
ATOM   2240  CG  GLN B 136     150.330 269.031  13.507  1.00  0.00           C  
ATOM   2241  CD  GLN B 136     151.242 268.697  12.342  1.00  0.00           C  
ATOM   2242  OE1 GLN B 136     150.845 267.996  11.406  1.00  0.00           O  
ATOM   2243  NE2 GLN B 136     152.471 269.196  12.392  1.00  0.00           N  
ATOM   2244  H   GLN B 136     149.555 271.902  14.283  1.00  0.00           H  
ATOM   2245  HA  GLN B 136     149.961 270.910  11.565  1.00  0.00           H  
ATOM   2246 1HB  GLN B 136     148.404 269.821  13.938  1.00  0.00           H  
ATOM   2247 2HB  GLN B 136     148.521 268.995  12.391  1.00  0.00           H  
ATOM   2248 1HG  GLN B 136     150.860 269.713  14.171  1.00  0.00           H  
ATOM   2249 2HG  GLN B 136     150.093 268.105  14.033  1.00  0.00           H  
ATOM   2250 1HE2 GLN B 136     153.118 269.011  11.651  1.00  0.00           H  
ATOM   2251 2HE2 GLN B 136     152.751 269.760  13.169  1.00  0.00           H  
ATOM   2252  N   GLY B 137     147.122 272.247  12.448  1.00  0.00           N  
ATOM   2253  CA  GLY B 137     145.850 272.743  11.938  1.00  0.00           C  
ATOM   2254  C   GLY B 137     144.757 271.690  12.063  1.00  0.00           C  
ATOM   2255  O   GLY B 137     143.953 271.507  11.150  1.00  0.00           O  
ATOM   2256  H   GLY B 137     147.405 272.498  13.384  1.00  0.00           H  
ATOM   2257 1HA  GLY B 137     145.561 273.639  12.490  1.00  0.00           H  
ATOM   2258 2HA  GLY B 137     145.965 273.032  10.895  1.00  0.00           H  
ATOM   2259  N   VAL B 138     144.729 271.002  13.201  1.00  0.00           N  
ATOM   2260  CA  VAL B 138     143.766 269.928  13.421  1.00  0.00           C  
ATOM   2261  C   VAL B 138     142.909 270.203  14.650  1.00  0.00           C  
ATOM   2262  O   VAL B 138     143.206 271.099  15.440  1.00  0.00           O  
ATOM   2263  CB  VAL B 138     144.495 268.583  13.599  1.00  0.00           C  
ATOM   2264  CG1 VAL B 138     145.255 268.219  12.332  1.00  0.00           C  
ATOM   2265  CG2 VAL B 138     145.438 268.658  14.790  1.00  0.00           C  
ATOM   2266  H   VAL B 138     145.391 271.231  13.928  1.00  0.00           H  
ATOM   2267  HA  VAL B 138     143.116 269.862  12.549  1.00  0.00           H  
ATOM   2268  HB  VAL B 138     143.757 267.799  13.767  1.00  0.00           H  
ATOM   2269 1HG1 VAL B 138     145.765 267.265  12.475  1.00  0.00           H  
ATOM   2270 2HG1 VAL B 138     144.556 268.135  11.500  1.00  0.00           H  
ATOM   2271 3HG1 VAL B 138     145.991 268.993  12.113  1.00  0.00           H  
ATOM   2272 1HG2 VAL B 138     145.950 267.704  14.910  1.00  0.00           H  
ATOM   2273 2HG2 VAL B 138     146.173 269.446  14.624  1.00  0.00           H  
ATOM   2274 3HG2 VAL B 138     144.867 268.879  15.692  1.00  0.00           H  
ATOM   2275  N   ASN B 139     141.842 269.424  14.808  1.00  0.00           N  
ATOM   2276  CA  ASN B 139     140.949 269.564  15.951  1.00  0.00           C  
ATOM   2277  C   ASN B 139     141.269 268.537  17.030  1.00  0.00           C  
ATOM   2278  O   ASN B 139     141.153 267.334  16.803  1.00  0.00           O  
ATOM   2279  CB  ASN B 139     139.500 269.447  15.514  1.00  0.00           C  
ATOM   2280  CG  ASN B 139     138.540 269.537  16.667  1.00  0.00           C  
ATOM   2281  OD1 ASN B 139     138.747 268.914  17.714  1.00  0.00           O  
ATOM   2282  ND2 ASN B 139     137.492 270.303  16.495  1.00  0.00           N  
ATOM   2283  H   ASN B 139     141.647 268.709  14.120  1.00  0.00           H  
ATOM   2284  HA  ASN B 139     141.087 270.559  16.377  1.00  0.00           H  
ATOM   2285 1HB  ASN B 139     139.270 270.239  14.801  1.00  0.00           H  
ATOM   2286 2HB  ASN B 139     139.350 268.494  15.005  1.00  0.00           H  
ATOM   2287 1HD2 ASN B 139     136.819 270.401  17.229  1.00  0.00           H  
ATOM   2288 2HD2 ASN B 139     137.365 270.789  15.632  1.00  0.00           H  
ATOM   2289  N   VAL B 140     141.682 269.009  18.198  1.00  0.00           N  
ATOM   2290  CA  VAL B 140     142.046 268.098  19.277  1.00  0.00           C  
ATOM   2291  C   VAL B 140     141.198 268.348  20.519  1.00  0.00           C  
ATOM   2292  O   VAL B 140     141.143 269.465  21.035  1.00  0.00           O  
ATOM   2293  CB  VAL B 140     143.536 268.261  19.633  1.00  0.00           C  
ATOM   2294  CG1 VAL B 140     143.919 267.317  20.763  1.00  0.00           C  
ATOM   2295  CG2 VAL B 140     144.393 268.006  18.403  1.00  0.00           C  
ATOM   2296  H   VAL B 140     141.763 270.007  18.335  1.00  0.00           H  
ATOM   2297  HA  VAL B 140     141.860 267.077  18.944  1.00  0.00           H  
ATOM   2298  HB  VAL B 140     143.705 269.277  19.991  1.00  0.00           H  
ATOM   2299 1HG1 VAL B 140     144.975 267.446  21.002  1.00  0.00           H  
ATOM   2300 2HG1 VAL B 140     143.318 267.541  21.644  1.00  0.00           H  
ATOM   2301 3HG1 VAL B 140     143.741 266.288  20.453  1.00  0.00           H  
ATOM   2302 1HG2 VAL B 140     145.445 268.124  18.662  1.00  0.00           H  
ATOM   2303 2HG2 VAL B 140     144.219 266.993  18.041  1.00  0.00           H  
ATOM   2304 3HG2 VAL B 140     144.130 268.720  17.622  1.00  0.00           H  
ATOM   2305  N   HIS B 141     140.549 267.292  20.999  1.00  0.00           N  
ATOM   2306  CA  HIS B 141     139.733 267.364  22.204  1.00  0.00           C  
ATOM   2307  C   HIS B 141     140.474 266.791  23.407  1.00  0.00           C  
ATOM   2308  O   HIS B 141     140.945 265.654  23.370  1.00  0.00           O  
ATOM   2309  CB  HIS B 141     138.412 266.614  22.007  1.00  0.00           C  
ATOM   2310  CG  HIS B 141     137.462 266.758  23.155  1.00  0.00           C  
ATOM   2311  ND1 HIS B 141     136.393 267.629  23.132  1.00  0.00           N  
ATOM   2312  CD2 HIS B 141     137.419 266.142  24.360  1.00  0.00           C  
ATOM   2313  CE1 HIS B 141     135.734 267.542  24.274  1.00  0.00           C  
ATOM   2314  NE2 HIS B 141     136.336 266.648  25.036  1.00  0.00           N  
ATOM   2315  H   HIS B 141     140.638 266.407  20.521  1.00  0.00           H  
ATOM   2316  HA  HIS B 141     139.503 268.411  22.406  1.00  0.00           H  
ATOM   2317 1HB  HIS B 141     137.917 266.980  21.107  1.00  0.00           H  
ATOM   2318 2HB  HIS B 141     138.613 265.553  21.861  1.00  0.00           H  
ATOM   2319  HD1 HIS B 141     136.098 268.183  22.353  1.00  0.00           H  
ATOM   2320  HD2 HIS B 141     138.050 265.385  24.827  1.00  0.00           H  
ATOM   2321  HE1 HIS B 141     134.850 268.155  24.453  1.00  0.00           H  
ATOM   2322  N   ILE B 142     140.583 267.578  24.470  1.00  0.00           N  
ATOM   2323  CA  ILE B 142     141.290 267.129  25.662  1.00  0.00           C  
ATOM   2324  C   ILE B 142     140.369 267.109  26.877  1.00  0.00           C  
ATOM   2325  O   ILE B 142     139.906 268.155  27.330  1.00  0.00           O  
ATOM   2326  CB  ILE B 142     142.504 268.031  25.952  1.00  0.00           C  
ATOM   2327  CG1 ILE B 142     143.407 268.123  24.719  1.00  0.00           C  
ATOM   2328  CG2 ILE B 142     143.283 267.506  27.148  1.00  0.00           C  
ATOM   2329  CD1 ILE B 142     143.210 269.386  23.911  1.00  0.00           C  
ATOM   2330  H   ILE B 142     140.176 268.504  24.450  1.00  0.00           H  
ATOM   2331  HA  ILE B 142     141.647 266.114  25.491  1.00  0.00           H  
ATOM   2332  HB  ILE B 142     142.162 269.043  26.169  1.00  0.00           H  
ATOM   2333 1HG1 ILE B 142     144.451 268.075  25.029  1.00  0.00           H  
ATOM   2334 2HG1 ILE B 142     143.221 267.270  24.067  1.00  0.00           H  
ATOM   2335 1HG2 ILE B 142     144.138 268.155  27.339  1.00  0.00           H  
ATOM   2336 2HG2 ILE B 142     142.637 267.491  28.025  1.00  0.00           H  
ATOM   2337 3HG2 ILE B 142     143.634 266.496  26.939  1.00  0.00           H  
ATOM   2338 1HD1 ILE B 142     143.884 269.378  23.054  1.00  0.00           H  
ATOM   2339 2HD1 ILE B 142     142.178 269.436  23.561  1.00  0.00           H  
ATOM   2340 3HD1 ILE B 142     143.425 270.253  24.534  1.00  0.00           H  
ATOM   2341  N   SER B 143     140.111 265.915  27.401  1.00  0.00           N  
ATOM   2342  CA  SER B 143     139.200 265.753  28.528  1.00  0.00           C  
ATOM   2343  C   SER B 143     139.958 265.418  29.805  1.00  0.00           C  
ATOM   2344  O   SER B 143     140.750 264.476  29.839  1.00  0.00           O  
ATOM   2345  CB  SER B 143     138.189 264.663  28.229  1.00  0.00           C  
ATOM   2346  OG  SER B 143     137.385 264.404  29.346  1.00  0.00           O  
ATOM   2347  H   SER B 143     140.569 265.101  27.016  1.00  0.00           H  
ATOM   2348  HA  SER B 143     138.671 266.694  28.682  1.00  0.00           H  
ATOM   2349 1HB  SER B 143     137.563 264.967  27.390  1.00  0.00           H  
ATOM   2350 2HB  SER B 143     138.711 263.753  27.934  1.00  0.00           H  
ATOM   2351  HG  SER B 143     136.618 263.928  29.017  1.00  0.00           H  
ATOM   2352  N   PHE B 144     139.715 266.190  30.857  1.00  0.00           N  
ATOM   2353  CA  PHE B 144     140.422 265.984  32.115  1.00  0.00           C  
ATOM   2354  C   PHE B 144     139.529 265.297  33.142  1.00  0.00           C  
ATOM   2355  O   PHE B 144     138.473 265.812  33.508  1.00  0.00           O  
ATOM   2356  CB  PHE B 144     140.917 267.318  32.675  1.00  0.00           C  
ATOM   2357  CG  PHE B 144     141.859 268.047  31.759  1.00  0.00           C  
ATOM   2358  CD1 PHE B 144     141.374 268.883  30.764  1.00  0.00           C  
ATOM   2359  CD2 PHE B 144     143.232 267.897  31.889  1.00  0.00           C  
ATOM   2360  CE1 PHE B 144     142.241 269.553  29.921  1.00  0.00           C  
ATOM   2361  CE2 PHE B 144     144.099 268.567  31.049  1.00  0.00           C  
ATOM   2362  CZ  PHE B 144     143.603 269.396  30.063  1.00  0.00           C  
ATOM   2363  H   PHE B 144     139.031 266.928  30.781  1.00  0.00           H  
ATOM   2364  HA  PHE B 144     141.284 265.342  31.928  1.00  0.00           H  
ATOM   2365 1HB  PHE B 144     140.067 267.967  32.874  1.00  0.00           H  
ATOM   2366 2HB  PHE B 144     141.428 267.148  33.622  1.00  0.00           H  
ATOM   2367  HD1 PHE B 144     140.297 269.008  30.653  1.00  0.00           H  
ATOM   2368  HD2 PHE B 144     143.624 267.241  32.667  1.00  0.00           H  
ATOM   2369  HE1 PHE B 144     141.845 270.207  29.143  1.00  0.00           H  
ATOM   2370  HE2 PHE B 144     145.176 268.441  31.163  1.00  0.00           H  
ATOM   2371  HZ  PHE B 144     144.285 269.924  29.399  1.00  0.00           H  
ATOM   2372  N   ARG B 145     139.961 264.126  33.594  1.00  0.00           N  
ATOM   2373  CA  ARG B 145     139.238 263.361  34.602  1.00  0.00           C  
ATOM   2374  C   ARG B 145     140.169 262.887  35.709  1.00  0.00           C  
ATOM   2375  O   ARG B 145     140.782 261.824  35.609  1.00  0.00           O  
ATOM   2376  CB  ARG B 145     138.553 262.157  33.971  1.00  0.00           C  
ATOM   2377  CG  ARG B 145     137.460 262.496  32.970  1.00  0.00           C  
ATOM   2378  CD  ARG B 145     136.264 263.071  33.637  1.00  0.00           C  
ATOM   2379  NE  ARG B 145     135.165 263.268  32.704  1.00  0.00           N  
ATOM   2380  CZ  ARG B 145     134.989 264.371  31.953  1.00  0.00           C  
ATOM   2381  NH1 ARG B 145     135.845 265.366  32.033  1.00  0.00           N  
ATOM   2382  NH2 ARG B 145     133.955 264.455  31.133  1.00  0.00           N  
ATOM   2383  H   ARG B 145     140.825 263.749  33.231  1.00  0.00           H  
ATOM   2384  HA  ARG B 145     138.475 263.990  35.059  1.00  0.00           H  
ATOM   2385 1HB  ARG B 145     139.294 261.546  33.456  1.00  0.00           H  
ATOM   2386 2HB  ARG B 145     138.107 261.541  34.751  1.00  0.00           H  
ATOM   2387 1HG  ARG B 145     137.837 263.224  32.252  1.00  0.00           H  
ATOM   2388 2HG  ARG B 145     137.156 261.590  32.442  1.00  0.00           H  
ATOM   2389 1HD  ARG B 145     135.927 262.397  34.424  1.00  0.00           H  
ATOM   2390 2HD  ARG B 145     136.519 264.036  34.071  1.00  0.00           H  
ATOM   2391  HE  ARG B 145     134.486 262.525  32.615  1.00  0.00           H  
ATOM   2392 1HH1 ARG B 145     136.635 265.302  32.660  1.00  0.00           H  
ATOM   2393 2HH1 ARG B 145     135.713 266.193  31.470  1.00  0.00           H  
ATOM   2394 1HH2 ARG B 145     133.297 263.690  31.071  1.00  0.00           H  
ATOM   2395 2HH2 ARG B 145     133.823 265.281  30.570  1.00  0.00           H  
ATOM   2396  N   GLY B 146     140.273 263.682  36.769  1.00  0.00           N  
ATOM   2397  CA  GLY B 146     141.214 263.391  37.844  1.00  0.00           C  
ATOM   2398  C   GLY B 146     142.653 263.438  37.346  1.00  0.00           C  
ATOM   2399  O   GLY B 146     143.091 264.444  36.789  1.00  0.00           O  
ATOM   2400  H   GLY B 146     139.690 264.504  36.830  1.00  0.00           H  
ATOM   2401 1HA  GLY B 146     141.080 264.114  38.650  1.00  0.00           H  
ATOM   2402 2HA  GLY B 146     141.000 262.406  38.257  1.00  0.00           H  
ATOM   2403  N   ASP B 147     143.380 262.342  37.534  1.00  0.00           N  
ATOM   2404  CA  ASP B 147     144.770 262.270  37.100  1.00  0.00           C  
ATOM   2405  C   ASP B 147     144.898 261.523  35.779  1.00  0.00           C  
ATOM   2406  O   ASP B 147     145.987 261.081  35.412  1.00  0.00           O  
ATOM   2407  CB  ASP B 147     145.629 261.587  38.166  1.00  0.00           C  
ATOM   2408  CG  ASP B 147     145.169 260.169  38.479  1.00  0.00           C  
ATOM   2409  OD1 ASP B 147     144.078 259.821  38.093  1.00  0.00           O  
ATOM   2410  OD2 ASP B 147     145.913 259.448  39.100  1.00  0.00           O  
ATOM   2411  H   ASP B 147     142.960 261.541  37.983  1.00  0.00           H  
ATOM   2412  HA  ASP B 147     145.139 263.285  36.954  1.00  0.00           H  
ATOM   2413 1HB  ASP B 147     146.666 261.550  37.829  1.00  0.00           H  
ATOM   2414 2HB  ASP B 147     145.604 262.172  39.085  1.00  0.00           H  
ATOM   2415  N   THR B 148     143.782 261.380  35.065  1.00  0.00           N  
ATOM   2416  CA  THR B 148     143.804 260.799  33.729  1.00  0.00           C  
ATOM   2417  C   THR B 148     143.278 261.782  32.691  1.00  0.00           C  
ATOM   2418  O   THR B 148     142.216 262.379  32.870  1.00  0.00           O  
ATOM   2419  CB  THR B 148     142.980 259.500  33.676  1.00  0.00           C  
ATOM   2420  OG1 THR B 148     143.525 258.546  34.597  1.00  0.00           O  
ATOM   2421  CG2 THR B 148     143.000 258.912  32.273  1.00  0.00           C  
ATOM   2422  H   THR B 148     142.898 261.680  35.452  1.00  0.00           H  
ATOM   2423  HA  THR B 148     144.838 260.561  33.473  1.00  0.00           H  
ATOM   2424  HB  THR B 148     141.949 259.710  33.960  1.00  0.00           H  
ATOM   2425  HG1 THR B 148     143.346 258.831  35.496  1.00  0.00           H  
ATOM   2426 1HG2 THR B 148     142.412 257.994  32.254  1.00  0.00           H  
ATOM   2427 2HG2 THR B 148     142.575 259.630  31.572  1.00  0.00           H  
ATOM   2428 3HG2 THR B 148     144.027 258.689  31.987  1.00  0.00           H  
ATOM   2429  N   VAL B 149     144.024 261.946  31.604  1.00  0.00           N  
ATOM   2430  CA  VAL B 149     143.633 262.862  30.540  1.00  0.00           C  
ATOM   2431  C   VAL B 149     143.514 262.138  29.205  1.00  0.00           C  
ATOM   2432  O   VAL B 149     144.420 261.412  28.797  1.00  0.00           O  
ATOM   2433  CB  VAL B 149     144.660 264.003  30.413  1.00  0.00           C  
ATOM   2434  CG1 VAL B 149     144.296 264.921  29.255  1.00  0.00           C  
ATOM   2435  CG2 VAL B 149     144.731 264.783  31.717  1.00  0.00           C  
ATOM   2436  H   VAL B 149     144.884 261.424  31.515  1.00  0.00           H  
ATOM   2437  HA  VAL B 149     142.661 263.290  30.793  1.00  0.00           H  
ATOM   2438  HB  VAL B 149     145.637 263.576  30.190  1.00  0.00           H  
ATOM   2439 1HG1 VAL B 149     145.032 265.721  29.180  1.00  0.00           H  
ATOM   2440 2HG1 VAL B 149     144.285 264.349  28.327  1.00  0.00           H  
ATOM   2441 3HG1 VAL B 149     143.310 265.351  29.428  1.00  0.00           H  
ATOM   2442 1HG2 VAL B 149     145.460 265.587  31.620  1.00  0.00           H  
ATOM   2443 2HG2 VAL B 149     143.752 265.205  31.943  1.00  0.00           H  
ATOM   2444 3HG2 VAL B 149     145.034 264.115  32.524  1.00  0.00           H  
ATOM   2445  N   THR B 150     142.389 262.341  28.526  1.00  0.00           N  
ATOM   2446  CA  THR B 150     142.155 261.714  27.230  1.00  0.00           C  
ATOM   2447  C   THR B 150     142.265 262.729  26.100  1.00  0.00           C  
ATOM   2448  O   THR B 150     141.621 263.777  26.126  1.00  0.00           O  
ATOM   2449  CB  THR B 150     140.772 261.037  27.184  1.00  0.00           C  
ATOM   2450  OG1 THR B 150     140.710 260.005  28.177  1.00  0.00           O  
ATOM   2451  CG2 THR B 150     140.523 260.429  25.811  1.00  0.00           C  
ATOM   2452  H   THR B 150     141.681 262.947  28.917  1.00  0.00           H  
ATOM   2453  HA  THR B 150     142.917 260.950  27.074  1.00  0.00           H  
ATOM   2454  HB  THR B 150     139.999 261.774  27.396  1.00  0.00           H  
ATOM   2455  HG1 THR B 150     140.671 260.404  29.050  1.00  0.00           H  
ATOM   2456 1HG2 THR B 150     139.541 259.956  25.797  1.00  0.00           H  
ATOM   2457 2HG2 THR B 150     140.558 261.214  25.055  1.00  0.00           H  
ATOM   2458 3HG2 THR B 150     141.288 259.684  25.598  1.00  0.00           H  
ATOM   2459  N   ILE B 151     143.084 262.408  25.104  1.00  0.00           N  
ATOM   2460  CA  ILE B 151     143.263 263.270  23.942  1.00  0.00           C  
ATOM   2461  C   ILE B 151     142.701 262.621  22.683  1.00  0.00           C  
ATOM   2462  O   ILE B 151     143.061 261.493  22.346  1.00  0.00           O  
ATOM   2463  CB  ILE B 151     144.751 263.603  23.729  1.00  0.00           C  
ATOM   2464  CG1 ILE B 151     145.326 264.293  24.968  1.00  0.00           C  
ATOM   2465  CG2 ILE B 151     144.929 264.478  22.498  1.00  0.00           C  
ATOM   2466  CD1 ILE B 151     146.838 264.315  25.010  1.00  0.00           C  
ATOM   2467  H   ILE B 151     143.601 261.543  25.155  1.00  0.00           H  
ATOM   2468  HA  ILE B 151     142.724 264.201  24.116  1.00  0.00           H  
ATOM   2469  HB  ILE B 151     145.314 262.680  23.593  1.00  0.00           H  
ATOM   2470 1HG1 ILE B 151     144.969 265.321  25.011  1.00  0.00           H  
ATOM   2471 2HG1 ILE B 151     144.969 263.787  25.866  1.00  0.00           H  
ATOM   2472 1HG2 ILE B 151     145.987 264.704  22.363  1.00  0.00           H  
ATOM   2473 2HG2 ILE B 151     144.556 263.951  21.621  1.00  0.00           H  
ATOM   2474 3HG2 ILE B 151     144.374 265.407  22.628  1.00  0.00           H  
ATOM   2475 1HD1 ILE B 151     147.169 264.820  25.917  1.00  0.00           H  
ATOM   2476 2HD1 ILE B 151     147.216 263.292  25.004  1.00  0.00           H  
ATOM   2477 3HD1 ILE B 151     147.216 264.848  24.139  1.00  0.00           H  
ATOM   2478  N   ARG B 152     141.817 263.330  21.992  1.00  0.00           N  
ATOM   2479  CA  ARG B 152     141.267 262.821  20.741  1.00  0.00           C  
ATOM   2480  C   ARG B 152     141.626 263.730  19.571  1.00  0.00           C  
ATOM   2481  O   ARG B 152     141.176 264.872  19.500  1.00  0.00           O  
ATOM   2482  CB  ARG B 152     139.754 262.693  20.834  1.00  0.00           C  
ATOM   2483  CG  ARG B 152     139.260 261.664  21.838  1.00  0.00           C  
ATOM   2484  CD  ARG B 152     137.783 261.712  21.994  1.00  0.00           C  
ATOM   2485  NE  ARG B 152     137.096 261.348  20.765  1.00  0.00           N  
ATOM   2486  CZ  ARG B 152     135.766 261.444  20.575  1.00  0.00           C  
ATOM   2487  NH1 ARG B 152     134.995 261.893  21.540  1.00  0.00           N  
ATOM   2488  NH2 ARG B 152     135.236 261.087  19.418  1.00  0.00           N  
ATOM   2489  H   ARG B 152     141.520 264.231  22.339  1.00  0.00           H  
ATOM   2490  HA  ARG B 152     141.685 261.831  20.556  1.00  0.00           H  
ATOM   2491 1HB  ARG B 152     139.324 263.655  21.110  1.00  0.00           H  
ATOM   2492 2HB  ARG B 152     139.350 262.422  19.859  1.00  0.00           H  
ATOM   2493 1HG  ARG B 152     139.536 260.664  21.501  1.00  0.00           H  
ATOM   2494 2HG  ARG B 152     139.714 261.857  22.811  1.00  0.00           H  
ATOM   2495 1HD  ARG B 152     137.477 261.017  22.775  1.00  0.00           H  
ATOM   2496 2HD  ARG B 152     137.480 262.722  22.268  1.00  0.00           H  
ATOM   2497  HE  ARG B 152     137.656 260.998  19.999  1.00  0.00           H  
ATOM   2498 1HH1 ARG B 152     135.400 262.167  22.425  1.00  0.00           H  
ATOM   2499 2HH1 ARG B 152     133.998 261.965  21.398  1.00  0.00           H  
ATOM   2500 1HH2 ARG B 152     135.829 260.741  18.676  1.00  0.00           H  
ATOM   2501 2HH2 ARG B 152     134.240 261.159  19.276  1.00  0.00           H  
ATOM   2502  N   VAL B 153     142.445 263.215  18.659  1.00  0.00           N  
ATOM   2503  CA  VAL B 153     142.950 264.008  17.544  1.00  0.00           C  
ATOM   2504  C   VAL B 153     142.198 263.690  16.259  1.00  0.00           C  
ATOM   2505  O   VAL B 153     142.243 262.564  15.765  1.00  0.00           O  
ATOM   2506  CB  VAL B 153     144.452 263.742  17.336  1.00  0.00           C  
ATOM   2507  CG1 VAL B 153     144.990 264.592  16.194  1.00  0.00           C  
ATOM   2508  CG2 VAL B 153     145.212 264.025  18.623  1.00  0.00           C  
ATOM   2509  H   VAL B 153     142.736 262.252  18.748  1.00  0.00           H  
ATOM   2510  HA  VAL B 153     142.811 265.063  17.780  1.00  0.00           H  
ATOM   2511  HB  VAL B 153     144.591 262.699  17.052  1.00  0.00           H  
ATOM   2512 1HG1 VAL B 153     146.053 264.391  16.060  1.00  0.00           H  
ATOM   2513 2HG1 VAL B 153     144.457 264.347  15.276  1.00  0.00           H  
ATOM   2514 3HG1 VAL B 153     144.848 265.647  16.428  1.00  0.00           H  
ATOM   2515 1HG2 VAL B 153     146.273 263.834  18.468  1.00  0.00           H  
ATOM   2516 2HG2 VAL B 153     145.068 265.067  18.909  1.00  0.00           H  
ATOM   2517 3HG2 VAL B 153     144.839 263.376  19.415  1.00  0.00           H  
ATOM   2518  N   ARG B 154     141.513 264.690  15.716  1.00  0.00           N  
ATOM   2519  CA  ARG B 154     140.716 264.513  14.507  1.00  0.00           C  
ATOM   2520  C   ARG B 154     141.344 265.233  13.322  1.00  0.00           C  
ATOM   2521  O   ARG B 154     141.650 266.423  13.395  1.00  0.00           O  
ATOM   2522  CB  ARG B 154     139.300 265.030  14.719  1.00  0.00           C  
ATOM   2523  CG  ARG B 154     138.406 264.966  13.491  1.00  0.00           C  
ATOM   2524  CD  ARG B 154     137.062 265.540  13.760  1.00  0.00           C  
ATOM   2525  NE  ARG B 154     136.280 264.694  14.648  1.00  0.00           N  
ATOM   2526  CZ  ARG B 154     135.161 265.087  15.288  1.00  0.00           C  
ATOM   2527  NH1 ARG B 154     134.708 266.311  15.131  1.00  0.00           N  
ATOM   2528  NH2 ARG B 154     134.520 264.241  16.076  1.00  0.00           N  
ATOM   2529  H   ARG B 154     141.537 265.598  16.156  1.00  0.00           H  
ATOM   2530  HA  ARG B 154     140.666 263.447  14.279  1.00  0.00           H  
ATOM   2531 1HB  ARG B 154     138.818 264.455  15.508  1.00  0.00           H  
ATOM   2532 2HB  ARG B 154     139.338 266.069  15.047  1.00  0.00           H  
ATOM   2533 1HG  ARG B 154     138.863 265.531  12.678  1.00  0.00           H  
ATOM   2534 2HG  ARG B 154     138.280 263.927  13.185  1.00  0.00           H  
ATOM   2535 1HD  ARG B 154     137.171 266.517  14.229  1.00  0.00           H  
ATOM   2536 2HD  ARG B 154     136.518 265.646  12.823  1.00  0.00           H  
ATOM   2537  HE  ARG B 154     136.597 263.745  14.794  1.00  0.00           H  
ATOM   2538 1HH1 ARG B 154     135.199 266.957  14.529  1.00  0.00           H  
ATOM   2539 2HH1 ARG B 154     133.870 266.605  15.611  1.00  0.00           H  
ATOM   2540 1HH2 ARG B 154     134.868 263.300  16.197  1.00  0.00           H  
ATOM   2541 2HH2 ARG B 154     133.682 264.535  16.556  1.00  0.00           H  
ATOM   2542  N   GLU B 155     141.534 264.504  12.225  1.00  0.00           N  
ATOM   2543  CA  GLU B 155     142.012 265.104  10.986  1.00  0.00           C  
ATOM   2544  C   GLU B 155     140.908 265.160   9.938  1.00  0.00           C  
ATOM   2545  O   GLU B 155     140.083 266.030   9.982  1.00  0.00           O  
ATOM   2546  OXT GLU B 155     140.864 264.335   9.068  1.00  0.00           O  
ATOM   2547  CB  GLU B 155     143.208 264.318  10.440  1.00  0.00           C  
ATOM   2548  CG  GLU B 155     143.793 264.880   9.152  1.00  0.00           C  
ATOM   2549  CD  GLU B 155     145.054 264.178   8.729  1.00  0.00           C  
ATOM   2550  OE1 GLU B 155     145.112 262.978   8.848  1.00  0.00           O  
ATOM   2551  OE2 GLU B 155     145.959 264.844   8.286  1.00  0.00           O  
ATOM   2552  H   GLU B 155     141.342 263.513  12.252  1.00  0.00           H  
ATOM   2553  HA  GLU B 155     142.333 266.124  11.197  1.00  0.00           H  
ATOM   2554 1HB  GLU B 155     144.001 264.299  11.188  1.00  0.00           H  
ATOM   2555 2HB  GLU B 155     142.910 263.287  10.252  1.00  0.00           H  
ATOM   2556 1HG  GLU B 155     143.053 264.784   8.358  1.00  0.00           H  
ATOM   2557 2HG  GLU B 155     144.001 265.939   9.292  1.00  0.00           H  
TER                                                                             
REMARK PDBinfo-LABEL:    1 SCAFFOLD
REMARK PDBinfo-LABEL:    2 SCAFFOLD
REMARK PDBinfo-LABEL:    3 SCAFFOLD
REMARK PDBinfo-LABEL:    4 SCAFFOLD
REMARK PDBinfo-LABEL:    5 SCAFFOLD
REMARK PDBinfo-LABEL:    6 SCAFFOLD
REMARK PDBinfo-LABEL:    7 SCAFFOLD
REMARK PDBinfo-LABEL:    8 SCAFFOLD
REMARK PDBinfo-LABEL:    9 SCAFFOLD
REMARK PDBinfo-LABEL:   10 SCAFFOLD
REMARK PDBinfo-LABEL:   11 SCAFFOLD
REMARK PDBinfo-LABEL:   12 SCAFFOLD
REMARK PDBinfo-LABEL:   13 SCAFFOLD
REMARK PDBinfo-LABEL:   14 SCAFFOLD
REMARK PDBinfo-LABEL:   15 SCAFFOLD
REMARK PDBinfo-LABEL:   16 SCAFFOLD
REMARK PDBinfo-LABEL:   17 SCAFFOLD
REMARK PDBinfo-LABEL:   18 SCAFFOLD
REMARK PDBinfo-LABEL:   19 SCAFFOLD
REMARK PDBinfo-LABEL:   20 SCAFFOLD
REMARK PDBinfo-LABEL:   21 SCAFFOLD
REMARK PDBinfo-LABEL:   22 SCAFFOLD
REMARK PDBinfo-LABEL:   23 SCAFFOLD
REMARK PDBinfo-LABEL:   24 SCAFFOLD
REMARK PDBinfo-LABEL:   25 SCAFFOLD
REMARK PDBinfo-LABEL:   26 SCAFFOLD
REMARK PDBinfo-LABEL:   27 SCAFFOLD
REMARK PDBinfo-LABEL:   28 SCAFFOLD
REMARK PDBinfo-LABEL:   29 SCAFFOLD
REMARK PDBinfo-LABEL:   30 SCAFFOLD
REMARK PDBinfo-LABEL:   31 SCAFFOLD
REMARK PDBinfo-LABEL:   32 SCAFFOLD
REMARK PDBinfo-LABEL:   33 SCAFFOLD
REMARK PDBinfo-LABEL:   34 SCAFFOLD
REMARK PDBinfo-LABEL:   35 SCAFFOLD CONNECTION
REMARK PDBinfo-LABEL:   36 MOTIF CONNECTION
REMARK PDBinfo-LABEL:   37 MOTIF
REMARK PDBinfo-LABEL:   38 MOTIF CONNECTION
REMARK PDBinfo-LABEL:   39 SCAFFOLD CONNECTION
REMARK PDBinfo-LABEL:   40 SCAFFOLD
REMARK PDBinfo-LABEL:   41 SCAFFOLD
REMARK PDBinfo-LABEL:   42 SCAFFOLD
REMARK PDBinfo-LABEL:   43 SCAFFOLD
REMARK PDBinfo-LABEL:   44 SCAFFOLD FIX
REMARK PDBinfo-LABEL:   45 SCAFFOLD
REMARK PDBinfo-LABEL:   46 SCAFFOLD
REMARK PDBinfo-LABEL:   47 SCAFFOLD
REMARK PDBinfo-LABEL:   48 SCAFFOLD
REMARK PDBinfo-LABEL:   49 SCAFFOLD
REMARK PDBinfo-LABEL:   50 SCAFFOLD
REMARK PDBinfo-LABEL:   51 SCAFFOLD
REMARK PDBinfo-LABEL:   52 SCAFFOLD
REMARK PDBinfo-LABEL:   53 SCAFFOLD
REMARK PDBinfo-LABEL:   54 SCAFFOLD
REMARK PDBinfo-LABEL:   55 SCAFFOLD
REMARK PDBinfo-LABEL:   56 SCAFFOLD
REMARK PDBinfo-LABEL:   57 SCAFFOLD
REMARK PDBinfo-LABEL:   58 SCAFFOLD
REMARK PDBinfo-LABEL:   59 SCAFFOLD
REMARK PDBinfo-LABEL:   60 SCAFFOLD
REMARK PDBinfo-LABEL:   61 SCAFFOLD
REMARK PDBinfo-LABEL:   62 SCAFFOLD
REMARK PDBinfo-LABEL:   63 SCAFFOLD
REMARK PDBinfo-LABEL:   64 SCAFFOLD
REMARK PDBinfo-LABEL:   65 SCAFFOLD
REMARK PDBinfo-LABEL:   66 SCAFFOLD
REMARK PDBinfo-LABEL:   67 SCAFFOLD
REMARK PDBinfo-LABEL:   68 SCAFFOLD
REMARK PDBinfo-LABEL:   69 SCAFFOLD
REMARK PDBinfo-LABEL:   70 SCAFFOLD
REMARK PDBinfo-LABEL:   71 SCAFFOLD
REMARK PDBinfo-LABEL:   72 SCAFFOLD
REMARK PDBinfo-LABEL:   73 SCAFFOLD
REMARK PDBinfo-LABEL:   74 SCAFFOLD
REMARK PDBinfo-LABEL:   75 SCAFFOLD
REMARK PDBinfo-LABEL:   76 SCAFFOLD
REMARK PDBinfo-LABEL:   77 SCAFFOLD
REMARK PDBinfo-LABEL:   78 SCAFFOLD
REMARK PDBinfo-LABEL:   79 SCAFFOLD
REMARK PDBinfo-LABEL:   80 SCAFFOLD
REMARK PDBinfo-LABEL:   81 CONTEXT
REMARK PDBinfo-LABEL:   82 CONTEXT
REMARK PDBinfo-LABEL:   83 CONTEXT
REMARK PDBinfo-LABEL:   84 CONTEXT
REMARK PDBinfo-LABEL:   85 CONTEXT
REMARK PDBinfo-LABEL:   86 CORE CONTEXT
REMARK PDBinfo-LABEL:   87 CONTEXT
REMARK PDBinfo-LABEL:   88 CONTEXT
REMARK PDBinfo-LABEL:   89 CONTEXT
REMARK PDBinfo-LABEL:   90 CORE CONTEXT
REMARK PDBinfo-LABEL:   91 CONTEXT
REMARK PDBinfo-LABEL:   92 CONTEXT
REMARK PDBinfo-LABEL:   93 CORE CONTEXT
REMARK PDBinfo-LABEL:   94 CORE CONTEXT
REMARK PDBinfo-LABEL:   95 CONTEXT
REMARK PDBinfo-LABEL:   96 CONTEXT
REMARK PDBinfo-LABEL:   97 CORE CONTEXT
REMARK PDBinfo-LABEL:   98 CONTEXT
REMARK PDBinfo-LABEL:   99 CORE CONTEXT
REMARK PDBinfo-LABEL:  100 CONTEXT
REMARK PDBinfo-LABEL:  101 CONTEXT
REMARK PDBinfo-LABEL:  102 CONTEXT
REMARK PDBinfo-LABEL:  103 CONTEXT
REMARK PDBinfo-LABEL:  104 CONTEXT
REMARK PDBinfo-LABEL:  105 CONTEXT
REMARK PDBinfo-LABEL:  106 CONTEXT
REMARK PDBinfo-LABEL:  107 CONTEXT
REMARK PDBinfo-LABEL:  108 CONTEXT
REMARK PDBinfo-LABEL:  109 CONTEXT
REMARK PDBinfo-LABEL:  110 CORE CONTEXT
REMARK PDBinfo-LABEL:  111 CONTEXT
REMARK PDBinfo-LABEL:  112 CORE CONTEXT
REMARK PDBinfo-LABEL:  113 CONTEXT
REMARK PDBinfo-LABEL:  114 CORE CONTEXT
REMARK PDBinfo-LABEL:  115 CONTEXT
REMARK PDBinfo-LABEL:  116 CONTEXT
REMARK PDBinfo-LABEL:  117 CORE CONTEXT
REMARK PDBinfo-LABEL:  118 CONTEXT
REMARK PDBinfo-LABEL:  119 CONTEXT
REMARK PDBinfo-LABEL:  120 CONTEXT
REMARK PDBinfo-LABEL:  121 CONTEXT
REMARK PDBinfo-LABEL:  122 CONTEXT
REMARK PDBinfo-LABEL:  123 CONTEXT
REMARK PDBinfo-LABEL:  124 CONTEXT
REMARK PDBinfo-LABEL:  125 CORE CONTEXT
REMARK PDBinfo-LABEL:  126 CONTEXT
REMARK PDBinfo-LABEL:  127 CONTEXT
REMARK PDBinfo-LABEL:  128 CONTEXT
REMARK PDBinfo-LABEL:  129 CORE CONTEXT
REMARK PDBinfo-LABEL:  130 CONTEXT
REMARK PDBinfo-LABEL:  131 CONTEXT
REMARK PDBinfo-LABEL:  132 CONTEXT
REMARK PDBinfo-LABEL:  133 CONTEXT
REMARK PDBinfo-LABEL:  134 CONTEXT
REMARK PDBinfo-LABEL:  135 CONTEXT
REMARK PDBinfo-LABEL:  136 CONTEXT
REMARK PDBinfo-LABEL:  137 CONTEXT
REMARK PDBinfo-LABEL:  138 CORE CONTEXT
REMARK PDBinfo-LABEL:  139 CONTEXT
REMARK PDBinfo-LABEL:  140 CONTEXT
REMARK PDBinfo-LABEL:  141 CONTEXT
REMARK PDBinfo-LABEL:  142 CONTEXT
REMARK PDBinfo-LABEL:  143 CONTEXT
REMARK PDBinfo-LABEL:  144 CONTEXT FIX
REMARK PDBinfo-LABEL:  145 CONTEXT
REMARK PDBinfo-LABEL:  146 CONTEXT
REMARK PDBinfo-LABEL:  147 CONTEXT
REMARK PDBinfo-LABEL:  148 CONTEXT
REMARK PDBinfo-LABEL:  149 CORE CONTEXT
REMARK PDBinfo-LABEL:  150 CONTEXT
REMARK PDBinfo-LABEL:  151 CORE CONTEXT
REMARK PDBinfo-LABEL:  152 CONTEXT
REMARK PDBinfo-LABEL:  153 CORE CONTEXT
REMARK PDBinfo-LABEL:  154 CONTEXT
REMARK PDBinfo-LABEL:  155 CONTEXT

BuriedUnsatHbonds vbuns: 
  all_heavy_atom_unsats = 0
  bb_heavy_atom_unsats = 0
  sc_heavy_atom_unsats = 0
  countable_nonheavy_unsats = 0


BuriedUnsatHbonds sbuns: 
  all_heavy_atom_unsats = 0
  bb_heavy_atom_unsats = 0
  sc_heavy_atom_unsats = 0
  countable_nonheavy_unsats = 0


BuriedUnsatHbonds vbuns: 
  all_heavy_atom_unsats = 0
  bb_heavy_atom_unsats = 0
  sc_heavy_atom_unsats = 0
  countable_nonheavy_unsats = 0


BuriedUnsatHbonds sbuns: 
  all_heavy_atom_unsats = 0
  bb_heavy_atom_unsats = 0
  sc_heavy_atom_unsats = 0
  countable_nonheavy_unsats = 0

interface_sc_int_area 1107.08
interface_sc_median_dist 0.580007

# All scores below are weighted scores, not raw scores.
#BEGIN_POSE_ENERGIES_TABLE des7_allbyall_rlx_aln_c2_aln_renumbered_2003333_0006.pdb-edge2-62-64_lib_parallel_1bmq_edge_A-1-3_2003265_s008_0001_0003_0003_0001.pdb
label fa_atr fa_rep fa_sol fa_intra_atr_xover4 fa_intra_rep_xover4 fa_intra_sol_xover4 lk_ball lk_ball_iso lk_ball_bridge lk_ball_bridge_uncpl fa_elec fa_intra_elec pro_close hbond_sr_bb hbond_lr_bb hbond_bb_sc hbond_sc dslf_fa13 omega fa_dun_dev fa_dun_rot fa_dun_semi p_aa_pp hxl_tors ref rama_prepro total
weights 1 0.55 1 1 0.55 1 0.92 -0.38 -0.33 -0.33 1 1 1.25 1 1 1 1 1.25 0.48 0.69 0.76 0.78 0.61 1 1 0.5 NA
pose -919.607 99.3365 697.653 -57.765 27.9009 42.6616 386.595 -377.366 -1.55203 -9.02345 -381.643 -40.155 0 -81.0775 -62.0316 -23.8309 -59.4441 0 6.15154 15.0944 87.1408 150.741 -43.6232 38.7873 -72.9746 -9.48343 -587.515
THR:NtermProteinFull_1 -4.58114 0.39579 3.99995 -0.20574 0.16111 0.07595 2.63773 -2.11147 -0.05117 -0.16427 -2.66592 -1.16844 0 0 0 -0.82163 0 0 0.1226 0.07696 0.38643 0 0 2.29938 -1.0874 0 -2.70126
ASP_2 -2.65433 0.10836 3.53439 -0.1156 0.01011 0.3566 1.38637 -1.62607 -3e-05 -0.00011 -1.10413 -0.34459 0 0 0 0 0 0 -0.06326 0.01102 0 1.70401 0.1183 0 -2.3716 -0.01912 -1.06967
GLU_3 -4.73723 0.21954 6.25563 -0.34572 0.09732 0.40909 2.34528 -2.50662 -0.05117 -0.16427 -2.8606 -0.6171 0 0 0 0 -1.23386 0 0.02802 0.00423 0 3.38475 -0.16057 0 -2.7348 -0.11714 -2.78523
LEU_4 -8.7201 1.28989 4.58346 -0.71475 0.38222 0.27552 2.49625 -2.98031 -0 -0 -2.24979 0.15367 0 0 0 -0.46476 0 0 0.06214 0.09555 0.84241 0 -0.21074 0 0.18072 0.14763 -4.83099
LEU_5 -8.42629 0.63713 3.95671 -0.51833 0.44773 0.12809 2.61612 -2.83224 -0.01615 -0.12663 -2.09371 0.2497 0 0 0 0 0 0 0.14984 0.20304 0.34782 0 -0.3042 0 0.18072 0.14354 -5.2571
GLU_6 -5.61618 0.20681 7.87794 -0.70147 0.14449 1.34556 3.86583 -3.34681 -0 -0 -5.2554 -0.47513 0 0 0 0 -2.49367 0 0.04132 0.2508 0 3.33327 -0.24213 0 -2.7348 -0.26591 -4.06548
ARG_7 -6.10967 0.41307 6.18752 -0.59532 0.07594 0.32539 2.91923 -2.78096 -0 -0 -3.36639 0.17593 0 0 0 0 -1.23386 0 0.19253 0.01984 2.52249 0 -0.12542 0 -1.2888 -0.27143 -2.93992
LEU_8 -10.3205 1.46678 3.00422 -0.49307 0.37663 0.11471 2.6853 -2.96116 -0.00497 -0.03502 -2.23982 0.23212 0 0 0 0 0 0 -0.02754 0.21065 0.38652 0 -0.27053 0 0.18072 -0.10543 -7.80042
ARG_9 -8.03811 0.62768 9.65591 -1.04098 0.20634 0.70939 4.10593 -4.13004 -0.02566 -0.16924 -5.30206 0.12785 0 0 0 0 -1.89377 0 -0.00939 0.11442 2.37784 0 -0.08222 0 -1.2888 0.19866 -3.85625
GLN_10 -5.07209 0.17954 6.30236 -0.26348 0.02965 0.20433 2.54365 -2.77552 -0.02479 -0.16308 -2.61534 -0.47033 0 0 0 0 -0.94184 0 0.10928 0.00173 0 3.05657 -0.1146 0 -0.18838 0.24749 0.04514
LEU_11 -8.56431 1.18625 3.37231 -0.7349 0.32211 0.31862 2.51459 -2.67592 -0 -0 -1.99071 0.14963 0 0 0 0 0 0 -0.02645 0.09647 0.863 0 -0.2314 0 0.18072 0.12003 -5.09997
PHE_12 -10.1968 1.31157 2.80386 -0.58923 1.2222 0.25883 2.5792 -2.82351 -0 -0 -2.40637 -0.04316 0 0 0 0 0 0 -0.00427 0.00615 0 3.15161 -0.04371 0 1.0402 0.09008 -3.64331
GLU_13 -7.04175 0.46112 8.92541 -0.21423 0.03104 0.28457 3.09194 -3.55786 -0.02957 -0.14129 -4.32674 -0.59478 0 0 0 0 -0.34194 0 0.2646 0.30048 0 3.18043 -0.30339 0 -2.7348 -0.21038 -2.95714
GLU_14 -5.70883 0.22115 6.88758 -0.34863 0.11002 0.4161 3.44635 -3.01219 -0.01218 -0.13047 -3.48867 -0.59972 0 0 0 0 -1.18697 0 -0.0395 0.05995 0 3.45091 -0.16036 0 -2.7348 -0.32612 -3.15637
LEU_15 -9.64159 0.90067 4.80879 -0.49416 0.28618 0.11496 3.30178 -3.17879 -0 -0 -2.68713 0.23152 0 0 0 0 0 0 0.44997 0.02543 0.30844 0 -0.30173 0 0.18072 -0.15397 -5.84892
HIS_D_16 -7.29732 0.85113 7.15479 -0.76395 0.04391 0.78569 2.72923 -3.49757 -0 -0 -2.35714 -0.32426 0 0 0 -0.71335 0 0 0.00685 0.93063 0 1.70643 -0.28022 0 -0.45461 0.42459 -1.05517
GLU_17 -4.13165 0.22143 5.36327 -0.21686 0.02966 0.30587 2.20635 -2.31096 -0.0113 -0.12431 -2.09798 -0.60555 0 0 0 0 -0.79596 0 0.35605 0.00056 0 3.04037 -0.34123 0 -2.7348 0.24614 -1.6009
ARG_18 -4.51426 0.19588 4.6811 -0.61678 0.08799 0.35143 2.18667 -2.07508 -0 -0 -2.29071 0.15265 0 0 0 0 -1.18697 0 0.13016 0.04818 2.57059 0 -0.16361 0 -1.2888 -0.41815 -2.14971
GLY_19 -1.90392 0.14799 2.68247 -5e-05 0 0 1.31385 -1.33869 -0 -0 -1.41614 -0.3729 0 0 0 0 0 0 -0.14307 0 0 0 -1.43616 0 0.83697 -0.39519 -2.02484
THR_20 -4.07074 0.09758 4.13064 -0.10868 0.05925 0.07334 1.2054 -1.91268 -0 -0 -1.71859 -0.66792 0 0 0 0 -0.3283 0 0.2935 0.00091 0.03423 0 -0.41714 2.6318 -1.0874 -0.36638 -2.15119
GLU_21 -3.14956 0.11588 2.98676 -0.51153 0.23528 1.64181 1.04838 -1.29672 -0.03821 -0.23699 -1.99571 -2.32575 0 0 0 -0.43823 0 0 0.21905 0.09699 0 4.66592 -0.03134 0 -2.7348 -0.44075 -2.18951
ILE_22 -7.49032 0.85259 1.87613 -0.4896 0.58239 0.11409 2.553 -2.10646 -1e-05 -3e-05 -2.46413 -0.08381 0 0 0 0 0 0 0.20827 0.07916 0.31463 0 -0.72833 0 0.73287 -0.4781 -6.52766
VAL_23 -5.53331 0.63027 3.37023 -0.27167 0.18851 0.05819 2.73703 -2.17227 -0.01704 -0.06231 -3.01755 -0.23083 0 0 0 0 0 0 -0.06848 0.23199 0.31932 0 -0.80439 0 1.9342 -0.43803 -3.14613
VAL_24 -6.61743 1.49738 0.77888 -0.39917 0.92812 0.09816 1.9912 -1.77938 -0.00366 -0.01055 -1.87202 -0.27956 0 0 0 0 0 0 -0.03159 0.0004 0.99059 0 -0.80258 0 1.9342 -0.49196 -4.06899
GLU_25 -6.0226 0.53054 6.29808 -0.33058 0.07069 0.41591 3.38841 -2.87775 -0.04263 -0.20764 -4.87822 -0.2593 0 0 0 0 -0.887 0 0.036 0.06238 0 3.66695 0.34282 0 -2.7348 -0.20913 -3.63788
VAL_26 -6.82372 0.6842 2.03835 -0.28613 0.23945 0.06238 2.3947 -2.08991 -0.00553 -0.01621 -1.88805 -0.23791 0 0 0 0 0 0 -0.05331 0.02021 0.24024 0 -0.70534 0 1.9342 -0.20738 -4.69977
HIS_27 -6.46145 0.52952 5.95102 -0.42652 0.01934 0.48034 2.79579 -2.87954 -0.04315 -0.20197 -3.47537 -0.30481 0 0 0 0 -0.41309 0 -0.02744 0.00426 0 2.11886 -0.33599 0 -0.45461 -0.00842 -3.13323
ILE_28 -8.12633 1.30047 2.81554 -0.48513 0.38734 0.11908 1.76092 -2.22513 -0.00187 -0.00569 -1.41303 -0.21082 0 0 0 0 0 0 0.08993 0.18563 0.27185 0 -0.59824 0 0.73287 0.17784 -5.22475
ASN_29 -3.2106 0.26668 3.07242 -0.32783 0.04817 0.67443 1.18808 -1.34413 -0.0631 -0.34205 -0.35719 -0.84448 0 0 0 0 -0.9284 0 -0.06938 0.15614 0 1.83687 -1.00933 0 -0.93687 -0.29126 -2.48185
GLY_30 -1.14515 0.1905 1.54242 -6e-05 0 0 0.12638 -0.76305 -0 -0 0.08752 -0.37712 0 0 0 0 0 0 -0.16546 0 0 0 -1.50844 0 0.83697 -0.62848 -1.80398
ARG_31 -5.24939 0.35203 7.24231 -0.72615 0.20236 0.4262 3.67049 -3.19697 -0.00755 -0.02257 -4.27211 0.47529 0 0 0 -0.84198 0 0 -0.03722 0.23318 2.6001 0 0.00985 0 -1.2888 -0.50789 -0.93883
LYS_32 -3.73738 0.45109 4.49728 -0.701 0.34004 0.616 1.1607 -1.70174 -0.02573 -0.14943 -2.83235 0.40429 0 0 0 0 0 0 0.04782 0.09373 2.62561 0 0.32994 0 -1.5107 -0.11946 -0.21128
THR_33 -4.7877 0.26123 3.82615 -0.16833 0.12992 0.05982 2.47157 -1.98321 -0.02039 -0.11951 -2.21964 0.47122 0 0 0 0 -0.67062 0 0.09972 0.00944 0.19581 0 -0.20311 2.39871 -1.0874 -0.012 -1.34833
GLU_34 -4.60965 0.53731 5.38878 -0.22646 0.0463 0.36282 2.31234 -2.25843 -0.0164 -0.1487 -3.88083 -0.49888 0 0 0 0 -0.46251 0 -0.07734 0.06326 0 4.08791 0.35893 0 -2.7348 0.11565 -1.64069
ILE_35 -6.41797 1.16854 0.93416 -0.47803 0.32857 0.10956 2.02405 -1.69164 -0.00935 -0.02872 -2.17463 -0.16981 0 0 0 0 0 0 0.03319 0.10059 0.34958 0 -0.77168 0 0.73287 -0.12573 -6.08644
GLU_36 -6.85442 1.28906 5.73072 -0.22002 0.04223 0.33822 3.32006 -2.87733 -0.0129 -0.13249 -3.88217 -0.57856 0 0 0 0 -1.47524 0 0.03778 0.29453 0 3.39873 0.32364 0 -2.7348 -0.15098 -4.14393
VAL_37 -6.9245 0.85069 1.60966 -0.3122 0.29231 0.06883 2.58002 -2.03334 -0 -0 -2.72344 -0.56663 0 0 0 0 0 0 0.19493 0.06033 0.66664 0 -0.35348 0 1.9342 -0.03646 -4.69244
GLN_38 -6.24239 0.36546 6.00103 -0.44923 0.13957 0.36539 3.64741 -2.72826 -0.00842 -0.09564 -2.51707 -0.79215 0 0 0 0 -1.55656 0 0.15843 0.10726 0 3.74712 -0.11256 0 -0.18838 0.06201 -0.09698
GLY_39 -2.05374 0.15869 1.75979 -5e-05 0 0 0.41758 -0.95211 -0 -0 -0.49987 -0.42636 0 0 0 0 0 0 -0.09682 0 0 0 -1.41963 0 0.83697 -0.26846 -2.54402
ILE_40 -8.49105 1.30601 0.98154 -0.57541 0.5391 0.12138 1.23684 -1.70948 -0 -0 -0.22714 0.16016 0 0 0 -0.71335 0 0 -0.09128 0.02262 1.75636 0 -0.30714 0 0.73287 -0.68022 -5.93817
ASP_41 -5.74942 0.8079 7.19212 -0.11418 0.017 0.33738 4.04663 -3.11931 -0 -0 -5.06028 -1.22674 0 0 0 -0.73163 0 0 -0.00653 0.14749 0 2.55016 -0.28968 0 -2.3716 -0.27216 -3.84285
LYS_42 -6.53225 0.6229 7.58075 -0.29442 0.02503 0.12794 3.19056 -2.91716 -0 -0 -4.33756 -0.05735 0 0 0 -0.73163 -0.79596 0 0.10561 0.1109 1.83834 0 -0.075 0 -1.5107 -0.13489 -3.78489
ARG_43 -4.69257 0.49775 5.9315 -0.83775 0.21443 0.49038 2.74794 -2.48398 -0 -0 -2.51456 0.30385 0 0 0 0 -1.39589 0 -0.01391 0.11717 3.07459 0 -0.14339 0 -1.2888 -0.20232 -0.19557
LEU_44 -9.85079 1.98451 3.85706 -0.47799 0.3025 0.11005 2.74128 -2.80752 -0 -0 -0.67594 0.19692 0 0 0 0 0 0 0.30765 0.4132 0.32904 0 -0.30312 0 0.18072 -0.20071 -3.89315
LEU_45 -9.56069 1.63628 3.96235 -0.48501 0.21296 0.12219 2.77683 -3.05568 -0 -0 -1.70985 0.1719 0 0 0 0 0 0 0.17102 0.93044 0.29982 0 -0.31829 0 0.18072 -0.16316 -4.82815
LYS_46 -6.00732 0.53761 6.37856 -0.30452 0.02492 0.13975 3.06063 -2.86157 -0.0246 -0.10628 -2.00204 -0.08307 0 0 0 0 0 0 0.13232 0.08222 1.87205 0 -0.06117 0 -1.5107 -0.32287 -1.05607
ILE_47 -8.49273 1.48926 5.11806 -0.69853 1.313 0.15352 3.48137 -2.99424 -0 -0 -2.07931 0.41397 0 0 0 0 0 0 0.10567 0.10711 0.58145 0 -0.27197 0 0.73287 -0.04794 -1.08844
ILE_48 -8.48697 1.24637 2.63058 -0.51408 0.60165 0.10273 2.74094 -2.62348 -0 -0 -1.77007 0.04979 0 0 0 0 0 0 -0.03901 0.04144 0.61802 0 -0.35595 0 0.73287 0.42534 -4.59984
LEU_49 -9.0084 0.93676 4.2414 -0.50614 0.46819 0.12123 3.07647 -3.01864 -0 -0 -2.09488 0.24489 0 0 0 0 0 0 -0.06169 0.06686 0.27987 0 -0.29812 0 0.18072 0.20765 -5.16382
GLU_50 -5.49407 0.34512 7.02566 -0.45418 0.06206 0.89029 3.59486 -3.1051 -0 -0 -3.59464 -0.47335 0 0 0 0 -0.94731 0 0.06786 0.08192 0 3.26329 -0.31174 0 -2.7348 -0.26768 -2.05181
VAL_51 -6.85724 0.81332 4.08972 -0.3059 0.22736 0.06885 2.47355 -2.60975 -0.00645 -0.0627 -1.75379 -0.04897 0 0 0 0 0 0 0.0833 0.01835 0.15658 0 -0.26774 0 1.9342 -0.18137 -2.22867
ILE_52 -8.40088 0.69121 2.52528 -0.51033 0.59013 0.10067 2.73745 -2.65095 -0 -0 -1.90271 0.0559 0 0 0 0 0 0 -0.06096 0.009 0.64949 0 -0.37679 0 0.73287 0.2018 -5.6088
ARG_53 -7.8983 0.6336 8.69951 -0.90551 0.10756 0.57849 4.17613 -3.89758 -0 -0 -5.23905 0.04893 0 0 0 0 -1.6066 0 -0.02396 0.18233 2.35634 0 -0.08249 0 -1.2888 0.36477 -3.79463
GLU_54 -6.23853 0.50338 8.72843 -0.21967 0.0395 0.28904 3.38426 -3.66073 -0.00624 -0.07871 -4.78896 -0.597 0 0 0 0 -0.58787 0 -0.02035 0.56203 0 3.37903 -0.23907 0 -2.7348 0.0312 -2.25507
GLU_55 -7.57511 0.49197 8.48635 -0.63121 0.18894 1.16975 3.23802 -3.68171 -0 -0 -3.56672 -0.69102 0 0 0 0 -0.72541 0 0.00961 0.04383 0 3.48666 -0.31066 0 -2.7348 -0.42552 -3.22702
ILE_56 -8.4257 1.04721 3.72475 -0.52026 0.4639 0.10426 2.65959 -2.78941 -0.00626 -0.0189 -2.5397 0.00726 0 0 0 0 0 0 -0.06849 0.01173 0.58153 0 -0.43327 0 0.73287 -0.06697 -5.53586
GLU_57 -4.56952 0.18082 5.99139 -0.21788 0.03203 0.31168 2.09134 -2.5721 -0.00624 -0.07871 -1.99564 -0.6093 0 0 0 0 -0.65929 0 0.02834 0.00546 0 3.08216 -0.2607 0 -2.7348 -0.03527 -2.01621
ARG_58 -5.11839 0.39515 6.66152 -0.76519 0.20234 0.5002 2.4763 -2.88051 -0.01 -0.07475 -2.37742 0.42843 0 0 0 0 -1.03582 0 -0.02957 0.39763 1.45438 0 -0.05298 0 -1.2888 -0.2058 -1.32328
GLU_59 -4.53481 0.18061 4.91386 -0.44028 0.05431 0.87363 1.79862 -2.05374 -0 -0 -0.9868 -0.36588 0 0 0 0 -0.9284 0 0.00429 0.02394 0 3.14443 -0.27493 0 -2.7348 -0.17903 -1.50497
GLY_60 -1.62648 0.04894 2.41373 -5e-05 0 0 1.12554 -1.14979 -0 -0 -1.02553 -0.39533 0 0 0 0 0 0 -0.11745 0 0 0 -1.16187 0 0.83697 -0.51663 -1.56794
SER_61 -3.56934 0.29413 3.584 -0.03273 0 0.05724 1.54842 -1.71948 -0.03963 -0.30849 -0.55707 -1.15295 0 0 0 -0.98356 0 0 -0.02663 0.01023 0.92862 0 -0.00829 0.64235 -0.77834 -0.57103 -2.68255
SER_62 -1.48256 0.05824 1.85463 -0.03105 0.00066 0.0528 0.79046 -0.79285 -0.00798 -0.10889 0.1485 -1.03764 0 0 0 0 0 0 -0.02717 0.00312 0.25446 0 -0.28507 0.60456 -0.77834 -0.52138 -1.30551
GLU_63 -4.9088 0.46181 5.85591 -0.3106 0.07292 0.38816 2.81637 -2.30714 -0.04907 -0.31446 -4.00612 -0.32161 0 0 0 -0.98356 -1.47432 0 0.15879 0.05064 0 2.89178 -0.09608 0 -2.7348 0.21232 -4.59786
VAL_64 -6.25769 0.98143 1.72415 -0.27157 0.2242 0.05804 2.02852 -1.90255 -0.0119 -0.04688 -2.06152 -0.30858 0 0 0 0 0 0 -0.06095 0.00146 0.31975 0 -0.69761 0 1.9342 0.38098 -3.96653
GLU_65 -6.26697 0.46262 5.39394 -0.27264 0.0427 0.27257 3.06667 -2.60515 -0.00389 -0.06685 -3.70291 -0.27963 0 0 0 0 -1.68949 0 0.0745 0.06006 0 3.82637 0.24352 0 -2.7348 -0.11042 -4.2898
VAL_66 -8.40242 1.46423 1.68179 -0.26638 0.17587 0.05462 2.80046 -2.47344 -0.02021 -0.07278 -2.65334 -0.2745 0 0 0 0 0 0 -0.08677 0.00148 0.25663 0 -0.7403 0 1.9342 -0.15656 -6.77742
ASN_67 -6.83004 0.31828 6.18544 -0.18176 0.01053 0.28321 4.01315 -3.16813 -0.00799 -0.02666 -4.28149 -0.63603 0 0 0 0 -1.68841 0 -0.06785 4e-05 0 2.49237 0.08759 0 -0.93687 -0.18955 -4.62419
VAL_68 -8.33772 0.87967 2.14539 -0.27071 0.16948 0.05461 2.58867 -2.45279 -0.01634 -0.05596 -2.75886 -0.17688 0 0 0 0 0 0 -0.04172 0.00021 0.24769 0 -0.65494 0 1.9342 -0.26423 -7.01023
HIS_69 -6.1456 0.45547 5.13654 -0.44062 0.01443 0.50098 2.94432 -2.68676 -0.00818 -0.04021 -3.68919 -0.22224 0 0 0 0 -0.66267 0 0.03364 0.07598 0 2.3114 -0.0248 0 -0.45461 -0.30827 -3.21042
SER_70 -5.0766 0.64622 4.97725 -0.0302 0.00013 0.04811 3.24876 -2.37915 -0.01294 -0.06104 -2.76191 -0.83574 0 0 0 -0.43823 -0.3283 0 0.07474 0.06783 0.23895 0 -0.37918 1.72282 -0.77834 0.59279 -1.46403
GLY_71 -1.17915 0.088 1.41382 -5e-05 0 0 0.45649 -0.68136 -0.03105 -0.22732 0.37462 -0.41583 0 0 0 0 0 0 -0.11912 0 0 0 -1.28621 0 0.83697 0.27062 -0.49956
GLY_72 -1.28648 0.19155 1.57176 -6e-05 0 0 0.22534 -0.7885 -0 -0 0.25867 -0.39432 0 0 0 0 0 0 -0.163 0 0 0 -1.50475 0 0.83697 -0.85873 -1.91154
GLN_73 -4.05826 0.30602 4.16276 -0.62278 0.11223 0.62043 2.15041 -2.0856 -0.0129 -0.12677 -2.1602 -0.65781 0 0 0 0 0 0 0.00308 0.01724 0 2.04312 -0.03775 0 -0.18838 -0.58088 -1.11602
THR_74 -4.09024 0.44608 2.15133 -0.16688 0.08837 0.06101 0.78402 -1.53554 -0 -0 -1.33712 0.32062 0 0 0 0 -0.66267 0 0.16448 0.003 0.23087 0 -0.21273 4.20795 -1.0874 -0.11212 -0.74697
TRP_75 -9.04343 1.09008 2.39258 -0.97783 0.15268 0.73789 2.73589 -2.517 -0.01095 -0.0348 -2.7773 -0.08328 0 0 0 0 0 0 -0.03787 0.13285 0 2.46053 0.01633 0 1.6906 -0.062 -4.13504
THR_76 -3.47984 0.17949 1.77673 -0.17967 0.10858 0.06926 0.69195 -1.26335 -0.00377 -0.01243 -1.19598 0.10131 0 0 0 0 -0.42788 0 -0.01497 0.01491 0.12151 0 -0.07021 4.10352 -1.0874 -0.05213 -0.62038
PHE_77 -8.87145 1.3326 2.76132 -0.7009 0.12578 0.41927 2.4933 -2.34383 -0.01095 -0.0348 -2.22283 0.18905 0 0 0 0 0 0 -0.04243 0.17647 0 2.28219 -0.22267 0 1.0402 0.03087 -3.5988
ASN_78 -4.13486 0.18177 3.93578 -0.3086 0.13962 0.51244 1.65915 -1.80996 -0.00823 -0.02548 -1.26684 -0.78322 0 0 0 0 -1.9165 0 -0.03621 0.00064 0 2.1765 -0.40167 0 -0.93687 0.04016 -2.98237
GLU_79 -5.49346 0.3926 8.47555 -0.30536 0.06593 0.37744 4.23601 -3.34291 -0.01618 -0.12673 -6.14891 -0.34358 0 0 0 -1.28639 0 0 -0.01571 0.01194 0 2.87686 0.21884 0 -2.7348 -0.02199 -3.18086
LYS:CtermProteinFull_80 -2.97923 0.25235 3.5496 -0.46181 0.12622 0.42864 1.16316 -1.16316 -0.00446 -0.01305 -2.44217 -0.34522 0 0 0 0 -0.46069 0 0 0.16458 1.56506 0 0 0 -1.5107 -0.0417 -2.17258
GLY:NtermProteinFull_81 -2.8815 0.15845 5.13318 -0.00049 0 0 3.10962 -2.16701 -0.04965 -0.15804 -2.81304 0.33772 0 0 0 -1.9235 0 0 0.00192 0 0 0 0 0 0.83697 0 -0.41538
ARG_82 -8.37989 1.23723 8.52474 -0.65421 0.09351 0.44093 3.99953 -3.70282 -0 -0 -5.2195 0.49083 0 0 0 -1.49821 -0.77601 0 0.26464 0.0966 1.57577 0 -0.09619 0 -1.2888 -0.20533 -5.09717
GLN_83 -8.33711 0.86092 8.80617 -0.28378 0.02656 0.24927 3.32808 -3.978 -0.04993 -0.15962 -2.89545 -0.29672 0 0 0 0 -2.07571 0 -0.01369 0.16745 0 3.39619 0.07248 0 -0.18838 0.04316 -1.3281
GLU_84 -5.5819 0.254 8.4654 -0.45943 0.21346 1.44244 3.71514 -3.54592 -0.02922 -0.174 -4.1372 -2.62902 0 0 0 -0.94573 -0.81039 0 -0.04408 0.00052 0 4.05953 -0.26062 0 -2.7348 0.08324 -3.11859
LYS_85 -5.48948 0.19277 5.599 -0.30469 0.02791 0.13506 2.24506 -2.51048 -0.02838 -0.15504 -0.96814 0.00505 0 0 0 0 0 0 0.03025 0.00363 1.74755 0 0.01936 0 -1.5107 -0.22413 -1.18541
VAL_86 -7.33221 1.66258 3.18 -0.31133 0.26878 0.07097 2.69474 -2.59755 -0 -0 -1.94773 -0.10565 0 0 0 0 0 0 -0.06005 0.00117 0.15818 0 -0.30322 0 1.9342 -0.00425 -2.69136
LEU_87 -7.34424 0.62639 4.77915 -0.71825 0.49913 0.29289 2.83971 -2.88207 -0 -0 -1.74505 0.143 0 0 0 0 0 0 0.02266 0.06429 0.95314 0 -0.22698 0 0.18072 0.21785 -2.29766
LYS_88 -5.12083 0.31519 6.17977 -0.30596 0.02709 0.13633 2.37441 -2.74787 -0.02007 -0.12901 -2.19712 0.00229 0 0 0 0 0 0 0.05382 0.04657 1.71149 0 -0.00342 0 -1.5107 0.09594 -1.09207
SER_89 -4.29667 0.27484 5.31901 -0.02382 0 0.02236 2.77473 -2.43746 -0 -0 -1.39281 -0.30993 0 0 0 0 0 0 0.18259 0.01324 0.51581 0 0.28601 0.62296 -0.77834 -0.01398 0.75855
ILE_90 -8.20297 0.96195 3.07812 -0.51481 0.63157 0.1014 3.07861 -2.74888 -0 -0 -2.17663 0.09465 0 0 0 0 0 0 -0.0654 0.01769 0.57909 0 -0.42444 0 0.73287 0.23341 -4.62378
GLU_91 -7.40852 0.63358 7.52879 -0.21639 0.03547 0.31242 2.73086 -3.41996 -0.044 -0.31097 -2.53538 -0.59765 0 0 0 0 0 0 0.01048 0.0812 0 3.0691 -0.17882 0 -2.7348 0.10569 -2.9389
GLU_92 -5.70612 0.37895 7.42604 -0.32954 0.07173 0.38296 2.7741 -3.16968 -0 -0 -2.85895 -0.56191 0 0 0 0 0 0 0.03856 0.00343 0 3.11929 -0.04734 0 -2.7348 0.02905 -1.18423
THR_93 -6.96417 0.84909 5.90155 -0.20536 0.17355 0.07654 3.43792 -3.03668 -0 -0 -3.21901 -0.61596 0 0 0 0 -0.65649 0 -0.02974 0.00586 0.14177 0 0.04925 4.90514 -1.0874 0.30862 0.03449
VAL_94 -8.78467 1.49002 3.88378 -0.3162 0.30709 0.07219 3.36328 -3.13924 -0 -0 -2.72505 -0.06263 0 0 0 0 0 0 -0.01816 0.31845 0.07928 0 -0.2404 0 1.9342 0.37741 -3.46065
ARG_95 -5.05657 0.37776 5.7688 -0.80678 0.19621 0.52569 1.82237 -2.69897 -0.02302 -0.15742 -1.41964 0.44833 0 0 0 0 0 0 -0.01869 0.16315 1.43813 0 -0.10131 0 -1.2888 0.16502 -0.66573
LYS_96 -3.91431 0.23565 4.9874 -0.30458 0.02742 0.13592 1.80233 -2.07169 -0 -0 -1.47542 -0.0333 0 0 0 0 0 0 0.06941 0.05566 1.79516 0 -0.04356 0 -1.5107 -0.13603 -0.38066
MET_97 -9.07364 1.47199 3.20471 -0.39541 0.32348 0.08425 1.83494 -2.20204 -0 -0 -1.03044 0.05128 0 0 0 0 0 0 0.05552 0.55601 1.79038 0 -0.09924 0 0.60916 -0.14236 -2.96141
GLY_98 -1.99547 0.13126 2.40355 -5e-05 0 0 1.05678 -1.26673 -0 -0 -0.9309 -0.38318 0 0 0 0 0 0 -0.13873 0 0 0 -1.38753 0 0.83697 0.20824 -1.46579
VAL_99 -6.03861 1.10728 0.91012 -0.30529 0.23057 0.05828 0.93101 -1.65742 -0.00388 -0.01188 -0.6825 -0.00206 0 0 0 0 0 0 0.28691 0.08378 0.01892 0 -0.36736 0 1.9342 0.60381 -2.90412
THR_100 -3.14844 0.19929 2.73202 -0.17646 0.13507 0.0625 1.84765 -1.50607 -0 -0 -1.78567 -0.21233 0 0 0 0 0 0 -0.04146 0.02079 0.15789 0 -0.10649 2.30849 -1.0874 0.37452 -0.2261
MET_101 -6.4332 1.22944 0.5251 -0.58302 0.43974 0.14784 0.33843 -1.07198 -0.00388 -0.01188 -0.37023 -0.09717 0 0 0 0 0 0 0.58828 0.28106 2.78956 0 0.03063 0 0.60916 -0.13787 -1.72999
GLU_102 -4.81114 0.38601 6.31886 -0.2135 0.0535 0.34582 3.82044 -2.67194 -0.00292 -0.01076 -5.21677 -0.52031 0 0 0 0 -1.39219 0 -0.02231 0.17889 0 3.22874 0.1541 0 -2.7348 -0.16046 -3.27076
THR_103 -3.52551 0.15953 1.38759 -0.17464 0.10416 0.06297 0.49283 -1.22073 -0.00091 -0.02454 0.01387 -0.29185 0 0 0 0 0 0 -0.01238 0.07414 0.14108 0 -0.1183 2.33612 -1.0874 -0.03291 -1.71689
HIS_104 -4.31963 0.23693 4.07007 -0.442 0.02154 0.53575 1.9991 -1.93163 -0.00292 -0.01076 -1.71931 -0.11419 0 0 0 0 -0.85988 0 0.27629 0.01649 0 1.51447 -0.75934 0 -0.45461 0.52351 -1.42013
ARG_105 -5.21655 0.33395 4.77568 -0.4913 0.07926 0.24164 1.84561 -2.14432 -0.01935 -0.14998 -2.17008 0.76653 0 0 0 0 -1.10799 0 0.04227 0.10212 2.07848 0 -0.12333 0 -1.2888 0.2713 -2.17485
SER_106 -2.10504 0.12467 3.06383 -0.02779 1e-05 0.04763 1.92743 -1.37865 -0 -0 -1.28361 -0.96848 0 0 0 0 0 0 -0.02842 0.00014 0.33898 0 -0.26684 0.60003 -0.77834 -0.02683 -0.76128
GLY_107 -1.19552 0.07861 1.62914 -0.00019 0 0 0.53702 -0.79243 -0.01961 -0.15149 0.66128 -0.28921 0 0 0 0 0 0 -0.2534 0 0 0 -1.34404 0 0.83697 0.34023 0.03735
ASN_108 -3.21679 0.21348 3.34081 -0.20282 0.04871 0.3265 1.46392 -1.61154 -0 -1e-05 -1.17563 -0.6256 0 0 0 0 -0.90565 0 0.20295 0.23933 0 2.23327 -0.64754 0 -0.93687 -0.15171 -1.4052
GLU_109 -5.19504 0.40788 6.59727 -0.20915 0.027 0.31605 3.77179 -2.81553 -0.00291 -0.00813 -5.07545 -0.57708 0 0 0 0 -1.86175 0 -0.01742 0.08802 0 3.22784 0.21026 0 -2.7348 -0.25405 -4.1052
VAL_110 -6.50155 0.79292 2.54783 -0.28479 0.19234 0.06305 2.45303 -2.02415 -0.00235 -0.00645 -1.51386 -0.23719 0 0 0 0 0 0 0.007 0.09858 0.1582 0 -0.53049 0 1.9342 -0.18213 -3.0358
LYS_111 -5.59383 0.3741 3.98761 -0.40675 0.06925 0.21434 2.11838 -2.06091 -0.00291 -0.00813 -1.68923 0.03861 0 0 0 0 0 0 0.00777 0.01332 1.88255 0 0.33344 0 -1.5107 -0.19398 -2.42708
VAL_112 -7.24219 1.11477 2.41896 -0.27376 0.19574 0.0578 2.93507 -2.33534 -0.01042 -0.03386 -2.76303 -0.25895 0 0 0 0 0 0 -0.07503 0.00261 0.28187 0 -0.79349 0 1.9342 -0.24451 -5.08956
VAL_113 -6.3885 0.45469 3.32456 -0.27961 0.19484 0.06204 2.65056 -2.29357 -0.0028 -0.00785 -2.38839 -0.30999 0 0 0 0 0 0 -0.04161 0.01428 0.17549 0 -0.6892 0 1.9342 -0.4377 -4.02857
ILE_114 -8.68778 1.62764 1.813 -0.66206 0.89764 0.13385 2.47304 -2.31488 -0.02688 -0.14337 -2.38035 0.39188 0 0 0 0 0 0 0.14065 0.37119 0.96593 0 -0.69332 0 0.73287 -0.48363 -5.84457
LYS_115 -4.92293 0.18228 5.45162 -0.29637 0.03619 0.14147 2.63407 -2.35678 -0.0028 -0.00785 -4.21416 -0.13186 0 0 0 0 -0.53232 0 0.19278 0.10801 2.08244 0 0.04616 0 -1.5107 -0.41816 -3.5189
GLY_116 -1.67438 0.02711 1.90764 -5e-05 0 0 0.54814 -0.93174 -0 -0 -0.48248 -0.40902 0 0 0 0 0 0 0.68003 0 0 0 -1.08367 0 0.83697 -0.44607 -1.02752
LEU_117 -9.57669 2.45304 2.76928 -0.62234 0.55246 0.18399 1.63078 -2.357 -0.0188 -0.11596 -1.57912 0.27422 0 0 0 -0.48166 0 0 -0.08256 0.17804 0.66146 0 -0.26153 0 0.18072 -0.28245 -6.49413
HIS_118 -6.30243 0.82787 7.62992 -0.50848 0.03809 0.35444 4.57529 -3.467 -0.00148 -0.01506 -4.49308 -0.99272 0 0 0 -2.10733 -0.70132 0 0.24299 0.00337 0 1.80938 -0.07255 0 -0.45461 -0.20858 -3.84329
LYS_119 -4.88782 0.51169 6.292 -0.4223 0.04927 0.23924 2.95034 -2.7199 -0 -0 -2.92431 -0.16915 0 0 0 0 0 0 0.04694 0.34422 1.77173 0 -0.06202 0 -1.5107 0.05507 -0.43569
SER_120 -3.92907 0.28399 4.81576 -0.03589 2e-05 0.04268 2.35329 -2.17872 -0.00812 -0.05481 -1.66778 -0.48011 0 0 0 -1.14746 -0.70132 0 0.0928 0.01266 0.31007 0 0.11791 1.76691 -0.77834 0.08294 -1.10261
GLN_121 -8.77586 1.34431 7.35956 -0.25836 0.03952 0.20241 4.24821 -3.56763 -0 -0 -3.32947 -0.49406 0 0 0 -0.95987 0 0 0.40512 0.08094 0 2.95507 -0.16191 0 -0.18838 -0.38464 -1.48506
GLN_122 -9.88926 1.31173 7.56007 -0.26947 0.03363 0.20449 3.76415 -3.97156 -0.00727 -0.05383 -3.8202 -0.48477 0 0 0 -1.02409 0 0 0.34819 0.08136 0 3.07571 -0.24583 0 -0.18838 -0.25392 -3.82923
GLU_123 -6.98696 0.5724 7.53366 -0.21578 0.03668 0.31665 3.43278 -3.35681 -0.0096 -0.06988 -3.711 -0.61598 0 0 0 0 -1.39589 0 0.19865 0.0741 0 3.22277 -0.20868 0 -2.7348 -0.22752 -4.14522
GLN_124 -5.06138 0.10242 5.79217 -0.9036 0.14174 0.97589 2.38605 -2.59161 -9e-05 -0.00161 -1.80569 -0.75655 0 0 0 0 -0.51706 0 0.00044 0.13431 0 2.88823 -0.06752 0 -0.18838 -0.08332 0.44445
LEU_125 -8.656 1.42072 3.29284 -0.7063 0.42994 0.25913 2.77463 -2.69897 -0 -0 -2.26131 0.19326 0 0 0 0 0 0 -0.01266 0.01183 0.75052 0 -0.18574 0 0.18072 0.41348 -4.79391
LEU_126 -9.4198 1.31692 3.26501 -0.70767 0.44519 0.26798 2.85331 -2.78264 -0.00253 -0.01675 -2.32144 0.15549 0 0 0 0 0 0 -0.02329 0.01559 0.91746 0 -0.21684 0 0.18072 0.55865 -5.51464
LYS_127 -6.64739 0.52437 6.12604 -0.54623 0.26739 0.27164 2.30254 -2.86524 -9e-05 -0.00161 -1.83752 0.00834 0 0 0 0 0 0 -0.01475 0.10922 2.9489 0 0.05118 0 -1.5107 0.37598 -0.43794
ASP_128 -5.44636 0.12607 7.44793 -0.11302 0.02044 0.34952 3.60749 -3.21848 -0 -0 -4.95658 -0.16433 0 0 0 0 -1.17354 0 -0.03371 0.0209 0 1.7888 0.11748 0 -2.3716 0.13668 -3.86233
VAL_129 -7.00088 1.0767 3.4223 -0.31362 0.28614 0.07136 2.87227 -2.60315 -0 -0 -2.61142 -0.07549 0 0 0 0 0 0 -0.05966 0.19901 0.09497 0 -0.34202 0 1.9342 0.07573 -2.97357
LEU_130 -8.99753 2.12723 2.76274 -0.51191 0.62115 0.11972 2.61989 -2.67746 -0 -0 -2.53377 0.285 0 0 0 0 0 0 0.11153 0.02916 0.46232 0 -0.25206 0 0.18072 0.16203 -5.49123
LYS_131 -6.72236 0.36992 7.56863 -0.30351 0.02655 0.13374 2.90453 -3.25052 -0.02511 -0.16878 -3.59024 -0.02477 0 0 0 0 0 0 0.24373 0.15776 1.74996 0 -0.02405 0 -1.5107 -0.10352 -2.56874
THR_132 -6.31725 0.69586 5.69059 -0.20416 0.15162 0.07436 3.39655 -2.95489 -0.01325 -0.1102 -3.31411 -0.12226 0 0 0 0 0 0 0.0493 0.00592 0.06951 0 -0.02376 2.29005 -1.0874 0.17056 -1.55295
ALA_133 -5.74472 0.4504 4.10974 -0.02217 0 0 3.28593 -2.87572 -0.00349 -0.06821 -3.18936 -0.36019 0 0 0 0 0 0 0.06463 0 0 0 -0.28898 0 1.8394 0.20806 -2.59468
ASN_134 -6.45611 0.32557 7.27308 -0.34105 0.00905 0.65008 3.7553 -3.40964 -0.02613 -0.16408 -3.31324 -0.05455 0 0 0 -0.84198 -0.94809 0 -0.01528 0.15002 0 2.54447 0.60738 0 -0.93687 0.42314 -0.76893
LYS_135 -4.13798 0.2568 4.93581 -0.30653 0.02745 0.13925 1.69773 -2.2436 -0 -0 -1.03895 -0.02891 0 0 0 0 0 0 -0.05502 0.01869 1.77238 0 -0.04654 0 -1.5107 0.35165 -0.16847
GLN_136 -7.05949 0.70243 5.55543 -0.65203 0.07341 0.68572 2.55902 -2.62558 -0.01325 -0.1102 -2.33581 -0.42723 0 0 0 -0.62155 0 0 0.05981 0.0453 0 2.62219 -0.15333 0 -0.18838 -0.30499 -2.18852
GLY_137 -3.03047 0.25755 3.6896 -5e-05 0 0 1.53479 -1.89387 -0 -0 -1.55143 -0.38099 0 0 0 -0.02071 0 0 -0.06644 0 0 0 -1.27747 0 0.83697 0.25344 -1.64909
VAL_138 -6.43166 0.92025 1.93209 -0.3056 0.20758 0.06086 1.43236 -2.03702 -0.00029 -0.00075 -1.14122 -0.15661 0 0 0 0 0 0 -0.04273 0.06939 0.06418 0 -0.47477 0 1.9342 0.42094 -3.54879
ASN_139 -5.64415 0.29562 6.02409 -0.32961 0.3034 0.61179 3.28677 -2.7352 -0.00823 -0.08069 -3.20271 -0.64402 0 0 0 0 -1.18727 0 -0.07668 0.19478 0 2.17452 -0.12453 0 -0.93687 -0.03393 -2.11293
VAL_140 -6.88708 1.33708 1.41829 -0.2755 0.19214 0.05898 1.7739 -2.10333 -0.00971 -0.0349 -1.42999 -0.29333 0 0 0 0 0 0 -0.01804 0.02243 0.23308 0 -0.76976 0 1.9342 -0.31252 -5.16407
HIS_D_141 -7.76456 1.02692 7.26723 -0.60295 0.05303 0.41447 4.21966 -3.57619 -0.00937 -0.03483 -3.99725 -0.65539 0 0 0 0 -1.827 0 -0.05008 0.0578 0 3.57185 0.04014 0 -0.45461 -0.31122 -2.63235
ILE_142 -8.37604 0.70718 2.07263 -0.57483 0.39238 0.17181 2.18228 -2.34533 -0.0141 -0.04457 -2.34026 -0.09624 0 0 0 0 0 0 -0.03103 0.27954 3.18946 0 -0.61555 0 0.73287 -0.13397 -4.84377
SER_143 -5.16361 0.19215 5.0125 -0.03152 0.00019 0.05642 2.74565 -2.4718 -0.00661 -0.02127 -2.29556 -0.87773 0 0 0 0 0 0 -0.02532 0.00405 0.63604 0 0.5554 0.76608 -0.77834 0.05211 -1.65115
PHE_144 -9.71779 1.13076 1.86861 -0.6161 0.07818 0.34537 1.80763 -2.33955 -0.00817 -0.02663 -2.65306 0.1327 0 0 0 -0.36717 0 0 0.03125 0.26982 0 2.27352 -0.17692 0 1.0402 0.02443 -6.90292
ARG_145 -4.40773 0.10801 6.1179 -0.97396 0.39943 0.71653 2.96155 -2.65036 -0.03401 -0.2695 -2.79841 -0.04841 0 0 0 -0.36717 -0.48003 0 -0.04762 0.05599 2.69751 0 -0.11769 0 -1.2888 0.43131 0.00453
GLY_146 -1.33997 0.10059 2.06781 -0.0002 0 0 0.88956 -0.97562 -0.00727 -0.05383 -0.1798 -0.29684 0 0 0 -0.54243 0 0 -0.29791 0 0 0 -1.35448 0 0.83697 0.68245 -0.47096
ASP_147 -3.43908 0.12719 4.5477 -0.25576 0.04764 0.88907 2.03893 -2.0933 -0.01773 -0.14367 -2.39572 -2.51359 0 0 0 0 0 0 0.22739 0.06309 0 2.57052 -0.45532 0 -2.3716 -0.07677 -3.25102
THR_148 -4.99879 0.43733 4.76544 -0.17309 0.11782 0.06136 2.73106 -2.5268 -0.01373 -0.11879 -2.33939 -0.25489 0 0 0 0 0 0 -0.05578 0.00146 0.18712 0 -0.19242 2.29289 -1.0874 -0.26031 -1.42691
VAL_149 -7.18398 0.91944 1.98464 -0.27261 0.20164 0.05748 2.44829 -2.16552 -0.00991 -0.03255 -2.24577 -0.2381 0 0 0 0 0 0 -0.07729 0.00978 0.31676 0 -0.80122 0 1.9342 -0.25014 -5.40485
THR_150 -5.32429 0.45561 3.57806 -0.17749 0.12832 0.06419 2.63081 -2.14166 -0.00678 -0.02458 -2.61099 -0.21908 0 0 0 0 0 0 -0.01711 0.0061 0.12789 0 -0.10442 2.28751 -1.0874 -0.25661 -2.69194
ILE_151 -7.88941 1.02852 2.05056 -0.48338 0.48907 0.10575 2.92769 -2.16186 -0.01031 -0.03395 -2.60046 0.03853 0 0 0 0 0 0 0.0547 0.24675 0.3959 0 -0.78422 0 0.73287 -0.30543 -6.19869
ARG_152 -5.31625 0.45579 4.89951 -0.63605 0.10217 0.40314 3.10581 -2.39001 -0.01048 -0.08672 -3.34336 0.2356 0 0 0 0 -0.79033 0 -0.03766 0.08916 2.73945 0 0.14553 0 -1.2888 -0.19484 -1.91831
VAL_153 -6.56665 1.08451 1.87098 -0.28546 0.19297 0.06324 2.51545 -2.00418 -0.01339 -0.04589 -2.28963 -0.21296 0 0 0 0 0 0 -0.0564 0.08457 0.15399 0 -0.51852 0 1.9342 -0.09835 -4.19153
ARG_154 -4.58464 0.1703 5.1871 -0.72077 0.17161 0.46811 2.93084 -2.13991 -0.00078 -0.00205 -4.44796 0.56034 0 0 0 0 -1.07142 0 0.2541 0.18855 2.10744 0 0.19961 0 -1.2888 -0.23631 -2.25464
GLU:CtermProteinFull_155 -5.12857 0.56717 7.3721 -0.40268 0.26336 0.69619 3.63069 -2.70281 -0.0138 -0.0634 -6.92907 -0.2573 0 0 0 -1.83372 -1.64847 0 0 0.06635 0 3.59778 0 0 -2.7348 -0.04254 -5.56354
#END_POSE_ENERGIES_TABLE des7_allbyall_rlx_aln_c2_aln_renumbered_2003333_0006.pdb-edge2-62-64_lib_parallel_1bmq_edge_A-1-3_2003265_s008_0001_0003_0003_0001.pdb

cav_vol 115.761
ddg -62.6405
ddg_hydrophobic -20.8761
ddg_per_1000sasa -31.7524
exposed_hydrophobics_A 306.815
exposed_hydrophobics_B 350.678
geometry 1
interface_buried_sasa 1858.34
interface_sc 0.666472
packstat 0.601895
sbuns 0
score_per_res -3.79042
score_per_resA -3.61021
score_per_resB -3.0665
total_score_monomerA -288.817
total_score_monomerB -229.987
vbuns 0
