# Supplementary material for: Reconfigurable asymmetric protein assemblies through implicit negative design
Source: Science. Author manuscript; Available in PMC 2023 Jan 27. (PMC9881579; doi:10.1126/science.abj7662)
Supplement: Data S2 [file NIHMS1843281-supplement-Data_S2.gz › without_all_supplement_resubmit_20211001/components/unfused_dimers/LHD274.pdb]

HEADER                                            21-AUG-20   XXXX              
EXPDTA    THEORETICAL MODEL                                                     
REMARK 220                                                                      
REMARK 220 EXPERIMENTAL DETAILS                                                 
REMARK 220  EXPERIMENT TYPE                : THEORETICAL MODELLING              
REMARK 220  DATE OF DATA COLLECTION        : 21-AUG-20                          
REMARK 220                                                                      
REMARK 220 REMARK: MODEL GENERATED BY ROSETTA                                   
REMARK 220  VERSION 2020.25+HEAD.d2d9f90b8cb                                    
ATOM      1  N   THR A   1     178.681 144.586  37.499  1.00  0.00           N  
ATOM      2  CA  THR A   1     178.703 144.544  36.042  1.00  0.00           C  
ATOM      3  C   THR A   1     179.063 143.147  35.531  1.00  0.00           C  
ATOM      4  O   THR A   1     179.451 142.263  36.317  1.00  0.00           O  
ATOM      5  CB  THR A   1     179.696 145.576  35.476  1.00  0.00           C  
ATOM      6  OG1 THR A   1     181.025 145.250  35.906  1.00  0.00           O  
ATOM      7  CG2 THR A   1     179.342 146.975  35.955  1.00  0.00           C  
ATOM      8 1H   THR A   1     177.992 145.249  37.821  1.00  0.00           H  
ATOM      9 2H   THR A   1     178.468 143.669  37.861  1.00  0.00           H  
ATOM     10 3H   THR A   1     179.600 144.867  37.818  1.00  0.00           H  
ATOM     11  HA  THR A   1     177.701 144.784  35.679  1.00  0.00           H  
ATOM     12  HB  THR A   1     179.665 145.552  34.387  1.00  0.00           H  
ATOM     13  HG1 THR A   1     181.421 144.637  35.281  1.00  0.00           H  
ATOM     14 1HG2 THR A   1     180.054 147.691  35.545  1.00  0.00           H  
ATOM     15 2HG2 THR A   1     178.337 147.231  35.620  1.00  0.00           H  
ATOM     16 3HG2 THR A   1     179.381 147.008  37.043  1.00  0.00           H  
ATOM     17  N   THR A   2     178.843 142.953  34.223  1.00  0.00           N  
ATOM     18  CA  THR A   2     179.203 141.722  33.533  1.00  0.00           C  
ATOM     19  C   THR A   2     180.474 142.019  32.798  1.00  0.00           C  
ATOM     20  O   THR A   2     180.520 142.932  31.968  1.00  0.00           O  
ATOM     21  CB  THR A   2     178.112 141.241  32.558  1.00  0.00           C  
ATOM     22  OG1 THR A   2     176.930 140.897  33.292  1.00  0.00           O  
ATOM     23  CG2 THR A   2     178.591 140.026  31.778  1.00  0.00           C  
ATOM     24  H   THR A   2     178.483 143.729  33.659  1.00  0.00           H  
ATOM     25  HA  THR A   2     179.400 140.930  34.256  1.00  0.00           H  
ATOM     26  HB  THR A   2     177.870 142.041  31.859  1.00  0.00           H  
ATOM     27  HG1 THR A   2     176.905 139.947  33.431  1.00  0.00           H  
ATOM     28 1HG2 THR A   2     177.808 139.700  31.094  1.00  0.00           H  
ATOM     29 2HG2 THR A   2     179.484 140.287  31.210  1.00  0.00           H  
ATOM     30 3HG2 THR A   2     178.826 139.219  32.471  1.00  0.00           H  
ATOM     31  N   ASN A   3     181.518 141.296  33.126  1.00  0.00           N  
ATOM     32  CA  ASN A   3     182.735 141.547  32.419  1.00  0.00           C  
ATOM     33  C   ASN A   3     183.269 140.386  31.595  1.00  0.00           C  
ATOM     34  O   ASN A   3     183.063 139.207  31.936  1.00  0.00           O  
ATOM     35  CB  ASN A   3     183.790 142.007  33.408  1.00  0.00           C  
ATOM     36  CG  ASN A   3     183.363 143.222  34.185  1.00  0.00           C  
ATOM     37  OD1 ASN A   3     182.201 143.639  34.119  1.00  0.00           O  
ATOM     38  ND2 ASN A   3     184.280 143.797  34.920  1.00  0.00           N  
ATOM     39  H   ASN A   3     181.500 140.663  33.924  1.00  0.00           H  
ATOM     40  HA  ASN A   3     182.588 142.375  31.721  1.00  0.00           H  
ATOM     41 1HB  ASN A   3     184.009 141.201  34.109  1.00  0.00           H  
ATOM     42 2HB  ASN A   3     184.712 142.238  32.875  1.00  0.00           H  
ATOM     43 1HD2 ASN A   3     184.053 144.609  35.459  1.00  0.00           H  
ATOM     44 2HD2 ASN A   3     185.207 143.425  34.944  1.00  0.00           H  
ATOM     45  N   PHE A   4     183.953 140.702  30.487  1.00  0.00           N  
ATOM     46  CA  PHE A   4     184.693 139.701  29.764  1.00  0.00           C  
ATOM     47  C   PHE A   4     186.126 140.177  29.458  1.00  0.00           C  
ATOM     48  O   PHE A   4     186.380 141.355  29.124  1.00  0.00           O  
ATOM     49  CB  PHE A   4     183.963 139.351  28.465  1.00  0.00           C  
ATOM     50  CG  PHE A   4     182.541 138.913  28.668  1.00  0.00           C  
ATOM     51  CD1 PHE A   4     181.504 139.833  28.623  1.00  0.00           C  
ATOM     52  CD2 PHE A   4     182.237 137.581  28.906  1.00  0.00           C  
ATOM     53  CE1 PHE A   4     180.194 139.431  28.810  1.00  0.00           C  
ATOM     54  CE2 PHE A   4     180.929 137.176  29.092  1.00  0.00           C  
ATOM     55  CZ  PHE A   4     179.907 138.103  29.044  1.00  0.00           C  
ATOM     56  H   PHE A   4     183.953 141.683  30.145  1.00  0.00           H  
ATOM     57  HA  PHE A   4     184.763 138.790  30.371  1.00  0.00           H  
ATOM     58 1HB  PHE A   4     183.961 140.218  27.805  1.00  0.00           H  
ATOM     59 2HB  PHE A   4     184.496 138.551  27.953  1.00  0.00           H  
ATOM     60  HD1 PHE A   4     181.731 140.883  28.437  1.00  0.00           H  
ATOM     61  HD2 PHE A   4     183.045 136.850  28.944  1.00  0.00           H  
ATOM     62  HE1 PHE A   4     179.389 140.164  28.771  1.00  0.00           H  
ATOM     63  HE2 PHE A   4     180.704 136.126  29.277  1.00  0.00           H  
ATOM     64  HZ  PHE A   4     178.876 137.785  29.192  1.00  0.00           H  
ATOM     65  N   HIS A   5     187.069 139.242  29.508  1.00  0.00           N  
ATOM     66  CA  HIS A   5     188.468 139.484  29.128  1.00  0.00           C  
ATOM     67  C   HIS A   5     188.947 138.474  28.084  1.00  0.00           C  
ATOM     68  O   HIS A   5     189.070 137.284  28.368  1.00  0.00           O  
ATOM     69  CB  HIS A   5     189.380 139.423  30.357  1.00  0.00           C  
ATOM     70  CG  HIS A   5     189.091 140.483  31.374  1.00  0.00           C  
ATOM     71  ND1 HIS A   5     189.849 141.629  31.491  1.00  0.00           N  
ATOM     72  CD2 HIS A   5     188.127 140.570  32.321  1.00  0.00           C  
ATOM     73  CE1 HIS A   5     189.364 142.376  32.467  1.00  0.00           C  
ATOM     74  NE2 HIS A   5     188.320 141.756  32.986  1.00  0.00           N  
ATOM     75  H   HIS A   5     186.816 138.342  29.909  1.00  0.00           H  
ATOM     76  HA  HIS A   5     188.540 140.469  28.678  1.00  0.00           H  
ATOM     77 1HB  HIS A   5     189.278 138.450  30.839  1.00  0.00           H  
ATOM     78 2HB  HIS A   5     190.419 139.525  30.044  1.00  0.00           H  
ATOM     79  HD2 HIS A   5     187.346 139.837  32.520  1.00  0.00           H  
ATOM     80  HE1 HIS A   5     189.757 143.340  32.788  1.00  0.00           H  
ATOM     81  HE2 HIS A   5     187.751 142.095  33.749  1.00  0.00           H  
ATOM     82  N   LEU A   6     189.130 138.929  26.833  1.00  0.00           N  
ATOM     83  CA  LEU A   6     189.563 138.023  25.754  1.00  0.00           C  
ATOM     84  C   LEU A   6     191.097 137.967  25.628  1.00  0.00           C  
ATOM     85  O   LEU A   6     191.774 138.981  25.430  1.00  0.00           O  
ATOM     86  CB  LEU A   6     188.956 138.469  24.417  1.00  0.00           C  
ATOM     87  CG  LEU A   6     187.515 138.992  24.484  1.00  0.00           C  
ATOM     88  CD1 LEU A   6     186.992 139.218  23.072  1.00  0.00           C  
ATOM     89  CD2 LEU A   6     186.647 137.993  25.235  1.00  0.00           C  
ATOM     90  H   LEU A   6     188.997 139.938  26.656  1.00  0.00           H  
ATOM     91  HA  LEU A   6     189.219 137.008  25.995  1.00  0.00           H  
ATOM     92 1HB  LEU A   6     189.577 139.262  24.002  1.00  0.00           H  
ATOM     93 2HB  LEU A   6     188.972 137.625  23.729  1.00  0.00           H  
ATOM     94  HG  LEU A   6     187.498 139.950  25.003  1.00  0.00           H  
ATOM     95 1HD1 LEU A   6     185.968 139.589  23.118  1.00  0.00           H  
ATOM     96 2HD1 LEU A   6     187.619 139.951  22.564  1.00  0.00           H  
ATOM     97 3HD1 LEU A   6     187.011 138.278  22.521  1.00  0.00           H  
ATOM     98 1HD2 LEU A   6     185.623 138.366  25.283  1.00  0.00           H  
ATOM     99 2HD2 LEU A   6     186.662 137.035  24.716  1.00  0.00           H  
ATOM    100 3HD2 LEU A   6     187.033 137.865  26.246  1.00  0.00           H  
ATOM    101  N   ILE A   7     191.656 136.769  25.800  1.00  0.00           N  
ATOM    102  CA  ILE A   7     193.119 136.610  25.813  1.00  0.00           C  
ATOM    103  C   ILE A   7     193.583 135.851  24.571  1.00  0.00           C  
ATOM    104  O   ILE A   7     192.994 134.819  24.233  1.00  0.00           O  
ATOM    105  CB  ILE A   7     193.588 135.867  27.077  1.00  0.00           C  
ATOM    106  CG1 ILE A   7     193.089 136.583  28.334  1.00  0.00           C  
ATOM    107  CG2 ILE A   7     195.105 135.751  27.093  1.00  0.00           C  
ATOM    108  CD1 ILE A   7     193.595 138.001  28.471  1.00  0.00           C  
ATOM    109  H   ILE A   7     191.058 135.939  25.939  1.00  0.00           H  
ATOM    110  HA  ILE A   7     193.571 137.595  25.799  1.00  0.00           H  
ATOM    111  HB  ILE A   7     193.157 134.866  27.092  1.00  0.00           H  
ATOM    112 1HG1 ILE A   7     192.000 136.609  28.330  1.00  0.00           H  
ATOM    113 2HG1 ILE A   7     193.398 136.025  29.218  1.00  0.00           H  
ATOM    114 1HG2 ILE A   7     195.420 135.224  27.993  1.00  0.00           H  
ATOM    115 2HG2 ILE A   7     195.437 135.199  26.215  1.00  0.00           H  
ATOM    116 3HG2 ILE A   7     195.546 136.748  27.083  1.00  0.00           H  
ATOM    117 1HD1 ILE A   7     193.199 138.442  29.386  1.00  0.00           H  
ATOM    118 2HD1 ILE A   7     194.685 137.995  28.513  1.00  0.00           H  
ATOM    119 3HD1 ILE A   7     193.268 138.588  27.614  1.00  0.00           H  
ATOM    120  N   ASN A   8     194.667 136.318  23.911  1.00  0.00           N  
ATOM    121  CA  ASN A   8     195.188 135.647  22.708  1.00  0.00           C  
ATOM    122  C   ASN A   8     194.144 135.573  21.604  1.00  0.00           C  
ATOM    123  O   ASN A   8     193.977 134.554  20.930  1.00  0.00           O  
ATOM    124  CB  ASN A   8     195.690 134.255  23.046  1.00  0.00           C  
ATOM    125  CG  ASN A   8     196.657 133.726  22.023  1.00  0.00           C  
ATOM    126  OD1 ASN A   8     197.430 134.487  21.429  1.00  0.00           O  
ATOM    127  ND2 ASN A   8     196.630 132.435  21.807  1.00  0.00           N  
ATOM    128  H   ASN A   8     195.110 137.173  24.233  1.00  0.00           H  
ATOM    129  HA  ASN A   8     195.991 136.268  22.304  1.00  0.00           H  
ATOM    130 1HB  ASN A   8     196.182 134.272  24.019  1.00  0.00           H  
ATOM    131 2HB  ASN A   8     194.845 133.570  23.118  1.00  0.00           H  
ATOM    132 1HD2 ASN A   8     197.251 132.027  21.137  1.00  0.00           H  
ATOM    133 2HD2 ASN A   8     195.989 131.858  22.310  1.00  0.00           H  
ATOM    134  N   GLY A   9     193.466 136.689  21.420  1.00  0.00           N  
ATOM    135  CA  GLY A   9     192.428 136.717  20.428  1.00  0.00           C  
ATOM    136  C   GLY A   9     192.933 137.295  19.091  1.00  0.00           C  
ATOM    137  O   GLY A   9     193.933 138.010  19.042  1.00  0.00           O  
ATOM    138  H   GLY A   9     193.705 137.502  21.992  1.00  0.00           H  
ATOM    139 1HA  GLY A   9     192.049 135.708  20.268  1.00  0.00           H  
ATOM    140 2HA  GLY A   9     191.595 137.319  20.791  1.00  0.00           H  
ATOM    141  N   SER A  10     192.232 136.984  18.009  1.00  0.00           N  
ATOM    142  CA  SER A  10     192.443 137.618  16.704  1.00  0.00           C  
ATOM    143  C   SER A  10     191.744 138.969  16.663  1.00  0.00           C  
ATOM    144  O   SER A  10     190.782 139.174  17.398  1.00  0.00           O  
ATOM    145  CB  SER A  10     191.923 136.732  15.589  1.00  0.00           C  
ATOM    146  OG  SER A  10     190.529 136.606  15.656  1.00  0.00           O  
ATOM    147  H   SER A  10     191.509 136.264  18.079  1.00  0.00           H  
ATOM    148  HA  SER A  10     193.511 137.767  16.551  1.00  0.00           H  
ATOM    149 1HB  SER A  10     192.206 137.156  14.626  1.00  0.00           H  
ATOM    150 2HB  SER A  10     192.384 135.748  15.662  1.00  0.00           H  
ATOM    151  HG  SER A  10     190.359 135.715  15.972  1.00  0.00           H  
ATOM    152  N   GLU A  11     192.156 139.884  15.773  1.00  0.00           N  
ATOM    153  CA  GLU A  11     191.421 141.145  15.650  1.00  0.00           C  
ATOM    154  C   GLU A  11     190.015 140.939  15.100  1.00  0.00           C  
ATOM    155  O   GLU A  11     189.088 141.645  15.490  1.00  0.00           O  
ATOM    156  CB  GLU A  11     192.172 142.168  14.792  1.00  0.00           C  
ATOM    157  CG  GLU A  11     191.505 143.577  14.724  1.00  0.00           C  
ATOM    158  CD  GLU A  11     191.414 144.384  16.073  1.00  0.00           C  
ATOM    159  OE1 GLU A  11     192.180 144.128  16.989  1.00  0.00           O  
ATOM    160  OE2 GLU A  11     190.563 145.277  16.143  1.00  0.00           O  
ATOM    161  H   GLU A  11     192.986 139.717  15.217  1.00  0.00           H  
ATOM    162  HA  GLU A  11     191.320 141.573  16.646  1.00  0.00           H  
ATOM    163 1HB  GLU A  11     193.182 142.285  15.159  1.00  0.00           H  
ATOM    164 2HB  GLU A  11     192.244 141.785  13.773  1.00  0.00           H  
ATOM    165 1HG  GLU A  11     192.069 144.174  14.009  1.00  0.00           H  
ATOM    166 2HG  GLU A  11     190.506 143.456  14.322  1.00  0.00           H  
ATOM    167  N   GLU A  12     189.855 139.995  14.170  1.00  0.00           N  
ATOM    168  CA  GLU A  12     188.527 139.750  13.611  1.00  0.00           C  
ATOM    169  C   GLU A  12     187.570 139.371  14.736  1.00  0.00           C  
ATOM    170  O   GLU A  12     186.468 139.928  14.851  1.00  0.00           O  
ATOM    171  CB  GLU A  12     188.572 138.642  12.557  1.00  0.00           C  
ATOM    172  CG  GLU A  12     187.222 138.304  11.941  1.00  0.00           C  
ATOM    173  CD  GLU A  12     187.311 137.240  10.883  1.00  0.00           C  
ATOM    174  OE1 GLU A  12     188.402 136.826  10.574  1.00  0.00           O  
ATOM    175  OE2 GLU A  12     186.286 136.842  10.382  1.00  0.00           O  
ATOM    176  H   GLU A  12     190.651 139.453  13.873  1.00  0.00           H  
ATOM    177  HA  GLU A  12     188.168 140.660  13.138  1.00  0.00           H  
ATOM    178 1HB  GLU A  12     189.244 138.935  11.749  1.00  0.00           H  
ATOM    179 2HB  GLU A  12     188.974 137.732  13.002  1.00  0.00           H  
ATOM    180 1HG  GLU A  12     186.551 137.962  12.729  1.00  0.00           H  
ATOM    181 2HG  GLU A  12     186.796 139.208  11.507  1.00  0.00           H  
ATOM    182  N   ALA A  13     188.013 138.455  15.589  1.00  0.00           N  
ATOM    183  CA  ALA A  13     187.205 137.991  16.705  1.00  0.00           C  
ATOM    184  C   ALA A  13     186.875 139.150  17.650  1.00  0.00           C  
ATOM    185  O   ALA A  13     185.743 139.249  18.132  1.00  0.00           O  
ATOM    186  CB  ALA A  13     187.924 136.876  17.451  1.00  0.00           C  
ATOM    187  H   ALA A  13     188.931 138.034  15.424  1.00  0.00           H  
ATOM    188  HA  ALA A  13     186.273 137.599  16.316  1.00  0.00           H  
ATOM    189 1HB  ALA A  13     187.306 136.539  18.285  1.00  0.00           H  
ATOM    190 2HB  ALA A  13     188.105 136.042  16.773  1.00  0.00           H  
ATOM    191 3HB  ALA A  13     188.873 137.248  17.833  1.00  0.00           H  
ATOM    192  N   ARG A  14     187.857 140.036  17.897  1.00  0.00           N  
ATOM    193  CA  ARG A  14     187.620 141.168  18.783  1.00  0.00           C  
ATOM    194  C   ARG A  14     186.571 142.064  18.191  1.00  0.00           C  
ATOM    195  O   ARG A  14     185.691 142.523  18.920  1.00  0.00           O  
ATOM    196  CB  ARG A  14     188.878 141.999  19.056  1.00  0.00           C  
ATOM    197  CG  ARG A  14     189.864 141.353  19.988  1.00  0.00           C  
ATOM    198  CD  ARG A  14     190.993 142.230  20.389  1.00  0.00           C  
ATOM    199  NE  ARG A  14     191.970 142.408  19.327  1.00  0.00           N  
ATOM    200  CZ  ARG A  14     192.988 141.562  19.077  1.00  0.00           C  
ATOM    201  NH1 ARG A  14     193.145 140.470  19.782  1.00  0.00           N  
ATOM    202  NH2 ARG A  14     193.816 141.853  18.099  1.00  0.00           N  
ATOM    203  H   ARG A  14     188.779 139.869  17.497  1.00  0.00           H  
ATOM    204  HA  ARG A  14     187.252 140.798  19.722  1.00  0.00           H  
ATOM    205 1HB  ARG A  14     189.383 142.213  18.124  1.00  0.00           H  
ATOM    206 2HB  ARG A  14     188.589 142.951  19.495  1.00  0.00           H  
ATOM    207 1HG  ARG A  14     189.361 141.003  20.835  1.00  0.00           H  
ATOM    208 2HG  ARG A  14     190.305 140.523  19.488  1.00  0.00           H  
ATOM    209 1HD  ARG A  14     190.600 143.206  20.642  1.00  0.00           H  
ATOM    210 2HD  ARG A  14     191.496 141.824  21.267  1.00  0.00           H  
ATOM    211  HE  ARG A  14     191.904 143.226  18.702  1.00  0.00           H  
ATOM    212 1HH1 ARG A  14     192.483 140.241  20.512  1.00  0.00           H  
ATOM    213 2HH1 ARG A  14     193.891 139.820  19.561  1.00  0.00           H  
ATOM    214 1HH2 ARG A  14     193.639 142.713  17.560  1.00  0.00           H  
ATOM    215 2HH2 ARG A  14     194.584 141.245  17.873  1.00  0.00           H  
ATOM    216  N   GLN A  15     186.603 142.291  16.883  1.00  0.00           N  
ATOM    217  CA  GLN A  15     185.609 143.155  16.275  1.00  0.00           C  
ATOM    218  C   GLN A  15     184.234 142.494  16.257  1.00  0.00           C  
ATOM    219  O   GLN A  15     183.230 143.142  16.557  1.00  0.00           O  
ATOM    220  CB  GLN A  15     186.044 143.583  14.878  1.00  0.00           C  
ATOM    221  CG  GLN A  15     187.221 144.533  14.925  1.00  0.00           C  
ATOM    222  CD  GLN A  15     187.672 145.054  13.596  1.00  0.00           C  
ATOM    223  OE1 GLN A  15     186.959 145.016  12.582  1.00  0.00           O  
ATOM    224  NE2 GLN A  15     188.896 145.558  13.598  1.00  0.00           N  
ATOM    225  H   GLN A  15     187.384 141.913  16.327  1.00  0.00           H  
ATOM    226  HA  GLN A  15     185.536 144.056  16.886  1.00  0.00           H  
ATOM    227 1HB  GLN A  15     186.344 142.698  14.305  1.00  0.00           H  
ATOM    228 2HB  GLN A  15     185.218 144.058  14.358  1.00  0.00           H  
ATOM    229 1HG  GLN A  15     186.938 145.388  15.535  1.00  0.00           H  
ATOM    230 2HG  GLN A  15     188.067 144.025  15.386  1.00  0.00           H  
ATOM    231 1HE2 GLN A  15     189.293 145.931  12.760  1.00  0.00           H  
ATOM    232 2HE2 GLN A  15     189.448 145.546  14.472  1.00  0.00           H  
ATOM    233  N   ARG A  16     184.168 141.194  15.955  1.00  0.00           N  
ATOM    234  CA  ARG A  16     182.870 140.537  15.894  1.00  0.00           C  
ATOM    235  C   ARG A  16     182.186 140.531  17.274  1.00  0.00           C  
ATOM    236  O   ARG A  16     180.970 140.757  17.363  1.00  0.00           O  
ATOM    237  CB  ARG A  16     183.023 139.109  15.392  1.00  0.00           C  
ATOM    238  CG  ARG A  16     183.332 138.982  13.909  1.00  0.00           C  
ATOM    239  CD  ARG A  16     183.425 137.561  13.487  1.00  0.00           C  
ATOM    240  NE  ARG A  16     183.770 137.435  12.080  1.00  0.00           N  
ATOM    241  CZ  ARG A  16     182.889 137.521  11.065  1.00  0.00           C  
ATOM    242  NH1 ARG A  16     181.616 137.734  11.316  1.00  0.00           N  
ATOM    243  NH2 ARG A  16     183.303 137.392   9.817  1.00  0.00           N  
ATOM    244  H   ARG A  16     185.028 140.700  15.684  1.00  0.00           H  
ATOM    245  HA  ARG A  16     182.239 141.088  15.196  1.00  0.00           H  
ATOM    246 1HB  ARG A  16     183.824 138.615  15.939  1.00  0.00           H  
ATOM    247 2HB  ARG A  16     182.104 138.555  15.585  1.00  0.00           H  
ATOM    248 1HG  ARG A  16     182.542 139.461  13.330  1.00  0.00           H  
ATOM    249 2HG  ARG A  16     184.285 139.467  13.693  1.00  0.00           H  
ATOM    250 1HD  ARG A  16     184.193 137.057  14.073  1.00  0.00           H  
ATOM    251 2HD  ARG A  16     182.466 137.070  13.648  1.00  0.00           H  
ATOM    252  HE  ARG A  16     184.741 137.270  11.847  1.00  0.00           H  
ATOM    253 1HH1 ARG A  16     181.299 137.833  12.271  1.00  0.00           H  
ATOM    254 2HH1 ARG A  16     180.955 137.799  10.556  1.00  0.00           H  
ATOM    255 1HH2 ARG A  16     184.282 137.228   9.623  1.00  0.00           H  
ATOM    256 2HH2 ARG A  16     182.642 137.457   9.056  1.00  0.00           H  
ATOM    257  N   ILE A  17     182.975 140.319  18.332  1.00  0.00           N  
ATOM    258  CA  ILE A  17     182.481 140.281  19.704  1.00  0.00           C  
ATOM    259  C   ILE A  17     182.142 141.640  20.247  1.00  0.00           C  
ATOM    260  O   ILE A  17     181.111 141.805  20.906  1.00  0.00           O  
ATOM    261  CB  ILE A  17     183.515 139.623  20.636  1.00  0.00           C  
ATOM    262  CG1 ILE A  17     183.684 138.142  20.284  1.00  0.00           C  
ATOM    263  CG2 ILE A  17     183.098 139.783  22.090  1.00  0.00           C  
ATOM    264  CD1 ILE A  17     184.907 137.503  20.903  1.00  0.00           C  
ATOM    265  H   ILE A  17     183.976 140.141  18.159  1.00  0.00           H  
ATOM    266  HA  ILE A  17     181.548 139.727  19.715  1.00  0.00           H  
ATOM    267  HB  ILE A  17     184.487 140.094  20.492  1.00  0.00           H  
ATOM    268 1HG1 ILE A  17     182.806 137.588  20.612  1.00  0.00           H  
ATOM    269 2HG1 ILE A  17     183.754 138.031  19.201  1.00  0.00           H  
ATOM    270 1HG2 ILE A  17     183.840 139.311  22.735  1.00  0.00           H  
ATOM    271 2HG2 ILE A  17     183.028 140.842  22.333  1.00  0.00           H  
ATOM    272 3HG2 ILE A  17     182.129 139.309  22.245  1.00  0.00           H  
ATOM    273 1HD1 ILE A  17     184.958 136.455  20.607  1.00  0.00           H  
ATOM    274 2HD1 ILE A  17     185.802 138.022  20.559  1.00  0.00           H  
ATOM    275 3HD1 ILE A  17     184.842 137.571  21.988  1.00  0.00           H  
ATOM    276  N   GLU A  18     183.003 142.626  20.014  1.00  0.00           N  
ATOM    277  CA  GLU A  18     182.715 143.984  20.414  1.00  0.00           C  
ATOM    278  C   GLU A  18     181.373 144.411  19.841  1.00  0.00           C  
ATOM    279  O   GLU A  18     180.514 144.885  20.584  1.00  0.00           O  
ATOM    280  CB  GLU A  18     183.820 144.932  19.943  1.00  0.00           C  
ATOM    281  CG  GLU A  18     183.595 146.391  20.311  1.00  0.00           C  
ATOM    282  CD  GLU A  18     184.568 147.320  19.639  1.00  0.00           C  
ATOM    283  OE1 GLU A  18     185.711 146.958  19.504  1.00  0.00           O  
ATOM    284  OE2 GLU A  18     184.165 148.395  19.257  1.00  0.00           O  
ATOM    285  H   GLU A  18     183.886 142.441  19.544  1.00  0.00           H  
ATOM    286  HA  GLU A  18     182.662 144.027  21.495  1.00  0.00           H  
ATOM    287 1HB  GLU A  18     184.774 144.621  20.374  1.00  0.00           H  
ATOM    288 2HB  GLU A  18     183.916 144.870  18.859  1.00  0.00           H  
ATOM    289 1HG  GLU A  18     182.583 146.675  20.026  1.00  0.00           H  
ATOM    290 2HG  GLU A  18     183.686 146.501  21.391  1.00  0.00           H  
ATOM    291  N   GLU A  19     181.164 144.224  18.531  1.00  0.00           N  
ATOM    292  CA  GLU A  19     179.903 144.602  17.929  1.00  0.00           C  
ATOM    293  C   GLU A  19     178.738 143.824  18.509  1.00  0.00           C  
ATOM    294  O   GLU A  19     177.697 144.408  18.800  1.00  0.00           O  
ATOM    295  CB  GLU A  19     179.930 144.383  16.419  1.00  0.00           C  
ATOM    296  CG  GLU A  19     178.637 144.784  15.704  1.00  0.00           C  
ATOM    297  CD  GLU A  19     178.732 144.681  14.213  1.00  0.00           C  
ATOM    298  OE1 GLU A  19     179.792 144.394  13.714  1.00  0.00           O  
ATOM    299  OE2 GLU A  19     177.720 144.863  13.566  1.00  0.00           O  
ATOM    300  H   GLU A  19     181.905 143.853  17.923  1.00  0.00           H  
ATOM    301  HA  GLU A  19     179.735 145.660  18.121  1.00  0.00           H  
ATOM    302 1HB  GLU A  19     180.756 144.949  15.991  1.00  0.00           H  
ATOM    303 2HB  GLU A  19     180.125 143.324  16.216  1.00  0.00           H  
ATOM    304 1HG  GLU A  19     177.832 144.135  16.039  1.00  0.00           H  
ATOM    305 2HG  GLU A  19     178.382 145.805  15.983  1.00  0.00           H  
ATOM    306  N   TYR A  20     178.905 142.513  18.700  1.00  0.00           N  
ATOM    307  CA  TYR A  20     177.840 141.686  19.241  1.00  0.00           C  
ATOM    308  C   TYR A  20     177.353 142.201  20.577  1.00  0.00           C  
ATOM    309  O   TYR A  20     176.141 142.386  20.786  1.00  0.00           O  
ATOM    310  CB  TYR A  20     178.308 140.236  19.376  1.00  0.00           C  
ATOM    311  CG  TYR A  20     177.235 139.291  19.869  1.00  0.00           C  
ATOM    312  CD1 TYR A  20     176.267 138.823  18.992  1.00  0.00           C  
ATOM    313  CD2 TYR A  20     177.218 138.893  21.197  1.00  0.00           C  
ATOM    314  CE1 TYR A  20     175.286 137.961  19.442  1.00  0.00           C  
ATOM    315  CE2 TYR A  20     176.237 138.030  21.647  1.00  0.00           C  
ATOM    316  CZ  TYR A  20     175.274 137.565  20.775  1.00  0.00           C  
ATOM    317  OH  TYR A  20     174.297 136.705  21.223  1.00  0.00           O  
ATOM    318  H   TYR A  20     179.778 142.058  18.407  1.00  0.00           H  
ATOM    319  HA  TYR A  20     177.003 141.715  18.543  1.00  0.00           H  
ATOM    320 1HB  TYR A  20     178.661 139.875  18.409  1.00  0.00           H  
ATOM    321 2HB  TYR A  20     179.148 140.187  20.069  1.00  0.00           H  
ATOM    322  HD1 TYR A  20     176.280 139.136  17.948  1.00  0.00           H  
ATOM    323  HD2 TYR A  20     177.978 139.261  21.886  1.00  0.00           H  
ATOM    324  HE1 TYR A  20     174.526 137.593  18.753  1.00  0.00           H  
ATOM    325  HE2 TYR A  20     176.223 137.717  22.691  1.00  0.00           H  
ATOM    326  HH  TYR A  20     174.381 136.595  22.173  1.00  0.00           H  
ATOM    327  N   VAL A  21     178.283 142.442  21.500  1.00  0.00           N  
ATOM    328  CA  VAL A  21     177.908 142.891  22.818  1.00  0.00           C  
ATOM    329  C   VAL A  21     177.260 144.274  22.722  1.00  0.00           C  
ATOM    330  O   VAL A  21     176.263 144.524  23.399  1.00  0.00           O  
ATOM    331  CB  VAL A  21     179.142 142.947  23.738  1.00  0.00           C  
ATOM    332  CG1 VAL A  21     178.787 143.595  25.068  1.00  0.00           C  
ATOM    333  CG2 VAL A  21     179.694 141.546  23.951  1.00  0.00           C  
ATOM    334  H   VAL A  21     179.279 142.295  21.268  1.00  0.00           H  
ATOM    335  HA  VAL A  21     177.153 142.195  23.202  1.00  0.00           H  
ATOM    336  HB  VAL A  21     179.904 143.571  23.270  1.00  0.00           H  
ATOM    337 1HG1 VAL A  21     179.671 143.627  25.705  1.00  0.00           H  
ATOM    338 2HG1 VAL A  21     178.428 144.610  24.894  1.00  0.00           H  
ATOM    339 3HG1 VAL A  21     178.007 143.013  25.559  1.00  0.00           H  
ATOM    340 1HG2 VAL A  21     180.567 141.594  24.601  1.00  0.00           H  
ATOM    341 2HG2 VAL A  21     178.930 140.921  24.413  1.00  0.00           H  
ATOM    342 3HG2 VAL A  21     179.981 141.118  22.990  1.00  0.00           H  
ATOM    343  N   ARG A  22     177.840 145.198  21.925  1.00  0.00           N  
ATOM    344  CA  ARG A  22     177.289 146.544  21.856  1.00  0.00           C  
ATOM    345  C   ARG A  22     175.883 146.545  21.255  1.00  0.00           C  
ATOM    346  O   ARG A  22     175.041 147.326  21.695  1.00  0.00           O  
ATOM    347  CB  ARG A  22     178.192 147.446  21.027  1.00  0.00           C  
ATOM    348  CG  ARG A  22     179.519 147.795  21.680  1.00  0.00           C  
ATOM    349  CD  ARG A  22     180.441 148.467  20.727  1.00  0.00           C  
ATOM    350  NE  ARG A  22     179.980 149.802  20.378  1.00  0.00           N  
ATOM    351  CZ  ARG A  22     180.663 150.669  19.607  1.00  0.00           C  
ATOM    352  NH1 ARG A  22     181.833 150.329  19.113  1.00  0.00           N  
ATOM    353  NH2 ARG A  22     180.158 151.862  19.346  1.00  0.00           N  
ATOM    354  H   ARG A  22     178.662 144.966  21.358  1.00  0.00           H  
ATOM    355  HA  ARG A  22     177.226 146.930  22.874  1.00  0.00           H  
ATOM    356 1HB  ARG A  22     178.410 146.964  20.074  1.00  0.00           H  
ATOM    357 2HB  ARG A  22     177.674 148.380  20.811  1.00  0.00           H  
ATOM    358 1HG  ARG A  22     179.345 148.468  22.520  1.00  0.00           H  
ATOM    359 2HG  ARG A  22     180.001 146.885  22.037  1.00  0.00           H  
ATOM    360 1HD  ARG A  22     181.429 148.554  21.177  1.00  0.00           H  
ATOM    361 2HD  ARG A  22     180.508 147.881  19.812  1.00  0.00           H  
ATOM    362  HE  ARG A  22     179.083 150.100  20.741  1.00  0.00           H  
ATOM    363 1HH1 ARG A  22     182.219 149.417  19.312  1.00  0.00           H  
ATOM    364 2HH1 ARG A  22     182.346 150.979  18.535  1.00  0.00           H  
ATOM    365 1HH2 ARG A  22     179.258 152.125  19.727  1.00  0.00           H  
ATOM    366 2HH2 ARG A  22     180.671 152.513  18.770  1.00  0.00           H  
ATOM    367  N   ARG A  23     175.606 145.675  20.261  1.00  0.00           N  
ATOM    368  CA  ARG A  23     174.257 145.603  19.709  1.00  0.00           C  
ATOM    369  C   ARG A  23     173.246 145.132  20.751  1.00  0.00           C  
ATOM    370  O   ARG A  23     172.145 145.685  20.847  1.00  0.00           O  
ATOM    371  CB  ARG A  23     174.209 144.700  18.489  1.00  0.00           C  
ATOM    372  CG  ARG A  23     174.803 145.305  17.223  1.00  0.00           C  
ATOM    373  CD  ARG A  23     174.650 144.397  16.054  1.00  0.00           C  
ATOM    374  NE  ARG A  23     175.170 144.993  14.821  1.00  0.00           N  
ATOM    375  CZ  ARG A  23     174.497 145.813  13.994  1.00  0.00           C  
ATOM    376  NH1 ARG A  23     173.246 146.182  14.233  1.00  0.00           N  
ATOM    377  NH2 ARG A  23     175.136 146.244  12.933  1.00  0.00           N  
ATOM    378  H   ARG A  23     176.361 145.111  19.862  1.00  0.00           H  
ATOM    379  HA  ARG A  23     173.971 146.605  19.389  1.00  0.00           H  
ATOM    380 1HB  ARG A  23     174.768 143.786  18.703  1.00  0.00           H  
ATOM    381 2HB  ARG A  23     173.180 144.415  18.282  1.00  0.00           H  
ATOM    382 1HG  ARG A  23     174.296 146.241  17.006  1.00  0.00           H  
ATOM    383 2HG  ARG A  23     175.861 145.500  17.369  1.00  0.00           H  
ATOM    384 1HD  ARG A  23     175.223 143.486  16.249  1.00  0.00           H  
ATOM    385 2HD  ARG A  23     173.608 144.141  15.908  1.00  0.00           H  
ATOM    386  HE  ARG A  23     176.136 144.776  14.530  1.00  0.00           H  
ATOM    387 1HH1 ARG A  23     172.765 145.849  15.053  1.00  0.00           H  
ATOM    388 2HH1 ARG A  23     172.770 146.802  13.592  1.00  0.00           H  
ATOM    389 1HH2 ARG A  23     176.111 145.923  12.796  1.00  0.00           H  
ATOM    390 2HH2 ARG A  23     174.692 146.859  12.270  1.00  0.00           H  
ATOM    391  N   ILE A  24     173.642 144.157  21.581  1.00  0.00           N  
ATOM    392  CA  ILE A  24     172.769 143.745  22.669  1.00  0.00           C  
ATOM    393  C   ILE A  24     172.533 144.889  23.619  1.00  0.00           C  
ATOM    394  O   ILE A  24     171.402 145.114  24.031  1.00  0.00           O  
ATOM    395  CB  ILE A  24     173.361 142.552  23.441  1.00  0.00           C  
ATOM    396  CG1 ILE A  24     173.316 141.285  22.583  1.00  0.00           C  
ATOM    397  CG2 ILE A  24     172.613 142.340  24.749  1.00  0.00           C  
ATOM    398  CD1 ILE A  24     174.103 140.130  23.158  1.00  0.00           C  
ATOM    399  H   ILE A  24     174.533 143.679  21.412  1.00  0.00           H  
ATOM    400  HA  ILE A  24     171.807 143.464  22.242  1.00  0.00           H  
ATOM    401  HB  ILE A  24     174.410 142.746  23.661  1.00  0.00           H  
ATOM    402 1HG1 ILE A  24     172.281 140.966  22.460  1.00  0.00           H  
ATOM    403 2HG1 ILE A  24     173.709 141.504  21.590  1.00  0.00           H  
ATOM    404 1HG2 ILE A  24     173.045 141.493  25.281  1.00  0.00           H  
ATOM    405 2HG2 ILE A  24     172.696 143.235  25.364  1.00  0.00           H  
ATOM    406 3HG2 ILE A  24     171.563 142.140  24.538  1.00  0.00           H  
ATOM    407 1HD1 ILE A  24     174.023 139.269  22.493  1.00  0.00           H  
ATOM    408 2HD1 ILE A  24     175.150 140.416  23.256  1.00  0.00           H  
ATOM    409 3HD1 ILE A  24     173.704 139.869  24.137  1.00  0.00           H  
ATOM    410  N   SER A  25     173.591 145.619  23.951  1.00  0.00           N  
ATOM    411  CA  SER A  25     173.462 146.708  24.881  1.00  0.00           C  
ATOM    412  C   SER A  25     172.511 147.772  24.355  1.00  0.00           C  
ATOM    413  O   SER A  25     171.737 148.363  25.120  1.00  0.00           O  
ATOM    414  CB  SER A  25     174.824 147.315  25.155  1.00  0.00           C  
ATOM    415  OG  SER A  25     175.662 146.397  25.803  1.00  0.00           O  
ATOM    416  H   SER A  25     174.520 145.380  23.587  1.00  0.00           H  
ATOM    417  HA  SER A  25     173.058 146.304  25.803  1.00  0.00           H  
ATOM    418 1HB  SER A  25     175.279 147.627  24.216  1.00  0.00           H  
ATOM    419 2HB  SER A  25     174.708 148.204  25.773  1.00  0.00           H  
ATOM    420  HG  SER A  25     175.729 145.640  25.215  1.00  0.00           H  
ATOM    421  N   LYS A  26     172.560 148.058  23.047  1.00  0.00           N  
ATOM    422  CA  LYS A  26     171.623 149.029  22.496  1.00  0.00           C  
ATOM    423  C   LYS A  26     170.177 148.563  22.668  1.00  0.00           C  
ATOM    424  O   LYS A  26     169.307 149.375  22.997  1.00  0.00           O  
ATOM    425  CB  LYS A  26     171.924 149.281  21.018  1.00  0.00           C  
ATOM    426  CG  LYS A  26     173.201 150.071  20.761  1.00  0.00           C  
ATOM    427  CD  LYS A  26     173.443 150.262  19.272  1.00  0.00           C  
ATOM    428  CE  LYS A  26     174.722 151.044  19.013  1.00  0.00           C  
ATOM    429  NZ  LYS A  26     174.980 151.226  17.559  1.00  0.00           N  
ATOM    430  H   LYS A  26     173.281 147.633  22.457  1.00  0.00           H  
ATOM    431  HA  LYS A  26     171.741 149.961  23.033  1.00  0.00           H  
ATOM    432 1HB  LYS A  26     172.010 148.327  20.496  1.00  0.00           H  
ATOM    433 2HB  LYS A  26     171.096 149.828  20.566  1.00  0.00           H  
ATOM    434 1HG  LYS A  26     173.126 151.049  21.237  1.00  0.00           H  
ATOM    435 2HG  LYS A  26     174.049 149.540  21.193  1.00  0.00           H  
ATOM    436 1HD  LYS A  26     173.518 149.288  18.787  1.00  0.00           H  
ATOM    437 2HD  LYS A  26     172.604 150.803  18.833  1.00  0.00           H  
ATOM    438 1HE  LYS A  26     174.651 152.024  19.483  1.00  0.00           H  
ATOM    439 2HE  LYS A  26     175.567 150.515  19.455  1.00  0.00           H  
ATOM    440 1HZ  LYS A  26     175.835 151.748  17.431  1.00  0.00           H  
ATOM    441 2HZ  LYS A  26     175.067 150.322  17.116  1.00  0.00           H  
ATOM    442 3HZ  LYS A  26     174.212 151.732  17.142  1.00  0.00           H  
ATOM    443  N   LYS A  27     169.925 147.258  22.512  1.00  0.00           N  
ATOM    444  CA  LYS A  27     168.582 146.712  22.686  1.00  0.00           C  
ATOM    445  C   LYS A  27     168.151 146.668  24.162  1.00  0.00           C  
ATOM    446  O   LYS A  27     166.993 146.940  24.483  1.00  0.00           O  
ATOM    447  CB  LYS A  27     168.503 145.316  22.067  1.00  0.00           C  
ATOM    448  CG  LYS A  27     168.596 145.320  20.543  1.00  0.00           C  
ATOM    449  CD  LYS A  27     168.548 143.914  19.956  1.00  0.00           C  
ATOM    450  CE  LYS A  27     168.662 143.955  18.430  1.00  0.00           C  
ATOM    451  NZ  LYS A  27     168.653 142.592  17.825  1.00  0.00           N  
ATOM    452  H   LYS A  27     170.687 146.645  22.195  1.00  0.00           H  
ATOM    453  HA  LYS A  27     167.883 147.360  22.160  1.00  0.00           H  
ATOM    454 1HB  LYS A  27     169.325 144.707  22.454  1.00  0.00           H  
ATOM    455 2HB  LYS A  27     167.571 144.838  22.360  1.00  0.00           H  
ATOM    456 1HG  LYS A  27     167.774 145.909  20.137  1.00  0.00           H  
ATOM    457 2HG  LYS A  27     169.533 145.795  20.249  1.00  0.00           H  
ATOM    458 1HD  LYS A  27     169.382 143.330  20.356  1.00  0.00           H  
ATOM    459 2HD  LYS A  27     167.617 143.427  20.235  1.00  0.00           H  
ATOM    460 1HE  LYS A  27     167.827 144.526  18.029  1.00  0.00           H  
ATOM    461 2HE  LYS A  27     169.594 144.455  18.159  1.00  0.00           H  
ATOM    462 1HZ  LYS A  27     168.730 142.667  16.820  1.00  0.00           H  
ATOM    463 2HZ  LYS A  27     169.433 142.059  18.183  1.00  0.00           H  
ATOM    464 3HZ  LYS A  27     167.789 142.124  18.059  1.00  0.00           H  
ATOM    465  N   GLU A  28     169.092 146.337  25.056  1.00  0.00           N  
ATOM    466  CA  GLU A  28     168.829 146.223  26.491  1.00  0.00           C  
ATOM    467  C   GLU A  28     168.757 147.576  27.209  1.00  0.00           C  
ATOM    468  O   GLU A  28     168.028 147.717  28.194  1.00  0.00           O  
ATOM    469  CB  GLU A  28     169.879 145.331  27.170  1.00  0.00           C  
ATOM    470  CG  GLU A  28     169.834 143.862  26.777  1.00  0.00           C  
ATOM    471  CD  GLU A  28     168.575 143.185  27.243  1.00  0.00           C  
ATOM    472  OE1 GLU A  28     168.191 143.436  28.356  1.00  0.00           O  
ATOM    473  OE2 GLU A  28     168.001 142.399  26.507  1.00  0.00           O  
ATOM    474  H   GLU A  28     170.028 146.105  24.716  1.00  0.00           H  
ATOM    475  HA  GLU A  28     167.862 145.737  26.614  1.00  0.00           H  
ATOM    476 1HB  GLU A  28     170.879 145.713  26.940  1.00  0.00           H  
ATOM    477 2HB  GLU A  28     169.748 145.382  28.247  1.00  0.00           H  
ATOM    478 1HG  GLU A  28     169.900 143.782  25.691  1.00  0.00           H  
ATOM    479 2HG  GLU A  28     170.701 143.367  27.205  1.00  0.00           H  
ATOM    480  N   GLY A  29     169.497 148.579  26.731  1.00  0.00           N  
ATOM    481  CA  GLY A  29     169.555 149.873  27.396  1.00  0.00           C  
ATOM    482  C   GLY A  29     170.719 149.953  28.384  1.00  0.00           C  
ATOM    483  O   GLY A  29     170.654 150.665  29.387  1.00  0.00           O  
ATOM    484  H   GLY A  29     170.092 148.429  25.917  1.00  0.00           H  
ATOM    485 1HA  GLY A  29     169.657 150.653  26.643  1.00  0.00           H  
ATOM    486 2HA  GLY A  29     168.616 150.054  27.917  1.00  0.00           H  
ATOM    487  N   THR A  30     171.754 149.161  28.124  1.00  0.00           N  
ATOM    488  CA  THR A  30     172.940 149.117  28.971  1.00  0.00           C  
ATOM    489  C   THR A  30     174.087 149.975  28.459  1.00  0.00           C  
ATOM    490  O   THR A  30     174.065 150.476  27.330  1.00  0.00           O  
ATOM    491  CB  THR A  30     173.432 147.667  29.133  1.00  0.00           C  
ATOM    492  OG1 THR A  30     173.805 147.141  27.852  1.00  0.00           O  
ATOM    493  CG2 THR A  30     172.340 146.797  29.736  1.00  0.00           C  
ATOM    494  H   THR A  30     171.747 148.633  27.248  1.00  0.00           H  
ATOM    495  HA  THR A  30     172.666 149.489  29.961  1.00  0.00           H  
ATOM    496  HB  THR A  30     174.305 147.650  29.785  1.00  0.00           H  
ATOM    497  HG1 THR A  30     174.758 147.201  27.747  1.00  0.00           H  
ATOM    498 1HG2 THR A  30     172.707 145.776  29.843  1.00  0.00           H  
ATOM    499 2HG2 THR A  30     172.063 147.188  30.715  1.00  0.00           H  
ATOM    500 3HG2 THR A  30     171.469 146.803  29.083  1.00  0.00           H  
ATOM    501  N   GLU A  31     175.106 150.133  29.292  1.00  0.00           N  
ATOM    502  CA  GLU A  31     176.294 150.911  28.955  1.00  0.00           C  
ATOM    503  C   GLU A  31     177.500 150.001  28.788  1.00  0.00           C  
ATOM    504  O   GLU A  31     177.740 149.124  29.630  1.00  0.00           O  
ATOM    505  CB  GLU A  31     176.612 151.936  30.042  1.00  0.00           C  
ATOM    506  CG  GLU A  31     177.823 152.838  29.733  1.00  0.00           C  
ATOM    507  CD  GLU A  31     178.138 153.834  30.826  1.00  0.00           C  
ATOM    508  OE1 GLU A  31     177.407 153.908  31.791  1.00  0.00           O  
ATOM    509  OE2 GLU A  31     179.129 154.508  30.710  1.00  0.00           O  
ATOM    510  H   GLU A  31     175.062 149.664  30.190  1.00  0.00           H  
ATOM    511  HA  GLU A  31     176.116 151.429  28.009  1.00  0.00           H  
ATOM    512 1HB  GLU A  31     175.745 152.577  30.211  1.00  0.00           H  
ATOM    513 2HB  GLU A  31     176.814 151.412  30.965  1.00  0.00           H  
ATOM    514 1HG  GLU A  31     178.708 152.221  29.581  1.00  0.00           H  
ATOM    515 2HG  GLU A  31     177.631 153.375  28.804  1.00  0.00           H  
ATOM    516  N   VAL A  32     178.278 150.189  27.713  1.00  0.00           N  
ATOM    517  CA  VAL A  32     179.437 149.319  27.560  1.00  0.00           C  
ATOM    518  C   VAL A  32     180.726 150.100  27.422  1.00  0.00           C  
ATOM    519  O   VAL A  32     180.845 151.011  26.606  1.00  0.00           O  
ATOM    520  CB  VAL A  32     179.328 148.384  26.355  1.00  0.00           C  
ATOM    521  CG1 VAL A  32     180.593 147.492  26.289  1.00  0.00           C  
ATOM    522  CG2 VAL A  32     178.141 147.606  26.493  1.00  0.00           C  
ATOM    523  H   VAL A  32     178.062 150.912  27.039  1.00  0.00           H  
ATOM    524  HA  VAL A  32     179.516 148.702  28.443  1.00  0.00           H  
ATOM    525  HB  VAL A  32     179.285 148.952  25.431  1.00  0.00           H  
ATOM    526 1HG1 VAL A  32     180.513 146.819  25.456  1.00  0.00           H  
ATOM    527 2HG1 VAL A  32     181.488 148.084  26.174  1.00  0.00           H  
ATOM    528 3HG1 VAL A  32     180.674 146.914  27.200  1.00  0.00           H  
ATOM    529 1HG2 VAL A  32     178.055 146.915  25.665  1.00  0.00           H  
ATOM    530 2HG2 VAL A  32     178.217 147.093  27.398  1.00  0.00           H  
ATOM    531 3HG2 VAL A  32     177.289 148.250  26.525  1.00  0.00           H  
ATOM    532  N   HIS A  33     181.685 149.712  28.243  1.00  0.00           N  
ATOM    533  CA  HIS A  33     183.032 150.227  28.149  1.00  0.00           C  
ATOM    534  C   HIS A  33     183.957 149.116  27.679  1.00  0.00           C  
ATOM    535  O   HIS A  33     183.774 147.954  28.054  1.00  0.00           O  
ATOM    536  CB  HIS A  33     183.506 150.782  29.496  1.00  0.00           C  
ATOM    537  CG  HIS A  33     184.899 151.332  29.464  1.00  0.00           C  
ATOM    538  ND1 HIS A  33     185.210 152.535  28.868  1.00  0.00           N  
ATOM    539  CD2 HIS A  33     186.061 150.841  29.955  1.00  0.00           C  
ATOM    540  CE1 HIS A  33     186.507 152.762  28.993  1.00  0.00           C  
ATOM    541  NE2 HIS A  33     187.045 151.749  29.648  1.00  0.00           N  
ATOM    542  H   HIS A  33     181.442 148.999  28.936  1.00  0.00           H  
ATOM    543  HA  HIS A  33     183.055 151.048  27.437  1.00  0.00           H  
ATOM    544 1HB  HIS A  33     182.833 151.577  29.821  1.00  0.00           H  
ATOM    545 2HB  HIS A  33     183.467 149.994  30.248  1.00  0.00           H  
ATOM    546  HD2 HIS A  33     186.193 149.902  30.491  1.00  0.00           H  
ATOM    547  HE1 HIS A  33     187.039 153.637  28.619  1.00  0.00           H  
ATOM    548  HE2 HIS A  33     188.022 151.654  29.886  1.00  0.00           H  
ATOM    549  N   PHE A  34     184.962 149.460  26.878  1.00  0.00           N  
ATOM    550  CA  PHE A  34     185.907 148.447  26.424  1.00  0.00           C  
ATOM    551  C   PHE A  34     187.262 149.054  26.118  1.00  0.00           C  
ATOM    552  O   PHE A  34     187.354 150.230  25.747  1.00  0.00           O  
ATOM    553  CB  PHE A  34     185.373 147.736  25.181  1.00  0.00           C  
ATOM    554  CG  PHE A  34     185.052 148.662  24.042  1.00  0.00           C  
ATOM    555  CD1 PHE A  34     186.000 148.946  23.072  1.00  0.00           C  
ATOM    556  CD2 PHE A  34     183.801 149.252  23.941  1.00  0.00           C  
ATOM    557  CE1 PHE A  34     185.706 149.800  22.025  1.00  0.00           C  
ATOM    558  CE2 PHE A  34     183.503 150.103  22.895  1.00  0.00           C  
ATOM    559  CZ  PHE A  34     184.458 150.378  21.936  1.00  0.00           C  
ATOM    560  H   PHE A  34     185.080 150.424  26.598  1.00  0.00           H  
ATOM    561  HA  PHE A  34     186.032 147.722  27.221  1.00  0.00           H  
ATOM    562 1HB  PHE A  34     186.109 147.011  24.832  1.00  0.00           H  
ATOM    563 2HB  PHE A  34     184.469 147.185  25.435  1.00  0.00           H  
ATOM    564  HD1 PHE A  34     186.987 148.488  23.141  1.00  0.00           H  
ATOM    565  HD2 PHE A  34     183.047 149.036  24.698  1.00  0.00           H  
ATOM    566  HE1 PHE A  34     186.461 150.015  21.269  1.00  0.00           H  
ATOM    567  HE2 PHE A  34     182.515 150.560  22.826  1.00  0.00           H  
ATOM    568  HZ  PHE A  34     184.225 151.051  21.112  1.00  0.00           H  
ATOM    569  N   GLU A  35     188.301 148.232  26.213  1.00  0.00           N  
ATOM    570  CA  GLU A  35     189.671 148.682  25.964  1.00  0.00           C  
ATOM    571  C   GLU A  35     190.471 147.597  25.222  1.00  0.00           C  
ATOM    572  O   GLU A  35     190.240 146.393  25.387  1.00  0.00           O  
ATOM    573  CB  GLU A  35     190.363 149.039  27.282  1.00  0.00           C  
ATOM    574  CG  GLU A  35     189.683 150.148  28.069  1.00  0.00           C  
ATOM    575  CD  GLU A  35     190.414 150.503  29.334  1.00  0.00           C  
ATOM    576  OE1 GLU A  35     191.546 150.104  29.475  1.00  0.00           O  
ATOM    577  OE2 GLU A  35     189.841 151.173  30.161  1.00  0.00           O  
ATOM    578  H   GLU A  35     188.103 147.259  26.477  1.00  0.00           H  
ATOM    579  HA  GLU A  35     189.628 149.556  25.314  1.00  0.00           H  
ATOM    580 1HB  GLU A  35     190.409 148.155  27.919  1.00  0.00           H  
ATOM    581 2HB  GLU A  35     191.388 149.351  27.082  1.00  0.00           H  
ATOM    582 1HG  GLU A  35     189.614 151.036  27.442  1.00  0.00           H  
ATOM    583 2HG  GLU A  35     188.670 149.835  28.318  1.00  0.00           H  
ATOM    584  N   LYS A  36     191.395 148.000  24.355  1.00  0.00           N  
ATOM    585  CA  LYS A  36     192.299 147.011  23.761  1.00  0.00           C  
ATOM    586  C   LYS A  36     193.755 147.167  24.188  1.00  0.00           C  
ATOM    587  O   LYS A  36     194.212 148.269  24.510  1.00  0.00           O  
ATOM    588  CB  LYS A  36     192.186 147.076  22.238  1.00  0.00           C  
ATOM    589  CG  LYS A  36     190.821 146.671  21.715  1.00  0.00           C  
ATOM    590  CD  LYS A  36     190.714 146.813  20.202  1.00  0.00           C  
ATOM    591  CE  LYS A  36     189.315 146.460  19.738  1.00  0.00           C  
ATOM    592  NZ  LYS A  36     189.096 146.714  18.286  1.00  0.00           N  
ATOM    593  H   LYS A  36     191.482 148.984  24.123  1.00  0.00           H  
ATOM    594  HA  LYS A  36     191.983 146.017  24.080  1.00  0.00           H  
ATOM    595 1HB  LYS A  36     192.398 148.089  21.893  1.00  0.00           H  
ATOM    596 2HB  LYS A  36     192.931 146.412  21.790  1.00  0.00           H  
ATOM    597 1HG  LYS A  36     190.634 145.639  21.991  1.00  0.00           H  
ATOM    598 2HG  LYS A  36     190.053 147.287  22.176  1.00  0.00           H  
ATOM    599 1HD  LYS A  36     190.937 147.838  19.907  1.00  0.00           H  
ATOM    600 2HD  LYS A  36     191.428 146.146  19.708  1.00  0.00           H  
ATOM    601 1HE  LYS A  36     189.137 145.405  19.936  1.00  0.00           H  
ATOM    602 2HE  LYS A  36     188.596 147.051  20.307  1.00  0.00           H  
ATOM    603 1HZ  LYS A  36     188.106 146.438  18.126  1.00  0.00           H  
ATOM    604 2HZ  LYS A  36     189.220 147.687  18.080  1.00  0.00           H  
ATOM    605 3HZ  LYS A  36     189.753 146.148  17.673  1.00  0.00           H  
ATOM    606  N   SER A  37     194.493 146.059  24.107  1.00  0.00           N  
ATOM    607  CA  SER A  37     195.913 145.983  24.409  1.00  0.00           C  
ATOM    608  C   SER A  37     196.546 144.941  23.488  1.00  0.00           C  
ATOM    609  O   SER A  37     195.887 144.431  22.566  1.00  0.00           O  
ATOM    610  CB  SER A  37     196.134 145.617  25.864  1.00  0.00           C  
ATOM    611  OG  SER A  37     197.484 145.751  26.216  1.00  0.00           O  
ATOM    612  H   SER A  37     194.018 145.178  23.883  1.00  0.00           H  
ATOM    613  HA  SER A  37     196.374 146.955  24.233  1.00  0.00           H  
ATOM    614 1HB  SER A  37     195.525 146.261  26.498  1.00  0.00           H  
ATOM    615 2HB  SER A  37     195.812 144.591  26.034  1.00  0.00           H  
ATOM    616  HG  SER A  37     197.492 146.156  27.086  1.00  0.00           H  
ATOM    617  N   ASP A  38     197.777 144.525  23.757  1.00  0.00           N  
ATOM    618  CA  ASP A  38     198.472 143.732  22.754  1.00  0.00           C  
ATOM    619  C   ASP A  38     197.969 142.278  22.734  1.00  0.00           C  
ATOM    620  O   ASP A  38     198.516 141.372  23.376  1.00  0.00           O  
ATOM    621  CB  ASP A  38     199.980 143.757  23.015  1.00  0.00           C  
ATOM    622  CG  ASP A  38     200.780 143.037  21.937  1.00  0.00           C  
ATOM    623  OD1 ASP A  38     200.245 142.816  20.876  1.00  0.00           O  
ATOM    624  OD2 ASP A  38     201.917 142.715  22.185  1.00  0.00           O  
ATOM    625  H   ASP A  38     198.245 144.803  24.613  1.00  0.00           H  
ATOM    626  HA  ASP A  38     198.277 144.176  21.773  1.00  0.00           H  
ATOM    627 1HB  ASP A  38     200.323 144.790  23.072  1.00  0.00           H  
ATOM    628 2HB  ASP A  38     200.191 143.288  23.977  1.00  0.00           H  
ATOM    629  N   GLY A  39     196.902 142.095  21.945  1.00  0.00           N  
ATOM    630  CA  GLY A  39     196.224 140.818  21.732  1.00  0.00           C  
ATOM    631  C   GLY A  39     195.032 140.560  22.658  1.00  0.00           C  
ATOM    632  O   GLY A  39     194.514 139.429  22.690  1.00  0.00           O  
ATOM    633  H   GLY A  39     196.512 142.944  21.537  1.00  0.00           H  
ATOM    634 1HA  GLY A  39     195.894 140.770  20.692  1.00  0.00           H  
ATOM    635 2HA  GLY A  39     196.945 140.018  21.853  1.00  0.00           H  
ATOM    636  N   THR A  40     194.608 141.555  23.442  1.00  0.00           N  
ATOM    637  CA  THR A  40     193.494 141.325  24.363  1.00  0.00           C  
ATOM    638  C   THR A  40     192.330 142.319  24.155  1.00  0.00           C  
ATOM    639  O   THR A  40     192.500 143.415  23.609  1.00  0.00           O  
ATOM    640  CB  THR A  40     193.980 141.402  25.822  1.00  0.00           C  
ATOM    641  OG1 THR A  40     194.389 142.743  26.122  1.00  0.00           O  
ATOM    642  CG2 THR A  40     195.150 140.457  26.045  1.00  0.00           C  
ATOM    643  H   THR A  40     195.042 142.477  23.360  1.00  0.00           H  
ATOM    644  HA  THR A  40     193.098 140.332  24.183  1.00  0.00           H  
ATOM    645  HB  THR A  40     193.165 141.127  26.491  1.00  0.00           H  
ATOM    646  HG1 THR A  40     194.046 142.996  26.983  1.00  0.00           H  
ATOM    647 1HG2 THR A  40     195.480 140.524  27.082  1.00  0.00           H  
ATOM    648 2HG2 THR A  40     194.839 139.435  25.828  1.00  0.00           H  
ATOM    649 3HG2 THR A  40     195.972 140.733  25.385  1.00  0.00           H  
ATOM    650  N   LEU A  41     191.114 141.913  24.544  1.00  0.00           N  
ATOM    651  CA  LEU A  41     189.983 142.854  24.621  1.00  0.00           C  
ATOM    652  C   LEU A  41     189.211 142.777  25.927  1.00  0.00           C  
ATOM    653  O   LEU A  41     188.733 141.718  26.355  1.00  0.00           O  
ATOM    654  CB  LEU A  41     189.019 142.652  23.449  1.00  0.00           C  
ATOM    655  CG  LEU A  41     187.647 143.437  23.464  1.00  0.00           C  
ATOM    656  CD1 LEU A  41     187.874 144.964  23.356  1.00  0.00           C  
ATOM    657  CD2 LEU A  41     186.798 142.940  22.292  1.00  0.00           C  
ATOM    658  H   LEU A  41     190.993 140.929  24.825  1.00  0.00           H  
ATOM    659  HA  LEU A  41     190.388 143.868  24.553  1.00  0.00           H  
ATOM    660 1HB  LEU A  41     189.537 142.961  22.589  1.00  0.00           H  
ATOM    661 2HB  LEU A  41     188.810 141.615  23.359  1.00  0.00           H  
ATOM    662  HG  LEU A  41     187.129 143.246  24.383  1.00  0.00           H  
ATOM    663 1HD1 LEU A  41     186.910 145.480  23.352  1.00  0.00           H  
ATOM    664 2HD1 LEU A  41     188.461 145.323  24.200  1.00  0.00           H  
ATOM    665 3HD1 LEU A  41     188.394 145.195  22.429  1.00  0.00           H  
ATOM    666 1HD2 LEU A  41     185.829 143.449  22.276  1.00  0.00           H  
ATOM    667 2HD2 LEU A  41     187.311 143.138  21.377  1.00  0.00           H  
ATOM    668 3HD2 LEU A  41     186.643 141.867  22.400  1.00  0.00           H  
ATOM    669  N   GLU A  42     189.061 143.933  26.553  1.00  0.00           N  
ATOM    670  CA  GLU A  42     188.261 144.109  27.747  1.00  0.00           C  
ATOM    671  C   GLU A  42     186.849 144.625  27.455  1.00  0.00           C  
ATOM    672  O   GLU A  42     186.692 145.644  26.776  1.00  0.00           O  
ATOM    673  CB  GLU A  42     188.971 145.070  28.704  1.00  0.00           C  
ATOM    674  CG  GLU A  42     188.288 145.233  30.054  1.00  0.00           C  
ATOM    675  CD  GLU A  42     189.115 146.012  31.038  1.00  0.00           C  
ATOM    676  OE1 GLU A  42     190.316 145.894  31.000  1.00  0.00           O  
ATOM    677  OE2 GLU A  42     188.545 146.725  31.830  1.00  0.00           O  
ATOM    678  H   GLU A  42     189.545 144.763  26.188  1.00  0.00           H  
ATOM    679  HA  GLU A  42     188.181 143.137  28.251  1.00  0.00           H  
ATOM    680 1HB  GLU A  42     189.987 144.718  28.884  1.00  0.00           H  
ATOM    681 2HB  GLU A  42     189.042 146.055  28.243  1.00  0.00           H  
ATOM    682 1HG  GLU A  42     187.338 145.747  29.909  1.00  0.00           H  
ATOM    683 2HG  GLU A  42     188.076 144.246  30.464  1.00  0.00           H  
ATOM    684  N   ILE A  43     185.827 143.895  27.945  1.00  0.00           N  
ATOM    685  CA  ILE A  43     184.429 144.281  27.772  1.00  0.00           C  
ATOM    686  C   ILE A  43     183.685 144.475  29.114  1.00  0.00           C  
ATOM    687  O   ILE A  43     183.562 143.513  29.882  1.00  0.00           O  
ATOM    688  CB  ILE A  43     183.717 143.128  27.072  1.00  0.00           C  
ATOM    689  CG1 ILE A  43     184.373 142.842  25.709  1.00  0.00           C  
ATOM    690  CG2 ILE A  43     182.224 143.455  26.922  1.00  0.00           C  
ATOM    691  CD1 ILE A  43     183.908 141.595  25.032  1.00  0.00           C  
ATOM    692  H   ILE A  43     186.013 143.021  28.446  1.00  0.00           H  
ATOM    693  HA  ILE A  43     184.374 145.203  27.199  1.00  0.00           H  
ATOM    694  HB  ILE A  43     183.835 142.277  27.657  1.00  0.00           H  
ATOM    695 1HG1 ILE A  43     184.212 143.671  25.060  1.00  0.00           H  
ATOM    696 2HG1 ILE A  43     185.427 142.711  25.852  1.00  0.00           H  
ATOM    697 1HG2 ILE A  43     181.703 142.633  26.458  1.00  0.00           H  
ATOM    698 2HG2 ILE A  43     181.785 143.632  27.897  1.00  0.00           H  
ATOM    699 3HG2 ILE A  43     182.124 144.352  26.317  1.00  0.00           H  
ATOM    700 1HD1 ILE A  43     184.459 141.483  24.112  1.00  0.00           H  
ATOM    701 2HD1 ILE A  43     184.115 140.739  25.673  1.00  0.00           H  
ATOM    702 3HD1 ILE A  43     182.865 141.641  24.813  1.00  0.00           H  
ATOM    703  N   ARG A  44     183.093 145.633  29.393  1.00  0.00           N  
ATOM    704  CA  ARG A  44     182.384 145.770  30.682  1.00  0.00           C  
ATOM    705  C   ARG A  44     180.978 146.323  30.522  1.00  0.00           C  
ATOM    706  O   ARG A  44     180.817 147.451  30.039  1.00  0.00           O  
ATOM    707  CB  ARG A  44     183.161 146.678  31.624  1.00  0.00           C  
ATOM    708  CG  ARG A  44     182.536 146.856  33.000  1.00  0.00           C  
ATOM    709  CD  ARG A  44     183.397 147.673  33.892  1.00  0.00           C  
ATOM    710  NE  ARG A  44     182.929 147.649  35.269  1.00  0.00           N  
ATOM    711  CZ  ARG A  44     183.388 148.454  36.247  1.00  0.00           C  
ATOM    712  NH1 ARG A  44     184.326 149.339  35.986  1.00  0.00           N  
ATOM    713  NH2 ARG A  44     182.897 148.354  37.469  1.00  0.00           N  
ATOM    714  H   ARG A  44     183.199 146.421  28.736  1.00  0.00           H  
ATOM    715  HA  ARG A  44     182.267 144.784  31.119  1.00  0.00           H  
ATOM    716 1HB  ARG A  44     184.165 146.283  31.767  1.00  0.00           H  
ATOM    717 2HB  ARG A  44     183.258 147.669  31.176  1.00  0.00           H  
ATOM    718 1HG  ARG A  44     181.573 147.357  32.901  1.00  0.00           H  
ATOM    719 2HG  ARG A  44     182.392 145.879  33.462  1.00  0.00           H  
ATOM    720 1HD  ARG A  44     184.416 147.284  33.871  1.00  0.00           H  
ATOM    721 2HD  ARG A  44     183.397 148.707  33.550  1.00  0.00           H  
ATOM    722  HE  ARG A  44     182.210 146.982  35.509  1.00  0.00           H  
ATOM    723 1HH1 ARG A  44     184.700 149.416  35.051  1.00  0.00           H  
ATOM    724 2HH1 ARG A  44     184.669 149.941  36.718  1.00  0.00           H  
ATOM    725 1HH2 ARG A  44     182.178 147.674  37.671  1.00  0.00           H  
ATOM    726 2HH2 ARG A  44     183.241 148.957  38.202  1.00  0.00           H  
ATOM    727  N   VAL A  45     179.941 145.584  30.973  1.00  0.00           N  
ATOM    728  CA  VAL A  45     178.578 146.055  30.718  1.00  0.00           C  
ATOM    729  C   VAL A  45     177.766 146.359  31.996  1.00  0.00           C  
ATOM    730  O   VAL A  45     177.597 145.492  32.878  1.00  0.00           O  
ATOM    731  CB  VAL A  45     177.789 144.969  29.946  1.00  0.00           C  
ATOM    732  CG1 VAL A  45     176.394 145.542  29.564  1.00  0.00           C  
ATOM    733  CG2 VAL A  45     178.597 144.397  28.746  1.00  0.00           C  
ATOM    734  H   VAL A  45     180.067 144.674  31.436  1.00  0.00           H  
ATOM    735  HA  VAL A  45     178.628 146.970  30.125  1.00  0.00           H  
ATOM    736  HB  VAL A  45     177.595 144.135  30.629  1.00  0.00           H  
ATOM    737 1HG1 VAL A  45     175.839 144.789  29.070  1.00  0.00           H  
ATOM    738 2HG1 VAL A  45     175.850 145.862  30.443  1.00  0.00           H  
ATOM    739 3HG1 VAL A  45     176.477 146.381  28.907  1.00  0.00           H  
ATOM    740 1HG2 VAL A  45     178.015 143.620  28.259  1.00  0.00           H  
ATOM    741 2HG2 VAL A  45     178.822 145.135  28.045  1.00  0.00           H  
ATOM    742 3HG2 VAL A  45     179.528 143.974  29.113  1.00  0.00           H  
ATOM    743  N   LYS A  46     177.205 147.564  32.072  1.00  0.00           N  
ATOM    744  CA  LYS A  46     176.434 147.960  33.245  1.00  0.00           C  
ATOM    745  C   LYS A  46     174.975 147.545  33.079  1.00  0.00           C  
ATOM    746  O   LYS A  46     174.392 147.749  32.021  1.00  0.00           O  
ATOM    747  CB  LYS A  46     176.499 149.474  33.466  1.00  0.00           C  
ATOM    748  CG  LYS A  46     177.895 150.042  33.754  1.00  0.00           C  
ATOM    749  CD  LYS A  46     177.805 151.544  34.042  1.00  0.00           C  
ATOM    750  CE  LYS A  46     179.165 152.224  34.108  1.00  0.00           C  
ATOM    751  NZ  LYS A  46     179.019 153.709  34.216  1.00  0.00           N  
ATOM    752  H   LYS A  46     177.342 148.211  31.287  1.00  0.00           H  
ATOM    753  HA  LYS A  46     176.825 147.449  34.115  1.00  0.00           H  
ATOM    754 1HB  LYS A  46     176.116 149.979  32.577  1.00  0.00           H  
ATOM    755 2HB  LYS A  46     175.848 149.742  34.295  1.00  0.00           H  
ATOM    756 1HG  LYS A  46     178.333 149.539  34.608  1.00  0.00           H  
ATOM    757 2HG  LYS A  46     178.536 149.880  32.884  1.00  0.00           H  
ATOM    758 1HD  LYS A  46     177.218 152.031  33.273  1.00  0.00           H  
ATOM    759 2HD  LYS A  46     177.302 151.693  34.995  1.00  0.00           H  
ATOM    760 1HE  LYS A  46     179.716 151.855  34.972  1.00  0.00           H  
ATOM    761 2HE  LYS A  46     179.723 151.993  33.202  1.00  0.00           H  
ATOM    762 1HZ  LYS A  46     179.925 154.145  34.240  1.00  0.00           H  
ATOM    763 2HZ  LYS A  46     178.497 154.035  33.372  1.00  0.00           H  
ATOM    764 3HZ  LYS A  46     178.502 153.954  35.044  1.00  0.00           H  
ATOM    765  N   ASN A  47     174.354 147.061  34.156  1.00  0.00           N  
ATOM    766  CA  ASN A  47     172.935 146.682  34.178  1.00  0.00           C  
ATOM    767  C   ASN A  47     172.517 145.611  33.151  1.00  0.00           C  
ATOM    768  O   ASN A  47     171.434 145.686  32.579  1.00  0.00           O  
ATOM    769  CB  ASN A  47     172.081 147.927  33.983  1.00  0.00           C  
ATOM    770  CG  ASN A  47     172.309 148.931  35.067  1.00  0.00           C  
ATOM    771  OD1 ASN A  47     172.433 148.578  36.250  1.00  0.00           O  
ATOM    772  ND2 ASN A  47     172.370 150.188  34.695  1.00  0.00           N  
ATOM    773  H   ASN A  47     174.883 146.945  35.010  1.00  0.00           H  
ATOM    774  HA  ASN A  47     172.712 146.272  35.161  1.00  0.00           H  
ATOM    775 1HB  ASN A  47     172.285 148.384  33.019  1.00  0.00           H  
ATOM    776 2HB  ASN A  47     171.029 147.643  33.992  1.00  0.00           H  
ATOM    777 1HD2 ASN A  47     172.520 150.906  35.377  1.00  0.00           H  
ATOM    778 2HD2 ASN A  47     172.263 150.431  33.729  1.00  0.00           H  
ATOM    779  N   LEU A  48     173.372 144.611  32.941  1.00  0.00           N  
ATOM    780  CA  LEU A  48     173.035 143.544  31.996  1.00  0.00           C  
ATOM    781  C   LEU A  48     172.370 142.340  32.675  1.00  0.00           C  
ATOM    782  O   LEU A  48     172.845 141.850  33.701  1.00  0.00           O  
ATOM    783  CB  LEU A  48     174.305 143.061  31.295  1.00  0.00           C  
ATOM    784  CG  LEU A  48     174.163 142.027  30.135  1.00  0.00           C  
ATOM    785  CD1 LEU A  48     173.467 142.689  28.914  1.00  0.00           C  
ATOM    786  CD2 LEU A  48     175.523 141.524  29.757  1.00  0.00           C  
ATOM    787  H   LEU A  48     174.246 144.610  33.440  1.00  0.00           H  
ATOM    788  HA  LEU A  48     172.345 143.952  31.260  1.00  0.00           H  
ATOM    789 1HB  LEU A  48     174.810 143.897  30.938  1.00  0.00           H  
ATOM    790 2HB  LEU A  48     174.926 142.604  32.046  1.00  0.00           H  
ATOM    791  HG  LEU A  48     173.565 141.180  30.464  1.00  0.00           H  
ATOM    792 1HD1 LEU A  48     173.396 141.990  28.120  1.00  0.00           H  
ATOM    793 2HD1 LEU A  48     172.471 143.029  29.180  1.00  0.00           H  
ATOM    794 3HD1 LEU A  48     174.033 143.522  28.567  1.00  0.00           H  
ATOM    795 1HD2 LEU A  48     175.412 140.793  28.973  1.00  0.00           H  
ATOM    796 2HD2 LEU A  48     176.148 142.338  29.413  1.00  0.00           H  
ATOM    797 3HD2 LEU A  48     175.972 141.067  30.607  1.00  0.00           H  
ATOM    798  N   HIS A  49     171.291 141.850  32.063  1.00  0.00           N  
ATOM    799  CA  HIS A  49     170.548 140.656  32.470  1.00  0.00           C  
ATOM    800  C   HIS A  49     171.373 139.371  32.287  1.00  0.00           C  
ATOM    801  O   HIS A  49     172.117 139.230  31.308  1.00  0.00           O  
ATOM    802  CB  HIS A  49     169.227 140.561  31.691  1.00  0.00           C  
ATOM    803  CG  HIS A  49     168.240 139.556  32.251  1.00  0.00           C  
ATOM    804  ND1 HIS A  49     168.341 138.190  32.045  1.00  0.00           N  
ATOM    805  CD2 HIS A  49     167.135 139.740  33.014  1.00  0.00           C  
ATOM    806  CE1 HIS A  49     167.338 137.580  32.668  1.00  0.00           C  
ATOM    807  NE2 HIS A  49     166.596 138.500  33.259  1.00  0.00           N  
ATOM    808  H   HIS A  49     170.929 142.364  31.272  1.00  0.00           H  
ATOM    809  HA  HIS A  49     170.300 140.736  33.529  1.00  0.00           H  
ATOM    810 1HB  HIS A  49     168.743 141.541  31.680  1.00  0.00           H  
ATOM    811 2HB  HIS A  49     169.436 140.292  30.656  1.00  0.00           H  
ATOM    812  HD2 HIS A  49     166.747 140.695  33.373  1.00  0.00           H  
ATOM    813  HE1 HIS A  49     167.151 136.505  32.687  1.00  0.00           H  
ATOM    814  HE2 HIS A  49     165.760 138.326  33.806  1.00  0.00           H  
ATOM    815  N   GLU A  50     171.237 138.429  33.226  1.00  0.00           N  
ATOM    816  CA  GLU A  50     171.929 137.138  33.161  1.00  0.00           C  
ATOM    817  C   GLU A  50     171.738 136.384  31.843  1.00  0.00           C  
ATOM    818  O   GLU A  50     172.665 135.703  31.382  1.00  0.00           O  
ATOM    819  CB  GLU A  50     171.459 136.228  34.299  1.00  0.00           C  
ATOM    820  CG  GLU A  50     172.130 134.843  34.311  1.00  0.00           C  
ATOM    821  CD  GLU A  50     171.709 133.994  35.476  1.00  0.00           C  
ATOM    822  OE1 GLU A  50     170.994 134.486  36.315  1.00  0.00           O  
ATOM    823  OE2 GLU A  50     172.086 132.835  35.517  1.00  0.00           O  
ATOM    824  H   GLU A  50     170.634 138.608  34.018  1.00  0.00           H  
ATOM    825  HA  GLU A  50     172.992 137.327  33.297  1.00  0.00           H  
ATOM    826 1HB  GLU A  50     171.660 136.711  35.254  1.00  0.00           H  
ATOM    827 2HB  GLU A  50     170.380 136.084  34.222  1.00  0.00           H  
ATOM    828 1HG  GLU A  50     171.871 134.305  33.400  1.00  0.00           H  
ATOM    829 2HG  GLU A  50     173.213 134.968  34.326  1.00  0.00           H  
ATOM    830  N   LYS A  51     170.544 136.431  31.251  1.00  0.00           N  
ATOM    831  CA  LYS A  51     170.335 135.695  30.009  1.00  0.00           C  
ATOM    832  C   LYS A  51     171.340 136.136  28.958  1.00  0.00           C  
ATOM    833  O   LYS A  51     171.962 135.303  28.294  1.00  0.00           O  
ATOM    834  CB  LYS A  51     168.908 135.892  29.494  1.00  0.00           C  
ATOM    835  CG  LYS A  51     168.580 135.104  28.233  1.00  0.00           C  
ATOM    836  CD  LYS A  51     167.120 135.274  27.839  1.00  0.00           C  
ATOM    837  CE  LYS A  51     166.741 134.340  26.699  1.00  0.00           C  
ATOM    838  NZ  LYS A  51     167.402 134.724  25.422  1.00  0.00           N  
ATOM    839  H   LYS A  51     169.788 136.989  31.652  1.00  0.00           H  
ATOM    840  HA  LYS A  51     170.493 134.636  30.203  1.00  0.00           H  
ATOM    841 1HB  LYS A  51     168.198 135.596  30.268  1.00  0.00           H  
ATOM    842 2HB  LYS A  51     168.740 136.948  29.282  1.00  0.00           H  
ATOM    843 1HG  LYS A  51     169.211 135.449  27.414  1.00  0.00           H  
ATOM    844 2HG  LYS A  51     168.781 134.046  28.402  1.00  0.00           H  
ATOM    845 1HD  LYS A  51     166.484 135.061  28.699  1.00  0.00           H  
ATOM    846 2HD  LYS A  51     166.945 136.303  27.526  1.00  0.00           H  
ATOM    847 1HE  LYS A  51     167.031 133.321  26.952  1.00  0.00           H  
ATOM    848 2HE  LYS A  51     165.661 134.362  26.555  1.00  0.00           H  
ATOM    849 1HZ  LYS A  51     167.125 134.082  24.693  1.00  0.00           H  
ATOM    850 2HZ  LYS A  51     167.125 135.662  25.168  1.00  0.00           H  
ATOM    851 3HZ  LYS A  51     168.404 134.689  25.538  1.00  0.00           H  
ATOM    852  N   ARG A  52     171.523 137.456  28.848  1.00  0.00           N  
ATOM    853  CA  ARG A  52     172.413 138.008  27.848  1.00  0.00           C  
ATOM    854  C   ARG A  52     173.857 137.698  28.181  1.00  0.00           C  
ATOM    855  O   ARG A  52     174.653 137.469  27.265  1.00  0.00           O  
ATOM    856  CB  ARG A  52     172.250 139.489  27.753  1.00  0.00           C  
ATOM    857  CG  ARG A  52     170.935 139.987  27.228  1.00  0.00           C  
ATOM    858  CD  ARG A  52     170.640 139.501  25.877  1.00  0.00           C  
ATOM    859  NE  ARG A  52     169.528 140.210  25.327  1.00  0.00           N  
ATOM    860  CZ  ARG A  52     168.906 139.943  24.187  1.00  0.00           C  
ATOM    861  NH1 ARG A  52     169.261 138.921  23.416  1.00  0.00           N  
ATOM    862  NH2 ARG A  52     167.918 140.750  23.874  1.00  0.00           N  
ATOM    863  H   ARG A  52     171.004 138.065  29.459  1.00  0.00           H  
ATOM    864  HA  ARG A  52     172.181 137.560  26.891  1.00  0.00           H  
ATOM    865 1HB  ARG A  52     172.380 139.908  28.743  1.00  0.00           H  
ATOM    866 2HB  ARG A  52     173.032 139.870  27.110  1.00  0.00           H  
ATOM    867 1HG  ARG A  52     170.133 139.658  27.888  1.00  0.00           H  
ATOM    868 2HG  ARG A  52     170.951 141.069  27.198  1.00  0.00           H  
ATOM    869 1HD  ARG A  52     171.497 139.614  25.221  1.00  0.00           H  
ATOM    870 2HD  ARG A  52     170.360 138.450  25.937  1.00  0.00           H  
ATOM    871  HE  ARG A  52     169.165 141.019  25.849  1.00  0.00           H  
ATOM    872 1HH1 ARG A  52     170.034 138.292  23.698  1.00  0.00           H  
ATOM    873 2HH1 ARG A  52     168.771 138.739  22.556  1.00  0.00           H  
ATOM    874 1HH2 ARG A  52     167.714 141.517  24.542  1.00  0.00           H  
ATOM    875 2HH2 ARG A  52     167.383 140.626  23.030  1.00  0.00           H  
ATOM    876  N   GLU A  53     174.206 137.704  29.471  1.00  0.00           N  
ATOM    877  CA  GLU A  53     175.564 137.376  29.890  1.00  0.00           C  
ATOM    878  C   GLU A  53     175.923 136.000  29.375  1.00  0.00           C  
ATOM    879  O   GLU A  53     177.021 135.795  28.847  1.00  0.00           O  
ATOM    880  CB  GLU A  53     175.697 137.423  31.414  1.00  0.00           C  
ATOM    881  CG  GLU A  53     177.041 136.943  31.942  1.00  0.00           C  
ATOM    882  CD  GLU A  53     177.255 137.282  33.391  1.00  0.00           C  
ATOM    883  OE1 GLU A  53     176.556 138.129  33.893  1.00  0.00           O  
ATOM    884  OE2 GLU A  53     178.118 136.692  33.997  1.00  0.00           O  
ATOM    885  H   GLU A  53     173.507 137.976  30.169  1.00  0.00           H  
ATOM    886  HA  GLU A  53     176.249 138.099  29.464  1.00  0.00           H  
ATOM    887 1HB  GLU A  53     175.546 138.445  31.761  1.00  0.00           H  
ATOM    888 2HB  GLU A  53     174.920 136.805  31.866  1.00  0.00           H  
ATOM    889 1HG  GLU A  53     177.103 135.862  31.821  1.00  0.00           H  
ATOM    890 2HG  GLU A  53     177.835 137.393  31.348  1.00  0.00           H  
ATOM    891  N   ARG A  54     174.982 135.063  29.504  1.00  0.00           N  
ATOM    892  CA  ARG A  54     175.199 133.709  29.033  1.00  0.00           C  
ATOM    893  C   ARG A  54     175.293 133.639  27.504  1.00  0.00           C  
ATOM    894  O   ARG A  54     176.168 132.942  26.979  1.00  0.00           O  
ATOM    895  CB  ARG A  54     174.097 132.809  29.561  1.00  0.00           C  
ATOM    896  CG  ARG A  54     174.210 132.552  31.070  1.00  0.00           C  
ATOM    897  CD  ARG A  54     173.131 131.674  31.602  1.00  0.00           C  
ATOM    898  NE  ARG A  54     173.267 131.475  33.059  1.00  0.00           N  
ATOM    899  CZ  ARG A  54     174.041 130.559  33.670  1.00  0.00           C  
ATOM    900  NH1 ARG A  54     174.789 129.702  32.990  1.00  0.00           N  
ATOM    901  NH2 ARG A  54     174.027 130.551  34.984  1.00  0.00           N  
ATOM    902  H   ARG A  54     174.113 135.305  30.000  1.00  0.00           H  
ATOM    903  HA  ARG A  54     176.144 133.359  29.449  1.00  0.00           H  
ATOM    904 1HB  ARG A  54     173.127 133.273  29.371  1.00  0.00           H  
ATOM    905 2HB  ARG A  54     174.118 131.852  29.045  1.00  0.00           H  
ATOM    906 1HG  ARG A  54     175.176 132.095  31.279  1.00  0.00           H  
ATOM    907 2HG  ARG A  54     174.148 133.507  31.595  1.00  0.00           H  
ATOM    908 1HD  ARG A  54     172.168 132.156  31.420  1.00  0.00           H  
ATOM    909 2HD  ARG A  54     173.148 130.705  31.110  1.00  0.00           H  
ATOM    910  HE  ARG A  54     172.731 132.087  33.699  1.00  0.00           H  
ATOM    911 1HH1 ARG A  54     174.796 129.718  31.981  1.00  0.00           H  
ATOM    912 2HH1 ARG A  54     175.359 129.028  33.482  1.00  0.00           H  
ATOM    913 1HH2 ARG A  54     173.427 131.245  35.464  1.00  0.00           H  
ATOM    914 2HH2 ARG A  54     174.583 129.892  35.506  1.00  0.00           H  
ATOM    915  N   GLU A  55     174.438 134.387  26.793  1.00  0.00           N  
ATOM    916  CA  GLU A  55     174.479 134.412  25.332  1.00  0.00           C  
ATOM    917  C   GLU A  55     175.807 134.988  24.829  1.00  0.00           C  
ATOM    918  O   GLU A  55     176.402 134.462  23.886  1.00  0.00           O  
ATOM    919  CB  GLU A  55     173.311 135.233  24.780  1.00  0.00           C  
ATOM    920  CG  GLU A  55     171.946 134.586  24.963  1.00  0.00           C  
ATOM    921  CD  GLU A  55     170.817 135.459  24.493  1.00  0.00           C  
ATOM    922  OE1 GLU A  55     171.074 136.576  24.111  1.00  0.00           O  
ATOM    923  OE2 GLU A  55     169.695 135.010  24.516  1.00  0.00           O  
ATOM    924  H   GLU A  55     173.694 134.900  27.287  1.00  0.00           H  
ATOM    925  HA  GLU A  55     174.394 133.384  24.968  1.00  0.00           H  
ATOM    926 1HB  GLU A  55     173.288 136.207  25.269  1.00  0.00           H  
ATOM    927 2HB  GLU A  55     173.459 135.405  23.714  1.00  0.00           H  
ATOM    928 1HG  GLU A  55     171.922 133.649  24.407  1.00  0.00           H  
ATOM    929 2HG  GLU A  55     171.805 134.353  26.018  1.00  0.00           H  
ATOM    930  N   ILE A  56     176.306 136.037  25.503  1.00  0.00           N  
ATOM    931  CA  ILE A  56     177.565 136.649  25.108  1.00  0.00           C  
ATOM    932  C   ILE A  56     178.708 135.699  25.372  1.00  0.00           C  
ATOM    933  O   ILE A  56     179.591 135.576  24.518  1.00  0.00           O  
ATOM    934  CB  ILE A  56     177.806 137.971  25.861  1.00  0.00           C  
ATOM    935  CG1 ILE A  56     176.792 139.029  25.421  1.00  0.00           C  
ATOM    936  CG2 ILE A  56     179.227 138.462  25.631  1.00  0.00           C  
ATOM    937  CD1 ILE A  56     176.746 140.243  26.320  1.00  0.00           C  
ATOM    938  H   ILE A  56     175.741 136.445  26.253  1.00  0.00           H  
ATOM    939  HA  ILE A  56     177.554 136.828  24.049  1.00  0.00           H  
ATOM    940  HB  ILE A  56     177.655 137.814  26.929  1.00  0.00           H  
ATOM    941 1HG1 ILE A  56     177.028 139.361  24.411  1.00  0.00           H  
ATOM    942 2HG1 ILE A  56     175.795 138.588  25.394  1.00  0.00           H  
ATOM    943 1HG2 ILE A  56     179.380 139.397  26.170  1.00  0.00           H  
ATOM    944 2HG2 ILE A  56     179.933 137.716  25.992  1.00  0.00           H  
ATOM    945 3HG2 ILE A  56     179.387 138.627  24.565  1.00  0.00           H  
ATOM    946 1HD1 ILE A  56     176.004 140.947  25.944  1.00  0.00           H  
ATOM    947 2HD1 ILE A  56     176.476 139.937  27.332  1.00  0.00           H  
ATOM    948 3HD1 ILE A  56     177.724 140.721  26.335  1.00  0.00           H  
ATOM    949  N   LYS A  57     178.720 135.031  26.520  1.00  0.00           N  
ATOM    950  CA  LYS A  57     179.793 134.102  26.819  1.00  0.00           C  
ATOM    951  C   LYS A  57     179.906 133.011  25.750  1.00  0.00           C  
ATOM    952  O   LYS A  57     180.997 132.771  25.233  1.00  0.00           O  
ATOM    953  CB  LYS A  57     179.578 133.473  28.197  1.00  0.00           C  
ATOM    954  CG  LYS A  57     180.697 132.541  28.645  1.00  0.00           C  
ATOM    955  CD  LYS A  57     182.001 133.299  28.843  1.00  0.00           C  
ATOM    956  CE  LYS A  57     183.104 132.381  29.348  1.00  0.00           C  
ATOM    957  NZ  LYS A  57     182.748 131.742  30.644  1.00  0.00           N  
ATOM    958  H   LYS A  57     177.979 135.197  27.217  1.00  0.00           H  
ATOM    959  HA  LYS A  57     180.736 134.662  26.839  1.00  0.00           H  
ATOM    960 1HB  LYS A  57     179.479 134.260  28.945  1.00  0.00           H  
ATOM    961 2HB  LYS A  57     178.649 132.904  28.196  1.00  0.00           H  
ATOM    962 1HG  LYS A  57     180.418 132.063  29.584  1.00  0.00           H  
ATOM    963 2HG  LYS A  57     180.847 131.767  27.893  1.00  0.00           H  
ATOM    964 1HD  LYS A  57     182.313 133.742  27.896  1.00  0.00           H  
ATOM    965 2HD  LYS A  57     181.850 134.100  29.567  1.00  0.00           H  
ATOM    966 1HE  LYS A  57     183.292 131.600  28.612  1.00  0.00           H  
ATOM    967 2HE  LYS A  57     184.022 132.953  29.480  1.00  0.00           H  
ATOM    968 1HZ  LYS A  57     183.504 131.143  30.944  1.00  0.00           H  
ATOM    969 2HZ  LYS A  57     182.590 132.458  31.340  1.00  0.00           H  
ATOM    970 3HZ  LYS A  57     181.909 131.193  30.530  1.00  0.00           H  
ATOM    971  N   GLU A  58     178.765 132.403  25.355  1.00  0.00           N  
ATOM    972  CA  GLU A  58     178.799 131.396  24.292  1.00  0.00           C  
ATOM    973  C   GLU A  58     179.282 131.989  22.979  1.00  0.00           C  
ATOM    974  O   GLU A  58     180.087 131.376  22.272  1.00  0.00           O  
ATOM    975  CB  GLU A  58     177.420 130.766  24.063  1.00  0.00           C  
ATOM    976  CG  GLU A  58     177.424 129.664  22.976  1.00  0.00           C  
ATOM    977  CD  GLU A  58     176.109 128.953  22.823  1.00  0.00           C  
ATOM    978  OE1 GLU A  58     175.194 129.259  23.545  1.00  0.00           O  
ATOM    979  OE2 GLU A  58     176.011 128.114  21.947  1.00  0.00           O  
ATOM    980  H   GLU A  58     177.888 132.603  25.845  1.00  0.00           H  
ATOM    981  HA  GLU A  58     179.489 130.610  24.583  1.00  0.00           H  
ATOM    982 1HB  GLU A  58     177.062 130.332  24.997  1.00  0.00           H  
ATOM    983 2HB  GLU A  58     176.709 131.542  23.770  1.00  0.00           H  
ATOM    984 1HG  GLU A  58     177.679 130.113  22.018  1.00  0.00           H  
ATOM    985 2HG  GLU A  58     178.200 128.937  23.218  1.00  0.00           H  
ATOM    986  N   TYR A  59     178.794 133.187  22.646  1.00  0.00           N  
ATOM    987  CA  TYR A  59     179.234 133.849  21.439  1.00  0.00           C  
ATOM    988  C   TYR A  59     180.743 134.019  21.464  1.00  0.00           C  
ATOM    989  O   TYR A  59     181.416 133.698  20.470  1.00  0.00           O  
ATOM    990  CB  TYR A  59     178.538 135.203  21.280  1.00  0.00           C  
ATOM    991  CG  TYR A  59     178.797 135.870  19.947  1.00  0.00           C  
ATOM    992  CD1 TYR A  59     178.035 135.525  18.840  1.00  0.00           C  
ATOM    993  CD2 TYR A  59     179.795 136.825  19.832  1.00  0.00           C  
ATOM    994  CE1 TYR A  59     178.271 136.134  17.622  1.00  0.00           C  
ATOM    995  CE2 TYR A  59     180.031 137.434  18.614  1.00  0.00           C  
ATOM    996  CZ  TYR A  59     179.273 137.091  17.513  1.00  0.00           C  
ATOM    997  OH  TYR A  59     179.509 137.697  16.300  1.00  0.00           O  
ATOM    998  H   TYR A  59     178.064 133.621  23.219  1.00  0.00           H  
ATOM    999  HA  TYR A  59     178.968 133.244  20.586  1.00  0.00           H  
ATOM   1000 1HB  TYR A  59     177.461 135.074  21.393  1.00  0.00           H  
ATOM   1001 2HB  TYR A  59     178.871 135.878  22.068  1.00  0.00           H  
ATOM   1002  HD1 TYR A  59     177.250 134.773  18.931  1.00  0.00           H  
ATOM   1003  HD2 TYR A  59     180.394 137.096  20.701  1.00  0.00           H  
ATOM   1004  HE1 TYR A  59     177.673 135.863  16.753  1.00  0.00           H  
ATOM   1005  HE2 TYR A  59     180.816 138.185  18.524  1.00  0.00           H  
ATOM   1006  HH  TYR A  59     180.068 138.467  16.432  1.00  0.00           H  
ATOM   1007  N   ILE A  60     181.294 134.489  22.582  1.00  0.00           N  
ATOM   1008  CA  ILE A  60     182.720 134.727  22.675  1.00  0.00           C  
ATOM   1009  C   ILE A  60     183.477 133.416  22.454  1.00  0.00           C  
ATOM   1010  O   ILE A  60     184.432 133.404  21.680  1.00  0.00           O  
ATOM   1011  CB  ILE A  60     183.093 135.329  24.042  1.00  0.00           C  
ATOM   1012  CG1 ILE A  60     182.583 136.768  24.148  1.00  0.00           C  
ATOM   1013  CG2 ILE A  60     184.599 135.277  24.252  1.00  0.00           C  
ATOM   1014  CD1 ILE A  60     182.650 137.338  25.547  1.00  0.00           C  
ATOM   1015  H   ILE A  60     180.686 134.740  23.378  1.00  0.00           H  
ATOM   1016  HA  ILE A  60     183.000 135.406  21.874  1.00  0.00           H  
ATOM   1017  HB  ILE A  60     182.606 134.762  24.834  1.00  0.00           H  
ATOM   1018 1HG1 ILE A  60     183.167 137.411  23.489  1.00  0.00           H  
ATOM   1019 2HG1 ILE A  60     181.547 136.813  23.812  1.00  0.00           H  
ATOM   1020 1HG2 ILE A  60     184.845 135.708  25.223  1.00  0.00           H  
ATOM   1021 2HG2 ILE A  60     184.935 134.242  24.218  1.00  0.00           H  
ATOM   1022 3HG2 ILE A  60     185.096 135.846  23.466  1.00  0.00           H  
ATOM   1023 1HD1 ILE A  60     182.271 138.360  25.542  1.00  0.00           H  
ATOM   1024 2HD1 ILE A  60     182.042 136.729  26.217  1.00  0.00           H  
ATOM   1025 3HD1 ILE A  60     183.683 137.337  25.891  1.00  0.00           H  
ATOM   1026  N   GLU A  61     183.053 132.330  23.121  1.00  0.00           N  
ATOM   1027  CA  GLU A  61     183.788 131.072  22.998  1.00  0.00           C  
ATOM   1028  C   GLU A  61     183.797 130.571  21.559  1.00  0.00           C  
ATOM   1029  O   GLU A  61     184.841 130.110  21.078  1.00  0.00           O  
ATOM   1030  CB  GLU A  61     183.179 130.008  23.913  1.00  0.00           C  
ATOM   1031  CG  GLU A  61     183.387 130.262  25.399  1.00  0.00           C  
ATOM   1032  CD  GLU A  61     182.814 129.174  26.265  1.00  0.00           C  
ATOM   1033  OE1 GLU A  61     182.186 128.289  25.735  1.00  0.00           O  
ATOM   1034  OE2 GLU A  61     183.005 129.228  27.457  1.00  0.00           O  
ATOM   1035  H   GLU A  61     182.238 132.389  23.737  1.00  0.00           H  
ATOM   1036  HA  GLU A  61     184.816 131.244  23.320  1.00  0.00           H  
ATOM   1037 1HB  GLU A  61     182.106 129.943  23.732  1.00  0.00           H  
ATOM   1038 2HB  GLU A  61     183.610 129.035  23.677  1.00  0.00           H  
ATOM   1039 1HG  GLU A  61     184.455 130.343  25.597  1.00  0.00           H  
ATOM   1040 2HG  GLU A  61     182.923 131.211  25.663  1.00  0.00           H  
ATOM   1041  N   ARG A  62     182.658 130.689  20.857  1.00  0.00           N  
ATOM   1042  CA  ARG A  62     182.544 130.241  19.470  1.00  0.00           C  
ATOM   1043  C   ARG A  62     183.347 131.092  18.493  1.00  0.00           C  
ATOM   1044  O   ARG A  62     183.926 130.569  17.541  1.00  0.00           O  
ATOM   1045  CB  ARG A  62     181.088 130.208  19.038  1.00  0.00           C  
ATOM   1046  CG  ARG A  62     180.259 129.097  19.663  1.00  0.00           C  
ATOM   1047  CD  ARG A  62     178.866 129.081  19.138  1.00  0.00           C  
ATOM   1048  NE  ARG A  62     178.051 128.040  19.771  1.00  0.00           N  
ATOM   1049  CZ  ARG A  62     178.020 126.743  19.426  1.00  0.00           C  
ATOM   1050  NH1 ARG A  62     178.758 126.262  18.432  1.00  0.00           N  
ATOM   1051  NH2 ARG A  62     177.220 125.965  20.115  1.00  0.00           N  
ATOM   1052  H   ARG A  62     181.825 131.057  21.341  1.00  0.00           H  
ATOM   1053  HA  ARG A  62     182.931 129.220  19.423  1.00  0.00           H  
ATOM   1054 1HB  ARG A  62     180.617 131.158  19.298  1.00  0.00           H  
ATOM   1055 2HB  ARG A  62     181.036 130.102  17.955  1.00  0.00           H  
ATOM   1056 1HG  ARG A  62     180.726 128.137  19.452  1.00  0.00           H  
ATOM   1057 2HG  ARG A  62     180.214 129.243  20.746  1.00  0.00           H  
ATOM   1058 1HD  ARG A  62     178.404 130.047  19.358  1.00  0.00           H  
ATOM   1059 2HD  ARG A  62     178.869 128.921  18.064  1.00  0.00           H  
ATOM   1060  HE  ARG A  62     177.431 128.298  20.556  1.00  0.00           H  
ATOM   1061 1HH1 ARG A  62     179.365 126.871  17.907  1.00  0.00           H  
ATOM   1062 2HH1 ARG A  62     178.710 125.279  18.196  1.00  0.00           H  
ATOM   1063 1HH2 ARG A  62     176.667 126.399  20.877  1.00  0.00           H  
ATOM   1064 2HH2 ARG A  62     177.145 124.981  19.912  1.00  0.00           H  
ATOM   1065  N   VAL A  63     183.383 132.404  18.723  1.00  0.00           N  
ATOM   1066  CA  VAL A  63     184.074 133.317  17.821  1.00  0.00           C  
ATOM   1067  C   VAL A  63     185.558 133.458  18.146  1.00  0.00           C  
ATOM   1068  O   VAL A  63     186.383 133.459  17.214  1.00  0.00           O  
ATOM   1069  CB  VAL A  63     183.413 134.707  17.878  1.00  0.00           C  
ATOM   1070  CG1 VAL A  63     184.215 135.712  17.065  1.00  0.00           C  
ATOM   1071  CG2 VAL A  63     181.982 134.622  17.371  1.00  0.00           C  
ATOM   1072  H   VAL A  63     182.866 132.765  19.533  1.00  0.00           H  
ATOM   1073  HA  VAL A  63     183.981 132.914  16.818  1.00  0.00           H  
ATOM   1074  HB  VAL A  63     183.413 135.057  18.911  1.00  0.00           H  
ATOM   1075 1HG1 VAL A  63     183.735 136.689  17.117  1.00  0.00           H  
ATOM   1076 2HG1 VAL A  63     185.225 135.783  17.468  1.00  0.00           H  
ATOM   1077 3HG1 VAL A  63     184.260 135.386  16.026  1.00  0.00           H  
ATOM   1078 1HG2 VAL A  63     181.521 135.608  17.415  1.00  0.00           H  
ATOM   1079 2HG2 VAL A  63     181.982 134.267  16.340  1.00  0.00           H  
ATOM   1080 3HG2 VAL A  63     181.416 133.929  17.993  1.00  0.00           H  
ATOM   1081  N   LEU A  64     185.892 133.638  19.434  1.00  0.00           N  
ATOM   1082  CA  LEU A  64     187.275 133.793  19.869  1.00  0.00           C  
ATOM   1083  C   LEU A  64     188.165 132.564  19.605  1.00  0.00           C  
ATOM   1084  O   LEU A  64     189.368 132.732  19.386  1.00  0.00           O  
ATOM   1085  CB  LEU A  64     187.294 134.118  21.369  1.00  0.00           C  
ATOM   1086  CG  LEU A  64     188.615 134.675  21.913  1.00  0.00           C  
ATOM   1087  CD1 LEU A  64     188.919 136.008  21.242  1.00  0.00           C  
ATOM   1088  CD2 LEU A  64     188.517 134.832  23.423  1.00  0.00           C  
ATOM   1089  H   LEU A  64     185.142 133.697  20.130  1.00  0.00           H  
ATOM   1090  HA  LEU A  64     187.699 134.606  19.320  1.00  0.00           H  
ATOM   1091 1HB  LEU A  64     186.515 134.851  21.575  1.00  0.00           H  
ATOM   1092 2HB  LEU A  64     187.064 133.208  21.924  1.00  0.00           H  
ATOM   1093  HG  LEU A  64     189.427 133.988  21.671  1.00  0.00           H  
ATOM   1094 1HD1 LEU A  64     189.859 136.403  21.629  1.00  0.00           H  
ATOM   1095 2HD1 LEU A  64     189.003 135.862  20.165  1.00  0.00           H  
ATOM   1096 3HD1 LEU A  64     188.115 136.712  21.452  1.00  0.00           H  
ATOM   1097 1HD2 LEU A  64     189.457 135.228  23.810  1.00  0.00           H  
ATOM   1098 2HD2 LEU A  64     187.708 135.520  23.665  1.00  0.00           H  
ATOM   1099 3HD2 LEU A  64     188.317 133.862  23.878  1.00  0.00           H  
ATOM   1100  N   LEU A  65     187.617 131.345  19.672  1.00  0.00           N  
ATOM   1101  CA  LEU A  65     188.411 130.138  19.431  1.00  0.00           C  
ATOM   1102  C   LEU A  65     188.469 129.741  17.958  1.00  0.00           C  
ATOM   1103  O   LEU A  65     189.379 130.159  17.243  1.00  0.00           O  
ATOM   1104  OXT LEU A  65     187.913 128.688  17.633  1.00  0.00           O  
ATOM   1105  CB  LEU A  65     187.839 128.972  20.246  1.00  0.00           C  
ATOM   1106  CG  LEU A  65     188.628 127.658  20.171  1.00  0.00           C  
ATOM   1107  CD1 LEU A  65     189.983 127.840  20.840  1.00  0.00           C  
ATOM   1108  CD2 LEU A  65     187.831 126.549  20.841  1.00  0.00           C  
ATOM   1109  H   LEU A  65     186.629 131.238  19.929  1.00  0.00           H  
ATOM   1110  HA  LEU A  65     189.436 130.344  19.743  1.00  0.00           H  
ATOM   1111 1HB  LEU A  65     187.791 129.270  21.292  1.00  0.00           H  
ATOM   1112 2HB  LEU A  65     186.826 128.770  19.900  1.00  0.00           H  
ATOM   1113  HG  LEU A  65     188.804 127.398  19.127  1.00  0.00           H  
ATOM   1114 1HD1 LEU A  65     190.544 126.906  20.787  1.00  0.00           H  
ATOM   1115 2HD1 LEU A  65     190.539 128.625  20.329  1.00  0.00           H  
ATOM   1116 3HD1 LEU A  65     189.839 128.117  21.884  1.00  0.00           H  
ATOM   1117 1HD2 LEU A  65     188.391 125.614  20.787  1.00  0.00           H  
ATOM   1118 2HD2 LEU A  65     187.656 126.807  21.886  1.00  0.00           H  
ATOM   1119 3HD2 LEU A  65     186.875 126.428  20.332  1.00  0.00           H  
TER                                                                             
ATOM   1121  N   ASN B  66     179.411 138.896  36.998  1.00  0.00           N  
ATOM   1122  CA  ASN B  66     180.695 138.260  37.272  1.00  0.00           C  
ATOM   1123  C   ASN B  66     181.712 138.579  36.185  1.00  0.00           C  
ATOM   1124  O   ASN B  66     181.364 139.127  35.137  1.00  0.00           O  
ATOM   1125  CB  ASN B  66     180.526 136.759  37.421  1.00  0.00           C  
ATOM   1126  CG  ASN B  66     179.684 136.387  38.610  1.00  0.00           C  
ATOM   1127  OD1 ASN B  66     179.528 137.178  39.547  1.00  0.00           O  
ATOM   1128  ND2 ASN B  66     179.139 135.197  38.589  1.00  0.00           N  
ATOM   1129 1H   ASN B  66     178.763 138.669  37.726  1.00  0.00           H  
ATOM   1130 2H   ASN B  66     179.533 139.888  36.959  1.00  0.00           H  
ATOM   1131 3H   ASN B  66     179.057 138.569  36.123  1.00  0.00           H  
ATOM   1132  HA  ASN B  66     181.075 138.641  38.220  1.00  0.00           H  
ATOM   1133 1HB  ASN B  66     180.062 136.353  36.520  1.00  0.00           H  
ATOM   1134 2HB  ASN B  66     181.505 136.291  37.523  1.00  0.00           H  
ATOM   1135 1HD2 ASN B  66     178.568 134.896  39.354  1.00  0.00           H  
ATOM   1136 2HD2 ASN B  66     179.292 134.590  37.811  1.00  0.00           H  
ATOM   1137  N   THR B  67     182.972 138.236  36.435  1.00  0.00           N  
ATOM   1138  CA  THR B  67     184.032 138.473  35.462  1.00  0.00           C  
ATOM   1139  C   THR B  67     184.475 137.172  34.804  1.00  0.00           C  
ATOM   1140  O   THR B  67     184.820 136.207  35.484  1.00  0.00           O  
ATOM   1141  CB  THR B  67     185.245 139.158  36.119  1.00  0.00           C  
ATOM   1142  OG1 THR B  67     184.842 140.417  36.674  1.00  0.00           O  
ATOM   1143  CG2 THR B  67     186.346 139.389  35.096  1.00  0.00           C  
ATOM   1144  H   THR B  67     183.201 137.804  37.318  1.00  0.00           H  
ATOM   1145  HA  THR B  67     183.651 139.143  34.692  1.00  0.00           H  
ATOM   1146  HB  THR B  67     185.628 138.529  36.922  1.00  0.00           H  
ATOM   1147  HG1 THR B  67     185.367 141.121  36.284  1.00  0.00           H  
ATOM   1148 1HG2 THR B  67     187.195 139.874  35.578  1.00  0.00           H  
ATOM   1149 2HG2 THR B  67     186.663 138.432  34.680  1.00  0.00           H  
ATOM   1150 3HG2 THR B  67     185.972 140.025  34.295  1.00  0.00           H  
ATOM   1151  N   HIS B  68     184.460 137.151  33.476  1.00  0.00           N  
ATOM   1152  CA  HIS B  68     184.895 135.978  32.727  1.00  0.00           C  
ATOM   1153  C   HIS B  68     186.241 136.221  32.058  1.00  0.00           C  
ATOM   1154  O   HIS B  68     186.421 137.207  31.344  1.00  0.00           O  
ATOM   1155  CB  HIS B  68     183.854 135.593  31.670  1.00  0.00           C  
ATOM   1156  CG  HIS B  68     182.503 135.290  32.239  1.00  0.00           C  
ATOM   1157  ND1 HIS B  68     182.042 134.002  32.415  1.00  0.00           N  
ATOM   1158  CD2 HIS B  68     181.514 136.107  32.671  1.00  0.00           C  
ATOM   1159  CE1 HIS B  68     180.826 134.041  32.932  1.00  0.00           C  
ATOM   1160  NE2 HIS B  68     180.483 135.305  33.096  1.00  0.00           N  
ATOM   1161  H   HIS B  68     184.136 137.965  32.972  1.00  0.00           H  
ATOM   1162  HA  HIS B  68     184.998 135.143  33.421  1.00  0.00           H  
ATOM   1163 1HB  HIS B  68     183.748 136.407  30.952  1.00  0.00           H  
ATOM   1164 2HB  HIS B  68     184.199 134.716  31.123  1.00  0.00           H  
ATOM   1165  HD2 HIS B  68     181.531 137.197  32.679  1.00  0.00           H  
ATOM   1166  HE1 HIS B  68     180.211 133.176  33.180  1.00  0.00           H  
ATOM   1167  HE2 HIS B  68     179.606 135.635  33.472  1.00  0.00           H  
ATOM   1168  N   PHE B  69     187.179 135.307  32.282  1.00  0.00           N  
ATOM   1169  CA  PHE B  69     188.437 135.305  31.547  1.00  0.00           C  
ATOM   1170  C   PHE B  69     188.496 134.149  30.556  1.00  0.00           C  
ATOM   1171  O   PHE B  69     188.352 132.989  30.938  1.00  0.00           O  
ATOM   1172  CB  PHE B  69     189.620 135.213  32.514  1.00  0.00           C  
ATOM   1173  CG  PHE B  69     189.689 136.348  33.495  1.00  0.00           C  
ATOM   1174  CD1 PHE B  69     189.013 136.280  34.705  1.00  0.00           C  
ATOM   1175  CD2 PHE B  69     190.428 137.487  33.211  1.00  0.00           C  
ATOM   1176  CE1 PHE B  69     189.076 137.324  35.609  1.00  0.00           C  
ATOM   1177  CE2 PHE B  69     190.493 138.531  34.113  1.00  0.00           C  
ATOM   1178  CZ  PHE B  69     189.816 138.449  35.313  1.00  0.00           C  
ATOM   1179  H   PHE B  69     187.009 134.588  32.971  1.00  0.00           H  
ATOM   1180  HA  PHE B  69     188.515 136.237  30.989  1.00  0.00           H  
ATOM   1181 1HB  PHE B  69     189.560 134.282  33.075  1.00  0.00           H  
ATOM   1182 2HB  PHE B  69     190.551 135.196  31.949  1.00  0.00           H  
ATOM   1183  HD1 PHE B  69     188.429 135.390  34.939  1.00  0.00           H  
ATOM   1184  HD2 PHE B  69     190.963 137.551  32.263  1.00  0.00           H  
ATOM   1185  HE1 PHE B  69     188.540 137.257  36.555  1.00  0.00           H  
ATOM   1186  HE2 PHE B  69     191.078 139.420  33.878  1.00  0.00           H  
ATOM   1187  HZ  PHE B  69     189.865 139.272  36.025  1.00  0.00           H  
ATOM   1188  N   ILE B  70     188.699 134.474  29.283  1.00  0.00           N  
ATOM   1189  CA  ILE B  70     188.675 133.471  28.226  1.00  0.00           C  
ATOM   1190  C   ILE B  70     190.015 133.394  27.506  1.00  0.00           C  
ATOM   1191  O   ILE B  70     190.447 134.359  26.874  1.00  0.00           O  
ATOM   1192  CB  ILE B  70     187.560 133.773  27.208  1.00  0.00           C  
ATOM   1193  CG1 ILE B  70     186.218 133.952  27.922  1.00  0.00           C  
ATOM   1194  CG2 ILE B  70     187.472 132.664  26.171  1.00  0.00           C  
ATOM   1195  CD1 ILE B  70     185.892 135.389  28.259  1.00  0.00           C  
ATOM   1196  H   ILE B  70     188.885 135.437  29.043  1.00  0.00           H  
ATOM   1197  HA  ILE B  70     188.475 132.498  28.676  1.00  0.00           H  
ATOM   1198  HB  ILE B  70     187.776 134.714  26.702  1.00  0.00           H  
ATOM   1199 1HG1 ILE B  70     185.418 133.558  27.296  1.00  0.00           H  
ATOM   1200 2HG1 ILE B  70     186.220 133.378  28.849  1.00  0.00           H  
ATOM   1201 1HG2 ILE B  70     186.679 132.894  25.460  1.00  0.00           H  
ATOM   1202 2HG2 ILE B  70     188.421 132.583  25.643  1.00  0.00           H  
ATOM   1203 3HG2 ILE B  70     187.251 131.719  26.668  1.00  0.00           H  
ATOM   1204 1HD1 ILE B  70     184.927 135.435  28.763  1.00  0.00           H  
ATOM   1205 2HD1 ILE B  70     186.664 135.794  28.915  1.00  0.00           H  
ATOM   1206 3HD1 ILE B  70     185.850 135.977  27.343  1.00  0.00           H  
ATOM   1207  N   VAL B  71     190.677 132.248  27.617  1.00  0.00           N  
ATOM   1208  CA  VAL B  71     191.983 132.056  26.998  1.00  0.00           C  
ATOM   1209  C   VAL B  71     191.925 130.993  25.908  1.00  0.00           C  
ATOM   1210  O   VAL B  71     191.555 129.847  26.165  1.00  0.00           O  
ATOM   1211  CB  VAL B  71     193.020 131.642  28.059  1.00  0.00           C  
ATOM   1212  CG1 VAL B  71     194.394 131.482  27.426  1.00  0.00           C  
ATOM   1213  CG2 VAL B  71     193.058 132.674  29.176  1.00  0.00           C  
ATOM   1214  H   VAL B  71     190.279 131.496  28.160  1.00  0.00           H  
ATOM   1215  HA  VAL B  71     192.293 132.995  26.542  1.00  0.00           H  
ATOM   1216  HB  VAL B  71     192.740 130.672  28.469  1.00  0.00           H  
ATOM   1217 1HG1 VAL B  71     195.115 131.190  28.190  1.00  0.00           H  
ATOM   1218 2HG1 VAL B  71     194.352 130.714  26.655  1.00  0.00           H  
ATOM   1219 3HG1 VAL B  71     194.702 132.428  26.981  1.00  0.00           H  
ATOM   1220 1HG2 VAL B  71     193.793 132.375  29.923  1.00  0.00           H  
ATOM   1221 2HG2 VAL B  71     193.332 133.646  28.765  1.00  0.00           H  
ATOM   1222 3HG2 VAL B  71     192.074 132.742  29.642  1.00  0.00           H  
ATOM   1223  N   VAL B  72     192.292 131.371  24.689  1.00  0.00           N  
ATOM   1224  CA  VAL B  72     192.146 130.472  23.550  1.00  0.00           C  
ATOM   1225  C   VAL B  72     193.500 130.141  22.936  1.00  0.00           C  
ATOM   1226  O   VAL B  72     194.435 130.936  23.013  1.00  0.00           O  
ATOM   1227  CB  VAL B  72     191.241 131.109  22.479  1.00  0.00           C  
ATOM   1228  CG1 VAL B  72     189.837 131.321  23.026  1.00  0.00           C  
ATOM   1229  CG2 VAL B  72     191.841 132.425  22.009  1.00  0.00           C  
ATOM   1230  H   VAL B  72     192.680 132.293  24.547  1.00  0.00           H  
ATOM   1231  HA  VAL B  72     191.698 129.543  23.897  1.00  0.00           H  
ATOM   1232  HB  VAL B  72     191.156 130.425  21.634  1.00  0.00           H  
ATOM   1233 1HG1 VAL B  72     189.210 131.772  22.255  1.00  0.00           H  
ATOM   1234 2HG1 VAL B  72     189.413 130.362  23.322  1.00  0.00           H  
ATOM   1235 3HG1 VAL B  72     189.880 131.983  23.890  1.00  0.00           H  
ATOM   1236 1HG2 VAL B  72     191.196 132.869  21.251  1.00  0.00           H  
ATOM   1237 2HG2 VAL B  72     191.931 133.107  22.855  1.00  0.00           H  
ATOM   1238 3HG2 VAL B  72     192.828 132.243  21.583  1.00  0.00           H  
ATOM   1239  N   HIS B  73     193.591 128.962  22.321  1.00  0.00           N  
ATOM   1240  CA  HIS B  73     194.738 128.600  21.497  1.00  0.00           C  
ATOM   1241  C   HIS B  73     196.030 128.652  22.301  1.00  0.00           C  
ATOM   1242  O   HIS B  73     197.046 129.158  21.825  1.00  0.00           O  
ATOM   1243  CB  HIS B  73     194.847 129.529  20.283  1.00  0.00           C  
ATOM   1244  CG  HIS B  73     193.673 129.449  19.357  1.00  0.00           C  
ATOM   1245  ND1 HIS B  73     193.399 128.331  18.598  1.00  0.00           N  
ATOM   1246  CD2 HIS B  73     192.703 130.348  19.068  1.00  0.00           C  
ATOM   1247  CE1 HIS B  73     192.309 128.546  17.881  1.00  0.00           C  
ATOM   1248  NE2 HIS B  73     191.868 129.762  18.148  1.00  0.00           N  
ATOM   1249  H   HIS B  73     192.837 128.298  22.428  1.00  0.00           H  
ATOM   1250  HA  HIS B  73     194.609 127.572  21.158  1.00  0.00           H  
ATOM   1251 1HB  HIS B  73     194.945 130.561  20.622  1.00  0.00           H  
ATOM   1252 2HB  HIS B  73     195.745 129.284  19.717  1.00  0.00           H  
ATOM   1253  HD2 HIS B  73     192.602 131.350  19.487  1.00  0.00           H  
ATOM   1254  HE1 HIS B  73     191.852 127.840  17.188  1.00  0.00           H  
ATOM   1255  HE2 HIS B  73     191.050 130.196  17.745  1.00  0.00           H  
ATOM   1256  N   GLY B  74     195.989 128.122  23.520  1.00  0.00           N  
ATOM   1257  CA  GLY B  74     197.193 128.013  24.336  1.00  0.00           C  
ATOM   1258  C   GLY B  74     197.499 126.560  24.674  1.00  0.00           C  
ATOM   1259  O   GLY B  74     196.734 125.657  24.337  1.00  0.00           O  
ATOM   1260  H   GLY B  74     195.103 127.806  23.886  1.00  0.00           H  
ATOM   1261 1HA  GLY B  74     198.036 128.451  23.800  1.00  0.00           H  
ATOM   1262 2HA  GLY B  74     197.063 128.585  25.253  1.00  0.00           H  
ATOM   1263  N   SER B  75     198.626 126.344  25.353  1.00  0.00           N  
ATOM   1264  CA  SER B  75     199.038 125.015  25.787  1.00  0.00           C  
ATOM   1265  C   SER B  75     198.382 124.641  27.111  1.00  0.00           C  
ATOM   1266  O   SER B  75     197.843 125.502  27.806  1.00  0.00           O  
ATOM   1267  CB  SER B  75     200.546 124.955  25.925  1.00  0.00           C  
ATOM   1268  OG  SER B  75     200.987 125.764  26.981  1.00  0.00           O  
ATOM   1269  H   SER B  75     199.217 127.133  25.579  1.00  0.00           H  
ATOM   1270  HA  SER B  75     198.724 124.292  25.033  1.00  0.00           H  
ATOM   1271 1HB  SER B  75     200.855 123.925  26.098  1.00  0.00           H  
ATOM   1272 2HB  SER B  75     201.009 125.283  24.995  1.00  0.00           H  
ATOM   1273  HG  SER B  75     201.755 126.236  26.650  1.00  0.00           H  
ATOM   1274  N   GLU B  76     198.441 123.358  27.464  1.00  0.00           N  
ATOM   1275  CA  GLU B  76     197.948 122.899  28.757  1.00  0.00           C  
ATOM   1276  C   GLU B  76     198.751 123.509  29.900  1.00  0.00           C  
ATOM   1277  O   GLU B  76     198.185 123.884  30.927  1.00  0.00           O  
ATOM   1278  CB  GLU B  76     198.004 121.372  28.839  1.00  0.00           C  
ATOM   1279  CG  GLU B  76     197.642 120.800  30.202  1.00  0.00           C  
ATOM   1280  CD  GLU B  76     196.229 121.108  30.607  1.00  0.00           C  
ATOM   1281  OE1 GLU B  76     195.425 121.362  29.743  1.00  0.00           O  
ATOM   1282  OE2 GLU B  76     195.953 121.090  31.783  1.00  0.00           O  
ATOM   1283  H   GLU B  76     198.830 122.687  26.818  1.00  0.00           H  
ATOM   1284  HA  GLU B  76     196.911 123.217  28.864  1.00  0.00           H  
ATOM   1285 1HB  GLU B  76     197.322 120.943  28.104  1.00  0.00           H  
ATOM   1286 2HB  GLU B  76     199.011 121.031  28.589  1.00  0.00           H  
ATOM   1287 1HG  GLU B  76     197.775 119.719  30.177  1.00  0.00           H  
ATOM   1288 2HG  GLU B  76     198.326 121.206  30.947  1.00  0.00           H  
ATOM   1289  N   GLU B  77     200.062 123.610  29.720  1.00  0.00           N  
ATOM   1290  CA  GLU B  77     200.912 124.238  30.724  1.00  0.00           C  
ATOM   1291  C   GLU B  77     200.539 125.700  30.925  1.00  0.00           C  
ATOM   1292  O   GLU B  77     200.516 126.203  32.047  1.00  0.00           O  
ATOM   1293  CB  GLU B  77     202.384 124.128  30.321  1.00  0.00           C  
ATOM   1294  CG  GLU B  77     202.953 122.719  30.396  1.00  0.00           C  
ATOM   1295  CD  GLU B  77     204.383 122.640  29.938  1.00  0.00           C  
ATOM   1296  OE1 GLU B  77     204.875 123.612  29.417  1.00  0.00           O  
ATOM   1297  OE2 GLU B  77     204.984 121.605  30.108  1.00  0.00           O  
ATOM   1298  H   GLU B  77     200.478 123.261  28.866  1.00  0.00           H  
ATOM   1299  HA  GLU B  77     200.769 123.717  31.672  1.00  0.00           H  
ATOM   1300 1HB  GLU B  77     202.509 124.485  29.298  1.00  0.00           H  
ATOM   1301 2HB  GLU B  77     202.987 124.767  30.966  1.00  0.00           H  
ATOM   1302 1HG  GLU B  77     202.894 122.369  31.426  1.00  0.00           H  
ATOM   1303 2HG  GLU B  77     202.343 122.058  29.782  1.00  0.00           H  
ATOM   1304  N   ALA B  78     200.237 126.373  29.820  1.00  0.00           N  
ATOM   1305  CA  ALA B  78     199.767 127.752  29.861  1.00  0.00           C  
ATOM   1306  C   ALA B  78     198.455 127.864  30.628  1.00  0.00           C  
ATOM   1307  O   ALA B  78     198.281 128.774  31.438  1.00  0.00           O  
ATOM   1308  CB  ALA B  78     199.605 128.298  28.450  1.00  0.00           C  
ATOM   1309  H   ALA B  78     200.332 125.911  28.928  1.00  0.00           H  
ATOM   1310  HA  ALA B  78     200.512 128.355  30.380  1.00  0.00           H  
ATOM   1311 1HB  ALA B  78     199.254 129.329  28.498  1.00  0.00           H  
ATOM   1312 2HB  ALA B  78     200.565 128.266  27.935  1.00  0.00           H  
ATOM   1313 3HB  ALA B  78     198.880 127.693  27.907  1.00  0.00           H  
ATOM   1314  N   ARG B  79     197.535 126.934  30.373  1.00  0.00           N  
ATOM   1315  CA  ARG B  79     196.245 126.935  31.056  1.00  0.00           C  
ATOM   1316  C   ARG B  79     196.420 126.765  32.560  1.00  0.00           C  
ATOM   1317  O   ARG B  79     195.727 127.415  33.342  1.00  0.00           O  
ATOM   1318  CB  ARG B  79     195.356 125.822  30.521  1.00  0.00           C  
ATOM   1319  CG  ARG B  79     194.759 126.084  29.149  1.00  0.00           C  
ATOM   1320  CD  ARG B  79     193.691 125.106  28.817  1.00  0.00           C  
ATOM   1321  NE  ARG B  79     194.238 123.810  28.447  1.00  0.00           N  
ATOM   1322  CZ  ARG B  79     194.543 123.441  27.189  1.00  0.00           C  
ATOM   1323  NH1 ARG B  79     194.350 124.275  26.192  1.00  0.00           N  
ATOM   1324  NH2 ARG B  79     195.038 122.238  26.955  1.00  0.00           N  
ATOM   1325  H   ARG B  79     197.732 126.212  29.695  1.00  0.00           H  
ATOM   1326  HA  ARG B  79     195.761 127.896  30.878  1.00  0.00           H  
ATOM   1327 1HB  ARG B  79     195.927 124.898  30.462  1.00  0.00           H  
ATOM   1328 2HB  ARG B  79     194.531 125.653  31.213  1.00  0.00           H  
ATOM   1329 1HG  ARG B  79     194.326 127.085  29.124  1.00  0.00           H  
ATOM   1330 2HG  ARG B  79     195.540 126.008  28.391  1.00  0.00           H  
ATOM   1331 1HD  ARG B  79     193.044 124.968  29.684  1.00  0.00           H  
ATOM   1332 2HD  ARG B  79     193.102 125.479  27.981  1.00  0.00           H  
ATOM   1333  HE  ARG B  79     194.402 123.140  29.188  1.00  0.00           H  
ATOM   1334 1HH1 ARG B  79     193.971 125.196  26.371  1.00  0.00           H  
ATOM   1335 2HH1 ARG B  79     194.578 124.000  25.249  1.00  0.00           H  
ATOM   1336 1HH2 ARG B  79     195.186 121.595  27.720  1.00  0.00           H  
ATOM   1337 2HH2 ARG B  79     195.266 121.960  26.011  1.00  0.00           H  
ATOM   1338  N   GLN B  80     197.341 125.892  32.955  1.00  0.00           N  
ATOM   1339  CA  GLN B  80     197.605 125.636  34.367  1.00  0.00           C  
ATOM   1340  C   GLN B  80     198.163 126.874  35.056  1.00  0.00           C  
ATOM   1341  O   GLN B  80     197.773 127.193  36.179  1.00  0.00           O  
ATOM   1342  CB  GLN B  80     198.577 124.465  34.527  1.00  0.00           C  
ATOM   1343  CG  GLN B  80     197.983 123.110  34.183  1.00  0.00           C  
ATOM   1344  CD  GLN B  80     199.008 121.994  34.258  1.00  0.00           C  
ATOM   1345  OE1 GLN B  80     200.057 122.136  34.887  1.00  0.00           O  
ATOM   1346  NE2 GLN B  80     198.706 120.872  33.614  1.00  0.00           N  
ATOM   1347  H   GLN B  80     197.872 125.388  32.258  1.00  0.00           H  
ATOM   1348  HA  GLN B  80     196.662 125.380  34.852  1.00  0.00           H  
ATOM   1349 1HB  GLN B  80     199.447 124.623  33.888  1.00  0.00           H  
ATOM   1350 2HB  GLN B  80     198.932 124.425  35.557  1.00  0.00           H  
ATOM   1351 1HG  GLN B  80     197.182 122.888  34.885  1.00  0.00           H  
ATOM   1352 2HG  GLN B  80     197.590 123.146  33.167  1.00  0.00           H  
ATOM   1353 1HE2 GLN B  80     199.342 120.099  33.627  1.00  0.00           H  
ATOM   1354 2HE2 GLN B  80     197.843 120.797  33.115  1.00  0.00           H  
ATOM   1355  N   ARG B  81     199.073 127.573  34.381  1.00  0.00           N  
ATOM   1356  CA  ARG B  81     199.618 128.819  34.905  1.00  0.00           C  
ATOM   1357  C   ARG B  81     198.542 129.892  35.004  1.00  0.00           C  
ATOM   1358  O   ARG B  81     198.533 130.695  35.938  1.00  0.00           O  
ATOM   1359  CB  ARG B  81     200.750 129.320  34.023  1.00  0.00           C  
ATOM   1360  CG  ARG B  81     202.036 128.514  34.113  1.00  0.00           C  
ATOM   1361  CD  ARG B  81     203.200 129.273  33.587  1.00  0.00           C  
ATOM   1362  NE  ARG B  81     203.087 129.514  32.158  1.00  0.00           N  
ATOM   1363  CZ  ARG B  81     203.528 128.671  31.202  1.00  0.00           C  
ATOM   1364  NH1 ARG B  81     204.105 127.538  31.541  1.00  0.00           N  
ATOM   1365  NH2 ARG B  81     203.379 128.982  29.926  1.00  0.00           N  
ATOM   1366  H   ARG B  81     199.391 127.234  33.484  1.00  0.00           H  
ATOM   1367  HA  ARG B  81     200.011 128.630  35.904  1.00  0.00           H  
ATOM   1368 1HB  ARG B  81     200.430 129.315  32.982  1.00  0.00           H  
ATOM   1369 2HB  ARG B  81     200.989 130.351  34.287  1.00  0.00           H  
ATOM   1370 1HG  ARG B  81     202.235 128.261  35.155  1.00  0.00           H  
ATOM   1371 2HG  ARG B  81     201.933 127.597  33.530  1.00  0.00           H  
ATOM   1372 1HD  ARG B  81     203.262 130.238  34.091  1.00  0.00           H  
ATOM   1373 2HD  ARG B  81     204.114 128.709  33.767  1.00  0.00           H  
ATOM   1374  HE  ARG B  81     202.649 130.375  31.858  1.00  0.00           H  
ATOM   1375 1HH1 ARG B  81     204.218 127.302  32.516  1.00  0.00           H  
ATOM   1376 2HH1 ARG B  81     204.434 126.907  30.825  1.00  0.00           H  
ATOM   1377 1HH2 ARG B  81     202.935 129.852  29.667  1.00  0.00           H  
ATOM   1378 2HH2 ARG B  81     203.708 128.350  29.211  1.00  0.00           H  
ATOM   1379  N   ALA B  82     197.633 129.892  34.035  1.00  0.00           N  
ATOM   1380  CA  ALA B  82     196.510 130.821  34.030  1.00  0.00           C  
ATOM   1381  C   ALA B  82     195.632 130.631  35.261  1.00  0.00           C  
ATOM   1382  O   ALA B  82     195.250 131.600  35.919  1.00  0.00           O  
ATOM   1383  CB  ALA B  82     195.686 130.648  32.762  1.00  0.00           C  
ATOM   1384  H   ALA B  82     197.726 129.230  33.276  1.00  0.00           H  
ATOM   1385  HA  ALA B  82     196.900 131.838  34.045  1.00  0.00           H  
ATOM   1386 1HB  ALA B  82     194.852 131.349  32.772  1.00  0.00           H  
ATOM   1387 2HB  ALA B  82     196.313 130.843  31.892  1.00  0.00           H  
ATOM   1388 3HB  ALA B  82     195.304 129.630  32.713  1.00  0.00           H  
ATOM   1389  N   GLU B  83     195.324 129.375  35.567  1.00  0.00           N  
ATOM   1390  CA  GLU B  83     194.456 129.031  36.687  1.00  0.00           C  
ATOM   1391  C   GLU B  83     195.126 129.342  38.019  1.00  0.00           C  
ATOM   1392  O   GLU B  83     194.507 129.923  38.910  1.00  0.00           O  
ATOM   1393  CB  GLU B  83     194.074 127.551  36.629  1.00  0.00           C  
ATOM   1394  CG  GLU B  83     193.119 127.191  35.500  1.00  0.00           C  
ATOM   1395  CD  GLU B  83     192.612 125.779  35.589  1.00  0.00           C  
ATOM   1396  OE1 GLU B  83     193.287 124.961  36.166  1.00  0.00           O  
ATOM   1397  OE2 GLU B  83     191.546 125.517  35.082  1.00  0.00           O  
ATOM   1398  H   GLU B  83     195.705 128.626  35.007  1.00  0.00           H  
ATOM   1399  HA  GLU B  83     193.548 129.631  36.616  1.00  0.00           H  
ATOM   1400 1HB  GLU B  83     194.973 126.948  36.512  1.00  0.00           H  
ATOM   1401 2HB  GLU B  83     193.605 127.260  37.570  1.00  0.00           H  
ATOM   1402 1HG  GLU B  83     192.268 127.872  35.526  1.00  0.00           H  
ATOM   1403 2HG  GLU B  83     193.630 127.329  34.548  1.00  0.00           H  
ATOM   1404  N   GLU B  84     196.391 128.953  38.147  1.00  0.00           N  
ATOM   1405  CA  GLU B  84     197.137 129.142  39.384  1.00  0.00           C  
ATOM   1406  C   GLU B  84     197.175 130.613  39.785  1.00  0.00           C  
ATOM   1407  O   GLU B  84     196.941 130.952  40.945  1.00  0.00           O  
ATOM   1408  CB  GLU B  84     198.563 128.607  39.234  1.00  0.00           C  
ATOM   1409  CG  GLU B  84     199.434 128.786  40.471  1.00  0.00           C  
ATOM   1410  CD  GLU B  84     200.835 128.274  40.278  1.00  0.00           C  
ATOM   1411  OE1 GLU B  84     201.058 127.550  39.338  1.00  0.00           O  
ATOM   1412  OE2 GLU B  84     201.682 128.608  41.073  1.00  0.00           O  
ATOM   1413  H   GLU B  84     196.849 128.508  37.364  1.00  0.00           H  
ATOM   1414  HA  GLU B  84     196.637 128.589  40.179  1.00  0.00           H  
ATOM   1415 1HB  GLU B  84     198.530 127.543  39.000  1.00  0.00           H  
ATOM   1416 2HB  GLU B  84     199.055 129.113  38.403  1.00  0.00           H  
ATOM   1417 1HG  GLU B  84     199.478 129.845  40.723  1.00  0.00           H  
ATOM   1418 2HG  GLU B  84     198.972 128.261  41.307  1.00  0.00           H  
ATOM   1419  N   TYR B  85     197.478 131.476  38.821  1.00  0.00           N  
ATOM   1420  CA  TYR B  85     197.591 132.908  39.076  1.00  0.00           C  
ATOM   1421  C   TYR B  85     196.307 133.464  39.676  1.00  0.00           C  
ATOM   1422  O   TYR B  85     196.338 134.152  40.697  1.00  0.00           O  
ATOM   1423  CB  TYR B  85     197.940 133.656  37.787  1.00  0.00           C  
ATOM   1424  CG  TYR B  85     198.212 135.130  37.991  1.00  0.00           C  
ATOM   1425  CD1 TYR B  85     199.429 135.544  38.512  1.00  0.00           C  
ATOM   1426  CD2 TYR B  85     197.246 136.066  37.657  1.00  0.00           C  
ATOM   1427  CE1 TYR B  85     199.678 136.891  38.698  1.00  0.00           C  
ATOM   1428  CE2 TYR B  85     197.494 137.412  37.843  1.00  0.00           C  
ATOM   1429  CZ  TYR B  85     198.705 137.825  38.361  1.00  0.00           C  
ATOM   1430  OH  TYR B  85     198.953 139.165  38.547  1.00  0.00           O  
ATOM   1431  H   TYR B  85     197.646 131.134  37.886  1.00  0.00           H  
ATOM   1432  HA  TYR B  85     198.391 133.069  39.800  1.00  0.00           H  
ATOM   1433 1HB  TYR B  85     198.824 133.206  37.333  1.00  0.00           H  
ATOM   1434 2HB  TYR B  85     197.120 133.557  37.076  1.00  0.00           H  
ATOM   1435  HD1 TYR B  85     200.189 134.808  38.774  1.00  0.00           H  
ATOM   1436  HD2 TYR B  85     196.289 135.740  37.249  1.00  0.00           H  
ATOM   1437  HE1 TYR B  85     200.634 137.216  39.107  1.00  0.00           H  
ATOM   1438  HE2 TYR B  85     196.734 138.148  37.581  1.00  0.00           H  
ATOM   1439  HH  TYR B  85     198.167 139.669  38.323  1.00  0.00           H  
ATOM   1440  N   VAL B  86     195.178 133.163  39.041  1.00  0.00           N  
ATOM   1441  CA  VAL B  86     193.887 133.631  39.527  1.00  0.00           C  
ATOM   1442  C   VAL B  86     193.569 133.051  40.900  1.00  0.00           C  
ATOM   1443  O   VAL B  86     193.075 133.760  41.775  1.00  0.00           O  
ATOM   1444  CB  VAL B  86     192.772 133.242  38.538  1.00  0.00           C  
ATOM   1445  CG1 VAL B  86     191.404 133.560  39.124  1.00  0.00           C  
ATOM   1446  CG2 VAL B  86     192.974 133.969  37.217  1.00  0.00           C  
ATOM   1447  H   VAL B  86     195.218 132.601  38.203  1.00  0.00           H  
ATOM   1448  HA  VAL B  86     193.919 134.719  39.606  1.00  0.00           H  
ATOM   1449  HB  VAL B  86     192.807 132.166  38.370  1.00  0.00           H  
ATOM   1450 1HG1 VAL B  86     190.628 133.278  38.412  1.00  0.00           H  
ATOM   1451 2HG1 VAL B  86     191.267 133.001  40.050  1.00  0.00           H  
ATOM   1452 3HG1 VAL B  86     191.336 134.628  39.330  1.00  0.00           H  
ATOM   1453 1HG2 VAL B  86     192.183 133.689  36.522  1.00  0.00           H  
ATOM   1454 2HG2 VAL B  86     192.945 135.046  37.386  1.00  0.00           H  
ATOM   1455 3HG2 VAL B  86     193.941 133.695  36.795  1.00  0.00           H  
ATOM   1456  N   ARG B  87     193.873 131.768  41.095  1.00  0.00           N  
ATOM   1457  CA  ARG B  87     193.618 131.116  42.373  1.00  0.00           C  
ATOM   1458  C   ARG B  87     194.357 131.818  43.507  1.00  0.00           C  
ATOM   1459  O   ARG B  87     193.788 132.050  44.574  1.00  0.00           O  
ATOM   1460  CB  ARG B  87     194.043 129.655  42.323  1.00  0.00           C  
ATOM   1461  CG  ARG B  87     193.134 128.753  41.502  1.00  0.00           C  
ATOM   1462  CD  ARG B  87     193.707 127.391  41.348  1.00  0.00           C  
ATOM   1463  NE  ARG B  87     192.876 126.546  40.506  1.00  0.00           N  
ATOM   1464  CZ  ARG B  87     193.313 125.452  39.851  1.00  0.00           C  
ATOM   1465  NH1 ARG B  87     194.571 125.085  39.952  1.00  0.00           N  
ATOM   1466  NH2 ARG B  87     192.476 124.749  39.108  1.00  0.00           N  
ATOM   1467  H   ARG B  87     194.298 131.237  40.347  1.00  0.00           H  
ATOM   1468  HA  ARG B  87     192.548 131.160  42.577  1.00  0.00           H  
ATOM   1469 1HB  ARG B  87     195.045 129.582  41.903  1.00  0.00           H  
ATOM   1470 2HB  ARG B  87     194.081 129.252  43.335  1.00  0.00           H  
ATOM   1471 1HG  ARG B  87     192.167 128.664  41.997  1.00  0.00           H  
ATOM   1472 2HG  ARG B  87     192.996 129.182  40.509  1.00  0.00           H  
ATOM   1473 1HD  ARG B  87     194.694 127.461  40.892  1.00  0.00           H  
ATOM   1474 2HD  ARG B  87     193.792 126.919  42.326  1.00  0.00           H  
ATOM   1475  HE  ARG B  87     191.901 126.797  40.404  1.00  0.00           H  
ATOM   1476 1HH1 ARG B  87     195.210 125.623  40.520  1.00  0.00           H  
ATOM   1477 2HH1 ARG B  87     194.899 124.266  39.462  1.00  0.00           H  
ATOM   1478 1HH2 ARG B  87     191.509 125.031  39.031  1.00  0.00           H  
ATOM   1479 2HH2 ARG B  87     192.804 123.929  38.618  1.00  0.00           H  
ATOM   1480  N   ARG B  88     195.623 132.155  43.272  1.00  0.00           N  
ATOM   1481  CA  ARG B  88     196.425 132.844  44.275  1.00  0.00           C  
ATOM   1482  C   ARG B  88     195.807 134.186  44.647  1.00  0.00           C  
ATOM   1483  O   ARG B  88     195.784 134.562  45.817  1.00  0.00           O  
ATOM   1484  CB  ARG B  88     197.842 133.064  43.768  1.00  0.00           C  
ATOM   1485  CG  ARG B  88     198.704 131.813  43.714  1.00  0.00           C  
ATOM   1486  CD  ARG B  88     200.059 132.102  43.180  1.00  0.00           C  
ATOM   1487  NE  ARG B  88     200.881 130.903  43.111  1.00  0.00           N  
ATOM   1488  CZ  ARG B  88     201.596 130.406  44.138  1.00  0.00           C  
ATOM   1489  NH1 ARG B  88     201.580 131.014  45.304  1.00  0.00           N  
ATOM   1490  NH2 ARG B  88     202.314 129.308  43.975  1.00  0.00           N  
ATOM   1491  H   ARG B  88     196.040 131.923  42.381  1.00  0.00           H  
ATOM   1492  HA  ARG B  88     196.468 132.223  45.170  1.00  0.00           H  
ATOM   1493 1HB  ARG B  88     197.809 133.485  42.764  1.00  0.00           H  
ATOM   1494 2HB  ARG B  88     198.349 133.787  44.409  1.00  0.00           H  
ATOM   1495 1HG  ARG B  88     198.812 131.402  44.719  1.00  0.00           H  
ATOM   1496 2HG  ARG B  88     198.231 131.071  43.069  1.00  0.00           H  
ATOM   1497 1HD  ARG B  88     199.973 132.514  42.176  1.00  0.00           H  
ATOM   1498 2HD  ARG B  88     200.560 132.821  43.827  1.00  0.00           H  
ATOM   1499  HE  ARG B  88     200.919 130.410  42.229  1.00  0.00           H  
ATOM   1500 1HH1 ARG B  88     201.031 131.851  45.430  1.00  0.00           H  
ATOM   1501 2HH1 ARG B  88     202.117 130.640  46.075  1.00  0.00           H  
ATOM   1502 1HH2 ARG B  88     202.327 128.841  43.078  1.00  0.00           H  
ATOM   1503 2HH2 ARG B  88     202.850 128.936  44.743  1.00  0.00           H  
ATOM   1504  N   ILE B  89     195.296 134.899  43.645  1.00  0.00           N  
ATOM   1505  CA  ILE B  89     194.612 136.163  43.888  1.00  0.00           C  
ATOM   1506  C   ILE B  89     193.318 135.948  44.663  1.00  0.00           C  
ATOM   1507  O   ILE B  89     193.030 136.669  45.619  1.00  0.00           O  
ATOM   1508  CB  ILE B  89     194.304 136.885  42.564  1.00  0.00           C  
ATOM   1509  CG1 ILE B  89     195.598 137.379  41.912  1.00  0.00           C  
ATOM   1510  CG2 ILE B  89     193.347 138.043  42.799  1.00  0.00           C  
ATOM   1511  CD1 ILE B  89     195.418 137.875  40.496  1.00  0.00           C  
ATOM   1512  H   ILE B  89     195.373 134.552  42.699  1.00  0.00           H  
ATOM   1513  HA  ILE B  89     195.266 136.802  44.481  1.00  0.00           H  
ATOM   1514  HB  ILE B  89     193.847 136.185  41.865  1.00  0.00           H  
ATOM   1515 1HG1 ILE B  89     196.019 138.189  42.507  1.00  0.00           H  
ATOM   1516 2HG1 ILE B  89     196.330 136.571  41.899  1.00  0.00           H  
ATOM   1517 1HG2 ILE B  89     193.141 138.543  41.853  1.00  0.00           H  
ATOM   1518 2HG2 ILE B  89     192.416 137.666  43.221  1.00  0.00           H  
ATOM   1519 3HG2 ILE B  89     193.799 138.753  43.494  1.00  0.00           H  
ATOM   1520 1HD1 ILE B  89     196.379 138.207  40.101  1.00  0.00           H  
ATOM   1521 2HD1 ILE B  89     195.031 137.067  39.874  1.00  0.00           H  
ATOM   1522 3HD1 ILE B  89     194.716 138.707  40.489  1.00  0.00           H  
ATOM   1523  N   SER B  90     192.545 134.954  44.241  1.00  0.00           N  
ATOM   1524  CA  SER B  90     191.240 134.680  44.832  1.00  0.00           C  
ATOM   1525  C   SER B  90     191.365 134.326  46.308  1.00  0.00           C  
ATOM   1526  O   SER B  90     190.462 134.604  47.096  1.00  0.00           O  
ATOM   1527  CB  SER B  90     190.557 133.548  44.088  1.00  0.00           C  
ATOM   1528  OG  SER B  90     191.191 132.325  44.345  1.00  0.00           O  
ATOM   1529  H   SER B  90     192.866 134.369  43.483  1.00  0.00           H  
ATOM   1530  HA  SER B  90     190.626 135.577  44.745  1.00  0.00           H  
ATOM   1531 1HB  SER B  90     189.513 133.491  44.393  1.00  0.00           H  
ATOM   1532 2HB  SER B  90     190.575 133.753  43.019  1.00  0.00           H  
ATOM   1533  HG  SER B  90     192.110 132.536  44.524  1.00  0.00           H  
ATOM   1534  N   LYS B  91     192.482 133.708  46.677  1.00  0.00           N  
ATOM   1535  CA  LYS B  91     192.747 133.386  48.074  1.00  0.00           C  
ATOM   1536  C   LYS B  91     193.019 134.645  48.887  1.00  0.00           C  
ATOM   1537  O   LYS B  91     192.563 134.769  50.024  1.00  0.00           O  
ATOM   1538  CB  LYS B  91     193.928 132.421  48.187  1.00  0.00           C  
ATOM   1539  CG  LYS B  91     193.628 131.003  47.721  1.00  0.00           C  
ATOM   1540  CD  LYS B  91     194.864 130.119  47.810  1.00  0.00           C  
ATOM   1541  CE  LYS B  91     194.571 128.707  47.326  1.00  0.00           C  
ATOM   1542  NZ  LYS B  91     195.777 127.837  47.384  1.00  0.00           N  
ATOM   1543  H   LYS B  91     193.163 133.454  45.976  1.00  0.00           H  
ATOM   1544  HA  LYS B  91     191.863 132.904  48.493  1.00  0.00           H  
ATOM   1545 1HB  LYS B  91     194.764 132.798  47.596  1.00  0.00           H  
ATOM   1546 2HB  LYS B  91     194.258 132.370  49.225  1.00  0.00           H  
ATOM   1547 1HG  LYS B  91     192.841 130.574  48.342  1.00  0.00           H  
ATOM   1548 2HG  LYS B  91     193.281 131.025  46.689  1.00  0.00           H  
ATOM   1549 1HD  LYS B  91     195.661 130.546  47.199  1.00  0.00           H  
ATOM   1550 2HD  LYS B  91     195.206 130.075  48.844  1.00  0.00           H  
ATOM   1551 1HE  LYS B  91     193.790 128.265  47.944  1.00  0.00           H  
ATOM   1552 2HE  LYS B  91     194.213 128.741  46.297  1.00  0.00           H  
ATOM   1553 1HZ  LYS B  91     195.542 126.911  47.055  1.00  0.00           H  
ATOM   1554 2HZ  LYS B  91     196.503 128.228  46.798  1.00  0.00           H  
ATOM   1555 3HZ  LYS B  91     196.108 127.782  48.336  1.00  0.00           H  
ATOM   1556  N   LYS B  92     193.767 135.576  48.303  1.00  0.00           N  
ATOM   1557  CA  LYS B  92     194.084 136.832  48.973  1.00  0.00           C  
ATOM   1558  C   LYS B  92     192.871 137.750  49.028  1.00  0.00           C  
ATOM   1559  O   LYS B  92     192.641 138.426  50.032  1.00  0.00           O  
ATOM   1560  CB  LYS B  92     195.244 137.537  48.269  1.00  0.00           C  
ATOM   1561  CG  LYS B  92     196.589 136.835  48.415  1.00  0.00           C  
ATOM   1562  CD  LYS B  92     197.683 137.574  47.659  1.00  0.00           C  
ATOM   1563  CE  LYS B  92     199.022 136.865  47.789  1.00  0.00           C  
ATOM   1564  NZ  LYS B  92     200.094 137.555  47.020  1.00  0.00           N  
ATOM   1565  H   LYS B  92     194.134 135.408  47.378  1.00  0.00           H  
ATOM   1566  HA  LYS B  92     194.383 136.611  49.998  1.00  0.00           H  
ATOM   1567 1HB  LYS B  92     195.026 137.622  47.204  1.00  0.00           H  
ATOM   1568 2HB  LYS B  92     195.351 138.547  48.665  1.00  0.00           H  
ATOM   1569 1HG  LYS B  92     196.859 136.783  49.471  1.00  0.00           H  
ATOM   1570 2HG  LYS B  92     196.513 135.819  48.028  1.00  0.00           H  
ATOM   1571 1HD  LYS B  92     197.416 137.638  46.603  1.00  0.00           H  
ATOM   1572 2HD  LYS B  92     197.778 138.585  48.053  1.00  0.00           H  
ATOM   1573 1HE  LYS B  92     199.313 136.826  48.839  1.00  0.00           H  
ATOM   1574 2HE  LYS B  92     198.931 135.843  47.422  1.00  0.00           H  
ATOM   1575 1HZ  LYS B  92     200.964 137.054  47.132  1.00  0.00           H  
ATOM   1576 2HZ  LYS B  92     199.844 137.580  46.042  1.00  0.00           H  
ATOM   1577 3HZ  LYS B  92     200.203 138.497  47.364  1.00  0.00           H  
ATOM   1578  N   GLU B  93     192.096 137.777  47.947  1.00  0.00           N  
ATOM   1579  CA  GLU B  93     190.929 138.647  47.865  1.00  0.00           C  
ATOM   1580  C   GLU B  93     189.750 138.062  48.630  1.00  0.00           C  
ATOM   1581  O   GLU B  93     188.947 138.799  49.203  1.00  0.00           O  
ATOM   1582  CB  GLU B  93     190.539 138.876  46.402  1.00  0.00           C  
ATOM   1583  CG  GLU B  93     191.553 139.675  45.597  1.00  0.00           C  
ATOM   1584  CD  GLU B  93     191.682 141.098  46.066  1.00  0.00           C  
ATOM   1585  OE1 GLU B  93     190.685 141.677  46.424  1.00  0.00           O  
ATOM   1586  OE2 GLU B  93     192.779 141.605  46.065  1.00  0.00           O  
ATOM   1587  H   GLU B  93     192.330 137.196  47.157  1.00  0.00           H  
ATOM   1588  HA  GLU B  93     191.180 139.609  48.312  1.00  0.00           H  
ATOM   1589 1HB  GLU B  93     190.401 137.914  45.908  1.00  0.00           H  
ATOM   1590 2HB  GLU B  93     189.585 139.405  46.360  1.00  0.00           H  
ATOM   1591 1HG  GLU B  93     192.527 139.190  45.675  1.00  0.00           H  
ATOM   1592 2HG  GLU B  93     191.257 139.667  44.550  1.00  0.00           H  
ATOM   1593  N   GLY B  94     189.645 136.737  48.638  1.00  0.00           N  
ATOM   1594  CA  GLY B  94     188.522 136.059  49.275  1.00  0.00           C  
ATOM   1595  C   GLY B  94     187.338 135.942  48.325  1.00  0.00           C  
ATOM   1596  O   GLY B  94     186.206 136.263  48.691  1.00  0.00           O  
ATOM   1597  H   GLY B  94     190.360 136.181  48.191  1.00  0.00           H  
ATOM   1598 1HA  GLY B  94     188.833 135.065  49.598  1.00  0.00           H  
ATOM   1599 2HA  GLY B  94     188.224 136.608  50.167  1.00  0.00           H  
ATOM   1600  N   THR B  95     187.606 135.493  47.102  1.00  0.00           N  
ATOM   1601  CA  THR B  95     186.573 135.391  46.077  1.00  0.00           C  
ATOM   1602  C   THR B  95     186.327 133.940  45.685  1.00  0.00           C  
ATOM   1603  O   THR B  95     187.159 133.067  45.928  1.00  0.00           O  
ATOM   1604  CB  THR B  95     186.950 136.207  44.827  1.00  0.00           C  
ATOM   1605  OG1 THR B  95     188.159 135.686  44.259  1.00  0.00           O  
ATOM   1606  CG2 THR B  95     187.155 137.671  45.187  1.00  0.00           C  
ATOM   1607  H   THR B  95     188.551 135.217  46.877  1.00  0.00           H  
ATOM   1608  HA  THR B  95     185.644 135.793  46.482  1.00  0.00           H  
ATOM   1609  HB  THR B  95     186.154 136.129  44.087  1.00  0.00           H  
ATOM   1610  HG1 THR B  95     188.104 135.723  43.301  1.00  0.00           H  
ATOM   1611 1HG2 THR B  95     187.420 138.232  44.292  1.00  0.00           H  
ATOM   1612 2HG2 THR B  95     186.234 138.074  45.609  1.00  0.00           H  
ATOM   1613 3HG2 THR B  95     187.956 137.757  45.920  1.00  0.00           H  
ATOM   1614  N   GLU B  96     185.178 133.694  45.064  1.00  0.00           N  
ATOM   1615  CA  GLU B  96     184.858 132.386  44.506  1.00  0.00           C  
ATOM   1616  C   GLU B  96     185.219 132.315  43.027  1.00  0.00           C  
ATOM   1617  O   GLU B  96     184.945 133.245  42.268  1.00  0.00           O  
ATOM   1618  CB  GLU B  96     183.371 132.076  44.692  1.00  0.00           C  
ATOM   1619  CG  GLU B  96     182.947 130.702  44.190  1.00  0.00           C  
ATOM   1620  CD  GLU B  96     181.468 130.471  44.301  1.00  0.00           C  
ATOM   1621  OE1 GLU B  96     180.789 131.321  44.822  1.00  0.00           O  
ATOM   1622  OE2 GLU B  96     181.014 129.439  43.862  1.00  0.00           O  
ATOM   1623  H   GLU B  96     184.511 134.446  44.960  1.00  0.00           H  
ATOM   1624  HA  GLU B  96     185.442 131.632  45.034  1.00  0.00           H  
ATOM   1625 1HB  GLU B  96     183.117 132.136  45.751  1.00  0.00           H  
ATOM   1626 2HB  GLU B  96     182.775 132.822  44.169  1.00  0.00           H  
ATOM   1627 1HG  GLU B  96     183.243 130.603  43.144  1.00  0.00           H  
ATOM   1628 2HG  GLU B  96     183.475 129.940  44.760  1.00  0.00           H  
ATOM   1629  N   VAL B  97     185.845 131.214  42.620  1.00  0.00           N  
ATOM   1630  CA  VAL B  97     186.217 131.043  41.220  1.00  0.00           C  
ATOM   1631  C   VAL B  97     185.754 129.693  40.690  1.00  0.00           C  
ATOM   1632  O   VAL B  97     185.928 128.660  41.338  1.00  0.00           O  
ATOM   1633  CB  VAL B  97     187.744 131.160  41.054  1.00  0.00           C  
ATOM   1634  CG1 VAL B  97     188.128 131.074  39.584  1.00  0.00           C  
ATOM   1635  CG2 VAL B  97     188.232 132.465  41.664  1.00  0.00           C  
ATOM   1636  H   VAL B  97     186.074 130.493  43.291  1.00  0.00           H  
ATOM   1637  HA  VAL B  97     185.738 131.830  40.637  1.00  0.00           H  
ATOM   1638  HB  VAL B  97     188.220 130.320  41.560  1.00  0.00           H  
ATOM   1639 1HG1 VAL B  97     189.210 131.158  39.485  1.00  0.00           H  
ATOM   1640 2HG1 VAL B  97     187.800 130.117  39.178  1.00  0.00           H  
ATOM   1641 3HG1 VAL B  97     187.650 131.885  39.036  1.00  0.00           H  
ATOM   1642 1HG2 VAL B  97     189.313 132.540  41.543  1.00  0.00           H  
ATOM   1643 2HG2 VAL B  97     187.751 133.304  41.161  1.00  0.00           H  
ATOM   1644 3HG2 VAL B  97     187.984 132.486  42.725  1.00  0.00           H  
ATOM   1645  N   ARG B  98     185.178 129.713  39.493  1.00  0.00           N  
ATOM   1646  CA  ARG B  98     184.820 128.500  38.770  1.00  0.00           C  
ATOM   1647  C   ARG B  98     185.736 128.279  37.574  1.00  0.00           C  
ATOM   1648  O   ARG B  98     186.067 129.224  36.858  1.00  0.00           O  
ATOM   1649  CB  ARG B  98     183.376 128.566  38.294  1.00  0.00           C  
ATOM   1650  CG  ARG B  98     182.879 127.319  37.583  1.00  0.00           C  
ATOM   1651  CD  ARG B  98     181.445 127.431  37.214  1.00  0.00           C  
ATOM   1652  NE  ARG B  98     181.239 128.370  36.121  1.00  0.00           N  
ATOM   1653  CZ  ARG B  98     181.315 128.052  34.816  1.00  0.00           C  
ATOM   1654  NH1 ARG B  98     181.593 126.820  34.454  1.00  0.00           N  
ATOM   1655  NH2 ARG B  98     181.110 128.981  33.895  1.00  0.00           N  
ATOM   1656  H   ARG B  98     184.999 130.608  39.058  1.00  0.00           H  
ATOM   1657  HA  ARG B  98     184.923 127.650  39.447  1.00  0.00           H  
ATOM   1658 1HB  ARG B  98     182.721 128.745  39.144  1.00  0.00           H  
ATOM   1659 2HB  ARG B  98     183.259 129.406  37.608  1.00  0.00           H  
ATOM   1660 1HG  ARG B  98     183.456 127.164  36.671  1.00  0.00           H  
ATOM   1661 2HG  ARG B  98     182.997 126.454  38.238  1.00  0.00           H  
ATOM   1662 1HD  ARG B  98     181.073 126.457  36.899  1.00  0.00           H  
ATOM   1663 2HD  ARG B  98     180.873 127.779  38.073  1.00  0.00           H  
ATOM   1664  HE  ARG B  98     181.022 129.329  36.361  1.00  0.00           H  
ATOM   1665 1HH1 ARG B  98     181.750 126.110  35.156  1.00  0.00           H  
ATOM   1666 2HH1 ARG B  98     181.650 126.582  33.473  1.00  0.00           H  
ATOM   1667 1HH2 ARG B  98     180.897 129.928  34.174  1.00  0.00           H  
ATOM   1668 2HH2 ARG B  98     181.168 128.742  32.917  1.00  0.00           H  
ATOM   1669  N   PHE B  99     186.142 127.033  37.358  1.00  0.00           N  
ATOM   1670  CA  PHE B  99     187.048 126.706  36.265  1.00  0.00           C  
ATOM   1671  C   PHE B  99     186.417 125.704  35.305  1.00  0.00           C  
ATOM   1672  O   PHE B  99     185.716 124.785  35.727  1.00  0.00           O  
ATOM   1673  CB  PHE B  99     188.360 126.140  36.810  1.00  0.00           C  
ATOM   1674  CG  PHE B  99     189.076 127.067  37.751  1.00  0.00           C  
ATOM   1675  CD1 PHE B  99     188.776 127.071  39.105  1.00  0.00           C  
ATOM   1676  CD2 PHE B  99     190.048 127.938  37.284  1.00  0.00           C  
ATOM   1677  CE1 PHE B  99     189.434 127.924  39.971  1.00  0.00           C  
ATOM   1678  CE2 PHE B  99     190.708 128.791  38.147  1.00  0.00           C  
ATOM   1679  CZ  PHE B  99     190.400 128.784  39.493  1.00  0.00           C  
ATOM   1680  H   PHE B  99     185.813 126.294  37.962  1.00  0.00           H  
ATOM   1681  HA  PHE B  99     187.274 127.622  35.716  1.00  0.00           H  
ATOM   1682 1HB  PHE B  99     188.163 125.207  37.337  1.00  0.00           H  
ATOM   1683 2HB  PHE B  99     189.030 125.912  35.982  1.00  0.00           H  
ATOM   1684  HD1 PHE B  99     188.013 126.391  39.484  1.00  0.00           H  
ATOM   1685  HD2 PHE B  99     190.292 127.944  36.220  1.00  0.00           H  
ATOM   1686  HE1 PHE B  99     189.189 127.917  41.033  1.00  0.00           H  
ATOM   1687  HE2 PHE B  99     191.471 129.470  37.767  1.00  0.00           H  
ATOM   1688  HZ  PHE B  99     190.918 129.457  40.174  1.00  0.00           H  
ATOM   1689  N   GLU B 100     186.676 125.881  34.015  1.00  0.00           N  
ATOM   1690  CA  GLU B 100     186.233 124.922  33.010  1.00  0.00           C  
ATOM   1691  C   GLU B 100     187.211 124.851  31.845  1.00  0.00           C  
ATOM   1692  O   GLU B 100     187.664 125.875  31.336  1.00  0.00           O  
ATOM   1693  CB  GLU B 100     184.839 125.293  32.497  1.00  0.00           C  
ATOM   1694  CG  GLU B 100     184.254 124.305  31.497  1.00  0.00           C  
ATOM   1695  CD  GLU B 100     182.842 124.638  31.103  1.00  0.00           C  
ATOM   1696  OE1 GLU B 100     182.296 125.564  31.651  1.00  0.00           O  
ATOM   1697  OE2 GLU B 100     182.309 123.965  30.252  1.00  0.00           O  
ATOM   1698  H   GLU B 100     187.205 126.691  33.722  1.00  0.00           H  
ATOM   1699  HA  GLU B 100     186.183 123.935  33.472  1.00  0.00           H  
ATOM   1700 1HB  GLU B 100     184.149 125.365  33.339  1.00  0.00           H  
ATOM   1701 2HB  GLU B 100     184.875 126.270  32.018  1.00  0.00           H  
ATOM   1702 1HG  GLU B 100     184.876 124.297  30.603  1.00  0.00           H  
ATOM   1703 2HG  GLU B 100     184.278 123.305  31.930  1.00  0.00           H  
ATOM   1704  N   LYS B 101     187.541 123.634  31.429  1.00  0.00           N  
ATOM   1705  CA  LYS B 101     188.441 123.445  30.301  1.00  0.00           C  
ATOM   1706  C   LYS B 101     187.713 122.833  29.111  1.00  0.00           C  
ATOM   1707  O   LYS B 101     186.992 121.845  29.249  1.00  0.00           O  
ATOM   1708  CB  LYS B 101     189.626 122.565  30.701  1.00  0.00           C  
ATOM   1709  CG  LYS B 101     190.571 123.203  31.710  1.00  0.00           C  
ATOM   1710  CD  LYS B 101     191.744 122.286  32.027  1.00  0.00           C  
ATOM   1711  CE  LYS B 101     192.661 122.900  33.073  1.00  0.00           C  
ATOM   1712  NZ  LYS B 101     193.745 121.966  33.479  1.00  0.00           N  
ATOM   1713  H   LYS B 101     187.168 122.832  31.915  1.00  0.00           H  
ATOM   1714  HA  LYS B 101     188.833 124.418  30.002  1.00  0.00           H  
ATOM   1715 1HB  LYS B 101     189.257 121.632  31.130  1.00  0.00           H  
ATOM   1716 2HB  LYS B 101     190.206 122.309  29.814  1.00  0.00           H  
ATOM   1717 1HG  LYS B 101     190.953 124.142  31.308  1.00  0.00           H  
ATOM   1718 2HG  LYS B 101     190.030 123.416  32.630  1.00  0.00           H  
ATOM   1719 1HD  LYS B 101     191.370 121.332  32.397  1.00  0.00           H  
ATOM   1720 2HD  LYS B 101     192.317 122.102  31.116  1.00  0.00           H  
ATOM   1721 1HE  LYS B 101     193.112 123.808  32.674  1.00  0.00           H  
ATOM   1722 2HE  LYS B 101     192.079 123.166  33.954  1.00  0.00           H  
ATOM   1723 1HZ  LYS B 101     194.332 122.410  34.173  1.00  0.00           H  
ATOM   1724 2HZ  LYS B 101     193.338 121.126  33.869  1.00  0.00           H  
ATOM   1725 3HZ  LYS B 101     194.305 121.726  32.673  1.00  0.00           H  
ATOM   1726  N   LYS B 102     187.916 123.431  27.945  1.00  0.00           N  
ATOM   1727  CA  LYS B 102     187.367 122.932  26.690  1.00  0.00           C  
ATOM   1728  C   LYS B 102     188.462 122.740  25.648  1.00  0.00           C  
ATOM   1729  O   LYS B 102     189.632 123.028  25.902  1.00  0.00           O  
ATOM   1730  CB  LYS B 102     186.296 123.884  26.157  1.00  0.00           C  
ATOM   1731  CG  LYS B 102     185.083 124.039  27.065  1.00  0.00           C  
ATOM   1732  CD  LYS B 102     183.994 124.864  26.396  1.00  0.00           C  
ATOM   1733  CE  LYS B 102     182.767 124.987  27.288  1.00  0.00           C  
ATOM   1734  NZ  LYS B 102     181.650 125.694  26.602  1.00  0.00           N  
ATOM   1735  H   LYS B 102     188.479 124.270  27.917  1.00  0.00           H  
ATOM   1736  HA  LYS B 102     186.895 121.967  26.878  1.00  0.00           H  
ATOM   1737 1HB  LYS B 102     186.730 124.874  26.008  1.00  0.00           H  
ATOM   1738 2HB  LYS B 102     185.945 123.531  25.187  1.00  0.00           H  
ATOM   1739 1HG  LYS B 102     184.683 123.054  27.309  1.00  0.00           H  
ATOM   1740 2HG  LYS B 102     185.382 124.529  27.991  1.00  0.00           H  
ATOM   1741 1HD  LYS B 102     184.376 125.862  26.179  1.00  0.00           H  
ATOM   1742 2HD  LYS B 102     183.703 124.392  25.458  1.00  0.00           H  
ATOM   1743 1HE  LYS B 102     182.428 123.994  27.580  1.00  0.00           H  
ATOM   1744 2HE  LYS B 102     183.027 125.538  28.192  1.00  0.00           H  
ATOM   1745 1HZ  LYS B 102     180.857 125.755  27.225  1.00  0.00           H  
ATOM   1746 2HZ  LYS B 102     181.948 126.624  26.343  1.00  0.00           H  
ATOM   1747 3HZ  LYS B 102     181.387 125.181  25.773  1.00  0.00           H  
ATOM   1748  N   ASP B 103     188.080 122.260  24.472  1.00  0.00           N  
ATOM   1749  CA  ASP B 103     189.060 121.817  23.486  1.00  0.00           C  
ATOM   1750  C   ASP B 103     189.799 123.000  22.872  1.00  0.00           C  
ATOM   1751  O   ASP B 103     189.499 123.417  21.753  1.00  0.00           O  
ATOM   1752  CB  ASP B 103     188.382 121.003  22.382  1.00  0.00           C  
ATOM   1753  CG  ASP B 103     189.375 120.332  21.444  1.00  0.00           C  
ATOM   1754  OD1 ASP B 103     190.518 120.205  21.813  1.00  0.00           O  
ATOM   1755  OD2 ASP B 103     188.980 119.951  20.368  1.00  0.00           O  
ATOM   1756  H   ASP B 103     187.096 122.194  24.257  1.00  0.00           H  
ATOM   1757  HA  ASP B 103     189.791 121.182  23.986  1.00  0.00           H  
ATOM   1758 1HB  ASP B 103     187.752 120.235  22.831  1.00  0.00           H  
ATOM   1759 2HB  ASP B 103     187.734 121.655  21.795  1.00  0.00           H  
ATOM   1760  N   GLY B 104     190.766 123.533  23.613  1.00  0.00           N  
ATOM   1761  CA  GLY B 104     191.575 124.651  23.145  1.00  0.00           C  
ATOM   1762  C   GLY B 104     191.127 125.960  23.781  1.00  0.00           C  
ATOM   1763  O   GLY B 104     191.565 127.037  23.375  1.00  0.00           O  
ATOM   1764  H   GLY B 104     190.951 123.140  24.524  1.00  0.00           H  
ATOM   1765 1HA  GLY B 104     192.623 124.467  23.382  1.00  0.00           H  
ATOM   1766 2HA  GLY B 104     191.501 124.726  22.061  1.00  0.00           H  
ATOM   1767  N   LEU B 105     190.259 125.876  24.788  1.00  0.00           N  
ATOM   1768  CA  LEU B 105     189.748 127.075  25.436  1.00  0.00           C  
ATOM   1769  C   LEU B 105     189.672 126.896  26.947  1.00  0.00           C  
ATOM   1770  O   LEU B 105     189.159 125.890  27.439  1.00  0.00           O  
ATOM   1771  CB  LEU B 105     188.360 127.424  24.886  1.00  0.00           C  
ATOM   1772  CG  LEU B 105     187.744 128.727  25.411  1.00  0.00           C  
ATOM   1773  CD1 LEU B 105     186.869 129.348  24.330  1.00  0.00           C  
ATOM   1774  CD2 LEU B 105     186.937 128.437  26.668  1.00  0.00           C  
ATOM   1775  H   LEU B 105     189.947 124.967  25.101  1.00  0.00           H  
ATOM   1776  HA  LEU B 105     190.432 127.900  25.227  1.00  0.00           H  
ATOM   1777 1HB  LEU B 105     188.425 127.502  23.802  1.00  0.00           H  
ATOM   1778 2HB  LEU B 105     187.675 126.612  25.130  1.00  0.00           H  
ATOM   1779  HG  LEU B 105     188.538 129.436  25.645  1.00  0.00           H  
ATOM   1780 1HD1 LEU B 105     186.431 130.274  24.704  1.00  0.00           H  
ATOM   1781 2HD1 LEU B 105     187.475 129.563  23.450  1.00  0.00           H  
ATOM   1782 3HD1 LEU B 105     186.074 128.653  24.063  1.00  0.00           H  
ATOM   1783 1HD2 LEU B 105     186.500 129.363  27.042  1.00  0.00           H  
ATOM   1784 2HD2 LEU B 105     186.141 127.729  26.435  1.00  0.00           H  
ATOM   1785 3HD2 LEU B 105     187.590 128.011  27.430  1.00  0.00           H  
ATOM   1786  N   LEU B 106     190.185 127.878  27.682  1.00  0.00           N  
ATOM   1787  CA  LEU B 106     190.070 127.897  29.134  1.00  0.00           C  
ATOM   1788  C   LEU B 106     189.127 129.001  29.597  1.00  0.00           C  
ATOM   1789  O   LEU B 106     189.259 130.155  29.187  1.00  0.00           O  
ATOM   1790  CB  LEU B 106     191.451 128.093  29.773  1.00  0.00           C  
ATOM   1791  CG  LEU B 106     191.455 128.327  31.289  1.00  0.00           C  
ATOM   1792  CD1 LEU B 106     191.006 127.059  32.000  1.00  0.00           C  
ATOM   1793  CD2 LEU B 106     192.850 128.739  31.735  1.00  0.00           C  
ATOM   1794  H   LEU B 106     190.669 128.635  27.220  1.00  0.00           H  
ATOM   1795  HA  LEU B 106     189.672 126.936  29.463  1.00  0.00           H  
ATOM   1796 1HB  LEU B 106     192.055 127.210  29.572  1.00  0.00           H  
ATOM   1797 2HB  LEU B 106     191.932 128.951  29.303  1.00  0.00           H  
ATOM   1798  HG  LEU B 106     190.747 129.118  31.537  1.00  0.00           H  
ATOM   1799 1HD1 LEU B 106     191.009 127.225  33.078  1.00  0.00           H  
ATOM   1800 2HD1 LEU B 106     189.998 126.798  31.677  1.00  0.00           H  
ATOM   1801 3HD1 LEU B 106     191.687 126.244  31.757  1.00  0.00           H  
ATOM   1802 1HD2 LEU B 106     192.854 128.906  32.812  1.00  0.00           H  
ATOM   1803 2HD2 LEU B 106     193.560 127.949  31.488  1.00  0.00           H  
ATOM   1804 3HD2 LEU B 106     193.139 129.658  31.224  1.00  0.00           H  
ATOM   1805  N   SER B 107     188.175 128.644  30.451  1.00  0.00           N  
ATOM   1806  CA  SER B 107     187.259 129.625  31.020  1.00  0.00           C  
ATOM   1807  C   SER B 107     187.444 129.744  32.525  1.00  0.00           C  
ATOM   1808  O   SER B 107     187.407 128.746  33.248  1.00  0.00           O  
ATOM   1809  CB  SER B 107     185.826 129.244  30.707  1.00  0.00           C  
ATOM   1810  OG  SER B 107     184.926 130.040  31.429  1.00  0.00           O  
ATOM   1811  H   SER B 107     188.089 127.674  30.723  1.00  0.00           H  
ATOM   1812  HA  SER B 107     187.472 130.596  30.574  1.00  0.00           H  
ATOM   1813 1HB  SER B 107     185.643 129.362  29.639  1.00  0.00           H  
ATOM   1814 2HB  SER B 107     185.666 128.195  30.952  1.00  0.00           H  
ATOM   1815  HG  SER B 107     185.056 129.814  32.353  1.00  0.00           H  
ATOM   1816  N   ILE B 108     187.656 130.967  32.997  1.00  0.00           N  
ATOM   1817  CA  ILE B 108     187.707 131.227  34.432  1.00  0.00           C  
ATOM   1818  C   ILE B 108     186.691 132.286  34.838  1.00  0.00           C  
ATOM   1819  O   ILE B 108     186.713 133.406  34.327  1.00  0.00           O  
ATOM   1820  CB  ILE B 108     189.116 131.676  34.859  1.00  0.00           C  
ATOM   1821  CG1 ILE B 108     190.153 130.615  34.479  1.00  0.00           C  
ATOM   1822  CG2 ILE B 108     189.156 131.953  36.354  1.00  0.00           C  
ATOM   1823  CD1 ILE B 108     191.580 131.028  34.760  1.00  0.00           C  
ATOM   1824  H   ILE B 108     187.793 131.729  32.348  1.00  0.00           H  
ATOM   1825  HA  ILE B 108     187.465 130.306  34.958  1.00  0.00           H  
ATOM   1826  HB  ILE B 108     189.386 132.586  34.323  1.00  0.00           H  
ATOM   1827 1HG1 ILE B 108     189.949 129.696  35.027  1.00  0.00           H  
ATOM   1828 2HG1 ILE B 108     190.068 130.387  33.416  1.00  0.00           H  
ATOM   1829 1HG2 ILE B 108     190.159 132.269  36.639  1.00  0.00           H  
ATOM   1830 2HG2 ILE B 108     188.445 132.741  36.596  1.00  0.00           H  
ATOM   1831 3HG2 ILE B 108     188.892 131.046  36.899  1.00  0.00           H  
ATOM   1832 1HD1 ILE B 108     192.255 130.225  34.464  1.00  0.00           H  
ATOM   1833 2HD1 ILE B 108     191.816 131.929  34.193  1.00  0.00           H  
ATOM   1834 3HD1 ILE B 108     191.698 131.227  35.824  1.00  0.00           H  
ATOM   1835  N   GLU B 109     185.800 131.935  35.759  1.00  0.00           N  
ATOM   1836  CA  GLU B 109     184.762 132.864  36.190  1.00  0.00           C  
ATOM   1837  C   GLU B 109     184.958 133.276  37.643  1.00  0.00           C  
ATOM   1838  O   GLU B 109     185.009 132.428  38.533  1.00  0.00           O  
ATOM   1839  CB  GLU B 109     183.377 132.236  36.008  1.00  0.00           C  
ATOM   1840  CG  GLU B 109     182.223 133.124  36.447  1.00  0.00           C  
ATOM   1841  CD  GLU B 109     180.880 132.474  36.261  1.00  0.00           C  
ATOM   1842  OE1 GLU B 109     180.833 131.404  35.701  1.00  0.00           O  
ATOM   1843  OE2 GLU B 109     179.902 133.046  36.680  1.00  0.00           O  
ATOM   1844  H   GLU B 109     185.856 131.018  36.180  1.00  0.00           H  
ATOM   1845  HA  GLU B 109     184.821 133.760  35.572  1.00  0.00           H  
ATOM   1846 1HB  GLU B 109     183.227 131.984  34.960  1.00  0.00           H  
ATOM   1847 2HB  GLU B 109     183.322 131.310  36.579  1.00  0.00           H  
ATOM   1848 1HG  GLU B 109     182.350 133.375  37.501  1.00  0.00           H  
ATOM   1849 2HG  GLU B 109     182.254 134.052  35.875  1.00  0.00           H  
ATOM   1850  N   VAL B 110     185.074 134.580  37.883  1.00  0.00           N  
ATOM   1851  CA  VAL B 110     185.396 135.066  39.218  1.00  0.00           C  
ATOM   1852  C   VAL B 110     184.308 135.998  39.741  1.00  0.00           C  
ATOM   1853  O   VAL B 110     183.827 136.874  39.025  1.00  0.00           O  
ATOM   1854  CB  VAL B 110     186.744 135.812  39.203  1.00  0.00           C  
ATOM   1855  CG1 VAL B 110     187.155 136.197  40.617  1.00  0.00           C  
ATOM   1856  CG2 VAL B 110     187.808 134.944  38.550  1.00  0.00           C  
ATOM   1857  H   VAL B 110     184.950 135.236  37.126  1.00  0.00           H  
ATOM   1858  HA  VAL B 110     185.475 134.211  39.890  1.00  0.00           H  
ATOM   1859  HB  VAL B 110     186.631 136.737  38.638  1.00  0.00           H  
ATOM   1860 1HG1 VAL B 110     188.109 136.723  40.588  1.00  0.00           H  
ATOM   1861 2HG1 VAL B 110     186.396 136.847  41.052  1.00  0.00           H  
ATOM   1862 3HG1 VAL B 110     187.255 135.298  41.224  1.00  0.00           H  
ATOM   1863 1HG2 VAL B 110     188.758 135.477  38.542  1.00  0.00           H  
ATOM   1864 2HG2 VAL B 110     187.917 134.016  39.112  1.00  0.00           H  
ATOM   1865 3HG2 VAL B 110     187.513 134.715  37.526  1.00  0.00           H  
ATOM   1866  N   LYS B 111     183.930 135.808  41.001  1.00  0.00           N  
ATOM   1867  CA  LYS B 111     183.003 136.718  41.663  1.00  0.00           C  
ATOM   1868  C   LYS B 111     183.749 137.800  42.432  1.00  0.00           C  
ATOM   1869  O   LYS B 111     184.882 137.594  42.864  1.00  0.00           O  
ATOM   1870  CB  LYS B 111     182.077 135.946  42.606  1.00  0.00           C  
ATOM   1871  CG  LYS B 111     181.181 134.927  41.914  1.00  0.00           C  
ATOM   1872  CD  LYS B 111     180.259 134.237  42.907  1.00  0.00           C  
ATOM   1873  CE  LYS B 111     179.443 133.141  42.237  1.00  0.00           C  
ATOM   1874  NZ  LYS B 111     178.649 132.357  43.222  1.00  0.00           N  
ATOM   1875  H   LYS B 111     184.296 135.017  41.513  1.00  0.00           H  
ATOM   1876  HA  LYS B 111     182.395 137.206  40.903  1.00  0.00           H  
ATOM   1877 1HB  LYS B 111     182.673 135.416  43.349  1.00  0.00           H  
ATOM   1878 2HB  LYS B 111     181.435 136.647  43.139  1.00  0.00           H  
ATOM   1879 1HG  LYS B 111     180.578 135.429  41.156  1.00  0.00           H  
ATOM   1880 2HG  LYS B 111     181.797 134.177  41.420  1.00  0.00           H  
ATOM   1881 1HD  LYS B 111     180.852 133.799  43.710  1.00  0.00           H  
ATOM   1882 2HD  LYS B 111     179.578 134.971  43.339  1.00  0.00           H  
ATOM   1883 1HE  LYS B 111     178.764 133.585  41.511  1.00  0.00           H  
ATOM   1884 2HE  LYS B 111     180.112 132.463  41.707  1.00  0.00           H  
ATOM   1885 1HZ  LYS B 111     178.124 131.642  42.739  1.00  0.00           H  
ATOM   1886 2HZ  LYS B 111     179.272 131.924  43.888  1.00  0.00           H  
ATOM   1887 3HZ  LYS B 111     178.011 132.973  43.705  1.00  0.00           H  
ATOM   1888  N   ASN B 112     183.100 138.950  42.608  1.00  0.00           N  
ATOM   1889  CA  ASN B 112     183.566 139.977  43.533  1.00  0.00           C  
ATOM   1890  C   ASN B 112     185.028 140.321  43.282  1.00  0.00           C  
ATOM   1891  O   ASN B 112     185.812 140.436  44.224  1.00  0.00           O  
ATOM   1892  CB  ASN B 112     183.358 139.536  44.970  1.00  0.00           C  
ATOM   1893  CG  ASN B 112     181.909 139.313  45.303  1.00  0.00           C  
ATOM   1894  OD1 ASN B 112     181.033 140.051  44.838  1.00  0.00           O  
ATOM   1895  ND2 ASN B 112     181.640 138.311  46.099  1.00  0.00           N  
ATOM   1896  H   ASN B 112     182.245 139.111  42.095  1.00  0.00           H  
ATOM   1897  HA  ASN B 112     182.985 140.886  43.360  1.00  0.00           H  
ATOM   1898 1HB  ASN B 112     183.907 138.609  45.148  1.00  0.00           H  
ATOM   1899 2HB  ASN B 112     183.763 140.291  45.644  1.00  0.00           H  
ATOM   1900 1HD2 ASN B 112     180.694 138.115  46.355  1.00  0.00           H  
ATOM   1901 2HD2 ASN B 112     182.382 137.740  46.451  1.00  0.00           H  
ATOM   1902  N   LEU B 113     185.391 140.494  42.016  1.00  0.00           N  
ATOM   1903  CA  LEU B 113     186.781 140.748  41.654  1.00  0.00           C  
ATOM   1904  C   LEU B 113     186.994 142.207  41.275  1.00  0.00           C  
ATOM   1905  O   LEU B 113     186.327 142.731  40.382  1.00  0.00           O  
ATOM   1906  CB  LEU B 113     187.198 139.844  40.487  1.00  0.00           C  
ATOM   1907  CG  LEU B 113     188.662 139.961  40.046  1.00  0.00           C  
ATOM   1908  CD1 LEU B 113     189.572 139.491  41.173  1.00  0.00           C  
ATOM   1909  CD2 LEU B 113     188.881 139.136  38.786  1.00  0.00           C  
ATOM   1910  H   LEU B 113     184.692 140.444  41.288  1.00  0.00           H  
ATOM   1911  HA  LEU B 113     187.409 140.520  42.516  1.00  0.00           H  
ATOM   1912 1HB  LEU B 113     187.019 138.808  40.769  1.00  0.00           H  
ATOM   1913 2HB  LEU B 113     186.573 140.078  39.626  1.00  0.00           H  
ATOM   1914  HG  LEU B 113     188.899 141.006  39.841  1.00  0.00           H  
ATOM   1915 1HD1 LEU B 113     190.613 139.574  40.859  1.00  0.00           H  
ATOM   1916 2HD1 LEU B 113     189.409 140.110  42.055  1.00  0.00           H  
ATOM   1917 3HD1 LEU B 113     189.347 138.452  41.412  1.00  0.00           H  
ATOM   1918 1HD2 LEU B 113     189.922 139.220  38.472  1.00  0.00           H  
ATOM   1919 2HD2 LEU B 113     188.646 138.091  38.991  1.00  0.00           H  
ATOM   1920 3HD2 LEU B 113     188.231 139.505  37.992  1.00  0.00           H  
ATOM   1921  N   SER B 114     187.936 142.855  41.952  1.00  0.00           N  
ATOM   1922  CA  SER B 114     188.195 144.274  41.744  1.00  0.00           C  
ATOM   1923  C   SER B 114     188.734 144.535  40.342  1.00  0.00           C  
ATOM   1924  O   SER B 114     189.375 143.668  39.748  1.00  0.00           O  
ATOM   1925  CB  SER B 114     189.182 144.780  42.778  1.00  0.00           C  
ATOM   1926  OG  SER B 114     190.458 144.245  42.559  1.00  0.00           O  
ATOM   1927  H   SER B 114     188.494 142.349  42.625  1.00  0.00           H  
ATOM   1928  HA  SER B 114     187.267 144.833  41.849  1.00  0.00           H  
ATOM   1929 1HB  SER B 114     189.229 145.868  42.733  1.00  0.00           H  
ATOM   1930 2HB  SER B 114     188.836 144.508  43.774  1.00  0.00           H  
ATOM   1931  HG  SER B 114     190.917 144.302  43.400  1.00  0.00           H  
ATOM   1932  N   GLU B 115     188.472 145.733  39.822  1.00  0.00           N  
ATOM   1933  CA  GLU B 115     188.993 146.155  38.529  1.00  0.00           C  
ATOM   1934  C   GLU B 115     190.513 146.058  38.489  1.00  0.00           C  
ATOM   1935  O   GLU B 115     191.086 145.668  37.470  1.00  0.00           O  
ATOM   1936  CB  GLU B 115     188.557 147.590  38.221  1.00  0.00           C  
ATOM   1937  CG  GLU B 115     189.090 148.141  36.907  1.00  0.00           C  
ATOM   1938  CD  GLU B 115     188.620 149.542  36.627  1.00  0.00           C  
ATOM   1939  OE1 GLU B 115     187.648 149.952  37.213  1.00  0.00           O  
ATOM   1940  OE2 GLU B 115     189.237 150.204  35.825  1.00  0.00           O  
ATOM   1941  H   GLU B 115     187.888 146.372  40.341  1.00  0.00           H  
ATOM   1942  HA  GLU B 115     188.590 145.497  37.760  1.00  0.00           H  
ATOM   1943 1HB  GLU B 115     187.469 147.640  38.189  1.00  0.00           H  
ATOM   1944 2HB  GLU B 115     188.891 148.252  39.021  1.00  0.00           H  
ATOM   1945 1HG  GLU B 115     190.179 148.134  36.936  1.00  0.00           H  
ATOM   1946 2HG  GLU B 115     188.772 147.488  36.095  1.00  0.00           H  
ATOM   1947  N   GLU B 116     191.165 146.423  39.590  1.00  0.00           N  
ATOM   1948  CA  GLU B 116     192.622 146.428  39.649  1.00  0.00           C  
ATOM   1949  C   GLU B 116     193.188 145.041  39.374  1.00  0.00           C  
ATOM   1950  O   GLU B 116     194.152 144.892  38.624  1.00  0.00           O  
ATOM   1951  CB  GLU B 116     193.099 146.923  41.016  1.00  0.00           C  
ATOM   1952  CG  GLU B 116     192.876 148.409  41.259  1.00  0.00           C  
ATOM   1953  CD  GLU B 116     193.290 148.844  42.637  1.00  0.00           C  
ATOM   1954  OE1 GLU B 116     193.624 147.998  43.432  1.00  0.00           O  
ATOM   1955  OE2 GLU B 116     193.273 150.025  42.896  1.00  0.00           O  
ATOM   1956  H   GLU B 116     190.641 146.700  40.407  1.00  0.00           H  
ATOM   1957  HA  GLU B 116     192.998 147.105  38.881  1.00  0.00           H  
ATOM   1958 1HB  GLU B 116     192.581 146.374  41.803  1.00  0.00           H  
ATOM   1959 2HB  GLU B 116     194.165 146.723  41.123  1.00  0.00           H  
ATOM   1960 1HG  GLU B 116     193.446 148.977  40.525  1.00  0.00           H  
ATOM   1961 2HG  GLU B 116     191.821 148.636  41.114  1.00  0.00           H  
ATOM   1962  N   ARG B 117     192.577 144.031  39.984  1.00  0.00           N  
ATOM   1963  CA  ARG B 117     193.009 142.649  39.801  1.00  0.00           C  
ATOM   1964  C   ARG B 117     192.694 142.155  38.394  1.00  0.00           C  
ATOM   1965  O   ARG B 117     193.483 141.424  37.796  1.00  0.00           O  
ATOM   1966  CB  ARG B 117     192.336 141.738  40.817  1.00  0.00           C  
ATOM   1967  CG  ARG B 117     192.791 141.938  42.255  1.00  0.00           C  
ATOM   1968  CD  ARG B 117     194.247 141.690  42.410  1.00  0.00           C  
ATOM   1969  NE  ARG B 117     194.645 141.654  43.808  1.00  0.00           N  
ATOM   1970  CZ  ARG B 117     195.911 141.789  44.246  1.00  0.00           C  
ATOM   1971  NH1 ARG B 117     196.888 141.969  43.387  1.00  0.00           N  
ATOM   1972  NH2 ARG B 117     196.170 141.741  45.542  1.00  0.00           N  
ATOM   1973  H   ARG B 117     191.793 144.222  40.590  1.00  0.00           H  
ATOM   1974  HA  ARG B 117     194.089 142.603  39.951  1.00  0.00           H  
ATOM   1975 1HB  ARG B 117     191.259 141.894  40.787  1.00  0.00           H  
ATOM   1976 2HB  ARG B 117     192.524 140.698  40.553  1.00  0.00           H  
ATOM   1977 1HG  ARG B 117     192.582 142.963  42.563  1.00  0.00           H  
ATOM   1978 2HG  ARG B 117     192.253 141.246  42.905  1.00  0.00           H  
ATOM   1979 1HD  ARG B 117     194.504 140.733  41.957  1.00  0.00           H  
ATOM   1980 2HD  ARG B 117     194.805 142.486  41.917  1.00  0.00           H  
ATOM   1981  HE  ARG B 117     193.919 141.517  44.499  1.00  0.00           H  
ATOM   1982 1HH1 ARG B 117     196.691 142.006  42.398  1.00  0.00           H  
ATOM   1983 2HH1 ARG B 117     197.837 142.072  43.716  1.00  0.00           H  
ATOM   1984 1HH2 ARG B 117     195.418 141.603  46.204  1.00  0.00           H  
ATOM   1985 2HH2 ARG B 117     197.119 141.843  45.871  1.00  0.00           H  
ATOM   1986  N   GLN B 118     191.543 142.563  37.873  1.00  0.00           N  
ATOM   1987  CA  GLN B 118     191.122 142.176  36.532  1.00  0.00           C  
ATOM   1988  C   GLN B 118     192.146 142.602  35.489  1.00  0.00           C  
ATOM   1989  O   GLN B 118     192.484 141.832  34.590  1.00  0.00           O  
ATOM   1990  CB  GLN B 118     189.756 142.785  36.202  1.00  0.00           C  
ATOM   1991  CG  GLN B 118     188.591 142.127  36.921  1.00  0.00           C  
ATOM   1992  CD  GLN B 118     187.255 142.725  36.525  1.00  0.00           C  
ATOM   1993  OE1 GLN B 118     186.926 142.815  35.339  1.00  0.00           O  
ATOM   1994  NE2 GLN B 118     186.475 143.138  37.518  1.00  0.00           N  
ATOM   1995  H   GLN B 118     190.942 143.167  38.419  1.00  0.00           H  
ATOM   1996  HA  GLN B 118     191.034 141.089  36.498  1.00  0.00           H  
ATOM   1997 1HB  GLN B 118     189.758 143.844  36.460  1.00  0.00           H  
ATOM   1998 2HB  GLN B 118     189.574 142.710  35.129  1.00  0.00           H  
ATOM   1999 1HG  GLN B 118     188.577 141.066  36.675  1.00  0.00           H  
ATOM   2000 2HG  GLN B 118     188.720 142.260  37.996  1.00  0.00           H  
ATOM   2001 1HE2 GLN B 118     185.581 143.542  37.318  1.00  0.00           H  
ATOM   2002 2HE2 GLN B 118     186.780 143.047  38.466  1.00  0.00           H  
ATOM   2003  N   ARG B 119     192.644 143.827  35.625  1.00  0.00           N  
ATOM   2004  CA  ARG B 119     193.633 144.367  34.703  1.00  0.00           C  
ATOM   2005  C   ARG B 119     194.958 143.624  34.817  1.00  0.00           C  
ATOM   2006  O   ARG B 119     195.599 143.327  33.809  1.00  0.00           O  
ATOM   2007  CB  ARG B 119     193.861 145.849  34.969  1.00  0.00           C  
ATOM   2008  CG  ARG B 119     192.710 146.756  34.563  1.00  0.00           C  
ATOM   2009  CD  ARG B 119     193.002 148.180  34.862  1.00  0.00           C  
ATOM   2010  NE  ARG B 119     191.884 149.046  34.523  1.00  0.00           N  
ATOM   2011  CZ  ARG B 119     191.652 149.552  33.297  1.00  0.00           C  
ATOM   2012  NH1 ARG B 119     192.467 149.271  32.305  1.00  0.00           N  
ATOM   2013  NH2 ARG B 119     190.604 150.331  33.091  1.00  0.00           N  
ATOM   2014  H   ARG B 119     192.325 144.402  36.392  1.00  0.00           H  
ATOM   2015  HA  ARG B 119     193.259 144.251  33.686  1.00  0.00           H  
ATOM   2016 1HB  ARG B 119     194.042 146.002  36.032  1.00  0.00           H  
ATOM   2017 2HB  ARG B 119     194.749 146.182  34.434  1.00  0.00           H  
ATOM   2018 1HG  ARG B 119     192.532 146.659  33.492  1.00  0.00           H  
ATOM   2019 2HG  ARG B 119     191.810 146.468  35.108  1.00  0.00           H  
ATOM   2020 1HD  ARG B 119     193.210 148.293  35.926  1.00  0.00           H  
ATOM   2021 2HD  ARG B 119     193.869 148.503  34.286  1.00  0.00           H  
ATOM   2022  HE  ARG B 119     191.234 149.285  35.261  1.00  0.00           H  
ATOM   2023 1HH1 ARG B 119     193.268 148.675  32.462  1.00  0.00           H  
ATOM   2024 2HH1 ARG B 119     192.294 149.650  31.385  1.00  0.00           H  
ATOM   2025 1HH2 ARG B 119     189.978 150.548  33.853  1.00  0.00           H  
ATOM   2026 2HH2 ARG B 119     190.431 150.710  32.171  1.00  0.00           H  
ATOM   2027  N   GLU B 120     195.357 143.313  36.048  1.00  0.00           N  
ATOM   2028  CA  GLU B 120     196.584 142.562  36.292  1.00  0.00           C  
ATOM   2029  C   GLU B 120     196.510 141.172  35.674  1.00  0.00           C  
ATOM   2030  O   GLU B 120     197.470 140.699  35.067  1.00  0.00           O  
ATOM   2031  CB  GLU B 120     196.853 142.450  37.794  1.00  0.00           C  
ATOM   2032  CG  GLU B 120     197.288 143.751  38.454  1.00  0.00           C  
ATOM   2033  CD  GLU B 120     197.439 143.629  39.944  1.00  0.00           C  
ATOM   2034  OE1 GLU B 120     197.074 142.608  40.478  1.00  0.00           O  
ATOM   2035  OE2 GLU B 120     197.921 144.557  40.549  1.00  0.00           O  
ATOM   2036  H   GLU B 120     194.794 143.597  36.838  1.00  0.00           H  
ATOM   2037  HA  GLU B 120     197.414 143.097  35.830  1.00  0.00           H  
ATOM   2038 1HB  GLU B 120     195.951 142.104  38.300  1.00  0.00           H  
ATOM   2039 2HB  GLU B 120     197.632 141.709  37.969  1.00  0.00           H  
ATOM   2040 1HG  GLU B 120     198.241 144.061  38.026  1.00  0.00           H  
ATOM   2041 2HG  GLU B 120     196.553 144.523  38.229  1.00  0.00           H  
ATOM   2042  N   ILE B 121     195.357 140.526  35.829  1.00  0.00           N  
ATOM   2043  CA  ILE B 121     195.148 139.179  35.309  1.00  0.00           C  
ATOM   2044  C   ILE B 121     195.153 139.170  33.785  1.00  0.00           C  
ATOM   2045  O   ILE B 121     195.803 138.326  33.167  1.00  0.00           O  
ATOM   2046  CB  ILE B 121     193.821 138.592  35.823  1.00  0.00           C  
ATOM   2047  CG1 ILE B 121     193.896 138.340  37.331  1.00  0.00           C  
ATOM   2048  CG2 ILE B 121     193.486 137.307  35.081  1.00  0.00           C  
ATOM   2049  CD1 ILE B 121     192.552 138.097  37.977  1.00  0.00           C  
ATOM   2050  H   ILE B 121     194.599 140.983  36.317  1.00  0.00           H  
ATOM   2051  HA  ILE B 121     195.963 138.545  35.657  1.00  0.00           H  
ATOM   2052  HB  ILE B 121     193.019 139.312  35.663  1.00  0.00           H  
ATOM   2053 1HG1 ILE B 121     194.529 137.475  37.524  1.00  0.00           H  
ATOM   2054 2HG1 ILE B 121     194.358 139.198  37.820  1.00  0.00           H  
ATOM   2055 1HG2 ILE B 121     192.545 136.905  35.457  1.00  0.00           H  
ATOM   2056 2HG2 ILE B 121     193.391 137.516  34.016  1.00  0.00           H  
ATOM   2057 3HG2 ILE B 121     194.280 136.578  35.239  1.00  0.00           H  
ATOM   2058 1HD1 ILE B 121     192.687 137.927  39.046  1.00  0.00           H  
ATOM   2059 2HD1 ILE B 121     191.912 138.967  37.826  1.00  0.00           H  
ATOM   2060 3HD1 ILE B 121     192.085 137.221  37.528  1.00  0.00           H  
ATOM   2061  N   GLN B 122     194.434 140.115  33.186  1.00  0.00           N  
ATOM   2062  CA  GLN B 122     194.341 140.207  31.735  1.00  0.00           C  
ATOM   2063  C   GLN B 122     195.722 140.258  31.097  1.00  0.00           C  
ATOM   2064  O   GLN B 122     196.022 139.484  30.188  1.00  0.00           O  
ATOM   2065  CB  GLN B 122     193.531 141.440  31.327  1.00  0.00           C  
ATOM   2066  CG  GLN B 122     193.327 141.583  29.828  1.00  0.00           C  
ATOM   2067  CD  GLN B 122     192.786 142.947  29.445  1.00  0.00           C  
ATOM   2068  OE1 GLN B 122     193.305 143.604  28.538  1.00  0.00           O  
ATOM   2069  NE2 GLN B 122     191.738 143.382  30.135  1.00  0.00           N  
ATOM   2070  H   GLN B 122     193.937 140.790  33.750  1.00  0.00           H  
ATOM   2071  HA  GLN B 122     193.820 139.322  31.365  1.00  0.00           H  
ATOM   2072 1HB  GLN B 122     192.549 141.403  31.798  1.00  0.00           H  
ATOM   2073 2HB  GLN B 122     194.032 142.339  31.685  1.00  0.00           H  
ATOM   2074 1HG  GLN B 122     194.284 141.441  29.326  1.00  0.00           H  
ATOM   2075 2HG  GLN B 122     192.615 140.827  29.496  1.00  0.00           H  
ATOM   2076 1HE2 GLN B 122     191.337 144.276  29.927  1.00  0.00           H  
ATOM   2077 2HE2 GLN B 122     191.348 142.818  30.863  1.00  0.00           H  
ATOM   2078  N   GLU B 123     196.559 141.172  31.579  1.00  0.00           N  
ATOM   2079  CA  GLU B 123     197.916 141.313  31.063  1.00  0.00           C  
ATOM   2080  C   GLU B 123     198.728 140.046  31.294  1.00  0.00           C  
ATOM   2081  O   GLU B 123     199.416 139.569  30.391  1.00  0.00           O  
ATOM   2082  CB  GLU B 123     198.616 142.505  31.720  1.00  0.00           C  
ATOM   2083  CG  GLU B 123     200.012 142.788  31.184  1.00  0.00           C  
ATOM   2084  CD  GLU B 123     200.625 144.029  31.773  1.00  0.00           C  
ATOM   2085  OE1 GLU B 123     200.008 144.627  32.622  1.00  0.00           O  
ATOM   2086  OE2 GLU B 123     201.710 144.379  31.373  1.00  0.00           O  
ATOM   2087  H   GLU B 123     196.250 141.782  32.321  1.00  0.00           H  
ATOM   2088  HA  GLU B 123     197.862 141.491  29.988  1.00  0.00           H  
ATOM   2089 1HB  GLU B 123     198.015 143.403  31.579  1.00  0.00           H  
ATOM   2090 2HB  GLU B 123     198.699 142.332  32.793  1.00  0.00           H  
ATOM   2091 1HG  GLU B 123     200.656 141.938  31.409  1.00  0.00           H  
ATOM   2092 2HG  GLU B 123     199.960 142.893  30.102  1.00  0.00           H  
ATOM   2093  N   TYR B 124     198.640 139.505  32.505  1.00  0.00           N  
ATOM   2094  CA  TYR B 124     199.348 138.277  32.844  1.00  0.00           C  
ATOM   2095  C   TYR B 124     198.984 137.149  31.886  1.00  0.00           C  
ATOM   2096  O   TYR B 124     199.867 136.502  31.322  1.00  0.00           O  
ATOM   2097  CB  TYR B 124     199.045 137.864  34.286  1.00  0.00           C  
ATOM   2098  CG  TYR B 124     199.633 136.526  34.676  1.00  0.00           C  
ATOM   2099  CD1 TYR B 124     200.954 136.443  35.091  1.00  0.00           C  
ATOM   2100  CD2 TYR B 124     198.851 135.381  34.617  1.00  0.00           C  
ATOM   2101  CE1 TYR B 124     201.492 135.221  35.446  1.00  0.00           C  
ATOM   2102  CE2 TYR B 124     199.390 134.160  34.972  1.00  0.00           C  
ATOM   2103  CZ  TYR B 124     200.704 134.077  35.385  1.00  0.00           C  
ATOM   2104  OH  TYR B 124     201.238 132.860  35.739  1.00  0.00           O  
ATOM   2105  H   TYR B 124     198.077 139.959  33.211  1.00  0.00           H  
ATOM   2106  HA  TYR B 124     200.419 138.456  32.751  1.00  0.00           H  
ATOM   2107 1HB  TYR B 124     199.435 138.620  34.970  1.00  0.00           H  
ATOM   2108 2HB  TYR B 124     197.966 137.816  34.433  1.00  0.00           H  
ATOM   2109  HD1 TYR B 124     201.568 137.342  35.137  1.00  0.00           H  
ATOM   2110  HD2 TYR B 124     197.813 135.446  34.290  1.00  0.00           H  
ATOM   2111  HE1 TYR B 124     202.529 135.155  35.772  1.00  0.00           H  
ATOM   2112  HE2 TYR B 124     198.775 133.260  34.925  1.00  0.00           H  
ATOM   2113  HH  TYR B 124     200.528 132.230  35.887  1.00  0.00           H  
ATOM   2114  N   LEU B 125     197.684 136.923  31.701  1.00  0.00           N  
ATOM   2115  CA  LEU B 125     197.216 135.765  30.949  1.00  0.00           C  
ATOM   2116  C   LEU B 125     197.754 135.777  29.526  1.00  0.00           C  
ATOM   2117  O   LEU B 125     198.044 134.725  28.953  1.00  0.00           O  
ATOM   2118  CB  LEU B 125     195.683 135.735  30.921  1.00  0.00           C  
ATOM   2119  CG  LEU B 125     195.000 135.397  32.253  1.00  0.00           C  
ATOM   2120  CD1 LEU B 125     193.490 135.509  32.092  1.00  0.00           C  
ATOM   2121  CD2 LEU B 125     195.401 133.995  32.687  1.00  0.00           C  
ATOM   2122  H   LEU B 125     197.008 137.564  32.089  1.00  0.00           H  
ATOM   2123  HA  LEU B 125     197.576 134.863  31.443  1.00  0.00           H  
ATOM   2124 1HB  LEU B 125     195.322 136.712  30.603  1.00  0.00           H  
ATOM   2125 2HB  LEU B 125     195.363 134.996  30.187  1.00  0.00           H  
ATOM   2126  HG  LEU B 125     195.309 136.114  33.013  1.00  0.00           H  
ATOM   2127 1HD1 LEU B 125     193.005 135.269  33.038  1.00  0.00           H  
ATOM   2128 2HD1 LEU B 125     193.230 136.527  31.800  1.00  0.00           H  
ATOM   2129 3HD1 LEU B 125     193.153 134.814  31.325  1.00  0.00           H  
ATOM   2130 1HD2 LEU B 125     194.916 133.755  33.634  1.00  0.00           H  
ATOM   2131 2HD2 LEU B 125     195.091 133.276  31.928  1.00  0.00           H  
ATOM   2132 3HD2 LEU B 125     196.483 133.948  32.811  1.00  0.00           H  
ATOM   2133  N   GLN B 126     197.894 136.973  28.961  1.00  0.00           N  
ATOM   2134  CA  GLN B 126     198.480 137.133  27.637  1.00  0.00           C  
ATOM   2135  C   GLN B 126     199.953 136.746  27.635  1.00  0.00           C  
ATOM   2136  O   GLN B 126     200.444 136.141  26.681  1.00  0.00           O  
ATOM   2137  CB  GLN B 126     198.318 138.576  27.151  1.00  0.00           C  
ATOM   2138  CG  GLN B 126     198.709 138.791  25.699  1.00  0.00           C  
ATOM   2139  CD  GLN B 126     197.838 138.001  24.741  1.00  0.00           C  
ATOM   2140  OE1 GLN B 126     196.607 138.062  24.806  1.00  0.00           O  
ATOM   2141  NE2 GLN B 126     198.472 137.253  23.846  1.00  0.00           N  
ATOM   2142  H   GLN B 126     197.589 137.794  29.463  1.00  0.00           H  
ATOM   2143  HA  GLN B 126     197.957 136.473  26.944  1.00  0.00           H  
ATOM   2144 1HB  GLN B 126     197.279 138.885  27.269  1.00  0.00           H  
ATOM   2145 2HB  GLN B 126     198.928 139.237  27.766  1.00  0.00           H  
ATOM   2146 1HG  GLN B 126     198.608 139.850  25.459  1.00  0.00           H  
ATOM   2147 2HG  GLN B 126     199.743 138.475  25.561  1.00  0.00           H  
ATOM   2148 1HE2 GLN B 126     197.950 136.709  23.187  1.00  0.00           H  
ATOM   2149 2HE2 GLN B 126     199.472 137.233  23.828  1.00  0.00           H  
ATOM   2150  N   ARG B 127     200.654 137.097  28.710  1.00  0.00           N  
ATOM   2151  CA  ARG B 127     202.085 136.836  28.822  1.00  0.00           C  
ATOM   2152  C   ARG B 127     202.353 135.370  29.138  1.00  0.00           C  
ATOM   2153  O   ARG B 127     203.454 134.873  28.908  1.00  0.00           O  
ATOM   2154  CB  ARG B 127     202.706 137.708  29.904  1.00  0.00           C  
ATOM   2155  CG  ARG B 127     202.727 139.196  29.592  1.00  0.00           C  
ATOM   2156  CD  ARG B 127     203.380 139.974  30.676  1.00  0.00           C  
ATOM   2157  NE  ARG B 127     203.269 141.407  30.457  1.00  0.00           N  
ATOM   2158  CZ  ARG B 127     204.085 142.126  29.661  1.00  0.00           C  
ATOM   2159  NH1 ARG B 127     205.066 141.532  29.018  1.00  0.00           N  
ATOM   2160  NH2 ARG B 127     203.900 143.428  29.528  1.00  0.00           N  
ATOM   2161  H   ARG B 127     200.184 137.569  29.469  1.00  0.00           H  
ATOM   2162  HA  ARG B 127     202.556 137.078  27.869  1.00  0.00           H  
ATOM   2163 1HB  ARG B 127     202.159 137.574  30.836  1.00  0.00           H  
ATOM   2164 2HB  ARG B 127     203.734 137.393  30.079  1.00  0.00           H  
ATOM   2165 1HG  ARG B 127     203.277 139.366  28.667  1.00  0.00           H  
ATOM   2166 2HG  ARG B 127     201.704 139.558  29.479  1.00  0.00           H  
ATOM   2167 1HD  ARG B 127     202.909 139.737  31.629  1.00  0.00           H  
ATOM   2168 2HD  ARG B 127     204.438 139.718  30.720  1.00  0.00           H  
ATOM   2169  HE  ARG B 127     202.526 141.900  30.935  1.00  0.00           H  
ATOM   2170 1HH1 ARG B 127     205.207 140.537  29.120  1.00  0.00           H  
ATOM   2171 2HH1 ARG B 127     205.678 142.070  28.422  1.00  0.00           H  
ATOM   2172 1HH2 ARG B 127     203.146 143.884  30.023  1.00  0.00           H  
ATOM   2173 2HH2 ARG B 127     204.512 143.966  28.933  1.00  0.00           H  
ATOM   2174  N   VAL B 128     201.345 134.683  29.666  1.00  0.00           N  
ATOM   2175  CA  VAL B 128     201.461 133.258  29.951  1.00  0.00           C  
ATOM   2176  C   VAL B 128     201.742 132.462  28.683  1.00  0.00           C  
ATOM   2177  O   VAL B 128     202.522 131.510  28.703  1.00  0.00           O  
ATOM   2178  CB  VAL B 128     200.167 132.737  30.604  1.00  0.00           C  
ATOM   2179  CG1 VAL B 128     200.161 131.216  30.634  1.00  0.00           C  
ATOM   2180  CG2 VAL B 128     200.031 133.305  32.008  1.00  0.00           C  
ATOM   2181  H   VAL B 128     200.480 135.158  29.879  1.00  0.00           H  
ATOM   2182  HA  VAL B 128     202.288 133.110  30.647  1.00  0.00           H  
ATOM   2183  HB  VAL B 128     199.315 133.050  30.000  1.00  0.00           H  
ATOM   2184 1HG1 VAL B 128     199.239 130.865  31.099  1.00  0.00           H  
ATOM   2185 2HG1 VAL B 128     200.223 130.832  29.616  1.00  0.00           H  
ATOM   2186 3HG1 VAL B 128     201.015 130.860  31.210  1.00  0.00           H  
ATOM   2187 1HG2 VAL B 128     199.114 132.933  32.464  1.00  0.00           H  
ATOM   2188 2HG2 VAL B 128     200.886 132.997  32.610  1.00  0.00           H  
ATOM   2189 3HG2 VAL B 128     199.996 134.394  31.959  1.00  0.00           H  
ATOM   2190  N   GLN B 129     201.109 132.858  27.583  1.00  0.00           N  
ATOM   2191  CA  GLN B 129     201.264 132.160  26.313  1.00  0.00           C  
ATOM   2192  C   GLN B 129     202.251 132.883  25.404  1.00  0.00           C  
ATOM   2193  O   GLN B 129     202.979 132.249  24.639  1.00  0.00           O  
ATOM   2194  CB  GLN B 129     199.911 132.021  25.610  1.00  0.00           C  
ATOM   2195  CG  GLN B 129     199.950 131.179  24.346  1.00  0.00           C  
ATOM   2196  CD  GLN B 129     200.342 129.739  24.621  1.00  0.00           C  
ATOM   2197  OE1 GLN B 129     199.764 129.079  25.490  1.00  0.00           O  
ATOM   2198  NE2 GLN B 129     201.327 129.243  23.882  1.00  0.00           N  
ATOM   2199  H   GLN B 129     200.502 133.665  27.624  1.00  0.00           H  
ATOM   2200  HA  GLN B 129     201.649 131.158  26.514  1.00  0.00           H  
ATOM   2201 1HB  GLN B 129     199.191 131.569  26.293  1.00  0.00           H  
ATOM   2202 2HB  GLN B 129     199.535 133.009  25.344  1.00  0.00           H  
ATOM   2203 1HG  GLN B 129     198.961 131.182  23.888  1.00  0.00           H  
ATOM   2204 2HG  GLN B 129     200.681 131.606  23.659  1.00  0.00           H  
ATOM   2205 1HE2 GLN B 129     201.629 128.299  24.018  1.00  0.00           H  
ATOM   2206 2HE2 GLN B 129     201.768 129.813  23.188  1.00  0.00           H  
ATOM   2207  N   LYS B 130     202.270 134.211  25.484  1.00  0.00           N  
ATOM   2208  CA  LYS B 130     203.120 135.019  24.619  1.00  0.00           C  
ATOM   2209  C   LYS B 130     204.413 135.405  25.326  1.00  0.00           C  
ATOM   2210  O   LYS B 130     205.317 134.620  25.397  1.00  0.00           O  
ATOM   2211  OXT LYS B 130     204.529 136.499  25.810  1.00  0.00           O  
ATOM   2212  CB  LYS B 130     202.378 136.275  24.159  1.00  0.00           C  
ATOM   2213  CG  LYS B 130     203.152 137.137  23.170  1.00  0.00           C  
ATOM   2214  CD  LYS B 130     202.345 138.356  22.749  1.00  0.00           C  
ATOM   2215  CE  LYS B 130     203.110 139.209  21.749  1.00  0.00           C  
ATOM   2216  NZ  LYS B 130     202.351 140.429  21.362  1.00  0.00           N  
ATOM   2217  H   LYS B 130     201.676 134.672  26.159  1.00  0.00           H  
ATOM   2218  HA  LYS B 130     203.394 134.422  23.748  1.00  0.00           H  
ATOM   2219 1HB  LYS B 130     201.437 135.989  23.688  1.00  0.00           H  
ATOM   2220 2HB  LYS B 130     202.136 136.893  25.024  1.00  0.00           H  
ATOM   2221 1HG  LYS B 130     204.084 137.469  23.629  1.00  0.00           H  
ATOM   2222 2HG  LYS B 130     203.393 136.548  22.286  1.00  0.00           H  
ATOM   2223 1HD  LYS B 130     201.407 138.032  22.296  1.00  0.00           H  
ATOM   2224 2HD  LYS B 130     202.114 138.960  23.627  1.00  0.00           H  
ATOM   2225 1HE  LYS B 130     204.062 139.511  22.183  1.00  0.00           H  
ATOM   2226 2HE  LYS B 130     203.314 138.624  20.853  1.00  0.00           H  
ATOM   2227 1HZ  LYS B 130     202.891 140.967  20.699  1.00  0.00           H  
ATOM   2228 2HZ  LYS B 130     201.472 140.160  20.941  1.00  0.00           H  
ATOM   2229 3HZ  LYS B 130     202.172 140.990  22.183  1.00  0.00           H  
TER                                                                             
REMARK PDBinfo-LABEL:    3 HBNet
REMARK PDBinfo-LABEL:   35 HBNet
REMARK PDBinfo-LABEL:   42 HBNet
REMARK PDBinfo-LABEL:   44 HBNet
REMARK PDBinfo-LABEL:   64 FIX
REMARK PDBinfo-LABEL:   67 HBNet
REMARK PDBinfo-LABEL:   72 FIX
REMARK PDBinfo-LABEL:  115 HBNet
REMARK PDBinfo-LABEL:  119 HBNet

BuriedUnsatHbonds vbuns: 
  all_heavy_atom_unsats = 0
  bb_heavy_atom_unsats = 0
  sc_heavy_atom_unsats = 0
  countable_nonheavy_unsats = 0


BuriedUnsatHbonds sbuns: 
  all_heavy_atom_unsats = 0
  bb_heavy_atom_unsats = 0
  sc_heavy_atom_unsats = 0
  countable_nonheavy_unsats = 0


BuriedUnsatHbonds vbuns: 
  all_heavy_atom_unsats = 0
  bb_heavy_atom_unsats = 0
  sc_heavy_atom_unsats = 0
  countable_nonheavy_unsats = 0


BuriedUnsatHbonds sbuns: 
  all_heavy_atom_unsats = 0
  bb_heavy_atom_unsats = 0
  sc_heavy_atom_unsats = 0
  countable_nonheavy_unsats = 0

interface_sc_int_area 1238.53
interface_sc_median_dist 0.439631

# All scores below are weighted scores, not raw scores.
#BEGIN_POSE_ENERGIES_TABLE LHD29_08_0004_0002.pdb
label fa_atr fa_rep fa_sol fa_intra_rep fa_intra_sol_xover4 lk_ball_wtd fa_elec pro_close hbond_sr_bb hbond_lr_bb hbond_bb_sc hbond_sc dslf_fa13 omega fa_dun p_aa_pp yhh_planarity ref rama_prepro total
weights 1 0.55 1 0.005 1 1 1 1.25 1 1 1 1 1.25 0.4 0.7 0.6 0.625 1 0.45 NA
pose -782.549 82.7036 527.945 1.54817 32.3241 -9.53791 -309.618 0 -64.7926 -44.2732 -15.1602 -63.2041 0 8.33932 195.08 -30.7702 0.08984 -14.1405 -17.1064 -503.123
THR:NtermProteinFull_1 -3.95405 0.22552 3.29213 0.00646 0.0712 0.03022 -2.42498 0 0 0 0 -1.67315 0 0.09515 0.00642 0 0 1.15175 0 -3.17334
THR_2 -6.13693 1.40664 4.35501 0.00889 0.05922 -0.13647 -3.02475 0 0 0 0 -0.41037 0 0.01071 0.17659 0.13484 0 1.15175 0.07996 -2.32491
ASN_3 -7.91251 1.27495 6.74904 0.00697 0.27342 0.30975 -3.19376 0 0 0 0 -1.96868 0 0.35411 2.97244 0.5123 0 -1.34026 0.25692 -1.70531
PHE_4 -10.7206 1.34948 1.603 0.02245 0.28674 0.092 -1.90489 0 0 0 0 0 0 0.05247 1.64052 -0.16265 0 1.21829 0.06492 -6.45828
HIS_5 -9.60007 0.82534 5.93911 0.0048 0.38204 0.20504 -3.139 0 0 0 0 -1.98702 0 -0.02139 2.12274 -0.32824 0 -0.30065 0.23132 -5.66599
LEU_6 -8.60466 1.78414 0.28978 0.02597 0.08223 0.15952 -2.27211 0 0 0 0 0 0 0.00879 2.96735 -0.30956 0 1.66147 0.2878 -3.91929
ILE_7 -9.19889 1.37536 2.00009 0.03161 0.08071 -0.19216 -1.59513 0 0 0 0 0 0 -0.05378 0.92582 -0.67474 0 2.30374 -0.20822 -5.20559
ASN_8 -4.49839 0.30989 3.81059 0.00915 0.72568 0.09427 -1.94952 0 0 0 -1.49278 0 0 -0.01796 1.44867 -0.99793 0 -1.34026 -0.50253 -4.40112
GLY_9 -2.57688 0.38936 2.39497 6e-05 0 -0.14506 -1.32283 0 0 0 -0.14721 0 0 0.425 0 0.34504 0 0.79816 -0.03087 0.12974
SER_10 -3.61288 0.15781 4.00541 0.00161 0.0801 -0.35105 -1.94782 0 0 0 -0.82212 0 0 0.01366 0.24588 -0.23582 0 -0.28969 0.09397 -2.66095
GLU_11 -5.60426 0.31782 7.36346 0.00718 0.99539 0.34758 -5.29052 0 0 0 0 -2.75467 0 0.00082 3.02245 -0.32627 0 -2.72453 -0.46633 -5.11187
GLU_12 -4.44404 0.26413 4.79999 0.0079 0.32445 0.01093 -2.47151 0 0 0 0 -1.00011 0 -0.00634 2.62942 -0.04589 0 -2.72453 -0.30728 -2.96288
ALA_13 -5.98801 0.52895 3.0749 0.00133 0 -0.18724 -1.26315 0 0 0 -0.82212 0 0 -0.01316 0 -0.25089 0 1.32468 -0.26324 -3.85795
ARG_14 -10.935 0.67859 10.0347 0.01428 0.4673 -0.93628 -3.8251 0 0 0 -0.14721 -0.96602 0 -0.0152 2.21339 -0.08874 0 -0.09474 -0.38767 -3.98774
GLN_15 -5.25767 0.26405 5.88505 0.00731 0.19659 -0.16128 -2.52438 0 0 0 0 -1.0339 0 -0.03029 2.78294 -0.04929 0 -1.45095 -0.24635 -1.61816
ARG_16 -6.22178 0.23746 5.48883 0.01394 0.33011 0.0533 -3.56443 0 0 0 0 -1.00011 0 -0.01573 1.98073 -0.11007 0 -0.09474 -0.2616 -3.16412
ILE_17 -9.77979 1.32595 1.88947 0.03053 0.07615 -0.23897 -1.79451 0 0 0 0 0 0 0.18429 0.28137 -0.44766 0 2.30374 -0.2094 -6.37885
GLU_18 -6.655 0.30449 6.48292 0.00879 0.33301 -0.02423 -3.71657 0 0 0 0 -0.56741 0 0.01426 3.31537 0.01151 0 -2.72453 0.06973 -3.14766
GLU_19 -5.44542 0.22914 5.91467 0.00873 0.372 -0.01564 -3.59507 0 0 0 0 -1.0838 0 -0.01825 2.87513 -0.15143 0 -2.72453 -0.10765 -3.74215
TYR_20 -9.03268 0.95859 3.59627 0.02164 0.26779 -0.35049 -1.57314 0 0 0 0 0 0 -0.00601 1.41896 -0.44767 0.00492 0.58223 -0.11672 -4.67632
VAL_21 -7.44439 0.66733 2.02502 0.0174 0.05383 -0.20839 -2.4462 0 0 0 0 0 0 -0.0284 -0.02603 -0.29985 0 2.64269 0.00641 -5.04057
ARG_22 -6.8274 0.36476 5.84948 0.01259 0.30513 -0.08706 -2.89028 0 0 0 0 -0.56741 0 0.13679 2.31758 -0.14308 0 -0.09474 -0.27709 -1.90074
ARG_23 -5.71248 0.24437 5.96569 0.01061 0.30841 0.10273 -3.90169 0 0 0 0 -1.0838 0 0.33574 2.22093 -0.0999 0 -0.09474 -0.41832 -2.12246
ILE_24 -8.16607 0.7502 3.88447 0.02992 0.07454 -0.40793 -1.95662 0 0 0 0 0 0 -0.04353 0.20763 -0.36944 0 2.30374 -0.22409 -3.91718
SER_25 -6.66309 1.11383 6.65773 0.00146 0.0242 -0.04799 -3.26081 0 0 0 0 0 0 0.10665 0.48527 0.27137 0 -0.28969 -0.10082 -1.70189
LYS_26 -3.56985 0.20273 3.57674 0.00709 0.1158 -0.17898 -0.63121 0 0 0 0 0 0 0.03216 0.91422 -0.03839 0 -0.71458 -0.31336 -0.59763
LYS_27 -3.17787 0.13182 3.12878 0.00736 0.11992 -0.20677 -0.55419 0 0 0 0 0 0 -0.02818 0.95907 -0.10553 0 -0.71458 -0.3531 -0.79327
GLU_28 -4.93218 0.22003 4.20847 0.00739 0.77941 -0.08513 -2.54185 0 0 0 0 -1.04408 0 -0.03608 2.79801 -0.26245 0 -2.72453 -0.25815 -3.87115
GLY_29 -1.64534 0.06824 1.9063 9e-05 0 -0.10928 -1.01718 0 0 0 0 0 0 -0.13246 0 -1.47981 0 0.79816 -0.05961 -1.6709
THR_30 -5.64424 1.17448 3.21435 0.00648 0.07214 -0.14223 -1.34281 0 0 0 0 0 0 -0.01732 0.03858 -0.53533 0 1.15175 0.00814 -2.01603
GLU_31 -4.13562 0.48604 4.76949 0.00747 0.3137 0.07565 -3.30163 0 0 0 0 -0.51109 0 -0.0362 2.55723 0.28943 0 -2.72453 0.01071 -2.19935
VAL_32 -5.19473 0.97083 0.03513 0.02322 0.04504 -0.27983 -0.20641 0 0 0 0 0 0 0.3733 0.11932 -0.7728 0 2.64269 -0.10887 -2.35312
HIS_33 -4.48129 0.2723 3.91238 0.00415 0.29079 0.24848 -2.85072 0 0 0 0 -1.16809 0 -0.00403 2.51498 -0.01657 0 -0.30065 -0.19024 -1.76848
PHE_34 -5.79672 0.91638 2.65023 0.02573 0.61936 -0.54759 -0.58935 0 0 0 0 0 0 0.09333 1.10573 -0.27098 0 1.21829 -0.06633 -0.64192
GLU_35 -4.69589 0.38457 5.40739 0.00629 0.26113 0.75795 -4.03105 0 0 0 0 -2.66994 0 0.14759 2.87262 -0.10874 0 -2.72453 -0.04644 -4.43906
LYS_36 -3.78295 0.18344 3.68206 0.00839 0.1281 0.08233 -2.77279 0 0 0 0 -0.75475 0 0.0071 1.02199 -0.01486 0 -0.71458 -0.03312 -2.95965
SER_37 -2.33393 0.33487 3.04182 0.0016 0.03032 -0.12034 -2.08588 0 0 0 -0.26901 0 0 0.62684 0.4194 -0.50409 0 -0.28969 0.327 -0.8211
ASP_38 -1.928 0.40969 3.71636 0.00628 0.73333 0.01684 -3.83529 0 0 0 -0.26901 0 0 0.1234 1.87045 -0.80348 0 -2.14574 0.39888 -1.7063
GLY_39 -3.19151 0.25826 3.40324 7e-05 0 -0.41726 -1.79192 0 0 0 0 0 0 -0.12452 0 -1.48795 0 0.79816 -0.2891 -2.84252
THR_40 -6.56946 0.89117 4.47921 0.00764 0.08319 -0.19153 -2.34856 0 0 0 0 -0.6983 0 0.38109 0.13467 -0.30372 0 1.15175 -0.42713 -3.40998
LEU_41 -8.62867 1.0142 2.67031 0.01155 0.09267 0.0539 -1.78368 0 0 0 0 0 0 0.20375 0.42579 -0.13498 0 1.66147 -0.01344 -4.42713
GLU_42 -6.20027 1.01775 6.026 0.00722 0.30187 0.10045 -3.12247 0 0 0 0 -0.60844 0 -0.02034 3.23974 0.21455 0 -2.72453 0.14788 -1.62059
ILE_43 -7.50836 0.90287 1.18226 0.03196 0.09622 0.19324 -2.21538 0 0 0 0 0 0 -0.04058 0.1618 -0.71359 0 2.30374 -0.11791 -5.72373
ARG_44 -6.3213 0.53056 4.85324 0.01388 0.28047 0.13925 -2.94037 0 0 0 0 -0.85514 0 0.06245 1.95364 -0.00658 0 -0.09474 -0.03384 -2.41848
VAL_45 -7.53745 0.84458 1.50312 0.01775 0.04499 -0.15697 -2.57929 0 0 0 0 0 0 -0.05495 0.64788 -0.77321 0 2.64269 -0.07608 -5.47697
LYS_46 -5.28505 0.90914 5.0708 0.00683 0.12669 0.04921 -3.49379 0 0 0 0 -0.51109 0 -0.02294 1.37138 0.04466 0 -0.71458 -0.29571 -2.74445
ASN_47 -1.9983 0.2612 1.21467 0.00827 0.32931 -0.26252 -0.01358 0 0 0 0 0 0 -0.09197 1.548 -0.9786 0 -1.34026 -0.52128 -1.84508
LEU_48 -6.19009 0.85844 0.41836 0.01116 0.0693 -0.17446 0.18551 0 0 0 0 0 0 0.04541 1.02381 -0.35809 0 1.66147 -0.49944 -2.94863
HIS_49 -4.26874 0.19638 4.33649 0.00408 0.29896 0.16267 -2.14095 0 0 0 -1.1228 0 0 -0.0355 1.19389 -0.08546 0 -0.30065 -0.30821 -2.06984
GLU_50 -4.34954 0.24151 4.67169 0.01057 0.42425 0.14106 -2.35326 0 0 0 0 -1.18504 0 -0.05969 2.80055 -0.21902 0 -2.72453 -0.38808 -2.98955
LYS_51 -4.89224 0.46096 5.933 0.00984 0.31027 0.14756 -3.58783 0 0 0 -1.1228 0 0 -0.02323 1.83026 0.02494 0 -0.71458 -0.2667 -1.89054
ARG_52 -8.7178 0.71525 7.00817 0.01537 0.3463 -0.12046 -3.92323 0 0 0 0 -1.8053 0 0.09356 2.67732 -0.13416 0 -0.09474 -0.25441 -4.19412
GLU_53 -7.40131 0.56566 6.75476 0.00868 0.34339 0.15106 -4.11975 0 0 0 0 -1.44302 0 0.0105 3.55891 -0.12999 0 -2.72453 -0.30593 -4.73156
ARG_54 -5.25118 0.24349 5.50183 0.01051 0.30813 0.092 -3.52942 0 0 0 0 -1.18504 0 0.07159 1.99349 -0.06469 0 -0.09474 -0.2982 -2.20224
GLU_55 -6.1246 0.34452 7.69235 0.00599 0.26221 0.0554 -5.38311 0 0 0 0 -0.76122 0 -0.00024 2.51175 -0.24619 0 -2.72453 -0.38302 -4.7507
ILE_56 -9.57851 1.33336 2.2199 0.02713 0.07477 -0.24224 -2.22288 0 0 0 0 0 0 -0.04651 0.16677 -0.41377 0 2.30374 -0.26763 -6.64588
LYS_57 -8.42126 0.4339 8.25857 0.01828 0.47709 0.20828 -3.54876 0 0 0 0 -1.67552 0 0.10607 3.27452 0.0452 0 -0.71458 -0.09407 -1.63229
GLU_58 -5.1503 0.21363 5.61814 0.00814 0.36377 0.04852 -3.32381 0 0 0 0 -1.1766 0 0.0842 2.8504 -0.16073 0 -2.72453 -0.26328 -3.61244
TYR_59 -9.39971 1.0372 3.85399 0.02111 0.2717 -0.2601 -2.02381 0 0 0 0 0 0 -0.01853 1.83359 -0.31262 0.03433 0.58223 -0.21458 -4.59519
ILE_60 -10.012 1.5019 1.81589 0.02698 0.07241 -0.16622 -2.61827 0 0 0 0 0 0 0.00356 0.18563 -0.40712 0 2.30374 0.01482 -7.27868
GLU_61 -6.50557 0.40683 6.39161 0.0059 0.25518 -0.12313 -3.94446 0 0 0 0 -0.73472 0 -0.01914 2.59151 -0.21536 0 -2.72453 -0.20318 -4.81904
ARG_62 -4.08161 0.10574 4.2725 0.01081 0.31928 0.03601 -2.43385 0 0 0 0 -1.1766 0 -0.04069 1.93903 -0.11504 0 -0.09474 -0.38929 -1.64847
VAL_63 -5.74322 0.6567 1.40577 0.02076 0.05471 -0.19385 -0.44853 0 0 0 0 0 0 -0.009 0.03493 -0.39427 0 2.64269 -0.11919 -2.09251
LEU_64 -7.84544 1.40189 -0.02899 0.01988 0.18603 -0.16171 -1.12551 0 0 0 0 0 0 -0.02999 1.66862 -0.30008 0 1.66147 -0.15378 -4.70762
LEU:CtermProteinFull_65 -6.06847 0.58184 2.57261 0.02672 0.56062 -0.23999 -0.94245 0 0 0 -0.65274 0 0 0 0.65297 0 0 1.66147 -0.18056 -2.02797
ASN:NtermProteinFull_66 -4.41724 0.12307 5.28979 0.00569 0.31434 0.06438 -4.03028 0 0 0 0 -0.81727 0 0.00212 2.35713 0 0 -1.34026 0 -2.44854
THR_67 -6.85859 0.86672 3.73343 0.0096 0.05652 -0.35406 -2.04988 0 0 0 0 0 0 -0.00427 0.05009 -0.07621 0 1.15175 0.04237 -3.43255
HIS_68 -9.11292 0.43664 6.72734 0.00524 0.39159 0.1418 -4.61404 0 0 0 0 -1.89847 0 0.60373 2.18956 0.07304 0 -0.30065 0.11055 -5.24658
PHE_69 -10.0372 0.95708 1.38122 0.02256 0.27545 0.04922 -2.12443 0 0 0 0 0 0 0.0381 1.87008 -0.13165 0 1.21829 0.06373 -6.41752
ILE_70 -8.25201 0.61955 1.11325 0.02458 0.12058 -0.14348 -2.09323 0 0 0 0 0 0 -0.01723 2.40156 -0.63776 0 2.30374 -0.1095 -4.66996
VAL_71 -5.94374 0.85385 1.6097 0.01671 0.04537 0.01469 -2.29388 0 0 0 0 0 0 0.11375 0.14755 -0.7032 0 2.64269 -0.27727 -3.77376
VAL_72 -7.97826 1.14725 1.08699 0.01828 0.05355 -0.22022 -1.12522 0 0 0 -0.60201 0 0 0.50856 0.06276 -0.31709 0 2.64269 -0.21913 -4.94184
HIS_73 -4.33579 0.43033 3.12058 0.00604 0.44378 0.00106 -2.19582 0 0 0 -0.65274 0 0 0.05771 1.29564 -0.43342 0 -0.30065 -0.21199 -2.77526
GLY_74 -2.04397 0.34232 1.76771 0.00012 0 -0.38162 -0.74532 0 0 0 0 0 0 -0.05473 0 0.13105 0 0.79816 0.18553 -0.00076
SER_75 -4.15745 0.2892 4.7525 0.00161 0.07016 -0.19621 -2.02411 0 0 0 -1.71021 0 0 0.02852 0.11417 -0.37451 0 -0.28969 0.14405 -3.35197
GLU_76 -5.67948 0.43608 7.30575 0.0127 1.24283 0.43206 -4.90648 0 0 0 0 -2.35937 0 0.13754 3.26436 -0.24994 0 -2.72453 -0.45294 -3.54141
GLU_77 -4.23282 0.21484 4.27363 0.00597 0.26239 -0.34787 -1.08357 0 0 0 0 0 0 0.24909 2.51086 -0.23742 0 -2.72453 -0.50102 -1.61045
ALA_78 -6.27401 0.86957 3.84372 0.00137 0 -0.19594 -1.56947 0 0 0 -0.88517 0 0 0.00693 0 -0.14352 0 1.32468 -0.35537 -3.37722
ARG_79 -9.52262 0.9091 8.37118 0.01677 0.42765 -0.52697 -2.90168 0 0 0 0 -0.91264 0 -0.01661 2.1766 -0.10336 0 -0.09474 -0.30294 -2.48028
GLN_80 -5.61907 0.32694 5.95476 0.00657 0.19877 -0.05832 -2.27026 0 0 0 0 -0.75503 0 0.19407 2.6865 -0.05227 0 -1.45095 -0.28994 -1.12824
ARG_81 -7.22832 0.34732 6.10746 0.0164 0.4781 -0.35125 -2.93682 0 0 0 -0.50199 0 0 0.13124 1.83705 -0.14017 0 -0.09474 -0.30069 -2.63641
ALA_82 -5.72987 0.82671 2.16792 0.00137 0 -0.07124 -1.55204 0 0 0 0 0 0 -0.0217 0 -0.06371 0 1.32468 -0.23792 -3.3558
GLU_83 -8.6546 0.73192 7.56438 0.00535 0.234 -0.88352 -3.7374 0 0 0 0 0 0 -0.026 3.26103 -0.12157 0 -2.72453 -0.08025 -4.43121
GLU_84 -5.57094 0.26226 5.94486 0.00902 0.35444 0.0715 -3.18866 0 0 0 0 -1.01073 0 -0.01982 2.83336 -0.05811 0 -2.72453 -0.13392 -3.23127
TYR_85 -8.67655 1.2871 3.43222 0.02119 0.26084 -0.50667 -1.5243 0 0 0 0 0 0 0.01622 1.64261 -0.42523 0.00268 0.58223 -0.03193 -3.91959
VAL_86 -7.22224 0.50795 2.00036 0.01973 0.05445 -0.17787 -1.76468 0 0 0 0 0 0 -0.04945 0.00428 -0.20052 0 2.64269 -0.05515 -4.24046
ARG_87 -8.23788 0.98277 7.54108 0.01266 0.20535 -0.46209 -3.28335 0 0 0 0 0 0 0.01032 1.95836 -0.07707 0 -0.09474 -0.22338 -1.66795
ARG_88 -5.54035 0.22839 5.72498 0.01411 0.32848 0.11017 -3.31704 0 0 0 0 -1.01073 0 0.1609 2.07783 -0.11814 0 -0.09474 -0.32679 -1.76291
ILE_89 -8.10341 0.76409 3.92649 0.02934 0.07286 -0.34016 -1.94511 0 0 0 0 0 0 0.00111 0.16364 -0.45138 0 2.30374 -0.20528 -3.78407
SER_90 -6.16748 0.43549 6.31758 0.0021 0.04976 -0.0935 -3.10182 0 0 0 0 0 0 0.14581 0.37392 0.13032 0 -0.28969 -0.22423 -2.42175
LYS_91 -3.79457 0.2972 3.77138 0.00709 0.11642 -0.25067 -0.3208 0 0 0 0 0 0 0.02969 0.99163 -0.05886 0 -0.71458 -0.35306 -0.27913
LYS_92 -3.13002 0.09099 3.11035 0.00717 0.11877 -0.19945 -0.37687 0 0 0 0 0 0 -0.03316 0.97732 -0.10349 0 -0.71458 -0.23237 -0.48534
GLU_93 -4.7003 0.22494 4.05298 0.00747 0.76778 -0.15157 -2.23605 0 0 0 0 -0.61217 0 -0.04148 2.87488 -0.26201 0 -2.72453 -0.22279 -3.02284
GLY_94 -1.86828 0.10452 2.01366 0.00014 0 -0.15807 -0.73826 0 0 0 0 0 0 0.02743 0 -1.33491 0 0.79816 0.32123 -0.83438
THR_95 -4.92342 0.53599 2.93696 0.00607 0.08018 -0.33082 -0.97998 0 0 0 0 0 0 0.08136 0.02713 -0.40866 0 1.15175 0.33819 -1.48525
GLU_96 -3.60162 0.31335 4.19252 0.00849 0.32626 0.02656 -3.01088 0 0 0 0 -0.56573 0 -0.03731 2.65485 0.12017 0 -2.72453 -0.11526 -2.41313
VAL_97 -6.00508 1.67588 -0.54251 0.01638 0.03902 -0.37699 -0.37731 0 0 0 0 0 0 0.25497 0.34273 -0.71144 0 2.64269 -0.15844 -3.20009
ARG_98 -4.79628 0.34248 4.97991 0.01784 0.54674 0.14554 -4.09768 0 0 0 0 -1.03083 0 0.03863 2.73281 0.06383 0 -0.09474 -0.16848 -1.32023
PHE_99 -7.04576 1.2422 1.16369 0.02281 0.27401 -0.28668 -0.95298 0 0 0 0 0 0 0.06599 1.52511 -0.18887 0 1.21829 -0.14004 -3.10223
GLU_100 -3.98013 0.18544 4.54409 0.00741 0.29637 -0.07846 -3.37436 0 0 0 0 -0.44547 0 -0.0285 2.32407 -0.16457 0 -2.72453 0.07192 -3.36673
LYS_101 -3.83151 0.17848 3.99363 0.00724 0.12587 -0.12124 -2.74323 0 0 0 0 -0.6917 0 0.0476 1.2123 0.29645 0 -0.71458 0.20033 -2.04038
LYS_102 -4.35944 0.42564 5.47678 0.00735 0.10611 0.09933 -4.97179 0 0 0 0 -0.73472 0 0.87537 1.09046 0.27914 0 -0.71458 0.35956 -2.06078
ASP_103 -1.15891 0.08729 1.14483 0.00729 0.74707 -0.06963 0.64282 0 0 0 0 0 0 0.14012 1.63181 -0.71524 0 -2.14574 0.55091 0.86263
GLY_104 -2.63698 0.36409 2.37432 6e-05 0 -0.06467 -1.61053 0 0 0 0 0 0 -0.1105 0 -1.50923 0 0.79816 0.09808 -2.29721
LEU_105 -8.00672 1.14078 2.5238 0.02467 0.16317 -0.17164 -1.65185 0 0 0 0 0 0 0.13712 1.51413 -0.12803 0 1.66147 0.04379 -2.74931
LEU_106 -8.25694 1.15797 2.38483 0.01758 0.09337 0.12453 -2.13046 0 0 0 0 0 0 0.03696 0.73771 -0.26961 0 1.66147 0.12464 -4.31795
SER_107 -4.37639 0.23535 4.49539 0.00268 0.06549 0.15335 -2.88457 0 0 0 0 -0.8097 0 0.31064 0.55615 0.50759 0 -0.28969 0.1418 -1.89191
ILE_108 -7.89438 0.99742 1.01586 0.02789 0.07514 0.01612 -2.27429 0 0 0 0 0 0 -0.05586 0.24746 -0.67394 0 2.30374 0.02916 -6.18569
GLU_109 -6.43353 0.5377 5.9295 0.00884 0.37235 0.26264 -4.43586 0 0 0 0 -1.40263 0 0.12671 2.49917 0.36584 0 -2.72453 0.01556 -4.87824
VAL_110 -7.23515 1.43417 1.05792 0.01647 0.03804 -0.09028 -2.30989 0 0 0 0 0 0 0.20864 0.64835 -0.77134 0 2.64269 -0.00849 -4.36887
LYS_111 -5.50797 0.76088 5.54291 0.00753 0.12147 -0.01409 -2.99819 0 0 0 0 -0.56573 0 0.46039 1.04393 -0.04764 0 -0.71458 -0.24406 -2.15514
ASN_112 -1.98886 0.15944 1.22101 0.00731 0.31944 -0.27754 0.05846 0 0 0 0 0 0 0.06992 1.56649 -1.02742 0 -1.34026 -0.5107 -1.74271
LEU_113 -6.64003 1.6059 0.89818 0.01698 0.08814 -0.05056 -0.40133 0 0 0 -0.32512 0 0 0.00156 0.58583 -0.33795 0 1.66147 -0.43049 -3.32743
SER_114 -3.99841 0.39406 4.58112 0.0017 0.08344 0.0218 -2.102 0 0 0 -0.53612 0 0 -0.00439 0.41919 -0.15777 0 -0.28969 -0.27032 -1.85738
GLU_115 -4.39936 0.22545 4.80812 0.0092 0.38304 -0.11464 -2.57055 0 0 0 0 -1.0127 0 -0.04405 3.15277 -0.21981 0 -2.72453 -0.49977 -3.00684
GLU_116 -3.52316 0.25668 3.60285 0.00597 0.25928 -0.18717 -0.26824 0 0 0 0 0 0 0.00452 2.60776 -0.12123 0 -2.72453 -0.39536 -0.48263
ARG_117 -8.3258 0.65831 7.03896 0.01936 0.34992 -0.14606 -3.8647 0 0 0 -0.53612 -1.32582 0 0.02194 2.75196 -0.11122 0 -0.09474 -0.29724 -3.86124
GLN_118 -10.0408 1.2415 7.77517 0.00594 0.18849 0.32609 -3.78395 0 0 0 -0.32512 -2.36155 0 -0.00919 3.13713 0.01418 0 -1.45095 -0.16452 -5.44759
ARG_119 -5.83976 0.18018 7.33532 0.0141 0.32591 0.53152 -5.02187 0 0 0 0 -2.51456 0 0.09097 1.9832 -0.06671 0 -0.09474 -0.17478 -3.25121
GLU_120 -5.3179 0.19396 5.94925 0.00604 0.26283 -0.12193 -2.50602 0 0 0 0 -0.71365 0 -0.02746 2.56991 -0.17122 0 -2.72453 -0.34239 -2.94312
ILE_121 -9.72493 1.51956 2.20399 0.02725 0.07265 -0.23932 -1.99093 0 0 0 0 0 0 -0.0585 0.18443 -0.46512 0 2.30374 -0.18775 -6.35493
GLN_122 -7.94519 0.56558 6.69076 0.01149 0.23717 0.54491 -3.37617 0 0 0 0 -2.08287 0 0.02094 4.57563 0.17547 0 -1.45095 0.25283 -1.78041
GLU_123 -4.64761 0.26349 5.10222 0.00743 0.33671 0.05732 -2.58787 0 0 0 0 -0.75482 0 0.03889 2.72387 -0.08524 0 -2.72453 0.13798 -2.13216
TYR_124 -9.34054 1.7574 4.10233 0.02291 0.27977 -0.13925 -2.17234 0 0 0 0 0 0 0.2357 1.3496 -0.45367 0.04792 0.58223 -0.0355 -3.76342
LEU_125 -8.91853 1.55373 1.61558 0.01985 0.08137 -0.2551 -1.76598 0 0 0 0 0 0 0.20553 0.2662 -0.26644 0 1.66147 -0.08645 -5.88878
GLN_126 -8.02035 0.64132 6.36724 0.0101 0.8688 0.05288 -2.57275 0 0 0 -0.89077 0 0 -0.04207 2.33036 -0.15143 0 -1.45095 -0.28356 -3.14115
ARG_127 -5.07545 0.32413 5.24783 0.01416 0.344 0.04268 -1.8952 0 0 0 0 -0.75482 0 0.15894 1.77375 -0.10677 0 -0.09474 -0.32852 -0.35002
VAL_128 -6.83085 1.70002 2.01123 0.02237 0.05604 0.28504 -1.38466 0 0 0 -0.50199 0 0 -0.05467 0.26595 -0.05398 0 2.64269 -0.32584 -2.16865
GLN_129 -4.01941 0.45013 3.31635 0.01081 0.9169 -0.37307 -1.11634 0 0 0 -0.82503 0 0 -0.04215 3.13402 -0.1537 0 -1.45095 -0.01229 -0.16474
LYS:CtermProteinFull_130 -3.25883 0.45097 5.1548 0.0115 0.42226 0.17251 -3.70103 0 0 0 0 0 0 0 1.09656 0 0 -0.71458 0.11246 -0.2534
#END_POSE_ENERGIES_TABLE LHD29_08_0004_0002.pdb

cav_vol 98.1308
ddg -82.1519
ddg_hydrophobic -19.0652
ddg_per_1000sasa -41.7632
exposed_hydrophobics_A 363.712
exposed_hydrophobics_B 405.428
geometry 1
int_cys 0
int_hb_after_relax_interaction_energy -82.9615
int_hb_before_relax_interaction_energy -84.6042
interface_buried_sasa 1967.08
interface_sc 0.758871
non_int_cys 0
packstat 0.593221
rmsd_before_after_relax_rmsd 0.688252
sbuns 0
score_per_res -3.87018
score_per_resA -3.37975
score_per_resB -2.91521
total_score_monomerA -219.684
total_score_monomerB -189.489
vbuns 0
