# Supplementary material for: Reconfigurable asymmetric protein assemblies through implicit negative design
Source: Science. Author manuscript; Available in PMC 2023 Jan 27. (PMC9881579; doi:10.1126/science.abj7662)
Supplement: Data S2 [file NIHMS1843281-supplement-Data_S2.gz › without_all_supplement_resubmit_20211001/components/unfused_dimers/LHD29.pdb]

ATOM      1  N   THR A   1     178.681 144.586  37.499  1.00  0.00           N  
ATOM      2  CA  THR A   1     178.703 144.544  36.042  1.00  0.00           C  
ATOM      3  C   THR A   1     179.063 143.147  35.531  1.00  0.00           C  
ATOM      4  O   THR A   1     179.500 142.278  36.309  1.00  0.00           O  
ATOM      5  CB  THR A   1     179.696 145.576  35.476  1.00  0.00           C  
ATOM      6  OG1 THR A   1     181.025 145.249  35.904  1.00  0.00           O  
ATOM      7  CG2 THR A   1     179.343 146.975  35.957  1.00  0.00           C  
ATOM      8 1H   THR A   1     177.992 145.249  37.821  1.00  0.00           H  
ATOM      9 2H   THR A   1     178.468 143.669  37.861  1.00  0.00           H  
ATOM     10 3H   THR A   1     179.600 144.867  37.818  1.00  0.00           H  
ATOM     11  HA  THR A   1     177.701 144.784  35.679  1.00  0.00           H  
ATOM     12  HB  THR A   1     179.664 145.553  34.387  1.00  0.00           H  
ATOM     13  HG1 THR A   1     181.375 144.546  35.351  1.00  0.00           H  
ATOM     14 1HG2 THR A   1     180.055 147.691  35.547  1.00  0.00           H  
ATOM     15 2HG2 THR A   1     178.338 147.231  35.623  1.00  0.00           H  
ATOM     16 3HG2 THR A   1     179.383 147.007  37.045  1.00  0.00           H  
ATOM     17  N   TRP A   2     178.788 142.934  34.237  1.00  0.00           N  
ATOM     18  CA  TRP A   2     179.113 141.690  33.551  1.00  0.00           C  
ATOM     19  C   TRP A   2     180.354 141.968  32.760  1.00  0.00           C  
ATOM     20  O   TRP A   2     180.462 143.011  32.107  1.00  0.00           O  
ATOM     21  CB  TRP A   2     177.982 141.225  32.631  1.00  0.00           C  
ATOM     22  CG  TRP A   2     176.771 140.742  33.369  1.00  0.00           C  
ATOM     23  CD1 TRP A   2     175.681 141.482  33.719  1.00  0.00           C  
ATOM     24  CD2 TRP A   2     176.518 139.401  33.853  1.00  0.00           C  
ATOM     25  NE1 TRP A   2     174.772 140.699  34.386  1.00  0.00           N  
ATOM     26  CE2 TRP A   2     175.267 139.422  34.476  1.00  0.00           C  
ATOM     27  CE3 TRP A   2     177.241 138.203  33.809  1.00  0.00           C  
ATOM     28  CZ2 TRP A   2     174.717 138.290  35.055  1.00  0.00           C  
ATOM     29  CZ3 TRP A   2     176.689 137.067  34.389  1.00  0.00           C  
ATOM     30  CH2 TRP A   2     175.459 137.110  34.995  1.00  0.00           C  
ATOM     31  H   TRP A   2     178.410 143.703  33.675  1.00  0.00           H  
ATOM     32  HA  TRP A   2     179.335 140.908  34.278  1.00  0.00           H  
ATOM     33 1HB  TRP A   2     177.683 142.046  31.979  1.00  0.00           H  
ATOM     34 2HB  TRP A   2     178.341 140.417  31.994  1.00  0.00           H  
ATOM     35  HD1 TRP A   2     175.551 142.541  33.501  1.00  0.00           H  
ATOM     36  HE1 TRP A   2     173.884 141.010  34.752  1.00  0.00           H  
ATOM     37  HE3 TRP A   2     178.217 138.163  33.326  1.00  0.00           H  
ATOM     38  HZ2 TRP A   2     173.741 138.304  35.542  1.00  0.00           H  
ATOM     39  HZ3 TRP A   2     177.259 136.139  34.350  1.00  0.00           H  
ATOM     40  HH2 TRP A   2     175.055 136.200  35.440  1.00  0.00           H  
ATOM     41  N   GLN A   3     181.312 141.076  32.850  1.00  0.00           N  
ATOM     42  CA  GLN A   3     182.482 141.293  32.056  1.00  0.00           C  
ATOM     43  C   GLN A   3     182.999 140.079  31.301  1.00  0.00           C  
ATOM     44  O   GLN A   3     182.829 138.927  31.740  1.00  0.00           O  
ATOM     45  CB  GLN A   3     183.593 141.840  32.956  1.00  0.00           C  
ATOM     46  CG  GLN A   3     183.282 143.191  33.578  1.00  0.00           C  
ATOM     47  CD  GLN A   3     184.477 143.784  34.300  1.00  0.00           C  
ATOM     48  OE1 GLN A   3     185.333 144.429  33.688  1.00  0.00           O  
ATOM     49  NE2 GLN A   3     184.542 143.570  35.609  1.00  0.00           N  
ATOM     50  H   GLN A   3     181.280 140.323  33.535  1.00  0.00           H  
ATOM     51  HA  GLN A   3     182.276 142.057  31.303  1.00  0.00           H  
ATOM     52 1HB  GLN A   3     183.788 141.134  33.763  1.00  0.00           H  
ATOM     53 2HB  GLN A   3     184.512 141.939  32.379  1.00  0.00           H  
ATOM     54 1HG  GLN A   3     182.981 143.881  32.791  1.00  0.00           H  
ATOM     55 2HG  GLN A   3     182.473 143.070  34.299  1.00  0.00           H  
ATOM     56 1HE2 GLN A   3     185.308 143.937  36.139  1.00  0.00           H  
ATOM     57 2HE2 GLN A   3     183.827 143.042  36.067  1.00  0.00           H  
ATOM     58  N   TRP A   4     183.627 140.318  30.141  1.00  0.00           N  
ATOM     59  CA  TRP A   4     184.261 139.251  29.411  1.00  0.00           C  
ATOM     60  C   TRP A   4     185.678 139.650  28.955  1.00  0.00           C  
ATOM     61  O   TRP A   4     185.956 140.811  28.583  1.00  0.00           O  
ATOM     62  CB  TRP A   4     183.405 138.870  28.201  1.00  0.00           C  
ATOM     63  CG  TRP A   4     182.019 138.430  28.564  1.00  0.00           C  
ATOM     64  CD1 TRP A   4     181.591 137.149  28.745  1.00  0.00           C  
ATOM     65  CD2 TRP A   4     180.864 139.274  28.792  1.00  0.00           C  
ATOM     66  NE1 TRP A   4     180.257 137.137  29.068  1.00  0.00           N  
ATOM     67  CE2 TRP A   4     179.796 138.429  29.103  1.00  0.00           C  
ATOM     68  CE3 TRP A   4     180.656 140.659  28.759  1.00  0.00           C  
ATOM     69  CZ2 TRP A   4     178.529 138.919  29.379  1.00  0.00           C  
ATOM     70  CZ3 TRP A   4     179.386 141.150  29.037  1.00  0.00           C  
ATOM     71  CH2 TRP A   4     178.350 140.301  29.339  1.00  0.00           C  
ATOM     72  H   TRP A   4     183.661 141.284  29.764  1.00  0.00           H  
ATOM     73  HA  TRP A   4     184.351 138.370  30.057  1.00  0.00           H  
ATOM     74 1HB  TRP A   4     183.329 139.723  27.527  1.00  0.00           H  
ATOM     75 2HB  TRP A   4     183.889 138.062  27.654  1.00  0.00           H  
ATOM     76  HD1 TRP A   4     182.217 136.264  28.648  1.00  0.00           H  
ATOM     77  HE1 TRP A   4     179.703 136.312  29.250  1.00  0.00           H  
ATOM     78  HE3 TRP A   4     181.475 141.337  28.522  1.00  0.00           H  
ATOM     79  HZ2 TRP A   4     177.694 138.261  29.621  1.00  0.00           H  
ATOM     80  HZ3 TRP A   4     179.231 142.229  29.008  1.00  0.00           H  
ATOM     81  HH2 TRP A   4     177.367 140.720  29.553  1.00  0.00           H  
ATOM     82  N   VAL A   5     186.573 138.668  28.922  1.00  0.00           N  
ATOM     83  CA  VAL A   5     187.899 138.804  28.304  1.00  0.00           C  
ATOM     84  C   VAL A   5     188.139 137.723  27.249  1.00  0.00           C  
ATOM     85  O   VAL A   5     188.035 136.532  27.532  1.00  0.00           O  
ATOM     86  CB  VAL A   5     189.000 138.717  29.377  1.00  0.00           C  
ATOM     87  CG1 VAL A   5     190.376 138.843  28.739  1.00  0.00           C  
ATOM     88  CG2 VAL A   5     188.790 139.801  30.423  1.00  0.00           C  
ATOM     89  H   VAL A   5     186.349 137.812  29.425  1.00  0.00           H  
ATOM     90  HA  VAL A   5     187.950 139.763  27.799  1.00  0.00           H  
ATOM     91  HB  VAL A   5     188.955 137.738  29.853  1.00  0.00           H  
ATOM     92 1HG1 VAL A   5     191.142 138.779  29.512  1.00  0.00           H  
ATOM     93 2HG1 VAL A   5     190.519 138.036  28.020  1.00  0.00           H  
ATOM     94 3HG1 VAL A   5     190.455 139.803  28.229  1.00  0.00           H  
ATOM     95 1HG2 VAL A   5     189.572 139.734  31.179  1.00  0.00           H  
ATOM     96 2HG2 VAL A   5     188.830 140.780  29.946  1.00  0.00           H  
ATOM     97 3HG2 VAL A   5     187.817 139.667  30.895  1.00  0.00           H  
ATOM     98  N   LEU A   6     188.368 138.139  25.992  1.00  0.00           N  
ATOM     99  CA  LEU A   6     188.602 137.169  24.905  1.00  0.00           C  
ATOM    100  C   LEU A   6     190.103 136.955  24.637  1.00  0.00           C  
ATOM    101  O   LEU A   6     190.818 137.848  24.170  1.00  0.00           O  
ATOM    102  CB  LEU A   6     187.914 137.646  23.619  1.00  0.00           C  
ATOM    103  CG  LEU A   6     186.412 137.353  23.520  1.00  0.00           C  
ATOM    104  CD1 LEU A   6     186.199 135.864  23.284  1.00  0.00           C  
ATOM    105  CD2 LEU A   6     185.720 137.809  24.796  1.00  0.00           C  
ATOM    106  H   LEU A   6     188.414 139.155  25.813  1.00  0.00           H  
ATOM    107  HA  LEU A   6     188.184 136.200  25.211  1.00  0.00           H  
ATOM    108 1HB  LEU A   6     188.048 138.723  23.533  1.00  0.00           H  
ATOM    109 2HB  LEU A   6     188.402 137.171  22.768  1.00  0.00           H  
ATOM    110  HG  LEU A   6     185.992 137.889  22.668  1.00  0.00           H  
ATOM    111 1HD1 LEU A   6     185.131 135.655  23.213  1.00  0.00           H  
ATOM    112 2HD1 LEU A   6     186.688 135.569  22.355  1.00  0.00           H  
ATOM    113 3HD1 LEU A   6     186.624 135.300  24.113  1.00  0.00           H  
ATOM    114 1HD2 LEU A   6     184.652 137.601  24.725  1.00  0.00           H  
ATOM    115 2HD2 LEU A   6     186.138 137.273  25.648  1.00  0.00           H  
ATOM    116 3HD2 LEU A   6     185.873 138.880  24.930  1.00  0.00           H  
ATOM    117  N   ILE A   7     190.598 135.768  24.990  1.00  0.00           N  
ATOM    118  CA  ILE A   7     192.047 135.512  24.960  1.00  0.00           C  
ATOM    119  C   ILE A   7     192.423 134.730  23.703  1.00  0.00           C  
ATOM    120  O   ILE A   7     191.803 133.700  23.418  1.00  0.00           O  
ATOM    121  CB  ILE A   7     192.502 134.732  26.207  1.00  0.00           C  
ATOM    122  CG1 ILE A   7     192.307 135.579  27.468  1.00  0.00           C  
ATOM    123  CG2 ILE A   7     193.956 134.307  26.068  1.00  0.00           C  
ATOM    124  CD1 ILE A   7     191.069 135.220  28.259  1.00  0.00           C  
ATOM    125  H   ILE A   7     189.960 135.018  25.300  1.00  0.00           H  
ATOM    126  HA  ILE A   7     192.564 136.465  24.936  1.00  0.00           H  
ATOM    127  HB  ILE A   7     191.884 133.843  26.326  1.00  0.00           H  
ATOM    128 1HG1 ILE A   7     193.173 135.467  28.119  1.00  0.00           H  
ATOM    129 2HG1 ILE A   7     192.240 136.632  27.192  1.00  0.00           H  
ATOM    130 1HG2 ILE A   7     194.261 133.758  26.958  1.00  0.00           H  
ATOM    131 2HG2 ILE A   7     194.066 133.669  25.192  1.00  0.00           H  
ATOM    132 3HG2 ILE A   7     194.584 135.191  25.954  1.00  0.00           H  
ATOM    133 1HD1 ILE A   7     190.999 135.863  29.136  1.00  0.00           H  
ATOM    134 2HD1 ILE A   7     190.186 135.359  27.635  1.00  0.00           H  
ATOM    135 3HD1 ILE A   7     191.130 134.180  28.576  1.00  0.00           H  
ATOM    136  N   ASN A   8     193.469 135.175  22.969  1.00  0.00           N  
ATOM    137  CA  ASN A   8     193.847 134.537  21.696  1.00  0.00           C  
ATOM    138  C   ASN A   8     192.806 134.773  20.613  1.00  0.00           C  
ATOM    139  O   ASN A   8     192.387 133.860  19.899  1.00  0.00           O  
ATOM    140  CB  ASN A   8     194.072 133.048  21.888  1.00  0.00           C  
ATOM    141  CG  ASN A   8     194.899 132.442  20.788  1.00  0.00           C  
ATOM    142  OD1 ASN A   8     195.645 133.145  20.096  1.00  0.00           O  
ATOM    143  ND2 ASN A   8     194.781 131.151  20.613  1.00  0.00           N  
ATOM    144  H   ASN A   8     193.982 135.991  23.286  1.00  0.00           H  
ATOM    145  HA  ASN A   8     194.754 135.029  21.336  1.00  0.00           H  
ATOM    146 1HB  ASN A   8     194.573 132.876  22.841  1.00  0.00           H  
ATOM    147 2HB  ASN A   8     193.110 132.537  21.927  1.00  0.00           H  
ATOM    148 1HD2 ASN A   8     195.308 130.693  19.896  1.00  0.00           H  
ATOM    149 2HD2 ASN A   8     194.166 130.621  21.196  1.00  0.00           H  
ATOM    150  N   ILE A   9     192.419 136.028  20.493  1.00  0.00           N  
ATOM    151  CA  ILE A   9     191.393 136.354  19.543  1.00  0.00           C  
ATOM    152  C   ILE A   9     191.948 137.179  18.366  1.00  0.00           C  
ATOM    153  O   ILE A   9     192.712 138.125  18.554  1.00  0.00           O  
ATOM    154  CB  ILE A   9     190.254 137.124  20.235  1.00  0.00           C  
ATOM    155  CG1 ILE A   9     189.086 137.335  19.267  1.00  0.00           C  
ATOM    156  CG2 ILE A   9     190.758 138.458  20.764  1.00  0.00           C  
ATOM    157  CD1 ILE A   9     187.795 137.732  19.945  1.00  0.00           C  
ATOM    158  H   ILE A   9     192.868 136.733  21.083  1.00  0.00           H  
ATOM    159  HA  ILE A   9     190.973 135.438  19.139  1.00  0.00           H  
ATOM    160  HB  ILE A   9     189.870 136.536  21.068  1.00  0.00           H  
ATOM    161 1HG1 ILE A   9     189.346 138.110  18.547  1.00  0.00           H  
ATOM    162 2HG1 ILE A   9     188.908 136.417  18.707  1.00  0.00           H  
ATOM    163 1HG2 ILE A   9     189.940 138.990  21.249  1.00  0.00           H  
ATOM    164 2HG2 ILE A   9     191.556 138.285  21.484  1.00  0.00           H  
ATOM    165 3HG2 ILE A   9     191.139 139.057  19.936  1.00  0.00           H  
ATOM    166 1HD1 ILE A   9     187.015 137.862  19.194  1.00  0.00           H  
ATOM    167 2HD1 ILE A   9     187.497 136.951  20.646  1.00  0.00           H  
ATOM    168 3HD1 ILE A   9     187.939 138.668  20.483  1.00  0.00           H  
ATOM    169  N   SER A  10     191.554 136.818  17.152  1.00  0.00           N  
ATOM    170  CA  SER A  10     191.977 137.510  15.930  1.00  0.00           C  
ATOM    171  C   SER A  10     191.233 138.831  15.796  1.00  0.00           C  
ATOM    172  O   SER A  10     190.209 139.016  16.447  1.00  0.00           O  
ATOM    173  CB  SER A  10     191.720 136.645  14.711  1.00  0.00           C  
ATOM    174  OG  SER A  10     190.346 136.509  14.472  1.00  0.00           O  
ATOM    175  H   SER A  10     190.928 136.016  17.054  1.00  0.00           H  
ATOM    176  HA  SER A  10     193.046 137.710  15.988  1.00  0.00           H  
ATOM    177 1HB  SER A  10     192.201 137.091  13.841  1.00  0.00           H  
ATOM    178 2HB  SER A  10     192.165 135.663  14.862  1.00  0.00           H  
ATOM    179  HG  SER A  10     190.266 135.917  13.721  1.00  0.00           H  
ATOM    180  N   GLU A  11     191.679 139.738  14.915  1.00  0.00           N  
ATOM    181  CA  GLU A  11     190.980 141.019  14.789  1.00  0.00           C  
ATOM    182  C   GLU A  11     189.581 140.854  14.206  1.00  0.00           C  
ATOM    183  O   GLU A  11     188.657 141.559  14.605  1.00  0.00           O  
ATOM    184  CB  GLU A  11     191.774 142.030  13.957  1.00  0.00           C  
ATOM    185  CG  GLU A  11     191.086 143.421  13.790  1.00  0.00           C  
ATOM    186  CD  GLU A  11     190.893 144.279  15.097  1.00  0.00           C  
ATOM    187  OE1 GLU A  11     191.686 144.169  16.020  1.00  0.00           O  
ATOM    188  OE2 GLU A  11     189.934 145.057  15.128  1.00  0.00           O  
ATOM    189  H   GLU A  11     192.511 139.552  14.368  1.00  0.00           H  
ATOM    190  HA  GLU A  11     190.867 141.440  15.786  1.00  0.00           H  
ATOM    191 1HB  GLU A  11     192.750 142.182  14.398  1.00  0.00           H  
ATOM    192 2HB  GLU A  11     191.933 141.617  12.961  1.00  0.00           H  
ATOM    193 1HG  GLU A  11     191.683 144.002  13.089  1.00  0.00           H  
ATOM    194 2HG  GLU A  11     190.118 143.263  13.331  1.00  0.00           H  
ATOM    195  N   GLU A  12     189.424 139.947  13.239  1.00  0.00           N  
ATOM    196  CA  GLU A  12     188.110 139.764  12.627  1.00  0.00           C  
ATOM    197  C   GLU A  12     187.138 139.227  13.671  1.00  0.00           C  
ATOM    198  O   GLU A  12     185.978 139.658  13.743  1.00  0.00           O  
ATOM    199  CB  GLU A  12     188.189 138.809  11.434  1.00  0.00           C  
ATOM    200  CG  GLU A  12     189.031 139.320  10.274  1.00  0.00           C  
ATOM    201  CD  GLU A  12     190.508 139.180  10.517  1.00  0.00           C  
ATOM    202  OE1 GLU A  12     190.875 138.601  11.512  1.00  0.00           O  
ATOM    203  OE2 GLU A  12     191.271 139.653   9.708  1.00  0.00           O  
ATOM    204  H   GLU A  12     190.213 139.390  12.951  1.00  0.00           H  
ATOM    205  HA  GLU A  12     187.748 140.725  12.272  1.00  0.00           H  
ATOM    206 1HB  GLU A  12     188.608 137.856  11.758  1.00  0.00           H  
ATOM    207 2HB  GLU A  12     187.185 138.613  11.058  1.00  0.00           H  
ATOM    208 1HG  GLU A  12     188.768 138.763   9.375  1.00  0.00           H  
ATOM    209 2HG  GLU A  12     188.794 140.369  10.101  1.00  0.00           H  
ATOM    210  N   ALA A  13     187.630 138.321  14.507  1.00  0.00           N  
ATOM    211  CA  ALA A  13     186.838 137.772  15.597  1.00  0.00           C  
ATOM    212  C   ALA A  13     186.488 138.865  16.611  1.00  0.00           C  
ATOM    213  O   ALA A  13     185.362 138.897  17.117  1.00  0.00           O  
ATOM    214  CB  ALA A  13     187.586 136.631  16.272  1.00  0.00           C  
ATOM    215  H   ALA A  13     188.577 137.967  14.347  1.00  0.00           H  
ATOM    216  HA  ALA A  13     185.913 137.383  15.188  1.00  0.00           H  
ATOM    217 1HB  ALA A  13     186.981 136.231  17.086  1.00  0.00           H  
ATOM    218 2HB  ALA A  13     187.783 135.844  15.545  1.00  0.00           H  
ATOM    219 3HB  ALA A  13     188.529 137.001  16.671  1.00  0.00           H  
ATOM    220  N   ARG A  14     187.443 139.770  16.889  1.00  0.00           N  
ATOM    221  CA  ARG A  14     187.169 140.867  17.808  1.00  0.00           C  
ATOM    222  C   ARG A  14     186.060 141.720  17.264  1.00  0.00           C  
ATOM    223  O   ARG A  14     185.168 142.101  18.022  1.00  0.00           O  
ATOM    224  CB  ARG A  14     188.389 141.758  18.069  1.00  0.00           C  
ATOM    225  CG  ARG A  14     189.440 141.138  18.946  1.00  0.00           C  
ATOM    226  CD  ARG A  14     190.482 142.085  19.418  1.00  0.00           C  
ATOM    227  NE  ARG A  14     191.413 142.464  18.369  1.00  0.00           N  
ATOM    228  CZ  ARG A  14     192.560 141.813  18.095  1.00  0.00           C  
ATOM    229  NH1 ARG A  14     192.902 140.740  18.763  1.00  0.00           N  
ATOM    230  NH2 ARG A  14     193.326 142.274  17.132  1.00  0.00           N  
ATOM    231  H   ARG A  14     188.371 139.641  16.490  1.00  0.00           H  
ATOM    232  HA  ARG A  14     186.846 140.458  18.747  1.00  0.00           H  
ATOM    233 1HB  ARG A  14     188.850 142.030  17.130  1.00  0.00           H  
ATOM    234 2HB  ARG A  14     188.064 142.677  18.551  1.00  0.00           H  
ATOM    235 1HG  ARG A  14     188.980 140.672  19.761  1.00  0.00           H  
ATOM    236 2HG  ARG A  14     189.957 140.398  18.379  1.00  0.00           H  
ATOM    237 1HD  ARG A  14     189.996 142.987  19.769  1.00  0.00           H  
ATOM    238 2HD  ARG A  14     191.041 141.652  20.247  1.00  0.00           H  
ATOM    239  HE  ARG A  14     191.208 143.280  17.772  1.00  0.00           H  
ATOM    240 1HH1 ARG A  14     192.289 140.376  19.481  1.00  0.00           H  
ATOM    241 2HH1 ARG A  14     193.747 140.235  18.524  1.00  0.00           H  
ATOM    242 1HH2 ARG A  14     193.005 143.110  16.622  1.00  0.00           H  
ATOM    243 2HH2 ARG A  14     194.187 141.815  16.889  1.00  0.00           H  
ATOM    244  N   GLN A  15     186.056 141.993  15.964  1.00  0.00           N  
ATOM    245  CA  GLN A  15     185.033 142.859  15.410  1.00  0.00           C  
ATOM    246  C   GLN A  15     183.654 142.212  15.487  1.00  0.00           C  
ATOM    247  O   GLN A  15     182.668 142.886  15.790  1.00  0.00           O  
ATOM    248  CB  GLN A  15     185.383 143.269  13.985  1.00  0.00           C  
ATOM    249  CG  GLN A  15     186.565 144.212  13.946  1.00  0.00           C  
ATOM    250  CD  GLN A  15     187.010 144.621  12.577  1.00  0.00           C  
ATOM    251  OE1 GLN A  15     186.294 144.493  11.572  1.00  0.00           O  
ATOM    252  NE2 GLN A  15     188.230 145.132  12.532  1.00  0.00           N  
ATOM    253  H   GLN A  15     186.829 141.647  15.376  1.00  0.00           H  
ATOM    254  HA  GLN A  15     185.007 143.767  16.015  1.00  0.00           H  
ATOM    255 1HB  GLN A  15     185.642 142.376  13.404  1.00  0.00           H  
ATOM    256 2HB  GLN A  15     184.528 143.743  13.511  1.00  0.00           H  
ATOM    257 1HG  GLN A  15     186.293 145.115  14.489  1.00  0.00           H  
ATOM    258 2HG  GLN A  15     187.412 143.737  14.441  1.00  0.00           H  
ATOM    259 1HE2 GLN A  15     188.622 145.435  11.665  1.00  0.00           H  
ATOM    260 2HE2 GLN A  15     188.784 145.197  13.403  1.00  0.00           H  
ATOM    261  N   ARG A  16     183.566 140.898  15.263  1.00  0.00           N  
ATOM    262  CA  ARG A  16     182.260 140.254  15.275  1.00  0.00           C  
ATOM    263  C   ARG A  16     181.587 140.390  16.654  1.00  0.00           C  
ATOM    264  O   ARG A  16     180.376 140.650  16.729  1.00  0.00           O  
ATOM    265  CB  ARG A  16     182.394 138.781  14.914  1.00  0.00           C  
ATOM    266  CG  ARG A  16     182.688 138.506  13.448  1.00  0.00           C  
ATOM    267  CD  ARG A  16     182.383 137.100  13.081  1.00  0.00           C  
ATOM    268  NE  ARG A  16     183.329 136.167  13.673  1.00  0.00           N  
ATOM    269  CZ  ARG A  16     184.507 135.819  13.121  1.00  0.00           C  
ATOM    270  NH1 ARG A  16     184.870 136.333  11.967  1.00  0.00           N  
ATOM    271  NH2 ARG A  16     185.299 134.961  13.740  1.00  0.00           N  
ATOM    272  H   ARG A  16     184.414 140.378  14.999  1.00  0.00           H  
ATOM    273  HA  ARG A  16     181.630 140.742  14.531  1.00  0.00           H  
ATOM    274 1HB  ARG A  16     183.196 138.335  15.501  1.00  0.00           H  
ATOM    275 2HB  ARG A  16     181.472 138.259  15.170  1.00  0.00           H  
ATOM    276 1HG  ARG A  16     182.080 139.163  12.826  1.00  0.00           H  
ATOM    277 2HG  ARG A  16     183.744 138.692  13.248  1.00  0.00           H  
ATOM    278 1HD  ARG A  16     181.384 136.841  13.432  1.00  0.00           H  
ATOM    279 2HD  ARG A  16     182.427 136.989  11.999  1.00  0.00           H  
ATOM    280  HE  ARG A  16     183.085 135.751  14.562  1.00  0.00           H  
ATOM    281 1HH1 ARG A  16     184.264 136.989  11.494  1.00  0.00           H  
ATOM    282 2HH1 ARG A  16     185.753 136.072  11.553  1.00  0.00           H  
ATOM    283 1HH2 ARG A  16     185.020 134.566  14.628  1.00  0.00           H  
ATOM    284 2HH2 ARG A  16     186.182 134.700  13.326  1.00  0.00           H  
ATOM    285  N   ILE A  17     182.379 140.259  17.722  1.00  0.00           N  
ATOM    286  CA  ILE A  17     181.907 140.416  19.093  1.00  0.00           C  
ATOM    287  C   ILE A  17     181.679 141.851  19.478  1.00  0.00           C  
ATOM    288  O   ILE A  17     180.673 142.168  20.118  1.00  0.00           O  
ATOM    289  CB  ILE A  17     182.904 139.791  20.086  1.00  0.00           C  
ATOM    290  CG1 ILE A  17     182.972 138.274  19.891  1.00  0.00           C  
ATOM    291  CG2 ILE A  17     182.514 140.130  21.516  1.00  0.00           C  
ATOM    292  CD1 ILE A  17     184.138 137.619  20.595  1.00  0.00           C  
ATOM    293  H   ILE A  17     183.365 140.001  17.563  1.00  0.00           H  
ATOM    294  HA  ILE A  17     180.935 139.939  19.175  1.00  0.00           H  
ATOM    295  HB  ILE A  17     183.903 140.178  19.890  1.00  0.00           H  
ATOM    296 1HG1 ILE A  17     182.052 137.819  20.258  1.00  0.00           H  
ATOM    297 2HG1 ILE A  17     183.046 138.046  18.828  1.00  0.00           H  
ATOM    298 1HG2 ILE A  17     183.229 139.680  22.205  1.00  0.00           H  
ATOM    299 2HG2 ILE A  17     182.516 141.212  21.647  1.00  0.00           H  
ATOM    300 3HG2 ILE A  17     181.517 139.742  21.724  1.00  0.00           H  
ATOM    301 1HD1 ILE A  17     184.119 136.545  20.410  1.00  0.00           H  
ATOM    302 2HD1 ILE A  17     185.072 138.036  20.217  1.00  0.00           H  
ATOM    303 3HD1 ILE A  17     184.066 137.803  21.666  1.00  0.00           H  
ATOM    304  N   GLU A  18     182.610 142.734  19.130  1.00  0.00           N  
ATOM    305  CA  GLU A  18     182.461 144.139  19.431  1.00  0.00           C  
ATOM    306  C   GLU A  18     181.134 144.640  18.885  1.00  0.00           C  
ATOM    307  O   GLU A  18     180.393 145.315  19.602  1.00  0.00           O  
ATOM    308  CB  GLU A  18     183.619 144.945  18.839  1.00  0.00           C  
ATOM    309  CG  GLU A  18     183.563 146.436  19.136  1.00  0.00           C  
ATOM    310  CD  GLU A  18     184.644 147.213  18.436  1.00  0.00           C  
ATOM    311  OE1 GLU A  18     185.728 146.698  18.303  1.00  0.00           O  
ATOM    312  OE2 GLU A  18     184.384 148.323  18.033  1.00  0.00           O  
ATOM    313  H   GLU A  18     183.448 142.435  18.638  1.00  0.00           H  
ATOM    314  HA  GLU A  18     182.466 144.268  20.507  1.00  0.00           H  
ATOM    315 1HB  GLU A  18     184.564 144.562  19.226  1.00  0.00           H  
ATOM    316 2HB  GLU A  18     183.634 144.819  17.756  1.00  0.00           H  
ATOM    317 1HG  GLU A  18     182.594 146.823  18.823  1.00  0.00           H  
ATOM    318 2HG  GLU A  18     183.654 146.586  20.211  1.00  0.00           H  
ATOM    319  N   GLU A  19     180.803 144.299  17.634  1.00  0.00           N  
ATOM    320  CA  GLU A  19     179.545 144.732  17.063  1.00  0.00           C  
ATOM    321  C   GLU A  19     178.355 144.114  17.769  1.00  0.00           C  
ATOM    322  O   GLU A  19     177.391 144.815  18.070  1.00  0.00           O  
ATOM    323  CB  GLU A  19     179.467 144.382  15.579  1.00  0.00           C  
ATOM    324  CG  GLU A  19     178.174 144.834  14.896  1.00  0.00           C  
ATOM    325  CD  GLU A  19     178.169 144.583  13.420  1.00  0.00           C  
ATOM    326  OE1 GLU A  19     179.182 144.199  12.890  1.00  0.00           O  
ATOM    327  OE2 GLU A  19     177.127 144.750  12.818  1.00  0.00           O  
ATOM    328  H   GLU A  19     181.450 143.762  17.041  1.00  0.00           H  
ATOM    329  HA  GLU A  19     179.478 145.814  17.165  1.00  0.00           H  
ATOM    330 1HB  GLU A  19     180.312 144.832  15.062  1.00  0.00           H  
ATOM    331 2HB  GLU A  19     179.560 143.296  15.465  1.00  0.00           H  
ATOM    332 1HG  GLU A  19     177.336 144.297  15.335  1.00  0.00           H  
ATOM    333 2HG  GLU A  19     178.027 145.896  15.086  1.00  0.00           H  
ATOM    334  N   TYR A  20     178.415 142.812  18.055  1.00  0.00           N  
ATOM    335  CA  TYR A  20     177.306 142.126  18.696  1.00  0.00           C  
ATOM    336  C   TYR A  20     176.949 142.755  20.025  1.00  0.00           C  
ATOM    337  O   TYR A  20     175.771 143.047  20.296  1.00  0.00           O  
ATOM    338  CB  TYR A  20     177.636 140.644  18.890  1.00  0.00           C  
ATOM    339  CG  TYR A  20     176.529 139.853  19.551  1.00  0.00           C  
ATOM    340  CD1 TYR A  20     175.492 139.340  18.786  1.00  0.00           C  
ATOM    341  CD2 TYR A  20     176.551 139.641  20.921  1.00  0.00           C  
ATOM    342  CE1 TYR A  20     174.480 138.618  19.390  1.00  0.00           C  
ATOM    343  CE2 TYR A  20     175.540 138.919  21.525  1.00  0.00           C  
ATOM    344  CZ  TYR A  20     174.508 138.408  20.764  1.00  0.00           C  
ATOM    345  OH  TYR A  20     173.501 137.689  21.365  1.00  0.00           O  
ATOM    346  H   TYR A  20     179.232 142.259  17.769  1.00  0.00           H  
ATOM    347  HA  TYR A  20     176.438 142.205  18.041  1.00  0.00           H  
ATOM    348 1HB  TYR A  20     177.849 140.189  17.922  1.00  0.00           H  
ATOM    349 2HB  TYR A  20     178.534 140.548  19.501  1.00  0.00           H  
ATOM    350  HD1 TYR A  20     175.474 139.507  17.709  1.00  0.00           H  
ATOM    351  HD2 TYR A  20     177.366 140.045  21.522  1.00  0.00           H  
ATOM    352  HE1 TYR A  20     173.666 138.215  18.789  1.00  0.00           H  
ATOM    353  HE2 TYR A  20     175.557 138.753  22.602  1.00  0.00           H  
ATOM    354  HH  TYR A  20     173.525 137.837  22.313  1.00  0.00           H  
ATOM    355  N   VAL A  21     177.954 142.975  20.871  1.00  0.00           N  
ATOM    356  CA  VAL A  21     177.698 143.483  22.196  1.00  0.00           C  
ATOM    357  C   VAL A  21     177.130 144.901  22.100  1.00  0.00           C  
ATOM    358  O   VAL A  21     176.231 145.246  22.867  1.00  0.00           O  
ATOM    359  CB  VAL A  21     178.993 143.487  23.029  1.00  0.00           C  
ATOM    360  CG1 VAL A  21     178.770 144.196  24.356  1.00  0.00           C  
ATOM    361  CG2 VAL A  21     179.468 142.059  23.254  1.00  0.00           C  
ATOM    362  H   VAL A  21     178.922 142.771  20.574  1.00  0.00           H  
ATOM    363  HA  VAL A  21     176.930 142.846  22.651  1.00  0.00           H  
ATOM    364  HB  VAL A  21     179.759 144.045  22.491  1.00  0.00           H  
ATOM    365 1HG1 VAL A  21     179.696 144.190  24.932  1.00  0.00           H  
ATOM    366 2HG1 VAL A  21     178.466 145.226  24.172  1.00  0.00           H  
ATOM    367 3HG1 VAL A  21     177.991 143.681  24.918  1.00  0.00           H  
ATOM    368 1HG2 VAL A  21     180.385 142.070  23.843  1.00  0.00           H  
ATOM    369 2HG2 VAL A  21     178.700 141.500  23.787  1.00  0.00           H  
ATOM    370 3HG2 VAL A  21     179.661 141.584  22.291  1.00  0.00           H  
ATOM    371  N   ARG A  22     177.675 145.748  21.200  1.00  0.00           N  
ATOM    372  CA  ARG A  22     177.136 147.093  21.052  1.00  0.00           C  
ATOM    373  C   ARG A  22     175.686 147.066  20.568  1.00  0.00           C  
ATOM    374  O   ARG A  22     174.888 147.889  21.013  1.00  0.00           O  
ATOM    375  CB  ARG A  22     177.980 147.898  20.075  1.00  0.00           C  
ATOM    376  CG  ARG A  22     179.348 148.307  20.597  1.00  0.00           C  
ATOM    377  CD  ARG A  22     180.128 149.047  19.573  1.00  0.00           C  
ATOM    378  NE  ARG A  22     179.517 150.325  19.244  1.00  0.00           N  
ATOM    379  CZ  ARG A  22     179.926 151.136  18.249  1.00  0.00           C  
ATOM    380  NH1 ARG A  22     180.946 150.788  17.495  1.00  0.00           N  
ATOM    381  NH2 ARG A  22     179.303 152.280  18.030  1.00  0.00           N  
ATOM    382  H   ARG A  22     178.461 145.458  20.609  1.00  0.00           H  
ATOM    383  HA  ARG A  22     177.161 147.570  22.033  1.00  0.00           H  
ATOM    384 1HB  ARG A  22     178.134 147.319  19.165  1.00  0.00           H  
ATOM    385 2HB  ARG A  22     177.447 148.807  19.797  1.00  0.00           H  
ATOM    386 1HG  ARG A  22     179.227 148.952  21.468  1.00  0.00           H  
ATOM    387 2HG  ARG A  22     179.911 147.417  20.880  1.00  0.00           H  
ATOM    388 1HD  ARG A  22     181.133 149.236  19.948  1.00  0.00           H  
ATOM    389 2HD  ARG A  22     180.187 148.454  18.661  1.00  0.00           H  
ATOM    390  HE  ARG A  22     178.729 150.627  19.803  1.00  0.00           H  
ATOM    391 1HH1 ARG A  22     181.422 149.913  17.663  1.00  0.00           H  
ATOM    392 2HH1 ARG A  22     181.253 151.395  16.750  1.00  0.00           H  
ATOM    393 1HH2 ARG A  22     178.519 152.548  18.610  1.00  0.00           H  
ATOM    394 2HH2 ARG A  22     179.610 152.888  17.285  1.00  0.00           H  
ATOM    395  N   ARG A  23     175.323 146.128  19.668  1.00  0.00           N  
ATOM    396  CA  ARG A  23     173.934 146.035  19.230  1.00  0.00           C  
ATOM    397  C   ARG A  23     173.008 145.639  20.376  1.00  0.00           C  
ATOM    398  O   ARG A  23     171.914 146.196  20.514  1.00  0.00           O  
ATOM    399  CB  ARG A  23     173.786 145.059  18.076  1.00  0.00           C  
ATOM    400  CG  ARG A  23     174.303 145.570  16.737  1.00  0.00           C  
ATOM    401  CD  ARG A  23     174.087 144.579  15.648  1.00  0.00           C  
ATOM    402  NE  ARG A  23     174.563 145.069  14.353  1.00  0.00           N  
ATOM    403  CZ  ARG A  23     173.878 145.856  13.504  1.00  0.00           C  
ATOM    404  NH1 ARG A  23     172.654 146.286  13.776  1.00  0.00           N  
ATOM    405  NH2 ARG A  23     174.476 146.189  12.385  1.00  0.00           N  
ATOM    406  H   ARG A  23     176.040 145.523  19.256  1.00  0.00           H  
ATOM    407  HA  ARG A  23     173.629 147.018  18.872  1.00  0.00           H  
ATOM    408 1HB  ARG A  23     174.341 144.148  18.309  1.00  0.00           H  
ATOM    409 2HB  ARG A  23     172.740 144.785  17.957  1.00  0.00           H  
ATOM    410 1HG  ARG A  23     173.779 146.487  16.482  1.00  0.00           H  
ATOM    411 2HG  ARG A  23     175.367 145.776  16.806  1.00  0.00           H  
ATOM    412 1HD  ARG A  23     174.652 143.675  15.889  1.00  0.00           H  
ATOM    413 2HD  ARG A  23     173.035 144.331  15.565  1.00  0.00           H  
ATOM    414  HE  ARG A  23     175.505 144.797  14.031  1.00  0.00           H  
ATOM    415 1HH1 ARG A  23     172.204 146.028  14.639  1.00  0.00           H  
ATOM    416 2HH1 ARG A  23     172.167 146.878  13.117  1.00  0.00           H  
ATOM    417 1HH2 ARG A  23     175.431 145.823  12.224  1.00  0.00           H  
ATOM    418 2HH2 ARG A  23     174.021 146.773  11.704  1.00  0.00           H  
ATOM    419  N   ILE A  24     173.471 144.726  21.241  1.00  0.00           N  
ATOM    420  CA  ILE A  24     172.652 144.338  22.379  1.00  0.00           C  
ATOM    421  C   ILE A  24     172.448 145.507  23.305  1.00  0.00           C  
ATOM    422  O   ILE A  24     171.333 145.738  23.758  1.00  0.00           O  
ATOM    423  CB  ILE A  24     173.291 143.173  23.157  1.00  0.00           C  
ATOM    424  CG1 ILE A  24     173.363 141.920  22.280  1.00  0.00           C  
ATOM    425  CG2 ILE A  24     172.507 142.891  24.430  1.00  0.00           C  
ATOM    426  CD1 ILE A  24     172.010 141.392  21.858  1.00  0.00           C  
ATOM    427  H   ILE A  24     174.375 144.275  21.066  1.00  0.00           H  
ATOM    428  HA  ILE A  24     171.675 144.037  22.004  1.00  0.00           H  
ATOM    429  HB  ILE A  24     174.316 143.431  23.422  1.00  0.00           H  
ATOM    430 1HG1 ILE A  24     173.940 142.138  21.382  1.00  0.00           H  
ATOM    431 2HG1 ILE A  24     173.884 141.128  22.818  1.00  0.00           H  
ATOM    432 1HG2 ILE A  24     172.972 142.065  24.968  1.00  0.00           H  
ATOM    433 2HG2 ILE A  24     172.507 143.779  25.061  1.00  0.00           H  
ATOM    434 3HG2 ILE A  24     171.481 142.626  24.175  1.00  0.00           H  
ATOM    435 1HD1 ILE A  24     172.144 140.504  21.239  1.00  0.00           H  
ATOM    436 2HD1 ILE A  24     171.428 141.134  22.743  1.00  0.00           H  
ATOM    437 3HD1 ILE A  24     171.484 142.156  21.286  1.00  0.00           H  
ATOM    438  N   SER A  25     173.515 146.251  23.574  1.00  0.00           N  
ATOM    439  CA  SER A  25     173.419 147.360  24.484  1.00  0.00           C  
ATOM    440  C   SER A  25     172.532 148.460  23.921  1.00  0.00           C  
ATOM    441  O   SER A  25     171.832 149.154  24.671  1.00  0.00           O  
ATOM    442  CB  SER A  25     174.803 147.905  24.779  1.00  0.00           C  
ATOM    443  OG  SER A  25     175.350 148.523  23.647  1.00  0.00           O  
ATOM    444  H   SER A  25     174.428 146.009  23.175  1.00  0.00           H  
ATOM    445  HA  SER A  25     172.977 146.991  25.403  1.00  0.00           H  
ATOM    446 1HB  SER A  25     174.744 148.623  25.596  1.00  0.00           H  
ATOM    447 2HB  SER A  25     175.452 147.092  25.102  1.00  0.00           H  
ATOM    448  HG  SER A  25     176.296 148.573  23.804  1.00  0.00           H  
ATOM    449  N   LYS A  26     172.554 148.659  22.597  1.00  0.00           N  
ATOM    450  CA  LYS A  26     171.652 149.644  22.011  1.00  0.00           C  
ATOM    451  C   LYS A  26     170.190 149.282  22.277  1.00  0.00           C  
ATOM    452  O   LYS A  26     169.403 150.154  22.659  1.00  0.00           O  
ATOM    453  CB  LYS A  26     171.901 149.767  20.507  1.00  0.00           C  
ATOM    454  CG  LYS A  26     171.050 150.822  19.813  1.00  0.00           C  
ATOM    455  CD  LYS A  26     171.416 150.947  18.342  1.00  0.00           C  
ATOM    456  CE  LYS A  26     170.549 151.983  17.641  1.00  0.00           C  
ATOM    457  NZ  LYS A  26     170.897 152.117  16.200  1.00  0.00           N  
ATOM    458  H   LYS A  26     173.233 148.160  22.015  1.00  0.00           H  
ATOM    459  HA  LYS A  26     171.849 150.604  22.469  1.00  0.00           H  
ATOM    460 1HB  LYS A  26     172.948 150.013  20.330  1.00  0.00           H  
ATOM    461 2HB  LYS A  26     171.704 148.809  20.026  1.00  0.00           H  
ATOM    462 1HG  LYS A  26     169.996 150.551  19.895  1.00  0.00           H  
ATOM    463 2HG  LYS A  26     171.197 151.786  20.299  1.00  0.00           H  
ATOM    464 1HD  LYS A  26     172.462 151.240  18.251  1.00  0.00           H  
ATOM    465 2HD  LYS A  26     171.282 149.983  17.850  1.00  0.00           H  
ATOM    466 1HE  LYS A  26     169.501 151.696  17.724  1.00  0.00           H  
ATOM    467 2HE  LYS A  26     170.677 152.951  18.124  1.00  0.00           H  
ATOM    468 1HZ  LYS A  26     170.301 152.812  15.773  1.00  0.00           H  
ATOM    469 2HZ  LYS A  26     171.862 152.401  16.112  1.00  0.00           H  
ATOM    470 3HZ  LYS A  26     170.763 151.230  15.737  1.00  0.00           H  
ATOM    471  N   LYS A  27     169.836 147.999  22.142  1.00  0.00           N  
ATOM    472  CA  LYS A  27     168.471 147.550  22.403  1.00  0.00           C  
ATOM    473  C   LYS A  27     168.111 147.599  23.898  1.00  0.00           C  
ATOM    474  O   LYS A  27     166.992 147.968  24.259  1.00  0.00           O  
ATOM    475  CB  LYS A  27     168.273 146.137  21.854  1.00  0.00           C  
ATOM    476  CG  LYS A  27     168.275 146.071  20.329  1.00  0.00           C  
ATOM    477  CD  LYS A  27     168.124 144.645  19.810  1.00  0.00           C  
ATOM    478  CE  LYS A  27     168.148 144.615  18.280  1.00  0.00           C  
ATOM    479  NZ  LYS A  27     168.044 143.229  17.740  1.00  0.00           N  
ATOM    480  H   LYS A  27     170.530 147.333  21.779  1.00  0.00           H  
ATOM    481  HA  LYS A  27     167.790 148.219  21.880  1.00  0.00           H  
ATOM    482 1HB  LYS A  27     169.080 145.495  22.221  1.00  0.00           H  
ATOM    483 2HB  LYS A  27     167.334 145.730  22.222  1.00  0.00           H  
ATOM    484 1HG  LYS A  27     167.460 146.683  19.944  1.00  0.00           H  
ATOM    485 2HG  LYS A  27     169.215 146.484  19.960  1.00  0.00           H  
ATOM    486 1HD  LYS A  27     168.951 144.037  20.188  1.00  0.00           H  
ATOM    487 2HD  LYS A  27     167.188 144.219  20.164  1.00  0.00           H  
ATOM    488 1HE  LYS A  27     167.316 145.206  17.902  1.00  0.00           H  
ATOM    489 2HE  LYS A  27     169.083 145.059  17.933  1.00  0.00           H  
ATOM    490 1HZ  LYS A  27     168.063 143.257  16.730  1.00  0.00           H  
ATOM    491 2HZ  LYS A  27     168.820 142.676  18.076  1.00  0.00           H  
ATOM    492 3HZ  LYS A  27     167.176 142.811  18.045  1.00  0.00           H  
ATOM    493  N   GLU A  28     169.069 147.238  24.761  1.00  0.00           N  
ATOM    494  CA  GLU A  28     168.867 147.193  26.210  1.00  0.00           C  
ATOM    495  C   GLU A  28     168.967 148.567  26.884  1.00  0.00           C  
ATOM    496  O   GLU A  28     168.362 148.787  27.936  1.00  0.00           O  
ATOM    497  CB  GLU A  28     169.852 146.218  26.870  1.00  0.00           C  
ATOM    498  CG  GLU A  28     169.637 144.750  26.532  1.00  0.00           C  
ATOM    499  CD  GLU A  28     168.329 144.228  27.059  1.00  0.00           C  
ATOM    500  OE1 GLU A  28     168.010 144.560  28.171  1.00  0.00           O  
ATOM    501  OE2 GLU A  28     167.653 143.481  26.371  1.00  0.00           O  
ATOM    502  H   GLU A  28     169.970 146.931  24.389  1.00  0.00           H  
ATOM    503  HA  GLU A  28     167.862 146.813  26.393  1.00  0.00           H  
ATOM    504 1HB  GLU A  28     170.873 146.486  26.580  1.00  0.00           H  
ATOM    505 2HB  GLU A  28     169.781 146.315  27.949  1.00  0.00           H  
ATOM    506 1HG  GLU A  28     169.658 144.628  25.448  1.00  0.00           H  
ATOM    507 2HG  GLU A  28     170.460 144.179  26.952  1.00  0.00           H  
ATOM    508  N   GLY A  29     169.718 149.500  26.295  1.00  0.00           N  
ATOM    509  CA  GLY A  29     169.895 150.822  26.879  1.00  0.00           C  
ATOM    510  C   GLY A  29     171.030 150.844  27.903  1.00  0.00           C  
ATOM    511  O   GLY A  29     171.001 151.609  28.869  1.00  0.00           O  
ATOM    512  H   GLY A  29     170.239 149.274  25.449  1.00  0.00           H  
ATOM    513 1HA  GLY A  29     170.104 151.535  26.083  1.00  0.00           H  
ATOM    514 2HA  GLY A  29     168.965 151.136  27.352  1.00  0.00           H  
ATOM    515  N   THR A  30     171.994 149.947  27.719  1.00  0.00           N  
ATOM    516  CA  THR A  30     173.140 149.833  28.613  1.00  0.00           C  
ATOM    517  C   THR A  30     174.381 150.552  28.108  1.00  0.00           C  
ATOM    518  O   THR A  30     174.489 150.904  26.928  1.00  0.00           O  
ATOM    519  CB  THR A  30     173.484 148.353  28.860  1.00  0.00           C  
ATOM    520  OG1 THR A  30     173.810 147.721  27.615  1.00  0.00           O  
ATOM    521  CG2 THR A  30     172.308 147.630  29.498  1.00  0.00           C  
ATOM    522  H   THR A  30     171.968 149.382  26.867  1.00  0.00           H  
ATOM    523  HA  THR A  30     172.869 150.277  29.574  1.00  0.00           H  
ATOM    524  HB  THR A  30     174.347 148.285  29.522  1.00  0.00           H  
ATOM    525  HG1 THR A  30     174.412 146.990  27.775  1.00  0.00           H  
ATOM    526 1HG2 THR A  30     172.569 146.586  29.665  1.00  0.00           H  
ATOM    527 2HG2 THR A  30     172.065 148.101  30.451  1.00  0.00           H  
ATOM    528 3HG2 THR A  30     171.445 147.686  28.836  1.00  0.00           H  
ATOM    529  N   GLU A  31     175.334 150.759  29.006  1.00  0.00           N  
ATOM    530  CA  GLU A  31     176.606 151.396  28.682  1.00  0.00           C  
ATOM    531  C   GLU A  31     177.676 150.350  28.413  1.00  0.00           C  
ATOM    532  O   GLU A  31     177.893 149.455  29.242  1.00  0.00           O  
ATOM    533  CB  GLU A  31     177.085 152.290  29.824  1.00  0.00           C  
ATOM    534  CG  GLU A  31     178.404 153.035  29.540  1.00  0.00           C  
ATOM    535  CD  GLU A  31     178.908 153.854  30.707  1.00  0.00           C  
ATOM    536  OE1 GLU A  31     178.228 153.942  31.708  1.00  0.00           O  
ATOM    537  OE2 GLU A  31     179.989 154.374  30.611  1.00  0.00           O  
ATOM    538  H   GLU A  31     175.175 150.429  29.951  1.00  0.00           H  
ATOM    539  HA  GLU A  31     176.476 151.999  27.780  1.00  0.00           H  
ATOM    540 1HB  GLU A  31     176.319 153.032  30.058  1.00  0.00           H  
ATOM    541 2HB  GLU A  31     177.229 151.682  30.705  1.00  0.00           H  
ATOM    542 1HG  GLU A  31     179.180 152.315  29.280  1.00  0.00           H  
ATOM    543 2HG  GLU A  31     178.259 153.690  28.681  1.00  0.00           H  
ATOM    544  N   VAL A  32     178.362 150.440  27.265  1.00  0.00           N  
ATOM    545  CA  VAL A  32     179.406 149.453  27.025  1.00  0.00           C  
ATOM    546  C   VAL A  32     180.760 150.093  26.804  1.00  0.00           C  
ATOM    547  O   VAL A  32     180.929 150.969  25.958  1.00  0.00           O  
ATOM    548  CB  VAL A  32     179.114 148.554  25.823  1.00  0.00           C  
ATOM    549  CG1 VAL A  32     180.283 147.553  25.643  1.00  0.00           C  
ATOM    550  CG2 VAL A  32     177.877 147.883  26.051  1.00  0.00           C  
ATOM    551  H   VAL A  32     178.156 151.172  26.597  1.00  0.00           H  
ATOM    552  HA  VAL A  32     179.478 148.818  27.895  1.00  0.00           H  
ATOM    553  HB  VAL A  32     179.047 149.140  24.912  1.00  0.00           H  
ATOM    554 1HG1 VAL A  32     180.075 146.905  24.813  1.00  0.00           H  
ATOM    555 2HG1 VAL A  32     181.216 148.065  25.460  1.00  0.00           H  
ATOM    556 3HG1 VAL A  32     180.386 146.955  26.537  1.00  0.00           H  
ATOM    557 1HG2 VAL A  32     177.660 147.218  25.226  1.00  0.00           H  
ATOM    558 2HG2 VAL A  32     177.980 147.349  26.941  1.00  0.00           H  
ATOM    559 3HG2 VAL A  32     177.093 148.600  26.162  1.00  0.00           H  
ATOM    560  N   HIS A  33     181.714 149.626  27.587  1.00  0.00           N  
ATOM    561  CA  HIS A  33     183.094 150.034  27.444  1.00  0.00           C  
ATOM    562  C   HIS A  33     183.918 148.843  26.978  1.00  0.00           C  
ATOM    563  O   HIS A  33     183.690 147.716  27.426  1.00  0.00           O  
ATOM    564  CB  HIS A  33     183.647 150.582  28.763  1.00  0.00           C  
ATOM    565  CG  HIS A  33     185.087 150.986  28.690  1.00  0.00           C  
ATOM    566  ND1 HIS A  33     185.506 152.133  28.049  1.00  0.00           N  
ATOM    567  CD2 HIS A  33     186.204 150.396  29.177  1.00  0.00           C  
ATOM    568  CE1 HIS A  33     186.821 152.231  28.145  1.00  0.00           C  
ATOM    569  NE2 HIS A  33     187.268 151.190  28.824  1.00  0.00           N  
ATOM    570  H   HIS A  33     181.442 148.930  28.287  1.00  0.00           H  
ATOM    571  HA  HIS A  33     183.160 150.833  26.710  1.00  0.00           H  
ATOM    572 1HB  HIS A  33     183.064 151.451  29.070  1.00  0.00           H  
ATOM    573 2HB  HIS A  33     183.544 149.827  29.543  1.00  0.00           H  
ATOM    574  HD2 HIS A  33     186.251 149.465  29.742  1.00  0.00           H  
ATOM    575  HE1 HIS A  33     187.432 153.035  27.734  1.00  0.00           H  
ATOM    576  HE2 HIS A  33     188.234 151.003  29.050  1.00  0.00           H  
ATOM    577  N   PHE A  34     184.886 149.081  26.098  1.00  0.00           N  
ATOM    578  CA  PHE A  34     185.777 148.003  25.691  1.00  0.00           C  
ATOM    579  C   PHE A  34     187.160 148.526  25.354  1.00  0.00           C  
ATOM    580  O   PHE A  34     187.315 149.696  24.985  1.00  0.00           O  
ATOM    581  CB  PHE A  34     185.203 147.261  24.483  1.00  0.00           C  
ATOM    582  CG  PHE A  34     185.022 148.127  23.269  1.00  0.00           C  
ATOM    583  CD1 PHE A  34     186.014 148.209  22.304  1.00  0.00           C  
ATOM    584  CD2 PHE A  34     183.860 148.862  23.091  1.00  0.00           C  
ATOM    585  CE1 PHE A  34     185.848 149.006  21.187  1.00  0.00           C  
ATOM    586  CE2 PHE A  34     183.691 149.659  21.975  1.00  0.00           C  
ATOM    587  CZ  PHE A  34     184.687 149.731  21.022  1.00  0.00           C  
ATOM    588  H   PHE A  34     185.015 150.012  25.726  1.00  0.00           H  
ATOM    589  HA  PHE A  34     185.870 147.311  26.521  1.00  0.00           H  
ATOM    590 1HB  PHE A  34     185.862 146.435  24.216  1.00  0.00           H  
ATOM    591 2HB  PHE A  34     184.235 146.835  24.744  1.00  0.00           H  
ATOM    592  HD1 PHE A  34     186.932 147.635  22.433  1.00  0.00           H  
ATOM    593  HD2 PHE A  34     183.073 148.806  23.844  1.00  0.00           H  
ATOM    594  HE1 PHE A  34     186.636 149.062  20.436  1.00  0.00           H  
ATOM    595  HE2 PHE A  34     182.772 150.231  21.846  1.00  0.00           H  
ATOM    596  HZ  PHE A  34     184.556 150.360  20.143  1.00  0.00           H  
ATOM    597  N   GLU A  35     188.148 147.641  25.418  1.00  0.00           N  
ATOM    598  CA  GLU A  35     189.533 148.000  25.111  1.00  0.00           C  
ATOM    599  C   GLU A  35     190.215 146.881  24.305  1.00  0.00           C  
ATOM    600  O   GLU A  35     189.854 145.702  24.394  1.00  0.00           O  
ATOM    601  CB  GLU A  35     190.312 148.273  26.400  1.00  0.00           C  
ATOM    602  CG  GLU A  35     189.758 149.414  27.240  1.00  0.00           C  
ATOM    603  CD  GLU A  35     190.584 149.694  28.464  1.00  0.00           C  
ATOM    604  OE1 GLU A  35     191.688 149.208  28.537  1.00  0.00           O  
ATOM    605  OE2 GLU A  35     190.111 150.395  29.328  1.00  0.00           O  
ATOM    606  H   GLU A  35     187.900 146.685  25.702  1.00  0.00           H  
ATOM    607  HA  GLU A  35     189.520 148.892  24.483  1.00  0.00           H  
ATOM    608 1HB  GLU A  35     190.318 147.374  27.017  1.00  0.00           H  
ATOM    609 2HB  GLU A  35     191.348 148.509  26.156  1.00  0.00           H  
ATOM    610 1HG  GLU A  35     189.718 150.315  26.629  1.00  0.00           H  
ATOM    611 2HG  GLU A  35     188.741 149.169  27.542  1.00  0.00           H  
ATOM    612  N   LYS A  36     191.186 147.233  23.467  1.00  0.00           N  
ATOM    613  CA  LYS A  36     191.987 146.190  22.821  1.00  0.00           C  
ATOM    614  C   LYS A  36     193.455 146.189  23.236  1.00  0.00           C  
ATOM    615  O   LYS A  36     194.054 147.246  23.464  1.00  0.00           O  
ATOM    616  CB  LYS A  36     191.868 146.329  21.303  1.00  0.00           C  
ATOM    617  CG  LYS A  36     190.454 146.139  20.788  1.00  0.00           C  
ATOM    618  CD  LYS A  36     190.349 146.370  19.286  1.00  0.00           C  
ATOM    619  CE  LYS A  36     188.910 146.228  18.832  1.00  0.00           C  
ATOM    620  NZ  LYS A  36     188.709 146.581  17.397  1.00  0.00           N  
ATOM    621  H   LYS A  36     191.378 148.214  23.292  1.00  0.00           H  
ATOM    622  HA  LYS A  36     191.581 145.217  23.102  1.00  0.00           H  
ATOM    623 1HB  LYS A  36     192.216 147.315  20.993  1.00  0.00           H  
ATOM    624 2HB  LYS A  36     192.508 145.586  20.819  1.00  0.00           H  
ATOM    625 1HG  LYS A  36     190.132 145.129  21.018  1.00  0.00           H  
ATOM    626 2HG  LYS A  36     189.783 146.829  21.292  1.00  0.00           H  
ATOM    627 1HD  LYS A  36     190.702 147.370  19.037  1.00  0.00           H  
ATOM    628 2HD  LYS A  36     190.962 145.640  18.747  1.00  0.00           H  
ATOM    629 1HE  LYS A  36     188.596 145.197  18.981  1.00  0.00           H  
ATOM    630 2HE  LYS A  36     188.282 146.879  19.441  1.00  0.00           H  
ATOM    631 1HZ  LYS A  36     187.689 146.446  17.243  1.00  0.00           H  
ATOM    632 2HZ  LYS A  36     188.958 147.539  17.237  1.00  0.00           H  
ATOM    633 3HZ  LYS A  36     189.278 145.966  16.746  1.00  0.00           H  
ATOM    634  N   ASP A  37     194.042 144.992  23.249  1.00  0.00           N  
ATOM    635  CA  ASP A  37     195.434 144.753  23.593  1.00  0.00           C  
ATOM    636  C   ASP A  37     195.992 143.698  22.636  1.00  0.00           C  
ATOM    637  O   ASP A  37     195.251 143.143  21.808  1.00  0.00           O  
ATOM    638  CB  ASP A  37     195.573 144.288  25.045  1.00  0.00           C  
ATOM    639  CG  ASP A  37     196.942 144.596  25.637  1.00  0.00           C  
ATOM    640  OD1 ASP A  37     197.886 144.683  24.888  1.00  0.00           O  
ATOM    641  OD2 ASP A  37     197.030 144.742  26.833  1.00  0.00           O  
ATOM    642  H   ASP A  37     193.459 144.167  23.073  1.00  0.00           H  
ATOM    643  HA  ASP A  37     195.999 145.679  23.484  1.00  0.00           H  
ATOM    644 1HB  ASP A  37     194.811 144.772  25.656  1.00  0.00           H  
ATOM    645 2HB  ASP A  37     195.403 143.212  25.100  1.00  0.00           H  
ATOM    646  N   ASP A  38     197.256 143.322  22.780  1.00  0.00           N  
ATOM    647  CA  ASP A  38     197.815 142.395  21.806  1.00  0.00           C  
ATOM    648  C   ASP A  38     197.240 140.979  21.979  1.00  0.00           C  
ATOM    649  O   ASP A  38     197.671 140.181  22.821  1.00  0.00           O  
ATOM    650  CB  ASP A  38     199.349 142.373  21.910  1.00  0.00           C  
ATOM    651  CG  ASP A  38     200.034 141.504  20.823  1.00  0.00           C  
ATOM    652  OD1 ASP A  38     199.334 140.887  20.059  1.00  0.00           O  
ATOM    653  OD2 ASP A  38     201.248 141.481  20.776  1.00  0.00           O  
ATOM    654  H   ASP A  38     197.837 143.716  23.513  1.00  0.00           H  
ATOM    655  HA  ASP A  38     197.551 142.753  20.805  1.00  0.00           H  
ATOM    656 1HB  ASP A  38     199.736 143.393  21.834  1.00  0.00           H  
ATOM    657 2HB  ASP A  38     199.638 141.990  22.890  1.00  0.00           H  
ATOM    658  N   GLY A  39     196.251 140.698  21.120  1.00  0.00           N  
ATOM    659  CA  GLY A  39     195.522 139.432  21.064  1.00  0.00           C  
ATOM    660  C   GLY A  39     194.397 139.292  22.094  1.00  0.00           C  
ATOM    661  O   GLY A  39     193.873 138.179  22.282  1.00  0.00           O  
ATOM    662  H   GLY A  39     195.958 141.472  20.525  1.00  0.00           H  
ATOM    663 1HA  GLY A  39     195.113 139.311  20.059  1.00  0.00           H  
ATOM    664 2HA  GLY A  39     196.227 138.619  21.199  1.00  0.00           H  
ATOM    665  N   VAL A  40     194.037 140.370  22.795  1.00  0.00           N  
ATOM    666  CA  VAL A  40     193.002 140.253  23.822  1.00  0.00           C  
ATOM    667  C   VAL A  40     191.913 141.342  23.702  1.00  0.00           C  
ATOM    668  O   VAL A  40     192.198 142.527  23.489  1.00  0.00           O  
ATOM    669  CB  VAL A  40     193.647 140.333  25.218  1.00  0.00           C  
ATOM    670  CG1 VAL A  40     192.593 140.168  26.302  1.00  0.00           C  
ATOM    671  CG2 VAL A  40     194.728 139.270  25.351  1.00  0.00           C  
ATOM    672  H   VAL A  40     194.464 141.274  22.578  1.00  0.00           H  
ATOM    673  HA  VAL A  40     192.506 139.296  23.704  1.00  0.00           H  
ATOM    674  HB  VAL A  40     194.090 141.320  25.348  1.00  0.00           H  
ATOM    675 1HG1 VAL A  40     193.066 140.228  27.283  1.00  0.00           H  
ATOM    676 2HG1 VAL A  40     191.850 140.960  26.210  1.00  0.00           H  
ATOM    677 3HG1 VAL A  40     192.107 139.199  26.193  1.00  0.00           H  
ATOM    678 1HG2 VAL A  40     195.180 139.333  26.340  1.00  0.00           H  
ATOM    679 2HG2 VAL A  40     194.285 138.283  25.215  1.00  0.00           H  
ATOM    680 3HG2 VAL A  40     195.493 139.432  24.591  1.00  0.00           H  
ATOM    681  N   LEU A  41     190.640 140.934  23.782  1.00  0.00           N  
ATOM    682  CA  LEU A  41     189.528 141.900  23.806  1.00  0.00           C  
ATOM    683  C   LEU A  41     188.796 141.957  25.136  1.00  0.00           C  
ATOM    684  O   LEU A  41     188.282 140.957  25.655  1.00  0.00           O  
ATOM    685  CB  LEU A  41     188.524 141.612  22.687  1.00  0.00           C  
ATOM    686  CG  LEU A  41     187.172 142.428  22.664  1.00  0.00           C  
ATOM    687  CD1 LEU A  41     187.427 143.928  22.380  1.00  0.00           C  
ATOM    688  CD2 LEU A  41     186.267 141.828  21.586  1.00  0.00           C  
ATOM    689  H   LEU A  41     190.454 139.924  23.863  1.00  0.00           H  
ATOM    690  HA  LEU A  41     189.947 142.895  23.634  1.00  0.00           H  
ATOM    691 1HB  LEU A  41     189.023 141.825  21.787  1.00  0.00           H  
ATOM    692 2HB  LEU A  41     188.290 140.577  22.702  1.00  0.00           H  
ATOM    693  HG  LEU A  41     186.686 142.353  23.617  1.00  0.00           H  
ATOM    694 1HD1 LEU A  41     186.475 144.465  22.355  1.00  0.00           H  
ATOM    695 2HD1 LEU A  41     188.053 144.362  23.158  1.00  0.00           H  
ATOM    696 3HD1 LEU A  41     187.915 144.042  21.416  1.00  0.00           H  
ATOM    697 1HD2 LEU A  41     185.309 142.357  21.550  1.00  0.00           H  
ATOM    698 2HD2 LEU A  41     186.748 141.911  20.637  1.00  0.00           H  
ATOM    699 3HD2 LEU A  41     186.093 140.777  21.817  1.00  0.00           H  
ATOM    700  N   HIS A  42     188.721 143.162  25.678  1.00  0.00           N  
ATOM    701  CA  HIS A  42     188.104 143.436  26.960  1.00  0.00           C  
ATOM    702  C   HIS A  42     186.728 144.095  26.837  1.00  0.00           C  
ATOM    703  O   HIS A  42     186.612 145.181  26.260  1.00  0.00           O  
ATOM    704  CB  HIS A  42     189.023 144.327  27.802  1.00  0.00           C  
ATOM    705  CG  HIS A  42     190.387 143.750  28.018  1.00  0.00           C  
ATOM    706  ND1 HIS A  42     191.413 143.907  27.109  1.00  0.00           N  
ATOM    707  CD2 HIS A  42     190.895 143.017  29.036  1.00  0.00           C  
ATOM    708  CE1 HIS A  42     192.494 143.295  27.561  1.00  0.00           C  
ATOM    709  NE2 HIS A  42     192.206 142.747  28.727  1.00  0.00           N  
ATOM    710  H   HIS A  42     189.131 143.959  25.177  1.00  0.00           H  
ATOM    711  HA  HIS A  42     187.989 142.483  27.494  1.00  0.00           H  
ATOM    712 1HB  HIS A  42     189.135 145.297  27.316  1.00  0.00           H  
ATOM    713 2HB  HIS A  42     188.568 144.500  28.777  1.00  0.00           H  
ATOM    714  HD1 HIS A  42     191.387 144.463  26.278  1.00  0.00           H  
ATOM    715  HD2 HIS A  42     190.466 142.646  29.967  1.00  0.00           H  
ATOM    716  HE1 HIS A  42     193.419 143.304  26.984  1.00  0.00           H  
ATOM    717  N   ILE A  43     185.685 143.415  27.354  1.00  0.00           N  
ATOM    718  CA  ILE A  43     184.305 143.878  27.235  1.00  0.00           C  
ATOM    719  C   ILE A  43     183.648 144.175  28.604  1.00  0.00           C  
ATOM    720  O   ILE A  43     183.485 143.250  29.409  1.00  0.00           O  
ATOM    721  CB  ILE A  43     183.488 142.743  26.626  1.00  0.00           C  
ATOM    722  CG1 ILE A  43     184.079 142.329  25.266  1.00  0.00           C  
ATOM    723  CG2 ILE A  43     182.021 143.173  26.496  1.00  0.00           C  
ATOM    724  CD1 ILE A  43     183.549 141.050  24.709  1.00  0.00           C  
ATOM    725  H   ILE A  43     185.840 142.525  27.836  1.00  0.00           H  
ATOM    726  HA  ILE A  43     184.274 144.778  26.624  1.00  0.00           H  
ATOM    727  HB  ILE A  43     183.561 141.923  27.259  1.00  0.00           H  
ATOM    728 1HG1 ILE A  43     183.919 143.110  24.560  1.00  0.00           H  
ATOM    729 2HG1 ILE A  43     185.134 142.173  25.379  1.00  0.00           H  
ATOM    730 1HG2 ILE A  43     181.425 142.367  26.097  1.00  0.00           H  
ATOM    731 2HG2 ILE A  43     181.625 143.440  27.469  1.00  0.00           H  
ATOM    732 3HG2 ILE A  43     181.968 144.038  25.839  1.00  0.00           H  
ATOM    733 1HD1 ILE A  43     184.058 140.848  23.780  1.00  0.00           H  
ATOM    734 2HD1 ILE A  43     183.754 140.240  25.408  1.00  0.00           H  
ATOM    735 3HD1 ILE A  43     182.499 141.115  24.527  1.00  0.00           H  
ATOM    736  N   ARG A  44     183.168 145.386  28.871  1.00  0.00           N  
ATOM    737  CA  ARG A  44     182.513 145.613  30.176  1.00  0.00           C  
ATOM    738  C   ARG A  44     181.144 146.258  30.039  1.00  0.00           C  
ATOM    739  O   ARG A  44     181.045 147.374  29.514  1.00  0.00           O  
ATOM    740  CB  ARG A  44     183.380 146.494  31.063  1.00  0.00           C  
ATOM    741  CG  ARG A  44     182.763 146.855  32.405  1.00  0.00           C  
ATOM    742  CD  ARG A  44     183.725 147.576  33.276  1.00  0.00           C  
ATOM    743  NE  ARG A  44     183.164 147.858  34.588  1.00  0.00           N  
ATOM    744  CZ  ARG A  44     183.812 148.509  35.573  1.00  0.00           C  
ATOM    745  NH1 ARG A  44     185.040 148.939  35.381  1.00  0.00           N  
ATOM    746  NH2 ARG A  44     183.214 148.716  36.733  1.00  0.00           N  
ATOM    747  H   ARG A  44     183.322 146.147  28.192  1.00  0.00           H  
ATOM    748  HA  ARG A  44     182.342 144.652  30.649  1.00  0.00           H  
ATOM    749 1HB  ARG A  44     184.327 145.993  31.259  1.00  0.00           H  
ATOM    750 2HB  ARG A  44     183.604 147.426  30.542  1.00  0.00           H  
ATOM    751 1HG  ARG A  44     181.896 147.497  32.246  1.00  0.00           H  
ATOM    752 2HG  ARG A  44     182.451 145.944  32.918  1.00  0.00           H  
ATOM    753 1HD  ARG A  44     184.620 146.968  33.411  1.00  0.00           H  
ATOM    754 2HD  ARG A  44     183.997 148.523  32.811  1.00  0.00           H  
ATOM    755  HE  ARG A  44     182.222 147.542  34.773  1.00  0.00           H  
ATOM    756 1HH1 ARG A  44     185.497 148.781  34.494  1.00  0.00           H  
ATOM    757 2HH1 ARG A  44     185.525 149.427  36.119  1.00  0.00           H  
ATOM    758 1HH2 ARG A  44     182.270 148.385  36.881  1.00  0.00           H  
ATOM    759 2HH2 ARG A  44     183.699 149.204  37.471  1.00  0.00           H  
ATOM    760  N   VAL A  45     180.075 145.615  30.558  1.00  0.00           N  
ATOM    761  CA  VAL A  45     178.742 146.180  30.344  1.00  0.00           C  
ATOM    762  C   VAL A  45     177.962 146.470  31.646  1.00  0.00           C  
ATOM    763  O   VAL A  45     177.732 145.570  32.477  1.00  0.00           O  
ATOM    764  CB  VAL A  45     177.878 145.184  29.530  1.00  0.00           C  
ATOM    765  CG1 VAL A  45     176.479 145.818  29.287  1.00  0.00           C  
ATOM    766  CG2 VAL A  45     178.598 144.703  28.237  1.00  0.00           C  
ATOM    767  H   VAL A  45     180.153 144.712  31.045  1.00  0.00           H  
ATOM    768  HA  VAL A  45     178.842 147.119  29.795  1.00  0.00           H  
ATOM    769  HB  VAL A  45     177.703 144.297  30.149  1.00  0.00           H  
ATOM    770 1HG1 VAL A  45     175.876 145.124  28.764  1.00  0.00           H  
ATOM    771 2HG1 VAL A  45     175.998 146.071  30.223  1.00  0.00           H  
ATOM    772 3HG1 VAL A  45     176.545 146.710  28.701  1.00  0.00           H  
ATOM    773 1HG2 VAL A  45     177.967 143.985  27.723  1.00  0.00           H  
ATOM    774 2HG2 VAL A  45     178.800 145.495  27.590  1.00  0.00           H  
ATOM    775 3HG2 VAL A  45     179.537 144.229  28.508  1.00  0.00           H  
ATOM    776  N   LYS A  46     177.497 147.709  31.797  1.00  0.00           N  
ATOM    777  CA  LYS A  46     176.773 148.096  33.002  1.00  0.00           C  
ATOM    778  C   LYS A  46     175.282 147.817  32.832  1.00  0.00           C  
ATOM    779  O   LYS A  46     174.746 147.977  31.743  1.00  0.00           O  
ATOM    780  CB  LYS A  46     176.970 149.582  33.314  1.00  0.00           C  
ATOM    781  CG  LYS A  46     178.412 150.012  33.608  1.00  0.00           C  
ATOM    782  CD  LYS A  46     178.464 151.512  33.919  1.00  0.00           C  
ATOM    783  CE  LYS A  46     179.882 152.061  33.985  1.00  0.00           C  
ATOM    784  NZ  LYS A  46     179.874 153.553  34.106  1.00  0.00           N  
ATOM    785  H   LYS A  46     177.674 148.386  31.046  1.00  0.00           H  
ATOM    786  HA  LYS A  46     177.127 147.501  33.834  1.00  0.00           H  
ATOM    787 1HB  LYS A  46     176.618 150.171  32.465  1.00  0.00           H  
ATOM    788 2HB  LYS A  46     176.355 149.852  34.171  1.00  0.00           H  
ATOM    789 1HG  LYS A  46     178.801 149.457  34.453  1.00  0.00           H  
ATOM    790 2HG  LYS A  46     179.036 149.804  32.735  1.00  0.00           H  
ATOM    791 1HD  LYS A  46     177.920 152.063  33.161  1.00  0.00           H  
ATOM    792 2HD  LYS A  46     177.983 151.692  34.878  1.00  0.00           H  
ATOM    793 1HE  LYS A  46     180.399 151.635  34.843  1.00  0.00           H  
ATOM    794 2HE  LYS A  46     180.413 151.788  33.074  1.00  0.00           H  
ATOM    795 1HZ  LYS A  46     180.817 153.903  34.130  1.00  0.00           H  
ATOM    796 2HZ  LYS A  46     179.383 153.933  33.267  1.00  0.00           H  
ATOM    797 3HZ  LYS A  46     179.386 153.837  34.938  1.00  0.00           H  
ATOM    798  N   ASN A  47     174.592 147.504  33.930  1.00  0.00           N  
ATOM    799  CA  ASN A  47     173.132 147.350  33.959  1.00  0.00           C  
ATOM    800  C   ASN A  47     172.551 146.336  32.954  1.00  0.00           C  
ATOM    801  O   ASN A  47     171.483 146.559  32.392  1.00  0.00           O  
ATOM    802  CB  ASN A  47     172.480 148.707  33.740  1.00  0.00           C  
ATOM    803  CG  ASN A  47     172.896 149.697  34.781  1.00  0.00           C  
ATOM    804  OD1 ASN A  47     173.048 149.356  35.964  1.00  0.00           O  
ATOM    805  ND2 ASN A  47     173.089 150.929  34.371  1.00  0.00           N  
ATOM    806  H   ASN A  47     175.096 147.364  34.796  1.00  0.00           H  
ATOM    807  HA  ASN A  47     172.852 146.998  34.950  1.00  0.00           H  
ATOM    808 1HB  ASN A  47     172.725 149.095  32.756  1.00  0.00           H  
ATOM    809 2HB  ASN A  47     171.397 148.595  33.785  1.00  0.00           H  
ATOM    810 1HD2 ASN A  47     173.368 151.636  35.023  1.00  0.00           H  
ATOM    811 2HD2 ASN A  47     172.953 151.164  33.407  1.00  0.00           H  
ATOM    812  N   LEU A  48     173.249 145.221  32.751  1.00  0.00           N  
ATOM    813  CA  LEU A  48     172.759 144.209  31.811  1.00  0.00           C  
ATOM    814  C   LEU A  48     172.068 143.034  32.515  1.00  0.00           C  
ATOM    815  O   LEU A  48     172.539 142.546  33.543  1.00  0.00           O  
ATOM    816  CB  LEU A  48     173.929 143.660  30.994  1.00  0.00           C  
ATOM    817  CG  LEU A  48     173.613 142.710  29.797  1.00  0.00           C  
ATOM    818  CD1 LEU A  48     172.968 143.513  28.635  1.00  0.00           C  
ATOM    819  CD2 LEU A  48     174.883 142.055  29.343  1.00  0.00           C  
ATOM    820  H   LEU A  48     174.114 145.094  33.250  1.00  0.00           H  
ATOM    821  HA  LEU A  48     172.042 144.686  31.147  1.00  0.00           H  
ATOM    822 1HB  LEU A  48     174.480 144.468  30.643  1.00  0.00           H  
ATOM    823 2HB  LEU A  48     174.558 143.109  31.672  1.00  0.00           H  
ATOM    824  HG  LEU A  48     172.923 141.932  30.112  1.00  0.00           H  
ATOM    825 1HD1 LEU A  48     172.779 142.868  27.814  1.00  0.00           H  
ATOM    826 2HD1 LEU A  48     172.034 143.965  28.955  1.00  0.00           H  
ATOM    827 3HD1 LEU A  48     173.624 144.283  28.301  1.00  0.00           H  
ATOM    828 1HD2 LEU A  48     174.651 141.383  28.533  1.00  0.00           H  
ATOM    829 2HD2 LEU A  48     175.597 142.798  29.010  1.00  0.00           H  
ATOM    830 3HD2 LEU A  48     175.297 141.504  30.154  1.00  0.00           H  
ATOM    831  N   HIS A  49     170.970 142.566  31.920  1.00  0.00           N  
ATOM    832  CA  HIS A  49     170.215 141.381  32.332  1.00  0.00           C  
ATOM    833  C   HIS A  49     171.014 140.083  32.119  1.00  0.00           C  
ATOM    834  O   HIS A  49     171.768 139.957  31.145  1.00  0.00           O  
ATOM    835  CB  HIS A  49     168.876 141.315  31.583  1.00  0.00           C  
ATOM    836  CG  HIS A  49     167.885 140.321  32.156  1.00  0.00           C  
ATOM    837  ND1 HIS A  49     167.965 138.954  31.944  1.00  0.00           N  
ATOM    838  CD2 HIS A  49     166.794 140.517  32.937  1.00  0.00           C  
ATOM    839  CE1 HIS A  49     166.963 138.356  32.582  1.00  0.00           C  
ATOM    840  NE2 HIS A  49     166.243 139.284  33.186  1.00  0.00           N  
ATOM    841  H   HIS A  49     170.600 143.091  31.139  1.00  0.00           H  
ATOM    842  HA  HIS A  49     169.993 141.455  33.397  1.00  0.00           H  
ATOM    843 1HB  HIS A  49     168.409 142.302  31.592  1.00  0.00           H  
ATOM    844 2HB  HIS A  49     169.057 141.052  30.541  1.00  0.00           H  
ATOM    845  HD2 HIS A  49     166.424 141.476  33.303  1.00  0.00           H  
ATOM    846  HE1 HIS A  49     166.764 137.283  32.601  1.00  0.00           H  
ATOM    847  HE2 HIS A  49     165.414 139.119  33.746  1.00  0.00           H  
ATOM    848  N   GLU A  50     170.845 139.115  33.026  1.00  0.00           N  
ATOM    849  CA  GLU A  50     171.518 137.816  32.935  1.00  0.00           C  
ATOM    850  C   GLU A  50     171.284 137.074  31.617  1.00  0.00           C  
ATOM    851  O   GLU A  50     172.187 136.378  31.132  1.00  0.00           O  
ATOM    852  CB  GLU A  50     171.066 136.905  34.079  1.00  0.00           C  
ATOM    853  CG  GLU A  50     171.752 135.527  34.090  1.00  0.00           C  
ATOM    854  CD  GLU A  50     171.388 134.697  35.288  1.00  0.00           C  
ATOM    855  OE1 GLU A  50     170.741 135.213  36.167  1.00  0.00           O  
ATOM    856  OE2 GLU A  50     171.739 133.529  35.314  1.00  0.00           O  
ATOM    857  H   GLU A  50     170.229 139.280  33.810  1.00  0.00           H  
ATOM    858  HA  GLU A  50     172.586 137.991  33.044  1.00  0.00           H  
ATOM    859 1HB  GLU A  50     171.267 137.393  35.030  1.00  0.00           H  
ATOM    860 2HB  GLU A  50     169.988 136.748  34.009  1.00  0.00           H  
ATOM    861 1HG  GLU A  50     171.462 134.968  33.201  1.00  0.00           H  
ATOM    862 2HG  GLU A  50     172.833 135.664  34.059  1.00  0.00           H  
ATOM    863  N   LYS A  51     170.078 137.147  31.051  1.00  0.00           N  
ATOM    864  CA  LYS A  51     169.825 136.416  29.815  1.00  0.00           C  
ATOM    865  C   LYS A  51     170.746 136.910  28.711  1.00  0.00           C  
ATOM    866  O   LYS A  51     171.356 136.110  27.996  1.00  0.00           O  
ATOM    867  CB  LYS A  51     168.362 136.566  29.389  1.00  0.00           C  
ATOM    868  CG  LYS A  51     167.969 135.817  28.102  1.00  0.00           C  
ATOM    869  CD  LYS A  51     166.462 135.961  27.843  1.00  0.00           C  
ATOM    870  CE  LYS A  51     165.976 135.153  26.627  1.00  0.00           C  
ATOM    871  NZ  LYS A  51     166.366 135.768  25.297  1.00  0.00           N  
ATOM    872  H   LYS A  51     169.344 137.722  31.469  1.00  0.00           H  
ATOM    873  HA  LYS A  51     170.038 135.362  29.985  1.00  0.00           H  
ATOM    874 1HB  LYS A  51     167.720 136.215  30.194  1.00  0.00           H  
ATOM    875 2HB  LYS A  51     168.140 137.624  29.238  1.00  0.00           H  
ATOM    876 1HG  LYS A  51     168.524 136.225  27.251  1.00  0.00           H  
ATOM    877 2HG  LYS A  51     168.220 134.761  28.204  1.00  0.00           H  
ATOM    878 1HD  LYS A  51     165.911 135.629  28.726  1.00  0.00           H  
ATOM    879 2HD  LYS A  51     166.232 137.014  27.676  1.00  0.00           H  
ATOM    880 1HE  LYS A  51     166.389 134.148  26.683  1.00  0.00           H  
ATOM    881 2HE  LYS A  51     164.888 135.090  26.673  1.00  0.00           H  
ATOM    882 1HZ  LYS A  51     166.004 135.195  24.553  1.00  0.00           H  
ATOM    883 2HZ  LYS A  51     165.970 136.691  25.227  1.00  0.00           H  
ATOM    884 3HZ  LYS A  51     167.392 135.843  25.163  1.00  0.00           H  
ATOM    885  N   ARG A  52     170.875 138.237  28.613  1.00  0.00           N  
ATOM    886  CA  ARG A  52     171.722 138.833  27.601  1.00  0.00           C  
ATOM    887  C   ARG A  52     173.181 138.539  27.876  1.00  0.00           C  
ATOM    888  O   ARG A  52     173.950 138.357  26.927  1.00  0.00           O  
ATOM    889  CB  ARG A  52     171.532 140.314  27.558  1.00  0.00           C  
ATOM    890  CG  ARG A  52     170.207 140.806  27.051  1.00  0.00           C  
ATOM    891  CD  ARG A  52     169.938 140.395  25.669  1.00  0.00           C  
ATOM    892  NE  ARG A  52     168.874 141.173  25.119  1.00  0.00           N  
ATOM    893  CZ  ARG A  52     168.257 140.964  23.965  1.00  0.00           C  
ATOM    894  NH1 ARG A  52     168.569 139.942  23.176  1.00  0.00           N  
ATOM    895  NH2 ARG A  52     167.317 141.829  23.656  1.00  0.00           N  
ATOM    896  H   ARG A  52     170.346 138.818  29.242  1.00  0.00           H  
ATOM    897  HA  ARG A  52     171.465 138.411  26.639  1.00  0.00           H  
ATOM    898 1HB  ARG A  52     171.654 140.701  28.562  1.00  0.00           H  
ATOM    899 2HB  ARG A  52     172.306 140.731  26.928  1.00  0.00           H  
ATOM    900 1HG  ARG A  52     169.409 140.414  27.680  1.00  0.00           H  
ATOM    901 2HG  ARG A  52     170.192 141.888  27.087  1.00  0.00           H  
ATOM    902 1HD  ARG A  52     170.821 140.503  25.047  1.00  0.00           H  
ATOM    903 2HD  ARG A  52     169.616 139.355  25.670  1.00  0.00           H  
ATOM    904  HE  ARG A  52     168.546 141.990  25.654  1.00  0.00           H  
ATOM    905 1HH1 ARG A  52     169.304 139.267  23.455  1.00  0.00           H  
ATOM    906 2HH1 ARG A  52     168.084 139.804  22.306  1.00  0.00           H  
ATOM    907 1HH2 ARG A  52     167.143 142.591  24.338  1.00  0.00           H  
ATOM    908 2HH2 ARG A  52     166.789 141.751  22.802  1.00  0.00           H  
ATOM    909  N   ALA A  53     173.572 138.506  29.153  1.00  0.00           N  
ATOM    910  CA  ALA A  53     174.955 138.215  29.514  1.00  0.00           C  
ATOM    911  C   ALA A  53     175.314 136.827  29.029  1.00  0.00           C  
ATOM    912  O   ALA A  53     176.409 136.612  28.500  1.00  0.00           O  
ATOM    913  CB  ALA A  53     175.164 138.330  31.017  1.00  0.00           C  
ATOM    914  H   ALA A  53     172.887 138.720  29.884  1.00  0.00           H  
ATOM    915  HA  ALA A  53     175.604 138.934  29.030  1.00  0.00           H  
ATOM    916 1HB  ALA A  53     176.199 138.087  31.260  1.00  0.00           H  
ATOM    917 2HB  ALA A  53     174.946 139.349  31.337  1.00  0.00           H  
ATOM    918 3HB  ALA A  53     174.499 137.638  31.531  1.00  0.00           H  
ATOM    919  N   ARG A  54     174.375 135.893  29.184  1.00  0.00           N  
ATOM    920  CA  ARG A  54     174.575 134.539  28.707  1.00  0.00           C  
ATOM    921  C   ARG A  54     174.640 134.471  27.177  1.00  0.00           C  
ATOM    922  O   ARG A  54     175.457 133.719  26.634  1.00  0.00           O  
ATOM    923  CB  ARG A  54     173.479 133.643  29.254  1.00  0.00           C  
ATOM    924  CG  ARG A  54     173.644 133.346  30.751  1.00  0.00           C  
ATOM    925  CD  ARG A  54     172.575 132.467  31.301  1.00  0.00           C  
ATOM    926  NE  ARG A  54     172.771 132.215  32.742  1.00  0.00           N  
ATOM    927  CZ  ARG A  54     173.567 131.277  33.287  1.00  0.00           C  
ATOM    928  NH1 ARG A  54     174.282 130.443  32.545  1.00  0.00           N  
ATOM    929  NH2 ARG A  54     173.608 131.221  34.599  1.00  0.00           N  
ATOM    930  H   ARG A  54     173.521 136.136  29.705  1.00  0.00           H  
ATOM    931  HA  ARG A  54     175.526 134.182  29.105  1.00  0.00           H  
ATOM    932 1HB  ARG A  54     172.510 134.128  29.114  1.00  0.00           H  
ATOM    933 2HB  ARG A  54     173.464 132.700  28.714  1.00  0.00           H  
ATOM    934 1HG  ARG A  54     174.611 132.872  30.912  1.00  0.00           H  
ATOM    935 2HG  ARG A  54     173.613 134.288  31.303  1.00  0.00           H  
ATOM    936 1HD  ARG A  54     171.613 132.971  31.178  1.00  0.00           H  
ATOM    937 2HD  ARG A  54     172.552 131.516  30.776  1.00  0.00           H  
ATOM    938  HE  ARG A  54     172.265 132.806  33.426  1.00  0.00           H  
ATOM    939 1HH1 ARG A  54     174.247 130.495  31.538  1.00  0.00           H  
ATOM    940 2HH1 ARG A  54     174.870 129.750  32.988  1.00  0.00           H  
ATOM    941 1HH2 ARG A  54     173.031 131.898  35.129  1.00  0.00           H  
ATOM    942 2HH2 ARG A  54     174.183 130.543  35.073  1.00  0.00           H  
ATOM    943  N   GLU A  55     173.826 135.279  26.483  1.00  0.00           N  
ATOM    944  CA  GLU A  55     173.861 135.326  25.022  1.00  0.00           C  
ATOM    945  C   GLU A  55     175.207 135.858  24.521  1.00  0.00           C  
ATOM    946  O   GLU A  55     175.770 135.333  23.557  1.00  0.00           O  
ATOM    947  CB  GLU A  55     172.722 136.196  24.489  1.00  0.00           C  
ATOM    948  CG  GLU A  55     171.320 135.600  24.675  1.00  0.00           C  
ATOM    949  CD  GLU A  55     170.223 136.575  24.336  1.00  0.00           C  
ATOM    950  OE1 GLU A  55     170.551 137.711  24.063  1.00  0.00           O  
ATOM    951  OE2 GLU A  55     169.063 136.190  24.353  1.00  0.00           O  
ATOM    952  H   GLU A  55     173.116 135.826  26.990  1.00  0.00           H  
ATOM    953  HA  GLU A  55     173.734 134.308  24.643  1.00  0.00           H  
ATOM    954 1HB  GLU A  55     172.750 137.160  24.989  1.00  0.00           H  
ATOM    955 2HB  GLU A  55     172.872 136.379  23.429  1.00  0.00           H  
ATOM    956 1HG  GLU A  55     171.225 134.728  24.028  1.00  0.00           H  
ATOM    957 2HG  GLU A  55     171.204 135.265  25.700  1.00  0.00           H  
ATOM    958  N   ILE A  56     175.759 136.865  25.218  1.00  0.00           N  
ATOM    959  CA  ILE A  56     177.055 137.410  24.847  1.00  0.00           C  
ATOM    960  C   ILE A  56     178.133 136.375  25.062  1.00  0.00           C  
ATOM    961  O   ILE A  56     179.006 136.236  24.200  1.00  0.00           O  
ATOM    962  CB  ILE A  56     177.383 138.677  25.659  1.00  0.00           C  
ATOM    963  CG1 ILE A  56     176.462 139.829  25.247  1.00  0.00           C  
ATOM    964  CG2 ILE A  56     178.842 139.064  25.473  1.00  0.00           C  
ATOM    965  CD1 ILE A  56     176.524 141.021  26.175  1.00  0.00           C  
ATOM    966  H   ILE A  56     175.210 137.290  25.971  1.00  0.00           H  
ATOM    967  HA  ILE A  56     177.053 137.638  23.797  1.00  0.00           H  
ATOM    968  HB  ILE A  56     177.198 138.489  26.716  1.00  0.00           H  
ATOM    969 1HG1 ILE A  56     176.724 140.163  24.244  1.00  0.00           H  
ATOM    970 2HG1 ILE A  56     175.431 139.476  25.215  1.00  0.00           H  
ATOM    971 1HG2 ILE A  56     179.056 139.961  26.054  1.00  0.00           H  
ATOM    972 2HG2 ILE A  56     179.480 138.251  25.814  1.00  0.00           H  
ATOM    973 3HG2 ILE A  56     179.035 139.260  24.419  1.00  0.00           H  
ATOM    974 1HD1 ILE A  56     175.844 141.795  25.818  1.00  0.00           H  
ATOM    975 2HD1 ILE A  56     176.230 140.716  27.180  1.00  0.00           H  
ATOM    976 3HD1 ILE A  56     177.540 141.413  26.196  1.00  0.00           H  
ATOM    977  N   HIS A  57     178.101 135.654  26.176  1.00  0.00           N  
ATOM    978  CA  HIS A  57     179.106 134.637  26.423  1.00  0.00           C  
ATOM    979  C   HIS A  57     179.084 133.552  25.342  1.00  0.00           C  
ATOM    980  O   HIS A  57     180.124 133.252  24.755  1.00  0.00           O  
ATOM    981  CB  HIS A  57     178.896 134.003  27.802  1.00  0.00           C  
ATOM    982  CG  HIS A  57     179.863 132.904  28.113  1.00  0.00           C  
ATOM    983  ND1 HIS A  57     179.486 131.579  28.183  1.00  0.00           N  
ATOM    984  CD2 HIS A  57     181.191 132.932  28.374  1.00  0.00           C  
ATOM    985  CE1 HIS A  57     180.543 130.839  28.472  1.00  0.00           C  
ATOM    986  NE2 HIS A  57     181.589 131.636  28.594  1.00  0.00           N  
ATOM    987  H   HIS A  57     177.376 135.839  26.885  1.00  0.00           H  
ATOM    988  HA  HIS A  57     180.091 135.118  26.407  1.00  0.00           H  
ATOM    989 1HB  HIS A  57     178.989 134.769  28.573  1.00  0.00           H  
ATOM    990 2HB  HIS A  57     177.886 133.597  27.865  1.00  0.00           H  
ATOM    991  HD1 HIS A  57     178.582 131.209  27.967  1.00  0.00           H  
ATOM    992  HD2 HIS A  57     181.918 133.743  28.431  1.00  0.00           H  
ATOM    993  HE1 HIS A  57     180.453 129.758  28.571  1.00  0.00           H  
ATOM    994  N   GLU A  58     177.885 133.018  25.016  1.00  0.00           N  
ATOM    995  CA  GLU A  58     177.801 131.967  24.000  1.00  0.00           C  
ATOM    996  C   GLU A  58     178.250 132.472  22.639  1.00  0.00           C  
ATOM    997  O   GLU A  58     178.989 131.786  21.926  1.00  0.00           O  
ATOM    998  CB  GLU A  58     176.376 131.418  23.869  1.00  0.00           C  
ATOM    999  CG  GLU A  58     176.248 130.295  22.811  1.00  0.00           C  
ATOM   1000  CD  GLU A  58     174.865 129.720  22.695  1.00  0.00           C  
ATOM   1001  OE1 GLU A  58     174.018 130.078  23.475  1.00  0.00           O  
ATOM   1002  OE2 GLU A  58     174.645 128.935  21.791  1.00  0.00           O  
ATOM   1003  H   GLU A  58     177.046 133.307  25.528  1.00  0.00           H  
ATOM   1004  HA  GLU A  58     178.456 131.152  24.292  1.00  0.00           H  
ATOM   1005 1HB  GLU A  58     176.050 131.026  24.833  1.00  0.00           H  
ATOM   1006 2HB  GLU A  58     175.696 132.229  23.599  1.00  0.00           H  
ATOM   1007 1HG  GLU A  58     176.531 130.692  21.838  1.00  0.00           H  
ATOM   1008 2HG  GLU A  58     176.949 129.498  23.060  1.00  0.00           H  
ATOM   1009  N   TYR A  59     177.806 133.677  22.269  1.00  0.00           N  
ATOM   1010  CA  TYR A  59     178.206 134.251  21.005  1.00  0.00           C  
ATOM   1011  C   TYR A  59     179.716 134.423  20.970  1.00  0.00           C  
ATOM   1012  O   TYR A  59     180.362 133.992  20.000  1.00  0.00           O  
ATOM   1013  CB  TYR A  59     177.501 135.589  20.771  1.00  0.00           C  
ATOM   1014  CG  TYR A  59     177.835 136.231  19.443  1.00  0.00           C  
ATOM   1015  CD1 TYR A  59     177.130 135.875  18.303  1.00  0.00           C  
ATOM   1016  CD2 TYR A  59     178.847 137.176  19.366  1.00  0.00           C  
ATOM   1017  CE1 TYR A  59     177.435 136.462  17.090  1.00  0.00           C  
ATOM   1018  CE2 TYR A  59     179.152 137.763  18.153  1.00  0.00           C  
ATOM   1019  CZ  TYR A  59     178.451 137.409  17.019  1.00  0.00           C  
ATOM   1020  OH  TYR A  59     178.755 137.993  15.811  1.00  0.00           O  
ATOM   1021  H   TYR A  59     177.138 134.180  22.859  1.00  0.00           H  
ATOM   1022  HA  TYR A  59     177.915 133.586  20.207  1.00  0.00           H  
ATOM   1023 1HB  TYR A  59     176.421 135.444  20.817  1.00  0.00           H  
ATOM   1024 2HB  TYR A  59     177.772 136.286  21.564  1.00  0.00           H  
ATOM   1025  HD1 TYR A  59     176.334 135.132  18.365  1.00  0.00           H  
ATOM   1026  HD2 TYR A  59     179.402 137.456  20.261  1.00  0.00           H  
ATOM   1027  HE1 TYR A  59     176.881 136.182  16.195  1.00  0.00           H  
ATOM   1028  HE2 TYR A  59     179.948 138.506  18.092  1.00  0.00           H  
ATOM   1029  HH  TYR A  59     179.315 138.759  15.959  1.00  0.00           H  
ATOM   1030  N   ALA A  60     180.294 135.014  22.012  1.00  0.00           N  
ATOM   1031  CA  ALA A  60     181.718 135.284  22.029  1.00  0.00           C  
ATOM   1032  C   ALA A  60     182.494 133.968  21.961  1.00  0.00           C  
ATOM   1033  O   ALA A  60     183.518 133.915  21.284  1.00  0.00           O  
ATOM   1034  CB  ALA A  60     182.099 136.076  23.271  1.00  0.00           C  
ATOM   1035  H   ALA A  60     179.709 135.336  22.800  1.00  0.00           H  
ATOM   1036  HA  ALA A  60     181.962 135.854  21.136  1.00  0.00           H  
ATOM   1037 1HB  ALA A  60     183.173 136.263  23.269  1.00  0.00           H  
ATOM   1038 2HB  ALA A  60     181.565 137.026  23.275  1.00  0.00           H  
ATOM   1039 3HB  ALA A  60     181.832 135.507  24.160  1.00  0.00           H  
ATOM   1040  N   LYS A  61     182.009 132.921  22.650  1.00  0.00           N  
ATOM   1041  CA  LYS A  61     182.688 131.629  22.578  1.00  0.00           C  
ATOM   1042  C   LYS A  61     182.695 131.082  21.154  1.00  0.00           C  
ATOM   1043  O   LYS A  61     183.744 130.631  20.677  1.00  0.00           O  
ATOM   1044  CB  LYS A  61     182.027 130.625  23.522  1.00  0.00           C  
ATOM   1045  CG  LYS A  61     182.675 129.247  23.529  1.00  0.00           C  
ATOM   1046  CD  LYS A  61     182.013 128.330  24.547  1.00  0.00           C  
ATOM   1047  CE  LYS A  61     182.592 126.924  24.485  1.00  0.00           C  
ATOM   1048  NZ  LYS A  61     181.953 126.015  25.475  1.00  0.00           N  
ATOM   1049  H   LYS A  61     181.186 133.035  23.248  1.00  0.00           H  
ATOM   1050  HA  LYS A  61     183.718 131.765  22.909  1.00  0.00           H  
ATOM   1051 1HB  LYS A  61     182.052 131.012  24.541  1.00  0.00           H  
ATOM   1052 2HB  LYS A  61     180.979 130.500  23.246  1.00  0.00           H  
ATOM   1053 1HG  LYS A  61     182.589 128.799  22.538  1.00  0.00           H  
ATOM   1054 2HG  LYS A  61     183.732 129.344  23.773  1.00  0.00           H  
ATOM   1055 1HD  LYS A  61     182.162 128.731  25.550  1.00  0.00           H  
ATOM   1056 2HD  LYS A  61     180.942 128.280  24.350  1.00  0.00           H  
ATOM   1057 1HE  LYS A  61     182.445 126.514  23.486  1.00  0.00           H  
ATOM   1058 2HE  LYS A  61     183.662 126.962  24.684  1.00  0.00           H  
ATOM   1059 1HZ  LYS A  61     182.363 125.095  25.402  1.00  0.00           H  
ATOM   1060 2HZ  LYS A  61     182.098 126.376  26.407  1.00  0.00           H  
ATOM   1061 3HZ  LYS A  61     180.962 125.956  25.288  1.00  0.00           H  
ATOM   1062  N   ARG A  62     181.546 131.151  20.462  1.00  0.00           N  
ATOM   1063  CA  ARG A  62     181.431 130.667  19.088  1.00  0.00           C  
ATOM   1064  C   ARG A  62     182.296 131.442  18.100  1.00  0.00           C  
ATOM   1065  O   ARG A  62     182.829 130.865  17.153  1.00  0.00           O  
ATOM   1066  CB  ARG A  62     179.984 130.699  18.629  1.00  0.00           C  
ATOM   1067  CG  ARG A  62     179.084 129.657  19.275  1.00  0.00           C  
ATOM   1068  CD  ARG A  62     177.684 129.747  18.777  1.00  0.00           C  
ATOM   1069  NE  ARG A  62     176.797 128.796  19.453  1.00  0.00           N  
ATOM   1070  CZ  ARG A  62     176.654 127.496  19.149  1.00  0.00           C  
ATOM   1071  NH1 ARG A  62     177.333 126.926  18.161  1.00  0.00           N  
ATOM   1072  NH2 ARG A  62     175.804 126.808  19.874  1.00  0.00           N  
ATOM   1073  H   ARG A  62     180.708 131.507  20.945  1.00  0.00           H  
ATOM   1074  HA  ARG A  62     181.763 129.625  19.078  1.00  0.00           H  
ATOM   1075 1HB  ARG A  62     179.561 131.681  18.849  1.00  0.00           H  
ATOM   1076 2HB  ARG A  62     179.944 130.559  17.549  1.00  0.00           H  
ATOM   1077 1HG  ARG A  62     179.471 128.663  19.058  1.00  0.00           H  
ATOM   1078 2HG  ARG A  62     179.072 129.808  20.357  1.00  0.00           H  
ATOM   1079 1HD  ARG A  62     177.310 130.754  18.979  1.00  0.00           H  
ATOM   1080 2HD  ARG A  62     177.650 129.560  17.708  1.00  0.00           H  
ATOM   1081  HE  ARG A  62     176.212 129.128  20.239  1.00  0.00           H  
ATOM   1082 1HH1 ARG A  62     177.980 127.467  17.609  1.00  0.00           H  
ATOM   1083 2HH1 ARG A  62     177.201 125.944  17.956  1.00  0.00           H  
ATOM   1084 1HH2 ARG A  62     175.301 127.309  20.629  1.00  0.00           H  
ATOM   1085 2HH2 ARG A  62     175.645 125.828  19.703  1.00  0.00           H  
ATOM   1086  N   VAL A  63     182.436 132.749  18.317  1.00  0.00           N  
ATOM   1087  CA  VAL A  63     183.251 133.583  17.442  1.00  0.00           C  
ATOM   1088  C   VAL A  63     184.741 133.275  17.553  1.00  0.00           C  
ATOM   1089  O   VAL A  63     185.428 133.234  16.516  1.00  0.00           O  
ATOM   1090  CB  VAL A  63     183.020 135.069  17.774  1.00  0.00           C  
ATOM   1091  CG1 VAL A  63     184.078 135.935  17.105  1.00  0.00           C  
ATOM   1092  CG2 VAL A  63     181.625 135.487  17.336  1.00  0.00           C  
ATOM   1093  H   VAL A  63     181.912 133.167  19.094  1.00  0.00           H  
ATOM   1094  HA  VAL A  63     182.937 133.388  16.422  1.00  0.00           H  
ATOM   1095  HB  VAL A  63     183.122 135.211  18.850  1.00  0.00           H  
ATOM   1096 1HG1 VAL A  63     183.899 136.982  17.351  1.00  0.00           H  
ATOM   1097 2HG1 VAL A  63     185.065 135.642  17.461  1.00  0.00           H  
ATOM   1098 3HG1 VAL A  63     184.026 135.802  16.025  1.00  0.00           H  
ATOM   1099 1HG2 VAL A  63     181.468 136.538  17.575  1.00  0.00           H  
ATOM   1100 2HG2 VAL A  63     181.522 135.339  16.261  1.00  0.00           H  
ATOM   1101 3HG2 VAL A  63     180.883 134.882  17.858  1.00  0.00           H  
ATOM   1102  N   ILE A  64     185.249 133.124  18.786  1.00  0.00           N  
ATOM   1103  CA  ILE A  64     186.663 132.858  19.024  1.00  0.00           C  
ATOM   1104  C   ILE A  64     187.059 131.374  18.898  1.00  0.00           C  
ATOM   1105  O   ILE A  64     188.220 131.088  18.593  1.00  0.00           O  
ATOM   1106  CB  ILE A  64     187.061 133.367  20.421  1.00  0.00           C  
ATOM   1107  CG1 ILE A  64     188.581 133.516  20.523  1.00  0.00           C  
ATOM   1108  CG2 ILE A  64     186.541 132.425  21.497  1.00  0.00           C  
ATOM   1109  CD1 ILE A  64     189.049 134.118  21.828  1.00  0.00           C  
ATOM   1110  H   ILE A  64     184.622 133.229  19.590  1.00  0.00           H  
ATOM   1111  HA  ILE A  64     187.222 133.391  18.286  1.00  0.00           H  
ATOM   1112  HB  ILE A  64     186.636 134.357  20.583  1.00  0.00           H  
ATOM   1113 1HG1 ILE A  64     189.050 132.539  20.410  1.00  0.00           H  
ATOM   1114 2HG1 ILE A  64     188.940 134.146  19.710  1.00  0.00           H  
ATOM   1115 1HG2 ILE A  64     186.832 132.799  22.479  1.00  0.00           H  
ATOM   1116 2HG2 ILE A  64     185.455 132.368  21.437  1.00  0.00           H  
ATOM   1117 3HG2 ILE A  64     186.966 131.432  21.347  1.00  0.00           H  
ATOM   1118 1HD1 ILE A  64     190.137 134.192  21.825  1.00  0.00           H  
ATOM   1119 2HD1 ILE A  64     188.618 135.113  21.945  1.00  0.00           H  
ATOM   1120 3HD1 ILE A  64     188.732 133.485  22.656  1.00  0.00           H  
ATOM   1121  N   LEU A  65     186.144 130.437  19.174  1.00  0.00           N  
ATOM   1122  CA  LEU A  65     186.476 129.011  19.129  1.00  0.00           C  
ATOM   1123  C   LEU A  65     186.004 128.324  17.850  1.00  0.00           C  
ATOM   1124  O   LEU A  65     186.754 128.255  16.877  1.00  0.00           O  
ATOM   1125  OXT LEU A  65     185.113 127.477  17.957  1.00  0.00           O  
ATOM   1126  CB  LEU A  65     185.861 128.299  20.340  1.00  0.00           C  
ATOM   1127  CG  LEU A  65     186.244 126.823  20.509  1.00  0.00           C  
ATOM   1128  CD1 LEU A  65     187.725 126.718  20.849  1.00  0.00           C  
ATOM   1129  CD2 LEU A  65     185.387 126.197  21.599  1.00  0.00           C  
ATOM   1130  H   LEU A  65     185.196 130.711  19.455  1.00  0.00           H  
ATOM   1131  HA  LEU A  65     187.562 128.919  19.155  1.00  0.00           H  
ATOM   1132 1HB  LEU A  65     186.165 128.825  21.244  1.00  0.00           H  
ATOM   1133 2HB  LEU A  65     184.775 128.352  20.261  1.00  0.00           H  
ATOM   1134  HG  LEU A  65     186.080 126.294  19.570  1.00  0.00           H  
ATOM   1135 1HD1 LEU A  65     187.997 125.669  20.969  1.00  0.00           H  
ATOM   1136 2HD1 LEU A  65     188.315 127.156  20.044  1.00  0.00           H  
ATOM   1137 3HD1 LEU A  65     187.924 127.252  21.777  1.00  0.00           H  
ATOM   1138 1HD2 LEU A  65     185.659 125.148  21.719  1.00  0.00           H  
ATOM   1139 2HD2 LEU A  65     185.552 126.724  22.539  1.00  0.00           H  
ATOM   1140 3HD2 LEU A  65     184.336 126.270  21.322  1.00  0.00           H  
TER                                                                             
ATOM   1142  N   SER B  66     179.719 138.987  37.052  1.00  0.00           N  
ATOM   1143  CA  SER B  66     180.989 138.278  37.150  1.00  0.00           C  
ATOM   1144  C   SER B  66     181.837 138.491  35.903  1.00  0.00           C  
ATOM   1145  O   SER B  66     181.339 138.948  34.873  1.00  0.00           O  
ATOM   1146  CB  SER B  66     180.744 136.796  37.358  1.00  0.00           C  
ATOM   1147  OG  SER B  66     180.093 136.234  36.252  1.00  0.00           O  
ATOM   1148 1H   SER B  66     179.183 138.830  37.882  1.00  0.00           H  
ATOM   1149 2H   SER B  66     179.891 139.968  36.948  1.00  0.00           H  
ATOM   1150 3H   SER B  66     179.210 138.653  36.259  1.00  0.00           H  
ATOM   1151  HA  SER B  66     181.538 138.667  38.008  1.00  0.00           H  
ATOM   1152 1HB  SER B  66     181.695 136.289  37.520  1.00  0.00           H  
ATOM   1153 2HB  SER B  66     180.138 136.650  38.252  1.00  0.00           H  
ATOM   1154  HG  SER B  66     180.039 135.292  36.427  1.00  0.00           H  
ATOM   1155  N   SER B  67     183.121 138.158  35.997  1.00  0.00           N  
ATOM   1156  CA  SER B  67     184.031 138.309  34.868  1.00  0.00           C  
ATOM   1157  C   SER B  67     184.472 136.953  34.332  1.00  0.00           C  
ATOM   1158  O   SER B  67     185.034 136.139  35.064  1.00  0.00           O  
ATOM   1159  CB  SER B  67     185.245 139.118  35.281  1.00  0.00           C  
ATOM   1160  OG  SER B  67     186.183 139.181  34.243  1.00  0.00           O  
ATOM   1161  H   SER B  67     183.474 137.794  36.870  1.00  0.00           H  
ATOM   1162  HA  SER B  67     183.511 138.846  34.075  1.00  0.00           H  
ATOM   1163 1HB  SER B  67     184.934 140.126  35.556  1.00  0.00           H  
ATOM   1164 2HB  SER B  67     185.702 138.666  36.161  1.00  0.00           H  
ATOM   1165  HG  SER B  67     186.977 139.563  34.626  1.00  0.00           H  
ATOM   1166  N   ILE B  68     184.213 136.715  33.051  1.00  0.00           N  
ATOM   1167  CA  ILE B  68     184.533 135.433  32.435  1.00  0.00           C  
ATOM   1168  C   ILE B  68     185.688 135.568  31.452  1.00  0.00           C  
ATOM   1169  O   ILE B  68     185.647 136.394  30.540  1.00  0.00           O  
ATOM   1170  CB  ILE B  68     183.306 134.851  31.709  1.00  0.00           C  
ATOM   1171  CG1 ILE B  68     182.152 134.643  32.693  1.00  0.00           C  
ATOM   1172  CG2 ILE B  68     183.666 133.543  31.021  1.00  0.00           C  
ATOM   1173  CD1 ILE B  68     180.823 134.370  32.027  1.00  0.00           C  
ATOM   1174  H   ILE B  68     183.780 137.436  32.492  1.00  0.00           H  
ATOM   1175  HA  ILE B  68     184.825 134.735  33.220  1.00  0.00           H  
ATOM   1176  HB  ILE B  68     182.957 135.561  30.959  1.00  0.00           H  
ATOM   1177 1HG1 ILE B  68     182.383 133.806  33.352  1.00  0.00           H  
ATOM   1178 2HG1 ILE B  68     182.043 135.530  33.319  1.00  0.00           H  
ATOM   1179 1HG2 ILE B  68     182.788 133.145  30.514  1.00  0.00           H  
ATOM   1180 2HG2 ILE B  68     184.456 133.721  30.293  1.00  0.00           H  
ATOM   1181 3HG2 ILE B  68     184.012 132.825  31.764  1.00  0.00           H  
ATOM   1182 1HD1 ILE B  68     180.055 134.234  32.789  1.00  0.00           H  
ATOM   1183 2HD1 ILE B  68     180.556 135.213  31.389  1.00  0.00           H  
ATOM   1184 3HD1 ILE B  68     180.898 133.467  31.423  1.00  0.00           H  
ATOM   1185  N   PHE B  69     186.711 134.741  31.636  1.00  0.00           N  
ATOM   1186  CA  PHE B  69     187.841 134.704  30.715  1.00  0.00           C  
ATOM   1187  C   PHE B  69     187.706 133.556  29.722  1.00  0.00           C  
ATOM   1188  O   PHE B  69     187.592 132.397  30.118  1.00  0.00           O  
ATOM   1189  CB  PHE B  69     189.155 134.566  31.488  1.00  0.00           C  
ATOM   1190  CG  PHE B  69     189.418 135.695  32.443  1.00  0.00           C  
ATOM   1191  CD1 PHE B  69     188.911 135.662  33.734  1.00  0.00           C  
ATOM   1192  CD2 PHE B  69     190.172 136.791  32.054  1.00  0.00           C  
ATOM   1193  CE1 PHE B  69     189.152 136.700  34.614  1.00  0.00           C  
ATOM   1194  CE2 PHE B  69     190.416 137.830  32.931  1.00  0.00           C  
ATOM   1195  CZ  PHE B  69     189.905 137.784  34.213  1.00  0.00           C  
ATOM   1196  H   PHE B  69     186.700 134.114  32.427  1.00  0.00           H  
ATOM   1197  HA  PHE B  69     187.863 135.638  30.155  1.00  0.00           H  
ATOM   1198 1HB  PHE B  69     189.146 133.635  32.055  1.00  0.00           H  
ATOM   1199 2HB  PHE B  69     189.986 134.514  30.786  1.00  0.00           H  
ATOM   1200  HD1 PHE B  69     188.317 134.805  34.051  1.00  0.00           H  
ATOM   1201  HD2 PHE B  69     190.575 136.827  31.041  1.00  0.00           H  
ATOM   1202  HE1 PHE B  69     188.748 136.662  35.625  1.00  0.00           H  
ATOM   1203  HE2 PHE B  69     191.010 138.685  32.613  1.00  0.00           H  
ATOM   1204  HZ  PHE B  69     190.095 138.603  34.905  1.00  0.00           H  
ATOM   1205  N   LEU B  70     187.713 133.886  28.435  1.00  0.00           N  
ATOM   1206  CA  LEU B  70     187.510 132.889  27.391  1.00  0.00           C  
ATOM   1207  C   LEU B  70     188.821 132.540  26.699  1.00  0.00           C  
ATOM   1208  O   LEU B  70     189.389 133.358  25.975  1.00  0.00           O  
ATOM   1209  CB  LEU B  70     186.500 133.403  26.358  1.00  0.00           C  
ATOM   1210  CG  LEU B  70     185.044 133.484  26.834  1.00  0.00           C  
ATOM   1211  CD1 LEU B  70     184.811 134.816  27.534  1.00  0.00           C  
ATOM   1212  CD2 LEU B  70     184.110 133.322  25.644  1.00  0.00           C  
ATOM   1213  H   LEU B  70     187.872 134.847  28.172  1.00  0.00           H  
ATOM   1214  HA  LEU B  70     187.117 131.981  27.850  1.00  0.00           H  
ATOM   1215 1HB  LEU B  70     186.801 134.401  26.044  1.00  0.00           H  
ATOM   1216 2HB  LEU B  70     186.528 132.748  25.488  1.00  0.00           H  
ATOM   1217  HG  LEU B  70     184.852 132.690  27.556  1.00  0.00           H  
ATOM   1218 1HD1 LEU B  70     183.777 134.874  27.873  1.00  0.00           H  
ATOM   1219 2HD1 LEU B  70     185.478 134.898  28.393  1.00  0.00           H  
ATOM   1220 3HD1 LEU B  70     185.011 135.632  26.840  1.00  0.00           H  
ATOM   1221 1HD2 LEU B  70     183.075 133.379  25.982  1.00  0.00           H  
ATOM   1222 2HD2 LEU B  70     184.300 134.116  24.921  1.00  0.00           H  
ATOM   1223 3HD2 LEU B  70     184.286 132.354  25.173  1.00  0.00           H  
ATOM   1224  N   LEU B  71     189.306 131.326  26.935  1.00  0.00           N  
ATOM   1225  CA  LEU B  71     190.592 130.898  26.400  1.00  0.00           C  
ATOM   1226  C   LEU B  71     190.411 129.940  25.229  1.00  0.00           C  
ATOM   1227  O   LEU B  71     190.068 128.773  25.418  1.00  0.00           O  
ATOM   1228  CB  LEU B  71     191.424 130.222  27.498  1.00  0.00           C  
ATOM   1229  CG  LEU B  71     192.099 131.168  28.499  1.00  0.00           C  
ATOM   1230  CD1 LEU B  71     191.186 131.372  29.700  1.00  0.00           C  
ATOM   1231  CD2 LEU B  71     193.439 130.586  28.923  1.00  0.00           C  
ATOM   1232  H   LEU B  71     188.783 130.688  27.518  1.00  0.00           H  
ATOM   1233  HA  LEU B  71     191.129 131.776  26.041  1.00  0.00           H  
ATOM   1234 1HB  LEU B  71     190.776 129.551  28.061  1.00  0.00           H  
ATOM   1235 2HB  LEU B  71     192.205 129.626  27.025  1.00  0.00           H  
ATOM   1236  HG  LEU B  71     192.257 132.140  28.031  1.00  0.00           H  
ATOM   1237 1HD1 LEU B  71     191.666 132.045  30.412  1.00  0.00           H  
ATOM   1238 2HD1 LEU B  71     190.243 131.807  29.371  1.00  0.00           H  
ATOM   1239 3HD1 LEU B  71     190.996 130.413  30.180  1.00  0.00           H  
ATOM   1240 1HD2 LEU B  71     193.920 131.259  29.634  1.00  0.00           H  
ATOM   1241 2HD2 LEU B  71     193.282 129.614  29.392  1.00  0.00           H  
ATOM   1242 3HD2 LEU B  71     194.078 130.467  28.047  1.00  0.00           H  
ATOM   1243  N   SER B  72     190.642 130.431  24.017  1.00  0.00           N  
ATOM   1244  CA  SER B  72     190.412 129.624  22.825  1.00  0.00           C  
ATOM   1245  C   SER B  72     191.689 128.918  22.384  1.00  0.00           C  
ATOM   1246  O   SER B  72     192.789 129.435  22.576  1.00  0.00           O  
ATOM   1247  CB  SER B  72     189.890 130.494  21.698  1.00  0.00           C  
ATOM   1248  OG  SER B  72     189.708 129.745  20.528  1.00  0.00           O  
ATOM   1249  H   SER B  72     190.984 131.376  23.918  1.00  0.00           H  
ATOM   1250  HA  SER B  72     189.671 128.861  23.061  1.00  0.00           H  
ATOM   1251 1HB  SER B  72     188.944 130.945  21.995  1.00  0.00           H  
ATOM   1252 2HB  SER B  72     190.593 131.304  21.509  1.00  0.00           H  
ATOM   1253  HG  SER B  72     189.245 130.321  19.915  1.00  0.00           H  
ATOM   1254  N   ASN B  73     191.530 127.738  21.788  1.00  0.00           N  
ATOM   1255  CA  ASN B  73     192.652 126.982  21.246  1.00  0.00           C  
ATOM   1256  C   ASN B  73     193.758 126.823  22.280  1.00  0.00           C  
ATOM   1257  O   ASN B  73     194.929 127.068  21.991  1.00  0.00           O  
ATOM   1258  CB  ASN B  73     193.186 127.645  19.990  1.00  0.00           C  
ATOM   1259  CG  ASN B  73     192.178 127.665  18.874  1.00  0.00           C  
ATOM   1260  OD1 ASN B  73     191.492 126.668  18.622  1.00  0.00           O  
ATOM   1261  ND2 ASN B  73     192.075 128.783  18.201  1.00  0.00           N  
ATOM   1262  H   ASN B  73     190.598 127.356  21.706  1.00  0.00           H  
ATOM   1263  HA  ASN B  73     192.303 125.981  20.990  1.00  0.00           H  
ATOM   1264 1HB  ASN B  73     193.481 128.670  20.216  1.00  0.00           H  
ATOM   1265 2HB  ASN B  73     194.076 127.116  19.649  1.00  0.00           H  
ATOM   1266 1HD2 ASN B  73     191.420 128.855  17.448  1.00  0.00           H  
ATOM   1267 2HD2 ASN B  73     192.650 129.565  18.440  1.00  0.00           H  
ATOM   1268  N   VAL B  74     193.383 126.407  23.487  1.00  0.00           N  
ATOM   1269  CA  VAL B  74     194.331 126.355  24.594  1.00  0.00           C  
ATOM   1270  C   VAL B  74     194.655 124.916  24.973  1.00  0.00           C  
ATOM   1271  O   VAL B  74     193.760 124.090  25.150  1.00  0.00           O  
ATOM   1272  CB  VAL B  74     193.760 127.089  25.821  1.00  0.00           C  
ATOM   1273  CG1 VAL B  74     192.449 126.453  26.261  1.00  0.00           C  
ATOM   1274  CG2 VAL B  74     194.775 127.071  26.954  1.00  0.00           C  
ATOM   1275  H   VAL B  74     192.421 126.140  23.635  1.00  0.00           H  
ATOM   1276  HA  VAL B  74     195.255 126.843  24.283  1.00  0.00           H  
ATOM   1277  HB  VAL B  74     193.539 128.121  25.546  1.00  0.00           H  
ATOM   1278 1HG1 VAL B  74     192.060 126.985  27.129  1.00  0.00           H  
ATOM   1279 2HG1 VAL B  74     191.726 126.509  25.447  1.00  0.00           H  
ATOM   1280 3HG1 VAL B  74     192.622 125.409  26.523  1.00  0.00           H  
ATOM   1281 1HG2 VAL B  74     194.365 127.593  27.818  1.00  0.00           H  
ATOM   1282 2HG2 VAL B  74     194.999 126.039  27.225  1.00  0.00           H  
ATOM   1283 3HG2 VAL B  74     195.689 127.568  26.631  1.00  0.00           H  
ATOM   1284  N   SER B  75     195.950 124.625  25.104  1.00  0.00           N  
ATOM   1285  CA  SER B  75     196.423 123.289  25.445  1.00  0.00           C  
ATOM   1286  C   SER B  75     196.210 122.989  26.923  1.00  0.00           C  
ATOM   1287  O   SER B  75     195.957 123.898  27.713  1.00  0.00           O  
ATOM   1288  CB  SER B  75     197.893 123.152  25.099  1.00  0.00           C  
ATOM   1289  OG  SER B  75     198.684 123.936  25.949  1.00  0.00           O  
ATOM   1290  H   SER B  75     196.630 125.360  24.966  1.00  0.00           H  
ATOM   1291  HA  SER B  75     195.856 122.562  24.862  1.00  0.00           H  
ATOM   1292 1HB  SER B  75     198.191 122.107  25.182  1.00  0.00           H  
ATOM   1293 2HB  SER B  75     198.054 123.457  24.066  1.00  0.00           H  
ATOM   1294  HG  SER B  75     199.587 123.835  25.638  1.00  0.00           H  
ATOM   1295  N   GLU B  76     196.325 121.716  27.296  1.00  0.00           N  
ATOM   1296  CA  GLU B  76     196.095 121.301  28.675  1.00  0.00           C  
ATOM   1297  C   GLU B  76     197.128 121.912  29.613  1.00  0.00           C  
ATOM   1298  O   GLU B  76     196.793 122.328  30.722  1.00  0.00           O  
ATOM   1299  CB  GLU B  76     196.130 119.775  28.786  1.00  0.00           C  
ATOM   1300  CG  GLU B  76     195.961 119.243  30.202  1.00  0.00           C  
ATOM   1301  CD  GLU B  76     194.629 119.592  30.802  1.00  0.00           C  
ATOM   1302  OE1 GLU B  76     193.692 119.767  30.060  1.00  0.00           O  
ATOM   1303  OE2 GLU B  76     194.547 119.684  32.004  1.00  0.00           O  
ATOM   1304  H   GLU B  76     196.571 121.021  26.607  1.00  0.00           H  
ATOM   1305  HA  GLU B  76     195.109 121.651  28.982  1.00  0.00           H  
ATOM   1306 1HB  GLU B  76     195.338 119.347  28.171  1.00  0.00           H  
ATOM   1307 2HB  GLU B  76     197.081 119.404  28.400  1.00  0.00           H  
ATOM   1308 1HG  GLU B  76     196.068 118.159  30.186  1.00  0.00           H  
ATOM   1309 2HG  GLU B  76     196.754 119.650  30.828  1.00  0.00           H  
ATOM   1310  N   GLU B  77     198.378 121.970  29.168  1.00  0.00           N  
ATOM   1311  CA  GLU B  77     199.436 122.566  29.975  1.00  0.00           C  
ATOM   1312  C   GLU B  77     199.191 124.053  30.192  1.00  0.00           C  
ATOM   1313  O   GLU B  77     199.393 124.578  31.286  1.00  0.00           O  
ATOM   1314  CB  GLU B  77     200.798 122.355  29.311  1.00  0.00           C  
ATOM   1315  CG  GLU B  77     201.229 120.898  29.210  1.00  0.00           C  
ATOM   1316  CD  GLU B  77     200.553 120.165  28.085  1.00  0.00           C  
ATOM   1317  OE1 GLU B  77     199.850 120.792  27.329  1.00  0.00           O  
ATOM   1318  OE2 GLU B  77     200.740 118.975  27.981  1.00  0.00           O  
ATOM   1319  H   GLU B  77     198.598 121.611  28.249  1.00  0.00           H  
ATOM   1320  HA  GLU B  77     199.443 122.077  30.950  1.00  0.00           H  
ATOM   1321 1HB  GLU B  77     200.779 122.769  28.302  1.00  0.00           H  
ATOM   1322 2HB  GLU B  77     201.563 122.892  29.871  1.00  0.00           H  
ATOM   1323 1HG  GLU B  77     202.307 120.859  29.057  1.00  0.00           H  
ATOM   1324 2HG  GLU B  77     201.004 120.398  30.150  1.00  0.00           H  
ATOM   1325  N   ALA B  78     198.744 124.722  29.136  1.00  0.00           N  
ATOM   1326  CA  ALA B  78     198.382 126.132  29.212  1.00  0.00           C  
ATOM   1327  C   ALA B  78     197.171 126.342  30.114  1.00  0.00           C  
ATOM   1328  O   ALA B  78     197.114 127.315  30.866  1.00  0.00           O  
ATOM   1329  CB  ALA B  78     198.108 126.685  27.821  1.00  0.00           C  
ATOM   1330  H   ALA B  78     198.648 124.236  28.256  1.00  0.00           H  
ATOM   1331  HA  ALA B  78     199.220 126.681  29.642  1.00  0.00           H  
ATOM   1332 1HB  ALA B  78     197.840 127.739  27.895  1.00  0.00           H  
ATOM   1333 2HB  ALA B  78     199.002 126.581  27.206  1.00  0.00           H  
ATOM   1334 3HB  ALA B  78     197.288 126.133  27.366  1.00  0.00           H  
ATOM   1335  N   ARG B  79     196.208 125.423  30.041  1.00  0.00           N  
ATOM   1336  CA  ARG B  79     195.023 125.498  30.888  1.00  0.00           C  
ATOM   1337  C   ARG B  79     195.396 125.420  32.364  1.00  0.00           C  
ATOM   1338  O   ARG B  79     194.850 126.159  33.182  1.00  0.00           O  
ATOM   1339  CB  ARG B  79     194.053 124.375  30.552  1.00  0.00           C  
ATOM   1340  CG  ARG B  79     193.242 124.588  29.284  1.00  0.00           C  
ATOM   1341  CD  ARG B  79     192.096 123.648  29.200  1.00  0.00           C  
ATOM   1342  NE  ARG B  79     192.523 122.302  28.852  1.00  0.00           N  
ATOM   1343  CZ  ARG B  79     192.631 121.835  27.593  1.00  0.00           C  
ATOM   1344  NH1 ARG B  79     192.341 122.615  26.576  1.00  0.00           N  
ATOM   1345  NH2 ARG B  79     193.029 120.593  27.381  1.00  0.00           N  
ATOM   1346  H   ARG B  79     196.298 124.659  29.388  1.00  0.00           H  
ATOM   1347  HA  ARG B  79     194.534 126.457  30.715  1.00  0.00           H  
ATOM   1348 1HB  ARG B  79     194.602 123.442  30.440  1.00  0.00           H  
ATOM   1349 2HB  ARG B  79     193.350 124.244  31.375  1.00  0.00           H  
ATOM   1350 1HG  ARG B  79     192.852 125.606  29.268  1.00  0.00           H  
ATOM   1351 2HG  ARG B  79     193.880 124.430  28.413  1.00  0.00           H  
ATOM   1352 1HD  ARG B  79     191.589 123.606  30.164  1.00  0.00           H  
ATOM   1353 2HD  ARG B  79     191.398 123.992  28.438  1.00  0.00           H  
ATOM   1354  HE  ARG B  79     192.755 121.672  29.609  1.00  0.00           H  
ATOM   1355 1HH1 ARG B  79     192.036 123.565  26.738  1.00  0.00           H  
ATOM   1356 2HH1 ARG B  79     192.422 122.266  25.632  1.00  0.00           H  
ATOM   1357 1HH2 ARG B  79     193.252 119.993  28.163  1.00  0.00           H  
ATOM   1358 2HH2 ARG B  79     193.110 120.243  26.437  1.00  0.00           H  
ATOM   1359  N   GLN B  80     196.321 124.523  32.694  1.00  0.00           N  
ATOM   1360  CA  GLN B  80     196.738 124.322  34.077  1.00  0.00           C  
ATOM   1361  C   GLN B  80     197.426 125.562  34.631  1.00  0.00           C  
ATOM   1362  O   GLN B  80     197.201 125.940  35.781  1.00  0.00           O  
ATOM   1363  CB  GLN B  80     197.672 123.113  34.184  1.00  0.00           C  
ATOM   1364  CG  GLN B  80     196.984 121.774  33.985  1.00  0.00           C  
ATOM   1365  CD  GLN B  80     197.966 120.618  33.954  1.00  0.00           C  
ATOM   1366  OE1 GLN B  80     199.113 120.748  34.387  1.00  0.00           O  
ATOM   1367  NE2 GLN B  80     197.519 119.478  33.440  1.00  0.00           N  
ATOM   1368  H   GLN B  80     196.744 123.962  31.968  1.00  0.00           H  
ATOM   1369  HA  GLN B  80     195.850 124.134  34.681  1.00  0.00           H  
ATOM   1370 1HB  GLN B  80     198.465 123.198  33.440  1.00  0.00           H  
ATOM   1371 2HB  GLN B  80     198.145 123.106  35.166  1.00  0.00           H  
ATOM   1372 1HG  GLN B  80     196.288 121.610  34.806  1.00  0.00           H  
ATOM   1373 2HG  GLN B  80     196.446 121.792  33.037  1.00  0.00           H  
ATOM   1374 1HE2 GLN B  80     198.121 118.679  33.392  1.00  0.00           H  
ATOM   1375 2HE2 GLN B  80     196.581 119.415  33.100  1.00  0.00           H  
ATOM   1376  N   ARG B  81     198.261 126.196  33.812  1.00  0.00           N  
ATOM   1377  CA  ARG B  81     198.900 127.448  34.198  1.00  0.00           C  
ATOM   1378  C   ARG B  81     197.873 128.558  34.379  1.00  0.00           C  
ATOM   1379  O   ARG B  81     197.967 129.362  35.307  1.00  0.00           O  
ATOM   1380  CB  ARG B  81     199.921 127.871  33.153  1.00  0.00           C  
ATOM   1381  CG  ARG B  81     201.184 127.026  33.114  1.00  0.00           C  
ATOM   1382  CD  ARG B  81     202.277 127.705  32.371  1.00  0.00           C  
ATOM   1383  NE  ARG B  81     201.926 127.930  30.978  1.00  0.00           N  
ATOM   1384  CZ  ARG B  81     202.148 127.051  29.981  1.00  0.00           C  
ATOM   1385  NH1 ARG B  81     202.718 125.894  30.240  1.00  0.00           N  
ATOM   1386  NH2 ARG B  81     201.791 127.350  28.744  1.00  0.00           N  
ATOM   1387  H   ARG B  81     198.455 125.803  32.902  1.00  0.00           H  
ATOM   1388  HA  ARG B  81     199.415 127.295  35.147  1.00  0.00           H  
ATOM   1389 1HB  ARG B  81     199.467 127.831  32.164  1.00  0.00           H  
ATOM   1390 2HB  ARG B  81     200.221 128.904  33.334  1.00  0.00           H  
ATOM   1391 1HG  ARG B  81     201.528 126.838  34.132  1.00  0.00           H  
ATOM   1392 2HG  ARG B  81     200.972 126.077  32.621  1.00  0.00           H  
ATOM   1393 1HD  ARG B  81     202.484 128.671  32.831  1.00  0.00           H  
ATOM   1394 2HD  ARG B  81     203.175 127.089  32.401  1.00  0.00           H  
ATOM   1395  HE  ARG B  81     201.486 128.809  30.740  1.00  0.00           H  
ATOM   1396 1HH1 ARG B  81     202.990 125.666  31.185  1.00  0.00           H  
ATOM   1397 2HH1 ARG B  81     202.883 125.235  29.493  1.00  0.00           H  
ATOM   1398 1HH2 ARG B  81     201.353 128.239  28.546  1.00  0.00           H  
ATOM   1399 2HH2 ARG B  81     201.957 126.691  27.998  1.00  0.00           H  
ATOM   1400  N   ALA B  82     196.890 128.589  33.486  1.00  0.00           N  
ATOM   1401  CA  ALA B  82     195.836 129.594  33.532  1.00  0.00           C  
ATOM   1402  C   ALA B  82     195.023 129.483  34.816  1.00  0.00           C  
ATOM   1403  O   ALA B  82     194.768 130.481  35.489  1.00  0.00           O  
ATOM   1404  CB  ALA B  82     194.927 129.465  32.318  1.00  0.00           C  
ATOM   1405  H   ALA B  82     196.875 127.895  32.750  1.00  0.00           H  
ATOM   1406  HA  ALA B  82     196.297 130.581  33.506  1.00  0.00           H  
ATOM   1407 1HB  ALA B  82     194.145 130.223  32.367  1.00  0.00           H  
ATOM   1408 2HB  ALA B  82     195.512 129.605  31.409  1.00  0.00           H  
ATOM   1409 3HB  ALA B  82     194.472 128.476  32.308  1.00  0.00           H  
ATOM   1410  N   GLU B  83     194.627 128.259  35.148  1.00  0.00           N  
ATOM   1411  CA  GLU B  83     193.777 127.996  36.302  1.00  0.00           C  
ATOM   1412  C   GLU B  83     194.509 128.290  37.605  1.00  0.00           C  
ATOM   1413  O   GLU B  83     193.940 128.877  38.525  1.00  0.00           O  
ATOM   1414  CB  GLU B  83     193.297 126.543  36.292  1.00  0.00           C  
ATOM   1415  CG  GLU B  83     192.251 126.233  35.231  1.00  0.00           C  
ATOM   1416  CD  GLU B  83     191.504 124.957  35.500  1.00  0.00           C  
ATOM   1417  OE1 GLU B  83     191.961 124.182  36.306  1.00  0.00           O  
ATOM   1418  OE2 GLU B  83     190.474 124.756  34.900  1.00  0.00           O  
ATOM   1419  H   GLU B  83     194.926 127.476  34.583  1.00  0.00           H  
ATOM   1420  HA  GLU B  83     192.907 128.652  36.247  1.00  0.00           H  
ATOM   1421 1HB  GLU B  83     194.147 125.881  36.127  1.00  0.00           H  
ATOM   1422 2HB  GLU B  83     192.872 126.293  37.264  1.00  0.00           H  
ATOM   1423 1HG  GLU B  83     191.537 127.056  35.188  1.00  0.00           H  
ATOM   1424 2HG  GLU B  83     192.742 126.164  34.261  1.00  0.00           H  
ATOM   1425  N   GLU B  84     195.772 127.880  37.675  1.00  0.00           N  
ATOM   1426  CA  GLU B  84     196.564 128.020  38.891  1.00  0.00           C  
ATOM   1427  C   GLU B  84     196.721 129.485  39.281  1.00  0.00           C  
ATOM   1428  O   GLU B  84     196.536 129.847  40.442  1.00  0.00           O  
ATOM   1429  CB  GLU B  84     197.942 127.380  38.707  1.00  0.00           C  
ATOM   1430  CG  GLU B  84     198.849 127.480  39.926  1.00  0.00           C  
ATOM   1431  CD  GLU B  84     200.181 126.814  39.719  1.00  0.00           C  
ATOM   1432  OE1 GLU B  84     200.350 126.165  38.715  1.00  0.00           O  
ATOM   1433  OE2 GLU B  84     201.031 126.956  40.567  1.00  0.00           O  
ATOM   1434  H   GLU B  84     196.196 127.454  36.864  1.00  0.00           H  
ATOM   1435  HA  GLU B  84     196.046 127.508  39.703  1.00  0.00           H  
ATOM   1436 1HB  GLU B  84     197.824 126.324  38.464  1.00  0.00           H  
ATOM   1437 2HB  GLU B  84     198.454 127.854  37.870  1.00  0.00           H  
ATOM   1438 1HG  GLU B  84     199.014 128.532  40.159  1.00  0.00           H  
ATOM   1439 2HG  GLU B  84     198.347 127.022  40.778  1.00  0.00           H  
ATOM   1440  N   TYR B  85     197.071 130.318  38.306  1.00  0.00           N  
ATOM   1441  CA  TYR B  85     197.307 131.736  38.550  1.00  0.00           C  
ATOM   1442  C   TYR B  85     196.067 132.412  39.118  1.00  0.00           C  
ATOM   1443  O   TYR B  85     196.134 133.083  40.148  1.00  0.00           O  
ATOM   1444  CB  TYR B  85     197.748 132.434  37.261  1.00  0.00           C  
ATOM   1445  CG  TYR B  85     197.993 133.918  37.424  1.00  0.00           C  
ATOM   1446  CD1 TYR B  85     199.183 134.367  37.977  1.00  0.00           C  
ATOM   1447  CD2 TYR B  85     197.028 134.828  37.021  1.00  0.00           C  
ATOM   1448  CE1 TYR B  85     199.407 135.723  38.126  1.00  0.00           C  
ATOM   1449  CE2 TYR B  85     197.252 136.183  37.169  1.00  0.00           C  
ATOM   1450  CZ  TYR B  85     198.436 136.631  37.720  1.00  0.00           C  
ATOM   1451  OH  TYR B  85     198.659 137.980  37.868  1.00  0.00           O  
ATOM   1452  H   TYR B  85     197.188 129.960  37.369  1.00  0.00           H  
ATOM   1453  HA  TYR B  85     198.103 131.832  39.289  1.00  0.00           H  
ATOM   1454 1HB  TYR B  85     198.668 131.975  36.895  1.00  0.00           H  
ATOM   1455 2HB  TYR B  85     196.986 132.297  36.494  1.00  0.00           H  
ATOM   1456  HD1 TYR B  85     199.942 133.652  38.294  1.00  0.00           H  
ATOM   1457  HD2 TYR B  85     196.093 134.475  36.587  1.00  0.00           H  
ATOM   1458  HE1 TYR B  85     200.342 136.076  38.560  1.00  0.00           H  
ATOM   1459  HE2 TYR B  85     196.493 136.899  36.853  1.00  0.00           H  
ATOM   1460  HH  TYR B  85     199.432 138.117  38.420  1.00  0.00           H  
ATOM   1461  N   VAL B  86     194.934 132.231  38.445  1.00  0.00           N  
ATOM   1462  CA  VAL B  86     193.688 132.851  38.878  1.00  0.00           C  
ATOM   1463  C   VAL B  86     193.235 132.299  40.225  1.00  0.00           C  
ATOM   1464  O   VAL B  86     192.756 133.049  41.073  1.00  0.00           O  
ATOM   1465  CB  VAL B  86     192.582 132.614  37.833  1.00  0.00           C  
ATOM   1466  CG1 VAL B  86     191.241 133.107  38.355  1.00  0.00           C  
ATOM   1467  CG2 VAL B  86     192.943 133.312  36.530  1.00  0.00           C  
ATOM   1468  H   VAL B  86     194.939 131.655  37.616  1.00  0.00           H  
ATOM   1469  HA  VAL B  86     193.851 133.925  38.977  1.00  0.00           H  
ATOM   1470  HB  VAL B  86     192.485 131.543  37.657  1.00  0.00           H  
ATOM   1471 1HG1 VAL B  86     190.471 132.931  37.603  1.00  0.00           H  
ATOM   1472 2HG1 VAL B  86     190.985 132.568  39.267  1.00  0.00           H  
ATOM   1473 3HG1 VAL B  86     191.303 134.174  38.568  1.00  0.00           H  
ATOM   1474 1HG2 VAL B  86     192.157 133.140  35.795  1.00  0.00           H  
ATOM   1475 2HG2 VAL B  86     193.046 134.383  36.708  1.00  0.00           H  
ATOM   1476 3HG2 VAL B  86     193.886 132.915  36.153  1.00  0.00           H  
ATOM   1477  N   ARG B  87     193.405 130.992  40.426  1.00  0.00           N  
ATOM   1478  CA  ARG B  87     193.059 130.372  41.699  1.00  0.00           C  
ATOM   1479  C   ARG B  87     193.863 130.979  42.843  1.00  0.00           C  
ATOM   1480  O   ARG B  87     193.330 131.207  43.929  1.00  0.00           O  
ATOM   1481  CB  ARG B  87     193.305 128.872  41.649  1.00  0.00           C  
ATOM   1482  CG  ARG B  87     192.786 128.098  42.850  1.00  0.00           C  
ATOM   1483  CD  ARG B  87     192.979 126.634  42.686  1.00  0.00           C  
ATOM   1484  NE  ARG B  87     192.128 126.089  41.641  1.00  0.00           N  
ATOM   1485  CZ  ARG B  87     192.567 125.665  40.440  1.00  0.00           C  
ATOM   1486  NH1 ARG B  87     193.847 125.730  40.148  1.00  0.00           N  
ATOM   1487  NH2 ARG B  87     191.711 125.184  39.556  1.00  0.00           N  
ATOM   1488  H   ARG B  87     193.791 130.420  39.688  1.00  0.00           H  
ATOM   1489  HA  ARG B  87     192.000 130.544  41.891  1.00  0.00           H  
ATOM   1490 1HB  ARG B  87     192.834 128.455  40.760  1.00  0.00           H  
ATOM   1491 2HB  ARG B  87     194.376 128.681  41.572  1.00  0.00           H  
ATOM   1492 1HG  ARG B  87     193.319 128.416  43.747  1.00  0.00           H  
ATOM   1493 2HG  ARG B  87     191.720 128.291  42.975  1.00  0.00           H  
ATOM   1494 1HD  ARG B  87     194.016 126.432  42.421  1.00  0.00           H  
ATOM   1495 2HD  ARG B  87     192.738 126.129  43.621  1.00  0.00           H  
ATOM   1496  HE  ARG B  87     191.136 126.023  41.829  1.00  0.00           H  
ATOM   1497 1HH1 ARG B  87     194.501 126.097  40.824  1.00  0.00           H  
ATOM   1498 2HH1 ARG B  87     194.176 125.412  39.248  1.00  0.00           H  
ATOM   1499 1HH2 ARG B  87     190.726 125.134  39.780  1.00  0.00           H  
ATOM   1500 2HH2 ARG B  87     192.040 124.866  38.656  1.00  0.00           H  
ATOM   1501  N   ARG B  88     195.145 131.238  42.596  1.00  0.00           N  
ATOM   1502  CA  ARG B  88     196.001 131.862  43.597  1.00  0.00           C  
ATOM   1503  C   ARG B  88     195.558 133.291  43.887  1.00  0.00           C  
ATOM   1504  O   ARG B  88     195.522 133.713  45.042  1.00  0.00           O  
ATOM   1505  CB  ARG B  88     197.450 131.868  43.134  1.00  0.00           C  
ATOM   1506  CG  ARG B  88     198.143 130.516  43.186  1.00  0.00           C  
ATOM   1507  CD  ARG B  88     199.549 130.601  42.714  1.00  0.00           C  
ATOM   1508  NE  ARG B  88     200.192 129.296  42.689  1.00  0.00           N  
ATOM   1509  CZ  ARG B  88     200.731 128.689  43.763  1.00  0.00           C  
ATOM   1510  NH1 ARG B  88     200.698 129.279  44.938  1.00  0.00           N  
ATOM   1511  NH2 ARG B  88     201.295 127.500  43.638  1.00  0.00           N  
ATOM   1512  H   ARG B  88     195.536 130.992  41.697  1.00  0.00           H  
ATOM   1513  HA  ARG B  88     195.933 131.285  44.520  1.00  0.00           H  
ATOM   1514 1HB  ARG B  88     197.503 132.226  42.107  1.00  0.00           H  
ATOM   1515 2HB  ARG B  88     198.026 132.558  43.751  1.00  0.00           H  
ATOM   1516 1HG  ARG B  88     198.148 130.148  44.212  1.00  0.00           H  
ATOM   1517 2HG  ARG B  88     197.610 129.808  42.550  1.00  0.00           H  
ATOM   1518 1HD  ARG B  88     199.569 131.010  41.704  1.00  0.00           H  
ATOM   1519 2HD  ARG B  88     200.118 131.248  43.379  1.00  0.00           H  
ATOM   1520  HE  ARG B  88     200.239 128.812  41.802  1.00  0.00           H  
ATOM   1521 1HH1 ARG B  88     200.266 130.187  45.034  1.00  0.00           H  
ATOM   1522 2HH1 ARG B  88     201.102 128.823  45.743  1.00  0.00           H  
ATOM   1523 1HH2 ARG B  88     201.322 127.046  42.734  1.00  0.00           H  
ATOM   1524 2HH2 ARG B  88     201.700 127.045  44.442  1.00  0.00           H  
ATOM   1525  N   ILE B  89     195.209 134.026  42.834  1.00  0.00           N  
ATOM   1526  CA  ILE B  89     194.740 135.397  42.991  1.00  0.00           C  
ATOM   1527  C   ILE B  89     193.435 135.447  43.774  1.00  0.00           C  
ATOM   1528  O   ILE B  89     193.269 136.278  44.667  1.00  0.00           O  
ATOM   1529  CB  ILE B  89     194.542 136.070  41.620  1.00  0.00           C  
ATOM   1530  CG1 ILE B  89     195.884 136.214  40.897  1.00  0.00           C  
ATOM   1531  CG2 ILE B  89     193.875 137.427  41.785  1.00  0.00           C  
ATOM   1532  CD1 ILE B  89     196.842 137.170  41.572  1.00  0.00           C  
ATOM   1533  H   ILE B  89     195.259 133.623  41.908  1.00  0.00           H  
ATOM   1534  HA  ILE B  89     195.494 135.960  43.541  1.00  0.00           H  
ATOM   1535  HB  ILE B  89     193.913 135.440  40.993  1.00  0.00           H  
ATOM   1536 1HG1 ILE B  89     196.367 135.239  40.829  1.00  0.00           H  
ATOM   1537 2HG1 ILE B  89     195.714 136.566  39.880  1.00  0.00           H  
ATOM   1538 1HG2 ILE B  89     193.744 137.889  40.807  1.00  0.00           H  
ATOM   1539 2HG2 ILE B  89     192.903 137.299  42.259  1.00  0.00           H  
ATOM   1540 3HG2 ILE B  89     194.501 138.067  42.407  1.00  0.00           H  
ATOM   1541 1HD1 ILE B  89     197.770 137.219  41.001  1.00  0.00           H  
ATOM   1542 2HD1 ILE B  89     196.393 138.162  41.619  1.00  0.00           H  
ATOM   1543 3HD1 ILE B  89     197.056 136.819  42.580  1.00  0.00           H  
ATOM   1544  N   SER B  90     192.516 134.552  43.431  1.00  0.00           N  
ATOM   1545  CA  SER B  90     191.207 134.497  44.073  1.00  0.00           C  
ATOM   1546  C   SER B  90     191.327 134.081  45.533  1.00  0.00           C  
ATOM   1547  O   SER B  90     190.526 134.498  46.370  1.00  0.00           O  
ATOM   1548  CB  SER B  90     190.304 133.528  43.334  1.00  0.00           C  
ATOM   1549  OG  SER B  90     190.746 132.208  43.494  1.00  0.00           O  
ATOM   1550  H   SER B  90     192.724 133.890  42.698  1.00  0.00           H  
ATOM   1551  HA  SER B  90     190.761 135.491  44.035  1.00  0.00           H  
ATOM   1552 1HB  SER B  90     189.285 133.622  43.711  1.00  0.00           H  
ATOM   1553 2HB  SER B  90     190.286 133.783  42.275  1.00  0.00           H  
ATOM   1554  HG  SER B  90     190.167 131.668  42.950  1.00  0.00           H  
ATOM   1555  N   LYS B  91     192.321 133.253  45.835  1.00  0.00           N  
ATOM   1556  CA  LYS B  91     192.607 132.878  47.215  1.00  0.00           C  
ATOM   1557  C   LYS B  91     193.022 134.089  48.040  1.00  0.00           C  
ATOM   1558  O   LYS B  91     192.567 134.264  49.171  1.00  0.00           O  
ATOM   1559  CB  LYS B  91     193.700 131.809  47.265  1.00  0.00           C  
ATOM   1560  CG  LYS B  91     194.023 131.304  48.664  1.00  0.00           C  
ATOM   1561  CD  LYS B  91     195.050 130.182  48.624  1.00  0.00           C  
ATOM   1562  CE  LYS B  91     195.391 129.691  50.023  1.00  0.00           C  
ATOM   1563  NZ  LYS B  91     196.395 128.593  49.999  1.00  0.00           N  
ATOM   1564  H   LYS B  91     192.892 132.873  45.094  1.00  0.00           H  
ATOM   1565  HA  LYS B  91     191.699 132.468  47.658  1.00  0.00           H  
ATOM   1566 1HB  LYS B  91     193.400 130.953  46.661  1.00  0.00           H  
ATOM   1567 2HB  LYS B  91     194.619 132.208  46.833  1.00  0.00           H  
ATOM   1568 1HG  LYS B  91     194.418 132.124  49.266  1.00  0.00           H  
ATOM   1569 2HG  LYS B  91     193.113 130.935  49.137  1.00  0.00           H  
ATOM   1570 1HD  LYS B  91     194.655 129.348  48.041  1.00  0.00           H  
ATOM   1571 2HD  LYS B  91     195.960 130.539  48.143  1.00  0.00           H  
ATOM   1572 1HE  LYS B  91     195.788 130.517  50.611  1.00  0.00           H  
ATOM   1573 2HE  LYS B  91     194.487 129.328  50.512  1.00  0.00           H  
ATOM   1574 1HZ  LYS B  91     196.593 128.296  50.944  1.00  0.00           H  
ATOM   1575 2HZ  LYS B  91     196.029 127.813  49.471  1.00  0.00           H  
ATOM   1576 3HZ  LYS B  91     197.245 128.923  49.565  1.00  0.00           H  
ATOM   1577  N   LYS B  92     193.888 134.923  47.473  1.00  0.00           N  
ATOM   1578  CA  LYS B  92     194.330 136.139  48.145  1.00  0.00           C  
ATOM   1579  C   LYS B  92     193.198 137.152  48.252  1.00  0.00           C  
ATOM   1580  O   LYS B  92     193.062 137.835  49.268  1.00  0.00           O  
ATOM   1581  CB  LYS B  92     195.519 136.757  47.409  1.00  0.00           C  
ATOM   1582  CG  LYS B  92     196.811 135.956  47.516  1.00  0.00           C  
ATOM   1583  CD  LYS B  92     197.935 136.613  46.730  1.00  0.00           C  
ATOM   1584  CE  LYS B  92     199.222 135.806  46.824  1.00  0.00           C  
ATOM   1585  NZ  LYS B  92     200.324 136.422  46.035  1.00  0.00           N  
ATOM   1586  H   LYS B  92     194.260 134.704  46.560  1.00  0.00           H  
ATOM   1587  HA  LYS B  92     194.643 135.881  49.157  1.00  0.00           H  
ATOM   1588 1HB  LYS B  92     195.278 136.861  46.350  1.00  0.00           H  
ATOM   1589 2HB  LYS B  92     195.712 137.756  47.801  1.00  0.00           H  
ATOM   1590 1HG  LYS B  92     197.106 135.882  48.564  1.00  0.00           H  
ATOM   1591 2HG  LYS B  92     196.648 134.950  47.131  1.00  0.00           H  
ATOM   1592 1HD  LYS B  92     197.645 136.698  45.682  1.00  0.00           H  
ATOM   1593 2HD  LYS B  92     198.116 137.614  47.121  1.00  0.00           H  
ATOM   1594 1HE  LYS B  92     199.532 135.737  47.866  1.00  0.00           H  
ATOM   1595 2HE  LYS B  92     199.047 134.797  46.452  1.00  0.00           H  
ATOM   1596 1HZ  LYS B  92     201.157 135.858  46.123  1.00  0.00           H  
ATOM   1597 2HZ  LYS B  92     200.054 136.474  45.063  1.00  0.00           H  
ATOM   1598 3HZ  LYS B  92     200.509 137.351  46.383  1.00  0.00           H  
ATOM   1599  N   GLU B  93     192.388 137.252  47.202  1.00  0.00           N  
ATOM   1600  CA  GLU B  93     191.268 138.185  47.186  1.00  0.00           C  
ATOM   1601  C   GLU B  93     190.121 137.685  48.053  1.00  0.00           C  
ATOM   1602  O   GLU B  93     189.384 138.480  48.637  1.00  0.00           O  
ATOM   1603  CB  GLU B  93     190.779 138.405  45.752  1.00  0.00           C  
ATOM   1604  CG  GLU B  93     191.749 139.173  44.867  1.00  0.00           C  
ATOM   1605  CD  GLU B  93     191.927 140.603  45.297  1.00  0.00           C  
ATOM   1606  OE1 GLU B  93     190.955 141.218  45.663  1.00  0.00           O  
ATOM   1607  OE2 GLU B  93     193.037 141.080  45.259  1.00  0.00           O  
ATOM   1608  H   GLU B  93     192.562 136.681  46.388  1.00  0.00           H  
ATOM   1609  HA  GLU B  93     191.606 139.140  47.588  1.00  0.00           H  
ATOM   1610 1HB  GLU B  93     190.588 137.441  45.281  1.00  0.00           H  
ATOM   1611 2HB  GLU B  93     189.836 138.953  45.770  1.00  0.00           H  
ATOM   1612 1HG  GLU B  93     192.719 138.676  44.891  1.00  0.00           H  
ATOM   1613 2HG  GLU B  93     191.385 139.150  43.841  1.00  0.00           H  
ATOM   1614  N   GLY B  94     189.969 136.367  48.136  1.00  0.00           N  
ATOM   1615  CA  GLY B  94     188.896 135.766  48.919  1.00  0.00           C  
ATOM   1616  C   GLY B  94     187.618 135.642  48.099  1.00  0.00           C  
ATOM   1617  O   GLY B  94     186.517 135.797  48.627  1.00  0.00           O  
ATOM   1618  H   GLY B  94     190.612 135.763  47.644  1.00  0.00           H  
ATOM   1619 1HA  GLY B  94     189.207 134.779  49.265  1.00  0.00           H  
ATOM   1620 2HA  GLY B  94     188.707 136.371  49.804  1.00  0.00           H  
ATOM   1621  N   THR B  95     187.772 135.373  46.805  1.00  0.00           N  
ATOM   1622  CA  THR B  95     186.633 135.268  45.902  1.00  0.00           C  
ATOM   1623  C   THR B  95     186.448 133.837  45.413  1.00  0.00           C  
ATOM   1624  O   THR B  95     187.337 132.998  45.554  1.00  0.00           O  
ATOM   1625  CB  THR B  95     186.794 136.211  44.695  1.00  0.00           C  
ATOM   1626  OG1 THR B  95     187.932 135.810  43.921  1.00  0.00           O  
ATOM   1627  CG2 THR B  95     186.982 137.646  45.161  1.00  0.00           C  
ATOM   1628  H   THR B  95     188.705 135.242  46.439  1.00  0.00           H  
ATOM   1629  HA  THR B  95     185.733 135.557  46.445  1.00  0.00           H  
ATOM   1630  HB  THR B  95     185.905 136.152  44.067  1.00  0.00           H  
ATOM   1631  HG1 THR B  95     187.808 136.080  43.008  1.00  0.00           H  
ATOM   1632 1HG2 THR B  95     187.093 138.298  44.295  1.00  0.00           H  
ATOM   1633 2HG2 THR B  95     186.113 137.958  45.741  1.00  0.00           H  
ATOM   1634 3HG2 THR B  95     187.874 137.713  45.782  1.00  0.00           H  
ATOM   1635  N   GLU B  96     185.286 133.571  44.824  1.00  0.00           N  
ATOM   1636  CA  GLU B  96     184.980 132.262  44.260  1.00  0.00           C  
ATOM   1637  C   GLU B  96     185.237 132.235  42.759  1.00  0.00           C  
ATOM   1638  O   GLU B  96     184.887 133.175  42.045  1.00  0.00           O  
ATOM   1639  CB  GLU B  96     183.524 131.886  44.545  1.00  0.00           C  
ATOM   1640  CG  GLU B  96     183.106 130.528  43.998  1.00  0.00           C  
ATOM   1641  CD  GLU B  96     181.663 130.209  44.266  1.00  0.00           C  
ATOM   1642  OE1 GLU B  96     180.977 131.048  44.797  1.00  0.00           O  
ATOM   1643  OE2 GLU B  96     181.245 129.122  43.939  1.00  0.00           O  
ATOM   1644  H   GLU B  96     184.599 134.308  44.749  1.00  0.00           H  
ATOM   1645  HA  GLU B  96     185.630 131.523  44.729  1.00  0.00           H  
ATOM   1646 1HB  GLU B  96     183.355 131.878  45.622  1.00  0.00           H  
ATOM   1647 2HB  GLU B  96     182.863 132.638  44.115  1.00  0.00           H  
ATOM   1648 1HG  GLU B  96     183.276 130.515  42.921  1.00  0.00           H  
ATOM   1649 2HG  GLU B  96     183.734 129.759  44.445  1.00  0.00           H  
ATOM   1650  N   VAL B  97     185.857 131.160  42.281  1.00  0.00           N  
ATOM   1651  CA  VAL B  97     186.070 130.998  40.847  1.00  0.00           C  
ATOM   1652  C   VAL B  97     185.558 129.647  40.364  1.00  0.00           C  
ATOM   1653  O   VAL B  97     185.861 128.606  40.948  1.00  0.00           O  
ATOM   1654  CB  VAL B  97     187.567 131.126  40.511  1.00  0.00           C  
ATOM   1655  CG1 VAL B  97     187.788 131.016  39.010  1.00  0.00           C  
ATOM   1656  CG2 VAL B  97     188.105 132.447  41.040  1.00  0.00           C  
ATOM   1657  H   VAL B  97     186.193 130.453  42.920  1.00  0.00           H  
ATOM   1658  HA  VAL B  97     185.523 131.785  40.326  1.00  0.00           H  
ATOM   1659  HB  VAL B  97     188.107 130.301  40.977  1.00  0.00           H  
ATOM   1660 1HG1 VAL B  97     188.852 131.109  38.790  1.00  0.00           H  
ATOM   1661 2HG1 VAL B  97     187.428 130.048  38.660  1.00  0.00           H  
ATOM   1662 3HG1 VAL B  97     187.243 131.812  38.503  1.00  0.00           H  
ATOM   1663 1HG2 VAL B  97     189.164 132.531  40.799  1.00  0.00           H  
ATOM   1664 2HG2 VAL B  97     187.561 133.272  40.578  1.00  0.00           H  
ATOM   1665 3HG2 VAL B  97     187.975 132.487  42.121  1.00  0.00           H  
ATOM   1666  N   ARG B  98     184.795 129.677  39.278  1.00  0.00           N  
ATOM   1667  CA  ARG B  98     184.297 128.470  38.631  1.00  0.00           C  
ATOM   1668  C   ARG B  98     185.180 128.069  37.457  1.00  0.00           C  
ATOM   1669  O   ARG B  98     185.400 128.862  36.541  1.00  0.00           O  
ATOM   1670  CB  ARG B  98     182.870 128.674  38.143  1.00  0.00           C  
ATOM   1671  CG  ARG B  98     182.226 127.447  37.519  1.00  0.00           C  
ATOM   1672  CD  ARG B  98     180.819 127.706  37.122  1.00  0.00           C  
ATOM   1673  NE  ARG B  98     180.733 128.632  36.003  1.00  0.00           N  
ATOM   1674  CZ  ARG B  98     180.807 128.274  34.708  1.00  0.00           C  
ATOM   1675  NH1 ARG B  98     180.969 127.011  34.382  1.00  0.00           N  
ATOM   1676  NH2 ARG B  98     180.718 129.194  33.761  1.00  0.00           N  
ATOM   1677  H   ARG B  98     184.566 130.575  38.873  1.00  0.00           H  
ATOM   1678  HA  ARG B  98     184.302 127.659  39.361  1.00  0.00           H  
ATOM   1679 1HB  ARG B  98     182.243 128.988  38.975  1.00  0.00           H  
ATOM   1680 2HB  ARG B  98     182.851 129.471  37.400  1.00  0.00           H  
ATOM   1681 1HG  ARG B  98     182.785 127.155  36.629  1.00  0.00           H  
ATOM   1682 2HG  ARG B  98     182.234 126.625  38.237  1.00  0.00           H  
ATOM   1683 1HD  ARG B  98     180.346 126.771  36.826  1.00  0.00           H  
ATOM   1684 2HD  ARG B  98     180.277 128.137  37.963  1.00  0.00           H  
ATOM   1685  HE  ARG B  98     180.608 129.614  36.215  1.00  0.00           H  
ATOM   1686 1HH1 ARG B  98     181.038 126.308  35.105  1.00  0.00           H  
ATOM   1687 2HH1 ARG B  98     181.025 126.743  33.410  1.00  0.00           H  
ATOM   1688 1HH2 ARG B  98     180.594 130.165  34.012  1.00  0.00           H  
ATOM   1689 2HH2 ARG B  98     180.774 128.926  32.790  1.00  0.00           H  
ATOM   1690  N   PHE B  99     185.681 126.839  37.483  1.00  0.00           N  
ATOM   1691  CA  PHE B  99     186.545 126.346  36.418  1.00  0.00           C  
ATOM   1692  C   PHE B  99     185.864 125.239  35.623  1.00  0.00           C  
ATOM   1693  O   PHE B  99     185.415 124.243  36.190  1.00  0.00           O  
ATOM   1694  CB  PHE B  99     187.864 125.829  36.995  1.00  0.00           C  
ATOM   1695  CG  PHE B  99     188.701 126.894  37.643  1.00  0.00           C  
ATOM   1696  CD1 PHE B  99     188.679 127.074  39.018  1.00  0.00           C  
ATOM   1697  CD2 PHE B  99     189.512 127.720  36.879  1.00  0.00           C  
ATOM   1698  CE1 PHE B  99     189.449 128.054  39.615  1.00  0.00           C  
ATOM   1699  CE2 PHE B  99     190.284 128.700  37.474  1.00  0.00           C  
ATOM   1700  CZ  PHE B  99     190.251 128.867  38.843  1.00  0.00           C  
ATOM   1701  H   PHE B  99     185.456 126.230  38.257  1.00  0.00           H  
ATOM   1702  HA  PHE B  99     186.769 127.174  35.743  1.00  0.00           H  
ATOM   1703 1HB  PHE B  99     187.658 125.059  37.739  1.00  0.00           H  
ATOM   1704 2HB  PHE B  99     188.452 125.369  36.203  1.00  0.00           H  
ATOM   1705  HD1 PHE B  99     188.045 126.430  39.629  1.00  0.00           H  
ATOM   1706  HD2 PHE B  99     189.537 127.588  35.797  1.00  0.00           H  
ATOM   1707  HE1 PHE B  99     189.421 128.184  40.697  1.00  0.00           H  
ATOM   1708  HE2 PHE B  99     190.917 129.341  36.862  1.00  0.00           H  
ATOM   1709  HZ  PHE B  99     190.857 129.640  39.313  1.00  0.00           H  
ATOM   1710  N   GLU B 100     185.798 125.412  34.308  1.00  0.00           N  
ATOM   1711  CA  GLU B 100     185.211 124.403  33.435  1.00  0.00           C  
ATOM   1712  C   GLU B 100     186.079 124.164  32.207  1.00  0.00           C  
ATOM   1713  O   GLU B 100     186.456 125.101  31.505  1.00  0.00           O  
ATOM   1714  CB  GLU B 100     183.804 124.825  33.003  1.00  0.00           C  
ATOM   1715  CG  GLU B 100     183.094 123.820  32.107  1.00  0.00           C  
ATOM   1716  CD  GLU B 100     181.713 124.263  31.710  1.00  0.00           C  
ATOM   1717  OE1 GLU B 100     181.316 125.331  32.107  1.00  0.00           O  
ATOM   1718  OE2 GLU B 100     181.055 123.531  31.009  1.00  0.00           O  
ATOM   1719  H   GLU B 100     186.175 126.256  33.900  1.00  0.00           H  
ATOM   1720  HA  GLU B 100     185.140 123.466  33.988  1.00  0.00           H  
ATOM   1721 1HB  GLU B 100     183.184 124.982  33.887  1.00  0.00           H  
ATOM   1722 2HB  GLU B 100     183.856 125.772  32.467  1.00  0.00           H  
ATOM   1723 1HG  GLU B 100     183.688 123.669  31.206  1.00  0.00           H  
ATOM   1724 2HG  GLU B 100     183.028 122.865  32.628  1.00  0.00           H  
ATOM   1725  N   LYS B 101     186.401 122.901  31.954  1.00  0.00           N  
ATOM   1726  CA  LYS B 101     187.233 122.553  30.810  1.00  0.00           C  
ATOM   1727  C   LYS B 101     186.398 121.962  29.681  1.00  0.00           C  
ATOM   1728  O   LYS B 101     185.689 120.974  29.868  1.00  0.00           O  
ATOM   1729  CB  LYS B 101     188.329 121.570  31.222  1.00  0.00           C  
ATOM   1730  CG  LYS B 101     189.353 122.141  32.194  1.00  0.00           C  
ATOM   1731  CD  LYS B 101     190.451 121.132  32.498  1.00  0.00           C  
ATOM   1732  CE  LYS B 101     191.434 121.674  33.525  1.00  0.00           C  
ATOM   1733  NZ  LYS B 101     192.457 120.662  33.903  1.00  0.00           N  
ATOM   1734  H   LYS B 101     186.072 122.176  32.575  1.00  0.00           H  
ATOM   1735  HA  LYS B 101     187.717 123.460  30.444  1.00  0.00           H  
ATOM   1736 1HB  LYS B 101     187.876 120.695  31.690  1.00  0.00           H  
ATOM   1737 2HB  LYS B 101     188.864 121.227  30.336  1.00  0.00           H  
ATOM   1738 1HG  LYS B 101     189.803 123.037  31.764  1.00  0.00           H  
ATOM   1739 2HG  LYS B 101     188.857 122.416  33.124  1.00  0.00           H  
ATOM   1740 1HD  LYS B 101     190.005 120.214  32.882  1.00  0.00           H  
ATOM   1741 2HD  LYS B 101     190.992 120.896  31.580  1.00  0.00           H  
ATOM   1742 1HE  LYS B 101     191.939 122.549  33.118  1.00  0.00           H  
ATOM   1743 2HE  LYS B 101     190.893 121.977  34.421  1.00  0.00           H  
ATOM   1744 1HZ  LYS B 101     193.089 121.060  34.585  1.00  0.00           H  
ATOM   1745 2HZ  LYS B 101     192.000 119.852  34.300  1.00  0.00           H  
ATOM   1746 3HZ  LYS B 101     192.979 120.387  33.083  1.00  0.00           H  
ATOM   1747  N   ASP B 102     186.497 122.580  28.512  1.00  0.00           N  
ATOM   1748  CA  ASP B 102     185.862 122.085  27.296  1.00  0.00           C  
ATOM   1749  C   ASP B 102     186.897 121.574  26.302  1.00  0.00           C  
ATOM   1750  O   ASP B 102     188.099 121.618  26.566  1.00  0.00           O  
ATOM   1751  CB  ASP B 102     185.019 123.184  26.645  1.00  0.00           C  
ATOM   1752  CG  ASP B 102     183.861 122.634  25.823  1.00  0.00           C  
ATOM   1753  OD1 ASP B 102     183.915 121.485  25.451  1.00  0.00           O  
ATOM   1754  OD2 ASP B 102     182.935 123.368  25.574  1.00  0.00           O  
ATOM   1755  H   ASP B 102     187.040 123.430  28.452  1.00  0.00           H  
ATOM   1756  HA  ASP B 102     185.201 121.259  27.563  1.00  0.00           H  
ATOM   1757 1HB  ASP B 102     184.618 123.841  27.417  1.00  0.00           H  
ATOM   1758 2HB  ASP B 102     185.651 123.790  25.995  1.00  0.00           H  
ATOM   1759  N   ASP B 103     186.431 121.098  25.155  1.00  0.00           N  
ATOM   1760  CA  ASP B 103     187.322 120.483  24.178  1.00  0.00           C  
ATOM   1761  C   ASP B 103     188.179 121.531  23.477  1.00  0.00           C  
ATOM   1762  O   ASP B 103     187.820 122.024  22.407  1.00  0.00           O  
ATOM   1763  CB  ASP B 103     186.520 119.694  23.141  1.00  0.00           C  
ATOM   1764  CG  ASP B 103     187.401 118.874  22.208  1.00  0.00           C  
ATOM   1765  OD1 ASP B 103     188.599 118.932  22.351  1.00  0.00           O  
ATOM   1766  OD2 ASP B 103     186.867 118.196  21.364  1.00  0.00           O  
ATOM   1767  H   ASP B 103     185.442 121.156  24.958  1.00  0.00           H  
ATOM   1768  HA  ASP B 103     187.987 119.795  24.701  1.00  0.00           H  
ATOM   1769 1HB  ASP B 103     185.830 119.021  23.650  1.00  0.00           H  
ATOM   1770 2HB  ASP B 103     185.924 120.383  22.541  1.00  0.00           H  
ATOM   1771  N   GLY B 104     189.313 121.862  24.087  1.00  0.00           N  
ATOM   1772  CA  GLY B 104     190.239 122.839  23.528  1.00  0.00           C  
ATOM   1773  C   GLY B 104     189.894 124.250  23.985  1.00  0.00           C  
ATOM   1774  O   GLY B 104     190.427 125.226  23.458  1.00  0.00           O  
ATOM   1775  H   GLY B 104     189.543 121.411  24.961  1.00  0.00           H  
ATOM   1776 1HA  GLY B 104     191.257 122.592  23.832  1.00  0.00           H  
ATOM   1777 2HA  GLY B 104     190.209 122.787  22.440  1.00  0.00           H  
ATOM   1778  N   PHE B 105     189.008 124.364  24.972  1.00  0.00           N  
ATOM   1779  CA  PHE B 105     188.561 125.674  25.426  1.00  0.00           C  
ATOM   1780  C   PHE B 105     188.354 125.693  26.935  1.00  0.00           C  
ATOM   1781  O   PHE B 105     187.750 124.782  27.502  1.00  0.00           O  
ATOM   1782  CB  PHE B 105     187.261 126.068  24.722  1.00  0.00           C  
ATOM   1783  CG  PHE B 105     186.725 127.407  25.144  1.00  0.00           C  
ATOM   1784  CD1 PHE B 105     187.081 128.559  24.459  1.00  0.00           C  
ATOM   1785  CD2 PHE B 105     185.866 127.517  26.227  1.00  0.00           C  
ATOM   1786  CE1 PHE B 105     186.589 129.791  24.846  1.00  0.00           C  
ATOM   1787  CE2 PHE B 105     185.372 128.747  26.615  1.00  0.00           C  
ATOM   1788  CZ  PHE B 105     185.734 129.885  25.924  1.00  0.00           C  
ATOM   1789  H   PHE B 105     188.638 123.531  25.408  1.00  0.00           H  
ATOM   1790  HA  PHE B 105     189.331 126.407  25.180  1.00  0.00           H  
ATOM   1791 1HB  PHE B 105     187.423 126.091  23.645  1.00  0.00           H  
ATOM   1792 2HB  PHE B 105     186.497 125.318  24.923  1.00  0.00           H  
ATOM   1793  HD1 PHE B 105     187.756 128.485  23.606  1.00  0.00           H  
ATOM   1794  HD2 PHE B 105     185.580 126.617  26.773  1.00  0.00           H  
ATOM   1795  HE1 PHE B 105     186.876 130.689  24.299  1.00  0.00           H  
ATOM   1796  HE2 PHE B 105     184.696 128.819  27.468  1.00  0.00           H  
ATOM   1797  HZ  PHE B 105     185.347 130.856  26.230  1.00  0.00           H  
ATOM   1798  N   LEU B 106     188.858 126.739  27.583  1.00  0.00           N  
ATOM   1799  CA  LEU B 106     188.795 126.851  29.035  1.00  0.00           C  
ATOM   1800  C   LEU B 106     187.945 128.042  29.459  1.00  0.00           C  
ATOM   1801  O   LEU B 106     188.111 129.149  28.945  1.00  0.00           O  
ATOM   1802  CB  LEU B 106     190.208 126.990  29.617  1.00  0.00           C  
ATOM   1803  CG  LEU B 106     190.282 127.268  31.124  1.00  0.00           C  
ATOM   1804  CD1 LEU B 106     189.770 126.055  31.890  1.00  0.00           C  
ATOM   1805  CD2 LEU B 106     191.717 127.592  31.511  1.00  0.00           C  
ATOM   1806  H   LEU B 106     189.297 127.479  27.055  1.00  0.00           H  
ATOM   1807  HA  LEU B 106     188.346 125.941  29.434  1.00  0.00           H  
ATOM   1808 1HB  LEU B 106     190.756 126.069  29.423  1.00  0.00           H  
ATOM   1809 2HB  LEU B 106     190.716 127.806  29.105  1.00  0.00           H  
ATOM   1810  HG  LEU B 106     189.639 128.113  31.371  1.00  0.00           H  
ATOM   1811 1HD1 LEU B 106     189.822 126.252  32.961  1.00  0.00           H  
ATOM   1812 2HD1 LEU B 106     188.735 125.857  31.609  1.00  0.00           H  
ATOM   1813 3HD1 LEU B 106     190.384 125.188  31.651  1.00  0.00           H  
ATOM   1814 1HD2 LEU B 106     191.769 127.790  32.582  1.00  0.00           H  
ATOM   1815 2HD2 LEU B 106     192.360 126.747  31.266  1.00  0.00           H  
ATOM   1816 3HD2 LEU B 106     192.051 128.473  30.962  1.00  0.00           H  
ATOM   1817  N   THR B 107     187.034 127.812  30.397  1.00  0.00           N  
ATOM   1818  CA  THR B 107     186.261 128.899  30.986  1.00  0.00           C  
ATOM   1819  C   THR B 107     186.714 129.189  32.410  1.00  0.00           C  
ATOM   1820  O   THR B 107     186.743 128.295  33.258  1.00  0.00           O  
ATOM   1821  CB  THR B 107     184.755 128.577  30.979  1.00  0.00           C  
ATOM   1822  OG1 THR B 107     184.311 128.389  29.629  1.00  0.00           O  
ATOM   1823  CG2 THR B 107     183.964 129.708  31.616  1.00  0.00           C  
ATOM   1824  H   THR B 107     186.879 126.867  30.718  1.00  0.00           H  
ATOM   1825  HA  THR B 107     186.419 129.798  30.390  1.00  0.00           H  
ATOM   1826  HB  THR B 107     184.577 127.657  31.536  1.00  0.00           H  
ATOM   1827  HG1 THR B 107     184.759 127.631  29.247  1.00  0.00           H  
ATOM   1828 1HG2 THR B 107     182.902 129.463  31.603  1.00  0.00           H  
ATOM   1829 2HG2 THR B 107     184.292 129.846  32.647  1.00  0.00           H  
ATOM   1830 3HG2 THR B 107     184.130 130.628  31.057  1.00  0.00           H  
ATOM   1831  N   ILE B 108     187.080 130.439  32.668  1.00  0.00           N  
ATOM   1832  CA  ILE B 108     187.356 130.880  34.031  1.00  0.00           C  
ATOM   1833  C   ILE B 108     186.432 132.019  34.440  1.00  0.00           C  
ATOM   1834  O   ILE B 108     186.551 133.136  33.937  1.00  0.00           O  
ATOM   1835  CB  ILE B 108     188.821 131.331  34.176  1.00  0.00           C  
ATOM   1836  CG1 ILE B 108     189.771 130.191  33.800  1.00  0.00           C  
ATOM   1837  CG2 ILE B 108     189.093 131.808  35.595  1.00  0.00           C  
ATOM   1838  CD1 ILE B 108     191.224 130.602  33.734  1.00  0.00           C  
ATOM   1839  H   ILE B 108     187.177 131.091  31.903  1.00  0.00           H  
ATOM   1840  HA  ILE B 108     187.185 130.044  34.706  1.00  0.00           H  
ATOM   1841  HB  ILE B 108     189.021 132.148  33.484  1.00  0.00           H  
ATOM   1842 1HG1 ILE B 108     189.677 129.385  34.528  1.00  0.00           H  
ATOM   1843 2HG1 ILE B 108     189.487 129.786  32.828  1.00  0.00           H  
ATOM   1844 1HG2 ILE B 108     190.133 132.122  35.680  1.00  0.00           H  
ATOM   1845 2HG2 ILE B 108     188.440 132.648  35.827  1.00  0.00           H  
ATOM   1846 3HG2 ILE B 108     188.901 130.995  36.295  1.00  0.00           H  
ATOM   1847 1HD1 ILE B 108     191.834 129.741  33.461  1.00  0.00           H  
ATOM   1848 2HD1 ILE B 108     191.346 131.385  32.984  1.00  0.00           H  
ATOM   1849 3HD1 ILE B 108     191.540 130.977  34.706  1.00  0.00           H  
ATOM   1850  N   GLU B 109     185.512 131.739  35.357  1.00  0.00           N  
ATOM   1851  CA  GLU B 109     184.576 132.759  35.815  1.00  0.00           C  
ATOM   1852  C   GLU B 109     184.905 133.214  37.231  1.00  0.00           C  
ATOM   1853  O   GLU B 109     184.858 132.420  38.171  1.00  0.00           O  
ATOM   1854  CB  GLU B 109     183.141 132.230  35.758  1.00  0.00           C  
ATOM   1855  CG  GLU B 109     182.085 133.229  36.207  1.00  0.00           C  
ATOM   1856  CD  GLU B 109     180.682 132.719  36.025  1.00  0.00           C  
ATOM   1857  OE1 GLU B 109     180.528 131.607  35.579  1.00  0.00           O  
ATOM   1858  OE2 GLU B 109     179.764 133.442  36.332  1.00  0.00           O  
ATOM   1859  H   GLU B 109     185.473 130.811  35.754  1.00  0.00           H  
ATOM   1860  HA  GLU B 109     184.655 133.623  35.154  1.00  0.00           H  
ATOM   1861 1HB  GLU B 109     182.905 131.928  34.738  1.00  0.00           H  
ATOM   1862 2HB  GLU B 109     183.055 131.346  36.389  1.00  0.00           H  
ATOM   1863 1HG  GLU B 109     182.241 133.459  37.261  1.00  0.00           H  
ATOM   1864 2HG  GLU B 109     182.207 134.151  35.640  1.00  0.00           H  
ATOM   1865  N   VAL B 110     185.244 134.491  37.384  1.00  0.00           N  
ATOM   1866  CA  VAL B 110     185.658 135.003  38.684  1.00  0.00           C  
ATOM   1867  C   VAL B 110     184.631 135.980  39.243  1.00  0.00           C  
ATOM   1868  O   VAL B 110     184.282 136.969  38.600  1.00  0.00           O  
ATOM   1869  CB  VAL B 110     187.023 135.707  38.571  1.00  0.00           C  
ATOM   1870  CG1 VAL B 110     187.498 136.171  39.940  1.00  0.00           C  
ATOM   1871  CG2 VAL B 110     188.039 134.768  37.938  1.00  0.00           C  
ATOM   1872  H   VAL B 110     185.225 135.108  36.585  1.00  0.00           H  
ATOM   1873  HA  VAL B 110     185.752 134.163  39.373  1.00  0.00           H  
ATOM   1874  HB  VAL B 110     186.913 136.596  37.950  1.00  0.00           H  
ATOM   1875 1HG1 VAL B 110     188.464 136.667  39.841  1.00  0.00           H  
ATOM   1876 2HG1 VAL B 110     186.774 136.870  40.358  1.00  0.00           H  
ATOM   1877 3HG1 VAL B 110     187.598 135.311  40.602  1.00  0.00           H  
ATOM   1878 1HG2 VAL B 110     189.002 135.272  37.861  1.00  0.00           H  
ATOM   1879 2HG2 VAL B 110     188.144 133.876  38.556  1.00  0.00           H  
ATOM   1880 3HG2 VAL B 110     187.698 134.481  36.943  1.00  0.00           H  
ATOM   1881  N   LYS B 111     184.154 135.702  40.453  1.00  0.00           N  
ATOM   1882  CA  LYS B 111     183.221 136.595  41.128  1.00  0.00           C  
ATOM   1883  C   LYS B 111     183.957 137.714  41.854  1.00  0.00           C  
ATOM   1884  O   LYS B 111     185.080 137.526  42.321  1.00  0.00           O  
ATOM   1885  CB  LYS B 111     182.349 135.814  42.113  1.00  0.00           C  
ATOM   1886  CG  LYS B 111     181.440 134.778  41.464  1.00  0.00           C  
ATOM   1887  CD  LYS B 111     180.561 134.089  42.497  1.00  0.00           C  
ATOM   1888  CE  LYS B 111     179.777 132.940  41.880  1.00  0.00           C  
ATOM   1889  NZ  LYS B 111     179.011 132.177  42.902  1.00  0.00           N  
ATOM   1890  H   LYS B 111     184.449 134.854  40.916  1.00  0.00           H  
ATOM   1891  HA  LYS B 111     182.575 137.052  40.378  1.00  0.00           H  
ATOM   1892 1HB  LYS B 111     182.985 135.297  42.831  1.00  0.00           H  
ATOM   1893 2HB  LYS B 111     181.720 136.507  42.671  1.00  0.00           H  
ATOM   1894 1HG  LYS B 111     180.804 135.266  40.724  1.00  0.00           H  
ATOM   1895 2HG  LYS B 111     182.046 134.029  40.956  1.00  0.00           H  
ATOM   1896 1HD  LYS B 111     181.184 133.702  43.304  1.00  0.00           H  
ATOM   1897 2HD  LYS B 111     179.860 134.811  42.916  1.00  0.00           H  
ATOM   1898 1HE  LYS B 111     179.082 133.332  41.139  1.00  0.00           H  
ATOM   1899 2HE  LYS B 111     180.464 132.260  41.376  1.00  0.00           H  
ATOM   1900 1HZ  LYS B 111     178.506 131.426  42.453  1.00  0.00           H  
ATOM   1901 2HZ  LYS B 111     179.649 131.793  43.584  1.00  0.00           H  
ATOM   1902 3HZ  LYS B 111     178.356 132.794  43.362  1.00  0.00           H  
ATOM   1903  N   ASN B 112     183.313 138.875  41.953  1.00  0.00           N  
ATOM   1904  CA  ASN B 112     183.836 139.997  42.724  1.00  0.00           C  
ATOM   1905  C   ASN B 112     185.262 140.333  42.309  1.00  0.00           C  
ATOM   1906  O   ASN B 112     186.111 140.608  43.157  1.00  0.00           O  
ATOM   1907  CB  ASN B 112     183.767 139.700  44.211  1.00  0.00           C  
ATOM   1908  CG  ASN B 112     182.359 139.491  44.694  1.00  0.00           C  
ATOM   1909  OD1 ASN B 112     181.425 140.152  44.227  1.00  0.00           O  
ATOM   1910  ND2 ASN B 112     182.189 138.584  45.622  1.00  0.00           N  
ATOM   1911  H   ASN B 112     182.421 138.979  41.490  1.00  0.00           H  
ATOM   1912  HA  ASN B 112     183.222 140.875  42.515  1.00  0.00           H  
ATOM   1913 1HB  ASN B 112     184.351 138.805  44.431  1.00  0.00           H  
ATOM   1914 2HB  ASN B 112     184.212 140.526  44.767  1.00  0.00           H  
ATOM   1915 1HD2 ASN B 112     181.273 138.403  45.982  1.00  0.00           H  
ATOM   1916 2HD2 ASN B 112     182.974 138.073  45.971  1.00  0.00           H  
ATOM   1917  N   LEU B 113     185.522 140.320  41.006  1.00  0.00           N  
ATOM   1918  CA  LEU B 113     186.856 140.614  40.497  1.00  0.00           C  
ATOM   1919  C   LEU B 113     187.021 142.100  40.208  1.00  0.00           C  
ATOM   1920  O   LEU B 113     186.232 142.691  39.471  1.00  0.00           O  
ATOM   1921  CB  LEU B 113     187.126 139.805  39.222  1.00  0.00           C  
ATOM   1922  CG  LEU B 113     188.495 140.031  38.568  1.00  0.00           C  
ATOM   1923  CD1 LEU B 113     189.593 139.560  39.513  1.00  0.00           C  
ATOM   1924  CD2 LEU B 113     188.555 139.283  37.244  1.00  0.00           C  
ATOM   1925  H   LEU B 113     184.782 140.097  40.355  1.00  0.00           H  
ATOM   1926  HA  LEU B 113     187.585 140.327  41.254  1.00  0.00           H  
ATOM   1927 1HB  LEU B 113     187.042 138.745  39.458  1.00  0.00           H  
ATOM   1928 2HB  LEU B 113     186.362 140.053  38.485  1.00  0.00           H  
ATOM   1929  HG  LEU B 113     188.642 141.096  38.390  1.00  0.00           H  
ATOM   1930 1HD1 LEU B 113     190.566 139.721  39.049  1.00  0.00           H  
ATOM   1931 2HD1 LEU B 113     189.538 140.125  40.444  1.00  0.00           H  
ATOM   1932 3HD1 LEU B 113     189.462 138.499  39.723  1.00  0.00           H  
ATOM   1933 1HD2 LEU B 113     189.529 139.444  36.780  1.00  0.00           H  
ATOM   1934 2HD2 LEU B 113     188.410 138.217  37.421  1.00  0.00           H  
ATOM   1935 3HD2 LEU B 113     187.772 139.652  36.582  1.00  0.00           H  
ATOM   1936  N   SER B 114     188.059 142.695  40.785  1.00  0.00           N  
ATOM   1937  CA  SER B 114     188.353 144.107  40.573  1.00  0.00           C  
ATOM   1938  C   SER B 114     188.933 144.346  39.184  1.00  0.00           C  
ATOM   1939  O   SER B 114     189.411 143.413  38.538  1.00  0.00           O  
ATOM   1940  CB  SER B 114     189.323 144.603  41.628  1.00  0.00           C  
ATOM   1941  OG  SER B 114     190.590 144.030  41.453  1.00  0.00           O  
ATOM   1942  H   SER B 114     188.668 142.154  41.383  1.00  0.00           H  
ATOM   1943  HA  SER B 114     187.434 144.686  40.650  1.00  0.00           H  
ATOM   1944 1HB  SER B 114     189.401 145.688  41.570  1.00  0.00           H  
ATOM   1945 2HB  SER B 114     188.942 144.354  42.617  1.00  0.00           H  
ATOM   1946  HG  SER B 114     191.176 144.496  42.055  1.00  0.00           H  
ATOM   1947  N   GLU B 115     188.888 145.598  38.733  1.00  0.00           N  
ATOM   1948  CA  GLU B 115     189.419 145.980  37.430  1.00  0.00           C  
ATOM   1949  C   GLU B 115     190.919 145.728  37.351  1.00  0.00           C  
ATOM   1950  O   GLU B 115     191.423 145.281  36.320  1.00  0.00           O  
ATOM   1951  CB  GLU B 115     189.125 147.455  37.146  1.00  0.00           C  
ATOM   1952  CG  GLU B 115     189.646 147.953  35.806  1.00  0.00           C  
ATOM   1953  CD  GLU B 115     189.279 149.385  35.531  1.00  0.00           C  
ATOM   1954  OE1 GLU B 115     188.370 149.876  36.155  1.00  0.00           O  
ATOM   1955  OE2 GLU B 115     189.910 149.989  34.696  1.00  0.00           O  
ATOM   1956  H   GLU B 115     188.469 146.310  39.312  1.00  0.00           H  
ATOM   1957  HA  GLU B 115     188.932 145.375  36.666  1.00  0.00           H  
ATOM   1958 1HB  GLU B 115     188.048 147.622  37.170  1.00  0.00           H  
ATOM   1959 2HB  GLU B 115     189.569 148.072  37.928  1.00  0.00           H  
ATOM   1960 1HG  GLU B 115     190.732 147.859  35.792  1.00  0.00           H  
ATOM   1961 2HG  GLU B 115     189.244 147.322  35.014  1.00  0.00           H  
ATOM   1962  N   GLU B 116     191.633 146.025  38.434  1.00  0.00           N  
ATOM   1963  CA  GLU B 116     193.087 145.917  38.443  1.00  0.00           C  
ATOM   1964  C   GLU B 116     193.533 144.472  38.270  1.00  0.00           C  
ATOM   1965  O   GLU B 116     194.446 144.183  37.496  1.00  0.00           O  
ATOM   1966  CB  GLU B 116     193.656 146.484  39.746  1.00  0.00           C  
ATOM   1967  CG  GLU B 116     193.434 147.978  39.931  1.00  0.00           C  
ATOM   1968  CD  GLU B 116     192.041 148.310  40.391  1.00  0.00           C  
ATOM   1969  OE1 GLU B 116     191.297 147.402  40.672  1.00  0.00           O  
ATOM   1970  OE2 GLU B 116     191.722 149.473  40.461  1.00  0.00           O  
ATOM   1971  H   GLU B 116     191.159 146.328  39.272  1.00  0.00           H  
ATOM   1972  HA  GLU B 116     193.483 146.497  37.609  1.00  0.00           H  
ATOM   1973 1HB  GLU B 116     193.203 145.971  40.594  1.00  0.00           H  
ATOM   1974 2HB  GLU B 116     194.729 146.298  39.785  1.00  0.00           H  
ATOM   1975 1HG  GLU B 116     194.145 148.352  40.667  1.00  0.00           H  
ATOM   1976 2HG  GLU B 116     193.629 148.484  38.987  1.00  0.00           H  
ATOM   1977  N   ARG B 117     192.878 143.568  38.991  1.00  0.00           N  
ATOM   1978  CA  ARG B 117     193.201 142.147  38.920  1.00  0.00           C  
ATOM   1979  C   ARG B 117     192.789 141.554  37.578  1.00  0.00           C  
ATOM   1980  O   ARG B 117     193.467 140.676  37.046  1.00  0.00           O  
ATOM   1981  CB  ARG B 117     192.511 141.384  40.041  1.00  0.00           C  
ATOM   1982  CG  ARG B 117     193.053 141.665  41.434  1.00  0.00           C  
ATOM   1983  CD  ARG B 117     194.486 141.294  41.551  1.00  0.00           C  
ATOM   1984  NE  ARG B 117     194.918 141.229  42.938  1.00  0.00           N  
ATOM   1985  CZ  ARG B 117     196.203 141.269  43.341  1.00  0.00           C  
ATOM   1986  NH1 ARG B 117     197.167 141.375  42.455  1.00  0.00           N  
ATOM   1987  NH2 ARG B 117     196.493 141.203  44.629  1.00  0.00           N  
ATOM   1988  H   ARG B 117     192.137 143.871  39.605  1.00  0.00           H  
ATOM   1989  HA  ARG B 117     194.280 142.033  39.033  1.00  0.00           H  
ATOM   1990 1HB  ARG B 117     191.449 141.626  40.045  1.00  0.00           H  
ATOM   1991 2HB  ARG B 117     192.602 140.313  39.861  1.00  0.00           H  
ATOM   1992 1HG  ARG B 117     192.955 142.728  41.655  1.00  0.00           H  
ATOM   1993 2HG  ARG B 117     192.488 141.088  42.167  1.00  0.00           H  
ATOM   1994 1HD  ARG B 117     194.647 140.316  41.097  1.00  0.00           H  
ATOM   1995 2HD  ARG B 117     195.097 142.036  41.038  1.00  0.00           H  
ATOM   1996  HE  ARG B 117     194.204 141.147  43.649  1.00  0.00           H  
ATOM   1997 1HH1 ARG B 117     196.946 141.426  41.471  1.00  0.00           H  
ATOM   1998 2HH1 ARG B 117     198.130 141.406  42.758  1.00  0.00           H  
ATOM   1999 1HH2 ARG B 117     195.751 141.122  45.311  1.00  0.00           H  
ATOM   2000 2HH2 ARG B 117     197.455 141.234  44.932  1.00  0.00           H  
ATOM   2001  N   LEU B 118     191.679 142.045  37.037  1.00  0.00           N  
ATOM   2002  CA  LEU B 118     191.204 141.615  35.727  1.00  0.00           C  
ATOM   2003  C   LEU B 118     192.247 141.878  34.649  1.00  0.00           C  
ATOM   2004  O   LEU B 118     192.554 140.998  33.844  1.00  0.00           O  
ATOM   2005  CB  LEU B 118     189.900 142.339  35.371  1.00  0.00           C  
ATOM   2006  CG  LEU B 118     189.167 141.818  34.128  1.00  0.00           C  
ATOM   2007  CD1 LEU B 118     187.665 141.984  34.317  1.00  0.00           C  
ATOM   2008  CD2 LEU B 118     189.651 142.572  32.899  1.00  0.00           C  
ATOM   2009  H   LEU B 118     191.151 142.743  37.543  1.00  0.00           H  
ATOM   2010  HA  LEU B 118     191.016 140.541  35.763  1.00  0.00           H  
ATOM   2011 1HB  LEU B 118     189.217 142.260  36.216  1.00  0.00           H  
ATOM   2012 2HB  LEU B 118     190.121 143.394  35.207  1.00  0.00           H  
ATOM   2013  HG  LEU B 118     189.371 140.754  34.005  1.00  0.00           H  
ATOM   2014 1HD1 LEU B 118     187.144 141.613  33.434  1.00  0.00           H  
ATOM   2015 2HD1 LEU B 118     187.343 141.419  35.191  1.00  0.00           H  
ATOM   2016 3HD1 LEU B 118     187.431 143.039  34.459  1.00  0.00           H  
ATOM   2017 1HD2 LEU B 118     189.130 142.201  32.016  1.00  0.00           H  
ATOM   2018 2HD2 LEU B 118     189.446 143.636  33.021  1.00  0.00           H  
ATOM   2019 3HD2 LEU B 118     190.724 142.421  32.779  1.00  0.00           H  
ATOM   2020  N   ARG B 119     192.794 143.089  34.649  1.00  0.00           N  
ATOM   2021  CA  ARG B 119     193.804 143.482  33.675  1.00  0.00           C  
ATOM   2022  C   ARG B 119     195.058 142.625  33.805  1.00  0.00           C  
ATOM   2023  O   ARG B 119     195.638 142.209  32.803  1.00  0.00           O  
ATOM   2024  CB  ARG B 119     194.174 144.947  33.850  1.00  0.00           C  
ATOM   2025  CG  ARG B 119     193.095 145.933  33.434  1.00  0.00           C  
ATOM   2026  CD  ARG B 119     193.510 147.338  33.680  1.00  0.00           C  
ATOM   2027  NE  ARG B 119     192.434 148.277  33.405  1.00  0.00           N  
ATOM   2028  CZ  ARG B 119     192.127 148.754  32.183  1.00  0.00           C  
ATOM   2029  NH1 ARG B 119     192.822 148.370  31.135  1.00  0.00           N  
ATOM   2030  NH2 ARG B 119     191.128 149.606  32.037  1.00  0.00           N  
ATOM   2031  H   ARG B 119     192.500 143.759  35.345  1.00  0.00           H  
ATOM   2032  HA  ARG B 119     193.393 143.344  32.675  1.00  0.00           H  
ATOM   2033 1HB  ARG B 119     194.412 145.140  34.895  1.00  0.00           H  
ATOM   2034 2HB  ARG B 119     195.067 145.169  33.265  1.00  0.00           H  
ATOM   2035 1HG  ARG B 119     192.887 145.818  32.370  1.00  0.00           H  
ATOM   2036 2HG  ARG B 119     192.185 145.740  34.004  1.00  0.00           H  
ATOM   2037 1HD  ARG B 119     193.805 147.453  34.722  1.00  0.00           H  
ATOM   2038 2HD  ARG B 119     194.352 147.587  33.035  1.00  0.00           H  
ATOM   2039  HE  ARG B 119     191.877 148.596  34.187  1.00  0.00           H  
ATOM   2040 1HH1 ARG B 119     193.586 147.719  31.246  1.00  0.00           H  
ATOM   2041 2HH1 ARG B 119     192.593 148.727  30.218  1.00  0.00           H  
ATOM   2042 1HH2 ARG B 119     190.594 149.901  32.843  1.00  0.00           H  
ATOM   2043 2HH2 ARG B 119     190.899 149.963  31.121  1.00  0.00           H  
ATOM   2044  N   GLU B 120     195.462 142.353  35.044  1.00  0.00           N  
ATOM   2045  CA  GLU B 120     196.630 141.519  35.304  1.00  0.00           C  
ATOM   2046  C   GLU B 120     196.423 140.103  34.783  1.00  0.00           C  
ATOM   2047  O   GLU B 120     197.313 139.523  34.162  1.00  0.00           O  
ATOM   2048  CB  GLU B 120     196.937 141.482  36.803  1.00  0.00           C  
ATOM   2049  CG  GLU B 120     197.479 142.788  37.366  1.00  0.00           C  
ATOM   2050  CD  GLU B 120     197.594 142.776  38.865  1.00  0.00           C  
ATOM   2051  OE1 GLU B 120     197.119 141.845  39.471  1.00  0.00           O  
ATOM   2052  OE2 GLU B 120     198.158 143.698  39.405  1.00  0.00           O  
ATOM   2053  H   GLU B 120     194.945 142.727  35.827  1.00  0.00           H  
ATOM   2054  HA  GLU B 120     197.486 141.952  34.786  1.00  0.00           H  
ATOM   2055 1HB  GLU B 120     196.030 141.232  37.354  1.00  0.00           H  
ATOM   2056 2HB  GLU B 120     197.669 140.701  37.005  1.00  0.00           H  
ATOM   2057 1HG  GLU B 120     198.465 142.974  36.939  1.00  0.00           H  
ATOM   2058 2HG  GLU B 120     196.823 143.603  37.063  1.00  0.00           H  
ATOM   2059  N   ILE B 121     195.237 139.557  35.037  1.00  0.00           N  
ATOM   2060  CA  ILE B 121     194.898 138.206  34.603  1.00  0.00           C  
ATOM   2061  C   ILE B 121     194.804 138.122  33.085  1.00  0.00           C  
ATOM   2062  O   ILE B 121     195.341 137.197  32.475  1.00  0.00           O  
ATOM   2063  CB  ILE B 121     193.568 137.746  35.227  1.00  0.00           C  
ATOM   2064  CG1 ILE B 121     193.720 137.570  36.740  1.00  0.00           C  
ATOM   2065  CG2 ILE B 121     193.097 136.452  34.581  1.00  0.00           C  
ATOM   2066  CD1 ILE B 121     192.405 137.461  37.477  1.00  0.00           C  
ATOM   2067  H   ILE B 121     194.545 140.094  35.540  1.00  0.00           H  
ATOM   2068  HA  ILE B 121     195.686 137.530  34.934  1.00  0.00           H  
ATOM   2069  HB  ILE B 121     192.810 138.514  35.074  1.00  0.00           H  
ATOM   2070 1HG1 ILE B 121     194.301 136.672  36.945  1.00  0.00           H  
ATOM   2071 2HG1 ILE B 121     194.271 138.416  37.151  1.00  0.00           H  
ATOM   2072 1HG2 ILE B 121     192.156 136.141  35.034  1.00  0.00           H  
ATOM   2073 2HG2 ILE B 121     192.951 136.611  33.514  1.00  0.00           H  
ATOM   2074 3HG2 ILE B 121     193.847 135.676  34.734  1.00  0.00           H  
ATOM   2075 1HD1 ILE B 121     192.594 137.338  38.544  1.00  0.00           H  
ATOM   2076 2HD1 ILE B 121     191.820 138.367  37.315  1.00  0.00           H  
ATOM   2077 3HD1 ILE B 121     191.850 136.600  37.107  1.00  0.00           H  
ATOM   2078  N   ALA B 122     194.128 139.095  32.480  1.00  0.00           N  
ATOM   2079  CA  ALA B 122     193.877 139.079  31.045  1.00  0.00           C  
ATOM   2080  C   ALA B 122     195.176 138.972  30.259  1.00  0.00           C  
ATOM   2081  O   ALA B 122     195.266 138.210  29.297  1.00  0.00           O  
ATOM   2082  CB  ALA B 122     193.108 140.325  30.628  1.00  0.00           C  
ATOM   2083  H   ALA B 122     193.778 139.868  33.028  1.00  0.00           H  
ATOM   2084  HA  ALA B 122     193.258 138.212  30.811  1.00  0.00           H  
ATOM   2085 1HB  ALA B 122     192.928 140.299  29.553  1.00  0.00           H  
ATOM   2086 2HB  ALA B 122     192.154 140.357  31.155  1.00  0.00           H  
ATOM   2087 3HB  ALA B 122     193.690 141.211  30.876  1.00  0.00           H  
ATOM   2088  N   GLU B 123     196.181 139.738  30.676  1.00  0.00           N  
ATOM   2089  CA  GLU B 123     197.493 139.691  30.040  1.00  0.00           C  
ATOM   2090  C   GLU B 123     198.181 138.357  30.296  1.00  0.00           C  
ATOM   2091  O   GLU B 123     198.730 137.750  29.377  1.00  0.00           O  
ATOM   2092  CB  GLU B 123     198.373 140.835  30.549  1.00  0.00           C  
ATOM   2093  CG  GLU B 123     199.772 140.866  29.950  1.00  0.00           C  
ATOM   2094  CD  GLU B 123     200.608 141.999  30.474  1.00  0.00           C  
ATOM   2095  OE1 GLU B 123     200.056 142.895  31.066  1.00  0.00           O  
ATOM   2096  OE2 GLU B 123     201.801 141.969  30.283  1.00  0.00           O  
ATOM   2097  H   GLU B 123     196.033 140.366  31.453  1.00  0.00           H  
ATOM   2098  HA  GLU B 123     197.360 139.805  28.964  1.00  0.00           H  
ATOM   2099 1HB  GLU B 123     197.893 141.790  30.327  1.00  0.00           H  
ATOM   2100 2HB  GLU B 123     198.474 140.764  31.631  1.00  0.00           H  
ATOM   2101 1HG  GLU B 123     200.273 139.925  30.176  1.00  0.00           H  
ATOM   2102 2HG  GLU B 123     199.690 140.952  28.867  1.00  0.00           H  
ATOM   2103  N   TYR B 124     198.144 137.908  31.546  1.00  0.00           N  
ATOM   2104  CA  TYR B 124     198.765 136.642  31.919  1.00  0.00           C  
ATOM   2105  C   TYR B 124     198.222 135.494  31.078  1.00  0.00           C  
ATOM   2106  O   TYR B 124     198.992 134.696  30.543  1.00  0.00           O  
ATOM   2107  CB  TYR B 124     198.548 136.358  33.407  1.00  0.00           C  
ATOM   2108  CG  TYR B 124     199.055 135.003  33.850  1.00  0.00           C  
ATOM   2109  CD1 TYR B 124     200.383 134.845  34.218  1.00  0.00           C  
ATOM   2110  CD2 TYR B 124     198.192 133.918  33.888  1.00  0.00           C  
ATOM   2111  CE1 TYR B 124     200.846 133.608  34.622  1.00  0.00           C  
ATOM   2112  CE2 TYR B 124     198.655 132.681  34.292  1.00  0.00           C  
ATOM   2113  CZ  TYR B 124     199.976 132.524  34.658  1.00  0.00           C  
ATOM   2114  OH  TYR B 124     200.437 131.292  35.060  1.00  0.00           O  
ATOM   2115  H   TYR B 124     197.682 138.458  32.257  1.00  0.00           H  
ATOM   2116  HA  TYR B 124     199.836 136.713  31.730  1.00  0.00           H  
ATOM   2117 1HB  TYR B 124     199.053 137.121  34.001  1.00  0.00           H  
ATOM   2118 2HB  TYR B 124     197.485 136.414  33.638  1.00  0.00           H  
ATOM   2119  HD1 TYR B 124     201.062 135.698  34.188  1.00  0.00           H  
ATOM   2120  HD2 TYR B 124     197.148 134.041  33.598  1.00  0.00           H  
ATOM   2121  HE1 TYR B 124     201.890 133.484  34.911  1.00  0.00           H  
ATOM   2122  HE2 TYR B 124     197.976 131.828  34.320  1.00  0.00           H  
ATOM   2123  HH  TYR B 124     199.698 130.682  35.130  1.00  0.00           H  
ATOM   2124  N   LEU B 125     196.898 135.418  30.960  1.00  0.00           N  
ATOM   2125  CA  LEU B 125     196.259 134.290  30.291  1.00  0.00           C  
ATOM   2126  C   LEU B 125     196.693 134.195  28.835  1.00  0.00           C  
ATOM   2127  O   LEU B 125     196.912 133.101  28.314  1.00  0.00           O  
ATOM   2128  CB  LEU B 125     194.733 134.424  30.367  1.00  0.00           C  
ATOM   2129  CG  LEU B 125     194.122 134.285  31.768  1.00  0.00           C  
ATOM   2130  CD1 LEU B 125     192.650 134.674  31.721  1.00  0.00           C  
ATOM   2131  CD2 LEU B 125     194.295 132.855  32.258  1.00  0.00           C  
ATOM   2132  H   LEU B 125     196.321 136.154  31.341  1.00  0.00           H  
ATOM   2133  HA  LEU B 125     196.558 133.373  30.797  1.00  0.00           H  
ATOM   2134 1HB  LEU B 125     194.450 135.401  29.978  1.00  0.00           H  
ATOM   2135 2HB  LEU B 125     194.284 133.660  29.733  1.00  0.00           H  
ATOM   2136  HG  LEU B 125     194.625 134.967  32.454  1.00  0.00           H  
ATOM   2137 1HD1 LEU B 125     192.216 134.575  32.717  1.00  0.00           H  
ATOM   2138 2HD1 LEU B 125     192.557 135.707  31.387  1.00  0.00           H  
ATOM   2139 3HD1 LEU B 125     192.123 134.018  31.029  1.00  0.00           H  
ATOM   2140 1HD2 LEU B 125     193.861 132.757  33.253  1.00  0.00           H  
ATOM   2141 2HD2 LEU B 125     193.790 132.173  31.573  1.00  0.00           H  
ATOM   2142 3HD2 LEU B 125     195.356 132.610  32.298  1.00  0.00           H  
ATOM   2143  N   TRP B 126     196.822 135.348  28.185  1.00  0.00           N  
ATOM   2144  CA  TRP B 126     197.290 135.404  26.806  1.00  0.00           C  
ATOM   2145  C   TRP B 126     198.708 134.861  26.682  1.00  0.00           C  
ATOM   2146  O   TRP B 126     198.999 134.059  25.795  1.00  0.00           O  
ATOM   2147  CB  TRP B 126     197.243 136.841  26.285  1.00  0.00           C  
ATOM   2148  CG  TRP B 126     197.721 136.981  24.871  1.00  0.00           C  
ATOM   2149  CD1 TRP B 126     197.000 136.744  23.739  1.00  0.00           C  
ATOM   2150  CD2 TRP B 126     199.036 137.396  24.429  1.00  0.00           C  
ATOM   2151  NE1 TRP B 126     197.772 136.979  22.629  1.00  0.00           N  
ATOM   2152  CE2 TRP B 126     199.020 137.380  23.032  1.00  0.00           C  
ATOM   2153  CE3 TRP B 126     200.208 137.773  25.097  1.00  0.00           C  
ATOM   2154  CZ2 TRP B 126     200.133 137.726  22.281  1.00  0.00           C  
ATOM   2155  CZ3 TRP B 126     201.323 138.122  24.345  1.00  0.00           C  
ATOM   2156  CH2 TRP B 126     201.286 138.099  22.973  1.00  0.00           C  
ATOM   2157  H   TRP B 126     196.593 136.210  28.659  1.00  0.00           H  
ATOM   2158  HA  TRP B 126     196.636 134.783  26.193  1.00  0.00           H  
ATOM   2159 1HB  TRP B 126     196.220 137.215  26.339  1.00  0.00           H  
ATOM   2160 2HB  TRP B 126     197.858 137.479  26.919  1.00  0.00           H  
ATOM   2161  HD1 TRP B 126     195.962 136.415  23.720  1.00  0.00           H  
ATOM   2162  HE1 TRP B 126     197.471 136.873  21.670  1.00  0.00           H  
ATOM   2163  HE3 TRP B 126     200.242 137.796  26.186  1.00  0.00           H  
ATOM   2164  HZ2 TRP B 126     200.123 137.714  21.191  1.00  0.00           H  
ATOM   2165  HZ3 TRP B 126     202.231 138.414  24.872  1.00  0.00           H  
ATOM   2166  HH2 TRP B 126     202.179 138.379  22.414  1.00  0.00           H  
ATOM   2167  N   ARG B 127     199.586 135.303  27.579  1.00  0.00           N  
ATOM   2168  CA  ARG B 127     200.970 134.844  27.599  1.00  0.00           C  
ATOM   2169  C   ARG B 127     201.047 133.340  27.833  1.00  0.00           C  
ATOM   2170  O   ARG B 127     201.933 132.670  27.305  1.00  0.00           O  
ATOM   2171  CB  ARG B 127     201.757 135.564  28.683  1.00  0.00           C  
ATOM   2172  CG  ARG B 127     202.019 137.037  28.412  1.00  0.00           C  
ATOM   2173  CD  ARG B 127     202.821 137.660  29.496  1.00  0.00           C  
ATOM   2174  NE  ARG B 127     202.999 139.088  29.287  1.00  0.00           N  
ATOM   2175  CZ  ARG B 127     203.922 139.633  28.470  1.00  0.00           C  
ATOM   2176  NH1 ARG B 127     204.742 138.858  27.795  1.00  0.00           N  
ATOM   2177  NH2 ARG B 127     204.003 140.947  28.347  1.00  0.00           N  
ATOM   2178  H   ARG B 127     199.289 135.986  28.261  1.00  0.00           H  
ATOM   2179  HA  ARG B 127     201.423 135.069  26.633  1.00  0.00           H  
ATOM   2180 1HB  ARG B 127     201.221 135.493  29.630  1.00  0.00           H  
ATOM   2181 2HB  ARG B 127     202.723 135.076  28.817  1.00  0.00           H  
ATOM   2182 1HG  ARG B 127     202.567 137.142  27.476  1.00  0.00           H  
ATOM   2183 2HG  ARG B 127     201.069 137.569  28.340  1.00  0.00           H  
ATOM   2184 1HD  ARG B 127     202.318 137.516  30.451  1.00  0.00           H  
ATOM   2185 2HD  ARG B 127     203.807 137.196  29.531  1.00  0.00           H  
ATOM   2186  HE  ARG B 127     202.386 139.717  29.788  1.00  0.00           H  
ATOM   2187 1HH1 ARG B 127     204.680 137.854  27.889  1.00  0.00           H  
ATOM   2188 2HH1 ARG B 127     205.434 139.266  27.184  1.00  0.00           H  
ATOM   2189 1HH2 ARG B 127     203.373 141.543  28.866  1.00  0.00           H  
ATOM   2190 2HH2 ARG B 127     204.695 141.354  27.737  1.00  0.00           H  
ATOM   2191  N   VAL B 128     200.119 132.815  28.626  1.00  0.00           N  
ATOM   2192  CA  VAL B 128     200.051 131.380  28.873  1.00  0.00           C  
ATOM   2193  C   VAL B 128     199.521 130.634  27.656  1.00  0.00           C  
ATOM   2194  O   VAL B 128     200.102 129.634  27.234  1.00  0.00           O  
ATOM   2195  CB  VAL B 128     199.145 131.089  30.084  1.00  0.00           C  
ATOM   2196  CG1 VAL B 128     198.818 129.605  30.160  1.00  0.00           C  
ATOM   2197  CG2 VAL B 128     199.823 131.558  31.363  1.00  0.00           C  
ATOM   2198  H   VAL B 128     199.447 133.423  29.072  1.00  0.00           H  
ATOM   2199  HA  VAL B 128     201.057 131.019  29.094  1.00  0.00           H  
ATOM   2200  HB  VAL B 128     198.202 131.619  29.956  1.00  0.00           H  
ATOM   2201 1HG1 VAL B 128     198.177 129.417  31.022  1.00  0.00           H  
ATOM   2202 2HG1 VAL B 128     198.302 129.299  29.251  1.00  0.00           H  
ATOM   2203 3HG1 VAL B 128     199.741 129.034  30.265  1.00  0.00           H  
ATOM   2204 1HG2 VAL B 128     199.176 131.350  32.215  1.00  0.00           H  
ATOM   2205 2HG2 VAL B 128     200.769 131.031  31.487  1.00  0.00           H  
ATOM   2206 3HG2 VAL B 128     200.010 132.630  31.303  1.00  0.00           H  
ATOM   2207  N   ALA B 129     198.421 131.126  27.093  1.00  0.00           N  
ATOM   2208  CA  ALA B 129     197.750 130.445  25.992  1.00  0.00           C  
ATOM   2209  C   ALA B 129     198.576 130.518  24.714  1.00  0.00           C  
ATOM   2210  O   ALA B 129     198.610 129.565  23.934  1.00  0.00           O  
ATOM   2211  CB  ALA B 129     196.368 131.040  25.764  1.00  0.00           C  
ATOM   2212  H   ALA B 129     198.036 131.995  27.435  1.00  0.00           H  
ATOM   2213  HA  ALA B 129     197.622 129.395  26.262  1.00  0.00           H  
ATOM   2214 1HB  ALA B 129     195.880 130.520  24.940  1.00  0.00           H  
ATOM   2215 2HB  ALA B 129     195.770 130.927  26.669  1.00  0.00           H  
ATOM   2216 3HB  ALA B 129     196.463 132.097  25.522  1.00  0.00           H  
ATOM   2217  N   VAL B 130     199.238 131.652  24.498  1.00  0.00           N  
ATOM   2218  CA  VAL B 130     199.948 131.899  23.249  1.00  0.00           C  
ATOM   2219  C   VAL B 130     201.456 131.833  23.452  1.00  0.00           C  
ATOM   2220  O   VAL B 130     202.010 130.770  23.499  1.00  0.00           O  
ATOM   2221  OXT VAL B 130     202.092 132.846  23.563  1.00  0.00           O  
ATOM   2222  CB  VAL B 130     199.569 133.281  22.683  1.00  0.00           C  
ATOM   2223  CG1 VAL B 130     200.297 133.538  21.373  1.00  0.00           C  
ATOM   2224  CG2 VAL B 130     198.063 133.365  22.489  1.00  0.00           C  
ATOM   2225  H   VAL B 130     199.246 132.363  25.215  1.00  0.00           H  
ATOM   2226  HA  VAL B 130     199.683 131.114  22.539  1.00  0.00           H  
ATOM   2227  HB  VAL B 130     199.889 134.051  23.385  1.00  0.00           H  
ATOM   2228 1HG1 VAL B 130     200.018 134.519  20.987  1.00  0.00           H  
ATOM   2229 2HG1 VAL B 130     201.373 133.508  21.543  1.00  0.00           H  
ATOM   2230 3HG1 VAL B 130     200.022 132.772  20.648  1.00  0.00           H  
ATOM   2231 1HG2 VAL B 130     197.802 134.345  22.090  1.00  0.00           H  
ATOM   2232 2HG2 VAL B 130     197.742 132.591  21.792  1.00  0.00           H  
ATOM   2233 3HG2 VAL B 130     197.563 133.220  23.447  1.00  0.00           H  
TER                                                                             
REMARK PDBinfo-LABEL:    3 HBNet
REMARK PDBinfo-LABEL:   35 HBNet
REMARK PDBinfo-LABEL:   42 HBNet
REMARK PDBinfo-LABEL:   44 HBNet
REMARK PDBinfo-LABEL:   67 HBNet
REMARK PDBinfo-LABEL:  115 HBNet
REMARK PDBinfo-LABEL:  119 HBNet

BuriedUnsatHbonds interface_unsat_hbonds_new: 
      Unsatisfied HEAVY polar atom at residue 4: TRP  NE1
      Unsatisfied Hpol polar atom at residue 4: TRP  HE1
      Unsatisfied HEAVY polar atom at residue 8: ASN  N  
      Unsatisfied Hpol polar atom at residue 8: ASN  H  
      Unsatisfied HEAVY polar atom at residue 57: HIS  NE2
      Unsatisfied HEAVY polar atom at residue 67: SER  OG 
  all_heavy_atom_unsats = 4
  bb_heavy_atom_unsats = 1
  sc_heavy_atom_unsats = 3
  countable_nonheavy_unsats = 2


BuriedUnsatHbonds interface_unsat_hbonds_new: 
      Unsatisfied HEAVY polar atom at residue 4: TRP  NE1
      Unsatisfied Hpol polar atom at residue 4: TRP  HE1
      Unsatisfied HEAVY polar atom at residue 8: ASN  N  
      Unsatisfied Hpol polar atom at residue 8: ASN  H  
      Unsatisfied HEAVY polar atom at residue 57: HIS  NE2
      Unsatisfied HEAVY polar atom at residue 67: SER  OG 
  all_heavy_atom_unsats = 4
  bb_heavy_atom_unsats = 1
  sc_heavy_atom_unsats = 3
  countable_nonheavy_unsats = 2

interface_sc_int_area 1097.35

# All scores below are weighted scores, not raw scores.
#BEGIN_POSE_ENERGIES_TABLE 2003285_0000_rlx_aln_c1_aln_2003285_0000.pdb-edge1-4-6_lib_parallel_5dm2_edge_A-1-3_2003285_0000_0001_0001_0003_0001.pdb
label fa_atr fa_rep fa_sol fa_intra_atr_xover4 fa_intra_rep_xover4 fa_intra_sol_xover4 lk_ball lk_ball_iso lk_ball_bridge lk_ball_bridge_uncpl fa_elec fa_intra_elec pro_close hbond_sr_bb hbond_lr_bb hbond_bb_sc hbond_sc dslf_fa13 omega fa_dun_dev fa_dun_rot fa_dun_semi p_aa_pp hxl_tors ref rama_prepro gen_bonded total
weights 1 0.55 1 1 0.55 1 0.92 -0.38 -0.33 -0.33 1 1 1.25 1 1 1 1 1.25 0.48 0.69 0.76 0.78 0.61 1 1 0.5 1 NA
pose -794.381 85.8862 581.185 -54.0863 25.9782 39.1488 320.27 -322.58 -0.99221 -5.79693 -299.962 -42.0923 0 -72.9132 -49.0032 -10.5842 -42.9599 0 6.62248 14.6101 86.6462 131.525 -35.2712 15.0007 -58.4329 -9.34623 0 -491.529
THR:NtermProteinFull_1 -3.20555 0.17564 2.39461 -0.13988 0.06064 0.07111 1.13177 -1.13873 -0.00104 -0.00351 -1.23117 -0.92333 0 0 0 0 0 0 0.05487 4e-05 0.0344 0 0 2.31355 -1.0874 0 0 -1.49398
TRP_2 -7.76787 0.83823 3.8556 -0.78927 0.01576 0.30365 2.70102 -2.53614 -0 -0 -3.00208 -0.2161 0 0 0 0 0 0 -0.00662 0.01184 0 1.5799 0.0601 0 1.6906 -0.16062 0 -3.42199
GLN_3 -7.49442 0.78201 5.72267 -0.26521 0.02496 0.21857 2.805 -2.85408 -0.00453 -0.02207 -2.67492 -0.61818 0 0 0 0 0 0 0.04549 0.14558 0 3.51821 -0.10112 0 -0.18838 -0.27763 0 -1.23806
TRP_4 -11.9535 1.55457 2.9014 -0.97094 0.17181 0.75966 3.24149 -3.10597 -0 -0 -2.49051 -0.09727 0 0 0 0 0 0 0.4244 0.09138 0 2.33492 -0.11005 0 1.6906 -0.17796 0 -5.73596
VAL_5 -8.02726 1.24598 1.74482 -0.27584 0.19721 0.05967 2.35028 -2.36292 -0 -0 -2.82752 -0.27703 0 0 0 0 0 0 -0.05197 0.0037 0.19575 0 -0.67318 0 1.9342 -0.17136 0 -6.93547
LEU_6 -9.64134 2.22406 1.39845 -0.6816 1.42999 0.1377 2.63737 -2.38513 -0.01929 -0.0834 -2.24834 0.29413 0 0 0 0 0 0 0.16872 0.44163 2.79644 0 -0.26867 0 0.18072 -0.094 0 -3.71254
ILE_7 -9.65879 1.43659 2.66139 -0.55202 0.34637 0.15308 2.08051 -2.71038 -0 -0 -1.79326 0.18457 0 0 0 0 0 0 0.07107 0.46371 2.93643 0 -0.6714 0 0.73287 -0.25622 0 -4.57548
ASN_8 -4.31793 0.44599 3.12561 -0.3618 0.08428 0.7262 1.44389 -1.78642 -0.01436 -0.1232 -0.93904 -0.83933 0 0 0 -0.3977 0 0 0.11727 0.02842 0 1.73939 -0.94695 0 -0.93687 0.28637 0 -2.66617
ILE_9 -9.38406 1.76305 2.81846 -0.58019 0.87426 0.12817 1.52074 -2.49827 -0.01708 -0.07675 -1.06079 0.03987 0 0 0 0 0 0 -0.06458 0.06348 1.42201 0 -0.69386 0 0.73287 0.34627 0 -4.66641
SER_10 -4.22239 0.31024 4.88268 -0.02923 0 0.06789 2.55746 -2.42647 -0.00739 -0.02582 -2.18375 -0.4406 0 0 0 -0.43722 0 0 0.03816 0.01058 0.16076 0 -0.44745 0.60478 -0.77834 -0.44565 0 -2.81175
GLU_11 -6.19454 0.40705 8.85843 -0.63711 0.13725 1.15735 3.92681 -3.61647 -0 -0 -5.7892 -0.37847 0 0 0 0 -2.70545 0 -0.03913 0.03134 0 3.52424 -0.29814 0 -2.7348 -0.46143 0 -4.81227
GLU_12 -4.24209 0.19327 5.41032 -0.46601 0.26148 1.47093 1.81404 -2.44595 -0.02942 -0.14564 -1.47996 -2.83604 0 0 0 0 0 0 0.18899 0.06048 0 3.99257 -0.26629 0 -2.7348 -0.43902 0 -1.69314
ALA_13 -6.64817 1.15265 4.2174 -0.02167 0 0 2.44431 -2.99111 -0.02942 -0.14564 -1.1362 -0.36561 0 0 0 -0.43722 0 0 0.10263 0 0 0 -0.18666 0 1.8394 -0.3115 0 -2.51681
ARG_14 -11.8506 1.04902 11.4566 -0.72036 0.14551 0.45049 4.45984 -5.13508 -0.00566 -0.05808 -4.27139 0.33033 0 0 0 0 -0.85737 0 -0.04444 0.35291 1.43777 0 -0.09417 0 -1.2888 -0.09883 0 -4.74226
GLN_15 -5.36073 0.31715 6.73914 -0.27212 0.03675 0.21465 3.21658 -2.98585 -0.00744 -0.05514 -2.99233 -0.4871 0 0 0 0 -1.01671 0 -0.05115 0.00444 0 3.02896 -0.16786 0 -0.18838 -0.03969 0 -0.06684
ARG_16 -7.2309 0.65062 6.25679 -0.76753 0.19139 0.49253 2.9307 -3.23604 -0 -0 -2.68012 0.38175 0 0 0 -0.46001 0 0 0.11929 0.44569 1.44223 0 -0.11967 0 -1.2888 -0.08191 0 -2.95399
ILE_17 -9.26544 1.79819 3.12518 -0.52156 0.68387 0.10485 2.64252 -2.82691 -0.00231 -0.01557 -1.7839 -0.00614 0 0 0 0 0 0 0.01879 0.03651 0.78429 0 -0.45943 0 0.73287 0.02355 0 -4.93063
GLU_18 -6.0423 0.24122 7.01642 -0.32577 0.07667 0.3742 3.15801 -3.07371 -0.00192 -0.00981 -4.09676 -0.56683 0 0 0 0 0 0 0.01767 0.12704 0 3.5359 -0.07117 0 -2.7348 0.23422 0 -2.14173
GLU_19 -5.1498 0.22864 6.56209 -0.34669 0.0796 0.41188 3.13373 -2.80921 -0 -0 -3.76151 -0.59677 0 0 0 0 -1.17211 0 -0.03353 0.01797 0 3.42604 -0.14509 0 -2.7348 0.10571 0 -2.78385
TYR_20 -9.05336 0.75832 4.76904 -0.90075 0.06123 0.33593 2.69626 -2.94171 -0.00469 -0.02974 -1.94359 -0.28702 0 0 0 0 0 0 0.03862 0.0324 0 1.82046 -0.39241 0.14582 1.2797 0.28442 0 -3.33109
VAL_21 -7.12403 0.42059 3.01975 -0.31306 0.25641 0.07203 2.40379 -2.51969 -0 -0 -2.40041 -0.21085 0 0 0 0 0 0 -0.01022 0.00037 0.19915 0 -0.24426 0 1.9342 0.38365 0 -4.13259
ARG_22 -5.38746 0.21415 5.87497 -0.62838 0.09258 0.36738 2.91147 -2.67567 -0.00423 -0.02538 -1.93859 0.46622 0 0 0 0 0 0 0.14083 0.05754 2.40773 0 -0.14176 0 -1.2888 -0.05855 0 0.38404
ARG_23 -5.57472 0.2113 6.81136 -0.60593 0.08258 0.33294 3.48073 -2.93586 -0 -0 -3.84362 0.19093 0 0 0 0 -1.17211 0 0.08789 0.15014 2.51075 0 -0.10989 0 -1.2888 -0.17446 0 -1.84676
ILE_24 -7.56264 0.48582 5.13425 -0.71657 1.37625 0.16273 2.78408 -2.84955 -0 -0 -2.49884 0.40004 0 0 0 0 0 0 -0.05508 0.02341 0.56635 0 -0.41221 0 0.73287 0.0626 0 -2.36647
SER_25 -6.27093 0.88916 6.95382 -0.02698 0 0.04256 3.80791 -3.37071 -0 -0 -2.50772 -1.0677 0 0 0 0 0 0 0.27731 0.04639 0.56956 0 0.2427 0.79024 -0.77834 0.0497 0 -0.35303
LYS_26 -3.19231 0.14686 4.08793 -0.41844 0.05759 0.2267 1.74222 -1.89795 -0 -0 -0.88636 -0.12056 0 0 0 0 0 0 0.04309 0.00324 2.135 0 0.014 0 -1.5107 -0.1514 0 0.2789
LYS_27 -3.20466 0.09867 3.70394 -0.30625 0.03427 0.14164 1.26361 -1.6387 -0 -0 -0.5167 -0.01646 0 0 0 0 0 0 -0.04457 0.01157 1.82853 0 -0.07419 0 -1.5107 -0.18232 0 -0.41232
GLU_28 -4.99279 0.2377 4.88541 -0.45193 0.06547 0.89726 1.98311 -2.1187 -0 -0 -2.52753 -0.37243 0 0 0 0 -0.99905 0 -0.03217 0.02953 0 3.10728 -0.22673 0 -2.7348 -0.34588 0 -3.59625
GLY_29 -1.70754 0.08685 2.35709 -5e-05 0 0 1.09998 -1.17765 -0 -0 -1.25129 -0.37477 0 0 0 0 0 0 -0.17083 0 0 0 -1.43939 0 0.83697 -0.32919 0 -2.06982
THR_30 -5.33828 0.76107 3.40796 -0.10682 0.05488 0.07332 1.46858 -1.99934 -0.00341 -0.00994 -1.16509 -0.69063 0 0 0 0 0 0 -0.02736 0.05443 0.0523 0 -0.37883 2.39022 -1.0874 -0.24454 0 -2.7889
GLU_31 -3.64628 0.29739 4.87445 -0.31098 0.073 0.39129 2.34068 -1.9625 -0.01194 -0.04348 -3.08887 -0.34679 0 0 0 0 -0.58752 0 -0.03606 0.04005 0 2.8754 0.20121 0 -2.7348 -0.1898 0 -1.86555
VAL_32 -4.86928 0.90565 0.29618 -0.28559 0.27217 0.06175 0.34736 -1.15457 -0.00341 -0.00994 -0.32119 -0.25575 0 0 0 0 0 0 0.20811 0.01633 0.25776 0 -0.78244 0 1.9342 -0.28706 0 -3.66973
HIS_33 -4.37293 0.22663 4.57255 -0.54701 0.01104 0.36025 2.72529 -2.21502 -0.01241 -0.05182 -3.22113 -0.9102 0 0 0 0 -1.11772 0 0.03733 0.03185 0 2.69994 0.01975 0 -0.45461 -0.37259 0 -2.59082
PHE_34 -5.26788 0.61072 2.9242 -1.0772 0.13507 0.71485 0.562 -1.65404 -0 -0 -0.72824 -0.12336 0 0 0 0 0 0 0.03897 0.04062 0 1.52993 -0.39363 0 1.0402 -0.17124 0 -1.81903
GLU_35 -4.74409 0.28752 6.15317 -0.19481 0.03997 0.28965 3.8349 -2.60182 -0.00109 -0.00502 -4.97596 -0.58923 0 0 0 0 -2.64126 0 0.18999 0.02476 0 3.35889 -0.07769 0 -2.7348 -0.08327 0 -4.47019
LYS_36 -3.9035 0.12738 4.40871 -0.30944 0.05806 0.16455 2.03474 -1.61374 -0.01305 -0.11292 -3.18808 -0.18841 0 0 0 0 -0.83138 0 0.02347 0.18298 2.08749 0 0.05008 0 -1.5107 -0.1796 0 -2.71336
ASP_37 -2.96217 0.26283 4.29796 -0.11079 0.01504 0.32969 2.37332 -1.84456 -0.00631 -0.08541 -3.35768 -1.35037 0 0 0 -0.69838 0 0 0.14415 0.00068 0 2.41588 -0.0703 0 -2.3716 0.00447 0 -3.01356
ASP_38 -2.54718 0.20661 3.36293 -0.23168 0.05827 0.75118 1.6457 -1.55634 -0.00631 -0.08541 -0.68917 -1.11998 0 0 0 -0.69838 0 0 0.08884 0.03775 0 1.9526 -0.89546 0 -2.3716 0.49597 0 -1.60168
GLY_39 -3.71594 0.37329 3.84438 -5e-05 0 0 2.2363 -2.12062 -0 -0 -1.75495 -0.37708 0 0 0 0 0 0 -0.16602 0 0 0 -1.41731 0 0.83697 -0.11987 0 -2.38089
VAL_40 -7.55452 1.01641 3.66095 -0.259 0.20454 0.05114 2.33154 -2.77573 -0.00885 -0.03301 -1.76114 -0.27803 0 0 0 0 0 0 0.14396 0.10673 0.34226 0 -0.70349 0 1.9342 -0.61088 0 -4.19293
LEU_41 -8.63287 0.73463 3.37209 -0.58477 0.12802 0.15747 2.56299 -2.45837 -0.00746 -0.02259 -2.31974 0.21418 0 0 0 0 0 0 -0.05078 0.15795 0.72179 0 -0.27195 0 0.18072 -0.16509 0 -6.28378
HIS_D_42 -7.13118 0.91217 4.87959 -0.4362 0.03248 0.57343 2.95979 -2.85405 -0.00952 -0.03539 -3.1495 -0.14364 0 0 0 0 0 0 -0.03272 0.19137 0 3.24038 -0.09313 0 -0.45461 -0.06805 0 -1.61877
ILE_43 -7.09049 0.79915 1.96011 -0.51657 0.52435 0.13595 2.43203 -1.89096 -0.00746 -0.02259 -2.59622 -0.12975 0 0 0 0 0 0 0.03064 0.13146 0.31985 0 -0.74162 0 0.73287 -0.22818 0 -6.15743
ARG_44 -5.94525 0.42475 5.03007 -0.54984 0.10191 0.33372 2.79405 -2.34468 -0.01897 -0.07371 -3.47182 0.4043 0 0 0 0 0 0 0.03519 0.20631 2.11395 0 0.00636 0 -1.2888 -0.14163 0 -2.38408
VAL_45 -6.89206 0.84936 1.60061 -0.27824 0.2489 0.06273 1.93358 -1.93105 -0.02232 -0.1099 -2.66035 -0.24372 0 0 0 0 0 0 -0.06996 0.09173 0.24053 0 -0.76861 0 1.9342 -0.16049 0 -6.17506
LYS_46 -5.01544 0.70854 5.42059 -0.30126 0.03073 0.14598 2.54173 -2.28026 -0.0172 -0.06631 -3.28431 0.02368 0 0 0 0 -0.58752 0 0.08094 0.39843 2.00098 0 -0.0263 0 -1.5107 -0.39619 0 -2.13389
ASN_47 -1.9809 0.17526 1.40458 -0.19978 0.03757 0.34416 0.15389 -0.7864 -0.0079 -0.02597 0.11248 -1.00069 0 0 0 0 0 0 -0.09601 0.11807 0 1.84706 -1.00352 0 -0.93687 -0.46343 0 -2.3084
LEU_48 -6.87993 0.87915 1.22022 -0.50915 0.14131 0.10402 0.75281 -1.60218 -0.02232 -0.1099 0.05212 0.29231 0 0 0 0 0 0 0.10066 0.32785 0.85691 0 -0.36444 0 0.18072 -0.44575 0 -5.02559
HIS_49 -4.54733 0.21748 5.25703 -0.46352 0.02501 0.31253 2.78482 -2.44431 -0.0079 -0.02597 -2.49094 -0.96253 0 0 0 -1.1625 0 0 -0.03046 0.11495 0 1.65055 -0.08491 0 -0.45461 -0.41129 0 -2.72391
GLU_50 -5.22441 0.2324 5.16972 -0.36798 0.12812 0.46725 2.52609 -2.43327 -0 -0 -2.56689 -0.64649 0 0 0 0 -1.17705 0 -0.07364 0.02408 0 3.35809 -0.25234 0 -2.7348 -0.30652 0 -3.87762
LYS_51 -4.80186 0.29623 6.29616 -0.43413 0.04984 0.25613 3.15563 -2.67719 -0 -0 -3.29392 0.05968 0 0 0 -1.1625 -0.36455 0 -0.00864 0.12519 2.45108 0 0.04072 0 -1.5107 -0.04973 0 -1.57256
ARG_52 -8.65636 0.63193 8.16874 -0.70926 0.18548 0.37975 3.68014 -3.63546 -0.01983 -0.14629 -3.91108 0.36714 0 0 0 0 -1.88663 0 0.02716 0.47599 2.53179 0 -0.14134 0 -1.2888 -0.11691 0 -4.06385
ALA_53 -6.61005 0.79192 3.42831 -0.0213 0 0 2.68574 -2.73359 -0 -0 -1.98443 -0.38129 0 0 0 0 0 0 0.12824 0 0 0 -0.23672 0 1.8394 -0.17993 0 -3.2737
ARG_54 -5.35654 0.25792 6.55637 -0.60408 0.08327 0.33464 3.38176 -2.86295 -0.00519 -0.05001 -4.0864 0.15035 0 0 0 0 -1.17705 0 0.15855 0.08442 2.52496 0 -0.12139 0 -1.2888 -0.15979 0 -2.17993
GLU_55 -6.44054 0.34042 8.87074 -0.21393 0.03763 0.31346 4.16323 -3.73544 -0.02447 -0.1755 -5.3144 -0.61468 0 0 0 0 -1.25212 0 0.08611 0.0901 0 3.01514 -0.27502 0 -2.7348 -0.32129 0 -4.18537
ILE_56 -8.77538 0.57959 3.07028 -0.51844 0.66966 0.10344 2.69787 -2.74907 -0 -0 -2.50979 0.02478 0 0 0 0 0 0 -0.0501 0.05941 0.68435 0 -0.40535 0 0.73287 -0.11584 0 -6.50173
HIS_D_57 -7.12083 0.53423 5.78056 -0.69825 0.00859 0.71622 2.9257 -3.19765 -0.01493 -0.13238 -2.03631 -0.3945 0 0 0 0 0 0 -0.00569 0.02679 0 3.14011 -0.16601 0 -0.45461 0.40202 0 -0.68694
GLU_58 -5.07226 0.17837 6.47175 -0.34541 0.10423 0.41257 3.13227 -2.83249 -0 -0 -3.6 -0.6118 0 0 0 0 -1.19754 0 0.05307 0.0223 0 3.35769 -0.14363 0 -2.7348 0.2256 0 -2.58009
TYR_59 -8.92316 0.98332 4.68297 -0.86888 0.0522 0.31399 2.91796 -3.04786 -1e-05 -0.00024 -2.62252 -0.29546 0 0 0 0 0 0 0.00368 0.06322 0 1.87879 -0.30326 0.10791 1.2797 0.22632 0 -3.55131
ALA_60 -6.33628 0.74404 3.0901 -0.02212 0 0 2.79798 -2.72059 -0 -0 -2.39462 -0.38289 0 0 0 0 0 0 0.09681 0 0 0 -0.2619 0 1.8394 0.16565 0 -3.38441
LYS_61 -7.31678 0.49343 6.70167 -0.42433 0.06644 0.22868 3.6376 -3.19013 -0 -0 -4.41568 -0.09431 0 0 0 0 -0.65022 0 0.01043 0.03167 2.0803 0 0.04541 0 -1.5107 -0.11328 0 -4.4198
ARG_62 -4.47993 0.12493 5.42105 -0.6155 0.09208 0.34531 2.40847 -2.35933 -0 -0 -2.37579 0.2002 0 0 0 0 -1.19754 0 0.00129 0.01797 2.5059 0 -0.15502 0 -1.2888 -0.09452 0 -1.44925
VAL_63 -7.15578 1.66059 2.44929 -0.32013 0.35198 0.07383 2.45826 -2.28034 -0 -0 -1.18432 -0.15194 0 0 0 -0.46001 0 0 -0.065 0.43336 0.13327 0 -0.35421 0 1.9342 -0.03398 0 -2.51094
ILE_64 -8.18546 2.14207 2.39491 -0.62763 0.98759 0.18833 1.53191 -2.25933 -0.00151 -0.0271 -1.34475 0.32885 0 0 0 -0.37663 0 0 -0.03025 0.28411 1.82487 0 0.14947 0 0.73287 0.15347 0 -2.1342
LEU:CtermProteinFull_65 -4.93791 0.6572 2.55041 -0.78483 0.90801 0.63428 1.52156 -1.61307 -0 -0 -0.57908 0.01352 0 0 0 0 0 0 0 0.38768 0.63691 0 0 0 0.18072 0.07026 0 -0.35436
SER:NtermProteinFull_66 -3.6249 0.04368 4.18099 -0.0313 0 0.06239 2.75169 -1.84099 -0.00903 -0.03013 -2.95481 -1.49099 0 0 0 0 -0.73504 0 0.00055 0.05063 0.27454 0 0 0.6119 -0.77834 0 0 -3.51916
SER_67 -5.27461 0.45592 4.49594 -0.03281 0.00057 0.05887 2.90629 -2.19735 -0.01227 -0.04077 -2.08664 -0.85398 0 0 0 0 0 0 -0.04762 0.0013 0.55495 0 0.52984 0.65856 -0.77834 0.13413 0 -1.52801
ILE_68 -7.71794 0.82012 3.98796 -0.48479 0.56133 0.10415 2.47556 -2.60924 -0.01165 -0.0375 -2.64913 0.07814 0 0 0 0 0 0 0.15399 0.06791 0.43158 0 -0.77724 0 0.73287 -0.17438 0 -5.04826
PHE_69 -10.9834 1.82404 1.07645 -0.61594 0.07194 0.34163 2.73006 -2.38091 -0.0124 -0.04111 -2.12824 0.15889 0 0 0 0 0 0 -0.00855 0.3025 0 2.29365 -0.15663 0 1.0402 -0.40901 0 -6.89685
LEU_70 -9.24892 0.95664 2.09048 -0.50862 0.65307 0.14249 2.5287 -2.6337 -0.00263 -0.00737 -2.88855 -0.03273 0 0 0 0 0 0 -0.07409 0.50153 2.1392 0 -0.27738 0 0.18072 -0.05849 0 -6.53965
LEU_71 -8.95355 1.03957 1.77997 -0.48679 0.23349 0.14092 2.01722 -2.26176 -0.01413 -0.06909 -1.79323 -0.02676 0 0 0 0 0 0 -0.06312 0.76172 2.06208 0 -0.23101 0 0.18072 0.15737 0 -5.52636
SER_72 -5.58865 1.00086 4.50025 -0.02662 0 0.04277 1.78165 -2.24717 -0 -0 -1.84861 -0.95909 0 0 0 -0.77433 0 0 -0.01684 0.02629 1.43375 0 0.01887 0.64895 -0.77834 0.06674 0 -2.71953
ASN_73 -2.52704 0.14688 2.76665 -0.19332 0.0324 0.32886 1.09962 -1.38358 -0.0202 -0.15972 -0.16481 -1.0206 0 0 0 0 0 0 0.36493 0.00169 0 2.02749 -1.04871 0 -0.93687 -0.24378 0 -0.9301
VAL_74 -7.13767 0.95217 2.61354 -0.39858 0.97718 0.09621 1.46293 -2.35687 -0.01266 -0.06251 -1.14017 -0.1378 0 0 0 0 0 0 -0.05394 0.00727 0.92996 0 -0.73503 0 1.9342 -0.4138 0 -3.47558
SER_75 -4.41044 0.56859 4.82645 -0.02776 0 0.06469 2.69363 -2.5185 -0.00717 -0.02431 -2.30244 -0.48574 0 0 0 -0.42908 0 0 0.13138 0.01403 0.16341 0 -0.44566 0.60565 -0.77834 -0.45376 0 -2.81537
GLU_76 -6.19674 0.59146 8.77306 -0.69962 0.16945 1.32322 3.88087 -3.6002 -0 -0 -5.05667 -0.49591 0 0 0 0 -2.42297 0 0.05953 0.09299 0 3.54344 -0.25554 0 -2.7348 -0.43741 0 -3.46585
GLU_77 -4.50179 0.17219 5.63422 -0.46583 0.26281 1.46721 1.84399 -2.53747 -0.02974 -0.15257 -1.48899 -2.86585 0 0 0 0 0 0 0.26317 0.04386 0 3.98004 -0.22863 0 -2.7348 -0.38007 0 -1.71825
ALA_78 -6.529 1.01222 4.03566 -0.0221 0 0 2.71791 -3.0737 -0.02974 -0.15257 -1.54669 -0.35691 0 0 0 -0.42908 0 0 0.0957 0 0 0 -0.16309 0 1.8394 -0.29512 0 -2.89711
ARG_79 -11.8852 1.69655 11.1807 -0.73052 0.19973 0.46116 4.79462 -5.27056 -8e-05 -0.00149 -3.8382 0.38705 0 0 0 0 -0.89658 0 -0.04233 0.66001 1.44037 0 -0.07982 0 -1.2888 -0.08332 0 -3.29672
GLN_80 -5.28188 0.31092 6.46612 -0.26659 0.0274 0.20615 3.09524 -2.90519 -0.00089 -0.00844 -2.5102 -0.49699 0 0 0 0 -0.77721 0 0.3228 0.05453 0 3.00281 -0.09286 0 -0.18838 0.07158 0 1.0289
ARG_81 -7.42906 0.58435 6.41799 -0.80873 0.19259 0.52949 3.06557 -3.39185 -0 -0 -2.68536 0.43085 0 0 0 -0.55883 0 0 -0.01099 0.14925 1.44527 0 -0.08772 0 -1.2888 -0.01331 0 -3.45928
ALA_82 -6.07488 0.61033 2.72363 -0.02052 0 0 2.4914 -2.52667 -0 -0 -1.82029 -0.33621 0 0 0 0 0 0 0.00202 0 0 0 0.00135 0 1.8394 0.22477 0 -2.88569
GLU_83 -8.23079 0.72712 8.37979 -0.21442 0.02682 0.26916 3.35447 -3.81157 -0.02374 -0.15777 -4.15436 -0.53941 0 0 0 0 -0.25881 0 -0.01877 1.05405 0 3.10079 -0.19594 0 -2.7348 0.15122 0 -3.27698
GLU_84 -5.46104 0.30389 6.95552 -0.33223 0.07786 0.38766 3.32362 -2.99409 -0 -0 -3.14353 -0.56396 0 0 0 0 -0.94537 0 -0.01887 0.02043 0 3.16018 -0.05324 0 -2.7348 -0.0343 0 -2.05226
TYR_85 -8.5256 1.39757 4.33032 -0.88965 0.04399 0.30755 2.37601 -2.72993 -0.03167 -0.29328 -1.81491 -0.27523 0 0 0 0 0 0 -0.00084 0.01407 0 1.72699 -0.39874 0.07937 1.2797 0.52177 0 -2.88251
VAL_86 -7.62797 0.66085 2.78863 -0.31482 0.29282 0.07233 2.55952 -2.52337 -0 -0 -1.7049 -0.15563 0 0 0 0 0 0 0.03069 0.00446 0.32398 0 -0.16397 0 1.9342 0.43302 0 -3.39016
ARG_87 -7.18651 0.28665 7.66511 -1.11197 0.58331 0.86991 3.41713 -3.62818 -0.02374 -0.15777 -2.49839 0.37601 0 0 0 0 -0.25881 0 0.08799 0.14338 2.62203 0 -0.12076 0 -1.2888 0.001 0 -0.22242
ARG_88 -5.86632 0.4068 6.98001 -0.63343 0.18053 0.35237 3.70243 -3.00907 -0 -0 -3.47679 0.25516 0 0 0 0 -0.94537 0 0.05997 0.09283 2.52736 0 -0.05608 0 -1.2888 -0.00603 0 -0.72442
ILE_89 -7.2406 0.53448 5.35482 -0.70867 1.44313 0.15786 3.0444 -2.84254 -0 -0 -2.35826 0.42815 0 0 0 0 0 0 -0.06423 0.15418 0.56385 0 -0.41721 0 0.73287 0.16205 0 -1.05571
SER_90 -6.29523 0.56969 7.08332 -0.02742 0 0.04392 4.15489 -3.43493 -5e-05 -0.00032 -2.81513 -1.10293 0 0 0 0 0 0 0.43633 0.03087 0.41842 0 0.19123 0.60963 -0.77834 0.00824 0 -0.90781
LYS_91 -3.51874 0.20227 4.35899 -0.42119 0.05963 0.2317 1.97132 -2.04043 -0 -0 -0.61176 -0.11602 0 0 0 0 0 0 0.08348 0.00366 2.14097 0 0.03668 0 -1.5107 -0.16426 0 0.7056
LYS_92 -3.26828 0.12158 3.74233 -0.30634 0.02896 0.13964 1.42975 -1.68008 -0 -0 -0.50772 -0.02829 0 0 0 0 0 0 -0.00023 0.00431 1.80837 0 -0.05785 0 -1.5107 -0.13994 0 -0.22447
GLU_93 -4.56476 0.23304 4.71815 -0.44101 0.06016 0.86358 1.9102 -2.0777 -0 -0 -1.92062 -0.41384 0 0 0 0 -0.58531 0 -0.02461 0.07858 0 3.11272 -0.30183 0 -2.7348 -0.36738 0 -2.45542
GLY_94 -1.93713 0.15948 2.52446 -5e-05 0 0 1.21667 -1.28879 -0 -0 -1.08127 -0.37973 0 0 0 0 0 0 -0.09584 0 0 0 -1.43649 0 0.83697 0.03428 0 -1.44743
THR_95 -4.55004 0.3624 3.73112 -0.10654 0.06219 0.07471 1.63251 -1.92126 -0.00239 -0.00788 -1.08287 -0.71934 0 0 0 0 0 0 -0.01102 2e-05 0.08718 0 -0.51603 2.37956 -1.0874 0.13261 0 -1.54245
GLU_96 -3.45842 0.30899 4.47274 -0.29596 0.07968 0.35876 1.92183 -1.77915 -0 -0 -2.684 -0.27364 0 0 0 0 -0.51181 0 0.02443 0.03242 0 3.02159 0.1404 0 -2.7348 -0.21997 0 -1.59692
VAL_97 -6.39029 1.75227 -0.01197 -0.26633 0.1868 0.05403 0.55861 -1.40584 -0.00586 -0.01765 -0.339 -0.28714 0 0 0 0 0 0 0.05026 0.16512 0.32767 0 -0.76365 0 1.9342 -0.27153 0 -4.73031
ARG_98 -4.75669 0.2571 5.46677 -0.97295 0.23142 0.73106 3.2748 -2.44271 -0.00978 -0.03439 -4.32914 0.42092 0 0 0 0 -0.99527 0 -0.06122 0.20556 2.49963 0 0.09723 0 -1.2888 -0.22461 0 -1.93109
PHE_99 -7.3949 0.96603 1.47116 -0.59085 0.02826 0.31017 0.68707 -1.58651 -0.00353 -0.01008 -0.90788 0.1107 0 0 0 0 0 0 0.00319 0.00663 0 2.26331 -0.0827 0 1.0402 -0.15018 0 -3.8399
GLU_100 -3.49167 0.25153 4.47825 -0.30582 0.07015 0.38175 2.29861 -1.89793 -0.01535 -0.05061 -3.13113 -0.31577 0 0 0 0 -0.36938 0 -0.02473 0.01951 0 3.02711 0.06519 0 -2.7348 0.11298 0 -1.63211
LYS_101 -3.68592 0.16517 4.06477 -0.30927 0.03215 0.15853 1.28099 -1.50354 -0.00097 -0.00993 -2.29721 -0.15681 0 0 0 0 -0.74918 0 0.30309 0.05372 2.38883 0 0.30429 0 -1.5107 0.20586 0 -1.26611
ASP_102 -3.68074 0.5563 5.85677 -0.11148 0.02093 0.3338 3.66183 -2.44752 -0.0098 -0.07747 -5.89974 -1.22448 0 0 0 -0.56039 -0.65022 0 0.20404 0.04778 0 2.32786 0.02986 0 -2.3716 0.10807 0 -3.8862
ASP_103 -1.4117 0.22568 2.48441 -0.25482 0.07497 0.84632 1.20543 -1.07878 -0.00422 -0.06124 -0.71797 -0.93763 0 0 0 -0.56039 0 0 0.15953 0.0686 0 2.00537 -0.81978 0 -2.3716 0.59524 0 -0.5526
GLY_104 -2.84761 0.12619 3.27883 -6e-05 0 0 1.90482 -1.74119 -0.00133 -0.00623 -1.5279 -0.40034 0 0 0 0 0 0 -0.0472 0 0 0 -1.48729 0 0.83697 0.02218 0 -1.89016
PHE_105 -10.5544 1.8288 4.92285 -0.78041 0.11362 0.09536 2.58932 -3.32628 -0.00738 -0.02894 -1.80188 -0.60603 0 0 0 0 0 0 0.12607 0.00527 0 2.27197 -0.22637 0 1.0402 -0.24032 0 -4.57852
LEU_106 -9.27575 1.40495 3.43752 -0.59799 0.32295 0.14385 2.43171 -2.61196 -0.00631 -0.02113 -1.6207 0.34302 0 0 0 0 0 0 0.28504 0.0633 0.80852 0 -0.17859 0 0.18072 0.13246 0 -4.75839
THR_107 -5.17237 0.5763 4.03841 -0.17817 0.12125 0.06515 2.43153 -2.23046 -0.01712 -0.11132 -2.2231 -0.322 0 0 0 0 0 0 0.68232 0.00204 0.1076 0 -0.04034 2.37787 -1.0874 -0.07017 0 -1.04998
ILE_108 -8.53863 1.30133 1.0643 -0.4995 0.73019 0.12051 2.33243 -2.03116 -0.012 -0.03789 -2.4291 -0.15293 0 0 0 0 0 0 0.05872 0.00881 0.26379 0 -0.52722 0 0.73287 0.05308 0 -7.5624
GLU_109 -6.66069 0.66183 6.02237 -0.32208 0.06193 0.41657 3.58142 -2.79635 -0.01272 -0.04202 -4.70373 -0.38606 0 0 0 0 -1.36093 0 -0.04692 0.04628 0 2.956 0.35585 0 -2.7348 0.10828 0 -4.85575
VAL_110 -7.17067 1.31485 1.91656 -0.2768 0.18737 0.05733 2.16364 -2.06636 -0.02941 -0.1146 -2.89793 -0.2256 0 0 0 0 0 0 0.1066 0.29684 0.23891 0 -0.73014 0 1.9342 -0.18265 0 -5.47786
LYS_111 -4.81192 0.52111 5.53411 -0.3058 0.03552 0.14525 2.29484 -2.26295 -0.01272 -0.04202 -2.74071 0.07396 0 0 0 0 -0.51181 0 0.03377 0.19153 1.9779 0 -0.05075 0 -1.5107 -0.44293 0 -1.88432
ASN_112 -2.01234 0.15994 1.47434 -0.1935 0.03301 0.33088 0.25998 -0.80014 -0 -0 0.24243 -1.02601 0 0 0 0 0 0 -0.07926 0.02889 0 1.90153 -1.03262 0 -0.93687 -0.4842 0 -2.13394
LEU_113 -6.28345 1.54304 1.31723 -0.59863 0.42003 0.14809 0.48044 -1.47927 -0.02723 -0.11641 0.28984 0.36439 0 0 0 0 0 0 -0.03176 0.01006 0.55914 0 -0.35156 0 0.18072 -0.38168 0 -3.95699
SER_114 -3.68785 0.21428 4.75649 -0.02908 0 0.06729 2.35808 -2.09709 -0.00566 -0.06553 -2.03117 -0.42443 0 0 0 -0.21136 0 0 0.00636 0.00837 0.21714 0 -0.36097 0.64917 -0.77834 -0.39206 0 -1.80636
GLU_115 -4.39036 0.17265 5.71207 -0.34536 0.08876 0.41692 2.39542 -2.34087 -0 -0 -2.83787 -0.59841 0 0 0 0 -0.86561 0 0.00056 0.04063 0 3.71225 -0.23531 0 -2.7348 -0.47384 0 -2.28317
GLU_116 -4.15977 0.20358 5.45441 -0.46335 0.24528 1.45727 1.79458 -2.31607 -0.02982 -0.15447 -1.13395 -2.83156 0 0 0 0 0 0 0.00484 0.03084 0 3.95047 -0.13086 0 -2.7348 -0.22811 0 -1.0415
ARG_117 -7.6628 0.57914 7.59853 -0.71411 0.37369 0.37894 3.40441 -3.41209 -0.04911 -0.30314 -3.80671 0.4189 0 0 0 -0.21136 -1.3932 0 0.19593 0.51904 2.52897 0 -0.1483 0 -1.2888 -0.17615 0 -3.16821
LEU_118 -8.57633 0.70786 4.78168 -0.67245 0.95196 0.27456 3.07443 -3.10254 -0.00566 -0.06553 -2.33621 -0.08128 0 0 0 0 0 0 0.00091 0.3564 1.24363 0 -0.1993 0 0.18072 0.1824 0 -3.28475
ARG_119 -5.87302 0.22349 7.4999 -0.62633 0.17059 0.3507 4.14238 -3.31595 -0.00047 -0.00834 -5.04069 0.28295 0 0 0 0 -2.38915 0 0.04442 0.04899 2.51216 0 -0.08742 0 -1.2888 0.30202 0 -3.05259
GLU_120 -5.18119 0.20317 6.78225 -0.21426 0.03649 0.30929 2.91434 -2.94417 -0.03498 -0.29942 -2.78395 -0.59148 0 0 0 0 -0.80789 0 -0.01099 0.04934 0 3.05247 -0.14024 0 -2.7348 -0.07945 0 -2.47548
ILE_121 -9.49126 1.34015 3.48236 -0.51212 0.57506 0.10102 2.96575 -2.91726 -0.00589 -0.04591 -2.23129 0.08254 0 0 0 0 0 0 0.05797 0.09342 0.5942 0 -0.4665 0 0.73287 0.08084 0 -5.56405
ALA_122 -5.78953 0.49702 3.0756 -0.0213 0 0 2.44206 -2.48981 -0 -0 -1.89497 -0.35354 0 0 0 0 0 0 0.09186 0 0 0 -0.19677 0 1.8394 0.27113 0 -2.52885
GLU_123 -4.61154 0.24164 5.91345 -0.33442 0.08633 0.39438 2.99244 -2.58435 -0 -0 -3.04195 -0.55691 0 0 0 0 -0.96954 0 0.01005 0.06968 0 3.4917 -0.11845 0 -2.7348 0.13324 0 -1.61904
TYR_124 -9.22622 1.68189 4.70234 -0.9275 0.07481 0.35372 3.14025 -3.09176 -0.01598 -0.14253 -2.42316 -0.28235 0 0 0 0 0 0 0.12348 0.03588 0 1.87935 -0.38736 0.02752 1.2797 0.34015 0 -2.85777
LEU_125 -9.85338 1.96871 2.6467 -0.50678 0.49293 0.1197 2.74348 -2.84785 -0 -0 -2.65353 0.27152 0 0 0 0 0 0 0.1372 0.05513 0.32615 0 -0.27228 0 0.18072 0.35471 0 -6.83687
TRP_126 -9.87515 1.04967 6.67372 -1.26096 0.05905 0.49578 3.46034 -3.95257 -0.00914 -0.10954 -0.87271 -0.3126 0 0 0 0 0 0 0.06166 0.00045 0 1.78773 -0.25966 0 1.6906 0.15793 0 -1.21541
ARG_127 -5.27116 0.19844 5.60071 -0.64046 0.18268 0.36137 2.33241 -2.527 -0 -0 -1.74641 0.26429 0 0 0 0 -0.96954 0 0.13932 0.02028 2.4715 0 -0.18248 0 -1.2888 0.047 0 -1.00784
VAL_128 -7.54473 1.6812 3.07972 -0.31086 0.28593 0.07026 2.75456 -2.6981 -0 -0 -0.89352 -0.06958 0 0 0 -0.55883 0 0 0.09408 0.51942 0.10596 0 -0.41196 0 1.9342 0.06784 0 -1.89441
ALA_129 -3.80407 0.21002 1.46606 -0.02244 0 0 1.41936 -1.56043 -0.01302 -0.13541 -1.07905 -0.35656 0 0 0 0 0 0 0.08249 0 0 0 -0.03364 0 1.8394 0.0453 0 -1.94202
VAL:CtermProteinFull_130 -3.98691 0.25136 2.71022 -0.35385 0.60145 0.15226 1.33866 -1.70706 -0 -0 -0.32483 -1.19739 0 0 0 0 0 0 0 0.08153 0.3128 0 0 0 1.9342 -0.10538 0 -0.29294
#END_POSE_ENERGIES_TABLE 2003285_0000_rlx_aln_c1_aln_2003285_0000.pdb-edge1-4-6_lib_parallel_5dm2_edge_A-1-3_2003285_0000_0001_0001_0003_0001.pdb

ddg -63.7336
ddg_fa_atr -88.2339
ddg_fa_atr_norepack -65.0243
ddg_fa_atr_norepack_per_1000sasa -36.1836
ddg_fa_atr_per_1000sasa -48.7052
ddg_norepack -67.9736
ddg_norepack_per_1000sasa -37.8248
ddg_per_1000sasa -35.4654
delta_hbond_lr_bb 8.17553
geometry 1
hbnet_residues_selection_count 7
hbond_lr_bb_complex -49.0032
int_hbs_all_interaction_energyafter_relax -59.5045
int_hbs_all_interaction_energybefore_relax -54.0274
int_hbs_all_interaction_energyinput 437.534
int_hbs_hbnet_interaction_energyafter_relax -6.07335
int_hbs_hbnet_interaction_energybefore_relax -6.99349
int_hbs_hbnet_interaction_energyinput -7.50687
interface_buried_sasa 1797.06
interface_fxn_hydrophobic 0.608605
interface_hydrophobic_sasa 1093.7
interface_polar_sasa 703.354
interface_sc 0.730212
interface_unsat_hbond2 3
interface_unsat_hbonds_new 4
rmsd_before_after_relax_rmsd 2.49782
rmsd_final_vs_input_rmsd 2.38166
score_per_res -3.78099
score_per_resA -3.44868
score_per_resB -3.06755
score_total_unsat -466.529
score_unsat_only 25
total_score_MBF -491.529
total_score_monomerA -224.164
total_score_monomerB -199.391
unsat_hbond2_monomerA 2
unsat_hbond2_monomerB 1
