# Supplementary material for: Reconfigurable asymmetric protein assemblies through implicit negative design
Source: Science. Author manuscript; Available in PMC 2023 Jan 27. (PMC9881579; doi:10.1126/science.abj7662)
Supplement: Data S2 [file NIHMS1843281-supplement-Data_S2.gz › without_all_supplement_resubmit_20211001/components/other/ring.pdb]

HEADER                                            11-AUG-20   XXXX              
EXPDTA    THEORETICAL MODEL                                                     
REMARK 220                                                                      
REMARK 220 EXPERIMENTAL DETAILS                                                 
REMARK 220  EXPERIMENT TYPE                : THEORETICAL MODELLING              
REMARK 220  DATE OF DATA COLLECTION        : 11-AUG-20                          
REMARK 220                                                                      
REMARK 220 REMARK: MODEL GENERATED BY ROSETTA                                   
REMARK 220  VERSION 2020.25+HEAD.d2d9f90b8cb                                    
SSBOND     CYS B  550    CYS B  602                                       2.07  
SSBOND     CYS D  550    CYS D  602                                       2.07  
SSBOND     CYS F  550    CYS F  602                                       2.07  
SSBOND     CYS H  550    CYS H  602                                       2.07  
SSBOND     CYS B  600    CYS B  652                                       2.08  
SSBOND     CYS D  600    CYS D  652                                       2.08  
SSBOND     CYS F  600    CYS F  652                                       2.08  
SSBOND     CYS H  600    CYS H  652                                       2.08  
ATOM      1  N   SER A   1      41.269  98.090  79.816  1.00  0.00           N  
ATOM      2  CA  SER A   1      41.977  97.417  80.899  1.00  0.00           C  
ATOM      3  C   SER A   1      41.272  96.121  81.288  1.00  0.00           C  
ATOM      4  O   SER A   1      41.774  95.029  81.029  1.00  0.00           O  
ATOM      5  CB  SER A   1      42.082  98.331  82.104  1.00  0.00           C  
ATOM      6  OG  SER A   1      40.816  98.597  82.643  1.00  0.00           O  
ATOM      7 1H   SER A   1      41.749  98.935  79.578  1.00  0.00           H  
ATOM      8 2H   SER A   1      41.234  97.490  79.016  1.00  0.00           H  
ATOM      9 3H   SER A   1      40.338  98.306  80.110  1.00  0.00           H  
ATOM     10  HA  SER A   1      42.980  97.164  80.551  1.00  0.00           H  
ATOM     11 1HB  SER A   1      42.712  97.865  82.860  1.00  0.00           H  
ATOM     12 2HB  SER A   1      42.559  99.265  81.811  1.00  0.00           H  
ATOM     13  HG  SER A   1      40.184  98.383  81.953  1.00  0.00           H  
ATOM     14  N   SER A   2      40.104  96.251  81.912  1.00  0.00           N  
ATOM     15  CA  SER A   2      39.299  95.109  82.328  1.00  0.00           C  
ATOM     16  C   SER A   2      38.182  94.898  81.314  1.00  0.00           C  
ATOM     17  O   SER A   2      37.408  95.821  81.036  1.00  0.00           O  
ATOM     18  CB  SER A   2      38.720  95.333  83.711  1.00  0.00           C  
ATOM     19  OG  SER A   2      37.883  94.272  84.083  1.00  0.00           O  
ATOM     20  H   SER A   2      39.770  97.185  82.103  1.00  0.00           H  
ATOM     21  HA  SER A   2      39.936  94.224  82.349  1.00  0.00           H  
ATOM     22 1HB  SER A   2      39.532  95.430  84.433  1.00  0.00           H  
ATOM     23 2HB  SER A   2      38.158  96.265  83.724  1.00  0.00           H  
ATOM     24  HG  SER A   2      37.696  93.788  83.276  1.00  0.00           H  
ATOM     25  N   ILE A   3      38.101  93.687  80.770  1.00  0.00           N  
ATOM     26  CA  ILE A   3      37.111  93.332  79.760  1.00  0.00           C  
ATOM     27  C   ILE A   3      36.189  92.273  80.343  1.00  0.00           C  
ATOM     28  O   ILE A   3      36.654  91.305  80.955  1.00  0.00           O  
ATOM     29  CB  ILE A   3      37.774  92.811  78.472  1.00  0.00           C  
ATOM     30  CG1 ILE A   3      38.840  93.795  77.984  1.00  0.00           C  
ATOM     31  CG2 ILE A   3      36.727  92.576  77.394  1.00  0.00           C  
ATOM     32  CD1 ILE A   3      38.289  95.142  77.579  1.00  0.00           C  
ATOM     33  H   ILE A   3      38.761  92.987  81.079  1.00  0.00           H  
ATOM     34  HA  ILE A   3      36.530  94.222  79.518  1.00  0.00           H  
ATOM     35  HB  ILE A   3      38.283  91.870  78.681  1.00  0.00           H  
ATOM     36 1HG1 ILE A   3      39.578  93.950  78.771  1.00  0.00           H  
ATOM     37 2HG1 ILE A   3      39.362  93.369  77.126  1.00  0.00           H  
ATOM     38 1HG2 ILE A   3      37.212  92.208  76.490  1.00  0.00           H  
ATOM     39 2HG2 ILE A   3      36.004  91.840  77.742  1.00  0.00           H  
ATOM     40 3HG2 ILE A   3      36.214  93.513  77.174  1.00  0.00           H  
ATOM     41 1HD1 ILE A   3      39.103  95.783  77.244  1.00  0.00           H  
ATOM     42 2HD1 ILE A   3      37.571  95.013  76.766  1.00  0.00           H  
ATOM     43 3HD1 ILE A   3      37.791  95.603  78.431  1.00  0.00           H  
ATOM     44  N   PHE A   4      34.885  92.459  80.157  1.00  0.00           N  
ATOM     45  CA  PHE A   4      33.886  91.460  80.510  1.00  0.00           C  
ATOM     46  C   PHE A   4      33.305  90.885  79.224  1.00  0.00           C  
ATOM     47  O   PHE A   4      32.901  91.637  78.331  1.00  0.00           O  
ATOM     48  CB  PHE A   4      32.777  92.068  81.371  1.00  0.00           C  
ATOM     49  CG  PHE A   4      33.251  92.564  82.707  1.00  0.00           C  
ATOM     50  CD1 PHE A   4      33.854  93.807  82.828  1.00  0.00           C  
ATOM     51  CD2 PHE A   4      33.095  91.789  83.846  1.00  0.00           C  
ATOM     52  CE1 PHE A   4      34.291  94.264  84.057  1.00  0.00           C  
ATOM     53  CE2 PHE A   4      33.530  92.244  85.076  1.00  0.00           C  
ATOM     54  CZ  PHE A   4      34.129  93.483  85.181  1.00  0.00           C  
ATOM     55  H   PHE A   4      34.585  93.335  79.753  1.00  0.00           H  
ATOM     56  HA  PHE A   4      34.374  90.669  81.080  1.00  0.00           H  
ATOM     57 1HB  PHE A   4      32.321  92.902  80.840  1.00  0.00           H  
ATOM     58 2HB  PHE A   4      32.000  91.324  81.541  1.00  0.00           H  
ATOM     59  HD1 PHE A   4      33.981  94.426  81.938  1.00  0.00           H  
ATOM     60  HD2 PHE A   4      32.623  90.810  83.764  1.00  0.00           H  
ATOM     61  HE1 PHE A   4      34.763  95.244  84.136  1.00  0.00           H  
ATOM     62  HE2 PHE A   4      33.401  91.625  85.964  1.00  0.00           H  
ATOM     63  HZ  PHE A   4      34.473  93.843  86.150  1.00  0.00           H  
ATOM     64  N   LEU A   5      33.269  89.559  79.131  1.00  0.00           N  
ATOM     65  CA  LEU A   5      32.698  88.862  77.982  1.00  0.00           C  
ATOM     66  C   LEU A   5      31.418  88.170  78.432  1.00  0.00           C  
ATOM     67  O   LEU A   5      31.465  87.117  79.077  1.00  0.00           O  
ATOM     68  CB  LEU A   5      33.687  87.840  77.411  1.00  0.00           C  
ATOM     69  CG  LEU A   5      35.038  88.405  76.952  1.00  0.00           C  
ATOM     70  CD1 LEU A   5      35.949  87.262  76.526  1.00  0.00           C  
ATOM     71  CD2 LEU A   5      34.817  89.384  75.808  1.00  0.00           C  
ATOM     72  H   LEU A   5      33.655  89.018  79.892  1.00  0.00           H  
ATOM     73  HA  LEU A   5      32.456  89.599  77.217  1.00  0.00           H  
ATOM     74 1HB  LEU A   5      33.885  87.085  78.170  1.00  0.00           H  
ATOM     75 2HB  LEU A   5      33.225  87.350  76.554  1.00  0.00           H  
ATOM     76  HG  LEU A   5      35.518  88.922  77.784  1.00  0.00           H  
ATOM     77 1HD1 LEU A   5      36.909  87.664  76.200  1.00  0.00           H  
ATOM     78 2HD1 LEU A   5      36.107  86.588  77.368  1.00  0.00           H  
ATOM     79 3HD1 LEU A   5      35.488  86.716  75.704  1.00  0.00           H  
ATOM     80 1HD2 LEU A   5      35.776  89.786  75.483  1.00  0.00           H  
ATOM     81 2HD2 LEU A   5      34.338  88.867  74.975  1.00  0.00           H  
ATOM     82 3HD2 LEU A   5      34.177  90.199  76.145  1.00  0.00           H  
ATOM     83  N   LEU A   6      30.276  88.762  78.089  1.00  0.00           N  
ATOM     84  CA  LEU A   6      28.973  88.357  78.602  1.00  0.00           C  
ATOM     85  C   LEU A   6      28.196  87.707  77.465  1.00  0.00           C  
ATOM     86  O   LEU A   6      27.697  88.399  76.573  1.00  0.00           O  
ATOM     87  CB  LEU A   6      28.202  89.559  79.160  1.00  0.00           C  
ATOM     88  CG  LEU A   6      26.854  89.237  79.821  1.00  0.00           C  
ATOM     89  CD1 LEU A   6      27.093  88.462  81.109  1.00  0.00           C  
ATOM     90  CD2 LEU A   6      26.101  90.531  80.093  1.00  0.00           C  
ATOM     91  H   LEU A   6      30.330  89.533  77.438  1.00  0.00           H  
ATOM     92  HA  LEU A   6      29.126  87.634  79.403  1.00  0.00           H  
ATOM     93 1HB  LEU A   6      28.823  90.058  79.902  1.00  0.00           H  
ATOM     94 2HB  LEU A   6      28.012  90.259  78.346  1.00  0.00           H  
ATOM     95  HG  LEU A   6      26.265  88.606  79.156  1.00  0.00           H  
ATOM     96 1HD1 LEU A   6      26.136  88.233  81.578  1.00  0.00           H  
ATOM     97 2HD1 LEU A   6      27.617  87.533  80.883  1.00  0.00           H  
ATOM     98 3HD1 LEU A   6      27.696  89.063  81.789  1.00  0.00           H  
ATOM     99 1HD2 LEU A   6      25.143  90.301  80.561  1.00  0.00           H  
ATOM    100 2HD2 LEU A   6      26.689  91.162  80.758  1.00  0.00           H  
ATOM    101 3HD2 LEU A   6      25.928  91.056  79.153  1.00  0.00           H  
ATOM    102  N   SER A   7      28.088  86.381  77.500  1.00  0.00           N  
ATOM    103  CA  SER A   7      27.563  85.611  76.383  1.00  0.00           C  
ATOM    104  C   SER A   7      26.206  85.013  76.725  1.00  0.00           C  
ATOM    105  O   SER A   7      25.872  84.815  77.898  1.00  0.00           O  
ATOM    106  CB  SER A   7      28.535  84.509  76.005  1.00  0.00           C  
ATOM    107  OG  SER A   7      29.738  85.043  75.524  1.00  0.00           O  
ATOM    108  H   SER A   7      28.382  85.897  78.335  1.00  0.00           H  
ATOM    109  HA  SER A   7      27.439  86.280  75.530  1.00  0.00           H  
ATOM    110 1HB  SER A   7      28.733  83.884  76.875  1.00  0.00           H  
ATOM    111 2HB  SER A   7      28.085  83.875  75.242  1.00  0.00           H  
ATOM    112  HG  SER A   7      30.350  85.021  76.264  1.00  0.00           H  
ATOM    113  N   ASN A   8      25.427  84.733  75.678  1.00  0.00           N  
ATOM    114  CA  ASN A   8      24.194  83.951  75.770  1.00  0.00           C  
ATOM    115  C   ASN A   8      23.183  84.612  76.713  1.00  0.00           C  
ATOM    116  O   ASN A   8      22.634  83.990  77.624  1.00  0.00           O  
ATOM    117  CB  ASN A   8      24.495  82.534  76.220  1.00  0.00           C  
ATOM    118  CG  ASN A   8      23.356  81.588  75.954  1.00  0.00           C  
ATOM    119  OD1 ASN A   8      22.582  81.780  75.009  1.00  0.00           O  
ATOM    120  ND2 ASN A   8      23.238  80.572  76.771  1.00  0.00           N  
ATOM    121  H   ASN A   8      25.719  85.088  74.779  1.00  0.00           H  
ATOM    122  HA  ASN A   8      23.724  83.928  74.786  1.00  0.00           H  
ATOM    123 1HB  ASN A   8      25.383  82.168  75.704  1.00  0.00           H  
ATOM    124 2HB  ASN A   8      24.713  82.529  77.288  1.00  0.00           H  
ATOM    125 1HD2 ASN A   8      22.498  79.910  76.642  1.00  0.00           H  
ATOM    126 2HD2 ASN A   8      23.886  80.456  77.522  1.00  0.00           H  
ATOM    127  N   VAL A   9      22.943  85.901  76.470  1.00  0.00           N  
ATOM    128  CA  VAL A   9      21.990  86.680  77.250  1.00  0.00           C  
ATOM    129  C   VAL A   9      20.969  87.300  76.306  1.00  0.00           C  
ATOM    130  O   VAL A   9      21.253  87.554  75.131  1.00  0.00           O  
ATOM    131  CB  VAL A   9      22.706  87.786  78.047  1.00  0.00           C  
ATOM    132  CG1 VAL A   9      23.682  87.176  79.044  1.00  0.00           C  
ATOM    133  CG2 VAL A   9      23.426  88.728  77.094  1.00  0.00           C  
ATOM    134  H   VAL A   9      23.443  86.347  75.715  1.00  0.00           H  
ATOM    135  HA  VAL A   9      21.471  86.008  77.934  1.00  0.00           H  
ATOM    136  HB  VAL A   9      21.967  88.343  78.622  1.00  0.00           H  
ATOM    137 1HG1 VAL A   9      24.179  87.971  79.600  1.00  0.00           H  
ATOM    138 2HG1 VAL A   9      23.138  86.534  79.737  1.00  0.00           H  
ATOM    139 3HG1 VAL A   9      24.427  86.587  78.511  1.00  0.00           H  
ATOM    140 1HG2 VAL A   9      23.930  89.507  77.666  1.00  0.00           H  
ATOM    141 2HG2 VAL A   9      24.162  88.166  76.516  1.00  0.00           H  
ATOM    142 3HG2 VAL A   9      22.705  89.183  76.418  1.00  0.00           H  
ATOM    143  N   SER A  10      19.771  87.541  76.831  1.00  0.00           N  
ATOM    144  CA  SER A  10      18.728  88.195  76.059  1.00  0.00           C  
ATOM    145  C   SER A  10      19.002  89.694  75.954  1.00  0.00           C  
ATOM    146  O   SER A  10      19.862  90.252  76.645  1.00  0.00           O  
ATOM    147  CB  SER A  10      17.374  87.955  76.698  1.00  0.00           C  
ATOM    148  OG  SER A  10      17.269  88.633  77.920  1.00  0.00           O  
ATOM    149  H   SER A  10      19.579  87.265  77.784  1.00  0.00           H  
ATOM    150  HA  SER A  10      18.728  87.774  75.053  1.00  0.00           H  
ATOM    151 1HB  SER A  10      16.588  88.292  76.023  1.00  0.00           H  
ATOM    152 2HB  SER A  10      17.232  86.887  76.859  1.00  0.00           H  
ATOM    153  HG  SER A  10      16.415  88.388  78.285  1.00  0.00           H  
ATOM    154  N   GLU A  11      18.249  90.351  75.069  1.00  0.00           N  
ATOM    155  CA  GLU A  11      18.366  91.799  74.936  1.00  0.00           C  
ATOM    156  C   GLU A  11      17.975  92.503  76.229  1.00  0.00           C  
ATOM    157  O   GLU A  11      18.599  93.501  76.612  1.00  0.00           O  
ATOM    158  CB  GLU A  11      17.491  92.303  73.787  1.00  0.00           C  
ATOM    159  CG  GLU A  11      18.030  91.982  72.400  1.00  0.00           C  
ATOM    160  CD  GLU A  11      19.309  92.707  72.087  1.00  0.00           C  
ATOM    161  OE1 GLU A  11      19.356  93.898  72.281  1.00  0.00           O  
ATOM    162  OE2 GLU A  11      20.238  92.070  71.652  1.00  0.00           O  
ATOM    163  H   GLU A  11      17.593  89.854  74.483  1.00  0.00           H  
ATOM    164  HA  GLU A  11      19.408  92.046  74.732  1.00  0.00           H  
ATOM    165 1HB  GLU A  11      16.496  91.865  73.868  1.00  0.00           H  
ATOM    166 2HB  GLU A  11      17.379  93.384  73.861  1.00  0.00           H  
ATOM    167 1HG  GLU A  11      18.207  90.908  72.329  1.00  0.00           H  
ATOM    168 2HG  GLU A  11      17.277  92.246  71.658  1.00  0.00           H  
ATOM    169  N   ASP A  12      16.949  92.000  76.919  1.00  0.00           N  
ATOM    170  CA  ASP A  12      16.570  92.578  78.204  1.00  0.00           C  
ATOM    171  C   ASP A  12      17.677  92.400  79.235  1.00  0.00           C  
ATOM    172  O   ASP A  12      17.979  93.325  79.998  1.00  0.00           O  
ATOM    173  CB  ASP A  12      15.277  91.941  78.719  1.00  0.00           C  
ATOM    174  CG  ASP A  12      14.050  92.363  77.924  1.00  0.00           C  
ATOM    175  OD1 ASP A  12      14.137  93.328  77.202  1.00  0.00           O  
ATOM    176  OD2 ASP A  12      13.037  91.717  78.045  1.00  0.00           O  
ATOM    177  H   ASP A  12      16.426  91.214  76.560  1.00  0.00           H  
ATOM    178  HA  ASP A  12      16.419  93.650  78.070  1.00  0.00           H  
ATOM    179 1HB  ASP A  12      15.365  90.855  78.676  1.00  0.00           H  
ATOM    180 2HB  ASP A  12      15.128  92.215  79.764  1.00  0.00           H  
ATOM    181  N   ALA A  13      18.293  91.215  79.275  1.00  0.00           N  
ATOM    182  CA  ALA A  13      19.427  90.992  80.162  1.00  0.00           C  
ATOM    183  C   ALA A  13      20.617  91.868  79.801  1.00  0.00           C  
ATOM    184  O   ALA A  13      21.281  92.394  80.701  1.00  0.00           O  
ATOM    185  CB  ALA A  13      19.835  89.520  80.135  1.00  0.00           C  
ATOM    186  H   ALA A  13      17.972  90.460  78.686  1.00  0.00           H  
ATOM    187  HA  ALA A  13      19.122  91.257  81.175  1.00  0.00           H  
ATOM    188 1HB  ALA A  13      20.683  89.365  80.801  1.00  0.00           H  
ATOM    189 2HB  ALA A  13      18.997  88.904  80.464  1.00  0.00           H  
ATOM    190 3HB  ALA A  13      20.115  89.239  79.121  1.00  0.00           H  
ATOM    191  N   ALA A  14      20.897  92.044  78.507  1.00  0.00           N  
ATOM    192  CA  ALA A  14      21.988  92.921  78.094  1.00  0.00           C  
ATOM    193  C   ALA A  14      21.730  94.364  78.505  1.00  0.00           C  
ATOM    194  O   ALA A  14      22.657  95.065  78.926  1.00  0.00           O  
ATOM    195  CB  ALA A  14      22.195  92.825  76.583  1.00  0.00           C  
ATOM    196  H   ALA A  14      20.354  91.568  77.801  1.00  0.00           H  
ATOM    197  HA  ALA A  14      22.897  92.591  78.598  1.00  0.00           H  
ATOM    198 1HB  ALA A  14      23.011  93.484  76.285  1.00  0.00           H  
ATOM    199 2HB  ALA A  14      22.440  91.798  76.313  1.00  0.00           H  
ATOM    200 3HB  ALA A  14      21.282  93.126  76.072  1.00  0.00           H  
ATOM    201  N   GLN A  15      20.483  94.824  78.384  1.00  0.00           N  
ATOM    202  CA  GLN A  15      20.149  96.184  78.798  1.00  0.00           C  
ATOM    203  C   GLN A  15      20.390  96.370  80.291  1.00  0.00           C  
ATOM    204  O   GLN A  15      20.964  97.377  80.720  1.00  0.00           O  
ATOM    205  CB  GLN A  15      18.692  96.510  78.459  1.00  0.00           C  
ATOM    206  CG  GLN A  15      18.287  97.942  78.766  1.00  0.00           C  
ATOM    207  CD  GLN A  15      19.004  98.948  77.885  1.00  0.00           C  
ATOM    208  OE1 GLN A  15      19.337  98.658  76.733  1.00  0.00           O  
ATOM    209  NE2 GLN A  15      19.244 100.137  78.423  1.00  0.00           N  
ATOM    210  H   GLN A  15      19.757  94.235  78.001  1.00  0.00           H  
ATOM    211  HA  GLN A  15      20.799  96.877  78.265  1.00  0.00           H  
ATOM    212 1HB  GLN A  15      18.517  96.331  77.399  1.00  0.00           H  
ATOM    213 2HB  GLN A  15      18.032  95.847  79.016  1.00  0.00           H  
ATOM    214 1HG  GLN A  15      17.214  98.047  78.603  1.00  0.00           H  
ATOM    215 2HG  GLN A  15      18.530  98.161  79.805  1.00  0.00           H  
ATOM    216 1HE2 GLN A  15      19.715 100.842  77.890  1.00  0.00           H  
ATOM    217 2HE2 GLN A  15      18.957 100.330  79.361  1.00  0.00           H  
ATOM    218  N   LEU A  16      19.949  95.403  81.099  1.00  0.00           N  
ATOM    219  CA  LEU A  16      20.208  95.459  82.533  1.00  0.00           C  
ATOM    220  C   LEU A  16      21.702  95.418  82.828  1.00  0.00           C  
ATOM    221  O   LEU A  16      22.176  96.119  83.729  1.00  0.00           O  
ATOM    222  CB  LEU A  16      19.509  94.294  83.244  1.00  0.00           C  
ATOM    223  CG  LEU A  16      17.978  94.369  83.298  1.00  0.00           C  
ATOM    224  CD1 LEU A  16      17.417  93.017  83.713  1.00  0.00           C  
ATOM    225  CD2 LEU A  16      17.558  95.459  84.272  1.00  0.00           C  
ATOM    226  H   LEU A  16      19.429  94.621  80.724  1.00  0.00           H  
ATOM    227  HA  LEU A  16      19.823  96.403  82.916  1.00  0.00           H  
ATOM    228 1HB  LEU A  16      19.778  93.367  82.738  1.00  0.00           H  
ATOM    229 2HB  LEU A  16      19.876  94.243  84.270  1.00  0.00           H  
ATOM    230  HG  LEU A  16      17.591  94.601  82.305  1.00  0.00           H  
ATOM    231 1HD1 LEU A  16      16.329  93.070  83.751  1.00  0.00           H  
ATOM    232 2HD1 LEU A  16      17.717  92.260  82.989  1.00  0.00           H  
ATOM    233 3HD1 LEU A  16      17.801  92.750  84.696  1.00  0.00           H  
ATOM    234 1HD2 LEU A  16      16.469  95.513  84.310  1.00  0.00           H  
ATOM    235 2HD2 LEU A  16      17.944  95.228  85.265  1.00  0.00           H  
ATOM    236 3HD2 LEU A  16      17.958  96.417  83.942  1.00  0.00           H  
ATOM    237  N   ALA A  17      22.454  94.611  82.079  1.00  0.00           N  
ATOM    238  CA  ALA A  17      23.900  94.560  82.266  1.00  0.00           C  
ATOM    239  C   ALA A  17      24.537  95.915  81.984  1.00  0.00           C  
ATOM    240  O   ALA A  17      25.376  96.388  82.758  1.00  0.00           O  
ATOM    241  CB  ALA A  17      24.506  93.479  81.370  1.00  0.00           C  
ATOM    242  H   ALA A  17      22.029  94.026  81.374  1.00  0.00           H  
ATOM    243  HA  ALA A  17      24.098  94.311  83.308  1.00  0.00           H  
ATOM    244 1HB  ALA A  17      25.585  93.448  81.516  1.00  0.00           H  
ATOM    245 2HB  ALA A  17      24.077  92.510  81.628  1.00  0.00           H  
ATOM    246 3HB  ALA A  17      24.288  93.705  80.327  1.00  0.00           H  
ATOM    247  N   GLU A  18      24.142  96.559  80.882  1.00  0.00           N  
ATOM    248  CA  GLU A  18      24.738  97.839  80.513  1.00  0.00           C  
ATOM    249  C   GLU A  18      24.438  98.907  81.558  1.00  0.00           C  
ATOM    250  O   GLU A  18      25.346  99.602  82.030  1.00  0.00           O  
ATOM    251  CB  GLU A  18      24.226  98.293  79.145  1.00  0.00           C  
ATOM    252  CG  GLU A  18      24.732  99.660  78.705  1.00  0.00           C  
ATOM    253  CD  GLU A  18      24.322 100.013  77.303  1.00  0.00           C  
ATOM    254  OE1 GLU A  18      23.672  99.212  76.676  1.00  0.00           O  
ATOM    255  OE2 GLU A  18      24.660 101.085  76.859  1.00  0.00           O  
ATOM    256  H   GLU A  18      23.424  96.162  80.293  1.00  0.00           H  
ATOM    257  HA  GLU A  18      25.821  97.717  80.467  1.00  0.00           H  
ATOM    258 1HB  GLU A  18      24.521  97.568  78.387  1.00  0.00           H  
ATOM    259 2HB  GLU A  18      23.136  98.329  79.158  1.00  0.00           H  
ATOM    260 1HG  GLU A  18      24.343 100.417  79.387  1.00  0.00           H  
ATOM    261 2HG  GLU A  18      25.819  99.673  78.775  1.00  0.00           H  
ATOM    262  N   GLU A  19      23.166  99.049  81.932  1.00  0.00           N  
ATOM    263  CA  GLU A  19      22.792 100.103  82.870  1.00  0.00           C  
ATOM    264  C   GLU A  19      23.478  99.912  84.215  1.00  0.00           C  
ATOM    265  O   GLU A  19      23.922 100.884  84.838  1.00  0.00           O  
ATOM    266  CB  GLU A  19      21.274 100.133  83.060  1.00  0.00           C  
ATOM    267  CG  GLU A  19      20.497 100.613  81.843  1.00  0.00           C  
ATOM    268  CD  GLU A  19      19.018 100.709  82.093  1.00  0.00           C  
ATOM    269  OE1 GLU A  19      18.627 100.712  83.236  1.00  0.00           O  
ATOM    270  OE2 GLU A  19      18.278 100.780  81.140  1.00  0.00           O  
ATOM    271  H   GLU A  19      22.451  98.432  81.574  1.00  0.00           H  
ATOM    272  HA  GLU A  19      23.124 101.059  82.464  1.00  0.00           H  
ATOM    273 1HB  GLU A  19      20.918  99.133  83.311  1.00  0.00           H  
ATOM    274 2HB  GLU A  19      21.026 100.788  83.895  1.00  0.00           H  
ATOM    275 1HG  GLU A  19      20.870 101.595  81.550  1.00  0.00           H  
ATOM    276 2HG  GLU A  19      20.677  99.927  81.016  1.00  0.00           H  
ATOM    277  N   LEU A  20      23.583  98.665  84.677  1.00  0.00           N  
ATOM    278  CA  LEU A  20      24.142  98.417  86.000  1.00  0.00           C  
ATOM    279  C   LEU A  20      25.643  98.673  86.025  1.00  0.00           C  
ATOM    280  O   LEU A  20      26.163  99.253  86.986  1.00  0.00           O  
ATOM    281  CB  LEU A  20      23.857  96.974  86.433  1.00  0.00           C  
ATOM    282  CG  LEU A  20      24.297  96.607  87.856  1.00  0.00           C  
ATOM    283  CD1 LEU A  20      23.723  97.616  88.842  1.00  0.00           C  
ATOM    284  CD2 LEU A  20      23.831  95.196  88.185  1.00  0.00           C  
ATOM    285  H   LEU A  20      23.278  97.882  84.118  1.00  0.00           H  
ATOM    286  HA  LEU A  20      23.687  99.113  86.705  1.00  0.00           H  
ATOM    287 1HB  LEU A  20      22.785  96.794  86.362  1.00  0.00           H  
ATOM    288 2HB  LEU A  20      24.365  96.298  85.746  1.00  0.00           H  
ATOM    289  HG  LEU A  20      25.385  96.654  87.925  1.00  0.00           H  
ATOM    290 1HD1 LEU A  20      24.035  97.356  89.854  1.00  0.00           H  
ATOM    291 2HD1 LEU A  20      24.089  98.613  88.596  1.00  0.00           H  
ATOM    292 3HD1 LEU A  20      22.635  97.603  88.785  1.00  0.00           H  
ATOM    293 1HD2 LEU A  20      24.145  94.935  89.196  1.00  0.00           H  
ATOM    294 2HD2 LEU A  20      22.744  95.147  88.118  1.00  0.00           H  
ATOM    295 3HD2 LEU A  20      24.270  94.494  87.477  1.00  0.00           H  
ATOM    296  N   VAL A  21      26.358  98.247  84.980  1.00  0.00           N  
ATOM    297  CA  VAL A  21      27.792  98.505  84.906  1.00  0.00           C  
ATOM    298  C   VAL A  21      28.060 100.004  84.861  1.00  0.00           C  
ATOM    299  O   VAL A  21      28.971 100.508  85.530  1.00  0.00           O  
ATOM    300  CB  VAL A  21      28.398  97.837  83.657  1.00  0.00           C  
ATOM    301  CG1 VAL A  21      29.826  98.312  83.439  1.00  0.00           C  
ATOM    302  CG2 VAL A  21      28.350  96.324  83.807  1.00  0.00           C  
ATOM    303  H   VAL A  21      25.909  97.739  84.230  1.00  0.00           H  
ATOM    304  HA  VAL A  21      28.260  98.125  85.815  1.00  0.00           H  
ATOM    305  HB  VAL A  21      27.822  98.134  82.782  1.00  0.00           H  
ATOM    306 1HG1 VAL A  21      30.239  97.829  82.553  1.00  0.00           H  
ATOM    307 2HG1 VAL A  21      29.833  99.393  83.299  1.00  0.00           H  
ATOM    308 3HG1 VAL A  21      30.432  98.054  84.307  1.00  0.00           H  
ATOM    309 1HG2 VAL A  21      28.779  95.857  82.920  1.00  0.00           H  
ATOM    310 2HG2 VAL A  21      28.922  96.026  84.686  1.00  0.00           H  
ATOM    311 3HG2 VAL A  21      27.315  96.002  83.920  1.00  0.00           H  
ATOM    312  N   ARG A  22      27.270 100.741  84.077  1.00  0.00           N  
ATOM    313  CA  ARG A  22      27.375 102.196  84.080  1.00  0.00           C  
ATOM    314  C   ARG A  22      27.135 102.766  85.472  1.00  0.00           C  
ATOM    315  O   ARG A  22      27.867 103.658  85.921  1.00  0.00           O  
ATOM    316  CB  ARG A  22      26.384 102.798  83.084  1.00  0.00           C  
ATOM    317  CG  ARG A  22      26.743 102.568  81.628  1.00  0.00           C  
ATOM    318  CD  ARG A  22      25.722 103.213  80.704  1.00  0.00           C  
ATOM    319  NE  ARG A  22      25.975 102.900  79.299  1.00  0.00           N  
ATOM    320  CZ  ARG A  22      26.865 103.533  78.540  1.00  0.00           C  
ATOM    321  NH1 ARG A  22      27.595 104.516  79.049  1.00  0.00           N  
ATOM    322  NH2 ARG A  22      27.024 103.183  77.271  1.00  0.00           N  
ATOM    323  H   ARG A  22      26.590 100.298  83.476  1.00  0.00           H  
ATOM    324  HA  ARG A  22      28.387 102.470  83.779  1.00  0.00           H  
ATOM    325 1HB  ARG A  22      25.395 102.376  83.255  1.00  0.00           H  
ATOM    326 2HB  ARG A  22      26.313 103.874  83.246  1.00  0.00           H  
ATOM    327 1HG  ARG A  22      27.723 103.001  81.421  1.00  0.00           H  
ATOM    328 2HG  ARG A  22      26.769 101.497  81.423  1.00  0.00           H  
ATOM    329 1HD  ARG A  22      24.725 102.853  80.956  1.00  0.00           H  
ATOM    330 2HD  ARG A  22      25.758 104.295  80.821  1.00  0.00           H  
ATOM    331  HE  ARG A  22      25.438 102.154  78.880  1.00  0.00           H  
ATOM    332 1HH1 ARG A  22      27.478 104.784  80.017  1.00  0.00           H  
ATOM    333 2HH1 ARG A  22      28.270 104.996  78.471  1.00  0.00           H  
ATOM    334 1HH2 ARG A  22      26.470 102.434  76.879  1.00  0.00           H  
ATOM    335 2HH2 ARG A  22      27.699 103.665  76.696  1.00  0.00           H  
ATOM    336  N   GLU A  23      26.115 102.264  86.171  1.00  0.00           N  
ATOM    337  CA  GLU A  23      25.839 102.745  87.523  1.00  0.00           C  
ATOM    338  C   GLU A  23      26.980 102.413  88.475  1.00  0.00           C  
ATOM    339  O   GLU A  23      27.288 103.200  89.379  1.00  0.00           O  
ATOM    340  CB  GLU A  23      24.535 102.141  88.048  1.00  0.00           C  
ATOM    341  CG  GLU A  23      23.936 102.875  89.239  1.00  0.00           C  
ATOM    342  CD  GLU A  23      22.548 102.407  89.577  1.00  0.00           C  
ATOM    343  OE1 GLU A  23      22.057 101.532  88.906  1.00  0.00           O  
ATOM    344  OE2 GLU A  23      21.978 102.926  90.508  1.00  0.00           O  
ATOM    345  H   GLU A  23      25.523 101.549  85.773  1.00  0.00           H  
ATOM    346  HA  GLU A  23      25.761 103.832  87.495  1.00  0.00           H  
ATOM    347 1HB  GLU A  23      23.791 102.133  87.251  1.00  0.00           H  
ATOM    348 2HB  GLU A  23      24.707 101.106  88.345  1.00  0.00           H  
ATOM    349 1HG  GLU A  23      24.579 102.725  90.106  1.00  0.00           H  
ATOM    350 2HG  GLU A  23      23.912 103.941  89.020  1.00  0.00           H  
ATOM    351  N   ILE A  24      27.623 101.259  88.292  1.00  0.00           N  
ATOM    352  CA  ILE A  24      28.737 100.916  89.167  1.00  0.00           C  
ATOM    353  C   ILE A  24      29.954 101.776  88.840  1.00  0.00           C  
ATOM    354  O   ILE A  24      30.722 102.138  89.739  1.00  0.00           O  
ATOM    355  CB  ILE A  24      29.106  99.426  89.038  1.00  0.00           C  
ATOM    356  CG1 ILE A  24      27.985  98.550  89.602  1.00  0.00           C  
ATOM    357  CG2 ILE A  24      30.419  99.140  89.750  1.00  0.00           C  
ATOM    358  CD1 ILE A  24      28.116  97.086  89.245  1.00  0.00           C  
ATOM    359  H   ILE A  24      27.356 100.615  87.561  1.00  0.00           H  
ATOM    360  HA  ILE A  24      28.456 101.150  90.192  1.00  0.00           H  
ATOM    361  HB  ILE A  24      29.209  99.167  87.985  1.00  0.00           H  
ATOM    362 1HG1 ILE A  24      27.966  98.636  90.687  1.00  0.00           H  
ATOM    363 2HG1 ILE A  24      27.023  98.904  89.229  1.00  0.00           H  
ATOM    364 1HG2 ILE A  24      30.664  98.083  89.650  1.00  0.00           H  
ATOM    365 2HG2 ILE A  24      31.212  99.739  89.304  1.00  0.00           H  
ATOM    366 3HG2 ILE A  24      30.323  99.391  90.806  1.00  0.00           H  
ATOM    367 1HD1 ILE A  24      27.285  96.530  89.679  1.00  0.00           H  
ATOM    368 2HD1 ILE A  24      28.102  96.973  88.161  1.00  0.00           H  
ATOM    369 3HD1 ILE A  24      29.056  96.699  89.638  1.00  0.00           H  
ATOM    370  N   SER A  25      30.149 102.129  87.568  1.00  0.00           N  
ATOM    371  CA  SER A  25      31.272 102.994  87.223  1.00  0.00           C  
ATOM    372  C   SER A  25      31.158 104.363  87.878  1.00  0.00           C  
ATOM    373  O   SER A  25      32.161 105.079  87.975  1.00  0.00           O  
ATOM    374  CB  SER A  25      31.355 103.156  85.717  1.00  0.00           C  
ATOM    375  OG  SER A  25      30.341 103.999  85.246  1.00  0.00           O  
ATOM    376  H   SER A  25      29.533 101.808  86.836  1.00  0.00           H  
ATOM    377  HA  SER A  25      32.190 102.534  87.592  1.00  0.00           H  
ATOM    378 1HB  SER A  25      32.328 103.567  85.450  1.00  0.00           H  
ATOM    379 2HB  SER A  25      31.272 102.179  85.241  1.00  0.00           H  
ATOM    380  HG  SER A  25      29.543 103.741  85.713  1.00  0.00           H  
ATOM    381  N   LYS A  26      29.963 104.746  88.317  1.00  0.00           N  
ATOM    382  CA  LYS A  26      29.776 106.023  88.982  1.00  0.00           C  
ATOM    383  C   LYS A  26      30.395 105.986  90.377  1.00  0.00           C  
ATOM    384  O   LYS A  26      30.624 104.922  90.956  1.00  0.00           O  
ATOM    385  CB  LYS A  26      28.289 106.375  89.064  1.00  0.00           C  
ATOM    386  CG  LYS A  26      27.630 106.641  87.718  1.00  0.00           C  
ATOM    387  CD  LYS A  26      26.167 107.023  87.883  1.00  0.00           C  
ATOM    388  CE  LYS A  26      25.504 107.280  86.538  1.00  0.00           C  
ATOM    389  NZ  LYS A  26      24.083 107.692  86.688  1.00  0.00           N  
ATOM    390  H   LYS A  26      29.168 104.137  88.186  1.00  0.00           H  
ATOM    391  HA  LYS A  26      30.286 106.793  88.403  1.00  0.00           H  
ATOM    392 1HB  LYS A  26      27.748 105.559  89.546  1.00  0.00           H  
ATOM    393 2HB  LYS A  26      28.159 107.263  89.681  1.00  0.00           H  
ATOM    394 1HG  LYS A  26      28.153 107.452  87.210  1.00  0.00           H  
ATOM    395 2HG  LYS A  26      27.695 105.748  87.097  1.00  0.00           H  
ATOM    396 1HD  LYS A  26      25.636 106.218  88.393  1.00  0.00           H  
ATOM    397 2HD  LYS A  26      26.093 107.925  88.491  1.00  0.00           H  
ATOM    398 1HE  LYS A  26      26.044 108.065  86.011  1.00  0.00           H  
ATOM    399 2HE  LYS A  26      25.544 106.373  85.934  1.00  0.00           H  
ATOM    400 1HZ  LYS A  26      23.680 107.853  85.775  1.00  0.00           H  
ATOM    401 2HZ  LYS A  26      23.567 106.963  87.160  1.00  0.00           H  
ATOM    402 3HZ  LYS A  26      24.034 108.543  87.229  1.00  0.00           H  
ATOM    403  N   LYS A  27      30.693 107.176  90.901  1.00  0.00           N  
ATOM    404  CA  LYS A  27      31.340 107.335  92.202  1.00  0.00           C  
ATOM    405  C   LYS A  27      32.773 106.812  92.169  1.00  0.00           C  
ATOM    406  O   LYS A  27      33.463 106.800  93.195  1.00  0.00           O  
ATOM    407  CB  LYS A  27      30.542 106.614  93.289  1.00  0.00           C  
ATOM    408  CG  LYS A  27      29.081 107.036  93.381  1.00  0.00           C  
ATOM    409  CD  LYS A  27      28.377 106.339  94.536  1.00  0.00           C  
ATOM    410  CE  LYS A  27      26.906 106.723  94.601  1.00  0.00           C  
ATOM    411  NZ  LYS A  27      26.195 106.020  95.702  1.00  0.00           N  
ATOM    412  H   LYS A  27      30.458 108.000  90.365  1.00  0.00           H  
ATOM    413  HA  LYS A  27      31.395 108.398  92.434  1.00  0.00           H  
ATOM    414 1HB  LYS A  27      30.569 105.539  93.109  1.00  0.00           H  
ATOM    415 2HB  LYS A  27      31.004 106.795  94.261  1.00  0.00           H  
ATOM    416 1HG  LYS A  27      29.022 108.114  93.528  1.00  0.00           H  
ATOM    417 2HG  LYS A  27      28.571 106.784  92.452  1.00  0.00           H  
ATOM    418 1HD  LYS A  27      28.456 105.259  94.413  1.00  0.00           H  
ATOM    419 2HD  LYS A  27      28.856 106.617  95.475  1.00  0.00           H  
ATOM    420 1HE  LYS A  27      26.817 107.797  94.755  1.00  0.00           H  
ATOM    421 2HE  LYS A  27      26.423 106.474  93.656  1.00  0.00           H  
ATOM    422 1HZ  LYS A  27      25.225 106.300  95.711  1.00  0.00           H  
ATOM    423 2HZ  LYS A  27      26.255 105.022  95.559  1.00  0.00           H  
ATOM    424 3HZ  LYS A  27      26.621 106.259  96.586  1.00  0.00           H  
ATOM    425  N   GLU A  28      33.226 106.369  90.995  1.00  0.00           N  
ATOM    426  CA  GLU A  28      34.633 106.089  90.743  1.00  0.00           C  
ATOM    427  C   GLU A  28      35.229 106.962  89.647  1.00  0.00           C  
ATOM    428  O   GLU A  28      36.457 107.112  89.605  1.00  0.00           O  
ATOM    429  CB  GLU A  28      34.810 104.614  90.371  1.00  0.00           C  
ATOM    430  CG  GLU A  28      34.319 103.636  91.428  1.00  0.00           C  
ATOM    431  CD  GLU A  28      35.247 103.532  92.606  1.00  0.00           C  
ATOM    432  OE1 GLU A  28      36.371 103.959  92.493  1.00  0.00           O  
ATOM    433  OE2 GLU A  28      34.832 103.024  93.622  1.00  0.00           O  
ATOM    434  H   GLU A  28      32.556 106.224  90.253  1.00  0.00           H  
ATOM    435  HA  GLU A  28      35.196 106.305  91.651  1.00  0.00           H  
ATOM    436 1HB  GLU A  28      34.274 104.405  89.446  1.00  0.00           H  
ATOM    437 2HB  GLU A  28      35.866 104.410  90.191  1.00  0.00           H  
ATOM    438 1HG  GLU A  28      33.339 103.960  91.780  1.00  0.00           H  
ATOM    439 2HG  GLU A  28      34.204 102.653  90.974  1.00  0.00           H  
ATOM    440  N   GLY A  29      34.414 107.554  88.779  1.00  0.00           N  
ATOM    441  CA  GLY A  29      34.922 108.393  87.711  1.00  0.00           C  
ATOM    442  C   GLY A  29      35.503 107.649  86.530  1.00  0.00           C  
ATOM    443  O   GLY A  29      36.321 108.208  85.791  1.00  0.00           O  
ATOM    444  H   GLY A  29      33.416 107.417  88.864  1.00  0.00           H  
ATOM    445 1HA  GLY A  29      34.122 109.032  87.337  1.00  0.00           H  
ATOM    446 2HA  GLY A  29      35.700 109.048  88.102  1.00  0.00           H  
ATOM    447  N   THR A  30      35.094 106.401  86.322  1.00  0.00           N  
ATOM    448  CA  THR A  30      35.644 105.561  85.268  1.00  0.00           C  
ATOM    449  C   THR A  30      34.729 105.587  84.050  1.00  0.00           C  
ATOM    450  O   THR A  30      33.518 105.792  84.174  1.00  0.00           O  
ATOM    451  CB  THR A  30      35.838 104.111  85.748  1.00  0.00           C  
ATOM    452  OG1 THR A  30      34.582 103.580  86.192  1.00  0.00           O  
ATOM    453  CG2 THR A  30      36.839 104.057  86.892  1.00  0.00           C  
ATOM    454  H   THR A  30      34.374 106.028  86.924  1.00  0.00           H  
ATOM    455  HA  THR A  30      36.618 105.958  84.981  1.00  0.00           H  
ATOM    456  HB  THR A  30      36.204 103.500  84.924  1.00  0.00           H  
ATOM    457  HG1 THR A  30      34.103 104.256  86.676  1.00  0.00           H  
ATOM    458 1HG2 THR A  30      36.964 103.026  87.219  1.00  0.00           H  
ATOM    459 2HG2 THR A  30      37.798 104.450  86.555  1.00  0.00           H  
ATOM    460 3HG2 THR A  30      36.473 104.659  87.724  1.00  0.00           H  
ATOM    461  N   GLU A  31      35.319 105.378  82.879  1.00  0.00           N  
ATOM    462  CA  GLU A  31      34.573 105.297  81.634  1.00  0.00           C  
ATOM    463  C   GLU A  31      34.449 103.847  81.182  1.00  0.00           C  
ATOM    464  O   GLU A  31      35.388 103.055  81.302  1.00  0.00           O  
ATOM    465  CB  GLU A  31      35.252 106.133  80.546  1.00  0.00           C  
ATOM    466  CG  GLU A  31      34.503 106.168  79.222  1.00  0.00           C  
ATOM    467  CD  GLU A  31      35.143 107.079  78.211  1.00  0.00           C  
ATOM    468  OE1 GLU A  31      36.105 107.727  78.549  1.00  0.00           O  
ATOM    469  OE2 GLU A  31      34.670 107.127  77.101  1.00  0.00           O  
ATOM    470  H   GLU A  31      36.324 105.273  82.858  1.00  0.00           H  
ATOM    471  HA  GLU A  31      33.572 105.694  81.805  1.00  0.00           H  
ATOM    472 1HB  GLU A  31      35.366 107.159  80.893  1.00  0.00           H  
ATOM    473 2HB  GLU A  31      36.251 105.739  80.355  1.00  0.00           H  
ATOM    474 1HG  GLU A  31      34.465 105.159  78.811  1.00  0.00           H  
ATOM    475 2HG  GLU A  31      33.481 106.496  79.404  1.00  0.00           H  
ATOM    476  N   VAL A  32      33.273 103.507  80.660  1.00  0.00           N  
ATOM    477  CA  VAL A  32      32.973 102.161  80.190  1.00  0.00           C  
ATOM    478  C   VAL A  32      32.452 102.243  78.761  1.00  0.00           C  
ATOM    479  O   VAL A  32      31.632 103.109  78.435  1.00  0.00           O  
ATOM    480  CB  VAL A  32      31.925 101.484  81.094  1.00  0.00           C  
ATOM    481  CG1 VAL A  32      31.642 100.069  80.611  1.00  0.00           C  
ATOM    482  CG2 VAL A  32      32.412 101.475  82.534  1.00  0.00           C  
ATOM    483  H   VAL A  32      32.564 104.222  80.591  1.00  0.00           H  
ATOM    484  HA  VAL A  32      33.896 101.579  80.194  1.00  0.00           H  
ATOM    485  HB  VAL A  32      30.990 102.039  81.028  1.00  0.00           H  
ATOM    486 1HG1 VAL A  32      30.899  99.605  81.261  1.00  0.00           H  
ATOM    487 2HG1 VAL A  32      31.261 100.101  79.591  1.00  0.00           H  
ATOM    488 3HG1 VAL A  32      32.561  99.485  80.639  1.00  0.00           H  
ATOM    489 1HG2 VAL A  32      31.666 100.996  83.167  1.00  0.00           H  
ATOM    490 2HG2 VAL A  32      33.351 100.925  82.599  1.00  0.00           H  
ATOM    491 3HG2 VAL A  32      32.568 102.501  82.872  1.00  0.00           H  
ATOM    492  N   ARG A  33      32.943 101.350  77.905  1.00  0.00           N  
ATOM    493  CA  ARG A  33      32.484 101.233  76.528  1.00  0.00           C  
ATOM    494  C   ARG A  33      31.820  99.878  76.320  1.00  0.00           C  
ATOM    495  O   ARG A  33      32.197  98.882  76.945  1.00  0.00           O  
ATOM    496  CB  ARG A  33      33.641 101.394  75.554  1.00  0.00           C  
ATOM    497  CG  ARG A  33      34.366 102.728  75.637  1.00  0.00           C  
ATOM    498  CD  ARG A  33      33.513 103.847  75.162  1.00  0.00           C  
ATOM    499  NE  ARG A  33      34.209 105.123  75.223  1.00  0.00           N  
ATOM    500  CZ  ARG A  33      34.942 105.643  74.220  1.00  0.00           C  
ATOM    501  NH1 ARG A  33      35.066 104.987  73.088  1.00  0.00           N  
ATOM    502  NH2 ARG A  33      35.538 106.813  74.374  1.00  0.00           N  
ATOM    503  H   ARG A  33      33.667 100.728  78.236  1.00  0.00           H  
ATOM    504  HA  ARG A  33      31.753 102.020  76.339  1.00  0.00           H  
ATOM    505 1HB  ARG A  33      34.375 100.609  75.726  1.00  0.00           H  
ATOM    506 2HB  ARG A  33      33.274 101.281  74.533  1.00  0.00           H  
ATOM    507 1HG  ARG A  33      34.646 102.926  76.672  1.00  0.00           H  
ATOM    508 2HG  ARG A  33      35.263 102.694  75.018  1.00  0.00           H  
ATOM    509 1HD  ARG A  33      33.220 103.668  74.128  1.00  0.00           H  
ATOM    510 2HD  ARG A  33      32.622 103.915  75.785  1.00  0.00           H  
ATOM    511  HE  ARG A  33      34.138 105.657  76.079  1.00  0.00           H  
ATOM    512 1HH1 ARG A  33      34.611 104.092  72.969  1.00  0.00           H  
ATOM    513 2HH1 ARG A  33      35.616 105.377  72.335  1.00  0.00           H  
ATOM    514 1HH2 ARG A  33      35.443 107.317  75.245  1.00  0.00           H  
ATOM    515 2HH2 ARG A  33      36.087 107.203  73.622  1.00  0.00           H  
ATOM    516  N   PHE A  34      30.829  99.849  75.435  1.00  0.00           N  
ATOM    517  CA  PHE A  34      30.045  98.651  75.173  1.00  0.00           C  
ATOM    518  C   PHE A  34      30.035  98.339  73.683  1.00  0.00           C  
ATOM    519  O   PHE A  34      29.862  99.230  72.845  1.00  0.00           O  
ATOM    520  CB  PHE A  34      28.612  98.823  75.680  1.00  0.00           C  
ATOM    521  CG  PHE A  34      28.514  99.026  77.165  1.00  0.00           C  
ATOM    522  CD1 PHE A  34      28.701 100.282  77.723  1.00  0.00           C  
ATOM    523  CD2 PHE A  34      28.237  97.961  78.008  1.00  0.00           C  
ATOM    524  CE1 PHE A  34      28.611 100.469  79.089  1.00  0.00           C  
ATOM    525  CE2 PHE A  34      28.146  98.144  79.374  1.00  0.00           C  
ATOM    526  CZ  PHE A  34      28.334  99.400  79.915  1.00  0.00           C  
ATOM    527  H   PHE A  34      30.617 100.695  74.926  1.00  0.00           H  
ATOM    528  HA  PHE A  34      30.504  97.815  75.704  1.00  0.00           H  
ATOM    529 1HB  PHE A  34      28.154  99.681  75.190  1.00  0.00           H  
ATOM    530 2HB  PHE A  34      28.025  97.944  75.417  1.00  0.00           H  
ATOM    531  HD1 PHE A  34      28.919 101.127  77.069  1.00  0.00           H  
ATOM    532  HD2 PHE A  34      28.088  96.967  77.581  1.00  0.00           H  
ATOM    533  HE1 PHE A  34      28.760 101.461  79.514  1.00  0.00           H  
ATOM    534  HE2 PHE A  34      27.925  97.299  80.025  1.00  0.00           H  
ATOM    535  HZ  PHE A  34      28.263  99.546  80.992  1.00  0.00           H  
ATOM    536  N   GLU A  35      30.224  97.058  73.362  1.00  0.00           N  
ATOM    537  CA  GLU A  35      30.157  96.568  71.986  1.00  0.00           C  
ATOM    538  C   GLU A  35      29.217  95.365  71.969  1.00  0.00           C  
ATOM    539  O   GLU A  35      29.573  94.288  72.457  1.00  0.00           O  
ATOM    540  CB  GLU A  35      31.542  96.181  71.462  1.00  0.00           C  
ATOM    541  CG  GLU A  35      32.521  97.341  71.358  1.00  0.00           C  
ATOM    542  CD  GLU A  35      33.858  96.930  70.807  1.00  0.00           C  
ATOM    543  OE1 GLU A  35      34.031  95.768  70.525  1.00  0.00           O  
ATOM    544  OE2 GLU A  35      34.708  97.778  70.668  1.00  0.00           O  
ATOM    545  H   GLU A  35      30.420  96.407  74.108  1.00  0.00           H  
ATOM    546  HA  GLU A  35      29.751  97.361  71.355  1.00  0.00           H  
ATOM    547 1HB  GLU A  35      31.981  95.429  72.116  1.00  0.00           H  
ATOM    548 2HB  GLU A  35      31.444  95.735  70.471  1.00  0.00           H  
ATOM    549 1HG  GLU A  35      32.095  98.107  70.712  1.00  0.00           H  
ATOM    550 2HG  GLU A  35      32.660  97.774  72.348  1.00  0.00           H  
ATOM    551  N   LYS A  36      28.020  95.553  71.416  1.00  0.00           N  
ATOM    552  CA  LYS A  36      27.039  94.475  71.292  1.00  0.00           C  
ATOM    553  C   LYS A  36      27.279  93.790  69.953  1.00  0.00           C  
ATOM    554  O   LYS A  36      27.080  94.371  68.886  1.00  0.00           O  
ATOM    555  CB  LYS A  36      25.606  95.002  71.388  1.00  0.00           C  
ATOM    556  CG  LYS A  36      24.535  93.918  71.382  1.00  0.00           C  
ATOM    557  CD  LYS A  36      23.139  94.522  71.360  1.00  0.00           C  
ATOM    558  CE  LYS A  36      22.787  95.155  72.698  1.00  0.00           C  
ATOM    559  NZ  LYS A  36      21.416  95.733  72.695  1.00  0.00           N  
ATOM    560  H   LYS A  36      27.786  96.474  71.070  1.00  0.00           H  
ATOM    561  HA  LYS A  36      27.202  93.764  72.102  1.00  0.00           H  
ATOM    562 1HB  LYS A  36      25.492  95.581  72.305  1.00  0.00           H  
ATOM    563 2HB  LYS A  36      25.408  95.672  70.551  1.00  0.00           H  
ATOM    564 1HG  LYS A  36      24.663  93.285  70.504  1.00  0.00           H  
ATOM    565 2HG  LYS A  36      24.640  93.299  72.273  1.00  0.00           H  
ATOM    566 1HD  LYS A  36      23.084  95.284  70.581  1.00  0.00           H  
ATOM    567 2HD  LYS A  36      22.410  93.743  71.133  1.00  0.00           H  
ATOM    568 1HE  LYS A  36      22.849  94.402  73.483  1.00  0.00           H  
ATOM    569 2HE  LYS A  36      23.501  95.945  72.926  1.00  0.00           H  
ATOM    570 1HZ  LYS A  36      21.221  96.142  73.599  1.00  0.00           H  
ATOM    571 2HZ  LYS A  36      21.352  96.446  71.982  1.00  0.00           H  
ATOM    572 3HZ  LYS A  36      20.742  95.005  72.504  1.00  0.00           H  
ATOM    573  N   ASP A  37      27.712  92.534  70.012  1.00  0.00           N  
ATOM    574  CA  ASP A  37      28.165  91.786  68.840  1.00  0.00           C  
ATOM    575  C   ASP A  37      27.492  90.417  68.830  1.00  0.00           C  
ATOM    576  O   ASP A  37      27.869  89.521  69.589  1.00  0.00           O  
ATOM    577  CB  ASP A  37      29.687  91.628  68.843  1.00  0.00           C  
ATOM    578  CG  ASP A  37      30.210  90.912  67.604  1.00  0.00           C  
ATOM    579  OD1 ASP A  37      29.409  90.437  66.834  1.00  0.00           O  
ATOM    580  OD2 ASP A  37      31.404  90.848  67.441  1.00  0.00           O  
ATOM    581  H   ASP A  37      27.724  92.085  70.917  1.00  0.00           H  
ATOM    582  HA  ASP A  37      27.856  92.327  67.945  1.00  0.00           H  
ATOM    583 1HB  ASP A  37      30.155  92.611  68.902  1.00  0.00           H  
ATOM    584 2HB  ASP A  37      29.993  91.066  69.726  1.00  0.00           H  
ATOM    585  N   ASP A  38      26.487  90.270  67.965  1.00  0.00           N  
ATOM    586  CA  ASP A  38      25.765  89.011  67.752  1.00  0.00           C  
ATOM    587  C   ASP A  38      25.278  88.479  69.094  1.00  0.00           C  
ATOM    588  O   ASP A  38      24.614  89.231  69.831  1.00  0.00           O  
ATOM    589  CB  ASP A  38      26.656  87.971  67.067  1.00  0.00           C  
ATOM    590  CG  ASP A  38      25.882  86.752  66.585  1.00  0.00           C  
ATOM    591  OD1 ASP A  38      25.130  86.883  65.649  1.00  0.00           O  
ATOM    592  OD2 ASP A  38      26.049  85.702  67.157  1.00  0.00           O  
ATOM    593  H   ASP A  38      26.219  91.086  67.434  1.00  0.00           H  
ATOM    594  HA  ASP A  38      24.859  89.223  67.184  1.00  0.00           H  
ATOM    595 1HB  ASP A  38      27.156  88.427  66.212  1.00  0.00           H  
ATOM    596 2HB  ASP A  38      27.430  87.641  67.761  1.00  0.00           H  
ATOM    597  N   GLY A  39      25.563  87.232  69.456  1.00  0.00           N  
ATOM    598  CA  GLY A  39      25.073  86.632  70.678  1.00  0.00           C  
ATOM    599  C   GLY A  39      25.905  86.859  71.919  1.00  0.00           C  
ATOM    600  O   GLY A  39      25.784  86.080  72.872  1.00  0.00           O  
ATOM    601  H   GLY A  39      26.148  86.687  68.841  1.00  0.00           H  
ATOM    602 1HA  GLY A  39      24.073  87.009  70.894  1.00  0.00           H  
ATOM    603 2HA  GLY A  39      24.989  85.554  70.546  1.00  0.00           H  
ATOM    604  N   PHE A  40      26.740  87.893  71.954  1.00  0.00           N  
ATOM    605  CA  PHE A  40      27.504  88.191  73.154  1.00  0.00           C  
ATOM    606  C   PHE A  40      27.752  89.691  73.239  1.00  0.00           C  
ATOM    607  O   PHE A  40      27.761  90.400  72.229  1.00  0.00           O  
ATOM    608  CB  PHE A  40      28.827  87.409  73.199  1.00  0.00           C  
ATOM    609  CG  PHE A  40      29.706  87.620  71.998  1.00  0.00           C  
ATOM    610  CD1 PHE A  40      29.551  86.845  70.860  1.00  0.00           C  
ATOM    611  CD2 PHE A  40      30.704  88.583  72.014  1.00  0.00           C  
ATOM    612  CE1 PHE A  40      30.363  87.033  69.758  1.00  0.00           C  
ATOM    613  CE2 PHE A  40      31.519  88.776  70.914  1.00  0.00           C  
ATOM    614  CZ  PHE A  40      31.348  87.999  69.785  1.00  0.00           C  
ATOM    615  H   PHE A  40      26.852  88.483  71.141  1.00  0.00           H  
ATOM    616  HA  PHE A  40      26.911  87.901  74.022  1.00  0.00           H  
ATOM    617 1HB  PHE A  40      29.391  87.698  74.085  1.00  0.00           H  
ATOM    618 2HB  PHE A  40      28.617  86.343  73.278  1.00  0.00           H  
ATOM    619  HD1 PHE A  40      28.775  86.078  70.841  1.00  0.00           H  
ATOM    620  HD2 PHE A  40      30.839  89.195  72.906  1.00  0.00           H  
ATOM    621  HE1 PHE A  40      30.223  86.420  68.868  1.00  0.00           H  
ATOM    622  HE2 PHE A  40      32.297  89.539  70.938  1.00  0.00           H  
ATOM    623  HZ  PHE A  40      31.991  88.149  68.918  1.00  0.00           H  
ATOM    624  N   LEU A  41      27.947  90.161  74.467  1.00  0.00           N  
ATOM    625  CA  LEU A  41      28.224  91.561  74.750  1.00  0.00           C  
ATOM    626  C   LEU A  41      29.614  91.699  75.358  1.00  0.00           C  
ATOM    627  O   LEU A  41      29.963  90.984  76.302  1.00  0.00           O  
ATOM    628  CB  LEU A  41      27.171  92.137  75.705  1.00  0.00           C  
ATOM    629  CG  LEU A  41      27.446  93.554  76.222  1.00  0.00           C  
ATOM    630  CD1 LEU A  41      27.358  94.542  75.068  1.00  0.00           C  
ATOM    631  CD2 LEU A  41      26.445  93.899  77.315  1.00  0.00           C  
ATOM    632  H   LEU A  41      27.900  89.504  75.233  1.00  0.00           H  
ATOM    633  HA  LEU A  41      28.188  92.117  73.814  1.00  0.00           H  
ATOM    634 1HB  LEU A  41      26.210  92.150  75.195  1.00  0.00           H  
ATOM    635 2HB  LEU A  41      27.090  91.478  76.571  1.00  0.00           H  
ATOM    636  HG  LEU A  41      28.457  93.604  76.627  1.00  0.00           H  
ATOM    637 1HD1 LEU A  41      27.552  95.550  75.435  1.00  0.00           H  
ATOM    638 2HD1 LEU A  41      28.098  94.284  74.310  1.00  0.00           H  
ATOM    639 3HD1 LEU A  41      26.360  94.503  74.630  1.00  0.00           H  
ATOM    640 1HD2 LEU A  41      26.640  94.907  77.683  1.00  0.00           H  
ATOM    641 2HD2 LEU A  41      25.433  93.850  76.910  1.00  0.00           H  
ATOM    642 3HD2 LEU A  41      26.542  93.188  78.135  1.00  0.00           H  
ATOM    643  N   THR A  42      30.402  92.620  74.811  1.00  0.00           N  
ATOM    644  CA  THR A  42      31.722  92.946  75.333  1.00  0.00           C  
ATOM    645  C   THR A  42      31.662  94.287  76.049  1.00  0.00           C  
ATOM    646  O   THR A  42      31.163  95.270  75.492  1.00  0.00           O  
ATOM    647  CB  THR A  42      32.781  92.990  74.215  1.00  0.00           C  
ATOM    648  OG1 THR A  42      32.862  91.707  73.581  1.00  0.00           O  
ATOM    649  CG2 THR A  42      34.142  93.356  74.784  1.00  0.00           C  
ATOM    650  H   THR A  42      30.061  93.110  73.996  1.00  0.00           H  
ATOM    651  HA  THR A  42      32.015  92.170  76.041  1.00  0.00           H  
ATOM    652  HB  THR A  42      32.492  93.731  73.470  1.00  0.00           H  
ATOM    653  HG1 THR A  42      32.619  91.792  72.656  1.00  0.00           H  
ATOM    654 1HG2 THR A  42      34.877  93.383  73.981  1.00  0.00           H  
ATOM    655 2HG2 THR A  42      34.087  94.337  75.258  1.00  0.00           H  
ATOM    656 3HG2 THR A  42      34.440  92.614  75.523  1.00  0.00           H  
ATOM    657  N   ILE A  43      32.166  94.323  77.280  1.00  0.00           N  
ATOM    658  CA  ILE A  43      32.142  95.519  78.115  1.00  0.00           C  
ATOM    659  C   ILE A  43      33.576  95.858  78.493  1.00  0.00           C  
ATOM    660  O   ILE A  43      34.276  95.027  79.082  1.00  0.00           O  
ATOM    661  CB  ILE A  43      31.289  95.317  79.380  1.00  0.00           C  
ATOM    662  CG1 ILE A  43      29.884  94.839  79.007  1.00  0.00           C  
ATOM    663  CG2 ILE A  43      31.220  96.605  80.186  1.00  0.00           C  
ATOM    664  CD1 ILE A  43      29.022  94.486  80.197  1.00  0.00           C  
ATOM    665  H   ILE A  43      32.582  93.477  77.645  1.00  0.00           H  
ATOM    666  HA  ILE A  43      31.708  96.334  77.536  1.00  0.00           H  
ATOM    667  HB  ILE A  43      31.733  94.537  79.998  1.00  0.00           H  
ATOM    668 1HG1 ILE A  43      29.376  95.614  78.434  1.00  0.00           H  
ATOM    669 2HG1 ILE A  43      29.958  93.958  78.368  1.00  0.00           H  
ATOM    670 1HG2 ILE A  43      30.613  96.445  81.076  1.00  0.00           H  
ATOM    671 2HG2 ILE A  43      32.224  96.905  80.481  1.00  0.00           H  
ATOM    672 3HG2 ILE A  43      30.771  97.391  79.577  1.00  0.00           H  
ATOM    673 1HD1 ILE A  43      28.042  94.156  79.851  1.00  0.00           H  
ATOM    674 2HD1 ILE A  43      29.496  93.685  80.765  1.00  0.00           H  
ATOM    675 3HD1 ILE A  43      28.905  95.363  80.833  1.00  0.00           H  
ATOM    676  N   GLU A  44      34.008  97.073  78.169  1.00  0.00           N  
ATOM    677  CA  GLU A  44      35.359  97.531  78.464  1.00  0.00           C  
ATOM    678  C   GLU A  44      35.317  98.553  79.591  1.00  0.00           C  
ATOM    679  O   GLU A  44      34.687  99.608  79.457  1.00  0.00           O  
ATOM    680  CB  GLU A  44      36.012  98.142  77.221  1.00  0.00           C  
ATOM    681  CG  GLU A  44      37.404  98.709  77.456  1.00  0.00           C  
ATOM    682  CD  GLU A  44      37.997  99.335  76.224  1.00  0.00           C  
ATOM    683  OE1 GLU A  44      37.362  99.294  75.197  1.00  0.00           O  
ATOM    684  OE2 GLU A  44      39.085  99.853  76.310  1.00  0.00           O  
ATOM    685  H   GLU A  44      33.368  97.697  77.699  1.00  0.00           H  
ATOM    686  HA  GLU A  44      35.953  96.675  78.783  1.00  0.00           H  
ATOM    687 1HB  GLU A  44      36.086  97.384  76.440  1.00  0.00           H  
ATOM    688 2HB  GLU A  44      35.383  98.946  76.839  1.00  0.00           H  
ATOM    689 1HG  GLU A  44      37.350  99.461  78.242  1.00  0.00           H  
ATOM    690 2HG  GLU A  44      38.057  97.908  77.801  1.00  0.00           H  
ATOM    691  N   VAL A  45      35.989  98.239  80.697  1.00  0.00           N  
ATOM    692  CA  VAL A  45      36.041  99.100  81.872  1.00  0.00           C  
ATOM    693  C   VAL A  45      37.480  99.559  82.061  1.00  0.00           C  
ATOM    694  O   VAL A  45      38.397  98.731  82.124  1.00  0.00           O  
ATOM    695  CB  VAL A  45      35.555  98.356  83.130  1.00  0.00           C  
ATOM    696  CG1 VAL A  45      35.628  99.264  84.348  1.00  0.00           C  
ATOM    697  CG2 VAL A  45      34.135  97.853  82.917  1.00  0.00           C  
ATOM    698  H   VAL A  45      36.482  97.358  80.710  1.00  0.00           H  
ATOM    699  HA  VAL A  45      35.404  99.967  81.694  1.00  0.00           H  
ATOM    700  HB  VAL A  45      36.216  97.510  83.319  1.00  0.00           H  
ATOM    701 1HG1 VAL A  45      35.280  98.721  85.228  1.00  0.00           H  
ATOM    702 2HG1 VAL A  45      36.659  99.582  84.502  1.00  0.00           H  
ATOM    703 3HG1 VAL A  45      34.997 100.138  84.189  1.00  0.00           H  
ATOM    704 1HG2 VAL A  45      33.798  97.327  83.809  1.00  0.00           H  
ATOM    705 2HG2 VAL A  45      33.475  98.698  82.721  1.00  0.00           H  
ATOM    706 3HG2 VAL A  45      34.114  97.172  82.065  1.00  0.00           H  
ATOM    707  N   LYS A  46      37.676 100.872  82.154  1.00  0.00           N  
ATOM    708  CA  LYS A  46      39.005 101.464  82.245  1.00  0.00           C  
ATOM    709  C   LYS A  46      39.283 101.923  83.671  1.00  0.00           C  
ATOM    710  O   LYS A  46      38.529 102.728  84.230  1.00  0.00           O  
ATOM    711  CB  LYS A  46      39.144 102.637  81.273  1.00  0.00           C  
ATOM    712  CG  LYS A  46      39.047 102.250  79.803  1.00  0.00           C  
ATOM    713  CD  LYS A  46      39.278 103.452  78.899  1.00  0.00           C  
ATOM    714  CE  LYS A  46      39.211 103.061  77.430  1.00  0.00           C  
ATOM    715  NZ  LYS A  46      39.491 104.216  76.534  1.00  0.00           N  
ATOM    716  H   LYS A  46      36.867 101.476  82.161  1.00  0.00           H  
ATOM    717  HA  LYS A  46      39.741 100.706  81.972  1.00  0.00           H  
ATOM    718 1HB  LYS A  46      38.366 103.372  81.477  1.00  0.00           H  
ATOM    719 2HB  LYS A  46      40.106 103.126  81.428  1.00  0.00           H  
ATOM    720 1HG  LYS A  46      39.793 101.487  79.577  1.00  0.00           H  
ATOM    721 2HG  LYS A  46      38.059 101.838  79.600  1.00  0.00           H  
ATOM    722 1HD  LYS A  46      38.521 104.211  79.101  1.00  0.00           H  
ATOM    723 2HD  LYS A  46      40.260 103.879  79.107  1.00  0.00           H  
ATOM    724 1HE  LYS A  46      39.936 102.276  77.228  1.00  0.00           H  
ATOM    725 2HE  LYS A  46      38.217 102.674  77.202  1.00  0.00           H  
ATOM    726 1HZ  LYS A  46      39.436 103.916  75.571  1.00  0.00           H  
ATOM    727 2HZ  LYS A  46      38.810 104.945  76.699  1.00  0.00           H  
ATOM    728 3HZ  LYS A  46      40.417 104.572  76.723  1.00  0.00           H  
ATOM    729  N   ASN A  47      40.368 101.404  84.251  1.00  0.00           N  
ATOM    730  CA  ASN A  47      40.946 101.925  85.493  1.00  0.00           C  
ATOM    731  C   ASN A  47      39.946 101.888  86.648  1.00  0.00           C  
ATOM    732  O   ASN A  47      39.821 102.836  87.425  1.00  0.00           O  
ATOM    733  CB  ASN A  47      41.461 103.338  85.286  1.00  0.00           C  
ATOM    734  CG  ASN A  47      42.561 103.408  84.264  1.00  0.00           C  
ATOM    735  OD1 ASN A  47      43.504 102.609  84.294  1.00  0.00           O  
ATOM    736  ND2 ASN A  47      42.460 104.350  83.361  1.00  0.00           N  
ATOM    737  H   ASN A  47      40.804 100.613  83.800  1.00  0.00           H  
ATOM    738  HA  ASN A  47      41.772 101.277  85.790  1.00  0.00           H  
ATOM    739 1HB  ASN A  47      40.640 103.981  84.964  1.00  0.00           H  
ATOM    740 2HB  ASN A  47      41.833 103.732  86.232  1.00  0.00           H  
ATOM    741 1HD2 ASN A  47      43.163 104.444  82.655  1.00  0.00           H  
ATOM    742 2HD2 ASN A  47      41.680 104.974  83.375  1.00  0.00           H  
ATOM    743  N   LEU A  48      39.237 100.770  86.767  1.00  0.00           N  
ATOM    744  CA  LEU A  48      38.314 100.545  87.868  1.00  0.00           C  
ATOM    745  C   LEU A  48      38.946  99.584  88.865  1.00  0.00           C  
ATOM    746  O   LEU A  48      39.627  98.630  88.476  1.00  0.00           O  
ATOM    747  CB  LEU A  48      36.985  99.976  87.354  1.00  0.00           C  
ATOM    748  CG  LEU A  48      35.893  99.779  88.413  1.00  0.00           C  
ATOM    749  CD1 LEU A  48      35.509 101.128  89.005  1.00  0.00           C  
ATOM    750  CD2 LEU A  48      34.689  99.097  87.779  1.00  0.00           C  
ATOM    751  H   LEU A  48      39.348 100.054  86.063  1.00  0.00           H  
ATOM    752  HA  LEU A  48      38.121 101.498  88.357  1.00  0.00           H  
ATOM    753 1HB  LEU A  48      36.591 100.648  86.593  1.00  0.00           H  
ATOM    754 2HB  LEU A  48      37.177  99.009  86.891  1.00  0.00           H  
ATOM    755  HG  LEU A  48      36.277  99.158  89.222  1.00  0.00           H  
ATOM    756 1HD1 LEU A  48      34.732 100.988  89.757  1.00  0.00           H  
ATOM    757 2HD1 LEU A  48      36.384 101.584  89.468  1.00  0.00           H  
ATOM    758 3HD1 LEU A  48      35.135 101.779  88.214  1.00  0.00           H  
ATOM    759 1HD2 LEU A  48      33.913  98.957  88.532  1.00  0.00           H  
ATOM    760 2HD2 LEU A  48      34.302  99.719  86.971  1.00  0.00           H  
ATOM    761 3HD2 LEU A  48      34.988  98.128  87.380  1.00  0.00           H  
ATOM    762  N   SER A  49      38.729  99.849  90.151  1.00  0.00           N  
ATOM    763  CA  SER A  49      39.380  99.066  91.191  1.00  0.00           C  
ATOM    764  C   SER A  49      38.953  97.606  91.104  1.00  0.00           C  
ATOM    765  O   SER A  49      37.867  97.280  90.620  1.00  0.00           O  
ATOM    766  CB  SER A  49      39.042  99.625  92.560  1.00  0.00           C  
ATOM    767  OG  SER A  49      37.692  99.415  92.870  1.00  0.00           O  
ATOM    768  H   SER A  49      38.107 100.598  90.417  1.00  0.00           H  
ATOM    769  HA  SER A  49      40.459  99.123  91.042  1.00  0.00           H  
ATOM    770 1HB  SER A  49      39.670  99.149  93.313  1.00  0.00           H  
ATOM    771 2HB  SER A  49      39.261 100.693  92.581  1.00  0.00           H  
ATOM    772  HG  SER A  49      37.473 100.058  93.548  1.00  0.00           H  
ATOM    773  N   GLU A  50      39.833  96.720  91.577  1.00  0.00           N  
ATOM    774  CA  GLU A  50      39.514  95.296  91.591  1.00  0.00           C  
ATOM    775  C   GLU A  50      38.236  95.019  92.367  1.00  0.00           C  
ATOM    776  O   GLU A  50      37.418  94.193  91.943  1.00  0.00           O  
ATOM    777  CB  GLU A  50      40.670  94.498  92.197  1.00  0.00           C  
ATOM    778  CG  GLU A  50      40.428  92.997  92.269  1.00  0.00           C  
ATOM    779  CD  GLU A  50      41.610  92.239  92.807  1.00  0.00           C  
ATOM    780  OE1 GLU A  50      42.596  92.859  93.125  1.00  0.00           O  
ATOM    781  OE2 GLU A  50      41.527  91.037  92.900  1.00  0.00           O  
ATOM    782  H   GLU A  50      40.729  97.026  91.931  1.00  0.00           H  
ATOM    783  HA  GLU A  50      39.348  94.969  90.564  1.00  0.00           H  
ATOM    784 1HB  GLU A  50      41.574  94.663  91.609  1.00  0.00           H  
ATOM    785 2HB  GLU A  50      40.867  94.854  93.208  1.00  0.00           H  
ATOM    786 1HG  GLU A  50      39.567  92.809  92.911  1.00  0.00           H  
ATOM    787 2HG  GLU A  50      40.190  92.630  91.273  1.00  0.00           H  
ATOM    788  N   GLU A  51      38.038  95.702  93.496  1.00  0.00           N  
ATOM    789  CA  GLU A  51      36.853  95.452  94.310  1.00  0.00           C  
ATOM    790  C   GLU A  51      35.576  95.742  93.531  1.00  0.00           C  
ATOM    791  O   GLU A  51      34.613  94.969  93.597  1.00  0.00           O  
ATOM    792  CB  GLU A  51      36.890  96.305  95.581  1.00  0.00           C  
ATOM    793  CG  GLU A  51      37.944  95.878  96.593  1.00  0.00           C  
ATOM    794  CD  GLU A  51      38.009  96.788  97.789  1.00  0.00           C  
ATOM    795  OE1 GLU A  51      37.346  97.797  97.780  1.00  0.00           O  
ATOM    796  OE2 GLU A  51      38.723  96.473  98.712  1.00  0.00           O  
ATOM    797  H   GLU A  51      38.705  96.398  93.797  1.00  0.00           H  
ATOM    798  HA  GLU A  51      36.840  94.398  94.588  1.00  0.00           H  
ATOM    799 1HB  GLU A  51      37.083  97.345  95.316  1.00  0.00           H  
ATOM    800 2HB  GLU A  51      35.919  96.266  96.074  1.00  0.00           H  
ATOM    801 1HG  GLU A  51      37.719  94.867  96.933  1.00  0.00           H  
ATOM    802 2HG  GLU A  51      38.916  95.859  96.104  1.00  0.00           H  
ATOM    803  N   ARG A  52      35.549  96.851  92.789  1.00  0.00           N  
ATOM    804  CA  ARG A  52      34.366  97.184  92.003  1.00  0.00           C  
ATOM    805  C   ARG A  52      34.210  96.253  90.806  1.00  0.00           C  
ATOM    806  O   ARG A  52      33.083  95.905  90.436  1.00  0.00           O  
ATOM    807  CB  ARG A  52      34.438  98.623  91.513  1.00  0.00           C  
ATOM    808  CG  ARG A  52      34.326  99.675  92.605  1.00  0.00           C  
ATOM    809  CD  ARG A  52      32.972  99.692  93.215  1.00  0.00           C  
ATOM    810  NE  ARG A  52      32.763 100.871  94.040  1.00  0.00           N  
ATOM    811  CZ  ARG A  52      31.798 100.991  94.971  1.00  0.00           C  
ATOM    812  NH1 ARG A  52      30.962  99.998  95.185  1.00  0.00           N  
ATOM    813  NH2 ARG A  52      31.690 102.107  95.671  1.00  0.00           N  
ATOM    814  H   ARG A  52      36.346  97.470  92.763  1.00  0.00           H  
ATOM    815  HA  ARG A  52      33.486  97.059  92.634  1.00  0.00           H  
ATOM    816 1HB  ARG A  52      35.383  98.784  90.995  1.00  0.00           H  
ATOM    817 2HB  ARG A  52      33.637  98.804  90.797  1.00  0.00           H  
ATOM    818 1HG  ARG A  52      35.053  99.465  93.389  1.00  0.00           H  
ATOM    819 2HG  ARG A  52      34.523 100.661  92.180  1.00  0.00           H  
ATOM    820 1HD  ARG A  52      32.218  99.688  92.428  1.00  0.00           H  
ATOM    821 2HD  ARG A  52      32.845  98.810  93.842  1.00  0.00           H  
ATOM    822  HE  ARG A  52      33.386 101.655  93.904  1.00  0.00           H  
ATOM    823 1HH1 ARG A  52      31.045  99.145  94.650  1.00  0.00           H  
ATOM    824 2HH1 ARG A  52      30.239 100.089  95.884  1.00  0.00           H  
ATOM    825 1HH2 ARG A  52      32.332 102.871  95.507  1.00  0.00           H  
ATOM    826 2HH2 ARG A  52      30.967 102.197  96.370  1.00  0.00           H  
ATOM    827  N   LEU A  53      35.322  95.845  90.191  1.00  0.00           N  
ATOM    828  CA  LEU A  53      35.248  94.913  89.071  1.00  0.00           C  
ATOM    829  C   LEU A  53      34.662  93.575  89.502  1.00  0.00           C  
ATOM    830  O   LEU A  53      33.874  92.970  88.764  1.00  0.00           O  
ATOM    831  CB  LEU A  53      36.642  94.697  88.469  1.00  0.00           C  
ATOM    832  CG  LEU A  53      37.217  95.880  87.679  1.00  0.00           C  
ATOM    833  CD1 LEU A  53      38.695  95.640  87.407  1.00  0.00           C  
ATOM    834  CD2 LEU A  53      36.443  96.047  86.380  1.00  0.00           C  
ATOM    835  H   LEU A  53      36.225  96.179  90.495  1.00  0.00           H  
ATOM    836  HA  LEU A  53      34.586  95.334  88.315  1.00  0.00           H  
ATOM    837 1HB  LEU A  53      37.337  94.469  89.275  1.00  0.00           H  
ATOM    838 2HB  LEU A  53      36.602  93.838  87.799  1.00  0.00           H  
ATOM    839  HG  LEU A  53      37.130  96.790  88.273  1.00  0.00           H  
ATOM    840 1HD1 LEU A  53      39.104  96.480  86.847  1.00  0.00           H  
ATOM    841 2HD1 LEU A  53      39.228  95.543  88.354  1.00  0.00           H  
ATOM    842 3HD1 LEU A  53      38.815  94.724  86.828  1.00  0.00           H  
ATOM    843 1HD2 LEU A  53      36.850  96.888  85.819  1.00  0.00           H  
ATOM    844 2HD2 LEU A  53      36.530  95.138  85.785  1.00  0.00           H  
ATOM    845 3HD2 LEU A  53      35.392  96.235  86.604  1.00  0.00           H  
ATOM    846  N   ARG A  54      35.030  93.098  90.694  1.00  0.00           N  
ATOM    847  CA  ARG A  54      34.441  91.865  91.206  1.00  0.00           C  
ATOM    848  C   ARG A  54      32.960  92.030  91.521  1.00  0.00           C  
ATOM    849  O   ARG A  54      32.179  91.094  91.318  1.00  0.00           O  
ATOM    850  CB  ARG A  54      35.171  91.410  92.461  1.00  0.00           C  
ATOM    851  CG  ARG A  54      36.565  90.851  92.223  1.00  0.00           C  
ATOM    852  CD  ARG A  54      37.219  90.447  93.494  1.00  0.00           C  
ATOM    853  NE  ARG A  54      38.566  89.945  93.275  1.00  0.00           N  
ATOM    854  CZ  ARG A  54      38.866  88.666  92.973  1.00  0.00           C  
ATOM    855  NH1 ARG A  54      37.907  87.775  92.859  1.00  0.00           N  
ATOM    856  NH2 ARG A  54      40.126  88.308  92.792  1.00  0.00           N  
ATOM    857  H   ARG A  54      35.716  93.584  91.251  1.00  0.00           H  
ATOM    858  HA  ARG A  54      34.521  91.098  90.435  1.00  0.00           H  
ATOM    859 1HB  ARG A  54      35.266  92.248  93.150  1.00  0.00           H  
ATOM    860 2HB  ARG A  54      34.587  90.637  92.962  1.00  0.00           H  
ATOM    861 1HG  ARG A  54      36.501  89.975  91.577  1.00  0.00           H  
ATOM    862 2HG  ARG A  54      37.185  91.610  91.745  1.00  0.00           H  
ATOM    863 1HD  ARG A  54      37.280  91.306  94.161  1.00  0.00           H  
ATOM    864 2HD  ARG A  54      36.635  89.659  93.969  1.00  0.00           H  
ATOM    865  HE  ARG A  54      39.331  90.601  93.354  1.00  0.00           H  
ATOM    866 1HH1 ARG A  54      36.944  88.048  92.997  1.00  0.00           H  
ATOM    867 2HH1 ARG A  54      38.132  86.817  92.632  1.00  0.00           H  
ATOM    868 1HH2 ARG A  54      40.863  88.994  92.881  1.00  0.00           H  
ATOM    869 2HH2 ARG A  54      40.351  87.351  92.567  1.00  0.00           H  
ATOM    870  N   GLU A  55      32.552  93.200  92.019  1.00  0.00           N  
ATOM    871  CA  GLU A  55      31.129  93.474  92.173  1.00  0.00           C  
ATOM    872  C   GLU A  55      30.393  93.450  90.841  1.00  0.00           C  
ATOM    873  O   GLU A  55      29.256  92.968  90.785  1.00  0.00           O  
ATOM    874  CB  GLU A  55      30.923  94.831  92.850  1.00  0.00           C  
ATOM    875  CG  GLU A  55      31.293  94.860  94.326  1.00  0.00           C  
ATOM    876  CD  GLU A  55      31.120  96.218  94.946  1.00  0.00           C  
ATOM    877  OE1 GLU A  55      30.850  97.149  94.226  1.00  0.00           O  
ATOM    878  OE2 GLU A  55      31.260  96.326  96.141  1.00  0.00           O  
ATOM    879  H   GLU A  55      33.220  93.905  92.293  1.00  0.00           H  
ATOM    880  HA  GLU A  55      30.689  92.683  92.782  1.00  0.00           H  
ATOM    881 1HB  GLU A  55      31.521  95.586  92.340  1.00  0.00           H  
ATOM    882 2HB  GLU A  55      29.878  95.126  92.761  1.00  0.00           H  
ATOM    883 1HG  GLU A  55      30.666  94.146  94.861  1.00  0.00           H  
ATOM    884 2HG  GLU A  55      32.330  94.545  94.436  1.00  0.00           H  
ATOM    885  N   ILE A  56      31.012  93.956  89.771  1.00  0.00           N  
ATOM    886  CA  ILE A  56      30.398  93.848  88.453  1.00  0.00           C  
ATOM    887  C   ILE A  56      30.254  92.382  88.065  1.00  0.00           C  
ATOM    888  O   ILE A  56      29.183  91.944  87.627  1.00  0.00           O  
ATOM    889  CB  ILE A  56      31.228  94.589  87.388  1.00  0.00           C  
ATOM    890  CG1 ILE A  56      31.153  96.102  87.612  1.00  0.00           C  
ATOM    891  CG2 ILE A  56      30.746  94.228  85.992  1.00  0.00           C  
ATOM    892  CD1 ILE A  56      32.136  96.891  86.777  1.00  0.00           C  
ATOM    893  H   ILE A  56      31.906  94.416  89.862  1.00  0.00           H  
ATOM    894  HA  ILE A  56      29.397  94.274  88.502  1.00  0.00           H  
ATOM    895  HB  ILE A  56      32.277  94.309  87.485  1.00  0.00           H  
ATOM    896 1HG1 ILE A  56      30.148  96.454  87.379  1.00  0.00           H  
ATOM    897 2HG1 ILE A  56      31.341  96.325  88.661  1.00  0.00           H  
ATOM    898 1HG2 ILE A  56      31.344  94.761  85.253  1.00  0.00           H  
ATOM    899 2HG2 ILE A  56      30.851  93.155  85.837  1.00  0.00           H  
ATOM    900 3HG2 ILE A  56      29.699  94.510  85.884  1.00  0.00           H  
ATOM    901 1HD1 ILE A  56      32.021  97.955  86.991  1.00  0.00           H  
ATOM    902 2HD1 ILE A  56      33.152  96.580  87.020  1.00  0.00           H  
ATOM    903 3HD1 ILE A  56      31.943  96.712  85.721  1.00  0.00           H  
ATOM    904  N   ALA A  57      31.319  91.598  88.242  1.00  0.00           N  
ATOM    905  CA  ALA A  57      31.282  90.194  87.843  1.00  0.00           C  
ATOM    906  C   ALA A  57      30.170  89.441  88.562  1.00  0.00           C  
ATOM    907  O   ALA A  57      29.467  88.628  87.949  1.00  0.00           O  
ATOM    908  CB  ALA A  57      32.636  89.535  88.111  1.00  0.00           C  
ATOM    909  H   ALA A  57      32.163  91.970  88.655  1.00  0.00           H  
ATOM    910  HA  ALA A  57      31.071  90.151  86.776  1.00  0.00           H  
ATOM    911 1HB  ALA A  57      32.596  88.487  87.810  1.00  0.00           H  
ATOM    912 2HB  ALA A  57      33.410  90.048  87.539  1.00  0.00           H  
ATOM    913 3HB  ALA A  57      32.867  89.598  89.173  1.00  0.00           H  
ATOM    914  N   LYS A  58      29.991  89.696  89.860  1.00  0.00           N  
ATOM    915  CA  LYS A  58      28.940  89.007  90.602  1.00  0.00           C  
ATOM    916  C   LYS A  58      27.558  89.463  90.151  1.00  0.00           C  
ATOM    917  O   LYS A  58      26.667  88.635  89.927  1.00  0.00           O  
ATOM    918  CB  LYS A  58      29.106  89.238  92.105  1.00  0.00           C  
ATOM    919  CG  LYS A  58      28.067  88.534  92.968  1.00  0.00           C  
ATOM    920  CD  LYS A  58      28.208  87.021  92.880  1.00  0.00           C  
ATOM    921  CE  LYS A  58      27.178  86.317  93.750  1.00  0.00           C  
ATOM    922  NZ  LYS A  58      27.331  84.838  93.708  1.00  0.00           N  
ATOM    923  H   LYS A  58      30.577  90.363  90.342  1.00  0.00           H  
ATOM    924  HA  LYS A  58      29.016  87.939  90.397  1.00  0.00           H  
ATOM    925 1HB  LYS A  58      30.091  88.892  92.419  1.00  0.00           H  
ATOM    926 2HB  LYS A  58      29.049  90.305  92.318  1.00  0.00           H  
ATOM    927 1HG  LYS A  58      28.187  88.842  94.007  1.00  0.00           H  
ATOM    928 2HG  LYS A  58      27.068  88.817  92.637  1.00  0.00           H  
ATOM    929 1HD  LYS A  58      28.076  86.703  91.845  1.00  0.00           H  
ATOM    930 2HD  LYS A  58      29.206  86.730  93.207  1.00  0.00           H  
ATOM    931 1HE  LYS A  58      27.283  86.652  94.781  1.00  0.00           H  
ATOM    932 2HE  LYS A  58      26.176  86.575  93.408  1.00  0.00           H  
ATOM    933 1HZ  LYS A  58      26.631  84.409  94.296  1.00  0.00           H  
ATOM    934 2HZ  LYS A  58      27.217  84.514  92.757  1.00  0.00           H  
ATOM    935 3HZ  LYS A  58      28.251  84.585  94.041  1.00  0.00           H  
ATOM    936  N   ALA A  59      27.362  90.776  90.005  1.00  0.00           N  
ATOM    937  CA  ALA A  59      26.068  91.282  89.564  1.00  0.00           C  
ATOM    938  C   ALA A  59      25.710  90.755  88.180  1.00  0.00           C  
ATOM    939  O   ALA A  59      24.556  90.389  87.929  1.00  0.00           O  
ATOM    940  CB  ALA A  59      26.070  92.811  89.583  1.00  0.00           C  
ATOM    941  H   ALA A  59      28.107  91.430  90.199  1.00  0.00           H  
ATOM    942  HA  ALA A  59      25.308  90.920  90.255  1.00  0.00           H  
ATOM    943 1HB  ALA A  59      25.100  93.179  89.251  1.00  0.00           H  
ATOM    944 2HB  ALA A  59      26.265  93.162  90.596  1.00  0.00           H  
ATOM    945 3HB  ALA A  59      26.847  93.180  88.914  1.00  0.00           H  
ATOM    946  N   LEU A  60      26.684  90.706  87.267  1.00  0.00           N  
ATOM    947  CA  LEU A  60      26.413  90.153  85.944  1.00  0.00           C  
ATOM    948  C   LEU A  60      26.080  88.668  86.029  1.00  0.00           C  
ATOM    949  O   LEU A  60      25.206  88.177  85.305  1.00  0.00           O  
ATOM    950  CB  LEU A  60      27.622  90.360  85.024  1.00  0.00           C  
ATOM    951  CG  LEU A  60      27.899  91.811  84.606  1.00  0.00           C  
ATOM    952  CD1 LEU A  60      29.172  91.864  83.770  1.00  0.00           C  
ATOM    953  CD2 LEU A  60      26.710  92.351  83.826  1.00  0.00           C  
ATOM    954  H   LEU A  60      27.611  91.045  87.477  1.00  0.00           H  
ATOM    955  HA  LEU A  60      25.546  90.663  85.527  1.00  0.00           H  
ATOM    956 1HB  LEU A  60      28.512  89.985  85.528  1.00  0.00           H  
ATOM    957 2HB  LEU A  60      27.472  89.777  84.115  1.00  0.00           H  
ATOM    958  HG  LEU A  60      28.058  92.421  85.495  1.00  0.00           H  
ATOM    959 1HD1 LEU A  60      29.368  92.895  83.474  1.00  0.00           H  
ATOM    960 2HD1 LEU A  60      30.009  91.490  84.359  1.00  0.00           H  
ATOM    961 3HD1 LEU A  60      29.048  91.248  82.880  1.00  0.00           H  
ATOM    962 1HD2 LEU A  60      26.906  93.382  83.530  1.00  0.00           H  
ATOM    963 2HD2 LEU A  60      26.551  91.741  82.936  1.00  0.00           H  
ATOM    964 3HD2 LEU A  60      25.818  92.317  84.453  1.00  0.00           H  
ATOM    965  N   GLN A  61      26.762  87.935  86.913  1.00  0.00           N  
ATOM    966  CA  GLN A  61      26.424  86.528  87.099  1.00  0.00           C  
ATOM    967  C   GLN A  61      25.008  86.357  87.639  1.00  0.00           C  
ATOM    968  O   GLN A  61      24.306  85.419  87.244  1.00  0.00           O  
ATOM    969  CB  GLN A  61      27.425  85.861  88.048  1.00  0.00           C  
ATOM    970  CG  GLN A  61      27.237  84.361  88.197  1.00  0.00           C  
ATOM    971  CD  GLN A  61      27.467  83.617  86.895  1.00  0.00           C  
ATOM    972  OE1 GLN A  61      28.490  83.802  86.230  1.00  0.00           O  
ATOM    973  NE2 GLN A  61      26.515  82.768  86.524  1.00  0.00           N  
ATOM    974  H   GLN A  61      27.511  88.339  87.457  1.00  0.00           H  
ATOM    975  HA  GLN A  61      26.455  86.032  86.129  1.00  0.00           H  
ATOM    976 1HB  GLN A  61      28.439  86.040  87.690  1.00  0.00           H  
ATOM    977 2HB  GLN A  61      27.344  86.311  89.036  1.00  0.00           H  
ATOM    978 1HG  GLN A  61      27.948  83.988  88.934  1.00  0.00           H  
ATOM    979 2HG  GLN A  61      26.218  84.164  88.528  1.00  0.00           H  
ATOM    980 1HE2 GLN A  61      26.611  82.249  85.674  1.00  0.00           H  
ATOM    981 2HE2 GLN A  61      25.702  82.648  87.093  1.00  0.00           H  
ATOM    982  N   LEU A  62      24.565  87.249  88.526  1.00  0.00           N  
ATOM    983  CA  LEU A  62      23.194  87.164  89.012  1.00  0.00           C  
ATOM    984  C   LEU A  62      22.195  87.387  87.886  1.00  0.00           C  
ATOM    985  O   LEU A  62      21.153  86.722  87.841  1.00  0.00           O  
ATOM    986  CB  LEU A  62      22.961  88.196  90.123  1.00  0.00           C  
ATOM    987  CG  LEU A  62      23.696  87.930  91.443  1.00  0.00           C  
ATOM    988  CD1 LEU A  62      23.570  89.148  92.349  1.00  0.00           C  
ATOM    989  CD2 LEU A  62      23.114  86.691  92.108  1.00  0.00           C  
ATOM    990  H   LEU A  62      25.164  87.986  88.868  1.00  0.00           H  
ATOM    991  HA  LEU A  62      23.029  86.161  89.406  1.00  0.00           H  
ATOM    992 1HB  LEU A  62      23.275  89.174  89.760  1.00  0.00           H  
ATOM    993 2HB  LEU A  62      21.894  88.237  90.340  1.00  0.00           H  
ATOM    994  HG  LEU A  62      24.757  87.771  91.244  1.00  0.00           H  
ATOM    995 1HD1 LEU A  62      24.092  88.959  93.287  1.00  0.00           H  
ATOM    996 2HD1 LEU A  62      24.012  90.015  91.857  1.00  0.00           H  
ATOM    997 3HD1 LEU A  62      22.518  89.342  92.553  1.00  0.00           H  
ATOM    998 1HD2 LEU A  62      23.637  86.502  93.046  1.00  0.00           H  
ATOM    999 2HD2 LEU A  62      22.054  86.850  92.309  1.00  0.00           H  
ATOM   1000 3HD2 LEU A  62      23.234  85.834  91.446  1.00  0.00           H  
ATOM   1001  N   ILE A  63      22.502  88.299  86.961  1.00  0.00           N  
ATOM   1002  CA  ILE A  63      21.576  88.581  85.871  1.00  0.00           C  
ATOM   1003  C   ILE A  63      21.425  87.362  84.971  1.00  0.00           C  
ATOM   1004  O   ILE A  63      20.306  86.982  84.604  1.00  0.00           O  
ATOM   1005  CB  ILE A  63      22.051  89.784  85.036  1.00  0.00           C  
ATOM   1006  CG1 ILE A  63      21.949  91.074  85.855  1.00  0.00           C  
ATOM   1007  CG2 ILE A  63      21.240  89.898  83.755  1.00  0.00           C  
ATOM   1008  CD1 ILE A  63      22.663  92.252  85.231  1.00  0.00           C  
ATOM   1009  H   ILE A  63      23.377  88.801  87.006  1.00  0.00           H  
ATOM   1010  HA  ILE A  63      20.593  88.782  86.295  1.00  0.00           H  
ATOM   1011  HB  ILE A  63      23.102  89.657  84.779  1.00  0.00           H  
ATOM   1012 1HG1 ILE A  63      20.901  91.340  85.986  1.00  0.00           H  
ATOM   1013 2HG1 ILE A  63      22.369  90.910  86.848  1.00  0.00           H  
ATOM   1014 1HG2 ILE A  63      21.588  90.753  83.178  1.00  0.00           H  
ATOM   1015 2HG2 ILE A  63      21.362  88.990  83.166  1.00  0.00           H  
ATOM   1016 3HG2 ILE A  63      20.186  90.031  84.003  1.00  0.00           H  
ATOM   1017 1HD1 ILE A  63      22.546  93.128  85.868  1.00  0.00           H  
ATOM   1018 2HD1 ILE A  63      23.724  92.020  85.123  1.00  0.00           H  
ATOM   1019 3HD1 ILE A  63      22.236  92.458  84.250  1.00  0.00           H  
ATOM   1020  N   VAL A  64      22.540  86.716  84.618  1.00  0.00           N  
ATOM   1021  CA  VAL A  64      22.461  85.577  83.711  1.00  0.00           C  
ATOM   1022  C   VAL A  64      21.881  84.365  84.424  1.00  0.00           C  
ATOM   1023  O   VAL A  64      21.262  83.503  83.786  1.00  0.00           O  
ATOM   1024  CB  VAL A  64      23.857  85.228  83.163  1.00  0.00           C  
ATOM   1025  CG1 VAL A  64      24.490  86.445  82.502  1.00  0.00           C  
ATOM   1026  CG2 VAL A  64      24.740  84.703  84.285  1.00  0.00           C  
ATOM   1027  H   VAL A  64      23.443  87.005  84.969  1.00  0.00           H  
ATOM   1028  HA  VAL A  64      21.767  85.822  82.907  1.00  0.00           H  
ATOM   1029  HB  VAL A  64      23.753  84.463  82.392  1.00  0.00           H  
ATOM   1030 1HG1 VAL A  64      25.476  86.180  82.120  1.00  0.00           H  
ATOM   1031 2HG1 VAL A  64      23.860  86.782  81.680  1.00  0.00           H  
ATOM   1032 3HG1 VAL A  64      24.589  87.246  83.236  1.00  0.00           H  
ATOM   1033 1HG2 VAL A  64      25.725  84.458  83.887  1.00  0.00           H  
ATOM   1034 2HG2 VAL A  64      24.839  85.466  85.057  1.00  0.00           H  
ATOM   1035 3HG2 VAL A  64      24.288  83.808  84.713  1.00  0.00           H  
ATOM   1036  N   ASP A  65      22.054  84.270  85.745  1.00  0.00           N  
ATOM   1037  CA  ASP A  65      21.403  83.195  86.486  1.00  0.00           C  
ATOM   1038  C   ASP A  65      19.893  83.289  86.352  1.00  0.00           C  
ATOM   1039  O   ASP A  65      19.208  82.271  86.192  1.00  0.00           O  
ATOM   1040  CB  ASP A  65      21.797  83.242  87.965  1.00  0.00           C  
ATOM   1041  CG  ASP A  65      23.225  82.777  88.214  1.00  0.00           C  
ATOM   1042  OD1 ASP A  65      23.805  82.202  87.323  1.00  0.00           O  
ATOM   1043  OD2 ASP A  65      23.722  83.001  89.291  1.00  0.00           O  
ATOM   1044  H   ASP A  65      22.632  84.931  86.242  1.00  0.00           H  
ATOM   1045  HA  ASP A  65      21.719  82.241  86.062  1.00  0.00           H  
ATOM   1046 1HB  ASP A  65      21.692  84.262  88.336  1.00  0.00           H  
ATOM   1047 2HB  ASP A  65      21.119  82.612  88.542  1.00  0.00           H  
ATOM   1048  N   VAL A  66      19.356  84.508  86.412  1.00  0.00           N  
ATOM   1049  CA  VAL A  66      17.929  84.699  86.192  1.00  0.00           C  
ATOM   1050  C   VAL A  66      17.575  84.403  84.741  1.00  0.00           C  
ATOM   1051  O   VAL A  66      16.614  83.680  84.461  1.00  0.00           O  
ATOM   1052  CB  VAL A  66      17.517  86.142  86.539  1.00  0.00           C  
ATOM   1053  CG1 VAL A  66      16.083  86.405  86.105  1.00  0.00           C  
ATOM   1054  CG2 VAL A  66      17.683  86.383  88.031  1.00  0.00           C  
ATOM   1055  H   VAL A  66      19.936  85.310  86.614  1.00  0.00           H  
ATOM   1056  HA  VAL A  66      17.385  83.982  86.806  1.00  0.00           H  
ATOM   1057  HB  VAL A  66      18.152  86.835  85.985  1.00  0.00           H  
ATOM   1058 1HG1 VAL A  66      15.809  87.430  86.358  1.00  0.00           H  
ATOM   1059 2HG1 VAL A  66      15.997  86.263  85.028  1.00  0.00           H  
ATOM   1060 3HG1 VAL A  66      15.416  85.715  86.620  1.00  0.00           H  
ATOM   1061 1HG2 VAL A  66      17.391  87.406  88.270  1.00  0.00           H  
ATOM   1062 2HG2 VAL A  66      17.053  85.687  88.585  1.00  0.00           H  
ATOM   1063 3HG2 VAL A  66      18.726  86.230  88.312  1.00  0.00           H  
ATOM   1064  N   ALA A  67      18.360  84.930  83.796  1.00  0.00           N  
ATOM   1065  CA  ALA A  67      18.055  84.732  82.380  1.00  0.00           C  
ATOM   1066  C   ALA A  67      18.050  83.253  82.010  1.00  0.00           C  
ATOM   1067  O   ALA A  67      17.200  82.799  81.236  1.00  0.00           O  
ATOM   1068  CB  ALA A  67      19.054  85.501  81.515  1.00  0.00           C  
ATOM   1069  H   ALA A  67      19.172  85.472  84.053  1.00  0.00           H  
ATOM   1070  HA  ALA A  67      17.053  85.117  82.193  1.00  0.00           H  
ATOM   1071 1HB  ALA A  67      18.818  85.347  80.462  1.00  0.00           H  
ATOM   1072 2HB  ALA A  67      18.994  86.564  81.748  1.00  0.00           H  
ATOM   1073 3HB  ALA A  67      20.062  85.142  81.717  1.00  0.00           H  
ATOM   1074  N   ASN A  68      18.998  82.483  82.551  1.00  0.00           N  
ATOM   1075  CA  ASN A  68      19.043  81.051  82.264  1.00  0.00           C  
ATOM   1076  C   ASN A  68      17.853  80.328  82.880  1.00  0.00           C  
ATOM   1077  O   ASN A  68      17.177  79.538  82.212  1.00  0.00           O  
ATOM   1078  CB  ASN A  68      20.345  80.446  82.754  1.00  0.00           C  
ATOM   1079  CG  ASN A  68      21.522  80.845  81.907  1.00  0.00           C  
ATOM   1080  OD1 ASN A  68      21.359  81.268  80.756  1.00  0.00           O  
ATOM   1081  ND2 ASN A  68      22.705  80.717  82.453  1.00  0.00           N  
ATOM   1082  H   ASN A  68      19.694  82.884  83.163  1.00  0.00           H  
ATOM   1083  HA  ASN A  68      18.986  80.913  81.182  1.00  0.00           H  
ATOM   1084 1HB  ASN A  68      20.529  80.762  83.782  1.00  0.00           H  
ATOM   1085 2HB  ASN A  68      20.264  79.359  82.755  1.00  0.00           H  
ATOM   1086 1HD2 ASN A  68      23.524  80.966  81.936  1.00  0.00           H  
ATOM   1087 2HD2 ASN A  68      22.789  80.370  83.386  1.00  0.00           H  
ATOM   1088  N   ALA A  69      17.579  80.585  84.159  1.00  0.00           N  
ATOM   1089  CA  ALA A  69      16.431  79.951  84.794  1.00  0.00           C  
ATOM   1090  C   ALA A  69      15.123  80.357  84.129  1.00  0.00           C  
ATOM   1091  O   ALA A  69      14.215  79.528  83.997  1.00  0.00           O  
ATOM   1092  CB  ALA A  69      16.408  80.284  86.285  1.00  0.00           C  
ATOM   1093  H   ALA A  69      18.155  81.214  84.698  1.00  0.00           H  
ATOM   1094  HA  ALA A  69      16.530  78.872  84.673  1.00  0.00           H  
ATOM   1095 1HB  ALA A  69      15.547  79.804  86.751  1.00  0.00           H  
ATOM   1096 2HB  ALA A  69      17.322  79.919  86.753  1.00  0.00           H  
ATOM   1097 3HB  ALA A  69      16.337  81.362  86.415  1.00  0.00           H  
ATOM   1098  N   GLU A  70      15.009  81.614  83.691  1.00  0.00           N  
ATOM   1099  CA  GLU A  70      13.795  82.042  83.002  1.00  0.00           C  
ATOM   1100  C   GLU A  70      13.555  81.224  81.740  1.00  0.00           C  
ATOM   1101  O   GLU A  70      12.426  80.790  81.482  1.00  0.00           O  
ATOM   1102  CB  GLU A  70      13.880  83.529  82.648  1.00  0.00           C  
ATOM   1103  CG  GLU A  70      12.686  84.058  81.866  1.00  0.00           C  
ATOM   1104  CD  GLU A  70      12.765  85.536  81.607  1.00  0.00           C  
ATOM   1105  OE1 GLU A  70      13.620  86.175  82.173  1.00  0.00           O  
ATOM   1106  OE2 GLU A  70      11.971  86.028  80.840  1.00  0.00           O  
ATOM   1107  H   GLU A  70      15.756  82.279  83.830  1.00  0.00           H  
ATOM   1108  HA  GLU A  70      12.945  81.878  83.665  1.00  0.00           H  
ATOM   1109 1HB  GLU A  70      13.969  84.116  83.562  1.00  0.00           H  
ATOM   1110 2HB  GLU A  70      14.776  83.711  82.054  1.00  0.00           H  
ATOM   1111 1HG  GLU A  70      12.631  83.535  80.911  1.00  0.00           H  
ATOM   1112 2HG  GLU A  70      11.776  83.840  82.422  1.00  0.00           H  
ATOM   1113  N   ARG A  71      14.602  81.001  80.940  1.00  0.00           N  
ATOM   1114  CA  ARG A  71      14.451  80.159  79.760  1.00  0.00           C  
ATOM   1115  C   ARG A  71      13.944  78.771  80.129  1.00  0.00           C  
ATOM   1116  O   ARG A  71      13.068  78.232  79.445  1.00  0.00           O  
ATOM   1117  CB  ARG A  71      15.776  80.030  79.023  1.00  0.00           C  
ATOM   1118  CG  ARG A  71      15.724  79.190  77.757  1.00  0.00           C  
ATOM   1119  CD  ARG A  71      16.984  79.296  76.976  1.00  0.00           C  
ATOM   1120  NE  ARG A  71      16.944  78.485  75.769  1.00  0.00           N  
ATOM   1121  CZ  ARG A  71      17.667  78.729  74.659  1.00  0.00           C  
ATOM   1122  NH1 ARG A  71      18.480  79.761  74.618  1.00  0.00           N  
ATOM   1123  NH2 ARG A  71      17.560  77.931  73.612  1.00  0.00           N  
ATOM   1124  H   ARG A  71      15.503  81.409  81.142  1.00  0.00           H  
ATOM   1125  HA  ARG A  71      13.703  80.609  79.107  1.00  0.00           H  
ATOM   1126 1HB  ARG A  71      16.137  81.020  78.747  1.00  0.00           H  
ATOM   1127 2HB  ARG A  71      16.519  79.584  79.684  1.00  0.00           H  
ATOM   1128 1HG  ARG A  71      15.573  78.143  78.021  1.00  0.00           H  
ATOM   1129 2HG  ARG A  71      14.901  79.529  77.128  1.00  0.00           H  
ATOM   1130 1HD  ARG A  71      17.144  80.334  76.684  1.00  0.00           H  
ATOM   1131 2HD  ARG A  71      17.821  78.958  77.585  1.00  0.00           H  
ATOM   1132  HE  ARG A  71      16.329  77.683  75.763  1.00  0.00           H  
ATOM   1133 1HH1 ARG A  71      18.562  80.372  75.418  1.00  0.00           H  
ATOM   1134 2HH1 ARG A  71      19.022  79.944  73.786  1.00  0.00           H  
ATOM   1135 1HH2 ARG A  71      16.934  77.137  73.643  1.00  0.00           H  
ATOM   1136 2HH2 ARG A  71      18.101  78.113  72.779  1.00  0.00           H  
ATOM   1137  N   VAL A  72      14.475  78.184  81.203  1.00  0.00           N  
ATOM   1138  CA  VAL A  72      14.034  76.857  81.619  1.00  0.00           C  
ATOM   1139  C   VAL A  72      12.542  76.871  81.921  1.00  0.00           C  
ATOM   1140  O   VAL A  72      11.799  75.973  81.504  1.00  0.00           O  
ATOM   1141  CB  VAL A  72      14.810  76.394  82.866  1.00  0.00           C  
ATOM   1142  CG1 VAL A  72      14.191  75.127  83.438  1.00  0.00           C  
ATOM   1143  CG2 VAL A  72      16.272  76.168  82.513  1.00  0.00           C  
ATOM   1144  H   VAL A  72      15.188  78.656  81.740  1.00  0.00           H  
ATOM   1145  HA  VAL A  72      14.193  76.164  80.791  1.00  0.00           H  
ATOM   1146  HB  VAL A  72      14.735  77.163  83.635  1.00  0.00           H  
ATOM   1147 1HG1 VAL A  72      14.751  74.814  84.320  1.00  0.00           H  
ATOM   1148 2HG1 VAL A  72      13.156  75.321  83.718  1.00  0.00           H  
ATOM   1149 3HG1 VAL A  72      14.224  74.336  82.690  1.00  0.00           H  
ATOM   1150 1HG2 VAL A  72      16.814  75.842  83.400  1.00  0.00           H  
ATOM   1151 2HG2 VAL A  72      16.345  75.403  81.740  1.00  0.00           H  
ATOM   1152 3HG2 VAL A  72      16.705  77.099  82.145  1.00  0.00           H  
ATOM   1153  N   VAL A  73      12.078  77.891  82.646  1.00  0.00           N  
ATOM   1154  CA  VAL A  73      10.659  77.982  82.979  1.00  0.00           C  
ATOM   1155  C   VAL A  73       9.823  78.104  81.713  1.00  0.00           C  
ATOM   1156  O   VAL A  73       8.806  77.416  81.554  1.00  0.00           O  
ATOM   1157  CB  VAL A  73      10.394  79.196  83.889  1.00  0.00           C  
ATOM   1158  CG1 VAL A  73       8.898  79.402  84.079  1.00  0.00           C  
ATOM   1159  CG2 VAL A  73      11.085  78.999  85.229  1.00  0.00           C  
ATOM   1160  H   VAL A  73      12.706  78.612  82.970  1.00  0.00           H  
ATOM   1161  HA  VAL A  73      10.360  77.055  83.469  1.00  0.00           H  
ATOM   1162  HB  VAL A  73      10.783  80.092  83.406  1.00  0.00           H  
ATOM   1163 1HG1 VAL A  73       8.729  80.264  84.725  1.00  0.00           H  
ATOM   1164 2HG1 VAL A  73       8.429  79.577  83.111  1.00  0.00           H  
ATOM   1165 3HG1 VAL A  73       8.464  78.515  84.539  1.00  0.00           H  
ATOM   1166 1HG2 VAL A  73      10.894  79.862  85.867  1.00  0.00           H  
ATOM   1167 2HG2 VAL A  73      10.700  78.099  85.709  1.00  0.00           H  
ATOM   1168 3HG2 VAL A  73      12.159  78.895  85.073  1.00  0.00           H  
ATOM   1169  N   ARG A  74      10.252  78.951  80.780  1.00  0.00           N  
ATOM   1170  CA  ARG A  74       9.554  79.143  79.514  1.00  0.00           C  
ATOM   1171  C   ARG A  74       9.508  77.891  78.645  1.00  0.00           C  
ATOM   1172  O   ARG A  74       8.517  77.693  77.932  1.00  0.00           O  
ATOM   1173  CB  ARG A  74      10.213  80.263  78.723  1.00  0.00           C  
ATOM   1174  CG  ARG A  74       9.975  81.660  79.274  1.00  0.00           C  
ATOM   1175  CD  ARG A  74      10.651  82.697  78.452  1.00  0.00           C  
ATOM   1176  NE  ARG A  74      10.455  84.031  78.994  1.00  0.00           N  
ATOM   1177  CZ  ARG A  74       9.374  84.802  78.759  1.00  0.00           C  
ATOM   1178  NH1 ARG A  74       8.405  84.358  77.991  1.00  0.00           N  
ATOM   1179  NH2 ARG A  74       9.291  86.005  79.300  1.00  0.00           N  
ATOM   1180  H   ARG A  74      11.094  79.478  80.961  1.00  0.00           H  
ATOM   1181  HA  ARG A  74       8.516  79.403  79.727  1.00  0.00           H  
ATOM   1182 1HB  ARG A  74      11.289  80.100  78.691  1.00  0.00           H  
ATOM   1183 2HB  ARG A  74       9.848  80.247  77.696  1.00  0.00           H  
ATOM   1184 1HG  ARG A  74       8.905  81.872  79.280  1.00  0.00           H  
ATOM   1185 2HG  ARG A  74      10.364  81.722  80.291  1.00  0.00           H  
ATOM   1186 1HD  ARG A  74      11.721  82.495  78.421  1.00  0.00           H  
ATOM   1187 2HD  ARG A  74      10.249  82.677  77.439  1.00  0.00           H  
ATOM   1188  HE  ARG A  74      11.180  84.409  79.590  1.00  0.00           H  
ATOM   1189 1HH1 ARG A  74       8.470  83.438  77.578  1.00  0.00           H  
ATOM   1190 2HH1 ARG A  74       7.596  84.935  77.814  1.00  0.00           H  
ATOM   1191 1HH2 ARG A  74      10.036  86.347  79.890  1.00  0.00           H  
ATOM   1192 2HH2 ARG A  74       8.482  86.583  79.124  1.00  0.00           H  
ATOM   1193  N   GLU A  75      10.535  77.040  78.685  1.00  0.00           N  
ATOM   1194  CA  GLU A  75      10.567  75.834  77.872  1.00  0.00           C  
ATOM   1195  C   GLU A  75       9.674  74.710  78.380  1.00  0.00           C  
ATOM   1196  O   GLU A  75       9.104  73.989  77.555  1.00  0.00           O  
ATOM   1197  CB  GLU A  75      12.006  75.324  77.771  1.00  0.00           C  
ATOM   1198  CG  GLU A  75      12.915  76.175  76.897  1.00  0.00           C  
ATOM   1199  CD  GLU A  75      14.327  75.661  76.845  1.00  0.00           C  
ATOM   1200  OE1 GLU A  75      14.624  74.726  77.549  1.00  0.00           O  
ATOM   1201  OE2 GLU A  75      15.109  76.204  76.101  1.00  0.00           O  
ATOM   1202  H   GLU A  75      11.313  77.241  79.297  1.00  0.00           H  
ATOM   1203  HA  GLU A  75      10.199  76.079  76.874  1.00  0.00           H  
ATOM   1204 1HB  GLU A  75      12.447  75.279  78.767  1.00  0.00           H  
ATOM   1205 2HB  GLU A  75      12.006  74.311  77.368  1.00  0.00           H  
ATOM   1206 1HG  GLU A  75      12.512  76.196  75.884  1.00  0.00           H  
ATOM   1207 2HG  GLU A  75      12.918  77.195  77.277  1.00  0.00           H  
ATOM   1208  N   ARG A  76       9.541  74.529  79.694  1.00  0.00           N  
ATOM   1209  CA  ARG A  76       8.726  73.454  80.267  1.00  0.00           C  
ATOM   1210  C   ARG A  76       7.886  74.022  81.405  1.00  0.00           C  
ATOM   1211  O   ARG A  76       8.096  73.697  82.579  1.00  0.00           O  
ATOM   1212  CB  ARG A  76       9.594  72.318  80.787  1.00  0.00           C  
ATOM   1213  CG  ARG A  76      10.398  71.588  79.723  1.00  0.00           C  
ATOM   1214  CD  ARG A  76       9.522  70.794  78.823  1.00  0.00           C  
ATOM   1215  NE  ARG A  76      10.291  70.040  77.845  1.00  0.00           N  
ATOM   1216  CZ  ARG A  76      10.656  70.505  76.635  1.00  0.00           C  
ATOM   1217  NH1 ARG A  76      10.315  71.720  76.268  1.00  0.00           N  
ATOM   1218  NH2 ARG A  76      11.356  69.739  75.817  1.00  0.00           N  
ATOM   1219  H   ARG A  76      10.025  75.163  80.314  1.00  0.00           H  
ATOM   1220  HA  ARG A  76       8.062  73.072  79.493  1.00  0.00           H  
ATOM   1221 1HB  ARG A  76      10.298  72.705  81.523  1.00  0.00           H  
ATOM   1222 2HB  ARG A  76       8.968  71.581  81.290  1.00  0.00           H  
ATOM   1223 1HG  ARG A  76      10.942  72.313  79.118  1.00  0.00           H  
ATOM   1224 2HG  ARG A  76      11.104  70.909  80.201  1.00  0.00           H  
ATOM   1225 1HD  ARG A  76       8.938  70.089  79.414  1.00  0.00           H  
ATOM   1226 2HD  ARG A  76       8.851  71.462  78.286  1.00  0.00           H  
ATOM   1227  HE  ARG A  76      10.572  69.100  78.093  1.00  0.00           H  
ATOM   1228 1HH1 ARG A  76       9.779  72.305  76.893  1.00  0.00           H  
ATOM   1229 2HH1 ARG A  76      10.588  72.068  75.361  1.00  0.00           H  
ATOM   1230 1HH2 ARG A  76      11.619  68.804  76.098  1.00  0.00           H  
ATOM   1231 2HH2 ARG A  76      11.629  70.088  74.909  1.00  0.00           H  
ATOM   1232  N   PRO A  77       6.910  74.874  81.086  1.00  0.00           N  
ATOM   1233  CA  PRO A  77       6.063  75.455  82.141  1.00  0.00           C  
ATOM   1234  C   PRO A  77       5.367  74.370  82.950  1.00  0.00           C  
ATOM   1235  O   PRO A  77       4.907  73.365  82.403  1.00  0.00           O  
ATOM   1236  CB  PRO A  77       5.057  76.300  81.354  1.00  0.00           C  
ATOM   1237  CG  PRO A  77       5.780  76.657  80.100  1.00  0.00           C  
ATOM   1238  CD  PRO A  77       6.564  75.418  79.754  1.00  0.00           C  
ATOM   1239  HA  PRO A  77       6.683  76.084  82.796  1.00  0.00           H  
ATOM   1240 1HB  PRO A  77       4.142  75.719  81.168  1.00  0.00           H  
ATOM   1241 2HB  PRO A  77       4.765  77.182  81.943  1.00  0.00           H  
ATOM   1242 1HG  PRO A  77       5.063  76.937  79.314  1.00  0.00           H  
ATOM   1243 2HG  PRO A  77       6.425  77.532  80.269  1.00  0.00           H  
ATOM   1244 1HD  PRO A  77       5.924  74.727  79.184  1.00  0.00           H  
ATOM   1245 2HD  PRO A  77       7.452  75.697  79.169  1.00  0.00           H  
ATOM   1246  N   GLY A  78       5.291  74.583  84.264  1.00  0.00           N  
ATOM   1247  CA  GLY A  78       4.579  73.690  85.153  1.00  0.00           C  
ATOM   1248  C   GLY A  78       5.346  72.460  85.589  1.00  0.00           C  
ATOM   1249  O   GLY A  78       4.854  71.718  86.451  1.00  0.00           O  
ATOM   1250  H   GLY A  78       5.748  75.398  84.649  1.00  0.00           H  
ATOM   1251 1HA  GLY A  78       4.286  74.230  86.053  1.00  0.00           H  
ATOM   1252 2HA  GLY A  78       3.663  73.350  84.669  1.00  0.00           H  
ATOM   1253  N   SER A  79       6.527  72.216  85.030  1.00  0.00           N  
ATOM   1254  CA  SER A  79       7.295  71.036  85.392  1.00  0.00           C  
ATOM   1255  C   SER A  79       7.974  71.229  86.744  1.00  0.00           C  
ATOM   1256  O   SER A  79       8.127  72.348  87.243  1.00  0.00           O  
ATOM   1257  CB  SER A  79       8.331  70.739  84.326  1.00  0.00           C  
ATOM   1258  OG  SER A  79       9.263  71.781  84.228  1.00  0.00           O  
ATOM   1259  H   SER A  79       6.901  72.855  84.343  1.00  0.00           H  
ATOM   1260  HA  SER A  79       6.613  70.187  85.463  1.00  0.00           H  
ATOM   1261 1HB  SER A  79       8.845  69.810  84.568  1.00  0.00           H  
ATOM   1262 2HB  SER A  79       7.835  70.599  83.366  1.00  0.00           H  
ATOM   1263  HG  SER A  79       8.936  72.365  83.540  1.00  0.00           H  
ATOM   1264  N   ASN A  80       8.382  70.109  87.345  1.00  0.00           N  
ATOM   1265  CA  ASN A  80       9.182  70.186  88.561  1.00  0.00           C  
ATOM   1266  C   ASN A  80      10.498  70.909  88.304  1.00  0.00           C  
ATOM   1267  O   ASN A  80      11.000  71.618  89.182  1.00  0.00           O  
ATOM   1268  CB  ASN A  80       9.434  68.801  89.126  1.00  0.00           C  
ATOM   1269  CG  ASN A  80       8.210  68.206  89.766  1.00  0.00           C  
ATOM   1270  OD1 ASN A  80       7.279  68.927  90.142  1.00  0.00           O  
ATOM   1271  ND2 ASN A  80       8.194  66.904  89.898  1.00  0.00           N  
ATOM   1272  H   ASN A  80       8.145  69.202  86.969  1.00  0.00           H  
ATOM   1273  HA  ASN A  80       8.628  70.763  89.304  1.00  0.00           H  
ATOM   1274 1HB  ASN A  80       9.771  68.137  88.329  1.00  0.00           H  
ATOM   1275 2HB  ASN A  80      10.230  68.849  89.869  1.00  0.00           H  
ATOM   1276 1HD2 ASN A  80       7.405  66.453  90.316  1.00  0.00           H  
ATOM   1277 2HD2 ASN A  80       8.969  66.360  89.579  1.00  0.00           H  
ATOM   1278  N   LEU A  81      11.064  70.739  87.107  1.00  0.00           N  
ATOM   1279  CA  LEU A  81      12.266  71.483  86.742  1.00  0.00           C  
ATOM   1280  C   LEU A  81      11.997  72.982  86.735  1.00  0.00           C  
ATOM   1281  O   LEU A  81      12.794  73.764  87.268  1.00  0.00           O  
ATOM   1282  CB  LEU A  81      12.766  71.039  85.363  1.00  0.00           C  
ATOM   1283  CG  LEU A  81      14.004  71.777  84.835  1.00  0.00           C  
ATOM   1284  CD1 LEU A  81      15.172  71.553  85.786  1.00  0.00           C  
ATOM   1285  CD2 LEU A  81      14.335  71.278  83.436  1.00  0.00           C  
ATOM   1286  H   LEU A  81      10.663  70.094  86.442  1.00  0.00           H  
ATOM   1287  HA  LEU A  81      13.033  71.286  87.489  1.00  0.00           H  
ATOM   1288 1HB  LEU A  81      13.007  69.978  85.405  1.00  0.00           H  
ATOM   1289 2HB  LEU A  81      11.964  71.179  84.638  1.00  0.00           H  
ATOM   1290  HG  LEU A  81      13.802  72.848  84.801  1.00  0.00           H  
ATOM   1291 1HD1 LEU A  81      16.052  72.078  85.412  1.00  0.00           H  
ATOM   1292 2HD1 LEU A  81      14.916  71.936  86.773  1.00  0.00           H  
ATOM   1293 3HD1 LEU A  81      15.387  70.488  85.854  1.00  0.00           H  
ATOM   1294 1HD2 LEU A  81      15.214  71.803  83.061  1.00  0.00           H  
ATOM   1295 2HD2 LEU A  81      14.538  70.207  83.470  1.00  0.00           H  
ATOM   1296 3HD2 LEU A  81      13.489  71.466  82.773  1.00  0.00           H  
ATOM   1297  N   ALA A  82      10.878  73.401  86.140  1.00  0.00           N  
ATOM   1298  CA  ALA A  82      10.525  74.816  86.138  1.00  0.00           C  
ATOM   1299  C   ALA A  82      10.364  75.346  87.557  1.00  0.00           C  
ATOM   1300  O   ALA A  82      10.776  76.472  87.855  1.00  0.00           O  
ATOM   1301  CB  ALA A  82       9.246  75.043  85.335  1.00  0.00           C  
ATOM   1302  H   ALA A  82      10.263  72.741  85.685  1.00  0.00           H  
ATOM   1303  HA  ALA A  82      11.340  75.368  85.668  1.00  0.00           H  
ATOM   1304 1HB  ALA A  82       8.995  76.104  85.342  1.00  0.00           H  
ATOM   1305 2HB  ALA A  82       9.398  74.713  84.308  1.00  0.00           H  
ATOM   1306 3HB  ALA A  82       8.432  74.475  85.782  1.00  0.00           H  
ATOM   1307  N   LYS A  83       9.760  74.549  88.444  1.00  0.00           N  
ATOM   1308  CA  LYS A  83       9.585  74.985  89.825  1.00  0.00           C  
ATOM   1309  C   LYS A  83      10.931  75.206  90.504  1.00  0.00           C  
ATOM   1310  O   LYS A  83      11.098  76.162  91.271  1.00  0.00           O  
ATOM   1311  CB  LYS A  83       8.761  73.963  90.610  1.00  0.00           C  
ATOM   1312  CG  LYS A  83       7.293  73.897  90.210  1.00  0.00           C  
ATOM   1313  CD  LYS A  83       6.559  72.807  90.977  1.00  0.00           C  
ATOM   1314  CE  LYS A  83       5.115  72.681  90.514  1.00  0.00           C  
ATOM   1315  NZ  LYS A  83       4.407  71.566  91.200  1.00  0.00           N  
ATOM   1316  H   LYS A  83       9.420  73.639  88.168  1.00  0.00           H  
ATOM   1317  HA  LYS A  83       9.052  75.935  89.823  1.00  0.00           H  
ATOM   1318 1HB  LYS A  83       9.189  72.969  90.474  1.00  0.00           H  
ATOM   1319 2HB  LYS A  83       8.809  74.196  91.674  1.00  0.00           H  
ATOM   1320 1HG  LYS A  83       6.817  74.857  90.416  1.00  0.00           H  
ATOM   1321 2HG  LYS A  83       7.215  73.695  89.143  1.00  0.00           H  
ATOM   1322 1HD  LYS A  83       7.065  71.852  90.825  1.00  0.00           H  
ATOM   1323 2HD  LYS A  83       6.571  73.040  92.041  1.00  0.00           H  
ATOM   1324 1HE  LYS A  83       4.586  73.611  90.718  1.00  0.00           H  
ATOM   1325 2HE  LYS A  83       5.091  72.504  89.440  1.00  0.00           H  
ATOM   1326 1HZ  LYS A  83       3.455  71.516  90.867  1.00  0.00           H  
ATOM   1327 2HZ  LYS A  83       4.879  70.695  91.002  1.00  0.00           H  
ATOM   1328 3HZ  LYS A  83       4.406  71.729  92.196  1.00  0.00           H  
ATOM   1329  N   LYS A  84      11.903  74.335  90.231  1.00  0.00           N  
ATOM   1330  CA  LYS A  84      13.256  74.570  90.721  1.00  0.00           C  
ATOM   1331  C   LYS A  84      13.857  75.821  90.098  1.00  0.00           C  
ATOM   1332  O   LYS A  84      14.526  76.604  90.782  1.00  0.00           O  
ATOM   1333  CB  LYS A  84      14.148  73.360  90.434  1.00  0.00           C  
ATOM   1334  CG  LYS A  84      13.818  72.125  91.260  1.00  0.00           C  
ATOM   1335  CD  LYS A  84      14.717  70.955  90.891  1.00  0.00           C  
ATOM   1336  CE  LYS A  84      14.370  69.712  91.696  1.00  0.00           C  
ATOM   1337  NZ  LYS A  84      15.219  68.548  91.319  1.00  0.00           N  
ATOM   1338  H   LYS A  84      11.715  73.507  89.684  1.00  0.00           H  
ATOM   1339  HA  LYS A  84      13.212  74.726  91.799  1.00  0.00           H  
ATOM   1340 1HB  LYS A  84      14.065  73.089  89.380  1.00  0.00           H  
ATOM   1341 2HB  LYS A  84      15.188  73.621  90.624  1.00  0.00           H  
ATOM   1342 1HG  LYS A  84      13.946  72.350  92.319  1.00  0.00           H  
ATOM   1343 2HG  LYS A  84      12.779  71.841  91.091  1.00  0.00           H  
ATOM   1344 1HD  LYS A  84      14.607  70.733  89.829  1.00  0.00           H  
ATOM   1345 2HD  LYS A  84      15.757  71.221  91.082  1.00  0.00           H  
ATOM   1346 1HE  LYS A  84      14.505  69.916  92.757  1.00  0.00           H  
ATOM   1347 2HE  LYS A  84      13.325  69.451  91.529  1.00  0.00           H  
ATOM   1348 1HZ  LYS A  84      14.957  67.746  91.874  1.00  0.00           H  
ATOM   1349 2HZ  LYS A  84      15.087  68.339  90.339  1.00  0.00           H  
ATOM   1350 3HZ  LYS A  84      16.189  68.772  91.487  1.00  0.00           H  
ATOM   1351  N   ALA A  85      13.626  76.033  88.800  1.00  0.00           N  
ATOM   1352  CA  ALA A  85      14.103  77.253  88.161  1.00  0.00           C  
ATOM   1353  C   ALA A  85      13.483  78.495  88.788  1.00  0.00           C  
ATOM   1354  O   ALA A  85      14.164  79.515  88.940  1.00  0.00           O  
ATOM   1355  CB  ALA A  85      13.811  77.213  86.662  1.00  0.00           C  
ATOM   1356  H   ALA A  85      13.121  75.353  88.248  1.00  0.00           H  
ATOM   1357  HA  ALA A  85      15.181  77.315  88.311  1.00  0.00           H  
ATOM   1358 1HB  ALA A  85      14.172  78.129  86.196  1.00  0.00           H  
ATOM   1359 2HB  ALA A  85      14.316  76.356  86.216  1.00  0.00           H  
ATOM   1360 3HB  ALA A  85      12.738  77.123  86.503  1.00  0.00           H  
ATOM   1361  N   LEU A  86      12.205  78.427  89.165  1.00  0.00           N  
ATOM   1362  CA  LEU A  86      11.560  79.571  89.801  1.00  0.00           C  
ATOM   1363  C   LEU A  86      12.234  79.926  91.121  1.00  0.00           C  
ATOM   1364  O   LEU A  86      12.427  81.107  91.426  1.00  0.00           O  
ATOM   1365  CB  LEU A  86      10.075  79.274  90.043  1.00  0.00           C  
ATOM   1366  CG  LEU A  86       9.204  79.168  88.785  1.00  0.00           C  
ATOM   1367  CD1 LEU A  86       7.814  78.677  89.169  1.00  0.00           C  
ATOM   1368  CD2 LEU A  86       9.134  80.525  88.101  1.00  0.00           C  
ATOM   1369  H   LEU A  86      11.671  77.584  89.013  1.00  0.00           H  
ATOM   1370  HA  LEU A  86      11.664  80.435  89.145  1.00  0.00           H  
ATOM   1371 1HB  LEU A  86       9.993  78.331  90.583  1.00  0.00           H  
ATOM   1372 2HB  LEU A  86       9.660  80.064  90.669  1.00  0.00           H  
ATOM   1373  HG  LEU A  86       9.638  78.439  88.101  1.00  0.00           H  
ATOM   1374 1HD1 LEU A  86       7.195  78.602  88.275  1.00  0.00           H  
ATOM   1375 2HD1 LEU A  86       7.892  77.696  89.638  1.00  0.00           H  
ATOM   1376 3HD1 LEU A  86       7.360  79.379  89.866  1.00  0.00           H  
ATOM   1377 1HD2 LEU A  86       8.515  80.450  87.206  1.00  0.00           H  
ATOM   1378 2HD2 LEU A  86       8.698  81.255  88.783  1.00  0.00           H  
ATOM   1379 3HD2 LEU A  86      10.138  80.844  87.822  1.00  0.00           H  
ATOM   1380  N   GLU A  87      12.599  78.919  91.917  1.00  0.00           N  
ATOM   1381  CA  GLU A  87      13.336  79.192  93.146  1.00  0.00           C  
ATOM   1382  C   GLU A  87      14.717  79.770  92.866  1.00  0.00           C  
ATOM   1383  O   GLU A  87      15.163  80.662  93.597  1.00  0.00           O  
ATOM   1384  CB  GLU A  87      13.472  77.914  93.976  1.00  0.00           C  
ATOM   1385  CG  GLU A  87      14.245  78.088  95.276  1.00  0.00           C  
ATOM   1386  CD  GLU A  87      13.570  79.026  96.237  1.00  0.00           C  
ATOM   1387  OE1 GLU A  87      12.387  79.229  96.108  1.00  0.00           O  
ATOM   1388  OE2 GLU A  87      14.239  79.540  97.102  1.00  0.00           O  
ATOM   1389  H   GLU A  87      12.372  77.962  91.683  1.00  0.00           H  
ATOM   1390  HA  GLU A  87      12.794  79.950  93.713  1.00  0.00           H  
ATOM   1391 1HB  GLU A  87      12.480  77.535  94.225  1.00  0.00           H  
ATOM   1392 2HB  GLU A  87      13.976  77.148  93.386  1.00  0.00           H  
ATOM   1393 1HG  GLU A  87      14.355  77.114  95.753  1.00  0.00           H  
ATOM   1394 2HG  GLU A  87      15.241  78.464  95.046  1.00  0.00           H  
ATOM   1395  N   ILE A  88      15.403  79.286  91.828  1.00  0.00           N  
ATOM   1396  CA  ILE A  88      16.687  79.867  91.452  1.00  0.00           C  
ATOM   1397  C   ILE A  88      16.518  81.337  91.092  1.00  0.00           C  
ATOM   1398  O   ILE A  88      17.329  82.182  91.486  1.00  0.00           O  
ATOM   1399  CB  ILE A  88      17.313  79.111  90.266  1.00  0.00           C  
ATOM   1400  CG1 ILE A  88      17.748  77.709  90.696  1.00  0.00           C  
ATOM   1401  CG2 ILE A  88      18.492  79.888  89.702  1.00  0.00           C  
ATOM   1402  CD1 ILE A  88      18.110  76.800  89.544  1.00  0.00           C  
ATOM   1403  H   ILE A  88      15.037  78.512  91.293  1.00  0.00           H  
ATOM   1404  HA  ILE A  88      17.351  79.825  92.314  1.00  0.00           H  
ATOM   1405  HB  ILE A  88      16.567  78.983  89.482  1.00  0.00           H  
ATOM   1406 1HG1 ILE A  88      18.612  77.783  91.357  1.00  0.00           H  
ATOM   1407 2HG1 ILE A  88      16.945  77.235  91.263  1.00  0.00           H  
ATOM   1408 1HG2 ILE A  88      18.923  79.340  88.865  1.00  0.00           H  
ATOM   1409 2HG2 ILE A  88      18.154  80.865  89.359  1.00  0.00           H  
ATOM   1410 3HG2 ILE A  88      19.247  80.018  90.478  1.00  0.00           H  
ATOM   1411 1HD1 ILE A  88      18.408  75.824  89.928  1.00  0.00           H  
ATOM   1412 2HD1 ILE A  88      17.247  76.683  88.888  1.00  0.00           H  
ATOM   1413 3HD1 ILE A  88      18.936  77.235  88.983  1.00  0.00           H  
ATOM   1414  N   ILE A  89      15.460  81.664  90.347  1.00  0.00           N  
ATOM   1415  CA  ILE A  89      15.194  83.056  89.992  1.00  0.00           C  
ATOM   1416  C   ILE A  89      15.021  83.900  91.248  1.00  0.00           C  
ATOM   1417  O   ILE A  89      15.581  84.998  91.359  1.00  0.00           O  
ATOM   1418  CB  ILE A  89      13.937  83.175  89.111  1.00  0.00           C  
ATOM   1419  CG1 ILE A  89      14.188  82.550  87.736  1.00  0.00           C  
ATOM   1420  CG2 ILE A  89      13.522  84.631  88.970  1.00  0.00           C  
ATOM   1421  CD1 ILE A  89      12.931  82.333  86.925  1.00  0.00           C  
ATOM   1422  H   ILE A  89      14.829  80.945  90.020  1.00  0.00           H  
ATOM   1423  HA  ILE A  89      16.060  83.447  89.458  1.00  0.00           H  
ATOM   1424  HB  ILE A  89      13.120  82.617  89.566  1.00  0.00           H  
ATOM   1425 1HG1 ILE A  89      14.857  83.190  87.162  1.00  0.00           H  
ATOM   1426 2HG1 ILE A  89      14.684  81.587  87.859  1.00  0.00           H  
ATOM   1427 1HG2 ILE A  89      12.633  84.697  88.343  1.00  0.00           H  
ATOM   1428 2HG2 ILE A  89      13.304  85.044  89.954  1.00  0.00           H  
ATOM   1429 3HG2 ILE A  89      14.333  85.197  88.510  1.00  0.00           H  
ATOM   1430 1HD1 ILE A  89      13.189  81.887  85.965  1.00  0.00           H  
ATOM   1431 2HD1 ILE A  89      12.260  81.664  87.467  1.00  0.00           H  
ATOM   1432 3HD1 ILE A  89      12.435  83.288  86.759  1.00  0.00           H  
ATOM   1433  N   LEU A  90      14.254  83.397  92.218  1.00  0.00           N  
ATOM   1434  CA  LEU A  90      14.001  84.166  93.433  1.00  0.00           C  
ATOM   1435  C   LEU A  90      15.274  84.347  94.251  1.00  0.00           C  
ATOM   1436  O   LEU A  90      15.503  85.419  94.822  1.00  0.00           O  
ATOM   1437  CB  LEU A  90      12.933  83.471  94.286  1.00  0.00           C  
ATOM   1438  CG  LEU A  90      11.534  83.388  93.663  1.00  0.00           C  
ATOM   1439  CD1 LEU A  90      10.584  82.705  94.637  1.00  0.00           C  
ATOM   1440  CD2 LEU A  90      11.049  84.788  93.315  1.00  0.00           C  
ATOM   1441  H   LEU A  90      13.840  82.480  92.122  1.00  0.00           H  
ATOM   1442  HA  LEU A  90      13.656  85.160  93.147  1.00  0.00           H  
ATOM   1443 1HB  LEU A  90      13.263  82.456  94.498  1.00  0.00           H  
ATOM   1444 2HB  LEU A  90      12.844  84.006  95.232  1.00  0.00           H  
ATOM   1445  HG  LEU A  90      11.575  82.783  92.758  1.00  0.00           H  
ATOM   1446 1HD1 LEU A  90       9.590  82.645  94.194  1.00  0.00           H  
ATOM   1447 2HD1 LEU A  90      10.945  81.700  94.853  1.00  0.00           H  
ATOM   1448 3HD1 LEU A  90      10.536  83.281  95.562  1.00  0.00           H  
ATOM   1449 1HD2 LEU A  90      10.055  84.728  92.871  1.00  0.00           H  
ATOM   1450 2HD2 LEU A  90      11.007  85.394  94.221  1.00  0.00           H  
ATOM   1451 3HD2 LEU A  90      11.737  85.244  92.604  1.00  0.00           H  
ATOM   1452  N   ARG A  91      16.113  83.310  94.320  1.00  0.00           N  
ATOM   1453  CA  ARG A  91      17.350  83.416  95.085  1.00  0.00           C  
ATOM   1454  C   ARG A  91      18.282  84.459  94.480  1.00  0.00           C  
ATOM   1455  O   ARG A  91      18.903  85.243  95.206  1.00  0.00           O  
ATOM   1456  CB  ARG A  91      18.064  82.073  95.139  1.00  0.00           C  
ATOM   1457  CG  ARG A  91      17.388  81.024  96.009  1.00  0.00           C  
ATOM   1458  CD  ARG A  91      18.095  79.719  95.944  1.00  0.00           C  
ATOM   1459  NE  ARG A  91      17.390  78.685  96.684  1.00  0.00           N  
ATOM   1460  CZ  ARG A  91      17.866  77.443  96.903  1.00  0.00           C  
ATOM   1461  NH1 ARG A  91      19.044  77.097  96.432  1.00  0.00           N  
ATOM   1462  NH2 ARG A  91      17.148  76.572  97.591  1.00  0.00           N  
ATOM   1463  H   ARG A  91      15.901  82.444  93.844  1.00  0.00           H  
ATOM   1464  HA  ARG A  91      17.105  83.741  96.097  1.00  0.00           H  
ATOM   1465 1HB  ARG A  91      18.146  81.664  94.134  1.00  0.00           H  
ATOM   1466 2HB  ARG A  91      19.076  82.214  95.520  1.00  0.00           H  
ATOM   1467 1HG  ARG A  91      17.382  81.360  97.045  1.00  0.00           H  
ATOM   1468 2HG  ARG A  91      16.363  80.876  95.669  1.00  0.00           H  
ATOM   1469 1HD  ARG A  91      18.174  79.400  94.905  1.00  0.00           H  
ATOM   1470 2HD  ARG A  91      19.092  79.824  96.368  1.00  0.00           H  
ATOM   1471  HE  ARG A  91      16.480  78.913  97.062  1.00  0.00           H  
ATOM   1472 1HH1 ARG A  91      19.592  77.763  95.907  1.00  0.00           H  
ATOM   1473 2HH1 ARG A  91      19.400  76.167  96.596  1.00  0.00           H  
ATOM   1474 1HH2 ARG A  91      16.243  76.838  97.953  1.00  0.00           H  
ATOM   1475 2HH2 ARG A  91      17.504  75.642  97.754  1.00  0.00           H  
ATOM   1476  N   ALA A  92      18.383  84.488  93.150  1.00  0.00           N  
ATOM   1477  CA  ALA A  92      19.130  85.551  92.488  1.00  0.00           C  
ATOM   1478  C   ALA A  92      18.449  86.903  92.664  1.00  0.00           C  
ATOM   1479  O   ALA A  92      19.120  87.910  92.916  1.00  0.00           O  
ATOM   1480  CB  ALA A  92      19.300  85.228  91.003  1.00  0.00           C  
ATOM   1481  H   ALA A  92      17.944  83.772  92.590  1.00  0.00           H  
ATOM   1482  HA  ALA A  92      20.115  85.613  92.951  1.00  0.00           H  
ATOM   1483 1HB  ALA A  92      19.859  86.029  90.518  1.00  0.00           H  
ATOM   1484 2HB  ALA A  92      19.842  84.289  90.894  1.00  0.00           H  
ATOM   1485 3HB  ALA A  92      18.319  85.136  90.537  1.00  0.00           H  
ATOM   1486  N   ALA A  93      17.121  86.944  92.536  1.00  0.00           N  
ATOM   1487  CA  ALA A  93      16.400  88.200  92.704  1.00  0.00           C  
ATOM   1488  C   ALA A  93      16.572  88.763  94.109  1.00  0.00           C  
ATOM   1489  O   ALA A  93      16.689  89.982  94.276  1.00  0.00           O  
ATOM   1490  CB  ALA A  93      14.916  88.006  92.392  1.00  0.00           C  
ATOM   1491  H   ALA A  93      16.602  86.104  92.322  1.00  0.00           H  
ATOM   1492  HA  ALA A  93      16.818  88.926  92.006  1.00  0.00           H  
ATOM   1493 1HB  ALA A  93      14.390  88.952  92.520  1.00  0.00           H  
ATOM   1494 2HB  ALA A  93      14.803  87.666  91.362  1.00  0.00           H  
ATOM   1495 3HB  ALA A  93      14.496  87.263  93.067  1.00  0.00           H  
ATOM   1496  N   GLU A  94      16.594  87.897  95.126  1.00  0.00           N  
ATOM   1497  CA  GLU A  94      16.772  88.372  96.495  1.00  0.00           C  
ATOM   1498  C   GLU A  94      18.115  89.072  96.663  1.00  0.00           C  
ATOM   1499  O   GLU A  94      18.178  90.180  97.206  1.00  0.00           O  
ATOM   1500  CB  GLU A  94      16.666  87.208  97.483  1.00  0.00           C  
ATOM   1501  CG  GLU A  94      16.798  87.610  98.945  1.00  0.00           C  
ATOM   1502  CD  GLU A  94      16.656  86.447  99.887  1.00  0.00           C  
ATOM   1503  OE1 GLU A  94      16.437  85.354  99.422  1.00  0.00           O  
ATOM   1504  OE2 GLU A  94      16.766  86.652 101.073  1.00  0.00           O  
ATOM   1505  H   GLU A  94      16.487  86.907  94.957  1.00  0.00           H  
ATOM   1506  HA  GLU A  94      15.992  89.101  96.712  1.00  0.00           H  
ATOM   1507 1HB  GLU A  94      15.703  86.712  97.358  1.00  0.00           H  
ATOM   1508 2HB  GLU A  94      17.442  86.475  97.266  1.00  0.00           H  
ATOM   1509 1HG  GLU A  94      17.774  88.069  99.098  1.00  0.00           H  
ATOM   1510 2HG  GLU A  94      16.037  88.354  99.176  1.00  0.00           H  
ATOM   1511  N   GLU A  95      19.198  88.442  96.200  1.00  0.00           N  
ATOM   1512  CA  GLU A  95      20.509  89.076  96.292  1.00  0.00           C  
ATOM   1513  C   GLU A  95      20.548  90.375  95.496  1.00  0.00           C  
ATOM   1514  O   GLU A  95      21.135  91.367  95.945  1.00  0.00           O  
ATOM   1515  CB  GLU A  95      21.598  88.125  95.790  1.00  0.00           C  
ATOM   1516  CG  GLU A  95      23.019  88.631  95.997  1.00  0.00           C  
ATOM   1517  CD  GLU A  95      24.060  87.584  95.712  1.00  0.00           C  
ATOM   1518  OE1 GLU A  95      23.693  86.464  95.449  1.00  0.00           O  
ATOM   1519  OE2 GLU A  95      25.224  87.906  95.756  1.00  0.00           O  
ATOM   1520  H   GLU A  95      19.123  87.526  95.784  1.00  0.00           H  
ATOM   1521  HA  GLU A  95      20.700  89.327  97.337  1.00  0.00           H  
ATOM   1522 1HB  GLU A  95      21.507  87.166  96.299  1.00  0.00           H  
ATOM   1523 2HB  GLU A  95      21.460  87.944  94.724  1.00  0.00           H  
ATOM   1524 1HG  GLU A  95      23.189  89.485  95.341  1.00  0.00           H  
ATOM   1525 2HG  GLU A  95      23.125  88.972  97.026  1.00  0.00           H  
ATOM   1526  N   LEU A  96      19.931  90.388  94.312  1.00  0.00           N  
ATOM   1527  CA  LEU A  96      19.838  91.625  93.543  1.00  0.00           C  
ATOM   1528  C   LEU A  96      19.046  92.690  94.290  1.00  0.00           C  
ATOM   1529  O   LEU A  96      19.410  93.870  94.253  1.00  0.00           O  
ATOM   1530  CB  LEU A  96      19.180  91.354  92.185  1.00  0.00           C  
ATOM   1531  CG  LEU A  96      20.027  90.561  91.181  1.00  0.00           C  
ATOM   1532  CD1 LEU A  96      19.142  90.070  90.045  1.00  0.00           C  
ATOM   1533  CD2 LEU A  96      21.151  91.443  90.657  1.00  0.00           C  
ATOM   1534  H   LEU A  96      19.524  89.543  93.937  1.00  0.00           H  
ATOM   1535  HA  LEU A  96      20.844  92.013  93.388  1.00  0.00           H  
ATOM   1536 1HB  LEU A  96      18.257  90.799  92.350  1.00  0.00           H  
ATOM   1537 2HB  LEU A  96      18.927  92.310  91.723  1.00  0.00           H  
ATOM   1538  HG  LEU A  96      20.452  89.686  91.675  1.00  0.00           H  
ATOM   1539 1HD1 LEU A  96      19.744  89.506  89.332  1.00  0.00           H  
ATOM   1540 2HD1 LEU A  96      18.359  89.426  90.446  1.00  0.00           H  
ATOM   1541 3HD1 LEU A  96      18.689  90.923  89.541  1.00  0.00           H  
ATOM   1542 1HD2 LEU A  96      21.755  90.880  89.945  1.00  0.00           H  
ATOM   1543 2HD2 LEU A  96      20.728  92.317  90.162  1.00  0.00           H  
ATOM   1544 3HD2 LEU A  96      21.778  91.766  91.488  1.00  0.00           H  
ATOM   1545  N   ALA A  97      17.968  92.295  94.973  1.00  0.00           N  
ATOM   1546  CA  ALA A  97      17.185  93.245  95.752  1.00  0.00           C  
ATOM   1547  C   ALA A  97      18.002  93.898  96.858  1.00  0.00           C  
ATOM   1548  O   ALA A  97      17.687  95.024  97.261  1.00  0.00           O  
ATOM   1549  CB  ALA A  97      15.959  92.555  96.349  1.00  0.00           C  
ATOM   1550  H   ALA A  97      17.686  91.325  94.952  1.00  0.00           H  
ATOM   1551  HA  ALA A  97      16.854  94.040  95.084  1.00  0.00           H  
ATOM   1552 1HB  ALA A  97      15.383  93.275  96.929  1.00  0.00           H  
ATOM   1553 2HB  ALA A  97      15.339  92.156  95.546  1.00  0.00           H  
ATOM   1554 3HB  ALA A  97      16.279  91.741  96.998  1.00  0.00           H  
ATOM   1555  N   LYS A  98      19.033  93.222  97.362  1.00  0.00           N  
ATOM   1556  CA  LYS A  98      19.859  93.762  98.431  1.00  0.00           C  
ATOM   1557  C   LYS A  98      20.965  94.674  97.918  1.00  0.00           C  
ATOM   1558  O   LYS A  98      21.717  95.225  98.727  1.00  0.00           O  
ATOM   1559  CB  LYS A  98      20.467  92.622  99.249  1.00  0.00           C  
ATOM   1560  CG  LYS A  98      19.454  91.800 100.034  1.00  0.00           C  
ATOM   1561  CD  LYS A  98      20.122  90.639 100.754  1.00  0.00           C  
ATOM   1562  CE  LYS A  98      19.114  89.831 101.558  1.00  0.00           C  
ATOM   1563  NZ  LYS A  98      19.733  88.629 102.179  1.00  0.00           N  
ATOM   1564  H   LYS A  98      19.245  92.308  96.989  1.00  0.00           H  
ATOM   1565  HA  LYS A  98      19.228  94.367  99.083  1.00  0.00           H  
ATOM   1566 1HB  LYS A  98      21.005  91.944  98.585  1.00  0.00           H  
ATOM   1567 2HB  LYS A  98      21.189  93.028  99.958  1.00  0.00           H  
ATOM   1568 1HG  LYS A  98      18.959  92.436 100.769  1.00  0.00           H  
ATOM   1569 2HG  LYS A  98      18.699  91.408  99.353  1.00  0.00           H  
ATOM   1570 1HD  LYS A  98      20.600  89.985 100.024  1.00  0.00           H  
ATOM   1571 2HD  LYS A  98      20.887  91.021 101.429  1.00  0.00           H  
ATOM   1572 1HE  LYS A  98      18.693  90.455 102.345  1.00  0.00           H  
ATOM   1573 2HE  LYS A  98      18.301  89.510 100.906  1.00  0.00           H  
ATOM   1574 1HZ  LYS A  98      19.033  88.121 102.701  1.00  0.00           H  
ATOM   1575 2HZ  LYS A  98      20.111  88.032 101.455  1.00  0.00           H  
ATOM   1576 3HZ  LYS A  98      20.475  88.914 102.801  1.00  0.00           H  
ATOM   1577  N   LEU A  99      21.077  94.843  96.603  1.00  0.00           N  
ATOM   1578  CA  LEU A  99      22.077  95.720  96.003  1.00  0.00           C  
ATOM   1579  C   LEU A  99      21.408  97.055  95.692  1.00  0.00           C  
ATOM   1580  O   LEU A  99      20.505  97.124  94.853  1.00  0.00           O  
ATOM   1581  CB  LEU A  99      22.660  95.100  94.727  1.00  0.00           C  
ATOM   1582  CG  LEU A  99      23.341  93.737  94.901  1.00  0.00           C  
ATOM   1583  CD1 LEU A  99      23.835  93.240  93.548  1.00  0.00           C  
ATOM   1584  CD2 LEU A  99      24.489  93.866  95.889  1.00  0.00           C  
ATOM   1585  H   LEU A  99      20.441  94.341  96.002  1.00  0.00           H  
ATOM   1586  HA  LEU A  99      22.879  95.873  96.724  1.00  0.00           H  
ATOM   1587 1HB  LEU A  99      21.857  94.980  94.001  1.00  0.00           H  
ATOM   1588 2HB  LEU A  99      23.396  95.788  94.312  1.00  0.00           H  
ATOM   1589  HG  LEU A  99      22.617  93.014  95.278  1.00  0.00           H  
ATOM   1590 1HD1 LEU A  99      24.318  92.271  93.672  1.00  0.00           H  
ATOM   1591 2HD1 LEU A  99      22.989  93.138  92.867  1.00  0.00           H  
ATOM   1592 3HD1 LEU A  99      24.549  93.952  93.138  1.00  0.00           H  
ATOM   1593 1HD2 LEU A  99      24.974  92.896  96.013  1.00  0.00           H  
ATOM   1594 2HD2 LEU A  99      25.216  94.588  95.513  1.00  0.00           H  
ATOM   1595 3HD2 LEU A  99      24.106  94.205  96.851  1.00  0.00           H  
ATOM   1596  N   ASP A 100      21.852  98.115  96.370  1.00  0.00           N  
ATOM   1597  CA  ASP A 100      21.178  99.416  96.313  1.00  0.00           C  
ATOM   1598  C   ASP A 100      21.600 100.169  95.050  1.00  0.00           C  
ATOM   1599  O   ASP A 100      22.141 101.277  95.087  1.00  0.00           O  
ATOM   1600  CB  ASP A 100      21.502 100.251  97.553  1.00  0.00           C  
ATOM   1601  CG  ASP A 100      22.994 100.501  97.727  1.00  0.00           C  
ATOM   1602  OD1 ASP A 100      23.765  99.635  97.386  1.00  0.00           O  
ATOM   1603  OD2 ASP A 100      23.348 101.554  98.200  1.00  0.00           O  
ATOM   1604  H   ASP A 100      22.679  98.015  96.940  1.00  0.00           H  
ATOM   1605  HA  ASP A 100      20.103  99.246  96.253  1.00  0.00           H  
ATOM   1606 1HB  ASP A 100      20.993 101.213  97.487  1.00  0.00           H  
ATOM   1607 2HB  ASP A 100      21.127  99.743  98.442  1.00  0.00           H  
ATOM   1608  N   LEU A 101      21.326  99.544  93.906  1.00  0.00           N  
ATOM   1609  CA  LEU A 101      21.551 100.165  92.609  1.00  0.00           C  
ATOM   1610  C   LEU A 101      20.289 100.055  91.767  1.00  0.00           C  
ATOM   1611  O   LEU A 101      19.640  99.007  91.728  1.00  0.00           O  
ATOM   1612  CB  LEU A 101      22.728  99.498  91.886  1.00  0.00           C  
ATOM   1613  CG  LEU A 101      24.089  99.615  92.583  1.00  0.00           C  
ATOM   1614  CD1 LEU A 101      24.356  98.352  93.392  1.00  0.00           C  
ATOM   1615  CD2 LEU A 101      25.176  99.840  91.544  1.00  0.00           C  
ATOM   1616  H   LEU A 101      20.950  98.608  93.943  1.00  0.00           H  
ATOM   1617  HA  LEU A 101      21.782 101.218  92.766  1.00  0.00           H  
ATOM   1618 1HB  LEU A 101      22.507  98.440  91.765  1.00  0.00           H  
ATOM   1619 2HB  LEU A 101      22.824  99.943  90.896  1.00  0.00           H  
ATOM   1620  HG  LEU A 101      24.071 100.456  93.278  1.00  0.00           H  
ATOM   1621 1HD1 LEU A 101      25.322  98.435  93.888  1.00  0.00           H  
ATOM   1622 2HD1 LEU A 101      23.574  98.227  94.141  1.00  0.00           H  
ATOM   1623 3HD1 LEU A 101      24.363  97.490  92.726  1.00  0.00           H  
ATOM   1624 1HD2 LEU A 101      26.143  99.923  92.041  1.00  0.00           H  
ATOM   1625 2HD2 LEU A 101      25.195  98.998  90.851  1.00  0.00           H  
ATOM   1626 3HD2 LEU A 101      24.969 100.758  90.994  1.00  0.00           H  
ATOM   1627  N   LYS A 102      19.957 101.151  91.083  1.00  0.00           N  
ATOM   1628  CA  LYS A 102      18.691 101.229  90.360  1.00  0.00           C  
ATOM   1629  C   LYS A 102      18.536 100.068  89.385  1.00  0.00           C  
ATOM   1630  O   LYS A 102      17.522  99.361  89.399  1.00  0.00           O  
ATOM   1631  CB  LYS A 102      18.583 102.559  89.613  1.00  0.00           C  
ATOM   1632  CG  LYS A 102      17.290 102.738  88.831  1.00  0.00           C  
ATOM   1633  CD  LYS A 102      17.154 104.159  88.304  1.00  0.00           C  
ATOM   1634  CE  LYS A 102      18.262 104.493  87.317  1.00  0.00           C  
ATOM   1635  NZ  LYS A 102      18.044 105.810  86.660  1.00  0.00           N  
ATOM   1636  H   LYS A 102      20.585 101.941  91.063  1.00  0.00           H  
ATOM   1637  HA  LYS A 102      17.876 101.158  91.081  1.00  0.00           H  
ATOM   1638 1HB  LYS A 102      18.662 103.383  90.323  1.00  0.00           H  
ATOM   1639 2HB  LYS A 102      19.413 102.651  88.912  1.00  0.00           H  
ATOM   1640 1HG  LYS A 102      17.273 102.046  87.989  1.00  0.00           H  
ATOM   1641 2HG  LYS A 102      16.441 102.517  89.477  1.00  0.00           H  
ATOM   1642 1HD  LYS A 102      16.189 104.274  87.808  1.00  0.00           H  
ATOM   1643 2HD  LYS A 102      17.200 104.863  89.137  1.00  0.00           H  
ATOM   1644 1HE  LYS A 102      19.218 104.514  87.836  1.00  0.00           H  
ATOM   1645 2HE  LYS A 102      18.309 103.721  86.548  1.00  0.00           H  
ATOM   1646 1HZ  LYS A 102      18.799 105.993  86.012  1.00  0.00           H  
ATOM   1647 2HZ  LYS A 102      17.168 105.796  86.158  1.00  0.00           H  
ATOM   1648 3HZ  LYS A 102      18.019 106.536  87.360  1.00  0.00           H  
ATOM   1649  N   ALA A 103      19.539  99.851  88.530  1.00  0.00           N  
ATOM   1650  CA  ALA A 103      19.432  98.800  87.523  1.00  0.00           C  
ATOM   1651  C   ALA A 103      19.317  97.423  88.165  1.00  0.00           C  
ATOM   1652  O   ALA A 103      18.537  96.581  87.702  1.00  0.00           O  
ATOM   1653  CB  ALA A 103      20.632  98.854  86.578  1.00  0.00           C  
ATOM   1654  H   ALA A 103      20.380 100.409  88.572  1.00  0.00           H  
ATOM   1655  HA  ALA A 103      18.521  98.972  86.951  1.00  0.00           H  
ATOM   1656 1HB  ALA A 103      20.542  98.066  85.831  1.00  0.00           H  
ATOM   1657 2HB  ALA A 103      20.661  99.824  86.082  1.00  0.00           H  
ATOM   1658 3HB  ALA A 103      21.550  98.711  87.148  1.00  0.00           H  
ATOM   1659  N   SER A 104      20.083  97.173  89.229  1.00  0.00           N  
ATOM   1660  CA  SER A 104      20.002  95.882  89.905  1.00  0.00           C  
ATOM   1661  C   SER A 104      18.633  95.674  90.538  1.00  0.00           C  
ATOM   1662  O   SER A 104      18.049  94.589  90.427  1.00  0.00           O  
ATOM   1663  CB  SER A 104      21.079  95.780  90.967  1.00  0.00           C  
ATOM   1664  OG  SER A 104      21.017  94.547  91.629  1.00  0.00           O  
ATOM   1665  H   SER A 104      20.725  97.870  89.576  1.00  0.00           H  
ATOM   1666  HA  SER A 104      20.144  95.093  89.165  1.00  0.00           H  
ATOM   1667 1HB  SER A 104      22.059  95.899  90.504  1.00  0.00           H  
ATOM   1668 2HB  SER A 104      20.958  96.589  91.687  1.00  0.00           H  
ATOM   1669  HG  SER A 104      20.311  94.629  92.275  1.00  0.00           H  
ATOM   1670  N   LEU A 105      18.101  96.702  91.205  1.00  0.00           N  
ATOM   1671  CA  LEU A 105      16.800  96.569  91.850  1.00  0.00           C  
ATOM   1672  C   LEU A 105      15.685  96.359  90.832  1.00  0.00           C  
ATOM   1673  O   LEU A 105      14.745  95.602  91.097  1.00  0.00           O  
ATOM   1674  CB  LEU A 105      16.499  97.815  92.692  1.00  0.00           C  
ATOM   1675  CG  LEU A 105      17.447  98.066  93.871  1.00  0.00           C  
ATOM   1676  CD1 LEU A 105      17.183  99.449  94.451  1.00  0.00           C  
ATOM   1677  CD2 LEU A 105      17.247  96.984  94.923  1.00  0.00           C  
ATOM   1678  H   LEU A 105      18.595  97.580  91.269  1.00  0.00           H  
ATOM   1679  HA  LEU A 105      16.818  95.685  92.489  1.00  0.00           H  
ATOM   1680 1HB  LEU A 105      16.538  98.689  92.044  1.00  0.00           H  
ATOM   1681 2HB  LEU A 105      15.489  97.729  93.091  1.00  0.00           H  
ATOM   1682  HG  LEU A 105      18.480  98.044  93.520  1.00  0.00           H  
ATOM   1683 1HD1 LEU A 105      17.857  99.627  95.289  1.00  0.00           H  
ATOM   1684 2HD1 LEU A 105      17.353 100.203  93.684  1.00  0.00           H  
ATOM   1685 3HD1 LEU A 105      16.151  99.507  94.797  1.00  0.00           H  
ATOM   1686 1HD2 LEU A 105      17.922  97.162  95.761  1.00  0.00           H  
ATOM   1687 2HD2 LEU A 105      16.216  97.006  95.276  1.00  0.00           H  
ATOM   1688 3HD2 LEU A 105      17.461  96.009  94.486  1.00  0.00           H  
ATOM   1689  N   LYS A 106      15.770  97.015  89.671  1.00  0.00           N  
ATOM   1690  CA  LYS A 106      14.799  96.754  88.611  1.00  0.00           C  
ATOM   1691  C   LYS A 106      14.853  95.300  88.166  1.00  0.00           C  
ATOM   1692  O   LYS A 106      13.813  94.677  87.924  1.00  0.00           O  
ATOM   1693  CB  LYS A 106      15.044  97.679  87.418  1.00  0.00           C  
ATOM   1694  CG  LYS A 106      14.672  99.135  87.664  1.00  0.00           C  
ATOM   1695  CD  LYS A 106      14.621  99.920  86.362  1.00  0.00           C  
ATOM   1696  CE  LYS A 106      15.996 100.017  85.718  1.00  0.00           C  
ATOM   1697  NZ  LYS A 106      15.979 100.858  84.492  1.00  0.00           N  
ATOM   1698  H   LYS A 106      16.500  97.694  89.513  1.00  0.00           H  
ATOM   1699  HA  LYS A 106      13.800  96.951  89.002  1.00  0.00           H  
ATOM   1700 1HB  LYS A 106      16.098  97.646  87.141  1.00  0.00           H  
ATOM   1701 2HB  LYS A 106      14.470  97.327  86.562  1.00  0.00           H  
ATOM   1702 1HG  LYS A 106      13.695  99.185  88.146  1.00  0.00           H  
ATOM   1703 2HG  LYS A 106      15.408  99.592  88.325  1.00  0.00           H  
ATOM   1704 1HD  LYS A 106      13.937  99.428  85.667  1.00  0.00           H  
ATOM   1705 2HD  LYS A 106      14.251 100.927  86.557  1.00  0.00           H  
ATOM   1706 1HE  LYS A 106      16.700 100.448  86.430  1.00  0.00           H  
ATOM   1707 2HE  LYS A 106      16.346  99.019  85.456  1.00  0.00           H  
ATOM   1708 1HZ  LYS A 106      16.908 100.897  84.096  1.00  0.00           H  
ATOM   1709 2HZ  LYS A 106      15.343 100.457  83.815  1.00  0.00           H  
ATOM   1710 3HZ  LYS A 106      15.675 101.792  84.726  1.00  0.00           H  
ATOM   1711  N   ALA A 107      16.062  94.743  88.054  1.00  0.00           N  
ATOM   1712  CA  ALA A 107      16.202  93.330  87.715  1.00  0.00           C  
ATOM   1713  C   ALA A 107      15.544  92.445  88.764  1.00  0.00           C  
ATOM   1714  O   ALA A 107      14.907  91.439  88.429  1.00  0.00           O  
ATOM   1715  CB  ALA A 107      17.679  92.972  87.559  1.00  0.00           C  
ATOM   1716  H   ALA A 107      16.893  95.297  88.204  1.00  0.00           H  
ATOM   1717  HA  ALA A 107      15.692  93.158  86.767  1.00  0.00           H  
ATOM   1718 1HB  ALA A 107      17.773  91.916  87.307  1.00  0.00           H  
ATOM   1719 2HB  ALA A 107      18.119  93.575  86.765  1.00  0.00           H  
ATOM   1720 3HB  ALA A 107      18.201  93.168  88.494  1.00  0.00           H  
ATOM   1721  N   ALA A 108      15.688  92.799  90.044  1.00  0.00           N  
ATOM   1722  CA  ALA A 108      15.086  91.999  91.104  1.00  0.00           C  
ATOM   1723  C   ALA A 108      13.566  92.003  91.003  1.00  0.00           C  
ATOM   1724  O   ALA A 108      12.924  90.961  91.180  1.00  0.00           O  
ATOM   1725  CB  ALA A 108      15.539  92.512  92.470  1.00  0.00           C  
ATOM   1726  H   ALA A 108      16.214  93.626  90.289  1.00  0.00           H  
ATOM   1727  HA  ALA A 108      15.421  90.969  90.982  1.00  0.00           H  
ATOM   1728 1HB  ALA A 108      15.084  91.908  93.255  1.00  0.00           H  
ATOM   1729 2HB  ALA A 108      16.624  92.443  92.543  1.00  0.00           H  
ATOM   1730 3HB  ALA A 108      15.232  93.550  92.587  1.00  0.00           H  
ATOM   1731  N   VAL A 109      12.973  93.166  90.721  1.00  0.00           N  
ATOM   1732  CA  VAL A 109      11.519  93.260  90.636  1.00  0.00           C  
ATOM   1733  C   VAL A 109      11.008  92.489  89.425  1.00  0.00           C  
ATOM   1734  O   VAL A 109      10.045  91.721  89.521  1.00  0.00           O  
ATOM   1735  CB  VAL A 109      11.077  94.732  90.534  1.00  0.00           C  
ATOM   1736  CG1 VAL A 109       9.586  94.822  90.246  1.00  0.00           C  
ATOM   1737  CG2 VAL A 109      11.424  95.467  91.819  1.00  0.00           C  
ATOM   1738  H   VAL A 109      13.530  93.995  90.564  1.00  0.00           H  
ATOM   1739  HA  VAL A 109      11.090  92.787  91.520  1.00  0.00           H  
ATOM   1740  HB  VAL A 109      11.595  95.200  89.696  1.00  0.00           H  
ATOM   1741 1HG1 VAL A 109       9.291  95.869  90.177  1.00  0.00           H  
ATOM   1742 2HG1 VAL A 109       9.366  94.321  89.304  1.00  0.00           H  
ATOM   1743 3HG1 VAL A 109       9.031  94.342  91.052  1.00  0.00           H  
ATOM   1744 1HG2 VAL A 109      11.110  96.507  91.740  1.00  0.00           H  
ATOM   1745 2HG2 VAL A 109      10.911  94.996  92.658  1.00  0.00           H  
ATOM   1746 3HG2 VAL A 109      12.501  95.425  91.983  1.00  0.00           H  
ATOM   1747  N   ARG A 110      11.649  92.680  88.267  1.00  0.00           N  
ATOM   1748  CA  ARG A 110      11.225  91.976  87.060  1.00  0.00           C  
ATOM   1749  C   ARG A 110      11.373  90.467  87.217  1.00  0.00           C  
ATOM   1750  O   ARG A 110      10.499  89.703  86.789  1.00  0.00           O  
ATOM   1751  CB  ARG A 110      12.036  92.438  85.858  1.00  0.00           C  
ATOM   1752  CG  ARG A 110      11.796  93.881  85.442  1.00  0.00           C  
ATOM   1753  CD  ARG A 110      12.732  94.306  84.369  1.00  0.00           C  
ATOM   1754  NE  ARG A 110      12.525  95.693  83.988  1.00  0.00           N  
ATOM   1755  CZ  ARG A 110      13.260  96.352  83.070  1.00  0.00           C  
ATOM   1756  NH1 ARG A 110      14.242  95.737  82.450  1.00  0.00           N  
ATOM   1757  NH2 ARG A 110      12.992  97.616  82.793  1.00  0.00           N  
ATOM   1758  H   ARG A 110      12.435  93.313  88.217  1.00  0.00           H  
ATOM   1759  HA  ARG A 110      10.169  92.187  86.889  1.00  0.00           H  
ATOM   1760 1HB  ARG A 110      13.098  92.329  86.073  1.00  0.00           H  
ATOM   1761 2HB  ARG A 110      11.809  91.805  85.001  1.00  0.00           H  
ATOM   1762 1HG  ARG A 110      10.777  93.988  85.070  1.00  0.00           H  
ATOM   1763 2HG  ARG A 110      11.940  94.537  86.302  1.00  0.00           H  
ATOM   1764 1HD  ARG A 110      13.758  94.197  84.718  1.00  0.00           H  
ATOM   1765 2HD  ARG A 110      12.580  93.684  83.488  1.00  0.00           H  
ATOM   1766  HE  ARG A 110      11.778  96.200  84.443  1.00  0.00           H  
ATOM   1767 1HH1 ARG A 110      14.447  94.770  82.662  1.00  0.00           H  
ATOM   1768 2HH1 ARG A 110      14.793  96.230  81.762  1.00  0.00           H  
ATOM   1769 1HH2 ARG A 110      12.236  98.089  83.269  1.00  0.00           H  
ATOM   1770 2HH2 ARG A 110      13.542  98.109  82.105  1.00  0.00           H  
ATOM   1771  N   ALA A 111      12.469  90.019  87.835  1.00  0.00           N  
ATOM   1772  CA  ALA A 111      12.656  88.589  88.063  1.00  0.00           C  
ATOM   1773  C   ALA A 111      11.582  88.027  88.985  1.00  0.00           C  
ATOM   1774  O   ALA A 111      10.981  86.989  88.687  1.00  0.00           O  
ATOM   1775  CB  ALA A 111      14.047  88.329  88.641  1.00  0.00           C  
ATOM   1776  H   ALA A 111      13.179  90.664  88.150  1.00  0.00           H  
ATOM   1777  HA  ALA A 111      12.568  88.078  87.104  1.00  0.00           H  
ATOM   1778 1HB  ALA A 111      14.177  87.259  88.808  1.00  0.00           H  
ATOM   1779 2HB  ALA A 111      14.803  88.682  87.940  1.00  0.00           H  
ATOM   1780 3HB  ALA A 111      14.153  88.859  89.586  1.00  0.00           H  
ATOM   1781  N   ALA A 112      11.324  88.694  90.111  1.00  0.00           N  
ATOM   1782  CA  ALA A 112      10.329  88.181  91.044  1.00  0.00           C  
ATOM   1783  C   ALA A 112       8.921  88.260  90.468  1.00  0.00           C  
ATOM   1784  O   ALA A 112       8.119  87.342  90.671  1.00  0.00           O  
ATOM   1785  CB  ALA A 112      10.409  88.939  92.368  1.00  0.00           C  
ATOM   1786  H   ALA A 112      11.808  89.552  90.331  1.00  0.00           H  
ATOM   1787  HA  ALA A 112      10.545  87.127  91.225  1.00  0.00           H  
ATOM   1788 1HB  ALA A 112       9.661  88.546  93.056  1.00  0.00           H  
ATOM   1789 2HB  ALA A 112      11.401  88.813  92.800  1.00  0.00           H  
ATOM   1790 3HB  ALA A 112      10.221  89.997  92.192  1.00  0.00           H  
ATOM   1791  N   LEU A 113       8.603  89.337  89.745  1.00  0.00           N  
ATOM   1792  CA  LEU A 113       7.273  89.458  89.153  1.00  0.00           C  
ATOM   1793  C   LEU A 113       6.963  88.284  88.233  1.00  0.00           C  
ATOM   1794  O   LEU A 113       5.854  87.736  88.274  1.00  0.00           O  
ATOM   1795  CB  LEU A 113       7.161  90.771  88.368  1.00  0.00           C  
ATOM   1796  CG  LEU A 113       6.978  92.038  89.213  1.00  0.00           C  
ATOM   1797  CD1 LEU A 113       7.075  93.265  88.317  1.00  0.00           C  
ATOM   1798  CD2 LEU A 113       5.634  91.985  89.924  1.00  0.00           C  
ATOM   1799  H   LEU A 113       9.274  90.078  89.601  1.00  0.00           H  
ATOM   1800  HA  LEU A 113       6.534  89.442  89.955  1.00  0.00           H  
ATOM   1801 1HB  LEU A 113       8.063  90.897  87.772  1.00  0.00           H  
ATOM   1802 2HB  LEU A 113       6.310  90.699  87.690  1.00  0.00           H  
ATOM   1803  HG  LEU A 113       7.778  92.101  89.952  1.00  0.00           H  
ATOM   1804 1HD1 LEU A 113       6.946  94.166  88.917  1.00  0.00           H  
ATOM   1805 2HD1 LEU A 113       8.053  93.288  87.836  1.00  0.00           H  
ATOM   1806 3HD1 LEU A 113       6.297  93.222  87.556  1.00  0.00           H  
ATOM   1807 1HD2 LEU A 113       5.505  92.885  90.525  1.00  0.00           H  
ATOM   1808 2HD2 LEU A 113       4.834  91.923  89.186  1.00  0.00           H  
ATOM   1809 3HD2 LEU A 113       5.599  91.108  90.571  1.00  0.00           H  
ATOM   1810  N   LYS A 114       7.920  87.883  87.395  1.00  0.00           N  
ATOM   1811  CA  LYS A 114       7.680  86.751  86.510  1.00  0.00           C  
ATOM   1812  C   LYS A 114       7.396  85.464  87.271  1.00  0.00           C  
ATOM   1813  O   LYS A 114       6.602  84.645  86.798  1.00  0.00           O  
ATOM   1814  CB  LYS A 114       8.876  86.548  85.579  1.00  0.00           C  
ATOM   1815  CG  LYS A 114       9.059  87.648  84.541  1.00  0.00           C  
ATOM   1816  CD  LYS A 114      10.352  87.462  83.761  1.00  0.00           C  
ATOM   1817  CE  LYS A 114      10.614  88.639  82.833  1.00  0.00           C  
ATOM   1818  NZ  LYS A 114      11.904  88.498  82.105  1.00  0.00           N  
ATOM   1819  H   LYS A 114       8.814  88.352  87.363  1.00  0.00           H  
ATOM   1820  HA  LYS A 114       6.792  86.962  85.911  1.00  0.00           H  
ATOM   1821 1HB  LYS A 114       9.791  86.490  86.170  1.00  0.00           H  
ATOM   1822 2HB  LYS A 114       8.768  85.602  85.048  1.00  0.00           H  
ATOM   1823 1HG  LYS A 114       8.221  87.635  83.846  1.00  0.00           H  
ATOM   1824 2HG  LYS A 114       9.081  88.617  85.039  1.00  0.00           H  
ATOM   1825 1HD  LYS A 114      11.187  87.367  84.458  1.00  0.00           H  
ATOM   1826 2HD  LYS A 114      10.292  86.551  83.168  1.00  0.00           H  
ATOM   1827 1HE  LYS A 114       9.807  88.714  82.106  1.00  0.00           H  
ATOM   1828 2HE  LYS A 114      10.637  89.562  83.413  1.00  0.00           H  
ATOM   1829 1HZ  LYS A 114      12.041  89.297  81.502  1.00  0.00           H  
ATOM   1830 2HZ  LYS A 114      12.663  88.446  82.772  1.00  0.00           H  
ATOM   1831 3HZ  LYS A 114      11.888  87.656  81.549  1.00  0.00           H  
ATOM   1832  N   VAL A 115       8.020  85.265  88.434  1.00  0.00           N  
ATOM   1833  CA  VAL A 115       7.717  84.082  89.235  1.00  0.00           C  
ATOM   1834  C   VAL A 115       6.275  84.136  89.723  1.00  0.00           C  
ATOM   1835  O   VAL A 115       5.558  83.129  89.704  1.00  0.00           O  
ATOM   1836  CB  VAL A 115       8.668  83.986  90.443  1.00  0.00           C  
ATOM   1837  CG1 VAL A 115       8.233  82.865  91.375  1.00  0.00           C  
ATOM   1838  CG2 VAL A 115      10.094  83.766  89.963  1.00  0.00           C  
ATOM   1839  H   VAL A 115       8.705  85.925  88.772  1.00  0.00           H  
ATOM   1840  HA  VAL A 115       7.807  83.200  88.599  1.00  0.00           H  
ATOM   1841  HB  VAL A 115       8.614  84.915  91.011  1.00  0.00           H  
ATOM   1842 1HG1 VAL A 115       8.916  82.811  92.223  1.00  0.00           H  
ATOM   1843 2HG1 VAL A 115       7.223  83.061  91.735  1.00  0.00           H  
ATOM   1844 3HG1 VAL A 115       8.250  81.917  90.837  1.00  0.00           H  
ATOM   1845 1HG2 VAL A 115      10.761  83.700  90.822  1.00  0.00           H  
ATOM   1846 2HG2 VAL A 115      10.147  82.840  89.390  1.00  0.00           H  
ATOM   1847 3HG2 VAL A 115      10.399  84.601  89.331  1.00  0.00           H  
ATOM   1848  N   VAL A 116       5.824  85.315  90.159  1.00  0.00           N  
ATOM   1849  CA  VAL A 116       4.438  85.468  90.588  1.00  0.00           C  
ATOM   1850  C   VAL A 116       3.487  85.118  89.451  1.00  0.00           C  
ATOM   1851  O   VAL A 116       2.490  84.416  89.658  1.00  0.00           O  
ATOM   1852  CB  VAL A 116       4.173  86.912  91.054  1.00  0.00           C  
ATOM   1853  CG1 VAL A 116       2.703  87.100  91.397  1.00  0.00           C  
ATOM   1854  CG2 VAL A 116       5.052  87.238  92.252  1.00  0.00           C  
ATOM   1855  H   VAL A 116       6.442  86.114  90.194  1.00  0.00           H  
ATOM   1856  HA  VAL A 116       4.247  84.766  91.399  1.00  0.00           H  
ATOM   1857  HB  VAL A 116       4.403  87.596  90.237  1.00  0.00           H  
ATOM   1858 1HG1 VAL A 116       2.534  88.126  91.724  1.00  0.00           H  
ATOM   1859 2HG1 VAL A 116       2.095  86.896  90.515  1.00  0.00           H  
ATOM   1860 3HG1 VAL A 116       2.425  86.414  92.197  1.00  0.00           H  
ATOM   1861 1HG2 VAL A 116       4.860  88.261  92.576  1.00  0.00           H  
ATOM   1862 2HG2 VAL A 116       4.826  86.551  93.067  1.00  0.00           H  
ATOM   1863 3HG2 VAL A 116       6.101  87.138  91.972  1.00  0.00           H  
ATOM   1864  N   ALA A 117       3.780  85.590  88.237  1.00  0.00           N  
ATOM   1865  CA  ALA A 117       2.921  85.298  87.095  1.00  0.00           C  
ATOM   1866  C   ALA A 117       2.906  83.811  86.760  1.00  0.00           C  
ATOM   1867  O   ALA A 117       1.877  83.289  86.318  1.00  0.00           O  
ATOM   1868  CB  ALA A 117       3.367  86.104  85.884  1.00  0.00           C  
ATOM   1869  H   ALA A 117       4.604  86.157  88.101  1.00  0.00           H  
ATOM   1870  HA  ALA A 117       1.899  85.582  87.349  1.00  0.00           H  
ATOM   1871 1HB  ALA A 117       2.714  85.883  85.039  1.00  0.00           H  
ATOM   1872 2HB  ALA A 117       3.313  87.168  86.115  1.00  0.00           H  
ATOM   1873 3HB  ALA A 117       4.392  85.840  85.629  1.00  0.00           H  
ATOM   1874  N   GLU A 118       4.025  83.115  86.963  1.00  0.00           N  
ATOM   1875  CA  GLU A 118       4.080  81.699  86.616  1.00  0.00           C  
ATOM   1876  C   GLU A 118       3.256  80.845  87.573  1.00  0.00           C  
ATOM   1877  O   GLU A 118       2.584  79.903  87.140  1.00  0.00           O  
ATOM   1878  CB  GLU A 118       5.532  81.213  86.610  1.00  0.00           C  
ATOM   1879  CG  GLU A 118       5.710  79.770  86.161  1.00  0.00           C  
ATOM   1880  CD  GLU A 118       5.293  79.546  84.733  1.00  0.00           C  
ATOM   1881  OE1 GLU A 118       5.232  80.501  83.996  1.00  0.00           O  
ATOM   1882  OE2 GLU A 118       5.035  78.419  84.381  1.00  0.00           O  
ATOM   1883  H   GLU A 118       4.843  83.557  87.357  1.00  0.00           H  
ATOM   1884  HA  GLU A 118       3.649  81.569  85.622  1.00  0.00           H  
ATOM   1885 1HB  GLU A 118       6.124  81.845  85.949  1.00  0.00           H  
ATOM   1886 2HB  GLU A 118       5.950  81.305  87.612  1.00  0.00           H  
ATOM   1887 1HG  GLU A 118       6.758  79.494  86.268  1.00  0.00           H  
ATOM   1888 2HG  GLU A 118       5.123  79.122  86.811  1.00  0.00           H  
ATOM   1889  N   GLN A 119       3.295  81.154  88.868  1.00  0.00           N  
ATOM   1890  CA  GLN A 119       2.603  80.377  89.897  1.00  0.00           C  
ATOM   1891  C   GLN A 119       1.856  81.330  90.820  1.00  0.00           C  
ATOM   1892  O   GLN A 119       2.240  81.513  91.985  1.00  0.00           O  
ATOM   1893  CB  GLN A 119       3.587  79.519  90.696  1.00  0.00           C  
ATOM   1894  CG  GLN A 119       4.313  78.471  89.870  1.00  0.00           C  
ATOM   1895  CD  GLN A 119       3.417  77.308  89.494  1.00  0.00           C  
ATOM   1896  OE1 GLN A 119       3.369  76.290  90.194  1.00  0.00           O  
ATOM   1897  NE2 GLN A 119       2.699  77.447  88.385  1.00  0.00           N  
ATOM   1898  H   GLN A 119       3.830  81.966  89.139  1.00  0.00           H  
ATOM   1899  HA  GLN A 119       1.881  79.723  89.409  1.00  0.00           H  
ATOM   1900 1HB  GLN A 119       4.337  80.161  91.160  1.00  0.00           H  
ATOM   1901 2HB  GLN A 119       3.054  79.006  91.497  1.00  0.00           H  
ATOM   1902 1HG  GLN A 119       4.675  78.935  88.952  1.00  0.00           H  
ATOM   1903 2HG  GLN A 119       5.152  78.085  90.449  1.00  0.00           H  
ATOM   1904 1HE2 GLN A 119       2.088  76.712  88.087  1.00  0.00           H  
ATOM   1905 2HE2 GLN A 119       2.768  78.289  87.848  1.00  0.00           H  
ATOM   1906  N   PRO A 120       0.778  81.949  90.341  1.00  0.00           N  
ATOM   1907  CA  PRO A 120       0.014  82.861  91.202  1.00  0.00           C  
ATOM   1908  C   PRO A 120      -0.549  82.141  92.416  1.00  0.00           C  
ATOM   1909  O   PRO A 120      -1.017  81.003  92.326  1.00  0.00           O  
ATOM   1910  CB  PRO A 120      -1.108  83.367  90.284  1.00  0.00           C  
ATOM   1911  CG  PRO A 120      -0.608  83.147  88.884  1.00  0.00           C  
ATOM   1912  CD  PRO A 120       0.210  81.900  88.947  1.00  0.00           C  
ATOM   1913  HA  PRO A 120       0.664  83.692  91.515  1.00  0.00           H  
ATOM   1914 1HB  PRO A 120      -2.037  82.814  90.488  1.00  0.00           H  
ATOM   1915 2HB  PRO A 120      -1.314  84.428  90.491  1.00  0.00           H  
ATOM   1916 1HG  PRO A 120      -1.456  83.052  88.189  1.00  0.00           H  
ATOM   1917 2HG  PRO A 120      -0.020  84.014  88.550  1.00  0.00           H  
ATOM   1918 1HD  PRO A 120      -0.442  81.025  88.806  1.00  0.00           H  
ATOM   1919 2HD  PRO A 120       0.990  81.933  88.172  1.00  0.00           H  
ATOM   1920  N   GLY A 121      -0.493  82.816  93.564  1.00  0.00           N  
ATOM   1921  CA  GLY A 121      -1.027  82.287  94.800  1.00  0.00           C  
ATOM   1922  C   GLY A 121      -0.180  81.246  95.494  1.00  0.00           C  
ATOM   1923  O   GLY A 121      -0.555  80.799  96.586  1.00  0.00           O  
ATOM   1924  H   GLY A 121      -0.063  83.730  93.565  1.00  0.00           H  
ATOM   1925 1HA  GLY A 121      -1.180  83.101  95.509  1.00  0.00           H  
ATOM   1926 2HA  GLY A 121      -2.002  81.837  94.613  1.00  0.00           H  
ATOM   1927  N   SER A 122       0.946  80.841  94.912  1.00  0.00           N  
ATOM   1928  CA  SER A 122       1.768  79.794  95.494  1.00  0.00           C  
ATOM   1929  C   SER A 122       2.644  80.366  96.606  1.00  0.00           C  
ATOM   1930  O   SER A 122       2.744  81.581  96.799  1.00  0.00           O  
ATOM   1931  CB  SER A 122       2.631  79.150  94.427  1.00  0.00           C  
ATOM   1932  OG  SER A 122       3.562  80.064  93.915  1.00  0.00           O  
ATOM   1933  H   SER A 122       1.236  81.270  94.045  1.00  0.00           H  
ATOM   1934  HA  SER A 122       1.112  79.042  95.934  1.00  0.00           H  
ATOM   1935 1HB  SER A 122       3.155  78.293  94.851  1.00  0.00           H  
ATOM   1936 2HB  SER A 122       1.999  78.781  93.620  1.00  0.00           H  
ATOM   1937  HG  SER A 122       3.113  80.527  93.202  1.00  0.00           H  
ATOM   1938  N   ASN A 123       3.295  79.471  97.352  1.00  0.00           N  
ATOM   1939  CA  ASN A 123       4.319  79.904  98.294  1.00  0.00           C  
ATOM   1940  C   ASN A 123       5.455  80.632  97.584  1.00  0.00           C  
ATOM   1941  O   ASN A 123       6.045  81.559  98.153  1.00  0.00           O  
ATOM   1942  CB  ASN A 123       4.854  78.721  99.080  1.00  0.00           C  
ATOM   1943  CG  ASN A 123       3.871  78.210 100.095  1.00  0.00           C  
ATOM   1944  OD1 ASN A 123       2.938  78.921 100.487  1.00  0.00           O  
ATOM   1945  ND2 ASN A 123       4.060  76.990 100.530  1.00  0.00           N  
ATOM   1946  H   ASN A 123       3.084  78.486  97.273  1.00  0.00           H  
ATOM   1947  HA  ASN A 123       3.870  80.608  98.996  1.00  0.00           H  
ATOM   1948 1HB  ASN A 123       5.105  77.910  98.393  1.00  0.00           H  
ATOM   1949 2HB  ASN A 123       5.773  79.010  99.593  1.00  0.00           H  
ATOM   1950 1HD2 ASN A 123       3.437  76.598 101.207  1.00  0.00           H  
ATOM   1951 2HD2 ASN A 123       4.828  76.451 100.186  1.00  0.00           H  
ATOM   1952  N   LEU A 124       5.773  80.231  96.351  1.00  0.00           N  
ATOM   1953  CA  LEU A 124       6.768  80.960  95.570  1.00  0.00           C  
ATOM   1954  C   LEU A 124       6.310  82.385  95.285  1.00  0.00           C  
ATOM   1955  O   LEU A 124       7.112  83.323  95.337  1.00  0.00           O  
ATOM   1956  CB  LEU A 124       7.041  80.232  94.247  1.00  0.00           C  
ATOM   1957  CG  LEU A 124       7.805  78.907  94.363  1.00  0.00           C  
ATOM   1958  CD1 LEU A 124       7.727  78.159  93.040  1.00  0.00           C  
ATOM   1959  CD2 LEU A 124       9.249  79.186  94.750  1.00  0.00           C  
ATOM   1960  H   LEU A 124       5.327  79.420  95.947  1.00  0.00           H  
ATOM   1961  HA  LEU A 124       7.687  81.020  96.149  1.00  0.00           H  
ATOM   1962 1HB  LEU A 124       6.088  80.025  93.762  1.00  0.00           H  
ATOM   1963 2HB  LEU A 124       7.619  80.893  93.600  1.00  0.00           H  
ATOM   1964  HG  LEU A 124       7.337  78.284  95.126  1.00  0.00           H  
ATOM   1965 1HD1 LEU A 124       8.270  77.217  93.123  1.00  0.00           H  
ATOM   1966 2HD1 LEU A 124       6.684  77.955  92.797  1.00  0.00           H  
ATOM   1967 3HD1 LEU A 124       8.172  78.766  92.252  1.00  0.00           H  
ATOM   1968 1HD2 LEU A 124       9.792  78.243  94.833  1.00  0.00           H  
ATOM   1969 2HD2 LEU A 124       9.717  79.808  93.987  1.00  0.00           H  
ATOM   1970 3HD2 LEU A 124       9.277  79.706  95.709  1.00  0.00           H  
ATOM   1971  N   ALA A 125       5.022  82.564  94.981  1.00  0.00           N  
ATOM   1972  CA  ALA A 125       4.499  83.907  94.757  1.00  0.00           C  
ATOM   1973  C   ALA A 125       4.651  84.770  96.002  1.00  0.00           C  
ATOM   1974  O   ALA A 125       5.010  85.949  95.909  1.00  0.00           O  
ATOM   1975  CB  ALA A 125       3.033  83.839  94.328  1.00  0.00           C  
ATOM   1976  H   ALA A 125       4.398  81.773  94.903  1.00  0.00           H  
ATOM   1977  HA  ALA A 125       5.080  84.369  93.959  1.00  0.00           H  
ATOM   1978 1HB  ALA A 125       2.654  84.847  94.164  1.00  0.00           H  
ATOM   1979 2HB  ALA A 125       2.952  83.265  93.404  1.00  0.00           H  
ATOM   1980 3HB  ALA A 125       2.449  83.354  95.108  1.00  0.00           H  
ATOM   1981  N   LYS A 126       4.384  84.198  97.179  1.00  0.00           N  
ATOM   1982  CA  LYS A 126       4.553  84.943  98.423  1.00  0.00           C  
ATOM   1983  C   LYS A 126       5.994  85.414  98.582  1.00  0.00           C  
ATOM   1984  O   LYS A 126       6.251  86.600  98.816  1.00  0.00           O  
ATOM   1985  CB  LYS A 126       4.142  84.088  99.623  1.00  0.00           C  
ATOM   1986  CG  LYS A 126       4.244  84.799 100.966  1.00  0.00           C  
ATOM   1987  CD  LYS A 126       3.771  83.904 102.102  1.00  0.00           C  
ATOM   1988  CE  LYS A 126       3.915  84.595 103.449  1.00  0.00           C  
ATOM   1989  NZ  LYS A 126       3.457  83.731 104.571  1.00  0.00           N  
ATOM   1990  H   LYS A 126       4.062  83.241  97.219  1.00  0.00           H  
ATOM   1991  HA  LYS A 126       3.917  85.827  98.386  1.00  0.00           H  
ATOM   1992 1HB  LYS A 126       3.111  83.757  99.497  1.00  0.00           H  
ATOM   1993 2HB  LYS A 126       4.769  83.197  99.667  1.00  0.00           H  
ATOM   1994 1HG  LYS A 126       5.280  85.086 101.148  1.00  0.00           H  
ATOM   1995 2HG  LYS A 126       3.633  85.701 100.947  1.00  0.00           H  
ATOM   1996 1HD  LYS A 126       2.723  83.642 101.947  1.00  0.00           H  
ATOM   1997 2HD  LYS A 126       4.359  82.986 102.111  1.00  0.00           H  
ATOM   1998 1HE  LYS A 126       4.959  84.859 103.613  1.00  0.00           H  
ATOM   1999 2HE  LYS A 126       3.327  85.513 103.452  1.00  0.00           H  
ATOM   2000 1HZ  LYS A 126       3.569  84.225 105.445  1.00  0.00           H  
ATOM   2001 2HZ  LYS A 126       2.484  83.495 104.439  1.00  0.00           H  
ATOM   2002 3HZ  LYS A 126       4.009  82.885 104.590  1.00  0.00           H  
ATOM   2003  N   LYS A 127       6.952  84.491  98.458  1.00  0.00           N  
ATOM   2004  CA  LYS A 127       8.356  84.874  98.533  1.00  0.00           C  
ATOM   2005  C   LYS A 127       8.715  85.889  97.455  1.00  0.00           C  
ATOM   2006  O   LYS A 127       9.457  86.840  97.724  1.00  0.00           O  
ATOM   2007  CB  LYS A 127       9.253  83.641  98.411  1.00  0.00           C  
ATOM   2008  CG  LYS A 127      10.744  83.932  98.534  1.00  0.00           C  
ATOM   2009  CD  LYS A 127      11.555  82.646  98.578  1.00  0.00           C  
ATOM   2010  CE  LYS A 127      13.045  82.934  98.694  1.00  0.00           C  
ATOM   2011  NZ  LYS A 127      13.834  81.696  98.935  1.00  0.00           N  
ATOM   2012  H   LYS A 127       6.713  83.521  98.312  1.00  0.00           H  
ATOM   2013  HA  LYS A 127       8.535  85.348  99.498  1.00  0.00           H  
ATOM   2014 1HB  LYS A 127       8.987  82.920  99.184  1.00  0.00           H  
ATOM   2015 2HB  LYS A 127       9.085  83.162  97.446  1.00  0.00           H  
ATOM   2016 1HG  LYS A 127      11.070  84.529  97.683  1.00  0.00           H  
ATOM   2017 2HG  LYS A 127      10.929  84.498  99.446  1.00  0.00           H  
ATOM   2018 1HD  LYS A 127      11.240  82.044  99.432  1.00  0.00           H  
ATOM   2019 2HD  LYS A 127      11.377  82.073  97.667  1.00  0.00           H  
ATOM   2020 1HE  LYS A 127      13.397  83.404  97.778  1.00  0.00           H  
ATOM   2021 2HE  LYS A 127      13.217  83.624  99.520  1.00  0.00           H  
ATOM   2022 1HZ  LYS A 127      14.814  81.929  99.007  1.00  0.00           H  
ATOM   2023 2HZ  LYS A 127      13.527  81.261  99.794  1.00  0.00           H  
ATOM   2024 3HZ  LYS A 127      13.698  81.055  98.166  1.00  0.00           H  
ATOM   2025  N   ALA A 128       8.194  85.709  96.239  1.00  0.00           N  
ATOM   2026  CA  ALA A 128       8.459  86.670  95.174  1.00  0.00           C  
ATOM   2027  C   ALA A 128       7.945  88.056  95.540  1.00  0.00           C  
ATOM   2028  O   ALA A 128       8.635  89.057  95.317  1.00  0.00           O  
ATOM   2029  CB  ALA A 128       7.827  86.192  93.867  1.00  0.00           C  
ATOM   2030  H   ALA A 128       7.613  84.907  96.045  1.00  0.00           H  
ATOM   2031  HA  ALA A 128       9.538  86.741  95.042  1.00  0.00           H  
ATOM   2032 1HB  ALA A 128       8.031  86.916  93.079  1.00  0.00           H  
ATOM   2033 2HB  ALA A 128       8.251  85.227  93.591  1.00  0.00           H  
ATOM   2034 3HB  ALA A 128       6.751  86.092  93.999  1.00  0.00           H  
ATOM   2035  N   LEU A 129       6.734  88.136  96.101  1.00  0.00           N  
ATOM   2036  CA  LEU A 129       6.188  89.432  96.492  1.00  0.00           C  
ATOM   2037  C   LEU A 129       7.017  90.084  97.590  1.00  0.00           C  
ATOM   2038  O   LEU A 129       7.187  91.309  97.588  1.00  0.00           O  
ATOM   2039  CB  LEU A 129       4.739  89.272  96.969  1.00  0.00           C  
ATOM   2040  CG  LEU A 129       3.716  88.916  95.883  1.00  0.00           C  
ATOM   2041  CD1 LEU A 129       2.370  88.618  96.529  1.00  0.00           C  
ATOM   2042  CD2 LEU A 129       3.605  90.067  94.894  1.00  0.00           C  
ATOM   2043  H   LEU A 129       6.187  87.303  96.260  1.00  0.00           H  
ATOM   2044  HA  LEU A 129       6.218  90.095  95.628  1.00  0.00           H  
ATOM   2045 1HB  LEU A 129       4.707  88.487  97.724  1.00  0.00           H  
ATOM   2046 2HB  LEU A 129       4.420  90.205  97.432  1.00  0.00           H  
ATOM   2047  HG  LEU A 129       4.040  88.017  95.358  1.00  0.00           H  
ATOM   2048 1HD1 LEU A 129       1.644  88.366  95.757  1.00  0.00           H  
ATOM   2049 2HD1 LEU A 129       2.475  87.779  97.217  1.00  0.00           H  
ATOM   2050 3HD1 LEU A 129       2.028  89.496  97.077  1.00  0.00           H  
ATOM   2051 1HD2 LEU A 129       2.879  89.814  94.121  1.00  0.00           H  
ATOM   2052 2HD2 LEU A 129       3.280  90.967  95.417  1.00  0.00           H  
ATOM   2053 3HD2 LEU A 129       4.577  90.247  94.434  1.00  0.00           H  
ATOM   2054  N   GLU A 130       7.536  89.293  98.533  1.00  0.00           N  
ATOM   2055  CA  GLU A 130       8.428  89.845  99.546  1.00  0.00           C  
ATOM   2056  C   GLU A 130       9.687  90.434  98.922  1.00  0.00           C  
ATOM   2057  O   GLU A 130      10.148  91.499  99.348  1.00  0.00           O  
ATOM   2058  CB  GLU A 130       8.810  88.766 100.562  1.00  0.00           C  
ATOM   2059  CG  GLU A 130       9.725  89.249 101.678  1.00  0.00           C  
ATOM   2060  CD  GLU A 130      10.116  88.153 102.629  1.00  0.00           C  
ATOM   2061  OE1 GLU A 130       9.364  87.220 102.773  1.00  0.00           O  
ATOM   2062  OE2 GLU A 130      11.170  88.249 103.214  1.00  0.00           O  
ATOM   2063  H   GLU A 130       7.317  88.307  98.555  1.00  0.00           H  
ATOM   2064  HA  GLU A 130       7.911  90.659 100.056  1.00  0.00           H  
ATOM   2065 1HB  GLU A 130       7.907  88.362 101.021  1.00  0.00           H  
ATOM   2066 2HB  GLU A 130       9.312  87.945 100.050  1.00  0.00           H  
ATOM   2067 1HG  GLU A 130      10.628  89.671 101.237  1.00  0.00           H  
ATOM   2068 2HG  GLU A 130       9.220  90.040 102.231  1.00  0.00           H  
ATOM   2069  N   ILE A 131      10.255  89.761  97.920  1.00  0.00           N  
ATOM   2070  CA  ILE A 131      11.432  90.299  97.248  1.00  0.00           C  
ATOM   2071  C   ILE A 131      11.088  91.587  96.506  1.00  0.00           C  
ATOM   2072  O   ILE A 131      11.866  92.549  96.535  1.00  0.00           O  
ATOM   2073  CB  ILE A 131      12.019  89.273  96.260  1.00  0.00           C  
ATOM   2074  CG1 ILE A 131      12.618  88.085  97.017  1.00  0.00           C  
ATOM   2075  CG2 ILE A 131      13.068  89.928  95.374  1.00  0.00           C  
ATOM   2076  CD1 ILE A 131      12.926  86.895  96.137  1.00  0.00           C  
ATOM   2077  H   ILE A 131       9.876  88.875  97.618  1.00  0.00           H  
ATOM   2078  HA  ILE A 131      12.174  90.554  98.002  1.00  0.00           H  
ATOM   2079  HB  ILE A 131      11.222  88.877  95.631  1.00  0.00           H  
ATOM   2080 1HG1 ILE A 131      13.540  88.396  97.508  1.00  0.00           H  
ATOM   2081 2HG1 ILE A 131      11.926  87.763  97.795  1.00  0.00           H  
ATOM   2082 1HG2 ILE A 131      13.473  89.190  94.682  1.00  0.00           H  
ATOM   2083 2HG2 ILE A 131      12.611  90.741  94.810  1.00  0.00           H  
ATOM   2084 3HG2 ILE A 131      13.872  90.324  95.995  1.00  0.00           H  
ATOM   2085 1HD1 ILE A 131      13.348  86.094  96.746  1.00  0.00           H  
ATOM   2086 2HD1 ILE A 131      12.010  86.545  95.663  1.00  0.00           H  
ATOM   2087 3HD1 ILE A 131      13.645  87.183  95.373  1.00  0.00           H  
ATOM   2088  N   ILE A 132       9.927  91.635  95.849  1.00  0.00           N  
ATOM   2089  CA  ILE A 132       9.522  92.845  95.135  1.00  0.00           C  
ATOM   2090  C   ILE A 132       9.442  94.026  96.096  1.00  0.00           C  
ATOM   2091  O   ILE A 132       9.907  95.130  95.790  1.00  0.00           O  
ATOM   2092  CB  ILE A 132       8.163  92.651  94.438  1.00  0.00           C  
ATOM   2093  CG1 ILE A 132       8.266  91.570  93.358  1.00  0.00           C  
ATOM   2094  CG2 ILE A 132       7.681  93.963  93.838  1.00  0.00           C  
ATOM   2095  CD1 ILE A 132       6.929  91.116  92.819  1.00  0.00           C  
ATOM   2096  H   ILE A 132       9.316  90.831  95.840  1.00  0.00           H  
ATOM   2097  HA  ILE A 132      10.285  93.082  94.395  1.00  0.00           H  
ATOM   2098  HB  ILE A 132       7.429  92.303  95.163  1.00  0.00           H  
ATOM   2099 1HG1 ILE A 132       8.861  91.944  92.526  1.00  0.00           H  
ATOM   2100 2HG1 ILE A 132       8.783  90.700  93.763  1.00  0.00           H  
ATOM   2101 1HG2 ILE A 132       6.720  93.808  93.349  1.00  0.00           H  
ATOM   2102 2HG2 ILE A 132       7.570  94.705  94.628  1.00  0.00           H  
ATOM   2103 3HG2 ILE A 132       8.407  94.317  93.106  1.00  0.00           H  
ATOM   2104 1HD1 ILE A 132       7.084  90.350  92.059  1.00  0.00           H  
ATOM   2105 2HD1 ILE A 132       6.329  90.705  93.632  1.00  0.00           H  
ATOM   2106 3HD1 ILE A 132       6.408  91.965  92.377  1.00  0.00           H  
ATOM   2107  N   LEU A 133       8.849  93.811  97.273  1.00  0.00           N  
ATOM   2108  CA  LEU A 133       8.738  94.894  98.243  1.00  0.00           C  
ATOM   2109  C   LEU A 133      10.102  95.299  98.787  1.00  0.00           C  
ATOM   2110  O   LEU A 133      10.349  96.491  99.005  1.00  0.00           O  
ATOM   2111  CB  LEU A 133       7.825  94.473  99.402  1.00  0.00           C  
ATOM   2112  CG  LEU A 133       7.706  95.479 100.554  1.00  0.00           C  
ATOM   2113  CD1 LEU A 133       7.160  96.798 100.023  1.00  0.00           C  
ATOM   2114  CD2 LEU A 133       6.801  94.908 101.635  1.00  0.00           C  
ATOM   2115  H   LEU A 133       8.472  92.903  97.505  1.00  0.00           H  
ATOM   2116  HA  LEU A 133       8.327  95.769  97.740  1.00  0.00           H  
ATOM   2117 1HB  LEU A 133       6.825  94.299  99.010  1.00  0.00           H  
ATOM   2118 2HB  LEU A 133       8.199  93.537  99.816  1.00  0.00           H  
ATOM   2119  HG  LEU A 133       8.694  95.672 100.972  1.00  0.00           H  
ATOM   2120 1HD1 LEU A 133       7.075  97.512 100.841  1.00  0.00           H  
ATOM   2121 2HD1 LEU A 133       7.837  97.193  99.265  1.00  0.00           H  
ATOM   2122 3HD1 LEU A 133       6.177  96.633  99.582  1.00  0.00           H  
ATOM   2123 1HD2 LEU A 133       6.716  95.623 102.454  1.00  0.00           H  
ATOM   2124 2HD2 LEU A 133       5.812  94.716 101.218  1.00  0.00           H  
ATOM   2125 3HD2 LEU A 133       7.224  93.976 102.009  1.00  0.00           H  
ATOM   2126  N   ARG A 134      10.994  94.332  99.013  1.00  0.00           N  
ATOM   2127  CA  ARG A 134      12.340  94.664  99.464  1.00  0.00           C  
ATOM   2128  C   ARG A 134      13.067  95.509  98.423  1.00  0.00           C  
ATOM   2129  O   ARG A 134      13.735  96.490  98.768  1.00  0.00           O  
ATOM   2130  CB  ARG A 134      13.141  93.400  99.741  1.00  0.00           C  
ATOM   2131  CG  ARG A 134      12.747  92.658 101.008  1.00  0.00           C  
ATOM   2132  CD  ARG A 134      13.535  91.411 101.182  1.00  0.00           C  
ATOM   2133  NE  ARG A 134      13.102  90.654 102.345  1.00  0.00           N  
ATOM   2134  CZ  ARG A 134      13.510  90.890 103.607  1.00  0.00           C  
ATOM   2135  NH1 ARG A 134      14.358  91.864 103.853  1.00  0.00           N  
ATOM   2136  NH2 ARG A 134      13.057  90.143 104.599  1.00  0.00           N  
ATOM   2137  H   ARG A 134      10.746  93.362  98.875  1.00  0.00           H  
ATOM   2138  HA  ARG A 134      12.264  95.257 100.376  1.00  0.00           H  
ATOM   2139 1HB  ARG A 134      13.030  92.709  98.907  1.00  0.00           H  
ATOM   2140 2HB  ARG A 134      14.199  93.650  99.821  1.00  0.00           H  
ATOM   2141 1HG  ARG A 134      12.921  93.298 101.874  1.00  0.00           H  
ATOM   2142 2HG  ARG A 134      11.690  92.392 100.960  1.00  0.00           H  
ATOM   2143 1HD  ARG A 134      13.417  90.781 100.301  1.00  0.00           H  
ATOM   2144 2HD  ARG A 134      14.587  91.661 101.311  1.00  0.00           H  
ATOM   2145  HE  ARG A 134      12.449  89.896 102.196  1.00  0.00           H  
ATOM   2146 1HH1 ARG A 134      14.704  92.435 103.094  1.00  0.00           H  
ATOM   2147 2HH1 ARG A 134      14.663  92.042 104.798  1.00  0.00           H  
ATOM   2148 1HH2 ARG A 134      12.404  89.394 104.411  1.00  0.00           H  
ATOM   2149 2HH2 ARG A 134      13.362  90.321 105.545  1.00  0.00           H  
ATOM   2150  N   ALA A 135      12.940  95.146  97.145  1.00  0.00           N  
ATOM   2151  CA  ALA A 135      13.529  95.959  96.087  1.00  0.00           C  
ATOM   2152  C   ALA A 135      12.845  97.318  95.990  1.00  0.00           C  
ATOM   2153  O   ALA A 135      13.512  98.345  95.822  1.00  0.00           O  
ATOM   2154  CB  ALA A 135      13.452  95.218  94.752  1.00  0.00           C  
ATOM   2155  H   ALA A 135      12.436  94.307  96.898  1.00  0.00           H  
ATOM   2156  HA  ALA A 135      14.576  96.134  96.336  1.00  0.00           H  
ATOM   2157 1HB  ALA A 135      13.894  95.833  93.968  1.00  0.00           H  
ATOM   2158 2HB  ALA A 135      13.997  94.278  94.826  1.00  0.00           H  
ATOM   2159 3HB  ALA A 135      12.410  95.016  94.508  1.00  0.00           H  
ATOM   2160  N   ALA A 136      11.513  97.344  96.095  1.00  0.00           N  
ATOM   2161  CA  ALA A 136      10.789  98.609  96.045  1.00  0.00           C  
ATOM   2162  C   ALA A 136      11.191  99.530  97.190  1.00  0.00           C  
ATOM   2163  O   ALA A 136      11.317 100.743  96.993  1.00  0.00           O  
ATOM   2164  CB  ALA A 136       9.281  98.356  96.074  1.00  0.00           C  
ATOM   2165  H   ALA A 136      10.994  96.484  96.209  1.00  0.00           H  
ATOM   2166  HA  ALA A 136      11.047  99.111  95.113  1.00  0.00           H  
ATOM   2167 1HB  ALA A 136       8.751  99.308  96.038  1.00  0.00           H  
ATOM   2168 2HB  ALA A 136       8.997  97.749  95.214  1.00  0.00           H  
ATOM   2169 3HB  ALA A 136       9.018  97.830  96.991  1.00  0.00           H  
ATOM   2170  N   GLU A 137      11.400  98.976  98.388  1.00  0.00           N  
ATOM   2171  CA  GLU A 137      11.839  99.793  99.513  1.00  0.00           C  
ATOM   2172  C   GLU A 137      13.207 100.407  99.243  1.00  0.00           C  
ATOM   2173  O   GLU A 137      13.438 101.583  99.547  1.00  0.00           O  
ATOM   2174  CB  GLU A 137      11.887  98.957 100.794  1.00  0.00           C  
ATOM   2175  CG  GLU A 137      10.521  98.594 101.359  1.00  0.00           C  
ATOM   2176  CD  GLU A 137      10.607  97.704 102.568  1.00  0.00           C  
ATOM   2177  OE1 GLU A 137      11.689  97.281 102.896  1.00  0.00           O  
ATOM   2178  OE2 GLU A 137       9.587  97.447 103.164  1.00  0.00           O  
ATOM   2179  H   GLU A 137      11.255  97.985  98.525  1.00  0.00           H  
ATOM   2180  HA  GLU A 137      11.131 100.612  99.642  1.00  0.00           H  
ATOM   2181 1HB  GLU A 137      12.428  98.030 100.603  1.00  0.00           H  
ATOM   2182 2HB  GLU A 137      12.434  99.502 101.564  1.00  0.00           H  
ATOM   2183 1HG  GLU A 137       9.998  99.509 101.632  1.00  0.00           H  
ATOM   2184 2HG  GLU A 137       9.941  98.093 100.585  1.00  0.00           H  
ATOM   2185  N   GLU A 138      14.126  99.626  98.669  1.00  0.00           N  
ATOM   2186  CA  GLU A 138      15.435 100.163  98.316  1.00  0.00           C  
ATOM   2187  C   GLU A 138      15.337 101.183  97.188  1.00  0.00           C  
ATOM   2188  O   GLU A 138      16.061 102.184  97.195  1.00  0.00           O  
ATOM   2189  CB  GLU A 138      16.381  99.031  97.910  1.00  0.00           C  
ATOM   2190  CG  GLU A 138      16.821  98.136  99.060  1.00  0.00           C  
ATOM   2191  CD  GLU A 138      17.585  98.880 100.122  1.00  0.00           C  
ATOM   2192  OE1 GLU A 138      18.481  99.612  99.777  1.00  0.00           O  
ATOM   2193  OE2 GLU A 138      17.271  98.716 101.276  1.00  0.00           O  
ATOM   2194  H   GLU A 138      13.924  98.657  98.474  1.00  0.00           H  
ATOM   2195  HA  GLU A 138      15.844 100.678  99.186  1.00  0.00           H  
ATOM   2196 1HB  GLU A 138      15.896  98.401  97.164  1.00  0.00           H  
ATOM   2197 2HB  GLU A 138      17.277  99.451  97.452  1.00  0.00           H  
ATOM   2198 1HG  GLU A 138      15.939  97.685  99.514  1.00  0.00           H  
ATOM   2199 2HG  GLU A 138      17.444  97.335  98.666  1.00  0.00           H  
ATOM   2200  N   LEU A 139      14.454 100.945  96.213  1.00  0.00           N  
ATOM   2201  CA  LEU A 139      14.234 101.926  95.156  1.00  0.00           C  
ATOM   2202  C   LEU A 139      13.719 103.247  95.713  1.00  0.00           C  
ATOM   2203  O   LEU A 139      14.151 104.316  95.266  1.00  0.00           O  
ATOM   2204  CB  LEU A 139      13.237 101.379  94.128  1.00  0.00           C  
ATOM   2205  CG  LEU A 139      13.781 100.299  93.182  1.00  0.00           C  
ATOM   2206  CD1 LEU A 139      12.621  99.604  92.484  1.00  0.00           C  
ATOM   2207  CD2 LEU A 139      14.723 100.939  92.172  1.00  0.00           C  
ATOM   2208  H   LEU A 139      13.931 100.081  96.199  1.00  0.00           H  
ATOM   2209  HA  LEU A 139      15.186 102.126  94.666  1.00  0.00           H  
ATOM   2210 1HB  LEU A 139      12.388 100.954  94.660  1.00  0.00           H  
ATOM   2211 2HB  LEU A 139      12.879 102.206  93.515  1.00  0.00           H  
ATOM   2212  HG  LEU A 139      14.322  99.549  93.759  1.00  0.00           H  
ATOM   2213 1HD1 LEU A 139      13.008  98.837  91.812  1.00  0.00           H  
ATOM   2214 2HD1 LEU A 139      11.973  99.139  93.227  1.00  0.00           H  
ATOM   2215 3HD1 LEU A 139      12.051 100.334  91.910  1.00  0.00           H  
ATOM   2216 1HD2 LEU A 139      15.112 100.173  91.501  1.00  0.00           H  
ATOM   2217 2HD2 LEU A 139      14.184 101.689  91.594  1.00  0.00           H  
ATOM   2218 3HD2 LEU A 139      15.552 101.413  92.699  1.00  0.00           H  
ATOM   2219  N   ALA A 140      12.801 103.198  96.681  1.00  0.00           N  
ATOM   2220  CA  ALA A 140      12.263 104.419  97.266  1.00  0.00           C  
ATOM   2221  C   ALA A 140      13.341 105.279  97.912  1.00  0.00           C  
ATOM   2222  O   ALA A 140      13.166 106.498  98.010  1.00  0.00           O  
ATOM   2223  CB  ALA A 140      11.181 104.079  98.294  1.00  0.00           C  
ATOM   2224  H   ALA A 140      12.470 102.304  97.016  1.00  0.00           H  
ATOM   2225  HA  ALA A 140      11.817 105.011  96.466  1.00  0.00           H  
ATOM   2226 1HB  ALA A 140      10.787 104.999  98.725  1.00  0.00           H  
ATOM   2227 2HB  ALA A 140      10.376 103.531  97.807  1.00  0.00           H  
ATOM   2228 3HB  ALA A 140      11.612 103.465  99.084  1.00  0.00           H  
ATOM   2229  N   LYS A 141      14.444 104.677  98.350  1.00  0.00           N  
ATOM   2230  CA  LYS A 141      15.503 105.395  99.046  1.00  0.00           C  
ATOM   2231  C   LYS A 141      16.546 105.972  98.097  1.00  0.00           C  
ATOM   2232  O   LYS A 141      17.488 106.626  98.555  1.00  0.00           O  
ATOM   2233  CB  LYS A 141      16.180 104.472 100.060  1.00  0.00           C  
ATOM   2234  CG  LYS A 141      15.288 104.046 101.218  1.00  0.00           C  
ATOM   2235  CD  LYS A 141      16.073 103.269 102.264  1.00  0.00           C  
ATOM   2236  CE  LYS A 141      16.410 101.868 101.777  1.00  0.00           C  
ATOM   2237  NZ  LYS A 141      17.045 101.046 102.843  1.00  0.00           N  
ATOM   2238  H   LYS A 141      14.544 103.686  98.191  1.00  0.00           H  
ATOM   2239  HA  LYS A 141      15.060 106.241  99.573  1.00  0.00           H  
ATOM   2240 1HB  LYS A 141      16.527 103.570  99.556  1.00  0.00           H  
ATOM   2241 2HB  LYS A 141      17.055 104.970 100.478  1.00  0.00           H  
ATOM   2242 1HG  LYS A 141      14.851 104.930 101.685  1.00  0.00           H  
ATOM   2243 2HG  LYS A 141      14.480 103.419 100.843  1.00  0.00           H  
ATOM   2244 1HD  LYS A 141      16.999 103.798 102.492  1.00  0.00           H  
ATOM   2245 2HD  LYS A 141      15.484 103.193 103.178  1.00  0.00           H  
ATOM   2246 1HE  LYS A 141      15.501 101.370 101.445  1.00  0.00           H  
ATOM   2247 2HE  LYS A 141      17.093 101.932 100.930  1.00  0.00           H  
ATOM   2248 1HZ  LYS A 141      17.254 100.127 102.480  1.00  0.00           H  
ATOM   2249 2HZ  LYS A 141      17.902 101.490 103.146  1.00  0.00           H  
ATOM   2250 3HZ  LYS A 141      16.414 100.964 103.627  1.00  0.00           H  
ATOM   2251  N   LEU A 142      16.401 105.748  96.791  1.00  0.00           N  
ATOM   2252  CA  LEU A 142      17.355 106.251  95.813  1.00  0.00           C  
ATOM   2253  C   LEU A 142      16.918 107.623  95.334  1.00  0.00           C  
ATOM   2254  O   LEU A 142      15.746 107.792  94.960  1.00  0.00           O  
ATOM   2255  CB  LEU A 142      17.469 105.289  94.624  1.00  0.00           C  
ATOM   2256  CG  LEU A 142      18.039 103.901  94.943  1.00  0.00           C  
ATOM   2257  CD1 LEU A 142      18.029 103.045  93.683  1.00  0.00           C  
ATOM   2258  CD2 LEU A 142      19.449 104.045  95.494  1.00  0.00           C  
ATOM   2259  H   LEU A 142      15.604 105.215  96.472  1.00  0.00           H  
ATOM   2260  HA  LEU A 142      18.330 106.331  96.292  1.00  0.00           H  
ATOM   2261 1HB  LEU A 142      16.479 105.149  94.193  1.00  0.00           H  
ATOM   2262 2HB  LEU A 142      18.110 105.744  93.869  1.00  0.00           H  
ATOM   2263  HG  LEU A 142      17.408 103.411  95.685  1.00  0.00           H  
ATOM   2264 1HD1 LEU A 142      18.432 102.059  93.910  1.00  0.00           H  
ATOM   2265 2HD1 LEU A 142      17.004 102.942  93.322  1.00  0.00           H  
ATOM   2266 3HD1 LEU A 142      18.639 103.520  92.917  1.00  0.00           H  
ATOM   2267 1HD2 LEU A 142      19.855 103.059  95.722  1.00  0.00           H  
ATOM   2268 2HD2 LEU A 142      20.082 104.534  94.752  1.00  0.00           H  
ATOM   2269 3HD2 LEU A 142      19.426 104.647  96.403  1.00  0.00           H  
ATOM   2270  N   PRO A 143      17.802 108.623  95.323  1.00  0.00           N  
ATOM   2271  CA  PRO A 143      17.394 109.965  94.882  1.00  0.00           C  
ATOM   2272  C   PRO A 143      17.325 110.068  93.367  1.00  0.00           C  
ATOM   2273  O   PRO A 143      18.100 110.803  92.747  1.00  0.00           O  
ATOM   2274  CB  PRO A 143      18.488 110.869  95.463  1.00  0.00           C  
ATOM   2275  CG  PRO A 143      19.705 110.006  95.484  1.00  0.00           C  
ATOM   2276  CD  PRO A 143      19.222 108.618  95.806  1.00  0.00           C  
ATOM   2277  HA  PRO A 143      16.412 110.205  95.317  1.00  0.00           H  
ATOM   2278 1HB  PRO A 143      18.608 111.763  94.834  1.00  0.00           H  
ATOM   2279 2HB  PRO A 143      18.194 111.217  96.464  1.00  0.00           H  
ATOM   2280 1HG  PRO A 143      20.215 110.047  94.510  1.00  0.00           H  
ATOM   2281 2HG  PRO A 143      20.420 110.377  96.232  1.00  0.00           H  
ATOM   2282 1HD  PRO A 143      19.832 107.882  95.264  1.00  0.00           H  
ATOM   2283 2HD  PRO A 143      19.286 108.452  96.892  1.00  0.00           H  
ATOM   2284  N   ASP A 144      16.395 109.333  92.764  1.00  0.00           N  
ATOM   2285  CA  ASP A 144      16.279 109.245  91.316  1.00  0.00           C  
ATOM   2286  C   ASP A 144      14.808 109.117  90.943  1.00  0.00           C  
ATOM   2287  O   ASP A 144      14.163 108.126  91.310  1.00  0.00           O  
ATOM   2288  CB  ASP A 144      17.070 108.053  90.771  1.00  0.00           C  
ATOM   2289  CG  ASP A 144      17.071 107.988  89.250  1.00  0.00           C  
ATOM   2290  OD1 ASP A 144      16.087 108.363  88.658  1.00  0.00           O  
ATOM   2291  OD2 ASP A 144      18.056 107.564  88.694  1.00  0.00           O  
ATOM   2292  H   ASP A 144      15.746 108.818  93.342  1.00  0.00           H  
ATOM   2293  HA  ASP A 144      16.680 110.161  90.880  1.00  0.00           H  
ATOM   2294 1HB  ASP A 144      18.102 108.113  91.118  1.00  0.00           H  
ATOM   2295 2HB  ASP A 144      16.647 107.127  91.160  1.00  0.00           H  
ATOM   2296  N   PRO A 145      14.239 110.098  90.234  1.00  0.00           N  
ATOM   2297  CA  PRO A 145      12.819 110.000  89.849  1.00  0.00           C  
ATOM   2298  C   PRO A 145      12.444 108.677  89.206  1.00  0.00           C  
ATOM   2299  O   PRO A 145      11.315 108.208  89.391  1.00  0.00           O  
ATOM   2300  CB  PRO A 145      12.664 111.154  88.853  1.00  0.00           C  
ATOM   2301  CG  PRO A 145      13.637 112.179  89.326  1.00  0.00           C  
ATOM   2302  CD  PRO A 145      14.835 111.382  89.768  1.00  0.00           C  
ATOM   2303  HA  PRO A 145      12.192 110.136  90.743  1.00  0.00           H  
ATOM   2304 1HB  PRO A 145      12.877 110.801  87.833  1.00  0.00           H  
ATOM   2305 2HB  PRO A 145      11.625 111.517  88.858  1.00  0.00           H  
ATOM   2306 1HG  PRO A 145      13.872 112.883  88.514  1.00  0.00           H  
ATOM   2307 2HG  PRO A 145      13.198 112.772  90.142  1.00  0.00           H  
ATOM   2308 1HD  PRO A 145      15.509 111.225  88.911  1.00  0.00           H  
ATOM   2309 2HD  PRO A 145      15.355 111.918  90.576  1.00  0.00           H  
ATOM   2310  N   GLU A 146      13.361 108.055  88.461  1.00  0.00           N  
ATOM   2311  CA  GLU A 146      13.058 106.766  87.849  1.00  0.00           C  
ATOM   2312  C   GLU A 146      12.913 105.672  88.902  1.00  0.00           C  
ATOM   2313  O   GLU A 146      11.936 104.916  88.888  1.00  0.00           O  
ATOM   2314  CB  GLU A 146      14.150 106.381  86.847  1.00  0.00           C  
ATOM   2315  CG  GLU A 146      13.909 105.062  86.130  1.00  0.00           C  
ATOM   2316  CD  GLU A 146      15.024 104.692  85.194  1.00  0.00           C  
ATOM   2317  OE1 GLU A 146      15.868 105.521  84.947  1.00  0.00           O  
ATOM   2318  OE2 GLU A 146      15.036 103.578  84.724  1.00  0.00           O  
ATOM   2319  H   GLU A 146      14.271 108.468  88.313  1.00  0.00           H  
ATOM   2320  HA  GLU A 146      12.103 106.845  87.329  1.00  0.00           H  
ATOM   2321 1HB  GLU A 146      14.241 107.162  86.092  1.00  0.00           H  
ATOM   2322 2HB  GLU A 146      15.108 106.311  87.364  1.00  0.00           H  
ATOM   2323 1HG  GLU A 146      13.797 104.271  86.873  1.00  0.00           H  
ATOM   2324 2HG  GLU A 146      12.978 105.130  85.570  1.00  0.00           H  
ATOM   2325  N   ALA A 147      13.874 105.576  89.824  1.00  0.00           N  
ATOM   2326  CA  ALA A 147      13.772 104.589  90.892  1.00  0.00           C  
ATOM   2327  C   ALA A 147      12.524 104.818  91.735  1.00  0.00           C  
ATOM   2328  O   ALA A 147      11.868 103.859  92.158  1.00  0.00           O  
ATOM   2329  CB  ALA A 147      15.026 104.624  91.764  1.00  0.00           C  
ATOM   2330  H   ALA A 147      14.679 106.185  89.791  1.00  0.00           H  
ATOM   2331  HA  ALA A 147      13.686 103.603  90.436  1.00  0.00           H  
ATOM   2332 1HB  ALA A 147      14.938 103.883  92.559  1.00  0.00           H  
ATOM   2333 2HB  ALA A 147      15.901 104.400  91.154  1.00  0.00           H  
ATOM   2334 3HB  ALA A 147      15.136 105.615  92.204  1.00  0.00           H  
ATOM   2335  N   LEU A 148      12.182 106.083  91.993  1.00  0.00           N  
ATOM   2336  CA  LEU A 148      10.991 106.381  92.781  1.00  0.00           C  
ATOM   2337  C   LEU A 148       9.729 105.910  92.070  1.00  0.00           C  
ATOM   2338  O   LEU A 148       8.833 105.337  92.700  1.00  0.00           O  
ATOM   2339  CB  LEU A 148      10.900 107.888  93.056  1.00  0.00           C  
ATOM   2340  CG  LEU A 148      12.010 108.473  93.936  1.00  0.00           C  
ATOM   2341  CD1 LEU A 148      11.904 109.991  93.947  1.00  0.00           C  
ATOM   2342  CD2 LEU A 148      11.893 107.907  95.344  1.00  0.00           C  
ATOM   2343  H   LEU A 148      12.745 106.846  91.644  1.00  0.00           H  
ATOM   2344  HA  LEU A 148      11.059 105.843  93.726  1.00  0.00           H  
ATOM   2345 1HB  LEU A 148      10.920 108.415  92.103  1.00  0.00           H  
ATOM   2346 2HB  LEU A 148       9.947 108.095  93.541  1.00  0.00           H  
ATOM   2347  HG  LEU A 148      12.983 108.210  93.519  1.00  0.00           H  
ATOM   2348 1HD1 LEU A 148      12.693 110.408  94.574  1.00  0.00           H  
ATOM   2349 2HD1 LEU A 148      12.011 110.371  92.930  1.00  0.00           H  
ATOM   2350 3HD1 LEU A 148      10.933 110.285  94.344  1.00  0.00           H  
ATOM   2351 1HD2 LEU A 148      12.683 108.322  95.970  1.00  0.00           H  
ATOM   2352 2HD2 LEU A 148      10.922 108.170  95.762  1.00  0.00           H  
ATOM   2353 3HD2 LEU A 148      11.990 106.821  95.309  1.00  0.00           H  
ATOM   2354  N   LYS A 149       9.643 106.146  90.758  1.00  0.00           N  
ATOM   2355  CA  LYS A 149       8.491 105.672  89.997  1.00  0.00           C  
ATOM   2356  C   LYS A 149       8.439 104.151  89.972  1.00  0.00           C  
ATOM   2357  O   LYS A 149       7.359 103.557  90.068  1.00  0.00           O  
ATOM   2358  CB  LYS A 149       8.527 106.220  88.570  1.00  0.00           C  
ATOM   2359  CG  LYS A 149       8.257 107.715  88.462  1.00  0.00           C  
ATOM   2360  CD  LYS A 149       8.329 108.187  87.018  1.00  0.00           C  
ATOM   2361  CE  LYS A 149       8.068 109.683  86.910  1.00  0.00           C  
ATOM   2362  NZ  LYS A 149       8.172 110.166  85.507  1.00  0.00           N  
ATOM   2363  H   LYS A 149      10.372 106.655  90.282  1.00  0.00           H  
ATOM   2364  HA  LYS A 149       7.583 106.026  90.487  1.00  0.00           H  
ATOM   2365 1HB  LYS A 149       9.506 106.025  88.130  1.00  0.00           H  
ATOM   2366 2HB  LYS A 149       7.786 105.702  87.962  1.00  0.00           H  
ATOM   2367 1HG  LYS A 149       7.265 107.935  88.859  1.00  0.00           H  
ATOM   2368 2HG  LYS A 149       8.993 108.261  89.051  1.00  0.00           H  
ATOM   2369 1HD  LYS A 149       9.317 107.969  86.612  1.00  0.00           H  
ATOM   2370 2HD  LYS A 149       7.586 107.655  86.424  1.00  0.00           H  
ATOM   2371 1HE  LYS A 149       7.070 109.905  87.285  1.00  0.00           H  
ATOM   2372 2HE  LYS A 149       8.790 110.223  87.522  1.00  0.00           H  
ATOM   2373 1HZ  LYS A 149       7.993 111.160  85.479  1.00  0.00           H  
ATOM   2374 2HZ  LYS A 149       9.101 109.981  85.155  1.00  0.00           H  
ATOM   2375 3HZ  LYS A 149       7.494 109.686  84.934  1.00  0.00           H  
ATOM   2376  N   GLU A 150       9.598 103.502  89.845  1.00  0.00           N  
ATOM   2377  CA  GLU A 150       9.635 102.045  89.881  1.00  0.00           C  
ATOM   2378  C   GLU A 150       9.245 101.516  91.255  1.00  0.00           C  
ATOM   2379  O   GLU A 150       8.605 100.464  91.362  1.00  0.00           O  
ATOM   2380  CB  GLU A 150      11.029 101.536  89.505  1.00  0.00           C  
ATOM   2381  CG  GLU A 150      11.424 101.795  88.058  1.00  0.00           C  
ATOM   2382  CD  GLU A 150      10.820 100.806  87.100  1.00  0.00           C  
ATOM   2383  OE1 GLU A 150      11.014  99.628  87.290  1.00  0.00           O  
ATOM   2384  OE2 GLU A 150      10.163 101.228  86.179  1.00  0.00           O  
ATOM   2385  H   GLU A 150      10.461 104.013  89.723  1.00  0.00           H  
ATOM   2386  HA  GLU A 150       8.906 101.662  89.164  1.00  0.00           H  
ATOM   2387 1HB  GLU A 150      11.773 102.009  90.146  1.00  0.00           H  
ATOM   2388 2HB  GLU A 150      11.082 100.461  89.680  1.00  0.00           H  
ATOM   2389 1HG  GLU A 150      11.101 102.797  87.779  1.00  0.00           H  
ATOM   2390 2HG  GLU A 150      12.508 101.756  87.976  1.00  0.00           H  
ATOM   2391  N   ALA A 151       9.625 102.231  92.317  1.00  0.00           N  
ATOM   2392  CA  ALA A 151       9.228 101.823  93.661  1.00  0.00           C  
ATOM   2393  C   ALA A 151       7.713 101.819  93.806  1.00  0.00           C  
ATOM   2394  O   ALA A 151       7.141 100.898  94.403  1.00  0.00           O  
ATOM   2395  CB  ALA A 151       9.865 102.744  94.700  1.00  0.00           C  
ATOM   2396  H   ALA A 151      10.191 103.060  92.201  1.00  0.00           H  
ATOM   2397  HA  ALA A 151       9.583 100.804  93.824  1.00  0.00           H  
ATOM   2398 1HB  ALA A 151       9.562 102.429  95.700  1.00  0.00           H  
ATOM   2399 2HB  ALA A 151      10.951 102.690  94.617  1.00  0.00           H  
ATOM   2400 3HB  ALA A 151       9.539 103.768  94.527  1.00  0.00           H  
ATOM   2401  N   VAL A 152       7.045 102.838  93.264  1.00  0.00           N  
ATOM   2402  CA  VAL A 152       5.590 102.901  93.344  1.00  0.00           C  
ATOM   2403  C   VAL A 152       4.963 101.783  92.522  1.00  0.00           C  
ATOM   2404  O   VAL A 152       4.080 101.060  92.998  1.00  0.00           O  
ATOM   2405  CB  VAL A 152       5.079 104.262  92.837  1.00  0.00           C  
ATOM   2406  CG1 VAL A 152       3.559 104.268  92.766  1.00  0.00           C  
ATOM   2407  CG2 VAL A 152       5.581 105.374  93.746  1.00  0.00           C  
ATOM   2408  H   VAL A 152       7.544 103.576  92.790  1.00  0.00           H  
ATOM   2409  HA  VAL A 152       5.294 102.744  94.383  1.00  0.00           H  
ATOM   2410  HB  VAL A 152       5.448 104.424  91.825  1.00  0.00           H  
ATOM   2411 1HG1 VAL A 152       3.215 105.238  92.406  1.00  0.00           H  
ATOM   2412 2HG1 VAL A 152       3.224 103.488  92.083  1.00  0.00           H  
ATOM   2413 3HG1 VAL A 152       3.147 104.085  93.760  1.00  0.00           H  
ATOM   2414 1HG2 VAL A 152       5.216 106.335  93.381  1.00  0.00           H  
ATOM   2415 2HG2 VAL A 152       5.216 105.208  94.760  1.00  0.00           H  
ATOM   2416 3HG2 VAL A 152       6.671 105.378  93.749  1.00  0.00           H  
ATOM   2417  N   LEU A 153       5.416 101.620  91.275  1.00  0.00           N  
ATOM   2418  CA  LEU A 153       4.851 100.592  90.405  1.00  0.00           C  
ATOM   2419  C   LEU A 153       5.085  99.194  90.965  1.00  0.00           C  
ATOM   2420  O   LEU A 153       4.183  98.347  90.933  1.00  0.00           O  
ATOM   2421  CB  LEU A 153       5.462 100.693  89.002  1.00  0.00           C  
ATOM   2422  CG  LEU A 153       5.189 102.002  88.250  1.00  0.00           C  
ATOM   2423  CD1 LEU A 153       6.006 102.030  86.965  1.00  0.00           C  
ATOM   2424  CD2 LEU A 153       3.701 102.118  87.955  1.00  0.00           C  
ATOM   2425  H   LEU A 153       6.155 102.211  90.924  1.00  0.00           H  
ATOM   2426  HA  LEU A 153       3.773 100.741  90.347  1.00  0.00           H  
ATOM   2427 1HB  LEU A 153       6.542 100.577  89.084  1.00  0.00           H  
ATOM   2428 2HB  LEU A 153       5.075  99.875  88.394  1.00  0.00           H  
ATOM   2429  HG  LEU A 153       5.504 102.847  88.864  1.00  0.00           H  
ATOM   2430 1HD1 LEU A 153       5.812 102.961  86.431  1.00  0.00           H  
ATOM   2431 2HD1 LEU A 153       7.067 101.966  87.207  1.00  0.00           H  
ATOM   2432 3HD1 LEU A 153       5.724 101.186  86.337  1.00  0.00           H  
ATOM   2433 1HD2 LEU A 153       3.507 103.049  87.422  1.00  0.00           H  
ATOM   2434 2HD2 LEU A 153       3.386 101.275  87.341  1.00  0.00           H  
ATOM   2435 3HD2 LEU A 153       3.143 102.113  88.892  1.00  0.00           H  
ATOM   2436  N   ALA A 154       6.287  98.932  91.483  1.00  0.00           N  
ATOM   2437  CA  ALA A 154       6.568  97.620  92.059  1.00  0.00           C  
ATOM   2438  C   ALA A 154       5.657  97.331  93.245  1.00  0.00           C  
ATOM   2439  O   ALA A 154       5.067  96.248  93.334  1.00  0.00           O  
ATOM   2440  CB  ALA A 154       8.037  97.529  92.472  1.00  0.00           C  
ATOM   2441  H   ALA A 154       7.012  99.635  91.484  1.00  0.00           H  
ATOM   2442  HA  ALA A 154       6.367  96.866  91.297  1.00  0.00           H  
ATOM   2443 1HB  ALA A 154       8.235  96.546  92.899  1.00  0.00           H  
ATOM   2444 2HB  ALA A 154       8.671  97.679  91.598  1.00  0.00           H  
ATOM   2445 3HB  ALA A 154       8.255  98.297  93.212  1.00  0.00           H  
ATOM   2446  N   ALA A 155       5.529  98.289  94.166  1.00  0.00           N  
ATOM   2447  CA  ALA A 155       4.628  98.104  95.298  1.00  0.00           C  
ATOM   2448  C   ALA A 155       3.173  98.027  94.853  1.00  0.00           C  
ATOM   2449  O   ALA A 155       2.393  97.257  95.424  1.00  0.00           O  
ATOM   2450  CB  ALA A 155       4.820  99.229  96.313  1.00  0.00           C  
ATOM   2451  H   ALA A 155       6.051  99.150  94.089  1.00  0.00           H  
ATOM   2452  HA  ALA A 155       4.872  97.153  95.772  1.00  0.00           H  
ATOM   2453 1HB  ALA A 155       4.143  99.080  97.154  1.00  0.00           H  
ATOM   2454 2HB  ALA A 155       5.850  99.223  96.671  1.00  0.00           H  
ATOM   2455 3HB  ALA A 155       4.606 100.186  95.840  1.00  0.00           H  
ATOM   2456  N   GLU A 156       2.789  98.813  93.842  1.00  0.00           N  
ATOM   2457  CA  GLU A 156       1.420  98.746  93.338  1.00  0.00           C  
ATOM   2458  C   GLU A 156       1.090  97.358  92.806  1.00  0.00           C  
ATOM   2459  O   GLU A 156      -0.030  96.874  92.999  1.00  0.00           O  
ATOM   2460  CB  GLU A 156       1.206  99.786  92.236  1.00  0.00           C  
ATOM   2461  CG  GLU A 156       0.995 101.206  92.744  1.00  0.00           C  
ATOM   2462  CD  GLU A 156       0.823 102.204  91.634  1.00  0.00           C  
ATOM   2463  OE1 GLU A 156       0.962 101.828  90.495  1.00  0.00           O  
ATOM   2464  OE2 GLU A 156       0.551 103.346  91.925  1.00  0.00           O  
ATOM   2465  H   GLU A 156       3.438  99.460  93.417  1.00  0.00           H  
ATOM   2466  HA  GLU A 156       0.738  98.953  94.164  1.00  0.00           H  
ATOM   2467 1HB  GLU A 156       2.070  99.794  91.571  1.00  0.00           H  
ATOM   2468 2HB  GLU A 156       0.336  99.511  91.640  1.00  0.00           H  
ATOM   2469 1HG  GLU A 156       0.107 101.226  93.376  1.00  0.00           H  
ATOM   2470 2HG  GLU A 156       1.849 101.492  93.355  1.00  0.00           H  
ATOM   2471  N   LEU A 157       2.048  96.758  92.103  1.00  0.00           N  
ATOM   2472  CA  LEU A 157       1.892  95.402  91.595  1.00  0.00           C  
ATOM   2473  C   LEU A 157       1.734  94.403  92.737  1.00  0.00           C  
ATOM   2474  O   LEU A 157       0.903  93.499  92.670  1.00  0.00           O  
ATOM   2475  CB  LEU A 157       3.100  95.018  90.732  1.00  0.00           C  
ATOM   2476  CG  LEU A 157       3.221  95.754  89.391  1.00  0.00           C  
ATOM   2477  CD1 LEU A 157       4.554  95.408  88.740  1.00  0.00           C  
ATOM   2478  CD2 LEU A 157       2.057  95.367  88.492  1.00  0.00           C  
ATOM   2479  H   LEU A 157       2.905  97.259  91.912  1.00  0.00           H  
ATOM   2480  HA  LEU A 157       0.984  95.359  90.992  1.00  0.00           H  
ATOM   2481 1HB  LEU A 157       4.009  95.212  91.300  1.00  0.00           H  
ATOM   2482 2HB  LEU A 157       3.051  93.950  90.520  1.00  0.00           H  
ATOM   2483  HG  LEU A 157       3.204  96.830  89.565  1.00  0.00           H  
ATOM   2484 1HD1 LEU A 157       4.640  95.932  87.788  1.00  0.00           H  
ATOM   2485 2HD1 LEU A 157       5.369  95.713  89.396  1.00  0.00           H  
ATOM   2486 3HD1 LEU A 157       4.607  94.334  88.570  1.00  0.00           H  
ATOM   2487 1HD2 LEU A 157       2.142  95.891  87.540  1.00  0.00           H  
ATOM   2488 2HD2 LEU A 157       2.074  94.291  88.318  1.00  0.00           H  
ATOM   2489 3HD2 LEU A 157       1.118  95.641  88.974  1.00  0.00           H  
ATOM   2490  N   VAL A 158       2.538  94.573  93.780  1.00  0.00           N  
ATOM   2491  CA  VAL A 158       2.472  93.702  94.947  1.00  0.00           C  
ATOM   2492  C   VAL A 158       1.113  93.793  95.627  1.00  0.00           C  
ATOM   2493  O   VAL A 158       0.520  92.777  95.989  1.00  0.00           O  
ATOM   2494  CB  VAL A 158       3.573  94.077  95.956  1.00  0.00           C  
ATOM   2495  CG1 VAL A 158       3.317  93.406  97.298  1.00  0.00           C  
ATOM   2496  CG2 VAL A 158       4.936  93.682  95.407  1.00  0.00           C  
ATOM   2497  H   VAL A 158       3.211  95.326  93.764  1.00  0.00           H  
ATOM   2498  HA  VAL A 158       2.610  92.671  94.619  1.00  0.00           H  
ATOM   2499  HB  VAL A 158       3.547  95.153  96.126  1.00  0.00           H  
ATOM   2500 1HG1 VAL A 158       4.105  93.682  97.999  1.00  0.00           H  
ATOM   2501 2HG1 VAL A 158       2.354  93.731  97.689  1.00  0.00           H  
ATOM   2502 3HG1 VAL A 158       3.311  92.324  97.168  1.00  0.00           H  
ATOM   2503 1HG2 VAL A 158       5.710  93.950  96.125  1.00  0.00           H  
ATOM   2504 2HG2 VAL A 158       4.959  92.606  95.232  1.00  0.00           H  
ATOM   2505 3HG2 VAL A 158       5.115  94.206  94.468  1.00  0.00           H  
ATOM   2506  N   ARG A 159       0.623  95.017  95.798  1.00  0.00           N  
ATOM   2507  CA  ARG A 159      -0.674  95.242  96.426  1.00  0.00           C  
ATOM   2508  C   ARG A 159      -1.805  94.696  95.563  1.00  0.00           C  
ATOM   2509  O   ARG A 159      -2.717  94.038  96.063  1.00  0.00           O  
ATOM   2510  CB  ARG A 159      -0.899  96.726  96.673  1.00  0.00           C  
ATOM   2511  CG  ARG A 159      -2.293  97.090  97.159  1.00  0.00           C  
ATOM   2512  CD  ARG A 159      -2.580  96.503  98.493  1.00  0.00           C  
ATOM   2513  NE  ARG A 159      -3.887  96.899  98.991  1.00  0.00           N  
ATOM   2514  CZ  ARG A 159      -4.486  96.370 100.076  1.00  0.00           C  
ATOM   2515  NH1 ARG A 159      -3.883  95.426 100.764  1.00  0.00           N  
ATOM   2516  NH2 ARG A 159      -5.679  96.799 100.448  1.00  0.00           N  
ATOM   2517  H   ARG A 159       1.162  95.811  95.486  1.00  0.00           H  
ATOM   2518  HA  ARG A 159      -0.696  94.707  97.376  1.00  0.00           H  
ATOM   2519 1HB  ARG A 159      -0.188  97.083  97.416  1.00  0.00           H  
ATOM   2520 2HB  ARG A 159      -0.717  97.280  95.752  1.00  0.00           H  
ATOM   2521 1HG  ARG A 159      -2.381  98.174  97.235  1.00  0.00           H  
ATOM   2522 2HG  ARG A 159      -3.035  96.714  96.453  1.00  0.00           H  
ATOM   2523 1HD  ARG A 159      -2.556  95.416  98.425  1.00  0.00           H  
ATOM   2524 2HD  ARG A 159      -1.828  96.838  99.207  1.00  0.00           H  
ATOM   2525  HE  ARG A 159      -4.382  97.623  98.487  1.00  0.00           H  
ATOM   2526 1HH1 ARG A 159      -2.971  95.097 100.479  1.00  0.00           H  
ATOM   2527 2HH1 ARG A 159      -4.332  95.029 101.577  1.00  0.00           H  
ATOM   2528 1HH2 ARG A 159      -6.142  97.525  99.918  1.00  0.00           H  
ATOM   2529 2HH2 ARG A 159      -6.127  96.403 101.260  1.00  0.00           H  
ATOM   2530  N   ALA A 160      -1.740  94.974  94.266  1.00  0.00           N  
ATOM   2531  CA  ALA A 160      -2.757  94.508  93.331  1.00  0.00           C  
ATOM   2532  C   ALA A 160      -2.777  92.986  93.250  1.00  0.00           C  
ATOM   2533  O   ALA A 160      -3.841  92.374  93.163  1.00  0.00           O  
ATOM   2534  CB  ALA A 160      -2.521  95.106  91.952  1.00  0.00           C  
ATOM   2535  H   ALA A 160      -0.966  95.523  93.918  1.00  0.00           H  
ATOM   2536  HA  ALA A 160      -3.733  94.833  93.691  1.00  0.00           H  
ATOM   2537 1HB  ALA A 160      -3.290  94.748  91.264  1.00  0.00           H  
ATOM   2538 2HB  ALA A 160      -2.568  96.194  92.014  1.00  0.00           H  
ATOM   2539 3HB  ALA A 160      -1.542  94.806  91.589  1.00  0.00           H  
ATOM   2540  N   GLU A 161      -1.594  92.382  93.285  1.00  0.00           N  
ATOM   2541  CA  GLU A 161      -1.476  90.929  93.263  1.00  0.00           C  
ATOM   2542  C   GLU A 161      -2.200  90.300  94.446  1.00  0.00           C  
ATOM   2543  O   GLU A 161      -2.934  89.326  94.289  1.00  0.00           O  
ATOM   2544  CB  GLU A 161      -0.003  90.513  93.274  1.00  0.00           C  
ATOM   2545  CG  GLU A 161       0.227  89.020  93.461  1.00  0.00           C  
ATOM   2546  CD  GLU A 161      -0.272  88.202  92.302  1.00  0.00           C  
ATOM   2547  OE1 GLU A 161      -0.424  88.748  91.236  1.00  0.00           O  
ATOM   2548  OE2 GLU A 161      -0.501  87.029  92.484  1.00  0.00           O  
ATOM   2549  H   GLU A 161      -0.755  92.944  93.326  1.00  0.00           H  
ATOM   2550  HA  GLU A 161      -1.947  90.557  92.351  1.00  0.00           H  
ATOM   2551 1HB  GLU A 161       0.465  90.809  92.335  1.00  0.00           H  
ATOM   2552 2HB  GLU A 161       0.516  91.034  94.078  1.00  0.00           H  
ATOM   2553 1HG  GLU A 161       1.294  88.840  93.584  1.00  0.00           H  
ATOM   2554 2HG  GLU A 161      -0.276  88.697  94.371  1.00  0.00           H  
ATOM   2555  N   GLU A 162      -1.986  90.862  95.631  1.00  0.00           N  
ATOM   2556  CA  GLU A 162      -2.632  90.367  96.841  1.00  0.00           C  
ATOM   2557  C   GLU A 162      -4.135  90.596  96.795  1.00  0.00           C  
ATOM   2558  O   GLU A 162      -4.913  89.777  97.285  1.00  0.00           O  
ATOM   2559  CB  GLU A 162      -2.041  91.047  98.078  1.00  0.00           C  
ATOM   2560  CG  GLU A 162      -0.603  90.653  98.385  1.00  0.00           C  
ATOM   2561  CD  GLU A 162      -0.041  91.376  99.577  1.00  0.00           C  
ATOM   2562  OE1 GLU A 162      -0.705  92.246 100.088  1.00  0.00           O  
ATOM   2563  OE2 GLU A 162       1.054  91.059  99.978  1.00  0.00           O  
ATOM   2564  H   GLU A 162      -1.359  91.651  95.695  1.00  0.00           H  
ATOM   2565  HA  GLU A 162      -2.462  89.293  96.909  1.00  0.00           H  
ATOM   2566 1HB  GLU A 162      -2.072  92.129  97.949  1.00  0.00           H  
ATOM   2567 2HB  GLU A 162      -2.648  90.804  98.951  1.00  0.00           H  
ATOM   2568 1HG  GLU A 162      -0.563  89.581  98.574  1.00  0.00           H  
ATOM   2569 2HG  GLU A 162       0.014  90.865  97.513  1.00  0.00           H  
ATOM   2570  N   LEU A 163      -4.542  91.715  96.203  1.00  0.00           N  
ATOM   2571  CA  LEU A 163      -5.957  91.995  95.984  1.00  0.00           C  
ATOM   2572  C   LEU A 163      -6.571  91.001  95.008  1.00  0.00           C  
ATOM   2573  O   LEU A 163      -7.733  90.622  95.142  1.00  0.00           O  
ATOM   2574  CB  LEU A 163      -6.138  93.422  95.451  1.00  0.00           C  
ATOM   2575  CG  LEU A 163      -5.901  94.547  96.466  1.00  0.00           C  
ATOM   2576  CD1 LEU A 163      -5.837  95.884  95.738  1.00  0.00           C  
ATOM   2577  CD2 LEU A 163      -7.016  94.540  97.501  1.00  0.00           C  
ATOM   2578  H   LEU A 163      -3.853  92.388  95.897  1.00  0.00           H  
ATOM   2579  HA  LEU A 163      -6.479  91.894  96.934  1.00  0.00           H  
ATOM   2580 1HB  LEU A 163      -5.447  93.573  94.622  1.00  0.00           H  
ATOM   2581 2HB  LEU A 163      -7.155  93.525  95.072  1.00  0.00           H  
ATOM   2582  HG  LEU A 163      -4.944  94.392  96.965  1.00  0.00           H  
ATOM   2583 1HD1 LEU A 163      -5.668  96.682  96.460  1.00  0.00           H  
ATOM   2584 2HD1 LEU A 163      -5.018  95.867  95.018  1.00  0.00           H  
ATOM   2585 3HD1 LEU A 163      -6.776  96.059  95.215  1.00  0.00           H  
ATOM   2586 1HD2 LEU A 163      -6.849  95.341  98.222  1.00  0.00           H  
ATOM   2587 2HD2 LEU A 163      -7.975  94.698  97.003  1.00  0.00           H  
ATOM   2588 3HD2 LEU A 163      -7.028  93.582  98.017  1.00  0.00           H  
ATOM   2589  N   ALA A 164      -5.782  90.581  94.023  1.00  0.00           N  
ATOM   2590  CA  ALA A 164      -6.212  89.554  93.082  1.00  0.00           C  
ATOM   2591  C   ALA A 164      -6.379  88.208  93.774  1.00  0.00           C  
ATOM   2592  O   ALA A 164      -7.263  87.426  93.427  1.00  0.00           O  
ATOM   2593  CB  ALA A 164      -5.222  89.439  91.933  1.00  0.00           C  
ATOM   2594  H   ALA A 164      -4.861  90.983  93.925  1.00  0.00           H  
ATOM   2595  HA  ALA A 164      -7.184  89.842  92.678  1.00  0.00           H  
ATOM   2596 1HB  ALA A 164      -5.557  88.667  91.239  1.00  0.00           H  
ATOM   2597 2HB  ALA A 164      -5.159  90.393  91.411  1.00  0.00           H  
ATOM   2598 3HB  ALA A 164      -4.241  89.172  92.324  1.00  0.00           H  
ATOM   2599  N   LYS A 165      -5.521  87.942  94.753  1.00  0.00           N  
ATOM   2600  CA  LYS A 165      -5.621  86.725  95.549  1.00  0.00           C  
ATOM   2601  C   LYS A 165      -6.911  86.704  96.365  1.00  0.00           C  
ATOM   2602  O   LYS A 165      -7.544  85.660  96.515  1.00  0.00           O  
ATOM   2603  CB  LYS A 165      -4.410  86.590  96.473  1.00  0.00           C  
ATOM   2604  CG  LYS A 165      -4.333  85.265  97.220  1.00  0.00           C  
ATOM   2605  CD  LYS A 165      -3.031  85.143  97.997  1.00  0.00           C  
ATOM   2606  CE  LYS A 165      -2.945  83.813  98.730  1.00  0.00           C  
ATOM   2607  NZ  LYS A 165      -1.676  83.680  99.496  1.00  0.00           N  
ATOM   2608  H   LYS A 165      -4.781  88.601  94.951  1.00  0.00           H  
ATOM   2609  HA  LYS A 165      -5.645  85.870  94.874  1.00  0.00           H  
ATOM   2610 1HB  LYS A 165      -3.494  86.701  95.892  1.00  0.00           H  
ATOM   2611 2HB  LYS A 165      -4.426  87.390  97.214  1.00  0.00           H  
ATOM   2612 1HG  LYS A 165      -5.170  85.189  97.915  1.00  0.00           H  
ATOM   2613 2HG  LYS A 165      -4.399  84.442  96.508  1.00  0.00           H  
ATOM   2614 1HD  LYS A 165      -2.187  85.226  97.310  1.00  0.00           H  
ATOM   2615 2HD  LYS A 165      -2.965  85.952  98.725  1.00  0.00           H  
ATOM   2616 1HE  LYS A 165      -3.782  83.723  99.420  1.00  0.00           H  
ATOM   2617 2HE  LYS A 165      -3.006  82.996  98.010  1.00  0.00           H  
ATOM   2618 1HZ  LYS A 165      -1.657  82.786  99.966  1.00  0.00           H  
ATOM   2619 2HZ  LYS A 165      -0.891  83.743  98.862  1.00  0.00           H  
ATOM   2620 3HZ  LYS A 165      -1.616  84.421 100.180  1.00  0.00           H  
ATOM   2621  N   SER A 166      -7.292  87.864  96.885  1.00  0.00           N  
ATOM   2622  CA  SER A 166      -8.510  87.984  97.679  1.00  0.00           C  
ATOM   2623  C   SER A 166      -9.740  87.616  96.860  1.00  0.00           C  
ATOM   2624  O   SER A 166      -9.875  88.025  95.708  1.00  0.00           O  
ATOM   2625  CB  SER A 166      -8.650  89.397  98.210  1.00  0.00           C  
ATOM   2626  OG  SER A 166      -9.886  89.574  98.847  1.00  0.00           O  
ATOM   2627  H   SER A 166      -6.726  88.685  96.729  1.00  0.00           H  
ATOM   2628  HA  SER A 166      -8.448  87.286  98.515  1.00  0.00           H  
ATOM   2629 1HB  SER A 166      -7.843  89.603  98.913  1.00  0.00           H  
ATOM   2630 2HB  SER A 166      -8.557  90.106  97.388  1.00  0.00           H  
ATOM   2631  HG  SER A 166      -9.936  90.506  99.073  1.00  0.00           H  
ATOM   2632  N   PRO A 167     -10.635  86.839  97.461  1.00  0.00           N  
ATOM   2633  CA  PRO A 167     -11.852  86.408  96.785  1.00  0.00           C  
ATOM   2634  C   PRO A 167     -12.880  87.531  96.731  1.00  0.00           C  
ATOM   2635  O   PRO A 167     -13.862  87.451  95.995  1.00  0.00           O  
ATOM   2636  CB  PRO A 167     -12.337  85.242  97.656  1.00  0.00           C  
ATOM   2637  CG  PRO A 167     -11.872  85.596  99.027  1.00  0.00           C  
ATOM   2638  CD  PRO A 167     -10.524  86.229  98.816  1.00  0.00           C  
ATOM   2639  HA  PRO A 167     -11.602  86.138  95.758  1.00  0.00           H  
ATOM   2640 1HB  PRO A 167     -13.431  85.149  97.585  1.00  0.00           H  
ATOM   2641 2HB  PRO A 167     -11.909  84.297  97.290  1.00  0.00           H  
ATOM   2642 1HG  PRO A 167     -12.590  86.276  99.508  1.00  0.00           H  
ATOM   2643 2HG  PRO A 167     -11.822  84.692  99.654  1.00  0.00           H  
ATOM   2644 1HD  PRO A 167     -10.352  86.995  99.586  1.00  0.00           H  
ATOM   2645 2HD  PRO A 167      -9.743  85.456  98.857  1.00  0.00           H  
ATOM   2646  N   ASP A 168     -12.645  88.580  97.513  1.00  0.00           N  
ATOM   2647  CA  ASP A 168     -13.569  89.703  97.584  1.00  0.00           C  
ATOM   2648  C   ASP A 168     -13.737  90.366  96.223  1.00  0.00           C  
ATOM   2649  O   ASP A 168     -12.760  90.778  95.597  1.00  0.00           O  
ATOM   2650  CB  ASP A 168     -13.081  90.734  98.604  1.00  0.00           C  
ATOM   2651  CG  ASP A 168     -14.063  91.882  98.803  1.00  0.00           C  
ATOM   2652  OD1 ASP A 168     -14.227  92.661  97.894  1.00  0.00           O  
ATOM   2653  OD2 ASP A 168     -14.638  91.968  99.861  1.00  0.00           O  
ATOM   2654  H   ASP A 168     -11.804  88.597  98.072  1.00  0.00           H  
ATOM   2655  HA  ASP A 168     -14.544  89.330  97.891  1.00  0.00           H  
ATOM   2656 1HB  ASP A 168     -12.917  90.246  99.565  1.00  0.00           H  
ATOM   2657 2HB  ASP A 168     -12.125  91.145  98.278  1.00  0.00           H  
ATOM   2658  N   PRO A 169     -14.982  90.467  95.770  1.00  0.00           N  
ATOM   2659  CA  PRO A 169     -15.275  91.008  94.448  1.00  0.00           C  
ATOM   2660  C   PRO A 169     -14.644  92.382  94.264  1.00  0.00           C  
ATOM   2661  O   PRO A 169     -14.101  92.689  93.201  1.00  0.00           O  
ATOM   2662  CB  PRO A 169     -16.805  91.080  94.434  1.00  0.00           C  
ATOM   2663  CG  PRO A 169     -17.232  89.953  95.312  1.00  0.00           C  
ATOM   2664  CD  PRO A 169     -16.217  89.939  96.424  1.00  0.00           C  
ATOM   2665  HA  PRO A 169     -14.842  90.342  93.699  1.00  0.00           H  
ATOM   2666 1HB  PRO A 169     -17.137  92.060  94.807  1.00  0.00           H  
ATOM   2667 2HB  PRO A 169     -17.178  90.983  93.404  1.00  0.00           H  
ATOM   2668 1HG  PRO A 169     -18.256  90.121  95.676  1.00  0.00           H  
ATOM   2669 2HG  PRO A 169     -17.248  89.013  94.742  1.00  0.00           H  
ATOM   2670 1HD  PRO A 169     -16.549  90.607  97.233  1.00  0.00           H  
ATOM   2671 2HD  PRO A 169     -16.094  88.912  96.797  1.00  0.00           H  
ATOM   2672  N   GLU A 170     -14.721  93.207  95.302  1.00  0.00           N  
ATOM   2673  CA  GLU A 170     -14.276  94.594  95.215  1.00  0.00           C  
ATOM   2674  C   GLU A 170     -12.757  94.683  95.206  1.00  0.00           C  
ATOM   2675  O   GLU A 170     -12.178  95.524  94.516  1.00  0.00           O  
ATOM   2676  CB  GLU A 170     -14.838  95.409  96.381  1.00  0.00           C  
ATOM   2677  CG  GLU A 170     -14.496  96.891  96.335  1.00  0.00           C  
ATOM   2678  CD  GLU A 170     -15.096  97.594  95.149  1.00  0.00           C  
ATOM   2679  OE1 GLU A 170     -16.042  97.084  94.598  1.00  0.00           O  
ATOM   2680  OE2 GLU A 170     -14.609  98.641  94.794  1.00  0.00           O  
ATOM   2681  H   GLU A 170     -15.097  92.864  96.175  1.00  0.00           H  
ATOM   2682  HA  GLU A 170     -14.639  95.013  94.276  1.00  0.00           H  
ATOM   2683 1HB  GLU A 170     -15.924  95.317  96.400  1.00  0.00           H  
ATOM   2684 2HB  GLU A 170     -14.459  95.008  97.322  1.00  0.00           H  
ATOM   2685 1HG  GLU A 170     -14.857  97.366  97.246  1.00  0.00           H  
ATOM   2686 2HG  GLU A 170     -13.412  97.003  96.306  1.00  0.00           H  
ATOM   2687  N   ASP A 171     -12.113  93.814  95.976  1.00  0.00           N  
ATOM   2688  CA  ASP A 171     -10.659  93.691  95.943  1.00  0.00           C  
ATOM   2689  C   ASP A 171     -10.172  93.298  94.554  1.00  0.00           C  
ATOM   2690  O   ASP A 171      -9.162  93.813  94.072  1.00  0.00           O  
ATOM   2691  CB  ASP A 171     -10.184  92.658  96.968  1.00  0.00           C  
ATOM   2692  CG  ASP A 171     -10.290  93.156  98.403  1.00  0.00           C  
ATOM   2693  OD1 ASP A 171     -10.441  94.339  98.591  1.00  0.00           O  
ATOM   2694  OD2 ASP A 171     -10.219  92.347  99.297  1.00  0.00           O  
ATOM   2695  H   ASP A 171     -12.642  93.223  96.600  1.00  0.00           H  
ATOM   2696  HA  ASP A 171     -10.225  94.660  96.184  1.00  0.00           H  
ATOM   2697 1HB  ASP A 171     -10.776  91.748  96.869  1.00  0.00           H  
ATOM   2698 2HB  ASP A 171      -9.145  92.396  96.765  1.00  0.00           H  
ATOM   2699  N   LEU A 172     -10.893  92.382  93.916  1.00  0.00           N  
ATOM   2700  CA  LEU A 172     -10.559  91.949  92.565  1.00  0.00           C  
ATOM   2701  C   LEU A 172     -10.665  93.104  91.574  1.00  0.00           C  
ATOM   2702  O   LEU A 172      -9.836  93.239  90.675  1.00  0.00           O  
ATOM   2703  CB  LEU A 172     -11.486  90.807  92.131  1.00  0.00           C  
ATOM   2704  CG  LEU A 172     -11.372  89.512  92.946  1.00  0.00           C  
ATOM   2705  CD1 LEU A 172     -12.487  88.557  92.541  1.00  0.00           C  
ATOM   2706  CD2 LEU A 172     -10.005  88.885  92.715  1.00  0.00           C  
ATOM   2707  H   LEU A 172     -11.693  91.975  94.382  1.00  0.00           H  
ATOM   2708  HA  LEU A 172      -9.527  91.602  92.557  1.00  0.00           H  
ATOM   2709 1HB  LEU A 172     -12.517  91.151  92.199  1.00  0.00           H  
ATOM   2710 2HB  LEU A 172     -11.274  90.563  91.090  1.00  0.00           H  
ATOM   2711  HG  LEU A 172     -11.494  89.736  94.006  1.00  0.00           H  
ATOM   2712 1HD1 LEU A 172     -12.406  87.637  93.120  1.00  0.00           H  
ATOM   2713 2HD1 LEU A 172     -13.453  89.023  92.734  1.00  0.00           H  
ATOM   2714 3HD1 LEU A 172     -12.401  88.326  91.479  1.00  0.00           H  
ATOM   2715 1HD2 LEU A 172      -9.924  87.965  93.295  1.00  0.00           H  
ATOM   2716 2HD2 LEU A 172      -9.882  88.659  91.656  1.00  0.00           H  
ATOM   2717 3HD2 LEU A 172      -9.228  89.582  93.029  1.00  0.00           H  
ATOM   2718  N   LYS A 173     -11.690  93.931  91.747  1.00  0.00           N  
ATOM   2719  CA  LYS A 173     -11.849  95.133  90.938  1.00  0.00           C  
ATOM   2720  C   LYS A 173     -10.684  96.091  91.141  1.00  0.00           C  
ATOM   2721  O   LYS A 173     -10.158  96.660  90.182  1.00  0.00           O  
ATOM   2722  CB  LYS A 173     -13.168  95.832  91.270  1.00  0.00           C  
ATOM   2723  CG  LYS A 173     -13.450  97.074  90.435  1.00  0.00           C  
ATOM   2724  CD  LYS A 173     -14.809  97.670  90.771  1.00  0.00           C  
ATOM   2725  CE  LYS A 173     -15.080  98.927  89.957  1.00  0.00           C  
ATOM   2726  NZ  LYS A 173     -16.406  99.521  90.276  1.00  0.00           N  
ATOM   2727  H   LYS A 173     -12.377  93.722  92.458  1.00  0.00           H  
ATOM   2728  HA  LYS A 173     -11.859  94.842  89.885  1.00  0.00           H  
ATOM   2729 1HB  LYS A 173     -13.995  95.137  91.124  1.00  0.00           H  
ATOM   2730 2HB  LYS A 173     -13.170  96.127  92.320  1.00  0.00           H  
ATOM   2731 1HG  LYS A 173     -12.678  97.822  90.623  1.00  0.00           H  
ATOM   2732 2HG  LYS A 173     -13.428  96.814  89.377  1.00  0.00           H  
ATOM   2733 1HD  LYS A 173     -15.589  96.937  90.563  1.00  0.00           H  
ATOM   2734 2HD  LYS A 173     -14.844  97.921  91.831  1.00  0.00           H  
ATOM   2735 1HE  LYS A 173     -14.306  99.666  90.161  1.00  0.00           H  
ATOM   2736 2HE  LYS A 173     -15.050  98.686  88.895  1.00  0.00           H  
ATOM   2737 1HZ  LYS A 173     -16.548 100.350  89.716  1.00  0.00           H  
ATOM   2738 2HZ  LYS A 173     -17.134  98.849  90.072  1.00  0.00           H  
ATOM   2739 3HZ  LYS A 173     -16.440  99.766  91.255  1.00  0.00           H  
ATOM   2740  N   GLU A 174     -10.281  96.270  92.396  1.00  0.00           N  
ATOM   2741  CA  GLU A 174      -9.193  97.181  92.728  1.00  0.00           C  
ATOM   2742  C   GLU A 174      -7.858  96.659  92.214  1.00  0.00           C  
ATOM   2743  O   GLU A 174      -6.983  97.433  91.834  1.00  0.00           O  
ATOM   2744  CB  GLU A 174      -9.119  97.393  94.242  1.00  0.00           C  
ATOM   2745  CG  GLU A 174     -10.194  98.315  94.800  1.00  0.00           C  
ATOM   2746  CD  GLU A 174     -10.108  99.713  94.254  1.00  0.00           C  
ATOM   2747  OE1 GLU A 174      -9.015 100.194  94.076  1.00  0.00           O  
ATOM   2748  OE2 GLU A 174     -11.137 100.300  94.016  1.00  0.00           O  
ATOM   2749  H   GLU A 174     -10.741  95.759  93.135  1.00  0.00           H  
ATOM   2750  HA  GLU A 174      -9.383  98.137  92.240  1.00  0.00           H  
ATOM   2751 1HB  GLU A 174      -9.206  96.432  94.749  1.00  0.00           H  
ATOM   2752 2HB  GLU A 174      -8.149  97.815  94.503  1.00  0.00           H  
ATOM   2753 1HG  GLU A 174     -11.173  97.902  94.558  1.00  0.00           H  
ATOM   2754 2HG  GLU A 174     -10.102  98.347  95.885  1.00  0.00           H  
ATOM   2755  N   ALA A 175      -7.710  95.338  92.206  1.00  0.00           N  
ATOM   2756  CA  ALA A 175      -6.521  94.704  91.648  1.00  0.00           C  
ATOM   2757  C   ALA A 175      -6.334  95.079  90.184  1.00  0.00           C  
ATOM   2758  O   ALA A 175      -5.230  95.417  89.757  1.00  0.00           O  
ATOM   2759  CB  ALA A 175      -6.605  93.193  91.800  1.00  0.00           C  
ATOM   2760  H   ALA A 175      -8.439  94.757  92.599  1.00  0.00           H  
ATOM   2761  HA  ALA A 175      -5.647  95.063  92.194  1.00  0.00           H  
ATOM   2762 1HB  ALA A 175      -5.711  92.734  91.378  1.00  0.00           H  
ATOM   2763 2HB  ALA A 175      -6.680  92.936  92.856  1.00  0.00           H  
ATOM   2764 3HB  ALA A 175      -7.485  92.822  91.274  1.00  0.00           H  
ATOM   2765  N   VAL A 176      -7.418  95.016  89.420  1.00  0.00           N  
ATOM   2766  CA  VAL A 176      -7.381  95.377  88.006  1.00  0.00           C  
ATOM   2767  C   VAL A 176      -7.074  96.858  87.823  1.00  0.00           C  
ATOM   2768  O   VAL A 176      -6.272  97.233  86.969  1.00  0.00           O  
ATOM   2769  CB  VAL A 176      -8.728  95.049  87.335  1.00  0.00           C  
ATOM   2770  CG1 VAL A 176      -8.761  95.592  85.914  1.00  0.00           C  
ATOM   2771  CG2 VAL A 176      -8.958  93.545  87.343  1.00  0.00           C  
ATOM   2772  H   VAL A 176      -8.290  94.709  89.825  1.00  0.00           H  
ATOM   2773  HA  VAL A 176      -6.583  94.811  87.526  1.00  0.00           H  
ATOM   2774  HB  VAL A 176      -9.528  95.543  87.886  1.00  0.00           H  
ATOM   2775 1HG1 VAL A 176      -9.720  95.351  85.455  1.00  0.00           H  
ATOM   2776 2HG1 VAL A 176      -8.631  96.674  85.935  1.00  0.00           H  
ATOM   2777 3HG1 VAL A 176      -7.958  95.140  85.333  1.00  0.00           H  
ATOM   2778 1HG2 VAL A 176      -9.912  93.321  86.868  1.00  0.00           H  
ATOM   2779 2HG2 VAL A 176      -8.154  93.051  86.796  1.00  0.00           H  
ATOM   2780 3HG2 VAL A 176      -8.971  93.185  88.372  1.00  0.00           H  
ATOM   2781  N   ARG A 177      -7.718  97.694  88.630  1.00  0.00           N  
ATOM   2782  CA  ARG A 177      -7.544  99.139  88.536  1.00  0.00           C  
ATOM   2783  C   ARG A 177      -6.088  99.532  88.758  1.00  0.00           C  
ATOM   2784  O   ARG A 177      -5.497 100.242  87.945  1.00  0.00           O  
ATOM   2785  CB  ARG A 177      -8.418  99.853  89.557  1.00  0.00           C  
ATOM   2786  CG  ARG A 177      -8.382 101.372  89.478  1.00  0.00           C  
ATOM   2787  CD  ARG A 177      -9.280 101.994  90.484  1.00  0.00           C  
ATOM   2788  NE  ARG A 177      -8.760 101.852  91.835  1.00  0.00           N  
ATOM   2789  CZ  ARG A 177      -7.775 102.608  92.358  1.00  0.00           C  
ATOM   2790  NH1 ARG A 177      -7.214 103.551  91.635  1.00  0.00           N  
ATOM   2791  NH2 ARG A 177      -7.373 102.401  93.600  1.00  0.00           N  
ATOM   2792  H   ARG A 177      -8.346  97.319  89.328  1.00  0.00           H  
ATOM   2793  HA  ARG A 177      -7.822  99.456  87.530  1.00  0.00           H  
ATOM   2794 1HB  ARG A 177      -9.453  99.541  89.430  1.00  0.00           H  
ATOM   2795 2HB  ARG A 177      -8.111  99.568  90.562  1.00  0.00           H  
ATOM   2796 1HG  ARG A 177      -7.368 101.722  89.660  1.00  0.00           H  
ATOM   2797 2HG  ARG A 177      -8.703 101.692  88.486  1.00  0.00           H  
ATOM   2798 1HD  ARG A 177      -9.384 103.057  90.268  1.00  0.00           H  
ATOM   2799 2HD  ARG A 177     -10.259 101.518  90.443  1.00  0.00           H  
ATOM   2800  HE  ARG A 177      -9.166 101.137  92.422  1.00  0.00           H  
ATOM   2801 1HH1 ARG A 177      -7.522 103.710  90.686  1.00  0.00           H  
ATOM   2802 2HH1 ARG A 177      -6.477 104.117  92.027  1.00  0.00           H  
ATOM   2803 1HH2 ARG A 177      -7.804 101.675  94.156  1.00  0.00           H  
ATOM   2804 2HH2 ARG A 177      -6.636 102.966  93.992  1.00  0.00           H  
ATOM   2805  N   LEU A 178      -5.516  99.065  89.861  1.00  0.00           N  
ATOM   2806  CA  LEU A 178      -4.141  99.402  90.214  1.00  0.00           C  
ATOM   2807  C   LEU A 178      -3.162  98.886  89.167  1.00  0.00           C  
ATOM   2808  O   LEU A 178      -2.220  99.581  88.787  1.00  0.00           O  
ATOM   2809  CB  LEU A 178      -3.787  98.816  91.587  1.00  0.00           C  
ATOM   2810  CG  LEU A 178      -4.485  99.466  92.788  1.00  0.00           C  
ATOM   2811  CD1 LEU A 178      -4.194  98.658  94.044  1.00  0.00           C  
ATOM   2812  CD2 LEU A 178      -4.006 100.902  92.938  1.00  0.00           C  
ATOM   2813  H   LEU A 178      -6.045  98.460  90.471  1.00  0.00           H  
ATOM   2814  HA  LEU A 178      -4.049 100.487  90.244  1.00  0.00           H  
ATOM   2815 1HB  LEU A 178      -4.042  97.758  91.589  1.00  0.00           H  
ATOM   2816 2HB  LEU A 178      -2.712  98.910  91.738  1.00  0.00           H  
ATOM   2817  HG  LEU A 178      -5.564  99.459  92.629  1.00  0.00           H  
ATOM   2818 1HD1 LEU A 178      -4.690  99.119  94.898  1.00  0.00           H  
ATOM   2819 2HD1 LEU A 178      -4.565  97.640  93.917  1.00  0.00           H  
ATOM   2820 3HD1 LEU A 178      -3.119  98.633  94.220  1.00  0.00           H  
ATOM   2821 1HD2 LEU A 178      -4.503 101.365  93.791  1.00  0.00           H  
ATOM   2822 2HD2 LEU A 178      -2.927 100.911  93.098  1.00  0.00           H  
ATOM   2823 3HD2 LEU A 178      -4.243 101.462  92.033  1.00  0.00           H  
ATOM   2824  N   ALA A 179      -3.388  97.660  88.706  1.00  0.00           N  
ATOM   2825  CA  ALA A 179      -2.560  97.070  87.662  1.00  0.00           C  
ATOM   2826  C   ALA A 179      -2.650  97.871  86.368  1.00  0.00           C  
ATOM   2827  O   ALA A 179      -1.640  98.125  85.714  1.00  0.00           O  
ATOM   2828  CB  ALA A 179      -2.965  95.624  87.417  1.00  0.00           C  
ATOM   2829  H   ALA A 179      -4.154  97.125  89.087  1.00  0.00           H  
ATOM   2830  HA  ALA A 179      -1.521  97.089  87.990  1.00  0.00           H  
ATOM   2831 1HB  ALA A 179      -2.338  95.198  86.634  1.00  0.00           H  
ATOM   2832 2HB  ALA A 179      -2.839  95.051  88.335  1.00  0.00           H  
ATOM   2833 3HB  ALA A 179      -4.008  95.586  87.106  1.00  0.00           H  
ATOM   2834  N   GLU A 180      -3.867  98.267  86.006  1.00  0.00           N  
ATOM   2835  CA  GLU A 180      -4.084  99.086  84.820  1.00  0.00           C  
ATOM   2836  C   GLU A 180      -3.277 100.376  84.888  1.00  0.00           C  
ATOM   2837  O   GLU A 180      -2.681 100.799  83.896  1.00  0.00           O  
ATOM   2838  CB  GLU A 180      -5.572  99.411  84.660  1.00  0.00           C  
ATOM   2839  CG  GLU A 180      -5.897 100.295  83.465  1.00  0.00           C  
ATOM   2840  CD  GLU A 180      -7.372 100.532  83.296  1.00  0.00           C  
ATOM   2841  OE1 GLU A 180      -8.142  99.787  83.851  1.00  0.00           O  
ATOM   2842  OE2 GLU A 180      -7.729 101.464  82.615  1.00  0.00           O  
ATOM   2843  H   GLU A 180      -4.660  97.990  86.566  1.00  0.00           H  
ATOM   2844  HA  GLU A 180      -3.745  98.529  83.947  1.00  0.00           H  
ATOM   2845 1HB  GLU A 180      -6.137  98.485  84.557  1.00  0.00           H  
ATOM   2846 2HB  GLU A 180      -5.932  99.917  85.557  1.00  0.00           H  
ATOM   2847 1HG  GLU A 180      -5.397 101.254  83.588  1.00  0.00           H  
ATOM   2848 2HG  GLU A 180      -5.505  99.825  82.562  1.00  0.00           H  
ATOM   2849  N   GLU A 181      -3.260 100.997  86.062  1.00  0.00           N  
ATOM   2850  CA  GLU A 181      -2.498 102.223  86.269  1.00  0.00           C  
ATOM   2851  C   GLU A 181      -1.018 102.006  85.978  1.00  0.00           C  
ATOM   2852  O   GLU A 181      -0.367 102.853  85.367  1.00  0.00           O  
ATOM   2853  CB  GLU A 181      -2.678 102.726  87.703  1.00  0.00           C  
ATOM   2854  CG  GLU A 181      -4.042 103.335  87.991  1.00  0.00           C  
ATOM   2855  CD  GLU A 181      -4.169 103.852  89.397  1.00  0.00           C  
ATOM   2856  OE1 GLU A 181      -3.278 103.617  90.177  1.00  0.00           O  
ATOM   2857  OE2 GLU A 181      -5.157 104.482  89.689  1.00  0.00           O  
ATOM   2858  H   GLU A 181      -3.791 100.611  86.831  1.00  0.00           H  
ATOM   2859  HA  GLU A 181      -2.864 102.979  85.574  1.00  0.00           H  
ATOM   2860 1HB  GLU A 181      -2.525 101.902  88.400  1.00  0.00           H  
ATOM   2861 2HB  GLU A 181      -1.921 103.481  87.920  1.00  0.00           H  
ATOM   2862 1HG  GLU A 181      -4.216 104.157  87.296  1.00  0.00           H  
ATOM   2863 2HG  GLU A 181      -4.808 102.580  87.816  1.00  0.00           H  
ATOM   2864  N   VAL A 182      -0.494 100.871  86.425  1.00  0.00           N  
ATOM   2865  CA  VAL A 182       0.894 100.511  86.155  1.00  0.00           C  
ATOM   2866  C   VAL A 182       1.150 100.382  84.660  1.00  0.00           C  
ATOM   2867  O   VAL A 182       2.160 100.868  84.150  1.00  0.00           O  
ATOM   2868  CB  VAL A 182       1.246  99.182  86.849  1.00  0.00           C  
ATOM   2869  CG1 VAL A 182       2.619  98.698  86.406  1.00  0.00           C  
ATOM   2870  CG2 VAL A 182       1.197  99.357  88.359  1.00  0.00           C  
ATOM   2871  H   VAL A 182      -1.071 100.239  86.961  1.00  0.00           H  
ATOM   2872  HA  VAL A 182       1.537 101.306  86.535  1.00  0.00           H  
ATOM   2873  HB  VAL A 182       0.525  98.422  86.546  1.00  0.00           H  
ATOM   2874 1HG1 VAL A 182       2.852  97.757  86.906  1.00  0.00           H  
ATOM   2875 2HG1 VAL A 182       2.621  98.545  85.327  1.00  0.00           H  
ATOM   2876 3HG1 VAL A 182       3.370  99.442  86.669  1.00  0.00           H  
ATOM   2877 1HG2 VAL A 182       1.446  98.413  88.843  1.00  0.00           H  
ATOM   2878 2HG2 VAL A 182       1.914 100.120  88.660  1.00  0.00           H  
ATOM   2879 3HG2 VAL A 182       0.194  99.663  88.657  1.00  0.00           H  
ATOM   2880  N   VAL A 183       0.230  99.724  83.961  1.00  0.00           N  
ATOM   2881  CA  VAL A 183       0.333  99.570  82.516  1.00  0.00           C  
ATOM   2882  C   VAL A 183       0.344 100.924  81.816  1.00  0.00           C  
ATOM   2883  O   VAL A 183       1.135 101.153  80.902  1.00  0.00           O  
ATOM   2884  CB  VAL A 183      -0.843  98.730  81.984  1.00  0.00           C  
ATOM   2885  CG1 VAL A 183      -0.841  98.715  80.462  1.00  0.00           C  
ATOM   2886  CG2 VAL A 183      -0.762  97.315  82.537  1.00  0.00           C  
ATOM   2887  H   VAL A 183      -0.561  99.321  84.445  1.00  0.00           H  
ATOM   2888  HA  VAL A 183       1.275  99.073  82.286  1.00  0.00           H  
ATOM   2889  HB  VAL A 183      -1.779  99.191  82.298  1.00  0.00           H  
ATOM   2890 1HG1 VAL A 183      -1.679  98.117  80.103  1.00  0.00           H  
ATOM   2891 2HG1 VAL A 183      -0.936  99.735  80.087  1.00  0.00           H  
ATOM   2892 3HG1 VAL A 183       0.093  98.282  80.104  1.00  0.00           H  
ATOM   2893 1HG2 VAL A 183      -1.598  96.728  82.157  1.00  0.00           H  
ATOM   2894 2HG2 VAL A 183       0.177  96.857  82.227  1.00  0.00           H  
ATOM   2895 3HG2 VAL A 183      -0.808  97.349  83.626  1.00  0.00           H  
ATOM   2896  N   ARG A 184      -0.536 101.817  82.252  1.00  0.00           N  
ATOM   2897  CA  ARG A 184      -0.654 103.135  81.643  1.00  0.00           C  
ATOM   2898  C   ARG A 184       0.581 103.983  81.919  1.00  0.00           C  
ATOM   2899  O   ARG A 184       0.974 104.811  81.098  1.00  0.00           O  
ATOM   2900  CB  ARG A 184      -1.887 103.859  82.167  1.00  0.00           C  
ATOM   2901  CG  ARG A 184      -3.213 103.316  81.652  1.00  0.00           C  
ATOM   2902  CD  ARG A 184      -4.367 104.057  82.222  1.00  0.00           C  
ATOM   2903  NE  ARG A 184      -5.638 103.518  81.763  1.00  0.00           N  
ATOM   2904  CZ  ARG A 184      -6.237 103.856  80.605  1.00  0.00           C  
ATOM   2905  NH1 ARG A 184      -5.669 104.730  79.802  1.00  0.00           N  
ATOM   2906  NH2 ARG A 184      -7.395 103.310  80.275  1.00  0.00           N  
ATOM   2907  H   ARG A 184      -1.140 101.576  83.025  1.00  0.00           H  
ATOM   2908  HA  ARG A 184      -0.736 103.014  80.563  1.00  0.00           H  
ATOM   2909 1HB  ARG A 184      -1.910 103.801  83.253  1.00  0.00           H  
ATOM   2910 2HB  ARG A 184      -1.835 104.913  81.894  1.00  0.00           H  
ATOM   2911 1HG  ARG A 184      -3.248 103.411  80.566  1.00  0.00           H  
ATOM   2912 2HG  ARG A 184      -3.309 102.266  81.929  1.00  0.00           H  
ATOM   2913 1HD  ARG A 184      -4.341 103.988  83.310  1.00  0.00           H  
ATOM   2914 2HD  ARG A 184      -4.311 105.103  81.926  1.00  0.00           H  
ATOM   2915  HE  ARG A 184      -6.104 102.844  82.354  1.00  0.00           H  
ATOM   2916 1HH1 ARG A 184      -4.785 105.148  80.053  1.00  0.00           H  
ATOM   2917 2HH1 ARG A 184      -6.120 104.983  78.934  1.00  0.00           H  
ATOM   2918 1HH2 ARG A 184      -7.830 102.638  80.893  1.00  0.00           H  
ATOM   2919 2HH2 ARG A 184      -7.842 103.563  79.408  1.00  0.00           H  
ATOM   2920  N   GLU A 185       1.192 103.770  83.080  1.00  0.00           N  
ATOM   2921  CA  GLU A 185       2.377 104.522  83.472  1.00  0.00           C  
ATOM   2922  C   GLU A 185       3.585 104.121  82.630  1.00  0.00           C  
ATOM   2923  O   GLU A 185       4.364 104.973  82.204  1.00  0.00           O  
ATOM   2924  CB  GLU A 185       2.680 104.304  84.956  1.00  0.00           C  
ATOM   2925  CG  GLU A 185       3.872 105.094  85.477  1.00  0.00           C  
ATOM   2926  CD  GLU A 185       3.662 106.581  85.409  1.00  0.00           C  
ATOM   2927  OE1 GLU A 185       2.532 107.001  85.337  1.00  0.00           O  
ATOM   2928  OE2 GLU A 185       4.634 107.299  85.429  1.00  0.00           O  
ATOM   2929  H   GLU A 185       0.822 103.069  83.708  1.00  0.00           H  
ATOM   2930  HA  GLU A 185       2.190 105.581  83.297  1.00  0.00           H  
ATOM   2931 1HB  GLU A 185       1.809 104.582  85.550  1.00  0.00           H  
ATOM   2932 2HB  GLU A 185       2.875 103.247  85.136  1.00  0.00           H  
ATOM   2933 1HG  GLU A 185       4.056 104.812  86.514  1.00  0.00           H  
ATOM   2934 2HG  GLU A 185       4.753 104.829  84.895  1.00  0.00           H  
ATOM   2935  N   ARG A 186       3.731 102.822  82.397  1.00  0.00           N  
ATOM   2936  CA  ARG A 186       4.825 102.310  81.579  1.00  0.00           C  
ATOM   2937  C   ARG A 186       4.337 101.226  80.626  1.00  0.00           C  
ATOM   2938  O   ARG A 186       4.585 100.041  80.842  1.00  0.00           O  
ATOM   2939  CB  ARG A 186       5.933 101.748  82.457  1.00  0.00           C  
ATOM   2940  CG  ARG A 186       6.652 102.777  83.316  1.00  0.00           C  
ATOM   2941  CD  ARG A 186       7.437 103.729  82.490  1.00  0.00           C  
ATOM   2942  NE  ARG A 186       8.466 103.055  81.714  1.00  0.00           N  
ATOM   2943  CZ  ARG A 186       9.691 102.740  82.179  1.00  0.00           C  
ATOM   2944  NH1 ARG A 186      10.024 103.044  83.414  1.00  0.00           N  
ATOM   2945  NH2 ARG A 186      10.558 102.126  81.393  1.00  0.00           N  
ATOM   2946  H   ARG A 186       3.069 102.173  82.798  1.00  0.00           H  
ATOM   2947  HA  ARG A 186       5.217 103.129  80.976  1.00  0.00           H  
ATOM   2948 1HB  ARG A 186       5.521 100.992  83.124  1.00  0.00           H  
ATOM   2949 2HB  ARG A 186       6.681 101.260  81.832  1.00  0.00           H  
ATOM   2950 1HG  ARG A 186       5.922 103.344  83.892  1.00  0.00           H  
ATOM   2951 2HG  ARG A 186       7.337 102.268  83.996  1.00  0.00           H  
ATOM   2952 1HD  ARG A 186       6.772 104.245  81.798  1.00  0.00           H  
ATOM   2953 2HD  ARG A 186       7.922 104.459  83.138  1.00  0.00           H  
ATOM   2954  HE  ARG A 186       8.247 102.805  80.759  1.00  0.00           H  
ATOM   2955 1HH1 ARG A 186       9.361 103.514  84.015  1.00  0.00           H  
ATOM   2956 2HH1 ARG A 186      10.942 102.808  83.762  1.00  0.00           H  
ATOM   2957 1HH2 ARG A 186      10.302 101.892  80.444  1.00  0.00           H  
ATOM   2958 2HH2 ARG A 186      11.475 101.890  81.741  1.00  0.00           H  
ATOM   2959  N   PRO A 187       3.644 101.642  79.571  1.00  0.00           N  
ATOM   2960  CA  PRO A 187       3.122 100.707  78.581  1.00  0.00           C  
ATOM   2961  C   PRO A 187       4.244  99.890  77.952  1.00  0.00           C  
ATOM   2962  O   PRO A 187       5.226 100.443  77.457  1.00  0.00           O  
ATOM   2963  CB  PRO A 187       2.452 101.628  77.557  1.00  0.00           C  
ATOM   2964  CG  PRO A 187       2.098 102.847  78.338  1.00  0.00           C  
ATOM   2965  CD  PRO A 187       3.252 103.032  79.287  1.00  0.00           C  
ATOM   2966  HA  PRO A 187       2.449 100.012  79.081  1.00  0.00           H  
ATOM   2967 1HB  PRO A 187       3.145 101.839  76.729  1.00  0.00           H  
ATOM   2968 2HB  PRO A 187       1.572 101.131  77.123  1.00  0.00           H  
ATOM   2969 1HG  PRO A 187       1.964 103.706  77.664  1.00  0.00           H  
ATOM   2970 2HG  PRO A 187       1.140 102.700  78.859  1.00  0.00           H  
ATOM   2971 1HD  PRO A 187       4.055 103.591  78.785  1.00  0.00           H  
ATOM   2972 2HD  PRO A 187       2.908 103.568  80.184  1.00  0.00           H  
ATOM   2973  N   GLY A 188       4.089  98.571  77.971  1.00  0.00           N  
ATOM   2974  CA  GLY A 188       4.992  97.683  77.250  1.00  0.00           C  
ATOM   2975  C   GLY A 188       6.164  97.258  78.126  1.00  0.00           C  
ATOM   2976  O   GLY A 188       7.027  96.491  77.698  1.00  0.00           O  
ATOM   2977  H   GLY A 188       3.326  98.172  78.500  1.00  0.00           H  
ATOM   2978 1HA  GLY A 188       4.445  96.800  76.917  1.00  0.00           H  
ATOM   2979 2HA  GLY A 188       5.365  98.187  76.358  1.00  0.00           H  
ATOM   2980  N   SER A 189       6.188  97.761  79.356  1.00  0.00           N  
ATOM   2981  CA  SER A 189       7.255  97.435  80.297  1.00  0.00           C  
ATOM   2982  C   SER A 189       7.038  96.064  80.921  1.00  0.00           C  
ATOM   2983  O   SER A 189       5.948  95.497  80.835  1.00  0.00           O  
ATOM   2984  CB  SER A 189       7.332  98.488  81.385  1.00  0.00           C  
ATOM   2985  OG  SER A 189       6.201  98.440  82.211  1.00  0.00           O  
ATOM   2986  H   SER A 189       5.450  98.385  79.647  1.00  0.00           H  
ATOM   2987  HA  SER A 189       8.199  97.405  79.753  1.00  0.00           H  
ATOM   2988 1HB  SER A 189       8.229  98.329  81.982  1.00  0.00           H  
ATOM   2989 2HB  SER A 189       7.411  99.475  80.931  1.00  0.00           H  
ATOM   2990  HG  SER A 189       5.535  98.979  81.779  1.00  0.00           H  
ATOM   2991  N   ASN A 190       8.081  95.535  81.551  1.00  0.00           N  
ATOM   2992  CA  ASN A 190       7.980  94.272  82.274  1.00  0.00           C  
ATOM   2993  C   ASN A 190       7.054  94.401  83.477  1.00  0.00           C  
ATOM   2994  O   ASN A 190       6.392  93.437  83.866  1.00  0.00           O  
ATOM   2995  CB  ASN A 190       9.353  93.792  82.706  1.00  0.00           C  
ATOM   2996  CG  ASN A 190      10.155  93.231  81.564  1.00  0.00           C  
ATOM   2997  OD1 ASN A 190       9.900  92.113  81.101  1.00  0.00           O  
ATOM   2998  ND2 ASN A 190      11.119  93.985  81.101  1.00  0.00           N  
ATOM   2999  H   ASN A 190       8.969  96.019  81.527  1.00  0.00           H  
ATOM   3000  HA  ASN A 190       7.554  93.531  81.601  1.00  0.00           H  
ATOM   3001 1HB  ASN A 190       9.906  94.621  83.150  1.00  0.00           H  
ATOM   3002 2HB  ASN A 190       9.246  93.023  83.471  1.00  0.00           H  
ATOM   3003 1HD2 ASN A 190      11.685  93.663  80.342  1.00  0.00           H  
ATOM   3004 2HD2 ASN A 190      11.290  94.882  81.506  1.00  0.00           H  
ATOM   3005  N   LEU A 191       7.010  95.593  84.060  1.00  0.00           N  
ATOM   3006  CA  LEU A 191       6.056  95.893  85.120  1.00  0.00           C  
ATOM   3007  C   LEU A 191       4.623  95.835  84.604  1.00  0.00           C  
ATOM   3008  O   LEU A 191       3.726  95.337  85.285  1.00  0.00           O  
ATOM   3009  CB  LEU A 191       6.339  97.280  85.710  1.00  0.00           C  
ATOM   3010  CG  LEU A 191       7.707  97.451  86.382  1.00  0.00           C  
ATOM   3011  CD1 LEU A 191       7.911  98.914  86.754  1.00  0.00           C  
ATOM   3012  CD2 LEU A 191       7.784  96.558  87.611  1.00  0.00           C  
ATOM   3013  H   LEU A 191       7.655  96.311  83.761  1.00  0.00           H  
ATOM   3014  HA  LEU A 191       6.155  95.137  85.900  1.00  0.00           H  
ATOM   3015 1HB  LEU A 191       6.267  98.018  84.912  1.00  0.00           H  
ATOM   3016 2HB  LEU A 191       5.574  97.505  86.453  1.00  0.00           H  
ATOM   3017  HG  LEU A 191       8.494  97.173  85.681  1.00  0.00           H  
ATOM   3018 1HD1 LEU A 191       8.883  99.035  87.232  1.00  0.00           H  
ATOM   3019 2HD1 LEU A 191       7.871  99.527  85.854  1.00  0.00           H  
ATOM   3020 3HD1 LEU A 191       7.127  99.226  87.443  1.00  0.00           H  
ATOM   3021 1HD2 LEU A 191       8.757  96.679  88.089  1.00  0.00           H  
ATOM   3022 2HD2 LEU A 191       6.998  96.837  88.313  1.00  0.00           H  
ATOM   3023 3HD2 LEU A 191       7.652  95.518  87.314  1.00  0.00           H  
ATOM   3024  N   ALA A 192       4.413  96.352  83.398  1.00  0.00           N  
ATOM   3025  CA  ALA A 192       3.103  96.301  82.760  1.00  0.00           C  
ATOM   3026  C   ALA A 192       2.702  94.866  82.441  1.00  0.00           C  
ATOM   3027  O   ALA A 192       1.530  94.502  82.542  1.00  0.00           O  
ATOM   3028  CB  ALA A 192       3.095  97.148  81.495  1.00  0.00           C  
ATOM   3029  H   ALA A 192       5.182  96.791  82.910  1.00  0.00           H  
ATOM   3030  HA  ALA A 192       2.365  96.705  83.452  1.00  0.00           H  
ATOM   3031 1HB  ALA A 192       2.111  97.099  81.030  1.00  0.00           H  
ATOM   3032 2HB  ALA A 192       3.327  98.181  81.746  1.00  0.00           H  
ATOM   3033 3HB  ALA A 192       3.843  96.765  80.800  1.00  0.00           H  
ATOM   3034  N   LYS A 193       3.680  94.054  82.056  1.00  0.00           N  
ATOM   3035  CA  LYS A 193       3.443  92.639  81.791  1.00  0.00           C  
ATOM   3036  C   LYS A 193       2.955  91.921  83.041  1.00  0.00           C  
ATOM   3037  O   LYS A 193       2.026  91.115  82.982  1.00  0.00           O  
ATOM   3038  CB  LYS A 193       4.714  91.971  81.264  1.00  0.00           C  
ATOM   3039  CG  LYS A 193       5.085  92.361  79.839  1.00  0.00           C  
ATOM   3040  CD  LYS A 193       6.362  91.666  79.390  1.00  0.00           C  
ATOM   3041  CE  LYS A 193       6.789  92.131  78.006  1.00  0.00           C  
ATOM   3042  NZ  LYS A 193       8.074  91.511  77.583  1.00  0.00           N  
ATOM   3043  H   LYS A 193       4.613  94.426  81.944  1.00  0.00           H  
ATOM   3044  HA  LYS A 193       2.664  92.556  81.036  1.00  0.00           H  
ATOM   3045 1HB  LYS A 193       5.554  92.227  81.910  1.00  0.00           H  
ATOM   3046 2HB  LYS A 193       4.595  90.888  81.294  1.00  0.00           H  
ATOM   3047 1HG  LYS A 193       4.274  92.085  79.163  1.00  0.00           H  
ATOM   3048 2HG  LYS A 193       5.229  93.439  79.783  1.00  0.00           H  
ATOM   3049 1HD  LYS A 193       7.161  91.880  80.100  1.00  0.00           H  
ATOM   3050 2HD  LYS A 193       6.200  90.588  79.367  1.00  0.00           H  
ATOM   3051 1HE  LYS A 193       6.019  91.873  77.282  1.00  0.00           H  
ATOM   3052 2HE  LYS A 193       6.907  93.215  78.007  1.00  0.00           H  
ATOM   3053 1HZ  LYS A 193       8.322  91.845  76.663  1.00  0.00           H  
ATOM   3054 2HZ  LYS A 193       8.801  91.760  78.239  1.00  0.00           H  
ATOM   3055 3HZ  LYS A 193       7.972  90.506  77.560  1.00  0.00           H  
ATOM   3056  N   ALA A 194       3.584  92.218  84.174  1.00  0.00           N  
ATOM   3057  CA  ALA A 194       3.147  91.679  85.456  1.00  0.00           C  
ATOM   3058  C   ALA A 194       1.770  92.208  85.835  1.00  0.00           C  
ATOM   3059  O   ALA A 194       0.948  91.484  86.398  1.00  0.00           O  
ATOM   3060  CB  ALA A 194       4.159  92.011  86.543  1.00  0.00           C  
ATOM   3061  H   ALA A 194       4.386  92.830  84.145  1.00  0.00           H  
ATOM   3062  HA  ALA A 194       3.075  90.596  85.370  1.00  0.00           H  
ATOM   3063 1HB  ALA A 194       3.818  91.602  87.494  1.00  0.00           H  
ATOM   3064 2HB  ALA A 194       5.125  91.576  86.286  1.00  0.00           H  
ATOM   3065 3HB  ALA A 194       4.259  93.092  86.628  1.00  0.00           H  
ATOM   3066  N   ALA A 195       1.519  93.475  85.522  1.00  0.00           N  
ATOM   3067  CA  ALA A 195       0.213  94.080  85.754  1.00  0.00           C  
ATOM   3068  C   ALA A 195      -0.878  93.344  84.987  1.00  0.00           C  
ATOM   3069  O   ALA A 195      -1.951  93.072  85.523  1.00  0.00           O  
ATOM   3070  CB  ALA A 195       0.235  95.551  85.363  1.00  0.00           C  
ATOM   3071  H   ALA A 195       2.254  94.035  85.112  1.00  0.00           H  
ATOM   3072  HA  ALA A 195      -0.019  94.003  86.817  1.00  0.00           H  
ATOM   3073 1HB  ALA A 195      -0.747  95.989  85.543  1.00  0.00           H  
ATOM   3074 2HB  ALA A 195       0.980  96.076  85.963  1.00  0.00           H  
ATOM   3075 3HB  ALA A 195       0.486  95.645  84.309  1.00  0.00           H  
ATOM   3076  N   LEU A 196      -0.597  93.023  83.727  1.00  0.00           N  
ATOM   3077  CA  LEU A 196      -1.540  92.288  82.896  1.00  0.00           C  
ATOM   3078  C   LEU A 196      -1.811  90.901  83.462  1.00  0.00           C  
ATOM   3079  O   LEU A 196      -2.943  90.420  83.439  1.00  0.00           O  
ATOM   3080  CB  LEU A 196      -1.001  92.167  81.465  1.00  0.00           C  
ATOM   3081  CG  LEU A 196      -0.945  93.473  80.662  1.00  0.00           C  
ATOM   3082  CD1 LEU A 196      -0.168  93.243  79.372  1.00  0.00           C  
ATOM   3083  CD2 LEU A 196      -2.359  93.952  80.371  1.00  0.00           C  
ATOM   3084  H   LEU A 196       0.294  93.300  83.337  1.00  0.00           H  
ATOM   3085  HA  LEU A 196      -2.486  92.830  82.882  1.00  0.00           H  
ATOM   3086 1HB  LEU A 196       0.009  91.759  81.507  1.00  0.00           H  
ATOM   3087 2HB  LEU A 196      -1.630  91.467  80.914  1.00  0.00           H  
ATOM   3088  HG  LEU A 196      -0.416  94.232  81.239  1.00  0.00           H  
ATOM   3089 1HD1 LEU A 196      -0.127  94.173  78.803  1.00  0.00           H  
ATOM   3090 2HD1 LEU A 196       0.845  92.921  79.610  1.00  0.00           H  
ATOM   3091 3HD1 LEU A 196      -0.665  92.476  78.781  1.00  0.00           H  
ATOM   3092 1HD2 LEU A 196      -2.319  94.881  79.801  1.00  0.00           H  
ATOM   3093 2HD2 LEU A 196      -2.889  93.194  79.793  1.00  0.00           H  
ATOM   3094 3HD2 LEU A 196      -2.885  94.125  81.311  1.00  0.00           H  
ATOM   3095  N   ALA A 197      -0.765  90.263  83.977  1.00  0.00           N  
ATOM   3096  CA  ALA A 197      -0.911  88.997  84.684  1.00  0.00           C  
ATOM   3097  C   ALA A 197      -1.864  89.133  85.865  1.00  0.00           C  
ATOM   3098  O   ALA A 197      -2.772  88.317  86.040  1.00  0.00           O  
ATOM   3099  CB  ALA A 197       0.446  88.493  85.154  1.00  0.00           C  
ATOM   3100  H   ALA A 197       0.157  90.665  83.875  1.00  0.00           H  
ATOM   3101  HA  ALA A 197      -1.337  88.265  83.998  1.00  0.00           H  
ATOM   3102 1HB  ALA A 197       0.320  87.547  85.680  1.00  0.00           H  
ATOM   3103 2HB  ALA A 197       1.098  88.346  84.293  1.00  0.00           H  
ATOM   3104 3HB  ALA A 197       0.893  89.225  85.825  1.00  0.00           H  
ATOM   3105  N   ILE A 198      -1.652  90.165  86.673  1.00  0.00           N  
ATOM   3106  CA  ILE A 198      -2.507  90.423  87.827  1.00  0.00           C  
ATOM   3107  C   ILE A 198      -3.955  90.635  87.403  1.00  0.00           C  
ATOM   3108  O   ILE A 198      -4.877  90.113  88.029  1.00  0.00           O  
ATOM   3109  CB  ILE A 198      -2.016  91.654  88.611  1.00  0.00           C  
ATOM   3110  CG1 ILE A 198      -0.671  91.358  89.281  1.00  0.00           C  
ATOM   3111  CG2 ILE A 198      -3.049  92.073  89.645  1.00  0.00           C  
ATOM   3112  CD1 ILE A 198       0.017  92.585  89.835  1.00  0.00           C  
ATOM   3113  H   ILE A 198      -0.881  90.789  86.484  1.00  0.00           H  
ATOM   3114  HA  ILE A 198      -2.479  89.550  88.480  1.00  0.00           H  
ATOM   3115  HB  ILE A 198      -1.849  92.481  87.922  1.00  0.00           H  
ATOM   3116 1HG1 ILE A 198      -0.820  90.652  90.097  1.00  0.00           H  
ATOM   3117 2HG1 ILE A 198      -0.001  90.888  88.561  1.00  0.00           H  
ATOM   3118 1HG2 ILE A 198      -2.686  92.943  90.190  1.00  0.00           H  
ATOM   3119 2HG2 ILE A 198      -3.984  92.322  89.145  1.00  0.00           H  
ATOM   3120 3HG2 ILE A 198      -3.219  91.253  90.343  1.00  0.00           H  
ATOM   3121 1HD1 ILE A 198       0.963  92.295  90.293  1.00  0.00           H  
ATOM   3122 2HD1 ILE A 198       0.208  93.292  89.027  1.00  0.00           H  
ATOM   3123 3HD1 ILE A 198      -0.620  93.052  90.584  1.00  0.00           H  
ATOM   3124  N   ILE A 199      -4.147  91.405  86.339  1.00  0.00           N  
ATOM   3125  CA  ILE A 199      -5.481  91.653  85.804  1.00  0.00           C  
ATOM   3126  C   ILE A 199      -6.163  90.354  85.399  1.00  0.00           C  
ATOM   3127  O   ILE A 199      -7.348  90.154  85.665  1.00  0.00           O  
ATOM   3128  CB  ILE A 199      -5.420  92.601  84.591  1.00  0.00           C  
ATOM   3129  CG1 ILE A 199      -4.999  94.005  85.033  1.00  0.00           C  
ATOM   3130  CG2 ILE A 199      -6.764  92.643  83.881  1.00  0.00           C  
ATOM   3131  CD1 ILE A 199      -4.610  94.914  83.888  1.00  0.00           C  
ATOM   3132  H   ILE A 199      -3.349  91.829  85.887  1.00  0.00           H  
ATOM   3133  HA  ILE A 199      -6.084  92.117  86.586  1.00  0.00           H  
ATOM   3134  HB  ILE A 199      -4.660  92.249  83.893  1.00  0.00           H  
ATOM   3135 1HG1 ILE A 199      -5.814  94.474  85.581  1.00  0.00           H  
ATOM   3136 2HG1 ILE A 199      -4.148  93.935  85.713  1.00  0.00           H  
ATOM   3137 1HG2 ILE A 199      -6.704  93.318  83.028  1.00  0.00           H  
ATOM   3138 2HG2 ILE A 199      -7.023  91.644  83.536  1.00  0.00           H  
ATOM   3139 3HG2 ILE A 199      -7.528  93.000  84.571  1.00  0.00           H  
ATOM   3140 1HD1 ILE A 199      -4.325  95.890  84.280  1.00  0.00           H  
ATOM   3141 2HD1 ILE A 199      -3.771  94.479  83.347  1.00  0.00           H  
ATOM   3142 3HD1 ILE A 199      -5.458  95.028  83.213  1.00  0.00           H  
ATOM   3143  N   LEU A 200      -5.409  89.472  84.754  1.00  0.00           N  
ATOM   3144  CA  LEU A 200      -5.920  88.161  84.368  1.00  0.00           C  
ATOM   3145  C   LEU A 200      -6.311  87.342  85.591  1.00  0.00           C  
ATOM   3146  O   LEU A 200      -7.353  86.688  85.602  1.00  0.00           O  
ATOM   3147  CB  LEU A 200      -4.869  87.401  83.548  1.00  0.00           C  
ATOM   3148  CG  LEU A 200      -4.596  87.951  82.142  1.00  0.00           C  
ATOM   3149  CD1 LEU A 200      -3.355  87.282  81.565  1.00  0.00           C  
ATOM   3150  CD2 LEU A 200      -5.810  87.706  81.258  1.00  0.00           C  
ATOM   3151  H   LEU A 200      -4.455  89.712  84.526  1.00  0.00           H  
ATOM   3152  HA  LEU A 200      -6.817  88.306  83.765  1.00  0.00           H  
ATOM   3153 1HB  LEU A 200      -3.928  87.413  84.096  1.00  0.00           H  
ATOM   3154 2HB  LEU A 200      -5.192  86.367  83.443  1.00  0.00           H  
ATOM   3155  HG  LEU A 200      -4.400  89.023  82.202  1.00  0.00           H  
ATOM   3156 1HD1 LEU A 200      -3.161  87.673  80.568  1.00  0.00           H  
ATOM   3157 2HD1 LEU A 200      -2.500  87.489  82.209  1.00  0.00           H  
ATOM   3158 3HD1 LEU A 200      -3.516  86.206  81.511  1.00  0.00           H  
ATOM   3159 1HD2 LEU A 200      -5.616  88.098  80.258  1.00  0.00           H  
ATOM   3160 2HD2 LEU A 200      -6.005  86.635  81.196  1.00  0.00           H  
ATOM   3161 3HD2 LEU A 200      -6.678  88.211  81.683  1.00  0.00           H  
ATOM   3162  N   ARG A 201      -5.469  87.379  86.618  1.00  0.00           N  
ATOM   3163  CA  ARG A 201      -5.735  86.654  87.854  1.00  0.00           C  
ATOM   3164  C   ARG A 201      -7.012  87.149  88.520  1.00  0.00           C  
ATOM   3165  O   ARG A 201      -7.843  86.356  88.957  1.00  0.00           O  
ATOM   3166  CB  ARG A 201      -4.571  86.803  88.823  1.00  0.00           C  
ATOM   3167  CG  ARG A 201      -4.740  86.069  90.143  1.00  0.00           C  
ATOM   3168  CD  ARG A 201      -4.767  84.596  89.954  1.00  0.00           C  
ATOM   3169  NE  ARG A 201      -4.868  83.888  91.220  1.00  0.00           N  
ATOM   3170  CZ  ARG A 201      -5.032  82.556  91.341  1.00  0.00           C  
ATOM   3171  NH1 ARG A 201      -5.112  81.804  90.266  1.00  0.00           N  
ATOM   3172  NH2 ARG A 201      -5.113  82.006  92.540  1.00  0.00           N  
ATOM   3173  H   ARG A 201      -4.623  87.924  86.537  1.00  0.00           H  
ATOM   3174  HA  ARG A 201      -5.876  85.600  87.613  1.00  0.00           H  
ATOM   3175 1HB  ARG A 201      -3.659  86.434  88.355  1.00  0.00           H  
ATOM   3176 2HB  ARG A 201      -4.419  87.858  89.049  1.00  0.00           H  
ATOM   3177 1HG  ARG A 201      -3.909  86.314  90.805  1.00  0.00           H  
ATOM   3178 2HG  ARG A 201      -5.678  86.372  90.611  1.00  0.00           H  
ATOM   3179 1HD  ARG A 201      -5.627  84.324  89.342  1.00  0.00           H  
ATOM   3180 2HD  ARG A 201      -3.852  84.277  89.457  1.00  0.00           H  
ATOM   3181  HE  ARG A 201      -4.811  84.434  92.070  1.00  0.00           H  
ATOM   3182 1HH1 ARG A 201      -5.050  82.224  89.349  1.00  0.00           H  
ATOM   3183 2HH1 ARG A 201      -5.235  80.805  90.356  1.00  0.00           H  
ATOM   3184 1HH2 ARG A 201      -5.051  82.585  93.366  1.00  0.00           H  
ATOM   3185 2HH2 ARG A 201      -5.235  81.009  92.630  1.00  0.00           H  
ATOM   3186  N   ALA A 202      -7.160  88.468  88.595  1.00  0.00           N  
ATOM   3187  CA  ALA A 202      -8.342  89.073  89.194  1.00  0.00           C  
ATOM   3188  C   ALA A 202      -9.586  88.790  88.361  1.00  0.00           C  
ATOM   3189  O   ALA A 202     -10.639  88.443  88.898  1.00  0.00           O  
ATOM   3190  CB  ALA A 202      -8.145  90.574  89.357  1.00  0.00           C  
ATOM   3191  H   ALA A 202      -6.433  89.067  88.229  1.00  0.00           H  
ATOM   3192  HA  ALA A 202      -8.497  88.630  90.179  1.00  0.00           H  
ATOM   3193 1HB  ALA A 202      -9.037  91.010  89.805  1.00  0.00           H  
ATOM   3194 2HB  ALA A 202      -7.286  90.760  90.002  1.00  0.00           H  
ATOM   3195 3HB  ALA A 202      -7.971  91.026  88.383  1.00  0.00           H  
ATOM   3196  N   ALA A 203      -9.461  88.941  87.047  1.00  0.00           N  
ATOM   3197  CA  ALA A 203     -10.572  88.693  86.137  1.00  0.00           C  
ATOM   3198  C   ALA A 203     -11.008  87.236  86.185  1.00  0.00           C  
ATOM   3199  O   ALA A 203     -12.201  86.931  86.126  1.00  0.00           O  
ATOM   3200  CB  ALA A 203     -10.189  89.085  84.716  1.00  0.00           C  
ATOM   3201  H   ALA A 203      -8.571  89.235  86.669  1.00  0.00           H  
ATOM   3202  HA  ALA A 203     -11.419  89.301  86.453  1.00  0.00           H  
ATOM   3203 1HB  ALA A 203     -11.029  88.894  84.049  1.00  0.00           H  
ATOM   3204 2HB  ALA A 203      -9.934  90.144  84.687  1.00  0.00           H  
ATOM   3205 3HB  ALA A 203      -9.331  88.496  84.397  1.00  0.00           H  
ATOM   3206  N   GLU A 204     -10.036  86.334  86.287  1.00  0.00           N  
ATOM   3207  CA  GLU A 204     -10.323  84.911  86.411  1.00  0.00           C  
ATOM   3208  C   GLU A 204     -11.173  84.623  87.642  1.00  0.00           C  
ATOM   3209  O   GLU A 204     -12.148  83.877  87.573  1.00  0.00           O  
ATOM   3210  CB  GLU A 204      -9.021  84.109  86.479  1.00  0.00           C  
ATOM   3211  CG  GLU A 204      -9.215  82.602  86.562  1.00  0.00           C  
ATOM   3212  CD  GLU A 204      -7.915  81.846  86.587  1.00  0.00           C  
ATOM   3213  OE1 GLU A 204      -6.885  82.471  86.519  1.00  0.00           O  
ATOM   3214  OE2 GLU A 204      -7.954  80.641  86.674  1.00  0.00           O  
ATOM   3215  H   GLU A 204      -9.075  86.645  86.283  1.00  0.00           H  
ATOM   3216  HA  GLU A 204     -10.890  84.594  85.537  1.00  0.00           H  
ATOM   3217 1HB  GLU A 204      -8.417  84.321  85.597  1.00  0.00           H  
ATOM   3218 2HB  GLU A 204      -8.447  84.422  87.352  1.00  0.00           H  
ATOM   3219 1HG  GLU A 204      -9.775  82.367  87.467  1.00  0.00           H  
ATOM   3220 2HG  GLU A 204      -9.804  82.274  85.707  1.00  0.00           H  
ATOM   3221  N   GLU A 205     -10.795  85.219  88.768  1.00  0.00           N  
ATOM   3222  CA  GLU A 205     -11.535  85.045  90.012  1.00  0.00           C  
ATOM   3223  C   GLU A 205     -12.918  85.674  89.926  1.00  0.00           C  
ATOM   3224  O   GLU A 205     -13.882  85.158  90.490  1.00  0.00           O  
ATOM   3225  CB  GLU A 205     -10.761  85.653  91.184  1.00  0.00           C  
ATOM   3226  CG  GLU A 205      -9.490  84.902  91.556  1.00  0.00           C  
ATOM   3227  CD  GLU A 205      -9.754  83.484  91.983  1.00  0.00           C  
ATOM   3228  OE1 GLU A 205     -10.621  83.282  92.800  1.00  0.00           O  
ATOM   3229  OE2 GLU A 205      -9.088  82.603  91.493  1.00  0.00           O  
ATOM   3230  H   GLU A 205      -9.977  85.810  88.761  1.00  0.00           H  
ATOM   3231  HA  GLU A 205     -11.670  83.975  90.187  1.00  0.00           H  
ATOM   3232 1HB  GLU A 205     -10.482  86.681  90.942  1.00  0.00           H  
ATOM   3233 2HB  GLU A 205     -11.400  85.687  92.066  1.00  0.00           H  
ATOM   3234 1HG  GLU A 205      -8.821  84.891  90.697  1.00  0.00           H  
ATOM   3235 2HG  GLU A 205      -8.991  85.433  92.365  1.00  0.00           H  
ATOM   3236  N   LEU A 206     -13.009  86.795  89.218  1.00  0.00           N  
ATOM   3237  CA  LEU A 206     -14.294  87.431  88.953  1.00  0.00           C  
ATOM   3238  C   LEU A 206     -15.183  86.541  88.092  1.00  0.00           C  
ATOM   3239  O   LEU A 206     -16.401  86.514  88.265  1.00  0.00           O  
ATOM   3240  CB  LEU A 206     -14.083  88.781  88.256  1.00  0.00           C  
ATOM   3241  CG  LEU A 206     -13.513  89.901  89.135  1.00  0.00           C  
ATOM   3242  CD1 LEU A 206     -13.034  91.046  88.253  1.00  0.00           C  
ATOM   3243  CD2 LEU A 206     -14.579  90.373  90.112  1.00  0.00           C  
ATOM   3244  H   LEU A 206     -12.166  87.216  88.853  1.00  0.00           H  
ATOM   3245  HA  LEU A 206     -14.806  87.587  89.902  1.00  0.00           H  
ATOM   3246 1HB  LEU A 206     -13.401  88.637  87.420  1.00  0.00           H  
ATOM   3247 2HB  LEU A 206     -15.040  89.123  87.863  1.00  0.00           H  
ATOM   3248  HG  LEU A 206     -12.652  89.526  89.690  1.00  0.00           H  
ATOM   3249 1HD1 LEU A 206     -12.629  91.842  88.877  1.00  0.00           H  
ATOM   3250 2HD1 LEU A 206     -12.258  90.685  87.577  1.00  0.00           H  
ATOM   3251 3HD1 LEU A 206     -13.871  91.432  87.672  1.00  0.00           H  
ATOM   3252 1HD2 LEU A 206     -14.174  91.169  90.738  1.00  0.00           H  
ATOM   3253 2HD2 LEU A 206     -15.439  90.750  89.558  1.00  0.00           H  
ATOM   3254 3HD2 LEU A 206     -14.890  89.539  90.742  1.00  0.00           H  
ATOM   3255  N   ALA A 207     -14.565  85.818  87.166  1.00  0.00           N  
ATOM   3256  CA  ALA A 207     -15.282  84.851  86.344  1.00  0.00           C  
ATOM   3257  C   ALA A 207     -15.777  83.678  87.181  1.00  0.00           C  
ATOM   3258  O   ALA A 207     -16.852  83.134  86.930  1.00  0.00           O  
ATOM   3259  CB  ALA A 207     -14.396  84.357  85.209  1.00  0.00           C  
ATOM   3260  H   ALA A 207     -13.571  85.941  87.026  1.00  0.00           H  
ATOM   3261  HA  ALA A 207     -16.157  85.343  85.915  1.00  0.00           H  
ATOM   3262 1HB  ALA A 207     -14.948  83.634  84.606  1.00  0.00           H  
ATOM   3263 2HB  ALA A 207     -14.099  85.200  84.586  1.00  0.00           H  
ATOM   3264 3HB  ALA A 207     -13.509  83.881  85.623  1.00  0.00           H  
ATOM   3265  N   LYS A 208     -14.983  83.291  88.173  1.00  0.00           N  
ATOM   3266  CA  LYS A 208     -15.370  82.225  89.091  1.00  0.00           C  
ATOM   3267  C   LYS A 208     -16.590  82.623  89.912  1.00  0.00           C  
ATOM   3268  O   LYS A 208     -17.466  81.800  90.180  1.00  0.00           O  
ATOM   3269  CB  LYS A 208     -14.206  81.867  90.018  1.00  0.00           C  
ATOM   3270  CG  LYS A 208     -13.068  81.119  89.336  1.00  0.00           C  
ATOM   3271  CD  LYS A 208     -11.943  80.816  90.315  1.00  0.00           C  
ATOM   3272  CE  LYS A 208     -10.775  80.128  89.622  1.00  0.00           C  
ATOM   3273  NZ  LYS A 208      -9.633  79.903  90.548  1.00  0.00           N  
ATOM   3274  H   LYS A 208     -14.089  83.744  88.295  1.00  0.00           H  
ATOM   3275  HA  LYS A 208     -15.636  81.344  88.507  1.00  0.00           H  
ATOM   3276 1HB  LYS A 208     -13.794  82.777  90.453  1.00  0.00           H  
ATOM   3277 2HB  LYS A 208     -14.571  81.248  90.837  1.00  0.00           H  
ATOM   3278 1HG  LYS A 208     -13.443  80.179  88.927  1.00  0.00           H  
ATOM   3279 2HG  LYS A 208     -12.674  81.721  88.518  1.00  0.00           H  
ATOM   3280 1HD  LYS A 208     -11.591  81.745  90.764  1.00  0.00           H  
ATOM   3281 2HD  LYS A 208     -12.314  80.168  91.108  1.00  0.00           H  
ATOM   3282 1HE  LYS A 208     -11.102  79.166  89.229  1.00  0.00           H  
ATOM   3283 2HE  LYS A 208     -10.435  80.741  88.787  1.00  0.00           H  
ATOM   3284 1HZ  LYS A 208      -8.880  79.447  90.051  1.00  0.00           H  
ATOM   3285 2HZ  LYS A 208      -9.308  80.793  90.905  1.00  0.00           H  
ATOM   3286 3HZ  LYS A 208      -9.930  79.321  91.316  1.00  0.00           H  
ATOM   3287  N   LEU A 209     -16.643  83.890  90.308  1.00  0.00           N  
ATOM   3288  CA  LEU A 209     -17.755  84.400  91.101  1.00  0.00           C  
ATOM   3289  C   LEU A 209     -19.071  84.281  90.344  1.00  0.00           C  
ATOM   3290  O   LEU A 209     -19.141  84.579  89.151  1.00  0.00           O  
ATOM   3291  CB  LEU A 209     -17.507  85.865  91.481  1.00  0.00           C  
ATOM   3292  CG  LEU A 209     -16.341  86.114  92.446  1.00  0.00           C  
ATOM   3293  CD1 LEU A 209     -16.133  87.613  92.616  1.00  0.00           C  
ATOM   3294  CD2 LEU A 209     -16.635  85.448  93.781  1.00  0.00           C  
ATOM   3295  H   LEU A 209     -15.892  84.518  90.055  1.00  0.00           H  
ATOM   3296  HA  LEU A 209     -17.840  83.797  92.006  1.00  0.00           H  
ATOM   3297 1HB  LEU A 209     -17.311  86.431  90.572  1.00  0.00           H  
ATOM   3298 2HB  LEU A 209     -18.411  86.262  91.944  1.00  0.00           H  
ATOM   3299  HG  LEU A 209     -15.425  85.697  92.026  1.00  0.00           H  
ATOM   3300 1HD1 LEU A 209     -15.305  87.790  93.302  1.00  0.00           H  
ATOM   3301 2HD1 LEU A 209     -15.905  88.061  91.649  1.00  0.00           H  
ATOM   3302 3HD1 LEU A 209     -17.040  88.062  93.020  1.00  0.00           H  
ATOM   3303 1HD2 LEU A 209     -15.806  85.624  94.467  1.00  0.00           H  
ATOM   3304 2HD2 LEU A 209     -17.550  85.865  94.203  1.00  0.00           H  
ATOM   3305 3HD2 LEU A 209     -16.761  84.375  93.632  1.00  0.00           H  
ATOM   3306  N   PRO A 210     -20.113  83.841  91.041  1.00  0.00           N  
ATOM   3307  CA  PRO A 210     -21.426  83.668  90.431  1.00  0.00           C  
ATOM   3308  C   PRO A 210     -22.126  85.006  90.244  1.00  0.00           C  
ATOM   3309  O   PRO A 210     -23.123  85.102  89.527  1.00  0.00           O  
ATOM   3310  CB  PRO A 210     -22.161  82.782  91.443  1.00  0.00           C  
ATOM   3311  CG  PRO A 210     -21.567  83.157  92.757  1.00  0.00           C  
ATOM   3312  CD  PRO A 210     -20.109  83.383  92.457  1.00  0.00           C  
ATOM   3313  HA  PRO A 210     -21.294  83.222  89.445  1.00  0.00           H  
ATOM   3314 1HB  PRO A 210     -23.243  82.976  91.394  1.00  0.00           H  
ATOM   3315 2HB  PRO A 210     -22.012  81.722  91.194  1.00  0.00           H  
ATOM   3316 1HG  PRO A 210     -22.060  84.055  93.156  1.00  0.00           H  
ATOM   3317 2HG  PRO A 210     -21.729  82.354  93.490  1.00  0.00           H  
ATOM   3318 1HD  PRO A 210     -19.712  84.158  93.129  1.00  0.00           H  
ATOM   3319 2HD  PRO A 210     -19.558  82.441  92.586  1.00  0.00           H  
ATOM   3320  N   ASP A 211     -21.602  86.041  90.891  1.00  0.00           N  
ATOM   3321  CA  ASP A 211     -22.196  87.371  90.823  1.00  0.00           C  
ATOM   3322  C   ASP A 211     -22.235  87.885  89.390  1.00  0.00           C  
ATOM   3323  O   ASP A 211     -21.203  87.975  88.726  1.00  0.00           O  
ATOM   3324  CB  ASP A 211     -21.418  88.352  91.704  1.00  0.00           C  
ATOM   3325  CG  ASP A 211     -22.065  89.728  91.770  1.00  0.00           C  
ATOM   3326  OD1 ASP A 211     -22.840  89.955  92.671  1.00  0.00           O  
ATOM   3327  OD2 ASP A 211     -21.778  90.538  90.923  1.00  0.00           O  
ATOM   3328  H   ASP A 211     -20.767  85.901  91.445  1.00  0.00           H  
ATOM   3329  HA  ASP A 211     -23.224  87.307  91.180  1.00  0.00           H  
ATOM   3330 1HB  ASP A 211     -21.343  87.951  92.715  1.00  0.00           H  
ATOM   3331 2HB  ASP A 211     -20.405  88.460  91.318  1.00  0.00           H  
ATOM   3332  N   PRO A 212     -23.431  88.222  88.921  1.00  0.00           N  
ATOM   3333  CA  PRO A 212     -23.618  88.651  87.540  1.00  0.00           C  
ATOM   3334  C   PRO A 212     -22.694  89.811  87.196  1.00  0.00           C  
ATOM   3335  O   PRO A 212     -22.112  89.852  86.111  1.00  0.00           O  
ATOM   3336  CB  PRO A 212     -25.090  89.073  87.506  1.00  0.00           C  
ATOM   3337  CG  PRO A 212     -25.748  88.188  88.510  1.00  0.00           C  
ATOM   3338  CD  PRO A 212     -24.743  88.077  89.626  1.00  0.00           C  
ATOM   3339  HA  PRO A 212     -23.365  87.820  86.883  1.00  0.00           H  
ATOM   3340 1HB  PRO A 212     -25.182  90.141  87.755  1.00  0.00           H  
ATOM   3341 2HB  PRO A 212     -25.496  88.943  86.491  1.00  0.00           H  
ATOM   3342 1HG  PRO A 212     -26.701  88.628  88.839  1.00  0.00           H  
ATOM   3343 2HG  PRO A 212     -25.987  87.214  88.057  1.00  0.00           H  
ATOM   3344 1HD  PRO A 212     -24.900  88.897  90.343  1.00  0.00           H  
ATOM   3345 2HD  PRO A 212     -24.853  87.101  90.122  1.00  0.00           H  
ATOM   3346  N   GLU A 213     -22.564  90.754  88.122  1.00  0.00           N  
ATOM   3347  CA  GLU A 213     -21.804  91.974  87.873  1.00  0.00           C  
ATOM   3348  C   GLU A 213     -20.307  91.701  87.875  1.00  0.00           C  
ATOM   3349  O   GLU A 213     -19.556  92.295  87.101  1.00  0.00           O  
ATOM   3350  CB  GLU A 213     -22.140  93.037  88.922  1.00  0.00           C  
ATOM   3351  CG  GLU A 213     -23.560  93.577  88.839  1.00  0.00           C  
ATOM   3352  CD  GLU A 213     -23.844  94.280  87.542  1.00  0.00           C  
ATOM   3353  OE1 GLU A 213     -23.230  95.288  87.287  1.00  0.00           O  
ATOM   3354  OE2 GLU A 213     -24.677  93.809  86.804  1.00  0.00           O  
ATOM   3355  H   GLU A 213     -23.001  90.623  89.022  1.00  0.00           H  
ATOM   3356  HA  GLU A 213     -22.070  92.352  86.886  1.00  0.00           H  
ATOM   3357 1HB  GLU A 213     -21.997  92.621  89.919  1.00  0.00           H  
ATOM   3358 2HB  GLU A 213     -21.455  93.879  88.818  1.00  0.00           H  
ATOM   3359 1HG  GLU A 213     -24.259  92.747  88.950  1.00  0.00           H  
ATOM   3360 2HG  GLU A 213     -23.724  94.267  89.665  1.00  0.00           H  
ATOM   3361  N   ALA A 214     -19.876  90.797  88.750  1.00  0.00           N  
ATOM   3362  CA  ALA A 214     -18.495  90.329  88.750  1.00  0.00           C  
ATOM   3363  C   ALA A 214     -18.136  89.675  87.422  1.00  0.00           C  
ATOM   3364  O   ALA A 214     -17.037  89.868  86.903  1.00  0.00           O  
ATOM   3365  CB  ALA A 214     -18.266  89.357  89.898  1.00  0.00           C  
ATOM   3366  H   ALA A 214     -20.522  90.425  89.432  1.00  0.00           H  
ATOM   3367  HA  ALA A 214     -17.838  91.189  88.882  1.00  0.00           H  
ATOM   3368 1HB  ALA A 214     -17.230  89.015  89.884  1.00  0.00           H  
ATOM   3369 2HB  ALA A 214     -18.471  89.857  90.844  1.00  0.00           H  
ATOM   3370 3HB  ALA A 214     -18.931  88.501  89.788  1.00  0.00           H  
ATOM   3371  N   LEU A 215     -19.067  88.899  86.879  1.00  0.00           N  
ATOM   3372  CA  LEU A 215     -18.869  88.253  85.586  1.00  0.00           C  
ATOM   3373  C   LEU A 215     -18.707  89.281  84.476  1.00  0.00           C  
ATOM   3374  O   LEU A 215     -17.888  89.110  83.572  1.00  0.00           O  
ATOM   3375  CB  LEU A 215     -20.050  87.329  85.267  1.00  0.00           C  
ATOM   3376  CG  LEU A 215     -20.250  86.149  86.225  1.00  0.00           C  
ATOM   3377  CD1 LEU A 215     -21.554  85.439  85.892  1.00  0.00           C  
ATOM   3378  CD2 LEU A 215     -19.066  85.199  86.115  1.00  0.00           C  
ATOM   3379  H   LEU A 215     -19.935  88.755  87.372  1.00  0.00           H  
ATOM   3380  HA  LEU A 215     -17.950  87.667  85.630  1.00  0.00           H  
ATOM   3381 1HB  LEU A 215     -20.965  87.921  85.274  1.00  0.00           H  
ATOM   3382 2HB  LEU A 215     -19.913  86.923  84.265  1.00  0.00           H  
ATOM   3383  HG  LEU A 215     -20.324  86.519  87.248  1.00  0.00           H  
ATOM   3384 1HD1 LEU A 215     -21.696  84.599  86.574  1.00  0.00           H  
ATOM   3385 2HD1 LEU A 215     -22.386  86.135  85.998  1.00  0.00           H  
ATOM   3386 3HD1 LEU A 215     -21.516  85.071  84.867  1.00  0.00           H  
ATOM   3387 1HD2 LEU A 215     -19.207  84.361  86.797  1.00  0.00           H  
ATOM   3388 2HD2 LEU A 215     -18.991  84.828  85.093  1.00  0.00           H  
ATOM   3389 3HD2 LEU A 215     -18.149  85.730  86.376  1.00  0.00           H  
ATOM   3390  N   LYS A 216     -19.493  90.351  84.547  1.00  0.00           N  
ATOM   3391  CA  LYS A 216     -19.370  91.456  83.603  1.00  0.00           C  
ATOM   3392  C   LYS A 216     -17.997  92.111  83.695  1.00  0.00           C  
ATOM   3393  O   LYS A 216     -17.372  92.407  82.678  1.00  0.00           O  
ATOM   3394  CB  LYS A 216     -20.467  92.494  83.848  1.00  0.00           C  
ATOM   3395  CG  LYS A 216     -21.880  91.991  83.586  1.00  0.00           C  
ATOM   3396  CD  LYS A 216     -22.915  93.063  83.893  1.00  0.00           C  
ATOM   3397  CE  LYS A 216     -24.328  92.550  83.665  1.00  0.00           C  
ATOM   3398  NZ  LYS A 216     -25.353  93.572  84.010  1.00  0.00           N  
ATOM   3399  H   LYS A 216     -20.191  90.401  85.275  1.00  0.00           H  
ATOM   3400  HA  LYS A 216     -19.480  91.062  82.592  1.00  0.00           H  
ATOM   3401 1HB  LYS A 216     -20.419  92.834  84.883  1.00  0.00           H  
ATOM   3402 2HB  LYS A 216     -20.297  93.361  83.210  1.00  0.00           H  
ATOM   3403 1HG  LYS A 216     -21.973  91.697  82.540  1.00  0.00           H  
ATOM   3404 2HG  LYS A 216     -22.077  91.118  84.209  1.00  0.00           H  
ATOM   3405 1HD  LYS A 216     -22.814  93.377  84.934  1.00  0.00           H  
ATOM   3406 2HD  LYS A 216     -22.744  93.927  83.252  1.00  0.00           H  
ATOM   3407 1HE  LYS A 216     -24.450  92.269  82.620  1.00  0.00           H  
ATOM   3408 2HE  LYS A 216     -24.498  91.664  84.277  1.00  0.00           H  
ATOM   3409 1HZ  LYS A 216     -26.276  93.193  83.846  1.00  0.00           H  
ATOM   3410 2HZ  LYS A 216     -25.263  93.825  84.984  1.00  0.00           H  
ATOM   3411 3HZ  LYS A 216     -25.220  94.391  83.435  1.00  0.00           H  
ATOM   3412  N   GLU A 217     -17.535  92.333  84.920  1.00  0.00           N  
ATOM   3413  CA  GLU A 217     -16.247  92.977  85.149  1.00  0.00           C  
ATOM   3414  C   GLU A 217     -15.097  92.073  84.726  1.00  0.00           C  
ATOM   3415  O   GLU A 217     -14.053  92.548  84.277  1.00  0.00           O  
ATOM   3416  CB  GLU A 217     -16.093  93.356  86.624  1.00  0.00           C  
ATOM   3417  CG  GLU A 217     -17.135  94.343  87.130  1.00  0.00           C  
ATOM   3418  CD  GLU A 217     -16.804  94.899  88.488  1.00  0.00           C  
ATOM   3419  OE1 GLU A 217     -16.056  95.844  88.555  1.00  0.00           O  
ATOM   3420  OE2 GLU A 217     -17.300  94.376  89.458  1.00  0.00           O  
ATOM   3421  H   GLU A 217     -18.090  92.049  85.717  1.00  0.00           H  
ATOM   3422  HA  GLU A 217     -16.198  93.881  84.538  1.00  0.00           H  
ATOM   3423 1HB  GLU A 217     -16.155  92.459  87.239  1.00  0.00           H  
ATOM   3424 2HB  GLU A 217     -15.109  93.797  86.785  1.00  0.00           H  
ATOM   3425 1HG  GLU A 217     -17.214  95.169  86.422  1.00  0.00           H  
ATOM   3426 2HG  GLU A 217     -18.102  93.845  87.173  1.00  0.00           H  
ATOM   3427  N   ALA A 218     -15.293  90.766  84.872  1.00  0.00           N  
ATOM   3428  CA  ALA A 218     -14.317  89.788  84.409  1.00  0.00           C  
ATOM   3429  C   ALA A 218     -14.053  89.937  82.916  1.00  0.00           C  
ATOM   3430  O   ALA A 218     -12.905  89.922  82.473  1.00  0.00           O  
ATOM   3431  CB  ALA A 218     -14.791  88.376  84.721  1.00  0.00           C  
ATOM   3432  H   ALA A 218     -16.140  90.443  85.315  1.00  0.00           H  
ATOM   3433  HA  ALA A 218     -13.374  89.965  84.929  1.00  0.00           H  
ATOM   3434 1HB  ALA A 218     -14.051  87.656  84.369  1.00  0.00           H  
ATOM   3435 2HB  ALA A 218     -14.918  88.264  85.798  1.00  0.00           H  
ATOM   3436 3HB  ALA A 218     -15.742  88.192  84.224  1.00  0.00           H  
ATOM   3437  N   VAL A 219     -15.125  90.083  82.144  1.00  0.00           N  
ATOM   3438  CA  VAL A 219     -15.010  90.284  80.703  1.00  0.00           C  
ATOM   3439  C   VAL A 219     -14.325  91.605  80.385  1.00  0.00           C  
ATOM   3440  O   VAL A 219     -13.467  91.674  79.502  1.00  0.00           O  
ATOM   3441  CB  VAL A 219     -16.403  90.260  80.048  1.00  0.00           C  
ATOM   3442  CG1 VAL A 219     -16.308  90.653  78.581  1.00  0.00           C  
ATOM   3443  CG2 VAL A 219     -17.023  88.878  80.197  1.00  0.00           C  
ATOM   3444  H   VAL A 219     -16.043  90.053  82.565  1.00  0.00           H  
ATOM   3445  HA  VAL A 219     -14.394  89.484  80.290  1.00  0.00           H  
ATOM   3446  HB  VAL A 219     -17.038  90.999  80.537  1.00  0.00           H  
ATOM   3447 1HG1 VAL A 219     -17.301  90.631  78.133  1.00  0.00           H  
ATOM   3448 2HG1 VAL A 219     -15.896  91.658  78.499  1.00  0.00           H  
ATOM   3449 3HG1 VAL A 219     -15.660  89.950  78.057  1.00  0.00           H  
ATOM   3450 1HG2 VAL A 219     -18.008  88.870  79.731  1.00  0.00           H  
ATOM   3451 2HG2 VAL A 219     -16.385  88.139  79.712  1.00  0.00           H  
ATOM   3452 3HG2 VAL A 219     -17.120  88.636  81.256  1.00  0.00           H  
ATOM   3453  N   LYS A 220     -14.705  92.653  81.106  1.00  0.00           N  
ATOM   3454  CA  LYS A 220     -14.133  93.977  80.896  1.00  0.00           C  
ATOM   3455  C   LYS A 220     -12.626  93.966  81.108  1.00  0.00           C  
ATOM   3456  O   LYS A 220     -11.865  94.426  80.256  1.00  0.00           O  
ATOM   3457  CB  LYS A 220     -14.788  94.998  81.828  1.00  0.00           C  
ATOM   3458  CG  LYS A 220     -16.237  95.320  81.489  1.00  0.00           C  
ATOM   3459  CD  LYS A 220     -16.827  96.315  82.478  1.00  0.00           C  
ATOM   3460  CE  LYS A 220     -18.333  96.446  82.302  1.00  0.00           C  
ATOM   3461  NZ  LYS A 220     -18.934  97.360  83.310  1.00  0.00           N  
ATOM   3462  H   LYS A 220     -15.412  92.528  81.820  1.00  0.00           H  
ATOM   3463  HA  LYS A 220     -14.318  94.275  79.863  1.00  0.00           H  
ATOM   3464 1HB  LYS A 220     -14.757  94.628  82.853  1.00  0.00           H  
ATOM   3465 2HB  LYS A 220     -14.223  95.931  81.801  1.00  0.00           H  
ATOM   3466 1HG  LYS A 220     -16.292  95.743  80.486  1.00  0.00           H  
ATOM   3467 2HG  LYS A 220     -16.828  94.406  81.512  1.00  0.00           H  
ATOM   3468 1HD  LYS A 220     -16.617  95.985  83.497  1.00  0.00           H  
ATOM   3469 2HD  LYS A 220     -16.368  97.291  82.331  1.00  0.00           H  
ATOM   3470 1HE  LYS A 220     -18.549  96.830  81.305  1.00  0.00           H  
ATOM   3471 2HE  LYS A 220     -18.798  95.464  82.397  1.00  0.00           H  
ATOM   3472 1HZ  LYS A 220     -19.932  97.420  83.158  1.00  0.00           H  
ATOM   3473 2HZ  LYS A 220     -18.755  97.003  84.238  1.00  0.00           H  
ATOM   3474 3HZ  LYS A 220     -18.525  98.279  83.218  1.00  0.00           H  
ATOM   3475  N   ALA A 221     -12.198  93.439  82.250  1.00  0.00           N  
ATOM   3476  CA  ALA A 221     -10.782  93.409  82.598  1.00  0.00           C  
ATOM   3477  C   ALA A 221      -9.989  92.568  81.606  1.00  0.00           C  
ATOM   3478  O   ALA A 221      -8.897  92.951  81.186  1.00  0.00           O  
ATOM   3479  CB  ALA A 221     -10.595  92.878  84.012  1.00  0.00           C  
ATOM   3480  H   ALA A 221     -12.871  93.048  82.894  1.00  0.00           H  
ATOM   3481  HA  ALA A 221     -10.395  94.428  82.553  1.00  0.00           H  
ATOM   3482 1HB  ALA A 221      -9.534  92.864  84.257  1.00  0.00           H  
ATOM   3483 2HB  ALA A 221     -11.121  93.525  84.715  1.00  0.00           H  
ATOM   3484 3HB  ALA A 221     -10.997  91.869  84.077  1.00  0.00           H  
ATOM   3485  N   ALA A 222     -10.543  91.419  81.238  1.00  0.00           N  
ATOM   3486  CA  ALA A 222      -9.914  90.546  80.253  1.00  0.00           C  
ATOM   3487  C   ALA A 222      -9.790  91.239  78.902  1.00  0.00           C  
ATOM   3488  O   ALA A 222      -8.751  91.158  78.246  1.00  0.00           O  
ATOM   3489  CB  ALA A 222     -10.702  89.251  80.110  1.00  0.00           C  
ATOM   3490  H   ALA A 222     -11.423  91.142  81.650  1.00  0.00           H  
ATOM   3491  HA  ALA A 222      -8.907  90.306  80.595  1.00  0.00           H  
ATOM   3492 1HB  ALA A 222     -10.219  88.611  79.371  1.00  0.00           H  
ATOM   3493 2HB  ALA A 222     -10.731  88.737  81.071  1.00  0.00           H  
ATOM   3494 3HB  ALA A 222     -11.718  89.477  79.788  1.00  0.00           H  
ATOM   3495  N   GLU A 223     -10.853  91.919  78.491  1.00  0.00           N  
ATOM   3496  CA  GLU A 223     -10.850  92.667  77.240  1.00  0.00           C  
ATOM   3497  C   GLU A 223      -9.717  93.686  77.212  1.00  0.00           C  
ATOM   3498  O   GLU A 223      -9.049  93.856  76.192  1.00  0.00           O  
ATOM   3499  CB  GLU A 223     -12.192  93.374  77.037  1.00  0.00           C  
ATOM   3500  CG  GLU A 223     -12.289  94.181  75.750  1.00  0.00           C  
ATOM   3501  CD  GLU A 223     -13.653  94.774  75.533  1.00  0.00           C  
ATOM   3502  OE1 GLU A 223     -14.602  94.241  76.058  1.00  0.00           O  
ATOM   3503  OE2 GLU A 223     -13.748  95.759  74.842  1.00  0.00           O  
ATOM   3504  H   GLU A 223     -11.689  91.920  79.061  1.00  0.00           H  
ATOM   3505  HA  GLU A 223     -10.685  91.968  76.420  1.00  0.00           H  
ATOM   3506 1HB  GLU A 223     -12.994  92.637  77.031  1.00  0.00           H  
ATOM   3507 2HB  GLU A 223     -12.375  94.052  77.871  1.00  0.00           H  
ATOM   3508 1HG  GLU A 223     -11.557  94.987  75.782  1.00  0.00           H  
ATOM   3509 2HG  GLU A 223     -12.041  93.535  74.909  1.00  0.00           H  
ATOM   3510  N   LYS A 224      -9.508  94.362  78.336  1.00  0.00           N  
ATOM   3511  CA  LYS A 224      -8.438  95.345  78.450  1.00  0.00           C  
ATOM   3512  C   LYS A 224      -7.081  94.719  78.154  1.00  0.00           C  
ATOM   3513  O   LYS A 224      -6.250  95.311  77.468  1.00  0.00           O  
ATOM   3514  CB  LYS A 224      -8.434  95.974  79.846  1.00  0.00           C  
ATOM   3515  CG  LYS A 224      -9.580  96.942  80.101  1.00  0.00           C  
ATOM   3516  CD  LYS A 224      -9.545  97.478  81.524  1.00  0.00           C  
ATOM   3517  CE  LYS A 224     -10.665  98.478  81.771  1.00  0.00           C  
ATOM   3518  NZ  LYS A 224     -10.685  98.957  83.177  1.00  0.00           N  
ATOM   3519  H   LYS A 224     -10.108  94.190  79.131  1.00  0.00           H  
ATOM   3520  HA  LYS A 224      -8.608  96.131  77.714  1.00  0.00           H  
ATOM   3521 1HB  LYS A 224      -8.487  95.187  80.599  1.00  0.00           H  
ATOM   3522 2HB  LYS A 224      -7.499  96.513  79.999  1.00  0.00           H  
ATOM   3523 1HG  LYS A 224      -9.511  97.781  79.405  1.00  0.00           H  
ATOM   3524 2HG  LYS A 224     -10.531  96.434  79.937  1.00  0.00           H  
ATOM   3525 1HD  LYS A 224      -9.649  96.650  82.228  1.00  0.00           H  
ATOM   3526 2HD  LYS A 224      -8.588  97.966  81.707  1.00  0.00           H  
ATOM   3527 1HE  LYS A 224     -10.540  99.334  81.107  1.00  0.00           H  
ATOM   3528 2HE  LYS A 224     -11.625  98.012  81.545  1.00  0.00           H  
ATOM   3529 1HZ  LYS A 224     -11.440  99.617  83.299  1.00  0.00           H  
ATOM   3530 2HZ  LYS A 224     -10.820  98.174  83.800  1.00  0.00           H  
ATOM   3531 3HZ  LYS A 224      -9.807  99.408  83.392  1.00  0.00           H  
ATOM   3532  N   VAL A 225      -6.863  93.518  78.678  1.00  0.00           N  
ATOM   3533  CA  VAL A 225      -5.629  92.784  78.424  1.00  0.00           C  
ATOM   3534  C   VAL A 225      -5.466  92.474  76.940  1.00  0.00           C  
ATOM   3535  O   VAL A 225      -4.385  92.634  76.379  1.00  0.00           O  
ATOM   3536  CB  VAL A 225      -5.617  91.467  79.224  1.00  0.00           C  
ATOM   3537  CG1 VAL A 225      -4.425  90.610  78.822  1.00  0.00           C  
ATOM   3538  CG2 VAL A 225      -5.590  91.767  80.714  1.00  0.00           C  
ATOM   3539  H   VAL A 225      -7.571  93.102  79.266  1.00  0.00           H  
ATOM   3540  HA  VAL A 225      -4.788  93.408  78.724  1.00  0.00           H  
ATOM   3541  HB  VAL A 225      -6.516  90.899  78.983  1.00  0.00           H  
ATOM   3542 1HG1 VAL A 225      -4.432  89.685  79.397  1.00  0.00           H  
ATOM   3543 2HG1 VAL A 225      -4.486  90.379  77.759  1.00  0.00           H  
ATOM   3544 3HG1 VAL A 225      -3.503  91.155  79.023  1.00  0.00           H  
ATOM   3545 1HG2 VAL A 225      -5.582  90.832  81.273  1.00  0.00           H  
ATOM   3546 2HG2 VAL A 225      -4.692  92.340  80.952  1.00  0.00           H  
ATOM   3547 3HG2 VAL A 225      -6.471  92.345  80.986  1.00  0.00           H  
ATOM   3548  N   VAL A 226      -6.550  92.028  76.313  1.00  0.00           N  
ATOM   3549  CA  VAL A 226      -6.540  91.725  74.887  1.00  0.00           C  
ATOM   3550  C   VAL A 226      -6.189  92.958  74.065  1.00  0.00           C  
ATOM   3551  O   VAL A 226      -5.406  92.885  73.120  1.00  0.00           O  
ATOM   3552  CB  VAL A 226      -7.915  91.191  74.444  1.00  0.00           C  
ATOM   3553  CG1 VAL A 226      -7.964  91.038  72.931  1.00  0.00           C  
ATOM   3554  CG2 VAL A 226      -8.199  89.864  75.131  1.00  0.00           C  
ATOM   3555  H   VAL A 226      -7.403  91.895  76.839  1.00  0.00           H  
ATOM   3556  HA  VAL A 226      -5.770  90.975  74.700  1.00  0.00           H  
ATOM   3557  HB  VAL A 226      -8.683  91.914  74.719  1.00  0.00           H  
ATOM   3558 1HG1 VAL A 226      -8.943  90.659  72.634  1.00  0.00           H  
ATOM   3559 2HG1 VAL A 226      -7.793  92.006  72.462  1.00  0.00           H  
ATOM   3560 3HG1 VAL A 226      -7.192  90.337  72.611  1.00  0.00           H  
ATOM   3561 1HG2 VAL A 226      -9.173  89.491  74.813  1.00  0.00           H  
ATOM   3562 2HG2 VAL A 226      -7.429  89.141  74.859  1.00  0.00           H  
ATOM   3563 3HG2 VAL A 226      -8.201  90.005  76.211  1.00  0.00           H  
ATOM   3564  N   ARG A 227      -6.778  94.093  74.431  1.00  0.00           N  
ATOM   3565  CA  ARG A 227      -6.554  95.338  73.707  1.00  0.00           C  
ATOM   3566  C   ARG A 227      -5.128  95.836  73.889  1.00  0.00           C  
ATOM   3567  O   ARG A 227      -4.549  96.442  72.987  1.00  0.00           O  
ATOM   3568  CB  ARG A 227      -7.526  96.412  74.175  1.00  0.00           C  
ATOM   3569  CG  ARG A 227      -8.963  96.218  73.717  1.00  0.00           C  
ATOM   3570  CD  ARG A 227      -9.845  97.312  74.196  1.00  0.00           C  
ATOM   3571  NE  ARG A 227     -11.222  97.125  73.772  1.00  0.00           N  
ATOM   3572  CZ  ARG A 227     -11.715  97.514  72.579  1.00  0.00           C  
ATOM   3573  NH1 ARG A 227     -10.932  98.109  71.707  1.00  0.00           N  
ATOM   3574  NH2 ARG A 227     -12.986  97.296  72.287  1.00  0.00           N  
ATOM   3575  H   ARG A 227      -7.394  94.094  75.231  1.00  0.00           H  
ATOM   3576  HA  ARG A 227      -6.705  95.152  72.642  1.00  0.00           H  
ATOM   3577 1HB  ARG A 227      -7.529  96.450  75.263  1.00  0.00           H  
ATOM   3578 2HB  ARG A 227      -7.194  97.385  73.814  1.00  0.00           H  
ATOM   3579 1HG  ARG A 227      -8.999  96.199  72.628  1.00  0.00           H  
ATOM   3580 2HG  ARG A 227      -9.344  95.274  74.109  1.00  0.00           H  
ATOM   3581 1HD  ARG A 227      -9.825  97.347  75.286  1.00  0.00           H  
ATOM   3582 2HD  ARG A 227      -9.492  98.263  73.798  1.00  0.00           H  
ATOM   3583  HE  ARG A 227     -11.855  96.670  74.416  1.00  0.00           H  
ATOM   3584 1HH1 ARG A 227      -9.961  98.274  71.930  1.00  0.00           H  
ATOM   3585 2HH1 ARG A 227     -11.302  98.400  70.813  1.00  0.00           H  
ATOM   3586 1HH2 ARG A 227     -13.588  96.839  72.958  1.00  0.00           H  
ATOM   3587 2HH2 ARG A 227     -13.355  97.588  71.394  1.00  0.00           H  
ATOM   3588  N   GLU A 228      -4.561  95.573  75.063  1.00  0.00           N  
ATOM   3589  CA  GLU A 228      -3.202  96.004  75.371  1.00  0.00           C  
ATOM   3590  C   GLU A 228      -2.176  95.214  74.571  1.00  0.00           C  
ATOM   3591  O   GLU A 228      -1.209  95.775  74.059  1.00  0.00           O  
ATOM   3592  CB  GLU A 228      -2.921  95.854  76.868  1.00  0.00           C  
ATOM   3593  CG  GLU A 228      -1.559  96.374  77.307  1.00  0.00           C  
ATOM   3594  CD  GLU A 228      -1.402  97.853  77.094  1.00  0.00           C  
ATOM   3595  OE1 GLU A 228      -2.397  98.536  77.036  1.00  0.00           O  
ATOM   3596  OE2 GLU A 228      -0.286  98.303  76.989  1.00  0.00           O  
ATOM   3597  H   GLU A 228      -5.084  95.063  75.759  1.00  0.00           H  
ATOM   3598  HA  GLU A 228      -3.102  97.054  75.092  1.00  0.00           H  
ATOM   3599 1HB  GLU A 228      -3.682  96.388  77.437  1.00  0.00           H  
ATOM   3600 2HB  GLU A 228      -2.983  94.803  77.145  1.00  0.00           H  
ATOM   3601 1HG  GLU A 228      -1.423  96.155  78.365  1.00  0.00           H  
ATOM   3602 2HG  GLU A 228      -0.784  95.847  76.753  1.00  0.00           H  
ATOM   3603  N   GLN A 229      -2.397  93.909  74.464  1.00  0.00           N  
ATOM   3604  CA  GLN A 229      -1.504  93.040  73.705  1.00  0.00           C  
ATOM   3605  C   GLN A 229      -2.288  92.039  72.868  1.00  0.00           C  
ATOM   3606  O   GLN A 229      -2.366  90.857  73.206  1.00  0.00           O  
ATOM   3607  CB  GLN A 229      -0.549  92.299  74.645  1.00  0.00           C  
ATOM   3608  CG  GLN A 229       0.373  93.209  75.439  1.00  0.00           C  
ATOM   3609  CD  GLN A 229       1.479  92.442  76.139  1.00  0.00           C  
ATOM   3610  OE1 GLN A 229       1.618  91.228  75.967  1.00  0.00           O  
ATOM   3611  NE2 GLN A 229       2.274  93.148  76.935  1.00  0.00           N  
ATOM   3612  H   GLN A 229      -3.202  93.506  74.921  1.00  0.00           H  
ATOM   3613  HA  GLN A 229      -0.919  93.656  73.022  1.00  0.00           H  
ATOM   3614 1HB  GLN A 229      -1.125  91.704  75.353  1.00  0.00           H  
ATOM   3615 2HB  GLN A 229       0.070  91.613  74.068  1.00  0.00           H  
ATOM   3616 1HG  GLN A 229       0.832  93.926  74.759  1.00  0.00           H  
ATOM   3617 2HG  GLN A 229      -0.212  93.732  76.195  1.00  0.00           H  
ATOM   3618 1HE2 GLN A 229       3.022  92.697  77.424  1.00  0.00           H  
ATOM   3619 2HE2 GLN A 229       2.127  94.131  77.046  1.00  0.00           H  
ATOM   3620  N   PRO A 230      -2.868  92.518  71.772  1.00  0.00           N  
ATOM   3621  CA  PRO A 230      -3.644  91.662  70.881  1.00  0.00           C  
ATOM   3622  C   PRO A 230      -2.800  90.514  70.346  1.00  0.00           C  
ATOM   3623  O   PRO A 230      -1.716  90.729  69.800  1.00  0.00           O  
ATOM   3624  CB  PRO A 230      -4.065  92.622  69.763  1.00  0.00           C  
ATOM   3625  CG  PRO A 230      -4.060  93.964  70.412  1.00  0.00           C  
ATOM   3626  CD  PRO A 230      -2.878  93.925  71.343  1.00  0.00           C  
ATOM   3627  HA  PRO A 230      -4.469  91.232  71.447  1.00  0.00           H  
ATOM   3628 1HB  PRO A 230      -3.361  92.551  68.921  1.00  0.00           H  
ATOM   3629 2HB  PRO A 230      -5.055  92.339  69.378  1.00  0.00           H  
ATOM   3630 1HG  PRO A 230      -3.973  94.753  69.651  1.00  0.00           H  
ATOM   3631 2HG  PRO A 230      -5.010  94.134  70.939  1.00  0.00           H  
ATOM   3632 1HD  PRO A 230      -1.965  94.191  70.789  1.00  0.00           H  
ATOM   3633 2HD  PRO A 230      -3.045  94.623  72.177  1.00  0.00           H  
ATOM   3634  N   GLY A 231      -3.300  89.295  70.507  1.00  0.00           N  
ATOM   3635  CA  GLY A 231      -2.682  88.126  69.889  1.00  0.00           C  
ATOM   3636  C   GLY A 231      -1.640  87.502  70.809  1.00  0.00           C  
ATOM   3637  O   GLY A 231      -1.022  86.495  70.468  1.00  0.00           O  
ATOM   3638  H   GLY A 231      -4.129  89.173  71.072  1.00  0.00           H  
ATOM   3639 1HA  GLY A 231      -3.451  87.391  69.654  1.00  0.00           H  
ATOM   3640 2HA  GLY A 231      -2.216  88.414  68.949  1.00  0.00           H  
ATOM   3641  N   SER A 232      -1.449  88.110  71.976  1.00  0.00           N  
ATOM   3642  CA  SER A 232      -0.476  87.619  72.946  1.00  0.00           C  
ATOM   3643  C   SER A 232      -1.024  86.428  73.722  1.00  0.00           C  
ATOM   3644  O   SER A 232      -2.224  86.159  73.695  1.00  0.00           O  
ATOM   3645  CB  SER A 232      -0.093  88.727  73.908  1.00  0.00           C  
ATOM   3646  OG  SER A 232      -1.175  89.079  74.725  1.00  0.00           O  
ATOM   3647  H   SER A 232      -1.991  88.933  72.197  1.00  0.00           H  
ATOM   3648  HA  SER A 232       0.409  87.280  72.406  1.00  0.00           H  
ATOM   3649 1HB  SER A 232       0.743  88.399  74.526  1.00  0.00           H  
ATOM   3650 2HB  SER A 232       0.240  89.598  73.345  1.00  0.00           H  
ATOM   3651  HG  SER A 232      -1.548  89.876  74.341  1.00  0.00           H  
ATOM   3652  N   ASN A 233      -0.137  85.720  74.413  1.00  0.00           N  
ATOM   3653  CA  ASN A 233      -0.544  84.622  75.280  1.00  0.00           C  
ATOM   3654  C   ASN A 233      -1.376  85.121  76.452  1.00  0.00           C  
ATOM   3655  O   ASN A 233      -2.251  84.415  76.951  1.00  0.00           O  
ATOM   3656  CB  ASN A 233       0.668  83.854  75.774  1.00  0.00           C  
ATOM   3657  CG  ASN A 233       1.299  83.013  74.698  1.00  0.00           C  
ATOM   3658  OD1 ASN A 233       0.652  82.675  73.699  1.00  0.00           O  
ATOM   3659  ND2 ASN A 233       2.547  82.670  74.883  1.00  0.00           N  
ATOM   3660  H   ASN A 233       0.843  85.951  74.338  1.00  0.00           H  
ATOM   3661  HA  ASN A 233      -1.164  83.943  74.696  1.00  0.00           H  
ATOM   3662 1HB  ASN A 233       1.412  84.555  76.152  1.00  0.00           H  
ATOM   3663 2HB  ASN A 233       0.378  83.208  76.602  1.00  0.00           H  
ATOM   3664 1HD2 ASN A 233       3.019  82.109  74.199  1.00  0.00           H  
ATOM   3665 2HD2 ASN A 233       3.032  82.966  75.705  1.00  0.00           H  
ATOM   3666  N   LEU A 234      -1.096  86.345  76.891  1.00  0.00           N  
ATOM   3667  CA  LEU A 234      -1.915  87.003  77.901  1.00  0.00           C  
ATOM   3668  C   LEU A 234      -3.328  87.254  77.386  1.00  0.00           C  
ATOM   3669  O   LEU A 234      -4.305  87.079  78.115  1.00  0.00           O  
ATOM   3670  CB  LEU A 234      -1.274  88.330  78.323  1.00  0.00           C  
ATOM   3671  CG  LEU A 234       0.070  88.216  79.055  1.00  0.00           C  
ATOM   3672  CD1 LEU A 234       0.740  89.581  79.105  1.00  0.00           C  
ATOM   3673  CD2 LEU A 234      -0.160  87.667  80.455  1.00  0.00           C  
ATOM   3674  H   LEU A 234      -0.296  86.832  76.512  1.00  0.00           H  
ATOM   3675  HA  LEU A 234      -1.992  86.345  78.768  1.00  0.00           H  
ATOM   3676 1HB  LEU A 234      -1.114  88.937  77.434  1.00  0.00           H  
ATOM   3677 2HB  LEU A 234      -1.964  88.857  78.980  1.00  0.00           H  
ATOM   3678  HG  LEU A 234       0.728  87.541  78.505  1.00  0.00           H  
ATOM   3679 1HD1 LEU A 234       1.694  89.500  79.626  1.00  0.00           H  
ATOM   3680 2HD1 LEU A 234       0.909  89.942  78.092  1.00  0.00           H  
ATOM   3681 3HD1 LEU A 234       0.096  90.282  79.636  1.00  0.00           H  
ATOM   3682 1HD2 LEU A 234       0.796  87.585  80.975  1.00  0.00           H  
ATOM   3683 2HD2 LEU A 234      -0.816  88.340  81.007  1.00  0.00           H  
ATOM   3684 3HD2 LEU A 234      -0.623  86.682  80.390  1.00  0.00           H  
ATOM   3685  N   ALA A 235      -3.428  87.668  76.128  1.00  0.00           N  
ATOM   3686  CA  ALA A 235      -4.724  87.875  75.490  1.00  0.00           C  
ATOM   3687  C   ALA A 235      -5.474  86.560  75.331  1.00  0.00           C  
ATOM   3688  O   ALA A 235      -6.697  86.513  75.468  1.00  0.00           O  
ATOM   3689  CB  ALA A 235      -4.548  88.550  74.137  1.00  0.00           C  
ATOM   3690  H   ALA A 235      -2.585  87.845  75.599  1.00  0.00           H  
ATOM   3691  HA  ALA A 235      -5.323  88.525  76.127  1.00  0.00           H  
ATOM   3692 1HB  ALA A 235      -5.523  88.695  73.673  1.00  0.00           H  
ATOM   3693 2HB  ALA A 235      -4.061  89.516  74.272  1.00  0.00           H  
ATOM   3694 3HB  ALA A 235      -3.933  87.921  73.495  1.00  0.00           H  
ATOM   3695  N   LYS A 236      -4.737  85.492  75.045  1.00  0.00           N  
ATOM   3696  CA  LYS A 236      -5.324  84.165  74.928  1.00  0.00           C  
ATOM   3697  C   LYS A 236      -5.966  83.727  76.238  1.00  0.00           C  
ATOM   3698  O   LYS A 236      -7.069  83.182  76.249  1.00  0.00           O  
ATOM   3699  CB  LYS A 236      -4.268  83.147  74.496  1.00  0.00           C  
ATOM   3700  CG  LYS A 236      -3.831  83.274  73.043  1.00  0.00           C  
ATOM   3701  CD  LYS A 236      -2.766  82.244  72.692  1.00  0.00           C  
ATOM   3702  CE  LYS A 236      -2.214  82.471  71.295  1.00  0.00           C  
ATOM   3703  NZ  LYS A 236      -1.097  81.538  70.979  1.00  0.00           N  
ATOM   3704  H   LYS A 236      -3.742  85.607  74.904  1.00  0.00           H  
ATOM   3705  HA  LYS A 236      -6.109  84.199  74.172  1.00  0.00           H  
ATOM   3706 1HB  LYS A 236      -3.382  83.254  75.122  1.00  0.00           H  
ATOM   3707 2HB  LYS A 236      -4.652  82.138  74.643  1.00  0.00           H  
ATOM   3708 1HG  LYS A 236      -4.692  83.129  72.389  1.00  0.00           H  
ATOM   3709 2HG  LYS A 236      -3.429  84.271  72.869  1.00  0.00           H  
ATOM   3710 1HD  LYS A 236      -1.950  82.307  73.413  1.00  0.00           H  
ATOM   3711 2HD  LYS A 236      -3.198  81.243  72.745  1.00  0.00           H  
ATOM   3712 1HE  LYS A 236      -3.006  82.328  70.562  1.00  0.00           H  
ATOM   3713 2HE  LYS A 236      -1.848  83.495  71.208  1.00  0.00           H  
ATOM   3714 1HZ  LYS A 236      -0.758  81.720  70.045  1.00  0.00           H  
ATOM   3715 2HZ  LYS A 236      -0.346  81.674  71.643  1.00  0.00           H  
ATOM   3716 3HZ  LYS A 236      -1.428  80.586  71.037  1.00  0.00           H  
ATOM   3717  N   LYS A 237      -5.269  83.971  77.343  1.00  0.00           N  
ATOM   3718  CA  LYS A 237      -5.814  83.704  78.669  1.00  0.00           C  
ATOM   3719  C   LYS A 237      -7.004  84.606  78.967  1.00  0.00           C  
ATOM   3720  O   LYS A 237      -7.977  84.183  79.589  1.00  0.00           O  
ATOM   3721  CB  LYS A 237      -4.734  83.884  79.737  1.00  0.00           C  
ATOM   3722  CG  LYS A 237      -5.204  83.603  81.158  1.00  0.00           C  
ATOM   3723  CD  LYS A 237      -5.539  82.131  81.348  1.00  0.00           C  
ATOM   3724  CE  LYS A 237      -5.926  81.832  82.788  1.00  0.00           C  
ATOM   3725  NZ  LYS A 237      -6.230  80.388  82.995  1.00  0.00           N  
ATOM   3726  H   LYS A 237      -4.335  84.350  77.262  1.00  0.00           H  
ATOM   3727  HA  LYS A 237      -6.166  82.672  78.697  1.00  0.00           H  
ATOM   3728 1HB  LYS A 237      -3.896  83.222  79.523  1.00  0.00           H  
ATOM   3729 2HB  LYS A 237      -4.359  84.908  79.707  1.00  0.00           H  
ATOM   3730 1HG  LYS A 237      -4.420  83.881  81.862  1.00  0.00           H  
ATOM   3731 2HG  LYS A 237      -6.089  84.200  81.374  1.00  0.00           H  
ATOM   3732 1HD  LYS A 237      -6.370  81.859  80.693  1.00  0.00           H  
ATOM   3733 2HD  LYS A 237      -4.675  81.523  81.080  1.00  0.00           H  
ATOM   3734 1HE  LYS A 237      -5.109  82.117  83.450  1.00  0.00           H  
ATOM   3735 2HE  LYS A 237      -6.805  82.417  83.059  1.00  0.00           H  
ATOM   3736 1HZ  LYS A 237      -6.480  80.232  83.961  1.00  0.00           H  
ATOM   3737 2HZ  LYS A 237      -6.998  80.117  82.398  1.00  0.00           H  
ATOM   3738 3HZ  LYS A 237      -5.414  79.838  82.765  1.00  0.00           H  
ATOM   3739  N   ALA A 238      -6.919  85.856  78.521  1.00  0.00           N  
ATOM   3740  CA  ALA A 238      -8.019  86.798  78.670  1.00  0.00           C  
ATOM   3741  C   ALA A 238      -9.275  86.297  77.968  1.00  0.00           C  
ATOM   3742  O   ALA A 238     -10.375  86.365  78.516  1.00  0.00           O  
ATOM   3743  CB  ALA A 238      -7.621  88.165  78.132  1.00  0.00           C  
ATOM   3744  H   ALA A 238      -6.070  86.158  78.066  1.00  0.00           H  
ATOM   3745  HA  ALA A 238      -8.250  86.896  79.732  1.00  0.00           H  
ATOM   3746 1HB  ALA A 238      -8.453  88.860  78.252  1.00  0.00           H  
ATOM   3747 2HB  ALA A 238      -6.757  88.537  78.684  1.00  0.00           H  
ATOM   3748 3HB  ALA A 238      -7.369  88.082  77.076  1.00  0.00           H  
ATOM   3749  N   LEU A 239      -9.104  85.792  76.750  1.00  0.00           N  
ATOM   3750  CA  LEU A 239     -10.217  85.248  75.983  1.00  0.00           C  
ATOM   3751  C   LEU A 239     -10.832  84.044  76.685  1.00  0.00           C  
ATOM   3752  O   LEU A 239     -12.052  83.873  76.692  1.00  0.00           O  
ATOM   3753  CB  LEU A 239      -9.748  84.844  74.580  1.00  0.00           C  
ATOM   3754  CG  LEU A 239      -9.355  86.002  73.652  1.00  0.00           C  
ATOM   3755  CD1 LEU A 239      -8.675  85.446  72.409  1.00  0.00           C  
ATOM   3756  CD2 LEU A 239     -10.596  86.801  73.286  1.00  0.00           C  
ATOM   3757  H   LEU A 239      -8.178  85.786  76.346  1.00  0.00           H  
ATOM   3758  HA  LEU A 239     -10.989  86.014  75.904  1.00  0.00           H  
ATOM   3759 1HB  LEU A 239      -8.882  84.190  74.678  1.00  0.00           H  
ATOM   3760 2HB  LEU A 239     -10.546  84.285  74.093  1.00  0.00           H  
ATOM   3761  HG  LEU A 239      -8.642  86.651  74.161  1.00  0.00           H  
ATOM   3762 1HD1 LEU A 239      -8.396  86.268  71.749  1.00  0.00           H  
ATOM   3763 2HD1 LEU A 239      -7.780  84.896  72.698  1.00  0.00           H  
ATOM   3764 3HD1 LEU A 239      -9.359  84.779  71.885  1.00  0.00           H  
ATOM   3765 1HD2 LEU A 239     -10.317  87.624  72.626  1.00  0.00           H  
ATOM   3766 2HD2 LEU A 239     -11.310  86.153  72.776  1.00  0.00           H  
ATOM   3767 3HD2 LEU A 239     -11.052  87.201  74.192  1.00  0.00           H  
ATOM   3768  N   GLU A 240      -9.983  83.210  77.274  1.00  0.00           N  
ATOM   3769  CA  GLU A 240     -10.444  82.106  78.109  1.00  0.00           C  
ATOM   3770  C   GLU A 240     -11.312  82.610  79.254  1.00  0.00           C  
ATOM   3771  O   GLU A 240     -12.398  82.085  79.499  1.00  0.00           O  
ATOM   3772  CB  GLU A 240      -9.255  81.321  78.665  1.00  0.00           C  
ATOM   3773  CG  GLU A 240      -9.635  80.162  79.574  1.00  0.00           C  
ATOM   3774  CD  GLU A 240      -8.447  79.535  80.251  1.00  0.00           C  
ATOM   3775  OE1 GLU A 240      -7.479  79.269  79.583  1.00  0.00           O  
ATOM   3776  OE2 GLU A 240      -8.511  79.322  81.439  1.00  0.00           O  
ATOM   3777  H   GLU A 240      -8.990  83.341  77.139  1.00  0.00           H  
ATOM   3778  HA  GLU A 240     -11.056  81.441  77.497  1.00  0.00           H  
ATOM   3779 1HB  GLU A 240      -8.666  80.919  77.840  1.00  0.00           H  
ATOM   3780 2HB  GLU A 240      -8.608  81.992  79.231  1.00  0.00           H  
ATOM   3781 1HG  GLU A 240     -10.324  80.523  80.336  1.00  0.00           H  
ATOM   3782 2HG  GLU A 240     -10.153  79.406  78.985  1.00  0.00           H  
ATOM   3783  N   ILE A 241     -10.825  83.629  79.954  1.00  0.00           N  
ATOM   3784  CA  ILE A 241     -11.565  84.215  81.067  1.00  0.00           C  
ATOM   3785  C   ILE A 241     -12.913  84.755  80.609  1.00  0.00           C  
ATOM   3786  O   ILE A 241     -13.928  84.563  81.277  1.00  0.00           O  
ATOM   3787  CB  ILE A 241     -10.758  85.347  81.728  1.00  0.00           C  
ATOM   3788  CG1 ILE A 241      -9.528  84.779  82.442  1.00  0.00           C  
ATOM   3789  CG2 ILE A 241     -11.630  86.126  82.701  1.00  0.00           C  
ATOM   3790  CD1 ILE A 241      -8.506  85.826  82.825  1.00  0.00           C  
ATOM   3791  H   ILE A 241      -9.922  84.006  79.713  1.00  0.00           H  
ATOM   3792  HA  ILE A 241     -11.754  83.437  81.805  1.00  0.00           H  
ATOM   3793  HB  ILE A 241     -10.388  86.028  80.960  1.00  0.00           H  
ATOM   3794 1HG1 ILE A 241      -9.841  84.262  83.348  1.00  0.00           H  
ATOM   3795 2HG1 ILE A 241      -9.040  84.046  81.801  1.00  0.00           H  
ATOM   3796 1HG2 ILE A 241     -11.043  86.922  83.159  1.00  0.00           H  
ATOM   3797 2HG2 ILE A 241     -12.473  86.560  82.165  1.00  0.00           H  
ATOM   3798 3HG2 ILE A 241     -11.999  85.454  83.475  1.00  0.00           H  
ATOM   3799 1HD1 ILE A 241      -7.665  85.346  83.325  1.00  0.00           H  
ATOM   3800 2HD1 ILE A 241      -8.153  86.333  81.926  1.00  0.00           H  
ATOM   3801 3HD1 ILE A 241      -8.962  86.551  83.496  1.00  0.00           H  
ATOM   3802  N   ILE A 242     -12.915  85.433  79.466  1.00  0.00           N  
ATOM   3803  CA  ILE A 242     -14.149  85.959  78.890  1.00  0.00           C  
ATOM   3804  C   ILE A 242     -15.150  84.845  78.620  1.00  0.00           C  
ATOM   3805  O   ILE A 242     -16.342  84.991  78.888  1.00  0.00           O  
ATOM   3806  CB  ILE A 242     -13.862  86.720  77.583  1.00  0.00           C  
ATOM   3807  CG1 ILE A 242     -13.089  88.010  77.873  1.00  0.00           C  
ATOM   3808  CG2 ILE A 242     -15.159  87.026  76.850  1.00  0.00           C  
ATOM   3809  CD1 ILE A 242     -12.513  88.667  76.640  1.00  0.00           C  
ATOM   3810  H   ILE A 242     -12.043  85.587  78.982  1.00  0.00           H  
ATOM   3811  HA  ILE A 242     -14.599  86.644  79.608  1.00  0.00           H  
ATOM   3812  HB  ILE A 242     -13.227  86.112  76.939  1.00  0.00           H  
ATOM   3813 1HG1 ILE A 242     -13.748  88.725  78.364  1.00  0.00           H  
ATOM   3814 2HG1 ILE A 242     -12.271  87.797  78.560  1.00  0.00           H  
ATOM   3815 1HG2 ILE A 242     -14.938  87.565  75.929  1.00  0.00           H  
ATOM   3816 2HG2 ILE A 242     -15.671  86.094  76.611  1.00  0.00           H  
ATOM   3817 3HG2 ILE A 242     -15.800  87.639  77.484  1.00  0.00           H  
ATOM   3818 1HD1 ILE A 242     -11.980  89.575  76.928  1.00  0.00           H  
ATOM   3819 2HD1 ILE A 242     -11.821  87.980  76.151  1.00  0.00           H  
ATOM   3820 3HD1 ILE A 242     -13.319  88.922  75.953  1.00  0.00           H  
ATOM   3821  N   LEU A 243     -14.661  83.732  78.085  1.00  0.00           N  
ATOM   3822  CA  LEU A 243     -15.501  82.567  77.836  1.00  0.00           C  
ATOM   3823  C   LEU A 243     -16.070  82.010  79.134  1.00  0.00           C  
ATOM   3824  O   LEU A 243     -17.244  81.648  79.205  1.00  0.00           O  
ATOM   3825  CB  LEU A 243     -14.698  81.478  77.115  1.00  0.00           C  
ATOM   3826  CG  LEU A 243     -14.305  81.792  75.665  1.00  0.00           C  
ATOM   3827  CD1 LEU A 243     -13.363  80.713  75.150  1.00  0.00           C  
ATOM   3828  CD2 LEU A 243     -15.558  81.879  74.807  1.00  0.00           C  
ATOM   3829  H   LEU A 243     -13.680  83.693  77.844  1.00  0.00           H  
ATOM   3830  HA  LEU A 243     -16.342  82.873  77.213  1.00  0.00           H  
ATOM   3831 1HB  LEU A 243     -13.782  81.294  77.673  1.00  0.00           H  
ATOM   3832 2HB  LEU A 243     -15.285  80.560  77.108  1.00  0.00           H  
ATOM   3833  HG  LEU A 243     -13.774  82.744  75.630  1.00  0.00           H  
ATOM   3834 1HD1 LEU A 243     -13.084  80.937  74.119  1.00  0.00           H  
ATOM   3835 2HD1 LEU A 243     -12.466  80.686  75.769  1.00  0.00           H  
ATOM   3836 3HD1 LEU A 243     -13.861  79.746  75.188  1.00  0.00           H  
ATOM   3837 1HD2 LEU A 243     -15.279  82.103  73.777  1.00  0.00           H  
ATOM   3838 2HD2 LEU A 243     -16.090  80.928  74.840  1.00  0.00           H  
ATOM   3839 3HD2 LEU A 243     -16.206  82.670  75.187  1.00  0.00           H  
ATOM   3840  N   ARG A 244     -15.229  81.944  80.161  1.00  0.00           N  
ATOM   3841  CA  ARG A 244     -15.653  81.451  81.467  1.00  0.00           C  
ATOM   3842  C   ARG A 244     -16.749  82.329  82.059  1.00  0.00           C  
ATOM   3843  O   ARG A 244     -17.752  81.828  82.564  1.00  0.00           O  
ATOM   3844  CB  ARG A 244     -14.474  81.401  82.427  1.00  0.00           C  
ATOM   3845  CG  ARG A 244     -13.451  80.317  82.127  1.00  0.00           C  
ATOM   3846  CD  ARG A 244     -12.347  80.313  83.120  1.00  0.00           C  
ATOM   3847  NE  ARG A 244     -11.325  79.331  82.793  1.00  0.00           N  
ATOM   3848  CZ  ARG A 244     -11.386  78.026  83.122  1.00  0.00           C  
ATOM   3849  NH1 ARG A 244     -12.421  77.562  83.786  1.00  0.00           N  
ATOM   3850  NH2 ARG A 244     -10.403  77.212  82.777  1.00  0.00           N  
ATOM   3851  H   ARG A 244     -14.275  82.245  80.036  1.00  0.00           H  
ATOM   3852  HA  ARG A 244     -16.065  80.450  81.342  1.00  0.00           H  
ATOM   3853 1HB  ARG A 244     -13.954  82.358  82.415  1.00  0.00           H  
ATOM   3854 2HB  ARG A 244     -14.838  81.239  83.442  1.00  0.00           H  
ATOM   3855 1HG  ARG A 244     -13.937  79.341  82.150  1.00  0.00           H  
ATOM   3856 2HG  ARG A 244     -13.022  80.485  81.138  1.00  0.00           H  
ATOM   3857 1HD  ARG A 244     -11.879  81.296  83.147  1.00  0.00           H  
ATOM   3858 2HD  ARG A 244     -12.746  80.074  84.106  1.00  0.00           H  
ATOM   3859  HE  ARG A 244     -10.513  79.650  82.282  1.00  0.00           H  
ATOM   3860 1HH1 ARG A 244     -13.173  78.185  84.049  1.00  0.00           H  
ATOM   3861 2HH1 ARG A 244     -12.467  76.584  84.032  1.00  0.00           H  
ATOM   3862 1HH2 ARG A 244      -9.607  77.569  82.267  1.00  0.00           H  
ATOM   3863 2HH2 ARG A 244     -10.448  76.234  83.024  1.00  0.00           H  
ATOM   3864  N   ALA A 245     -16.548  83.641  81.995  1.00  0.00           N  
ATOM   3865  CA  ALA A 245     -17.526  84.591  82.509  1.00  0.00           C  
ATOM   3866  C   ALA A 245     -18.808  84.566  81.686  1.00  0.00           C  
ATOM   3867  O   ALA A 245     -19.909  84.554  82.233  1.00  0.00           O  
ATOM   3868  CB  ALA A 245     -16.941  85.996  82.531  1.00  0.00           C  
ATOM   3869  H   ALA A 245     -15.697  83.989  81.576  1.00  0.00           H  
ATOM   3870  HA  ALA A 245     -17.784  84.304  83.529  1.00  0.00           H  
ATOM   3871 1HB  ALA A 245     -17.682  86.694  82.916  1.00  0.00           H  
ATOM   3872 2HB  ALA A 245     -16.059  86.011  83.170  1.00  0.00           H  
ATOM   3873 3HB  ALA A 245     -16.660  86.288  81.519  1.00  0.00           H  
ATOM   3874  N   ALA A 246     -18.656  84.555  80.367  1.00  0.00           N  
ATOM   3875  CA  ALA A 246     -19.800  84.532  79.463  1.00  0.00           C  
ATOM   3876  C   ALA A 246     -20.613  83.258  79.637  1.00  0.00           C  
ATOM   3877  O   ALA A 246     -21.842  83.282  79.586  1.00  0.00           O  
ATOM   3878  CB  ALA A 246     -19.337  84.673  78.018  1.00  0.00           C  
ATOM   3879  H   ALA A 246     -17.723  84.563  79.978  1.00  0.00           H  
ATOM   3880  HA  ALA A 246     -20.450  85.374  79.706  1.00  0.00           H  
ATOM   3881 1HB  ALA A 246     -20.205  84.655  77.359  1.00  0.00           H  
ATOM   3882 2HB  ALA A 246     -18.808  85.616  77.897  1.00  0.00           H  
ATOM   3883 3HB  ALA A 246     -18.673  83.848  77.770  1.00  0.00           H  
ATOM   3884  N   ALA A 247     -19.921  82.143  79.840  1.00  0.00           N  
ATOM   3885  CA  ALA A 247     -20.577  80.866  80.093  1.00  0.00           C  
ATOM   3886  C   ALA A 247     -21.459  80.935  81.333  1.00  0.00           C  
ATOM   3887  O   ALA A 247     -22.598  80.473  81.322  1.00  0.00           O  
ATOM   3888  CB  ALA A 247     -19.544  79.758  80.240  1.00  0.00           C  
ATOM   3889  H   ALA A 247     -18.911  82.180  79.821  1.00  0.00           H  
ATOM   3890  HA  ALA A 247     -21.221  80.636  79.243  1.00  0.00           H  
ATOM   3891 1HB  ALA A 247     -20.049  78.811  80.427  1.00  0.00           H  
ATOM   3892 2HB  ALA A 247     -18.959  79.682  79.323  1.00  0.00           H  
ATOM   3893 3HB  ALA A 247     -18.882  79.988  81.072  1.00  0.00           H  
ATOM   3894  N   ALA A 248     -20.924  81.515  82.402  1.00  0.00           N  
ATOM   3895  CA  ALA A 248     -21.671  81.676  83.641  1.00  0.00           C  
ATOM   3896  C   ALA A 248     -22.828  82.650  83.464  1.00  0.00           C  
ATOM   3897  O   ALA A 248     -23.895  82.477  84.054  1.00  0.00           O  
ATOM   3898  CB  ALA A 248     -20.749  82.145  84.758  1.00  0.00           C  
ATOM   3899  H   ALA A 248     -19.974  81.854  82.352  1.00  0.00           H  
ATOM   3900  HA  ALA A 248     -22.093  80.710  83.919  1.00  0.00           H  
ATOM   3901 1HB  ALA A 248     -21.321  82.259  85.678  1.00  0.00           H  
ATOM   3902 2HB  ALA A 248     -19.960  81.409  84.911  1.00  0.00           H  
ATOM   3903 3HB  ALA A 248     -20.305  83.100  84.485  1.00  0.00           H  
ATOM   3904  N   LEU A 249     -22.612  83.678  82.649  1.00  0.00           N  
ATOM   3905  CA  LEU A 249     -23.673  84.611  82.292  1.00  0.00           C  
ATOM   3906  C   LEU A 249     -24.774  83.917  81.499  1.00  0.00           C  
ATOM   3907  O   LEU A 249     -25.953  84.241  81.644  1.00  0.00           O  
ATOM   3908  CB  LEU A 249     -23.100  85.775  81.474  1.00  0.00           C  
ATOM   3909  CG  LEU A 249     -22.271  86.798  82.262  1.00  0.00           C  
ATOM   3910  CD1 LEU A 249     -21.617  87.775  81.295  1.00  0.00           C  
ATOM   3911  CD2 LEU A 249     -23.169  87.525  83.251  1.00  0.00           C  
ATOM   3912  H   LEU A 249     -21.686  83.816  82.267  1.00  0.00           H  
ATOM   3913  HA  LEU A 249     -24.119  84.996  83.210  1.00  0.00           H  
ATOM   3914 1HB  LEU A 249     -22.466  85.369  80.689  1.00  0.00           H  
ATOM   3915 2HB  LEU A 249     -23.927  86.310  81.005  1.00  0.00           H  
ATOM   3916  HG  LEU A 249     -21.477  86.283  82.804  1.00  0.00           H  
ATOM   3917 1HD1 LEU A 249     -21.027  88.500  81.854  1.00  0.00           H  
ATOM   3918 2HD1 LEU A 249     -20.965  87.229  80.612  1.00  0.00           H  
ATOM   3919 3HD1 LEU A 249     -22.386  88.294  80.726  1.00  0.00           H  
ATOM   3920 1HD2 LEU A 249     -22.579  88.252  83.812  1.00  0.00           H  
ATOM   3921 2HD2 LEU A 249     -23.962  88.043  82.710  1.00  0.00           H  
ATOM   3922 3HD2 LEU A 249     -23.609  86.806  83.941  1.00  0.00           H  
ATOM   3923  N   ALA A 250     -24.382  82.961  80.667  1.00  0.00           N  
ATOM   3924  CA  ALA A 250     -25.340  82.150  79.924  1.00  0.00           C  
ATOM   3925  C   ALA A 250     -26.144  81.255  80.858  1.00  0.00           C  
ATOM   3926  O   ALA A 250     -27.327  81.005  80.626  1.00  0.00           O  
ATOM   3927  CB  ALA A 250     -24.626  81.313  78.874  1.00  0.00           C  
ATOM   3928  H   ALA A 250     -23.395  82.789  80.543  1.00  0.00           H  
ATOM   3929  HA  ALA A 250     -26.042  82.819  79.424  1.00  0.00           H  
ATOM   3930 1HB  ALA A 250     -25.356  80.714  78.328  1.00  0.00           H  
ATOM   3931 2HB  ALA A 250     -24.105  81.971  78.178  1.00  0.00           H  
ATOM   3932 3HB  ALA A 250     -23.908  80.656  79.358  1.00  0.00           H  
ATOM   3933  N   ASN A 251     -25.494  80.772  81.912  1.00  0.00           N  
ATOM   3934  CA  ASN A 251     -26.167  79.963  82.921  1.00  0.00           C  
ATOM   3935  C   ASN A 251     -27.230  80.770  83.655  1.00  0.00           C  
ATOM   3936  O   ASN A 251     -28.302  80.255  83.977  1.00  0.00           O  
ATOM   3937  CB  ASN A 251     -25.161  79.387  83.901  1.00  0.00           C  
ATOM   3938  CG  ASN A 251     -24.223  78.404  83.256  1.00  0.00           C  
ATOM   3939  OD1 ASN A 251     -23.917  78.510  82.063  1.00  0.00           O  
ATOM   3940  ND2 ASN A 251     -23.763  77.448  84.022  1.00  0.00           N  
ATOM   3941  H   ASN A 251     -24.511  80.971  82.016  1.00  0.00           H  
ATOM   3942  HA  ASN A 251     -26.667  79.133  82.423  1.00  0.00           H  
ATOM   3943 1HB  ASN A 251     -24.575  80.197  84.338  1.00  0.00           H  
ATOM   3944 2HB  ASN A 251     -25.689  78.889  84.714  1.00  0.00           H  
ATOM   3945 1HD2 ASN A 251     -23.136  76.765  83.647  1.00  0.00           H  
ATOM   3946 2HD2 ASN A 251     -24.038  77.401  84.982  1.00  0.00           H  
ATOM   3947  N   LEU A 252     -26.929  82.038  83.918  1.00  0.00           N  
ATOM   3948  CA  LEU A 252     -27.862  82.919  84.608  1.00  0.00           C  
ATOM   3949  C   LEU A 252     -29.145  83.100  83.808  1.00  0.00           C  
ATOM   3950  O   LEU A 252     -29.109  83.279  82.591  1.00  0.00           O  
ATOM   3951  CB  LEU A 252     -27.211  84.286  84.859  1.00  0.00           C  
ATOM   3952  CG  LEU A 252     -26.152  84.324  85.967  1.00  0.00           C  
ATOM   3953  CD1 LEU A 252     -25.486  85.694  85.985  1.00  0.00           C  
ATOM   3954  CD2 LEU A 252     -26.806  84.017  87.306  1.00  0.00           C  
ATOM   3955  H   LEU A 252     -26.030  82.397  83.631  1.00  0.00           H  
ATOM   3956  HA  LEU A 252     -28.127  82.463  85.562  1.00  0.00           H  
ATOM   3957 1HB  LEU A 252     -26.738  84.619  83.937  1.00  0.00           H  
ATOM   3958 2HB  LEU A 252     -27.992  84.999  85.121  1.00  0.00           H  
ATOM   3959  HG  LEU A 252     -25.381  83.582  85.761  1.00  0.00           H  
ATOM   3960 1HD1 LEU A 252     -24.732  85.721  86.773  1.00  0.00           H  
ATOM   3961 2HD1 LEU A 252     -25.009  85.878  85.022  1.00  0.00           H  
ATOM   3962 3HD1 LEU A 252     -26.234  86.461  86.173  1.00  0.00           H  
ATOM   3963 1HD2 LEU A 252     -26.053  84.045  88.094  1.00  0.00           H  
ATOM   3964 2HD2 LEU A 252     -27.576  84.761  87.514  1.00  0.00           H  
ATOM   3965 3HD2 LEU A 252     -27.259  83.027  87.271  1.00  0.00           H  
ATOM   3966  N   PRO A 253     -30.278  83.048  84.500  1.00  0.00           N  
ATOM   3967  CA  PRO A 253     -31.579  83.185  83.849  1.00  0.00           C  
ATOM   3968  C   PRO A 253     -31.868  84.637  83.500  1.00  0.00           C  
ATOM   3969  O   PRO A 253     -32.781  84.930  82.728  1.00  0.00           O  
ATOM   3970  CB  PRO A 253     -32.550  82.653  84.907  1.00  0.00           C  
ATOM   3971  CG  PRO A 253     -31.896  82.983  86.205  1.00  0.00           C  
ATOM   3972  CD  PRO A 253     -30.429  82.758  85.952  1.00  0.00           C  
ATOM   3973  HA  PRO A 253     -31.560  82.618  82.920  1.00  0.00           H  
ATOM   3974 1HB  PRO A 253     -33.534  83.133  84.790  1.00  0.00           H  
ATOM   3975 2HB  PRO A 253     -32.703  81.572  84.769  1.00  0.00           H  
ATOM   3976 1HG  PRO A 253     -32.122  84.021  86.491  1.00  0.00           H  
ATOM   3977 2HG  PRO A 253     -32.292  82.341  87.005  1.00  0.00           H  
ATOM   3978 1HD  PRO A 253     -29.839  83.457  86.564  1.00  0.00           H  
ATOM   3979 2HD  PRO A 253     -30.171  81.716  86.196  1.00  0.00           H  
ATOM   3980  N   ASP A 254     -31.089  85.548  84.074  1.00  0.00           N  
ATOM   3981  CA  ASP A 254     -31.280  86.975  83.849  1.00  0.00           C  
ATOM   3982  C   ASP A 254     -31.141  87.324  82.372  1.00  0.00           C  
ATOM   3983  O   ASP A 254     -30.108  87.058  81.757  1.00  0.00           O  
ATOM   3984  CB  ASP A 254     -30.275  87.788  84.668  1.00  0.00           C  
ATOM   3985  CG  ASP A 254     -30.514  89.289  84.578  1.00  0.00           C  
ATOM   3986  OD1 ASP A 254     -30.350  89.834  83.513  1.00  0.00           O  
ATOM   3987  OD2 ASP A 254     -30.858  89.877  85.576  1.00  0.00           O  
ATOM   3988  H   ASP A 254     -30.342  85.242  84.681  1.00  0.00           H  
ATOM   3989  HA  ASP A 254     -32.293  87.241  84.157  1.00  0.00           H  
ATOM   3990 1HB  ASP A 254     -30.332  87.488  85.715  1.00  0.00           H  
ATOM   3991 2HB  ASP A 254     -29.264  87.573  84.320  1.00  0.00           H  
ATOM   3992  N   PRO A 255     -32.188  87.918  81.809  1.00  0.00           N  
ATOM   3993  CA  PRO A 255     -32.217  88.228  80.386  1.00  0.00           C  
ATOM   3994  C   PRO A 255     -31.002  89.051  79.974  1.00  0.00           C  
ATOM   3995  O   PRO A 255     -30.410  88.816  78.920  1.00  0.00           O  
ATOM   3996  CB  PRO A 255     -33.517  89.024  80.233  1.00  0.00           C  
ATOM   3997  CG  PRO A 255     -34.419  88.454  81.273  1.00  0.00           C  
ATOM   3998  CD  PRO A 255     -33.518  88.199  82.452  1.00  0.00           C  
ATOM   3999  HA  PRO A 255     -32.188  87.292  79.827  1.00  0.00           H  
ATOM   4000 1HB  PRO A 255     -33.320  90.097  80.380  1.00  0.00           H  
ATOM   4001 2HB  PRO A 255     -33.913  88.907  79.214  1.00  0.00           H  
ATOM   4002 1HG  PRO A 255     -35.229  89.163  81.503  1.00  0.00           H  
ATOM   4003 2HG  PRO A 255     -34.897  87.536  80.899  1.00  0.00           H  
ATOM   4004 1HD  PRO A 255     -33.467  89.103  83.076  1.00  0.00           H  
ATOM   4005 2HD  PRO A 255     -33.904  87.348  83.032  1.00  0.00           H  
ATOM   4006  N   GLU A 256     -30.636  90.014  80.811  1.00  0.00           N  
ATOM   4007  CA  GLU A 256     -29.564  90.947  80.484  1.00  0.00           C  
ATOM   4008  C   GLU A 256     -28.200  90.273  80.576  1.00  0.00           C  
ATOM   4009  O   GLU A 256     -27.303  90.556  79.782  1.00  0.00           O  
ATOM   4010  CB  GLU A 256     -29.609  92.160  81.417  1.00  0.00           C  
ATOM   4011  CG  GLU A 256     -30.827  93.052  81.227  1.00  0.00           C  
ATOM   4012  CD  GLU A 256     -30.892  93.671  79.859  1.00  0.00           C  
ATOM   4013  OE1 GLU A 256     -30.016  94.435  79.531  1.00  0.00           O  
ATOM   4014  OE2 GLU A 256     -31.818  93.378  79.139  1.00  0.00           O  
ATOM   4015  H   GLU A 256     -31.110  90.102  81.700  1.00  0.00           H  
ATOM   4016  HA  GLU A 256     -29.699  91.281  79.456  1.00  0.00           H  
ATOM   4017 1HB  GLU A 256     -29.600  91.821  82.453  1.00  0.00           H  
ATOM   4018 2HB  GLU A 256     -28.720  92.769  81.263  1.00  0.00           H  
ATOM   4019 1HG  GLU A 256     -31.728  92.461  81.389  1.00  0.00           H  
ATOM   4020 2HG  GLU A 256     -30.805  93.843  81.977  1.00  0.00           H  
ATOM   4021  N   SER A 257     -28.050  89.382  81.551  1.00  0.00           N  
ATOM   4022  CA  SER A 257     -26.864  88.540  81.642  1.00  0.00           C  
ATOM   4023  C   SER A 257     -26.714  87.661  80.407  1.00  0.00           C  
ATOM   4024  O   SER A 257     -25.608  87.468  79.901  1.00  0.00           O  
ATOM   4025  CB  SER A 257     -26.932  87.675  82.885  1.00  0.00           C  
ATOM   4026  OG  SER A 257     -26.871  88.457  84.045  1.00  0.00           O  
ATOM   4027  H   SER A 257     -28.778  89.284  82.243  1.00  0.00           H  
ATOM   4028  HA  SER A 257     -25.985  89.185  81.696  1.00  0.00           H  
ATOM   4029 1HB  SER A 257     -27.859  87.101  82.878  1.00  0.00           H  
ATOM   4030 2HB  SER A 257     -26.108  86.964  82.878  1.00  0.00           H  
ATOM   4031  HG  SER A 257     -26.919  87.843  84.782  1.00  0.00           H  
ATOM   4032  N   ARG A 258     -27.832  87.128  79.929  1.00  0.00           N  
ATOM   4033  CA  ARG A 258     -27.836  86.312  78.721  1.00  0.00           C  
ATOM   4034  C   ARG A 258     -27.400  87.124  77.508  1.00  0.00           C  
ATOM   4035  O   ARG A 258     -26.674  86.628  76.645  1.00  0.00           O  
ATOM   4036  CB  ARG A 258     -29.221  85.733  78.469  1.00  0.00           C  
ATOM   4037  CG  ARG A 258     -29.643  84.640  79.438  1.00  0.00           C  
ATOM   4038  CD  ARG A 258     -31.020  84.160  79.157  1.00  0.00           C  
ATOM   4039  NE  ARG A 258     -31.424  83.106  80.074  1.00  0.00           N  
ATOM   4040  CZ  ARG A 258     -32.661  82.575  80.133  1.00  0.00           C  
ATOM   4041  NH1 ARG A 258     -33.602  83.011  79.325  1.00  0.00           N  
ATOM   4042  NH2 ARG A 258     -32.928  81.618  81.003  1.00  0.00           N  
ATOM   4043  H   ARG A 258     -28.704  87.291  80.415  1.00  0.00           H  
ATOM   4044  HA  ARG A 258     -27.121  85.500  78.847  1.00  0.00           H  
ATOM   4045 1HB  ARG A 258     -29.963  86.528  78.525  1.00  0.00           H  
ATOM   4046 2HB  ARG A 258     -29.264  85.317  77.463  1.00  0.00           H  
ATOM   4047 1HG  ARG A 258     -28.961  83.795  79.351  1.00  0.00           H  
ATOM   4048 2HG  ARG A 258     -29.615  85.027  80.457  1.00  0.00           H  
ATOM   4049 1HD  ARG A 258     -31.722  84.987  79.259  1.00  0.00           H  
ATOM   4050 2HD  ARG A 258     -31.069  83.767  78.142  1.00  0.00           H  
ATOM   4051  HE  ARG A 258     -30.726  82.744  80.711  1.00  0.00           H  
ATOM   4052 1HH1 ARG A 258     -33.397  83.743  78.660  1.00  0.00           H  
ATOM   4053 2HH1 ARG A 258     -34.530  82.614  79.370  1.00  0.00           H  
ATOM   4054 1HH2 ARG A 258     -32.204  81.282  81.624  1.00  0.00           H  
ATOM   4055 2HH2 ARG A 258     -33.855  81.220  81.047  1.00  0.00           H  
ATOM   4056  N   LYS A 259     -27.847  88.374  77.445  1.00  0.00           N  
ATOM   4057  CA  LYS A 259     -27.425  89.287  76.391  1.00  0.00           C  
ATOM   4058  C   LYS A 259     -25.921  89.527  76.438  1.00  0.00           C  
ATOM   4059  O   LYS A 259     -25.249  89.522  75.406  1.00  0.00           O  
ATOM   4060  CB  LYS A 259     -28.174  90.615  76.504  1.00  0.00           C  
ATOM   4061  CG  LYS A 259     -29.654  90.536  76.153  1.00  0.00           C  
ATOM   4062  CD  LYS A 259     -30.339  91.882  76.336  1.00  0.00           C  
ATOM   4063  CE  LYS A 259     -31.824  91.796  76.017  1.00  0.00           C  
ATOM   4064  NZ  LYS A 259     -32.519  93.091  76.249  1.00  0.00           N  
ATOM   4065  H   LYS A 259     -28.496  88.699  78.148  1.00  0.00           H  
ATOM   4066  HA  LYS A 259     -27.656  88.833  75.426  1.00  0.00           H  
ATOM   4067 1HB  LYS A 259     -28.092  90.994  77.523  1.00  0.00           H  
ATOM   4068 2HB  LYS A 259     -27.712  91.351  75.844  1.00  0.00           H  
ATOM   4069 1HG  LYS A 259     -29.765  90.221  75.115  1.00  0.00           H  
ATOM   4070 2HG  LYS A 259     -30.140  89.799  76.792  1.00  0.00           H  
ATOM   4071 1HD  LYS A 259     -30.218  92.214  77.369  1.00  0.00           H  
ATOM   4072 2HD  LYS A 259     -29.877  92.618  75.679  1.00  0.00           H  
ATOM   4073 1HE  LYS A 259     -31.954  91.509  74.974  1.00  0.00           H  
ATOM   4074 2HE  LYS A 259     -32.288  91.033  76.641  1.00  0.00           H  
ATOM   4075 1HZ  LYS A 259     -33.500  92.992  76.025  1.00  0.00           H  
ATOM   4076 2HZ  LYS A 259     -32.420  93.358  77.218  1.00  0.00           H  
ATOM   4077 3HZ  LYS A 259     -32.110  93.803  75.660  1.00  0.00           H  
ATOM   4078  N   GLU A 260     -25.398  89.736  77.642  1.00  0.00           N  
ATOM   4079  CA  GLU A 260     -23.975  89.991  77.825  1.00  0.00           C  
ATOM   4080  C   GLU A 260     -23.150  88.746  77.526  1.00  0.00           C  
ATOM   4081  O   GLU A 260     -22.019  88.837  77.050  1.00  0.00           O  
ATOM   4082  CB  GLU A 260     -23.699  90.468  79.253  1.00  0.00           C  
ATOM   4083  CG  GLU A 260     -24.119  91.904  79.529  1.00  0.00           C  
ATOM   4084  CD  GLU A 260     -23.384  92.902  78.677  1.00  0.00           C  
ATOM   4085  OE1 GLU A 260     -22.215  92.709  78.445  1.00  0.00           O  
ATOM   4086  OE2 GLU A 260     -23.993  93.858  78.257  1.00  0.00           O  
ATOM   4087  H   GLU A 260     -26.003  89.721  78.449  1.00  0.00           H  
ATOM   4088  HA  GLU A 260     -23.667  90.764  77.122  1.00  0.00           H  
ATOM   4089 1HB  GLU A 260     -24.225  89.825  79.959  1.00  0.00           H  
ATOM   4090 2HB  GLU A 260     -22.633  90.384  79.466  1.00  0.00           H  
ATOM   4091 1HG  GLU A 260     -25.188  92.002  79.342  1.00  0.00           H  
ATOM   4092 2HG  GLU A 260     -23.940  92.129  80.580  1.00  0.00           H  
ATOM   4093  N   ALA A 261     -23.724  87.580  77.810  1.00  0.00           N  
ATOM   4094  CA  ALA A 261     -23.090  86.312  77.472  1.00  0.00           C  
ATOM   4095  C   ALA A 261     -22.827  86.210  75.975  1.00  0.00           C  
ATOM   4096  O   ALA A 261     -21.736  85.823  75.550  1.00  0.00           O  
ATOM   4097  CB  ALA A 261     -23.953  85.147  77.937  1.00  0.00           C  
ATOM   4098  H   ALA A 261     -24.622  87.573  78.271  1.00  0.00           H  
ATOM   4099  HA  ALA A 261     -22.127  86.260  77.982  1.00  0.00           H  
ATOM   4100 1HB  ALA A 261     -23.464  84.207  77.677  1.00  0.00           H  
ATOM   4101 2HB  ALA A 261     -24.083  85.199  79.017  1.00  0.00           H  
ATOM   4102 3HB  ALA A 261     -24.925  85.198  77.451  1.00  0.00           H  
ATOM   4103  N   ASP A 262     -23.831  86.558  75.177  1.00  0.00           N  
ATOM   4104  CA  ASP A 262     -23.691  86.558  73.727  1.00  0.00           C  
ATOM   4105  C   ASP A 262     -22.696  87.616  73.267  1.00  0.00           C  
ATOM   4106  O   ASP A 262     -21.850  87.354  72.411  1.00  0.00           O  
ATOM   4107  CB  ASP A 262     -25.046  86.798  73.057  1.00  0.00           C  
ATOM   4108  CG  ASP A 262     -24.948  86.897  71.541  1.00  0.00           C  
ATOM   4109  OD1 ASP A 262     -24.431  85.987  70.937  1.00  0.00           O  
ATOM   4110  OD2 ASP A 262     -25.391  87.882  71.000  1.00  0.00           O  
ATOM   4111  H   ASP A 262     -24.712  86.832  75.586  1.00  0.00           H  
ATOM   4112  HA  ASP A 262     -23.308  85.585  73.416  1.00  0.00           H  
ATOM   4113 1HB  ASP A 262     -25.727  85.984  73.310  1.00  0.00           H  
ATOM   4114 2HB  ASP A 262     -25.482  87.721  73.439  1.00  0.00           H  
ATOM   4115  N   LYS A 263     -22.802  88.809  73.841  1.00  0.00           N  
ATOM   4116  CA  LYS A 263     -21.922  89.913  73.479  1.00  0.00           C  
ATOM   4117  C   LYS A 263     -20.463  89.568  73.747  1.00  0.00           C  
ATOM   4118  O   LYS A 263     -19.610  89.711  72.871  1.00  0.00           O  
ATOM   4119  CB  LYS A 263     -22.313  91.180  74.243  1.00  0.00           C  
ATOM   4120  CG  LYS A 263     -23.587  91.848  73.744  1.00  0.00           C  
ATOM   4121  CD  LYS A 263     -24.070  92.913  74.716  1.00  0.00           C  
ATOM   4122  CE  LYS A 263     -23.066  94.051  74.837  1.00  0.00           C  
ATOM   4123  NZ  LYS A 263     -23.562  95.140  75.721  1.00  0.00           N  
ATOM   4124  H   LYS A 263     -23.508  88.953  74.546  1.00  0.00           H  
ATOM   4125  HA  LYS A 263     -22.027  90.103  72.411  1.00  0.00           H  
ATOM   4126 1HB  LYS A 263     -22.450  90.941  75.297  1.00  0.00           H  
ATOM   4127 2HB  LYS A 263     -21.505  91.909  74.175  1.00  0.00           H  
ATOM   4128 1HG  LYS A 263     -23.399  92.313  72.774  1.00  0.00           H  
ATOM   4129 2HG  LYS A 263     -24.367  91.098  73.623  1.00  0.00           H  
ATOM   4130 1HD  LYS A 263     -25.023  93.316  74.371  1.00  0.00           H  
ATOM   4131 2HD  LYS A 263     -24.218  92.468  75.699  1.00  0.00           H  
ATOM   4132 1HE  LYS A 263     -22.130  93.668  75.242  1.00  0.00           H  
ATOM   4133 2HE  LYS A 263     -22.865  94.466  73.849  1.00  0.00           H  
ATOM   4134 1HZ  LYS A 263     -22.869  95.873  75.775  1.00  0.00           H  
ATOM   4135 2HZ  LYS A 263     -24.421  95.515  75.345  1.00  0.00           H  
ATOM   4136 3HZ  LYS A 263     -23.733  94.771  76.646  1.00  0.00           H  
ATOM   4137  N   ALA A 264     -20.182  89.109  74.963  1.00  0.00           N  
ATOM   4138  CA  ALA A 264     -18.819  88.778  75.362  1.00  0.00           C  
ATOM   4139  C   ALA A 264     -18.259  87.640  74.516  1.00  0.00           C  
ATOM   4140  O   ALA A 264     -17.108  87.684  74.083  1.00  0.00           O  
ATOM   4141  CB  ALA A 264     -18.773  88.414  76.837  1.00  0.00           C  
ATOM   4142  H   ALA A 264     -20.932  88.989  75.628  1.00  0.00           H  
ATOM   4143  HA  ALA A 264     -18.188  89.653  75.196  1.00  0.00           H  
ATOM   4144 1HB  ALA A 264     -17.748  88.171  77.120  1.00  0.00           H  
ATOM   4145 2HB  ALA A 264     -19.121  89.259  77.432  1.00  0.00           H  
ATOM   4146 3HB  ALA A 264     -19.414  87.554  77.021  1.00  0.00           H  
ATOM   4147  N   ALA A 265     -19.080  86.624  74.284  1.00  0.00           N  
ATOM   4148  CA  ALA A 265     -18.689  85.497  73.445  1.00  0.00           C  
ATOM   4149  C   ALA A 265     -18.407  85.946  72.018  1.00  0.00           C  
ATOM   4150  O   ALA A 265     -17.428  85.520  71.405  1.00  0.00           O  
ATOM   4151  CB  ALA A 265     -19.768  84.426  73.458  1.00  0.00           C  
ATOM   4152  H   ALA A 265     -20.001  86.628  74.702  1.00  0.00           H  
ATOM   4153  HA  ALA A 265     -17.767  85.073  73.846  1.00  0.00           H  
ATOM   4154 1HB  ALA A 265     -19.460  83.591  72.827  1.00  0.00           H  
ATOM   4155 2HB  ALA A 265     -19.917  84.070  74.479  1.00  0.00           H  
ATOM   4156 3HB  ALA A 265     -20.700  84.842  73.080  1.00  0.00           H  
ATOM   4157  N   ASP A 266     -19.268  86.809  71.492  1.00  0.00           N  
ATOM   4158  CA  ASP A 266     -19.085  87.359  70.156  1.00  0.00           C  
ATOM   4159  C   ASP A 266     -17.733  88.045  70.022  1.00  0.00           C  
ATOM   4160  O   ASP A 266     -17.054  87.908  69.003  1.00  0.00           O  
ATOM   4161  CB  ASP A 266     -20.202  88.352  69.825  1.00  0.00           C  
ATOM   4162  CG  ASP A 266     -20.145  88.854  68.389  1.00  0.00           C  
ATOM   4163  OD1 ASP A 266     -20.579  88.144  67.514  1.00  0.00           O  
ATOM   4164  OD2 ASP A 266     -19.665  89.943  68.181  1.00  0.00           O  
ATOM   4165  H   ASP A 266     -20.072  87.094  72.035  1.00  0.00           H  
ATOM   4166  HA  ASP A 266     -19.112  86.539  69.438  1.00  0.00           H  
ATOM   4167 1HB  ASP A 266     -21.170  87.879  69.991  1.00  0.00           H  
ATOM   4168 2HB  ASP A 266     -20.137  89.209  70.497  1.00  0.00           H  
ATOM   4169  N   LYS A 267     -17.344  88.783  71.056  1.00  0.00           N  
ATOM   4170  CA  LYS A 267     -16.051  89.457  71.073  1.00  0.00           C  
ATOM   4171  C   LYS A 267     -14.910  88.467  70.887  1.00  0.00           C  
ATOM   4172  O   LYS A 267     -13.958  88.736  70.154  1.00  0.00           O  
ATOM   4173  CB  LYS A 267     -15.869  90.233  72.378  1.00  0.00           C  
ATOM   4174  CG  LYS A 267     -16.738  91.478  72.499  1.00  0.00           C  
ATOM   4175  CD  LYS A 267     -16.570  92.141  73.858  1.00  0.00           C  
ATOM   4176  CE  LYS A 267     -17.401  93.409  73.963  1.00  0.00           C  
ATOM   4177  NZ  LYS A 267     -17.318  94.019  75.319  1.00  0.00           N  
ATOM   4178  H   LYS A 267     -17.961  88.879  71.852  1.00  0.00           H  
ATOM   4179  HA  LYS A 267     -16.019  90.164  70.243  1.00  0.00           H  
ATOM   4180 1HB  LYS A 267     -16.095  89.582  73.223  1.00  0.00           H  
ATOM   4181 2HB  LYS A 267     -14.827  90.542  72.476  1.00  0.00           H  
ATOM   4182 1HG  LYS A 267     -16.464  92.190  71.721  1.00  0.00           H  
ATOM   4183 2HG  LYS A 267     -17.783  91.205  72.365  1.00  0.00           H  
ATOM   4184 1HD  LYS A 267     -16.879  91.446  74.642  1.00  0.00           H  
ATOM   4185 2HD  LYS A 267     -15.520  92.391  74.012  1.00  0.00           H  
ATOM   4186 1HE  LYS A 267     -17.051  94.134  73.230  1.00  0.00           H  
ATOM   4187 2HE  LYS A 267     -18.444  93.180  73.746  1.00  0.00           H  
ATOM   4188 1HZ  LYS A 267     -17.883  94.856  75.346  1.00  0.00           H  
ATOM   4189 2HZ  LYS A 267     -17.658  93.361  76.006  1.00  0.00           H  
ATOM   4190 3HZ  LYS A 267     -16.358  94.253  75.524  1.00  0.00           H  
ATOM   4191  N   VAL A 268     -15.012  87.323  71.551  1.00  0.00           N  
ATOM   4192  CA  VAL A 268     -14.020  86.264  71.412  1.00  0.00           C  
ATOM   4193  C   VAL A 268     -13.957  85.751  69.978  1.00  0.00           C  
ATOM   4194  O   VAL A 268     -12.876  85.552  69.427  1.00  0.00           O  
ATOM   4195  CB  VAL A 268     -14.350  85.094  72.358  1.00  0.00           C  
ATOM   4196  CG1 VAL A 268     -13.441  83.907  72.075  1.00  0.00           C  
ATOM   4197  CG2 VAL A 268     -14.214  85.544  73.805  1.00  0.00           C  
ATOM   4198  H   VAL A 268     -15.799  87.181  72.168  1.00  0.00           H  
ATOM   4199  HA  VAL A 268     -13.039  86.675  71.658  1.00  0.00           H  
ATOM   4200  HB  VAL A 268     -15.373  84.767  72.173  1.00  0.00           H  
ATOM   4201 1HG1 VAL A 268     -13.689  83.090  72.752  1.00  0.00           H  
ATOM   4202 2HG1 VAL A 268     -13.582  83.580  71.045  1.00  0.00           H  
ATOM   4203 3HG1 VAL A 268     -12.403  84.200  72.225  1.00  0.00           H  
ATOM   4204 1HG2 VAL A 268     -14.450  84.713  74.468  1.00  0.00           H  
ATOM   4205 2HG2 VAL A 268     -13.193  85.876  73.988  1.00  0.00           H  
ATOM   4206 3HG2 VAL A 268     -14.904  86.367  73.996  1.00  0.00           H  
ATOM   4207  N   ARG A 269     -15.125  85.539  69.382  1.00  0.00           N  
ATOM   4208  CA  ARG A 269     -15.206  85.082  68.000  1.00  0.00           C  
ATOM   4209  C   ARG A 269     -14.549  86.075  67.049  1.00  0.00           C  
ATOM   4210  O   ARG A 269     -13.811  85.688  66.144  1.00  0.00           O  
ATOM   4211  CB  ARG A 269     -16.656  84.876  67.588  1.00  0.00           C  
ATOM   4212  CG  ARG A 269     -17.338  83.677  68.230  1.00  0.00           C  
ATOM   4213  CD  ARG A 269     -18.630  83.362  67.567  1.00  0.00           C  
ATOM   4214  NE  ARG A 269     -19.596  84.439  67.723  1.00  0.00           N  
ATOM   4215  CZ  ARG A 269     -20.438  84.565  68.767  1.00  0.00           C  
ATOM   4216  NH1 ARG A 269     -20.423  83.677  69.735  1.00  0.00           N  
ATOM   4217  NH2 ARG A 269     -21.282  85.583  68.815  1.00  0.00           N  
ATOM   4218  H   ARG A 269     -15.977  85.701  69.897  1.00  0.00           H  
ATOM   4219  HA  ARG A 269     -14.665  84.139  67.915  1.00  0.00           H  
ATOM   4220 1HB  ARG A 269     -17.236  85.762  67.846  1.00  0.00           H  
ATOM   4221 2HB  ARG A 269     -16.713  84.749  66.508  1.00  0.00           H  
ATOM   4222 1HG  ARG A 269     -16.690  82.805  68.150  1.00  0.00           H  
ATOM   4223 2HG  ARG A 269     -17.533  83.889  69.281  1.00  0.00           H  
ATOM   4224 1HD  ARG A 269     -18.464  83.204  66.502  1.00  0.00           H  
ATOM   4225 2HD  ARG A 269     -19.052  82.459  68.007  1.00  0.00           H  
ATOM   4226  HE  ARG A 269     -19.637  85.141  66.998  1.00  0.00           H  
ATOM   4227 1HH1 ARG A 269     -19.779  82.900  69.698  1.00  0.00           H  
ATOM   4228 2HH1 ARG A 269     -21.055  83.772  70.518  1.00  0.00           H  
ATOM   4229 1HH2 ARG A 269     -21.294  86.265  68.070  1.00  0.00           H  
ATOM   4230 2HH2 ARG A 269     -21.913  85.677  69.597  1.00  0.00           H  
ATOM   4231  N   ARG A 270     -14.820  87.359  67.264  1.00  0.00           N  
ATOM   4232  CA  ARG A 270     -14.283  88.408  66.405  1.00  0.00           C  
ATOM   4233  C   ARG A 270     -12.775  88.537  66.573  1.00  0.00           C  
ATOM   4234  O   ARG A 270     -12.062  88.869  65.623  1.00  0.00           O  
ATOM   4235  CB  ARG A 270     -14.941  89.744  66.717  1.00  0.00           C  
ATOM   4236  CG  ARG A 270     -16.399  89.852  66.298  1.00  0.00           C  
ATOM   4237  CD  ARG A 270     -16.960  91.193  66.604  1.00  0.00           C  
ATOM   4238  NE  ARG A 270     -18.377  91.273  66.285  1.00  0.00           N  
ATOM   4239  CZ  ARG A 270     -18.872  91.540  65.061  1.00  0.00           C  
ATOM   4240  NH1 ARG A 270     -18.055  91.751  64.053  1.00  0.00           N  
ATOM   4241  NH2 ARG A 270     -20.179  91.592  64.874  1.00  0.00           N  
ATOM   4242  H   ARG A 270     -15.414  87.613  68.040  1.00  0.00           H  
ATOM   4243  HA  ARG A 270     -14.481  88.139  65.367  1.00  0.00           H  
ATOM   4244 1HB  ARG A 270     -14.891  89.933  67.788  1.00  0.00           H  
ATOM   4245 2HB  ARG A 270     -14.394  90.544  66.217  1.00  0.00           H  
ATOM   4246 1HG  ARG A 270     -16.482  89.682  65.224  1.00  0.00           H  
ATOM   4247 2HG  ARG A 270     -16.987  89.104  66.831  1.00  0.00           H  
ATOM   4248 1HD  ARG A 270     -16.836  91.405  67.665  1.00  0.00           H  
ATOM   4249 2HD  ARG A 270     -16.436  91.948  66.019  1.00  0.00           H  
ATOM   4250  HE  ARG A 270     -19.036  91.118  67.036  1.00  0.00           H  
ATOM   4251 1HH1 ARG A 270     -17.056  91.711  64.196  1.00  0.00           H  
ATOM   4252 2HH1 ARG A 270     -18.426  91.950  63.135  1.00  0.00           H  
ATOM   4253 1HH2 ARG A 270     -20.808  91.430  65.649  1.00  0.00           H  
ATOM   4254 2HH2 ARG A 270     -20.550  91.792  63.957  1.00  0.00           H  
ATOM   4255  N   GLU A 271     -12.293  88.275  67.781  1.00  0.00           N  
ATOM   4256  CA  GLU A 271     -10.868  88.375  68.077  1.00  0.00           C  
ATOM   4257  C   GLU A 271     -10.086  87.261  67.396  1.00  0.00           C  
ATOM   4258  O   GLU A 271      -9.007  87.491  66.848  1.00  0.00           O  
ATOM   4259  CB  GLU A 271     -10.632  88.325  69.589  1.00  0.00           C  
ATOM   4260  CG  GLU A 271      -9.178  88.490  70.004  1.00  0.00           C  
ATOM   4261  CD  GLU A 271      -8.614  89.835  69.637  1.00  0.00           C  
ATOM   4262  OE1 GLU A 271      -9.383  90.743  69.429  1.00  0.00           O  
ATOM   4263  OE2 GLU A 271      -7.413  89.954  69.566  1.00  0.00           O  
ATOM   4264  H   GLU A 271     -12.929  88.000  68.516  1.00  0.00           H  
ATOM   4265  HA  GLU A 271     -10.499  89.324  67.686  1.00  0.00           H  
ATOM   4266 1HB  GLU A 271     -11.210  89.112  70.073  1.00  0.00           H  
ATOM   4267 2HB  GLU A 271     -10.985  87.371  69.981  1.00  0.00           H  
ATOM   4268 1HG  GLU A 271      -9.101  88.359  71.083  1.00  0.00           H  
ATOM   4269 2HG  GLU A 271      -8.584  87.711  69.527  1.00  0.00           H  
ATOM   4270  N   GLN A 272     -10.635  86.051  67.432  1.00  0.00           N  
ATOM   4271  CA  GLN A 272      -9.997  84.901  66.799  1.00  0.00           C  
ATOM   4272  C   GLN A 272     -11.020  84.044  66.061  1.00  0.00           C  
ATOM   4273  O   GLN A 272     -11.399  82.973  66.533  1.00  0.00           O  
ATOM   4274  CB  GLN A 272      -9.260  84.056  67.841  1.00  0.00           C  
ATOM   4275  CG  GLN A 272      -8.096  84.767  68.508  1.00  0.00           C  
ATOM   4276  CD  GLN A 272      -7.352  83.873  69.482  1.00  0.00           C  
ATOM   4277  OE1 GLN A 272      -7.672  82.690  69.627  1.00  0.00           O  
ATOM   4278  NE2 GLN A 272      -6.355  84.434  70.156  1.00  0.00           N  
ATOM   4279  H   GLN A 272     -11.514  85.923  67.912  1.00  0.00           H  
ATOM   4280  HA  GLN A 272      -9.280  85.265  66.064  1.00  0.00           H  
ATOM   4281 1HB  GLN A 272      -9.957  83.749  68.620  1.00  0.00           H  
ATOM   4282 2HB  GLN A 272      -8.876  83.151  67.370  1.00  0.00           H  
ATOM   4283 1HG  GLN A 272      -7.394  85.093  67.740  1.00  0.00           H  
ATOM   4284 2HG  GLN A 272      -8.476  85.630  69.056  1.00  0.00           H  
ATOM   4285 1HE2 GLN A 272      -5.828  83.894  70.813  1.00  0.00           H  
ATOM   4286 2HE2 GLN A 272      -6.130  85.397  70.007  1.00  0.00           H  
ATOM   4287  N   PRO A 273     -11.460  84.523  64.903  1.00  0.00           N  
ATOM   4288  CA  PRO A 273     -12.435  83.798  64.098  1.00  0.00           C  
ATOM   4289  C   PRO A 273     -11.924  82.416  63.720  1.00  0.00           C  
ATOM   4290  O   PRO A 273     -10.824  82.275  63.183  1.00  0.00           O  
ATOM   4291  CB  PRO A 273     -12.598  84.695  62.866  1.00  0.00           C  
ATOM   4292  CG  PRO A 273     -12.241  86.056  63.355  1.00  0.00           C  
ATOM   4293  CD  PRO A 273     -11.105  85.823  64.314  1.00  0.00           C  
ATOM   4294  HA  PRO A 273     -13.342  83.665  64.690  1.00  0.00           H  
ATOM   4295 1HB  PRO A 273     -11.941  84.345  62.057  1.00  0.00           H  
ATOM   4296 2HB  PRO A 273     -13.631  84.633  62.491  1.00  0.00           H  
ATOM   4297 1HG  PRO A 273     -11.956  86.701  62.509  1.00  0.00           H  
ATOM   4298 2HG  PRO A 273     -13.111  86.527  63.836  1.00  0.00           H  
ATOM   4299 1HD  PRO A 273     -10.157  85.778  63.758  1.00  0.00           H  
ATOM   4300 2HD  PRO A 273     -11.079  86.634  65.058  1.00  0.00           H  
ATOM   4301  N   GLY A 274     -12.723  81.395  64.007  1.00  0.00           N  
ATOM   4302  CA  GLY A 274     -12.435  80.041  63.545  1.00  0.00           C  
ATOM   4303  C   GLY A 274     -11.586  79.283  64.558  1.00  0.00           C  
ATOM   4304  O   GLY A 274     -11.255  78.117  64.354  1.00  0.00           O  
ATOM   4305  H   GLY A 274     -13.554  81.560  64.559  1.00  0.00           H  
ATOM   4306 1HA  GLY A 274     -13.371  79.507  63.376  1.00  0.00           H  
ATOM   4307 2HA  GLY A 274     -11.915  80.086  62.589  1.00  0.00           H  
ATOM   4308  N   SER A 275     -11.238  79.954  65.651  1.00  0.00           N  
ATOM   4309  CA  SER A 275     -10.420  79.347  66.693  1.00  0.00           C  
ATOM   4310  C   SER A 275     -11.252  78.430  67.583  1.00  0.00           C  
ATOM   4311  O   SER A 275     -12.481  78.467  67.550  1.00  0.00           O  
ATOM   4312  CB  SER A 275      -9.762  80.424  67.535  1.00  0.00           C  
ATOM   4313  OG  SER A 275     -10.713  81.115  68.299  1.00  0.00           O  
ATOM   4314  H   SER A 275     -11.549  80.908  65.762  1.00  0.00           H  
ATOM   4315  HA  SER A 275      -9.649  78.738  66.220  1.00  0.00           H  
ATOM   4316 1HB  SER A 275      -9.022  79.969  68.193  1.00  0.00           H  
ATOM   4317 2HB  SER A 275      -9.237  81.122  66.885  1.00  0.00           H  
ATOM   4318  HG  SER A 275     -10.884  81.934  67.829  1.00  0.00           H  
ATOM   4319  N   GLU A 276     -10.573  77.613  68.379  1.00  0.00           N  
ATOM   4320  CA  GLU A 276     -11.244  76.759  69.353  1.00  0.00           C  
ATOM   4321  C   GLU A 276     -11.925  77.587  70.434  1.00  0.00           C  
ATOM   4322  O   GLU A 276     -12.958  77.188  70.975  1.00  0.00           O  
ATOM   4323  CB  GLU A 276     -10.245  75.790  69.991  1.00  0.00           C  
ATOM   4324  CG  GLU A 276      -9.630  74.792  69.020  1.00  0.00           C  
ATOM   4325  CD  GLU A 276      -8.506  75.379  68.211  1.00  0.00           C  
ATOM   4326  OE1 GLU A 276      -8.186  76.525  68.419  1.00  0.00           O  
ATOM   4327  OE2 GLU A 276      -7.966  74.680  67.386  1.00  0.00           O  
ATOM   4328  H   GLU A 276      -9.565  77.579  68.309  1.00  0.00           H  
ATOM   4329  HA  GLU A 276     -12.015  76.191  68.830  1.00  0.00           H  
ATOM   4330 1HB  GLU A 276      -9.434  76.355  70.450  1.00  0.00           H  
ATOM   4331 2HB  GLU A 276     -10.740  75.226  70.781  1.00  0.00           H  
ATOM   4332 1HG  GLU A 276      -9.249  73.941  69.583  1.00  0.00           H  
ATOM   4333 2HG  GLU A 276     -10.406  74.430  68.347  1.00  0.00           H  
ATOM   4334  N   LEU A 277     -11.345  78.741  70.742  1.00  0.00           N  
ATOM   4335  CA  LEU A 277     -11.971  79.695  71.651  1.00  0.00           C  
ATOM   4336  C   LEU A 277     -13.271  80.236  71.071  1.00  0.00           C  
ATOM   4337  O   LEU A 277     -14.260  80.399  71.784  1.00  0.00           O  
ATOM   4338  CB  LEU A 277     -11.012  80.855  71.945  1.00  0.00           C  
ATOM   4339  CG  LEU A 277      -9.712  80.477  72.667  1.00  0.00           C  
ATOM   4340  CD1 LEU A 277      -8.792  81.690  72.725  1.00  0.00           C  
ATOM   4341  CD2 LEU A 277     -10.036  79.970  74.064  1.00  0.00           C  
ATOM   4342  H   LEU A 277     -10.447  78.965  70.338  1.00  0.00           H  
ATOM   4343  HA  LEU A 277     -12.214  79.178  72.581  1.00  0.00           H  
ATOM   4344 1HB  LEU A 277     -10.742  81.330  71.004  1.00  0.00           H  
ATOM   4345 2HB  LEU A 277     -11.532  81.588  72.562  1.00  0.00           H  
ATOM   4346  HG  LEU A 277      -9.199  79.695  72.107  1.00  0.00           H  
ATOM   4347 1HD1 LEU A 277      -7.869  81.421  73.237  1.00  0.00           H  
ATOM   4348 2HD1 LEU A 277      -8.562  82.020  71.711  1.00  0.00           H  
ATOM   4349 3HD1 LEU A 277      -9.286  82.495  73.266  1.00  0.00           H  
ATOM   4350 1HD2 LEU A 277      -9.111  79.700  74.576  1.00  0.00           H  
ATOM   4351 2HD2 LEU A 277     -10.548  80.750  74.626  1.00  0.00           H  
ATOM   4352 3HD2 LEU A 277     -10.680  79.092  73.992  1.00  0.00           H  
ATOM   4353  N   ALA A 278     -13.262  80.514  69.772  1.00  0.00           N  
ATOM   4354  CA  ALA A 278     -14.459  80.980  69.080  1.00  0.00           C  
ATOM   4355  C   ALA A 278     -15.537  79.904  69.057  1.00  0.00           C  
ATOM   4356  O   ALA A 278     -16.726  80.204  69.168  1.00  0.00           O  
ATOM   4357  CB  ALA A 278     -14.116  81.414  67.663  1.00  0.00           C  
ATOM   4358  H   ALA A 278     -12.406  80.397  69.250  1.00  0.00           H  
ATOM   4359  HA  ALA A 278     -14.859  81.838  69.621  1.00  0.00           H  
ATOM   4360 1HB  ALA A 278     -15.018  81.760  67.159  1.00  0.00           H  
ATOM   4361 2HB  ALA A 278     -13.386  82.224  67.697  1.00  0.00           H  
ATOM   4362 3HB  ALA A 278     -13.697  80.572  67.116  1.00  0.00           H  
ATOM   4363  N   VAL A 279     -15.115  78.654  68.915  1.00  0.00           N  
ATOM   4364  CA  VAL A 279     -16.039  77.526  68.940  1.00  0.00           C  
ATOM   4365  C   VAL A 279     -16.761  77.437  70.278  1.00  0.00           C  
ATOM   4366  O   VAL A 279     -17.970  77.209  70.328  1.00  0.00           O  
ATOM   4367  CB  VAL A 279     -15.283  76.210  68.680  1.00  0.00           C  
ATOM   4368  CG1 VAL A 279     -16.199  75.016  68.907  1.00  0.00           C  
ATOM   4369  CG2 VAL A 279     -14.729  76.202  67.263  1.00  0.00           C  
ATOM   4370  H   VAL A 279     -14.128  78.479  68.786  1.00  0.00           H  
ATOM   4371  HA  VAL A 279     -16.792  77.680  68.168  1.00  0.00           H  
ATOM   4372  HB  VAL A 279     -14.463  76.125  69.392  1.00  0.00           H  
ATOM   4373 1HG1 VAL A 279     -15.649  74.094  68.719  1.00  0.00           H  
ATOM   4374 2HG1 VAL A 279     -16.555  75.022  69.937  1.00  0.00           H  
ATOM   4375 3HG1 VAL A 279     -17.050  75.075  68.228  1.00  0.00           H  
ATOM   4376 1HG2 VAL A 279     -14.196  75.268  67.086  1.00  0.00           H  
ATOM   4377 2HG2 VAL A 279     -15.550  76.292  66.550  1.00  0.00           H  
ATOM   4378 3HG2 VAL A 279     -14.045  77.041  67.137  1.00  0.00           H  
ATOM   4379  N   VAL A 280     -16.015  77.617  71.362  1.00  0.00           N  
ATOM   4380  CA  VAL A 280     -16.599  77.664  72.696  1.00  0.00           C  
ATOM   4381  C   VAL A 280     -17.513  78.872  72.856  1.00  0.00           C  
ATOM   4382  O   VAL A 280     -18.568  78.785  73.485  1.00  0.00           O  
ATOM   4383  CB  VAL A 280     -15.490  77.720  73.764  1.00  0.00           C  
ATOM   4384  CG1 VAL A 280     -16.095  77.827  75.156  1.00  0.00           C  
ATOM   4385  CG2 VAL A 280     -14.604  76.489  73.655  1.00  0.00           C  
ATOM   4386  H   VAL A 280     -15.016  77.724  71.259  1.00  0.00           H  
ATOM   4387  HA  VAL A 280     -17.192  76.763  72.847  1.00  0.00           H  
ATOM   4388  HB  VAL A 280     -14.891  78.616  73.605  1.00  0.00           H  
ATOM   4389 1HG1 VAL A 280     -15.297  77.865  75.898  1.00  0.00           H  
ATOM   4390 2HG1 VAL A 280     -16.696  78.733  75.222  1.00  0.00           H  
ATOM   4391 3HG1 VAL A 280     -16.725  76.958  75.347  1.00  0.00           H  
ATOM   4392 1HG2 VAL A 280     -13.821  76.536  74.411  1.00  0.00           H  
ATOM   4393 2HG2 VAL A 280     -15.205  75.592  73.808  1.00  0.00           H  
ATOM   4394 3HG2 VAL A 280     -14.148  76.455  72.664  1.00  0.00           H  
ATOM   4395  N   ALA A 281     -17.090  80.023  72.267  1.00  0.00           N  
ATOM   4396  CA  ALA A 281     -17.933  81.218  72.226  1.00  0.00           C  
ATOM   4397  C   ALA A 281     -19.211  80.963  71.425  1.00  0.00           C  
ATOM   4398  O   ALA A 281     -20.286  81.444  71.783  1.00  0.00           O  
ATOM   4399  CB  ALA A 281     -17.162  82.389  71.634  1.00  0.00           C  
ATOM   4400  H   ALA A 281     -16.170  80.053  71.849  1.00  0.00           H  
ATOM   4401  HA  ALA A 281     -18.222  81.473  73.246  1.00  0.00           H  
ATOM   4402 1HB  ALA A 281     -17.803  83.272  71.609  1.00  0.00           H  
ATOM   4403 2HB  ALA A 281     -16.285  82.596  72.248  1.00  0.00           H  
ATOM   4404 3HB  ALA A 281     -16.846  82.143  70.623  1.00  0.00           H  
ATOM   4405  N   ALA A 282     -19.118  80.199  70.325  1.00  0.00           N  
ATOM   4406  CA  ALA A 282     -20.305  79.855  69.542  1.00  0.00           C  
ATOM   4407  C   ALA A 282     -21.277  79.071  70.427  1.00  0.00           C  
ATOM   4408  O   ALA A 282     -22.484  79.313  70.406  1.00  0.00           O  
ATOM   4409  CB  ALA A 282     -19.927  79.052  68.307  1.00  0.00           C  
ATOM   4410  H   ALA A 282     -18.215  79.855  70.029  1.00  0.00           H  
ATOM   4411  HA  ALA A 282     -20.781  80.779  69.212  1.00  0.00           H  
ATOM   4412 1HB  ALA A 282     -20.829  78.794  67.751  1.00  0.00           H  
ATOM   4413 2HB  ALA A 282     -19.269  79.646  67.673  1.00  0.00           H  
ATOM   4414 3HB  ALA A 282     -19.414  78.140  68.607  1.00  0.00           H  
ATOM   4415  N   ILE A 283     -20.743  78.126  71.212  1.00  0.00           N  
ATOM   4416  CA  ILE A 283     -21.597  77.360  72.102  1.00  0.00           C  
ATOM   4417  C   ILE A 283     -22.204  78.278  73.154  1.00  0.00           C  
ATOM   4418  O   ILE A 283     -23.402  78.217  73.429  1.00  0.00           O  
ATOM   4419  CB  ILE A 283     -20.814  76.225  72.788  1.00  0.00           C  
ATOM   4420  CG1 ILE A 283     -20.393  75.171  71.760  1.00  0.00           C  
ATOM   4421  CG2 ILE A 283     -21.649  75.593  73.891  1.00  0.00           C  
ATOM   4422  CD1 ILE A 283     -19.386  74.173  72.287  1.00  0.00           C  
ATOM   4423  H   ILE A 283     -19.751  77.935  71.196  1.00  0.00           H  
ATOM   4424  HA  ILE A 283     -22.401  76.918  71.515  1.00  0.00           H  
ATOM   4425  HB  ILE A 283     -19.898  76.625  73.221  1.00  0.00           H  
ATOM   4426 1HG1 ILE A 283     -21.270  74.622  71.421  1.00  0.00           H  
ATOM   4427 2HG1 ILE A 283     -19.959  75.664  70.890  1.00  0.00           H  
ATOM   4428 1HG2 ILE A 283     -21.080  74.793  74.364  1.00  0.00           H  
ATOM   4429 2HG2 ILE A 283     -21.899  76.348  74.635  1.00  0.00           H  
ATOM   4430 3HG2 ILE A 283     -22.565  75.184  73.466  1.00  0.00           H  
ATOM   4431 1HD1 ILE A 283     -19.136  73.459  71.501  1.00  0.00           H  
ATOM   4432 2HD1 ILE A 283     -18.483  74.699  72.600  1.00  0.00           H  
ATOM   4433 3HD1 ILE A 283     -19.810  73.642  73.137  1.00  0.00           H  
ATOM   4434  N   ILE A 284     -21.409  79.153  73.773  1.00  0.00           N  
ATOM   4435  CA  ILE A 284     -21.953  79.995  74.829  1.00  0.00           C  
ATOM   4436  C   ILE A 284     -23.137  80.823  74.359  1.00  0.00           C  
ATOM   4437  O   ILE A 284     -24.127  80.969  75.076  1.00  0.00           O  
ATOM   4438  CB  ILE A 284     -20.868  80.936  75.384  1.00  0.00           C  
ATOM   4439  CG1 ILE A 284     -19.810  80.136  76.149  1.00  0.00           C  
ATOM   4440  CG2 ILE A 284     -21.491  81.995  76.280  1.00  0.00           C  
ATOM   4441  CD1 ILE A 284     -18.560  80.926  76.466  1.00  0.00           C  
ATOM   4442  H   ILE A 284     -20.434  79.244  73.524  1.00  0.00           H  
ATOM   4443  HA  ILE A 284     -22.302  79.353  75.638  1.00  0.00           H  
ATOM   4444  HB  ILE A 284     -20.356  81.428  74.558  1.00  0.00           H  
ATOM   4445 1HG1 ILE A 284     -20.233  79.776  77.085  1.00  0.00           H  
ATOM   4446 2HG1 ILE A 284     -19.520  79.263  75.563  1.00  0.00           H  
ATOM   4447 1HG2 ILE A 284     -20.710  82.651  76.665  1.00  0.00           H  
ATOM   4448 2HG2 ILE A 284     -22.207  82.581  75.707  1.00  0.00           H  
ATOM   4449 3HG2 ILE A 284     -22.002  81.511  77.114  1.00  0.00           H  
ATOM   4450 1HD1 ILE A 284     -17.858  80.293  77.008  1.00  0.00           H  
ATOM   4451 2HD1 ILE A 284     -18.100  81.268  75.539  1.00  0.00           H  
ATOM   4452 3HD1 ILE A 284     -18.821  81.787  77.082  1.00  0.00           H  
ATOM   4453  N   SER A 285     -23.068  81.385  73.144  1.00  0.00           N  
ATOM   4454  CA  SER A 285     -24.206  82.155  72.661  1.00  0.00           C  
ATOM   4455  C   SER A 285     -25.460  81.291  72.554  1.00  0.00           C  
ATOM   4456  O   SER A 285     -26.547  81.705  72.959  1.00  0.00           O  
ATOM   4457  CB  SER A 285     -23.884  82.764  71.310  1.00  0.00           C  
ATOM   4458  OG  SER A 285     -22.861  83.715  71.419  1.00  0.00           O  
ATOM   4459  H   SER A 285     -22.252  81.292  72.556  1.00  0.00           H  
ATOM   4460  HA  SER A 285     -24.409  82.956  73.372  1.00  0.00           H  
ATOM   4461 1HB  SER A 285     -23.579  81.977  70.620  1.00  0.00           H  
ATOM   4462 2HB  SER A 285     -24.778  83.231  70.900  1.00  0.00           H  
ATOM   4463  HG  SER A 285     -23.296  84.571  71.427  1.00  0.00           H  
ATOM   4464  N   ALA A 286     -25.327  80.074  72.006  1.00  0.00           N  
ATOM   4465  CA  ALA A 286     -26.483  79.196  71.893  1.00  0.00           C  
ATOM   4466  C   ALA A 286     -27.000  78.810  73.289  1.00  0.00           C  
ATOM   4467  O   ALA A 286     -28.206  78.784  73.505  1.00  0.00           O  
ATOM   4468  CB  ALA A 286     -26.130  77.955  71.086  1.00  0.00           C  
ATOM   4469  H   ALA A 286     -24.418  79.783  71.611  1.00  0.00           H  
ATOM   4470  HA  ALA A 286     -27.277  79.758  71.403  1.00  0.00           H  
ATOM   4471 1HB  ALA A 286     -27.003  77.308  71.010  1.00  0.00           H  
ATOM   4472 2HB  ALA A 286     -25.809  78.250  70.086  1.00  0.00           H  
ATOM   4473 3HB  ALA A 286     -25.323  77.417  71.581  1.00  0.00           H  
ATOM   4474  N   VAL A 287     -26.104  78.547  74.242  1.00  0.00           N  
ATOM   4475  CA  VAL A 287     -26.497  78.173  75.605  1.00  0.00           C  
ATOM   4476  C   VAL A 287     -27.335  79.246  76.273  1.00  0.00           C  
ATOM   4477  O   VAL A 287     -28.352  78.942  76.924  1.00  0.00           O  
ATOM   4478  CB  VAL A 287     -25.248  77.907  76.467  1.00  0.00           C  
ATOM   4479  CG1 VAL A 287     -25.621  77.847  77.940  1.00  0.00           C  
ATOM   4480  CG2 VAL A 287     -24.581  76.614  76.026  1.00  0.00           C  
ATOM   4481  H   VAL A 287     -25.114  78.588  73.993  1.00  0.00           H  
ATOM   4482  HA  VAL A 287     -27.083  77.267  75.558  1.00  0.00           H  
ATOM   4483  HB  VAL A 287     -24.551  78.737  76.345  1.00  0.00           H  
ATOM   4484 1HG1 VAL A 287     -24.726  77.659  78.535  1.00  0.00           H  
ATOM   4485 2HG1 VAL A 287     -26.064  78.796  78.243  1.00  0.00           H  
ATOM   4486 3HG1 VAL A 287     -26.338  77.043  78.102  1.00  0.00           H  
ATOM   4487 1HG2 VAL A 287     -23.698  76.433  76.639  1.00  0.00           H  
ATOM   4488 2HG2 VAL A 287     -25.280  75.785  76.142  1.00  0.00           H  
ATOM   4489 3HG2 VAL A 287     -24.285  76.695  74.980  1.00  0.00           H  
ATOM   4490  N   ALA A 288     -26.917  80.501  76.132  1.00  0.00           N  
ATOM   4491  CA  ALA A 288     -27.674  81.587  76.720  1.00  0.00           C  
ATOM   4492  C   ALA A 288     -29.069  81.682  76.100  1.00  0.00           C  
ATOM   4493  O   ALA A 288     -30.052  81.857  76.823  1.00  0.00           O  
ATOM   4494  CB  ALA A 288     -26.924  82.899  76.554  1.00  0.00           C  
ATOM   4495  H   ALA A 288     -26.040  80.679  75.630  1.00  0.00           H  
ATOM   4496  HA  ALA A 288     -27.785  81.384  77.786  1.00  0.00           H  
ATOM   4497 1HB  ALA A 288     -27.499  83.708  77.005  1.00  0.00           H  
ATOM   4498 2HB  ALA A 288     -25.953  82.829  77.045  1.00  0.00           H  
ATOM   4499 3HB  ALA A 288     -26.779  83.105  75.494  1.00  0.00           H  
ATOM   4500  N   ARG A 289     -29.172  81.490  74.775  1.00  0.00           N  
ATOM   4501  CA  ARG A 289     -30.464  81.526  74.091  1.00  0.00           C  
ATOM   4502  C   ARG A 289     -31.360  80.338  74.476  1.00  0.00           C  
ATOM   4503  O   ARG A 289     -32.578  80.486  74.597  1.00  0.00           O  
ATOM   4504  CB  ARG A 289     -30.259  81.530  72.583  1.00  0.00           C  
ATOM   4505  CG  ARG A 289     -29.688  82.823  72.019  1.00  0.00           C  
ATOM   4506  CD  ARG A 289     -29.786  82.866  70.538  1.00  0.00           C  
ATOM   4507  NE  ARG A 289     -28.984  81.828  69.911  1.00  0.00           N  
ATOM   4508  CZ  ARG A 289     -27.681  81.957  69.591  1.00  0.00           C  
ATOM   4509  NH1 ARG A 289     -27.050  83.082  69.843  1.00  0.00           N  
ATOM   4510  NH2 ARG A 289     -27.037  80.953  69.021  1.00  0.00           N  
ATOM   4511  H   ARG A 289     -28.313  81.378  74.225  1.00  0.00           H  
ATOM   4512  HA  ARG A 289     -30.982  82.438  74.393  1.00  0.00           H  
ATOM   4513 1HB  ARG A 289     -29.583  80.724  72.305  1.00  0.00           H  
ATOM   4514 2HB  ARG A 289     -31.212  81.347  72.086  1.00  0.00           H  
ATOM   4515 1HG  ARG A 289     -30.239  83.672  72.424  1.00  0.00           H  
ATOM   4516 2HG  ARG A 289     -28.636  82.908  72.296  1.00  0.00           H  
ATOM   4517 1HD  ARG A 289     -30.823  82.723  70.237  1.00  0.00           H  
ATOM   4518 2HD  ARG A 289     -29.435  83.832  70.178  1.00  0.00           H  
ATOM   4519  HE  ARG A 289     -29.434  80.948  69.701  1.00  0.00           H  
ATOM   4520 1HH1 ARG A 289     -27.542  83.850  70.278  1.00  0.00           H  
ATOM   4521 2HH1 ARG A 289     -26.074  83.179  69.603  1.00  0.00           H  
ATOM   4522 1HH2 ARG A 289     -27.523  80.087  68.827  1.00  0.00           H  
ATOM   4523 2HH2 ARG A 289     -26.063  81.049  68.781  1.00  0.00           H  
ATOM   4524  N   MET A 290     -30.744  79.159  74.661  1.00  0.00           N  
ATOM   4525  CA  MET A 290     -31.445  77.935  75.046  1.00  0.00           C  
ATOM   4526  C   MET A 290     -31.965  77.999  76.483  1.00  0.00           C  
ATOM   4527  O   MET A 290     -32.975  77.356  76.807  1.00  0.00           O  
ATOM   4528  CB  MET A 290     -30.535  76.719  74.867  1.00  0.00           C  
ATOM   4529  CG  MET A 290     -30.241  76.344  73.419  1.00  0.00           C  
ATOM   4530  SD  MET A 290     -29.306  74.804  73.249  1.00  0.00           S  
ATOM   4531  CE  MET A 290     -27.706  75.059  74.041  1.00  0.00           C  
ATOM   4532  H   MET A 290     -29.744  79.114  74.477  1.00  0.00           H  
ATOM   4533  HA  MET A 290     -32.302  77.818  74.391  1.00  0.00           H  
ATOM   4534 1HB  MET A 290     -29.587  76.941  75.333  1.00  0.00           H  
ATOM   4535 2HB  MET A 290     -30.960  75.855  75.364  1.00  0.00           H  
ATOM   4536 1HG  MET A 290     -31.193  76.205  72.914  1.00  0.00           H  
ATOM   4537 2HG  MET A 290     -29.736  77.128  72.915  1.00  0.00           H  
ATOM   4538 1HE  MET A 290     -27.133  74.153  73.970  1.00  0.00           H  
ATOM   4539 2HE  MET A 290     -27.160  75.859  73.578  1.00  0.00           H  
ATOM   4540 3HE  MET A 290     -27.853  75.290  75.058  1.00  0.00           H  
ATOM   4541  N   GLY A 291     -31.299  78.774  77.350  1.00  0.00           N  
ATOM   4542  CA  GLY A 291     -31.750  78.904  78.725  1.00  0.00           C  
ATOM   4543  C   GLY A 291     -31.289  77.726  79.565  1.00  0.00           C  
ATOM   4544  O   GLY A 291     -31.987  77.293  80.485  1.00  0.00           O  
ATOM   4545  H   GLY A 291     -30.430  79.238  77.071  1.00  0.00           H  
ATOM   4546 1HA  GLY A 291     -31.359  79.833  79.142  1.00  0.00           H  
ATOM   4547 2HA  GLY A 291     -32.835  78.972  78.745  1.00  0.00           H  
ATOM   4548  N   VAL A 292     -30.123  77.188  79.228  1.00  0.00           N  
ATOM   4549  CA  VAL A 292     -29.595  76.017  79.927  1.00  0.00           C  
ATOM   4550  C   VAL A 292     -28.246  76.348  80.556  1.00  0.00           C  
ATOM   4551  O   VAL A 292     -27.721  77.442  80.341  1.00  0.00           O  
ATOM   4552  CB  VAL A 292     -29.435  74.831  78.958  1.00  0.00           C  
ATOM   4553  CG1 VAL A 292     -30.778  74.456  78.349  1.00  0.00           C  
ATOM   4554  CG2 VAL A 292     -28.429  75.182  77.871  1.00  0.00           C  
ATOM   4555  H   VAL A 292     -29.604  77.642  78.467  1.00  0.00           H  
ATOM   4556  HA  VAL A 292     -30.284  75.745  80.727  1.00  0.00           H  
ATOM   4557  HB  VAL A 292     -29.082  73.963  79.515  1.00  0.00           H  
ATOM   4558 1HG1 VAL A 292     -30.646  73.616  77.666  1.00  0.00           H  
ATOM   4559 2HG1 VAL A 292     -31.471  74.175  79.141  1.00  0.00           H  
ATOM   4560 3HG1 VAL A 292     -31.178  75.308  77.800  1.00  0.00           H  
ATOM   4561 1HG2 VAL A 292     -28.321  74.339  77.191  1.00  0.00           H  
ATOM   4562 2HG2 VAL A 292     -28.780  76.053  77.319  1.00  0.00           H  
ATOM   4563 3HG2 VAL A 292     -27.465  75.405  78.328  1.00  0.00           H  
ATOM   4564  N   LYS A 293     -27.723  75.445  81.387  1.00  0.00           N  
ATOM   4565  CA  LYS A 293     -26.492  75.734  82.116  1.00  0.00           C  
ATOM   4566  C   LYS A 293     -25.249  75.065  81.563  1.00  0.00           C  
ATOM   4567  O   LYS A 293     -25.200  73.848  81.403  1.00  0.00           O  
ATOM   4568  CB  LYS A 293     -26.662  75.336  83.583  1.00  0.00           C  
ATOM   4569  CG  LYS A 293     -27.702  76.151  84.340  1.00  0.00           C  
ATOM   4570  CD  LYS A 293     -27.796  75.715  85.794  1.00  0.00           C  
ATOM   4571  CE  LYS A 293     -28.842  76.521  86.549  1.00  0.00           C  
ATOM   4572  NZ  LYS A 293     -28.953  76.097  87.971  1.00  0.00           N  
ATOM   4573  H   LYS A 293     -28.172  74.531  81.515  1.00  0.00           H  
ATOM   4574  HA  LYS A 293     -26.329  76.812  82.085  1.00  0.00           H  
ATOM   4575 1HB  LYS A 293     -26.950  74.286  83.646  1.00  0.00           H  
ATOM   4576 2HB  LYS A 293     -25.710  75.445  84.103  1.00  0.00           H  
ATOM   4577 1HG  LYS A 293     -27.435  77.207  84.303  1.00  0.00           H  
ATOM   4578 2HG  LYS A 293     -28.677  76.025  83.868  1.00  0.00           H  
ATOM   4579 1HD  LYS A 293     -28.060  74.658  85.841  1.00  0.00           H  
ATOM   4580 2HD  LYS A 293     -26.829  75.851  86.278  1.00  0.00           H  
ATOM   4581 1HE  LYS A 293     -28.580  77.577  86.517  1.00  0.00           H  
ATOM   4582 2HE  LYS A 293     -29.813  76.396  86.069  1.00  0.00           H  
ATOM   4583 1HZ  LYS A 293     -29.656  76.654  88.435  1.00  0.00           H  
ATOM   4584 2HZ  LYS A 293     -29.215  75.122  88.013  1.00  0.00           H  
ATOM   4585 3HZ  LYS A 293     -28.064  76.227  88.432  1.00  0.00           H  
ATOM   4586  N   MET A 294     -24.211  75.855  81.308  1.00  0.00           N  
ATOM   4587  CA  MET A 294     -22.986  75.306  80.742  1.00  0.00           C  
ATOM   4588  C   MET A 294     -21.758  75.511  81.602  1.00  0.00           C  
ATOM   4589  O   MET A 294     -21.490  76.617  82.077  1.00  0.00           O  
ATOM   4590  CB  MET A 294     -22.746  75.912  79.361  1.00  0.00           C  
ATOM   4591  CG  MET A 294     -22.305  77.369  79.380  1.00  0.00           C  
ATOM   4592  SD  MET A 294     -22.034  78.034  77.724  1.00  0.00           S  
ATOM   4593  CE  MET A 294     -20.528  77.185  77.260  1.00  0.00           C  
ATOM   4594  H   MET A 294     -24.282  76.845  81.510  1.00  0.00           H  
ATOM   4595  HA  MET A 294     -23.114  74.232  80.631  1.00  0.00           H  
ATOM   4596 1HB  MET A 294     -21.981  75.338  78.840  1.00  0.00           H  
ATOM   4597 2HB  MET A 294     -23.662  75.847  78.771  1.00  0.00           H  
ATOM   4598 1HG  MET A 294     -23.065  77.972  79.873  1.00  0.00           H  
ATOM   4599 2HG  MET A 294     -21.377  77.461  79.943  1.00  0.00           H  
ATOM   4600 1HE  MET A 294     -20.231  77.492  76.258  1.00  0.00           H  
ATOM   4601 2HE  MET A 294     -19.735  77.436  77.968  1.00  0.00           H  
ATOM   4602 3HE  MET A 294     -20.697  76.108  77.275  1.00  0.00           H  
ATOM   4603  N   GLU A 295     -20.972  74.447  81.715  1.00  0.00           N  
ATOM   4604  CA  GLU A 295     -19.754  74.445  82.508  1.00  0.00           C  
ATOM   4605  C   GLU A 295     -18.586  74.132  81.574  1.00  0.00           C  
ATOM   4606  O   GLU A 295     -18.705  73.305  80.666  1.00  0.00           O  
ATOM   4607  CB  GLU A 295     -19.814  73.372  83.598  1.00  0.00           C  
ATOM   4608  CG  GLU A 295     -20.964  73.480  84.570  1.00  0.00           C  
ATOM   4609  CD  GLU A 295     -21.054  72.279  85.501  1.00  0.00           C  
ATOM   4610  OE1 GLU A 295     -20.156  71.441  85.493  1.00  0.00           O  
ATOM   4611  OE2 GLU A 295     -22.045  72.181  86.215  1.00  0.00           O  
ATOM   4612  H   GLU A 295     -21.273  73.585  81.248  1.00  0.00           H  
ATOM   4613  HA  GLU A 295     -19.605  75.426  82.955  1.00  0.00           H  
ATOM   4614 1HB  GLU A 295     -19.850  72.391  83.140  1.00  0.00           H  
ATOM   4615 2HB  GLU A 295     -18.901  73.430  84.181  1.00  0.00           H  
ATOM   4616 1HG  GLU A 295     -20.842  74.385  85.164  1.00  0.00           H  
ATOM   4617 2HG  GLU A 295     -21.893  73.569  84.007  1.00  0.00           H  
ATOM   4618  N   LEU A 296     -17.433  74.756  81.810  1.00  0.00           N  
ATOM   4619  CA  LEU A 296     -16.279  74.422  80.977  1.00  0.00           C  
ATOM   4620  C   LEU A 296     -15.206  73.780  81.850  1.00  0.00           C  
ATOM   4621  O   LEU A 296     -14.827  74.305  82.894  1.00  0.00           O  
ATOM   4622  CB  LEU A 296     -15.723  75.674  80.287  1.00  0.00           C  
ATOM   4623  CG  LEU A 296     -16.747  76.525  79.526  1.00  0.00           C  
ATOM   4624  CD1 LEU A 296     -16.071  77.781  78.995  1.00  0.00           C  
ATOM   4625  CD2 LEU A 296     -17.346  75.706  78.392  1.00  0.00           C  
ATOM   4626  H   LEU A 296     -17.361  75.446  82.537  1.00  0.00           H  
ATOM   4627  HA  LEU A 296     -16.567  73.696  80.226  1.00  0.00           H  
ATOM   4628 1HB  LEU A 296     -15.260  76.309  81.040  1.00  0.00           H  
ATOM   4629 2HB  LEU A 296     -14.954  75.368  79.578  1.00  0.00           H  
ATOM   4630  HG  LEU A 296     -17.540  76.836  80.207  1.00  0.00           H  
ATOM   4631 1HD1 LEU A 296     -16.798  78.386  78.454  1.00  0.00           H  
ATOM   4632 2HD1 LEU A 296     -15.669  78.358  79.828  1.00  0.00           H  
ATOM   4633 3HD1 LEU A 296     -15.261  77.501  78.322  1.00  0.00           H  
ATOM   4634 1HD2 LEU A 296     -18.075  76.310  77.852  1.00  0.00           H  
ATOM   4635 2HD2 LEU A 296     -16.555  75.395  77.710  1.00  0.00           H  
ATOM   4636 3HD2 LEU A 296     -17.838  74.824  78.801  1.00  0.00           H  
ATOM   4637  N   HIS A 297     -14.714  72.646  81.371  1.00  0.00           N  
ATOM   4638  CA  HIS A 297     -13.716  71.828  82.040  1.00  0.00           C  
ATOM   4639  C   HIS A 297     -12.587  71.475  81.066  1.00  0.00           C  
ATOM   4640  O   HIS A 297     -12.297  70.305  80.817  1.00  0.00           O  
ATOM   4641  CB  HIS A 297     -14.401  70.558  82.551  1.00  0.00           C  
ATOM   4642  CG  HIS A 297     -15.512  70.832  83.528  1.00  0.00           C  
ATOM   4643  ND1 HIS A 297     -15.280  71.143  84.851  1.00  0.00           N  
ATOM   4644  CD2 HIS A 297     -16.865  70.874  83.361  1.00  0.00           C  
ATOM   4645  CE1 HIS A 297     -16.438  71.355  85.462  1.00  0.00           C  
ATOM   4646  NE2 HIS A 297     -17.414  71.196  84.584  1.00  0.00           N  
ATOM   4647  H   HIS A 297     -15.115  72.305  80.498  1.00  0.00           H  
ATOM   4648  HA  HIS A 297     -13.288  72.368  82.883  1.00  0.00           H  
ATOM   4649 1HB  HIS A 297     -14.837  70.028  81.717  1.00  0.00           H  
ATOM   4650 2HB  HIS A 297     -13.672  69.903  83.022  1.00  0.00           H  
ATOM   4651  HD2 HIS A 297     -17.409  70.694  82.433  1.00  0.00           H  
ATOM   4652  HE1 HIS A 297     -16.569  71.619  86.509  1.00  0.00           H  
ATOM   4653  HE2 HIS A 297     -18.432  71.313  84.799  1.00  0.00           H  
ATOM   4654  N   PRO A 298     -11.966  72.510  80.511  1.00  0.00           N  
ATOM   4655  CA  PRO A 298     -10.898  72.407  79.517  1.00  0.00           C  
ATOM   4656  C   PRO A 298      -9.554  72.009  80.124  1.00  0.00           C  
ATOM   4657  O   PRO A 298      -9.251  72.377  81.262  1.00  0.00           O  
ATOM   4658  CB  PRO A 298     -10.848  73.822  78.933  1.00  0.00           C  
ATOM   4659  CG  PRO A 298     -11.304  74.695  80.053  1.00  0.00           C  
ATOM   4660  CD  PRO A 298     -12.340  73.872  80.772  1.00  0.00           C  
ATOM   4661  HA  PRO A 298     -11.175  71.646  78.789  1.00  0.00           H  
ATOM   4662 1HB  PRO A 298      -9.827  74.055  78.599  1.00  0.00           H  
ATOM   4663 2HB  PRO A 298     -11.499  73.888  78.049  1.00  0.00           H  
ATOM   4664 1HG  PRO A 298     -10.453  74.963  80.697  1.00  0.00           H  
ATOM   4665 2HG  PRO A 298     -11.712  75.638  79.657  1.00  0.00           H  
ATOM   4666 1HD  PRO A 298     -12.295  74.087  81.850  1.00  0.00           H  
ATOM   4667 2HD  PRO A 298     -13.336  74.104  80.370  1.00  0.00           H  
ATOM   4668  N   SER A 299      -8.746  71.278  79.348  1.00  0.00           N  
ATOM   4669  CA  SER A 299      -7.390  70.894  79.755  1.00  0.00           C  
ATOM   4670  C   SER A 299      -6.499  70.666  78.536  1.00  0.00           C  
ATOM   4671  O   SER A 299      -6.945  70.106  77.529  1.00  0.00           O  
ATOM   4672  CB  SER A 299      -7.418  69.648  80.616  1.00  0.00           C  
ATOM   4673  OG  SER A 299      -6.118  69.262  80.988  1.00  0.00           O  
ATOM   4674  H   SER A 299      -9.081  70.992  78.421  1.00  0.00           H  
ATOM   4675  HA  SER A 299      -6.963  71.710  80.340  1.00  0.00           H  
ATOM   4676 1HB  SER A 299      -8.009  69.850  81.510  1.00  0.00           H  
ATOM   4677 2HB  SER A 299      -7.907  68.839  80.076  1.00  0.00           H  
ATOM   4678  HG  SER A 299      -6.218  68.476  81.533  1.00  0.00           H  
ATOM   4679  N   GLY A 300      -5.235  71.073  78.611  1.00  0.00           N  
ATOM   4680  CA  GLY A 300      -4.361  70.893  77.456  1.00  0.00           C  
ATOM   4681  C   GLY A 300      -4.941  71.669  76.283  1.00  0.00           C  
ATOM   4682  O   GLY A 300      -5.180  72.868  76.396  1.00  0.00           O  
ATOM   4683  H   GLY A 300      -4.887  71.495  79.462  1.00  0.00           H  
ATOM   4684 1HA  GLY A 300      -3.359  71.257  77.688  1.00  0.00           H  
ATOM   4685 2HA  GLY A 300      -4.279  69.836  77.208  1.00  0.00           H  
ATOM   4686  N   ASN A 301      -5.143  70.987  75.148  1.00  0.00           N  
ATOM   4687  CA  ASN A 301      -5.704  71.613  73.951  1.00  0.00           C  
ATOM   4688  C   ASN A 301      -7.095  71.084  73.596  1.00  0.00           C  
ATOM   4689  O   ASN A 301      -7.526  71.139  72.431  1.00  0.00           O  
ATOM   4690  CB  ASN A 301      -4.758  71.430  72.778  1.00  0.00           C  
ATOM   4691  CG  ASN A 301      -4.582  69.987  72.397  1.00  0.00           C  
ATOM   4692  OD1 ASN A 301      -4.853  69.083  73.197  1.00  0.00           O  
ATOM   4693  ND2 ASN A 301      -4.134  69.752  71.191  1.00  0.00           N  
ATOM   4694  H   ASN A 301      -4.925  70.000  75.131  1.00  0.00           H  
ATOM   4695  HA  ASN A 301      -5.836  72.669  74.175  1.00  0.00           H  
ATOM   4696 1HB  ASN A 301      -5.139  71.978  71.915  1.00  0.00           H  
ATOM   4697 2HB  ASN A 301      -3.783  71.850  73.028  1.00  0.00           H  
ATOM   4698 1HD2 ASN A 301      -3.997  68.809  70.882  1.00  0.00           H  
ATOM   4699 2HD2 ASN A 301      -3.927  70.513  70.577  1.00  0.00           H  
ATOM   4700  N   GLU A 302      -7.787  70.535  74.599  1.00  0.00           N  
ATOM   4701  CA  GLU A 302      -9.158  70.082  74.422  1.00  0.00           C  
ATOM   4702  C   GLU A 302     -10.113  70.820  75.353  1.00  0.00           C  
ATOM   4703  O   GLU A 302      -9.901  70.906  76.573  1.00  0.00           O  
ATOM   4704  CB  GLU A 302      -9.256  68.575  74.667  1.00  0.00           C  
ATOM   4705  CG  GLU A 302      -8.553  67.721  73.621  1.00  0.00           C  
ATOM   4706  CD  GLU A 302      -8.743  66.246  73.845  1.00  0.00           C  
ATOM   4707  OE1 GLU A 302      -9.276  65.884  74.867  1.00  0.00           O  
ATOM   4708  OE2 GLU A 302      -8.356  65.481  72.994  1.00  0.00           O  
ATOM   4709  H   GLU A 302      -7.366  70.470  75.534  1.00  0.00           H  
ATOM   4710  HA  GLU A 302      -9.449  70.295  73.404  1.00  0.00           H  
ATOM   4711 1HB  GLU A 302      -8.822  68.335  75.638  1.00  0.00           H  
ATOM   4712 2HB  GLU A 302     -10.303  68.277  74.694  1.00  0.00           H  
ATOM   4713 1HG  GLU A 302      -8.943  67.980  72.636  1.00  0.00           H  
ATOM   4714 2HG  GLU A 302      -7.490  67.951  73.632  1.00  0.00           H  
ATOM   4715  N   VAL A 303     -11.212  71.310  74.800  1.00  0.00           N  
ATOM   4716  CA  VAL A 303     -12.165  72.000  75.646  1.00  0.00           C  
ATOM   4717  C   VAL A 303     -13.337  71.090  75.886  1.00  0.00           C  
ATOM   4718  O   VAL A 303     -14.026  70.717  74.938  1.00  0.00           O  
ATOM   4719  CB  VAL A 303     -12.643  73.311  74.993  1.00  0.00           C  
ATOM   4720  CG1 VAL A 303     -13.666  74.006  75.879  1.00  0.00           C  
ATOM   4721  CG2 VAL A 303     -11.454  74.220  74.724  1.00  0.00           C  
ATOM   4722  H   VAL A 303     -11.336  71.211  73.787  1.00  0.00           H  
ATOM   4723  HA  VAL A 303     -11.706  72.253  76.594  1.00  0.00           H  
ATOM   4724  HB  VAL A 303     -13.141  73.076  74.052  1.00  0.00           H  
ATOM   4725 1HG1 VAL A 303     -13.993  74.929  75.402  1.00  0.00           H  
ATOM   4726 2HG1 VAL A 303     -14.524  73.350  76.028  1.00  0.00           H  
ATOM   4727 3HG1 VAL A 303     -13.213  74.236  76.844  1.00  0.00           H  
ATOM   4728 1HG2 VAL A 303     -11.799  75.144  74.262  1.00  0.00           H  
ATOM   4729 2HG2 VAL A 303     -10.952  74.449  75.665  1.00  0.00           H  
ATOM   4730 3HG2 VAL A 303     -10.755  73.717  74.055  1.00  0.00           H  
ATOM   4731  N   LYS A 304     -13.569  70.725  77.139  1.00  0.00           N  
ATOM   4732  CA  LYS A 304     -14.697  69.873  77.459  1.00  0.00           C  
ATOM   4733  C   LYS A 304     -15.843  70.736  77.942  1.00  0.00           C  
ATOM   4734  O   LYS A 304     -15.763  71.420  78.970  1.00  0.00           O  
ATOM   4735  CB  LYS A 304     -14.322  68.834  78.518  1.00  0.00           C  
ATOM   4736  CG  LYS A 304     -15.433  67.848  78.853  1.00  0.00           C  
ATOM   4737  CD  LYS A 304     -14.988  66.855  79.916  1.00  0.00           C  
ATOM   4738  CE  LYS A 304     -16.094  65.863  80.246  1.00  0.00           C  
ATOM   4739  NZ  LYS A 304     -15.691  64.917  81.323  1.00  0.00           N  
ATOM   4740  H   LYS A 304     -12.953  71.040  77.874  1.00  0.00           H  
ATOM   4741  HA  LYS A 304     -15.033  69.364  76.556  1.00  0.00           H  
ATOM   4742 1HB  LYS A 304     -13.459  68.262  78.176  1.00  0.00           H  
ATOM   4743 2HB  LYS A 304     -14.035  69.340  79.439  1.00  0.00           H  
ATOM   4744 1HG  LYS A 304     -16.305  68.392  79.218  1.00  0.00           H  
ATOM   4745 2HG  LYS A 304     -15.717  67.301  77.954  1.00  0.00           H  
ATOM   4746 1HD  LYS A 304     -14.115  66.307  79.561  1.00  0.00           H  
ATOM   4747 2HD  LYS A 304     -14.713  67.392  80.824  1.00  0.00           H  
ATOM   4748 1HE  LYS A 304     -16.983  66.404  80.568  1.00  0.00           H  
ATOM   4749 2HE  LYS A 304     -16.348  65.291  79.354  1.00  0.00           H  
ATOM   4750 1HZ  LYS A 304     -16.450  64.278  81.511  1.00  0.00           H  
ATOM   4751 2HZ  LYS A 304     -14.878  64.396  81.026  1.00  0.00           H  
ATOM   4752 3HZ  LYS A 304     -15.472  65.436  82.161  1.00  0.00           H  
ATOM   4753  N   VAL A 305     -16.918  70.710  77.186  1.00  0.00           N  
ATOM   4754  CA  VAL A 305     -18.069  71.524  77.478  1.00  0.00           C  
ATOM   4755  C   VAL A 305     -19.228  70.672  77.943  1.00  0.00           C  
ATOM   4756  O   VAL A 305     -19.673  69.773  77.234  1.00  0.00           O  
ATOM   4757  CB  VAL A 305     -18.487  72.327  76.231  1.00  0.00           C  
ATOM   4758  CG1 VAL A 305     -19.645  73.257  76.559  1.00  0.00           C  
ATOM   4759  CG2 VAL A 305     -17.298  73.113  75.699  1.00  0.00           C  
ATOM   4760  H   VAL A 305     -16.905  70.136  76.341  1.00  0.00           H  
ATOM   4761  HA  VAL A 305     -17.818  72.239  78.263  1.00  0.00           H  
ATOM   4762  HB  VAL A 305     -18.838  71.634  75.466  1.00  0.00           H  
ATOM   4763 1HG1 VAL A 305     -19.928  73.815  75.666  1.00  0.00           H  
ATOM   4764 2HG1 VAL A 305     -20.497  72.670  76.904  1.00  0.00           H  
ATOM   4765 3HG1 VAL A 305     -19.343  73.953  77.341  1.00  0.00           H  
ATOM   4766 1HG2 VAL A 305     -17.601  73.676  74.817  1.00  0.00           H  
ATOM   4767 2HG2 VAL A 305     -16.944  73.801  76.466  1.00  0.00           H  
ATOM   4768 3HG2 VAL A 305     -16.496  72.423  75.432  1.00  0.00           H  
ATOM   4769  N   VAL A 306     -19.739  70.953  79.127  1.00  0.00           N  
ATOM   4770  CA  VAL A 306     -20.844  70.146  79.620  1.00  0.00           C  
ATOM   4771  C   VAL A 306     -22.081  70.998  79.868  1.00  0.00           C  
ATOM   4772  O   VAL A 306     -22.055  71.946  80.655  1.00  0.00           O  
ATOM   4773  CB  VAL A 306     -20.444  69.435  80.927  1.00  0.00           C  
ATOM   4774  CG1 VAL A 306     -21.601  68.600  81.454  1.00  0.00           C  
ATOM   4775  CG2 VAL A 306     -19.217  68.569  80.689  1.00  0.00           C  
ATOM   4776  H   VAL A 306     -19.340  71.726  79.669  1.00  0.00           H  
ATOM   4777  HA  VAL A 306     -21.102  69.398  78.873  1.00  0.00           H  
ATOM   4778  HB  VAL A 306     -20.218  70.186  81.685  1.00  0.00           H  
ATOM   4779 1HG1 VAL A 306     -21.301  68.105  82.378  1.00  0.00           H  
ATOM   4780 2HG1 VAL A 306     -22.457  69.246  81.652  1.00  0.00           H  
ATOM   4781 3HG1 VAL A 306     -21.875  67.848  80.713  1.00  0.00           H  
ATOM   4782 1HG2 VAL A 306     -18.939  68.069  81.618  1.00  0.00           H  
ATOM   4783 2HG2 VAL A 306     -19.441  67.821  79.928  1.00  0.00           H  
ATOM   4784 3HG2 VAL A 306     -18.390  69.194  80.352  1.00  0.00           H  
ATOM   4785  N   ILE A 307     -23.173  70.652  79.179  1.00  0.00           N  
ATOM   4786  CA  ILE A 307     -24.394  71.445  79.279  1.00  0.00           C  
ATOM   4787  C   ILE A 307     -25.533  70.650  79.911  1.00  0.00           C  
ATOM   4788  O   ILE A 307     -25.921  69.589  79.422  1.00  0.00           O  
ATOM   4789  CB  ILE A 307     -24.831  71.950  77.893  1.00  0.00           C  
ATOM   4790  CG1 ILE A 307     -23.746  72.840  77.282  1.00  0.00           C  
ATOM   4791  CG2 ILE A 307     -26.148  72.706  77.993  1.00  0.00           C  
ATOM   4792  CD1 ILE A 307     -23.896  73.051  75.793  1.00  0.00           C  
ATOM   4793  H   ILE A 307     -23.122  69.841  78.561  1.00  0.00           H  
ATOM   4794  HA  ILE A 307     -24.208  72.300  79.909  1.00  0.00           H  
ATOM   4795  HB  ILE A 307     -24.960  71.103  77.220  1.00  0.00           H  
ATOM   4796 1HG1 ILE A 307     -23.758  73.815  77.767  1.00  0.00           H  
ATOM   4797 2HG1 ILE A 307     -22.767  72.397  77.466  1.00  0.00           H  
ATOM   4798 1HG2 ILE A 307     -26.443  73.057  77.005  1.00  0.00           H  
ATOM   4799 2HG2 ILE A 307     -26.918  72.044  78.387  1.00  0.00           H  
ATOM   4800 3HG2 ILE A 307     -26.028  73.559  78.660  1.00  0.00           H  
ATOM   4801 1HD1 ILE A 307     -23.090  73.690  75.433  1.00  0.00           H  
ATOM   4802 2HD1 ILE A 307     -23.850  72.087  75.282  1.00  0.00           H  
ATOM   4803 3HD1 ILE A 307     -24.854  73.526  75.587  1.00  0.00           H  
ATOM   4804  N   LYS A 308     -26.109  71.194  80.985  1.00  0.00           N  
ATOM   4805  CA  LYS A 308     -27.132  70.479  81.744  1.00  0.00           C  
ATOM   4806  C   LYS A 308     -28.540  71.074  81.629  1.00  0.00           C  
ATOM   4807  O   LYS A 308     -28.737  72.295  81.504  1.00  0.00           O  
ATOM   4808  CB  LYS A 308     -26.706  70.416  83.211  1.00  0.00           C  
ATOM   4809  CG  LYS A 308     -25.393  69.666  83.436  1.00  0.00           C  
ATOM   4810  CD  LYS A 308     -24.880  69.812  84.864  1.00  0.00           C  
ATOM   4811  CE  LYS A 308     -23.524  69.116  85.037  1.00  0.00           C  
ATOM   4812  NZ  LYS A 308     -22.921  69.380  86.382  1.00  0.00           N  
ATOM   4813  H   LYS A 308     -25.778  72.108  81.290  1.00  0.00           H  
ATOM   4814  HA  LYS A 308     -27.185  69.456  81.364  1.00  0.00           H  
ATOM   4815 1HB  LYS A 308     -26.586  71.428  83.594  1.00  0.00           H  
ATOM   4816 2HB  LYS A 308     -27.485  69.926  83.794  1.00  0.00           H  
ATOM   4817 1HG  LYS A 308     -25.547  68.612  83.219  1.00  0.00           H  
ATOM   4818 2HG  LYS A 308     -24.644  70.057  82.752  1.00  0.00           H  
ATOM   4819 1HD  LYS A 308     -24.753  70.874  85.099  1.00  0.00           H  
ATOM   4820 2HD  LYS A 308     -25.594  69.380  85.564  1.00  0.00           H  
ATOM   4821 1HE  LYS A 308     -23.662  68.043  84.914  1.00  0.00           H  
ATOM   4822 2HE  LYS A 308     -22.836  69.477  84.269  1.00  0.00           H  
ATOM   4823 1HZ  LYS A 308     -22.031  68.914  86.454  1.00  0.00           H  
ATOM   4824 2HZ  LYS A 308     -22.772  70.401  86.478  1.00  0.00           H  
ATOM   4825 3HZ  LYS A 308     -23.531  69.056  87.112  1.00  0.00           H  
ATOM   4826  N   GLY A 309     -29.536  70.181  81.727  1.00  0.00           N  
ATOM   4827  CA  GLY A 309     -30.947  70.560  81.696  1.00  0.00           C  
ATOM   4828  C   GLY A 309     -31.411  70.924  80.282  1.00  0.00           C  
ATOM   4829  O   GLY A 309     -32.296  71.767  80.123  1.00  0.00           O  
ATOM   4830  H   GLY A 309     -29.297  69.201  81.849  1.00  0.00           H  
ATOM   4831 1HA  GLY A 309     -31.549  69.728  82.072  1.00  0.00           H  
ATOM   4832 2HA  GLY A 309     -31.115  71.402  82.365  1.00  0.00           H  
ATOM   4833  N   LEU A 310     -30.783  70.316  79.266  1.00  0.00           N  
ATOM   4834  CA  LEU A 310     -31.049  70.623  77.867  1.00  0.00           C  
ATOM   4835  C   LEU A 310     -32.053  69.667  77.213  1.00  0.00           C  
ATOM   4836  O   LEU A 310     -31.866  68.443  77.189  1.00  0.00           O  
ATOM   4837  CB  LEU A 310     -29.685  70.613  77.154  1.00  0.00           C  
ATOM   4838  CG  LEU A 310     -29.625  70.883  75.661  1.00  0.00           C  
ATOM   4839  CD1 LEU A 310     -30.014  72.227  75.373  1.00  0.00           C  
ATOM   4840  CD2 LEU A 310     -28.217  70.713  75.188  1.00  0.00           C  
ATOM   4841  H   LEU A 310     -30.086  69.595  79.469  1.00  0.00           H  
ATOM   4842  HA  LEU A 310     -31.474  71.617  77.825  1.00  0.00           H  
ATOM   4843 1HB  LEU A 310     -29.065  71.347  77.639  1.00  0.00           H  
ATOM   4844 2HB  LEU A 310     -29.230  69.635  77.324  1.00  0.00           H  
ATOM   4845  HG  LEU A 310     -30.300  70.213  75.143  1.00  0.00           H  
ATOM   4846 1HD1 LEU A 310     -29.933  72.351  74.308  1.00  0.00           H  
ATOM   4847 2HD1 LEU A 310     -31.024  72.411  75.687  1.00  0.00           H  
ATOM   4848 3HD1 LEU A 310     -29.352  72.912  75.868  1.00  0.00           H  
ATOM   4849 1HD2 LEU A 310     -28.165  70.911  74.123  1.00  0.00           H  
ATOM   4850 2HD2 LEU A 310     -27.573  71.395  75.707  1.00  0.00           H  
ATOM   4851 3HD2 LEU A 310     -27.898  69.731  75.389  1.00  0.00           H  
ATOM   4852  N   HIS A 311     -33.122  70.239  76.645  1.00  0.00           N  
ATOM   4853  CA  HIS A 311     -34.189  69.480  75.997  1.00  0.00           C  
ATOM   4854  C   HIS A 311     -33.709  68.813  74.726  1.00  0.00           C  
ATOM   4855  O   HIS A 311     -32.897  69.361  73.993  1.00  0.00           O  
ATOM   4856  CB  HIS A 311     -35.382  70.387  75.678  1.00  0.00           C  
ATOM   4857  CG  HIS A 311     -36.614  69.639  75.274  1.00  0.00           C  
ATOM   4858  ND1 HIS A 311     -36.784  69.111  74.012  1.00  0.00           N  
ATOM   4859  CD2 HIS A 311     -37.738  69.332  75.964  1.00  0.00           C  
ATOM   4860  CE1 HIS A 311     -37.960  68.510  73.944  1.00  0.00           C  
ATOM   4861  NE2 HIS A 311     -38.557  68.629  75.115  1.00  0.00           N  
ATOM   4862  H   HIS A 311     -33.226  71.262  76.662  1.00  0.00           H  
ATOM   4863  HA  HIS A 311     -34.525  68.693  76.673  1.00  0.00           H  
ATOM   4864 1HB  HIS A 311     -35.622  70.994  76.551  1.00  0.00           H  
ATOM   4865 2HB  HIS A 311     -35.115  71.066  74.870  1.00  0.00           H  
ATOM   4866  HD2 HIS A 311     -37.952  69.591  77.002  1.00  0.00           H  
ATOM   4867  HE1 HIS A 311     -38.366  68.001  73.069  1.00  0.00           H  
ATOM   4868  HE2 HIS A 311     -39.468  68.266  75.353  1.00  0.00           H  
ATOM   4869  N   ILE A 312     -34.242  67.653  74.417  1.00  0.00           N  
ATOM   4870  CA  ILE A 312     -33.822  66.876  73.258  1.00  0.00           C  
ATOM   4871  C   ILE A 312     -33.865  67.665  71.936  1.00  0.00           C  
ATOM   4872  O   ILE A 312     -32.960  67.527  71.101  1.00  0.00           O  
ATOM   4873  CB  ILE A 312     -34.700  65.617  73.123  1.00  0.00           C  
ATOM   4874  CG1 ILE A 312     -34.425  64.650  74.276  1.00  0.00           C  
ATOM   4875  CG2 ILE A 312     -34.454  64.939  71.785  1.00  0.00           C  
ATOM   4876  CD1 ILE A 312     -35.442  63.538  74.396  1.00  0.00           C  
ATOM   4877  H   ILE A 312     -34.947  67.274  75.033  1.00  0.00           H  
ATOM   4878  HA  ILE A 312     -32.797  66.542  73.425  1.00  0.00           H  
ATOM   4879  HB  ILE A 312     -35.750  65.898  73.190  1.00  0.00           H  
ATOM   4880 1HG1 ILE A 312     -33.441  64.199  74.147  1.00  0.00           H  
ATOM   4881 2HG1 ILE A 312     -34.410  65.199  75.218  1.00  0.00           H  
ATOM   4882 1HG2 ILE A 312     -35.082  64.051  71.706  1.00  0.00           H  
ATOM   4883 2HG2 ILE A 312     -34.699  65.628  70.978  1.00  0.00           H  
ATOM   4884 3HG2 ILE A 312     -33.406  64.650  71.710  1.00  0.00           H  
ATOM   4885 1HD1 ILE A 312     -35.181  62.894  75.236  1.00  0.00           H  
ATOM   4886 2HD1 ILE A 312     -36.431  63.966  74.561  1.00  0.00           H  
ATOM   4887 3HD1 ILE A 312     -35.449  62.952  73.479  1.00  0.00           H  
ATOM   4888  N   LYS A 313     -34.879  68.515  71.756  1.00  0.00           N  
ATOM   4889  CA  LYS A 313     -34.993  69.329  70.544  1.00  0.00           C  
ATOM   4890  C   LYS A 313     -33.916  70.424  70.518  1.00  0.00           C  
ATOM   4891  O   LYS A 313     -33.509  70.923  69.457  1.00  0.00           O  
ATOM   4892  CB  LYS A 313     -36.386  69.952  70.443  1.00  0.00           C  
ATOM   4893  CG  LYS A 313     -37.492  68.968  70.092  1.00  0.00           C  
ATOM   4894  CD  LYS A 313     -38.837  69.668  69.967  1.00  0.00           C  
ATOM   4895  CE  LYS A 313     -39.945  68.684  69.620  1.00  0.00           C  
ATOM   4896  NZ  LYS A 313     -39.778  68.118  68.254  1.00  0.00           N  
ATOM   4897  H   LYS A 313     -35.589  68.607  72.483  1.00  0.00           H  
ATOM   4898  HA  LYS A 313     -34.857  68.684  69.675  1.00  0.00           H  
ATOM   4899 1HB  LYS A 313     -36.644  70.420  71.394  1.00  0.00           H  
ATOM   4900 2HB  LYS A 313     -36.380  70.735  69.684  1.00  0.00           H  
ATOM   4901 1HG  LYS A 313     -37.258  68.479  69.145  1.00  0.00           H  
ATOM   4902 2HG  LYS A 313     -37.560  68.205  70.868  1.00  0.00           H  
ATOM   4903 1HD  LYS A 313     -39.081  70.160  70.911  1.00  0.00           H  
ATOM   4904 2HD  LYS A 313     -38.780  70.427  69.187  1.00  0.00           H  
ATOM   4905 1HE  LYS A 313     -39.945  67.868  70.340  1.00  0.00           H  
ATOM   4906 2HE  LYS A 313     -40.909  69.188  69.675  1.00  0.00           H  
ATOM   4907 1HZ  LYS A 313     -40.530  67.473  68.062  1.00  0.00           H  
ATOM   4908 2HZ  LYS A 313     -39.794  68.865  67.574  1.00  0.00           H  
ATOM   4909 3HZ  LYS A 313     -38.894  67.632  68.197  1.00  0.00           H  
ATOM   4910  N   GLN A 314     -33.425  70.769  71.697  1.00  0.00           N  
ATOM   4911  CA  GLN A 314     -32.388  71.749  71.877  1.00  0.00           C  
ATOM   4912  C   GLN A 314     -31.044  71.072  71.711  1.00  0.00           C  
ATOM   4913  O   GLN A 314     -30.093  71.706  71.254  1.00  0.00           O  
ATOM   4914  CB  GLN A 314     -32.506  72.426  73.230  1.00  0.00           C  
ATOM   4915  CG  GLN A 314     -33.717  73.253  73.431  1.00  0.00           C  
ATOM   4916  CD  GLN A 314     -33.711  73.877  74.820  1.00  0.00           C  
ATOM   4917  OE1 GLN A 314     -33.557  73.199  75.873  1.00  0.00           O  
ATOM   4918  NE2 GLN A 314     -33.863  75.198  74.817  1.00  0.00           N  
ATOM   4919  H   GLN A 314     -33.774  70.296  72.521  1.00  0.00           H  
ATOM   4920  HA  GLN A 314     -32.485  72.512  71.107  1.00  0.00           H  
ATOM   4921 1HB  GLN A 314     -32.460  71.693  74.010  1.00  0.00           H
[truncated: 3,709,194 more chars]
