# Supplementary material for: Reconfigurable asymmetric protein assemblies through implicit negative design
Source: Science. Author manuscript; Available in PMC 2023 Jan 27. (PMC9881579; doi:10.1126/science.abj7662)
Supplement: Data S2 [file NIHMS1843281-supplement-Data_S2.gz › without_all_supplement_resubmit_20211001/components/other/C3-Hub.pdb]

HEADER                                            27-MAY-21   XXXX              
EXPDTA    THEORETICAL MODEL                                                     
REMARK 220                                                                      
REMARK 220 EXPERIMENTAL DETAILS                                                 
REMARK 220  EXPERIMENT TYPE                : THEORETICAL MODELLING              
REMARK 220  DATE OF DATA COLLECTION        : 27-MAY-21                          
REMARK 220                                                                      
REMARK 220 REMARK: MODEL GENERATED BY ROSETTA                                   
REMARK 220  VERSION 2021.20+release.47c4f8c                                     
ATOM      1  N   CYS A   1       7.100  25.109  49.010  1.00  0.00           N  
ATOM      2  CA  CYS A   1       7.776  24.266  48.028  1.00  0.00           C  
ATOM      3  C   CYS A   1       7.340  22.826  48.160  1.00  0.00           C  
ATOM      4  O   CYS A   1       7.250  22.265  49.262  1.00  0.00           O  
ATOM      5  CB  CYS A   1       9.297  24.439  48.198  1.00  0.00           C  
ATOM      6  SG  CYS A   1      10.191  23.561  46.895  1.00  0.00           S  
ATOM      7 1H   CYS A   1       7.404  26.056  48.903  1.00  0.00           H  
ATOM      8 2H   CYS A   1       6.111  25.059  48.869  1.00  0.00           H  
ATOM      9 3H   CYS A   1       7.321  24.790  49.932  1.00  0.00           H  
ATOM     10  HA  CYS A   1       7.482  24.606  47.018  1.00  0.00           H  
ATOM     11 1HB  CYS A   1       9.548  25.499  48.168  1.00  0.00           H  
ATOM     12 2HB  CYS A   1       9.640  24.073  49.188  1.00  0.00           H  
ATOM     13  HG  CYS A   1      10.610  22.545  47.646  1.00  0.00           H  
ATOM     14  N   VAL A   2       7.052  22.159  47.094  1.00  0.00           N  
ATOM     15  CA  VAL A   2       7.047  21.796  48.502  1.00  0.00           C  
ATOM     16  C   VAL A   2       7.615  20.380  48.697  1.00  0.00           C  
ATOM     17  O   VAL A   2       7.970  19.997  49.819  1.00  0.00           O  
ATOM     18  CB  VAL A   2       5.618  21.894  49.082  1.00  0.00           C  
ATOM     19  CG1 VAL A   2       5.594  21.430  50.527  1.00  0.00           C  
ATOM     20  CG2 VAL A   2       5.115  23.345  48.986  1.00  0.00           C  
ATOM     21  H   VAL A   2       6.786  21.468  46.407  1.00  0.00           H  
ATOM     22  HA  VAL A   2       7.689  22.495  49.043  1.00  0.00           H  
ATOM     23  HB  VAL A   2       4.949  21.260  48.502  1.00  0.00           H  
ATOM     24 1HG1 VAL A   2       4.607  21.540  50.887  1.00  0.00           H  
ATOM     25 2HG1 VAL A   2       5.898  20.408  50.657  1.00  0.00           H  
ATOM     26 3HG1 VAL A   2       6.264  22.052  51.083  1.00  0.00           H  
ATOM     27 1HG2 VAL A   2       4.104  23.404  49.387  1.00  0.00           H  
ATOM     28 2HG2 VAL A   2       5.773  23.992  49.579  1.00  0.00           H  
ATOM     29 3HG2 VAL A   2       5.101  23.686  47.957  1.00  0.00           H  
ATOM     30  N   GLU A   3       7.701  19.578  47.631  1.00  0.00           N  
ATOM     31  CA  GLU A   3       8.148  18.205  47.764  1.00  0.00           C  
ATOM     32  C   GLU A   3       9.586  18.071  48.294  1.00  0.00           C  
ATOM     33  O   GLU A   3       9.845  17.163  49.100  1.00  0.00           O  
ATOM     34  CB  GLU A   3       8.033  17.501  46.409  1.00  0.00           C  
ATOM     35  CG  GLU A   3       6.605  17.316  45.916  1.00  0.00           C  
ATOM     36  CD  GLU A   3       6.045  18.551  45.268  1.00  0.00           C  
ATOM     37  OE1 GLU A   3       6.748  19.530  45.191  1.00  0.00           O  
ATOM     38  OE2 GLU A   3       4.911  18.516  44.850  1.00  0.00           O  
ATOM     39  H   GLU A   3       7.436  19.899  46.707  1.00  0.00           H  
ATOM     40  HA  GLU A   3       7.485  17.699  48.471  1.00  0.00           H  
ATOM     41 1HB  GLU A   3       8.576  18.072  45.655  1.00  0.00           H  
ATOM     42 2HB  GLU A   3       8.497  16.517  46.470  1.00  0.00           H  
ATOM     43 1HG  GLU A   3       6.585  16.499  45.195  1.00  0.00           H  
ATOM     44 2HG  GLU A   3       5.975  17.035  46.759  1.00  0.00           H  
ATOM     45  N   GLU A   4      10.526  18.938  47.886  1.00  0.00           N  
ATOM     46  CA  GLU A   4      11.894  18.824  48.424  1.00  0.00           C  
ATOM     47  C   GLU A   4      11.899  19.086  49.922  1.00  0.00           C  
ATOM     48  O   GLU A   4      12.579  18.384  50.673  1.00  0.00           O  
ATOM     49  CB  GLU A   4      12.838  19.803  47.724  1.00  0.00           C  
ATOM     50  CG  GLU A   4      13.158  19.444  46.280  1.00  0.00           C  
ATOM     51  CD  GLU A   4      14.005  20.479  45.593  1.00  0.00           C  
ATOM     52  OE1 GLU A   4      14.214  21.522  46.165  1.00  0.00           O  
ATOM     53  OE2 GLU A   4      14.444  20.227  44.496  1.00  0.00           O  
ATOM     54  H   GLU A   4      10.288  19.663  47.210  1.00  0.00           H  
ATOM     55  HA  GLU A   4      12.234  17.793  48.269  1.00  0.00           H  
ATOM     56 1HB  GLU A   4      12.399  20.801  47.731  1.00  0.00           H  
ATOM     57 2HB  GLU A   4      13.779  19.856  48.272  1.00  0.00           H  
ATOM     58 1HG  GLU A   4      13.685  18.491  46.261  1.00  0.00           H  
ATOM     59 2HG  GLU A   4      12.225  19.323  45.731  1.00  0.00           H  
ATOM     60  N   LEU A   5      11.112  20.085  50.361  1.00  0.00           N  
ATOM     61  CA  LEU A   5      11.045  20.364  51.793  1.00  0.00           C  
ATOM     62  C   LEU A   5      10.525  19.148  52.529  1.00  0.00           C  
ATOM     63  O   LEU A   5      11.049  18.788  53.583  1.00  0.00           O  
ATOM     64  CB  LEU A   5      10.076  21.498  52.094  1.00  0.00           C  
ATOM     65  CG  LEU A   5       9.934  21.876  53.588  1.00  0.00           C  
ATOM     66  CD1 LEU A   5      11.248  22.476  54.161  1.00  0.00           C  
ATOM     67  CD2 LEU A   5       8.789  22.770  53.728  1.00  0.00           C  
ATOM     68  H   LEU A   5      10.636  20.681  49.682  1.00  0.00           H  
ATOM     69  HA  LEU A   5      12.034  20.590  52.152  1.00  0.00           H  
ATOM     70 1HB  LEU A   5      10.395  22.379  51.537  1.00  0.00           H  
ATOM     71 2HB  LEU A   5       9.094  21.214  51.733  1.00  0.00           H  
ATOM     72  HG  LEU A   5       9.735  20.988  54.160  1.00  0.00           H  
ATOM     73 1HD1 LEU A   5      11.100  22.706  55.216  1.00  0.00           H  
ATOM     74 2HD1 LEU A   5      12.056  21.764  54.066  1.00  0.00           H  
ATOM     75 3HD1 LEU A   5      11.504  23.387  53.634  1.00  0.00           H  
ATOM     76 1HD2 LEU A   5       8.694  22.990  54.764  1.00  0.00           H  
ATOM     77 2HD2 LEU A   5       8.930  23.675  53.175  1.00  0.00           H  
ATOM     78 3HD2 LEU A   5       7.898  22.267  53.367  1.00  0.00           H  
ATOM     79  N   LEU A   6       9.475  18.529  51.992  1.00  0.00           N  
ATOM     80  CA  LEU A   6       8.904  17.362  52.619  1.00  0.00           C  
ATOM     81  C   LEU A   6       9.907  16.219  52.702  1.00  0.00           C  
ATOM     82  O   LEU A   6      10.003  15.567  53.741  1.00  0.00           O  
ATOM     83  CB  LEU A   6       7.618  16.930  51.902  1.00  0.00           C  
ATOM     84  CG  LEU A   6       6.902  15.653  52.432  1.00  0.00           C  
ATOM     85  CD1 LEU A   6       6.549  15.815  53.867  1.00  0.00           C  
ATOM     86  CD2 LEU A   6       5.617  15.459  51.644  1.00  0.00           C  
ATOM     87  H   LEU A   6       9.057  18.912  51.134  1.00  0.00           H  
ATOM     88  HA  LEU A   6       8.645  17.641  53.634  1.00  0.00           H  
ATOM     89 1HB  LEU A   6       6.905  17.759  51.950  1.00  0.00           H  
ATOM     90 2HB  LEU A   6       7.858  16.763  50.853  1.00  0.00           H  
ATOM     91  HG  LEU A   6       7.550  14.780  52.322  1.00  0.00           H  
ATOM     92 1HD1 LEU A   6       6.033  14.930  54.203  1.00  0.00           H  
ATOM     93 2HD1 LEU A   6       7.436  15.952  54.471  1.00  0.00           H  
ATOM     94 3HD1 LEU A   6       5.908  16.671  53.950  1.00  0.00           H  
ATOM     95 1HD2 LEU A   6       5.092  14.574  52.004  1.00  0.00           H  
ATOM     96 2HD2 LEU A   6       4.981  16.339  51.776  1.00  0.00           H  
ATOM     97 3HD2 LEU A   6       5.858  15.334  50.590  1.00  0.00           H  
ATOM     98  N   LEU A   7      10.658  15.971  51.621  1.00  0.00           N  
ATOM     99  CA  LEU A   7      11.639  14.893  51.674  1.00  0.00           C  
ATOM    100  C   LEU A   7      12.712  15.194  52.728  1.00  0.00           C  
ATOM    101  O   LEU A   7      13.104  14.273  53.464  1.00  0.00           O  
ATOM    102  CB  LEU A   7      12.323  14.761  50.313  1.00  0.00           C  
ATOM    103  CG  LEU A   7      11.518  14.198  49.125  1.00  0.00           C  
ATOM    104  CD1 LEU A   7      12.352  14.396  47.857  1.00  0.00           C  
ATOM    105  CD2 LEU A   7      11.233  12.726  49.327  1.00  0.00           C  
ATOM    106  H   LEU A   7      10.504  16.499  50.762  1.00  0.00           H  
ATOM    107  HA  LEU A   7      11.142  13.977  51.935  1.00  0.00           H  
ATOM    108 1HB  LEU A   7      12.627  15.751  50.026  1.00  0.00           H  
ATOM    109 2HB  LEU A   7      13.206  14.136  50.442  1.00  0.00           H  
ATOM    110  HG  LEU A   7      10.580  14.743  49.019  1.00  0.00           H  
ATOM    111 1HD1 LEU A   7      11.809  14.010  46.996  1.00  0.00           H  
ATOM    112 2HD1 LEU A   7      12.552  15.456  47.712  1.00  0.00           H  
ATOM    113 3HD1 LEU A   7      13.288  13.866  47.965  1.00  0.00           H  
ATOM    114 1HD2 LEU A   7      10.681  12.346  48.468  1.00  0.00           H  
ATOM    115 2HD2 LEU A   7      12.178  12.195  49.415  1.00  0.00           H  
ATOM    116 3HD2 LEU A   7      10.640  12.576  50.224  1.00  0.00           H  
ATOM    117  N   LEU A   8      13.160  16.454  52.852  1.00  0.00           N  
ATOM    118  CA  LEU A   8      14.137  16.792  53.886  1.00  0.00           C  
ATOM    119  C   LEU A   8      13.538  16.604  55.267  1.00  0.00           C  
ATOM    120  O   LEU A   8      14.235  16.154  56.177  1.00  0.00           O  
ATOM    121  CB  LEU A   8      14.638  18.235  53.785  1.00  0.00           C  
ATOM    122  CG  LEU A   8      15.541  18.621  52.595  1.00  0.00           C  
ATOM    123  CD1 LEU A   8      15.730  20.110  52.624  1.00  0.00           C  
ATOM    124  CD2 LEU A   8      16.908  17.914  52.701  1.00  0.00           C  
ATOM    125  H   LEU A   8      12.840  17.170  52.188  1.00  0.00           H  
ATOM    126  HA  LEU A   8      14.979  16.114  53.792  1.00  0.00           H  
ATOM    127 1HB  LEU A   8      13.762  18.893  53.763  1.00  0.00           H  
ATOM    128 2HB  LEU A   8      15.196  18.451  54.688  1.00  0.00           H  
ATOM    129  HG  LEU A   8      15.049  18.357  51.661  1.00  0.00           H  
ATOM    130 1HD1 LEU A   8      16.349  20.423  51.783  1.00  0.00           H  
ATOM    131 2HD1 LEU A   8      14.759  20.575  52.558  1.00  0.00           H  
ATOM    132 3HD1 LEU A   8      16.205  20.396  53.555  1.00  0.00           H  
ATOM    133 1HD2 LEU A   8      17.541  18.209  51.872  1.00  0.00           H  
ATOM    134 2HD2 LEU A   8      17.386  18.193  53.631  1.00  0.00           H  
ATOM    135 3HD2 LEU A   8      16.773  16.843  52.673  1.00  0.00           H  
ATOM    136  N   ALA A   9      12.263  16.976  55.447  1.00  0.00           N  
ATOM    137  CA  ALA A   9      11.594  16.795  56.724  1.00  0.00           C  
ATOM    138  C   ALA A   9      11.543  15.331  57.097  1.00  0.00           C  
ATOM    139  O   ALA A   9      11.788  14.967  58.246  1.00  0.00           O  
ATOM    140  CB  ALA A   9      10.211  17.382  56.678  1.00  0.00           C  
ATOM    141  H   ALA A   9      11.760  17.428  54.674  1.00  0.00           H  
ATOM    142  HA  ALA A   9      12.171  17.296  57.492  1.00  0.00           H  
ATOM    143 1HB  ALA A   9       9.741  17.266  57.635  1.00  0.00           H  
ATOM    144 2HB  ALA A   9      10.272  18.440  56.428  1.00  0.00           H  
ATOM    145 3HB  ALA A   9       9.633  16.866  55.919  1.00  0.00           H  
ATOM    146  N   ARG A  10      11.257  14.478  56.109  1.00  0.00           N  
ATOM    147  CA  ARG A  10      11.227  13.052  56.347  1.00  0.00           C  
ATOM    148  C   ARG A  10      12.624  12.550  56.695  1.00  0.00           C  
ATOM    149  O   ARG A  10      12.770  11.691  57.570  1.00  0.00           O  
ATOM    150  CB  ARG A  10      10.673  12.321  55.141  1.00  0.00           C  
ATOM    151  CG  ARG A  10       9.205  12.537  54.921  1.00  0.00           C  
ATOM    152  CD  ARG A  10       8.723  11.901  53.697  1.00  0.00           C  
ATOM    153  NE  ARG A  10       8.779  10.446  53.800  1.00  0.00           N  
ATOM    154  CZ  ARG A  10       8.561   9.576  52.788  1.00  0.00           C  
ATOM    155  NH1 ARG A  10       8.272  10.016  51.575  1.00  0.00           N  
ATOM    156  NH2 ARG A  10       8.631   8.273  53.037  1.00  0.00           N  
ATOM    157  H   ARG A  10      11.007  14.849  55.188  1.00  0.00           H  
ATOM    158  HA  ARG A  10      10.564  12.858  57.189  1.00  0.00           H  
ATOM    159 1HB  ARG A  10      11.193  12.651  54.246  1.00  0.00           H  
ATOM    160 2HB  ARG A  10      10.846  11.255  55.250  1.00  0.00           H  
ATOM    161 1HG  ARG A  10       8.675  12.091  55.748  1.00  0.00           H  
ATOM    162 2HG  ARG A  10       8.980  13.598  54.883  1.00  0.00           H  
ATOM    163 1HD  ARG A  10       7.688  12.200  53.527  1.00  0.00           H  
ATOM    164 2HD  ARG A  10       9.345  12.220  52.861  1.00  0.00           H  
ATOM    165  HE  ARG A  10       8.984  10.055  54.709  1.00  0.00           H  
ATOM    166 1HH1 ARG A  10       8.212  11.003  51.391  1.00  0.00           H  
ATOM    167 2HH1 ARG A  10       8.103   9.357  50.823  1.00  0.00           H  
ATOM    168 1HH2 ARG A  10       8.848   7.945  53.965  1.00  0.00           H  
ATOM    169 2HH2 ARG A  10       8.441   7.573  52.298  1.00  0.00           H  
ATOM    170  N   ALA A  11      13.653  13.066  56.002  1.00  0.00           N  
ATOM    171  CA  ALA A  11      15.023  12.661  56.273  1.00  0.00           C  
ATOM    172  C   ALA A  11      15.413  13.046  57.685  1.00  0.00           C  
ATOM    173  O   ALA A  11      16.072  12.276  58.391  1.00  0.00           O  
ATOM    174  CB  ALA A  11      15.979  13.305  55.285  1.00  0.00           C  
ATOM    175  H   ALA A  11      13.461  13.715  55.234  1.00  0.00           H  
ATOM    176  HA  ALA A  11      15.080  11.583  56.182  1.00  0.00           H  
ATOM    177 1HB  ALA A  11      16.983  12.966  55.500  1.00  0.00           H  
ATOM    178 2HB  ALA A  11      15.704  13.030  54.274  1.00  0.00           H  
ATOM    179 3HB  ALA A  11      15.931  14.383  55.383  1.00  0.00           H  
ATOM    180  N   ALA A  12      15.006  14.250  58.098  1.00  0.00           N  
ATOM    181  CA  ALA A  12      15.265  14.774  59.428  1.00  0.00           C  
ATOM    182  C   ALA A  12      14.586  13.889  60.476  1.00  0.00           C  
ATOM    183  O   ALA A  12      15.170  13.496  61.498  1.00  0.00           O  
ATOM    184  CB  ALA A  12      14.766  16.211  59.491  1.00  0.00           C  
ATOM    185  H   ALA A  12      14.518  14.855  57.434  1.00  0.00           H  
ATOM    186  HA  ALA A  12      16.337  14.764  59.604  1.00  0.00           H  
ATOM    187 1HB  ALA A  12      14.958  16.624  60.440  1.00  0.00           H  
ATOM    188 2HB  ALA A  12      15.272  16.801  58.734  1.00  0.00           H  
ATOM    189 3HB  ALA A  12      13.700  16.234  59.307  1.00  0.00           H  
ATOM    190  N   HIS A  13      13.359  13.476  60.163  1.00  0.00           N  
ATOM    191  CA  HIS A  13      12.562  12.640  61.041  1.00  0.00           C  
ATOM    192  C   HIS A  13      13.263  11.308  61.287  1.00  0.00           C  
ATOM    193  O   HIS A  13      13.462  10.895  62.432  1.00  0.00           O  
ATOM    194  CB  HIS A  13      11.195  12.403  60.398  1.00  0.00           C  
ATOM    195  CG  HIS A  13      10.206  11.726  61.223  1.00  0.00           C  
ATOM    196  ND1 HIS A  13       9.497  12.386  62.196  1.00  0.00           N  
ATOM    197  CD2 HIS A  13       9.769  10.449  61.231  1.00  0.00           C  
ATOM    198  CE1 HIS A  13       8.655  11.550  62.766  1.00  0.00           C  
ATOM    199  NE2 HIS A  13       8.797  10.362  62.199  1.00  0.00           N  
ATOM    200  H   HIS A  13      12.918  13.847  59.320  1.00  0.00           H  
ATOM    201  HA  HIS A  13      12.418  13.139  61.999  1.00  0.00           H  
ATOM    202 1HB  HIS A  13      10.786  13.362  60.102  1.00  0.00           H  
ATOM    203 2HB  HIS A  13      11.311  11.818  59.504  1.00  0.00           H  
ATOM    204  HD1 HIS A  13       9.440  13.412  62.255  1.00  0.00           H  
ATOM    205  HD2 HIS A  13      10.038   9.576  60.638  1.00  0.00           H  
ATOM    206  HE1 HIS A  13       7.995  11.889  63.564  1.00  0.00           H  
ATOM    207  N   HIS A  14      13.682  10.646  60.204  1.00  0.00           N  
ATOM    208  CA  HIS A  14      14.316   9.336  60.304  1.00  0.00           C  
ATOM    209  C   HIS A  14      15.706   9.413  60.940  1.00  0.00           C  
ATOM    210  O   HIS A  14      16.066   8.546  61.749  1.00  0.00           O  
ATOM    211  CB  HIS A  14      14.412   8.693  58.915  1.00  0.00           C  
ATOM    212  CG  HIS A  14      13.114   8.209  58.359  1.00  0.00           C  
ATOM    213  ND1 HIS A  14      12.219   9.049  57.738  1.00  0.00           N  
ATOM    214  CD2 HIS A  14      12.563   6.972  58.318  1.00  0.00           C  
ATOM    215  CE1 HIS A  14      11.171   8.357  57.337  1.00  0.00           C  
ATOM    216  NE2 HIS A  14      11.352   7.088  57.674  1.00  0.00           N  
ATOM    217  H   HIS A  14      13.503  11.053  59.282  1.00  0.00           H  
ATOM    218  HA  HIS A  14      13.702   8.691  60.927  1.00  0.00           H  
ATOM    219 1HB  HIS A  14      14.794   9.428  58.217  1.00  0.00           H  
ATOM    220 2HB  HIS A  14      15.109   7.869  58.934  1.00  0.00           H  
ATOM    221  HD1 HIS A  14      12.342  10.048  57.591  1.00  0.00           H  
ATOM    222  HD2 HIS A  14      12.901   5.998  58.674  1.00  0.00           H  
ATOM    223  HE1 HIS A  14      10.351   8.856  56.822  1.00  0.00           H  
ATOM    224  N   SER A  15      16.471  10.463  60.598  1.00  0.00           N  
ATOM    225  CA  SER A  15      17.819  10.666  61.117  1.00  0.00           C  
ATOM    226  C   SER A  15      17.905  11.246  62.536  1.00  0.00           C  
ATOM    227  O   SER A  15      18.950  11.115  63.178  1.00  0.00           O  
ATOM    228  CB  SER A  15      18.598  11.554  60.168  1.00  0.00           C  
ATOM    229  OG  SER A  15      18.048  12.837  60.096  1.00  0.00           O  
ATOM    230  H   SER A  15      16.128  11.142  59.917  1.00  0.00           H  
ATOM    231  HA  SER A  15      18.309   9.692  61.133  1.00  0.00           H  
ATOM    232 1HB  SER A  15      19.627  11.623  60.508  1.00  0.00           H  
ATOM    233 2HB  SER A  15      18.602  11.111  59.183  1.00  0.00           H  
ATOM    234  HG  SER A  15      17.318  12.756  59.449  1.00  0.00           H  
ATOM    235  N   GLY A  16      16.813  11.823  63.069  1.00  0.00           N  
ATOM    236  CA  GLY A  16      16.850  12.398  64.411  1.00  0.00           C  
ATOM    237  C   GLY A  16      17.468  13.797  64.420  1.00  0.00           C  
ATOM    238  O   GLY A  16      18.129  14.194  65.383  1.00  0.00           O  
ATOM    239  H   GLY A  16      15.970  11.965  62.508  1.00  0.00           H  
ATOM    240 1HA  GLY A  16      15.830  12.450  64.797  1.00  0.00           H  
ATOM    241 2HA  GLY A  16      17.409  11.741  65.071  1.00  0.00           H  
ATOM    242  N   THR A  17      17.284  14.513  63.315  1.00  0.00           N  
ATOM    243  CA  THR A  17      17.824  15.852  63.110  1.00  0.00           C  
ATOM    244  C   THR A  17      16.713  16.819  62.695  1.00  0.00           C  
ATOM    245  O   THR A  17      15.534  16.457  62.683  1.00  0.00           O  
ATOM    246  CB  THR A  17      18.971  15.841  62.068  1.00  0.00           C  
ATOM    247  OG1 THR A  17      18.475  15.489  60.768  1.00  0.00           O  
ATOM    248  CG2 THR A  17      20.071  14.868  62.452  1.00  0.00           C  
ATOM    249  H   THR A  17      16.685  14.115  62.588  1.00  0.00           H  
ATOM    250  HA  THR A  17      18.239  16.215  64.051  1.00  0.00           H  
ATOM    251  HB  THR A  17      19.400  16.834  62.016  1.00  0.00           H  
ATOM    252  HG1 THR A  17      18.243  14.536  60.752  1.00  0.00           H  
ATOM    253 1HG2 THR A  17      20.863  14.909  61.708  1.00  0.00           H  
ATOM    254 2HG2 THR A  17      20.470  15.144  63.427  1.00  0.00           H  
ATOM    255 3HG2 THR A  17      19.669  13.857  62.496  1.00  0.00           H  
ATOM    256  N   THR A  18      17.070  18.078  62.457  1.00  0.00           N  
ATOM    257  CA  THR A  18      16.127  19.101  61.996  1.00  0.00           C  
ATOM    258  C   THR A  18      16.241  19.281  60.483  1.00  0.00           C  
ATOM    259  O   THR A  18      17.190  18.795  59.874  1.00  0.00           O  
ATOM    260  CB  THR A  18      16.425  20.449  62.661  1.00  0.00           C  
ATOM    261  OG1 THR A  18      17.732  20.878  62.250  1.00  0.00           O  
ATOM    262  CG2 THR A  18      16.358  20.364  64.179  1.00  0.00           C  
ATOM    263  H   THR A  18      18.054  18.336  62.570  1.00  0.00           H  
ATOM    264  HA  THR A  18      15.113  18.788  62.238  1.00  0.00           H  
ATOM    265  HB  THR A  18      15.695  21.178  62.320  1.00  0.00           H  
ATOM    266  HG1 THR A  18      18.396  20.264  62.658  1.00  0.00           H  
ATOM    267 1HG2 THR A  18      16.574  21.343  64.610  1.00  0.00           H  
ATOM    268 2HG2 THR A  18      15.361  20.045  64.478  1.00  0.00           H  
ATOM    269 3HG2 THR A  18      17.094  19.644  64.535  1.00  0.00           H  
ATOM    270  N   VAL A  19      15.291  20.009  59.869  1.00  0.00           N  
ATOM    271  CA  VAL A  19      15.412  20.243  58.427  1.00  0.00           C  
ATOM    272  C   VAL A  19      16.603  21.121  58.089  1.00  0.00           C  
ATOM    273  O   VAL A  19      17.319  20.831  57.127  1.00  0.00           O  
ATOM    274  CB  VAL A  19      14.143  20.851  57.828  1.00  0.00           C  
ATOM    275  CG1 VAL A  19      14.403  21.286  56.373  1.00  0.00           C  
ATOM    276  CG2 VAL A  19      13.125  19.808  57.820  1.00  0.00           C  
ATOM    277  H   VAL A  19      14.523  20.372  60.404  1.00  0.00           H  
ATOM    278  HA  VAL A  19      15.545  19.290  57.944  1.00  0.00           H  
ATOM    279  HB  VAL A  19      13.818  21.696  58.416  1.00  0.00           H  
ATOM    280 1HG1 VAL A  19      13.491  21.683  55.949  1.00  0.00           H  
ATOM    281 2HG1 VAL A  19      15.167  22.048  56.334  1.00  0.00           H  
ATOM    282 3HG1 VAL A  19      14.726  20.434  55.793  1.00  0.00           H  
ATOM    283 1HG2 VAL A  19      12.199  20.189  57.385  1.00  0.00           H  
ATOM    284 2HG2 VAL A  19      13.508  18.993  57.216  1.00  0.00           H  
ATOM    285 3HG2 VAL A  19      12.947  19.469  58.829  1.00  0.00           H  
ATOM    286  N   GLU A  20      16.861  22.180  58.848  1.00  0.00           N  
ATOM    287  CA  GLU A  20      18.032  22.987  58.532  1.00  0.00           C  
ATOM    288  C   GLU A  20      19.266  22.090  58.463  1.00  0.00           C  
ATOM    289  O   GLU A  20      20.080  22.214  57.538  1.00  0.00           O  
ATOM    290  CB  GLU A  20      18.262  24.065  59.584  1.00  0.00           C  
ATOM    291  CG  GLU A  20      19.474  24.948  59.306  1.00  0.00           C  
ATOM    292  CD  GLU A  20      19.681  25.992  60.352  1.00  0.00           C  
ATOM    293  OE1 GLU A  20      18.815  26.157  61.172  1.00  0.00           O  
ATOM    294  OE2 GLU A  20      20.733  26.612  60.356  1.00  0.00           O  
ATOM    295  H   GLU A  20      16.258  22.418  59.625  1.00  0.00           H  
ATOM    296  HA  GLU A  20      17.887  23.456  57.558  1.00  0.00           H  
ATOM    297 1HB  GLU A  20      17.383  24.703  59.645  1.00  0.00           H  
ATOM    298 2HB  GLU A  20      18.400  23.598  60.562  1.00  0.00           H  
ATOM    299 1HG  GLU A  20      20.365  24.328  59.266  1.00  0.00           H  
ATOM    300 2HG  GLU A  20      19.351  25.423  58.334  1.00  0.00           H  
ATOM    301  N   GLU A  21      19.403  21.181  59.437  1.00  0.00           N  
ATOM    302  CA  GLU A  21      20.511  20.242  59.432  1.00  0.00           C  
ATOM    303  C   GLU A  21      20.448  19.280  58.245  1.00  0.00           C  
ATOM    304  O   GLU A  21      21.478  18.996  57.641  1.00  0.00           O  
ATOM    305  CB  GLU A  21      20.532  19.465  60.739  1.00  0.00           C  
ATOM    306  CG  GLU A  21      20.963  20.285  61.943  1.00  0.00           C  
ATOM    307  CD  GLU A  21      20.681  19.595  63.221  1.00  0.00           C  
ATOM    308  OE1 GLU A  21      19.612  19.017  63.304  1.00  0.00           O  
ATOM    309  OE2 GLU A  21      21.499  19.618  64.106  1.00  0.00           O  
ATOM    310  H   GLU A  21      18.724  21.152  60.200  1.00  0.00           H  
ATOM    311  HA  GLU A  21      21.436  20.814  59.357  1.00  0.00           H  
ATOM    312 1HB  GLU A  21      19.537  19.074  60.931  1.00  0.00           H  
ATOM    313 2HB  GLU A  21      21.205  18.613  60.644  1.00  0.00           H  
ATOM    314 1HG  GLU A  21      22.034  20.474  61.871  1.00  0.00           H  
ATOM    315 2HG  GLU A  21      20.451  21.247  61.921  1.00  0.00           H  
ATOM    316  N   ALA A  22      19.254  18.786  57.888  1.00  0.00           N  
ATOM    317  CA  ALA A  22      19.121  17.865  56.761  1.00  0.00           C  
ATOM    318  C   ALA A  22      19.607  18.527  55.472  1.00  0.00           C  
ATOM    319  O   ALA A  22      20.334  17.924  54.676  1.00  0.00           O  
ATOM    320  CB  ALA A  22      17.659  17.430  56.626  1.00  0.00           C  
ATOM    321  H   ALA A  22      18.439  19.001  58.469  1.00  0.00           H  
ATOM    322  HA  ALA A  22      19.746  16.994  56.957  1.00  0.00           H  
ATOM    323 1HB  ALA A  22      17.523  16.739  55.816  1.00  0.00           H  
ATOM    324 2HB  ALA A  22      17.347  16.960  57.554  1.00  0.00           H  
ATOM    325 3HB  ALA A  22      17.047  18.303  56.440  1.00  0.00           H  
ATOM    326  N   TYR A  23      19.238  19.785  55.287  1.00  0.00           N  
ATOM    327  CA  TYR A  23      19.643  20.559  54.131  1.00  0.00           C  
ATOM    328  C   TYR A  23      21.150  20.700  54.064  1.00  0.00           C  
ATOM    329  O   TYR A  23      21.786  20.342  53.065  1.00  0.00           O  
ATOM    330  CB  TYR A  23      18.981  21.939  54.153  1.00  0.00           C  
ATOM    331  CG  TYR A  23      19.554  22.907  53.143  1.00  0.00           C  
ATOM    332  CD1 TYR A  23      19.185  22.817  51.809  1.00  0.00           C  
ATOM    333  CD2 TYR A  23      20.450  23.885  53.549  1.00  0.00           C  
ATOM    334  CE1 TYR A  23      19.708  23.701  50.885  1.00  0.00           C  
ATOM    335  CE2 TYR A  23      20.974  24.768  52.626  1.00  0.00           C  
ATOM    336  CZ  TYR A  23      20.606  24.679  51.299  1.00  0.00           C  
ATOM    337  OH  TYR A  23      21.128  25.561  50.380  1.00  0.00           O  
ATOM    338  H   TYR A  23      18.620  20.209  55.987  1.00  0.00           H  
ATOM    339  HA  TYR A  23      19.307  20.043  53.231  1.00  0.00           H  
ATOM    340 1HB  TYR A  23      17.914  21.833  53.956  1.00  0.00           H  
ATOM    341 2HB  TYR A  23      19.090  22.378  55.144  1.00  0.00           H  
ATOM    342  HD1 TYR A  23      18.480  22.049  51.489  1.00  0.00           H  
ATOM    343  HD2 TYR A  23      20.742  23.954  54.597  1.00  0.00           H  
ATOM    344  HE1 TYR A  23      19.418  23.631  49.838  1.00  0.00           H  
ATOM    345  HE2 TYR A  23      21.679  25.537  52.946  1.00  0.00           H  
ATOM    346  HH  TYR A  23      20.771  25.362  49.511  1.00  0.00           H  
ATOM    347  N   LYS A  24      21.720  21.216  55.158  1.00  0.00           N  
ATOM    348  CA  LYS A  24      23.146  21.460  55.237  1.00  0.00           C  
ATOM    349  C   LYS A  24      23.951  20.186  55.122  1.00  0.00           C  
ATOM    350  O   LYS A  24      25.011  20.182  54.495  1.00  0.00           O  
ATOM    351  CB  LYS A  24      23.480  22.237  56.511  1.00  0.00           C  
ATOM    352  CG  LYS A  24      23.006  23.683  56.433  1.00  0.00           C  
ATOM    353  CD  LYS A  24      23.276  24.512  57.666  1.00  0.00           C  
ATOM    354  CE  LYS A  24      22.882  25.974  57.382  1.00  0.00           C  
ATOM    355  NZ  LYS A  24      22.962  26.856  58.579  1.00  0.00           N  
ATOM    356  H   LYS A  24      21.117  21.471  55.948  1.00  0.00           H  
ATOM    357  HA  LYS A  24      23.420  22.089  54.395  1.00  0.00           H  
ATOM    358 1HB  LYS A  24      22.986  21.761  57.363  1.00  0.00           H  
ATOM    359 2HB  LYS A  24      24.554  22.219  56.688  1.00  0.00           H  
ATOM    360 1HG  LYS A  24      23.428  24.168  55.553  1.00  0.00           H  
ATOM    361 2HG  LYS A  24      21.936  23.658  56.334  1.00  0.00           H  
ATOM    362 1HD  LYS A  24      22.685  24.132  58.502  1.00  0.00           H  
ATOM    363 2HD  LYS A  24      24.330  24.466  57.930  1.00  0.00           H  
ATOM    364 1HE  LYS A  24      23.564  26.357  56.627  1.00  0.00           H  
ATOM    365 2HE  LYS A  24      21.864  26.006  56.988  1.00  0.00           H  
ATOM    366 1HZ  LYS A  24      22.711  27.794  58.316  1.00  0.00           H  
ATOM    367 2HZ  LYS A  24      22.287  26.538  59.296  1.00  0.00           H  
ATOM    368 3HZ  LYS A  24      23.894  26.854  58.959  1.00  0.00           H  
ATOM    369  N   LEU A  25      23.455  19.098  55.701  1.00  0.00           N  
ATOM    370  CA  LEU A  25      24.161  17.848  55.633  1.00  0.00           C  
ATOM    371  C   LEU A  25      24.186  17.349  54.197  1.00  0.00           C  
ATOM    372  O   LEU A  25      25.251  16.998  53.694  1.00  0.00           O  
ATOM    373  CB  LEU A  25      23.521  16.819  56.575  1.00  0.00           C  
ATOM    374  CG  LEU A  25      24.173  15.419  56.644  1.00  0.00           C  
ATOM    375  CD1 LEU A  25      25.636  15.515  57.102  1.00  0.00           C  
ATOM    376  CD2 LEU A  25      23.411  14.560  57.619  1.00  0.00           C  
ATOM    377  H   LEU A  25      22.588  19.148  56.235  1.00  0.00           H  
ATOM    378  HA  LEU A  25      25.181  18.030  55.954  1.00  0.00           H  
ATOM    379 1HB  LEU A  25      23.510  17.239  57.580  1.00  0.00           H  
ATOM    380 2HB  LEU A  25      22.483  16.684  56.259  1.00  0.00           H  
ATOM    381  HG  LEU A  25      24.141  14.971  55.669  1.00  0.00           H  
ATOM    382 1HD1 LEU A  25      26.065  14.514  57.146  1.00  0.00           H  
ATOM    383 2HD1 LEU A  25      26.220  16.114  56.409  1.00  0.00           H  
ATOM    384 3HD1 LEU A  25      25.679  15.968  58.091  1.00  0.00           H  
ATOM    385 1HD2 LEU A  25      23.881  13.590  57.652  1.00  0.00           H  
ATOM    386 2HD2 LEU A  25      23.443  15.013  58.610  1.00  0.00           H  
ATOM    387 3HD2 LEU A  25      22.376  14.467  57.300  1.00  0.00           H  
ATOM    388  N   ALA A  26      23.056  17.396  53.476  1.00  0.00           N  
ATOM    389  CA  ALA A  26      23.109  16.934  52.093  1.00  0.00           C  
ATOM    390  C   ALA A  26      24.143  17.754  51.307  1.00  0.00           C  
ATOM    391  O   ALA A  26      24.877  17.217  50.459  1.00  0.00           O  
ATOM    392  CB  ALA A  26      21.749  17.043  51.425  1.00  0.00           C  
ATOM    393  H   ALA A  26      22.169  17.701  53.897  1.00  0.00           H  
ATOM    394  HA  ALA A  26      23.424  15.895  52.099  1.00  0.00           H  
ATOM    395 1HB  ALA A  26      21.816  16.682  50.398  1.00  0.00           H  
ATOM    396 2HB  ALA A  26      21.037  16.459  51.957  1.00  0.00           H  
ATOM    397 3HB  ALA A  26      21.435  18.089  51.426  1.00  0.00           H  
ATOM    398  N   LYS A  27      24.222  19.066  51.578  1.00  0.00           N  
ATOM    399  CA  LYS A  27      25.187  19.883  50.857  1.00  0.00           C  
ATOM    400  C   LYS A  27      26.626  19.486  51.184  1.00  0.00           C  
ATOM    401  O   LYS A  27      27.455  19.355  50.280  1.00  0.00           O  
ATOM    402  CB  LYS A  27      24.966  21.363  51.173  1.00  0.00           C  
ATOM    403  CG  LYS A  27      25.752  22.320  50.287  1.00  0.00           C  
ATOM    404  CD  LYS A  27      25.670  23.748  50.805  1.00  0.00           C  
ATOM    405  CE  LYS A  27      24.231  24.243  50.839  1.00  0.00           C  
ATOM    406  NZ  LYS A  27      24.156  25.721  50.993  1.00  0.00           N  
ATOM    407  H   LYS A  27      23.565  19.490  52.246  1.00  0.00           H  
ATOM    408  HA  LYS A  27      25.038  19.723  49.794  1.00  0.00           H  
ATOM    409 1HB  LYS A  27      23.908  21.603  51.069  1.00  0.00           H  
ATOM    410 2HB  LYS A  27      25.247  21.560  52.208  1.00  0.00           H  
ATOM    411 1HG  LYS A  27      26.798  22.013  50.257  1.00  0.00           H  
ATOM    412 2HG  LYS A  27      25.353  22.287  49.273  1.00  0.00           H  
ATOM    413 1HD  LYS A  27      26.086  23.794  51.813  1.00  0.00           H  
ATOM    414 2HD  LYS A  27      26.254  24.403  50.160  1.00  0.00           H  
ATOM    415 1HE  LYS A  27      23.728  23.960  49.917  1.00  0.00           H  
ATOM    416 2HE  LYS A  27      23.706  23.778  51.673  1.00  0.00           H  
ATOM    417 1HZ  LYS A  27      23.187  26.010  51.012  1.00  0.00           H  
ATOM    418 2HZ  LYS A  27      24.605  25.994  51.856  1.00  0.00           H  
ATOM    419 3HZ  LYS A  27      24.623  26.166  50.216  1.00  0.00           H  
ATOM    420  N   LYS A  28      26.911  19.235  52.470  1.00  0.00           N  
ATOM    421  CA  LYS A  28      28.242  18.819  52.927  1.00  0.00           C  
ATOM    422  C   LYS A  28      28.644  17.453  52.383  1.00  0.00           C  
ATOM    423  O   LYS A  28      29.808  17.226  52.047  1.00  0.00           O  
ATOM    424  CB  LYS A  28      28.310  18.795  54.454  1.00  0.00           C  
ATOM    425  CG  LYS A  28      28.309  20.170  55.111  1.00  0.00           C  
ATOM    426  CD  LYS A  28      28.333  20.059  56.630  1.00  0.00           C  
ATOM    427  CE  LYS A  28      28.313  21.433  57.291  1.00  0.00           C  
ATOM    428  NZ  LYS A  28      28.322  21.337  58.781  1.00  0.00           N  
ATOM    429  H   LYS A  28      26.176  19.400  53.167  1.00  0.00           H  
ATOM    430  HA  LYS A  28      28.966  19.545  52.561  1.00  0.00           H  
ATOM    431 1HB  LYS A  28      27.450  18.242  54.836  1.00  0.00           H  
ATOM    432 2HB  LYS A  28      29.206  18.264  54.768  1.00  0.00           H  
ATOM    433 1HG  LYS A  28      29.191  20.719  54.782  1.00  0.00           H  
ATOM    434 2HG  LYS A  28      27.428  20.725  54.801  1.00  0.00           H  
ATOM    435 1HD  LYS A  28      27.457  19.495  56.960  1.00  0.00           H  
ATOM    436 2HD  LYS A  28      29.228  19.525  56.944  1.00  0.00           H  
ATOM    437 1HE  LYS A  28      29.186  21.998  56.968  1.00  0.00           H  
ATOM    438 2HE  LYS A  28      27.411  21.964  56.977  1.00  0.00           H  
ATOM    439 1HZ  LYS A  28      28.306  22.265  59.181  1.00  0.00           H  
ATOM    440 2HZ  LYS A  28      27.508  20.824  59.092  1.00  0.00           H  
ATOM    441 3HZ  LYS A  28      29.156  20.856  59.085  1.00  0.00           H  
ATOM    442  N   LEU A  29      27.671  16.547  52.294  1.00  0.00           N  
ATOM    443  CA  LEU A  29      27.906  15.196  51.814  1.00  0.00           C  
ATOM    444  C   LEU A  29      28.011  15.180  50.281  1.00  0.00           C  
ATOM    445  O   LEU A  29      28.668  14.308  49.694  1.00  0.00           O  
ATOM    446  CB  LEU A  29      26.765  14.278  52.279  1.00  0.00           C  
ATOM    447  CG  LEU A  29      26.561  14.055  53.825  1.00  0.00           C  
ATOM    448  CD1 LEU A  29      25.375  13.132  54.009  1.00  0.00           C  
ATOM    449  CD2 LEU A  29      27.782  13.523  54.497  1.00  0.00           C  
ATOM    450  H   LEU A  29      26.742  16.806  52.634  1.00  0.00           H  
ATOM    451  HA  LEU A  29      28.852  14.839  52.214  1.00  0.00           H  
ATOM    452 1HB  LEU A  29      25.854  14.738  51.938  1.00  0.00           H  
ATOM    453 2HB  LEU A  29      26.849  13.328  51.802  1.00  0.00           H  
ATOM    454  HG  LEU A  29      26.326  14.988  54.282  1.00  0.00           H  
ATOM    455 1HD1 LEU A  29      25.196  12.989  55.064  1.00  0.00           H  
ATOM    456 2HD1 LEU A  29      24.501  13.580  53.552  1.00  0.00           H  
ATOM    457 3HD1 LEU A  29      25.575  12.172  53.547  1.00  0.00           H  
ATOM    458 1HD2 LEU A  29      27.584  13.390  55.559  1.00  0.00           H  
ATOM    459 2HD2 LEU A  29      28.028  12.613  54.079  1.00  0.00           H  
ATOM    460 3HD2 LEU A  29      28.611  14.215  54.376  1.00  0.00           H  
ATOM    461  N   GLY A  30      27.390  16.167  49.615  1.00  0.00           N  
ATOM    462  CA  GLY A  30      27.419  16.243  48.164  1.00  0.00           C  
ATOM    463  C   GLY A  30      26.396  15.309  47.545  1.00  0.00           C  
ATOM    464  O   GLY A  30      26.660  14.680  46.519  1.00  0.00           O  
ATOM    465  H   GLY A  30      26.821  16.857  50.109  1.00  0.00           H  
ATOM    466 1HA  GLY A  30      27.208  17.271  47.862  1.00  0.00           H  
ATOM    467 2HA  GLY A  30      28.416  15.997  47.805  1.00  0.00           H  
ATOM    468  N   ILE A  31      25.241  15.192  48.197  1.00  0.00           N  
ATOM    469  CA  ILE A  31      24.195  14.287  47.734  1.00  0.00           C  
ATOM    470  C   ILE A  31      22.869  15.014  47.501  1.00  0.00           C  
ATOM    471  O   ILE A  31      22.695  16.162  47.914  1.00  0.00           O  
ATOM    472  CB  ILE A  31      24.005  13.158  48.760  1.00  0.00           C  
ATOM    473  CG1 ILE A  31      23.504  13.755  50.081  1.00  0.00           C  
ATOM    474  CG2 ILE A  31      25.332  12.398  48.943  1.00  0.00           C  
ATOM    475  CD1 ILE A  31      23.136  12.764  51.102  1.00  0.00           C  
ATOM    476  H   ILE A  31      25.098  15.778  49.025  1.00  0.00           H  
ATOM    477  HA  ILE A  31      24.502  13.840  46.789  1.00  0.00           H  
ATOM    478  HB  ILE A  31      23.258  12.476  48.400  1.00  0.00           H  
ATOM    479 1HG1 ILE A  31      24.247  14.419  50.467  1.00  0.00           H  
ATOM    480 2HG1 ILE A  31      22.601  14.329  49.876  1.00  0.00           H  
ATOM    481 1HG2 ILE A  31      25.219  11.581  49.640  1.00  0.00           H  
ATOM    482 2HG2 ILE A  31      25.640  11.998  47.977  1.00  0.00           H  
ATOM    483 3HG2 ILE A  31      26.096  13.074  49.310  1.00  0.00           H  
ATOM    484 1HD1 ILE A  31      22.762  13.278  51.971  1.00  0.00           H  
ATOM    485 2HD1 ILE A  31      22.371  12.119  50.701  1.00  0.00           H  
ATOM    486 3HD1 ILE A  31      23.996  12.179  51.381  1.00  0.00           H  
ATOM    487  N   SER A  32      21.946  14.349  46.813  1.00  0.00           N  
ATOM    488  CA  SER A  32      20.628  14.922  46.541  1.00  0.00           C  
ATOM    489  C   SER A  32      19.705  14.819  47.750  1.00  0.00           C  
ATOM    490  O   SER A  32      20.008  14.135  48.732  1.00  0.00           O  
ATOM    491  CB  SER A  32      19.965  14.235  45.357  1.00  0.00           C  
ATOM    492  OG  SER A  32      19.551  12.933  45.677  1.00  0.00           O  
ATOM    493  H   SER A  32      22.165  13.397  46.483  1.00  0.00           H  
ATOM    494  HA  SER A  32      20.758  15.979  46.301  1.00  0.00           H  
ATOM    495 1HB  SER A  32      19.114  14.815  45.023  1.00  0.00           H  
ATOM    496 2HB  SER A  32      20.681  14.192  44.534  1.00  0.00           H  
ATOM    497  HG  SER A  32      19.296  12.528  44.836  1.00  0.00           H  
ATOM    498  N   VAL A  33      18.552  15.491  47.662  1.00  0.00           N  
ATOM    499  CA  VAL A  33      17.575  15.429  48.743  1.00  0.00           C  
ATOM    500  C   VAL A  33      17.060  13.987  48.913  1.00  0.00           C  
ATOM    501  O   VAL A  33      16.906  13.514  50.046  1.00  0.00           O  
ATOM    502  CB  VAL A  33      16.404  16.404  48.462  1.00  0.00           C  
ATOM    503  CG1 VAL A  33      15.312  16.198  49.465  1.00  0.00           C  
ATOM    504  CG2 VAL A  33      16.901  17.851  48.529  1.00  0.00           C  
ATOM    505  H   VAL A  33      18.371  16.050  46.844  1.00  0.00           H  
ATOM    506  HA  VAL A  33      18.057  15.734  49.668  1.00  0.00           H  
ATOM    507  HB  VAL A  33      15.991  16.205  47.473  1.00  0.00           H  
ATOM    508 1HG1 VAL A  33      14.494  16.891  49.257  1.00  0.00           H  
ATOM    509 2HG1 VAL A  33      14.953  15.189  49.402  1.00  0.00           H  
ATOM    510 3HG1 VAL A  33      15.690  16.380  50.462  1.00  0.00           H  
ATOM    511 1HG2 VAL A  33      16.070  18.534  48.324  1.00  0.00           H  
ATOM    512 2HG2 VAL A  33      17.297  18.053  49.516  1.00  0.00           H  
ATOM    513 3HG2 VAL A  33      17.680  18.009  47.789  1.00  0.00           H  
ATOM    514  N   LYS A  34      16.765  13.299  47.804  1.00  0.00           N  
ATOM    515  CA  LYS A  34      16.317  11.915  47.909  1.00  0.00           C  
ATOM    516  C   LYS A  34      17.404  11.009  48.468  1.00  0.00           C  
ATOM    517  O   LYS A  34      17.099  10.111  49.258  1.00  0.00           O  
ATOM    518  CB  LYS A  34      15.825  11.370  46.581  1.00  0.00           C  
ATOM    519  CG  LYS A  34      14.511  11.936  46.163  1.00  0.00           C  
ATOM    520  CD  LYS A  34      14.057  11.353  44.871  1.00  0.00           C  
ATOM    521  CE  LYS A  34      12.681  11.851  44.513  1.00  0.00           C  
ATOM    522  NZ  LYS A  34      12.211  11.267  43.256  1.00  0.00           N  
ATOM    523  H   LYS A  34      16.888  13.737  46.904  1.00  0.00           H  
ATOM    524  HA  LYS A  34      15.479  11.885  48.604  1.00  0.00           H  
ATOM    525 1HB  LYS A  34      16.560  11.589  45.805  1.00  0.00           H  
ATOM    526 2HB  LYS A  34      15.730  10.286  46.646  1.00  0.00           H  
ATOM    527 1HG  LYS A  34      13.770  11.716  46.932  1.00  0.00           H  
ATOM    528 2HG  LYS A  34      14.599  13.016  46.062  1.00  0.00           H  
ATOM    529 1HD  LYS A  34      14.753  11.627  44.077  1.00  0.00           H  
ATOM    530 2HD  LYS A  34      14.025  10.266  44.948  1.00  0.00           H  
ATOM    531 1HE  LYS A  34      11.986  11.578  45.306  1.00  0.00           H  
ATOM    532 2HE  LYS A  34      12.697  12.936  44.416  1.00  0.00           H  
ATOM    533 1HZ  LYS A  34      11.266  11.619  43.057  1.00  0.00           H  
ATOM    534 2HZ  LYS A  34      12.823  11.515  42.502  1.00  0.00           H  
ATOM    535 3HZ  LYS A  34      12.171  10.255  43.341  1.00  0.00           H  
ATOM    536  N   GLU A  35      18.661  11.223  48.067  1.00  0.00           N  
ATOM    537  CA  GLU A  35      19.742  10.404  48.595  1.00  0.00           C  
ATOM    538  C   GLU A  35      19.848  10.594  50.097  1.00  0.00           C  
ATOM    539  O   GLU A  35      20.070   9.624  50.824  1.00  0.00           O  
ATOM    540  CB  GLU A  35      21.055  10.712  47.889  1.00  0.00           C  
ATOM    541  CG  GLU A  35      21.107  10.179  46.457  1.00  0.00           C  
ATOM    542  CD  GLU A  35      22.307  10.625  45.656  1.00  0.00           C  
ATOM    543  OE1 GLU A  35      22.812  11.711  45.878  1.00  0.00           O  
ATOM    544  OE2 GLU A  35      22.728   9.868  44.815  1.00  0.00           O  
ATOM    545  H   GLU A  35      18.862  11.946  47.374  1.00  0.00           H  
ATOM    546  HA  GLU A  35      19.503   9.360  48.405  1.00  0.00           H  
ATOM    547 1HB  GLU A  35      21.179  11.787  47.849  1.00  0.00           H  
ATOM    548 2HB  GLU A  35      21.890  10.295  48.453  1.00  0.00           H  
ATOM    549 1HG  GLU A  35      21.112   9.089  46.504  1.00  0.00           H  
ATOM    550 2HG  GLU A  35      20.201  10.476  45.942  1.00  0.00           H  
ATOM    551  N   LEU A  36      19.653  11.829  50.577  1.00  0.00           N  
ATOM    552  CA  LEU A  36      19.709  12.069  52.005  1.00  0.00           C  
ATOM    553  C   LEU A  36      18.621  11.269  52.698  1.00  0.00           C  
ATOM    554  O   LEU A  36      18.874  10.661  53.735  1.00  0.00           O  
ATOM    555  CB  LEU A  36      19.487  13.532  52.360  1.00  0.00           C  
ATOM    556  CG  LEU A  36      19.608  13.866  53.872  1.00  0.00           C  
ATOM    557  CD1 LEU A  36      21.045  13.673  54.360  1.00  0.00           C  
ATOM    558  CD2 LEU A  36      19.136  15.203  54.109  1.00  0.00           C  
ATOM    559  H   LEU A  36      19.543  12.616  49.925  1.00  0.00           H  
ATOM    560  HA  LEU A  36      20.671  11.724  52.364  1.00  0.00           H  
ATOM    561 1HB  LEU A  36      20.211  14.134  51.810  1.00  0.00           H  
ATOM    562 2HB  LEU A  36      18.490  13.822  52.031  1.00  0.00           H  
ATOM    563  HG  LEU A  36      18.999  13.179  54.439  1.00  0.00           H  
ATOM    564 1HD1 LEU A  36      21.085  13.894  55.421  1.00  0.00           H  
ATOM    565 2HD1 LEU A  36      21.364  12.656  54.201  1.00  0.00           H  
ATOM    566 3HD1 LEU A  36      21.710  14.351  53.827  1.00  0.00           H  
ATOM    567 1HD2 LEU A  36      19.219  15.398  55.163  1.00  0.00           H  
ATOM    568 2HD2 LEU A  36      19.725  15.897  53.566  1.00  0.00           H  
ATOM    569 3HD2 LEU A  36      18.103  15.281  53.796  1.00  0.00           H  
ATOM    570  N   LEU A  37      17.396  11.283  52.145  1.00  0.00           N  
ATOM    571  CA  LEU A  37      16.307  10.525  52.750  1.00  0.00           C  
ATOM    572  C   LEU A  37      16.615   9.035  52.771  1.00  0.00           C  
ATOM    573  O   LEU A  37      16.332   8.370  53.771  1.00  0.00           O  
ATOM    574  CB  LEU A  37      14.968  10.799  52.042  1.00  0.00           C  
ATOM    575  CG  LEU A  37      13.701   9.995  52.572  1.00  0.00           C  
ATOM    576  CD1 LEU A  37      13.468  10.257  54.033  1.00  0.00           C  
ATOM    577  CD2 LEU A  37      12.469  10.463  51.808  1.00  0.00           C  
ATOM    578  H   LEU A  37      17.225  11.866  51.318  1.00  0.00           H  
ATOM    579  HA  LEU A  37      16.216  10.853  53.775  1.00  0.00           H  
ATOM    580 1HB  LEU A  37      14.748  11.867  52.123  1.00  0.00           H  
ATOM    581 2HB  LEU A  37      15.092  10.562  50.985  1.00  0.00           H  
ATOM    582  HG  LEU A  37      13.853   8.923  52.425  1.00  0.00           H  
ATOM    583 1HD1 LEU A  37      12.587   9.717  54.369  1.00  0.00           H  
ATOM    584 2HD1 LEU A  37      14.318   9.935  54.624  1.00  0.00           H  
ATOM    585 3HD1 LEU A  37      13.316  11.307  54.144  1.00  0.00           H  
ATOM    586 1HD2 LEU A  37      11.591   9.923  52.159  1.00  0.00           H  
ATOM    587 2HD2 LEU A  37      12.324  11.536  51.973  1.00  0.00           H  
ATOM    588 3HD2 LEU A  37      12.610  10.270  50.749  1.00  0.00           H  
ATOM    589  N   LEU A  38      17.166   8.492  51.685  1.00  0.00           N  
ATOM    590  CA  LEU A  38      17.491   7.075  51.683  1.00  0.00           C  
ATOM    591  C   LEU A  38      18.542   6.761  52.750  1.00  0.00           C  
ATOM    592  O   LEU A  38      18.412   5.759  53.462  1.00  0.00           O  
ATOM    593  CB  LEU A  38      18.047   6.662  50.326  1.00  0.00           C  
ATOM    594  CG  LEU A  38      17.109   6.644  49.111  1.00  0.00           C  
ATOM    595  CD1 LEU A  38      17.966   6.428  47.855  1.00  0.00           C  
ATOM    596  CD2 LEU A  38      16.095   5.526  49.239  1.00  0.00           C  
ATOM    597  H   LEU A  38      17.326   9.072  50.855  1.00  0.00           H  
ATOM    598  HA  LEU A  38      16.593   6.512  51.911  1.00  0.00           H  
ATOM    599 1HB  LEU A  38      18.830   7.362  50.093  1.00  0.00           H  
ATOM    600 2HB  LEU A  38      18.476   5.669  50.429  1.00  0.00           H  
ATOM    601  HG  LEU A  38      16.594   7.599  49.028  1.00  0.00           H  
ATOM    602 1HD1 LEU A  38      17.331   6.415  46.968  1.00  0.00           H  
ATOM    603 2HD1 LEU A  38      18.691   7.230  47.756  1.00  0.00           H  
ATOM    604 3HD1 LEU A  38      18.493   5.483  47.929  1.00  0.00           H  
ATOM    605 1HD2 LEU A  38      15.452   5.524  48.360  1.00  0.00           H  
ATOM    606 2HD2 LEU A  38      16.623   4.580  49.303  1.00  0.00           H  
ATOM    607 3HD2 LEU A  38      15.484   5.666  50.127  1.00  0.00           H  
ATOM    608  N   LEU A  39      19.558   7.633  52.901  1.00  0.00           N  
ATOM    609  CA  LEU A  39      20.565   7.430  53.934  1.00  0.00           C  
ATOM    610  C   LEU A  39      19.940   7.552  55.312  1.00  0.00           C  
ATOM    611  O   LEU A  39      20.329   6.823  56.220  1.00  0.00           O  
ATOM    612  CB  LEU A  39      21.711   8.439  53.838  1.00  0.00           C  
ATOM    613  CG  LEU A  39      22.682   8.339  52.639  1.00  0.00           C  
ATOM    614  CD1 LEU A  39      23.569   9.547  52.667  1.00  0.00           C  
ATOM    615  CD2 LEU A  39      23.535   7.058  52.732  1.00  0.00           C  
ATOM    616  H   LEU A  39      19.640   8.426  52.257  1.00  0.00           H  
ATOM    617  HA  LEU A  39      20.962   6.426  53.832  1.00  0.00           H  
ATOM    618 1HB  LEU A  39      21.275   9.441  53.825  1.00  0.00           H  
ATOM    619 2HB  LEU A  39      22.306   8.343  54.740  1.00  0.00           H  
ATOM    620  HG  LEU A  39      22.121   8.346  51.708  1.00  0.00           H  
ATOM    621 1HD1 LEU A  39      24.253   9.518  51.823  1.00  0.00           H  
ATOM    622 2HD1 LEU A  39      22.949  10.430  52.606  1.00  0.00           H  
ATOM    623 3HD1 LEU A  39      24.128   9.562  53.595  1.00  0.00           H  
ATOM    624 1HD2 LEU A  39      24.225   7.017  51.895  1.00  0.00           H  
ATOM    625 2HD2 LEU A  39      24.097   7.063  53.656  1.00  0.00           H  
ATOM    626 3HD2 LEU A  39      22.898   6.188  52.702  1.00  0.00           H  
ATOM    627  N   ALA A  40      19.001   8.495  55.487  1.00  0.00           N  
ATOM    628  CA  ALA A  40      18.315   8.669  56.759  1.00  0.00           C  
ATOM    629  C   ALA A  40      17.535   7.420  57.110  1.00  0.00           C  
ATOM    630  O   ALA A  40      17.566   6.980  58.261  1.00  0.00           O  
ATOM    631  CB  ALA A  40      17.399   9.863  56.703  1.00  0.00           C  
ATOM    632  H   ALA A  40      18.788   9.129  54.714  1.00  0.00           H  
ATOM    633  HA  ALA A  40      19.052   8.822  57.534  1.00  0.00           H  
ATOM    634 1HB  ALA A  40      16.919   9.987  57.658  1.00  0.00           H  
ATOM    635 2HB  ALA A  40      17.978  10.756  56.467  1.00  0.00           H  
ATOM    636 3HB  ALA A  40      16.653   9.704  55.938  1.00  0.00           H  
ATOM    637  N   ARG A  41      16.867   6.818  56.117  1.00  0.00           N  
ATOM    638  CA  ARG A  41      16.150   5.577  56.347  1.00  0.00           C  
ATOM    639  C   ARG A  41      17.137   4.474  56.706  1.00  0.00           C  
ATOM    640  O   ARG A  41      16.865   3.670  57.597  1.00  0.00           O  
ATOM    641  CB  ARG A  41      15.338   5.156  55.131  1.00  0.00           C  
ATOM    642  CG  ARG A  41      14.089   5.971  54.826  1.00  0.00           C  
ATOM    643  CD  ARG A  41      13.476   5.549  53.526  1.00  0.00           C  
ATOM    644  NE  ARG A  41      13.048   4.141  53.571  1.00  0.00           N  
ATOM    645  CZ  ARG A  41      12.630   3.387  52.536  1.00  0.00           C  
ATOM    646  NH1 ARG A  41      12.520   3.815  51.301  1.00  0.00           N  
ATOM    647  NH2 ARG A  41      12.331   2.153  52.780  1.00  0.00           N  
ATOM    648  H   ARG A  41      16.827   7.268  55.197  1.00  0.00           H  
ATOM    649  HA  ARG A  41      15.464   5.720  57.179  1.00  0.00           H  
ATOM    650 1HB  ARG A  41      15.970   5.196  54.245  1.00  0.00           H  
ATOM    651 2HB  ARG A  41      15.024   4.127  55.265  1.00  0.00           H  
ATOM    652 1HG  ARG A  41      13.353   5.803  55.610  1.00  0.00           H  
ATOM    653 2HG  ARG A  41      14.335   7.033  54.778  1.00  0.00           H  
ATOM    654 1HD  ARG A  41      12.605   6.172  53.319  1.00  0.00           H  
ATOM    655 2HD  ARG A  41      14.211   5.664  52.729  1.00  0.00           H  
ATOM    656  HE  ARG A  41      13.061   3.652  54.475  1.00  0.00           H  
ATOM    657 1HH1 ARG A  41      12.736   4.764  51.052  1.00  0.00           H  
ATOM    658 2HH1 ARG A  41      12.183   3.128  50.598  1.00  0.00           H  
ATOM    659 1HH2 ARG A  41      12.430   1.805  53.740  1.00  0.00           H  
ATOM    660 2HH2 ARG A  41      12.017   1.560  51.994  1.00  0.00           H  
ATOM    661  N   ALA A  42      18.286   4.428  56.010  1.00  0.00           N  
ATOM    662  CA  ALA A  42      19.289   3.415  56.282  1.00  0.00           C  
ATOM    663  C   ALA A  42      19.820   3.562  57.694  1.00  0.00           C  
ATOM    664  O   ALA A  42      20.020   2.567  58.392  1.00  0.00           O  
ATOM    665  CB  ALA A  42      20.440   3.516  55.291  1.00  0.00           C  
ATOM    666  H   ALA A  42      18.431   5.088  55.241  1.00  0.00           H  
ATOM    667  HA  ALA A  42      18.817   2.445  56.188  1.00  0.00           H  
ATOM    668 1HB  ALA A  42      21.161   2.734  55.498  1.00  0.00           H  
ATOM    669 2HB  ALA A  42      20.063   3.413  54.279  1.00  0.00           H  
ATOM    670 3HB  ALA A  42      20.917   4.482  55.390  1.00  0.00           H  
ATOM    671  N   ALA A  43      20.061   4.809  58.113  1.00  0.00           N  
ATOM    672  CA  ALA A  43      20.557   5.131  59.441  1.00  0.00           C  
ATOM    673  C   ALA A  43      19.532   4.705  60.495  1.00  0.00           C  
ATOM    674  O   ALA A  43      19.847   4.074  61.517  1.00  0.00           O  
ATOM    675  CB  ALA A  43      20.838   6.625  59.501  1.00  0.00           C  
ATOM    676  H   ALA A  43      19.927   5.574  57.456  1.00  0.00           H  
ATOM    677  HA  ALA A  43      21.480   4.589  59.611  1.00  0.00           H  
ATOM    678 1HB  ALA A  43      21.218   6.888  60.451  1.00  0.00           H  
ATOM    679 2HB  ALA A  43      21.568   6.882  58.738  1.00  0.00           H  
ATOM    680 3HB  ALA A  43      19.922   7.173  59.320  1.00  0.00           H  
ATOM    681  N   HIS A  44      18.267   4.963  60.190  1.00  0.00           N  
ATOM    682  CA  HIS A  44      17.164   4.643  61.069  1.00  0.00           C  
ATOM    683  C   HIS A  44      17.082   3.135  61.285  1.00  0.00           C  
ATOM    684  O   HIS A  44      17.053   2.658  62.422  1.00  0.00           O  
ATOM    685  CB  HIS A  44      15.871   5.179  60.444  1.00  0.00           C  
ATOM    686  CG  HIS A  44      14.663   5.110  61.268  1.00  0.00           C  
ATOM    687  ND1 HIS A  44      14.426   5.997  62.291  1.00  0.00           N  
ATOM    688  CD2 HIS A  44      13.594   4.288  61.221  1.00  0.00           C  
ATOM    689  CE1 HIS A  44      13.259   5.722  62.846  1.00  0.00           C  
ATOM    690  NE2 HIS A  44      12.731   4.687  62.213  1.00  0.00           N  
ATOM    691  H   HIS A  44      18.061   5.499  59.343  1.00  0.00           H  
ATOM    692  HA  HIS A  44      17.311   5.123  62.037  1.00  0.00           H  
ATOM    693 1HB  HIS A  44      16.029   6.214  60.173  1.00  0.00           H  
ATOM    694 2HB  HIS A  44      15.665   4.640  59.531  1.00  0.00           H  
ATOM    695  HD1 HIS A  44      14.888   6.918  62.343  1.00  0.00           H  
ATOM    696  HD2 HIS A  44      13.344   3.450  60.575  1.00  0.00           H  
ATOM    697  HE1 HIS A  44      12.891   6.317  63.679  1.00  0.00           H  
ATOM    698  N   ASN A  45      17.077   2.385  60.182  1.00  0.00           N  
ATOM    699  CA  ASN A  45      16.952   0.935  60.210  1.00  0.00           C  
ATOM    700  C   ASN A  45      18.207   0.259  60.798  1.00  0.00           C  
ATOM    701  O   ASN A  45      18.109  -0.771  61.471  1.00  0.00           O  
ATOM    702  CB  ASN A  45      16.661   0.472  58.797  1.00  0.00           C  
ATOM    703  CG  ASN A  45      15.254   0.888  58.318  1.00  0.00           C  
ATOM    704  OD1 ASN A  45      14.284   1.077  59.079  1.00  0.00           O  
ATOM    705  ND2 ASN A  45      15.147   1.071  57.037  1.00  0.00           N  
ATOM    706  H   ASN A  45      17.123   2.854  59.274  1.00  0.00           H  
ATOM    707  HA  ASN A  45      16.114   0.671  60.853  1.00  0.00           H  
ATOM    708 1HB  ASN A  45      17.392   0.916  58.124  1.00  0.00           H  
ATOM    709 2HB  ASN A  45      16.766  -0.613  58.732  1.00  0.00           H  
ATOM    710 1HD2 ASN A  45      14.261   1.375  56.631  1.00  0.00           H  
ATOM    711 2HD2 ASN A  45      15.942   0.943  56.453  1.00  0.00           H  
ATOM    712  N   SER A  46      19.390   0.849  60.563  1.00  0.00           N  
ATOM    713  CA  SER A  46      20.650   0.317  61.081  1.00  0.00           C  
ATOM    714  C   SER A  46      21.017   0.745  62.510  1.00  0.00           C  
ATOM    715  O   SER A  46      21.849   0.088  63.141  1.00  0.00           O  
ATOM    716  CB  SER A  46      21.791   0.665  60.148  1.00  0.00           C  
ATOM    717  OG  SER A  46      21.993   2.043  60.065  1.00  0.00           O  
ATOM    718  H   SER A  46      19.433   1.669  59.960  1.00  0.00           H  
ATOM    719  HA  SER A  46      20.560  -0.771  61.085  1.00  0.00           H  
ATOM    720 1HB  SER A  46      22.699   0.194  60.516  1.00  0.00           H  
ATOM    721 2HB  SER A  46      21.588   0.269  59.166  1.00  0.00           H  
ATOM    722  HG  SER A  46      21.340   2.348  59.405  1.00  0.00           H  
ATOM    723  N   GLY A  47      20.382   1.795  63.058  1.00  0.00           N  
ATOM    724  CA  GLY A  47      20.720   2.255  64.405  1.00  0.00           C  
ATOM    725  C   GLY A  47      21.973   3.134  64.415  1.00  0.00           C  
ATOM    726  O   GLY A  47      22.751   3.123  65.373  1.00  0.00           O  
ATOM    727  H   GLY A  47      19.724   2.353  62.509  1.00  0.00           H  
ATOM    728 1HA  GLY A  47      19.879   2.823  64.804  1.00  0.00           H  
ATOM    729 2HA  GLY A  47      20.864   1.396  65.055  1.00  0.00           H  
ATOM    730  N   THR A  48      22.179   3.851  63.316  1.00  0.00           N  
ATOM    731  CA  THR A  48      23.328   4.724  63.111  1.00  0.00           C  
ATOM    732  C   THR A  48      22.865   6.125  62.709  1.00  0.00           C  
ATOM    733  O   THR A  48      21.665   6.413  62.689  1.00  0.00           O  
ATOM    734  CB  THR A  48      24.303   4.134  62.060  1.00  0.00           C  
ATOM    735  OG1 THR A  48      23.691   4.095  60.761  1.00  0.00           O  
ATOM    736  CG2 THR A  48      24.751   2.732  62.435  1.00  0.00           C  
ATOM    737  H   THR A  48      21.456   3.824  62.593  1.00  0.00           H  
ATOM    738  HA  THR A  48      23.876   4.816  64.049  1.00  0.00           H  
ATOM    739  HB  THR A  48      25.184   4.770  62.009  1.00  0.00           H  
ATOM    740  HG1 THR A  48      23.011   3.390  60.740  1.00  0.00           H  
ATOM    741 1HG2 THR A  48      25.450   2.364  61.687  1.00  0.00           H  
ATOM    742 2HG2 THR A  48      25.236   2.758  63.409  1.00  0.00           H  
ATOM    743 3HG2 THR A  48      23.887   2.071  62.478  1.00  0.00           H  
ATOM    744  N   THR A  49      23.809   7.033  62.487  1.00  0.00           N  
ATOM    745  CA  THR A  49      23.499   8.389  62.037  1.00  0.00           C  
ATOM    746  C   THR A  49      23.682   8.496  60.528  1.00  0.00           C  
ATOM    747  O   THR A  49      24.277   7.611  59.914  1.00  0.00           O  
ATOM    748  CB  THR A  49      24.424   9.408  62.706  1.00  0.00           C  
ATOM    749  OG1 THR A  49      25.769   9.142  62.283  1.00  0.00           O  
ATOM    750  CG2 THR A  49      24.336   9.341  64.224  1.00  0.00           C  
ATOM    751  H   THR A  49      24.791   6.764  62.600  1.00  0.00           H  
ATOM    752  HA  THR A  49      22.461   8.619  62.283  1.00  0.00           H  
ATOM    753  HB  THR A  49      24.145  10.407  62.381  1.00  0.00           H  
ATOM    754  HG1 THR A  49      26.046   8.276  62.679  1.00  0.00           H  
ATOM    755 1HG2 THR A  49      25.008  10.078  64.663  1.00  0.00           H  
ATOM    756 2HG2 THR A  49      23.313   9.549  64.534  1.00  0.00           H  
ATOM    757 3HG2 THR A  49      24.624   8.345  64.559  1.00  0.00           H  
ATOM    758  N   VAL A  50      23.205   9.587  59.919  1.00  0.00           N  
ATOM    759  CA  VAL A  50      23.423   9.759  58.484  1.00  0.00           C  
ATOM    760  C   VAL A  50      24.886   9.929  58.128  1.00  0.00           C  
ATOM    761  O   VAL A  50      25.359   9.345  57.158  1.00  0.00           O  
ATOM    762  CB  VAL A  50      22.611  10.900  57.899  1.00  0.00           C  
ATOM    763  CG1 VAL A  50      23.050  11.166  56.454  1.00  0.00           C  
ATOM    764  CG2 VAL A  50      21.199  10.488  57.892  1.00  0.00           C  
ATOM    765  H   VAL A  50      22.712  10.283  60.462  1.00  0.00           H  
ATOM    766  HA  VAL A  50      23.068   8.854  57.995  1.00  0.00           H  
ATOM    767  HB  VAL A  50      22.744  11.794  58.494  1.00  0.00           H  
ATOM    768 1HG1 VAL A  50      22.453  11.954  56.054  1.00  0.00           H  
ATOM    769 2HG1 VAL A  50      24.091  11.462  56.411  1.00  0.00           H  
ATOM    770 3HG1 VAL A  50      22.915  10.272  55.864  1.00  0.00           H  
ATOM    771 1HG2 VAL A  50      20.579  11.280  57.466  1.00  0.00           H  
ATOM    772 2HG2 VAL A  50      21.121   9.591  57.283  1.00  0.00           H  
ATOM    773 3HG2 VAL A  50      20.880  10.272  58.902  1.00  0.00           H  
ATOM    774  N   GLU A  51      25.631  10.734  58.886  1.00  0.00           N  
ATOM    775  CA  GLU A  51      27.041  10.871  58.551  1.00  0.00           C  
ATOM    776  C   GLU A  51      27.684   9.490  58.469  1.00  0.00           C  
ATOM    777  O   GLU A  51      28.440   9.205  57.530  1.00  0.00           O  
ATOM    778  CB  GLU A  51      27.777  11.699  59.598  1.00  0.00           C  
ATOM    779  CG  GLU A  51      29.264  11.861  59.316  1.00  0.00           C  
ATOM    780  CD  GLU A  51      29.971  12.649  60.362  1.00  0.00           C  
ATOM    781  OE1 GLU A  51      29.314  13.181  61.220  1.00  0.00           O  
ATOM    782  OE2 GLU A  51      31.190  12.698  60.325  1.00  0.00           O  
ATOM    783  H   GLU A  51      25.230  11.225  59.672  1.00  0.00           H  
ATOM    784  HA  GLU A  51      27.129  11.356  57.579  1.00  0.00           H  
ATOM    785 1HB  GLU A  51      27.331  12.692  59.653  1.00  0.00           H  
ATOM    786 2HB  GLU A  51      27.666  11.231  60.578  1.00  0.00           H  
ATOM    787 1HG  GLU A  51      29.725  10.879  59.262  1.00  0.00           H  
ATOM    788 2HG  GLU A  51      29.390  12.344  58.346  1.00  0.00           H  
ATOM    789  N   GLU A  52      27.374   8.625  59.446  1.00  0.00           N  
ATOM    790  CA  GLU A  52      27.889   7.268  59.436  1.00  0.00           C  
ATOM    791  C   GLU A  52      27.359   6.465  58.249  1.00  0.00           C  
ATOM    792  O   GLU A  52      28.117   5.723  57.634  1.00  0.00           O  
ATOM    793  CB  GLU A  52      27.530   6.570  60.740  1.00  0.00           C  
ATOM    794  CG  GLU A  52      28.300   7.070  61.954  1.00  0.00           C  
ATOM    795  CD  GLU A  52      27.714   6.577  63.228  1.00  0.00           C  
ATOM    796  OE1 GLU A  52      26.497   6.582  63.310  1.00  0.00           O  
ATOM    797  OE2 GLU A  52      28.442   6.188  64.107  1.00  0.00           O  
ATOM    798  H   GLU A  52      26.774   8.927  60.217  1.00  0.00           H  
ATOM    799  HA  GLU A  52      28.974   7.321  59.356  1.00  0.00           H  
ATOM    800 1HB  GLU A  52      26.469   6.699  60.931  1.00  0.00           H  
ATOM    801 2HB  GLU A  52      27.712   5.501  60.640  1.00  0.00           H  
ATOM    802 1HG  GLU A  52      29.330   6.729  61.881  1.00  0.00           H  
ATOM    803 2HG  GLU A  52      28.305   8.161  61.950  1.00  0.00           H  
ATOM    804  N   ALA A  53      26.072   6.615  57.906  1.00  0.00           N  
ATOM    805  CA  ALA A  53      25.489   5.880  56.785  1.00  0.00           C  
ATOM    806  C   ALA A  53      26.209   6.220  55.481  1.00  0.00           C  
ATOM    807  O   ALA A  53      26.533   5.338  54.678  1.00  0.00           O  
ATOM    808  CB  ALA A  53      23.998   6.218  56.677  1.00  0.00           C  
ATOM    809  H   ALA A  53      25.473   7.199  58.497  1.00  0.00           H  
ATOM    810  HA  ALA A  53      25.611   4.815  56.978  1.00  0.00           H  
ATOM    811 1HB  ALA A  53      23.527   5.682  55.875  1.00  0.00           H  
ATOM    812 2HB  ALA A  53      23.511   5.960  57.615  1.00  0.00           H  
ATOM    813 3HB  ALA A  53      23.889   7.277  56.493  1.00  0.00           H  
ATOM    814  N   TYR A  54      26.495   7.498  55.284  1.00  0.00           N  
ATOM    815  CA  TYR A  54      27.191   7.970  54.101  1.00  0.00           C  
ATOM    816  C   TYR A  54      28.574   7.361  54.004  1.00  0.00           C  
ATOM    817  O   TYR A  54      28.936   6.737  52.998  1.00  0.00           O  
ATOM    818  CB  TYR A  54      27.307   9.479  54.168  1.00  0.00           C  
ATOM    819  CG  TYR A  54      28.091  10.154  53.083  1.00  0.00           C  
ATOM    820  CD1 TYR A  54      27.512  10.480  51.877  1.00  0.00           C  
ATOM    821  CD2 TYR A  54      29.410  10.502  53.334  1.00  0.00           C  
ATOM    822  CE1 TYR A  54      28.250  11.179  50.950  1.00  0.00           C  
ATOM    823  CE2 TYR A  54      30.129  11.189  52.415  1.00  0.00           C  
ATOM    824  CZ  TYR A  54      29.554  11.545  51.235  1.00  0.00           C  
ATOM    825  OH  TYR A  54      30.274  12.274  50.330  1.00  0.00           O  
ATOM    826  H   TYR A  54      26.179   8.173  55.990  1.00  0.00           H  
ATOM    827  HA  TYR A  54      26.624   7.676  53.219  1.00  0.00           H  
ATOM    828 1HB  TYR A  54      26.316   9.907  54.176  1.00  0.00           H  
ATOM    829 2HB  TYR A  54      27.759   9.754  55.118  1.00  0.00           H  
ATOM    830  HD1 TYR A  54      26.482  10.216  51.668  1.00  0.00           H  
ATOM    831  HD2 TYR A  54      29.860  10.251  54.273  1.00  0.00           H  
ATOM    832  HE1 TYR A  54      27.807  11.468  50.003  1.00  0.00           H  
ATOM    833  HE2 TYR A  54      31.158  11.479  52.630  1.00  0.00           H  
ATOM    834  HH  TYR A  54      29.667  12.908  49.878  1.00  0.00           H  
ATOM    835  N   LYS A  55      29.343   7.546  55.080  1.00  0.00           N  
ATOM    836  CA  LYS A  55      30.709   7.070  55.140  1.00  0.00           C  
ATOM    837  C   LYS A  55      30.790   5.562  55.042  1.00  0.00           C  
ATOM    838  O   LYS A  55      31.708   5.037  54.411  1.00  0.00           O  
ATOM    839  CB  LYS A  55      31.394   7.610  56.394  1.00  0.00           C  
ATOM    840  CG  LYS A  55      31.670   9.110  56.288  1.00  0.00           C  
ATOM    841  CD  LYS A  55      32.305   9.723  57.521  1.00  0.00           C  
ATOM    842  CE  LYS A  55      32.638  11.202  57.244  1.00  0.00           C  
ATOM    843  NZ  LYS A  55      33.146  11.932  58.442  1.00  0.00           N  
ATOM    844  H   LYS A  55      28.955   8.066  55.876  1.00  0.00           H  
ATOM    845  HA  LYS A  55      31.239   7.475  54.282  1.00  0.00           H  
ATOM    846 1HB  LYS A  55      30.750   7.439  57.262  1.00  0.00           H  
ATOM    847 2HB  LYS A  55      32.333   7.086  56.560  1.00  0.00           H  
ATOM    848 1HG  LYS A  55      32.288   9.312  55.412  1.00  0.00           H  
ATOM    849 2HG  LYS A  55      30.717   9.606  56.159  1.00  0.00           H  
ATOM    850 1HD  LYS A  55      31.611   9.660  58.361  1.00  0.00           H  
ATOM    851 2HD  LYS A  55      33.217   9.190  57.778  1.00  0.00           H  
ATOM    852 1HE  LYS A  55      33.406  11.228  56.474  1.00  0.00           H  
ATOM    853 2HE  LYS A  55      31.747  11.712  56.873  1.00  0.00           H  
ATOM    854 1HZ  LYS A  55      33.359  12.882  58.185  1.00  0.00           H  
ATOM    855 2HZ  LYS A  55      32.418  11.962  59.179  1.00  0.00           H  
ATOM    856 3HZ  LYS A  55      33.975  11.488  58.800  1.00  0.00           H  
ATOM    857  N   LEU A  56      29.833   4.858  55.642  1.00  0.00           N  
ATOM    858  CA  LEU A  56      29.836   3.419  55.588  1.00  0.00           C  
ATOM    859  C   LEU A  56      29.605   2.963  54.156  1.00  0.00           C  
ATOM    860  O   LEU A  56      30.359   2.133  53.654  1.00  0.00           O  
ATOM    861  CB  LEU A  56      28.777   2.846  56.542  1.00  0.00           C  
ATOM    862  CG  LEU A  56      28.652   1.303  56.625  1.00  0.00           C  
ATOM    863  CD1 LEU A  56      29.974   0.670  57.082  1.00  0.00           C  
ATOM    864  CD2 LEU A  56      27.566   0.939  57.613  1.00  0.00           C  
ATOM    865  H   LEU A  56      29.111   5.330  56.184  1.00  0.00           H  
ATOM    866  HA  LEU A  56      30.815   3.081  55.907  1.00  0.00           H  
ATOM    867 1HB  LEU A  56      28.981   3.222  57.543  1.00  0.00           H  
ATOM    868 2HB  LEU A  56      27.806   3.237  56.230  1.00  0.00           H  
ATOM    869  HG  LEU A  56      28.397   0.922  55.654  1.00  0.00           H  
ATOM    870 1HD1 LEU A  56      29.852  -0.413  57.135  1.00  0.00           H  
ATOM    871 2HD1 LEU A  56      30.771   0.898  56.381  1.00  0.00           H  
ATOM    872 3HD1 LEU A  56      30.238   1.051  58.065  1.00  0.00           H  
ATOM    873 1HD2 LEU A  56      27.492  -0.138  57.656  1.00  0.00           H  
ATOM    874 2HD2 LEU A  56      27.822   1.325  58.599  1.00  0.00           H  
ATOM    875 3HD2 LEU A  56      26.618   1.366  57.295  1.00  0.00           H  
ATOM    876  N   ALA A  57      28.637   3.548  53.437  1.00  0.00           N  
ATOM    877  CA  ALA A  57      28.449   3.107  52.057  1.00  0.00           C  
ATOM    878  C   ALA A  57      29.747   3.311  51.262  1.00  0.00           C  
ATOM    879  O   ALA A  57      30.124   2.474  50.424  1.00  0.00           O  
ATOM    880  CB  ALA A  57      27.312   3.860  51.389  1.00  0.00           C  
ATOM    881  H   ALA A  57      28.015   4.250  53.859  1.00  0.00           H  
ATOM    882  HA  ALA A  57      28.216   2.045  52.072  1.00  0.00           H  
ATOM    883 1HB  ALA A  57      27.187   3.504  50.366  1.00  0.00           H  
ATOM    884 2HB  ALA A  57      26.411   3.701  51.928  1.00  0.00           H  
ATOM    885 3HB  ALA A  57      27.546   4.926  51.380  1.00  0.00           H  
ATOM    886  N   LEU A  58      30.457   4.421  51.516  1.00  0.00           N  
ATOM    887  CA  LEU A  58      31.692   4.651  50.783  1.00  0.00           C  
ATOM    888  C   LEU A  58      32.760   3.608  51.123  1.00  0.00           C  
ATOM    889  O   LEU A  58      33.415   3.078  50.223  1.00  0.00           O  
ATOM    890  CB  LEU A  58      32.232   6.055  51.084  1.00  0.00           C  
ATOM    891  CG  LEU A  58      31.402   7.255  50.553  1.00  0.00           C  
ATOM    892  CD1 LEU A  58      31.977   8.526  51.121  1.00  0.00           C  
ATOM    893  CD2 LEU A  58      31.432   7.304  49.029  1.00  0.00           C  
ATOM    894  H   LEU A  58      30.092   5.120  52.177  1.00  0.00           H  
ATOM    895  HA  LEU A  58      31.476   4.561  49.723  1.00  0.00           H  
ATOM    896 1HB  LEU A  58      32.305   6.163  52.165  1.00  0.00           H  
ATOM    897 2HB  LEU A  58      33.237   6.133  50.670  1.00  0.00           H  
ATOM    898  HG  LEU A  58      30.369   7.168  50.891  1.00  0.00           H  
ATOM    899 1HD1 LEU A  58      31.398   9.361  50.754  1.00  0.00           H  
ATOM    900 2HD1 LEU A  58      31.933   8.500  52.207  1.00  0.00           H  
ATOM    901 3HD1 LEU A  58      33.010   8.637  50.802  1.00  0.00           H  
ATOM    902 1HD2 LEU A  58      30.851   8.163  48.692  1.00  0.00           H  
ATOM    903 2HD2 LEU A  58      32.462   7.406  48.687  1.00  0.00           H  
ATOM    904 3HD2 LEU A  58      31.001   6.403  48.610  1.00  0.00           H  
ATOM    905  N   LYS A  59      32.892   3.268  52.413  1.00  0.00           N  
ATOM    906  CA  LYS A  59      33.854   2.261  52.878  1.00  0.00           C  
ATOM    907  C   LYS A  59      33.538   0.868  52.344  1.00  0.00           C  
ATOM    908  O   LYS A  59      34.443   0.099  52.010  1.00  0.00           O  
ATOM    909  CB  LYS A  59      33.901   2.212  54.406  1.00  0.00           C  
ATOM    910  CG  LYS A  59      34.565   3.414  55.068  1.00  0.00           C  
ATOM    911  CD  LYS A  59      34.523   3.295  56.588  1.00  0.00           C  
ATOM    912  CE  LYS A  59      35.169   4.501  57.262  1.00  0.00           C  
ATOM    913  NZ  LYS A  59      35.121   4.399  58.752  1.00  0.00           N  
ATOM    914  H   LYS A  59      32.334   3.778  53.106  1.00  0.00           H  
ATOM    915  HA  LYS A  59      34.840   2.540  52.511  1.00  0.00           H  
ATOM    916 1HB  LYS A  59      32.881   2.147  54.787  1.00  0.00           H  
ATOM    917 2HB  LYS A  59      34.424   1.312  54.723  1.00  0.00           H  
ATOM    918 1HG  LYS A  59      35.605   3.464  54.745  1.00  0.00           H  
ATOM    919 2HG  LYS A  59      34.069   4.326  54.759  1.00  0.00           H  
ATOM    920 1HD  LYS A  59      33.482   3.228  56.911  1.00  0.00           H  
ATOM    921 2HD  LYS A  59      35.042   2.390  56.899  1.00  0.00           H  
ATOM    922 1HE  LYS A  59      36.208   4.574  56.945  1.00  0.00           H  
ATOM    923 2HE  LYS A  59      34.641   5.406  56.952  1.00  0.00           H  
ATOM    924 1HZ  LYS A  59      35.555   5.214  59.162  1.00  0.00           H  
ATOM    925 2HZ  LYS A  59      34.159   4.343  59.057  1.00  0.00           H  
ATOM    926 3HZ  LYS A  59      35.616   3.570  59.050  1.00  0.00           H  
ATOM    927  N   LEU A  60      32.247   0.553  52.262  1.00  0.00           N  
ATOM    928  CA  LEU A  60      31.784  -0.742  51.794  1.00  0.00           C  
ATOM    929  C   LEU A  60      31.867  -0.825  50.260  1.00  0.00           C  
ATOM    930  O   LEU A  60      32.007  -1.915  49.686  1.00  0.00           O  
ATOM    931  CB  LEU A  60      30.339  -0.974  52.263  1.00  0.00           C  
ATOM    932  CG  LEU A  60      30.052  -1.061  53.811  1.00  0.00           C  
ATOM    933  CD1 LEU A  60      28.562  -1.284  53.994  1.00  0.00           C  
ATOM    934  CD2 LEU A  60      30.860  -2.117  54.489  1.00  0.00           C  
ATOM    935  H   LEU A  60      31.564   1.237  52.599  1.00  0.00           H  
ATOM    936  HA  LEU A  60      32.431  -1.514  52.201  1.00  0.00           H  
ATOM    937 1HB  LEU A  60      29.778  -0.119  51.926  1.00  0.00           H  
ATOM    938 2HB  LEU A  60      29.937  -1.836  51.786  1.00  0.00           H  
ATOM    939  HG  LEU A  60      30.301  -0.132  54.264  1.00  0.00           H  
ATOM    940 1HD1 LEU A  60      28.334  -1.318  55.049  1.00  0.00           H  
ATOM    941 2HD1 LEU A  60      28.020  -0.469  53.532  1.00  0.00           H  
ATOM    942 3HD1 LEU A  60      28.270  -2.221  53.536  1.00  0.00           H  
ATOM    943 1HD2 LEU A  60      30.620  -2.131  55.550  1.00  0.00           H  
ATOM    944 2HD2 LEU A  60      30.634  -3.035  54.075  1.00  0.00           H  
ATOM    945 3HD2 LEU A  60      31.920  -1.915  54.367  1.00  0.00           H  
ATOM    946  N   GLY A  61      31.819   0.332  49.581  1.00  0.00           N  
ATOM    947  CA  GLY A  61      31.887   0.366  48.129  1.00  0.00           C  
ATOM    948  C   GLY A  61      30.538   0.063  47.506  1.00  0.00           C  
ATOM    949  O   GLY A  61      30.458  -0.611  46.479  1.00  0.00           O  
ATOM    950  H   GLY A  61      31.663   1.219  50.065  1.00  0.00           H  
ATOM    951 1HA  GLY A  61      32.223   1.356  47.815  1.00  0.00           H  
ATOM    952 2HA  GLY A  61      32.627  -0.352  47.782  1.00  0.00           H  
ATOM    953  N   ILE A  62      29.476   0.532  48.156  1.00  0.00           N  
ATOM    954  CA  ILE A  62      28.121   0.266  47.688  1.00  0.00           C  
ATOM    955  C   ILE A  62      27.329   1.555  47.468  1.00  0.00           C  
ATOM    956  O   ILE A  62      27.743   2.637  47.892  1.00  0.00           O  
ATOM    957  CB  ILE A  62      27.397  -0.635  48.702  1.00  0.00           C  
ATOM    958  CG1 ILE A  62      27.254   0.112  50.034  1.00  0.00           C  
ATOM    959  CG2 ILE A  62      28.177  -1.953  48.869  1.00  0.00           C  
ATOM    960  CD1 ILE A  62      26.443  -0.584  51.047  1.00  0.00           C  
ATOM    961  H   ILE A  62      29.637   1.110  48.986  1.00  0.00           H  
ATOM    962  HA  ILE A  62      28.170  -0.261  46.736  1.00  0.00           H  
ATOM    963  HB  ILE A  62      26.410  -0.853  48.337  1.00  0.00           H  
ATOM    964 1HG1 ILE A  62      28.228   0.316  50.427  1.00  0.00           H  
ATOM    965 2HG1 ILE A  62      26.754   1.061  49.843  1.00  0.00           H  
ATOM    966 1HG2 ILE A  62      27.676  -2.619  49.555  1.00  0.00           H  
ATOM    967 2HG2 ILE A  62      28.250  -2.438  47.895  1.00  0.00           H  
ATOM    968 3HG2 ILE A  62      29.176  -1.744  49.239  1.00  0.00           H  
ATOM    969 1HD1 ILE A  62      26.372   0.038  51.924  1.00  0.00           H  
ATOM    970 2HD1 ILE A  62      25.458  -0.760  50.642  1.00  0.00           H  
ATOM    971 3HD1 ILE A  62      26.899  -1.523  51.314  1.00  0.00           H  
ATOM    972  N   SER A  63      26.200   1.440  46.779  1.00  0.00           N  
ATOM    973  CA  SER A  63      25.333   2.590  46.527  1.00  0.00           C  
ATOM    974  C   SER A  63      24.485   2.936  47.745  1.00  0.00           C  
ATOM    975  O   SER A  63      24.427   2.181  48.724  1.00  0.00           O  
ATOM    976  CB  SER A  63      24.414   2.345  45.342  1.00  0.00           C  
ATOM    977  OG  SER A  63      23.435   1.397  45.643  1.00  0.00           O  
ATOM    978  H   SER A  63      25.920   0.507  46.438  1.00  0.00           H  
ATOM    979  HA  SER A  63      25.965   3.449  46.298  1.00  0.00           H  
ATOM    980 1HB  SER A  63      23.936   3.274  45.047  1.00  0.00           H  
ATOM    981 2HB  SER A  63      25.008   1.997  44.498  1.00  0.00           H  
ATOM    982  HG  SER A  63      22.928   1.276  44.825  1.00  0.00           H  
ATOM    983  N   VAL A  64      23.813   4.084  47.678  1.00  0.00           N  
ATOM    984  CA  VAL A  64      22.918   4.508  48.744  1.00  0.00           C  
ATOM    985  C   VAL A  64      21.759   3.514  48.885  1.00  0.00           C  
ATOM    986  O   VAL A  64      21.365   3.168  50.004  1.00  0.00           O  
ATOM    987  CB  VAL A  64      22.392   5.934  48.481  1.00  0.00           C  
ATOM    988  CG1 VAL A  64      21.331   6.290  49.482  1.00  0.00           C  
ATOM    989  CG2 VAL A  64      23.539   6.935  48.574  1.00  0.00           C  
ATOM    990  H   VAL A  64      23.910   4.657  46.851  1.00  0.00           H  
ATOM    991  HA  VAL A  64      23.480   4.516  49.681  1.00  0.00           H  
ATOM    992  HB  VAL A  64      21.942   5.975  47.483  1.00  0.00           H  
ATOM    993 1HG1 VAL A  64      20.971   7.298  49.279  1.00  0.00           H  
ATOM    994 2HG1 VAL A  64      20.516   5.592  49.401  1.00  0.00           H  
ATOM    995 3HG1 VAL A  64      21.739   6.247  50.484  1.00  0.00           H  
ATOM    996 1HG2 VAL A  64      23.162   7.942  48.381  1.00  0.00           H  
ATOM    997 2HG2 VAL A  64      23.971   6.894  49.567  1.00  0.00           H  
ATOM    998 3HG2 VAL A  64      24.301   6.689  47.841  1.00  0.00           H  
ATOM    999  N   GLU A  65      21.197   3.082  47.756  1.00  0.00           N  
ATOM   1000  CA  GLU A  65      20.102   2.128  47.768  1.00  0.00           C  
ATOM   1001  C   GLU A  65      20.563   0.793  48.359  1.00  0.00           C  
ATOM   1002  O   GLU A  65      19.835   0.173  49.138  1.00  0.00           O  
ATOM   1003  CB  GLU A  65      19.582   1.931  46.346  1.00  0.00           C  
ATOM   1004  CG  GLU A  65      18.926   3.178  45.740  1.00  0.00           C  
ATOM   1005  CD  GLU A  65      19.942   4.195  45.240  1.00  0.00           C  
ATOM   1006  OE1 GLU A  65      21.118   3.882  45.257  1.00  0.00           O  
ATOM   1007  OE2 GLU A  65      19.554   5.263  44.849  1.00  0.00           O  
ATOM   1008  H   GLU A  65      21.550   3.420  46.858  1.00  0.00           H  
ATOM   1009  HA  GLU A  65      19.300   2.527  48.394  1.00  0.00           H  
ATOM   1010 1HB  GLU A  65      20.405   1.628  45.699  1.00  0.00           H  
ATOM   1011 2HB  GLU A  65      18.847   1.124  46.337  1.00  0.00           H  
ATOM   1012 1HG  GLU A  65      18.291   2.875  44.907  1.00  0.00           H  
ATOM   1013 2HG  GLU A  65      18.290   3.636  46.491  1.00  0.00           H  
ATOM   1014  N   GLU A  66      21.780   0.356  48.002  1.00  0.00           N  
ATOM   1015  CA  GLU A  66      22.313  -0.889  48.547  1.00  0.00           C  
ATOM   1016  C   GLU A  66      22.504  -0.780  50.052  1.00  0.00           C  
ATOM   1017  O   GLU A  66      22.203  -1.731  50.779  1.00  0.00           O  
ATOM   1018  CB  GLU A  66      23.608  -1.269  47.839  1.00  0.00           C  
ATOM   1019  CG  GLU A  66      23.388  -1.760  46.407  1.00  0.00           C  
ATOM   1020  CD  GLU A  66      24.652  -1.969  45.600  1.00  0.00           C  
ATOM   1021  OE1 GLU A  66      25.634  -1.281  45.823  1.00  0.00           O  
ATOM   1022  OE2 GLU A  66      24.637  -2.834  44.757  1.00  0.00           O  
ATOM   1023  H   GLU A  66      22.322   0.887  47.320  1.00  0.00           H  
ATOM   1024  HA  GLU A  66      21.591  -1.679  48.357  1.00  0.00           H  
ATOM   1025 1HB  GLU A  66      24.249  -0.396  47.798  1.00  0.00           H  
ATOM   1026 2HB  GLU A  66      24.130  -2.043  48.403  1.00  0.00           H  
ATOM   1027 1HG  GLU A  66      22.851  -2.707  46.456  1.00  0.00           H  
ATOM   1028 2HG  GLU A  66      22.746  -1.052  45.892  1.00  0.00           H  
ATOM   1029  N   LEU A  67      22.961   0.386  50.535  1.00  0.00           N  
ATOM   1030  CA  LEU A  67      23.148   0.566  51.964  1.00  0.00           C  
ATOM   1031  C   LEU A  67      21.818   0.406  52.663  1.00  0.00           C  
ATOM   1032  O   LEU A  67      21.738  -0.241  53.706  1.00  0.00           O  
ATOM   1033  CB  LEU A  67      23.650   1.962  52.312  1.00  0.00           C  
ATOM   1034  CG  LEU A  67      23.952   2.202  53.818  1.00  0.00           C  
ATOM   1035  CD1 LEU A  67      25.161   1.366  54.268  1.00  0.00           C  
ATOM   1036  CD2 LEU A  67      24.139   3.614  54.052  1.00  0.00           C  
ATOM   1037  H   LEU A  67      23.258   1.120  49.884  1.00  0.00           H  
ATOM   1038  HA  LEU A  67      23.825  -0.199  52.322  1.00  0.00           H  
ATOM   1039 1HB  LEU A  67      24.558   2.150  51.739  1.00  0.00           H  
ATOM   1040 2HB  LEU A  67      22.902   2.688  52.002  1.00  0.00           H  
ATOM   1041  HG  LEU A  67      23.109   1.868  54.413  1.00  0.00           H  
ATOM   1042 1HD1 LEU A  67      25.333   1.540  55.325  1.00  0.00           H  
ATOM   1043 2HD1 LEU A  67      24.973   0.315  54.111  1.00  0.00           H  
ATOM   1044 3HD1 LEU A  67      26.043   1.664  53.708  1.00  0.00           H  
ATOM   1045 1HD2 LEU A  67      24.331   3.747  55.101  1.00  0.00           H  
ATOM   1046 2HD2 LEU A  67      24.961   3.976  53.487  1.00  0.00           H  
ATOM   1047 3HD2 LEU A  67      23.243   4.150  53.767  1.00  0.00           H  
ATOM   1048  N   LEU A  68      20.772   1.022  52.102  1.00  0.00           N  
ATOM   1049  CA  LEU A  68      19.449   0.930  52.683  1.00  0.00           C  
ATOM   1050  C   LEU A  68      18.953  -0.507  52.720  1.00  0.00           C  
ATOM   1051  O   LEU A  68      18.398  -0.930  53.735  1.00  0.00           O  
ATOM   1052  CB  LEU A  68      18.477   1.835  51.924  1.00  0.00           C  
ATOM   1053  CG  LEU A  68      17.001   1.821  52.378  1.00  0.00           C  
ATOM   1054  CD1 LEU A  68      16.878   2.215  53.817  1.00  0.00           C  
ATOM   1055  CD2 LEU A  68      16.254   2.812  51.543  1.00  0.00           C  
ATOM   1056  H   LEU A  68      20.920   1.601  51.268  1.00  0.00           H  
ATOM   1057  HA  LEU A  68      19.519   1.279  53.702  1.00  0.00           H  
ATOM   1058 1HB  LEU A  68      18.842   2.864  51.994  1.00  0.00           H  
ATOM   1059 2HB  LEU A  68      18.498   1.548  50.875  1.00  0.00           H  
ATOM   1060  HG  LEU A  68      16.580   0.823  52.247  1.00  0.00           H  
ATOM   1061 1HD1 LEU A  68      15.829   2.219  54.098  1.00  0.00           H  
ATOM   1062 2HD1 LEU A  68      17.407   1.519  54.455  1.00  0.00           H  
ATOM   1063 3HD1 LEU A  68      17.290   3.201  53.922  1.00  0.00           H  
ATOM   1064 1HD2 LEU A  68      15.226   2.815  51.838  1.00  0.00           H  
ATOM   1065 2HD2 LEU A  68      16.682   3.807  51.692  1.00  0.00           H  
ATOM   1066 3HD2 LEU A  68      16.329   2.529  50.496  1.00  0.00           H  
ATOM   1067  N   LEU A  69      19.146  -1.269  51.639  1.00  0.00           N  
ATOM   1068  CA  LEU A  69      18.700  -2.653  51.668  1.00  0.00           C  
ATOM   1069  C   LEU A  69      19.451  -3.429  52.756  1.00  0.00           C  
ATOM   1070  O   LEU A  69      18.835  -4.220  53.480  1.00  0.00           O  
ATOM   1071  CB  LEU A  69      18.973  -3.328  50.326  1.00  0.00           C  
ATOM   1072  CG  LEU A  69      18.164  -2.902  49.084  1.00  0.00           C  
ATOM   1073  CD1 LEU A  69      18.783  -3.578  47.846  1.00  0.00           C  
ATOM   1074  CD2 LEU A  69      16.721  -3.313  49.224  1.00  0.00           C  
ATOM   1075  H   LEU A  69      19.559  -0.860  50.796  1.00  0.00           H  
ATOM   1076  HA  LEU A  69      17.642  -2.677  51.898  1.00  0.00           H  
ATOM   1077 1HB  LEU A  69      20.000  -3.118  50.094  1.00  0.00           H  
ATOM   1078 2HB  LEU A  69      18.846  -4.403  50.456  1.00  0.00           H  
ATOM   1079  HG  LEU A  69      18.226  -1.820  48.962  1.00  0.00           H  
ATOM   1080 1HD1 LEU A  69      18.234  -3.279  46.955  1.00  0.00           H  
ATOM   1081 2HD1 LEU A  69      19.824  -3.272  47.744  1.00  0.00           H  
ATOM   1082 3HD1 LEU A  69      18.734  -4.660  47.955  1.00  0.00           H  
ATOM   1083 1HD2 LEU A  69      16.172  -3.011  48.331  1.00  0.00           H  
ATOM   1084 2HD2 LEU A  69      16.670  -4.395  49.330  1.00  0.00           H  
ATOM   1085 3HD2 LEU A  69      16.275  -2.837  50.092  1.00  0.00           H  
ATOM   1086  N   LEU A  70      20.764  -3.173  52.913  1.00  0.00           N  
ATOM   1087  CA  LEU A  70      21.527  -3.839  53.966  1.00  0.00           C  
ATOM   1088  C   LEU A  70      21.036  -3.409  55.341  1.00  0.00           C  
ATOM   1089  O   LEU A  70      20.991  -4.234  56.250  1.00  0.00           O  
ATOM   1090  CB  LEU A  70      23.025  -3.527  53.886  1.00  0.00           C  
ATOM   1091  CG  LEU A  70      23.836  -4.101  52.705  1.00  0.00           C  
ATOM   1092  CD1 LEU A  70      25.212  -3.497  52.757  1.00  0.00           C  
ATOM   1093  CD2 LEU A  70      23.927  -5.635  52.799  1.00  0.00           C  
ATOM   1094  H   LEU A  70      21.235  -2.541  52.259  1.00  0.00           H  
ATOM   1095  HA  LEU A  70      21.376  -4.906  53.874  1.00  0.00           H  
ATOM   1096 1HB  LEU A  70      23.143  -2.444  53.870  1.00  0.00           H  
ATOM   1097 2HB  LEU A  70      23.481  -3.902  54.795  1.00  0.00           H  
ATOM   1098  HG  LEU A  70      23.371  -3.811  51.766  1.00  0.00           H  
ATOM   1099 1HD1 LEU A  70      25.805  -3.865  51.924  1.00  0.00           H  
ATOM   1100 2HD1 LEU A  70      25.122  -2.421  52.694  1.00  0.00           H  
ATOM   1101 3HD1 LEU A  70      25.686  -3.764  53.695  1.00  0.00           H  
ATOM   1102 1HD2 LEU A  70      24.517  -6.017  51.973  1.00  0.00           H  
ATOM   1103 2HD2 LEU A  70      24.398  -5.909  53.731  1.00  0.00           H  
ATOM   1104 3HD2 LEU A  70      22.939  -6.069  52.753  1.00  0.00           H  
ATOM   1105  N   ALA A  71      20.697  -2.120  55.512  1.00  0.00           N  
ATOM   1106  CA  ALA A  71      20.180  -1.621  56.782  1.00  0.00           C  
ATOM   1107  C   ALA A  71      18.880  -2.308  57.139  1.00  0.00           C  
ATOM   1108  O   ALA A  71      18.673  -2.684  58.297  1.00  0.00           O  
ATOM   1109  CB  ALA A  71      19.967  -0.136  56.707  1.00  0.00           C  
ATOM   1110  H   ALA A  71      20.847  -1.466  54.739  1.00  0.00           H  
ATOM   1111  HA  ALA A  71      20.892  -1.842  57.563  1.00  0.00           H  
ATOM   1112 1HB  ALA A  71      19.599   0.216  57.657  1.00  0.00           H  
ATOM   1113 2HB  ALA A  71      20.909   0.358  56.471  1.00  0.00           H  
ATOM   1114 3HB  ALA A  71      19.242   0.081  55.934  1.00  0.00           H  
ATOM   1115  N   LYS A  72      18.018  -2.512  56.144  1.00  0.00           N  
ATOM   1116  CA  LYS A  72      16.780  -3.225  56.373  1.00  0.00           C  
ATOM   1117  C   LYS A  72      17.106  -4.666  56.753  1.00  0.00           C  
ATOM   1118  O   LYS A  72      16.556  -5.196  57.719  1.00  0.00           O  
ATOM   1119  CB  LYS A  72      15.888  -3.165  55.134  1.00  0.00           C  
ATOM   1120  CG  LYS A  72      15.254  -1.799  54.871  1.00  0.00           C  
ATOM   1121  CD  LYS A  72      14.615  -1.700  53.466  1.00  0.00           C  
ATOM   1122  CE  LYS A  72      13.377  -2.585  53.304  1.00  0.00           C  
ATOM   1123  NZ  LYS A  72      12.727  -2.392  51.956  1.00  0.00           N  
ATOM   1124  H   LYS A  72      18.223  -2.116  55.218  1.00  0.00           H  
ATOM   1125  HA  LYS A  72      16.255  -2.762  57.209  1.00  0.00           H  
ATOM   1126 1HB  LYS A  72      16.471  -3.437  54.256  1.00  0.00           H  
ATOM   1127 2HB  LYS A  72      15.096  -3.888  55.248  1.00  0.00           H  
ATOM   1128 1HG  LYS A  72      14.489  -1.609  55.626  1.00  0.00           H  
ATOM   1129 2HG  LYS A  72      16.021  -1.028  54.961  1.00  0.00           H  
ATOM   1130 1HD  LYS A  72      14.332  -0.662  53.273  1.00  0.00           H  
ATOM   1131 2HD  LYS A  72      15.352  -1.993  52.721  1.00  0.00           H  
ATOM   1132 1HE  LYS A  72      13.662  -3.621  53.408  1.00  0.00           H  
ATOM   1133 2HE  LYS A  72      12.653  -2.340  54.080  1.00  0.00           H  
ATOM   1134 1HZ  LYS A  72      11.908  -2.979  51.863  1.00  0.00           H  
ATOM   1135 2HZ  LYS A  72      12.421  -1.418  51.820  1.00  0.00           H  
ATOM   1136 3HZ  LYS A  72      13.348  -2.600  51.198  1.00  0.00           H  
ATOM   1137  N   ALA A  73      18.056  -5.292  56.038  1.00  0.00           N  
ATOM   1138  CA  ALA A  73      18.421  -6.666  56.335  1.00  0.00           C  
ATOM   1139  C   ALA A  73      18.943  -6.779  57.753  1.00  0.00           C  
ATOM   1140  O   ALA A  73      18.639  -7.748  58.456  1.00  0.00           O  
ATOM   1141  CB  ALA A  73      19.480  -7.168  55.364  1.00  0.00           C  
ATOM   1142  H   ALA A  73      18.479  -4.820  55.234  1.00  0.00           H  
ATOM   1143  HA  ALA A  73      17.529  -7.273  56.245  1.00  0.00           H  
ATOM   1144 1HB  ALA A  73      19.712  -8.201  55.594  1.00  0.00           H  
ATOM   1145 2HB  ALA A  73      19.116  -7.089  54.348  1.00  0.00           H  
ATOM   1146 3HB  ALA A  73      20.374  -6.568  55.462  1.00  0.00           H  
ATOM   1147  N   ALA A  74      19.736  -5.790  58.175  1.00  0.00           N  
ATOM   1148  CA  ALA A  74      20.295  -5.735  59.514  1.00  0.00           C  
ATOM   1149  C   ALA A  74      19.156  -5.625  60.542  1.00  0.00           C  
ATOM   1150  O   ALA A  74      19.117  -6.352  61.551  1.00  0.00           O  
ATOM   1151  CB  ALA A  74      21.257  -4.555  59.592  1.00  0.00           C  
ATOM   1152  H   ALA A  74      19.993  -5.061  57.512  1.00  0.00           H  
ATOM   1153  HA  ALA A  74      20.848  -6.648  59.702  1.00  0.00           H  
ATOM   1154 1HB  ALA A  74      21.696  -4.498  60.557  1.00  0.00           H  
ATOM   1155 2HB  ALA A  74      22.043  -4.683  58.846  1.00  0.00           H  
ATOM   1156 3HB  ALA A  74      20.724  -3.635  59.395  1.00  0.00           H  
ATOM   1157  N   HIS A  75      18.152  -4.791  60.241  1.00  0.00           N  
ATOM   1158  CA  HIS A  75      17.005  -4.616  61.122  1.00  0.00           C  
ATOM   1159  C   HIS A  75      16.252  -5.934  61.327  1.00  0.00           C  
ATOM   1160  O   HIS A  75      15.986  -6.339  62.463  1.00  0.00           O  
ATOM   1161  CB  HIS A  75      16.061  -3.530  60.575  1.00  0.00           C  
ATOM   1162  CG  HIS A  75      14.878  -3.234  61.449  1.00  0.00           C  
ATOM   1163  ND1 HIS A  75      13.637  -3.820  61.266  1.00  0.00           N  
ATOM   1164  CD2 HIS A  75      14.761  -2.435  62.533  1.00  0.00           C  
ATOM   1165  CE1 HIS A  75      12.808  -3.389  62.205  1.00  0.00           C  
ATOM   1166  NE2 HIS A  75      13.468  -2.553  62.990  1.00  0.00           N  
ATOM   1167  H   HIS A  75      18.239  -4.181  59.420  1.00  0.00           H  
ATOM   1168  HA  HIS A  75      17.359  -4.283  62.100  1.00  0.00           H  
ATOM   1169 1HB  HIS A  75      16.620  -2.608  60.419  1.00  0.00           H  
ATOM   1170 2HB  HIS A  75      15.680  -3.841  59.609  1.00  0.00           H  
ATOM   1171  HD2 HIS A  75      15.555  -1.824  62.971  1.00  0.00           H  
ATOM   1172  HE1 HIS A  75      11.764  -3.680  62.318  1.00  0.00           H  
ATOM   1173  HE2 HIS A  75      13.090  -2.064  63.829  1.00  0.00           H  
ATOM   1174  N   TYR A  76      15.961  -6.639  60.226  1.00  0.00           N  
ATOM   1175  CA  TYR A  76      15.218  -7.896  60.298  1.00  0.00           C  
ATOM   1176  C   TYR A  76      16.033  -9.035  60.920  1.00  0.00           C  
ATOM   1177  O   TYR A  76      15.510  -9.826  61.710  1.00  0.00           O  
ATOM   1178  CB  TYR A  76      14.739  -8.299  58.902  1.00  0.00           C  
ATOM   1179  CG  TYR A  76      13.617  -7.435  58.368  1.00  0.00           C  
ATOM   1180  CD1 TYR A  76      13.879  -6.491  57.385  1.00  0.00           C  
ATOM   1181  CD2 TYR A  76      12.330  -7.586  58.861  1.00  0.00           C  
ATOM   1182  CE1 TYR A  76      12.854  -5.702  56.897  1.00  0.00           C  
ATOM   1183  CE2 TYR A  76      11.308  -6.796  58.372  1.00  0.00           C  
ATOM   1184  CZ  TYR A  76      11.565  -5.858  57.396  1.00  0.00           C  
ATOM   1185  OH  TYR A  76      10.547  -5.072  56.909  1.00  0.00           O  
ATOM   1186  H   TYR A  76      16.225  -6.244  59.319  1.00  0.00           H  
ATOM   1187  HA  TYR A  76      14.340  -7.734  60.921  1.00  0.00           H  
ATOM   1188 1HB  TYR A  76      15.572  -8.246  58.201  1.00  0.00           H  
ATOM   1189 2HB  TYR A  76      14.392  -9.332  58.920  1.00  0.00           H  
ATOM   1190  HD1 TYR A  76      14.890  -6.373  56.998  1.00  0.00           H  
ATOM   1191  HD2 TYR A  76      12.126  -8.328  59.633  1.00  0.00           H  
ATOM   1192  HE1 TYR A  76      13.059  -4.960  56.125  1.00  0.00           H  
ATOM   1193  HE2 TYR A  76      10.295  -6.915  58.761  1.00  0.00           H  
ATOM   1194  HH  TYR A  76       9.727  -5.302  57.353  1.00  0.00           H  
ATOM   1195  N   SER A  77      17.329  -9.103  60.588  1.00  0.00           N  
ATOM   1196  CA  SER A  77      18.214 -10.146  61.090  1.00  0.00           C  
ATOM   1197  C   SER A  77      18.740  -9.940  62.516  1.00  0.00           C  
ATOM   1198  O   SER A  77      19.180 -10.910  63.140  1.00  0.00           O  
ATOM   1199  CB  SER A  77      19.385 -10.318  60.142  1.00  0.00           C  
ATOM   1200  OG  SER A  77      20.176  -9.171  60.096  1.00  0.00           O  
ATOM   1201  H   SER A  77      17.720  -8.433  59.928  1.00  0.00           H  
ATOM   1202  HA  SER A  77      17.649 -11.080  61.082  1.00  0.00           H  
ATOM   1203 1HB  SER A  77      19.991 -11.158  60.472  1.00  0.00           H  
ATOM   1204 2HB  SER A  77      19.020 -10.544  59.149  1.00  0.00           H  
ATOM   1205  HG  SER A  77      19.720  -8.583  59.461  1.00  0.00           H  
ATOM   1206  N   GLY A  78      18.646  -8.720  63.071  1.00  0.00           N  
ATOM   1207  CA  GLY A  78      19.147  -8.472  64.420  1.00  0.00           C  
ATOM   1208  C   GLY A  78      20.663  -8.289  64.428  1.00  0.00           C  
ATOM   1209  O   GLY A  78      21.346  -8.672  65.382  1.00  0.00           O  
ATOM   1210  H   GLY A  78      18.317  -7.920  62.525  1.00  0.00           H  
ATOM   1211 1HA  GLY A  78      18.670  -7.574  64.814  1.00  0.00           H  
ATOM   1212 2HA  GLY A  78      18.868  -9.298  65.069  1.00  0.00           H  
ATOM   1213  N   THR A  79      21.181  -7.750  63.329  1.00  0.00           N  
ATOM   1214  CA  THR A  79      22.610  -7.534  63.130  1.00  0.00           C  
ATOM   1215  C   THR A  79      22.886  -6.084  62.739  1.00  0.00           C  
ATOM   1216  O   THR A  79      21.983  -5.244  62.758  1.00  0.00           O  
ATOM   1217  CB  THR A  79      23.191  -8.518  62.080  1.00  0.00           C  
ATOM   1218  OG1 THR A  79      22.647  -8.253  60.779  1.00  0.00           O  
ATOM   1219  CG2 THR A  79      22.905  -9.965  62.451  1.00  0.00           C  
ATOM   1220  H   THR A  79      20.528  -7.419  62.613  1.00  0.00           H  
ATOM   1221  HA  THR A  79      23.130  -7.722  64.070  1.00  0.00           H  
ATOM   1222  HB  THR A  79      24.267  -8.386  62.039  1.00  0.00           H  
ATOM   1223  HG1 THR A  79      21.708  -8.522  60.758  1.00  0.00           H  
ATOM   1224 1HG2 THR A  79      23.346 -10.623  61.706  1.00  0.00           H  
ATOM   1225 2HG2 THR A  79      23.336 -10.176  63.428  1.00  0.00           H  
ATOM   1226 3HG2 THR A  79      21.831 -10.130  62.485  1.00  0.00           H  
ATOM   1227  N   THR A  80      24.149  -5.759  62.493  1.00  0.00           N  
ATOM   1228  CA  THR A  80      24.549  -4.426  62.046  1.00  0.00           C  
ATOM   1229  C   THR A  80      24.764  -4.426  60.536  1.00  0.00           C  
ATOM   1230  O   THR A  80      24.842  -5.492  59.923  1.00  0.00           O  
ATOM   1231  CB  THR A  80      25.860  -4.003  62.714  1.00  0.00           C  
ATOM   1232  OG1 THR A  80      26.894  -4.902  62.286  1.00  0.00           O  
ATOM   1233  CG2 THR A  80      25.756  -4.017  64.233  1.00  0.00           C  
ATOM   1234  H   THR A  80      24.869  -6.482  62.585  1.00  0.00           H  
ATOM   1235  HA  THR A  80      23.762  -3.713  62.291  1.00  0.00           H  
ATOM   1236  HB  THR A  80      26.113  -2.998  62.390  1.00  0.00           H  
ATOM   1237  HG1 THR A  80      26.705  -5.793  62.684  1.00  0.00           H  
ATOM   1238 1HG2 THR A  80      26.708  -3.713  64.668  1.00  0.00           H  
ATOM   1239 2HG2 THR A  80      24.973  -3.330  64.546  1.00  0.00           H  
ATOM   1240 3HG2 THR A  80      25.511  -5.026  64.570  1.00  0.00           H  
ATOM   1241  N   VAL A  81      24.893  -3.245  59.923  1.00  0.00           N  
ATOM   1242  CA  VAL A  81      25.172  -3.211  58.488  1.00  0.00           C  
ATOM   1243  C   VAL A  81      26.533  -3.785  58.139  1.00  0.00           C  
ATOM   1244  O   VAL A  81      26.654  -4.537  57.176  1.00  0.00           O  
ATOM   1245  CB  VAL A  81      25.016  -1.822  57.893  1.00  0.00           C  
ATOM   1246  CG1 VAL A  81      25.532  -1.806  56.452  1.00  0.00           C  
ATOM   1247  CG2 VAL A  81      23.578  -1.508  57.876  1.00  0.00           C  
ATOM   1248  H   VAL A  81      24.809  -2.394  60.462  1.00  0.00           H  
ATOM   1249  HA  VAL A  81      24.421  -3.828  58.002  1.00  0.00           H  
ATOM   1250  HB  VAL A  81      25.558  -1.096  58.486  1.00  0.00           H  
ATOM   1251 1HG1 VAL A  81      25.384  -0.828  56.043  1.00  0.00           H  
ATOM   1252 2HG1 VAL A  81      26.587  -2.046  56.413  1.00  0.00           H  
ATOM   1253 3HG1 VAL A  81      24.986  -2.529  55.867  1.00  0.00           H  
ATOM   1254 1HG2 VAL A  81      23.414  -0.521  57.443  1.00  0.00           H  
ATOM   1255 2HG2 VAL A  81      23.081  -2.263  57.269  1.00  0.00           H  
ATOM   1256 3HG2 VAL A  81      23.190  -1.540  58.883  1.00  0.00           H  
ATOM   1257  N   GLU A  82      27.578  -3.455  58.897  1.00  0.00           N  
ATOM   1258  CA  GLU A  82      28.871  -4.044  58.566  1.00  0.00           C  
ATOM   1259  C   GLU A  82      28.739  -5.562  58.485  1.00  0.00           C  
ATOM   1260  O   GLU A  82      29.256  -6.188  57.548  1.00  0.00           O  
ATOM   1261  CB  GLU A  82      29.922  -3.701  59.615  1.00  0.00           C  
ATOM   1262  CG  GLU A  82      31.291  -4.316  59.334  1.00  0.00           C  
ATOM   1263  CD  GLU A  82      32.298  -4.004  60.386  1.00  0.00           C  
ATOM   1264  OE1 GLU A  82      32.002  -3.215  61.247  1.00  0.00           O  
ATOM   1265  OE2 GLU A  82      33.372  -4.584  60.350  1.00  0.00           O  
ATOM   1266  H   GLU A  82      27.476  -2.823  59.678  1.00  0.00           H  
ATOM   1267  HA  GLU A  82      29.193  -3.669  57.594  1.00  0.00           H  
ATOM   1268 1HB  GLU A  82      30.040  -2.618  59.670  1.00  0.00           H  
ATOM   1269 2HB  GLU A  82      29.588  -4.047  60.595  1.00  0.00           H  
ATOM   1270 1HG  GLU A  82      31.189  -5.397  59.275  1.00  0.00           H  
ATOM   1271 2HG  GLU A  82      31.648  -3.960  58.368  1.00  0.00           H  
ATOM   1272  N   GLU A  83      28.041  -6.157  59.463  1.00  0.00           N  
ATOM   1273  CA  GLU A  83      27.817  -7.591  59.451  1.00  0.00           C  
ATOM   1274  C   GLU A  83      26.963  -8.027  58.262  1.00  0.00           C  
ATOM   1275  O   GLU A  83      27.261  -9.045  57.646  1.00  0.00           O  
ATOM   1276  CB  GLU A  83      27.156  -8.022  60.754  1.00  0.00           C  
ATOM   1277  CG  GLU A  83      28.067  -7.970  61.973  1.00  0.00           C  
ATOM   1278  CD  GLU A  83      27.308  -8.103  63.241  1.00  0.00           C  
ATOM   1279  OE1 GLU A  83      26.263  -7.482  63.317  1.00  0.00           O  
ATOM   1280  OE2 GLU A  83      27.732  -8.808  64.121  1.00  0.00           O  
ATOM   1281  H   GLU A  83      27.668  -5.596  60.233  1.00  0.00           H  
ATOM   1282  HA  GLU A  83      28.787  -8.083  59.374  1.00  0.00           H  
ATOM   1283 1HB  GLU A  83      26.299  -7.383  60.943  1.00  0.00           H  
ATOM   1284 2HB  GLU A  83      26.786  -9.040  60.652  1.00  0.00           H  
ATOM   1285 1HG  GLU A  83      28.789  -8.784  61.906  1.00  0.00           H  
ATOM   1286 2HG  GLU A  83      28.620  -7.030  61.969  1.00  0.00           H  
ATOM   1287  N   ALA A  84      25.918  -7.259  57.920  1.00  0.00           N  
ATOM   1288  CA  ALA A  84      25.051  -7.609  56.796  1.00  0.00           C  
ATOM   1289  C   ALA A  84      25.850  -7.664  55.494  1.00  0.00           C  
ATOM   1290  O   ALA A  84      25.695  -8.580  54.684  1.00  0.00           O  
ATOM   1291  CB  ALA A  84      23.916  -6.586  56.687  1.00  0.00           C  
ATOM   1292  H   ALA A  84      25.683  -6.458  58.511  1.00  0.00           H  
ATOM   1293  HA  ALA A  84      24.633  -8.598  56.986  1.00  0.00           H  
ATOM   1294 1HB  ALA A  84      23.248  -6.829  55.879  1.00  0.00           H  
ATOM   1295 2HB  ALA A  84      23.358  -6.569  57.624  1.00  0.00           H  
ATOM   1296 3HB  ALA A  84      24.341  -5.608  56.505  1.00  0.00           H  
ATOM   1297  N   TYR A  85      26.736  -6.697  55.306  1.00  0.00           N  
ATOM   1298  CA  TYR A  85      27.574  -6.636  54.122  1.00  0.00           C  
ATOM   1299  C   TYR A  85      28.454  -7.865  54.018  1.00  0.00           C  
ATOM   1300  O   TYR A  85      28.454  -8.578  53.007  1.00  0.00           O  
ATOM   1301  CB  TYR A  85      28.441  -5.397  54.197  1.00  0.00           C  
ATOM   1302  CG  TYR A  85      29.454  -5.208  53.114  1.00  0.00           C  
ATOM   1303  CD1 TYR A  85      29.116  -4.637  51.908  1.00  0.00           C  
ATOM   1304  CD2 TYR A  85      30.770  -5.568  53.365  1.00  0.00           C  
ATOM   1305  CE1 TYR A  85      30.103  -4.404  50.980  1.00  0.00           C  
ATOM   1306  CE2 TYR A  85      31.737  -5.333  52.445  1.00  0.00           C  
ATOM   1307  CZ  TYR A  85      31.415  -4.738  51.265  1.00  0.00           C  
ATOM   1308  OH  TYR A  85      32.402  -4.468  50.357  1.00  0.00           O  
ATOM   1309  H   TYR A  85      26.797  -5.958  56.013  1.00  0.00           H  
ATOM   1310  HA  TYR A  85      26.935  -6.596  53.241  1.00  0.00           H  
ATOM   1311 1HB  TYR A  85      27.804  -4.524  54.214  1.00  0.00           H  
ATOM   1312 2HB  TYR A  85      28.971  -5.397  55.145  1.00  0.00           H  
ATOM   1313  HD1 TYR A  85      28.091  -4.349  51.700  1.00  0.00           H  
ATOM   1314  HD2 TYR A  85      31.036  -6.009  54.306  1.00  0.00           H  
ATOM   1315  HE1 TYR A  85      29.864  -3.933  50.033  1.00  0.00           H  
ATOM   1316  HE2 TYR A  85      32.773  -5.597  52.659  1.00  0.00           H  
ATOM   1317  HH  TYR A  85      32.184  -3.624  49.892  1.00  0.00           H  
ATOM   1318  N   LYS A  86      29.206  -8.105  55.096  1.00  0.00           N  
ATOM   1319  CA  LYS A  86      30.138  -9.210  55.152  1.00  0.00           C  
ATOM   1320  C   LYS A  86      29.442 -10.549  55.036  1.00  0.00           C  
ATOM   1321  O   LYS A  86      29.968 -11.463  54.398  1.00  0.00           O  
ATOM   1322  CB  LYS A  86      30.992  -9.098  56.414  1.00  0.00           C  
ATOM   1323  CG  LYS A  86      31.990  -7.942  56.316  1.00  0.00           C  
ATOM   1324  CD  LYS A  86      32.840  -7.732  57.553  1.00  0.00           C  
ATOM   1325  CE  LYS A  86      33.875  -6.624  57.277  1.00  0.00           C  
ATOM   1326  NZ  LYS A  86      34.675  -6.244  58.479  1.00  0.00           N  
ATOM   1327  H   LYS A  86      29.129  -7.467  55.896  1.00  0.00           H  
ATOM   1328  HA  LYS A  86      30.805  -9.122  54.300  1.00  0.00           H  
ATOM   1329 1HB  LYS A  86      30.344  -8.925  57.277  1.00  0.00           H  
ATOM   1330 2HB  LYS A  86      31.535 -10.027  56.579  1.00  0.00           H  
ATOM   1331 1HG  LYS A  86      32.629  -8.080  55.445  1.00  0.00           H  
ATOM   1332 2HG  LYS A  86      31.418  -7.034  56.183  1.00  0.00           H  
ATOM   1333 1HD  LYS A  86      32.204  -7.431  58.388  1.00  0.00           H  
ATOM   1334 2HD  LYS A  86      33.356  -8.652  57.817  1.00  0.00           H  
ATOM   1335 1HE  LYS A  86      34.557  -6.994  56.514  1.00  0.00           H  
ATOM   1336 2HE  LYS A  86      33.367  -5.737  56.896  1.00  0.00           H  
ATOM   1337 1HZ  LYS A  86      35.342  -5.534  58.222  1.00  0.00           H  
ATOM   1338 2HZ  LYS A  86      34.058  -5.846  59.209  1.00  0.00           H  
ATOM   1339 3HZ  LYS A  86      35.164  -7.042  58.845  1.00  0.00           H  
ATOM   1340  N   LEU A  87      28.256 -10.674  55.627  1.00  0.00           N  
ATOM   1341  CA  LEU A  87      27.530 -11.915  55.556  1.00  0.00           C  
ATOM   1342  C   LEU A  87      27.091 -12.181  54.122  1.00  0.00           C  
ATOM   1343  O   LEU A  87      27.296 -13.284  53.619  1.00  0.00           O  
ATOM   1344  CB  LEU A  87      26.336 -11.891  56.520  1.00  0.00           C  
ATOM   1345  CG  LEU A  87      25.460 -13.162  56.599  1.00  0.00           C  
ATOM   1346  CD1 LEU A  87      26.296 -14.382  57.021  1.00  0.00           C  
ATOM   1347  CD2 LEU A  87      24.369 -12.942  57.615  1.00  0.00           C  
ATOM   1348  H   LEU A  87      27.873  -9.906  56.177  1.00  0.00           H  
ATOM   1349  HA  LEU A  87      28.206 -12.705  55.862  1.00  0.00           H  
ATOM   1350 1HB  LEU A  87      26.710 -11.673  57.519  1.00  0.00           H  
ATOM   1351 2HB  LEU A  87      25.686 -11.066  56.219  1.00  0.00           H  
ATOM   1352  HG  LEU A  87      25.025 -13.355  55.634  1.00  0.00           H  
ATOM   1353 1HD1 LEU A  87      25.649 -15.259  57.078  1.00  0.00           H  
ATOM   1354 2HD1 LEU A  87      27.085 -14.577  56.300  1.00  0.00           H  
ATOM   1355 3HD1 LEU A  87      26.739 -14.198  57.999  1.00  0.00           H  
ATOM   1356 1HD2 LEU A  87      23.772 -13.836  57.663  1.00  0.00           H  
ATOM   1357 2HD2 LEU A  87      24.810 -12.751  58.593  1.00  0.00           H  
ATOM   1358 3HD2 LEU A  87      23.756 -12.094  57.324  1.00  0.00           H  
ATOM   1359  N   ALA A  88      26.571 -11.171  53.406  1.00  0.00           N  
ATOM   1360  CA  ALA A  88      26.187 -11.443  52.022  1.00  0.00           C  
ATOM   1361  C   ALA A  88      27.408 -11.937  51.232  1.00  0.00           C  
ATOM   1362  O   ALA A  88      27.306 -12.847  50.391  1.00  0.00           O  
ATOM   1363  CB  ALA A  88      25.617 -10.201  51.350  1.00  0.00           C  
ATOM   1364  H   ALA A  88      26.405 -10.252  53.836  1.00  0.00           H  
ATOM   1365  HA  ALA A  88      25.436 -12.227  52.030  1.00  0.00           H  
ATOM   1366 1HB  ALA A  88      25.336 -10.440  50.323  1.00  0.00           H  
ATOM   1367 2HB  ALA A  88      24.759  -9.856  51.876  1.00  0.00           H  
ATOM   1368 3HB  ALA A  88      26.377  -9.417  51.347  1.00  0.00           H  
ATOM   1369  N   LEU A  89      28.587 -11.352  51.497  1.00  0.00           N  
ATOM   1370  CA  LEU A  89      29.771 -11.782  50.771  1.00  0.00           C  
ATOM   1371  C   LEU A  89      30.145 -13.230  51.101  1.00  0.00           C  
ATOM   1372  O   LEU A  89      30.439 -14.015  50.197  1.00  0.00           O  
ATOM   1373  CB  LEU A  89      30.950 -10.853  51.094  1.00  0.00           C  
ATOM   1374  CG  LEU A  89      30.849  -9.387  50.582  1.00  0.00           C  
ATOM   1375  CD1 LEU A  89      31.986  -8.590  51.167  1.00  0.00           C  
ATOM   1376  CD2 LEU A  89      30.904  -9.337  49.061  1.00  0.00           C  
ATOM   1377  H   LEU A  89      28.627 -10.569  52.163  1.00  0.00           H  
ATOM   1378  HA  LEU A  89      29.550 -11.740  49.709  1.00  0.00           H  
ATOM   1379 1HB  LEU A  89      31.062 -10.813  52.175  1.00  0.00           H  
ATOM   1380 2HB  LEU A  89      31.857 -11.289  50.678  1.00  0.00           H  
ATOM   1381  HG  LEU A  89      29.912  -8.943  50.922  1.00  0.00           H  
ATOM   1382 1HD1 LEU A  89      31.913  -7.572  50.816  1.00  0.00           H  
ATOM   1383 2HD1 LEU A  89      31.931  -8.606  52.252  1.00  0.00           H  
ATOM   1384 3HD1 LEU A  89      32.935  -9.013  50.847  1.00  0.00           H  
ATOM   1385 1HD2 LEU A  89      30.841  -8.298  48.738  1.00  0.00           H  
ATOM   1386 2HD2 LEU A  89      31.845  -9.769  48.716  1.00  0.00           H  
ATOM   1387 3HD2 LEU A  89      30.075  -9.890  48.633  1.00  0.00           H  
ATOM   1388  N   GLU A  90      30.069 -13.602  52.388  1.00  0.00           N  
ATOM   1389  CA  GLU A  90      30.370 -14.965  52.843  1.00  0.00           C  
ATOM   1390  C   GLU A  90      29.389 -15.998  52.297  1.00  0.00           C  
ATOM   1391  O   GLU A  90      29.778 -17.117  51.954  1.00  0.00           O  
ATOM   1392  CB  GLU A  90      30.367 -15.022  54.372  1.00  0.00           C  
ATOM   1393  CG  GLU A  90      30.677 -16.396  54.951  1.00  0.00           C  
ATOM   1394  CD  GLU A  90      30.766 -16.392  56.451  1.00  0.00           C  
ATOM   1395  OE1 GLU A  90      30.685 -15.335  57.030  1.00  0.00           O  
ATOM   1396  OE2 GLU A  90      30.915 -17.448  57.020  1.00  0.00           O  
ATOM   1397  H   GLU A  90      29.849 -12.882  53.084  1.00  0.00           H  
ATOM   1398  HA  GLU A  90      31.362 -15.229  52.479  1.00  0.00           H  
ATOM   1399 1HB  GLU A  90      31.105 -14.321  54.764  1.00  0.00           H  
ATOM   1400 2HB  GLU A  90      29.391 -14.714  54.746  1.00  0.00           H  
ATOM   1401 1HG  GLU A  90      29.895 -17.091  54.647  1.00  0.00           H  
ATOM   1402 2HG  GLU A  90      31.620 -16.749  54.536  1.00  0.00           H  
ATOM   1403  N   LEU A  91      28.114 -15.613  52.213  1.00  0.00           N  
ATOM   1404  CA  LEU A  91      27.064 -16.494  51.729  1.00  0.00           C  
ATOM   1405  C   LEU A  91      27.109 -16.595  50.196  1.00  0.00           C  
ATOM   1406  O   LEU A  91      26.676 -17.599  49.609  1.00  0.00           O  
ATOM   1407  CB  LEU A  91      25.695 -15.970  52.195  1.00  0.00           C  
ATOM   1408  CG  LEU A  91      25.403 -15.929  53.741  1.00  0.00           C  
ATOM   1409  CD1 LEU A  91      24.023 -15.361  53.939  1.00  0.00           C  
ATOM   1410  CD2 LEU A  91      25.525 -17.269  54.387  1.00  0.00           C  
ATOM   1411  H   LEU A  91      27.870 -14.681  52.559  1.00  0.00           H  
ATOM   1412  HA  LEU A  91      27.230 -17.490  52.129  1.00  0.00           H  
ATOM   1413 1HB  LEU A  91      25.638 -14.946  51.871  1.00  0.00           H  
ATOM   1414 2HB  LEU A  91      24.914 -16.516  51.708  1.00  0.00           H  
ATOM   1415  HG  LEU A  91      26.103 -15.272  54.210  1.00  0.00           H  
ATOM   1416 1HD1 LEU A  91      23.821 -15.298  54.996  1.00  0.00           H  
ATOM   1417 2HD1 LEU A  91      23.976 -14.371  53.503  1.00  0.00           H  
ATOM   1418 3HD1 LEU A  91      23.289 -16.006  53.469  1.00  0.00           H  
ATOM   1419 1HD2 LEU A  91      25.310 -17.180  55.451  1.00  0.00           H  
ATOM   1420 2HD2 LEU A  91      24.841 -17.922  53.950  1.00  0.00           H  
ATOM   1421 3HD2 LEU A  91      26.531 -17.659  54.259  1.00  0.00           H  
ATOM   1422  N   GLY A  92      27.673 -15.572  49.530  1.00  0.00           N  
ATOM   1423  CA  GLY A  92      27.772 -15.564  48.080  1.00  0.00           C  
ATOM   1424  C   GLY A  92      26.466 -15.129  47.446  1.00  0.00           C  
ATOM   1425  O   GLY A  92      26.055 -15.667  46.417  1.00  0.00           O  
ATOM   1426  H   GLY A  92      27.986 -14.733  50.025  1.00  0.00           H  
ATOM   1427 1HA  GLY A  92      28.572 -14.883  47.783  1.00  0.00           H  
ATOM   1428 2HA  GLY A  92      28.045 -16.557  47.729  1.00  0.00           H  
ATOM   1429  N   ILE A  93      25.795 -14.178  48.090  1.00  0.00           N  
ATOM   1430  CA  ILE A  93      24.496 -13.710  47.620  1.00  0.00           C  
ATOM   1431  C   ILE A  93      24.468 -12.197  47.404  1.00  0.00           C  
ATOM   1432  O   ILE A  93      25.375 -11.476  47.829  1.00  0.00           O  
ATOM   1433  CB  ILE A  93      23.422 -14.114  48.636  1.00  0.00           C  
ATOM   1434  CG1 ILE A  93      23.699 -13.395  49.960  1.00  0.00           C  
ATOM   1435  CG2 ILE A  93      23.410 -15.651  48.805  1.00  0.00           C  
ATOM   1436  CD1 ILE A  93      22.673 -13.579  50.979  1.00  0.00           C  
ATOM   1437  H   ILE A  93      26.225 -13.765  48.923  1.00  0.00           H  
ATOM   1438  HA  ILE A  93      24.269 -14.186  46.669  1.00  0.00           H  
ATOM   1439  HB  ILE A  93      22.462 -13.791  48.277  1.00  0.00           H  
ATOM   1440 1HG1 ILE A  93      24.651 -13.703  50.338  1.00  0.00           H  
ATOM   1441 2HG1 ILE A  93      23.737 -12.322  49.764  1.00  0.00           H  
ATOM   1442 1HG2 ILE A  93      22.641 -15.960  49.496  1.00  0.00           H  
ATOM   1443 2HG2 ILE A  93      23.214 -16.104  47.831  1.00  0.00           H  
ATOM   1444 3HG2 ILE A  93      24.373 -15.991  49.168  1.00  0.00           H  
ATOM   1445 1HD1 ILE A  93      22.935 -13.003  51.851  1.00  0.00           H  
ATOM   1446 2HD1 ILE A  93      21.726 -13.241  50.586  1.00  0.00           H  
ATOM   1447 3HD1 ILE A  93      22.606 -14.617  51.247  1.00  0.00           H  
ATOM   1448  N   SER A  94      23.435 -11.717  46.719  1.00  0.00           N  
ATOM   1449  CA  SER A  94      23.278 -10.285  46.481  1.00  0.00           C  
ATOM   1450  C   SER A  94      22.715  -9.576  47.701  1.00  0.00           C  
ATOM   1451  O   SER A  94      22.264 -10.208  48.665  1.00  0.00           O  
ATOM   1452  CB  SER A  94      22.368 -10.016  45.295  1.00  0.00           C  
ATOM   1453  OG  SER A  94      21.028 -10.310  45.591  1.00  0.00           O  
ATOM   1454  H   SER A  94      22.716 -12.374  46.376  1.00  0.00           H  
ATOM   1455  HA  SER A  94      24.263  -9.864  46.267  1.00  0.00           H  
ATOM   1456 1HB  SER A  94      22.455  -8.977  44.994  1.00  0.00           H  
ATOM   1457 2HB  SER A  94      22.694 -10.629  44.457  1.00  0.00           H  
ATOM   1458  HG  SER A  94      20.566 -10.284  44.743  1.00  0.00           H  
ATOM   1459  N   VAL A  95      22.725  -8.249  47.658  1.00  0.00           N  
ATOM   1460  CA  VAL A  95      22.164  -7.456  48.739  1.00  0.00           C  
ATOM   1461  C   VAL A  95      20.654  -7.731  48.871  1.00  0.00           C  
ATOM   1462  O   VAL A  95      20.140  -7.855  49.986  1.00  0.00           O  
ATOM   1463  CB  VAL A  95      22.467  -5.961  48.519  1.00  0.00           C  
ATOM   1464  CG1 VAL A  95      21.743  -5.142  49.523  1.00  0.00           C  
ATOM   1465  CG2 VAL A  95      23.974  -5.712  48.636  1.00  0.00           C  
ATOM   1466  H   VAL A  95      23.128  -7.789  46.851  1.00  0.00           H  
ATOM   1467  HA  VAL A  95      22.649  -7.763  49.671  1.00  0.00           H  
ATOM   1468  HB  VAL A  95      22.121  -5.662  47.531  1.00  0.00           H  
ATOM   1469 1HG1 VAL A  95      21.961  -4.088  49.356  1.00  0.00           H  
ATOM   1470 2HG1 VAL A  95      20.691  -5.314  49.424  1.00  0.00           H  
ATOM   1471 3HG1 VAL A  95      22.056  -5.420  50.520  1.00  0.00           H  
ATOM   1472 1HG2 VAL A  95      24.185  -4.651  48.474  1.00  0.00           H  
ATOM   1473 2HG2 VAL A  95      24.312  -5.999  49.625  1.00  0.00           H  
ATOM   1474 3HG2 VAL A  95      24.504  -6.299  47.891  1.00  0.00           H  
ATOM   1475  N   ARG A  96      19.932  -7.777  47.736  1.00  0.00           N  
ATOM   1476  CA  ARG A  96      18.500  -8.078  47.778  1.00  0.00           C  
ATOM   1477  C   ARG A  96      18.253  -9.451  48.396  1.00  0.00           C  
ATOM   1478  O   ARG A  96      17.326  -9.617  49.193  1.00  0.00           O  
ATOM   1479  CB  ARG A  96      17.900  -8.037  46.381  1.00  0.00           C  
ATOM   1480  CG  ARG A  96      16.402  -8.289  46.322  1.00  0.00           C  
ATOM   1481  CD  ARG A  96      15.886  -8.211  44.931  1.00  0.00           C  
ATOM   1482  NE  ARG A  96      14.450  -8.434  44.871  1.00  0.00           N  
ATOM   1483  CZ  ARG A  96      13.868  -9.645  44.785  1.00  0.00           C  
ATOM   1484  NH1 ARG A  96      14.609 -10.731  44.750  1.00  0.00           N  
ATOM   1485  NH2 ARG A  96      12.551  -9.744  44.735  1.00  0.00           N  
ATOM   1486  H   ARG A  96      20.400  -7.642  46.852  1.00  0.00           H  
ATOM   1487  HA  ARG A  96      18.012  -7.326  48.402  1.00  0.00           H  
ATOM   1488 1HB  ARG A  96      18.087  -7.062  45.933  1.00  0.00           H  
ATOM   1489 2HB  ARG A  96      18.386  -8.785  45.754  1.00  0.00           H  
ATOM   1490 1HG  ARG A  96      16.185  -9.285  46.711  1.00  0.00           H  
ATOM   1491 2HG  ARG A  96      15.881  -7.543  46.924  1.00  0.00           H  
ATOM   1492 1HD  ARG A  96      16.094  -7.223  44.521  1.00  0.00           H  
ATOM   1493 2HD  ARG A  96      16.375  -8.968  44.318  1.00  0.00           H  
ATOM   1494  HE  ARG A  96      13.847  -7.623  44.896  1.00  0.00           H  
ATOM   1495 1HH1 ARG A  96      15.616 -10.656  44.787  1.00  0.00           H  
ATOM   1496 2HH1 ARG A  96      14.173 -11.639  44.684  1.00  0.00           H  
ATOM   1497 1HH2 ARG A  96      11.981  -8.909  44.763  1.00  0.00           H  
ATOM   1498 2HH2 ARG A  96      12.114 -10.651  44.671  1.00  0.00           H  
ATOM   1499  N   GLU A  97      19.060 -10.445  48.002  1.00  0.00           N  
ATOM   1500  CA  GLU A  97      18.911 -11.793  48.535  1.00  0.00           C  
ATOM   1501  C   GLU A  97      19.139 -11.822  50.036  1.00  0.00           C  
ATOM   1502  O   GLU A  97      18.414 -12.518  50.750  1.00  0.00           O  
ATOM   1503  CB  GLU A  97      19.831 -12.754  47.801  1.00  0.00           C  
ATOM   1504  CG  GLU A  97      19.366 -13.051  46.379  1.00  0.00           C  
ATOM   1505  CD  GLU A  97      20.337 -13.853  45.550  1.00  0.00           C  
ATOM   1506  OE1 GLU A  97      21.535 -13.755  45.760  1.00  0.00           O  
ATOM   1507  OE2 GLU A  97      19.877 -14.578  44.702  1.00  0.00           O  
ATOM   1508  H   GLU A  97      19.784 -10.259  47.309  1.00  0.00           H  
ATOM   1509  HA  GLU A  97      17.889 -12.119  48.352  1.00  0.00           H  
ATOM   1510 1HB  GLU A  97      20.819 -12.309  47.747  1.00  0.00           H  
ATOM   1511 2HB  GLU A  97      19.915 -13.691  48.349  1.00  0.00           H  
ATOM   1512 1HG  GLU A  97      18.427 -13.601  46.441  1.00  0.00           H  
ATOM   1513 2HG  GLU A  97      19.157 -12.109  45.877  1.00  0.00           H  
ATOM   1514  N   LEU A  98      20.116 -11.045  50.528  1.00  0.00           N  
ATOM   1515  CA  LEU A  98      20.353 -11.008  51.957  1.00  0.00           C  
ATOM   1516  C   LEU A  98      19.125 -10.481  52.660  1.00  0.00           C  
ATOM   1517  O   LEU A  98      18.737 -11.006  53.699  1.00  0.00           O  
ATOM   1518  CB  LEU A  98      21.511 -10.103  52.350  1.00  0.00           C  
ATOM   1519  CG  LEU A  98      21.823 -10.077  53.887  1.00  0.00           C  
ATOM   1520  CD1 LEU A  98      22.306 -11.445  54.374  1.00  0.00           C  
ATOM   1521  CD2 LEU A  98      22.790  -9.053  54.163  1.00  0.00           C  
ATOM   1522  H   LEU A  98      20.738 -10.546  49.884  1.00  0.00           H  
ATOM   1523  HA  LEU A  98      20.532 -12.021  52.291  1.00  0.00           H  
ATOM   1524 1HB  LEU A  98      22.401 -10.437  51.818  1.00  0.00           H  
ATOM   1525 2HB  LEU A  98      21.288  -9.085  52.027  1.00  0.00           H  
ATOM   1526  HG  LEU A  98      20.919  -9.850  54.432  1.00  0.00           H  
ATOM   1527 1HD1 LEU A  98      22.496 -11.384  55.440  1.00  0.00           H  
ATOM   1528 2HD1 LEU A  98      21.556 -12.203  54.195  1.00  0.00           H  
ATOM   1529 3HD1 LEU A  98      23.228 -11.719  53.862  1.00  0.00           H  
ATOM   1530 1HD2 LEU A  98      22.976  -9.042  55.225  1.00  0.00           H  
ATOM   1531 2HD2 LEU A  98      23.688  -9.267  53.643  1.00  0.00           H  
ATOM   1532 3HD2 LEU A  98      22.404  -8.092  53.847  1.00  0.00           H  
ATOM   1533  N   LEU A  99      18.528  -9.418  52.109  1.00  0.00           N  
ATOM   1534  CA  LEU A  99      17.334  -8.855  52.710  1.00  0.00           C  
ATOM   1535  C   LEU A  99      16.209  -9.872  52.746  1.00  0.00           C  
ATOM   1536  O   LEU A  99      15.510  -9.970  53.761  1.00  0.00           O  
ATOM   1537  CB  LEU A  99      16.905  -7.593  51.959  1.00  0.00           C  
ATOM   1538  CG  LEU A  99      15.609  -6.902  52.441  1.00  0.00           C  
ATOM   1539  CD1 LEU A  99      15.725  -6.498  53.873  1.00  0.00           C  
ATOM   1540  CD2 LEU A  99      15.393  -5.680  51.601  1.00  0.00           C  
ATOM   1541  H   LEU A  99      18.946  -8.978  51.283  1.00  0.00           H  
ATOM   1542  HA  LEU A  99      17.572  -8.592  53.726  1.00  0.00           H  
ATOM   1543 1HB  LEU A  99      17.719  -6.868  52.021  1.00  0.00           H  
ATOM   1544 2HB  LEU A  99      16.769  -7.850  50.912  1.00  0.00           H  
ATOM   1545  HG  LEU A  99      14.763  -7.582  52.334  1.00  0.00           H  
ATOM   1546 1HD1 LEU A  99      14.818  -5.998  54.171  1.00  0.00           H  
ATOM   1547 2HD1 LEU A  99      15.872  -7.360  54.509  1.00  0.00           H  
ATOM   1548 3HD1 LEU A  99      16.558  -5.827  53.957  1.00  0.00           H  
ATOM   1549 1HD2 LEU A  99      14.490  -5.181  51.912  1.00  0.00           H  
ATOM   1550 2HD2 LEU A  99      16.248  -5.006  51.724  1.00  0.00           H  
ATOM   1551 3HD2 LEU A  99      15.305  -5.975  50.557  1.00  0.00           H  
ATOM   1552  N   LEU A 100      16.008 -10.625  51.666  1.00  0.00           N  
ATOM   1553  CA  LEU A 100      14.958 -11.627  51.676  1.00  0.00           C  
ATOM   1554  C   LEU A 100      15.241 -12.691  52.748  1.00  0.00           C  
ATOM   1555  O   LEU A 100      14.317 -13.106  53.456  1.00  0.00           O  
ATOM   1556  CB  LEU A 100      14.868 -12.318  50.316  1.00  0.00           C  
ATOM   1557  CG  LEU A 100      14.376 -11.534  49.116  1.00  0.00           C  
ATOM   1558  CD1 LEU A 100      14.592 -12.397  47.889  1.00  0.00           C  
ATOM   1559  CD2 LEU A 100      12.914 -11.205  49.246  1.00  0.00           C  
ATOM   1560  H   LEU A 100      16.575 -10.454  50.826  1.00  0.00           H  
ATOM   1561  HA  LEU A 100      14.018 -11.142  51.916  1.00  0.00           H  
ATOM   1562 1HB  LEU A 100      15.858 -12.667  50.062  1.00  0.00           H  
ATOM   1563 2HB  LEU A 100      14.203 -13.161  50.422  1.00  0.00           H  
ATOM   1564  HG  LEU A 100      14.949 -10.615  49.012  1.00  0.00           H  
ATOM   1565 1HD1 LEU A 100      14.251 -11.867  47.023  1.00  0.00           H  
ATOM   1566 2HD1 LEU A 100      15.644 -12.629  47.778  1.00  0.00           H  
ATOM   1567 3HD1 LEU A 100      14.023 -13.317  47.997  1.00  0.00           H  
ATOM   1568 1HD2 LEU A 100      12.593 -10.662  48.357  1.00  0.00           H  
ATOM   1569 2HD2 LEU A 100      12.346 -12.129  49.330  1.00  0.00           H  
ATOM   1570 3HD2 LEU A 100      12.743 -10.589  50.123  1.00  0.00           H  
ATOM   1571  N   LEU A 101      16.516 -13.104  52.906  1.00  0.00           N  
ATOM   1572  CA  LEU A 101      16.867 -14.075  53.943  1.00  0.00           C  
ATOM   1573  C   LEU A 101      16.631 -13.493  55.314  1.00  0.00           C  
ATOM   1574  O   LEU A 101      16.181 -14.209  56.212  1.00  0.00           O  
ATOM   1575  CB  LEU A 101      18.343 -14.493  53.888  1.00  0.00           C  
ATOM   1576  CG  LEU A 101      18.819 -15.364  52.734  1.00  0.00           C  
ATOM   1577  CD1 LEU A 101      20.304 -15.420  52.773  1.00  0.00           C  
ATOM   1578  CD2 LEU A 101      18.271 -16.777  52.881  1.00  0.00           C  
ATOM   1579  H   LEU A 101      17.233 -12.766  52.255  1.00  0.00           H  
ATOM   1580  HA  LEU A 101      16.236 -14.946  53.824  1.00  0.00           H  
ATOM   1581 1HB  LEU A 101      18.949 -13.591  53.886  1.00  0.00           H  
ATOM   1582 2HB  LEU A 101      18.551 -15.037  54.801  1.00  0.00           H  
ATOM   1583  HG  LEU A 101      18.510 -14.926  51.795  1.00  0.00           H  
ATOM   1584 1HD1 LEU A 101      20.659 -16.026  51.950  1.00  0.00           H  
ATOM   1585 2HD1 LEU A 101      20.686 -14.417  52.686  1.00  0.00           H  
ATOM   1586 3HD1 LEU A 101      20.635 -15.850  53.712  1.00  0.00           H  
ATOM   1587 1HD2 LEU A 101      18.632 -17.398  52.060  1.00  0.00           H  
ATOM   1588 2HD2 LEU A 101      18.603 -17.189  53.819  1.00  0.00           H  
ATOM   1589 3HD2 LEU A 101      17.208 -16.761  52.869  1.00  0.00           H  
ATOM   1590  N   ALA A 102      16.965 -12.212  55.501  1.00  0.00           N  
ATOM   1591  CA  ALA A 102      16.764 -11.525  56.760  1.00  0.00           C  
ATOM   1592  C   ALA A 102      15.299 -11.516  57.122  1.00  0.00           C  
ATOM   1593  O   ALA A 102      14.934 -11.768  58.267  1.00  0.00           O  
ATOM   1594  CB  ALA A 102      17.313 -10.133  56.698  1.00  0.00           C  
ATOM   1595  H   ALA A 102      17.406 -11.704  54.725  1.00  0.00           H  
ATOM   1596  HA  ALA A 102      17.286 -12.079  57.540  1.00  0.00           H  
ATOM   1597 1HB  ALA A 102      17.181  -9.659  57.646  1.00  0.00           H  
ATOM   1598 2HB  ALA A 102      18.373 -10.162  56.451  1.00  0.00           H  
ATOM   1599 3HB  ALA A 102      16.782  -9.577  55.932  1.00  0.00           H  
ATOM   1600  N   LYS A 103      14.442 -11.262  56.120  1.00  0.00           N  
ATOM   1601  CA  LYS A 103      13.018 -11.302  56.370  1.00  0.00           C  
ATOM   1602  C   LYS A 103      12.600 -12.727  56.710  1.00  0.00           C  
ATOM   1603  O   LYS A 103      11.868 -12.950  57.668  1.00  0.00           O  
ATOM   1604  CB  LYS A 103      12.217 -10.804  55.175  1.00  0.00           C  
ATOM   1605  CG  LYS A 103      12.269  -9.325  54.909  1.00  0.00           C  
ATOM   1606  CD  LYS A 103      11.423  -8.996  53.688  1.00  0.00           C  
ATOM   1607  CE  LYS A 103      11.342  -7.501  53.420  1.00  0.00           C  
ATOM   1608  NZ  LYS A 103      10.506  -7.212  52.213  1.00  0.00           N  
ATOM   1609  H   LYS A 103      14.803 -10.993  55.201  1.00  0.00           H  
ATOM   1610  HA  LYS A 103      12.795 -10.664  57.222  1.00  0.00           H  
ATOM   1611 1HB  LYS A 103      12.572 -11.307  54.274  1.00  0.00           H  
ATOM   1612 2HB  LYS A 103      11.187 -11.068  55.313  1.00  0.00           H  
ATOM   1613 1HG  LYS A 103      11.880  -8.797  55.774  1.00  0.00           H  
ATOM   1614 2HG  LYS A 103      13.300  -9.009  54.743  1.00  0.00           H  
ATOM   1615 1HD  LYS A 103      11.851  -9.489  52.813  1.00  0.00           H  
ATOM   1616 2HD  LYS A 103      10.413  -9.376  53.840  1.00  0.00           H  
ATOM   1617 1HE  LYS A 103      10.887  -7.014  54.280  1.00  0.00           H  
ATOM   1618 2HE  LYS A 103      12.343  -7.096  53.271  1.00  0.00           H  
ATOM   1619 1HZ  LYS A 103      10.430  -6.195  52.049  1.00  0.00           H  
ATOM   1620 2HZ  LYS A 103      10.899  -7.639  51.395  1.00  0.00           H  
ATOM   1621 3HZ  LYS A 103       9.573  -7.581  52.365  1.00  0.00           H  
ATOM   1622  N   ALA A 104      13.113 -13.723  55.977  1.00  0.00           N  
ATOM   1623  CA  ALA A 104      12.731 -15.095  56.263  1.00  0.00           C  
ATOM   1624  C   ALA A 104      13.113 -15.459  57.690  1.00  0.00           C  
ATOM   1625  O   ALA A 104      12.350 -16.136  58.389  1.00  0.00           O  
ATOM   1626  CB  ALA A 104      13.390 -16.052  55.279  1.00  0.00           C  
ATOM   1627  H   ALA A 104      13.712 -13.512  55.175  1.00  0.00           H  
ATOM   1628  HA  ALA A 104      11.654 -15.171  56.167  1.00  0.00           H  
ATOM   1629 1HB  ALA A 104      13.067 -17.061  55.503  1.00  0.00           H  
ATOM   1630 2HB  ALA A 104      13.107 -15.789  54.264  1.00  0.00           H  
ATOM   1631 3HB  ALA A 104      14.467 -15.984  55.373  1.00  0.00           H  
ATOM   1632  N   ALA A 105      14.297 -14.999  58.126  1.00  0.00           N  
ATOM   1633  CA  ALA A 105      14.795 -15.225  59.475  1.00  0.00           C  
ATOM   1634  C   ALA A 105      13.852 -14.555  60.490  1.00  0.00           C  
ATOM   1635  O   ALA A 105      13.435 -15.157  61.492  1.00  0.00           O  
ATOM   1636  CB  ALA A 105      16.213 -14.677  59.571  1.00  0.00           C  
ATOM   1637  H   ALA A 105      14.897 -14.502  57.467  1.00  0.00           H  
ATOM   1638  HA  ALA A 105      14.815 -16.291  59.669  1.00  0.00           H  
ATOM   1639 1HB  ALA A 105      16.603 -14.840  60.544  1.00  0.00           H  
ATOM   1640 2HB  ALA A 105      16.842 -15.179  58.837  1.00  0.00           H  
ATOM   1641 3HB  ALA A 105      16.207 -13.615  59.368  1.00  0.00           H  
ATOM   1642  N   HIS A 106      13.422 -13.329  60.176  1.00  0.00           N  
ATOM   1643  CA  HIS A 106      12.492 -12.585  61.016  1.00  0.00           C  
ATOM   1644  C   HIS A 106      11.182 -13.334  61.205  1.00  0.00           C  
ATOM   1645  O   HIS A 106      10.740 -13.570  62.332  1.00  0.00           O  
ATOM   1646  CB  HIS A 106      12.212 -11.214  60.386  1.00  0.00           C  
ATOM   1647  CG  HIS A 106      11.170 -10.404  61.043  1.00  0.00           C  
ATOM   1648  ND1 HIS A 106      11.385  -9.693  62.200  1.00  0.00           N  
ATOM   1649  CD2 HIS A 106       9.878 -10.188  60.694  1.00  0.00           C  
ATOM   1650  CE1 HIS A 106      10.267  -9.067  62.536  1.00  0.00           C  
ATOM   1651  NE2 HIS A 106       9.342  -9.355  61.638  1.00  0.00           N  
ATOM   1652  H   HIS A 106      13.826 -12.858  59.361  1.00  0.00           H  
ATOM   1653  HA  HIS A 106      12.939 -12.430  61.997  1.00  0.00           H  
ATOM   1654 1HB  HIS A 106      13.135 -10.638  60.388  1.00  0.00           H  
ATOM   1655 2HB  HIS A 106      11.919 -11.328  59.370  1.00  0.00           H  
ATOM   1656  HD1 HIS A 106      12.175  -9.794  62.804  1.00  0.00           H  
ATOM   1657  HD2 HIS A 106       9.268 -10.543  59.859  1.00  0.00           H  
ATOM   1658  HE1 HIS A 106      10.225  -8.446  63.429  1.00  0.00           H  
ATOM   1659  N   PHE A 107      10.568 -13.742  60.101  1.00  0.00           N  
ATOM   1660  CA  PHE A 107       9.278 -14.411  60.167  1.00  0.00           C  
ATOM   1661  C   PHE A 107       9.358 -15.766  60.866  1.00  0.00           C  
ATOM   1662  O   PHE A 107       8.488 -16.098  61.685  1.00  0.00           O  
ATOM   1663  CB  PHE A 107       8.704 -14.594  58.762  1.00  0.00           C  
ATOM   1664  CG  PHE A 107       8.158 -13.353  58.144  1.00  0.00           C  
ATOM   1665  CD1 PHE A 107       8.820 -12.737  57.101  1.00  0.00           C  
ATOM   1666  CD2 PHE A 107       6.989 -12.791  58.604  1.00  0.00           C  
ATOM   1667  CE1 PHE A 107       8.326 -11.584  56.534  1.00  0.00           C  
ATOM   1668  CE2 PHE A 107       6.487 -11.644  58.045  1.00  0.00           C  
ATOM   1669  CZ  PHE A 107       7.160 -11.035  57.006  1.00  0.00           C  
ATOM   1670  H   PHE A 107      11.005 -13.536  59.199  1.00  0.00           H  
ATOM   1671  HA  PHE A 107       8.601 -13.775  60.735  1.00  0.00           H  
ATOM   1672 1HB  PHE A 107       9.494 -14.954  58.116  1.00  0.00           H  
ATOM   1673 2HB  PHE A 107       7.929 -15.340  58.781  1.00  0.00           H  
ATOM   1674  HD1 PHE A 107       9.737 -13.173  56.725  1.00  0.00           H  
ATOM   1675  HD2 PHE A 107       6.464 -13.260  59.422  1.00  0.00           H  
ATOM   1676  HE1 PHE A 107       8.852 -11.106  55.714  1.00  0.00           H  
ATOM   1677  HE2 PHE A 107       5.560 -11.211  58.426  1.00  0.00           H  
ATOM   1678  HZ  PHE A 107       6.766 -10.122  56.561  1.00  0.00           H  
ATOM   1679  N   ALA A 108      10.420 -16.530  60.566  1.00  0.00           N  
ATOM   1680  CA  ALA A 108      10.634 -17.857  61.133  1.00  0.00           C  
ATOM   1681  C   ALA A 108      11.205 -17.906  62.559  1.00  0.00           C  
ATOM   1682  O   ALA A 108      11.082 -18.943  63.217  1.00  0.00           O  
ATOM   1683  CB  ALA A 108      11.545 -18.644  60.201  1.00  0.00           C  
ATOM   1684  H   ALA A 108      11.099 -16.199  59.879  1.00  0.00           H  
ATOM   1685  HA  ALA A 108       9.662 -18.353  61.157  1.00  0.00           H  
ATOM   1686 1HB  ALA A 108      11.673 -19.655  60.587  1.00  0.00           H  
ATOM   1687 2HB  ALA A 108      11.097 -18.689  59.208  1.00  0.00           H  
ATOM   1688 3HB  ALA A 108      12.514 -18.153  60.140  1.00  0.00           H  
ATOM   1689  N   GLY A 109      11.766 -16.801  63.079  1.00  0.00           N  
ATOM   1690  CA  GLY A 109      12.332 -16.816  64.427  1.00  0.00           C  
ATOM   1691  C   GLY A 109      13.725 -17.446  64.451  1.00  0.00           C  
ATOM   1692  O   GLY A 109      14.113 -18.093  65.428  1.00  0.00           O  
ATOM   1693  H   GLY A 109      11.901 -15.962  62.508  1.00  0.00           H  
ATOM   1694 1HA  GLY A 109      12.390 -15.792  64.796  1.00  0.00           H  
ATOM   1695 2HA  GLY A 109      11.667 -17.360  65.091  1.00  0.00           H  
ATOM   1696  N   ARG A 110      14.443 -17.294  63.345  1.00  0.00           N  
ATOM   1697  CA  ARG A 110      15.776 -17.856  63.155  1.00  0.00           C  
ATOM   1698  C   ARG A 110      16.761 -16.765  62.735  1.00  0.00           C  
ATOM   1699  O   ARG A 110      16.442 -15.573  62.780  1.00  0.00           O  
ATOM   1700  CB  ARG A 110      15.751 -18.955  62.103  1.00  0.00           C  
ATOM   1701  CG  ARG A 110      14.878 -20.151  62.448  1.00  0.00           C  
ATOM   1702  CD  ARG A 110      15.459 -20.955  63.554  1.00  0.00           C  
ATOM   1703  NE  ARG A 110      14.640 -22.114  63.870  1.00  0.00           N  
ATOM   1704  CZ  ARG A 110      13.633 -22.118  64.764  1.00  0.00           C  
ATOM   1705  NH1 ARG A 110      13.332 -21.019  65.420  1.00  0.00           N  
ATOM   1706  NH2 ARG A 110      12.946 -23.225  64.981  1.00  0.00           N  
ATOM   1707  H   ARG A 110      14.053 -16.701  62.607  1.00  0.00           H  
ATOM   1708  HA  ARG A 110      16.125 -18.263  64.103  1.00  0.00           H  
ATOM   1709 1HB  ARG A 110      15.393 -18.546  61.159  1.00  0.00           H  
ATOM   1710 2HB  ARG A 110      16.764 -19.323  61.937  1.00  0.00           H  
ATOM   1711 1HG  ARG A 110      13.892 -19.804  62.757  1.00  0.00           H  
ATOM   1712 2HG  ARG A 110      14.779 -20.793  61.572  1.00  0.00           H  
ATOM   1713 1HD  ARG A 110      16.450 -21.305  63.267  1.00  0.00           H  
ATOM   1714 2HD  ARG A 110      15.537 -20.339  64.448  1.00  0.00           H  
ATOM   1715  HE  ARG A 110      14.841 -22.978  63.385  1.00  0.00           H  
ATOM   1716 1HH1 ARG A 110      13.857 -20.172  65.254  1.00  0.00           H  
ATOM   1717 2HH1 ARG A 110      12.576 -21.021  66.090  1.00  0.00           H  
ATOM   1718 1HH2 ARG A 110      13.177 -24.070  64.476  1.00  0.00           H  
ATOM   1719 2HH2 ARG A 110      12.191 -23.229  65.650  1.00  0.00           H  
ATOM   1720  N   THR A 111      18.001 -17.155  62.457  1.00  0.00           N  
ATOM   1721  CA  THR A 111      19.032 -16.225  62.001  1.00  0.00           C  
ATOM   1722  C   THR A 111      19.209 -16.337  60.491  1.00  0.00           C  
ATOM   1723  O   THR A 111      18.726 -17.287  59.879  1.00  0.00           O  
ATOM   1724  CB  THR A 111      20.379 -16.542  62.657  1.00  0.00           C  
ATOM   1725  OG1 THR A 111      20.794 -17.845  62.222  1.00  0.00           O  
ATOM   1726  CG2 THR A 111      20.301 -16.502  64.175  1.00  0.00           C  
ATOM   1727  H   THR A 111      18.236 -18.148  62.531  1.00  0.00           H  
ATOM   1728  HA  THR A 111      18.733 -15.206  62.246  1.00  0.00           H  
ATOM   1729  HB  THR A 111      21.114 -15.812  62.325  1.00  0.00           H  
ATOM   1730  HG1 THR A 111      20.195 -18.511  62.649  1.00  0.00           H  
ATOM   1731 1HG2 THR A 111      21.278 -16.734  64.598  1.00  0.00           H  
ATOM   1732 2HG2 THR A 111      19.990 -15.508  64.494  1.00  0.00           H  
ATOM   1733 3HG2 THR A 111      19.574 -17.239  64.520  1.00  0.00           H  
ATOM   1734  N   VAL A 112      19.940 -15.390  59.891  1.00  0.00           N  
ATOM   1735  CA  VAL A 112      20.193 -15.483  58.452  1.00  0.00           C  
ATOM   1736  C   VAL A 112      21.051 -16.683  58.085  1.00  0.00           C  
ATOM   1737  O   VAL A 112      20.764 -17.364  57.098  1.00  0.00           O  
ATOM   1738  CB  VAL A 112      20.838 -14.211  57.913  1.00  0.00           C  
ATOM   1739  CG1 VAL A 112      21.313 -14.439  56.485  1.00  0.00           C  
ATOM   1740  CG2 VAL A 112      19.801 -13.152  57.902  1.00  0.00           C  
ATOM   1741  H   VAL A 112      20.299 -14.626  60.439  1.00  0.00           H  
ATOM   1742  HA  VAL A 112      19.241 -15.581  57.952  1.00  0.00           H  
ATOM   1743  HB  VAL A 112      21.673 -13.918  58.537  1.00  0.00           H  
ATOM   1744 1HG1 VAL A 112      21.734 -13.532  56.111  1.00  0.00           H  
ATOM   1745 2HG1 VAL A 112      22.067 -15.213  56.447  1.00  0.00           H  
ATOM   1746 3HG1 VAL A 112      20.483 -14.725  55.873  1.00  0.00           H  
ATOM   1747 1HG2 VAL A 112      20.216 -12.223  57.506  1.00  0.00           H  
ATOM   1748 2HG2 VAL A 112      18.989 -13.491  57.264  1.00  0.00           H  
ATOM   1749 3HG2 VAL A 112      19.433 -12.992  58.907  1.00  0.00           H  
ATOM   1750  N   ARG A 113      22.104 -16.966  58.842  1.00  0.00           N  
ATOM   1751  CA  ARG A 113      22.908 -18.130  58.499  1.00  0.00           C  
ATOM   1752  C   ARG A 113      22.016 -19.363  58.405  1.00  0.00           C  
ATOM   1753  O   ARG A 113      22.134 -20.152  57.458  1.00  0.00           O  
ATOM   1754  CB  ARG A 113      23.999 -18.362  59.534  1.00  0.00           C  
ATOM   1755  CG  ARG A 113      25.128 -17.343  59.513  1.00  0.00           C  
ATOM   1756  CD  ARG A 113      26.155 -17.640  60.544  1.00  0.00           C  
ATOM   1757  NE  ARG A 113      27.171 -16.602  60.611  1.00  0.00           N  
ATOM   1758  CZ  ARG A 113      28.235 -16.518  59.788  1.00  0.00           C  
ATOM   1759  NH1 ARG A 113      28.406 -17.415  58.842  1.00  0.00           N  
ATOM   1760  NH2 ARG A 113      29.105 -15.533  59.931  1.00  0.00           N  
ATOM   1761  H   ARG A 113      22.336 -16.390  59.639  1.00  0.00           H  
ATOM   1762  HA  ARG A 113      23.376 -17.964  57.529  1.00  0.00           H  
ATOM   1763 1HB  ARG A 113      23.563 -18.348  60.532  1.00  0.00           H  
ATOM   1764 2HB  ARG A 113      24.441 -19.347  59.383  1.00  0.00           H  
ATOM   1765 1HG  ARG A 113      25.610 -17.355  58.535  1.00  0.00           H  
ATOM   1766 2HG  ARG A 113      24.724 -16.348  59.706  1.00  0.00           H  
ATOM   1767 1HD  ARG A 113      25.679 -17.713  61.521  1.00  0.00           H  
ATOM   1768 2HD  ARG A 113      26.646 -18.582  60.307  1.00  0.00           H  
ATOM   1769  HE  ARG A 113      27.073 -15.894  61.326  1.00  0.00           H  
ATOM   1770 1HH1 ARG A 113      27.741 -18.167  58.733  1.00  0.00           H  
ATOM   1771 2HH1 ARG A 113      29.203 -17.352  58.225  1.00  0.00           H  
ATOM   1772 1HH2 ARG A 113      28.973 -14.844  60.658  1.00  0.00           H  
ATOM   1773 2HH2 ARG A 113      29.901 -15.471  59.314  1.00  0.00           H  
ATOM   1774  N   GLU A 114      21.114 -19.522  59.385  1.00  0.00           N  
ATOM   1775  CA  GLU A 114      20.180 -20.633  59.380  1.00  0.00           C  
ATOM   1776  C   GLU A 114      19.206 -20.561  58.205  1.00  0.00           C  
ATOM   1777  O   GLU A 114      18.916 -21.580  57.589  1.00  0.00           O  
ATOM   1778  CB  GLU A 114      19.409 -20.658  60.694  1.00  0.00           C  
ATOM   1779  CG  GLU A 114      20.232 -21.080  61.903  1.00  0.00           C  
ATOM   1780  CD  GLU A 114      19.513 -20.839  63.179  1.00  0.00           C  
ATOM   1781  OE1 GLU A 114      18.972 -19.752  63.307  1.00  0.00           O  
ATOM   1782  OE2 GLU A 114      19.479 -21.705  64.019  1.00  0.00           O  
ATOM   1783  H   GLU A 114      21.089 -18.853  60.159  1.00  0.00           H  
ATOM   1784  HA  GLU A 114      20.752 -21.556  59.293  1.00  0.00           H  
ATOM   1785 1HB  GLU A 114      19.007 -19.667  60.886  1.00  0.00           H  
ATOM   1786 2HB  GLU A 114      18.564 -21.339  60.605  1.00  0.00           H  
ATOM   1787 1HG  GLU A 114      20.461 -22.143  61.819  1.00  0.00           H  
ATOM   1788 2HG  GLU A 114      21.176 -20.532  61.901  1.00  0.00           H  
ATOM   1789  N   ALA A 115      18.710 -19.363  57.872  1.00  0.00           N  
ATOM   1790  CA  ALA A 115      17.769 -19.210  56.766  1.00  0.00           C  
ATOM   1791  C   ALA A 115      18.402 -19.684  55.451  1.00  0.00           C  
ATOM   1792  O   ALA A 115      17.785 -20.423  54.670  1.00  0.00           O  
ATOM   1793  CB  ALA A 115      17.347 -17.734  56.679  1.00  0.00           C  
ATOM   1794  H   ALA A 115      18.940 -18.557  58.461  1.00  0.00           H  
ATOM   1795  HA  ALA A 115      16.896 -19.831  56.969  1.00  0.00           H  
ATOM   1796 1HB  ALA A 115      16.640 -17.559  55.897  1.00  0.00           H  
ATOM   1797 2HB  ALA A 115      16.902 -17.442  57.631  1.00  0.00           H  
ATOM   1798 3HB  ALA A 115      18.222 -17.128  56.492  1.00  0.00           H  
ATOM   1799  N   TYR A 116      19.653 -19.299  55.234  1.00  0.00           N  
ATOM   1800  CA  TYR A 116      20.404 -19.668  54.041  1.00  0.00           C  
ATOM   1801  C   TYR A 116      20.573 -21.172  53.942  1.00  0.00           C  
ATOM   1802  O   TYR A 116      20.192 -21.805  52.949  1.00  0.00           O  
ATOM   1803  CB  TYR A 116      21.763 -18.990  54.103  1.00  0.00           C  
ATOM   1804  CG  TYR A 116      22.751 -19.280  53.005  1.00  0.00           C  
ATOM   1805  CD1 TYR A 116      22.790 -18.521  51.851  1.00  0.00           C  
ATOM   1806  CD2 TYR A 116      23.674 -20.298  53.193  1.00  0.00           C  
ATOM   1807  CE1 TYR A 116      23.771 -18.771  50.917  1.00  0.00           C  
ATOM   1808  CE2 TYR A 116      24.634 -20.542  52.264  1.00  0.00           C  
ATOM   1809  CZ  TYR A 116      24.700 -19.774  51.140  1.00  0.00           C  
ATOM   1810  OH  TYR A 116      25.695 -20.002  50.230  1.00  0.00           O  
ATOM   1811  H   TYR A 116      20.091 -18.684  55.929  1.00  0.00           H  
ATOM   1812  HA  TYR A 116      19.854 -19.332  53.164  1.00  0.00           H  
ATOM   1813 1HB  TYR A 116      21.614 -17.917  54.135  1.00  0.00           H  
ATOM   1814 2HB  TYR A 116      22.238 -19.250  55.045  1.00  0.00           H  
ATOM   1815  HD1 TYR A 116      22.079 -17.722  51.689  1.00  0.00           H  
ATOM   1816  HD2 TYR A 116      23.646 -20.885  54.088  1.00  0.00           H  
ATOM   1817  HE1 TYR A 116      23.835 -18.172  50.013  1.00  0.00           H  
ATOM   1818  HE2 TYR A 116      25.367 -21.330  52.429  1.00  0.00           H  
ATOM   1819  HH  TYR A 116      26.006 -19.137  49.868  1.00  0.00           H  
ATOM   1820  N   ALA A 117      21.143 -21.740  55.010  1.00  0.00           N  
ATOM   1821  CA  ALA A 117      21.422 -23.159  55.068  1.00  0.00           C  
ATOM   1822  C   ALA A 117      20.165 -24.000  55.005  1.00  0.00           C  
ATOM   1823  O   ALA A 117      20.171 -25.065  54.385  1.00  0.00           O  
ATOM   1824  CB  ALA A 117      22.203 -23.483  56.333  1.00  0.00           C  
ATOM   1825  H   ALA A 117      21.413 -21.142  55.799  1.00  0.00           H  
ATOM   1826  HA  ALA A 117      22.018 -23.412  54.195  1.00  0.00           H  
ATOM   1827 1HB  ALA A 117      22.420 -24.551  56.363  1.00  0.00           H  
ATOM   1828 2HB  ALA A 117      23.139 -22.922  56.336  1.00  0.00           H  
ATOM   1829 3HB  ALA A 117      21.613 -23.208  57.205  1.00  0.00           H  
ATOM   1830  N   LEU A 118      19.084 -23.535  55.626  1.00  0.00           N  
ATOM   1831  CA  LEU A 118      17.855 -24.288  55.608  1.00  0.00           C  
ATOM   1832  C   LEU A 118      17.320 -24.370  54.188  1.00  0.00           C  
ATOM   1833  O   LEU A 118      16.912 -25.437  53.729  1.00  0.00           O  
ATOM   1834  CB  LEU A 118      16.820 -23.635  56.532  1.00  0.00           C  
ATOM   1835  CG  LEU A 118      15.463 -24.345  56.620  1.00  0.00           C  
ATOM   1836  CD1 LEU A 118      15.665 -25.762  57.140  1.00  0.00           C  
ATOM   1837  CD2 LEU A 118      14.534 -23.555  57.529  1.00  0.00           C  
ATOM   1838  H   LEU A 118      19.113 -22.653  56.116  1.00  0.00           H  
ATOM   1839  HA  LEU A 118      18.061 -25.295  55.969  1.00  0.00           H  
ATOM   1840 1HB  LEU A 118      17.235 -23.586  57.538  1.00  0.00           H  
ATOM   1841 2HB  LEU A 118      16.639 -22.617  56.187  1.00  0.00           H  
ATOM   1842  HG  LEU A 118      15.025 -24.414  55.624  1.00  0.00           H  
ATOM   1843 1HD1 LEU A 118      14.701 -26.268  57.202  1.00  0.00           H  
ATOM   1844 2HD1 LEU A 118      16.317 -26.309  56.461  1.00  0.00           H  
ATOM   1845 3HD1 LEU A 118      16.119 -25.725  58.130  1.00  0.00           H  
ATOM   1846 1HD2 LEU A 118      13.570 -24.060  57.590  1.00  0.00           H  
ATOM   1847 2HD2 LEU A 118      14.972 -23.486  58.525  1.00  0.00           H  
ATOM   1848 3HD2 LEU A 118      14.394 -22.553  57.124  1.00  0.00           H  
ATOM   1849  N   CYS A 119      17.298 -23.251  53.426  1.00  0.00           N  
ATOM   1850  CA  CYS A 119      16.793 -23.388  52.062  1.00  0.00           C  
ATOM   1851  C   CYS A 119      17.596 -24.406  51.288  1.00  0.00           C  
ATOM   1852  O   CYS A 119      17.049 -25.156  50.480  1.00  0.00           O  
ATOM   1853  CB  CYS A 119      16.804 -21.999  51.395  1.00  0.00           C  
ATOM   1854  SG  CYS A 119      16.091 -22.081  49.736  1.00  0.00           S  
ATOM   1855  H   CYS A 119      17.615 -22.362  53.784  1.00  0.00           H  
ATOM   1856  HA  CYS A 119      15.753 -23.759  52.112  1.00  0.00           H  
ATOM   1857 1HB  CYS A 119      16.237 -21.297  52.007  1.00  0.00           H  
ATOM   1858 2HB  CYS A 119      17.831 -21.586  51.332  1.00  0.00           H  
ATOM   1859  HG  CYS A 119      17.237 -21.987  49.065  1.00  0.00           H  
ATOM   1860  N   LEU A 120      18.921 -24.408  51.486  1.00  0.00           N  
ATOM   1861  CA  LEU A 120      19.753 -25.347  50.754  1.00  0.00           C  
ATOM   1862  C   LEU A 120      19.441 -26.798  51.135  1.00  0.00           C  
ATOM   1863  O   LEU A 120      19.384 -27.677  50.275  1.00  0.00           O  
ATOM   1864  CB  LEU A 120      21.234 -25.048  51.019  1.00  0.00           C  
ATOM   1865  CG  LEU A 120      21.729 -23.676  50.544  1.00  0.00           C  
ATOM   1866  CD1 LEU A 120      23.132 -23.428  51.083  1.00  0.00           C  
ATOM   1867  CD2 LEU A 120      21.712 -23.628  49.024  1.00  0.00           C  
ATOM   1868  H   LEU A 120      19.354 -23.778  52.146  1.00  0.00           H  
ATOM   1869  HA  LEU A 120      19.556 -25.227  49.689  1.00  0.00           H  
ATOM   1870 1HB  LEU A 120      21.415 -25.113  52.090  1.00  0.00           H  
ATOM   1871 2HB  LEU A 120      21.837 -25.808  50.522  1.00  0.00           H  
ATOM   1872  HG  LEU A 120      21.078 -22.896  50.940  1.00  0.00           H  
ATOM   1873 1HD1 LEU A 120      23.485 -22.453  50.746  1.00  0.00           H  
ATOM   1874 2HD1 LEU A 120      23.112 -23.449  52.173  1.00  0.00           H  
ATOM   1875 3HD1 LEU A 120      23.805 -24.203  50.717  1.00  0.00           H  
ATOM   1876 1HD2 LEU A 120      22.064 -22.652  48.687  1.00  0.00           H  
ATOM   1877 2HD2 LEU A 120      22.364 -24.406  48.627  1.00  0.00           H  
ATOM   1878 3HD2 LEU A 120      20.695 -23.790  48.667  1.00  0.00           H  
ATOM   1879  N   ALA A 121      19.235 -27.054  52.437  1.00  0.00           N  
ATOM   1880  CA  ALA A 121      18.888 -28.389  52.940  1.00  0.00           C  
ATOM   1881  C   ALA A 121      17.511 -28.858  52.469  1.00  0.00           C  
ATOM   1882  O   ALA A 121      17.319 -30.032  52.152  1.00  0.00           O  
ATOM   1883  CB  ALA A 121      18.947 -28.405  54.460  1.00  0.00           C  
ATOM   1884  H   ALA A 121      19.325 -26.290  53.091  1.00  0.00           H  
ATOM   1885  HA  ALA A 121      19.617 -29.104  52.557  1.00  0.00           H  
ATOM   1886 1HB  ALA A 121      18.698 -29.402  54.824  1.00  0.00           H  
ATOM   1887 2HB  ALA A 121      19.952 -28.140  54.788  1.00  0.00           H  
ATOM   1888 3HB  ALA A 121      18.234 -27.685  54.860  1.00  0.00           H  
ATOM   1889  N   LEU A 122      16.553 -27.929  52.426  1.00  0.00           N  
ATOM   1890  CA  LEU A 122      15.181 -28.223  52.022  1.00  0.00           C  
ATOM   1891  C   LEU A 122      15.097 -28.444  50.511  1.00  0.00           C  
ATOM   1892  O   LEU A 122      14.285 -29.238  50.035  1.00  0.00           O  
ATOM   1893  CB  LEU A 122      14.250 -27.076  52.436  1.00  0.00           C  
ATOM   1894  CG  LEU A 122      14.085 -26.867  53.947  1.00  0.00           C  
ATOM   1895  CD1 LEU A 122      13.179 -25.669  54.197  1.00  0.00           C  
ATOM   1896  CD2 LEU A 122      13.508 -28.127  54.574  1.00  0.00           C  
ATOM   1897  H   LEU A 122      16.798 -26.985  52.686  1.00  0.00           H  
ATOM   1898  HA  LEU A 122      14.861 -29.135  52.525  1.00  0.00           H  
ATOM   1899 1HB  LEU A 122      14.632 -26.149  52.013  1.00  0.00           H  
ATOM   1900 2HB  LEU A 122      13.261 -27.263  52.017  1.00  0.00           H  
ATOM   1901  HG  LEU A 122      15.055 -26.651  54.393  1.00  0.00           H  
ATOM   1902 1HD1 LEU A 122      13.062 -25.519  55.271  1.00  0.00           H  
ATOM   1903 2HD1 LEU A 122      13.625 -24.777  53.755  1.00  0.00           H  
ATOM   1904 3HD1 LEU A 122      12.204 -25.848  53.747  1.00  0.00           H  
ATOM   1905 1HD2 LEU A 122      13.391 -27.979  55.648  1.00  0.00           H  
ATOM   1906 2HD2 LEU A 122      12.537 -28.344  54.130  1.00  0.00           H  
ATOM   1907 3HD2 LEU A 122      14.183 -28.964  54.395  1.00  0.00           H  
ATOM   1908  N   GLY A 123      15.919 -27.761  49.701  1.00  0.00           N  
ATOM   1909  CA  GLY A 123      16.053 -27.984  48.268  1.00  0.00           C  
ATOM   1910  C   GLY A 123      16.642 -29.357  47.975  1.00  0.00           C  
ATOM   1911  O   GLY A 123      16.236 -30.028  47.026  1.00  0.00           O  
ATOM   1912  H   GLY A 123      16.478 -27.044  50.142  1.00  0.00           H  
ATOM   1913 1HA  GLY A 123      15.075 -27.893  47.793  1.00  0.00           H  
ATOM   1914 2HA  GLY A 123      16.690 -27.212  47.838  1.00  0.00           H  
ATOM   1915  N   ALA A 124      17.601 -29.770  48.797  1.00  0.00           N  
ATOM   1916  CA  ALA A 124      18.185 -31.100  48.684  1.00  0.00           C  
ATOM   1917  C   ALA A 124      17.134 -32.184  48.879  1.00  0.00           C  
ATOM   1918  O   ALA A 124      17.141 -33.201  48.189  1.00  0.00           O  
ATOM   1919  CB  ALA A 124      19.313 -31.272  49.692  1.00  0.00           C  
ATOM   1920  H   ALA A 124      17.934 -29.146  49.518  1.00  0.00           H  
ATOM   1921  HA  ALA A 124      18.597 -31.215  47.681  1.00  0.00           H  
ATOM   1922 1HB  ALA A 124      19.739 -32.270  49.596  1.00  0.00           H  
ATOM   1923 2HB  ALA A 124      20.087 -30.527  49.503  1.00  0.00           H  
ATOM   1924 3HB  ALA A 124      18.922 -31.141  50.700  1.00  0.00           H  
ATOM   1925  N   LEU A 125      16.227 -31.958  49.824  1.00  0.00           N  
ATOM   1926  CA  LEU A 125      15.131 -32.888  50.074  1.00  0.00           C  
ATOM   1927  C   LEU A 125      14.164 -32.927  48.898  1.00  0.00           C  
ATOM   1928  O   LEU A 125      13.623 -33.981  48.564  1.00  0.00           O  
ATOM   1929  CB  LEU A 125      14.378 -32.489  51.349  1.00  0.00           C  
ATOM   1930  CG  LEU A 125      15.078 -32.832  52.670  1.00  0.00           C  
ATOM   1931  CD1 LEU A 125      14.374 -32.121  53.818  1.00  0.00           C  
ATOM   1932  CD2 LEU A 125      15.072 -34.339  52.872  1.00  0.00           C  
ATOM   1933  H   LEU A 125      16.299 -31.120  50.385  1.00  0.00           H  
ATOM   1934  HA  LEU A 125      15.548 -33.887  50.193  1.00  0.00           H  
ATOM   1935 1HB  LEU A 125      14.211 -31.413  51.332  1.00  0.00           H  
ATOM   1936 2HB  LEU A 125      13.409 -32.986  51.350  1.00  0.00           H  
ATOM   1937  HG  LEU A 125      16.108 -32.474  52.639  1.00  0.00           H  
ATOM   1938 1HD1 LEU A 125      14.872 -32.365  54.757  1.00  0.00           H  
ATOM   1939 2HD1 LEU A 125      14.411 -31.045  53.658  1.00  0.00           H  
ATOM   1940 3HD1 LEU A 125      13.335 -32.448  53.864  1.00  0.00           H  
ATOM   1941 1HD2 LEU A 125      15.570 -34.583  53.811  1.00  0.00           H  
ATOM   1942 2HD2 LEU A 125      14.042 -34.698  52.905  1.00  0.00           H  
ATOM   1943 3HD2 LEU A 125      15.597 -34.819  52.047  1.00  0.00           H  
ATOM   1944  N   ARG A 126      13.952 -31.773  48.274  1.00  0.00           N  
ATOM   1945  CA  ARG A 126      13.134 -31.694  47.070  1.00  0.00           C  
ATOM   1946  C   ARG A 126      13.792 -32.428  45.909  1.00  0.00           C  
ATOM   1947  O   ARG A 126      13.122 -33.118  45.140  1.00  0.00           O  
ATOM   1948  CB  ARG A 126      12.895 -30.243  46.679  1.00  0.00           C  
ATOM   1949  CG  ARG A 126      12.024 -30.048  45.448  1.00  0.00           C  
ATOM   1950  CD  ARG A 126      11.854 -28.609  45.120  1.00  0.00           C  
ATOM   1951  NE  ARG A 126      11.051 -27.917  46.115  1.00  0.00           N  
ATOM   1952  CZ  ARG A 126      11.043 -26.582  46.297  1.00  0.00           C  
ATOM   1953  NH1 ARG A 126      11.796 -25.811  45.544  1.00  0.00           N  
ATOM   1954  NH2 ARG A 126      10.276 -26.047  47.231  1.00  0.00           N  
ATOM   1955  H   ARG A 126      14.366 -30.930  48.645  1.00  0.00           H  
ATOM   1956  HA  ARG A 126      12.178 -32.176  47.268  1.00  0.00           H  
ATOM   1957 1HB  ARG A 126      12.420 -29.718  47.506  1.00  0.00           H  
ATOM   1958 2HB  ARG A 126      13.851 -29.756  46.488  1.00  0.00           H  
ATOM   1959 1HG  ARG A 126      12.487 -30.542  44.594  1.00  0.00           H  
ATOM   1960 2HG  ARG A 126      11.039 -30.478  45.628  1.00  0.00           H  
ATOM   1961 1HD  ARG A 126      12.830 -28.127  45.074  1.00  0.00           H  
ATOM   1962 2HD  ARG A 126      11.357 -28.513  44.155  1.00  0.00           H  
ATOM   1963  HE  ARG A 126      10.459 -28.477  46.713  1.00  0.00           H  
ATOM   1964 1HH1 ARG A 126      12.382 -26.220  44.830  1.00  0.00           H  
ATOM   1965 2HH1 ARG A 126      11.789 -24.811  45.680  1.00  0.00           H  
ATOM   1966 1HH2 ARG A 126       9.696 -26.639  47.810  1.00  0.00           H  
ATOM   1967 2HH2 ARG A 126      10.269 -25.047  47.367  1.00  0.00           H  
ATOM   1968  N   LEU A 127      15.104 -32.276  45.786  1.00  0.00           N  
ATOM   1969  CA  LEU A 127      15.866 -32.976  44.758  1.00  0.00           C  
ATOM   1970  C   LEU A 127      15.819 -34.485  44.968  1.00  0.00           C  
ATOM   1971  O   LEU A 127      15.742 -35.252  44.008  1.00  0.00           O  
ATOM   1972  CB  LEU A 127      17.323 -32.497  44.760  1.00  0.00           C  
ATOM   1973  CG  LEU A 127      17.569 -31.108  44.157  1.00  0.00           C  
ATOM   1974  CD1 LEU A 127      19.002 -30.679  44.435  1.00  0.00           C  
ATOM   1975  CD2 LEU A 127      17.288 -31.147  42.662  1.00  0.00           C  
ATOM   1976  H   LEU A 127      15.592 -31.661  46.423  1.00  0.00           H  
ATOM   1977  HA  LEU A 127      15.414 -32.762  43.787  1.00  0.00           H  
ATOM   1978 1HB  LEU A 127      17.682 -32.480  45.788  1.00  0.00           H  
ATOM   1979 2HB  LEU A 127      17.925 -33.213  44.199  1.00  0.00           H  
ATOM   1980  HG  LEU A 127      16.906 -30.384  44.632  1.00  0.00           H  
ATOM   1981 1HD1 LEU A 127      19.176 -29.692  44.007  1.00  0.00           H  
ATOM   1982 2HD1 LEU A 127      19.169 -30.642  45.511  1.00  0.00           H  
ATOM   1983 3HD1 LEU A 127      19.689 -31.396  43.985  1.00  0.00           H  
ATOM   1984 1HD2 LEU A 127      17.462 -30.159  42.234  1.00  0.00           H  
ATOM   1985 2HD2 LEU A 127      17.951 -31.870  42.186  1.00  0.00           H  
ATOM   1986 3HD2 LEU A 127      16.252 -31.439  42.493  1.00  0.00           H  
ATOM   1987  N   GLU A 128      15.868 -34.902  46.228  1.00  0.00           N  
ATOM   1988  CA  GLU A 128      15.712 -36.311  46.574  1.00  0.00           C  
ATOM   1989  C   GLU A 128      14.377 -36.855  46.079  1.00  0.00           C  
ATOM   1990  O   GLU A 128      14.322 -37.910  45.449  1.00  0.00           O  
ATOM   1991  CB  GLU A 128      15.823 -36.504  48.088  1.00  0.00           C  
ATOM   1992  CG  GLU A 128      15.712 -37.950  48.547  1.00  0.00           C  
ATOM   1993  CD  GLU A 128      15.850 -38.104  50.037  1.00  0.00           C  
ATOM   1994  OE1 GLU A 128      16.530 -37.307  50.636  1.00  0.00           O  
ATOM   1995  OE2 GLU A 128      15.273 -39.019  50.575  1.00  0.00           O  
ATOM   1996  H   GLU A 128      16.017 -34.228  46.965  1.00  0.00           H  
ATOM   1997  HA  GLU A 128      16.503 -36.878  46.082  1.00  0.00           H  
ATOM   1998 1HB  GLU A 128      16.780 -36.114  48.435  1.00  0.00           H  
ATOM   1999 2HB  GLU A 128      15.038 -35.934  48.586  1.00  0.00           H  
ATOM   2000 1HG  GLU A 128      14.744 -38.345  48.241  1.00  0.00           H  
ATOM   2001 2HG  GLU A 128      16.485 -38.537  48.054  1.00  0.00           H  
ATOM   2002  N   ASP A 129      13.304 -36.126  46.369  1.00  0.00           N  
ATOM   2003  CA  ASP A 129      11.970 -36.527  45.937  1.00  0.00           C  
ATOM   2004  C   ASP A 129      11.882 -36.603  44.419  1.00  0.00           C  
ATOM   2005  O   ASP A 129      11.302 -37.539  43.867  1.00  0.00           O  
ATOM   2006  CB  ASP A 129      10.918 -35.549  46.467  1.00  0.00           C  
ATOM   2007  CG  ASP A 129      10.731 -35.640  47.975  1.00  0.00           C  
ATOM   2008  OD1 ASP A 129      11.130 -36.628  48.545  1.00  0.00           O  
ATOM   2009  OD2 ASP A 129      10.189 -34.722  48.543  1.00  0.00           O  
ATOM   2010  H   ASP A 129      13.415 -35.276  46.901  1.00  0.00           H  
ATOM   2011  HA  ASP A 129      11.763 -37.522  46.332  1.00  0.00           H  
ATOM   2012 1HB  ASP A 129      11.209 -34.529  46.213  1.00  0.00           H  
ATOM   2013 2HB  ASP A 129       9.962 -35.746  45.983  1.00  0.00           H  
ATOM   2014  N   ARG A 130      12.459 -35.613  43.746  1.00  0.00           N  
ATOM   2015  CA  ARG A 130      12.524 -35.613  42.290  1.00  0.00           C  
ATOM   2016  C   ARG A 130      13.274 -36.834  41.772  1.00  0.00           C  
ATOM   2017  O   ARG A 130      12.815 -37.511  40.852  1.00  0.00           O  
ATOM   2018  CB  ARG A 130      13.207 -34.351  41.785  1.00  0.00           C  
ATOM   2019  CG  ARG A 130      13.461 -34.316  40.287  1.00  0.00           C  
ATOM   2020  CD  ARG A 130      14.155 -33.069  39.876  1.00  0.00           C  
ATOM   2021  NE  ARG A 130      14.630 -33.140  38.503  1.00  0.00           N  
ATOM   2022  CZ  ARG A 130      15.336 -32.172  37.887  1.00  0.00           C  
ATOM   2023  NH1 ARG A 130      15.638 -31.067  38.533  1.00  0.00           N  
ATOM   2024  NH2 ARG A 130      15.723 -32.332  36.634  1.00  0.00           N  
ATOM   2025  H   ARG A 130      12.863 -34.841  44.258  1.00  0.00           H  
ATOM   2026  HA  ARG A 130      11.508 -35.657  41.897  1.00  0.00           H  
ATOM   2027 1HB  ARG A 130      12.597 -33.483  42.036  1.00  0.00           H  
ATOM   2028 2HB  ARG A 130      14.168 -34.231  42.286  1.00  0.00           H  
ATOM   2029 1HG  ARG A 130      14.086 -35.165  40.004  1.00  0.00           H  
ATOM   2030 2HG  ARG A 130      12.511 -34.372  39.755  1.00  0.00           H  
ATOM   2031 1HD  ARG A 130      13.468 -32.227  39.955  1.00  0.00           H  
ATOM   2032 2HD  ARG A 130      15.013 -32.899  40.525  1.00  0.00           H  
ATOM   2033  HE  ARG A 130      14.417 -33.975  37.974  1.00  0.00           H  
ATOM   2034 1HH1 ARG A 130      15.343 -30.944  39.491  1.00  0.00           H  
ATOM   2035 2HH1 ARG A 130      16.167 -30.342  38.071  1.00  0.00           H  
ATOM   2036 1HH2 ARG A 130      15.490 -33.182  36.138  1.00  0.00           H  
ATOM   2037 2HH2 ARG A 130      16.252 -31.607  36.172  1.00  0.00           H  
ATOM   2038  N   ALA A 131      14.429 -37.110  42.366  1.00  0.00           N  
ATOM   2039  CA  ALA A 131      15.250 -38.245  41.961  1.00  0.00           C  
ATOM   2040  C   ALA A 131      14.489 -39.556  42.119  1.00  0.00           C  
ATOM   2041  O   ALA A 131      14.546 -40.425  41.248  1.00  0.00           O  
ATOM   2042  CB  ALA A 131      16.540 -38.282  42.765  1.00  0.00           C  
ATOM   2043  H   ALA A 131      14.750 -36.517  43.121  1.00  0.00           H  
ATOM   2044  HA  ALA A 131      15.498 -38.132  40.905  1.00  0.00           H  
ATOM   2045 1HB  ALA A 131      17.140 -39.134  42.451  1.00  0.00           H  
ATOM   2046 2HB  ALA A 131      17.100 -37.362  42.596  1.00  0.00           H  
ATOM   2047 3HB  ALA A 131      16.305 -38.373  43.824  1.00  0.00           H  
ATOM   2048  N   ARG A 132      13.779 -39.694  43.234  1.00  0.00           N  
ATOM   2049  CA  ARG A 132      13.021 -40.906  43.515  1.00  0.00           C  
ATOM   2050  C   ARG A 132      11.954 -41.147  42.455  1.00  0.00           C  
ATOM   2051  O   ARG A 132      11.737 -42.280  42.026  1.00  0.00           O  
ATOM   2052  CB  ARG A 132      12.362 -40.820  44.883  1.00  0.00           C  
ATOM   2053  CG  ARG A 132      11.674 -42.096  45.343  1.00  0.00           C  
ATOM   2054  CD  ARG A 132      11.093 -41.948  46.702  1.00  0.00           C  
ATOM   2055  NE  ARG A 132      12.122 -41.797  47.718  1.00  0.00           N  
ATOM   2056  CZ  ARG A 132      12.414 -40.641  48.346  1.00  0.00           C  
ATOM   2057  NH1 ARG A 132      11.747 -39.547  48.051  1.00  0.00           N  
ATOM   2058  NH2 ARG A 132      13.370 -40.607  49.258  1.00  0.00           N  
ATOM   2059  H   ARG A 132      13.766 -38.937  43.903  1.00  0.00           H  
ATOM   2060  HA  ARG A 132      13.707 -41.755  43.494  1.00  0.00           H  
ATOM   2061 1HB  ARG A 132      13.110 -40.561  45.631  1.00  0.00           H  
ATOM   2062 2HB  ARG A 132      11.615 -40.026  44.879  1.00  0.00           H  
ATOM   2063 1HG  ARG A 132      10.869 -42.345  44.651  1.00  0.00           H  
ATOM   2064 2HG  ARG A 132      12.397 -42.912  45.366  1.00  0.00           H  
ATOM   2065 1HD  ARG A 132      10.454 -41.066  46.730  1.00  0.00           H  
ATOM   2066 2HD  ARG A 132      10.503 -42.831  46.943  1.00  0.00           H  
ATOM   2067  HE  ARG A 132      12.656 -42.618  47.972  1.00  0.00           H  
ATOM   2068 1HH1 ARG A 132      11.017 -39.572  47.354  1.00  0.00           H  
ATOM   2069 2HH1 ARG A 132      11.966 -38.680  48.522  1.00  0.00           H  
ATOM   2070 1HH2 ARG A 132      13.882 -41.449  49.484  1.00  0.00           H  
ATOM   2071 2HH2 ARG A 132      13.589 -39.742  49.728  1.00  0.00           H  
ATOM   2072  N   GLU A 133      11.290 -40.076  42.037  1.00  0.00           N  
ATOM   2073  CA  GLU A 133      10.302 -40.155  40.967  1.00  0.00           C  
ATOM   2074  C   GLU A 133      10.958 -40.507  39.637  1.00  0.00           C  
ATOM   2075  O   GLU A 133      10.413 -41.282  38.853  1.00  0.00           O  
ATOM   2076  CB  GLU A 133       9.546 -38.830  40.839  1.00  0.00           C  
ATOM   2077  CG  GLU A 133       8.619 -38.521  42.006  1.00  0.00           C  
ATOM   2078  CD  GLU A 133       7.490 -39.506  42.131  1.00  0.00           C  
ATOM   2079  OE1 GLU A 133       6.891 -39.826  41.132  1.00  0.00           O  
ATOM   2080  OE2 GLU A 133       7.223 -39.937  43.229  1.00  0.00           O  
ATOM   2081  H   GLU A 133      11.474 -39.182  42.471  1.00  0.00           H  
ATOM   2082  HA  GLU A 133       9.596 -40.949  41.207  1.00  0.00           H  
ATOM   2083 1HB  GLU A 133      10.261 -38.011  40.753  1.00  0.00           H  
ATOM   2084 2HB  GLU A 133       8.947 -38.839  39.929  1.00  0.00           H  
ATOM   2085 1HG  GLU A 133       9.197 -38.529  42.929  1.00  0.00           H  
ATOM   2086 2HG  GLU A 133       8.210 -37.521  41.876  1.00  0.00           H  
ATOM   2087  N   LEU A 134      12.130 -39.930  39.391  1.00  0.00           N  
ATOM   2088  CA  LEU A 134      12.890 -40.228  38.182  1.00  0.00           C  
ATOM   2089  C   LEU A 134      13.325 -41.689  38.151  1.00  0.00           C  
ATOM   2090  O   LEU A 134      13.330 -42.322  37.098  1.00  0.00           O  
ATOM   2091  CB  LEU A 134      14.123 -39.318  38.095  1.00  0.00           C  
ATOM   2092  CG  LEU A 134      13.845 -37.853  37.735  1.00  0.00           C  
ATOM   2093  CD1 LEU A 134      15.071 -37.010  38.056  1.00  0.00           C  
ATOM   2094  CD2 LEU A 134      13.483 -37.753  36.260  1.00  0.00           C  
ATOM   2095  H   LEU A 134      12.502 -39.268  40.056  1.00  0.00           H  
ATOM   2096  HA  LEU A 134      12.248 -40.054  37.318  1.00  0.00           H  
ATOM   2097 1HB  LEU A 134      14.633 -39.332  39.057  1.00  0.00           H  
ATOM   2098 2HB  LEU A 134      14.800 -39.722  37.342  1.00  0.00           H  
ATOM   2099  HG  LEU A 134      13.017 -37.481  38.338  1.00  0.00           H  
ATOM   2100 1HD1 LEU A 134      14.874 -35.969  37.800  1.00  0.00           H  
ATOM   2101 2HD1 LEU A 134      15.296 -37.084  39.120  1.00  0.00           H  
ATOM   2102 3HD1 LEU A 134      15.922 -37.370  37.478  1.00  0.00           H  
ATOM   2103 1HD2 LEU A 134      13.285 -36.712  36.005  1.00  0.00           H  
ATOM   2104 2HD2 LEU A 134      14.311 -38.124  35.656  1.00  0.00           H  
ATOM   2105 3HD2 LEU A 134      12.593 -38.350  36.063  1.00  0.00           H  
ATOM   2106  N   ILE A 135      13.690 -42.217  39.314  1.00  0.00           N  
ATOM   2107  CA  ILE A 135      14.068 -43.619  39.435  1.00  0.00           C  
ATOM   2108  C   ILE A 135      12.907 -44.536  39.073  1.00  0.00           C  
ATOM   2109  O   ILE A 135      13.075 -45.502  38.328  1.00  0.00           O  
ATOM   2110  CB  ILE A 135      14.550 -43.936  40.862  1.00  0.00           C  
ATOM   2111  CG1 ILE A 135      15.896 -43.261  41.134  1.00  0.00           C  
ATOM   2112  CG2 ILE A 135      14.654 -45.440  41.066  1.00  0.00           C  
ATOM   2113  CD1 ILE A 135      16.286 -43.242  42.595  1.00  0.00           C  
ATOM   2114  H   ILE A 135      13.704 -41.630  40.138  1.00  0.00           H  
ATOM   2115  HA  ILE A 135      14.878 -43.818  38.733  1.00  0.00           H  
ATOM   2116  HB  ILE A 135      13.842 -43.530  41.584  1.00  0.00           H  
ATOM   2117 1HG1 ILE A 135      16.679 -43.774  40.578  1.00  0.00           H  
ATOM   2118 2HG1 ILE A 135      15.865 -42.231  40.778  1.00  0.00           H  
ATOM   2119 1HG2 ILE A 135      14.996 -45.646  42.080  1.00  0.00           H  
ATOM   2120 2HG2 ILE A 135      13.676 -45.896  40.912  1.00  0.00           H  
ATOM   2121 3HG2 ILE A 135      15.365 -45.855  40.351  1.00  0.00           H  
ATOM   2122 1HD1 ILE A 135      17.250 -42.747  42.708  1.00  0.00           H  
ATOM   2123 2HD1 ILE A 135      15.531 -42.701  43.166  1.00  0.00           H  
ATOM   2124 3HD1 ILE A 135      16.358 -44.264  42.964  1.00  0.00           H  
ATOM   2125  N   LYS A 136      11.728 -44.227  39.603  1.00  0.00           N  
ATOM   2126  CA  LYS A 136      10.528 -44.999  39.303  1.00  0.00           C  
ATOM   2127  C   LYS A 136      10.190 -44.935  37.820  1.00  0.00           C  
ATOM   2128  O   LYS A 136       9.862 -45.949  37.203  1.00  0.00           O  
ATOM   2129  CB  LYS A 136       9.347 -44.497  40.134  1.00  0.00           C  
ATOM   2130  CG  LYS A 136       9.432 -44.835  41.616  1.00  0.00           C  
ATOM   2131  CD  LYS A 136       8.133 -44.504  42.334  1.00  0.00           C  
ATOM   2132  CE  LYS A 136       7.939 -43.001  42.468  1.00  0.00           C  
ATOM   2133  NZ  LYS A 136       6.745 -42.663  43.290  1.00  0.00           N  
ATOM   2134  H   LYS A 136      11.663 -43.441  40.232  1.00  0.00           H  
ATOM   2135  HA  LYS A 136      10.716 -46.043  39.554  1.00  0.00           H  
ATOM   2136 1HB  LYS A 136       9.270 -43.413  40.041  1.00  0.00           H  
ATOM   2137 2HB  LYS A 136       8.422 -44.925  39.746  1.00  0.00           H  
ATOM   2138 1HG  LYS A 136       9.643 -45.898  41.736  1.00  0.00           H  
ATOM   2139 2HG  LYS A 136      10.243 -44.267  42.072  1.00  0.00           H  
ATOM   2140 1HD  LYS A 136       7.292 -44.921  41.777  1.00  0.00           H  
ATOM   2141 2HD  LYS A 136       8.142 -44.949  43.329  1.00  0.00           H  
ATOM   2142 1HE  LYS A 136       8.821 -42.562  42.933  1.00  0.00           H  
ATOM   2143 2HE  LYS A 136       7.820 -42.560  41.479  1.00  0.00           H  
ATOM   2144 1HZ  LYS A 136       6.652 -41.660  43.354  1.00  0.00           H  
ATOM   2145 2HZ  LYS A 136       5.918 -43.051  42.857  1.00  0.00           H  
ATOM   2146 3HZ  LYS A 136       6.853 -43.051  44.216  1.00  0.00           H  
ATOM   2147  N   GLU A 137      10.271 -43.737  37.248  1.00  0.00           N  
ATOM   2148  CA  GLU A 137      10.013 -43.545  35.828  1.00  0.00           C  
ATOM   2149  C   GLU A 137      11.039 -44.286  34.979  1.00  0.00           C  
ATOM   2150  O   GLU A 137      10.706 -44.841  33.932  1.00  0.00           O  
ATOM   2151  CB  GLU A 137      10.026 -42.055  35.479  1.00  0.00           C  
ATOM   2152  CG  GLU A 137       9.677 -41.745  34.031  1.00  0.00           C  
ATOM   2153  CD  GLU A 137       9.605 -40.270  33.749  1.00  0.00           C  
ATOM   2154  OE1 GLU A 137       9.799 -39.500  34.660  1.00  0.00           O  
ATOM   2155  OE2 GLU A 137       9.356 -39.912  32.622  1.00  0.00           O  
ATOM   2156  H   GLU A 137      10.516 -42.938  37.816  1.00  0.00           H  
ATOM   2157  HA  GLU A 137       9.031 -43.959  35.595  1.00  0.00           H  
ATOM   2158 1HB  GLU A 137       9.316 -41.526  36.115  1.00  0.00           H  
ATOM   2159 2HB  GLU A 137      11.015 -41.644  35.681  1.00  0.00           H  
ATOM   2160 1HG  GLU A 137      10.431 -42.190  33.383  1.00  0.00           H  
ATOM   2161 2HG  GLU A 137       8.717 -42.203  33.793  1.00  0.00           H  
ATOM   2162  N   ALA A 138      12.286 -44.288  35.434  1.00  0.00           N  
ATOM   2163  CA  ALA A 138      13.352 -45.006  34.745  1.00  0.00           C  
ATOM   2164  C   ALA A 138      13.068 -46.503  34.702  1.00  0.00           C  
ATOM   2165  O   ALA A 138      13.290 -47.157  33.683  1.00  0.00           O  
ATOM   2166  CB  ALA A 138      14.690 -44.740  35.416  1.00  0.00           C  
ATOM   2167  H   ALA A 138      12.501 -43.780  36.280  1.00  0.00           H  
ATOM   2168  HA  ALA A 138      13.400 -44.649  33.715  1.00  0.00           H  
ATOM   2169 1HB  ALA A 138      15.476 -45.284  34.890  1.00  0.00           H  
ATOM   2170 2HB  ALA A 138      14.906 -43.672  35.388  1.00  0.00           H  
ATOM   2171 3HB  ALA A 138      14.649 -45.075  36.453  1.00  0.00           H  
ATOM   2172  N   GLU A 139      12.579 -47.039  35.816  1.00  0.00           N  
ATOM   2173  CA  GLU A 139      12.267 -48.460  35.905  1.00  0.00           C  
ATOM   2174  C   GLU A 139      11.044 -48.811  35.065  1.00  0.00           C  
ATOM   2175  O   GLU A 139      11.000 -49.860  34.426  1.00  0.00           O  
ATOM   2176  CB  GLU A 139      12.027 -48.862  37.363  1.00  0.00           C  
ATOM   2177  CG  GLU A 139      13.277 -48.842  38.233  1.00  0.00           C  
ATOM   2178  CD  GLU A 139      12.985 -49.121  39.681  1.00  0.00           C  
ATOM   2179  OE1 GLU A 139      11.832 -49.222  40.027  1.00  0.00           O  
ATOM   2180  OE2 GLU A 139      13.917 -49.235  40.442  1.00  0.00           O  
ATOM   2181  H   GLU A 139      12.420 -46.446  36.618  1.00  0.00           H  
ATOM   2182  HA  GLU A 139      13.111 -49.027  35.511  1.00  0.00           H  
ATOM   2183 1HB  GLU A 139      11.297 -48.189  37.811  1.00  0.00           H  
ATOM   2184 2HB  GLU A 139      11.610 -49.868  37.399  1.00  0.00           H  
ATOM   2185 1HG  GLU A 139      13.976 -49.591  37.863  1.00  0.00           H  
ATOM   2186 2HG  GLU A 139      13.752 -47.866  38.145  1.00  0.00           H  
ATOM   2187  N   LYS A 140      10.054 -47.925  35.073  1.00  0.00           N  
ATOM   2188  CA  LYS A 140       8.819 -48.149  34.333  1.00  0.00           C  
ATOM   2189  C   LYS A 140       9.063 -48.125  32.829  1.00  0.00           C  
ATOM   2190  O   LYS A 140       8.539 -48.959  32.092  1.00  0.00           O  
ATOM   2191  CB  LYS A 140       7.770 -47.102  34.713  1.00  0.00           C  
ATOM   2192  CG  LYS A 140       7.212 -47.255  36.122  1.00  0.00           C  
ATOM   2193  CD  LYS A 140       6.192 -46.169  36.431  1.00  0.00           C  
ATOM   2194  CE  LYS A 140       5.642 -46.312  37.843  1.00  0.00           C  
ATOM   2195  NZ  LYS A 140       4.671 -45.234  38.174  1.00  0.00           N  
ATOM   2196  H   LYS A 140      10.160 -47.072  35.605  1.00  0.00           H  
ATOM   2197  HA  LYS A 140       8.437 -49.138  34.591  1.00  0.00           H  
ATOM   2198 1HB  LYS A 140       8.204 -46.106  34.630  1.00  0.00           H  
ATOM   2199 2HB  LYS A 140       6.935 -47.155  34.014  1.00  0.00           H  
ATOM   2200 1HG  LYS A 140       6.733 -48.229  36.221  1.00  0.00           H  
ATOM   2201 2HG  LYS A 140       8.025 -47.193  36.844  1.00  0.00           H  
ATOM   2202 1HD  LYS A 140       6.661 -45.190  36.331  1.00  0.00           H  
ATOM   2203 2HD  LYS A 140       5.367 -46.232  35.722  1.00  0.00           H  
ATOM   2204 1HE  LYS A 140       5.143 -47.275  37.942  1.00  0.00           H  
ATOM   2205 2HE  LYS A 140       6.462 -46.277  38.559  1.00  0.00           H  
ATOM   2206 1HZ  LYS A 140       4.330 -45.365  39.116  1.00  0.00           H  
ATOM   2207 2HZ  LYS A 140       5.127 -44.335  38.102  1.00  0.00           H  
ATOM   2208 3HZ  LYS A 140       3.895 -45.268  37.528  1.00  0.00           H  
ATOM   2209  N   LYS A 141       9.862 -47.164  32.382  1.00  0.00           N  
ATOM   2210  CA  LYS A 141      10.100 -46.965  30.957  1.00  0.00           C  
ATOM   2211  C   LYS A 141      11.348 -47.708  30.498  1.00  0.00           C  
ATOM   2212  O   LYS A 141      11.514 -47.989  29.310  1.00  0.00           O  
ATOM   2213  CB  LYS A 141      10.228 -45.475  30.637  1.00  0.00           C  
ATOM   2214  CG  LYS A 141       8.948 -44.675  30.841  1.00  0.00           C  
ATOM   2215  CD  LYS A 141       9.151 -43.208  30.493  1.00  0.00           C  
ATOM   2216  CE  LYS A 141       7.870 -42.410  30.688  1.00  0.00           C  
ATOM   2217  NZ  LYS A 141       8.063 -40.966  30.385  1.00  0.00           N  
ATOM   2218  H   LYS A 141      10.319 -46.553  33.046  1.00  0.00           H  
ATOM   2219  HA  LYS A 141       9.252 -47.373  30.405  1.00  0.00           H  
ATOM   2220 1HB  LYS A 141      11.002 -45.033  31.265  1.00  0.00           H  
ATOM   2221 2HB  LYS A 141      10.538 -45.351  29.599  1.00  0.00           H  
ATOM   2222 1HG  LYS A 141       8.159 -45.085  30.209  1.00  0.00           H  
ATOM   2223 2HG  LYS A 141       8.633 -44.753  31.881  1.00  0.00           H  
ATOM   2224 1HD  LYS A 141       9.932 -42.789  31.127  1.00  0.00           H  
ATOM   2225 2HD  LYS A 141       9.466 -43.122  29.453  1.00  0.00           H  
ATOM   2226 1HE  LYS A 141       7.093 -42.805  30.036  1.00  0.00           H  
ATOM   2227 2HE  LYS A 141       7.533 -42.510  31.720  1.00  0.00           H  
ATOM   2228 1HZ  LYS A 141       7.194 -40.472  30.527  1.00  0.00           H  
ATOM   2229 2HZ  LYS A 141       8.771 -40.585  30.998  1.00  0.00           H  
ATOM   2230 3HZ  LYS A 141       8.358 -40.860  29.425  1.00  0.00           H  
ATOM   2231  N   GLY A 142      12.225 -48.023  31.445  1.00  0.00           N  
ATOM   2232  CA  GLY A 142      13.479 -48.700  31.135  1.00  0.00           C  
ATOM   2233  C   GLY A 142      14.499 -47.728  30.556  1.00  0.00           C  
ATOM   2234  O   GLY A 142      15.241 -48.070  29.635  1.00  0.00           O  
ATOM   2235  H   GLY A 142      12.019 -47.789  32.404  1.00  0.00           H  
ATOM   2236 1HA  GLY A 142      13.880 -49.158  32.040  1.00  0.00           H  
ATOM   2237 2HA  GLY A 142      13.292 -49.503  30.424  1.00  0.00           H  
ATOM   2238  N   ASP A 143      14.531 -46.517  31.099  1.00  0.00           N  
ATOM   2239  CA  ASP A 143      15.372 -45.456  30.559  1.00  0.00           C  
ATOM   2240  C   ASP A 143      16.497 -45.096  31.523  1.00  0.00           C  
ATOM   2241  O   ASP A 143      16.261 -44.476  32.561  1.00  0.00           O  
ATOM   2242  CB  ASP A 143      14.537 -44.212  30.255  1.00  0.00           C  
ATOM   2243  CG  ASP A 143      15.326 -43.126  29.537  1.00  0.00           C  
ATOM   2244  OD1 ASP A 143      16.485 -43.342  29.269  1.00  0.00           O  
ATOM   2245  OD2 ASP A 143      14.765 -42.092  29.264  1.00  0.00           O  
ATOM   2246  H   ASP A 143      13.959 -46.327  31.910  1.00  0.00           H  
ATOM   2247  HA  ASP A 143      15.830 -45.815  29.637  1.00  0.00           H  
ATOM   2248 1HB  ASP A 143      13.684 -44.489  29.634  1.00  0.00           H  
ATOM   2249 2HB  ASP A 143      14.143 -43.800  31.185  1.00  0.00           H  
ATOM   2250  N   PRO A 144      17.716 -45.488  31.173  1.00  0.00           N  
ATOM   2251  CA  PRO A 144      18.874 -45.242  32.025  1.00  0.00           C  
ATOM   2252  C   PRO A 144      19.162 -43.752  32.145  1.00  0.00           C  
ATOM   2253  O   PRO A 144      19.841 -43.313  33.073  1.00  0.00           O  
ATOM   2254  CB  PRO A 144      20.002 -45.980  31.298  1.00  0.00           C  
ATOM   2255  CG  PRO A 144      19.296 -46.998  30.468  1.00  0.00           C  
ATOM   2256  CD  PRO A 144      18.040 -46.304  30.011  1.00  0.00           C  
ATOM   2257  HA  PRO A 144      18.653 -45.617  33.025  1.00  0.00           H  
ATOM   2258 1HB  PRO A 144      20.588 -45.270  30.696  1.00  0.00           H  
ATOM   2259 2HB  PRO A 144      20.690 -46.429  32.029  1.00  0.00           H  
ATOM   2260 1HG  PRO A 144      19.935 -47.312  29.628  1.00  0.00           H  
ATOM   2261 2HG  PRO A 144      19.090 -47.898  31.063  1.00  0.00           H  
ATOM   2262 1HD  PRO A 144      18.259 -45.695  29.121  1.00  0.00           H  
ATOM   2263 2HD  PRO A 144      17.268 -47.054  29.789  1.00  0.00           H  
ATOM   2264  N   GLU A 145      18.643 -42.977  31.198  1.00  0.00           N  
ATOM   2265  CA  GLU A 145      18.865 -41.535  31.181  1.00  0.00           C  
ATOM   2266  C   GLU A 145      18.096 -40.846  32.301  1.00  0.00           C  
ATOM   2267  O   GLU A 145      18.583 -39.891  32.905  1.00  0.00           O  
ATOM   2268  CB  GLU A 145      18.451 -40.948  29.829  1.00  0.00           C  
ATOM   2269  CG  GLU A 145      19.311 -41.401  28.658  1.00  0.00           C  
ATOM   2270  CD  GLU A 145      20.761 -41.043  28.823  1.00  0.00           C  
ATOM   2271  OE1 GLU A 145      21.040 -39.938  29.223  1.00  0.00           O  
ATOM   2272  OE2 GLU A 145      21.594 -41.876  28.549  1.00  0.00           O  
ATOM   2273  H   GLU A 145      18.082 -43.396  30.470  1.00  0.00           H  
ATOM   2274  HA  GLU A 145      19.927 -41.346  31.345  1.00  0.00           H  
ATOM   2275 1HB  GLU A 145      17.419 -41.222  29.613  1.00  0.00           H  
ATOM   2276 2HB  GLU A 145      18.499 -39.859  29.877  1.00  0.00           H  
ATOM   2277 1HG  GLU A 145      19.225 -42.483  28.555  1.00  0.00           H  
ATOM   2278 2HG  GLU A 145      18.931 -40.946  27.745  1.00  0.00           H  
ATOM   2279  N   LYS A 146      16.891 -41.339  32.572  1.00  0.00           N  
ATOM   2280  CA  LYS A 146      16.101 -40.852  33.699  1.00  0.00           C  
ATOM   2281  C   LYS A 146      16.768 -41.195  35.025  1.00  0.00           C  
ATOM   2282  O   LYS A 146      16.722 -40.410  35.974  1.00  0.00           O  
ATOM   2283  CB  LYS A 146      14.688 -41.435  33.655  1.00  0.00           C  
ATOM   2284  CG  LYS A 146      13.837 -40.934  32.495  1.00  0.00           C  
ATOM   2285  CD  LYS A 146      13.539 -39.449  32.630  1.00  0.00           C  
ATOM   2286  CE  LYS A 146      12.627 -38.963  31.513  1.00  0.00           C  
ATOM   2287  NZ  LYS A 146      12.353 -37.503  31.614  1.00  0.00           N  
ATOM   2288  H   LYS A 146      16.513 -42.067  31.986  1.00  0.00           H  
ATOM   2289  HA  LYS A 146      16.036 -39.767  33.633  1.00  0.00           H  
ATOM   2290 1HB  LYS A 146      14.744 -42.522  33.583  1.00  0.00           H  
ATOM   2291 2HB  LYS A 146      14.166 -41.195  34.581  1.00  0.00           H  
ATOM   2292 1HG  LYS A 146      14.362 -41.108  31.556  1.00  0.00           H  
ATOM   2293 2HG  LYS A 146      12.896 -41.484  32.471  1.00  0.00           H  
ATOM   2294 1HD  LYS A 146      13.058 -39.259  33.590  1.00  0.00           H  
ATOM   2295 2HD  LYS A 146      14.473 -38.886  32.594  1.00  0.00           H  
ATOM   2296 1HE  LYS A 146      13.092 -39.166  30.550  1.00  0.00           H  
ATOM   2297 2HE  LYS A 146      11.681 -39.500  31.556  1.00  0.00           H  
ATOM   2298 1HZ  LYS A 146      11.745 -37.221  30.858  1.00  0.00           H  
ATOM   2299 2HZ  LYS A 146      11.904 -37.305  32.498  1.00  0.00           H  
ATOM   2300 3HZ  LYS A 146      13.221 -36.992  31.556  1.00  0.00           H  
ATOM   2301  N   LEU A 147      17.386 -42.369  35.087  1.00  0.00           N  
ATOM   2302  CA  LEU A 147      18.168 -42.763  36.253  1.00  0.00           C  
ATOM   2303  C   LEU A 147      19.392 -41.870  36.422  1.00  0.00           C  
ATOM   2304  O   LEU A 147      19.748 -41.493  37.538  1.00  0.00           O  
ATOM   2305  CB  LEU A 147      18.609 -44.227  36.123  1.00  0.00           C  
ATOM   2306  CG  LEU A 147      19.323 -44.816  37.347  1.00  0.00           C  
ATOM   2307  CD1 LEU A 147      18.409 -44.725  38.561  1.00  0.00           C  
ATOM   2308  CD2 LEU A 147      19.711 -46.259  37.062  1.00  0.00           C  
ATOM   2309  H   LEU A 147      17.312 -43.005  34.306  1.00  0.00           H  
ATOM   2310  HA  LEU A 147      17.549 -42.646  37.142  1.00  0.00           H  
ATOM   2311 1HB  LEU A 147      17.729 -44.838  35.927  1.00  0.00           H  
ATOM   2312 2HB  LEU A 147      19.284 -44.313  35.273  1.00  0.00           H  
ATOM   2313  HG  LEU A 147      20.219 -44.235  37.561  1.00  0.00           H  
ATOM   2314 1HD1 LEU A 147      18.915 -45.145  39.431  1.00  0.00           H  
ATOM   2315 2HD1 LEU A 147      18.161 -43.682  38.755  1.00  0.00           H  
ATOM   2316 3HD1 LEU A 147      17.493 -45.286  38.370  1.00  0.00           H  
ATOM   2317 1HD2 LEU A 147      20.219 -46.678  37.931  1.00  0.00           H  
ATOM   2318 2HD2 LEU A 147      18.814 -46.843  36.850  1.00  0.00           H  
ATOM   2319 3HD2 LEU A 147      20.379 -46.293  36.201  1.00  0.00           H  
ATOM   2320  N   ARG A 148      20.033 -41.534  35.306  1.00  0.00           N  
ATOM   2321  CA  ARG A 148      21.155 -40.604  35.319  1.00  0.00           C  
ATOM   2322  C   ARG A 148      20.734 -39.238  35.845  1.00  0.00           C  
ATOM   2323  O   ARG A 148      21.463 -38.605  36.608  1.00  0.00           O  
ATOM   2324  CB  ARG A 148      21.736 -40.448  33.921  1.00  0.00           C  
ATOM   2325  CG  ARG A 148      22.899 -39.474  33.817  1.00  0.00           C  
ATOM   2326  CD  ARG A 148      23.439 -39.410  32.436  1.00  0.00           C  
ATOM   2327  NE  ARG A 148      22.438 -38.962  31.482  1.00  0.00           N  
ATOM   2328  CZ  ARG A 148      22.017 -37.687  31.355  1.00  0.00           C  
ATOM   2329  NH1 ARG A 148      22.522 -36.749  32.126  1.00  0.00           N  
ATOM   2330  NH2 ARG A 148      21.099 -37.381  30.455  1.00  0.00           N  
ATOM   2331  H   ARG A 148      19.732 -41.934  34.429  1.00  0.00           H  
ATOM   2332  HA  ARG A 148      21.921 -40.996  35.989  1.00  0.00           H  
ATOM   2333 1HB  ARG A 148      22.084 -41.416  33.562  1.00  0.00           H  
ATOM   2334 2HB  ARG A 148      20.958 -40.106  33.240  1.00  0.00           H  
ATOM   2335 1HG  ARG A 148      22.565 -38.476  34.102  1.00  0.00           H  
ATOM   2336 2HG  ARG A 148      23.701 -39.792  34.485  1.00  0.00           H  
ATOM   2337 1HD  ARG A 148      24.276 -38.711  32.404  1.00  0.00           H  
ATOM   2338 2HD  ARG A 148      23.781 -40.398  32.131  1.00  0.00           H  
ATOM   2339  HE  ARG A 148      22.027 -39.654  30.871  1.00  0.00           H  
ATOM   2340 1HH1 ARG A 148      23.223 -36.983  32.814  1.00  0.00           H  
ATOM   2341 2HH1 ARG A 148      22.206 -35.794  32.032  1.00  0.00           H  
ATOM   2342 1HH2 ARG A 148      20.713 -38.102  29.862  1.00  0.00           H  
ATOM   2343 2HH2 ARG A 148      20.785 -36.427  30.361  1.00  0.00           H  
ATOM   2344  N   GLU A 149      19.554 -38.791  35.431  1.00  0.00           N  
ATOM   2345  CA  GLU A 149      18.993 -37.540  35.929  1.00  0.00           C  
ATOM   2346  C   GLU A 149      18.782 -37.594  37.438  1.00  0.00           C  
ATOM   2347  O   GLU A 149      19.050 -36.621  38.145  1.00  0.00           O  
ATOM   2348  CB  GLU A 149      17.667 -37.233  35.230  1.00  0.00           C  
ATOM   2349  CG  GLU A 149      17.134 -35.829  35.480  1.00  0.00           C  
ATOM   2350  CD  GLU A 149      15.850 -35.552  34.749  1.00  0.00           C  
ATOM   2351  OE1 GLU A 149      15.440 -36.380  33.971  1.00  0.00           O  
ATOM   2352  OE2 GLU A 149      15.276 -34.511  34.969  1.00  0.00           O  
ATOM   2353  H   GLU A 149      19.031 -39.329  34.755  1.00  0.00           H  
ATOM   2354  HA  GLU A 149      19.699 -36.736  35.724  1.00  0.00           H  
ATOM   2355 1HB  GLU A 149      17.784 -37.359  34.154  1.00  0.00           H  
ATOM   2356 2HB  GLU A 149      16.908 -37.942  35.562  1.00  0.00           H  
ATOM   2357 1HG  GLU A 149      16.965 -35.700  36.548  1.00  0.00           H  
ATOM   2358 2HG  GLU A 149      17.887 -35.106  35.169  1.00  0.00           H  
ATOM   2359  N   ALA A 150      18.301 -38.733  37.923  1.00  0.00           N  
ATOM   2360  CA  ALA A 150      18.149 -38.952  39.357  1.00  0.00           C  
ATOM   2361  C   ALA A 150      19.490 -38.851  40.075  1.00  0.00           C  
ATOM   2362  O   ALA A 150      19.586 -38.261  41.150  1.00  0.00           O  
ATOM   2363  CB  ALA A 150      17.509 -40.308  39.619  1.00  0.00           C  
ATOM   2364  H   ALA A 150      18.033 -39.465  37.282  1.00  0.00           H  
ATOM   2365  HA  ALA A 150      17.502 -38.173  39.757  1.00  0.00           H  
ATOM   2366 1HB  ALA A 150      17.401 -40.459  40.694  1.00  0.00           H  
ATOM   2367 2HB  ALA A 150      16.527 -40.344  39.147  1.00  0.00           H  
ATOM   2368 3HB  ALA A 150      18.140 -41.093  39.204  1.00  0.00           H  
ATOM   2369  N   LEU A 151      20.522 -39.432  39.471  1.00  0.00           N  
ATOM   2370  CA  LEU A 151      21.879 -39.310  39.990  1.00  0.00           C  
ATOM   2371  C   LEU A 151      22.285 -37.847  40.134  1.00  0.00           C  
ATOM   2372  O   LEU A 151      22.780 -37.431  41.181  1.00  0.00           O  
ATOM   2373  CB  LEU A 151      22.866 -40.033  39.065  1.00  0.00           C  
ATOM   2374  CG  LEU A 151      24.276 -40.243  39.631  1.00  0.00           C  
ATOM   2375  CD1 LEU A 151      24.930 -41.433  38.939  1.00  0.00           C  
ATOM   2376  CD2 LEU A 151      25.096 -38.978  39.435  1.00  0.00           C  
ATOM   2377  H   LEU A 151      20.363 -39.970  38.632  1.00  0.00           H  
ATOM   2378  HA  LEU A 151      21.913 -39.762  40.981  1.00  0.00           H  
ATOM   2379 1HB  LEU A 151      22.458 -41.013  38.819  1.00  0.00           H  
ATOM   2380 2HB  LEU A 151      22.961 -39.460  38.142  1.00  0.00           H  
ATOM   2381  HG  LEU A 151      24.210 -40.472  40.695  1.00  0.00           H  
ATOM   2382 1HD1 LEU A 151      25.931 -41.582  39.341  1.00  0.00           H  
ATOM   2383 2HD1 LEU A 151      24.332 -42.328  39.112  1.00  0.00           H  
ATOM   2384 3HD1 LEU A 151      24.994 -41.239  37.869  1.00  0.00           H  
ATOM   2385 1HD2 LEU A 151      26.098 -39.127  39.838  1.00  0.00           H  
ATOM   2386 2HD2 LEU A 151      25.164 -38.749  38.371  1.00  0.00           H  
ATOM   2387 3HD2 LEU A 151      24.615 -38.149  39.954  1.00  0.00           H  
ATOM   2388  N   GLU A 152      22.069 -37.073  39.077  1.00  0.00           N  
ATOM   2389  CA  GLU A 152      22.473 -35.672  39.060  1.00  0.00           C  
ATOM   2390  C   GLU A 152      21.722 -34.870  40.117  1.00  0.00           C  
ATOM   2391  O   GLU A 152      22.304 -34.022  40.793  1.00  0.00           O  
ATOM   2392  CB  GLU A 152      22.229 -35.065  37.677  1.00  0.00           C  
ATOM   2393  CG  GLU A 152      23.157 -35.587  36.589  1.00  0.00           C  
ATOM   2394  CD  GLU A 152      22.840 -35.027  35.231  1.00  0.00           C  
ATOM   2395  OE1 GLU A 152      21.855 -34.339  35.108  1.00  0.00           O  
ATOM   2396  OE2 GLU A 152      23.584 -35.285  34.314  1.00  0.00           O  
ATOM   2397  H   GLU A 152      21.617 -37.465  38.263  1.00  0.00           H  
ATOM   2398  HA  GLU A 152      23.536 -35.613  39.293  1.00  0.00           H  
ATOM   2399 1HB  GLU A 152      21.203 -35.267  37.366  1.00  0.00           H  
ATOM   2400 2HB  GLU A 152      22.349 -33.982  37.728  1.00  0.00           H  
ATOM   2401 1HG  GLU A 152      24.184 -35.327  36.846  1.00  0.00           H  
ATOM   2402 2HG  GLU A 152      23.084 -36.673  36.555  1.00  0.00           H  
ATOM   2403  N   ALA A 153      20.430 -35.147  40.254  1.00  0.00           N  
ATOM   2404  CA  ALA A 153      19.611 -34.489  41.266  1.00  0.00           C  
ATOM   2405  C   ALA A 153      20.150 -34.749  42.666  1.00  0.00           C  
ATOM   2406  O   ALA A 153      20.263 -33.831  43.479  1.00  0.00           O  
ATOM   2407  CB  ALA A 153      18.165 -34.955  41.164  1.00  0.00           C  
ATOM   2408  H   ALA A 153      20.005 -35.828  39.644  1.00  0.00           H  
ATOM   2409  HA  ALA A 153      19.645 -33.412  41.092  1.00  0.00           H  
ATOM   2410 1HB  ALA A 153      17.567 -34.456  41.924  1.00  0.00           H  
ATOM   2411 2HB  ALA A 153      17.775 -34.711  40.174  1.00  0.00           H  
ATOM   2412 3HB  ALA A 153      18.120 -36.031  41.313  1.00  0.00           H  
ATOM   2413  N   LEU A 154      20.485 -36.004  42.943  1.00  0.00           N  
ATOM   2414  CA  LEU A 154      21.043 -36.382  44.235  1.00  0.00           C  
ATOM   2415  C   LEU A 154      22.435 -35.795  44.423  1.00  0.00           C  
ATOM   2416  O   LEU A 154      22.803 -35.380  45.523  1.00  0.00           O  
ATOM   2417  CB  LEU A 154      21.103 -37.910  44.360  1.00  0.00           C  
ATOM   2418  CG  LEU A 154      19.749 -38.623  44.460  1.00  0.00           C  
ATOM   2419  CD1 LEU A 154      19.946 -40.119  44.249  1.00  0.00           C  
ATOM   2420  CD2 LEU A 154      19.126 -38.339  45.818  1.00  0.00           C  
ATOM   2421  H   LEU A 154      20.345 -36.717  42.239  1.00  0.00           H  
ATOM   2422  HA  LEU A 154      20.407 -35.976  45.021  1.00  0.00           H  
ATOM   2423 1HB  LEU A 154      21.625 -38.309  43.491  1.00  0.00           H  
ATOM   2424 2HB  LEU A 154      21.679 -38.163  45.250  1.00  0.00           H  
ATOM   2425  HG  LEU A 154      19.087 -38.260  43.674  1.00  0.00           H  
ATOM   2426 1HD1 LEU A 154      18.984 -40.626  44.321  1.00  0.00           H  
ATOM   2427 2HD1 LEU A 154      20.375 -40.294  43.263  1.00  0.00           H  
ATOM   2428 3HD1 LEU A 154      20.618 -40.508  45.013  1.00  0.00           H  
ATOM   2429 1HD2 LEU A 154      18.163 -38.846  45.890  1.00  0.00           H  
ATOM   2430 2HD2 LEU A 154      19.786 -38.703  46.605  1.00  0.00           H  
ATOM   2431 3HD2 LEU A 154      18.980 -37.266  45.935  1.00  0.00           H  
ATOM   2432  N   GLU A 155      23.211 -35.762  43.344  1.00  0.00           N  
ATOM   2433  CA  GLU A 155      24.545 -35.177  43.376  1.00  0.00           C  
ATOM   2434  C   GLU A 155      24.500 -33.723  43.827  1.00  0.00           C  
ATOM   2435  O   GLU A 155      25.245 -33.314  44.716  1.00  0.00           O  
ATOM   2436  CB  GLU A 155      25.202 -35.271  41.997  1.00  0.00           C  
ATOM   2437  CG  GLU A 155      26.627 -34.742  41.941  1.00  0.00           C  
ATOM   2438  CD  GLU A 155      27.281 -34.962  40.605  1.00  0.00           C  
ATOM   2439  OE1 GLU A 155      26.589 -35.298  39.674  1.00  0.00           O  
ATOM   2440  OE2 GLU A 155      28.475 -34.793  40.515  1.00  0.00           O  
ATOM   2441  H   GLU A 155      22.867 -36.153  42.479  1.00  0.00           H  
ATOM   2442  HA  GLU A 155      25.149 -35.727  44.100  1.00  0.00           H  
ATOM   2443 1HB  GLU A 155      25.220 -36.314  41.674  1.00  0.00           H  
ATOM   2444 2HB  GLU A 155      24.608 -34.715  41.272  1.00  0.00           H  
ATOM   2445 1HG  GLU A 155      26.615 -33.674  42.155  1.00  0.00           H  
ATOM   2446 2HG  GLU A 155      27.217 -35.232  42.714  1.00  0.00           H  
ATOM   2447  N   GLU A 156      23.617 -32.944  43.208  1.00  0.00           N  
ATOM   2448  CA  GLU A 156      23.449 -31.541  43.565  1.00  0.00           C  
ATOM   2449  C   GLU A 156      22.888 -31.395  44.975  1.00  0.00           C  
ATOM   2450  O   GLU A 156      23.245 -30.471  45.704  1.00  0.00           O  
ATOM   2451  CB  GLU A 156      22.528 -30.843  42.563  1.00  0.00           C  
ATOM   2452  CG  GLU A 156      23.120 -30.681  41.171  1.00  0.00           C  
ATOM   2453  CD  GLU A 156      24.334 -29.795  41.151  1.00  0.00           C  
ATOM   2454  OE1 GLU A 156      24.320 -28.784  41.813  1.00  0.00           O  
ATOM   2455  OE2 GLU A 156      25.277 -30.127  40.472  1.00  0.00           O  
ATOM   2456  H   GLU A 156      23.048 -33.336  42.471  1.00  0.00           H  
ATOM   2457  HA  GLU A 156      24.428 -31.060  43.551  1.00  0.00           H  
ATOM   2458 1HB  GLU A 156      21.599 -31.406  42.469  1.00  0.00           H  
ATOM   2459 2HB  GLU A 156      22.272 -29.850  42.935  1.00  0.00           H  
ATOM   2460 1HG  GLU A 156      23.396 -31.663  40.788  1.00  0.00           H  
ATOM   2461 2HG  GLU A 156      22.361 -30.264  40.510  1.00  0.00           H  
ATOM   2462  N   ALA A 157      22.003 -32.315  45.351  1.00  0.00           N  
ATOM   2463  CA  ALA A 157      21.441 -32.331  46.695  1.00  0.00           C  
ATOM   2464  C   ALA A 157      22.536 -32.455  47.749  1.00  0.00           C  
ATOM   2465  O   ALA A 157      22.509 -31.766  48.769  1.00  0.00           O  
ATOM   2466  CB  ALA A 157      20.439 -33.467  46.838  1.00  0.00           C  
ATOM   2467  H   ALA A 157      21.712 -33.019  44.687  1.00  0.00           H  
ATOM   2468  HA  ALA A 157      20.924 -31.386  46.866  1.00  0.00           H  
ATOM   2469 1HB  ALA A 157      20.027 -33.465  47.846  1.00  0.00           H  
ATOM   2470 2HB  ALA A 157      19.630 -33.332  46.116  1.00  0.00           H  
ATOM   2471 3HB  ALA A 157      20.936 -34.416  46.650  1.00  0.00           H  
ATOM   2472  N   VAL A 158      23.495 -33.337  47.496  1.00  0.00           N  
ATOM   2473  CA  VAL A 158      24.634 -33.508  48.390  1.00  0.00           C  
ATOM   2474  C   VAL A 158      25.465 -32.234  48.474  1.00  0.00           C  
ATOM   2475  O   VAL A 158      25.921 -31.849  49.552  1.00  0.00           O  
ATOM   2476  CB  VAL A 158      25.525 -34.667  47.904  1.00  0.00           C  
ATOM   2477  CG1 VAL A 158      26.839 -34.685  48.671  1.00  0.00           C  
ATOM   2478  CG2 VAL A 158      24.789 -35.988  48.065  1.00  0.00           C  
ATOM   2479  H   VAL A 158      23.437 -33.905  46.661  1.00  0.00           H  
ATOM   2480  HA  VAL A 158      24.260 -33.725  49.389  1.00  0.00           H  
ATOM   2481  HB  VAL A 158      25.768 -34.511  46.854  1.00  0.00           H  
ATOM   2482 1HG1 VAL A 158      27.457 -35.510  48.315  1.00  0.00           H  
ATOM   2483 2HG1 VAL A 158      27.366 -33.744  48.513  1.00  0.00           H  
ATOM   2484 3HG1 VAL A 158      26.638 -34.815  49.734  1.00  0.00           H  
ATOM   2485 1HG2 VAL A 158      25.424 -36.803  47.719  1.00  0.00           H  
ATOM   2486 2HG2 VAL A 158      24.541 -36.142  49.116  1.00  0.00           H  
ATOM   2487 3HG2 VAL A 158      23.872 -35.968  47.474  1.00  0.00           H  
ATOM   2488  N   ARG A 159      25.656 -31.580  47.332  1.00  0.00           N  
ATOM   2489  CA  ARG A 159      26.373 -30.310  47.286  1.00  0.00           C  
ATOM   2490  C   ARG A 159      25.675 -29.256  48.135  1.00  0.00           C  
ATOM   2491  O   ARG A 159      26.326 -28.464  48.817  1.00  0.00           O  
ATOM   2492  CB  ARG A 159      26.487 -29.811  45.854  1.00  0.00           C  
ATOM   2493  CG  ARG A 159      27.257 -28.510  45.690  1.00  0.00           C  
ATOM   2494  CD  ARG A 159      27.331 -28.092  44.266  1.00  0.00           C  
ATOM   2495  NE  ARG A 159      26.016 -27.801  43.718  1.00  0.00           N  
ATOM   2496  CZ  ARG A 159      25.346 -26.647  43.907  1.00  0.00           C  
ATOM   2497  NH1 ARG A 159      25.879 -25.689  44.633  1.00  0.00           N  
ATOM   2498  NH2 ARG A 159      24.152 -26.479  43.365  1.00  0.00           N  
ATOM   2499  H   ARG A 159      25.298 -31.975  46.473  1.00  0.00           H  
ATOM   2500  HA  ARG A 159      27.369 -30.461  47.698  1.00  0.00           H  
ATOM   2501 1HB  ARG A 159      26.982 -30.566  45.244  1.00  0.00           H  
ATOM   2502 2HB  ARG A 159      25.490 -29.658  45.441  1.00  0.00           H  
ATOM   2503 1HG  ARG A 159      26.760 -27.720  46.254  1.00  0.00           H  
ATOM   2504 2HG  ARG A 159      28.274 -28.639  46.062  1.00  0.00           H  
ATOM   2505 1HD  ARG A 159      27.941 -27.193  44.183  1.00  0.00           H  
ATOM   2506 2HD  ARG A 159      27.777 -28.890  43.675  1.00  0.00           H  
ATOM   2507  HE  ARG A 159      25.573 -28.514  43.154  1.00  0.00           H  
ATOM   2508 1HH1 ARG A 159      26.791 -25.817  45.048  1.00  0.00           H  
ATOM   2509 2HH1 ARG A 159      25.376 -24.825  44.775  1.00  0.00           H  
ATOM   2510 1HH2 ARG A 159      23.743 -27.216  42.807  1.00  0.00           H  
ATOM   2511 2HH2 ARG A 159      23.651 -25.615  43.507  1.00  0.00           H  
ATOM   2512  N   LEU A 160      24.346 -29.250  48.093  1.00  0.00           N  
ATOM   2513  CA  LEU A 160      23.559 -28.281  48.845  1.00  0.00           C  
ATOM   2514  C   LEU A 160      23.786 -28.431  50.343  1.00  0.00           C  
ATOM   2515  O   LEU A 160      24.079 -27.457  51.036  1.00  0.00           O  
ATOM   2516  CB  LEU A 160      22.068 -28.449  48.528  1.00  0.00           C  
ATOM   2517  CG  LEU A 160      21.634 -28.020  47.121  1.00  0.00           C  
ATOM   2518  CD1 LEU A 160      20.175 -28.397  46.902  1.00  0.00           C  
ATOM   2519  CD2 LEU A 160      21.841 -26.522  46.960  1.00  0.00           C  
ATOM   2520  H   LEU A 160      23.871 -29.936  47.522  1.00  0.00           H  
ATOM   2521  HA  LEU A 160      23.880 -27.280  48.559  1.00  0.00           H  
ATOM   2522 1HB  LEU A 160      21.803 -29.498  48.651  1.00  0.00           H  
ATOM   2523 2HB  LEU A 160      21.492 -27.864  49.246  1.00  0.00           H  
ATOM   2524  HG  LEU A 160      22.230 -28.551  46.379  1.00  0.00           H  
ATOM   2525 1HD1 LEU A 160      19.866 -28.091  45.902  1.00  0.00           H  
ATOM   2526 2HD1 LEU A 160      20.057 -29.476  47.004  1.00  0.00           H  
ATOM   2527 3HD1 LEU A 160      19.553 -27.893  47.642  1.00  0.00           H  
ATOM   2528 1HD2 LEU A 160      21.534 -26.216  45.960  1.00  0.00           H  
ATOM   2529 2HD2 LEU A 160      21.245 -25.989  47.701  1.00  0.00           H  
ATOM   2530 3HD2 LEU A 160      22.896 -26.283  47.104  1.00  0.00           H  
ATOM   2531  N   VAL A 161      23.651 -29.658  50.837  1.00  0.00           N  
ATOM   2532  CA  VAL A 161      23.780 -29.925  52.265  1.00  0.00           C  
ATOM   2533  C   VAL A 161      25.237 -29.880  52.705  1.00  0.00           C  
ATOM   2534  O   VAL A 161      25.536 -29.631  53.872  1.00  0.00           O  
ATOM   2535  CB  VAL A 161      23.188 -31.305  52.606  1.00  0.00           C  
ATOM   2536  CG1 VAL A 161      21.695 -31.331  52.312  1.00  0.00           C  
ATOM   2537  CG2 VAL A 161      23.911 -32.387  51.819  1.00  0.00           C  
ATOM   2538  H   VAL A 161      23.453 -30.422  50.209  1.00  0.00           H  
ATOM   2539  HA  VAL A 161      23.245 -29.149  52.812  1.00  0.00           H  
ATOM   2540  HB  VAL A 161      23.309 -31.489  53.673  1.00  0.00           H  
ATOM   2541 1HG1 VAL A 161      21.293 -32.314  52.559  1.00  0.00           H  
ATOM   2542 2HG1 VAL A 161      21.194 -30.573  52.913  1.00  0.00           H  
ATOM   2543 3HG1 VAL A 161      21.529 -31.127  51.254  1.00  0.00           H  
ATOM   2544 1HG2 VAL A 161      23.487 -33.361  52.065  1.00  0.00           H  
ATOM   2545 2HG2 VAL A 161      23.796 -32.201  50.751  1.00  0.00           H  
ATOM   2546 3HG2 VAL A 161      24.970 -32.378  52.075  1.00  0.00           H  
ATOM   2547  N   GLU A 162      26.142 -30.120  51.762  1.00  0.00           N  
ATOM   2548  CA  GLU A 162      27.569 -29.942  52.007  1.00  0.00           C  
ATOM   2549  C   GLU A 162      27.881 -28.515  52.430  1.00  0.00           C  
ATOM   2550  O   GLU A 162      28.535 -28.287  53.448  1.00  0.00           O  
ATOM   2551  CB  GLU A 162      28.376 -30.299  50.756  1.00  0.00           C  
ATOM   2552  CG  GLU A 162      29.862 -29.985  50.855  1.00  0.00           C  
ATOM   2553  CD  GLU A 162      30.624 -30.368  49.616  1.00  0.00           C  
ATOM   2554  OE1 GLU A 162      30.223 -31.296  48.957  1.00  0.00           O  
ATOM   2555  OE2 GLU A 162      31.609 -29.728  49.328  1.00  0.00           O  
ATOM   2556  H   GLU A 162      25.833 -30.435  50.853  1.00  0.00           H  
ATOM   2557  HA  GLU A 162      27.864 -30.603  52.823  1.00  0.00           H  
ATOM   2558 1HB  GLU A 162      28.272 -31.365  50.548  1.00  0.00           H  
ATOM   2559 2HB  GLU A 162      27.976 -29.758  49.898  1.00  0.00           H  
ATOM   2560 1HG  GLU A 162      29.986 -28.917  51.029  1.00  0.00           H  
ATOM   2561 2HG  GLU A 162      30.278 -30.517  51.710  1.00  0.00           H  
ATOM   2562  N   GLU A 163      27.411 -27.551  51.643  1.00  0.00           N  
ATOM   2563  CA  GLU A 163      27.606 -26.143  51.956  1.00  0.00           C  
ATOM   2564  C   GLU A 163      26.872 -25.754  53.234  1.00  0.00           C  
ATOM   2565  O   GLU A 163      27.364 -24.951  54.025  1.00  0.00           O  
ATOM   2566  CB  GLU A 163      27.128 -25.267  50.796  1.00  0.00           C  
ATOM   2567  CG  GLU A 163      28.007 -25.333  49.555  1.00  0.00           C  
ATOM   2568  CD  GLU A 163      29.390 -24.793  49.788  1.00  0.00           C  
ATOM   2569  OE1 GLU A 163      29.508 -23.753  50.391  1.00  0.00           O  
ATOM   2570  OE2 GLU A 163      30.331 -25.420  49.362  1.00  0.00           O  
ATOM   2571  H   GLU A 163      26.903 -27.805  50.807  1.00  0.00           H  
ATOM   2572  HA  GLU A 163      28.669 -25.968  52.120  1.00  0.00           H  
ATOM   2573 1HB  GLU A 163      26.119 -25.565  50.506  1.00  0.00           H  
ATOM   2574 2HB  GLU A 163      27.082 -24.227  51.118  1.00  0.00           H  
ATOM   2575 1HG  GLU A 163      28.085 -26.372  49.232  1.00  0.00           H  
ATOM   2576 2HG  GLU A 163      27.532 -24.768  48.754  1.00  0.00           H  
ATOM   2577  N   ALA A 164      25.691 -26.331  53.431  1.00  0.00           N  
ATOM   2578  CA  ALA A 164      24.917 -26.100  54.644  1.00  0.00           C  
ATOM   2579  C   ALA A 164      25.706 -26.504  55.885  1.00  0.00           C  
ATOM   2580  O   ALA A 164      25.727 -25.781  56.879  1.00  0.00           O  
ATOM   2581  CB  ALA A 164      23.599 -26.858  54.583  1.00  0.00           C  
ATOM   2582  H   ALA A 164      25.320 -26.946  52.720  1.00  0.00           H  
ATOM   2583  HA  ALA A 164      24.705 -25.033  54.720  1.00  0.00           H  
ATOM   2584 1HB  ALA A 164      23.031 -26.673  55.495  1.00  0.00           H  
ATOM   2585 2HB  ALA A 164      23.022 -26.517  53.723  1.00  0.00           H  
ATOM   2586 3HB  ALA A 164      23.796 -27.924  54.488  1.00  0.00           H  
ATOM   2587  N   ILE A 165      26.349 -27.665  55.818  1.00  0.00           N  
ATOM   2588  CA  ILE A 165      27.174 -28.146  56.920  1.00  0.00           C  
ATOM   2589  C   ILE A 165      28.425 -27.295  57.085  1.00  0.00           C  
ATOM   2590  O   ILE A 165      28.826 -26.972  58.203  1.00  0.00           O  
ATOM   2591  CB  ILE A 165      27.577 -29.615  56.704  1.00  0.00           C  
ATOM   2592  CG1 ILE A 165      26.347 -30.524  56.779  1.00  0.00           C  
ATOM   2593  CG2 ILE A 165      28.618 -30.037  57.729  1.00  0.00           C  
ATOM   2594  CD1 ILE A 165      26.587 -31.921  56.256  1.00  0.00           C  
ATOM   2595  H   ILE A 165      26.264 -28.227  54.982  1.00  0.00           H  
ATOM   2596  HA  ILE A 165      26.596 -28.070  57.842  1.00  0.00           H  
ATOM   2597  HB  ILE A 165      27.995 -29.734  55.705  1.00  0.00           H  
ATOM   2598 1HG1 ILE A 165      26.014 -30.599  57.813  1.00  0.00           H  
ATOM   2599 2HG1 ILE A 165      25.533 -30.082  56.205  1.00  0.00           H  
ATOM   2600 1HG2 ILE A 165      28.892 -31.080  57.562  1.00  0.00           H  
ATOM   2601 2HG2 ILE A 165      29.502 -29.410  57.629  1.00  0.00           H  
ATOM   2602 3HG2 ILE A 165      28.206 -29.928  58.732  1.00  0.00           H  
ATOM   2603 1HD1 ILE A 165      25.671 -32.505  56.342  1.00  0.00           H  
ATOM   2604 2HD1 ILE A 165      26.889 -31.873  55.209  1.00  0.00           H  
ATOM   2605 3HD1 ILE A 165      27.375 -32.398  56.839  1.00  0.00           H  
ATOM   2606  N   LYS A 166      29.040 -26.929  55.966  1.00  0.00           N  
ATOM   2607  CA  LYS A 166      30.217 -26.073  55.980  1.00  0.00           C  
ATOM   2608  C   LYS A 166      29.929 -24.754  56.685  1.00  0.00           C  
ATOM   2609  O   LYS A 166      30.745 -24.263  57.465  1.00  0.00           O  
ATOM   2610  CB  LYS A 166      30.709 -25.812  54.555  1.00  0.00           C  
ATOM   2611  CG  LYS A 166      31.445 -26.984  53.919  1.00  0.00           C  
ATOM   2612  CD  LYS A 166      31.651 -26.763  52.429  1.00  0.00           C  
ATOM   2613  CE  LYS A 166      32.519 -25.540  52.165  1.00  0.00           C  
ATOM   2614  NZ  LYS A 166      32.822 -25.375  50.718  1.00  0.00           N  
ATOM   2615  H   LYS A 166      28.680 -27.258  55.079  1.00  0.00           H  
ATOM   2616  HA  LYS A 166      31.007 -26.580  56.538  1.00  0.00           H  
ATOM   2617 1HB  LYS A 166      29.860 -25.564  53.918  1.00  0.00           H  
ATOM   2618 2HB  LYS A 166      31.381 -24.954  54.554  1.00  0.00           H  
ATOM   2619 1HG  LYS A 166      32.417 -27.107  54.399  1.00  0.00           H  
ATOM   2620 2HG  LYS A 166      30.869 -27.898  54.066  1.00  0.00           H  
ATOM   2621 1HD  LYS A 166      32.134 -27.640  51.994  1.00  0.00           H  
ATOM   2622 2HD  LYS A 166      30.686 -26.623  51.944  1.00  0.00           H  
ATOM   2623 1HE  LYS A 166      32.006 -24.647  52.521  1.00  0.00           H  
ATOM   2624 2HE  LYS A 166      33.457 -25.634  52.710  1.00  0.00           H  
ATOM   2625 1HZ  LYS A 166      33.396 -24.555  50.585  1.00  0.00           H  
ATOM   2626 2HZ  LYS A 166      33.313 -26.189  50.380  1.00  0.00           H  
ATOM   2627 3HZ  LYS A 166      31.958 -25.266  50.203  1.00  0.00           H  
ATOM   2628  N   LEU A 167      28.762 -24.181  56.403  1.00  0.00           N  
ATOM   2629  CA  LEU A 167      28.327 -22.958  57.069  1.00  0.00           C  
ATOM   2630  C   LEU A 167      27.934 -23.230  58.516  1.00  0.00           C  
ATOM   2631  O   LEU A 167      28.292 -22.471  59.418  1.00  0.00           O  
ATOM   2632  CB  LEU A 167      27.141 -22.340  56.319  1.00  0.00           C  
ATOM   2633  CG  LEU A 167      26.643 -20.992  56.859  1.00  0.00           C  
ATOM   2634  CD1 LEU A 167      27.741 -19.948  56.709  1.00  0.00           C  
ATOM   2635  CD2 LEU A 167      25.387 -20.577  56.108  1.00  0.00           C  
ATOM   2636  H   LEU A 167      28.161 -24.605  55.712  1.00  0.00           H  
ATOM   2637  HA  LEU A 167      29.159 -22.256  57.080  1.00  0.00           H  
ATOM   2638 1HB  LEU A 167      27.427 -22.194  55.279  1.00  0.00           H  
ATOM   2639 2HB  LEU A 167      26.306 -23.039  56.352  1.00  0.00           H  
ATOM   2640  HG  LEU A 167      26.416 -21.087  57.921  1.00  0.00           H  
ATOM   2641 1HD1 LEU A 167      27.387 -18.991  57.093  1.00  0.00           H  
ATOM   2642 2HD1 LEU A 167      28.620 -20.260  57.272  1.00  0.00           H  
ATOM   2643 3HD1 LEU A 167      28.001 -19.842  55.657  1.00  0.00           H  
ATOM   2644 1HD2 LEU A 167      25.033 -19.620  56.492  1.00  0.00           H  
ATOM   2645 2HD2 LEU A 167      25.613 -20.481  55.046  1.00  0.00           H  
ATOM   2646 3HD2 LEU A 167      24.613 -21.333  56.247  1.00  0.00           H  
ATOM   2647  N   ARG A 168      27.200 -24.316  58.731  1.00  0.00           N  
ATOM   2648  CA  ARG A 168      26.748 -24.683  60.067  1.00  0.00           C  
ATOM   2649  C   ARG A 168      26.993 -26.160  60.346  1.00  0.00           C  
ATOM   2650  O   ARG A 168      26.157 -27.007  60.034  1.00  0.00           O  
ATOM   2651  CB  ARG A 168      25.266 -24.377  60.233  1.00  0.00           C  
ATOM   2652  CG  ARG A 168      24.924 -22.898  60.312  1.00  0.00           C  
ATOM   2653  CD  ARG A 168      25.448 -22.278  61.556  1.00  0.00           C  
ATOM   2654  NE  ARG A 168      24.844 -22.856  62.746  1.00  0.00           N  
ATOM   2655  CZ  ARG A 168      23.857 -22.281  63.459  1.00  0.00           C  
ATOM   2656  NH1 ARG A 168      23.373 -21.114  63.090  1.00  0.00           N  
ATOM   2657  NH2 ARG A 168      23.373 -22.888  64.529  1.00  0.00           N  
ATOM   2658  H   ARG A 168      26.947 -24.902  57.948  1.00  0.00           H  
ATOM   2659  HA  ARG A 168      27.322 -24.110  60.796  1.00  0.00           H  
ATOM   2660 1HB  ARG A 168      24.712 -24.800  59.396  1.00  0.00           H  
ATOM   2661 2HB  ARG A 168      24.898 -24.850  61.143  1.00  0.00           H  
ATOM   2662 1HG  ARG A 168      25.360 -22.377  59.460  1.00  0.00           H  
ATOM   2663 2HG  ARG A 168      23.841 -22.774  60.298  1.00  0.00           H  
ATOM   2664 1HD  ARG A 168      26.526 -22.431  61.613  1.00  0.00           H  
ATOM   2665 2HD  ARG A 168      25.233 -21.210  61.549  1.00  0.00           H  
ATOM   2666  HE  ARG A 168      25.190 -23.753  63.061  1.00  0.00           H  
ATOM   2667 1HH1 ARG A 168      23.743 -20.650  62.273  1.00  0.00           H  
ATOM   2668 2HH1 ARG A 168      22.633 -20.684  63.624  1.00  0.00           H  
ATOM   2669 1HH2 ARG A 168      23.745 -23.784  64.812  1.00  0.00           H  
ATOM   2670 2HH2 ARG A 168      22.633 -22.456  65.062  1.00  0.00           H  
ATOM   2671  N   PRO A 169      28.146 -26.463  60.935  1.00  0.00           N  
ATOM   2672  CA  PRO A 169      28.530 -27.843  61.197  1.00  0.00           C  
ATOM   2673  C   PRO A 169      27.518 -28.537  62.099  1.00  0.00           C  
ATOM   2674  O   PRO A 169      27.413 -29.763  62.103  1.00  0.00           O  
ATOM   2675  CB  PRO A 169      29.892 -27.697  61.884  1.00  0.00           C  
ATOM   2676  CG  PRO A 169      30.428 -26.409  61.360  1.00  0.00           C  
ATOM   2677  CD  PRO A 169      29.222 -25.513  61.259  1.00  0.00           C  
ATOM   2678  HA  PRO A 169      28.555 -28.383  60.250  1.00  0.00           H  
ATOM   2679 1HB  PRO A 169      29.764 -27.692  62.978  1.00  0.00           H  
ATOM   2680 2HB  PRO A 169      30.532 -28.557  61.640  1.00  0.00           H  
ATOM   2681 1HG  PRO A 169      31.196 -26.012  62.042  1.00  0.00           H  
ATOM   2682 2HG  PRO A 169      30.920 -26.569  60.389  1.00  0.00           H  
ATOM   2683 1HD  PRO A 169      29.053 -25.015  62.225  1.00  0.00           H  
ATOM   2684 2HD  PRO A 169      29.381 -24.774  60.463  1.00  0.00           H  
ATOM   2685  N   ASP A 170      26.771 -27.745  62.862  1.00  0.00           N  
ATOM   2686  CA  ASP A 170      25.852 -28.283  63.856  1.00  0.00           C  
ATOM   2687  C   ASP A 170      24.470 -28.515  63.260  1.00  0.00           C  
ATOM   2688  O   ASP A 170      23.530 -28.878  63.966  1.00  0.00           O  
ATOM   2689  CB  ASP A 170      25.744 -27.339  65.056  1.00  0.00           C  
ATOM   2690  CG  ASP A 170      25.140 -25.989  64.694  1.00  0.00           C  
ATOM   2691  OD1 ASP A 170      25.214 -25.614  63.548  1.00  0.00           O  
ATOM   2692  OD2 ASP A 170      24.609 -25.345  65.568  1.00  0.00           O  
ATOM   2693  H   ASP A 170      26.847 -26.743  62.752  1.00  0.00           H  
ATOM   2694  HA  ASP A 170      26.230 -29.248  64.193  1.00  0.00           H  
ATOM   2695 1HB  ASP A 170      25.130 -27.800  65.829  1.00  0.00           H  
ATOM   2696 2HB  ASP A 170      26.736 -27.175  65.480  1.00  0.00           H  
ATOM   2697  N   MET A 171      24.353 -28.303  61.952  1.00  0.00           N  
ATOM   2698  CA  MET A 171      23.101 -28.545  61.246  1.00  0.00           C  
ATOM   2699  C   MET A 171      22.813 -30.037  61.127  1.00  0.00           C  
ATOM   2700  O   MET A 171      23.123 -30.660  60.112  1.00  0.00           O  
ATOM   2701  CB  MET A 171      23.142 -27.899  59.862  1.00  0.00           C  
ATOM   2702  CG  MET A 171      21.801 -27.860  59.145  1.00  0.00           C  
ATOM   2703  SD  MET A 171      21.798 -26.736  57.734  1.00  0.00           S  
ATOM   2704  CE  MET A 171      20.137 -26.977  57.111  1.00  0.00           C  
ATOM   2705  H   MET A 171      25.151 -27.966  61.435  1.00  0.00           H  
ATOM   2706  HA  MET A 171      22.288 -28.096  61.817  1.00  0.00           H  
ATOM   2707 1HB  MET A 171      23.504 -26.876  59.950  1.00  0.00           H  
ATOM   2708 2HB  MET A 171      23.845 -28.441  59.228  1.00  0.00           H  
ATOM   2709 1HG  MET A 171      21.549 -28.859  58.790  1.00  0.00           H  
ATOM   2710 2HG  MET A 171      21.025 -27.540  59.841  1.00  0.00           H  
ATOM   2711 1HE  MET A 171      19.983 -26.347  56.235  1.00  0.00           H  
ATOM   2712 2HE  MET A 171      20.000 -28.023  56.836  1.00  0.00           H  
ATOM   2713 3HE  MET A 171      19.417 -26.707  57.884  1.00  0.00           H  
ATOM   2714  N   ASP A 172      22.223 -30.605  62.174  1.00  0.00           N  
ATOM   2715  CA  ASP A 172      21.964 -32.038  62.223  1.00  0.00           C  
ATOM   2716  C   ASP A 172      21.105 -32.483  61.045  1.00  0.00           C  
ATOM   2717  O   ASP A 172      21.288 -33.579  60.511  1.00  0.00           O  
ATOM   2718  CB  ASP A 172      21.275 -32.415  63.537  1.00  0.00           C  
ATOM   2719  CG  ASP A 172      22.212 -32.351  64.736  1.00  0.00           C  
ATOM   2720  OD1 ASP A 172      23.403 -32.311  64.534  1.00  0.00           O  
ATOM   2721  OD2 ASP A 172      21.728 -32.344  65.843  1.00  0.00           O  
ATOM   2722  H   ASP A 172      21.944 -30.027  62.954  1.00  0.00           H  
ATOM   2723  HA  ASP A 172      22.919 -32.556  62.153  1.00  0.00           H  
ATOM   2724 1HB  ASP A 172      20.436 -31.742  63.714  1.00  0.00           H  
ATOM   2725 2HB  ASP A 172      20.874 -33.426  63.462  1.00  0.00           H  
ATOM   2726  N   LEU A 173      20.168 -31.631  60.646  1.00  0.00           N  
ATOM   2727  CA  LEU A 173      19.264 -31.944  59.546  1.00  0.00           C  
ATOM   2728  C   LEU A 173      20.035 -32.182  58.253  1.00  0.00           C  
ATOM   2729  O   LEU A 173      19.770 -33.145  57.531  1.00  0.00           O  
ATOM   2730  CB  LEU A 173      18.257 -30.804  59.347  1.00  0.00           C  
ATOM   2731  CG  LEU A 173      17.303 -30.960  58.156  1.00  0.00           C  
ATOM   2732  CD1 LEU A 173      16.442 -32.199  58.353  1.00  0.00           C  
ATOM   2733  CD2 LEU A 173      16.443 -29.711  58.028  1.00  0.00           C  
ATOM   2734  H   LEU A 173      20.078 -30.743  61.120  1.00  0.00           H  
ATOM   2735  HA  LEU A 173      18.730 -32.861  59.786  1.00  0.00           H  
ATOM   2736 1HB  LEU A 173      17.652 -30.714  60.247  1.00  0.00           H  
ATOM   2737 2HB  LEU A 173      18.809 -29.872  59.210  1.00  0.00           H  
ATOM   2738  HG  LEU A 173      17.883 -31.096  57.242  1.00  0.00           H  
ATOM   2739 1HD1 LEU A 173      15.765 -32.310  57.506  1.00  0.00           H  
ATOM   2740 2HD1 LEU A 173      17.083 -33.079  58.422  1.00  0.00           H  
ATOM   2741 3HD1 LEU A 173      15.863 -32.098  59.270  1.00  0.00           H  
ATOM   2742 1HD2 LEU A 173      15.766 -29.821  57.180  1.00  0.00           H  
ATOM   2743 2HD2 LEU A 173      15.864 -29.573  58.940  1.00  0.00           H  
ATOM   2744 3HD2 LEU A 173      17.083 -28.843  57.870  1.00  0.00           H  
ATOM   2745  N   ALA A 174      20.989 -31.302  57.967  1.00  0.00           N  
ATOM   2746  CA  ALA A 174      21.825 -31.437  56.780  1.00  0.00           C  
ATOM   2747  C   ALA A 174      22.671 -32.703  56.843  1.00  0.00           C  
ATOM   2748  O   ALA A 174      22.862 -33.384  55.836  1.00  0.00           O  
ATOM   2749  CB  ALA A 174      22.717 -30.215  56.619  1.00  0.00           C  
ATOM   2750  H   ALA A 174      21.137 -30.519  58.586  1.00  0.00           H  
ATOM   2751  HA  ALA A 174      21.176 -31.515  55.907  1.00  0.00           H  
ATOM   2752 1HB  ALA A 174      23.338 -30.330  55.728  1.00  0.00           H  
ATOM   2753 2HB  ALA A 174      22.098 -29.324  56.515  1.00  0.00           H  
ATOM   2754 3HB  ALA A 174      23.356 -30.111  57.494  1.00  0.00           H  
ATOM   2755  N   VAL A 175      23.173 -33.013  58.033  1.00  0.00           N  
ATOM   2756  CA  VAL A 175      23.988 -34.207  58.234  1.00  0.00           C  
ATOM   2757  C   VAL A 175      23.197 -35.471  57.923  1.00  0.00           C  
ATOM   2758  O   VAL A 175      23.656 -36.334  57.173  1.00  0.00           O  
ATOM   2759  CB  VAL A 175      24.498 -34.269  59.686  1.00  0.00           C  
ATOM   2760  CG1 VAL A 175      25.155 -35.614  59.962  1.00  0.00           C  
ATOM   2761  CG2 VAL A 175      25.473 -33.131  59.942  1.00  0.00           C  
ATOM   2762  H   VAL A 175      22.989 -32.407  58.819  1.00  0.00           H  
ATOM   2763  HA  VAL A 175      24.833 -34.167  57.546  1.00  0.00           H  
ATOM   2764  HB  VAL A 175      23.649 -34.182  60.364  1.00  0.00           H  
ATOM   2765 1HG1 VAL A 175      25.509 -35.641  60.993  1.00  0.00           H  
ATOM   2766 2HG1 VAL A 175      24.429 -36.412  59.808  1.00  0.00           H  
ATOM   2767 3HG1 VAL A 175      25.998 -35.753  59.286  1.00  0.00           H  
ATOM   2768 1HG2 VAL A 175      25.830 -33.181  60.970  1.00  0.00           H  
ATOM   2769 2HG2 VAL A 175      26.320 -33.216  59.260  1.00  0.00           H  
ATOM   2770 3HG2 VAL A 175      24.970 -32.178  59.778  1.00  0.00           H  
ATOM   2771  N   GLU A 176      22.006 -35.574  58.501  1.00  0.00           N  
ATOM   2772  CA  GLU A 176      21.126 -36.710  58.245  1.00  0.00           C  
ATOM   2773  C   GLU A 176      20.761 -36.802  56.769  1.00  0.00           C  
ATOM   2774  O   GLU A 176      20.823 -37.876  56.171  1.00  0.00           O  
ATOM   2775  CB  GLU A 176      19.855 -36.602  59.090  1.00  0.00           C  
ATOM   2776  CG  GLU A 176      18.866 -37.740  58.884  1.00  0.00           C  
ATOM   2777  CD  GLU A 176      17.636 -37.607  59.739  1.00  0.00           C  
ATOM   2778  OE1 GLU A 176      17.659 -36.830  60.663  1.00  0.00           O  
ATOM   2779  OE2 GLU A 176      16.672 -38.284  59.468  1.00  0.00           O  
ATOM   2780  H   GLU A 176      21.702 -34.850  59.135  1.00  0.00           H  
ATOM   2781  HA  GLU A 176      21.657 -37.625  58.513  1.00  0.00           H  
ATOM   2782 1HB  GLU A 176      20.121 -36.578  60.147  1.00  0.00           H  
ATOM   2783 2HB  GLU A 176      19.343 -35.668  58.860  1.00  0.00           H  
ATOM   2784 1HG  GLU A 176      18.564 -37.760  57.837  1.00  0.00           H  
ATOM   2785 2HG  GLU A 176      19.359 -38.683  59.109  1.00  0.00           H  
ATOM   2786  N   ILE A 177      20.379 -35.669  56.189  1.00  0.00           N  
ATOM   2787  CA  ILE A 177      20.007 -35.622  54.779  1.00  0.00           C  
ATOM   2788  C   ILE A 177      21.139 -36.123  53.892  1.00  0.00           C  
ATOM   2789  O   ILE A 177      20.915 -36.904  52.968  1.00  0.00           O  
ATOM   2790  CB  ILE A 177      19.622 -34.190  54.361  1.00  0.00           C  
ATOM   2791  CG1 ILE A 177      18.309 -33.773  55.030  1.00  0.00           C  
ATOM   2792  CG2 ILE A 177      19.507 -34.092  52.848  1.00  0.00           C  
ATOM   2793  CD1 ILE A 177      18.013 -32.295  54.924  1.00  0.00           C  
ATOM   2794  H   ILE A 177      20.346 -34.822  56.737  1.00  0.00           H  
ATOM   2795  HA  ILE A 177      19.150 -36.276  54.625  1.00  0.00           H  
ATOM   2796  HB  ILE A 177      20.386 -33.493  54.704  1.00  0.00           H  
ATOM   2797 1HG1 ILE A 177      17.482 -34.321  54.580  1.00  0.00           H  
ATOM   2798 2HG1 ILE A 177      18.339 -34.039  56.087  1.00  0.00           H  
ATOM   2799 1HG2 ILE A 177      19.234 -33.074  52.570  1.00  0.00           H  
ATOM   2800 2HG2 ILE A 177      20.462 -34.348  52.393  1.00  0.00           H  
ATOM   2801 3HG2 ILE A 177      18.741 -34.782  52.495  1.00  0.00           H  
ATOM   2802 1HD1 ILE A 177      17.068 -32.077  55.422  1.00  0.00           H  
ATOM   2803 2HD1 ILE A 177      18.813 -31.728  55.401  1.00  0.00           H  
ATOM   2804 3HD1 ILE A 177      17.944 -32.013  53.875  1.00  0.00           H  
ATOM   2805  N   ALA A 178      22.354 -35.670  54.181  1.00  0.00           N  
ATOM   2806  CA  ALA A 178      23.525 -36.074  53.409  1.00  0.00           C  
ATOM   2807  C   ALA A 178      23.674 -37.590  53.384  1.00  0.00           C  
ATOM   2808  O   ALA A 178      23.927 -38.181  52.335  1.00  0.00           O  
ATOM   2809  CB  ALA A 178      24.781 -35.428  53.975  1.00  0.00           C  
ATOM   2810  H   ALA A 178      22.472 -35.033  54.954  1.00  0.00           H  
ATOM   2811  HA  ALA A 178      23.392 -35.738  52.379  1.00  0.00           H  
ATOM   2812 1HB  ALA A 178      25.645 -35.737  53.388  1.00  0.00           H  
ATOM   2813 2HB  ALA A 178      24.683 -34.342  53.932  1.00  0.00           H  
ATOM   2814 3HB  ALA A 178      24.914 -35.739  55.009  1.00  0.00           H  
ATOM   2815  N   VAL A 179      23.510 -38.214  54.545  1.00  0.00           N  
ATOM   2816  CA  VAL A 179      23.612 -39.665  54.657  1.00  0.00           C  
ATOM   2817  C   VAL A 179      22.514 -40.355  53.857  1.00  0.00           C  
ATOM   2818  O   VAL A 179      22.767 -41.339  53.160  1.00  0.00           O  
ATOM   2819  CB  VAL A 179      23.516 -40.096  56.132  1.00  0.00           C  
ATOM   2820  CG1 VAL A 179      23.439 -41.611  56.241  1.00  0.00           C  
ATOM   2821  CG2 VAL A 179      24.710 -39.560  56.906  1.00  0.00           C  
ATOM   2822  H   VAL A 179      23.312 -37.669  55.373  1.00  0.00           H  
ATOM   2823  HA  VAL A 179      24.570 -39.977  54.241  1.00  0.00           H  
ATOM   2824  HB  VAL A 179      22.595 -39.696  56.559  1.00  0.00           H  
ATOM   2825 1HG1 VAL A 179      23.371 -41.898  57.290  1.00  0.00           H  
ATOM   2826 2HG1 VAL A 179      22.557 -41.970  55.710  1.00  0.00           H  
ATOM   2827 3HG1 VAL A 179      24.334 -42.053  55.801  1.00  0.00           H  
ATOM   2828 1HG2 VAL A 179      24.636 -39.868  57.949  1.00  0.00           H  
ATOM   2829 2HG2 VAL A 179      25.630 -39.955  56.476  1.00  0.00           H  
ATOM   2830 3HG2 VAL A 179      24.722 -38.471  56.850  1.00  0.00           H  
ATOM   2831  N   ARG A 180      21.295 -39.836  53.964  1.00  0.00           N  
ATOM   2832  CA  ARG A 180      20.161 -40.388  53.230  1.00  0.00           C  
ATOM   2833  C   ARG A 180      20.360 -40.257  51.727  1.00  0.00           C  
ATOM   2834  O   ARG A 180      20.012 -41.155  50.963  1.00  0.00           O  
ATOM   2835  CB  ARG A 180      18.873 -39.687  53.631  1.00  0.00           C  
ATOM   2836  CG  ARG A 180      18.363 -40.030  55.021  1.00  0.00           C  
ATOM   2837  CD  ARG A 180      17.096 -39.321  55.332  1.00  0.00           C  
ATOM   2838  NE  ARG A 180      16.624 -39.616  56.676  1.00  0.00           N  
ATOM   2839  CZ  ARG A 180      15.903 -40.704  57.012  1.00  0.00           C  
ATOM   2840  NH1 ARG A 180      15.579 -41.587  56.093  1.00  0.00           N  
ATOM   2841  NH2 ARG A 180      15.521 -40.883  58.264  1.00  0.00           N  
ATOM   2842  H   ARG A 180      21.150 -39.041  54.565  1.00  0.00           H  
ATOM   2843  HA  ARG A 180      20.085 -41.452  53.462  1.00  0.00           H  
ATOM   2844 1HB  ARG A 180      19.017 -38.608  53.590  1.00  0.00           H  
ATOM   2845 2HB  ARG A 180      18.086 -39.938  52.919  1.00  0.00           H  
ATOM   2846 1HG  ARG A 180      18.180 -41.103  55.086  1.00  0.00           H  
ATOM   2847 2HG  ARG A 180      19.108 -39.744  55.764  1.00  0.00           H  
ATOM   2848 1HD  ARG A 180      17.253 -38.244  55.256  1.00  0.00           H  
ATOM   2849 2HD  ARG A 180      16.325 -39.626  54.626  1.00  0.00           H  
ATOM   2850  HE  ARG A 180      16.856 -38.959  57.411  1.00  0.00           H  
ATOM   2851 1HH1 ARG A 180      15.870 -41.449  55.135  1.00  0.00           H  
ATOM   2852 2HH1 ARG A 180      15.037 -42.400  56.344  1.00  0.00           H  
ATOM   2853 1HH2 ARG A 180      15.771 -40.204  58.971  1.00  0.00           H  
ATOM   2854 2HH2 ARG A 180      14.981 -41.697  58.515  1.00  0.00           H  
ATOM   2855  N   LEU A 181      20.924 -39.128  51.305  1.00  0.00           N  
ATOM   2856  CA  LEU A 181      21.230 -38.902  49.899  1.00  0.00           C  
ATOM   2857  C   LEU A 181      22.271 -39.893  49.395  1.00  0.00           C  
ATOM   2858  O   LEU A 181      22.180 -40.387  48.271  1.00  0.00           O  
ATOM   2859  CB  LEU A 181      21.737 -37.469  49.689  1.00  0.00           C  
ATOM   2860  CG  LEU A 181      20.689 -36.362  49.864  1.00  0.00           C  
ATOM   2861  CD1 LEU A 181      21.386 -35.010  49.934  1.00  0.00           C  
ATOM   2862  CD2 LEU A 181      19.702 -36.409  48.707  1.00  0.00           C  
ATOM   2863  H   LEU A 181      21.147 -38.409  51.979  1.00  0.00           H  
ATOM   2864  HA  LEU A 181      20.320 -39.055  49.319  1.00  0.00           H  
ATOM   2865 1HB  LEU A 181      22.541 -37.279  50.397  1.00  0.00           H  
ATOM   2866 2HB  LEU A 181      22.141 -37.387  48.681  1.00  0.00           H  
ATOM   2867  HG  LEU A 181      20.155 -36.511  50.803  1.00  0.00           H  
ATOM   2868 1HD1 LEU A 181      20.642 -34.223  50.058  1.00  0.00           H  
ATOM   2869 2HD1 LEU A 181      22.071 -34.997  50.782  1.00  0.00           H  
ATOM   2870 3HD1 LEU A 181      21.943 -34.840  49.014  1.00  0.00           H  
ATOM   2871 1HD2 LEU A 181      18.958 -35.622  48.831  1.00  0.00           H  
ATOM   2872 2HD2 LEU A 181      20.235 -36.259  47.768  1.00  0.00           H  
ATOM   2873 3HD2 LEU A 181      19.206 -37.380  48.691  1.00  0.00           H  
ATOM   2874  N   ALA A 182      23.260 -40.180  50.233  1.00  0.00           N  
ATOM   2875  CA  ALA A 182      24.278 -41.173  49.906  1.00  0.00           C  
ATOM   2876  C   ALA A 182      23.660 -42.550  49.707  1.00  0.00           C  
ATOM   2877  O   ALA A 182      24.046 -43.289  48.800  1.00  0.00           O  
ATOM   2878  CB  ALA A 182      25.341 -41.224  50.994  1.00  0.00           C  
ATOM   2879  H   ALA A 182      23.310 -39.701  51.121  1.00  0.00           H  
ATOM   2880  HA  ALA A 182      24.753 -40.884  48.969  1.00  0.00           H  
ATOM   2881 1HB  ALA A 182      26.092 -41.969  50.735  1.00  0.00           H  
ATOM   2882 2HB  ALA A 182      25.817 -40.246  51.084  1.00  0.00           H  
ATOM   2883 3HB  ALA A 182      24.878 -41.491  51.942  1.00  0.00           H  
ATOM   2884  N   ARG A 183      22.697 -42.891  50.558  1.00  0.00           N  
ATOM   2885  CA  ARG A 183      22.005 -44.169  50.458  1.00  0.00           C  
ATOM   2886  C   ARG A 183      21.148 -44.234  49.199  1.00  0.00           C  
ATOM   2887  O   ARG A 183      21.016 -45.291  48.581  1.00  0.00           O  
ATOM   2888  CB  ARG A 183      21.126 -44.397  51.680  1.00  0.00           C  
ATOM   2889  CG  ARG A 183      21.881 -44.678  52.968  1.00  0.00           C  
ATOM   2890  CD  ARG A 183      20.961 -44.841  54.121  1.00  0.00           C  
ATOM   2891  NE  ARG A 183      21.678 -45.143  55.350  1.00  0.00           N  
ATOM   2892  CZ  ARG A 183      21.098 -45.295  56.556  1.00  0.00           C  
ATOM   2893  NH1 ARG A 183      19.796 -45.171  56.680  1.00  0.00           N  
ATOM   2894  NH2 ARG A 183      21.839 -45.570  57.616  1.00  0.00           N  
ATOM   2895  H   ARG A 183      22.439 -42.248  51.292  1.00  0.00           H  
ATOM   2896  HA  ARG A 183      22.748 -44.963  50.392  1.00  0.00           H  
ATOM   2897 1HB  ARG A 183      20.502 -43.520  51.848  1.00  0.00           H  
ATOM   2898 2HB  ARG A 183      20.460 -45.241  51.496  1.00  0.00           H  
ATOM   2899 1HG  ARG A 183      22.460 -45.597  52.858  1.00  0.00           H  
ATOM   2900 2HG  ARG A 183      22.557 -43.849  53.183  1.00  0.00           H  
ATOM   2901 1HD  ARG A 183      20.400 -43.919  54.272  1.00  0.00           H  
ATOM   2902 2HD  ARG A 183      20.269 -45.657  53.921  1.00  0.00           H  
ATOM   2903  HE  ARG A 183      22.683 -45.246  55.295  1.00  0.00           H  
ATOM   2904 1HH1 ARG A 183      19.229 -44.961  55.870  1.00  0.00           H  
ATOM   2905 2HH1 ARG A 183      19.361 -45.284  57.585  1.00  0.00           H  
ATOM   2906 1HH2 ARG A 183      22.840 -45.665  57.521  1.00  0.00           H  
ATOM   2907 2HH2 ARG A 183      21.404 -45.683  58.520  1.00  0.00           H  
ATOM   2908  N   MET A 184      20.564 -43.099  48.828  1.00  0.00           N  
ATOM   2909  CA  MET A 184      19.817 -42.996  47.581  1.00  0.00           C  
ATOM   2910  C   MET A 184      20.731 -43.154  46.374  1.00  0.00           C  
ATOM   2911  O   MET A 184      20.377 -43.811  45.395  1.00  0.00           O  
ATOM   2912  CB  MET A 184      19.079 -41.661  47.517  1.00  0.00           C  
ATOM   2913  CG  MET A 184      17.837 -41.585  48.395  1.00  0.00           C  
ATOM   2914  SD  MET A 184      16.473 -42.579  47.759  1.00  0.00           S  
ATOM   2915  CE  MET A 184      15.915 -41.556  46.400  1.00  0.00           C  
ATOM   2916  H   MET A 184      20.642 -42.287  49.424  1.00  0.00           H  
ATOM   2917  HA  MET A 184      19.085 -43.804  47.550  1.00  0.00           H  
ATOM   2918 1HB  MET A 184      19.750 -40.859  47.819  1.00  0.00           H  
ATOM   2919 2HB  MET A 184      18.773 -41.462  46.489  1.00  0.00           H  
ATOM   2920 1HG  MET A 184      18.080 -41.934  49.398  1.00  0.00           H  
ATOM   2921 2HG  MET A 184      17.506 -40.549  48.467  1.00  0.00           H  
ATOM   2922 1HE  MET A 184      15.071 -42.038  45.905  1.00  0.00           H  
ATOM   2923 2HE  MET A 184      15.604 -40.582  46.781  1.00  0.00           H  
ATOM   2924 3HE  MET A 184      16.728 -41.425  45.686  1.00  0.00           H  
ATOM   2925  N   LEU A 185      21.910 -42.546  46.448  1.00  0.00           N  
ATOM   2926  CA  LEU A 185      22.917 -42.693  45.403  1.00  0.00           C  
ATOM   2927  C   LEU A 185      23.392 -44.136  45.296  1.00  0.00           C  
ATOM   2928  O   LEU A 185      23.646 -44.635  44.200  1.00  0.00           O  
ATOM   2929  CB  LEU A 185      24.111 -41.773  45.684  1.00  0.00           C  
ATOM   2930  CG  LEU A 185      23.883 -40.283  45.402  1.00  0.00           C  
ATOM   2931  CD1 LEU A 185      24.991 -39.467  46.057  1.00  0.00           C  
ATOM   2932  CD2 LEU A 185      23.849 -40.049  43.899  1.00  0.00           C  
ATOM   2933  H   LEU A 185      22.116 -41.969  47.251  1.00  0.00           H  
ATOM   2934  HA  LEU A 185      22.464 -42.424  44.448  1.00  0.00           H  
ATOM   2935 1HB  LEU A 185      24.387 -41.874  46.733  1.00  0.00           H  
ATOM   2936 2HB  LEU A 185      24.954 -42.101  45.075  1.00  0.00           H  
ATOM   2937  HG  LEU A 185      22.936 -39.970  45.840  1.00  0.00           H  
ATOM   2938 1HD1 LEU A 185      24.828 -38.408  45.857  1.00  0.00           H  
ATOM   2939 2HD1 LEU A 185      24.980 -39.637  47.134  1.00  0.00           H  
ATOM   2940 3HD1 LEU A 185      25.955 -39.769  45.650  1.00  0.00           H  
ATOM   2941 1HD2 LEU A 185      23.686 -38.990  43.699  1.00  0.00           H  
ATOM   2942 2HD2 LEU A 185      24.797 -40.361  43.461  1.00  0.00           H  
ATOM   2943 3HD2 LEU A 185      23.037 -40.630  43.460  1.00  0.00           H  
ATOM   2944  N   LYS A 186      23.511 -44.801  46.440  1.00  0.00           N  
ATOM   2945  CA  LYS A 186      23.858 -46.217  46.469  1.00  0.00           C  
ATOM   2946  C   LYS A 186      22.864 -47.044  45.663  1.00  0.00           C  
ATOM   2947  O   LYS A 186      23.256 -47.863  44.831  1.00  0.00           O  
ATOM   2948  CB  LYS A 186      23.915 -46.723  47.911  1.00  0.00           C  
ATOM   2949  CG  LYS A 186      24.291 -48.193  48.047  1.00  0.00           C  
ATOM   2950  CD  LYS A 186      24.373 -48.610  49.508  1.00  0.00           C  
ATOM   2951  CE  LYS A 186      24.841 -50.051  49.648  1.00  0.00           C  
ATOM   2952  NZ  LYS A 186      23.834 -51.016  49.129  1.00  0.00           N  
ATOM   2953  H   LYS A 186      23.357 -44.314  47.310  1.00  0.00           H  
ATOM   2954  HA  LYS A 186      24.841 -46.342  46.013  1.00  0.00           H  
ATOM   2955 1HB  LYS A 186      24.643 -46.139  48.474  1.00  0.00           H  
ATOM   2956 2HB  LYS A 186      22.944 -46.582  48.386  1.00  0.00           H  
ATOM   2957 1HG  LYS A 186      23.544 -48.808  47.544  1.00  0.00           H  
ATOM   2958 2HG  LYS A 186      25.258 -48.367  47.573  1.00  0.00           H  
ATOM   2959 1HD  LYS A 186      25.072 -47.957  50.034  1.00  0.00           H  
ATOM   2960 2HD  LYS A 186      23.391 -48.511  49.971  1.00  0.00           H  
ATOM   2961 1HE  LYS A 186      25.773 -50.186  49.098  1.00  0.00           H  
ATOM   2962 2HE  LYS A 186      25.030 -50.272  50.698  1.00  0.00           H  
ATOM   2963 1HZ  LYS A 186      24.182 -51.958  49.240  1.00  0.00           H  
ATOM   2964 2HZ  LYS A 186      22.972 -50.913  49.645  1.00  0.00           H  
ATOM   2965 3HZ  LYS A 186      23.665 -50.834  48.151  1.00  0.00           H  
ATOM   2966  N   ARG A 187      21.578 -46.824  45.913  1.00  0.00           N  
ATOM   2967  CA  ARG A 187      20.527 -47.537  45.200  1.00  0.00           C  
ATOM   2968  C   ARG A 187      20.585 -47.253  43.704  1.00  0.00           C  
ATOM   2969  O   ARG A 187      20.436 -48.158  42.883  1.00  0.00           O  
ATOM   2970  CB  ARG A 187      19.157 -47.146  45.735  1.00  0.00           C  
ATOM   2971  CG  ARG A 187      17.988 -47.888  45.107  1.00  0.00           C  
ATOM   2972  CD  ARG A 187      17.751 -49.197  45.767  1.00  0.00           C  
ATOM   2973  NE  ARG A 187      18.598 -50.243  45.219  1.00  0.00           N  
ATOM   2974  CZ  ARG A 187      18.261 -51.036  44.183  1.00  0.00           C  
ATOM   2975  NH1 ARG A 187      17.094 -50.890  43.596  1.00  0.00           N  
ATOM   2976  NH2 ARG A 187      19.104 -51.961  43.758  1.00  0.00           N  
ATOM   2977  H   ARG A 187      21.322 -46.147  46.617  1.00  0.00           H  
ATOM   2978  HA  ARG A 187      20.679 -48.609  45.337  1.00  0.00           H  
ATOM   2979 1HB  ARG A 187      19.122 -47.324  46.809  1.00  0.00           H  
ATOM   2980 2HB  ARG A 187      18.995 -46.079  45.575  1.00  0.00           H  
ATOM   2981 1HG  ARG A 187      17.083 -47.287  45.200  1.00  0.00           H  
ATOM   2982 2HG  ARG A 187      18.198 -48.069  44.052  1.00  0.00           H  
ATOM   2983 1HD  ARG A 187      17.961 -49.110  46.832  1.00  0.00           H  
ATOM   2984 2HD  ARG A 187      16.711 -49.491  45.626  1.00  0.00           H  
ATOM   2985  HE  ARG A 187      19.504 -50.386  45.645  1.00  0.00           H  
ATOM   2986 1HH1 ARG A 187      16.450 -50.183  43.921  1.00  0.00           H  
ATOM   2987 2HH1 ARG A 187      16.842 -51.485  42.819  1.00  0.00           H  
ATOM   2988 1HH2 ARG A 187      20.002 -52.074  44.209  1.00  0.00           H  
ATOM   2989 2HH2 ARG A 187      18.852 -52.555  42.982  1.00  0.00           H  
ATOM   2990  N   VAL A 188      20.803 -45.989  43.356  1.00  0.00           N  
ATOM   2991  CA  VAL A 188      20.974 -45.597  41.962  1.00  0.00           C  
ATOM   2992  C   VAL A 188      22.156 -46.319  41.330  1.00  0.00           C  
ATOM   2993  O   VAL A 188      22.055 -46.843  40.219  1.00  0.00           O  
ATOM   2994  CB  VAL A 188      21.190 -44.075  41.857  1.00  0.00           C  
ATOM   2995  CG1 VAL A 188      21.665 -43.700  40.461  1.00  0.00           C  
ATOM   2996  CG2 VAL A 188      19.902 -43.344  42.205  1.00  0.00           C  
ATOM   2997  H   VAL A 188      20.849 -45.281  44.075  1.00  0.00           H  
ATOM   2998  HA  VAL A 188      20.079 -45.882  41.409  1.00  0.00           H  
ATOM   2999  HB  VAL A 188      21.976 -43.780  42.553  1.00  0.00           H  
ATOM   3000 1HG1 VAL A 188      21.812 -42.621  40.406  1.00  0.00           H  
ATOM   3001 2HG1 VAL A 188      22.605 -44.206  40.249  1.00  0.00           H  
ATOM   3002 3HG1 VAL A 188      20.916 -44.001  39.730  1.00  0.00           H  
ATOM   3003 1HG2 VAL A 188      20.062 -42.269  42.129  1.00  0.00           H  
ATOM   3004 2HG2 VAL A 188      19.116 -43.644  41.512  1.00  0.00           H  
ATOM   3005 3HG2 VAL A 188      19.605 -43.596  43.223  1.00  0.00           H  
ATOM   3006  N   ALA A 189      23.279 -46.343  42.040  1.00  0.00           N  
ATOM   3007  CA  ALA A 189      24.483 -47.003  41.550  1.00  0.00           C  
ATOM   3008  C   ALA A 189      24.235 -48.485  41.301  1.00  0.00           C  
ATOM   3009  O   ALA A 189      24.677 -49.037  40.293  1.00  0.00           O  
ATOM   3010  CB  ALA A 189      25.629 -46.816  42.534  1.00  0.00           C  
ATOM   3011  H   ALA A 189      23.299 -45.893  42.945  1.00  0.00           H  
ATOM   3012  HA  ALA A 189      24.761 -46.550  40.598  1.00  0.00           H  
ATOM   3013 1HB  ALA A 189      26.520 -47.312  42.155  1.00  0.00           H  
ATOM   3014 2HB  ALA A 189      25.831 -45.751  42.659  1.00  0.00           H  
ATOM   3015 3HB  ALA A 189      25.353 -47.247  43.496  1.00  0.00           H  
ATOM   3016  N   GLU A 190      23.528 -49.127  42.225  1.00  0.00           N  
ATOM   3017  CA  GLU A 190      23.241 -50.551  42.120  1.00  0.00           C  
ATOM   3018  C   GLU A 190      22.430 -50.860  40.868  1.00  0.00           C  
ATOM   3019  O   GLU A 190      22.695 -51.836  40.168  1.00  0.00           O  
ATOM   3020  CB  GLU A 190      22.488 -51.036  43.361  1.00  0.00           C  
ATOM   3021  CG  GLU A 190      23.334 -51.104  44.623  1.00  0.00           C  
ATOM   3022  CD  GLU A 190      22.534 -51.454  45.847  1.00  0.00           C  
ATOM   3023  OE1 GLU A 190      21.330 -51.478  45.759  1.00  0.00           O  
ATOM   3024  OE2 GLU A 190      23.127 -51.699  46.871  1.00  0.00           O  
ATOM   3025  H   GLU A 190      23.179 -48.611  43.020  1.00  0.00           H  
ATOM   3026  HA  GLU A 190      24.188 -51.090  42.040  1.00  0.00           H  
ATOM   3027 1HB  GLU A 190      21.646 -50.372  43.558  1.00  0.00           H  
ATOM   3028 2HB  GLU A 190      22.083 -52.030  43.175  1.00  0.00           H  
ATOM   3029 1HG  GLU A 190      24.113 -51.855  44.486  1.00  0.00           H  
ATOM   3030 2HG  GLU A 190      23.819 -50.141  44.776  1.00  0.00           H  
ATOM   3031  N   LEU A 191      21.439 -50.016  40.588  1.00  0.00           N  
ATOM   3032  CA  LEU A 191      20.635 -50.154  39.380  1.00  0.00           C  
ATOM   3033  C   LEU A 191      21.466 -49.888  38.132  1.00  0.00           C  
ATOM   3034  O   LEU A 191      21.315 -50.567  37.117  1.00  0.00           O  
ATOM   3035  CB  LEU A 191      19.444 -49.188  39.424  1.00  0.00           C  
ATOM   3036  CG  LEU A 191      18.366 -49.508  40.467  1.00  0.00           C  
ATOM   3037  CD1 LEU A 191      17.425 -48.319  40.608  1.00  0.00           C  
ATOM   3038  CD2 LEU A 191      17.608 -50.758  40.047  1.00  0.00           C  
ATOM   3039  H   LEU A 191      21.238 -49.265  41.231  1.00  0.00           H  
ATOM   3040  HA  LEU A 191      20.270 -51.181  39.322  1.00  0.00           H  
ATOM   3041 1HB  LEU A 191      19.817 -48.186  39.630  1.00  0.00           H  
ATOM   3042 2HB  LEU A 191      18.966 -49.181  38.445  1.00  0.00           H  
ATOM   3043  HG  LEU A 191      18.836 -49.677  41.436  1.00  0.00           H  
ATOM   3044 1HD1 LEU A 191      16.659 -48.546  41.349  1.00  0.00           H  
ATOM   3045 2HD1 LEU A 191      17.991 -47.443  40.928  1.00  0.00           H  
ATOM   3046 3HD1 LEU A 191      16.952 -48.115  39.648  1.00  0.00           H  
ATOM   3047 1HD2 LEU A 191      16.842 -50.987  40.789  1.00  0.00           H  
ATOM   3048 2HD2 LEU A 191      17.136 -50.590  39.079  1.00  0.00           H  
ATOM   3049 3HD2 LEU A 191      18.301 -51.596  39.972  1.00  0.00           H  
ATOM   3050  N   LEU A 192      22.346 -48.896  38.214  1.00  0.00           N  
ATOM   3051  CA  LEU A 192      23.256 -48.585  37.117  1.00  0.00           C  
ATOM   3052  C   LEU A 192      24.185 -49.756  36.827  1.00  0.00           C  
ATOM   3053  O   LEU A 192      24.499 -50.041  35.673  1.00  0.00           O  
ATOM   3054  CB  LEU A 192      24.084 -47.338  37.449  1.00  0.00           C  
ATOM   3055  CG  LEU A 192      23.341 -45.999  37.344  1.00  0.00           C  
ATOM   3056  CD1 LEU A 192      24.150 -44.913  38.040  1.00  0.00           C  
ATOM   3057  CD2 LEU A 192      23.115 -45.658  35.878  1.00  0.00           C  
ATOM   3058  H   LEU A 192      22.384 -48.340  39.058  1.00  0.00           H  
ATOM   3059  HA  LEU A 192      22.665 -48.402  36.219  1.00  0.00           H  
ATOM   3060 1HB  LEU A 192      24.457 -47.430  38.468  1.00  0.00           H  
ATOM   3061 2HB  LEU A 192      24.937 -47.297  36.773  1.00  0.00           H  
ATOM   3062  HG  LEU A 192      22.379 -46.076  37.851  1.00  0.00           H  
ATOM   3063 1HD1 LEU A 192      23.623 -43.962  37.965  1.00  0.00           H  
ATOM   3064 2HD1 LEU A 192      24.280 -45.173  39.090  1.00  0.00           H  
ATOM   3065 3HD1 LEU A 192      25.126 -44.824  37.563  1.00  0.00           H  
ATOM   3066 1HD2 LEU A 192      22.586 -44.708  35.803  1.00  0.00           H  
ATOM   3067 2HD2 LEU A 192      24.076 -45.581  35.370  1.00  0.00           H  
ATOM   3068 3HD2 LEU A 192      22.519 -46.442  35.410  1.00  0.00           H  
ATOM   3069  N   GLN A 193      24.627 -50.431  37.883  1.00  0.00           N  
ATOM   3070  CA  GLN A 193      25.457 -51.621  37.741  1.00  0.00           C  
ATOM   3071  C   GLN A 193      24.707 -52.731  37.015  1.00  0.00           C  
ATOM   3072  O   GLN A 193      25.250 -53.376  36.119  1.00  0.00           O  
ATOM   3073  CB  GLN A 193      25.923 -52.117  39.114  1.00  0.00           C  
ATOM   3074  CG  GLN A 193      26.956 -51.223  39.781  1.00  0.00           C  
ATOM   3075  CD  GLN A 193      27.276 -51.667  41.195  1.00  0.00           C  
ATOM   3076  OE1 GLN A 193      27.765 -52.778  41.417  1.00  0.00           O  
ATOM   3077  NE2 GLN A 193      27.003 -50.798  42.162  1.00  0.00           N  
ATOM   3078  H   GLN A 193      24.381 -50.111  38.811  1.00  0.00           H  
ATOM   3079  HA  GLN A 193      26.329 -51.364  37.141  1.00  0.00           H  
ATOM   3080 1HB  GLN A 193      25.066 -52.197  39.782  1.00  0.00           H  
ATOM   3081 2HB  GLN A 193      26.354 -53.113  39.014  1.00  0.00           H  
ATOM   3082 1HG  GLN A 193      27.875 -51.251  39.196  1.00  0.00           H  
ATOM   3083 2HG  GLN A 193      26.569 -50.206  39.820  1.00  0.00           H  
ATOM   3084 1HE2 GLN A 193      27.193 -51.034  43.116  1.00  0.00           H  
ATOM   3085 2HE2 GLN A 193      26.607 -49.907  41.938  1.00  0.00           H  
ATOM   3086  N   GLU A 194      23.455 -52.948  37.409  1.00  0.00           N  
ATOM   3087  CA  GLU A 194      22.613 -53.948  36.765  1.00  0.00           C  
ATOM   3088  C   GLU A 194      22.375 -53.608  35.299  1.00  0.00           C  
ATOM   3089  O   GLU A 194      22.469 -54.470  34.427  1.00  0.00           O  
ATOM   3090  CB  GLU A 194      21.274 -54.069  37.496  1.00  0.00           C  
ATOM   3091  CG  GLU A 194      21.366 -54.705  38.875  1.00  0.00           C  
ATOM   3092  CD  GLU A 194      20.045 -54.736  39.594  1.00  0.00           C  
ATOM   3093  OE1 GLU A 194      19.098 -54.192  39.079  1.00  0.00           O  
ATOM   3094  OE2 GLU A 194      19.983 -55.304  40.659  1.00  0.00           O  
ATOM   3095  H   GLU A 194      23.080 -52.406  38.174  1.00  0.00           H  
ATOM   3096  HA  GLU A 194      23.128 -54.911  36.801  1.00  0.00           H  
ATOM   3097 1HB  GLU A 194      20.833 -53.078  37.612  1.00  0.00           H  
ATOM   3098 2HB  GLU A 194      20.586 -54.665  36.896  1.00  0.00           H  
ATOM   3099 1HG  GLU A 194      21.732 -55.726  38.769  1.00  0.00           H  
ATOM   3100 2HG  GLU A 194      22.085 -54.149  39.473  1.00  0.00           H  
ATOM   3101  N   LEU A 195      22.065 -52.342  35.035  1.00  0.00           N  
ATOM   3102  CA  LEU A 195      21.844 -51.876  33.671  1.00  0.00           C  
ATOM   3103  C   LEU A 195      23.117 -51.984  32.840  1.00  0.00           C  
ATOM   3104  O   LEU A 195      23.071 -52.324  31.656  1.00  0.00           O  
ATOM   3105  CB  LEU A 195      21.352 -50.423  33.680  1.00  0.00           C  
ATOM   3106  CG  LEU A 195      19.937 -50.204  34.232  1.00  0.00           C  
ATOM   3107  CD1 LEU A 195      19.702 -48.715  34.448  1.00  0.00           C  
ATOM   3108  CD2 LEU A 195      18.918 -50.783  33.262  1.00  0.00           C  
ATOM   3109  H   LEU A 195      21.982 -51.687  35.799  1.00  0.00           H  
ATOM   3110  HA  LEU A 195      21.091 -52.512  33.206  1.00  0.00           H  
ATOM   3111 1HB  LEU A 195      22.038 -49.829  34.281  1.00  0.00           H  
ATOM   3112 2HB  LEU A 195      21.373 -50.043  32.659  1.00  0.00           H  
ATOM   3113  HG  LEU A 195      19.843 -50.700  35.198  1.00  0.00           H  
ATOM   3114 1HD1 LEU A 195      18.697 -48.558  34.840  1.00  0.00           H  
ATOM   3115 2HD1 LEU A 195      20.433 -48.331  35.161  1.00  0.00           H  
ATOM   3116 3HD1 LEU A 195      19.808 -48.188  33.500  1.00  0.00           H  
ATOM   3117 1HD2 LEU A 195      17.913 -50.626  33.654  1.00  0.00           H  
ATOM   3118 2HD2 LEU A 195      19.013 -50.285  32.296  1.00  0.00           H  
ATOM   3119 3HD2 LEU A 195      19.099 -51.850  33.139  1.00  0.00           H  
ATOM   3120  N   ALA A 196      24.254 -51.696  33.465  1.00  0.00           N  
ATOM   3121  CA  ALA A 196      25.544 -51.803  32.796  1.00  0.00           C  
ATOM   3122  C   ALA A 196      25.825 -53.240  32.367  1.00  0.00           C  
ATOM   3123  O   ALA A 196      26.321 -53.481  31.267  1.00  0.00           O  
ATOM   3124  CB  ALA A 196      26.655 -51.295  33.701  1.00  0.00           C  
ATOM   3125  H   ALA A 196      24.221 -51.393  34.427  1.00  0.00           H  
ATOM   3126  HA  ALA A 196      25.521 -51.190  31.896  1.00  0.00           H  
ATOM   3127 1HB  ALA A 196      27.612 -51.382  33.187  1.00  0.00           H  
ATOM   3128 2HB  ALA A 196      26.469 -50.251  33.952  1.00  0.00           H  
ATOM   3129 3HB  ALA A 196      26.678 -51.888  34.616  1.00  0.00           H  
ATOM   3130  N   LYS A 197      25.503 -54.186  33.242  1.00  0.00           N  
ATOM   3131  CA  LYS A 197      25.721 -55.598  32.956  1.00  0.00           C  
ATOM   3132  C   LYS A 197      24.763 -56.096  31.881  1.00  0.00           C  
ATOM   3133  O   LYS A 197      25.140 -56.884  31.015  1.00  0.00           O  
ATOM   3134  CB  LYS A 197      25.565 -56.434  34.228  1.00  0.00           C  
ATOM   3135  CG  LYS A 197      26.684 -56.248  35.243  1.00  0.00           C  
ATOM   3136  CD  LYS A 197      26.435 -57.072  36.498  1.00  0.00           C  
ATOM   3137  CE  LYS A 197      27.544 -56.875  37.520  1.00  0.00           C  
ATOM   3138  NZ  LYS A 197      27.299 -57.654  38.764  1.00  0.00           N  
ATOM   3139  H   LYS A 197      25.099 -53.921  34.128  1.00  0.00           H  
ATOM   3140  HA  LYS A 197      26.734 -55.723  32.577  1.00  0.00           H  
ATOM   3141 1HB  LYS A 197      24.624 -56.180  34.717  1.00  0.00           H  
ATOM   3142 2HB  LYS A 197      25.523 -57.491  33.966  1.00  0.00           H  
ATOM   3143 1HG  LYS A 197      27.632 -56.554  34.800  1.00  0.00           H  
ATOM   3144 2HG  LYS A 197      26.755 -55.195  35.518  1.00  0.00           H  
ATOM   3145 1HD  LYS A 197      25.484 -56.777  36.944  1.00  0.00           H  
ATOM   3146 2HD  LYS A 197      26.380 -58.127  36.234  1.00  0.00           H  
ATOM   3147 1HE  LYS A 197      28.495 -57.188  37.090  1.00  0.00           H  
ATOM   3148 2HE  LYS A 197      27.617 -55.819  37.778  1.00  0.00           H  
ATOM   3149 1HZ  LYS A 197      28.055 -57.497  39.415  1.00  0.00           H  
ATOM   3150 2HZ  LYS A 197      26.428 -57.359  39.183  1.00  0.00           H  
ATOM   3151 3HZ  LYS A 197      27.248 -58.638  38.540  1.00  0.00           H  
ATOM   3152  N   LYS A 198      23.518 -55.632  31.944  1.00  0.00           N  
ATOM   3153  CA  LYS A 198      22.494 -56.053  30.995  1.00  0.00           C  
ATOM   3154  C   LYS A 198      22.803 -55.545  29.592  1.00  0.00           C  
ATOM   3155  O   LYS A 198      22.679 -56.282  28.614  1.00  0.00           O  
ATOM   3156  CB  LYS A 198      21.116 -55.562  31.442  1.00  0.00           C  
ATOM   3157  CG  LYS A 198      20.549 -56.297  32.649  1.00  0.00           C  
ATOM   3158  CD  LYS A 198      19.204 -55.719  33.064  1.00  0.00           C  
ATOM   3159  CE  LYS A 198      18.641 -56.442  34.279  1.00  0.00           C  
ATOM   3160  NZ  LYS A 198      17.327 -55.885  34.700  1.00  0.00           N  
ATOM   3161  H   LYS A 198      23.275 -54.970  32.668  1.00  0.00           H  
ATOM   3162  HA  LYS A 198      22.484 -57.141  30.956  1.00  0.00           H  
ATOM   3163 1HB  LYS A 198      21.171 -54.501  31.691  1.00  0.00           H  
ATOM   3164 2HB  LYS A 198      20.408 -55.670  30.621  1.00  0.00           H  
ATOM   3165 1HG  LYS A 198      20.421 -57.352  32.406  1.00  0.00           H  
ATOM   3166 2HG  LYS A 198      21.243 -56.215  33.485  1.00  0.00           H  
ATOM   3167 1HD  LYS A 198      19.320 -54.661  33.304  1.00  0.00           H  
ATOM   3168 2HD  LYS A 198      18.498 -55.811  32.239  1.00  0.00           H  
ATOM   3169 1HE  LYS A 198      18.515 -57.499  34.047  1.00  0.00           H  
ATOM   3170 2HE  LYS A 198      19.340 -56.358  35.110  1.00  0.00           H  
ATOM   3171 1HZ  LYS A 198      16.990 -56.390  35.507  1.00  0.00           H  
ATOM   3172 2HZ  LYS A 198      17.436 -54.908  34.937  1.00  0.00           H  
ATOM   3173 3HZ  LYS A 198      16.664 -55.975  33.944  1.00  0.00           H  
ATOM   3174  N   THR A 199      23.206 -54.282  29.501  1.00  0.00           N  
ATOM   3175  CA  THR A 199      23.425 -53.640  28.211  1.00  0.00           C  
ATOM   3176  C   THR A 199      24.884 -53.743  27.785  1.00  0.00           C  
ATOM   3177  O   THR A 199      25.206 -53.616  26.604  1.00  0.00           O  
ATOM   3178  CB  THR A 199      23.001 -52.161  28.249  1.00  0.00           C  
ATOM   3179  OG1 THR A 199      23.796 -51.458  29.214  1.00  0.00           O  
ATOM   3180  CG2 THR A 199      21.532 -52.036  28.622  1.00  0.00           C  
ATOM   3181  H   THR A 199      23.365 -53.755  30.347  1.00  0.00           H  
ATOM   3182  HA  THR A 199      22.825 -54.155  27.461  1.00  0.00           H  
ATOM   3183  HB  THR A 199      23.162 -51.711  27.270  1.00  0.00           H  
ATOM   3184  HG1 THR A 199      23.765 -50.516  29.028  1.00  0.00           H  
ATOM   3185 1HG2 THR A 199      21.250 -50.984  28.644  1.00  0.00           H  
ATOM   3186 2HG2 THR A 199      20.924 -52.561  27.884  1.00  0.00           H  
ATOM   3187 3HG2 THR A 199      21.368 -52.476  29.605  1.00  0.00           H  
ATOM   3188  N   GLY A 200      25.763 -53.973  28.753  1.00  0.00           N  
ATOM   3189  CA  GLY A 200      27.196 -54.039  28.490  1.00  0.00           C  
ATOM   3190  C   GLY A 200      27.790 -52.648  28.324  1.00  0.00           C  
ATOM   3191  O   GLY A 200      28.657 -52.429  27.477  1.00  0.00           O  
ATOM   3192  H   GLY A 200      25.430 -54.104  29.700  1.00  0.00           H  
ATOM   3193 1HA  GLY A 200      27.694 -54.555  29.310  1.00  0.00           H  
ATOM   3194 2HA  GLY A 200      27.373 -54.623  27.588  1.00  0.00           H  
ATOM   3195  N   ASP A 201      27.320 -51.709  29.137  1.00  0.00           N  
ATOM   3196  CA  ASP A 201      27.705 -50.308  28.993  1.00  0.00           C  
ATOM   3197  C   ASP A 201      28.575 -49.853  30.158  1.00  0.00           C  
ATOM   3198  O   ASP A 201      28.094 -49.701  31.281  1.00  0.00           O  
ATOM   3199  CB  ASP A 201      26.464 -49.417  28.899  1.00  0.00           C  
ATOM   3200  CG  ASP A 201      26.799 -47.967  28.578  1.00  0.00           C  
ATOM   3201  OD1 ASP A 201      27.962 -47.644  28.520  1.00  0.00           O  
ATOM   3202  OD2 ASP A 201      25.888 -47.195  28.394  1.00  0.00           O  
ATOM   3203  H   ASP A 201      26.681 -51.970  29.873  1.00  0.00           H  
ATOM   3204  HA  ASP A 201      28.293 -50.201  28.081  1.00  0.00           H  
ATOM   3205 1HB  ASP A 201      25.799 -49.801  28.125  1.00  0.00           H  
ATOM   3206 2HB  ASP A 201      25.919 -49.448  29.843  1.00  0.00           H  
ATOM   3207  N   PRO A 202      29.857 -49.640  29.884  1.00  0.00           N  
ATOM   3208  CA  PRO A 202      30.805 -49.237  30.916  1.00  0.00           C  
ATOM   3209  C   PRO A 202      30.535 -47.812  31.385  1.00  0.00           C  
ATOM   3210  O   PRO A 202      30.983 -47.407  32.458  1.00  0.00           O  
ATOM   3211  CB  PRO A 202      32.156 -49.352  30.205  1.00  0.00           C  
ATOM   3212  CG  PRO A 202      31.831 -49.149  28.764  1.00  0.00           C  
ATOM   3213  CD  PRO A 202      30.507 -49.844  28.579  1.00  0.00           C  
ATOM   3214  HA  PRO A 202      30.682 -49.897  31.775  1.00  0.00           H  
ATOM   3215 1HB  PRO A 202      32.853 -48.594  30.596  1.00  0.00           H  
ATOM   3216 2HB  PRO A 202      32.605 -50.334  30.407  1.00  0.00           H  
ATOM   3217 1HG  PRO A 202      31.781 -48.074  28.533  1.00  0.00           H  
ATOM   3218 2HG  PRO A 202      32.624 -49.574  28.133  1.00  0.00           H  
ATOM   3219 1HD  PRO A 202      29.948 -49.357  27.767  1.00  0.00           H  
ATOM   3220 2HD  PRO A 202      30.679 -50.907  28.350  1.00  0.00           H  
ATOM   3221  N   GLU A 203      29.799 -47.057  30.575  1.00  0.00           N  
ATOM   3222  CA  GLU A 203      29.459 -45.680  30.910  1.00  0.00           C  
ATOM   3223  C   GLU A 203      28.448 -45.625  32.049  1.00  0.00           C  
ATOM   3224  O   GLU A 203      28.519 -44.752  32.914  1.00  0.00           O  
ATOM   3225  CB  GLU A 203      28.900 -44.955  29.683  1.00  0.00           C  
ATOM   3226  CG  GLU A 203      28.652 -43.467  29.891  1.00  0.00           C  
ATOM   3227  CD  GLU A 203      29.913 -42.698  30.168  1.00  0.00           C  
ATOM   3228  OE1 GLU A 203      30.969 -43.186  29.844  1.00  0.00           O  
ATOM   3229  OE2 GLU A 203      29.821 -41.619  30.706  1.00  0.00           O  
ATOM   3230  H   GLU A 203      29.469 -47.448  29.704  1.00  0.00           H  
ATOM   3231  HA  GLU A 203      30.363 -45.172  31.247  1.00  0.00           H  
ATOM   3232 1HB  GLU A 203      29.593 -45.066  28.849  1.00  0.00           H  
ATOM   3233 2HB  GLU A 203      27.955 -45.414  29.389  1.00  0.00           H  
ATOM   3234 1HG  GLU A 203      28.180 -43.060  28.997  1.00  0.00           H  
ATOM   3235 2HG  GLU A 203      27.963 -43.337  30.724  1.00  0.00           H  
ATOM   3236  N   LEU A 204      27.507 -46.564  32.043  1.00  0.00           N  
ATOM   3237  CA  LEU A 204      26.561 -46.705  33.145  1.00  0.00           C  
ATOM   3238  C   LEU A 204      27.264 -47.131  34.425  1.00  0.00           C  
ATOM   3239  O   LEU A 204      26.901 -46.697  35.519  1.00  0.00           O  
ATOM   3240  CB  LEU A 204      25.477 -47.730  32.786  1.00  0.00           C  
ATOM   3241  CG  LEU A 204      24.509 -47.311  31.672  1.00  0.00           C  
ATOM   3242  CD1 LEU A 204      23.590 -48.477  31.331  1.00  0.00           C  
ATOM   3243  CD2 LEU A 204      23.709 -46.099  32.123  1.00  0.00           C  
ATOM   3244  H   LEU A 204      27.447 -47.195  31.258  1.00  0.00           H  
ATOM   3245  HA  LEU A 204      26.096 -45.735  33.327  1.00  0.00           H  
ATOM   3246 1HB  LEU A 204      25.963 -48.653  32.473  1.00  0.00           H  
ATOM   3247 2HB  LEU A 204      24.887 -47.938  33.677  1.00  0.00           H  
ATOM   3248  HG  LEU A 204      25.075 -47.059  30.774  1.00  0.00           H  
ATOM   3249 1HD1 LEU A 204      22.902 -48.180  30.540  1.00  0.00           H  
ATOM   3250 2HD1 LEU A 204      24.188 -49.324  30.993  1.00  0.00           H  
ATOM   3251 3HD1 LEU A 204      23.023 -48.763  32.217  1.00  0.00           H  
ATOM   3252 1HD2 LEU A 204      23.021 -45.801  31.331  1.00  0.00           H  
ATOM   3253 2HD2 LEU A 204      23.142 -46.349  33.020  1.00  0.00           H  
ATOM   3254 3HD2 LEU A 204      24.388 -45.275  32.342  1.00  0.00           H  
ATOM   3255  N   LEU A 205      28.274 -47.981  34.284  1.00  0.00           N  
ATOM   3256  CA  LEU A 205      29.119 -48.361  35.410  1.00  0.00           C  
ATOM   3257  C   LEU A 205      29.910 -47.167  35.933  1.00  0.00           C  
ATOM   3258  O   LEU A 205      30.083 -47.004  37.139  1.00  0.00           O  
ATOM   3259  CB  LEU A 205      30.084 -49.480  34.996  1.00  0.00           C  
ATOM   3260  CG  LEU A 205      30.938 -50.071  36.123  1.00  0.00           C  
ATOM   3261  CD1 LEU A 205      30.031 -50.663  37.194  1.00  0.00           C  
ATOM   3262  CD2 LEU A 205      31.871 -51.130  35.551  1.00  0.00           C  
ATOM   3263  H   LEU A 205      28.462 -48.377  33.374  1.00  0.00           H  
ATOM   3264  HA  LEU A 205      28.480 -48.712  36.221  1.00  0.00           H  
ATOM   3265 1HB  LEU A 205      29.506 -50.292  34.558  1.00  0.00           H  
ATOM   3266 2HB  LEU A 205      30.761 -49.092  34.236  1.00  0.00           H  
ATOM   3267  HG  LEU A 205      31.529 -49.280  36.587  1.00  0.00           H  
ATOM   3268 1HD1 LEU A 205      30.639 -51.084  37.994  1.00  0.00           H  
ATOM   3269 2HD1 LEU A 205      29.388 -49.880  37.599  1.00  0.00           H  
ATOM   3270 3HD1 LEU A 205      29.414 -51.447  36.756  1.00  0.00           H  
ATOM   3271 1HD2 LEU A 205      32.479 -51.551  36.353  1.00  0.00           H  
ATOM   3272 2HD2 LEU A 205      31.282 -51.922  35.089  1.00  0.00           H  
ATOM   3273 3HD2 LEU A 205      32.520 -50.678  34.803  1.00  0.00           H  
ATOM   3274  N   LYS A 206      30.390 -46.336  35.012  1.00  0.00           N  
ATOM   3275  CA  LYS A 206      31.087 -45.108  35.381  1.00  0.00           C  
ATOM   3276  C   LYS A 206      30.181 -44.178  36.178  1.00  0.00           C  
ATOM   3277  O   LYS A 206      30.612 -43.558  37.149  1.00  0.00           O  
ATOM   3278  CB  LYS A 206      31.605 -44.391  34.133  1.00  0.00           C  
ATOM   3279  CG  LYS A 206      32.403 -43.125  34.420  1.00  0.00           C  
ATOM   3280  CD  LYS A 206      32.912 -42.491  33.136  1.00  0.00           C  
ATOM   3281  CE  LYS A 206      33.663 -41.197  33.417  1.00  0.00           C  
ATOM   3282  NZ  LYS A 206      34.123 -40.536  32.166  1.00  0.00           N  
ATOM   3283  H   LYS A 206      30.269 -46.560  34.035  1.00  0.00           H  
ATOM   3284  HA  LYS A 206      31.933 -45.368  36.014  1.00  0.00           H  
ATOM   3285 1HB  LYS A 206      32.244 -45.067  33.564  1.00  0.00           H  
ATOM   3286 2HB  LYS A 206      30.765 -44.119  33.493  1.00  0.00           H  
ATOM   3287 1HG  LYS A 206      31.770 -42.407  34.945  1.00  0.00           H  
ATOM   3288 2HG  LYS A 206      33.251 -43.367  35.059  1.00  0.00           H  
ATOM   3289 1HD  LYS A 206      33.580 -43.185  32.626  1.00  0.00           H  
ATOM   3290 2HD  LYS A 206      32.071 -42.274  32.478  1.00  0.00           H  
ATOM   3291 1HE  LYS A 206      33.014 -40.509  33.958  1.00  0.00           H  
ATOM   3292 2HE  LYS A 206      34.532 -41.410  34.040  1.00  0.00           H  
ATOM   3293 1HZ  LYS A 206      34.616 -39.686  32.394  1.00  0.00           H  
ATOM   3294 2HZ  LYS A 206      34.742 -41.158  31.663  1.00  0.00           H  
ATOM   3295 3HZ  LYS A 206      33.325 -40.318  31.587  1.00  0.00           H  
ATOM   3296  N   LEU A 207      28.922 -44.088  35.763  1.00  0.00           N  
ATOM   3297  CA  LEU A 207      27.927 -43.315  36.496  1.00  0.00           C  
ATOM   3298  C   LEU A 207      27.723 -43.871  37.900  1.00  0.00           C  
ATOM   3299  O   LEU A 207      27.599 -43.117  38.866  1.00  0.00           O  
ATOM   3300  CB  LEU A 207      26.593 -43.315  35.740  1.00  0.00           C  
ATOM   3301  CG  LEU A 207      26.554 -42.469  34.461  1.00  0.00           C  
ATOM   3302  CD1 LEU A 207      25.244 -42.720  33.725  1.00  0.00           C  
ATOM   3303  CD2 LEU A 207      26.707 -40.997  34.821  1.00  0.00           C  
ATOM   3304  H   LEU A 207      28.647 -44.568  34.917  1.00  0.00           H  
ATOM   3305  HA  LEU A 207      28.290 -42.292  36.596  1.00  0.00           H  
ATOM   3306 1HB  LEU A 207      26.349 -44.340  35.465  1.00  0.00           H  
ATOM   3307 2HB  LEU A 207      25.816 -42.944  36.406  1.00  0.00           H  
ATOM   3308  HG  LEU A 207      27.370 -42.766  33.802  1.00  0.00           H  
ATOM   3309 1HD1 LEU A 207      25.217 -42.117  32.816  1.00  0.00           H  
ATOM   3310 2HD1 LEU A 207      25.171 -43.774  33.463  1.00  0.00           H  
ATOM   3311 3HD1 LEU A 207      24.409 -42.445  34.368  1.00  0.00           H  
ATOM   3312 1HD2 LEU A 207      26.679 -40.395  33.912  1.00  0.00           H  
ATOM   3313 2HD2 LEU A 207      25.890 -40.697  35.480  1.00  0.00           H  
ATOM   3314 3HD2 LEU A 207      27.658 -40.843  35.329  1.00  0.00           H  
ATOM   3315  N   ALA A 208      27.684 -45.194  38.006  1.00  0.00           N  
ATOM   3316  CA  ALA A 208      27.583 -45.859  39.300  1.00  0.00           C  
ATOM   3317  C   ALA A 208      28.761 -45.499  40.196  1.00  0.00           C  
ATOM   3318  O   ALA A 208      28.594 -45.262  41.392  1.00  0.00           O  
ATOM   3319  CB  ALA A 208      27.497 -47.366  39.118  1.00  0.00           C  
ATOM   3320  H   ALA A 208      27.728 -45.757  37.167  1.00  0.00           H  
ATOM   3321  HA  ALA A 208      26.676 -45.512  39.795  1.00  0.00           H  
ATOM   3322 1HB  ALA A 208      27.422 -47.848  40.094  1.00  0.00           H  
ATOM   3323 2HB  ALA A 208      26.617 -47.612  38.525  1.00  0.00           H  
ATOM   3324 3HB  ALA A 208      28.390 -47.723  38.608  1.00  0.00           H  
ATOM   3325  N   LEU A 209      29.954 -45.463  39.612  1.00  0.00           N  
ATOM   3326  CA  LEU A 209      31.144 -45.016  40.325  1.00  0.00           C  
ATOM   3327  C   LEU A 209      30.955 -43.615  40.890  1.00  0.00           C  
ATOM   3328  O   LEU A 209      31.229 -43.363  42.062  1.00  0.00           O  
ATOM   3329  CB  LEU A 209      32.361 -45.037  39.391  1.00  0.00           C  
ATOM   3330  CG  LEU A 209      33.716 -44.772  40.058  1.00  0.00           C  
ATOM   3331  CD1 LEU A 209      34.830 -45.353  39.196  1.00  0.00           C  
ATOM   3332  CD2 LEU A 209      33.902 -43.276  40.256  1.00  0.00           C  
ATOM   3333  H   LEU A 209      30.038 -45.753  38.647  1.00  0.00           H  
ATOM   3334  HA  LEU A 209      31.317 -45.690  41.166  1.00  0.00           H  
ATOM   3335 1HB  LEU A 209      32.413 -46.013  38.911  1.00  0.00           H  
ATOM   3336 2HB  LEU A 209      32.219 -44.283  38.618  1.00  0.00           H  
ATOM   3337  HG  LEU A 209      33.749 -45.273  41.027  1.00  0.00           H  
ATOM   3338 1HD1 LEU A 209      35.793 -45.164  39.671  1.00  0.00           H  
ATOM   3339 2HD1 LEU A 209      34.683 -46.428  39.088  1.00  0.00           H  
ATOM   3340 3HD1 LEU A 209      34.811 -44.883  38.215  1.00  0.00           H  
ATOM   3341 1HD2 LEU A 209      34.865 -43.087  40.731  1.00  0.00           H  
ATOM   3342 2HD2 LEU A 209      33.870 -42.775  39.287  1.00  0.00           H  
ATOM   3343 3HD2 LEU A 209      33.103 -42.891  40.889  1.00  0.00           H  
ATOM   3344  N   ARG A 210      30.482 -42.701  40.047  1.00  0.00           N  
ATOM   3345  CA  ARG A 210      30.311 -41.309  40.443  1.00  0.00           C  
ATOM   3346  C   ARG A 210      29.275 -41.176  41.553  1.00  0.00           C  
ATOM   3347  O   ARG A 210      29.467 -40.416  42.504  1.00  0.00           O  
ATOM   3348  CB  ARG A 210      29.883 -40.463  39.252  1.00  0.00           C  
ATOM   3349  CG  ARG A 210      29.617 -39.000  39.569  1.00  0.00           C  
ATOM   3350  CD  ARG A 210      30.836 -38.318  40.076  1.00  0.00           C  
ATOM   3351  NE  ARG A 210      30.573 -36.932  40.431  1.00  0.00           N  
ATOM   3352  CZ  ARG A 210      31.456 -36.121  41.047  1.00  0.00           C  
ATOM   3353  NH1 ARG A 210      32.649 -36.569  41.368  1.00  0.00           N  
ATOM   3354  NH2 ARG A 210      31.119 -34.874  41.329  1.00  0.00           N  
ATOM   3355  H   ARG A 210      30.236 -42.980  39.107  1.00  0.00           H  
ATOM   3356  HA  ARG A 210      31.261 -40.940  40.829  1.00  0.00           H  
ATOM   3357 1HB  ARG A 210      30.654 -40.499  38.484  1.00  0.00           H  
ATOM   3358 2HB  ARG A 210      28.973 -40.878  38.820  1.00  0.00           H  
ATOM   3359 1HG  ARG A 210      29.287 -38.486  38.665  1.00  0.00           H  
ATOM   3360 2HG  ARG A 210      28.842 -38.927  40.332  1.00  0.00           H  
ATOM   3361 1HD  ARG A 210      31.200 -38.835  40.963  1.00  0.00           H  
ATOM   3362 2HD  ARG A 210      31.607 -38.332  39.307  1.00  0.00           H  
ATOM   3363  HE  ARG A 210      29.666 -36.552  40.201  1.00  0.00           H  
ATOM   3364 1HH1 ARG A 210      32.904 -37.522  41.153  1.00  0.00           H  
ATOM   3365 2HH1 ARG A 210      33.310 -35.962  41.829  1.00  0.00           H  
ATOM   3366 1HH2 ARG A 210      30.202 -34.529  41.083  1.00  0.00           H  
ATOM   3367 2HH2 ARG A 210      31.781 -34.266  41.790  1.00  0.00           H  
ATOM   3368  N   ALA A 211      28.182 -41.919  41.428  1.00  0.00           N  
ATOM   3369  CA  ALA A 211      27.138 -41.924  42.447  1.00  0.00           C  
ATOM   3370  C   ALA A 211      27.690 -42.362  43.798  1.00  0.00           C  
ATOM   3371  O   ALA A 211      27.413 -41.739  44.823  1.00  0.00           O  
ATOM   3372  CB  ALA A 211      25.992 -42.831  42.026  1.00  0.00           C  
ATOM   3373  H   ALA A 211      28.070 -42.494  40.606  1.00  0.00           H  
ATOM   3374  HA  ALA A 211      26.759 -40.907  42.560  1.00  0.00           H  
ATOM   3375 1HB  ALA A 211      25.221 -42.825  42.796  1.00  0.00           H  
ATOM   3376 2HB  ALA A 211      25.569 -42.472  41.087  1.00  0.00           H  
ATOM   3377 3HB  ALA A 211      26.362 -43.846  41.891  1.00  0.00           H  
ATOM   3378  N   LEU A 212      28.471 -43.437  43.792  1.00  0.00           N  
ATOM   3379  CA  LEU A 212      29.092 -43.939  45.011  1.00  0.00           C  
ATOM   3380  C   LEU A 212      30.158 -42.978  45.523  1.00  0.00           C  
ATOM   3381  O   LEU A 212      30.307 -42.786  46.730  1.00  0.00           O  
ATOM   3382  CB  LEU A 212      29.717 -45.316  44.759  1.00  0.00           C  
ATOM   3383  CG  LEU A 212      28.729 -46.451  44.464  1.00  0.00           C  
ATOM   3384  CD1 LEU A 212      29.490 -47.673  43.969  1.00  0.00           C  
ATOM   3385  CD2 LEU A 212      27.935 -46.774  45.722  1.00  0.00           C  
ATOM   3386  H   LEU A 212      28.639 -43.917  42.919  1.00  0.00           H  
ATOM   3387  HA  LEU A 212      28.326 -44.023  45.781  1.00  0.00           H  
ATOM   3388 1HB  LEU A 212      30.396 -45.240  43.911  1.00  0.00           H  
ATOM   3389 2HB  LEU A 212      30.297 -45.601  45.637  1.00  0.00           H  
ATOM   3390  HG  LEU A 212      28.044 -46.141  43.674  1.00  0.00           H  
ATOM   3391 1HD1 LEU A 212      28.787 -48.480  43.759  1.00  0.00           H  
ATOM   3392 2HD1 LEU A 212      30.032 -47.419  43.057  1.00  0.00           H  
ATOM   3393 3HD1 LEU A 212      30.196 -47.995  44.733  1.00  0.00           H  
ATOM   3394 1HD2 LEU A 212      27.233 -47.580  45.513  1.00  0.00           H  
ATOM   3395 2HD2 LEU A 212      28.620 -47.085  46.513  1.00  0.00           H  
ATOM   3396 3HD2 LEU A 212      27.388 -45.889  46.044  1.00  0.00           H  
ATOM   3397  N   GLU A 213      30.896 -42.374  44.599  1.00  0.00           N  
ATOM   3398  CA  GLU A 213      31.916 -41.395  44.952  1.00  0.00           C  
ATOM   3399  C   GLU A 213      31.318 -40.238  45.745  1.00  0.00           C  
ATOM   3400  O   GLU A 213      31.820 -39.879  46.810  1.00  0.00           O  
ATOM   3401  CB  GLU A 213      32.603 -40.861  43.695  1.00  0.00           C  
ATOM   3402  CG  GLU A 213      33.689 -39.829  43.960  1.00  0.00           C  
ATOM   3403  CD  GLU A 213      34.282 -39.264  42.699  1.00  0.00           C  
ATOM   3404  OE1 GLU A 213      33.628 -39.313  41.684  1.00  0.00           O  
ATOM   3405  OE2 GLU A 213      35.389 -38.783  42.749  1.00  0.00           O  
ATOM   3406  H   GLU A 213      30.747 -42.600  43.626  1.00  0.00           H  
ATOM   3407  HA  GLU A 213      32.658 -41.881  45.586  1.00  0.00           H  
ATOM   3408 1HB  GLU A 213      33.055 -41.689  43.147  1.00  0.00           H  
ATOM   3409 2HB  GLU A 213      31.860 -40.404  43.040  1.00  0.00           H  
ATOM   3410 1HG  GLU A 213      33.266 -39.012  44.545  1.00  0.00           H  
ATOM   3411 2HG  GLU A 213      34.478 -40.290  44.550  1.00  0.00           H  
ATOM   3412  N   VAL A 214      30.244 -39.660  45.220  1.00  0.00           N  
ATOM   3413  CA  VAL A 214      29.557 -38.565  45.892  1.00  0.00           C  
ATOM   3414  C   VAL A 214      28.905 -39.034  47.188  1.00  0.00           C  
ATOM   3415  O   VAL A 214      28.889 -38.311  48.183  1.00  0.00           O  
ATOM   3416  CB  VAL A 214      28.481 -37.964  44.968  1.00  0.00           C  
ATOM   3417  CG1 VAL A 214      27.649 -36.934  45.720  1.00  0.00           C  
ATOM   3418  CG2 VAL A 214      29.138 -37.338  43.747  1.00  0.00           C  
ATOM   3419  H   VAL A 214      29.892 -39.990  44.331  1.00  0.00           H  
ATOM   3420  HA  VAL A 214      30.291 -37.802  46.150  1.00  0.00           H  
ATOM   3421  HB  VAL A 214      27.803 -38.754  44.652  1.00  0.00           H  
ATOM   3422 1HG1 VAL A 214      26.894 -36.518  45.051  1.00  0.00           H  
ATOM   3423 2HG1 VAL A 214      27.160 -37.410  46.569  1.00  0.00           H  
ATOM   3424 3HG1 VAL A 214      28.298 -36.133  46.075  1.00  0.00           H  
ATOM   3425 1HG2 VAL A 214      28.372 -36.915  43.098  1.00  0.00           H  
ATOM   3426 2HG2 VAL A 214      29.821 -36.550  44.064  1.00  0.00           H  
ATOM   3427 3HG2 VAL A 214      29.693 -38.101  43.202  1.00  0.00           H  
ATOM   3428  N   ALA A 215      28.372 -40.250  47.168  1.00  0.00           N  
ATOM   3429  CA  ALA A 215      27.758 -40.837  48.353  1.00  0.00           C  
ATOM   3430  C   ALA A 215      28.752 -40.917  49.505  1.00  0.00           C  
ATOM   3431  O   ALA A 215      28.427 -40.575  50.642  1.00  0.00           O  
ATOM   3432  CB  ALA A 215      27.204 -42.219  48.036  1.00  0.00           C  
ATOM   3433  H   ALA A 215      28.389 -40.782  46.310  1.00  0.00           H  
ATOM   3434  HA  ALA A 215      26.936 -40.197  48.670  1.00  0.00           H  
ATOM   3435 1HB  ALA A 215      26.748 -42.641  48.931  1.00  0.00           H  
ATOM   3436 2HB  ALA A 215      26.452 -42.137  47.251  1.00  0.00           H  
ATOM   3437 3HB  ALA A 215      28.012 -42.864  47.698  1.00  0.00           H  
ATOM   3438  N   VAL A 216      29.964 -41.366  49.204  1.00  0.00           N  
ATOM   3439  CA  VAL A 216      31.027 -41.434  50.200  1.00  0.00           C  
ATOM   3440  C   VAL A 216      31.391 -40.043  50.710  1.00  0.00           C  
ATOM   3441  O   VAL A 216      31.619 -39.850  51.904  1.00  0.00           O  
ATOM   3442  CB  VAL A 216      32.279 -42.102  49.602  1.00  0.00           C  
ATOM   3443  CG1 VAL A 216      33.471 -41.928  50.532  1.00  0.00           C  
ATOM   3444  CG2 VAL A 216      32.005 -43.577  49.346  1.00  0.00           C  
ATOM   3445  H   VAL A 216      30.156 -41.671  48.261  1.00  0.00           H  
ATOM   3446  HA  VAL A 216      30.669 -42.013  51.051  1.00  0.00           H  
ATOM   3447  HB  VAL A 216      32.529 -41.609  48.663  1.00  0.00           H  
ATOM   3448 1HG1 VAL A 216      34.347 -42.407  50.095  1.00  0.00           H  
ATOM   3449 2HG1 VAL A 216      33.671 -40.866  50.673  1.00  0.00           H  
ATOM   3450 3HG1 VAL A 216      33.251 -42.387  51.495  1.00  0.00           H  
ATOM   3451 1HG2 VAL A 216      32.895 -44.043  48.923  1.00  0.00           H  
ATOM   3452 2HG2 VAL A 216      31.749 -44.069  50.285  1.00  0.00           H  
ATOM   3453 3HG2 VAL A 216      31.176 -43.675  48.646  1.00  0.00           H  
ATOM   3454  N   ARG A 217      31.445 -39.079  49.797  1.00  0.00           N  
ATOM   3455  CA  ARG A 217      31.720 -37.695  50.163  1.00  0.00           C  
ATOM   3456  C   ARG A 217      30.669 -37.161  51.128  1.00  0.00           C  
ATOM   3457  O   ARG A 217      30.989 -36.445  52.075  1.00  0.00           O  
ATOM   3458  CB  ARG A 217      31.761 -36.812  48.924  1.00  0.00           C  
ATOM   3459  CG  ARG A 217      32.122 -35.361  49.186  1.00  0.00           C  
ATOM   3460  CD  ARG A 217      32.114 -34.558  47.935  1.00  0.00           C  
ATOM   3461  NE  ARG A 217      32.441 -33.162  48.183  1.00  0.00           N  
ATOM   3462  CZ  ARG A 217      33.691 -32.660  48.192  1.00  0.00           C  
ATOM   3463  NH1 ARG A 217      34.718 -33.447  47.965  1.00  0.00           N  
ATOM   3464  NH2 ARG A 217      33.883 -31.373  48.428  1.00  0.00           N  
ATOM   3465  H   ARG A 217      31.294 -39.313  48.827  1.00  0.00           H  
ATOM   3466  HA  ARG A 217      32.683 -37.654  50.668  1.00  0.00           H  
ATOM   3467 1HB  ARG A 217      32.489 -37.212  48.218  1.00  0.00           H  
ATOM   3468 2HB  ARG A 217      30.787 -36.829  48.434  1.00  0.00           H  
ATOM   3469 1HG  ARG A 217      31.399 -34.923  49.876  1.00  0.00           H  
ATOM   3470 2HG  ARG A 217      33.120 -35.306  49.622  1.00  0.00           H  
ATOM   3471 1HD  ARG A 217      32.850 -34.962  47.240  1.00  0.00           H  
ATOM   3472 2HD  ARG A 217      31.125 -34.600  47.481  1.00  0.00           H  
ATOM   3473  HE  ARG A 217      31.677 -32.525  48.362  1.00  0.00           H  
ATOM   3474 1HH1 ARG A 217      34.570 -34.431  47.784  1.00  0.00           H  
ATOM   3475 2HH1 ARG A 217      35.656 -33.070  47.971  1.00  0.00           H  
ATOM   3476 1HH2 ARG A 217      33.094 -30.768  48.602  1.00  0.00           H  
ATOM   3477 2HH2 ARG A 217      34.819 -30.997  48.434  1.00  0.00           H  
ATOM   3478  N   ALA A 218      29.412 -37.516  50.885  1.00  0.00           N  
ATOM   3479  CA  ALA A 218      28.310 -37.062  51.723  1.00  0.00           C  
ATOM   3480  C   ALA A 218      28.465 -37.556  53.155  1.00  0.00           C  
ATOM   3481  O   ALA A 218      28.393 -36.773  54.104  1.00  0.00           O  
ATOM   3482  CB  ALA A 218      26.980 -37.523  51.145  1.00  0.00           C  
ATOM   3483  H   ALA A 218      29.215 -38.120  50.097  1.00  0.00           H  
ATOM   3484  HA  ALA A 218      28.322 -35.971  51.746  1.00  0.00           H  
ATOM   3485 1HB  ALA A 218      26.166 -37.177  51.783  1.00  0.00           H  
ATOM   3486 2HB  ALA A 218      26.856 -37.114  50.143  1.00  0.00           H  
ATOM   3487 3HB  ALA A 218      26.962 -38.612  51.098  1.00  0.00           H  
ATOM   3488  N   VAL A 219      28.682 -38.859  53.306  1.00  0.00           N  
ATOM   3489  CA  VAL A 219      28.785 -39.469  54.625  1.00  0.00           C  
ATOM   3490  C   VAL A 219      30.124 -39.150  55.276  1.00  0.00           C  
ATOM   3491  O   VAL A 219      30.250 -39.168  56.502  1.00  0.00           O  
ATOM   3492  CB  VAL A 219      28.617 -40.997  54.523  1.00  0.00           C  
ATOM   3493  CG1 VAL A 219      27.242 -41.345  53.974  1.00  0.00           C  
ATOM   3494  CG2 VAL A 219      29.712 -41.580  53.644  1.00  0.00           C  
ATOM   3495  H   VAL A 219      28.776 -39.439  52.484  1.00  0.00           H  
ATOM   3496  HA  VAL A 219      28.001 -39.053  55.261  1.00  0.00           H  
ATOM   3497  HB  VAL A 219      28.684 -41.428  55.521  1.00  0.00           H  
ATOM   3498 1HG1 VAL A 219      27.140 -42.430  53.908  1.00  0.00           H  
ATOM   3499 2HG1 VAL A 219      26.474 -40.950  54.637  1.00  0.00           H  
ATOM   3500 3HG1 VAL A 219      27.125 -40.910  52.981  1.00  0.00           H  
ATOM   3501 1HG2 VAL A 219      29.588 -42.659  53.576  1.00  0.00           H  
ATOM   3502 2HG2 VAL A 219      29.650 -41.144  52.647  1.00  0.00           H  
ATOM   3503 3HG2 VAL A 219      30.686 -41.354  54.078  1.00  0.00           H  
ATOM   3504  N   GLU A 220      31.124 -38.859  54.452  1.00  0.00           N  
ATOM   3505  CA  GLU A 220      32.413 -38.390  54.944  1.00  0.00           C  
ATOM   3506  C   GLU A 220      32.257 -37.117  55.767  1.00  0.00           C  
ATOM   3507  O   GLU A 220      32.723 -37.040  56.905  1.00  0.00           O  
ATOM   3508  CB  GLU A 220      33.371 -38.142  53.777  1.00  0.00           C  
ATOM   3509  CG  GLU A 220      34.758 -37.671  54.193  1.00  0.00           C  
ATOM   3510  CD  GLU A 220      35.664 -37.412  53.020  1.00  0.00           C  
ATOM   3511  OE1 GLU A 220      35.201 -37.496  51.908  1.00  0.00           O  
ATOM   3512  OE2 GLU A 220      36.817 -37.130  53.238  1.00  0.00           O  
ATOM   3513  H   GLU A 220      30.987 -38.967  53.455  1.00  0.00           H  
ATOM   3514  HA  GLU A 220      32.834 -39.156  55.596  1.00  0.00           H  
ATOM   3515 1HB  GLU A 220      33.488 -39.059  53.200  1.00  0.00           H  
ATOM   3516 2HB  GLU A 220      32.948 -37.388  53.113  1.00  0.00           H  
ATOM   3517 1HG  GLU A 220      34.661 -36.753  54.771  1.00  0.00           H  
ATOM   3518 2HG  GLU A 220      35.210 -38.427  54.834  1.00  0.00           H  
ATOM   3519  N   LEU A 221      31.598 -36.119  55.187  1.00  0.00           N  
ATOM   3520  CA  LEU A 221      31.349 -34.860  55.877  1.00  0.00           C  
ATOM   3521  C   LEU A 221      30.415 -35.056  57.064  1.00  0.00           C  
ATOM   3522  O   LEU A 221      30.583 -34.427  58.110  1.00  0.00           O  
ATOM   3523  CB  LEU A 221      30.748 -33.834  54.908  1.00  0.00           C  
ATOM   3524  CG  LEU A 221      30.504 -32.435  55.489  1.00  0.00           C  
ATOM   3525  CD1 LEU A 221      31.815 -31.869  56.018  1.00  0.00           C  
ATOM   3526  CD2 LEU A 221      29.916 -31.536  54.412  1.00  0.00           C  
ATOM   3527  H   LEU A 221      31.258 -36.237  54.243  1.00  0.00           H  
ATOM   3528  HA  LEU A 221      32.298 -34.485  56.264  1.00  0.00           H  
ATOM   3529 1HB  LEU A 221      31.417 -33.728  54.056  1.00  0.00           H  
ATOM   3530 2HB  LEU A 221      29.792 -34.215  54.549  1.00  0.00           H  
ATOM   3531  HG  LEU A 221      29.810 -32.502  56.325  1.00  0.00           H  
ATOM   3532 1HD1 LEU A 221      31.641 -30.874  56.430  1.00  0.00           H  
ATOM   3533 2HD1 LEU A 221      32.204 -32.522  56.799  1.00  0.00           H  
ATOM   3534 3HD1 LEU A 221      32.537 -31.804  55.205  1.00  0.00           H  
ATOM   3535 1HD2 LEU A 221      29.741 -30.540  54.825  1.00  0.00           H  
ATOM   3536 2HD2 LEU A 221      30.611 -31.465  53.575  1.00  0.00           H  
ATOM   3537 3HD2 LEU A 221      28.971 -31.953  54.063  1.00  0.00           H  
ATOM   3538  N   ALA A 222      29.431 -35.932  56.896  1.00  0.00           N  
ATOM   3539  CA  ALA A 222      28.497 -36.251  57.971  1.00  0.00           C  
ATOM   3540  C   ALA A 222      29.231 -36.754  59.206  1.00  0.00           C  
ATOM   3541  O   ALA A 222      28.918 -36.359  60.330  1.00  0.00           O  
ATOM   3542  CB  ALA A 222      27.484 -37.284  57.501  1.00  0.00           C  
ATOM   3543  H   ALA A 222      29.325 -36.389  56.001  1.00  0.00           H  
ATOM   3544  HA  ALA A 222      27.965 -35.340  58.249  1.00  0.00           H  
ATOM   3545 1HB  ALA A 222      26.792 -37.513  58.312  1.00  0.00           H  
ATOM   3546 2HB  ALA A 222      26.928 -36.888  56.652  1.00  0.00           H  
ATOM   3547 3HB  ALA A 222      28.004 -38.194  57.201  1.00  0.00           H  
ATOM   3548  N   ILE A 223      30.211 -37.624  58.994  1.00  0.00           N  
ATOM   3549  CA  ILE A 223      31.031 -38.139  60.085  1.00  0.00           C  
ATOM   3550  C   ILE A 223      31.905 -37.041  60.679  1.00  0.00           C  
ATOM   3551  O   ILE A 223      32.073 -36.959  61.896  1.00  0.00           O  
ATOM   3552  CB  ILE A 223      31.920 -39.300  59.605  1.00  0.00           C  
ATOM   3553  CG1 ILE A 223      31.062 -40.517  59.248  1.00  0.00           C  
ATOM   3554  CG2 ILE A 223      32.945 -39.661  60.670  1.00  0.00           C  
ATOM   3555  CD1 ILE A 223      31.812 -41.594  58.499  1.00  0.00           C  
ATOM   3556  H   ILE A 223      30.392 -37.942  58.053  1.00  0.00           H  
ATOM   3557  HA  ILE A 223      30.371 -38.500  60.874  1.00  0.00           H  
ATOM   3558  HB  ILE A 223      32.444 -39.006  58.697  1.00  0.00           H  
ATOM   3559 1HG1 ILE A 223      30.655 -40.954  60.158  1.00  0.00           H  
ATOM   3560 2HG1 ILE A 223      30.219 -40.199  58.633  1.00  0.00           H  
ATOM   3561 1HG2 ILE A 223      33.563 -40.485  60.314  1.00  0.00           H  
ATOM   3562 2HG2 ILE A 223      33.574 -38.798  60.877  1.00  0.00           H  
ATOM   3563 3HG2 ILE A 223      32.429 -39.963  61.582  1.00  0.00           H  
ATOM   3564 1HD1 ILE A 223      31.138 -42.423  58.280  1.00  0.00           H  
ATOM   3565 2HD1 ILE A 223      32.200 -41.186  57.565  1.00  0.00           H  
ATOM   3566 3HD1 ILE A 223      32.640 -41.952  59.109  1.00  0.00           H  
ATOM   3567  N   LYS A 224      32.461 -36.200  59.814  1.00  0.00           N  
ATOM   3568  CA  LYS A 224      33.259 -35.064  60.255  1.00  0.00           C  
ATOM   3569  C   LYS A 224      32.468 -34.169  61.202  1.00  0.00           C  
ATOM   3570  O   LYS A 224      32.997 -33.696  62.209  1.00  0.00           O  
ATOM   3571  CB  LYS A 224      33.749 -34.255  59.053  1.00  0.00           C  
ATOM   3572  CG  LYS A 224      34.852 -34.929  58.247  1.00  0.00           C  
ATOM   3573  CD  LYS A 224      35.256 -34.085  57.049  1.00  0.00           C  
ATOM   3574  CE  LYS A 224      36.390 -34.735  56.271  1.00  0.00           C  
ATOM   3575  NZ  LYS A 224      36.765 -33.943  55.067  1.00  0.00           N  
ATOM   3576  H   LYS A 224      32.326 -36.351  58.825  1.00  0.00           H  
ATOM   3577  HA  LYS A 224      34.126 -35.440  60.803  1.00  0.00           H  
ATOM   3578 1HB  LYS A 224      32.912 -34.060  58.379  1.00  0.00           H  
ATOM   3579 2HB  LYS A 224      34.126 -33.290  59.392  1.00  0.00           H  
ATOM   3580 1HG  LYS A 224      35.723 -35.085  58.883  1.00  0.00           H  
ATOM   3581 2HG  LYS A 224      34.501 -35.900  57.896  1.00  0.00           H  
ATOM   3582 1HD  LYS A 224      34.398 -33.957  56.386  1.00  0.00           H  
ATOM   3583 2HD  LYS A 224      35.578 -33.101  57.389  1.00  0.00           H  
ATOM   3584 1HE  LYS A 224      37.264 -34.829  56.914  1.00  0.00           H  
ATOM   3585 2HE  LYS A 224      36.090 -35.734  55.955  1.00  0.00           H  
ATOM   3586 1HZ  LYS A 224      37.519 -34.406  54.580  1.00  0.00           H  
ATOM   3587 2HZ  LYS A 224      35.965 -33.865  54.454  1.00  0.00           H  
ATOM   3588 3HZ  LYS A 224      37.063 -33.021  55.349  1.00  0.00           H  
ATOM   3589  N   SER A 225      31.202 -33.942  60.874  1.00  0.00           N  
ATOM   3590  CA  SER A 225      30.312 -33.172  61.736  1.00  0.00           C  
ATOM   3591  C   SER A 225      29.967 -33.946  63.000  1.00  0.00           C  
ATOM   3592  O   SER A 225      30.008 -33.402  64.104  1.00  0.00           O  
ATOM   3593  CB  SER A 225      29.043 -32.814  60.990  1.00  0.00           C  
ATOM   3594  OG  SER A 225      28.139 -32.146  61.826  1.00  0.00           O  
ATOM   3595  H   SER A 225      30.846 -34.311  60.003  1.00  0.00           H  
ATOM   3596  HA  SER A 225      30.826 -32.259  62.038  1.00  0.00           H  
ATOM   3597 1HB  SER A 225      29.288 -32.182  60.136  1.00  0.00           H  
ATOM   3598 2HB  SER A 225      28.580 -33.721  60.601  1.00  0.00           H  
ATOM   3599  HG  SER A 225      28.198 -31.217  61.592  1.00  0.00           H  
ATOM   3600  N   ASN A 226      29.625 -35.219  62.834  1.00  0.00           N  
ATOM   3601  CA  ASN A 226      29.257 -36.068  63.962  1.00  0.00           C  
ATOM   3602  C   ASN A 226      29.960 -37.418  63.888  1.00  0.00           C  
ATOM   3603  O   ASN A 226      29.469 -38.350  63.253  1.00  0.00           O  
ATOM   3604  CB  ASN A 226      27.753 -36.251  64.022  1.00  0.00           C  
ATOM   3605  CG  ASN A 226      27.312 -37.028  65.234  1.00  0.00           C  
ATOM   3606  OD1 ASN A 226      28.139 -37.607  65.948  1.00  0.00           O  
ATOM   3607  ND2 ASN A 226      26.028 -37.050  65.478  1.00  0.00           N  
ATOM   3608  H   ASN A 226      29.623 -35.611  61.904  1.00  0.00           H  
ATOM   3609  HA  ASN A 226      29.577 -35.578  64.882  1.00  0.00           H  
ATOM   3610 1HB  ASN A 226      27.266 -35.275  64.035  1.00  0.00           H  
ATOM   3611 2HB  ASN A 226      27.413 -36.774  63.129  1.00  0.00           H  
ATOM   3612 1HD2 ASN A 226      25.677 -37.550  66.271  1.00  0.00           H  
ATOM   3613 2HD2 ASN A 226      25.395 -36.567  64.874  1.00  0.00           H  
ATOM   3614  N   PRO A 227      31.113 -37.515  64.542  1.00  0.00           N  
ATOM   3615  CA  PRO A 227      31.918 -38.730  64.498  1.00  0.00           C  
ATOM   3616  C   PRO A 227      31.141 -39.926  65.030  1.00  0.00           C  
ATOM   3617  O   PRO A 227      31.449 -41.075  64.706  1.00  0.00           O  
ATOM   3618  CB  PRO A 227      33.109 -38.385  65.398  1.00  0.00           C  
ATOM   3619  CG  PRO A 227      33.220 -36.901  65.309  1.00  0.00           C  
ATOM   3620  CD  PRO A 227      31.793 -36.423  65.255  1.00  0.00           C  
ATOM   3621  HA  PRO A 227      32.173 -38.938  63.459  1.00  0.00           H  
ATOM   3622 1HB  PRO A 227      32.922 -38.738  66.423  1.00  0.00           H  
ATOM   3623 2HB  PRO A 227      34.013 -38.902  65.040  1.00  0.00           H  
ATOM   3624 1HG  PRO A 227      33.766 -36.508  66.178  1.00  0.00           H  
ATOM   3625 2HG  PRO A 227      33.795 -36.616  64.415  1.00  0.00           H  
ATOM   3626 1HD  PRO A 227      31.409 -36.301  66.279  1.00  0.00           H  
ATOM   3627 2HD  PRO A 227      31.745 -35.472  64.707  1.00  0.00           H  
ATOM   3628  N   ASP A 228      30.131 -39.652  65.851  1.00  0.00           N  
ATOM   3629  CA  ASP A 228      29.382 -40.708  66.524  1.00  0.00           C  
ATOM   3630  C   ASP A 228      28.186 -41.149  65.691  1.00  0.00           C  
ATOM   3631  O   ASP A 228      27.379 -41.968  66.132  1.00  0.00           O  
ATOM   3632  CB  ASP A 228      28.908 -40.236  67.900  1.00  0.00           C  
ATOM   3633  CG  ASP A 228      30.052 -40.006  68.876  1.00  0.00           C  
ATOM   3634  OD1 ASP A 228      31.075 -40.629  68.718  1.00  0.00           O  
ATOM   3635  OD2 ASP A 228      29.894 -39.208  69.770  1.00  0.00           O  
ATOM   3636  H   ASP A 228      29.876 -38.688  66.013  1.00  0.00           H  
ATOM   3637  HA  ASP A 228      30.036 -41.572  66.646  1.00  0.00           H  
ATOM   3638 1HB  ASP A 228      28.347 -39.305  67.793  1.00  0.00           H  
ATOM   3639 2HB  ASP A 228      28.229 -40.978  68.325  1.00  0.00           H  
ATOM   3640  N   ASN A 229      28.077 -40.603  64.484  1.00  0.00           N  
ATOM   3641  CA  ASN A 229      27.013 -40.987  63.564  1.00  0.00           C  
ATOM   3642  C   ASN A 229      27.237 -42.388  63.013  1.00  0.00           C  
ATOM   3643  O   ASN A 229      27.778 -42.557  61.920  1.00  0.00           O  
ATOM   3644  CB  ASN A 229      26.898 -39.979  62.433  1.00  0.00           C  
ATOM   3645  CG  ASN A 229      25.705 -40.233  61.554  1.00  0.00           C  
ATOM   3646  OD1 ASN A 229      25.221 -41.366  61.455  1.00  0.00           O  
ATOM   3647  ND2 ASN A 229      25.223 -39.199  60.913  1.00  0.00           N  
ATOM   3648  H   ASN A 229      28.749 -39.907  64.199  1.00  0.00           H  
ATOM   3649  HA  ASN A 229      26.067 -40.994  64.109  1.00  0.00           H  
ATOM   3650 1HB  ASN A 229      26.824 -38.973  62.848  1.00  0.00           H  
ATOM   3651 2HB  ASN A 229      27.800 -40.016  61.821  1.00  0.00           H  
ATOM   3652 1HD2 ASN A 229      24.430 -39.308  60.313  1.00  0.00           H  
ATOM   3653 2HD2 ASN A 229      25.647 -38.300  61.023  1.00  0.00           H  
ATOM   3654  N   ASP A 230      26.820 -43.391  63.776  1.00  0.00           N  
ATOM   3655  CA  ASP A 230      27.047 -44.783  63.405  1.00  0.00           C  
ATOM   3656  C   ASP A 230      26.443 -45.097  62.042  1.00  0.00           C  
ATOM   3657  O   ASP A 230      26.999 -45.880  61.272  1.00  0.00           O  
ATOM   3658  CB  ASP A 230      26.458 -45.724  64.459  1.00  0.00           C  
ATOM   3659  CG  ASP A 230      27.256 -45.735  65.755  1.00  0.00           C  
ATOM   3660  OD1 ASP A 230      28.372 -45.274  65.746  1.00  0.00           O  
ATOM   3661  OD2 ASP A 230      26.742 -46.207  66.742  1.00  0.00           O  
ATOM   3662  H   ASP A 230      26.331 -43.185  64.636  1.00  0.00           H  
ATOM   3663  HA  ASP A 230      28.125 -44.944  63.338  1.00  0.00           H  
ATOM   3664 1HB  ASP A 230      25.435 -45.424  64.682  1.00  0.00           H  
ATOM   3665 2HB  ASP A 230      26.423 -46.738  64.061  1.00  0.00           H  
ATOM   3666  N   GLU A 231      25.304 -44.480  61.751  1.00  0.00           N  
ATOM   3667  CA  GLU A 231      24.607 -44.712  60.492  1.00  0.00           C  
ATOM   3668  C   GLU A 231      25.474 -44.316  59.300  1.00  0.00           C  
ATOM   3669  O   GLU A 231      25.558 -45.046  58.314  1.00  0.00           O  
ATOM   3670  CB  GLU A 231      23.291 -43.931  60.459  1.00  0.00           C  
ATOM   3671  CG  GLU A 231      22.274 -44.372  61.503  1.00  0.00           C  
ATOM   3672  CD  GLU A 231      21.801 -45.784  61.300  1.00  0.00           C  
ATOM   3673  OE1 GLU A 231      21.394 -46.104  60.209  1.00  0.00           O  
ATOM   3674  OE2 GLU A 231      21.847 -46.544  62.239  1.00  0.00           O  
ATOM   3675  H   GLU A 231      24.908 -43.834  62.419  1.00  0.00           H  
ATOM   3676  HA  GLU A 231      24.395 -45.777  60.405  1.00  0.00           H  
ATOM   3677 1HB  GLU A 231      23.492 -42.872  60.615  1.00  0.00           H  
ATOM   3678 2HB  GLU A 231      22.829 -44.036  59.478  1.00  0.00           H  
ATOM   3679 1HG  GLU A 231      22.723 -44.289  62.492  1.00  0.00           H  
ATOM   3680 2HG  GLU A 231      21.417 -43.698  61.466  1.00  0.00           H  
ATOM   3681  N   ALA A 232      26.115 -43.160  59.402  1.00  0.00           N  
ATOM   3682  CA  ALA A 232      27.015 -42.687  58.357  1.00  0.00           C  
ATOM   3683  C   ALA A 232      28.229 -43.598  58.226  1.00  0.00           C  
ATOM   3684  O   ALA A 232      28.690 -43.877  57.118  1.00  0.00           O  
ATOM   3685  CB  ALA A 232      27.454 -41.258  58.639  1.00  0.00           C  
ATOM   3686  H   ALA A 232      25.974 -42.589  60.227  1.00  0.00           H  
ATOM   3687  HA  ALA A 232      26.483 -42.707  57.406  1.00  0.00           H  
ATOM   3688 1HB  ALA A 232      28.127 -40.921  57.849  1.00  0.00           H  
ATOM   3689 2HB  ALA A 232      26.581 -40.608  58.672  1.00  0.00           H  
ATOM   3690 3HB  ALA A 232      27.972 -41.218  59.597  1.00  0.00           H  
ATOM   3691  N   VAL A 233      28.743 -44.059  59.360  1.00  0.00           N  
ATOM   3692  CA  VAL A 233      29.914 -44.928  59.374  1.00  0.00           C  
ATOM   3693  C   VAL A 233      29.640 -46.234  58.639  1.00  0.00           C  
ATOM   3694  O   VAL A 233      30.412 -46.642  57.768  1.00  0.00           O  
ATOM   3695  CB  VAL A 233      30.333 -45.237  60.824  1.00  0.00           C  
ATOM   3696  CG1 VAL A 233      31.405 -46.317  60.850  1.00  0.00           C  
ATOM   3697  CG2 VAL A 233      30.829 -43.968  61.502  1.00  0.00           C  
ATOM   3698  H   VAL A 233      28.313 -43.802  60.236  1.00  0.00           H  
ATOM   3699  HA  VAL A 233      30.728 -44.421  58.853  1.00  0.00           H  
ATOM   3700  HB  VAL A 233      29.472 -45.627  61.366  1.00  0.00           H  
ATOM   3701 1HG1 VAL A 233      31.690 -46.523  61.882  1.00  0.00           H  
ATOM   3702 2HG1 VAL A 233      31.016 -47.226  60.392  1.00  0.00           H  
ATOM   3703 3HG1 VAL A 233      32.279 -45.975  60.295  1.00  0.00           H  
ATOM   3704 1HG2 VAL A 233      31.123 -44.194  62.527  1.00  0.00           H  
ATOM   3705 2HG2 VAL A 233      31.687 -43.576  60.955  1.00  0.00           H  
ATOM   3706 3HG2 VAL A 233      30.032 -43.225  61.509  1.00  0.00           H  
ATOM   3707  N   GLU A 234      28.539 -46.887  58.993  1.00  0.00           N  
ATOM   3708  CA  GLU A 234      28.137 -48.125  58.338  1.00  0.00           C  
ATOM   3709  C   GLU A 234      27.898 -47.907  56.849  1.00  0.00           C  
ATOM   3710  O   GLU A 234      28.368 -48.682  56.017  1.00  0.00           O  
ATOM   3711  CB  GLU A 234      26.874 -48.688  58.991  1.00  0.00           C  
ATOM   3712  CG  GLU A 234      26.367 -49.983  58.369  1.00  0.00           C  
ATOM   3713  CD  GLU A 234      25.140 -50.520  59.051  1.00  0.00           C  
ATOM   3714  OE1 GLU A 234      24.913 -50.169  60.185  1.00  0.00           O  
ATOM   3715  OE2 GLU A 234      24.428 -51.279  58.438  1.00  0.00           O  
ATOM   3716  H   GLU A 234      27.963 -46.515  59.736  1.00  0.00           H  
ATOM   3717  HA  GLU A 234      28.947 -48.849  58.439  1.00  0.00           H  
ATOM   3718 1HB  GLU A 234      27.063 -48.878  60.048  1.00  0.00           H  
ATOM   3719 2HB  GLU A 234      26.073 -47.952  58.929  1.00  0.00           H  
ATOM   3720 1HG  GLU A 234      26.136 -49.802  57.319  1.00  0.00           H  
ATOM   3721 2HG  GLU A 234      27.159 -50.729  58.416  1.00  0.00           H  
ATOM   3722  N   THR A 235      27.163 -46.850  56.522  1.00  0.00           N  
ATOM   3723  CA  THR A 235      26.864 -46.526  55.132  1.00  0.00           C  
ATOM   3724  C   THR A 235      28.142 -46.357  54.318  1.00  0.00           C  
ATOM   3725  O   THR A 235      28.250 -46.862  53.202  1.00  0.00           O  
ATOM   3726  CB  THR A 235      26.013 -45.248  55.031  1.00  0.00           C  
ATOM   3727  OG1 THR A 235      24.787 -45.430  55.750  1.00  0.00           O  
ATOM   3728  CG2 THR A 235      25.700 -44.926  53.578  1.00  0.00           C  
ATOM   3729  H   THR A 235      26.803 -46.256  57.254  1.00  0.00           H  
ATOM   3730  HA  THR A 235      26.304 -47.353  54.696  1.00  0.00           H  
ATOM   3731  HB  THR A 235      26.556 -44.413  55.474  1.00  0.00           H  
ATOM   3732  HG1 THR A 235      24.965 -45.416  56.695  1.00  0.00           H  
ATOM   3733 1HG2 THR A 235      25.099 -44.019  53.526  1.00  0.00           H  
ATOM   3734 2HG2 THR A 235      26.632 -44.777  53.030  1.00  0.00           H  
ATOM   3735 3HG2 THR A 235      25.149 -45.753  53.134  1.00  0.00           H  
ATOM   3736  N   ALA A 236      29.108 -45.642  54.885  1.00  0.00           N  
ATOM   3737  CA  ALA A 236      30.381 -45.409  54.217  1.00  0.00           C  
ATOM   3738  C   ALA A 236      31.054 -46.724  53.843  1.00  0.00           C  
ATOM   3739  O   ALA A 236      31.560 -46.880  52.732  1.00  0.00           O  
ATOM   3740  CB  ALA A 236      31.297 -44.576  55.099  1.00  0.00           C  
ATOM   3741  H   ALA A 236      28.954 -45.249  55.803  1.00  0.00           H  
ATOM   3742  HA  ALA A 236      30.194 -44.861  53.291  1.00  0.00           H  
ATOM   3743 1HB  ALA A 236      32.245 -44.409  54.587  1.00  0.00           H  
ATOM   3744 2HB  ALA A 236      30.826 -43.615  55.311  1.00  0.00           H  
ATOM   3745 3HB  ALA A 236      31.479 -45.103  56.035  1.00  0.00           H  
ATOM   3746  N   VAL A 237      31.061 -47.667  54.781  1.00  0.00           N  
ATOM   3747  CA  VAL A 237      31.671 -48.970  54.552  1.00  0.00           C  
ATOM   3748  C   VAL A 237      30.948 -49.729  53.445  1.00  0.00           C  
ATOM   3749  O   VAL A 237      31.579 -50.335  52.581  1.00  0.00           O  
ATOM   3750  CB  VAL A 237      31.647 -49.805  55.845  1.00  0.00           C  
ATOM   3751  CG1 VAL A 237      32.103 -51.230  55.567  1.00  0.00           C  
ATOM   3752  CG2 VAL A 237      32.529 -49.154  56.899  1.00  0.00           C  
ATOM   3753  H   VAL A 237      30.633 -47.472  55.674  1.00  0.00           H  
ATOM   3754  HA  VAL A 237      32.702 -48.820  54.229  1.00  0.00           H  
ATOM   3755  HB  VAL A 237      30.622 -49.862  56.212  1.00  0.00           H  
ATOM   3756 1HG1 VAL A 237      32.080 -51.807  56.492  1.00  0.00           H  
ATOM   3757 2HG1 VAL A 237      31.436 -51.689  54.837  1.00  0.00           H  
ATOM   3758 3HG1 VAL A 237      33.120 -51.217  55.173  1.00  0.00           H  
ATOM   3759 1HG2 VAL A 237      32.508 -49.749  57.811  1.00  0.00           H  
ATOM   3760 2HG2 VAL A 237      33.553 -49.092  56.529  1.00  0.00           H  
ATOM   3761 3HG2 VAL A 237      32.160 -48.151  57.112  1.00  0.00           H  
ATOM   3762  N   ARG A 238      29.621 -49.693  53.481  1.00  0.00           N  
ATOM   3763  CA  ARG A 238      28.809 -50.350  52.463  1.00  0.00           C  
ATOM   3764  C   ARG A 238      29.058 -49.747  51.088  1.00  0.00           C  
ATOM   3765  O   ARG A 238      29.100 -50.461  50.085  1.00  0.00           O  
ATOM   3766  CB  ARG A 238      27.329 -50.238  52.803  1.00  0.00           C  
ATOM   3767  CG  ARG A 238      26.883 -51.068  53.995  1.00  0.00           C  
ATOM   3768  CD  ARG A 238      25.427 -50.924  54.250  1.00  0.00           C  
ATOM   3769  NE  ARG A 238      25.005 -51.670  55.425  1.00  0.00           N  
ATOM   3770  CZ  ARG A 238      24.701 -52.983  55.428  1.00  0.00           C  
ATOM   3771  NH1 ARG A 238      24.776 -53.679  54.314  1.00  0.00           N  
ATOM   3772  NH2 ARG A 238      24.326 -53.571  56.550  1.00  0.00           N  
ATOM   3773  H   ARG A 238      29.161 -49.197  54.233  1.00  0.00           H  
ATOM   3774  HA  ARG A 238      29.092 -51.401  52.420  1.00  0.00           H  
ATOM   3775 1HB  ARG A 238      27.082 -49.200  53.013  1.00  0.00           H  
ATOM   3776 2HB  ARG A 238      26.735 -50.549  51.943  1.00  0.00           H  
ATOM   3777 1HG  ARG A 238      27.094 -52.121  53.806  1.00  0.00           H  
ATOM   3778 2HG  ARG A 238      27.421 -50.745  54.886  1.00  0.00           H  
ATOM   3779 1HD  ARG A 238      25.188 -49.873  54.412  1.00  0.00           H  
ATOM   3780 2HD  ARG A 238      24.868 -51.293  53.391  1.00  0.00           H  
ATOM   3781  HE  ARG A 238      24.935 -51.170  56.300  1.00  0.00           H  
ATOM   3782 1HH1 ARG A 238      25.062 -53.229  53.457  1.00  0.00           H  
ATOM   3783 2HH1 ARG A 238      24.548 -54.662  54.316  1.00  0.00           H  
ATOM   3784 1HH2 ARG A 238      24.268 -53.037  57.405  1.00  0.00           H  
ATOM   3785 2HH2 ARG A 238      24.098 -54.555  56.553  1.00  0.00           H  
ATOM   3786  N   LEU A 239      29.224 -48.428  51.044  1.00  0.00           N  
ATOM   3787  CA  LEU A 239      29.542 -47.736  49.803  1.00  0.00           C  
ATOM   3788  C   LEU A 239      30.901 -48.166  49.265  1.00  0.00           C  
ATOM   3789  O   LEU A 239      31.079 -48.329  48.058  1.00  0.00           O  
ATOM   3790  CB  LEU A 239      29.528 -46.219  50.024  1.00  0.00           C  
ATOM   3791  CG  LEU A 239      28.153 -45.598  50.298  1.00  0.00           C  
ATOM   3792  CD1 LEU A 239      28.330 -44.182  50.828  1.00  0.00           C  
ATOM   3793  CD2 LEU A 239      27.330 -45.605  49.017  1.00  0.00           C  
ATOM   3794  H   LEU A 239      29.126 -47.894  51.895  1.00  0.00           H  
ATOM   3795  HA  LEU A 239      28.793 -48.004  49.055  1.00  0.00           H  
ATOM   3796 1HB  LEU A 239      30.171 -45.986  50.871  1.00  0.00           H  
ATOM   3797 2HB  LEU A 239      29.940 -45.736  49.137  1.00  0.00           H  
ATOM   3798  HG  LEU A 239      27.637 -46.179  51.063  1.00  0.00           H  
ATOM   3799 1HD1 LEU A 239      27.351 -43.742  51.022  1.00  0.00           H  
ATOM   3800 2HD1 LEU A 239      28.905 -44.209  51.754  1.00  0.00           H  
ATOM   3801 3HD1 LEU A 239      28.857 -43.582  50.090  1.00  0.00           H  
ATOM   3802 1HD2 LEU A 239      26.351 -45.164  49.213  1.00  0.00           H  
ATOM   3803 2HD2 LEU A 239      27.843 -45.022  48.252  1.00  0.00           H  
ATOM   3804 3HD2 LEU A 239      27.204 -46.631  48.671  1.00  0.00           H  
ATOM   3805  N   ALA A 240      31.858 -48.348  50.169  1.00  0.00           N  
ATOM   3806  CA  ALA A 240      33.184 -48.824  49.795  1.00  0.00           C  
ATOM   3807  C   ALA A 240      33.114 -50.210  49.165  1.00  0.00           C  
ATOM   3808  O   ALA A 240      33.816 -50.497  48.197  1.00  0.00           O  
ATOM   3809  CB  ALA A 240      34.104 -48.844  51.006  1.00  0.00           C  
ATOM   3810  H   ALA A 240      31.662 -48.149  51.139  1.00  0.00           H  
ATOM   3811  HA  ALA A 240      33.601 -48.143  49.052  1.00  0.00           H  
ATOM   3812 1HB  ALA A 240      35.090 -49.203  50.711  1.00  0.00           H  
ATOM   3813 2HB  ALA A 240      34.192 -47.835  51.413  1.00  0.00           H  
ATOM   3814 3HB  ALA A 240      33.691 -49.505  51.767  1.00  0.00           H  
ATOM   3815  N   ARG A 241      32.260 -51.064  49.719  1.00  0.00           N  
ATOM   3816  CA  ARG A 241      32.086 -52.415  49.202  1.00  0.00           C  
ATOM   3817  C   ARG A 241      31.452 -52.397  47.816  1.00  0.00           C  
ATOM   3818  O   ARG A 241      31.777 -53.222  46.964  1.00  0.00           O  
ATOM   3819  CB  ARG A 241      31.220 -53.241  50.142  1.00  0.00           C  
ATOM   3820  CG  ARG A 241      31.869 -53.587  51.472  1.00  0.00           C  
ATOM   3821  CD  ARG A 241      30.944 -54.340  52.357  1.00  0.00           C  
ATOM   3822  NE  ARG A 241      30.626 -55.652  51.818  1.00  0.00           N  
ATOM   3823  CZ  ARG A 241      29.632 -56.443  52.266  1.00  0.00           C  
ATOM   3824  NH1 ARG A 241      28.868 -56.041  53.257  1.00  0.00           N  
ATOM   3825  NH2 ARG A 241      29.423 -57.622  51.708  1.00  0.00           N  
ATOM   3826  H   ARG A 241      31.719 -50.769  50.518  1.00  0.00           H  
ATOM   3827  HA  ARG A 241      33.067 -52.881  49.112  1.00  0.00           H  
ATOM   3828 1HB  ARG A 241      30.299 -52.700  50.356  1.00  0.00           H  
ATOM   3829 2HB  ARG A 241      30.945 -54.177  49.656  1.00  0.00           H  
ATOM   3830 1HG  ARG A 241      32.752 -54.203  51.295  1.00  0.00           H  
ATOM   3831 2HG  ARG A 241      32.163 -52.670  51.984  1.00  0.00           H  
ATOM   3832 1HD  ARG A 241      31.404 -54.474  53.335  1.00  0.00           H  
ATOM   3833 2HD  ARG A 241      30.014 -53.784  52.467  1.00  0.00           H  
ATOM   3834  HE  ARG A 241      31.191 -55.997  51.054  1.00  0.00           H  
ATOM   3835 1HH1 ARG A 241      29.027 -55.138  53.683  1.00  0.00           H  
ATOM   3836 2HH1 ARG A 241      28.122 -56.632  53.593  1.00  0.00           H  
ATOM   3837 1HH2 ARG A 241      30.010 -57.933  50.946  1.00  0.00           H  
ATOM   3838 2HH2 ARG A 241      28.678 -58.215  52.044  1.00  0.00           H  
ATOM   3839  N   GLU A 242      30.544 -51.451  47.597  1.00  0.00           N  
ATOM   3840  CA  GLU A 242      29.957 -51.245  46.280  1.00  0.00           C  
ATOM   3841  C   GLU A 242      30.992 -50.744  45.284  1.00  0.00           C  
ATOM   3842  O   GLU A 242      31.021 -51.172  44.130  1.00  0.00           O  
ATOM   3843  CB  GLU A 242      28.794 -50.251  46.364  1.00  0.00           C  
ATOM   3844  CG  GLU A 242      27.542 -50.803  47.030  1.00  0.00           C  
ATOM   3845  CD  GLU A 242      26.932 -51.949  46.269  1.00  0.00           C  
ATOM   3846  OE1 GLU A 242      26.898 -51.885  45.064  1.00  0.00           O  
ATOM   3847  OE2 GLU A 242      26.501 -52.888  46.895  1.00  0.00           O  
ATOM   3848  H   GLU A 242      30.257 -50.858  48.364  1.00  0.00           H  
ATOM   3849  HA  GLU A 242      29.583 -52.202  45.914  1.00  0.00           H  
ATOM   3850 1HB  GLU A 242      29.110 -49.370  46.922  1.00  0.00           H  
ATOM   3851 2HB  GLU A 242      28.524 -49.923  45.359  1.00  0.00           H  
ATOM   3852 1HG  GLU A 242      27.796 -51.144  48.032  1.00  0.00           H  
ATOM   3853 2HG  GLU A 242      26.810 -50.004  47.121  1.00  0.00           H  
ATOM   3854  N   LEU A 243      31.847 -49.831  45.736  1.00  0.00           N  
ATOM   3855  CA  LEU A 243      32.932 -49.320  44.907  1.00  0.00           C  
ATOM   3856  C   LEU A 243      33.911 -50.427  44.535  1.00  0.00           C  
ATOM   3857  O   LEU A 243      34.427 -50.463  43.420  1.00  0.00           O  
ATOM   3858  CB  LEU A 243      33.677 -48.196  45.640  1.00  0.00           C  
ATOM   3859  CG  LEU A 243      32.962 -46.839  45.676  1.00  0.00           C  
ATOM   3860  CD1 LEU A 243      33.632 -45.939  46.704  1.00  0.00           C  
ATOM   3861  CD2 LEU A 243      32.996 -46.209  44.292  1.00  0.00           C  
ATOM   3862  H   LEU A 243      31.742 -49.483  46.678  1.00  0.00           H  
ATOM   3863  HA  LEU A 243      32.507 -48.931  43.982  1.00  0.00           H  
ATOM   3864 1HB  LEU A 243      33.847 -48.507  46.668  1.00  0.00           H  
ATOM   3865 2HB  LEU A 243      34.643 -48.049  45.159  1.00  0.00           H  
ATOM   3866  HG  LEU A 243      31.925 -46.982  45.984  1.00  0.00           H  
ATOM   3867 1HD1 LEU A 243      33.124 -44.975  46.731  1.00  0.00           H  
ATOM   3868 2HD1 LEU A 243      33.577 -46.405  47.688  1.00  0.00           H  
ATOM   3869 3HD1 LEU A 243      34.677 -45.791  46.432  1.00  0.00           H  
ATOM   3870 1HD2 LEU A 243      32.488 -45.246  44.318  1.00  0.00           H  
ATOM   3871 2HD2 LEU A 243      34.032 -46.065  43.984  1.00  0.00           H  
ATOM   3872 3HD2 LEU A 243      32.494 -46.866  43.580  1.00  0.00           H  
ATOM   3873  N   ALA A 244      34.159 -51.331  45.480  1.00  0.00           N  
ATOM   3874  CA  ALA A 244      34.991 -52.499  45.219  1.00  0.00           C  
ATOM   3875  C   ALA A 244      34.441 -53.320  44.058  1.00  0.00           C  
ATOM   3876  O   ALA A 244      35.174 -53.674  43.135  1.00  0.00           O  
ATOM   3877  CB  ALA A 244      35.104 -53.360  46.469  1.00  0.00           C  
ATOM   3878  H   ALA A 244      33.763 -51.203  46.399  1.00  0.00           H  
ATOM   3879  HA  ALA A 244      35.988 -52.158  44.938  1.00  0.00           H  
ATOM   3880 1HB  ALA A 244      35.728 -54.228  46.258  1.00  0.00           H  
ATOM   3881 2HB  ALA A 244      35.553 -52.776  47.273  1.00  0.00           H  
ATOM   3882 3HB  ALA A 244      34.112 -53.692  46.772  1.00  0.00           H  
ATOM   3883  N   LYS A 245      33.149 -53.618  44.111  1.00  0.00           N  
ATOM   3884  CA  LYS A 245      32.498 -54.393  43.065  1.00  0.00           C  
ATOM   3885  C   LYS A 245      32.572 -53.677  41.723  1.00  0.00           C  
ATOM   3886  O   LYS A 245      32.832 -54.295  40.690  1.00  0.00           O  
ATOM   3887  CB  LYS A 245      31.037 -54.674  43.433  1.00  0.00           C  
ATOM   3888  CG  LYS A 245      30.855 -55.702  44.539  1.00  0.00           C  
ATOM   3889  CD  LYS A 245      29.393 -56.098  44.688  1.00  0.00           C  
ATOM   3890  CE  LYS A 245      28.587 -54.994  45.361  1.00  0.00           C  
ATOM   3891  NZ  LYS A 245      27.191 -55.425  45.654  1.00  0.00           N  
ATOM   3892  H   LYS A 245      32.602 -53.301  44.901  1.00  0.00           H  
ATOM   3893  HA  LYS A 245      33.020 -55.344  42.960  1.00  0.00           H  
ATOM   3894 1HB  LYS A 245      30.561 -53.747  43.754  1.00  0.00           H  
ATOM   3895 2HB  LYS A 245      30.502 -55.029  42.553  1.00  0.00           H  
ATOM   3896 1HG  LYS A 245      31.441 -56.591  44.310  1.00  0.00           H  
ATOM   3897 2HG  LYS A 245      31.208 -55.288  45.483  1.00  0.00           H  
ATOM   3898 1HD  LYS A 245      28.966 -56.299  43.705  1.00  0.00           H  
ATOM   3899 2HD  LYS A 245      29.321 -57.005  45.290  1.00  0.00           H  
ATOM   3900 1HE  LYS A 245      29.068 -54.709  46.294  1.00  0.00           H  
ATOM   3901 2HE  LYS A 245      28.554 -54.121  44.712  1.00  0.00           H  
ATOM   3902 1HZ  LYS A 245      26.691 -54.669  46.099  1.00  0.00           H  
ATOM   3903 2HZ  LYS A 245      26.729 -55.677  44.791  1.00  0.00           H  
ATOM   3904 3HZ  LYS A 245      27.209 -56.224  46.271  1.00  0.00           H  
ATOM   3905  N   VAL A 246      32.342 -52.369  41.742  1.00  0.00           N  
ATOM   3906  CA  VAL A 246      32.469 -51.551  40.543  1.00  0.00           C  
ATOM   3907  C   VAL A 246      33.877 -51.638  39.964  1.00  0.00           C  
ATOM   3908  O   VAL A 246      34.052 -51.829  38.761  1.00  0.00           O  
ATOM   3909  CB  VAL A 246      32.136 -50.081  40.860  1.00  0.00           C  
ATOM   3910  CG1 VAL A 246      32.581 -49.177  39.722  1.00  0.00           C  
ATOM   3911  CG2 VAL A 246      30.644 -49.933  41.117  1.00  0.00           C  
ATOM   3912  H   VAL A 246      32.071 -51.931  42.609  1.00  0.00           H  
ATOM   3913  HA  VAL A 246      31.778 -51.930  39.788  1.00  0.00           H  
ATOM   3914  HB  VAL A 246      32.690 -49.777  41.748  1.00  0.00           H  
ATOM   3915 1HG1 VAL A 246      32.337 -48.141  39.964  1.00  0.00           H  
ATOM   3916 2HG1 VAL A 246      33.656 -49.271  39.580  1.00  0.00           H  
ATOM   3917 3HG1 VAL A 246      32.065 -49.464  38.806  1.00  0.00           H  
ATOM   3918 1HG2 VAL A 246      30.416 -48.891  41.343  1.00  0.00           H  
ATOM   3919 2HG2 VAL A 246      30.090 -50.243  40.232  1.00  0.00           H  
ATOM   3920 3HG2 VAL A 246      30.356 -50.558  41.963  1.00  0.00           H  
ATOM   3921  N   ALA A 247      34.875 -51.496  40.827  1.00  0.00           N  
ATOM   3922  CA  ALA A 247      36.269 -51.580  40.407  1.00  0.00           C  
ATOM   3923  C   ALA A 247      36.582 -52.943  39.803  1.00  0.00           C  
ATOM   3924  O   ALA A 247      37.281 -53.041  38.795  1.00  0.00           O  
ATOM   3925  CB  ALA A 247      37.197 -51.296  41.579  1.00  0.00           C  
ATOM   3926  H   ALA A 247      34.664 -51.326  41.800  1.00  0.00           H  
ATOM   3927  HA  ALA A 247      36.444 -50.827  39.637  1.00  0.00           H  
ATOM   3928 1HB  ALA A 247      38.233 -51.361  41.249  1.00  0.00           H  
ATOM   3929 2HB  ALA A 247      37.002 -50.293  41.962  1.00  0.00           H  
ATOM   3930 3HB  ALA A 247      37.019 -52.025  42.367  1.00  0.00           H  
ATOM   3931  N   GLU A 248      36.064 -53.995  40.430  1.00  0.00           N  
ATOM   3932  CA  GLU A 248      36.306 -55.355  39.969  1.00  0.00           C  
ATOM   3933  C   GLU A 248      35.779 -55.560  38.555  1.00  0.00           C  
ATOM   3934  O   GLU A 248      36.443 -56.175  37.717  1.00  0.00           O  
ATOM   3935  CB  GLU A 248      35.655 -56.364  40.918  1.00  0.00           C  
ATOM   3936  CG  GLU A 248      36.324 -56.468  42.281  1.00  0.00           C  
ATOM   3937  CD  GLU A 248      35.609 -57.404  43.214  1.00  0.00           C  
ATOM   3938  OE1 GLU A 248      34.555 -57.875  42.861  1.00  0.00           O  
ATOM   3939  OE2 GLU A 248      36.116 -57.647  44.285  1.00  0.00           O  
ATOM   3940  H   GLU A 248      35.486 -53.846  41.244  1.00  0.00           H  
ATOM   3941  HA  GLU A 248      37.382 -55.527  39.949  1.00  0.00           H  
ATOM   3942 1HB  GLU A 248      34.611 -56.092  41.078  1.00  0.00           H  
ATOM   3943 2HB  GLU A 248      35.669 -57.355  40.463  1.00  0.00           H  
ATOM   3944 1HG  GLU A 248      37.347 -56.820  42.147  1.00  0.00           H  
ATOM   3945 2HG  GLU A 248      36.367 -55.477  42.730  1.00  0.00           H  
ATOM   3946  N   GLU A 249      34.586 -55.043  38.292  1.00  0.00           N  
ATOM   3947  CA  GLU A 249      33.999 -55.105  36.960  1.00  0.00           C  
ATOM   3948  C   GLU A 249      34.793 -54.266  35.967  1.00  0.00           C  
ATOM   3949  O   GLU A 249      34.993 -54.666  34.820  1.00  0.00           O  
ATOM   3950  CB  GLU A 249      32.545 -54.631  36.996  1.00  0.00           C  
ATOM   3951  CG  GLU A 249      31.806 -54.769  35.672  1.00  0.00           C  
ATOM   3952  CD  GLU A 249      30.356 -54.380  35.769  1.00  0.00           C  
ATOM   3953  OE1 GLU A 249      29.791 -54.527  36.826  1.00  0.00           O  
ATOM   3954  OE2 GLU A 249      29.813 -53.940  34.784  1.00  0.00           O  
ATOM   3955  H   GLU A 249      34.071 -54.596  39.036  1.00  0.00           H  
ATOM   3956  HA  GLU A 249      34.030 -56.138  36.616  1.00  0.00           H  
ATOM   3957 1HB  GLU A 249      31.995 -55.200  37.747  1.00  0.00           H  
ATOM   3958 2HB  GLU A 249      32.511 -53.582  37.291  1.00  0.00           H  
ATOM   3959 1HG  GLU A 249      32.290 -54.135  34.930  1.00  0.00           H  
ATOM   3960 2HG  GLU A 249      31.880 -55.800  35.332  1.00  0.00           H  
ATOM   3961  N   LEU A 250      35.244 -53.099  36.417  1.00  0.00           N  
ATOM   3962  CA  LEU A 250      36.077 -52.231  35.592  1.00  0.00           C  
ATOM   3963  C   LEU A 250      37.382 -52.920  35.212  1.00  0.00           C  
ATOM   3964  O   LEU A 250      37.874 -52.761  34.095  1.00  0.00           O  
ATOM   3965  CB  LEU A 250      36.379 -50.923  36.334  1.00  0.00           C  
ATOM   3966  CG  LEU A 250      35.217 -49.924  36.420  1.00  0.00           C  
ATOM   3967  CD1 LEU A 250      35.550 -48.845  37.442  1.00  0.00           C  
ATOM   3968  CD2 LEU A 250      34.964 -49.319  35.048  1.00  0.00           C  
ATOM   3969  H   LEU A 250      35.005 -52.806  37.354  1.00  0.00           H  
ATOM   3970  HA  LEU A 250      35.537 -52.010  34.669  1.00  0.00           H  
ATOM   3971 1HB  LEU A 250      36.684 -51.164  37.351  1.00  0.00           H  
ATOM   3972 2HB  LEU A 250      37.208 -50.424  35.835  1.00  0.00           H  
ATOM   3973  HG  LEU A 250      34.318 -50.440  36.762  1.00  0.00           H  
ATOM   3974 1HD1 LEU A 250      34.725 -48.135  37.503  1.00  0.00           H  
ATOM   3975 2HD1 LEU A 250      35.706 -49.303  38.418  1.00  0.00           H  
ATOM   3976 3HD1 LEU A 250      36.455 -48.322  37.136  1.00  0.00           H  
ATOM   3977 1HD2 LEU A 250      34.139 -48.610  35.109  1.00  0.00           H  
ATOM   3978 2HD2 LEU A 250      35.861 -48.803  34.707  1.00  0.00           H  
ATOM   3979 3HD2 LEU A 250      34.711 -50.111  34.342  1.00  0.00           H  
ATOM   3980  N   ILE A 251      37.937 -53.681  36.148  1.00  0.00           N  
ATOM   3981  CA  ILE A 251      39.145 -54.455  35.886  1.00  0.00           C  
ATOM   3982  C   ILE A 251      38.906 -55.499  34.803  1.00  0.00           C  
ATOM   3983  O   ILE A 251      39.714 -55.658  33.890  1.00  0.00           O  
ATOM   3984  CB  ILE A 251      39.640 -55.150  37.169  1.00  0.00           C  
ATOM   3985  CG1 ILE A 251      40.235 -54.123  38.136  1.00  0.00           C  
ATOM   3986  CG2 ILE A 251      40.664 -56.222  36.830  1.00  0.00           C  
ATOM   3987  CD1 ILE A 251      40.489 -54.667  39.523  1.00  0.00           C  
ATOM   3988  H   ILE A 251      37.514 -53.725  37.064  1.00  0.00           H  
ATOM   3989  HA  ILE A 251      39.921 -53.779  35.528  1.00  0.00           H  
ATOM   3990  HB  ILE A 251      38.797 -55.613  37.679  1.00  0.00           H  
ATOM   3991 1HG1 ILE A 251      41.178 -53.750  37.737  1.00  0.00           H  
ATOM   3992 2HG1 ILE A 251      39.559 -53.272  38.223  1.00  0.00           H  
ATOM   3993 1HG2 ILE A 251      41.004 -56.703  37.748  1.00  0.00           H  
ATOM   3994 2HG2 ILE A 251      40.209 -56.966  36.179  1.00  0.00           H  
ATOM   3995 3HG2 ILE A 251      41.513 -55.767  36.323  1.00  0.00           H  
ATOM   3996 1HD1 ILE A 251      40.910 -53.880  40.151  1.00  0.00           H  
ATOM   3997 2HD1 ILE A 251      39.550 -55.013  39.956  1.00  0.00           H  
ATOM   3998 3HD1 ILE A 251      41.191 -55.499  39.465  1.00  0.00           H  
ATOM   3999  N   GLU A 252      37.788 -56.210  34.908  1.00  0.00           N  
ATOM   4000  CA  GLU A 252      37.426 -57.221  33.925  1.00  0.00           C  
ATOM   4001  C   GLU A 252      37.183 -56.596  32.554  1.00  0.00           C  
ATOM   4002  O   GLU A 252      37.642 -57.112  31.535  1.00  0.00           O  
ATOM   4003  CB  GLU A 252      36.177 -57.982  34.377  1.00  0.00           C  
ATOM   4004  CG  GLU A 252      36.395 -58.886  35.582  1.00  0.00           C  
ATOM   4005  CD  GLU A 252      37.339 -60.022  35.299  1.00  0.00           C  
ATOM   4006  OE1 GLU A 252      37.012 -60.850  34.483  1.00  0.00           O  
ATOM   4007  OE2 GLU A 252      38.387 -60.060  35.898  1.00  0.00           O  
ATOM   4008  H   GLU A 252      37.171 -56.043  35.694  1.00  0.00           H  
ATOM   4009  HA  GLU A 252      38.255 -57.921  33.824  1.00  0.00           H  
ATOM   4010 1HB  GLU A 252      35.389 -57.272  34.631  1.00  0.00           H  
ATOM   4011 2HB  GLU A 252      35.810 -58.600  33.558  1.00  0.00           H  
ATOM   4012 1HG  GLU A 252      36.797 -58.291  36.402  1.00  0.00           H  
ATOM   4013 2HG  GLU A 252      35.434 -59.288  35.900  1.00  0.00           H  
ATOM   4014  N   ARG A 253      36.462 -55.480  32.539  1.00  0.00           N  
ATOM   4015  CA  ARG A 253      36.198 -54.755  31.302  1.00  0.00           C  
ATOM   4016  C   ARG A 253      37.488 -54.212  30.697  1.00  0.00           C  
ATOM   4017  O   ARG A 253      37.662 -54.217  29.479  1.00  0.00           O  
ATOM   4018  CB  ARG A 253      35.234 -53.605  31.550  1.00  0.00           C  
ATOM   4019  CG  ARG A 253      33.797 -54.021  31.822  1.00  0.00           C  
ATOM   4020  CD  ARG A 253      32.929 -52.850  32.103  1.00  0.00           C  
ATOM   4021  NE  ARG A 253      31.554 -53.243  32.363  1.00  0.00           N  
ATOM   4022  CZ  ARG A 253      30.614 -53.415  31.411  1.00  0.00           C  
ATOM   4023  NH1 ARG A 253      30.916 -53.225  30.147  1.00  0.00           N  
ATOM   4024  NH2 ARG A 253      29.388 -53.776  31.751  1.00  0.00           N  
ATOM   4025  H   ARG A 253      36.085 -55.126  33.407  1.00  0.00           H  
ATOM   4026  HA  ARG A 253      35.763 -55.447  30.581  1.00  0.00           H  
ATOM   4027 1HB  ARG A 253      35.575 -53.021  32.404  1.00  0.00           H  
ATOM   4028 2HB  ARG A 253      35.226 -52.942  30.683  1.00  0.00           H  
ATOM   4029 1HG  ARG A 253      33.399 -54.544  30.951  1.00  0.00           H  
ATOM   4030 2HG  ARG A 253      33.769 -54.685  32.687  1.00  0.00           H  
ATOM   4031 1HD  ARG A 253      33.303 -52.321  32.978  1.00  0.00           H  
ATOM   4032 2HD  ARG A 253      32.936 -52.180  31.243  1.00  0.00           H  
ATOM   4033  HE  ARG A 253      31.283 -53.400  33.323  1.00  0.00           H  
ATOM   4034 1HH1 ARG A 253      31.853 -52.949  29.887  1.00  0.00           H  
ATOM   4035 2HH1 ARG A 253      30.213 -53.354  29.434  1.00  0.00           H  
ATOM   4036 1HH2 ARG A 253      29.157 -53.921  32.725  1.00  0.00           H  
ATOM   4037 2HH2 ARG A 253      28.685 -53.904  31.040  1.00  0.00           H  
ATOM   4038  N   ALA A 254      38.388 -53.748  31.556  1.00  0.00           N  
ATOM   4039  CA  ALA A 254      39.677 -53.233  31.110  1.00  0.00           C  
ATOM   4040  C   ALA A 254      40.499 -54.321  30.429  1.00  0.00           C  
ATOM   4041  O   ALA A 254      41.141 -54.078  29.407  1.00  0.00           O  
ATOM   4042  CB  ALA A 254      40.448 -52.645  32.283  1.00  0.00           C  
ATOM   4043  H   ALA A 254      38.174 -53.748  32.543  1.00  0.00           H  
ATOM   4044  HA  ALA A 254      39.502 -52.445  30.378  1.00  0.00           H  
ATOM   4045 1HB  ALA A 254      41.409 -52.264  31.933  1.00  0.00           H  
ATOM   4046 2HB  ALA A 254      39.871 -51.829  32.723  1.00  0.00           H  
ATOM   4047 3HB  ALA A 254      40.614 -53.416  33.032  1.00  0.00           H  
ATOM   4048  N   LYS A 255      40.471 -55.520  31.001  1.00  0.00           N  
ATOM   4049  CA  LYS A 255      41.216 -56.646  30.448  1.00  0.00           C  
ATOM   4050  C   LYS A 255      40.620 -57.104  29.125  1.00  0.00           C  
ATOM   4051  O   LYS A 255      41.344 -57.451  28.192  1.00  0.00           O  
ATOM   4052  CB  LYS A 255      41.245 -57.808  31.442  1.00  0.00           C  
ATOM   4053  CG  LYS A 255      42.097 -57.558  32.678  1.00  0.00           C  
ATOM   4054  CD  LYS A 255      42.255 -58.824  33.506  1.00  0.00           C  
ATOM   4055  CE  LYS A 255      40.957 -59.190  34.212  1.00  0.00           C  
ATOM   4056  NZ  LYS A 255      41.130 -60.349  35.129  1.00  0.00           N  
ATOM   4057  H   LYS A 255      39.924 -55.655  31.837  1.00  0.00           H  
ATOM   4058  HA  LYS A 255      42.240 -56.325  30.255  1.00  0.00           H  
ATOM   4059 1HB  LYS A 255      40.228 -58.029  31.774  1.00  0.00           H  
ATOM   4060 2HB  LYS A 255      41.627 -58.701  30.946  1.00  0.00           H  
ATOM   4061 1HG  LYS A 255      43.084 -57.208  32.375  1.00  0.00           H  
ATOM   4062 2HG  LYS A 255      41.630 -56.788  33.292  1.00  0.00           H  
ATOM   4063 1HD  LYS A 255      42.550 -59.649  32.858  1.00  0.00           H  
ATOM   4064 2HD  LYS A 255      43.033 -58.676  34.254  1.00  0.00           H  
ATOM   4065 1HE  LYS A 255      40.605 -58.336  34.789  1.00  0.00           H  
ATOM   4066 2HE  LYS A 255      40.197 -59.438  33.472  1.00  0.00           H  
ATOM   4067 1HZ  LYS A 255      40.248 -60.560  35.577  1.00  0.00           H  
ATOM   4068 2HZ  LYS A 255      41.439 -61.154  34.602  1.00  0.00           H  
ATOM   4069 3HZ  LYS A 255      41.818 -60.124  35.833  1.00  0.00           H  
ATOM   4070  N   LYS A 256      39.291 -57.105  29.048  1.00  0.00           N  
ATOM   4071  CA  LYS A 256      38.596 -57.544  27.845  1.00  0.00           C  
ATOM   4072  C   LYS A 256      38.829 -56.578  26.691  1.00  0.00           C  
ATOM   4073  O   LYS A 256      39.072 -56.996  25.558  1.00  0.00           O  
ATOM   4074  CB  LYS A 256      37.097 -57.690  28.116  1.00  0.00           C  
ATOM   4075  CG  LYS A 256      36.727 -58.886  28.983  1.00  0.00           C  
ATOM   4076  CD  LYS A 256      35.230 -58.932  29.250  1.00  0.00           C  
ATOM   4077  CE  LYS A 256      34.862 -60.116  30.132  1.00  0.00           C  
ATOM   4078  NZ  LYS A 256      33.404 -60.152  30.437  1.00  0.00           N  
ATOM   4079  H   LYS A 256      38.753 -56.796  29.844  1.00  0.00           H  
ATOM   4080  HA  LYS A 256      38.993 -58.514  27.548  1.00  0.00           H  
ATOM   4081 1HB  LYS A 256      36.728 -56.791  28.611  1.00  0.00           H  
ATOM   4082 2HB  LYS A 256      36.564 -57.785  27.170  1.00  0.00           H  
ATOM   4083 1HG  LYS A 256      37.027 -59.805  28.481  1.00  0.00           H  
ATOM   4084 2HG  LYS A 256      37.255 -58.822  29.934  1.00  0.00           H  
ATOM   4085 1HD  LYS A 256      34.919 -58.012  29.744  1.00  0.00           H  
ATOM   4086 2HD  LYS A 256      34.694 -59.016  28.304  1.00  0.00           H  
ATOM   4087 1HE  LYS A 256      35.137 -61.043  29.631  1.00  0.00           H  
ATOM   4088 2HE  LYS A 256      35.414 -60.059  31.069  1.00  0.00           H  
ATOM   4089 1HZ  LYS A 256      33.202 -60.949  31.022  1.00  0.00           H  
ATOM   4090 2HZ  LYS A 256      33.141 -59.304  30.918  1.00  0.00           H  
ATOM   4091 3HZ  LYS A 256      32.882 -60.225  29.575  1.00  0.00           H  
ATOM   4092  N   THR A 257      38.752 -55.284  26.985  1.00  0.00           N  
ATOM   4093  CA  THR A 257      38.836 -54.257  25.951  1.00  0.00           C  
ATOM   4094  C   THR A 257      40.262 -53.742  25.802  1.00  0.00           C  
ATOM   4095  O   THR A 257      40.627 -53.186  24.767  1.00  0.00           O  
ATOM   4096  CB  THR A 257      37.891 -53.082  26.259  1.00  0.00           C  
ATOM   4097  OG1 THR A 257      36.539 -53.555  26.322  1.00  0.00           O  
ATOM   4098  CG2 THR A 257      37.999 -52.014  25.183  1.00  0.00           C  
ATOM   4099  H   THR A 257      38.631 -55.005  27.948  1.00  0.00           H  
ATOM   4100  HA  THR A 257      38.545 -54.700  25.001  1.00  0.00           H  
ATOM   4101  HB  THR A 257      38.154 -52.647  27.223  1.00  0.00           H  
ATOM   4102  HG1 THR A 257      36.002 -52.925  26.808  1.00  0.00           H  
ATOM   4103 1HG2 THR A 257      37.324 -51.190  25.417  1.00  0.00           H  
ATOM   4104 2HG2 THR A 257      39.023 -51.642  25.139  1.00  0.00           H  
ATOM   4105 3HG2 THR A 257      37.729 -52.440  24.218  1.00  0.00           H  
ATOM   4106  N   GLY A 258      41.065 -53.927  26.845  1.00  0.00           N  
ATOM   4107  CA  GLY A 258      42.438 -53.437  26.853  1.00  0.00           C  
ATOM   4108  C   GLY A 258      42.485 -51.938  27.114  1.00  0.00           C  
ATOM   4109  O   GLY A 258      43.277 -51.216  26.507  1.00  0.00           O  
ATOM   4110  H   GLY A 258      40.715 -54.425  27.653  1.00  0.00           H  
ATOM   4111 1HA  GLY A 258      43.008 -53.962  27.620  1.00  0.00           H  
ATOM   4112 2HA  GLY A 258      42.909 -53.659  25.896  1.00  0.00           H  
ATOM   4113  N   ASP A 259      41.630 -51.473  28.020  1.00  0.00           N  
ATOM   4114  CA  ASP A 259      41.465 -50.043  28.253  1.00  0.00           C  
ATOM   4115  C   ASP A 259      42.022 -49.637  29.611  1.00  0.00           C  
ATOM   4116  O   ASP A 259      41.455 -49.972  30.652  1.00  0.00           O  
ATOM   4117  CB  ASP A 259      39.987 -49.652  28.164  1.00  0.00           C  
ATOM   4118  CG  ASP A 259      39.769 -48.146  28.197  1.00  0.00           C  
ATOM   4119  OD1 ASP A 259      40.724 -47.432  28.391  1.00  0.00           O  
ATOM   4120  OD2 ASP A 259      38.652 -47.724  28.024  1.00  0.00           O  
ATOM   4121  H   ASP A 259      41.083 -52.127  28.560  1.00  0.00           H  
ATOM   4122  HA  ASP A 259      42.022 -49.501  27.491  1.00  0.00           H  
ATOM   4123 1HB  ASP A 259      39.560 -50.047  27.243  1.00  0.00           H  
ATOM   4124 2HB  ASP A 259      39.442 -50.101  28.995  1.00  0.00           H  
ATOM   4125  N   LYS A 260      43.140 -48.921  29.595  1.00  0.00           N  
ATOM   4126  CA  LYS A 260      43.796 -48.495  30.825  1.00  0.00           C  
ATOM   4127  C   LYS A 260      42.992 -47.412  31.533  1.00  0.00           C  
ATOM   4128  O   LYS A 260      43.195 -47.147  32.718  1.00  0.00           O  
ATOM   4129  CB  LYS A 260      45.210 -47.993  30.532  1.00  0.00           C  
ATOM   4130  CG  LYS A 260      46.181 -49.076  30.084  1.00  0.00           C  
ATOM   4131  CD  LYS A 260      47.561 -48.500  29.804  1.00  0.00           C  
ATOM   4132  CE  LYS A 260      48.534 -49.582  29.361  1.00  0.00           C  
ATOM   4133  NZ  LYS A 260      49.880 -49.027  29.050  1.00  0.00           N  
ATOM   4134  H   LYS A 260      43.546 -48.664  28.707  1.00  0.00           H  
ATOM   4135  HA  LYS A 260      43.858 -49.351  31.498  1.00  0.00           H  
ATOM   4136 1HB  LYS A 260      45.172 -47.234  29.751  1.00  0.00           H  
ATOM   4137 2HB  LYS A 260      45.622 -47.523  31.425  1.00  0.00           H  
ATOM   4138 1HG  LYS A 260      46.265 -49.834  30.863  1.00  0.00           H  
ATOM   4139 2HG  LYS A 260      45.804 -49.551  29.178  1.00  0.00           H  
ATOM   4140 1HD  LYS A 260      47.489 -47.745  29.019  1.00  0.00           H  
ATOM   4141 2HD  LYS A 260      47.947 -48.023  30.706  1.00  0.00           H  
ATOM   4142 1HE  LYS A 260      48.636 -50.324  30.152  1.00  0.00           H  
ATOM   4143 2HE  LYS A 260      48.147 -50.079  28.473  1.00  0.00           H  
ATOM   4144 1HZ  LYS A 260      50.495 -49.775  28.761  1.00  0.00           H  
ATOM   4145 2HZ  LYS A 260      49.801 -48.349  28.304  1.00  0.00           H  
ATOM   4146 3HZ  LYS A 260      50.259 -48.579  29.872  1.00  0.00           H  
ATOM   4147  N   GLU A 261      42.077 -46.787  30.798  1.00  0.00           N  
ATOM   4148  CA  GLU A 261      41.218 -45.752  31.361  1.00  0.00           C  
ATOM   4149  C   GLU A 261      40.202 -46.345  32.330  1.00  0.00           C  
ATOM   4150  O   GLU A 261      39.868 -45.734  33.345  1.00  0.00           O  
ATOM   4151  CB  GLU A 261      40.493 -44.996  30.247  1.00  0.00           C  
ATOM   4152  CG  GLU A 261      41.406 -44.178  29.344  1.00  0.00           C  
ATOM   4153  CD  GLU A 261      42.128 -43.083  30.079  1.00  0.00           C  
ATOM   4154  OE1 GLU A 261      41.534 -42.475  30.936  1.00  0.00           O  
ATOM   4155  OE2 GLU A 261      43.278 -42.854  29.782  1.00  0.00           O  
ATOM   4156  H   GLU A 261      41.975 -47.035  29.824  1.00  0.00           H  
ATOM   4157  HA  GLU A 261      41.842 -45.052  31.923  1.00  0.00           H  
ATOM   4158 1HB  GLU A 261      39.950 -45.703  29.620  1.00  0.00           H  
ATOM   4159 2HB  GLU A 261      39.761 -44.316  30.684  1.00  0.00           H  
ATOM   4160 1HG  GLU A 261      42.143 -44.842  28.892  1.00  0.00           H  
ATOM   4161 2HG  GLU A 261      40.813 -43.740  28.543  1.00  0.00           H  
ATOM   4162  N   LEU A 262      39.716 -47.539  32.009  1.00  0.00           N  
ATOM   4163  CA  LEU A 262      38.839 -48.276  32.910  1.00  0.00           C  
ATOM   4164  C   LEU A 262      39.574 -48.681  34.182  1.00  0.00           C  
ATOM   4165  O   LEU A 262      38.991 -48.699  35.267  1.00  0.00           O  
ATOM   4166  CB  LEU A 262      38.289 -49.525  32.210  1.00  0.00           C  
ATOM   4167  CG  LEU A 262      37.329 -49.265  31.042  1.00  0.00           C  
ATOM   4168  CD1 LEU A 262      36.973 -50.585  30.372  1.00  0.00           C  
ATOM   4169  CD2 LEU A 262      36.083 -48.560  31.558  1.00  0.00           C  
ATOM   4170  H   LEU A 262      39.956 -47.944  31.116  1.00  0.00           H  
ATOM   4171  HA  LEU A 262      38.012 -47.625  33.199  1.00  0.00           H  
ATOM   4172 1HB  LEU A 262      39.127 -50.106  31.826  1.00  0.00           H  
ATOM   4173 2HB  LEU A 262      37.760 -50.131  32.945  1.00  0.00           H  
ATOM   4174  HG  LEU A 262      37.820 -48.635  30.300  1.00  0.00           H  
ATOM   4175 1HD1 LEU A 262      36.291 -50.399  29.542  1.00  0.00           H  
ATOM   4176 2HD1 LEU A 262      37.880 -51.058  29.995  1.00  0.00           H  
ATOM   4177 3HD1 LEU A 262      36.495 -51.243  31.095  1.00  0.00           H  
ATOM   4178 1HD2 LEU A 262      35.400 -48.374  30.728  1.00  0.00           H  
ATOM   4179 2HD2 LEU A 262      35.590 -49.190  32.299  1.00  0.00           H  
ATOM   4180 3HD2 LEU A 262      36.364 -47.612  32.017  1.00  0.00           H  
ATOM   4181  N   LEU A 263      40.854 -49.002  34.044  1.00  0.00           N  
ATOM   4182  CA  LEU A 263      41.707 -49.267  35.195  1.00  0.00           C  
ATOM   4183  C   LEU A 263      41.874 -48.020  36.057  1.00  0.00           C  
ATOM   4184  O   LEU A 263      41.887 -48.102  37.284  1.00  0.00           O  
ATOM   4185  CB  LEU A 263      43.083 -49.762  34.731  1.00  0.00           C  
ATOM   4186  CG  LEU A 263      43.134 -51.211  34.230  1.00  0.00           C  
ATOM   4187  CD1 LEU A 263      44.511 -51.499  33.646  1.00  0.00           C  
ATOM   4188  CD2 LEU A 263      42.819 -52.157  35.379  1.00  0.00           C  
ATOM   4189  H   LEU A 263      41.247 -49.065  33.115  1.00  0.00           H  
ATOM   4190  HA  LEU A 263      41.234 -50.031  35.808  1.00  0.00           H  
ATOM   4191 1HB  LEU A 263      43.430 -49.120  33.922  1.00  0.00           H  
ATOM   4192 2HB  LEU A 263      43.783 -49.674  35.562  1.00  0.00           H  
ATOM   4193  HG  LEU A 263      42.400 -51.347  33.436  1.00  0.00           H  
ATOM   4194 1HD1 LEU A 263      44.547 -52.529  33.290  1.00  0.00           H  
ATOM   4195 2HD1 LEU A 263      44.701 -50.821  32.814  1.00  0.00           H  
ATOM   4196 3HD1 LEU A 263      45.269 -51.355  34.414  1.00  0.00           H  
ATOM   4197 1HD2 LEU A 263      42.854 -53.188  35.023  1.00  0.00           H  
ATOM   4198 2HD2 LEU A 263      43.553 -52.022  36.174  1.00  0.00           H  
ATOM   4199 3HD2 LEU A 263      41.823 -51.941  35.766  1.00  0.00           H  
ATOM   4200  N   LYS A 264      41.998 -46.870  35.406  1.00  0.00           N  
ATOM   4201  CA  LYS A 264      42.065 -45.595  36.108  1.00  0.00           C  
ATOM   4202  C   LYS A 264      40.804 -45.347  36.925  1.00  0.00           C  
ATOM   4203  O   LYS A 264      40.869 -44.884  38.063  1.00  0.00           O  
ATOM   4204  CB  LYS A 264      42.284 -44.449  35.118  1.00  0.00           C  
ATOM   4205  CG  LYS A 264      43.683 -44.397  34.518  1.00  0.00           C  
ATOM   4206  CD  LYS A 264      43.809 -43.261  33.512  1.00  0.00           C  
ATOM   4207  CE  LYS A 264      45.190 -43.239  32.872  1.00  0.00           C  
ATOM   4208  NZ  LYS A 264      45.305 -42.179  31.835  1.00  0.00           N  
ATOM   4209  H   LYS A 264      42.046 -46.878  34.398  1.00  0.00           H  
ATOM   4210  HA  LYS A 264      42.907 -45.626  36.801  1.00  0.00           H  
ATOM   4211 1HB  LYS A 264      41.571 -44.536  34.298  1.00  0.00           H  
ATOM   4212 2HB  LYS A 264      42.097 -43.497  35.617  1.00  0.00           H  
ATOM   4213 1HG  LYS A 264      44.415 -44.250  35.313  1.00  0.00           H  
ATOM   4214 2HG  LYS A 264      43.901 -45.340  34.017  1.00  0.00           H  
ATOM   4215 1HD  LYS A 264      43.058 -43.382  32.730  1.00  0.00           H  
ATOM   4216 2HD  LYS A 264      43.636 -42.310  34.014  1.00  0.00           H  
ATOM   4217 1HE  LYS A 264      45.942 -43.064  33.639  1.00  0.00           H  
ATOM   4218 2HE  LYS A 264      45.393 -44.205  32.410  1.00  0.00           H  
ATOM   4219 1HZ  LYS A 264      46.233 -42.197  31.436  1.00  0.00           H  
ATOM   4220 2HZ  LYS A 264      44.622 -42.342  31.107  1.00  0.00           H  
ATOM   4221 3HZ  LYS A 264      45.137 -41.276  32.255  1.00  0.00           H  
ATOM   4222  N   LEU A 265      39.654 -45.659  36.335  1.00  0.00           N  
ATOM   4223  CA  LEU A 265      38.381 -45.573  37.042  1.00  0.00           C  
ATOM   4224  C   LEU A 265      38.341 -46.538  38.221  1.00  0.00           C  
ATOM   4225  O   LEU A 265      37.867 -46.191  39.303  1.00  0.00           O  
ATOM   4226  CB  LEU A 265      37.221 -45.876  36.085  1.00  0.00           C  
ATOM   4227  CG  LEU A 265      36.928 -44.798  35.034  1.00  0.00           C  
ATOM   4228  CD1 LEU A 265      35.901 -45.324  34.041  1.00  0.00           C  
ATOM   4229  CD2 LEU A 265      36.428 -43.538  35.724  1.00  0.00           C  
ATOM   4230  H   LEU A 265      39.662 -45.966  35.373  1.00  0.00           H  
ATOM   4231  HA  LEU A 265      38.275 -44.563  37.439  1.00  0.00           H  
ATOM   4232 1HB  LEU A 265      37.439 -46.803  35.558  1.00  0.00           H  
ATOM   4233 2HB  LEU A 265      36.315 -46.021  36.672  1.00  0.00           H  
ATOM   4234  HG  LEU A 265      37.840 -44.571  34.481  1.00  0.00           H  
ATOM   4235 1HD1 LEU A 265      35.692 -44.558  33.293  1.00  0.00           H  
ATOM   4236 2HD1 LEU A 265      36.292 -46.214  33.548  1.00  0.00           H  
ATOM   4237 3HD1 LEU A 265      34.980 -45.576  34.568  1.00  0.00           H  
ATOM   4238 1HD2 LEU A 265      36.220 -42.773  34.976  1.00  0.00           H  
ATOM   4239 2HD2 LEU A 265      35.514 -43.763  36.276  1.00  0.00           H  
ATOM   4240 3HD2 LEU A 265      37.188 -43.175  36.414  1.00  0.00           H  
ATOM   4241  N   ALA A 266      38.840 -47.751  38.003  1.00  0.00           N  
ATOM   4242  CA  ALA A 266      38.929 -48.744  39.066  1.00  0.00           C  
ATOM   4243  C   ALA A 266      39.802 -48.248  40.212  1.00  0.00           C  
ATOM   4244  O   ALA A 266      39.478 -48.444  41.383  1.00  0.00           O  
ATOM   4245  CB  ALA A 266      39.471 -50.058  38.520  1.00  0.00           C  
ATOM   4246  H   ALA A 266      39.165 -47.991  37.077  1.00  0.00           H  
ATOM   4247  HA  ALA A 266      37.927 -48.916  39.465  1.00  0.00           H  
ATOM   4248 1HB  ALA A 266      39.532 -50.790  39.324  1.00  0.00           H  
ATOM   4249 2HB  ALA A 266      38.804 -50.429  37.742  1.00  0.00           H  
ATOM   4250 3HB  ALA A 266      40.462 -49.895  38.100  1.00  0.00           H  
ATOM   4251  N   LYS A 267      40.914 -47.607  39.866  1.00  0.00           N  
ATOM   4252  CA  LYS A 267      41.778 -46.982  40.861  1.00  0.00           C  
ATOM   4253  C   LYS A 267      41.005 -45.984  41.713  1.00  0.00           C  
ATOM   4254  O   LYS A 267      41.076 -46.016  42.943  1.00  0.00           O  
ATOM   4255  CB  LYS A 267      42.961 -46.289  40.182  1.00  0.00           C  
ATOM   4256  CG  LYS A 267      44.003 -47.242  39.609  1.00  0.00           C  
ATOM   4257  CD  LYS A 267      45.135 -46.482  38.933  1.00  0.00           C  
ATOM   4258  CE  LYS A 267      46.143 -47.431  38.305  1.00  0.00           C  
ATOM   4259  NZ  LYS A 267      47.232 -46.700  37.600  1.00  0.00           N  
ATOM   4260  H   LYS A 267      41.166 -47.548  38.889  1.00  0.00           H  
ATOM   4261  HA  LYS A 267      42.160 -47.759  41.524  1.00  0.00           H  
ATOM   4262 1HB  LYS A 267      42.598 -45.662  39.367  1.00  0.00           H  
ATOM   4263 2HB  LYS A 267      43.463 -45.639  40.899  1.00  0.00           H  
ATOM   4264 1HG  LYS A 267      44.416 -47.854  40.410  1.00  0.00           H  
ATOM   4265 2HG  LYS A 267      43.532 -47.899  38.878  1.00  0.00           H  
ATOM   4266 1HD  LYS A 267      44.725 -45.834  38.157  1.00  0.00           H  
ATOM   4267 2HD  LYS A 267      45.645 -45.860  39.669  1.00  0.00           H  
ATOM   4268 1HE  LYS A 267      46.585 -48.057  39.080  1.00  0.00           H  
ATOM   4269 2HE  LYS A 267      45.636 -48.080  37.590  1.00  0.00           H  
ATOM   4270 1HZ  LYS A 267      47.878 -47.366  37.198  1.00  0.00           H  
ATOM   4271 2HZ  LYS A 267      46.834 -46.130  36.866  1.00  0.00           H  
ATOM   4272 3HZ  LYS A 267      47.721 -46.110  38.257  1.00  0.00           H  
ATOM   4273  N   ARG A 268      40.272 -45.095  41.055  1.00  0.00           N  
ATOM   4274  CA  ARG A 268      39.534 -44.045  41.747  1.00  0.00           C  
ATOM   4275  C   ARG A 268      38.451 -44.630  42.643  1.00  0.00           C  
ATOM   4276  O   ARG A 268      38.257 -44.184  43.775  1.00  0.00           O  
ATOM   4277  CB  ARG A 268      38.899 -43.088  40.747  1.00  0.00           C  
ATOM   4278  CG  ARG A 268      38.099 -41.955  41.369  1.00  0.00           C  
ATOM   4279  CD  ARG A 268      38.955 -41.062  42.189  1.00  0.00           C  
ATOM   4280  NE  ARG A 268      38.182 -40.014  42.836  1.00  0.00           N  
ATOM   4281  CZ  ARG A 268      38.660 -39.180  43.779  1.00  0.00           C  
ATOM   4282  NH1 ARG A 268      39.911 -39.287  44.175  1.00  0.00           N  
ATOM   4283  NH2 ARG A 268      37.877 -38.257  44.308  1.00  0.00           N  
ATOM   4284  H   ARG A 268      40.217 -45.148  40.047  1.00  0.00           H  
ATOM   4285  HA  ARG A 268      40.230 -43.498  42.385  1.00  0.00           H  
ATOM   4286 1HB  ARG A 268      39.677 -42.642  40.129  1.00  0.00           H  
ATOM   4287 2HB  ARG A 268      38.233 -43.642  40.086  1.00  0.00           H  
ATOM   4288 1HG  ARG A 268      37.639 -41.360  40.579  1.00  0.00           H  
ATOM   4289 2HG  ARG A 268      37.319 -42.369  42.009  1.00  0.00           H  
ATOM   4290 1HD  ARG A 268      39.451 -41.646  42.964  1.00  0.00           H  
ATOM   4291 2HD  ARG A 268      39.703 -40.590  41.554  1.00  0.00           H  
ATOM   4292  HE  ARG A 268      37.216 -39.903  42.558  1.00  0.00           H  
ATOM   4293 1HH1 ARG A 268      40.511 -39.991  43.772  1.00  0.00           H  
ATOM   4294 2HH1 ARG A 268      40.271 -38.660  44.883  1.00  0.00           H  
ATOM   4295 1HH2 ARG A 268      36.916 -38.178  44.005  1.00  0.00           H  
ATOM   4296 2HH2 ARG A 268      38.236 -37.634  45.014  1.00  0.00           H  
ATOM   4297  N   ALA A 269      37.745 -45.634  42.133  1.00  0.00           N  
ATOM   4298  CA  ALA A 269      36.710 -46.314  42.902  1.00  0.00           C  
ATOM   4299  C   ALA A 269      37.283 -46.923  44.176  1.00  0.00           C  
ATOM   4300  O   ALA A 269      36.715 -46.770  45.257  1.00  0.00           O  
ATOM   4301  CB  ALA A 269      36.041 -47.389  42.057  1.00  0.00           C  
ATOM   4302  H   ALA A 269      37.929 -45.930  41.186  1.00  0.00           H  
ATOM   4303  HA  ALA A 269      35.959 -45.580  43.196  1.00  0.00           H  
ATOM   4304 1HB  ALA A 269      35.272 -47.888  42.643  1.00  0.00           H  
ATOM   4305 2HB  ALA A 269      35.587 -46.930  41.177  1.00  0.00           H  
ATOM   4306 3HB  ALA A 269      36.786 -48.116  41.739  1.00  0.00           H  
ATOM   4307  N   LEU A 270      38.410 -47.613  44.040  1.00  0.00           N  
ATOM   4308  CA  LEU A 270      39.079 -48.220  45.183  1.00  0.00           C  
ATOM   4309  C   LEU A 270      39.672 -47.158  46.100  1.00  0.00           C  
ATOM   4310  O   LEU A 270      39.651 -47.297  47.324  1.00  0.00           O  
ATOM   4311  CB  LEU A 270      40.185 -49.170  44.708  1.00  0.00           C  
ATOM   4312  CG  LEU A 270      39.717 -50.374  43.882  1.00  0.00           C  
ATOM   4313  CD1 LEU A 270      40.915 -51.021  43.202  1.00  0.00           C  
ATOM   4314  CD2 LEU A 270      39.002 -51.365  44.788  1.00  0.00           C  
ATOM   4315  H   LEU A 270      38.814 -47.719  43.120  1.00  0.00           H  
ATOM   4316  HA  LEU A 270      38.341 -48.779  45.760  1.00  0.00           H  
ATOM   4317 1HB  LEU A 270      40.890 -48.606  44.101  1.00  0.00           H  
ATOM   4318 2HB  LEU A 270      40.713 -49.552  45.582  1.00  0.00           H  
ATOM   4319  HG  LEU A 270      39.033 -50.037  43.103  1.00  0.00           H  
ATOM   4320 1HD1 LEU A 270      40.583 -51.877  42.614  1.00  0.00           H  
ATOM   4321 2HD1 LEU A 270      41.396 -50.296  42.545  1.00  0.00           H  
ATOM   4322 3HD1 LEU A 270      41.626 -51.354  43.958  1.00  0.00           H  
ATOM   4323 1HD2 LEU A 270      38.667 -52.221  44.199  1.00  0.00           H  
ATOM   4324 2HD2 LEU A 270      39.685 -51.704  45.568  1.00  0.00           H  
ATOM   4325 3HD2 LEU A 270      38.139 -50.882  45.247  1.00  0.00           H  
ATOM   4326  N   GLU A 271      40.204 -46.095  45.504  1.00  0.00           N  
ATOM   4327  CA  GLU A 271      40.765 -44.989  46.268  1.00  0.00           C  
ATOM   4328  C   GLU A 271      39.733 -44.391  47.213  1.00  0.00           C  
ATOM   4329  O   GLU A 271      39.993 -44.215  48.404  1.00  0.00           O  
ATOM   4330  CB  GLU A 271      41.296 -43.905  45.326  1.00  0.00           C  
ATOM   4331  CG  GLU A 271      41.799 -42.653  46.029  1.00  0.00           C  
ATOM   4332  CD  GLU A 271      42.312 -41.612  45.074  1.00  0.00           C  
ATOM   4333  OE1 GLU A 271      42.305 -41.862  43.892  1.00  0.00           O  
ATOM   4334  OE2 GLU A 271      42.711 -40.564  45.526  1.00  0.00           O  
ATOM   4335  H   GLU A 271      40.218 -46.055  44.494  1.00  0.00           H  
ATOM   4336  HA  GLU A 271      41.588 -45.369  46.874  1.00  0.00           H  
ATOM   4337 1HB  GLU A 271      42.117 -44.309  44.733  1.00  0.00           H  
ATOM   4338 2HB  GLU A 271      40.508 -43.606  44.635  1.00  0.00           H  
ATOM   4339 1HG  GLU A 271      40.985 -42.224  46.614  1.00  0.00           H  
ATOM   4340 2HG  GLU A 271      42.596 -42.931  46.718  1.00  0.00           H  
ATOM   4341  N   VAL A 272      38.559 -44.078  46.676  1.00  0.00           N  
ATOM   4342  CA  VAL A 272      37.472 -43.528  47.478  1.00  0.00           C  
ATOM   4343  C   VAL A 272      36.964 -44.549  48.487  1.00  0.00           C  
ATOM   4344  O   VAL A 272      36.623 -44.201  49.620  1.00  0.00           O  
ATOM   4345  CB  VAL A 272      36.311 -43.082  46.571  1.00  0.00           C  
ATOM   4346  CG1 VAL A 272      35.115 -42.651  47.407  1.00  0.00           C  
ATOM   4347  CG2 VAL A 272      36.767 -41.953  45.662  1.00  0.00           C  
ATOM   4348  H   VAL A 272      38.413 -44.225  45.687  1.00  0.00           H  
ATOM   4349  HA  VAL A 272      37.853 -42.671  48.036  1.00  0.00           H  
ATOM   4350  HB  VAL A 272      35.990 -43.932  45.965  1.00  0.00           H  
ATOM   4351 1HG1 VAL A 272      34.303 -42.341  46.749  1.00  0.00           H  
ATOM   4352 2HG1 VAL A 272      34.782 -43.487  48.024  1.00  0.00           H  
ATOM   4353 3HG1 VAL A 272      35.401 -41.818  48.047  1.00  0.00           H  
ATOM   4354 1HG2 VAL A 272      35.941 -41.645  45.020  1.00  0.00           H  
ATOM   4355 2HG2 VAL A 272      37.094 -41.106  46.266  1.00  0.00           H  
ATOM   4356 3HG2 VAL A 272      37.596 -42.296  45.041  1.00  0.00           H  
ATOM   4357  N   ALA A 273      36.909 -45.808  48.072  1.00  0.00           N  
ATOM   4358  CA  ALA A 273      36.486 -46.890  48.955  1.00  0.00           C  
ATOM   4359  C   ALA A 273      37.379 -46.976  50.186  1.00  0.00           C  
ATOM   4360  O   ALA A 273      36.894 -47.122  51.308  1.00  0.00           O  
ATOM   4361  CB  ALA A 273      36.485 -48.215  48.208  1.00  0.00           C  
ATOM   4362  H   ALA A 273      37.168 -46.025  47.121  1.00  0.00           H  
ATOM   4363  HA  ALA A 273      35.471 -46.680  49.297  1.00  0.00           H  
ATOM   4364 1HB  ALA A 273      36.166 -49.010  48.880  1.00  0.00           H  
ATOM   4365 2HB  ALA A 273      35.796 -48.156  47.364  1.00  0.00           H  
ATOM   4366 3HB  ALA A 273      37.488 -48.427  47.843  1.00  0.00           H  
ATOM   4367  N   MET A 274      38.687 -46.884  49.971  1.00  0.00           N  
ATOM   4368  CA  MET A 274      39.647 -46.899  51.068  1.00  0.00           C  
ATOM   4369  C   MET A 274      39.452 -45.697  51.986  1.00  0.00           C  
ATOM   4370  O   MET A 274      39.527 -45.819  53.208  1.00  0.00           O  
ATOM   4371  CB  MET A 274      41.073 -46.928  50.522  1.00  0.00           C  
ATOM   4372  CG  MET A 274      41.471 -48.243  49.867  1.00  0.00           C  
ATOM   4373  SD  MET A 274      43.225 -48.312  49.453  1.00  0.00           S  
ATOM   4374  CE  MET A 274      43.280 -47.220  48.035  1.00  0.00           C  
ATOM   4375  H   MET A 274      39.025 -46.805  49.022  1.00  0.00           H  
ATOM   4376  HA  MET A 274      39.482 -47.798  51.662  1.00  0.00           H  
ATOM   4377 1HB  MET A 274      41.195 -46.137  49.782  1.00  0.00           H  
ATOM   4378 2HB  MET A 274      41.777 -46.730  51.331  1.00  0.00           H  
ATOM   4379 1HG  MET A 274      41.242 -49.068  50.542  1.00  0.00           H  
ATOM   4380 2HG  MET A 274      40.895 -48.382  48.953  1.00  0.00           H  
ATOM   4381 1HE  MET A 274      44.304 -47.159  47.663  1.00  0.00           H  
ATOM   4382 2HE  MET A 274      42.631 -47.610  47.250  1.00  0.00           H  
ATOM   4383 3HE  MET A 274      42.940 -46.227  48.327  1.00  0.00           H  
ATOM   4384  N   ARG A 275      39.201 -44.538  51.389  1.00  0.00           N  
ATOM   4385  CA  ARG A 275      38.928 -43.325  52.151  1.00  0.00           C  
ATOM   4386  C   ARG A 275      37.693 -43.495  53.027  1.00  0.00           C  
ATOM   4387  O   ARG A 275      37.664 -43.037  54.169  1.00  0.00           O  
ATOM   4388  CB  ARG A 275      38.725 -42.140  51.220  1.00  0.00           C  
ATOM   4389  CG  ARG A 275      39.972 -41.694  50.472  1.00  0.00           C  
ATOM   4390  CD  ARG A 275      39.691 -40.549  49.568  1.00  0.00           C  
ATOM   4391  NE  ARG A 275      40.827 -40.237  48.718  1.00  0.00           N  
ATOM   4392  CZ  ARG A 275      41.867 -39.462  49.084  1.00  0.00           C  
ATOM   4393  NH1 ARG A 275      41.899 -38.930  50.286  1.00  0.00           N  
ATOM   4394  NH2 ARG A 275      42.856 -39.238  48.235  1.00  0.00           N  
ATOM   4395  H   ARG A 275      39.202 -44.493  50.377  1.00  0.00           H  
ATOM   4396  HA  ARG A 275      39.774 -43.131  52.808  1.00  0.00           H  
ATOM   4397 1HB  ARG A 275      37.966 -42.385  50.478  1.00  0.00           H  
ATOM   4398 2HB  ARG A 275      38.360 -41.286  51.791  1.00  0.00           H  
ATOM   4399 1HG  ARG A 275      40.736 -41.388  51.187  1.00  0.00           H  
ATOM   4400 2HG  ARG A 275      40.349 -42.521  49.869  1.00  0.00           H  
ATOM   4401 1HD  ARG A 275      38.842 -40.791  48.928  1.00  0.00           H  
ATOM   4402 2HD  ARG A 275      39.457 -39.667  50.162  1.00  0.00           H  
ATOM   4403  HE  ARG A 275      40.839 -40.630  47.786  1.00  0.00           H  
ATOM   4404 1HH1 ARG A 275      41.143 -39.101  50.934  1.00  0.00           H  
ATOM   4405 2HH1 ARG A 275      42.678 -38.350  50.561  1.00  0.00           H  
ATOM   4406 1HH2 ARG A 275      42.831 -39.647  47.312  1.00  0.00           H  
ATOM   4407 2HH2 ARG A 275      43.634 -38.657  48.511  1.00  0.00           H  
ATOM   4408  N   ALA A 276      36.675 -44.154  52.486  1.00  0.00           N  
ATOM   4409  CA  ALA A 276      35.431 -44.375  53.216  1.00  0.00           C  
ATOM   4410  C   ALA A 276      35.671 -45.198  54.475  1.00  0.00           C  
ATOM   4411  O   ALA A 276      35.254 -44.809  55.566  1.00  0.00           O  
ATOM   4412  CB  ALA A 276      34.409 -45.065  52.322  1.00  0.00           C  
ATOM   4413  H   ALA A 276      36.765 -44.511  51.544  1.00  0.00           H  
ATOM   4414  HA  ALA A 276      35.031 -43.408  53.520  1.00  0.00           H  
ATOM   4415 1HB  ALA A 276      33.488 -45.224  52.881  1.00  0.00           H  
ATOM   4416 2HB  ALA A 276      34.203 -44.438  51.454  1.00  0.00           H  
ATOM   4417 3HB  ALA A 276      34.803 -46.023  51.991  1.00  0.00           H  
ATOM   4418  N   VAL A 277      36.344 -46.332  54.318  1.00  0.00           N  
ATOM   4419  CA  VAL A 277      36.590 -47.236  55.432  1.00  0.00           C  
ATOM   4420  C   VAL A 277      37.686 -46.703  56.345  1.00  0.00           C  
ATOM   4421  O   VAL A 277      37.741 -47.036  57.528  1.00  0.00           O  
ATOM   4422  CB  VAL A 277      36.993 -48.628  54.911  1.00  0.00           C  
ATOM   4423  CG1 VAL A 277      35.885 -49.217  54.050  1.00  0.00           C  
ATOM   4424  CG2 VAL A 277      38.291 -48.530  54.124  1.00  0.00           C  
ATOM   4425  H   VAL A 277      36.693 -46.572  53.401  1.00  0.00           H  
ATOM   4426  HA  VAL A 277      35.677 -47.313  56.024  1.00  0.00           H  
ATOM   4427  HB  VAL A 277      37.131 -49.298  55.759  1.00  0.00           H  
ATOM   4428 1HG1 VAL A 277      36.187 -50.200  53.690  1.00  0.00           H  
ATOM   4429 2HG1 VAL A 277      34.975 -49.311  54.644  1.00  0.00           H  
ATOM   4430 3HG1 VAL A 277      35.698 -48.562  53.200  1.00  0.00           H  
ATOM   4431 1HG2 VAL A 277      38.571 -49.519  53.759  1.00  0.00           H  
ATOM   4432 2HG2 VAL A 277      38.155 -47.856  53.279  1.00  0.00           H  
ATOM   4433 3HG2 VAL A 277      39.080 -48.147  54.771  1.00  0.00           H  
ATOM   4434  N   SER A 278      38.558 -45.869  55.787  1.00  0.00           N  
ATOM   4435  CA  SER A 278      39.569 -45.176  56.577  1.00  0.00           C  
ATOM   4436  C   SER A 278      38.927 -44.330  57.671  1.00  0.00           C  
ATOM   4437  O   SER A 278      39.270 -44.459  58.848  1.00  0.00           O  
ATOM   4438  CB  SER A 278      40.422 -44.299  55.680  1.00  0.00           C  
ATOM   4439  OG  SER A 278      41.493 -43.743  56.393  1.00  0.00           O  
ATOM   4440  H   SER A 278      38.520 -45.713  54.791  1.00  0.00           H  
ATOM   4441  HA  SER A 278      40.201 -45.920  57.063  1.00  0.00           H  
ATOM   4442 1HB  SER A 278      40.803 -44.891  54.848  1.00  0.00           H  
ATOM   4443 2HB  SER A 278      39.809 -43.504  55.261  1.00  0.00           H  
ATOM   4444  HG  SER A 278      42.249 -43.778  55.802  1.00  0.00           H  
ATOM   4445  N   LEU A 279      37.999 -43.468  57.277  1.00  0.00           N  
ATOM   4446  CA  LEU A 279      37.282 -42.625  58.229  1.00  0.00           C  
ATOM   4447  C   LEU A 279      36.390 -43.459  59.139  1.00  0.00           C  
ATOM   4448  O   LEU A 279      36.258 -43.171  60.329  1.00  0.00           O  
ATOM   4449  CB  LEU A 279      36.435 -41.586  57.483  1.00  0.00           C  
ATOM   4450  CG  LEU A 279      35.717 -40.558  58.365  1.00  0.00           C  
ATOM   4451  CD1 LEU A 279      36.732 -39.838  59.241  1.00  0.00           C  
ATOM   4452  CD2 LEU A 279      34.960 -39.574  57.485  1.00  0.00           C  
ATOM   4453  H   LEU A 279      37.782 -43.392  56.293  1.00  0.00           H  
ATOM   4454  HA  LEU A 279      38.012 -42.115  58.857  1.00  0.00           H  
ATOM   4455 1HB  LEU A 279      37.082 -41.038  56.798  1.00  0.00           H  
ATOM   4456 2HB  LEU A 279      35.680 -42.108  56.897  1.00  0.00           H  
ATOM   4457  HG  LEU A 279      35.016 -41.071  59.023  1.00  0.00           H  
ATOM   4458 1HD1 LEU A 279      36.221 -39.108  59.868  1.00  0.00           H  
ATOM   4459 2HD1 LEU A 279      37.245 -40.563  59.874  1.00  0.00           H  
ATOM   4460 3HD1 LEU A 279      37.460 -39.329  58.610  1.00  0.00           H  
ATOM   4461 1HD2 LEU A 279      34.447 -38.845  58.113  1.00  0.00           H  
ATOM   4462 2HD2 LEU A 279      35.661 -39.059  56.828  1.00  0.00           H  
ATOM   4463 3HD2 LEU A 279      34.229 -40.112  56.884  1.00  0.00           H  
ATOM   4464  N   ALA A 280      35.776 -44.492  58.572  1.00  0.00           N  
ATOM   4465  CA  ALA A 280      34.929 -45.397  59.341  1.00  0.00           C  
ATOM   4466  C   ALA A 280      35.701 -46.024  60.494  1.00  0.00           C  
ATOM   4467  O   ALA A 280      35.196 -46.117  61.613  1.00  0.00           O  
ATOM   4468  CB  ALA A 280      34.353 -46.479  58.440  1.00  0.00           C  
ATOM   4469  H   ALA A 280      35.898 -44.655  57.583  1.00  0.00           H  
ATOM   4470  HA  ALA A 280      34.106 -44.822  59.767  1.00  0.00           H  
ATOM   4471 1HB  ALA A 280      33.725 -47.147  59.029  1.00  0.00           H  
ATOM   4472 2HB  ALA A 280      33.756 -46.016  57.652  1.00  0.00           H  
ATOM   4473 3HB  ALA A 280      35.167 -47.048  57.991  1.00  0.00           H  
ATOM   4474  N   LEU A 281      36.929 -46.451  60.217  1.00  0.00           N  
ATOM   4475  CA  LEU A 281      37.794 -47.015  61.247  1.00  0.00           C  
ATOM   4476  C   LEU A 281      38.206 -45.955  62.261  1.00  0.00           C  
ATOM   4477  O   LEU A 281      38.246 -46.217  63.464  1.00  0.00           O  
ATOM   4478  CB  LEU A 281      39.043 -47.635  60.608  1.00  0.00           C  
ATOM   4479  CG  LEU A 281      38.832 -48.980  59.902  1.00  0.00           C  
ATOM   4480  CD1 LEU A 281      40.108 -49.377  59.172  1.00  0.00           C  
ATOM   4481  CD2 LEU A 281      38.435 -50.035  60.924  1.00  0.00           C  
ATOM   4482  H   LEU A 281      37.271 -46.385  59.270  1.00  0.00           H  
ATOM   4483  HA  LEU A 281      37.241 -47.787  61.780  1.00  0.00           H  
ATOM   4484 1HB  LEU A 281      39.443 -46.935  59.876  1.00  0.00           H  
ATOM   4485 2HB  LEU A 281      39.794 -47.783  61.385  1.00  0.00           H  
ATOM   4486  HG  LEU A 281      38.040 -48.879  59.158  1.00  0.00           H  
ATOM   4487 1HD1 LEU A 281      39.958 -50.333  58.670  1.00  0.00           H  
ATOM   4488 2HD1 LEU A 281      40.357 -48.615  58.434  1.00  0.00           H  
ATOM   4489 3HD1 LEU A 281      40.923 -49.469  59.890  1.00  0.00           H  
ATOM   4490 1HD2 LEU A 281      38.284 -50.989  60.421  1.00  0.00           H  
ATOM   4491 2HD2 LEU A 281      39.227 -50.137  61.667  1.00  0.00           H  
ATOM   4492 3HD2 LEU A 281      37.511 -49.733  61.417  1.00  0.00           H  
ATOM   4493  N   LYS A 282      38.509 -44.759  61.772  1.00  0.00           N  
ATOM   4494  CA  LYS A 282      38.841 -43.637  62.639  1.00  0.00           C  
ATOM   4495  C   LYS A 282      37.728 -43.372  63.645  1.00  0.00           C  
ATOM   4496  O   LYS A 282      37.988 -43.120  64.822  1.00  0.00           O  
ATOM   4497  CB  LYS A 282      39.114 -42.381  61.810  1.00  0.00           C  
ATOM   4498  CG  LYS A 282      39.540 -41.169  62.627  1.00  0.00           C  
ATOM   4499  CD  LYS A 282      39.870 -39.986  61.729  1.00  0.00           C  
ATOM   4500  CE  LYS A 282      40.264 -38.763  62.545  1.00  0.00           C  
ATOM   4501  NZ  LYS A 282      40.591 -37.598  61.679  1.00  0.00           N  
ATOM   4502  H   LYS A 282      38.509 -44.624  60.769  1.00  0.00           H  
ATOM   4503  HA  LYS A 282      39.740 -43.888  63.202  1.00  0.00           H  
ATOM   4504 1HB  LYS A 282      39.900 -42.588  61.084  1.00  0.00           H  
ATOM   4505 2HB  LYS A 282      38.216 -42.111  61.254  1.00  0.00           H  
ATOM   4506 1HG  LYS A 282      38.734 -40.885  63.306  1.00  0.00           H  
ATOM   4507 2HG  LYS A 282      40.419 -41.421  63.220  1.00  0.00           H  
ATOM   4508 1HD  LYS A 282      40.695 -40.250  61.066  1.00  0.00           H  
ATOM   4509 2HD  LYS A 282      39.002 -39.738  61.119  1.00  0.00           H  
ATOM   4510 1HE  LYS A 282      39.443 -38.489  63.207  1.00  0.00           H  
ATOM   4511 2HE  LYS A 282      41.132 -38.999  63.158  1.00  0.00           H  
ATOM   4512 1HZ  LYS A 282      40.847 -36.809  62.257  1.00  0.00           H  
ATOM   4513 2HZ  LYS A 282      41.363 -37.835  61.073  1.00  0.00           H  
ATOM   4514 3HZ  LYS A 282      39.786 -37.357  61.119  1.00  0.00           H  
ATOM   4515  N   SER A 283      36.487 -43.427  63.174  1.00  0.00           N  
ATOM   4516  CA  SER A 283      35.328 -43.280  64.047  1.00  0.00           C  
ATOM   4517  C   SER A 283      35.165 -44.493  64.956  1.00  0.00           C  
ATOM   4518  O   SER A 283      34.947 -44.355  66.160  1.00  0.00           O  
ATOM   4519  CB  SER A 283      34.074 -43.083  63.221  1.00  0.00           C  
ATOM   4520  OG  SER A 283      32.938 -43.009  64.040  1.00  0.00           O  
ATOM   4521  H   SER A 283      36.341 -43.576  62.185  1.00  0.00           H  
ATOM   4522  HA  SER A 283      35.485 -42.409  64.685  1.00  0.00           H  
ATOM   4523 1HB  SER A 283      34.162 -42.170  62.636  1.00  0.00           H  
ATOM   4524 2HB  SER A 283      33.965 -43.911  62.521  1.00  0.00           H  
ATOM   4525  HG  SER A 283      32.677 -42.086  64.048  1.00  0.00           H  
ATOM   4526  N   ASN A 284      35.271 -45.681  64.370  1.00  0.00           N  
ATOM   4527  CA  ASN A 284      35.109 -46.921  65.121  1.00  0.00           C  
ATOM   4528  C   ASN A 284      36.222 -47.910  64.797  1.00  0.00           C  
ATOM   4529  O   ASN A 284      36.123 -48.679  63.840  1.00  0.00           O  
ATOM   4530  CB  ASN A 284      33.749 -47.539  64.846  1.00  0.00           C  
ATOM   4531  CG  ASN A 284      33.491 -48.761  65.682  1.00  0.00           C  
ATOM   4532  OD1 ASN A 284      34.398 -49.278  66.346  1.00  0.00           O  
ATOM   4533  ND2 ASN A 284      32.272 -49.234  65.664  1.00  0.00           N  
ATOM   4534  H   ASN A 284      35.468 -45.727  63.381  1.00  0.00           H  
ATOM   4535  HA  ASN A 284      35.170 -46.692  66.184  1.00  0.00           H  
ATOM   4536 1HB  ASN A 284      32.969 -46.805  65.046  1.00  0.00           H  
ATOM   4537 2HB  ASN A 284      33.680 -47.813  63.794  1.00  0.00           H  
ATOM   4538 1HD2 ASN A 284      32.041 -50.048  66.201  1.00  0.00           H  
ATOM   4539 2HD2 ASN A 284      31.569 -48.784  65.112  1.00  0.00           H  
ATOM   4540  N   PRO A 285      37.280 -47.883  65.598  1.00  0.00           N  
ATOM   4541  CA  PRO A 285      38.442 -48.732  65.364  1.00  0.00           C  
ATOM   4542  C   PRO A 285      38.059 -50.207  65.380  1.00  0.00           C  
ATOM   4543  O   PRO A 285      38.757 -51.045  64.809  1.00  0.00           O  
ATOM   4544  CB  PRO A 285      39.370 -48.377  66.531  1.00  0.00           C  
ATOM   4545  CG  PRO A 285      38.988 -46.980  66.888  1.00  0.00           C  
ATOM   4546  CD  PRO A 285      37.494 -46.942  66.707  1.00  0.00           C  
ATOM   4547  HA  PRO A 285      38.840 -48.505  64.374  1.00  0.00           H  
ATOM   4548 1HB  PRO A 285      39.220 -49.085  67.358  1.00  0.00           H  
ATOM   4549 2HB  PRO A 285      40.419 -48.467  66.217  1.00  0.00           H  
ATOM   4550 1HG  PRO A 285      39.297 -46.756  67.921  1.00  0.00           H  
ATOM   4551 2HG  PRO A 285      39.514 -46.266  66.236  1.00  0.00           H  
ATOM   4552 1HD  PRO A 285      37.003 -47.279  67.632  1.00  0.00           H  
ATOM   4553 2HD  PRO A 285      37.182 -45.918  66.452  1.00  0.00           H  
ATOM   4554  N   ASP A 286      36.946 -50.517  66.036  1.00  0.00           N  
ATOM   4555  CA  ASP A 286      36.531 -51.901  66.228  1.00  0.00           C  
ATOM   4556  C   ASP A 286      35.638 -52.371  65.088  1.00  0.00           C  
ATOM   4557  O   ASP A 286      35.109 -53.483  65.117  1.00  0.00           O  
ATOM   4558  CB  ASP A 286      35.794 -52.057  67.561  1.00  0.00           C  
ATOM   4559  CG  ASP A 286      36.696 -51.840  68.767  1.00  0.00           C  
ATOM   4560  OD1 ASP A 286      37.879 -52.060  68.647  1.00  0.00           O  
ATOM   4561  OD2 ASP A 286      36.194 -51.459  69.797  1.00  0.00           O  
ATOM   4562  H   ASP A 286      36.374 -49.774  66.411  1.00  0.00           H  
ATOM   4563  HA  ASP A 286      37.422 -52.532  66.233  1.00  0.00           H  
ATOM   4564 1HB  ASP A 286      34.970 -51.346  67.607  1.00  0.00           H  
ATOM   4565 2HB  ASP A 286      35.364 -53.061  67.622  1.00  0.00           H  
ATOM   4566  N   ASN A 287      35.476 -51.519  64.080  1.00  0.00           N  
ATOM   4567  CA  ASN A 287      34.696 -51.869  62.899  1.00  0.00           C  
ATOM   4568  C   ASN A 287      35.423 -52.899  62.043  1.00  0.00           C  
ATOM   4569  O   ASN A 287      36.097 -52.550  61.076  1.00  0.00           O  
ATOM   4570  CB  ASN A 287      34.373 -50.630  62.084  1.00  0.00           C  
ATOM   4571  CG  ASN A 287      33.387 -50.901  60.982  1.00  0.00           C  
ATOM   4572  OD1 ASN A 287      33.318 -52.019  60.458  1.00  0.00           O  
ATOM   4573  ND2 ASN A 287      32.623 -49.903  60.621  1.00  0.00           N  
ATOM   4574  H   ASN A 287      35.902 -50.606  64.134  1.00  0.00           H  
ATOM   4575  HA  ASN A 287      33.754 -52.316  63.225  1.00  0.00           H  
ATOM   4576 1HB  ASN A 287      33.964 -49.860  62.740  1.00  0.00           H  
ATOM   4577 2HB  ASN A 287      35.290 -50.234  61.647  1.00  0.00           H  
ATOM   4578 1HD2 ASN A 287      31.949 -50.025  59.894  1.00  0.00           H  
ATOM   4579 2HD2 ASN A 287      32.714 -49.016  61.074  1.00  0.00           H  
ATOM   4580  N   GLU A 288      35.282 -54.168  62.410  1.00  0.00           N  
ATOM   4581  CA  GLU A 288      35.999 -55.245  61.734  1.00  0.00           C  
ATOM   4582  C   GLU A 288      35.688 -55.265  60.243  1.00  0.00           C  
ATOM   4583  O   GLU A 288      36.557 -55.560  59.423  1.00  0.00           O  
ATOM   4584  CB  GLU A 288      35.641 -56.596  62.358  1.00  0.00           C  
ATOM   4585  CG  GLU A 288      36.409 -57.776  61.780  1.00  0.00           C  
ATOM   4586  CD  GLU A 288      36.093 -59.074  62.472  1.00  0.00           C  
ATOM   4587  OE1 GLU A 288      35.776 -59.044  63.636  1.00  0.00           O  
ATOM   4588  OE2 GLU A 288      36.168 -60.097  61.833  1.00  0.00           O  
ATOM   4589  H   GLU A 288      34.660 -54.393  63.173  1.00  0.00           H  
ATOM   4590  HA  GLU A 288      37.069 -55.063  61.852  1.00  0.00           H  
ATOM   4591 1HB  GLU A 288      35.834 -56.563  63.430  1.00  0.00           H  
ATOM   4592 2HB  GLU A 288      34.578 -56.789  62.222  1.00  0.00           H  
ATOM   4593 1HG  GLU A 288      36.165 -57.873  60.722  1.00  0.00           H  
ATOM   4594 2HG  GLU A 288      37.476 -57.577  61.862  1.00  0.00           H  
ATOM   4595  N   GLU A 289      34.445 -54.952  59.901  1.00  0.00           N  
ATOM   4596  CA  GLU A 289      34.009 -54.954  58.509  1.00  0.00           C  
ATOM   4597  C   GLU A 289      34.826 -53.977  57.674  1.00  0.00           C  
ATOM   4598  O   GLU A 289      35.281 -54.307  56.580  1.00  0.00           O  
ATOM   4599  CB  GLU A 289      32.523 -54.604  58.414  1.00  0.00           C  
ATOM   4600  CG  GLU A 289      31.944 -54.701  57.008  1.00  0.00           C  
ATOM   4601  CD  GLU A 289      30.481 -54.360  56.955  1.00  0.00           C  
ATOM   4602  OE1 GLU A 289      29.928 -54.033  57.977  1.00  0.00           O  
ATOM   4603  OE2 GLU A 289      29.914 -54.430  55.890  1.00  0.00           O  
ATOM   4604  H   GLU A 289      33.782 -54.703  60.621  1.00  0.00           H  
ATOM   4605  HA  GLU A 289      34.170 -55.951  58.100  1.00  0.00           H  
ATOM   4606 1HB  GLU A 289      31.951 -55.271  59.057  1.00  0.00           H  
ATOM   4607 2HB  GLU A 289      32.365 -53.588  58.771  1.00  0.00           H  
ATOM   4608 1HG  GLU A 289      32.488 -54.018  56.354  1.00  0.00           H  
ATOM   4609 2HG  GLU A 289      32.092 -55.713  56.635  1.00  0.00           H  
ATOM   4610  N   ALA A 290      35.007 -52.768  58.198  1.00  0.00           N  
ATOM   4611  CA  ALA A 290      35.815 -51.755  57.527  1.00  0.00           C  
ATOM   4612  C   ALA A 290      37.270 -52.192  57.422  1.00  0.00           C  
ATOM   4613  O   ALA A 290      37.927 -51.961  56.407  1.00  0.00           O  
ATOM   4614  CB  ALA A 290      35.713 -50.427  58.259  1.00  0.00           C  
ATOM   4615  H   ALA A 290      34.576 -52.546  59.083  1.00  0.00           H  
ATOM   4616  HA  ALA A 290      35.434 -51.627  56.512  1.00  0.00           H  
ATOM   4617 1HB  ALA A 290      36.322 -49.681  57.745  1.00  0.00           H  
ATOM   4618 2HB  ALA A 290      34.674 -50.097  58.274  1.00  0.00           H  
ATOM   4619 3HB  ALA A 290      36.071 -50.545  59.280  1.00  0.00           H  
ATOM   4620  N   ARG A 291      37.771 -52.827  58.478  1.00  0.00           N  
ATOM   4621  CA  ARG A 291      39.146 -53.307  58.502  1.00  0.00           C  
ATOM   4622  C   ARG A 291      39.386 -54.350  57.416  1.00  0.00           C  
ATOM   4623  O   ARG A 291      40.339 -54.249  56.645  1.00  0.00           O  
ATOM   4624  CB  ARG A 291      39.480 -53.907  59.860  1.00  0.00           C  
ATOM   4625  CG  ARG A 291      40.919 -54.371  60.018  1.00  0.00           C  
ATOM   4626  CD  ARG A 291      41.159 -54.973  61.354  1.00  0.00           C  
ATOM   4627  NE  ARG A 291      40.960 -54.012  62.427  1.00  0.00           N  
ATOM   4628  CZ  ARG A 291      41.877 -53.110  62.826  1.00  0.00           C  
ATOM   4629  NH1 ARG A 291      43.048 -53.059  62.233  1.00  0.00           N  
ATOM   4630  NH2 ARG A 291      41.597 -52.276  63.813  1.00  0.00           N  
ATOM   4631  H   ARG A 291      37.183 -52.977  59.286  1.00  0.00           H  
ATOM   4632  HA  ARG A 291      39.812 -52.466  58.304  1.00  0.00           H  
ATOM   4633 1HB  ARG A 291      39.282 -53.174  60.641  1.00  0.00           H  
ATOM   4634 2HB  ARG A 291      38.835 -54.766  60.046  1.00  0.00           H  
ATOM   4635 1HG  ARG A 291      41.146 -55.119  59.258  1.00  0.00           H  
ATOM   4636 2HG  ARG A 291      41.590 -53.519  59.902  1.00  0.00           H  
ATOM   4637 1HD  ARG A 291      40.468 -55.803  61.508  1.00  0.00           H  
ATOM   4638 2HD  ARG A 291      42.183 -55.339  61.410  1.00  0.00           H  
ATOM   4639  HE  ARG A 291      40.069 -54.021  62.907  1.00  0.00           H  
ATOM   4640 1HH1 ARG A 291      43.262 -53.695  61.478  1.00  0.00           H  
ATOM   4641 2HH1 ARG A 291      43.735 -52.380  62.532  1.00  0.00           H  
ATOM   4642 1HH2 ARG A 291      40.696 -52.316  64.269  1.00  0.00           H  
ATOM   4643 2HH2 ARG A 291      42.285 -51.601  64.112  1.00  0.00           H  
ATOM   4644  N   ARG A 292      38.511 -55.351  57.361  1.00  0.00           N  
ATOM   4645  CA  ARG A 292      38.593 -56.382  56.336  1.00  0.00           C  
ATOM   4646  C   ARG A 292      38.472 -55.785  54.940  1.00  0.00           C  
ATOM   4647  O   ARG A 292      39.256 -56.105  54.046  1.00  0.00           O  
ATOM   4648  CB  ARG A 292      37.502 -57.423  56.535  1.00  0.00           C  
ATOM   4649  CG  ARG A 292      37.692 -58.327  57.743  1.00  0.00           C  
ATOM   4650  CD  ARG A 292      36.603 -59.331  57.855  1.00  0.00           C  
ATOM   4651  NE  ARG A 292      36.737 -60.147  59.051  1.00  0.00           N  
ATOM   4652  CZ  ARG A 292      37.513 -61.244  59.145  1.00  0.00           C  
ATOM   4653  NH1 ARG A 292      38.217 -61.642  58.109  1.00  0.00           N  
ATOM   4654  NH2 ARG A 292      37.569 -61.919  60.281  1.00  0.00           N  
ATOM   4655  H   ARG A 292      37.772 -55.395  58.048  1.00  0.00           H  
ATOM   4656  HA  ARG A 292      39.570 -56.862  56.405  1.00  0.00           H  
ATOM   4657 1HB  ARG A 292      36.539 -56.924  56.646  1.00  0.00           H  
ATOM   4658 2HB  ARG A 292      37.440 -58.060  55.653  1.00  0.00           H  
ATOM   4659 1HG  ARG A 292      38.640 -58.859  57.653  1.00  0.00           H  
ATOM   4660 2HG  ARG A 292      37.698 -57.726  58.652  1.00  0.00           H  
ATOM   4661 1HD  ARG A 292      35.641 -58.820  57.896  1.00  0.00           H  
ATOM   4662 2HD  ARG A 292      36.625 -59.991  56.988  1.00  0.00           H  
ATOM   4663  HE  ARG A 292      36.212 -59.871  59.869  1.00  0.00           H  
ATOM   4664 1HH1 ARG A 292      38.175 -61.127  57.241  1.00  0.00           H  
ATOM   4665 2HH1 ARG A 292      38.799 -62.465  58.180  1.00  0.00           H  
ATOM   4666 1HH2 ARG A 292      37.028 -61.611  61.077  1.00  0.00           H  
ATOM   4667 2HH2 ARG A 292      38.150 -62.741  60.352  1.00  0.00           H  
ATOM   4668  N   VAL A 293      37.487 -54.913  54.761  1.00  0.00           N  
ATOM   4669  CA  VAL A 293      37.259 -54.269  53.471  1.00  0.00           C  
ATOM   4670  C   VAL A 293      38.500 -53.518  53.006  1.00  0.00           C  
ATOM   4671  O   VAL A 293      38.898 -53.619  51.844  1.00  0.00           O  
ATOM   4672  CB  VAL A 293      36.074 -53.290  53.564  1.00  0.00           C  
ATOM   4673  CG1 VAL A 293      36.040 -52.377  52.348  1.00  0.00           C  
ATOM   4674  CG2 VAL A 293      34.772 -54.064  53.694  1.00  0.00           C  
ATOM   4675  H   VAL A 293      36.877 -54.691  55.536  1.00  0.00           H  
ATOM   4676  HA  VAL A 293      37.043 -55.039  52.733  1.00  0.00           H  
ATOM   4677  HB  VAL A 293      36.209 -52.653  54.440  1.00  0.00           H  
ATOM   4678 1HG1 VAL A 293      35.197 -51.692  52.430  1.00  0.00           H  
ATOM   4679 2HG1 VAL A 293      36.967 -51.807  52.294  1.00  0.00           H  
ATOM   4680 3HG1 VAL A 293      35.931 -52.978  51.445  1.00  0.00           H  
ATOM   4681 1HG2 VAL A 293      33.938 -53.366  53.761  1.00  0.00           H  
ATOM   4682 2HG2 VAL A 293      34.639 -54.705  52.822  1.00  0.00           H  
ATOM   4683 3HG2 VAL A 293      34.801 -54.678  54.595  1.00  0.00           H  
ATOM   4684  N   ALA A 294      39.109 -52.767  53.915  1.00  0.00           N  
ATOM   4685  CA  ALA A 294      40.302 -51.994  53.598  1.00  0.00           C  
ATOM   4686  C   ALA A 294      41.404 -52.885  53.041  1.00  0.00           C  
ATOM   4687  O   ALA A 294      42.046 -52.548  52.046  1.00  0.00           O  
ATOM   4688  CB  ALA A 294      40.796 -51.250  54.831  1.00  0.00           C  
ATOM   4689  H   ALA A 294      38.734 -52.731  54.853  1.00  0.00           H  
ATOM   4690  HA  ALA A 294      40.046 -51.264  52.829  1.00  0.00           H  
ATOM   4691 1HB  ALA A 294      41.687 -50.677  54.578  1.00  0.00           H  
ATOM   4692 2HB  ALA A 294      40.017 -50.573  55.184  1.00  0.00           H  
ATOM   4693 3HB  ALA A 294      41.035 -51.967  55.615  1.00  0.00           H  
ATOM   4694  N   ALA A 295      41.621 -54.024  53.690  1.00  0.00           N  
ATOM   4695  CA  ALA A 295      42.633 -54.976  53.251  1.00  0.00           C  
ATOM   4696  C   ALA A 295      42.305 -55.532  51.871  1.00  0.00           C  
ATOM   4697  O   ALA A 295      43.180 -55.651  51.014  1.00  0.00           O  
ATOM   4698  CB  ALA A 295      42.769 -56.106  54.259  1.00  0.00           C  
ATOM   4699  H   ALA A 295      41.069 -54.237  54.509  1.00  0.00           H  
ATOM   4700  HA  ALA A 295      43.587 -54.456  53.177  1.00  0.00           H  
ATOM   4701 1HB  ALA A 295      43.530 -56.809  53.918  1.00  0.00           H  
ATOM   4702 2HB  ALA A 295      43.060 -55.698  55.227  1.00  0.00           H  
ATOM   4703 3HB  ALA A 295      41.817 -56.623  54.356  1.00  0.00           H  
ATOM   4704  N   GLU A 296      41.035 -55.871  51.661  1.00  0.00           N  
ATOM   4705  CA  GLU A 296      40.582 -56.380  50.372  1.00  0.00           C  
ATOM   4706  C   GLU A 296      40.742 -55.333  49.277  1.00  0.00           C  
ATOM   4707  O   GLU A 296      41.101 -55.656  48.145  1.00  0.00           O  
ATOM   4708  CB  GLU A 296      39.119 -56.820  50.458  1.00  0.00           C  
ATOM   4709  CG  GLU A 296      38.882 -58.043  51.333  1.00  0.00           C  
ATOM   4710  CD  GLU A 296      39.557 -59.279  50.806  1.00  0.00           C  
ATOM   4711  OE1 GLU A 296      39.206 -59.718  49.737  1.00  0.00           O  
ATOM   4712  OE2 GLU A 296      40.429 -59.785  51.475  1.00  0.00           O  
ATOM   4713  H   GLU A 296      40.370 -55.772  52.413  1.00  0.00           H  
ATOM   4714  HA  GLU A 296      41.200 -57.238  50.102  1.00  0.00           H  
ATOM   4715 1HB  GLU A 296      38.515 -56.004  50.853  1.00  0.00           H  
ATOM   4716 2HB  GLU A 296      38.749 -57.047  49.457  1.00  0.00           H  
ATOM   4717 1HG  GLU A 296      39.254 -57.838  52.335  1.00  0.00           H  
ATOM   4718 2HG  GLU A 296      37.809 -58.224  51.402  1.00  0.00           H  
ATOM   4719  N   LEU A 297      40.476 -54.077  49.625  1.00  0.00           N  
ATOM   4720  CA  LEU A 297      40.645 -52.973  48.689  1.00  0.00           C  
ATOM   4721  C   LEU A 297      42.104 -52.815  48.282  1.00  0.00           C  
ATOM   4722  O   LEU A 297      42.408 -52.491  47.134  1.00  0.00           O  
ATOM   4723  CB  LEU A 297      40.139 -51.665  49.311  1.00  0.00           C  
ATOM   4724  CG  LEU A 297      38.622 -51.575  49.523  1.00  0.00           C  
ATOM   4725  CD1 LEU A 297      38.292 -50.306  50.298  1.00  0.00           C  
ATOM   4726  CD2 LEU A 297      37.920 -51.589  48.173  1.00  0.00           C  
ATOM   4727  H   LEU A 297      40.150 -53.884  50.561  1.00  0.00           H  
ATOM   4728  HA  LEU A 297      40.069 -53.190  47.788  1.00  0.00           H  
ATOM   4729 1HB  LEU A 297      40.617 -51.536  50.281  1.00  0.00           H  
ATOM   4730 2HB  LEU A 297      40.434 -50.836  48.670  1.00  0.00           H  
ATOM   4731  HG  LEU A 297      38.285 -52.424  50.117  1.00  0.00           H  
ATOM   4732 1HD1 LEU A 297      37.215 -50.240  50.448  1.00  0.00           H  
ATOM   4733 2HD1 LEU A 297      38.793 -50.329  51.266  1.00  0.00           H  
ATOM   4734 3HD1 LEU A 297      38.632 -49.437  49.734  1.00  0.00           H  
ATOM   4735 1HD2 LEU A 297      36.841 -51.524  48.324  1.00  0.00           H  
ATOM   4736 2HD2 LEU A 297      38.255 -50.739  47.580  1.00  0.00           H  
ATOM   4737 3HD2 LEU A 297      38.157 -52.515  47.650  1.00  0.00           H  
ATOM   4738  N   VAL A 298      42.930 -53.078  49.332  1.00  0.00           N  
ATOM   4739  CA  VAL A 298      44.351 -52.990  49.021  1.00  0.00           C  
ATOM   4740  C   VAL A 298      44.744 -53.997  47.948  1.00  0.00           C  
ATOM   4741  O   VAL A 298      45.472 -53.670  47.012  1.00  0.00           O  
ATOM   4742  CB  VAL A 298      45.194 -53.238  50.287  1.00  0.00           C  
ATOM   4743  CG1 VAL A 298      46.651 -53.471  49.919  1.00  0.00           C  
ATOM   4744  CG2 VAL A 298      45.059 -52.058  51.237  1.00  0.00           C  
ATOM   4745  H   VAL A 298      42.645 -53.318  50.272  1.00  0.00           H  
ATOM   4746  HA  VAL A 298      44.563 -51.985  48.651  1.00  0.00           H  
ATOM   4747  HB  VAL A 298      44.836 -54.143  50.777  1.00  0.00           H  
ATOM   4748 1HG1 VAL A 298      47.231 -53.646  50.826  1.00  0.00           H  
ATOM   4749 2HG1 VAL A 298      46.727 -54.342  49.268  1.00  0.00           H  
ATOM   4750 3HG1 VAL A 298      47.042 -52.595  49.402  1.00  0.00           H  
ATOM   4751 1HG2 VAL A 298      45.655 -52.241  52.130  1.00  0.00           H  
ATOM   4752 2HG2 VAL A 298      45.410 -51.151  50.744  1.00  0.00           H  
ATOM   4753 3HG2 VAL A 298      44.013 -51.935  51.519  1.00  0.00           H  
ATOM   4754  N   LEU A 299      44.258 -55.228  48.085  1.00  0.00           N  
ATOM   4755  CA  LEU A 299      44.598 -56.293  47.148  1.00  0.00           C  
ATOM   4756  C   LEU A 299      44.086 -55.979  45.749  1.00  0.00           C  
ATOM   4757  O   LEU A 299      44.747 -56.278  44.754  1.00  0.00           O  
ATOM   4758  CB  LEU A 299      44.010 -57.626  47.626  1.00  0.00           C  
ATOM   4759  CG  LEU A 299      44.530 -58.138  48.975  1.00  0.00           C  
ATOM   4760  CD1 LEU A 299      43.737 -59.369  49.392  1.00  0.00           C  
ATOM   4761  CD2 LEU A 299      46.013 -58.456  48.860  1.00  0.00           C  
ATOM   4762  H   LEU A 299      43.639 -55.431  48.858  1.00  0.00           H  
ATOM   4763  HA  LEU A 299      45.682 -56.383  47.106  1.00  0.00           H  
ATOM   4764 1HB  LEU A 299      42.929 -57.521  47.706  1.00  0.00           H  
ATOM   4765 2HB  LEU A 299      44.225 -58.389  46.877  1.00  0.00           H  
ATOM   4766  HG  LEU A 299      44.382 -57.372  49.737  1.00  0.00           H  
ATOM   4767 1HD1 LEU A 299      44.107 -59.733  50.352  1.00  0.00           H  
ATOM   4768 2HD1 LEU A 299      42.683 -59.109  49.486  1.00  0.00           H  
ATOM   4769 3HD1 LEU A 299      43.854 -60.148  48.640  1.00  0.00           H  
ATOM   4770 1HD2 LEU A 299      46.383 -58.818  49.819  1.00  0.00           H  
ATOM   4771 2HD2 LEU A 299      46.163 -59.223  48.100  1.00  0.00           H  
ATOM   4772 3HD2 LEU A 299      46.558 -57.555  48.578  1.00  0.00           H  
ATOM   4773  N   LEU A 300      42.904 -55.369  45.675  1.00  0.00           N  
ATOM   4774  CA  LEU A 300      42.330 -54.959  44.399  1.00  0.00           C  
ATOM   4775  C   LEU A 300      43.171 -53.874  43.739  1.00  0.00           C  
ATOM   4776  O   LEU A 300      43.370 -53.884  42.524  1.00  0.00           O  
ATOM   4777  CB  LEU A 300      40.896 -54.451  44.601  1.00  0.00           C  
ATOM   4778  CG  LEU A 300      39.865 -55.514  45.000  1.00  0.00           C  
ATOM   4779  CD1 LEU A 300      38.543 -54.838  45.336  1.00  0.00           C  
ATOM   4780  CD2 LEU A 300      39.696 -56.511  43.863  1.00  0.00           C  
ATOM   4781  H   LEU A 300      42.393 -55.186  46.526  1.00  0.00           H  
ATOM   4782  HA  LEU A 300      42.316 -55.822  43.733  1.00  0.00           H  
ATOM   4783 1HB  LEU A 300      40.904 -53.690  45.380  1.00  0.00           H  
ATOM   4784 2HB  LEU A 300      40.556 -53.990  43.674  1.00  0.00           H  
ATOM   4785  HG  LEU A 300      40.208 -56.038  45.893  1.00  0.00           H  
ATOM   4786 1HD1 LEU A 300      37.809 -55.593  45.619  1.00  0.00           H  
ATOM   4787 2HD1 LEU A 300      38.687 -54.146  46.165  1.00  0.00           H  
ATOM   4788 3HD1 LEU A 300      38.181 -54.292  44.465  1.00  0.00           H  
ATOM   4789 1HD2 LEU A 300      38.963 -57.267  44.146  1.00  0.00           H  
ATOM   4790 2HD2 LEU A 300      39.352 -55.989  42.970  1.00  0.00           H  
ATOM   4791 3HD2 LEU A 300      40.653 -56.992  43.656  1.00  0.00           H  
ATOM   4792  N   VAL A 301      43.662 -52.936  44.545  1.00  0.00           N  
ATOM   4793  CA  VAL A 301      44.565 -51.903  44.051  1.00  0.00           C  
ATOM   4794  C   VAL A 301      45.843 -52.510  43.489  1.00  0.00           C  
ATOM   4795  O   VAL A 301      46.338 -52.085  42.445  1.00  0.00           O  
ATOM   4796  CB  VAL A 301      44.920 -50.921  45.182  1.00  0.00           C  
ATOM   4797  CG1 VAL A 301      46.098 -50.047  44.777  1.00  0.00           C  
ATOM   4798  CG2 VAL A 301      43.708 -50.067  45.528  1.00  0.00           C  
ATOM   4799  H   VAL A 301      43.405 -52.940  45.521  1.00  0.00           H  
ATOM   4800  HA  VAL A 301      44.063 -51.361  43.250  1.00  0.00           H  
ATOM   4801  HB  VAL A 301      45.228 -51.488  46.061  1.00  0.00           H  
ATOM   4802 1HG1 VAL A 301      46.336 -49.358  45.589  1.00  0.00           H  
ATOM   4803 2HG1 VAL A 301      46.964 -50.675  44.569  1.00  0.00           H  
ATOM   4804 3HG1 VAL A 301      45.839 -49.478  43.884  1.00  0.00           H  
ATOM   4805 1HG2 VAL A 301      43.968 -49.376  46.328  1.00  0.00           H  
ATOM   4806 2HG2 VAL A 301      43.398 -49.504  44.647  1.00  0.00           H  
ATOM   4807 3HG2 VAL A 301      42.893 -50.711  45.855  1.00  0.00           H  
ATOM   4808  N   ILE A 302      46.371 -53.511  44.192  1.00  0.00           N  
ATOM   4809  CA  ILE A 302      47.561 -54.221  43.741  1.00  0.00           C  
ATOM   4810  C   ILE A 302      47.307 -54.939  42.422  1.00  0.00           C  
ATOM   4811  O   ILE A 302      48.122 -54.872  41.502  1.00  0.00           O  
ATOM   4812  CB  ILE A 302      48.028 -55.237  44.799  1.00  0.00           C  
ATOM   4813  CG1 ILE A 302      48.525 -54.513  46.053  1.00  0.00           C  
ATOM   4814  CG2 ILE A 302      49.117 -56.134  44.232  1.00  0.00           C  
ATOM   4815  CD1 ILE A 302      48.690 -55.415  47.255  1.00  0.00           C  
ATOM   4816  H   ILE A 302      45.936 -53.783  45.061  1.00  0.00           H  
ATOM   4817  HA  ILE A 302      48.358 -53.495  43.585  1.00  0.00           H  
ATOM   4818  HB  ILE A 302      47.184 -55.855  45.107  1.00  0.00           H  
ATOM   4819 1HG1 ILE A 302      49.485 -54.042  45.844  1.00  0.00           H  
ATOM   4820 2HG1 ILE A 302      47.824 -53.720  46.316  1.00  0.00           H  
ATOM   4821 1HG2 ILE A 302      49.435 -56.846  44.993  1.00  0.00           H  
ATOM   4822 2HG2 ILE A 302      48.729 -56.675  43.369  1.00  0.00           H  
ATOM   4823 3HG2 ILE A 302      49.967 -55.524  43.926  1.00  0.00           H  
ATOM   4824 1HD1 ILE A 302      49.044 -54.829  48.103  1.00  0.00           H  
ATOM   4825 2HD1 ILE A 302      47.730 -55.870  47.503  1.00  0.00           H  
ATOM   4826 3HD1 ILE A 302      49.413 -56.196  47.025  1.00  0.00           H  
ATOM   4827  N   ARG A 303      46.171 -55.627  42.340  1.00  0.00           N  
ATOM   4828  CA  ARG A 303      45.791 -56.360  41.141  1.00  0.00           C  
ATOM   4829  C   ARG A 303      45.712 -55.434  39.933  1.00  0.00           C  
ATOM   4830  O   ARG A 303      46.204 -55.770  38.854  1.00  0.00           O  
ATOM   4831  CB  ARG A 303      44.449 -57.048  41.337  1.00  0.00           C  
ATOM   4832  CG  ARG A 303      43.992 -57.906  40.167  1.00  0.00           C  
ATOM   4833  CD  ARG A 303      42.668 -58.527  40.426  1.00  0.00           C  
ATOM   4834  NE  ARG A 303      42.716 -59.467  41.534  1.00  0.00           N  
ATOM   4835  CZ  ARG A 303      41.639 -59.897  42.220  1.00  0.00           C  
ATOM   4836  NH1 ARG A 303      40.441 -59.462  41.902  1.00  0.00           N  
ATOM   4837  NH2 ARG A 303      41.789 -60.755  43.214  1.00  0.00           N  
ATOM   4838  H   ARG A 303      45.552 -55.639  43.139  1.00  0.00           H  
ATOM   4839  HA  ARG A 303      46.551 -57.115  40.939  1.00  0.00           H  
ATOM   4840 1HB  ARG A 303      44.493 -57.690  42.217  1.00  0.00           H  
ATOM   4841 2HB  ARG A 303      43.678 -56.300  41.518  1.00  0.00           H  
ATOM   4842 1HG  ARG A 303      43.912 -57.287  39.273  1.00  0.00           H  
ATOM   4843 2HG  ARG A 303      44.716 -58.703  39.995  1.00  0.00           H  
ATOM   4844 1HD  ARG A 303      41.943 -57.751  40.669  1.00  0.00           H  
ATOM   4845 2HD  ARG A 303      42.338 -59.064  39.537  1.00  0.00           H  
ATOM   4846  HE  ARG A 303      43.621 -59.824  41.808  1.00  0.00           H  
ATOM   4847 1HH1 ARG A 303      40.325 -58.806  41.142  1.00  0.00           H  
ATOM   4848 2HH1 ARG A 303      39.634 -59.784  42.416  1.00  0.00           H  
ATOM   4849 1HH2 ARG A 303      42.712 -61.089  43.459  1.00  0.00           H  
ATOM   4850 2HH2 ARG A 303      40.983 -61.077  43.729  1.00  0.00           H  
ATOM   4851  N   ALA A 304      45.092 -54.272  40.116  1.00  0.00           N  
ATOM   4852  CA  ALA A 304      44.995 -53.284  39.047  1.00  0.00           C  
ATOM   4853  C   ALA A 304      46.374 -52.867  38.556  1.00  0.00           C  
ATOM   4854  O   ALA A 304      46.611 -52.778  37.351  1.00  0.00           O  
ATOM   4855  CB  ALA A 304      44.211 -52.067  39.518  1.00  0.00           C  
ATOM   4856  H   ALA A 304      44.680 -54.066  41.014  1.00  0.00           H  
ATOM   4857  HA  ALA A 304      44.457 -53.731  38.211  1.00  0.00           H  
ATOM   4858 1HB  ALA A 304      44.148 -51.340  38.710  1.00  0.00           H  
ATOM   4859 2HB  ALA A 304      43.206 -52.374  39.812  1.00  0.00           H  
ATOM   4860 3HB  ALA A 304      44.716 -51.619  40.372  1.00  0.00           H  
ATOM   4861  N   ALA A 305      47.283 -52.605  39.493  1.00  0.00           N  
ATOM   4862  CA  ALA A 305      48.649 -52.234  39.141  1.00  0.00           C  
ATOM   4863  C   ALA A 305      49.343 -53.352  38.372  1.00  0.00           C  
ATOM   4864  O   ALA A 305      50.026 -53.096  37.382  1.00  0.00           O  
ATOM   4865  CB  ALA A 305      49.439 -51.880  40.392  1.00  0.00           C  
ATOM   4866  H   ALA A 305      47.022 -52.667  40.468  1.00  0.00           H  
ATOM   4867  HA  ALA A 305      48.613 -51.356  38.499  1.00  0.00           H  
ATOM   4868 1HB  ALA A 305      50.457 -51.605  40.112  1.00  0.00           H  
ATOM   4869 2HB  ALA A 305      48.964 -51.042  40.899  1.00  0.00           H  
ATOM   4870 3HB  ALA A 305      49.466 -52.740  41.059  1.00  0.00           H  
ATOM   4871  N   VAL A 306      49.163 -54.589  38.830  1.00  0.00           N  
ATOM   4872  CA  VAL A 306      49.759 -55.752  38.182  1.00  0.00           C  
ATOM   4873  C   VAL A 306      49.283 -55.883  36.741  1.00  0.00           C  
ATOM   4874  O   VAL A 306      50.077 -56.152  35.841  1.00  0.00           O  
ATOM   4875  CB  VAL A 306      49.406 -57.035  38.957  1.00  0.00           C  
ATOM   4876  CG1 VAL A 306      49.732 -58.266  38.125  1.00  0.00           C  
ATOM   4877  CG2 VAL A 306      50.153 -57.064  40.280  1.00  0.00           C  
ATOM   4878  H   VAL A 306      48.594 -54.727  39.653  1.00  0.00           H  
ATOM   4879  HA  VAL A 306      50.843 -55.629  38.183  1.00  0.00           H  
ATOM   4880  HB  VAL A 306      48.332 -57.050  39.146  1.00  0.00           H  
ATOM   4881 1HG1 VAL A 306      49.475 -59.164  38.688  1.00  0.00           H  
ATOM   4882 2HG1 VAL A 306      49.158 -58.243  37.199  1.00  0.00           H  
ATOM   4883 3HG1 VAL A 306      50.797 -58.276  37.893  1.00  0.00           H  
ATOM   4884 1HG2 VAL A 306      49.899 -57.973  40.823  1.00  0.00           H  
ATOM   4885 2HG2 VAL A 306      51.228 -57.043  40.091  1.00  0.00           H  
ATOM   4886 3HG2 VAL A 306      49.874 -56.196  40.876  1.00  0.00           H  
ATOM   4887  N   ILE A 307      47.985 -55.698  36.527  1.00  0.00           N  
ATOM   4888  CA  ILE A 307      47.422 -55.791  35.184  1.00  0.00           C  
ATOM   4889  C   ILE A 307      48.023 -54.739  34.262  1.00  0.00           C  
ATOM   4890  O   ILE A 307      48.306 -55.013  33.093  1.00  0.00           O  
ATOM   4891  CB  ILE A 307      45.891 -55.631  35.218  1.00  0.00           C  
ATOM   4892  CG1 ILE A 307      45.244 -56.832  35.912  1.00  0.00           C  
ATOM   4893  CG2 ILE A 307      45.343 -55.468  33.809  1.00  0.00           C  
ATOM   4894  CD1 ILE A 307      43.779 -56.636  36.230  1.00  0.00           C  
ATOM   4895  H   ILE A 307      47.377 -55.487  37.306  1.00  0.00           H  
ATOM   4896  HA  ILE A 307      47.650 -56.778  34.781  1.00  0.00           H  
ATOM   4897  HB  ILE A 307      45.630 -54.750  35.804  1.00  0.00           H  
ATOM   4898 1HG1 ILE A 307      45.341 -57.714  35.280  1.00  0.00           H  
ATOM   4899 2HG1 ILE A 307      45.768 -57.039  36.845  1.00  0.00           H  
ATOM   4900 1HG2 ILE A 307      44.260 -55.356  33.850  1.00  0.00           H  
ATOM   4901 2HG2 ILE A 307      45.781 -54.583  33.348  1.00  0.00           H  
ATOM   4902 3HG2 ILE A 307      45.595 -56.348  33.216  1.00  0.00           H  
ATOM   4903 1HD1 ILE A 307      43.390 -57.530  36.722  1.00  0.00           H  
ATOM   4904 2HD1 ILE A 307      43.661 -55.777  36.892  1.00  0.00           H  
ATOM   4905 3HD1 ILE A 307      43.226 -56.463  35.307  1.00  0.00           H  
ATOM   4906  N   GLU A 308      48.223 -53.537  34.793  1.00  0.00           N  
ATOM   4907  CA  GLU A 308      48.811 -52.446  34.026  1.00  0.00           C  
ATOM   4908  C   GLU A 308      50.287 -52.700  33.748  1.00  0.00           C  
ATOM   4909  O   GLU A 308      50.784 -52.397  32.663  1.00  0.00           O  
ATOM   4910  CB  GLU A 308      48.644 -51.121  34.771  1.00  0.00           C  
ATOM   4911  CG  GLU A 308      49.135 -49.901  34.005  1.00  0.00           C  
ATOM   4912  CD  GLU A 308      48.847 -48.608  34.715  1.00  0.00           C  
ATOM   4913  OE1 GLU A 308      48.258 -48.649  35.769  1.00  0.00           O  
ATOM   4914  OE2 GLU A 308      49.215 -47.577  34.203  1.00  0.00           O  
ATOM   4915  H   GLU A 308      47.961 -53.375  35.755  1.00  0.00           H  
ATOM   4916  HA  GLU A 308      48.298 -52.381  33.066  1.00  0.00           H  
ATOM   4917 1HB  GLU A 308      47.590 -50.965  35.006  1.00  0.00           H  
ATOM   4918 2HB  GLU A 308      49.186 -51.163  35.716  1.00  0.00           H  
ATOM   4919 1HG  GLU A 308      50.211 -49.988  33.856  1.00  0.00           H  
ATOM   4920 2HG  GLU A 308      48.661 -49.886  33.024  1.00  0.00           H  
ATOM   4921  N   MET A 309      50.985 -53.261  34.733  1.00  0.00           N  
ATOM   4922  CA  MET A 309      52.401 -53.577  34.595  1.00  0.00           C  
ATOM   4923  C   MET A 309      52.617 -54.718  33.610  1.00  0.00           C  
ATOM   4924  O   MET A 309      53.667 -54.808  32.971  1.00  0.00           O  
ATOM   4925  CB  MET A 309      52.999 -53.929  35.955  1.00  0.00           C  
ATOM   4926  CG  MET A 309      53.109 -52.754  36.917  1.00  0.00           C  
ATOM   4927  SD  MET A 309      54.127 -53.127  38.359  1.00  0.00           S  
ATOM   4928  CE  MET A 309      53.096 -54.323  39.201  1.00  0.00           C  
ATOM   4929  H   MET A 309      50.521 -53.473  35.604  1.00  0.00           H
[truncated: 1,801,684 more chars]
