# Supplementary material for: Reconfigurable asymmetric protein assemblies through implicit negative design
Source: Science. Author manuscript; Available in PMC 2023 Jan 27. (PMC9881579; doi:10.1126/science.abj7662)
Supplement: Data S2 [file NIHMS1843281-supplement-Data_S2.gz › without_all_supplement_resubmit_20211001/components/other/TF3.pdb]

HEADER                                            27-MAY-21   XXXX              
EXPDTA    THEORETICAL MODEL                                                     
REMARK 220                                                                      
REMARK 220 EXPERIMENTAL DETAILS                                                 
REMARK 220  EXPERIMENT TYPE                : THEORETICAL MODELLING              
REMARK 220  DATE OF DATA COLLECTION        : 27-MAY-21                          
REMARK 220                                                                      
REMARK 220 REMARK: MODEL GENERATED BY ROSETTA                                   
REMARK 220  VERSION 2021.20+release.47c4f8c                                     
ATOM      1  N   ASN A   1     179.495 138.894  36.983  1.00  0.00           N  
ATOM      2  CA  ASN A   1     180.813 138.376  37.331  1.00  0.00           C  
ATOM      3  C   ASN A   1     181.834 138.693  36.247  1.00  0.00           C  
ATOM      4  O   ASN A   1     181.500 139.286  35.220  1.00  0.00           O  
ATOM      5  CB  ASN A   1     180.749 136.880  37.582  1.00  0.00           C  
ATOM      6  CG  ASN A   1     179.887 136.529  38.763  1.00  0.00           C  
ATOM      7  OD1 ASN A   1     179.641 137.366  39.638  1.00  0.00           O  
ATOM      8  ND2 ASN A   1     179.425 135.305  38.804  1.00  0.00           N  
ATOM      9 1H   ASN A   1     178.845 138.671  37.710  1.00  0.00           H  
ATOM     10 2H   ASN A   1     179.546 139.887  36.876  1.00  0.00           H  
ATOM     11 3H   ASN A   1     179.190 138.482  36.126  1.00  0.00           H  
ATOM     12  HA  ASN A   1     181.138 138.849  38.258  1.00  0.00           H  
ATOM     13 1HB  ASN A   1     180.355 136.378  36.697  1.00  0.00           H  
ATOM     14 2HB  ASN A   1     181.755 136.497  37.754  1.00  0.00           H  
ATOM     15 1HD2 ASN A   1     178.845 135.015  39.567  1.00  0.00           H  
ATOM     16 2HD2 ASN A   1     179.649 134.660  38.075  1.00  0.00           H  
ATOM     17  N   THR A   2     183.083 138.298  36.478  1.00  0.00           N  
ATOM     18  CA  THR A   2     184.149 138.547  35.514  1.00  0.00           C  
ATOM     19  C   THR A   2     184.596 137.253  34.844  1.00  0.00           C  
ATOM     20  O   THR A   2     184.938 136.281  35.514  1.00  0.00           O  
ATOM     21  CB  THR A   2     185.357 139.226  36.186  1.00  0.00           C  
ATOM     22  OG1 THR A   2     184.946 140.471  36.766  1.00  0.00           O  
ATOM     23  CG2 THR A   2     186.458 139.484  35.168  1.00  0.00           C  
ATOM     24  H   THR A   2     183.299 137.818  37.339  1.00  0.00           H  
ATOM     25  HA  THR A   2     183.773 139.226  34.750  1.00  0.00           H  
ATOM     26  HB  THR A   2     185.743 138.582  36.976  1.00  0.00           H  
ATOM     27  HG1 THR A   2     184.388 140.299  37.529  1.00  0.00           H  
ATOM     28 1HG2 THR A   2     187.303 139.964  35.661  1.00  0.00           H  
ATOM     29 2HG2 THR A   2     186.780 138.538  34.734  1.00  0.00           H  
ATOM     30 3HG2 THR A   2     186.080 140.135  34.381  1.00  0.00           H  
ATOM     31  N   HIS A   3     184.588 137.247  33.515  1.00  0.00           N  
ATOM     32  CA  HIS A   3     185.023 136.081  32.755  1.00  0.00           C  
ATOM     33  C   HIS A   3     186.365 136.334  32.083  1.00  0.00           C  
ATOM     34  O   HIS A   3     186.523 137.296  31.331  1.00  0.00           O  
ATOM     35  CB  HIS A   3     183.979 135.702  31.700  1.00  0.00           C  
ATOM     36  CG  HIS A   3     182.642 135.350  32.275  1.00  0.00           C  
ATOM     37  ND1 HIS A   3     182.297 134.059  32.620  1.00  0.00           N  
ATOM     38  CD2 HIS A   3     181.567 136.118  32.566  1.00  0.00           C  
ATOM     39  CE1 HIS A   3     181.065 134.051  33.099  1.00  0.00           C  
ATOM     40  NE2 HIS A   3     180.601 135.286  33.077  1.00  0.00           N  
ATOM     41  H   HIS A   3     184.268 138.068  33.019  1.00  0.00           H  
ATOM     42  HA  HIS A   3     185.131 135.241  33.442  1.00  0.00           H  
ATOM     43 1HB  HIS A   3     183.844 136.533  31.007  1.00  0.00           H  
ATOM     44 2HB  HIS A   3     184.338 134.849  31.124  1.00  0.00           H  
ATOM     45  HD2 HIS A   3     181.482 137.195  32.422  1.00  0.00           H  
ATOM     46  HE1 HIS A   3     180.525 133.172  33.452  1.00  0.00           H  
ATOM     47  HE2 HIS A   3     179.684 135.577  33.383  1.00  0.00           H  
ATOM     48  N   PHE A   4     187.326 135.454  32.346  1.00  0.00           N  
ATOM     49  CA  PHE A   4     188.608 135.491  31.655  1.00  0.00           C  
ATOM     50  C   PHE A   4     188.726 134.353  30.648  1.00  0.00           C  
ATOM     51  O   PHE A   4     188.687 133.182  31.020  1.00  0.00           O  
ATOM     52  CB  PHE A   4     189.758 135.411  32.660  1.00  0.00           C  
ATOM     53  CG  PHE A   4     189.828 136.584  33.596  1.00  0.00           C  
ATOM     54  CD1 PHE A   4     189.249 136.520  34.855  1.00  0.00           C  
ATOM     55  CD2 PHE A   4     190.472 137.753  33.220  1.00  0.00           C  
ATOM     56  CE1 PHE A   4     189.312 137.599  35.717  1.00  0.00           C  
ATOM     57  CE2 PHE A   4     190.538 138.832  34.080  1.00  0.00           C  
ATOM     58  CZ  PHE A   4     189.957 138.754  35.330  1.00  0.00           C  
ATOM     59  H   PHE A   4     187.157 134.735  33.034  1.00  0.00           H  
ATOM     60  HA  PHE A   4     188.685 136.434  31.115  1.00  0.00           H  
ATOM     61 1HB  PHE A   4     189.658 134.505  33.257  1.00  0.00           H  
ATOM     62 2HB  PHE A   4     190.705 135.346  32.125  1.00  0.00           H  
ATOM     63  HD1 PHE A   4     188.740 135.606  35.161  1.00  0.00           H  
ATOM     64  HD2 PHE A   4     190.931 137.814  32.233  1.00  0.00           H  
ATOM     65  HE1 PHE A   4     188.852 137.535  36.703  1.00  0.00           H  
ATOM     66  HE2 PHE A   4     191.048 139.745  33.773  1.00  0.00           H  
ATOM     67  HZ  PHE A   4     190.006 139.605  36.008  1.00  0.00           H  
ATOM     68  N   ILE A   5     188.860 134.706  29.373  1.00  0.00           N  
ATOM     69  CA  ILE A   5     188.895 133.713  28.307  1.00  0.00           C  
ATOM     70  C   ILE A   5     190.253 133.690  27.618  1.00  0.00           C  
ATOM     71  O   ILE A   5     190.687 134.691  27.046  1.00  0.00           O  
ATOM     72  CB  ILE A   5     187.795 133.989  27.265  1.00  0.00           C  
ATOM     73  CG1 ILE A   5     186.422 134.041  27.939  1.00  0.00           C  
ATOM     74  CG2 ILE A   5     187.817 132.928  26.176  1.00  0.00           C  
ATOM     75  CD1 ILE A   5     185.937 135.444  28.227  1.00  0.00           C  
ATOM     76  H   ILE A   5     188.950 135.684  29.139  1.00  0.00           H  
ATOM     77  HA  ILE A   5     188.718 132.730  28.743  1.00  0.00           H  
ATOM     78  HB  ILE A   5     187.961 134.965  26.811  1.00  0.00           H  
ATOM     79 1HG1 ILE A   5     185.686 133.549  27.304  1.00  0.00           H  
ATOM     80 2HG1 ILE A   5     186.458 133.494  28.881  1.00  0.00           H  
ATOM     81 1HG2 ILE A   5     187.033 133.137  25.448  1.00  0.00           H  
ATOM     82 2HG2 ILE A   5     188.786 132.937  25.678  1.00  0.00           H  
ATOM     83 3HG2 ILE A   5     187.647 131.947  26.620  1.00  0.00           H  
ATOM     84 1HD1 ILE A   5     184.958 135.399  28.705  1.00  0.00           H  
ATOM     85 2HD1 ILE A   5     186.642 135.944  28.891  1.00  0.00           H  
ATOM     86 3HD1 ILE A   5     185.859 136.000  27.295  1.00  0.00           H  
ATOM     87  N   VAL A   6     190.929 132.548  27.689  1.00  0.00           N  
ATOM     88  CA  VAL A   6     192.255 132.407  27.101  1.00  0.00           C  
ATOM     89  C   VAL A   6     192.256 131.369  25.986  1.00  0.00           C  
ATOM     90  O   VAL A   6     191.867 130.219  26.195  1.00  0.00           O  
ATOM     91  CB  VAL A   6     193.277 131.999  28.180  1.00  0.00           C  
ATOM     92  CG1 VAL A   6     194.671 131.893  27.580  1.00  0.00           C  
ATOM     93  CG2 VAL A   6     193.255 133.005  29.320  1.00  0.00           C  
ATOM     94  H   VAL A   6     190.526 131.763  28.179  1.00  0.00           H  
ATOM     95  HA  VAL A   6     192.551 133.365  26.675  1.00  0.00           H  
ATOM     96  HB  VAL A   6     193.014 131.012  28.560  1.00  0.00           H  
ATOM     97 1HG1 VAL A   6     195.380 131.603  28.356  1.00  0.00           H  
ATOM     98 2HG1 VAL A   6     194.671 131.141  26.791  1.00  0.00           H  
ATOM     99 3HG1 VAL A   6     194.963 132.857  27.165  1.00  0.00           H  
ATOM    100 1HG2 VAL A   6     193.979 132.710  30.079  1.00  0.00           H  
ATOM    101 2HG2 VAL A   6     193.512 133.993  28.938  1.00  0.00           H  
ATOM    102 3HG2 VAL A   6     192.258 133.034  29.761  1.00  0.00           H  
ATOM    103  N   VAL A   7     192.695 131.771  24.799  1.00  0.00           N  
ATOM    104  CA  VAL A   7     192.657 130.881  23.645  1.00  0.00           C  
ATOM    105  C   VAL A   7     194.036 130.744  23.013  1.00  0.00           C  
ATOM    106  O   VAL A   7     194.890 131.614  23.175  1.00  0.00           O  
ATOM    107  CB  VAL A   7     191.664 131.410  22.593  1.00  0.00           C  
ATOM    108  CG1 VAL A   7     190.255 131.454  23.166  1.00  0.00           C  
ATOM    109  CG2 VAL A   7     192.097 132.790  22.120  1.00  0.00           C  
ATOM    110  H   VAL A   7     193.063 132.706  24.693  1.00  0.00           H  
ATOM    111  HA  VAL A   7     192.340 129.895  23.978  1.00  0.00           H  
ATOM    112  HB  VAL A   7     191.646 130.724  21.746  1.00  0.00           H  
ATOM    113 1HG1 VAL A   7     189.566 131.830  22.409  1.00  0.00           H  
ATOM    114 2HG1 VAL A   7     189.953 130.450  23.464  1.00  0.00           H  
ATOM    115 3HG1 VAL A   7     190.235 132.113  24.033  1.00  0.00           H  
ATOM    116 1HG2 VAL A   7     191.390 133.157  21.376  1.00  0.00           H  
ATOM    117 2HG2 VAL A   7     192.120 133.474  22.968  1.00  0.00           H  
ATOM    118 3HG2 VAL A   7     193.091 132.727  21.677  1.00  0.00           H  
ATOM    119  N   HIS A   8     194.241 129.644  22.288  1.00  0.00           N  
ATOM    120  CA  HIS A   8     195.390 129.498  21.403  1.00  0.00           C  
ATOM    121  C   HIS A   8     196.695 129.723  22.156  1.00  0.00           C  
ATOM    122  O   HIS A   8     197.622 130.342  21.634  1.00  0.00           O  
ATOM    123  CB  HIS A   8     195.297 130.475  20.227  1.00  0.00           C  
ATOM    124  CG  HIS A   8     194.132 130.218  19.322  1.00  0.00           C  
ATOM    125  ND1 HIS A   8     194.010 129.066  18.575  1.00  0.00           N  
ATOM    126  CD2 HIS A   8     193.038 130.965  19.044  1.00  0.00           C  
ATOM    127  CE1 HIS A   8     192.889 129.115  17.877  1.00  0.00           C  
ATOM    128  NE2 HIS A   8     192.282 130.256  18.143  1.00  0.00           N  
ATOM    129  H   HIS A   8     193.574 128.888  22.352  1.00  0.00           H  
ATOM    130  HA  HIS A   8     195.407 128.475  21.025  1.00  0.00           H  
ATOM    131 1HB  HIS A   8     195.217 131.494  20.606  1.00  0.00           H  
ATOM    132 2HB  HIS A   8     196.209 130.417  19.633  1.00  0.00           H  
ATOM    133  HD2 HIS A   8     192.801 131.946  19.458  1.00  0.00           H  
ATOM    134  HE1 HIS A   8     192.527 128.344  17.197  1.00  0.00           H  
ATOM    135  HE2 HIS A   8     191.403 130.564  17.751  1.00  0.00           H  
ATOM    136  N   GLY A   9     196.764 129.215  23.382  1.00  0.00           N  
ATOM    137  CA  GLY A   9     197.999 129.279  24.157  1.00  0.00           C  
ATOM    138  C   GLY A   9     198.596 127.893  24.356  1.00  0.00           C  
ATOM    139  O   GLY A   9     198.166 126.923  23.734  1.00  0.00           O  
ATOM    140  H   GLY A   9     195.940 128.792  23.784  1.00  0.00           H  
ATOM    141 1HA  GLY A   9     198.717 129.919  23.642  1.00  0.00           H  
ATOM    142 2HA  GLY A   9     197.797 129.736  25.124  1.00  0.00           H  
ATOM    143  N   THR A  10     199.591 127.808  25.240  1.00  0.00           N  
ATOM    144  CA  THR A  10     200.244 126.547  25.568  1.00  0.00           C  
ATOM    145  C   THR A  10     199.652 125.935  26.833  1.00  0.00           C  
ATOM    146  O   THR A  10     198.898 126.591  27.551  1.00  0.00           O  
ATOM    147  CB  THR A  10     201.761 126.738  25.747  1.00  0.00           C  
ATOM    148  OG1 THR A  10     202.015 127.462  26.957  1.00  0.00           O  
ATOM    149  CG2 THR A  10     202.344 127.505  24.570  1.00  0.00           C  
ATOM    150  H   THR A  10     199.904 128.651  25.703  1.00  0.00           H  
ATOM    151  HA  THR A  10     200.085 125.850  24.744  1.00  0.00           H  
ATOM    152  HB  THR A  10     202.245 125.764  25.813  1.00  0.00           H  
ATOM    153  HG1 THR A  10     202.925 127.320  27.229  1.00  0.00           H  
ATOM    154 1HG2 THR A  10     203.417 127.630  24.712  1.00  0.00           H  
ATOM    155 2HG2 THR A  10     202.162 126.951  23.649  1.00  0.00           H  
ATOM    156 3HG2 THR A  10     201.871 128.484  24.503  1.00  0.00           H  
ATOM    157  N   GLU A  11     200.005 124.681  27.109  1.00  0.00           N  
ATOM    158  CA  GLU A  11     199.601 124.030  28.350  1.00  0.00           C  
ATOM    159  C   GLU A  11     200.194 124.740  29.562  1.00  0.00           C  
ATOM    160  O   GLU A  11     199.529 124.881  30.588  1.00  0.00           O  
ATOM    161  CB  GLU A  11     200.029 122.561  28.347  1.00  0.00           C  
ATOM    162  CG  GLU A  11     199.706 121.808  29.629  1.00  0.00           C  
ATOM    163  CD  GLU A  11     198.231 121.727  29.902  1.00  0.00           C  
ATOM    164  OE1 GLU A  11     197.466 121.885  28.982  1.00  0.00           O  
ATOM    165  OE2 GLU A  11     197.868 121.509  31.034  1.00  0.00           O  
ATOM    166  H   GLU A  11     200.560 124.166  26.441  1.00  0.00           H  
ATOM    167  HA  GLU A  11     198.515 124.078  28.427  1.00  0.00           H  
ATOM    168 1HB  GLU A  11     199.541 122.042  27.522  1.00  0.00           H  
ATOM    169 2HB  GLU A  11     201.107 122.496  28.183  1.00  0.00           H  
ATOM    170 1HG  GLU A  11     200.107 120.798  29.555  1.00  0.00           H  
ATOM    171 2HG  GLU A  11     200.199 122.305  30.464  1.00  0.00           H  
ATOM    172  N   GLU A  12     201.438 125.188  29.441  1.00  0.00           N  
ATOM    173  CA  GLU A  12     202.074 125.938  30.516  1.00  0.00           C  
ATOM    174  C   GLU A  12     201.358 127.257  30.767  1.00  0.00           C  
ATOM    175  O   GLU A  12     201.165 127.670  31.909  1.00  0.00           O  
ATOM    176  CB  GLU A  12     203.545 126.200  30.186  1.00  0.00           C  
ATOM    177  CG  GLU A  12     204.414 124.951  30.148  1.00  0.00           C  
ATOM    178  CD  GLU A  12     204.299 124.198  28.852  1.00  0.00           C  
ATOM    179  OE1 GLU A  12     203.579 124.642  27.990  1.00  0.00           O  
ATOM    180  OE2 GLU A  12     204.933 123.177  28.722  1.00  0.00           O  
ATOM    181  H   GLU A  12     201.948 125.021  28.583  1.00  0.00           H  
ATOM    182  HA  GLU A  12     202.022 125.343  31.430  1.00  0.00           H  
ATOM    183 1HB  GLU A  12     203.619 126.688  29.214  1.00  0.00           H  
ATOM    184 2HB  GLU A  12     203.969 126.879  30.926  1.00  0.00           H  
ATOM    185 1HG  GLU A  12     205.454 125.239  30.296  1.00  0.00           H  
ATOM    186 2HG  GLU A  12     204.126 124.296  30.969  1.00  0.00           H  
ATOM    187  N   ALA A  13     200.957 127.908  29.681  1.00  0.00           N  
ATOM    188  CA  ALA A  13     200.238 129.174  29.761  1.00  0.00           C  
ATOM    189  C   ALA A  13     198.881 128.994  30.431  1.00  0.00           C  
ATOM    190  O   ALA A  13     198.454 129.843  31.213  1.00  0.00           O  
ATOM    191  CB  ALA A  13     200.070 129.776  28.374  1.00  0.00           C  
ATOM    192  H   ALA A  13     201.153 127.510  28.775  1.00  0.00           H  
ATOM    193  HA  ALA A  13     200.824 129.865  30.368  1.00  0.00           H  
ATOM    194 1HB  ALA A  13     199.532 130.721  28.452  1.00  0.00           H  
ATOM    195 2HB  ALA A  13     201.051 129.953  27.933  1.00  0.00           H  
ATOM    196 3HB  ALA A  13     199.506 129.088  27.745  1.00  0.00           H  
ATOM    197  N   ARG A  14     198.208 127.886  30.125  1.00  0.00           N  
ATOM    198  CA  ARG A  14     196.919 127.585  30.741  1.00  0.00           C  
ATOM    199  C   ARG A  14     197.068 127.361  32.241  1.00  0.00           C  
ATOM    200  O   ARG A  14     196.251 127.845  33.024  1.00  0.00           O  
ATOM    201  CB  ARG A  14     196.296 126.352  30.104  1.00  0.00           C  
ATOM    202  CG  ARG A  14     195.687 126.581  28.731  1.00  0.00           C  
ATOM    203  CD  ARG A  14     194.854 125.428  28.299  1.00  0.00           C  
ATOM    204  NE  ARG A  14     195.667 124.277  27.939  1.00  0.00           N  
ATOM    205  CZ  ARG A  14     196.148 124.038  26.705  1.00  0.00           C  
ATOM    206  NH1 ARG A  14     195.892 124.874  25.724  1.00  0.00           N  
ATOM    207  NH2 ARG A  14     196.880 122.961  26.478  1.00  0.00           N  
ATOM    208  H   ARG A  14     198.595 127.238  29.454  1.00  0.00           H  
ATOM    209  HA  ARG A  14     196.257 128.439  30.591  1.00  0.00           H  
ATOM    210 1HB  ARG A  14     197.050 125.574  30.006  1.00  0.00           H  
ATOM    211 2HB  ARG A  14     195.511 125.966  30.753  1.00  0.00           H  
ATOM    212 1HG  ARG A  14     195.055 127.469  28.755  1.00  0.00           H  
ATOM    213 2HG  ARG A  14     196.483 126.721  27.998  1.00  0.00           H  
ATOM    214 1HD  ARG A  14     194.191 125.136  29.114  1.00  0.00           H  
ATOM    215 2HD  ARG A  14     194.261 125.712  27.432  1.00  0.00           H  
ATOM    216  HE  ARG A  14     195.886 123.610  28.668  1.00  0.00           H  
ATOM    217 1HH1 ARG A  14     195.332 125.699  25.898  1.00  0.00           H  
ATOM    218 2HH1 ARG A  14     196.252 124.696  24.799  1.00  0.00           H  
ATOM    219 1HH2 ARG A  14     197.076 122.316  27.231  1.00  0.00           H  
ATOM    220 2HH2 ARG A  14     197.240 122.780  25.552  1.00  0.00           H  
ATOM    221  N   GLN A  15     198.105 126.626  32.631  1.00  0.00           N  
ATOM    222  CA  GLN A  15     198.383 126.373  34.041  1.00  0.00           C  
ATOM    223  C   GLN A  15     198.749 127.660  34.769  1.00  0.00           C  
ATOM    224  O   GLN A  15     198.334 127.872  35.908  1.00  0.00           O  
ATOM    225  CB  GLN A  15     199.512 125.350  34.189  1.00  0.00           C  
ATOM    226  CG  GLN A  15     199.130 123.938  33.782  1.00  0.00           C  
ATOM    227  CD  GLN A  15     200.292 122.969  33.889  1.00  0.00           C  
ATOM    228  OE1 GLN A  15     201.272 123.229  34.594  1.00  0.00           O  
ATOM    229  NE2 GLN A  15     200.191 121.845  33.190  1.00  0.00           N  
ATOM    230  H   GLN A  15     198.716 126.229  31.931  1.00  0.00           H  
ATOM    231  HA  GLN A  15     197.480 125.973  34.503  1.00  0.00           H  
ATOM    232 1HB  GLN A  15     200.363 125.657  33.581  1.00  0.00           H  
ATOM    233 2HB  GLN A  15     199.844 125.323  35.227  1.00  0.00           H  
ATOM    234 1HG  GLN A  15     198.331 123.586  34.435  1.00  0.00           H  
ATOM    235 2HG  GLN A  15     198.788 123.949  32.747  1.00  0.00           H  
ATOM    236 1HE2 GLN A  15     200.927 121.168  33.221  1.00  0.00           H  
ATOM    237 2HE2 GLN A  15     199.379 121.674  32.631  1.00  0.00           H  
ATOM    238  N   LEU A  16     199.523 128.519  34.109  1.00  0.00           N  
ATOM    239  CA  LEU A  16     199.853 129.826  34.663  1.00  0.00           C  
ATOM    240  C   LEU A  16     198.614 130.704  34.779  1.00  0.00           C  
ATOM    241  O   LEU A  16     198.445 131.434  35.757  1.00  0.00           O  
ATOM    242  CB  LEU A  16     200.901 130.524  33.786  1.00  0.00           C  
ATOM    243  CG  LEU A  16     202.311 129.923  33.830  1.00  0.00           C  
ATOM    244  CD1 LEU A  16     203.155 130.525  32.715  1.00  0.00           C  
ATOM    245  CD2 LEU A  16     202.935 130.188  35.192  1.00  0.00           C  
ATOM    246  H   LEU A  16     199.887 128.261  33.203  1.00  0.00           H  
ATOM    247  HA  LEU A  16     200.270 129.683  35.660  1.00  0.00           H  
ATOM    248 1HB  LEU A  16     200.561 130.498  32.752  1.00  0.00           H  
ATOM    249 2HB  LEU A  16     200.975 131.566  34.097  1.00  0.00           H  
ATOM    250  HG  LEU A  16     202.254 128.847  33.661  1.00  0.00           H  
ATOM    251 1HD1 LEU A  16     204.157 130.097  32.745  1.00  0.00           H  
ATOM    252 2HD1 LEU A  16     202.696 130.303  31.751  1.00  0.00           H  
ATOM    253 3HD1 LEU A  16     203.217 131.604  32.848  1.00  0.00           H  
ATOM    254 1HD2 LEU A  16     203.937 129.760  35.223  1.00  0.00           H  
ATOM    255 2HD2 LEU A  16     202.994 131.264  35.361  1.00  0.00           H  
ATOM    256 3HD2 LEU A  16     202.321 129.732  35.969  1.00  0.00           H  
ATOM    257  N   ALA A  17     197.747 130.618  33.776  1.00  0.00           N  
ATOM    258  CA  ALA A  17     196.517 131.399  33.750  1.00  0.00           C  
ATOM    259  C   ALA A  17     195.655 131.112  34.973  1.00  0.00           C  
ATOM    260  O   ALA A  17     195.066 132.022  35.558  1.00  0.00           O  
ATOM    261  CB  ALA A  17     195.736 131.114  32.475  1.00  0.00           C  
ATOM    262  H   ALA A  17     197.950 129.996  33.005  1.00  0.00           H  
ATOM    263  HA  ALA A  17     196.776 132.457  33.759  1.00  0.00           H  
ATOM    264 1HB  ALA A  17     194.821 131.705  32.469  1.00  0.00           H  
ATOM    265 2HB  ALA A  17     196.343 131.378  31.610  1.00  0.00           H  
ATOM    266 3HB  ALA A  17     195.485 130.055  32.432  1.00  0.00           H  
ATOM    267  N   GLU A  18     195.596 129.841  35.356  1.00  0.00           N  
ATOM    268  CA  GLU A  18     194.858 129.411  36.539  1.00  0.00           C  
ATOM    269  C   GLU A  18     195.512 129.928  37.813  1.00  0.00           C  
ATOM    270  O   GLU A  18     194.825 130.375  38.732  1.00  0.00           O  
ATOM    271  CB  GLU A  18     194.765 127.885  36.584  1.00  0.00           C  
ATOM    272  CG  GLU A  18     193.877 127.276  35.508  1.00  0.00           C  
ATOM    273  CD  GLU A  18     193.643 125.805  35.706  1.00  0.00           C  
ATOM    274  OE1 GLU A  18     193.958 125.309  36.761  1.00  0.00           O  
ATOM    275  OE2 GLU A  18     193.147 125.175  34.801  1.00  0.00           O  
ATOM    276  H   GLU A  18     196.080 129.141  34.812  1.00  0.00           H  
ATOM    277  HA  GLU A  18     193.849 129.823  36.484  1.00  0.00           H  
ATOM    278 1HB  GLU A  18     195.761 127.456  36.478  1.00  0.00           H  
ATOM    279 2HB  GLU A  18     194.376 127.573  37.554  1.00  0.00           H  
ATOM    280 1HG  GLU A  18     192.916 127.789  35.511  1.00  0.00           H  
ATOM    281 2HG  GLU A  18     194.341 127.438  34.536  1.00  0.00           H  
ATOM    282  N   GLU A  19     196.839 129.865  37.862  1.00  0.00           N  
ATOM    283  CA  GLU A  19     197.593 130.330  39.018  1.00  0.00           C  
ATOM    284  C   GLU A  19     197.463 131.839  39.191  1.00  0.00           C  
ATOM    285  O   GLU A  19     197.364 132.335  40.314  1.00  0.00           O  
ATOM    286  CB  GLU A  19     199.069 129.947  38.880  1.00  0.00           C  
ATOM    287  CG  GLU A  19     199.344 128.454  38.994  1.00  0.00           C  
ATOM    288  CD  GLU A  19     200.793 128.110  38.791  1.00  0.00           C  
ATOM    289  OE1 GLU A  19     201.552 128.988  38.455  1.00  0.00           O  
ATOM    290  OE2 GLU A  19     201.143 126.967  38.971  1.00  0.00           O  
ATOM    291  H   GLU A  19     197.341 129.479  37.075  1.00  0.00           H  
ATOM    292  HA  GLU A  19     197.190 129.852  39.911  1.00  0.00           H  
ATOM    293 1HB  GLU A  19     199.443 130.284  37.913  1.00  0.00           H  
ATOM    294 2HB  GLU A  19     199.650 130.454  39.651  1.00  0.00           H  
ATOM    295 1HG  GLU A  19     199.037 128.113  39.982  1.00  0.00           H  
ATOM    296 2HG  GLU A  19     198.743 127.927  38.254  1.00  0.00           H  
ATOM    297  N   ILE A  20     197.470 132.560  38.075  1.00  0.00           N  
ATOM    298  CA  ILE A  20     197.372 134.016  38.097  1.00  0.00           C  
ATOM    299  C   ILE A  20     196.100 134.472  38.799  1.00  0.00           C  
ATOM    300  O   ILE A  20     196.145 135.322  39.688  1.00  0.00           O  
ATOM    301  CB  ILE A  20     197.404 134.590  36.669  1.00  0.00           C  
ATOM    302  CG1 ILE A  20     198.811 134.473  36.078  1.00  0.00           C  
ATOM    303  CG2 ILE A  20     196.941 136.039  36.668  1.00  0.00           C  
ATOM    304  CD1 ILE A  20     198.859 134.638  34.576  1.00  0.00           C  
ATOM    305  H   ILE A  20     197.558 132.092  37.185  1.00  0.00           H  
ATOM    306  HA  ILE A  20     198.219 134.412  38.658  1.00  0.00           H  
ATOM    307  HB  ILE A  20     196.744 134.007  36.027  1.00  0.00           H  
ATOM    308 1HG1 ILE A  20     199.457 135.229  36.524  1.00  0.00           H  
ATOM    309 2HG1 ILE A  20     199.231 133.498  36.326  1.00  0.00           H  
ATOM    310 1HG2 ILE A  20     196.971 136.430  35.651  1.00  0.00           H  
ATOM    311 2HG2 ILE A  20     195.923 136.096  37.049  1.00  0.00           H  
ATOM    312 3HG2 ILE A  20     197.600 136.632  37.303  1.00  0.00           H  
ATOM    313 1HD1 ILE A  20     199.889 134.542  34.231  1.00  0.00           H  
ATOM    314 2HD1 ILE A  20     198.246 133.868  34.106  1.00  0.00           H  
ATOM    315 3HD1 ILE A  20     198.477 135.621  34.306  1.00  0.00           H  
ATOM    316  N   VAL A  21     194.967 133.903  38.398  1.00  0.00           N  
ATOM    317  CA  VAL A  21     193.687 134.257  38.998  1.00  0.00           C  
ATOM    318  C   VAL A  21     193.540 133.649  40.388  1.00  0.00           C  
ATOM    319  O   VAL A  21     193.106 134.325  41.319  1.00  0.00           O  
ATOM    320  CB  VAL A  21     192.528 133.777  38.105  1.00  0.00           C  
ATOM    321  CG1 VAL A  21     191.192 134.023  38.788  1.00  0.00           C  
ATOM    322  CG2 VAL A  21     192.585 134.483  36.759  1.00  0.00           C  
ATOM    323  H   VAL A  21     194.994 133.213  37.661  1.00  0.00           H  
ATOM    324  HA  VAL A  21     193.633 135.344  39.085  1.00  0.00           H  
ATOM    325  HB  VAL A  21     192.619 132.701  37.955  1.00  0.00           H  
ATOM    326 1HG1 VAL A  21     190.384 133.677  38.143  1.00  0.00           H  
ATOM    327 2HG1 VAL A  21     191.160 133.479  39.732  1.00  0.00           H  
ATOM    328 3HG1 VAL A  21     191.071 135.089  38.979  1.00  0.00           H  
ATOM    329 1HG2 VAL A  21     191.763 134.138  36.132  1.00  0.00           H  
ATOM    330 2HG2 VAL A  21     192.500 135.560  36.909  1.00  0.00           H  
ATOM    331 3HG2 VAL A  21     193.533 134.259  36.270  1.00  0.00           H  
ATOM    332  N   ARG A  22     193.922 132.381  40.532  1.00  0.00           N  
ATOM    333  CA  ARG A  22     193.756 131.680  41.799  1.00  0.00           C  
ATOM    334  C   ARG A  22     194.529 132.371  42.917  1.00  0.00           C  
ATOM    335  O   ARG A  22     193.994 132.588  44.004  1.00  0.00           O  
ATOM    336  CB  ARG A  22     194.225 130.237  41.677  1.00  0.00           C  
ATOM    337  CG  ARG A  22     193.990 129.382  42.912  1.00  0.00           C  
ATOM    338  CD  ARG A  22     194.448 127.984  42.707  1.00  0.00           C  
ATOM    339  NE  ARG A  22     193.663 127.300  41.691  1.00  0.00           N  
ATOM    340  CZ  ARG A  22     194.137 126.908  40.493  1.00  0.00           C  
ATOM    341  NH1 ARG A  22     195.392 127.138  40.175  1.00  0.00           N  
ATOM    342  NH2 ARG A  22     193.341 126.292  39.637  1.00  0.00           N  
ATOM    343  H   ARG A  22     194.346 131.896  39.752  1.00  0.00           H  
ATOM    344  HA  ARG A  22     192.697 131.679  42.058  1.00  0.00           H  
ATOM    345 1HB  ARG A  22     193.715 129.758  40.842  1.00  0.00           H  
ATOM    346 2HB  ARG A  22     195.294 130.219  41.461  1.00  0.00           H  
ATOM    347 1HG  ARG A  22     194.539 129.802  43.755  1.00  0.00           H  
ATOM    348 2HG  ARG A  22     192.925 129.364  43.145  1.00  0.00           H  
ATOM    349 1HD  ARG A  22     195.490 127.985  42.388  1.00  0.00           H  
ATOM    350 2HD  ARG A  22     194.354 127.430  43.640  1.00  0.00           H  
ATOM    351  HE  ARG A  22     192.692 127.105  41.899  1.00  0.00           H  
ATOM    352 1HH1 ARG A  22     196.000 127.609  40.830  1.00  0.00           H  
ATOM    353 2HH1 ARG A  22     195.747 126.844  39.277  1.00  0.00           H  
ATOM    354 1HH2 ARG A  22     192.376 126.114  39.881  1.00  0.00           H  
ATOM    355 2HH2 ARG A  22     193.697 125.998  38.739  1.00  0.00           H  
ATOM    356  N   LEU A  23     195.786 132.715  42.645  1.00  0.00           N  
ATOM    357  CA  LEU A  23     196.653 133.292  43.664  1.00  0.00           C  
ATOM    358  C   LEU A  23     196.160 134.669  44.091  1.00  0.00           C  
ATOM    359  O   LEU A  23     196.177 135.001  45.275  1.00  0.00           O  
ATOM    360  CB  LEU A  23     198.090 133.397  43.139  1.00  0.00           C  
ATOM    361  CG  LEU A  23     198.824 132.064  42.938  1.00  0.00           C  
ATOM    362  CD1 LEU A  23     200.089 132.298  42.124  1.00  0.00           C  
ATOM    363  CD2 LEU A  23     199.150 131.454  44.293  1.00  0.00           C  
ATOM    364  H   LEU A  23     196.149 132.568  41.713  1.00  0.00           H  
ATOM    365  HA  LEU A  23     196.647 132.637  44.535  1.00  0.00           H  
ATOM    366 1HB  LEU A  23     198.074 133.914  42.181  1.00  0.00           H  
ATOM    367 2HB  LEU A  23     198.674 133.993  43.840  1.00  0.00           H  
ATOM    368  HG  LEU A  23     198.187 131.380  42.376  1.00  0.00           H  
ATOM    369 1HD1 LEU A  23     200.610 131.352  41.980  1.00  0.00           H  
ATOM    370 2HD1 LEU A  23     199.825 132.717  41.152  1.00  0.00           H  
ATOM    371 3HD1 LEU A  23     200.739 132.993  42.654  1.00  0.00           H  
ATOM    372 1HD2 LEU A  23     199.670 130.507  44.150  1.00  0.00           H  
ATOM    373 2HD2 LEU A  23     199.787 132.137  44.855  1.00  0.00           H  
ATOM    374 3HD2 LEU A  23     198.227 131.281  44.846  1.00  0.00           H  
ATOM    375  N   ILE A  24     195.709 135.462  43.121  1.00  0.00           N  
ATOM    376  CA  ILE A  24     195.166 136.783  43.415  1.00  0.00           C  
ATOM    377  C   ILE A  24     193.823 136.680  44.126  1.00  0.00           C  
ATOM    378  O   ILE A  24     193.575 137.381  45.107  1.00  0.00           O  
ATOM    379  CB  ILE A  24     195.004 137.609  42.126  1.00  0.00           C  
ATOM    380  CG1 ILE A  24     196.374 137.936  41.525  1.00  0.00           C  
ATOM    381  CG2 ILE A  24     194.225 138.885  42.406  1.00  0.00           C  
ATOM    382  CD1 ILE A  24     196.312 138.447  40.104  1.00  0.00           C  
ATOM    383  H   ILE A  24     195.732 135.138  42.164  1.00  0.00           H  
ATOM    384  HA  ILE A  24     195.863 137.305  44.070  1.00  0.00           H  
ATOM    385  HB  ILE A  24     194.467 137.022  41.382  1.00  0.00           H  
ATOM    386 1HG1 ILE A  24     196.870 138.689  42.138  1.00  0.00           H  
ATOM    387 2HG1 ILE A  24     197.000 137.043  41.538  1.00  0.00           H  
ATOM    388 1HG2 ILE A  24     194.120 139.457  41.485  1.00  0.00           H  
ATOM    389 2HG2 ILE A  24     193.237 138.630  42.789  1.00  0.00           H  
ATOM    390 3HG2 ILE A  24     194.758 139.482  43.146  1.00  0.00           H  
ATOM    391 1HD1 ILE A  24     197.321 138.656  39.748  1.00  0.00           H  
ATOM    392 2HD1 ILE A  24     195.851 137.693  39.466  1.00  0.00           H  
ATOM    393 3HD1 ILE A  24     195.720 139.361  40.072  1.00  0.00           H  
ATOM    394  N   ALA A  25     192.963 135.803  43.621  1.00  0.00           N  
ATOM    395  CA  ALA A  25     191.649 135.575  44.211  1.00  0.00           C  
ATOM    396  C   ALA A  25     191.767 135.065  45.642  1.00  0.00           C  
ATOM    397  O   ALA A  25     190.956 135.415  46.499  1.00  0.00           O  
ATOM    398  CB  ALA A  25     190.851 134.593  43.365  1.00  0.00           C  
ATOM    399  H   ALA A  25     193.222 135.278  42.798  1.00  0.00           H  
ATOM    400  HA  ALA A  25     191.108 136.522  44.228  1.00  0.00           H  
ATOM    401 1HB  ALA A  25     189.873 134.434  43.819  1.00  0.00           H  
ATOM    402 2HB  ALA A  25     190.724 134.998  42.361  1.00  0.00           H  
ATOM    403 3HB  ALA A  25     191.384 133.645  43.309  1.00  0.00           H  
ATOM    404  N   LYS A  26     192.773 134.235  45.895  1.00  0.00           N  
ATOM    405  CA  LYS A  26     193.019 133.725  47.238  1.00  0.00           C  
ATOM    406  C   LYS A  26     193.383 134.851  48.197  1.00  0.00           C  
ATOM    407  O   LYS A  26     192.911 134.886  49.333  1.00  0.00           O  
ATOM    408  CB  LYS A  26     194.130 132.673  47.217  1.00  0.00           C  
ATOM    409  CG  LYS A  26     194.372 131.987  48.554  1.00  0.00           C  
ATOM    410  CD  LYS A  26     195.342 130.824  48.411  1.00  0.00           C  
ATOM    411  CE  LYS A  26     195.526 130.090  49.731  1.00  0.00           C  
ATOM    412  NZ  LYS A  26     196.411 128.902  49.589  1.00  0.00           N  
ATOM    413  H   LYS A  26     193.382 133.950  45.141  1.00  0.00           H  
ATOM    414  HA  LYS A  26     192.105 133.258  47.605  1.00  0.00           H  
ATOM    415 1HB  LYS A  26     193.887 131.903  46.484  1.00  0.00           H  
ATOM    416 2HB  LYS A  26     195.065 133.138  46.905  1.00  0.00           H  
ATOM    417 1HG  LYS A  26     194.783 132.707  49.264  1.00  0.00           H  
ATOM    418 2HG  LYS A  26     193.427 131.615  48.948  1.00  0.00           H  
ATOM    419 1HD  LYS A  26     194.964 130.124  47.665  1.00  0.00           H  
ATOM    420 2HD  LYS A  26     196.310 131.197  48.076  1.00  0.00           H  
ATOM    421 1HE  LYS A  26     195.961 130.766  50.466  1.00  0.00           H  
ATOM    422 2HE  LYS A  26     194.556 129.761  50.103  1.00  0.00           H  
ATOM    423 1HZ  LYS A  26     196.507 128.444  50.484  1.00  0.00           H  
ATOM    424 2HZ  LYS A  26     196.008 128.258  48.923  1.00  0.00           H  
ATOM    425 3HZ  LYS A  26     197.321 129.197  49.263  1.00  0.00           H  
ATOM    426  N   ALA A  27     194.227 135.770  47.737  1.00  0.00           N  
ATOM    427  CA  ALA A  27     194.556 136.961  48.512  1.00  0.00           C  
ATOM    428  C   ALA A  27     193.324 137.824  48.747  1.00  0.00           C  
ATOM    429  O   ALA A  27     193.186 138.446  49.802  1.00  0.00           O  
ATOM    430  CB  ALA A  27     195.639 137.767  47.810  1.00  0.00           C  
ATOM    431  H   ALA A  27     194.660 135.638  46.835  1.00  0.00           H  
ATOM    432  HA  ALA A  27     194.934 136.647  49.485  1.00  0.00           H  
ATOM    433 1HB  ALA A  27     195.874 138.653  48.401  1.00  0.00           H  
ATOM    434 2HB  ALA A  27     196.535 137.155  47.702  1.00  0.00           H  
ATOM    435 3HB  ALA A  27     195.287 138.071  46.826  1.00  0.00           H  
ATOM    436  N   LEU A  28     192.430 137.866  47.762  1.00  0.00           N  
ATOM    437  CA  LEU A  28     191.177 138.599  47.899  1.00  0.00           C  
ATOM    438  C   LEU A  28     190.179 137.830  48.753  1.00  0.00           C  
ATOM    439  O   LEU A  28     189.313 138.427  49.394  1.00  0.00           O  
ATOM    440  CB  LEU A  28     190.571 138.873  46.517  1.00  0.00           C  
ATOM    441  CG  LEU A  28     191.379 139.811  45.610  1.00  0.00           C  
ATOM    442  CD1 LEU A  28     190.823 139.752  44.194  1.00  0.00           C  
ATOM    443  CD2 LEU A  28     191.319 141.227  46.162  1.00  0.00           C  
ATOM    444  H   LEU A  28     192.630 137.395  46.894  1.00  0.00           H  
ATOM    445  HA  LEU A  28     191.382 139.550  48.389  1.00  0.00           H  
ATOM    446 1HB  LEU A  28     190.455 137.925  45.993  1.00  0.00           H  
ATOM    447 2HB  LEU A  28     189.583 139.313  46.652  1.00  0.00           H  
ATOM    448  HG  LEU A  28     192.417 139.478  45.575  1.00  0.00           H  
ATOM    449 1HD1 LEU A  28     191.398 140.418  43.549  1.00  0.00           H  
ATOM    450 2HD1 LEU A  28     190.896 138.732  43.816  1.00  0.00           H  
ATOM    451 3HD1 LEU A  28     189.780 140.064  44.199  1.00  0.00           H  
ATOM    452 1HD2 LEU A  28     191.894 141.893  45.518  1.00  0.00           H  
ATOM    453 2HD2 LEU A  28     190.282 141.561  46.196  1.00  0.00           H  
ATOM    454 3HD2 LEU A  28     191.739 141.243  47.168  1.00  0.00           H  
ATOM    455  N   GLY A  29     190.298 136.506  48.761  1.00  0.00           N  
ATOM    456  CA  GLY A  29     189.409 135.660  49.548  1.00  0.00           C  
ATOM    457  C   GLY A  29     188.074 135.460  48.845  1.00  0.00           C  
ATOM    458  O   GLY A  29     187.040 135.299  49.496  1.00  0.00           O  
ATOM    459  H   GLY A  29     191.023 136.071  48.208  1.00  0.00           H  
ATOM    460 1HA  GLY A  29     189.883 134.692  49.717  1.00  0.00           H  
ATOM    461 2HA  GLY A  29     189.245 136.112  50.525  1.00  0.00           H  
ATOM    462  N   THR A  30     188.098 135.482  47.515  1.00  0.00           N  
ATOM    463  CA  THR A  30     186.882 135.350  46.721  1.00  0.00           C  
ATOM    464  C   THR A  30     186.816 133.992  46.035  1.00  0.00           C  
ATOM    465  O   THR A  30     187.707 133.158  46.191  1.00  0.00           O  
ATOM    466  CB  THR A  30     186.785 136.467  45.666  1.00  0.00           C  
ATOM    467  OG1 THR A  30     185.489 136.438  45.053  1.00  0.00           O  
ATOM    468  CG2 THR A  30     187.851 136.285  44.596  1.00  0.00           C  
ATOM    469  H   THR A  30     188.984 135.595  47.043  1.00  0.00           H  
ATOM    470  HA  THR A  30     186.024 135.433  47.388  1.00  0.00           H  
ATOM    471  HB  THR A  30     186.922 137.435  46.147  1.00  0.00           H  
ATOM    472  HG1 THR A  30     185.415 137.162  44.427  1.00  0.00           H  
ATOM    473 1HG2 THR A  30     187.767 137.084  43.860  1.00  0.00           H  
ATOM    474 2HG2 THR A  30     188.838 136.318  45.057  1.00  0.00           H  
ATOM    475 3HG2 THR A  30     187.712 135.323  44.105  1.00  0.00           H  
ATOM    476  N   GLU A  31     185.754 133.783  45.263  1.00  0.00           N  
ATOM    477  CA  GLU A  31     185.480 132.491  44.648  1.00  0.00           C  
ATOM    478  C   GLU A  31     185.889 132.482  43.180  1.00  0.00           C  
ATOM    479  O   GLU A  31     185.657 133.452  42.457  1.00  0.00           O  
ATOM    480  CB  GLU A  31     183.995 132.143  44.777  1.00  0.00           C  
ATOM    481  CG  GLU A  31     183.617 130.781  44.213  1.00  0.00           C  
ATOM    482  CD  GLU A  31     182.147 130.488  44.326  1.00  0.00           C  
ATOM    483  OE1 GLU A  31     181.425 131.339  44.789  1.00  0.00           O  
ATOM    484  OE2 GLU A  31     181.745 129.413  43.949  1.00  0.00           O  
ATOM    485  H   GLU A  31     185.125 134.553  45.083  1.00  0.00           H  
ATOM    486  HA  GLU A  31     186.063 131.730  45.167  1.00  0.00           H  
ATOM    487 1HB  GLU A  31     183.707 132.162  45.828  1.00  0.00           H  
ATOM    488 2HB  GLU A  31     183.399 132.896  44.260  1.00  0.00           H  
ATOM    489 1HG  GLU A  31     183.903 130.742  43.162  1.00  0.00           H  
ATOM    490 2HG  GLU A  31     184.178 130.012  44.742  1.00  0.00           H  
ATOM    491  N   VAL A  32     186.509 131.389  42.742  1.00  0.00           N  
ATOM    492  CA  VAL A  32     186.852 131.242  41.332  1.00  0.00           C  
ATOM    493  C   VAL A  32     186.406 129.888  40.797  1.00  0.00           C  
ATOM    494  O   VAL A  32     186.606 128.854  41.434  1.00  0.00           O  
ATOM    495  CB  VAL A  32     188.371 131.395  41.132  1.00  0.00           C  
ATOM    496  CG1 VAL A  32     188.728 131.282  39.657  1.00  0.00           C  
ATOM    497  CG2 VAL A  32     188.836 132.728  41.699  1.00  0.00           C  
ATOM    498  H   VAL A  32     186.753 130.658  43.396  1.00  0.00           H  
ATOM    499  HA  VAL A  32     186.342 132.025  40.769  1.00  0.00           H  
ATOM    500  HB  VAL A  32     188.880 130.582  41.649  1.00  0.00           H  
ATOM    501 1HG1 VAL A  32     189.806 131.392  39.534  1.00  0.00           H  
ATOM    502 2HG1 VAL A  32     188.419 130.307  39.282  1.00  0.00           H  
ATOM    503 3HG1 VAL A  32     188.218 132.066  39.098  1.00  0.00           H  
ATOM    504 1HG2 VAL A  32     189.912 132.829  41.554  1.00  0.00           H  
ATOM    505 2HG2 VAL A  32     188.323 133.541  41.185  1.00  0.00           H  
ATOM    506 3HG2 VAL A  32     188.608 132.770  42.764  1.00  0.00           H  
ATOM    507  N   ARG A  33     185.816 129.907  39.607  1.00  0.00           N  
ATOM    508  CA  ARG A  33     185.434 128.694  38.897  1.00  0.00           C  
ATOM    509  C   ARG A  33     186.309 128.472  37.671  1.00  0.00           C  
ATOM    510  O   ARG A  33     186.564 129.405  36.909  1.00  0.00           O  
ATOM    511  CB  ARG A  33     183.975 128.760  38.469  1.00  0.00           C  
ATOM    512  CG  ARG A  33     183.459 127.519  37.759  1.00  0.00           C  
ATOM    513  CD  ARG A  33     182.016 127.635  37.428  1.00  0.00           C  
ATOM    514  NE  ARG A  33     181.775 128.633  36.397  1.00  0.00           N  
ATOM    515  CZ  ARG A  33     181.830 128.392  35.074  1.00  0.00           C  
ATOM    516  NH1 ARG A  33     182.118 127.188  34.635  1.00  0.00           N  
ATOM    517  NH2 ARG A  33     181.593 129.370  34.213  1.00  0.00           N  
ATOM    518  H   ARG A  33     185.642 130.801  39.168  1.00  0.00           H  
ATOM    519  HA  ARG A  33     185.559 127.844  39.571  1.00  0.00           H  
ATOM    520 1HB  ARG A  33     183.347 128.925  39.342  1.00  0.00           H  
ATOM    521 2HB  ARG A  33     183.832 129.607  37.798  1.00  0.00           H  
ATOM    522 1HG  ARG A  33     184.013 127.373  36.831  1.00  0.00           H  
ATOM    523 2HG  ARG A  33     183.594 126.648  38.403  1.00  0.00           H  
ATOM    524 1HD  ARG A  33     181.648 126.676  37.066  1.00  0.00           H  
ATOM    525 2HD  ARG A  33     181.460 127.925  38.318  1.00  0.00           H  
ATOM    526  HE  ARG A  33     181.550 129.573  36.697  1.00  0.00           H  
ATOM    527 1HH1 ARG A  33     182.298 126.441  35.291  1.00  0.00           H  
ATOM    528 2HH1 ARG A  33     182.158 127.009  33.641  1.00  0.00           H  
ATOM    529 1HH2 ARG A  33     181.373 130.296  34.551  1.00  0.00           H  
ATOM    530 2HH2 ARG A  33     181.635 129.190  33.222  1.00  0.00           H  
ATOM    531  N   PHE A  34     186.766 127.239  37.482  1.00  0.00           N  
ATOM    532  CA  PHE A  34     187.653 126.918  36.371  1.00  0.00           C  
ATOM    533  C   PHE A  34     187.003 125.926  35.414  1.00  0.00           C  
ATOM    534  O   PHE A  34     186.501 124.884  35.833  1.00  0.00           O  
ATOM    535  CB  PHE A  34     188.972 126.344  36.892  1.00  0.00           C  
ATOM    536  CG  PHE A  34     189.707 127.263  37.826  1.00  0.00           C  
ATOM    537  CD1 PHE A  34     189.438 127.253  39.186  1.00  0.00           C  
ATOM    538  CD2 PHE A  34     190.667 128.141  37.346  1.00  0.00           C  
ATOM    539  CE1 PHE A  34     190.114 128.099  40.046  1.00  0.00           C  
ATOM    540  CE2 PHE A  34     191.345 128.986  38.203  1.00  0.00           C  
ATOM    541  CZ  PHE A  34     191.067 128.965  39.555  1.00  0.00           C  
ATOM    542  H   PHE A  34     186.490 126.506  38.118  1.00  0.00           H  
ATOM    543  HA  PHE A  34     187.873 127.838  35.826  1.00  0.00           H  
ATOM    544 1HB  PHE A  34     188.780 125.409  37.417  1.00  0.00           H  
ATOM    545 2HB  PHE A  34     189.627 126.118  36.052  1.00  0.00           H  
ATOM    546  HD1 PHE A  34     188.685 126.567  39.575  1.00  0.00           H  
ATOM    547  HD2 PHE A  34     190.886 128.158  36.277  1.00  0.00           H  
ATOM    548  HE1 PHE A  34     189.892 128.080  41.113  1.00  0.00           H  
ATOM    549  HE2 PHE A  34     192.098 129.671  37.813  1.00  0.00           H  
ATOM    550  HZ  PHE A  34     191.599 129.632  40.231  1.00  0.00           H  
ATOM    551  N   GLU A  35     187.024 126.251  34.127  1.00  0.00           N  
ATOM    552  CA  GLU A  35     186.462 125.370  33.109  1.00  0.00           C  
ATOM    553  C   GLU A  35     187.385 125.260  31.903  1.00  0.00           C  
ATOM    554  O   GLU A  35     187.897 126.262  31.405  1.00  0.00           O  
ATOM    555  CB  GLU A  35     185.086 125.875  32.668  1.00  0.00           C  
ATOM    556  CG  GLU A  35     184.399 124.999  31.629  1.00  0.00           C  
ATOM    557  CD  GLU A  35     183.006 125.460  31.304  1.00  0.00           C  
ATOM    558  OE1 GLU A  35     182.525 126.348  31.965  1.00  0.00           O  
ATOM    559  OE2 GLU A  35     182.421 124.924  30.391  1.00  0.00           O  
ATOM    560  H   GLU A  35     187.451 127.121  33.841  1.00  0.00           H  
ATOM    561  HA  GLU A  35     186.346 124.374  33.540  1.00  0.00           H  
ATOM    562 1HB  GLU A  35     184.428 125.944  33.535  1.00  0.00           H  
ATOM    563 2HB  GLU A  35     185.182 126.875  32.249  1.00  0.00           H  
ATOM    564 1HG  GLU A  35     184.993 125.001  30.716  1.00  0.00           H  
ATOM    565 2HG  GLU A  35     184.359 123.974  31.999  1.00  0.00           H  
ATOM    566  N   LYS A  36     187.601 124.035  31.439  1.00  0.00           N  
ATOM    567  CA  LYS A  36     188.497 123.806  30.315  1.00  0.00           C  
ATOM    568  C   LYS A  36     187.737 123.287  29.101  1.00  0.00           C  
ATOM    569  O   LYS A  36     186.797 122.502  29.229  1.00  0.00           O  
ATOM    570  CB  LYS A  36     189.602 122.823  30.704  1.00  0.00           C  
ATOM    571  CG  LYS A  36     190.548 123.335  31.783  1.00  0.00           C  
ATOM    572  CD  LYS A  36     191.621 122.307  32.110  1.00  0.00           C  
ATOM    573  CE  LYS A  36     192.578 122.824  33.174  1.00  0.00           C  
ATOM    574  NZ  LYS A  36     193.611 121.815  33.531  1.00  0.00           N  
ATOM    575  H   LYS A  36     187.144 123.254  31.885  1.00  0.00           H  
ATOM    576  HA  LYS A  36     188.969 124.753  30.047  1.00  0.00           H  
ATOM    577 1HB  LYS A  36     189.155 121.896  31.064  1.00  0.00           H  
ATOM    578 2HB  LYS A  36     190.199 122.579  29.825  1.00  0.00           H  
ATOM    579 1HG  LYS A  36     191.028 124.252  31.440  1.00  0.00           H  
ATOM    580 2HG  LYS A  36     189.982 123.557  32.687  1.00  0.00           H  
ATOM    581 1HD  LYS A  36     191.150 121.391  32.471  1.00  0.00           H  
ATOM    582 2HD  LYS A  36     192.187 122.073  31.209  1.00  0.00           H  
ATOM    583 1HE  LYS A  36     193.075 123.722  32.810  1.00  0.00           H  
ATOM    584 2HE  LYS A  36     192.017 123.085  34.072  1.00  0.00           H  
ATOM    585 1HZ  LYS A  36     194.224 122.195  34.238  1.00  0.00           H  
ATOM    586 2HZ  LYS A  36     193.161 120.983  33.888  1.00  0.00           H  
ATOM    587 3HZ  LYS A  36     194.150 121.579  32.711  1.00  0.00           H  
ATOM    588  N   LYS A  37     188.160 123.733  27.926  1.00  0.00           N  
ATOM    589  CA  LYS A  37     187.681 123.202  26.655  1.00  0.00           C  
ATOM    590  C   LYS A  37     188.821 123.055  25.655  1.00  0.00           C  
ATOM    591  O   LYS A  37     189.939 123.510  25.902  1.00  0.00           O  
ATOM    592  CB  LYS A  37     186.588 124.100  26.076  1.00  0.00           C  
ATOM    593  CG  LYS A  37     185.330 124.191  26.930  1.00  0.00           C  
ATOM    594  CD  LYS A  37     184.227 124.952  26.209  1.00  0.00           C  
ATOM    595  CE  LYS A  37     182.971 125.046  27.064  1.00  0.00           C  
ATOM    596  NZ  LYS A  37     181.845 125.684  26.328  1.00  0.00           N  
ATOM    597  H   LYS A  37     188.848 124.473  27.902  1.00  0.00           H  
ATOM    598  HA  LYS A  37     187.247 122.217  26.833  1.00  0.00           H  
ATOM    599 1HB  LYS A  37     186.977 125.111  25.948  1.00  0.00           H  
ATOM    600 2HB  LYS A  37     186.298 123.733  25.091  1.00  0.00           H  
ATOM    601 1HG  LYS A  37     184.975 123.186  27.162  1.00  0.00           H  
ATOM    602 2HG  LYS A  37     185.560 124.700  27.865  1.00  0.00           H  
ATOM    603 1HD  LYS A  37     184.573 125.959  25.976  1.00  0.00           H  
ATOM    604 2HD  LYS A  37     183.982 124.444  25.277  1.00  0.00           H  
ATOM    605 1HE  LYS A  37     182.666 124.047  27.375  1.00  0.00           H  
ATOM    606 2HE  LYS A  37     183.181 125.632  27.959  1.00  0.00           H  
ATOM    607 1HZ  LYS A  37     181.032 125.728  26.927  1.00  0.00           H  
ATOM    608 2HZ  LYS A  37     182.110 126.619  26.051  1.00  0.00           H  
ATOM    609 3HZ  LYS A  37     181.627 125.138  25.507  1.00  0.00           H  
ATOM    610  N   ASP A  38     188.536 122.425  24.523  1.00  0.00           N  
ATOM    611  CA  ASP A  38     189.583 122.090  23.564  1.00  0.00           C  
ATOM    612  C   ASP A  38     190.173 123.345  22.930  1.00  0.00           C  
ATOM    613  O   ASP A  38     189.669 123.834  21.919  1.00  0.00           O  
ATOM    614  CB  ASP A  38     189.038 121.168  22.472  1.00  0.00           C  
ATOM    615  CG  ASP A  38     190.120 120.654  21.534  1.00  0.00           C  
ATOM    616  OD1 ASP A  38     191.242 121.082  21.661  1.00  0.00           O  
ATOM    617  OD2 ASP A  38     189.814 119.835  20.700  1.00  0.00           O  
ATOM    618  H   ASP A  38     187.581 122.167  24.324  1.00  0.00           H  
ATOM    619  HA  ASP A  38     190.382 121.569  24.092  1.00  0.00           H  
ATOM    620 1HB  ASP A  38     188.540 120.314  22.932  1.00  0.00           H  
ATOM    621 2HB  ASP A  38     188.292 121.703  21.883  1.00  0.00           H  
ATOM    622  N   GLY A  39     191.242 123.856  23.532  1.00  0.00           N  
ATOM    623  CA  GLY A  39     191.954 125.011  23.000  1.00  0.00           C  
ATOM    624  C   GLY A  39     191.492 126.299  23.668  1.00  0.00           C  
ATOM    625  O   GLY A  39     191.941 127.388  23.308  1.00  0.00           O  
ATOM    626  H   GLY A  39     191.577 123.420  24.379  1.00  0.00           H  
ATOM    627 1HA  GLY A  39     193.026 124.881  23.154  1.00  0.00           H  
ATOM    628 2HA  GLY A  39     191.791 125.076  21.926  1.00  0.00           H  
ATOM    629  N   LEU A  40     190.600 126.183  24.651  1.00  0.00           N  
ATOM    630  CA  LEU A  40     190.055 127.362  25.308  1.00  0.00           C  
ATOM    631  C   LEU A  40     189.974 127.166  26.816  1.00  0.00           C  
ATOM    632  O   LEU A  40     189.462 126.153  27.295  1.00  0.00           O  
ATOM    633  CB  LEU A  40     188.662 127.682  24.752  1.00  0.00           C  
ATOM    634  CG  LEU A  40     188.042 129.002  25.228  1.00  0.00           C  
ATOM    635  CD1 LEU A  40     187.243 129.627  24.092  1.00  0.00           C  
ATOM    636  CD2 LEU A  40     187.159 128.740  26.439  1.00  0.00           C  
ATOM    637  H   LEU A  40     190.294 125.264  24.939  1.00  0.00           H  
ATOM    638  HA  LEU A  40     190.719 128.207  25.111  1.00  0.00           H  
ATOM    639 1HB  LEU A  40     188.721 127.717  23.665  1.00  0.00           H  
ATOM    640 2HB  LEU A  40     187.983 126.877  25.032  1.00  0.00           H  
ATOM    641  HG  LEU A  40     188.834 129.698  25.500  1.00  0.00           H  
ATOM    642 1HD1 LEU A  40     186.801 130.565  24.431  1.00  0.00           H  
ATOM    643 2HD1 LEU A  40     187.902 129.821  23.247  1.00  0.00           H  
ATOM    644 3HD1 LEU A  40     186.451 128.944  23.786  1.00  0.00           H  
ATOM    645 1HD2 LEU A  40     186.718 129.678  26.778  1.00  0.00           H  
ATOM    646 2HD2 LEU A  40     186.364 128.044  26.167  1.00  0.00           H  
ATOM    647 3HD2 LEU A  40     187.758 128.310  27.241  1.00  0.00           H  
ATOM    648  N   LEU A  41     190.481 128.141  27.564  1.00  0.00           N  
ATOM    649  CA  LEU A  41     190.383 128.130  29.017  1.00  0.00           C  
ATOM    650  C   LEU A  41     189.486 129.257  29.517  1.00  0.00           C  
ATOM    651  O   LEU A  41     189.659 130.415  29.134  1.00  0.00           O  
ATOM    652  CB  LEU A  41     191.777 128.261  29.643  1.00  0.00           C  
ATOM    653  CG  LEU A  41     191.809 128.436  31.167  1.00  0.00           C  
ATOM    654  CD1 LEU A  41     191.328 127.156  31.836  1.00  0.00           C  
ATOM    655  CD2 LEU A  41     193.222 128.787  31.609  1.00  0.00           C  
ATOM    656  H   LEU A  41     190.949 128.914  27.111  1.00  0.00           H  
ATOM    657  HA  LEU A  41     189.954 127.177  29.329  1.00  0.00           H  
ATOM    658 1HB  LEU A  41     192.352 127.369  29.401  1.00  0.00           H  
ATOM    659 2HB  LEU A  41     192.278 129.122  29.201  1.00  0.00           H  
ATOM    660  HG  LEU A  41     191.129 129.238  31.455  1.00  0.00           H  
ATOM    661 1HD1 LEU A  41     191.350 127.280  32.919  1.00  0.00           H  
ATOM    662 2HD1 LEU A  41     190.308 126.939  31.517  1.00  0.00           H  
ATOM    663 3HD1 LEU A  41     191.980 126.330  31.552  1.00  0.00           H  
ATOM    664 1HD2 LEU A  41     193.244 128.912  32.692  1.00  0.00           H  
ATOM    665 2HD2 LEU A  41     193.902 127.985  31.323  1.00  0.00           H  
ATOM    666 3HD2 LEU A  41     193.533 129.715  31.130  1.00  0.00           H  
ATOM    667  N   SER A  42     188.529 128.915  30.370  1.00  0.00           N  
ATOM    668  CA  SER A  42     187.628 129.910  30.939  1.00  0.00           C  
ATOM    669  C   SER A  42     187.739 129.951  32.455  1.00  0.00           C  
ATOM    670  O   SER A  42     187.657 128.919  33.124  1.00  0.00           O  
ATOM    671  CB  SER A  42     186.197 129.609  30.537  1.00  0.00           C  
ATOM    672  OG  SER A  42     186.016 129.783  29.158  1.00  0.00           O  
ATOM    673  H   SER A  42     188.428 127.946  30.643  1.00  0.00           H  
ATOM    674  HA  SER A  42     187.906 130.889  30.552  1.00  0.00           H  
ATOM    675 1HB  SER A  42     185.949 128.585  30.813  1.00  0.00           H  
ATOM    676 2HB  SER A  42     185.521 130.267  31.081  1.00  0.00           H  
ATOM    677  HG  SER A  42     186.318 128.970  28.747  1.00  0.00           H  
ATOM    678  N   ILE A  43     187.938 131.147  32.999  1.00  0.00           N  
ATOM    679  CA  ILE A  43     187.966 131.326  34.446  1.00  0.00           C  
ATOM    680  C   ILE A  43     186.974 132.392  34.890  1.00  0.00           C  
ATOM    681  O   ILE A  43     187.012 133.525  34.409  1.00  0.00           O  
ATOM    682  CB  ILE A  43     189.378 131.708  34.926  1.00  0.00           C  
ATOM    683  CG1 ILE A  43     190.401 130.672  34.453  1.00  0.00           C  
ATOM    684  CG2 ILE A  43     189.409 131.838  36.441  1.00  0.00           C  
ATOM    685  CD1 ILE A  43     191.838 131.084  34.681  1.00  0.00           C  
ATOM    686  H   ILE A  43     188.081 131.944  32.395  1.00  0.00           H  
ATOM    687  HA  ILE A  43     187.685 130.385  34.916  1.00  0.00           H  
ATOM    688  HB  ILE A  43     189.667 132.661  34.483  1.00  0.00           H  
ATOM    689 1HG1 ILE A  43     190.230 129.729  34.971  1.00  0.00           H  
ATOM    690 2HG1 ILE A  43     190.266 130.487  33.387  1.00  0.00           H  
ATOM    691 1HG2 ILE A  43     190.415 132.108  36.762  1.00  0.00           H  
ATOM    692 2HG2 ILE A  43     188.708 132.611  36.753  1.00  0.00           H  
ATOM    693 3HG2 ILE A  43     189.126 130.887  36.893  1.00  0.00           H  
ATOM    694 1HD1 ILE A  43     192.503 130.299  34.320  1.00  0.00           H  
ATOM    695 2HD1 ILE A  43     192.041 132.009  34.141  1.00  0.00           H  
ATOM    696 3HD1 ILE A  43     192.006 131.240  35.745  1.00  0.00           H  
ATOM    697  N   GLU A  44     186.085 132.033  35.810  1.00  0.00           N  
ATOM    698  CA  GLU A  44     185.072 132.971  36.280  1.00  0.00           C  
ATOM    699  C   GLU A  44     185.346 133.408  37.713  1.00  0.00           C  
ATOM    700  O   GLU A  44     185.554 132.574  38.593  1.00  0.00           O  
ATOM    701  CB  GLU A  44     183.679 132.342  36.184  1.00  0.00           C  
ATOM    702  CG  GLU A  44     182.551 133.238  36.673  1.00  0.00           C  
ATOM    703  CD  GLU A  44     181.205 132.572  36.609  1.00  0.00           C  
ATOM    704  OE1 GLU A  44     181.127 131.483  36.091  1.00  0.00           O  
ATOM    705  OE2 GLU A  44     180.255 133.151  37.079  1.00  0.00           O  
ATOM    706  H   GLU A  44     186.125 131.103  36.203  1.00  0.00           H  
ATOM    707  HA  GLU A  44     185.098 133.856  35.644  1.00  0.00           H  
ATOM    708 1HB  GLU A  44     183.471 132.075  35.149  1.00  0.00           H  
ATOM    709 2HB  GLU A  44     183.655 131.425  36.770  1.00  0.00           H  
ATOM    710 1HG  GLU A  44     182.752 133.529  37.705  1.00  0.00           H  
ATOM    711 2HG  GLU A  44     182.532 134.144  36.067  1.00  0.00           H  
ATOM    712  N   VAL A  45     185.353 134.719  37.946  1.00  0.00           N  
ATOM    713  CA  VAL A  45     185.705 135.240  39.260  1.00  0.00           C  
ATOM    714  C   VAL A  45     184.602 136.140  39.808  1.00  0.00           C  
ATOM    715  O   VAL A  45     184.040 136.963  39.088  1.00  0.00           O  
ATOM    716  CB  VAL A  45     187.023 136.033  39.184  1.00  0.00           C  
ATOM    717  CG1 VAL A  45     187.483 136.438  40.577  1.00  0.00           C  
ATOM    718  CG2 VAL A  45     188.088 135.202  38.484  1.00  0.00           C  
ATOM    719  H   VAL A  45     185.123 135.356  37.198  1.00  0.00           H  
ATOM    720  HA  VAL A  45     185.841 134.401  39.942  1.00  0.00           H  
ATOM    721  HB  VAL A  45     186.851 136.952  38.623  1.00  0.00           H  
ATOM    722 1HG1 VAL A  45     188.415 136.998  40.504  1.00  0.00           H  
ATOM    723 2HG1 VAL A  45     186.721 137.061  41.044  1.00  0.00           H  
ATOM    724 3HG1 VAL A  45     187.643 135.545  41.180  1.00  0.00           H  
ATOM    725 1HG2 VAL A  45     189.017 135.770  38.433  1.00  0.00           H  
ATOM    726 2HG2 VAL A  45     188.255 134.281  39.042  1.00  0.00           H  
ATOM    727 3HG2 VAL A  45     187.755 134.960  37.475  1.00  0.00           H  
ATOM    728  N   LYS A  46     184.304 135.983  41.094  1.00  0.00           N  
ATOM    729  CA  LYS A  46     183.356 136.862  41.768  1.00  0.00           C  
ATOM    730  C   LYS A  46     184.075 137.960  42.539  1.00  0.00           C  
ATOM    731  O   LYS A  46     185.233 137.802  42.921  1.00  0.00           O  
ATOM    732  CB  LYS A  46     182.458 136.058  42.711  1.00  0.00           C  
ATOM    733  CG  LYS A  46     181.580 135.025  42.017  1.00  0.00           C  
ATOM    734  CD  LYS A  46     180.738 134.251  43.019  1.00  0.00           C  
ATOM    735  CE  LYS A  46     179.948 133.142  42.341  1.00  0.00           C  
ATOM    736  NZ  LYS A  46     179.261 132.264  43.327  1.00  0.00           N  
ATOM    737  H   LYS A  46     184.747 135.241  41.617  1.00  0.00           H  
ATOM    738  HA  LYS A  46     182.729 137.338  41.014  1.00  0.00           H  
ATOM    739 1HB  LYS A  46     183.074 135.535  43.443  1.00  0.00           H  
ATOM    740 2HB  LYS A  46     181.804 136.738  43.257  1.00  0.00           H  
ATOM    741 1HG  LYS A  46     180.920 135.527  41.308  1.00  0.00           H  
ATOM    742 2HG  LYS A  46     182.208 134.326  41.465  1.00  0.00           H  
ATOM    743 1HD  LYS A  46     181.387 133.814  43.778  1.00  0.00           H  
ATOM    744 2HD  LYS A  46     180.042 134.933  43.509  1.00  0.00           H  
ATOM    745 1HE  LYS A  46     179.203 133.578  41.678  1.00  0.00           H  
ATOM    746 2HE  LYS A  46     180.623 132.532  41.740  1.00  0.00           H  
ATOM    747 1HZ  LYS A  46     178.750 131.543  42.838  1.00  0.00           H  
ATOM    748 2HZ  LYS A  46     179.946 131.838  43.934  1.00  0.00           H  
ATOM    749 3HZ  LYS A  46     178.618 132.817  43.876  1.00  0.00           H  
ATOM    750  N   ASN A  47     183.376 139.070  42.774  1.00  0.00           N  
ATOM    751  CA  ASN A  47     183.847 140.115  43.675  1.00  0.00           C  
ATOM    752  C   ASN A  47     185.280 140.517  43.350  1.00  0.00           C  
ATOM    753  O   ASN A  47     186.124 140.594  44.242  1.00  0.00           O  
ATOM    754  CB  ASN A  47     183.731 139.667  45.120  1.00  0.00           C  
ATOM    755  CG  ASN A  47     182.314 139.363  45.520  1.00  0.00           C  
ATOM    756  OD1 ASN A  47     181.378 140.052  45.100  1.00  0.00           O  
ATOM    757  ND2 ASN A  47     182.139 138.346  46.323  1.00  0.00           N  
ATOM    758  H   ASN A  47     182.479 139.185  42.324  1.00  0.00           H  
ATOM    759  HA  ASN A  47     183.222 141.000  43.533  1.00  0.00           H  
ATOM    760 1HB  ASN A  47     184.340 138.773  45.273  1.00  0.00           H  
ATOM    761 2HB  ASN A  47     184.124 140.446  45.775  1.00  0.00           H  
ATOM    762 1HD2 ASN A  47     181.219 138.097  46.623  1.00  0.00           H  
ATOM    763 2HD2 ASN A  47     182.928 137.817  46.637  1.00  0.00           H  
ATOM    764  N   LEU A  48     185.550 140.782  42.076  1.00  0.00           N  
ATOM    765  CA  LEU A  48     186.913 141.049  41.630  1.00  0.00           C  
ATOM    766  C   LEU A  48     187.093 142.513  41.253  1.00  0.00           C  
ATOM    767  O   LEU A  48     186.543 142.980  40.255  1.00  0.00           O  
ATOM    768  CB  LEU A  48     187.262 140.160  40.431  1.00  0.00           C  
ATOM    769  CG  LEU A  48     188.684 140.316  39.878  1.00  0.00           C  
ATOM    770  CD1 LEU A  48     189.692 139.900  40.941  1.00  0.00           C  
ATOM    771  CD2 LEU A  48     188.836 139.474  38.620  1.00  0.00           C  
ATOM    772  H   LEU A  48     184.798 140.795  41.402  1.00  0.00           H  
ATOM    773  HA  LEU A  48     187.595 140.817  42.449  1.00  0.00           H  
ATOM    774 1HB  LEU A  48     187.132 139.118  40.721  1.00  0.00           H  
ATOM    775 2HB  LEU A  48     186.566 140.379  39.621  1.00  0.00           H  
ATOM    776  HG  LEU A  48     188.868 141.364  39.637  1.00  0.00           H  
ATOM    777 1HD1 LEU A  48     190.702 140.011  40.548  1.00  0.00           H  
ATOM    778 2HD1 LEU A  48     189.574 140.531  41.822  1.00  0.00           H  
ATOM    779 3HD1 LEU A  48     189.522 138.859  41.215  1.00  0.00           H  
ATOM    780 1HD2 LEU A  48     189.847 139.586  38.227  1.00  0.00           H  
ATOM    781 2HD2 LEU A  48     188.654 138.426  38.860  1.00  0.00           H  
ATOM    782 3HD2 LEU A  48     188.117 139.805  37.871  1.00  0.00           H  
ATOM    783  N   PRO A  49     187.876 143.230  42.052  1.00  0.00           N  
ATOM    784  CA  PRO A  49     188.076 144.660  41.853  1.00  0.00           C  
ATOM    785  C   PRO A  49     188.598 144.952  40.451  1.00  0.00           C  
ATOM    786  O   PRO A  49     189.344 144.154  39.884  1.00  0.00           O  
ATOM    787  CB  PRO A  49     189.108 145.016  42.927  1.00  0.00           C  
ATOM    788  CG  PRO A  49     188.842 144.044  44.026  1.00  0.00           C  
ATOM    789  CD  PRO A  49     188.513 142.758  43.317  1.00  0.00           C  
ATOM    790  HA  PRO A  49     187.126 145.179  41.965  1.00  0.00           H  
ATOM    791 1HB  PRO A  49     190.124 144.929  42.516  1.00  0.00           H  
ATOM    792 2HB  PRO A  49     188.978 146.062  43.242  1.00  0.00           H  
ATOM    793 1HG  PRO A  49     189.726 143.955  44.676  1.00  0.00           H  
ATOM    794 2HG  PRO A  49     188.017 144.403  44.659  1.00  0.00           H  
ATOM    795 1HD  PRO A  49     189.439 142.200  43.119  1.00  0.00           H  
ATOM    796 2HD  PRO A  49     187.825 142.163  43.936  1.00  0.00           H  
ATOM    797  N   GLU A  50     188.205 146.100  39.901  1.00  0.00           N  
ATOM    798  CA  GLU A  50     188.622 146.512  38.568  1.00  0.00           C  
ATOM    799  C   GLU A  50     190.141 146.529  38.447  1.00  0.00           C  
ATOM    800  O   GLU A  50     190.690 146.113  37.425  1.00  0.00           O  
ATOM    801  CB  GLU A  50     188.060 147.897  38.237  1.00  0.00           C  
ATOM    802  CG  GLU A  50     188.476 148.436  36.877  1.00  0.00           C  
ATOM    803  CD  GLU A  50     187.931 149.811  36.602  1.00  0.00           C  
ATOM    804  OE1 GLU A  50     186.916 150.151  37.158  1.00  0.00           O  
ATOM    805  OE2 GLU A  50     188.535 150.523  35.833  1.00  0.00           O  
ATOM    806  H   GLU A  50     187.592 146.706  40.426  1.00  0.00           H  
ATOM    807  HA  GLU A  50     188.232 145.797  37.845  1.00  0.00           H  
ATOM    808 1HB  GLU A  50     186.971 147.863  38.266  1.00  0.00           H  
ATOM    809 2HB  GLU A  50     188.385 148.612  38.994  1.00  0.00           H  
ATOM    810 1HG  GLU A  50     189.563 148.471  36.827  1.00  0.00           H  
ATOM    811 2HG  GLU A  50     188.127 147.752  36.104  1.00  0.00           H  
ATOM    812  N   GLU A  51     190.818 147.021  39.482  1.00  0.00           N  
ATOM    813  CA  GLU A  51     192.274 147.094  39.477  1.00  0.00           C  
ATOM    814  C   GLU A  51     192.893 145.716  39.285  1.00  0.00           C  
ATOM    815  O   GLU A  51     193.872 145.562  38.555  1.00  0.00           O  
ATOM    816  CB  GLU A  51     192.782 147.715  40.780  1.00  0.00           C  
ATOM    817  CG  GLU A  51     192.424 149.184  40.958  1.00  0.00           C  
ATOM    818  CD  GLU A  51     191.026 149.387  41.470  1.00  0.00           C  
ATOM    819  OE1 GLU A  51     190.347 148.414  41.693  1.00  0.00           O  
ATOM    820  OE2 GLU A  51     190.635 150.519  41.639  1.00  0.00           O  
ATOM    821  H   GLU A  51     190.314 147.349  40.293  1.00  0.00           H  
ATOM    822  HA  GLU A  51     192.587 147.725  38.644  1.00  0.00           H  
ATOM    823 1HB  GLU A  51     192.373 147.166  41.629  1.00  0.00           H  
ATOM    824 2HB  GLU A  51     193.868 147.627  40.827  1.00  0.00           H  
ATOM    825 1HG  GLU A  51     193.125 149.635  41.660  1.00  0.00           H  
ATOM    826 2HG  GLU A  51     192.534 149.692  40.001  1.00  0.00           H  
ATOM    827  N   ALA A  52     192.311 144.719  39.943  1.00  0.00           N  
ATOM    828  CA  ALA A  52     192.775 143.341  39.816  1.00  0.00           C  
ATOM    829  C   ALA A  52     192.511 142.797  38.418  1.00  0.00           C  
ATOM    830  O   ALA A  52     193.332 142.065  37.865  1.00  0.00           O  
ATOM    831  CB  ALA A  52     192.109 142.459  40.862  1.00  0.00           C  
ATOM    832  H   ALA A  52     191.527 144.917  40.546  1.00  0.00           H  
ATOM    833  HA  ALA A  52     193.851 143.322  39.998  1.00  0.00           H  
ATOM    834 1HB  ALA A  52     192.465 141.435  40.754  1.00  0.00           H  
ATOM    835 2HB  ALA A  52     192.355 142.826  41.858  1.00  0.00           H  
ATOM    836 3HB  ALA A  52     191.029 142.484  40.723  1.00  0.00           H  
ATOM    837  N   GLN A  53     191.367 143.163  37.852  1.00  0.00           N  
ATOM    838  CA  GLN A  53     190.984 142.709  36.521  1.00  0.00           C  
ATOM    839  C   GLN A  53     191.983 143.177  35.471  1.00  0.00           C  
ATOM    840  O   GLN A  53     192.365 142.414  34.584  1.00  0.00           O  
ATOM    841  CB  GLN A  53     189.581 143.211  36.166  1.00  0.00           C  
ATOM    842  CG  GLN A  53     188.462 142.523  36.930  1.00  0.00           C  
ATOM    843  CD  GLN A  53     187.089 142.994  36.494  1.00  0.00           C  
ATOM    844  OE1 GLN A  53     186.804 143.102  35.298  1.00  0.00           O  
ATOM    845  NE2 GLN A  53     186.227 143.280  37.464  1.00  0.00           N  
ATOM    846  H   GLN A  53     190.744 143.781  38.356  1.00  0.00           H  
ATOM    847  HA  GLN A  53     190.973 141.618  36.517  1.00  0.00           H  
ATOM    848 1HB  GLN A  53     189.516 144.281  36.364  1.00  0.00           H  
ATOM    849 2HB  GLN A  53     189.400 143.063  35.101  1.00  0.00           H  
ATOM    850 1HG  GLN A  53     188.525 141.449  36.758  1.00  0.00           H  
ATOM    851 2HG  GLN A  53     188.577 142.738  37.993  1.00  0.00           H  
ATOM    852 1HE2 GLN A  53     185.305 143.596  37.237  1.00  0.00           H  
ATOM    853 2HE2 GLN A  53     186.498 143.179  38.421  1.00  0.00           H  
ATOM    854  N   ARG A  54     192.410 144.431  35.589  1.00  0.00           N  
ATOM    855  CA  ARG A  54     193.360 145.015  34.653  1.00  0.00           C  
ATOM    856  C   ARG A  54     194.723 144.344  34.758  1.00  0.00           C  
ATOM    857  O   ARG A  54     195.372 144.079  33.746  1.00  0.00           O  
ATOM    858  CB  ARG A  54     193.511 146.509  34.906  1.00  0.00           C  
ATOM    859  CG  ARG A  54     192.305 147.349  34.516  1.00  0.00           C  
ATOM    860  CD  ARG A  54     192.509 148.784  34.837  1.00  0.00           C  
ATOM    861  NE  ARG A  54     191.337 149.583  34.517  1.00  0.00           N  
ATOM    862  CZ  ARG A  54     191.064 150.087  33.298  1.00  0.00           C  
ATOM    863  NH1 ARG A  54     191.887 149.867  32.297  1.00  0.00           N  
ATOM    864  NH2 ARG A  54     189.969 150.803  33.109  1.00  0.00           N  
ATOM    865  H   ARG A  54     192.064 144.996  36.351  1.00  0.00           H  
ATOM    866  HA  ARG A  54     192.983 144.872  33.640  1.00  0.00           H  
ATOM    867 1HB  ARG A  54     193.703 146.679  35.964  1.00  0.00           H  
ATOM    868 2HB  ARG A  54     194.370 146.886  34.352  1.00  0.00           H  
ATOM    869 1HG  ARG A  54     192.131 147.258  33.444  1.00  0.00           H  
ATOM    870 2HG  ARG A  54     191.426 146.997  35.058  1.00  0.00           H  
ATOM    871 1HD  ARG A  54     192.714 148.892  35.902  1.00  0.00           H  
ATOM    872 2HD  ARG A  54     193.351 149.170  34.264  1.00  0.00           H  
ATOM    873  HE  ARG A  54     190.680 149.774  35.262  1.00  0.00           H  
ATOM    874 1HH1 ARG A  54     192.724 149.319  32.441  1.00  0.00           H  
ATOM    875 2HH1 ARG A  54     191.683 150.244  31.382  1.00  0.00           H  
ATOM    876 1HH2 ARG A  54     189.338 150.973  33.878  1.00  0.00           H  
ATOM    877 2HH2 ARG A  54     189.766 151.180  32.194  1.00  0.00           H  
ATOM    878  N   LEU A  55     195.148 144.060  35.987  1.00  0.00           N  
ATOM    879  CA  LEU A  55     196.427 143.399  36.225  1.00  0.00           C  
ATOM    880  C   LEU A  55     196.397 141.953  35.748  1.00  0.00           C  
ATOM    881  O   LEU A  55     197.348 141.470  35.136  1.00  0.00           O  
ATOM    882  CB  LEU A  55     196.778 143.444  37.718  1.00  0.00           C  
ATOM    883  CG  LEU A  55     197.098 144.833  38.284  1.00  0.00           C  
ATOM    884  CD1 LEU A  55     197.115 144.770  39.806  1.00  0.00           C  
ATOM    885  CD2 LEU A  55     198.438 145.308  37.742  1.00  0.00           C  
ATOM    886  H   LEU A  55     194.568 144.299  36.780  1.00  0.00           H  
ATOM    887  HA  LEU A  55     197.198 143.927  35.664  1.00  0.00           H  
ATOM    888 1HB  LEU A  55     195.941 143.040  38.284  1.00  0.00           H  
ATOM    889 2HB  LEU A  55     197.647 142.808  37.890  1.00  0.00           H  
ATOM    890  HG  LEU A  55     196.318 145.535  37.988  1.00  0.00           H  
ATOM    891 1HD1 LEU A  55     197.342 145.758  40.208  1.00  0.00           H  
ATOM    892 2HD1 LEU A  55     196.139 144.447  40.167  1.00  0.00           H  
ATOM    893 3HD1 LEU A  55     197.876 144.062  40.132  1.00  0.00           H  
ATOM    894 1HD2 LEU A  55     198.664 146.295  38.144  1.00  0.00           H  
ATOM    895 2HD2 LEU A  55     199.219 144.607  38.038  1.00  0.00           H  
ATOM    896 3HD2 LEU A  55     198.392 145.361  36.654  1.00  0.00           H  
ATOM    897  N   ILE A  56     195.289 141.270  36.029  1.00  0.00           N  
ATOM    898  CA  ILE A  56     195.112 139.881  35.621  1.00  0.00           C  
ATOM    899  C   ILE A  56     195.113 139.748  34.103  1.00  0.00           C  
ATOM    900  O   ILE A  56     195.763 138.858  33.553  1.00  0.00           O  
ATOM    901  CB  ILE A  56     193.801 139.305  36.187  1.00  0.00           C  
ATOM    902  CG1 ILE A  56     193.913 139.113  37.702  1.00  0.00           C  
ATOM    903  CG2 ILE A  56     193.460 137.990  35.504  1.00  0.00           C  
ATOM    904  CD1 ILE A  56     192.583 138.910  38.391  1.00  0.00           C  
ATOM    905  H   ILE A  56     194.544 141.728  36.535  1.00  0.00           H  
ATOM    906  HA  ILE A  56     195.944 139.297  36.015  1.00  0.00           H  
ATOM    907  HB  ILE A  56     192.990 140.013  36.018  1.00  0.00           H  
ATOM    908 1HG1 ILE A  56     194.542 138.250  37.914  1.00  0.00           H  
ATOM    909 2HG1 ILE A  56     194.395 139.985  38.144  1.00  0.00           H  
ATOM    910 1HG2 ILE A  56     192.531 137.596  35.917  1.00  0.00           H  
ATOM    911 2HG2 ILE A  56     193.340 138.155  34.435  1.00  0.00           H  
ATOM    912 3HG2 ILE A  56     194.264 137.273  35.673  1.00  0.00           H  
ATOM    913 1HD1 ILE A  56     192.743 138.782  39.462  1.00  0.00           H  
ATOM    914 2HD1 ILE A  56     191.948 139.781  38.221  1.00  0.00           H  
ATOM    915 3HD1 ILE A  56     192.097 138.023  37.989  1.00  0.00           H  
ATOM    916  N   GLN A  57     194.390 140.640  33.431  1.00  0.00           N  
ATOM    917  CA  GLN A  57     194.359 140.666  31.975  1.00  0.00           C  
ATOM    918  C   GLN A  57     195.766 140.733  31.396  1.00  0.00           C  
ATOM    919  O   GLN A  57     196.101 139.989  30.474  1.00  0.00           O  
ATOM    920  CB  GLN A  57     193.533 141.854  31.477  1.00  0.00           C  
ATOM    921  CG  GLN A  57     193.390 141.924  29.966  1.00  0.00           C  
ATOM    922  CD  GLN A  57     192.840 143.257  29.497  1.00  0.00           C  
ATOM    923  OE1 GLN A  57     193.427 143.918  28.636  1.00  0.00           O  
ATOM    924  NE2 GLN A  57     191.709 143.661  30.063  1.00  0.00           N  
ATOM    925  H   GLN A  57     193.845 141.320  33.942  1.00  0.00           H  
ATOM    926  HA  GLN A  57     193.882 139.750  31.622  1.00  0.00           H  
ATOM    927 1HB  GLN A  57     192.533 141.807  31.907  1.00  0.00           H  
ATOM    928 2HB  GLN A  57     193.991 142.783  31.814  1.00  0.00           H  
ATOM    929 1HG  GLN A  57     194.370 141.778  29.511  1.00  0.00           H  
ATOM    930 2HG  GLN A  57     192.707 141.139  29.640  1.00  0.00           H  
ATOM    931 1HE2 GLN A  57     191.298 144.534  29.793  1.00  0.00           H  
ATOM    932 2HE2 GLN A  57     191.266 143.095  30.758  1.00  0.00           H  
ATOM    933  N   LYS A  58     196.585 141.626  31.943  1.00  0.00           N  
ATOM    934  CA  LYS A  58     197.966 141.770  31.497  1.00  0.00           C  
ATOM    935  C   LYS A  58     198.785 140.530  31.830  1.00  0.00           C  
ATOM    936  O   LYS A  58     199.602 140.079  31.027  1.00  0.00           O  
ATOM    937  CB  LYS A  58     198.607 143.007  32.127  1.00  0.00           C  
ATOM    938  CG  LYS A  58     198.069 144.331  31.601  1.00  0.00           C  
ATOM    939  CD  LYS A  58     198.739 145.512  32.287  1.00  0.00           C  
ATOM    940  CE  LYS A  58     198.195 146.836  31.769  1.00  0.00           C  
ATOM    941  NZ  LYS A  58     198.815 148.000  32.458  1.00  0.00           N  
ATOM    942  H   LYS A  58     196.243 142.219  32.686  1.00  0.00           H  
ATOM    943  HA  LYS A  58     197.969 141.896  30.414  1.00  0.00           H  
ATOM    944 1HB  LYS A  58     198.451 142.988  33.206  1.00  0.00           H  
ATOM    945 2HB  LYS A  58     199.683 142.990  31.951  1.00  0.00           H  
ATOM    946 1HG  LYS A  58     198.248 144.396  30.527  1.00  0.00           H  
ATOM    947 2HG  LYS A  58     196.994 144.382  31.775  1.00  0.00           H  
ATOM    948 1HD  LYS A  58     198.567 145.454  33.362  1.00  0.00           H  
ATOM    949 2HD  LYS A  58     199.813 145.476  32.106  1.00  0.00           H  
ATOM    950 1HE  LYS A  58     198.391 146.916  30.700  1.00  0.00           H  
ATOM    951 2HE  LYS A  58     197.117 146.871  31.922  1.00  0.00           H  
ATOM    952 1HZ  LYS A  58     198.428 148.856  32.087  1.00  0.00           H  
ATOM    953 2HZ  LYS A  58     198.623 147.946  33.449  1.00  0.00           H  
ATOM    954 3HZ  LYS A  58     199.813 147.989  32.308  1.00  0.00           H  
ATOM    955  N   LEU A  59     198.562 139.982  33.021  1.00  0.00           N  
ATOM    956  CA  LEU A  59     199.294 138.803  33.466  1.00  0.00           C  
ATOM    957  C   LEU A  59     198.960 137.590  32.606  1.00  0.00           C  
ATOM    958  O   LEU A  59     199.833 136.785  32.284  1.00  0.00           O  
ATOM    959  CB  LEU A  59     198.972 138.502  34.935  1.00  0.00           C  
ATOM    960  CG  LEU A  59     199.561 139.480  35.959  1.00  0.00           C  
ATOM    961  CD1 LEU A  59     198.879 139.278  37.305  1.00  0.00           C  
ATOM    962  CD2 LEU A  59     201.062 139.258  36.068  1.00  0.00           C  
ATOM    963  H   LEU A  59     197.870 140.391  33.632  1.00  0.00           H  
ATOM    964  HA  LEU A  59     200.362 138.998  33.360  1.00  0.00           H  
ATOM    965 1HB  LEU A  59     197.890 138.503  35.060  1.00  0.00           H  
ATOM    966 2HB  LEU A  59     199.344 137.506  35.175  1.00  0.00           H  
ATOM    967  HG  LEU A  59     199.368 140.504  35.638  1.00  0.00           H  
ATOM    968 1HD1 LEU A  59     199.297 139.973  38.033  1.00  0.00           H  
ATOM    969 2HD1 LEU A  59     197.809 139.462  37.202  1.00  0.00           H  
ATOM    970 3HD1 LEU A  59     199.041 138.256  37.645  1.00  0.00           H  
ATOM    971 1HD2 LEU A  59     201.481 139.954  36.796  1.00  0.00           H  
ATOM    972 2HD2 LEU A  59     201.256 138.235  36.391  1.00  0.00           H  
ATOM    973 3HD2 LEU A  59     201.526 139.426  35.096  1.00  0.00           H  
ATOM    974  N   LEU A  60     197.687 137.459  32.233  1.00  0.00           N  
ATOM    975  CA  LEU A  60     197.248 136.331  31.420  1.00  0.00           C  
ATOM    976  C   LEU A  60     197.891 136.361  30.041  1.00  0.00           C  
ATOM    977  O   LEU A  60     198.351 135.337  29.538  1.00  0.00           O  
ATOM    978  CB  LEU A  60     195.721 136.342  31.279  1.00  0.00           C  
ATOM    979  CG  LEU A  60     194.932 136.020  32.554  1.00  0.00           C  
ATOM    980  CD1 LEU A  60     193.458 136.332  32.333  1.00  0.00           C  
ATOM    981  CD2 LEU A  60     195.133 134.556  32.919  1.00  0.00           C  
ATOM    982  H   LEU A  60     197.011 138.153  32.517  1.00  0.00           H  
ATOM    983  HA  LEU A  60     197.547 135.409  31.918  1.00  0.00           H  
ATOM    984 1HB  LEU A  60     195.411 137.329  30.938  1.00  0.00           H  
ATOM    985 2HB  LEU A  60     195.437 135.613  30.520  1.00  0.00           H  
ATOM    986  HG  LEU A  60     195.287 136.649  33.371  1.00  0.00           H  
ATOM    987 1HD1 LEU A  60     192.898 136.103  33.239  1.00  0.00           H  
ATOM    988 2HD1 LEU A  60     193.342 137.389  32.093  1.00  0.00           H  
ATOM    989 3HD1 LEU A  60     193.078 135.728  31.510  1.00  0.00           H  
ATOM    990 1HD2 LEU A  60     194.573 134.327  33.826  1.00  0.00           H  
ATOM    991 2HD2 LEU A  60     194.777 133.926  32.104  1.00  0.00           H  
ATOM    992 3HD2 LEU A  60     196.193 134.366  33.089  1.00  0.00           H  
ATOM    993  N   GLN A  61     197.920 137.544  29.433  1.00  0.00           N  
ATOM    994  CA  GLN A  61     198.571 137.727  28.142  1.00  0.00           C  
ATOM    995  C   GLN A  61     200.079 137.548  28.255  1.00  0.00           C  
ATOM    996  O   GLN A  61     200.719 137.010  27.351  1.00  0.00           O  
ATOM    997  CB  GLN A  61     198.249 139.112  27.573  1.00  0.00           C  
ATOM    998  CG  GLN A  61     198.730 139.326  26.148  1.00  0.00           C  
ATOM    999  CD  GLN A  61     198.011 138.432  25.155  1.00  0.00           C  
ATOM   1000  OE1 GLN A  61     196.778 138.373  25.131  1.00  0.00           O  
ATOM   1001  NE2 GLN A  61     198.778 137.730  24.329  1.00  0.00           N  
ATOM   1002  H   GLN A  61     197.478 138.335  29.878  1.00  0.00           H  
ATOM   1003  HA  GLN A  61     198.193 136.972  27.454  1.00  0.00           H  
ATOM   1004 1HB  GLN A  61     197.171 139.272  27.593  1.00  0.00           H  
ATOM   1005 2HB  GLN A  61     198.706 139.878  28.200  1.00  0.00           H  
ATOM   1006 1HG  GLN A  61     198.550 140.363  25.867  1.00  0.00           H  
ATOM   1007 2HG  GLN A  61     199.796 139.104  26.098  1.00  0.00           H  
ATOM   1008 1HE2 GLN A  61     198.360 137.123  23.651  1.00  0.00           H  
ATOM   1009 2HE2 GLN A  61     199.774 137.808  24.382  1.00  0.00           H  
ATOM   1010  N   LEU A  62     200.643 138.003  29.371  1.00  0.00           N  
ATOM   1011  CA  LEU A  62     202.077 137.894  29.615  1.00  0.00           C  
ATOM   1012  C   LEU A  62     202.505 136.437  29.736  1.00  0.00           C  
ATOM   1013  O   LEU A  62     203.543 136.039  29.207  1.00  0.00           O  
ATOM   1014  CB  LEU A  62     202.457 138.653  30.893  1.00  0.00           C  
ATOM   1015  CG  LEU A  62     203.939 138.598  31.283  1.00  0.00           C  
ATOM   1016  CD1 LEU A  62     204.786 139.156  30.147  1.00  0.00           C  
ATOM   1017  CD2 LEU A  62     204.156 139.387  32.566  1.00  0.00           C  
ATOM   1018  H   LEU A  62     200.056 138.437  30.069  1.00  0.00           H  
ATOM   1019  HA  LEU A  62     202.606 138.343  28.774  1.00  0.00           H  
ATOM   1020 1HB  LEU A  62     202.186 139.701  30.768  1.00  0.00           H  
ATOM   1021 2HB  LEU A  62     201.880 138.247  31.723  1.00  0.00           H  
ATOM   1022  HG  LEU A  62     204.235 137.560  31.441  1.00  0.00           H  
ATOM   1023 1HD1 LEU A  62     205.839 139.116  30.425  1.00  0.00           H  
ATOM   1024 2HD1 LEU A  62     204.626 138.561  29.248  1.00  0.00           H  
ATOM   1025 3HD1 LEU A  62     204.500 140.189  29.955  1.00  0.00           H  
ATOM   1026 1HD2 LEU A  62     205.210 139.347  32.844  1.00  0.00           H  
ATOM   1027 2HD2 LEU A  62     203.862 140.425  32.409  1.00  0.00           H  
ATOM   1028 3HD2 LEU A  62     203.553 138.956  33.365  1.00  0.00           H  
ATOM   1029  N   ALA A  63     201.664 135.673  30.449  1.00  0.00           N  
ATOM   1030  CA  ALA A  63     201.971 134.257  30.605  1.00  0.00           C  
ATOM   1031  C   ALA A  63     202.039 133.558  29.253  1.00  0.00           C  
ATOM   1032  O   ALA A  63     202.892 132.700  29.029  1.00  0.00           O  
ATOM   1033  CB  ALA A  63     200.937 133.586  31.497  1.00  0.00           C  
ATOM   1034  H   ALA A  63     200.829 136.045  30.879  1.00  0.00           H  
ATOM   1035  HA  ALA A  63     202.940 134.165  31.096  1.00  0.00           H  
ATOM   1036 1HB  ALA A  63     201.180 132.529  31.604  1.00  0.00           H  
ATOM   1037 2HB  ALA A  63     200.941 134.060  32.479  1.00  0.00           H  
ATOM   1038 3HB  ALA A  63     199.950 133.687  31.050  1.00  0.00           H  
ATOM   1039  N   VAL A  64     201.134 133.930  28.352  1.00  0.00           N  
ATOM   1040  CA  VAL A  64     201.112 133.363  27.009  1.00  0.00           C  
ATOM   1041  C   VAL A  64     202.365 133.745  26.229  1.00  0.00           C  
ATOM   1042  O   VAL A  64     202.968 132.908  25.557  1.00  0.00           O  
ATOM   1043  CB  VAL A  64     199.866 133.849  26.244  1.00  0.00           C  
ATOM   1044  CG1 VAL A  64     199.948 133.444  24.780  1.00  0.00           C  
ATOM   1045  CG2 VAL A  64     198.610 133.286  26.890  1.00  0.00           C  
ATOM   1046  H   VAL A  64     200.446 134.624  28.605  1.00  0.00           H  
ATOM   1047  HA  VAL A  64     201.092 132.277  27.093  1.00  0.00           H  
ATOM   1048  HB  VAL A  64     199.835 134.938  26.275  1.00  0.00           H  
ATOM   1049 1HG1 VAL A  64     199.060 133.796  24.255  1.00  0.00           H  
ATOM   1050 2HG1 VAL A  64     200.836 133.888  24.329  1.00  0.00           H  
ATOM   1051 3HG1 VAL A  64     200.006 132.358  24.706  1.00  0.00           H  
ATOM   1052 1HG2 VAL A  64     197.733 133.634  26.345  1.00  0.00           H  
ATOM   1053 2HG2 VAL A  64     198.644 132.197  26.865  1.00  0.00           H  
ATOM   1054 3HG2 VAL A  64     198.551 133.623  27.926  1.00  0.00           H  
ATOM   1055  N   ARG A  65     202.750 135.012  26.323  1.00  0.00           N  
ATOM   1056  CA  ARG A  65     203.923 135.509  25.612  1.00  0.00           C  
ATOM   1057  C   ARG A  65     205.192 134.820  26.092  1.00  0.00           C  
ATOM   1058  O   ARG A  65     206.061 134.472  25.292  1.00  0.00           O  
ATOM   1059  CB  ARG A  65     204.066 137.013  25.799  1.00  0.00           C  
ATOM   1060  CG  ARG A  65     203.022 137.849  25.076  1.00  0.00           C  
ATOM   1061  CD  ARG A  65     203.243 139.303  25.284  1.00  0.00           C  
ATOM   1062  NE  ARG A  65     202.200 140.104  24.664  1.00  0.00           N  
ATOM   1063  CZ  ARG A  65     202.187 140.473  23.368  1.00  0.00           C  
ATOM   1064  NH1 ARG A  65     203.165 140.106  22.570  1.00  0.00           N  
ATOM   1065  NH2 ARG A  65     201.191 141.204  22.899  1.00  0.00           N  
ATOM   1066  H   ARG A  65     202.221 135.647  26.901  1.00  0.00           H  
ATOM   1067  HA  ARG A  65     203.805 135.286  24.551  1.00  0.00           H  
ATOM   1068 1HB  ARG A  65     204.006 137.255  26.859  1.00  0.00           H  
ATOM   1069 2HB  ARG A  65     205.046 137.332  25.446  1.00  0.00           H  
ATOM   1070 1HG  ARG A  65     203.068 137.644  24.006  1.00  0.00           H  
ATOM   1071 2HG  ARG A  65     202.029 137.596  25.452  1.00  0.00           H  
ATOM   1072 1HD  ARG A  65     203.251 139.521  26.351  1.00  0.00           H  
ATOM   1073 2HD  ARG A  65     204.199 139.591  24.847  1.00  0.00           H  
ATOM   1074  HE  ARG A  65     201.430 140.406  25.246  1.00  0.00           H  
ATOM   1075 1HH1 ARG A  65     203.927 139.547  22.929  1.00  0.00           H  
ATOM   1076 2HH1 ARG A  65     203.155 140.382  21.599  1.00  0.00           H  
ATOM   1077 1HH2 ARG A  65     200.439 141.486  23.512  1.00  0.00           H  
ATOM   1078 2HH2 ARG A  65     201.181 141.480  21.928  1.00  0.00           H  
ATOM   1079  N   ILE A  66     205.296 134.624  27.403  1.00  0.00           N  
ATOM   1080  CA  ILE A  66     206.459 133.972  27.990  1.00  0.00           C  
ATOM   1081  C   ILE A  66     206.536 132.508  27.576  1.00  0.00           C  
ATOM   1082  O   ILE A  66     207.592 132.026  27.165  1.00  0.00           O  
ATOM   1083  CB  ILE A  66     206.426 134.071  29.526  1.00  0.00           C  
ATOM   1084  CG1 ILE A  66     206.627 135.522  29.972  1.00  0.00           C  
ATOM   1085  CG2 ILE A  66     207.487 133.171  30.140  1.00  0.00           C  
ATOM   1086  CD1 ILE A  66     206.303 135.763  31.429  1.00  0.00           C  
ATOM   1087  H   ILE A  66     204.550 134.938  28.007  1.00  0.00           H  
ATOM   1088  HA  ILE A  66     207.356 134.469  27.623  1.00  0.00           H  
ATOM   1089  HB  ILE A  66     205.447 133.762  29.890  1.00  0.00           H  
ATOM   1090 1HG1 ILE A  66     207.662 135.816  29.799  1.00  0.00           H  
ATOM   1091 2HG1 ILE A  66     205.997 136.178  29.371  1.00  0.00           H  
ATOM   1092 1HG2 ILE A  66     207.451 133.253  31.226  1.00  0.00           H  
ATOM   1093 2HG2 ILE A  66     207.301 132.138  29.848  1.00  0.00           H  
ATOM   1094 3HG2 ILE A  66     208.472 133.475  29.786  1.00  0.00           H  
ATOM   1095 1HD1 ILE A  66     206.469 136.814  31.669  1.00  0.00           H  
ATOM   1096 2HD1 ILE A  66     205.260 135.509  31.617  1.00  0.00           H  
ATOM   1097 3HD1 ILE A  66     206.946 135.143  32.052  1.00  0.00           H  
ATOM   1098  N   ALA A  67     205.413 131.806  27.684  1.00  0.00           N  
ATOM   1099  CA  ALA A  67     205.349 130.400  27.308  1.00  0.00           C  
ATOM   1100  C   ALA A  67     205.662 130.208  25.829  1.00  0.00           C  
ATOM   1101  O   ALA A  67     206.372 129.275  25.452  1.00  0.00           O  
ATOM   1102  CB  ALA A  67     203.979 129.826  27.637  1.00  0.00           C  
ATOM   1103  H   ALA A  67     204.581 132.261  28.033  1.00  0.00           H  
ATOM   1104  HA  ALA A  67     206.103 129.855  27.878  1.00  0.00           H  
ATOM   1105 1HB  ALA A  67     203.947 128.774  27.351  1.00  0.00           H  
ATOM   1106 2HB  ALA A  67     203.794 129.917  28.707  1.00  0.00           H  
ATOM   1107 3HB  ALA A  67     203.214 130.374  27.089  1.00  0.00           H  
ATOM   1108  N   ALA A  68     205.130 131.096  24.997  1.00  0.00           N  
ATOM   1109  CA  ALA A  68     205.357 131.031  23.559  1.00  0.00           C  
ATOM   1110  C   ALA A  68     206.829 131.232  23.225  1.00  0.00           C  
ATOM   1111  O   ALA A  68     207.393 130.509  22.401  1.00  0.00           O  
ATOM   1112  CB  ALA A  68     204.505 132.065  22.839  1.00  0.00           C  
ATOM   1113  H   ALA A  68     204.551 131.836  25.371  1.00  0.00           H  
ATOM   1114  HA  ALA A  68     205.070 130.039  23.207  1.00  0.00           H  
ATOM   1115 1HB  ALA A  68     204.686 132.004  21.766  1.00  0.00           H  
ATOM   1116 2HB  ALA A  68     203.452 131.874  23.040  1.00  0.00           H  
ATOM   1117 3HB  ALA A  68     204.768 133.061  23.194  1.00  0.00           H  
ATOM   1118  N   ALA A  69     207.449 132.215  23.867  1.00  0.00           N  
ATOM   1119  CA  ALA A  69     208.867 132.485  23.671  1.00  0.00           C  
ATOM   1120  C   ALA A  69     209.723 131.329  24.170  1.00  0.00           C  
ATOM   1121  O   ALA A  69     210.738 130.987  23.562  1.00  0.00           O  
ATOM   1122  CB  ALA A  69     209.263 133.778  24.370  1.00  0.00           C  
ATOM   1123  H   ALA A  69     206.922 132.790  24.509  1.00  0.00           H  
ATOM   1124  HA  ALA A  69     209.053 132.596  22.602  1.00  0.00           H  
ATOM   1125 1HB  ALA A  69     210.325 133.964  24.214  1.00  0.00           H  
ATOM   1126 2HB  ALA A  69     208.684 134.606  23.960  1.00  0.00           H  
ATOM   1127 3HB  ALA A  69     209.064 133.689  25.437  1.00  0.00           H  
ATOM   1128  N   ALA A  70     209.309 130.729  25.282  1.00  0.00           N  
ATOM   1129  CA  ALA A  70     210.033 129.604  25.861  1.00  0.00           C  
ATOM   1130  C   ALA A  70     210.035 128.407  24.920  1.00  0.00           C  
ATOM   1131  O   ALA A  70     211.033 127.698  24.804  1.00  0.00           O  
ATOM   1132  CB  ALA A  70     209.430 129.220  27.204  1.00  0.00           C  
ATOM   1133  H   ALA A  70     208.470 131.062  25.736  1.00  0.00           H  
ATOM   1134  HA  ALA A  70     211.068 129.905  26.017  1.00  0.00           H  
ATOM   1135 1HB  ALA A  70     209.982 128.378  27.623  1.00  0.00           H  
ATOM   1136 2HB  ALA A  70     209.490 130.069  27.885  1.00  0.00           H  
ATOM   1137 3HB  ALA A  70     208.388 128.938  27.067  1.00  0.00           H  
ATOM   1138  N   LYS A  71     208.909 128.185  24.250  1.00  0.00           N  
ATOM   1139  CA  LYS A  71     208.791 127.094  23.291  1.00  0.00           C  
ATOM   1140  C   LYS A  71     209.566 127.393  22.015  1.00  0.00           C  
ATOM   1141  O   LYS A  71     210.159 126.498  21.414  1.00  0.00           O  
ATOM   1142  CB  LYS A  71     207.321 126.827  22.963  1.00  0.00           C  
ATOM   1143  CG  LYS A  71     206.484 126.370  24.151  1.00  0.00           C  
ATOM   1144  CD  LYS A  71     206.828 124.943  24.553  1.00  0.00           C  
ATOM   1145  CE  LYS A  71     205.992 124.485  25.738  1.00  0.00           C  
ATOM   1146  NZ  LYS A  71     206.367 123.117  26.188  1.00  0.00           N  
ATOM   1147  H   LYS A  71     208.115 128.791  24.406  1.00  0.00           H  
ATOM   1148  HA  LYS A  71     209.219 126.195  23.736  1.00  0.00           H  
ATOM   1149 1HB  LYS A  71     206.867 127.734  22.563  1.00  0.00           H  
ATOM   1150 2HB  LYS A  71     207.254 126.060  22.192  1.00  0.00           H  
ATOM   1151 1HG  LYS A  71     206.665 127.031  24.999  1.00  0.00           H  
ATOM   1152 2HG  LYS A  71     205.427 126.420  23.892  1.00  0.00           H  
ATOM   1153 1HD  LYS A  71     206.648 124.274  23.710  1.00  0.00           H  
ATOM   1154 2HD  LYS A  71     207.883 124.885  24.821  1.00  0.00           H  
ATOM   1155 1HE  LYS A  71     206.128 125.176  26.568  1.00  0.00           H  
ATOM   1156 2HE  LYS A  71     204.938 124.486  25.462  1.00  0.00           H  
ATOM   1157 1HZ  LYS A  71     205.791 122.850  26.973  1.00  0.00           H  
ATOM   1158 2HZ  LYS A  71     206.227 122.462  25.430  1.00  0.00           H  
ATOM   1159 3HZ  LYS A  71     207.338 123.107  26.465  1.00  0.00           H  
ATOM   1160  N   SER A  72     209.556 128.658  21.605  1.00  0.00           N  
ATOM   1161  CA  SER A  72     210.311 129.090  20.437  1.00  0.00           C  
ATOM   1162  C   SER A  72     211.812 129.019  20.692  1.00  0.00           C  
ATOM   1163  O   SER A  72     212.582 128.619  19.818  1.00  0.00           O  
ATOM   1164  CB  SER A  72     209.920 130.504  20.057  1.00  0.00           C  
ATOM   1165  OG  SER A  72     210.623 130.933  18.923  1.00  0.00           O  
ATOM   1166  H   SER A  72     209.012 129.337  22.120  1.00  0.00           H  
ATOM   1167  HA  SER A  72     210.081 128.411  19.615  1.00  0.00           H  
ATOM   1168 1HB  SER A  72     208.849 130.545  19.861  1.00  0.00           H  
ATOM   1169 2HB  SER A  72     210.126 131.175  20.890  1.00  0.00           H  
ATOM   1170  HG  SER A  72     210.575 131.892  18.929  1.00  0.00           H  
ATOM   1171  N   GLY A  73     212.221 129.411  21.894  1.00  0.00           N  
ATOM   1172  CA  GLY A  73     213.638 129.535  22.218  1.00  0.00           C  
ATOM   1173  C   GLY A  73     214.108 130.977  22.084  1.00  0.00           C  
ATOM   1174  O   GLY A  73     215.305 131.242  21.982  1.00  0.00           O  
ATOM   1175  H   GLY A  73     211.534 129.626  22.602  1.00  0.00           H  
ATOM   1176 1HA  GLY A  73     213.810 129.185  23.237  1.00  0.00           H  
ATOM   1177 2HA  GLY A  73     214.219 128.896  21.555  1.00  0.00           H  
ATOM   1178  N   ASP A  74     213.158 131.906  22.087  1.00  0.00           N  
ATOM   1179  CA  ASP A  74     213.470 133.319  21.904  1.00  0.00           C  
ATOM   1180  C   ASP A  74     213.940 133.953  23.206  1.00  0.00           C  
ATOM   1181  O   ASP A  74     213.189 134.672  23.865  1.00  0.00           O  
ATOM   1182  CB  ASP A  74     212.248 134.074  21.374  1.00  0.00           C  
ATOM   1183  CG  ASP A  74     211.928 133.740  19.923  1.00  0.00           C  
ATOM   1184  OD1 ASP A  74     212.834 133.726  19.123  1.00  0.00           O  
ATOM   1185  OD2 ASP A  74     210.781 133.501  19.628  1.00  0.00           O  
ATOM   1186  H   ASP A  74     212.198 131.626  22.219  1.00  0.00           H  
ATOM   1187  HA  ASP A  74     214.283 133.405  21.182  1.00  0.00           H  
ATOM   1188 1HB  ASP A  74     211.378 133.833  21.986  1.00  0.00           H  
ATOM   1189 2HB  ASP A  74     212.419 135.147  21.455  1.00  0.00           H  
ATOM   1190  N   ASN A  75     215.190 133.683  23.571  1.00  0.00           N  
ATOM   1191  CA  ASN A  75     215.725 134.130  24.852  1.00  0.00           C  
ATOM   1192  C   ASN A  75     215.711 135.651  24.955  1.00  0.00           C  
ATOM   1193  O   ASN A  75     215.511 136.208  26.033  1.00  0.00           O  
ATOM   1194  CB  ASN A  75     217.130 133.593  25.061  1.00  0.00           C  
ATOM   1195  CG  ASN A  75     217.147 132.114  25.330  1.00  0.00           C  
ATOM   1196  OD1 ASN A  75     216.130 131.529  25.720  1.00  0.00           O  
ATOM   1197  ND2 ASN A  75     218.286 131.499  25.133  1.00  0.00           N  
ATOM   1198  H   ASN A  75     215.782 133.156  22.948  1.00  0.00           H  
ATOM   1199  HA  ASN A  75     215.087 133.737  25.643  1.00  0.00           H  
ATOM   1200 1HB  ASN A  75     217.732 133.796  24.174  1.00  0.00           H  
ATOM   1201 2HB  ASN A  75     217.596 134.110  25.898  1.00  0.00           H  
ATOM   1202 1HD2 ASN A  75     218.357 130.515  25.296  1.00  0.00           H  
ATOM   1203 2HD2 ASN A  75     219.083 132.012  24.819  1.00  0.00           H  
ATOM   1204  N   ASP A  76     215.925 136.316  23.825  1.00  0.00           N  
ATOM   1205  CA  ASP A  76     215.918 137.774  23.781  1.00  0.00           C  
ATOM   1206  C   ASP A  76     214.547 138.328  24.151  1.00  0.00           C  
ATOM   1207  O   ASP A  76     214.442 139.361  24.811  1.00  0.00           O  
ATOM   1208  CB  ASP A  76     216.317 138.272  22.390  1.00  0.00           C  
ATOM   1209  CG  ASP A  76     217.794 138.060  22.085  1.00  0.00           C  
ATOM   1210  OD1 ASP A  76     218.540 137.813  23.004  1.00  0.00           O  
ATOM   1211  OD2 ASP A  76     218.163 138.146  20.938  1.00  0.00           O  
ATOM   1212  H   ASP A  76     216.099 135.801  22.975  1.00  0.00           H  
ATOM   1213  HA  ASP A  76     216.632 138.146  24.514  1.00  0.00           H  
ATOM   1214 1HB  ASP A  76     215.728 137.753  21.633  1.00  0.00           H  
ATOM   1215 2HB  ASP A  76     216.093 139.336  22.306  1.00  0.00           H  
ATOM   1216  N   VAL A  77     213.498 137.634  23.720  1.00  0.00           N  
ATOM   1217  CA  VAL A  77     212.132 138.029  24.043  1.00  0.00           C  
ATOM   1218  C   VAL A  77     211.815 137.762  25.510  1.00  0.00           C  
ATOM   1219  O   VAL A  77     211.185 138.582  26.178  1.00  0.00           O  
ATOM   1220  CB  VAL A  77     211.131 137.265  23.156  1.00  0.00           C  
ATOM   1221  CG1 VAL A  77     209.704 137.533  23.611  1.00  0.00           C  
ATOM   1222  CG2 VAL A  77     211.317 137.666  21.701  1.00  0.00           C  
ATOM   1223  H   VAL A  77     213.651 136.811  23.154  1.00  0.00           H  
ATOM   1224  HA  VAL A  77     212.035 139.102  23.875  1.00  0.00           H  
ATOM   1225  HB  VAL A  77     211.307 136.195  23.264  1.00  0.00           H  
ATOM   1226 1HG1 VAL A  77     209.010 136.985  22.973  1.00  0.00           H  
ATOM   1227 2HG1 VAL A  77     209.584 137.205  24.643  1.00  0.00           H  
ATOM   1228 3HG1 VAL A  77     209.494 138.600  23.541  1.00  0.00           H  
ATOM   1229 1HG2 VAL A  77     210.607 137.122  21.080  1.00  0.00           H  
ATOM   1230 2HG2 VAL A  77     211.147 138.738  21.594  1.00  0.00           H  
ATOM   1231 3HG2 VAL A  77     212.333 137.427  21.385  1.00  0.00           H  
ATOM   1232  N   LEU A  78     212.251 136.608  26.003  1.00  0.00           N  
ATOM   1233  CA  LEU A  78     212.053 136.251  27.401  1.00  0.00           C  
ATOM   1234  C   LEU A  78     212.704 137.269  28.329  1.00  0.00           C  
ATOM   1235  O   LEU A  78     212.141 137.629  29.363  1.00  0.00           O  
ATOM   1236  CB  LEU A  78     212.630 134.856  27.678  1.00  0.00           C  
ATOM   1237  CG  LEU A  78     211.855 133.683  27.065  1.00  0.00           C  
ATOM   1238  CD1 LEU A  78     212.699 132.418  27.149  1.00  0.00           C  
ATOM   1239  CD2 LEU A  78     210.534 133.508  27.798  1.00  0.00           C  
ATOM   1240  H   LEU A  78     212.733 135.963  25.393  1.00  0.00           H  
ATOM   1241  HA  LEU A  78     210.983 136.250  27.611  1.00  0.00           H  
ATOM   1242 1HB  LEU A  78     213.647 134.819  27.293  1.00  0.00           H  
ATOM   1243 2HB  LEU A  78     212.666 134.703  28.756  1.00  0.00           H  
ATOM   1244  HG  LEU A  78     211.662 133.885  26.011  1.00  0.00           H  
ATOM   1245 1HD1 LEU A  78     212.148 131.584  26.713  1.00  0.00           H  
ATOM   1246 2HD1 LEU A  78     213.629 132.564  26.600  1.00  0.00           H  
ATOM   1247 3HD1 LEU A  78     212.923 132.199  28.192  1.00  0.00           H  
ATOM   1248 1HD2 LEU A  78     209.983 132.674  27.362  1.00  0.00           H  
ATOM   1249 2HD2 LEU A  78     210.726 133.304  28.852  1.00  0.00           H  
ATOM   1250 3HD2 LEU A  78     209.944 134.420  27.707  1.00  0.00           H  
ATOM   1251  N   ARG A  79     213.892 137.727  27.953  1.00  0.00           N  
ATOM   1252  CA  ARG A  79     214.591 138.756  28.715  1.00  0.00           C  
ATOM   1253  C   ARG A  79     213.770 140.036  28.794  1.00  0.00           C  
ATOM   1254  O   ARG A  79     213.643 140.639  29.859  1.00  0.00           O  
ATOM   1255  CB  ARG A  79     215.942 139.063  28.086  1.00  0.00           C  
ATOM   1256  CG  ARG A  79     216.781 140.082  28.838  1.00  0.00           C  
ATOM   1257  CD  ARG A  79     218.134 140.228  28.242  1.00  0.00           C  
ATOM   1258  NE  ARG A  79     218.904 138.998  28.335  1.00  0.00           N  
ATOM   1259  CZ  ARG A  79     219.984 138.713  27.581  1.00  0.00           C  
ATOM   1260  NH1 ARG A  79     220.408 139.578  26.687  1.00  0.00           N  
ATOM   1261  NH2 ARG A  79     220.617 137.564  27.743  1.00  0.00           N  
ATOM   1262  H   ARG A  79     214.324 137.355  27.120  1.00  0.00           H  
ATOM   1263  HA  ARG A  79     214.738 138.394  29.733  1.00  0.00           H  
ATOM   1264 1HB  ARG A  79     216.525 138.146  28.012  1.00  0.00           H  
ATOM   1265 2HB  ARG A  79     215.795 139.439  27.073  1.00  0.00           H  
ATOM   1266 1HG  ARG A  79     216.287 141.054  28.809  1.00  0.00           H  
ATOM   1267 2HG  ARG A  79     216.897 139.765  29.876  1.00  0.00           H  
ATOM   1268 1HD  ARG A  79     218.040 140.493  27.189  1.00  0.00           H  
ATOM   1269 2HD  ARG A  79     218.680 141.012  28.765  1.00  0.00           H  
ATOM   1270  HE  ARG A  79     218.608 138.309  29.013  1.00  0.00           H  
ATOM   1271 1HH1 ARG A  79     219.924 140.456  26.563  1.00  0.00           H  
ATOM   1272 2HH1 ARG A  79     221.217 139.363  26.122  1.00  0.00           H  
ATOM   1273 1HH2 ARG A  79     220.291 136.899  28.431  1.00  0.00           H  
ATOM   1274 2HH2 ARG A  79     221.425 137.351  27.179  1.00  0.00           H  
ATOM   1275  N   LYS A  80     213.216 140.449  27.659  1.00  0.00           N  
ATOM   1276  CA  LYS A  80     212.353 141.623  27.610  1.00  0.00           C  
ATOM   1277  C   LYS A  80     211.099 141.422  28.453  1.00  0.00           C  
ATOM   1278  O   LYS A  80     210.689 142.314  29.194  1.00  0.00           O  
ATOM   1279  CB  LYS A  80     211.970 141.945  26.165  1.00  0.00           C  
ATOM   1280  CG  LYS A  80     211.078 143.169  26.009  1.00  0.00           C  
ATOM   1281  CD  LYS A  80     211.791 144.434  26.461  1.00  0.00           C  
ATOM   1282  CE  LYS A  80     211.032 145.682  26.033  1.00  0.00           C  
ATOM   1283  NZ  LYS A  80     209.673 145.741  26.637  1.00  0.00           N  
ATOM   1284  H   LYS A  80     213.395 139.934  26.809  1.00  0.00           H  
ATOM   1285  HA  LYS A  80     212.899 142.469  28.025  1.00  0.00           H  
ATOM   1286 1HB  LYS A  80     212.873 142.112  25.578  1.00  0.00           H  
ATOM   1287 2HB  LYS A  80     211.449 141.093  25.728  1.00  0.00           H  
ATOM   1288 1HG  LYS A  80     210.790 143.279  24.962  1.00  0.00           H  
ATOM   1289 2HG  LYS A  80     210.174 143.039  26.604  1.00  0.00           H  
ATOM   1290 1HD  LYS A  80     211.885 144.431  27.547  1.00  0.00           H  
ATOM   1291 2HD  LYS A  80     212.791 144.463  26.027  1.00  0.00           H  
ATOM   1292 1HE  LYS A  80     211.589 146.568  26.334  1.00  0.00           H  
ATOM   1293 2HE  LYS A  80     210.934 145.694  24.947  1.00  0.00           H  
ATOM   1294 1HZ  LYS A  80     209.204 146.581  26.329  1.00  0.00           H  
ATOM   1295 2HZ  LYS A  80     209.141 144.932  26.348  1.00  0.00           H  
ATOM   1296 3HZ  LYS A  80     209.752 145.750  27.644  1.00  0.00           H  
ATOM   1297  N   LEU A  81     210.496 140.243  28.334  1.00  0.00           N  
ATOM   1298  CA  LEU A  81     209.271 139.934  29.062  1.00  0.00           C  
ATOM   1299  C   LEU A  81     209.519 139.897  30.565  1.00  0.00           C  
ATOM   1300  O   LEU A  81     208.669 140.308  31.353  1.00  0.00           O  
ATOM   1301  CB  LEU A  81     208.704 138.587  28.598  1.00  0.00           C  
ATOM   1302  CG  LEU A  81     208.175 138.549  27.158  1.00  0.00           C  
ATOM   1303  CD1 LEU A  81     207.876 137.108  26.765  1.00  0.00           C  
ATOM   1304  CD2 LEU A  81     206.928 139.414  27.052  1.00  0.00           C  
ATOM   1305  H   LEU A  81     210.894 139.545  27.725  1.00  0.00           H  
ATOM   1306  HA  LEU A  81     208.543 140.722  28.866  1.00  0.00           H  
ATOM   1307 1HB  LEU A  81     209.485 137.833  28.684  1.00  0.00           H  
ATOM   1308 2HB  LEU A  81     207.884 138.308  29.260  1.00  0.00           H  
ATOM   1309  HG  LEU A  81     208.939 138.928  26.479  1.00  0.00           H  
ATOM   1310 1HD1 LEU A  81     207.500 137.081  25.742  1.00  0.00           H  
ATOM   1311 2HD1 LEU A  81     208.789 136.516  26.831  1.00  0.00           H  
ATOM   1312 3HD1 LEU A  81     207.125 136.696  27.438  1.00  0.00           H  
ATOM   1313 1HD2 LEU A  81     206.552 139.388  26.029  1.00  0.00           H  
ATOM   1314 2HD2 LEU A  81     206.163 139.035  27.730  1.00  0.00           H  
ATOM   1315 3HD2 LEU A  81     207.175 140.441  27.322  1.00  0.00           H  
ATOM   1316  N   ALA A  82     210.688 139.399  30.955  1.00  0.00           N  
ATOM   1317  CA  ALA A  82     211.067 139.350  32.360  1.00  0.00           C  
ATOM   1318  C   ALA A  82     211.133 140.747  32.964  1.00  0.00           C  
ATOM   1319  O   ALA A  82     210.707 140.963  34.099  1.00  0.00           O  
ATOM   1320  CB  ALA A  82     212.403 138.640  32.523  1.00  0.00           C  
ATOM   1321  H   ALA A  82     211.331 139.050  30.259  1.00  0.00           H  
ATOM   1322  HA  ALA A  82     210.306 138.789  32.904  1.00  0.00           H  
ATOM   1323 1HB  ALA A  82     212.672 138.610  33.580  1.00  0.00           H  
ATOM   1324 2HB  ALA A  82     212.324 137.622  32.141  1.00  0.00           H  
ATOM   1325 3HB  ALA A  82     213.170 139.177  31.968  1.00  0.00           H  
ATOM   1326  N   GLU A  83     211.668 141.691  32.201  1.00  0.00           N  
ATOM   1327  CA  GLU A  83     211.736 143.082  32.634  1.00  0.00           C  
ATOM   1328  C   GLU A  83     210.349 143.711  32.688  1.00  0.00           C  
ATOM   1329  O   GLU A  83     210.026 144.445  33.621  1.00  0.00           O  
ATOM   1330  CB  GLU A  83     212.637 143.889  31.697  1.00  0.00           C  
ATOM   1331  CG  GLU A  83     212.808 145.349  32.092  1.00  0.00           C  
ATOM   1332  CD  GLU A  83     213.538 145.521  33.395  1.00  0.00           C  
ATOM   1333  OE1 GLU A  83     214.241 144.620  33.784  1.00  0.00           O  
ATOM   1334  OE2 GLU A  83     213.391 146.555  34.003  1.00  0.00           O  
ATOM   1335  H   GLU A  83     212.038 141.440  31.293  1.00  0.00           H  
ATOM   1336  HA  GLU A  83     212.151 143.109  33.641  1.00  0.00           H  
ATOM   1337 1HB  GLU A  83     213.627 143.434  31.663  1.00  0.00           H  
ATOM   1338 2HB  GLU A  83     212.229 143.861  30.687  1.00  0.00           H  
ATOM   1339 1HG  GLU A  83     213.362 145.864  31.308  1.00  0.00           H  
ATOM   1340 2HG  GLU A  83     211.825 145.811  32.168  1.00  0.00           H  
ATOM   1341  N   ASP A  84     209.533 143.416  31.683  1.00  0.00           N  
ATOM   1342  CA  ASP A  84     208.157 143.898  31.645  1.00  0.00           C  
ATOM   1343  C   ASP A  84     207.343 143.328  32.799  1.00  0.00           C  
ATOM   1344  O   ASP A  84     206.483 144.009  33.360  1.00  0.00           O  
ATOM   1345  CB  ASP A  84     207.495 143.530  30.315  1.00  0.00           C  
ATOM   1346  CG  ASP A  84     208.032 144.339  29.142  1.00  0.00           C  
ATOM   1347  OD1 ASP A  84     208.664 145.342  29.377  1.00  0.00           O  
ATOM   1348  OD2 ASP A  84     207.805 143.947  28.022  1.00  0.00           O  
ATOM   1349  H   ASP A  84     209.873 142.843  30.923  1.00  0.00           H  
ATOM   1350  HA  ASP A  84     208.168 144.983  31.751  1.00  0.00           H  
ATOM   1351 1HB  ASP A  84     207.654 142.471  30.110  1.00  0.00           H  
ATOM   1352 2HB  ASP A  84     206.419 143.692  30.386  1.00  0.00           H  
ATOM   1353  N   ALA A  85     207.618 142.078  33.150  1.00  0.00           N  
ATOM   1354  CA  ALA A  85     206.951 141.434  34.276  1.00  0.00           C  
ATOM   1355  C   ALA A  85     207.212 142.189  35.573  1.00  0.00           C  
ATOM   1356  O   ALA A  85     206.307 142.372  36.389  1.00  0.00           O  
ATOM   1357  CB  ALA A  85     207.405 139.988  34.405  1.00  0.00           C  
ATOM   1358  H   ALA A  85     208.306 141.559  32.623  1.00  0.00           H  
ATOM   1359  HA  ALA A  85     205.878 141.447  34.096  1.00  0.00           H  
ATOM   1360 1HB  ALA A  85     206.899 139.522  35.251  1.00  0.00           H  
ATOM   1361 2HB  ALA A  85     207.159 139.446  33.492  1.00  0.00           H  
ATOM   1362 3HB  ALA A  85     208.482 139.958  34.566  1.00  0.00           H  
ATOM   1363  N   LEU A  86     208.452 142.629  35.760  1.00  0.00           N  
ATOM   1364  CA  LEU A  86     208.830 143.372  36.956  1.00  0.00           C  
ATOM   1365  C   LEU A  86     208.205 144.759  36.963  1.00  0.00           C  
ATOM   1366  O   LEU A  86     207.790 145.259  38.011  1.00  0.00           O  
ATOM   1367  CB  LEU A  86     210.357 143.492  37.045  1.00  0.00           C  
ATOM   1368  CG  LEU A  86     211.109 142.193  37.361  1.00  0.00           C  
ATOM   1369  CD1 LEU A  86     212.605 142.419  37.194  1.00  0.00           C  
ATOM   1370  CD2 LEU A  86     210.778 141.746  38.777  1.00  0.00           C  
ATOM   1371  H   LEU A  86     209.150 142.443  35.055  1.00  0.00           H  
ATOM   1372  HA  LEU A  86     208.456 142.836  37.828  1.00  0.00           H  
ATOM   1373 1HB  LEU A  86     210.731 143.869  36.095  1.00  0.00           H  
ATOM   1374 2HB  LEU A  86     210.603 144.215  37.822  1.00  0.00           H  
ATOM   1375  HG  LEU A  86     210.808 141.418  36.656  1.00  0.00           H  
ATOM   1376 1HD1 LEU A  86     213.140 141.496  37.418  1.00  0.00           H  
ATOM   1377 2HD1 LEU A  86     212.816 142.719  36.167  1.00  0.00           H  
ATOM   1378 3HD1 LEU A  86     212.933 143.203  37.876  1.00  0.00           H  
ATOM   1379 1HD2 LEU A  86     211.312 140.822  39.001  1.00  0.00           H  
ATOM   1380 2HD2 LEU A  86     211.079 142.520  39.483  1.00  0.00           H  
ATOM   1381 3HD2 LEU A  86     209.705 141.575  38.863  1.00  0.00           H  
ATOM   1382  N   ARG A  87     208.137 145.380  35.791  1.00  0.00           N  
ATOM   1383  CA  ARG A  87     207.460 146.662  35.639  1.00  0.00           C  
ATOM   1384  C   ARG A  87     205.969 146.535  35.915  1.00  0.00           C  
ATOM   1385  O   ARG A  87     205.357 147.429  36.500  1.00  0.00           O  
ATOM   1386  CB  ARG A  87     207.666 147.212  34.235  1.00  0.00           C  
ATOM   1387  CG  ARG A  87     209.080 147.686  33.936  1.00  0.00           C  
ATOM   1388  CD  ARG A  87     209.215 148.158  32.534  1.00  0.00           C  
ATOM   1389  NE  ARG A  87     210.566 148.611  32.243  1.00  0.00           N  
ATOM   1390  CZ  ARG A  87     211.007 148.965  31.020  1.00  0.00           C  
ATOM   1391  NH1 ARG A  87     210.195 148.912  29.987  1.00  0.00           N  
ATOM   1392  NH2 ARG A  87     212.256 149.365  30.858  1.00  0.00           N  
ATOM   1393  H   ARG A  87     208.566 144.950  34.982  1.00  0.00           H  
ATOM   1394  HA  ARG A  87     207.874 147.359  36.369  1.00  0.00           H  
ATOM   1395 1HB  ARG A  87     207.413 146.447  33.503  1.00  0.00           H  
ATOM   1396 2HB  ARG A  87     206.995 148.056  34.073  1.00  0.00           H  
ATOM   1397 1HG  ARG A  87     209.336 148.510  34.602  1.00  0.00           H  
ATOM   1398 2HG  ARG A  87     209.779 146.863  34.090  1.00  0.00           H  
ATOM   1399 1HD  ARG A  87     208.974 147.344  31.851  1.00  0.00           H  
ATOM   1400 2HD  ARG A  87     208.532 148.989  32.363  1.00  0.00           H  
ATOM   1401  HE  ARG A  87     211.220 148.665  33.012  1.00  0.00           H  
ATOM   1402 1HH1 ARG A  87     209.240 148.606  30.111  1.00  0.00           H  
ATOM   1403 2HH1 ARG A  87     210.526 149.177  29.071  1.00  0.00           H  
ATOM   1404 1HH2 ARG A  87     212.881 149.405  31.652  1.00  0.00           H  
ATOM   1405 2HH2 ARG A  87     212.587 149.630  29.942  1.00  0.00           H  
ATOM   1406  N   LEU A  88     205.388 145.418  35.492  1.00  0.00           N  
ATOM   1407  CA  LEU A  88     203.991 145.117  35.794  1.00  0.00           C  
ATOM   1408  C   LEU A  88     203.788 144.893  37.287  1.00  0.00           C  
ATOM   1409  O   LEU A  88     202.782 145.315  37.856  1.00  0.00           O  
ATOM   1410  CB  LEU A  88     203.536 143.874  35.019  1.00  0.00           C  
ATOM   1411  CG  LEU A  88     202.079 143.449  35.240  1.00  0.00           C  
ATOM   1412  CD1 LEU A  88     201.152 144.598  34.867  1.00  0.00           C  
ATOM   1413  CD2 LEU A  88     201.779 142.212  34.406  1.00  0.00           C  
ATOM   1414  H   LEU A  88     205.924 144.759  34.945  1.00  0.00           H  
ATOM   1415  HA  LEU A  88     203.382 145.974  35.502  1.00  0.00           H  
ATOM   1416 1HB  LEU A  88     203.669 144.060  33.954  1.00  0.00           H  
ATOM   1417 2HB  LEU A  88     204.173 143.035  35.301  1.00  0.00           H  
ATOM   1418  HG  LEU A  88     201.922 143.222  36.295  1.00  0.00           H  
ATOM   1419 1HD1 LEU A  88     200.116 144.296  35.024  1.00  0.00           H  
ATOM   1420 2HD1 LEU A  88     201.376 145.463  35.492  1.00  0.00           H  
ATOM   1421 3HD1 LEU A  88     201.299 144.858  33.820  1.00  0.00           H  
ATOM   1422 1HD2 LEU A  88     200.743 141.909  34.564  1.00  0.00           H  
ATOM   1423 2HD2 LEU A  88     201.934 142.437  33.351  1.00  0.00           H  
ATOM   1424 3HD2 LEU A  88     202.443 141.401  34.706  1.00  0.00           H  
ATOM   1425  N   ALA A  89     204.750 144.227  37.916  1.00  0.00           N  
ATOM   1426  CA  ALA A  89     204.731 144.037  39.362  1.00  0.00           C  
ATOM   1427  C   ALA A  89     204.711 145.373  40.092  1.00  0.00           C  
ATOM   1428  O   ALA A  89     203.996 145.541  41.080  1.00  0.00           O  
ATOM   1429  CB  ALA A  89     205.930 143.212  39.805  1.00  0.00           C  
ATOM   1430  H   ALA A  89     205.514 143.840  37.381  1.00  0.00           H  
ATOM   1431  HA  ALA A  89     203.821 143.501  39.629  1.00  0.00           H  
ATOM   1432 1HB  ALA A  89     205.901 143.080  40.887  1.00  0.00           H  
ATOM   1433 2HB  ALA A  89     205.899 142.236  39.319  1.00  0.00           H  
ATOM   1434 3HB  ALA A  89     206.849 143.726  39.527  1.00  0.00           H  
ATOM   1435  N   LYS A  90     205.502 146.322  39.603  1.00  0.00           N  
ATOM   1436  CA  LYS A  90     205.548 147.657  40.185  1.00  0.00           C  
ATOM   1437  C   LYS A  90     204.207 148.366  40.044  1.00  0.00           C  
ATOM   1438  O   LYS A  90     203.756 149.051  40.963  1.00  0.00           O  
ATOM   1439  CB  LYS A  90     206.655 148.487  39.533  1.00  0.00           C  
ATOM   1440  CG  LYS A  90     208.067 148.072  39.925  1.00  0.00           C  
ATOM   1441  CD  LYS A  90     209.109 148.945  39.241  1.00  0.00           C  
ATOM   1442  CE  LYS A  90     210.520 148.539  39.641  1.00  0.00           C  
ATOM   1443  NZ  LYS A  90     211.550 149.388  38.984  1.00  0.00           N  
ATOM   1444  H   LYS A  90     206.085 146.112  38.805  1.00  0.00           H  
ATOM   1445  HA  LYS A  90     205.762 147.564  41.250  1.00  0.00           H  
ATOM   1446 1HB  LYS A  90     206.573 148.414  38.448  1.00  0.00           H  
ATOM   1447 2HB  LYS A  90     206.528 149.536  39.800  1.00  0.00           H  
ATOM   1448 1HG  LYS A  90     208.185 148.159  41.006  1.00  0.00           H  
ATOM   1449 2HG  LYS A  90     208.232 147.033  39.641  1.00  0.00           H  
ATOM   1450 1HD  LYS A  90     209.007 148.854  38.159  1.00  0.00           H  
ATOM   1451 2HD  LYS A  90     208.949 149.987  39.518  1.00  0.00           H  
ATOM   1452 1HE  LYS A  90     210.631 148.626  40.721  1.00  0.00           H  
ATOM   1453 2HE  LYS A  90     210.692 147.500  39.363  1.00  0.00           H  
ATOM   1454 1HZ  LYS A  90     212.470 149.087  39.274  1.00  0.00           H  
ATOM   1455 2HZ  LYS A  90     211.469 149.300  37.980  1.00  0.00           H  
ATOM   1456 3HZ  LYS A  90     211.412 150.352  39.250  1.00  0.00           H  
ATOM   1457  N   GLU A  91     203.573 148.200  38.890  1.00  0.00           N  
ATOM   1458  CA  GLU A  91     202.235 148.734  38.665  1.00  0.00           C  
ATOM   1459  C   GLU A  91     201.245 148.181  39.683  1.00  0.00           C  
ATOM   1460  O   GLU A  91     200.426 148.919  40.231  1.00  0.00           O  
ATOM   1461  CB  GLU A  91     201.761 148.406  37.247  1.00  0.00           C  
ATOM   1462  CG  GLU A  91     200.391 148.969  36.896  1.00  0.00           C  
ATOM   1463  CD  GLU A  91     199.980 148.669  35.481  1.00  0.00           C  
ATOM   1464  OE1 GLU A  91     200.843 148.555  34.644  1.00  0.00           O  
ATOM   1465  OE2 GLU A  91     198.802 148.555  35.238  1.00  0.00           O  
ATOM   1466  H   GLU A  91     204.029 147.690  38.146  1.00  0.00           H  
ATOM   1467  HA  GLU A  91     202.268 149.816  38.792  1.00  0.00           H  
ATOM   1468 1HB  GLU A  91     202.478 148.796  36.524  1.00  0.00           H  
ATOM   1469 2HB  GLU A  91     201.721 147.324  37.118  1.00  0.00           H  
ATOM   1470 1HG  GLU A  91     199.651 148.545  37.575  1.00  0.00           H  
ATOM   1471 2HG  GLU A  91     200.404 150.047  37.045  1.00  0.00           H  
ATOM   1472  N   ALA A  92     201.323 146.878  39.930  1.00  0.00           N  
ATOM   1473  CA  ALA A  92     200.474 146.236  40.927  1.00  0.00           C  
ATOM   1474  C   ALA A  92     200.746 146.785  42.320  1.00  0.00           C  
ATOM   1475  O   ALA A  92     199.822 146.993  43.108  1.00  0.00           O  
ATOM   1476  CB  ALA A  92     200.678 144.728  40.904  1.00  0.00           C  
ATOM   1477  H   ALA A  92     201.988 146.319  39.417  1.00  0.00           H  
ATOM   1478  HA  ALA A  92     199.432 146.451  40.684  1.00  0.00           H  
ATOM   1479 1HB  ALA A  92     200.036 144.263  41.653  1.00  0.00           H  
ATOM   1480 2HB  ALA A  92     200.422 144.342  39.918  1.00  0.00           H  
ATOM   1481 3HB  ALA A  92     201.720 144.499  41.125  1.00  0.00           H  
ATOM   1482  N   GLU A  93     202.018 147.018  42.621  1.00  0.00           N  
ATOM   1483  CA  GLU A  93     202.413 147.563  43.915  1.00  0.00           C  
ATOM   1484  C   GLU A  93     201.859 148.966  44.114  1.00  0.00           C  
ATOM   1485  O   GLU A  93     201.425 149.324  45.210  1.00  0.00           O  
ATOM   1486  CB  GLU A  93     203.938 147.584  44.041  1.00  0.00           C  
ATOM   1487  CG  GLU A  93     204.576 146.210  44.183  1.00  0.00           C  
ATOM   1488  CD  GLU A  93     206.072 146.242  44.035  1.00  0.00           C  
ATOM   1489  OE1 GLU A  93     206.608 147.306  43.839  1.00  0.00           O  
ATOM   1490  OE2 GLU A  93     206.680 145.200  44.118  1.00  0.00           O  
ATOM   1491  H   GLU A  93     202.732 146.814  41.935  1.00  0.00           H  
ATOM   1492  HA  GLU A  93     201.998 146.929  44.698  1.00  0.00           H  
ATOM   1493 1HB  GLU A  93     204.369 148.065  43.163  1.00  0.00           H  
ATOM   1494 2HB  GLU A  93     204.222 148.176  44.912  1.00  0.00           H  
ATOM   1495 1HG  GLU A  93     204.328 145.804  45.163  1.00  0.00           H  
ATOM   1496 2HG  GLU A  93     204.155 145.546  43.428  1.00  0.00           H  
ATOM   1497  N   LYS A  94     201.874 149.761  43.049  1.00  0.00           N  
ATOM   1498  CA  LYS A  94     201.324 151.111  43.091  1.00  0.00           C  
ATOM   1499  C   LYS A  94     199.818 151.086  43.325  1.00  0.00           C  
ATOM   1500  O   LYS A  94     199.276 151.930  44.037  1.00  0.00           O  
ATOM   1501  CB  LYS A  94     201.643 151.859  41.795  1.00  0.00           C  
ATOM   1502  CG  LYS A  94     203.103 152.262  41.644  1.00  0.00           C  
ATOM   1503  CD  LYS A  94     203.349 152.964  40.317  1.00  0.00           C  
ATOM   1504  CE  LYS A  94     204.810 153.359  40.161  1.00  0.00           C  
ATOM   1505  NZ  LYS A  94     205.070 154.025  38.856  1.00  0.00           N  
ATOM   1506  H   LYS A  94     202.275 149.419  42.187  1.00  0.00           H  
ATOM   1507  HA  LYS A  94     201.779 151.643  43.926  1.00  0.00           H  
ATOM   1508 1HB  LYS A  94     201.378 151.235  40.941  1.00  0.00           H  
ATOM   1509 2HB  LYS A  94     201.038 152.764  41.739  1.00  0.00           H  
ATOM   1510 1HG  LYS A  94     203.381 152.934  42.458  1.00  0.00           H  
ATOM   1511 2HG  LYS A  94     203.733 151.375  41.699  1.00  0.00           H  
ATOM   1512 1HD  LYS A  94     203.071 152.300  39.497  1.00  0.00           H  
ATOM   1513 2HD  LYS A  94     202.732 153.860  40.260  1.00  0.00           H  
ATOM   1514 1HE  LYS A  94     205.090 154.039  40.964  1.00  0.00           H  
ATOM   1515 2HE  LYS A  94     205.437 152.471  40.232  1.00  0.00           H  
ATOM   1516 1HZ  LYS A  94     206.047 154.271  38.791  1.00  0.00           H  
ATOM   1517 2HZ  LYS A  94     204.830 153.396  38.102  1.00  0.00           H  
ATOM   1518 3HZ  LYS A  94     204.508 154.862  38.786  1.00  0.00           H  
ATOM   1519  N   LEU A  95     199.146 150.109  42.722  1.00  0.00           N  
ATOM   1520  CA  LEU A  95     197.714 149.925  42.924  1.00  0.00           C  
ATOM   1521  C   LEU A  95     197.426 149.293  44.280  1.00  0.00           C  
ATOM   1522  O   LEU A  95     196.321 149.414  44.810  1.00  0.00           O  
ATOM   1523  CB  LEU A  95     197.130 149.048  41.809  1.00  0.00           C  
ATOM   1524  CG  LEU A  95     197.133 149.666  40.405  1.00  0.00           C  
ATOM   1525  CD1 LEU A  95     196.788 148.597  39.378  1.00  0.00           C  
ATOM   1526  CD2 LEU A  95     196.138 150.815  40.354  1.00  0.00           C  
ATOM   1527  H   LEU A  95     199.642 149.478  42.109  1.00  0.00           H  
ATOM   1528  HA  LEU A  95     197.234 150.905  42.907  1.00  0.00           H  
ATOM   1529 1HB  LEU A  95     197.698 148.120  41.764  1.00  0.00           H  
ATOM   1530 2HB  LEU A  95     196.098 148.806  42.062  1.00  0.00           H  
ATOM   1531  HG  LEU A  95     198.131 150.040  40.175  1.00  0.00           H  
ATOM   1532 1HD1 LEU A  95     196.791 149.036  38.380  1.00  0.00           H  
ATOM   1533 2HD1 LEU A  95     197.527 147.796  39.423  1.00  0.00           H  
ATOM   1534 3HD1 LEU A  95     195.800 148.191  39.593  1.00  0.00           H  
ATOM   1535 1HD2 LEU A  95     196.141 151.255  39.356  1.00  0.00           H  
ATOM   1536 2HD2 LEU A  95     195.139 150.442  40.583  1.00  0.00           H  
ATOM   1537 3HD2 LEU A  95     196.419 151.573  41.086  1.00  0.00           H  
ATOM   1538  N   GLY A  96     198.425 148.617  44.836  1.00  0.00           N  
ATOM   1539  CA  GLY A  96     198.312 148.043  46.172  1.00  0.00           C  
ATOM   1540  C   GLY A  96     198.043 146.545  46.104  1.00  0.00           C  
ATOM   1541  O   GLY A  96     197.906 145.884  47.132  1.00  0.00           O  
ATOM   1542  H   GLY A  96     199.287 148.500  44.323  1.00  0.00           H  
ATOM   1543 1HA  GLY A  96     199.233 148.226  46.727  1.00  0.00           H  
ATOM   1544 2HA  GLY A  96     197.507 148.536  46.714  1.00  0.00           H  
ATOM   1545  N   ASP A  97     197.966 146.017  44.888  1.00  0.00           N  
ATOM   1546  CA  ASP A  97     197.670 144.603  44.684  1.00  0.00           C  
ATOM   1547  C   ASP A  97     198.937 143.760  44.748  1.00  0.00           C  
ATOM   1548  O   ASP A  97     199.464 143.338  43.718  1.00  0.00           O  
ATOM   1549  CB  ASP A  97     196.975 144.391  43.336  1.00  0.00           C  
ATOM   1550  CG  ASP A  97     196.449 142.973  43.158  1.00  0.00           C  
ATOM   1551  OD1 ASP A  97     196.869 142.108  43.890  1.00  0.00           O  
ATOM   1552  OD2 ASP A  97     195.633 142.768  42.292  1.00  0.00           O  
ATOM   1553  H   ASP A  97     198.118 146.609  44.084  1.00  0.00           H  
ATOM   1554  HA  ASP A  97     197.010 144.269  45.484  1.00  0.00           H  
ATOM   1555 1HB  ASP A  97     196.141 145.086  43.243  1.00  0.00           H  
ATOM   1556 2HB  ASP A  97     197.675 144.607  42.528  1.00  0.00           H  
ATOM   1557  N   LEU A  98     199.420 143.519  45.961  1.00  0.00           N  
ATOM   1558  CA  LEU A  98     200.679 142.806  46.156  1.00  0.00           C  
ATOM   1559  C   LEU A  98     200.554 141.347  45.741  1.00  0.00           C  
ATOM   1560  O   LEU A  98     201.547 140.702  45.406  1.00  0.00           O  
ATOM   1561  CB  LEU A  98     201.115 142.891  47.624  1.00  0.00           C  
ATOM   1562  CG  LEU A  98     201.469 144.294  48.134  1.00  0.00           C  
ATOM   1563  CD1 LEU A  98     201.708 144.244  49.637  1.00  0.00           C  
ATOM   1564  CD2 LEU A  98     202.700 144.805  47.401  1.00  0.00           C  
ATOM   1565  H   LEU A  98     198.904 143.838  46.767  1.00  0.00           H  
ATOM   1566  HA  LEU A  98     201.437 143.267  45.525  1.00  0.00           H  
ATOM   1567 1HB  LEU A  98     200.311 142.505  48.248  1.00  0.00           H  
ATOM   1568 2HB  LEU A  98     201.991 142.257  47.764  1.00  0.00           H  
ATOM   1569  HG  LEU A  98     200.632 144.969  47.952  1.00  0.00           H  
ATOM   1570 1HD1 LEU A  98     201.959 145.241  49.999  1.00  0.00           H  
ATOM   1571 2HD1 LEU A  98     200.805 143.893  50.137  1.00  0.00           H  
ATOM   1572 3HD1 LEU A  98     202.531 143.562  49.851  1.00  0.00           H  
ATOM   1573 1HD2 LEU A  98     202.951 145.803  47.762  1.00  0.00           H  
ATOM   1574 2HD2 LEU A  98     203.538 144.132  47.583  1.00  0.00           H  
ATOM   1575 3HD2 LEU A  98     202.495 144.847  46.331  1.00  0.00           H  
ATOM   1576  N   GLY A  99     199.330 140.831  45.766  1.00  0.00           N  
ATOM   1577  CA  GLY A  99     199.052 139.496  45.255  1.00  0.00           C  
ATOM   1578  C   GLY A  99     199.421 139.381  43.781  1.00  0.00           C  
ATOM   1579  O   GLY A  99     200.159 138.480  43.384  1.00  0.00           O  
ATOM   1580  H   GLY A  99     198.572 141.379  46.150  1.00  0.00           H  
ATOM   1581 1HA  GLY A  99     199.613 138.761  45.832  1.00  0.00           H  
ATOM   1582 2HA  GLY A  99     197.995 139.268  45.388  1.00  0.00           H  
ATOM   1583  N   ALA A 100     198.900 140.299  42.974  1.00  0.00           N  
ATOM   1584  CA  ALA A 100     199.221 140.340  41.552  1.00  0.00           C  
ATOM   1585  C   ALA A 100     200.707 140.593  41.329  1.00  0.00           C  
ATOM   1586  O   ALA A 100     201.304 140.060  40.395  1.00  0.00           O  
ATOM   1587  CB  ALA A 100     198.392 141.408  40.853  1.00  0.00           C  
ATOM   1588  H   ALA A 100     198.267 140.988  43.354  1.00  0.00           H  
ATOM   1589  HA  ALA A 100     198.982 139.370  41.116  1.00  0.00           H  
ATOM   1590 1HB  ALA A 100     198.643 141.427  39.792  1.00  0.00           H  
ATOM   1591 2HB  ALA A 100     197.332 141.182  40.971  1.00  0.00           H  
ATOM   1592 3HB  ALA A 100     198.606 142.381  41.293  1.00  0.00           H  
ATOM   1593  N   ALA A 101     201.298 141.411  42.195  1.00  0.00           N  
ATOM   1594  CA  ALA A 101     202.722 141.712  42.111  1.00  0.00           C  
ATOM   1595  C   ALA A 101     203.563 140.455  42.293  1.00  0.00           C  
ATOM   1596  O   ALA A 101     204.544 140.243  41.581  1.00  0.00           O  
ATOM   1597  CB  ALA A 101     203.103 142.758  43.150  1.00  0.00           C  
ATOM   1598  H   ALA A 101     200.746 141.834  42.926  1.00  0.00           H  
ATOM   1599  HA  ALA A 101     202.935 142.111  41.120  1.00  0.00           H  
ATOM   1600 1HB  ALA A 101     204.170 142.972  43.075  1.00  0.00           H  
ATOM   1601 2HB  ALA A 101     202.536 143.671  42.972  1.00  0.00           H  
ATOM   1602 3HB  ALA A 101     202.878 142.379  44.145  1.00  0.00           H  
ATOM   1603  N   ALA A 102     203.172 139.621  43.252  1.00  0.00           N  
ATOM   1604  CA  ALA A 102     203.844 138.348  43.479  1.00  0.00           C  
ATOM   1605  C   ALA A 102     203.696 137.423  42.277  1.00  0.00           C  
ATOM   1606  O   ALA A 102     204.629 136.708  41.914  1.00  0.00           O  
ATOM   1607  CB  ALA A 102     203.298 137.679  44.732  1.00  0.00           C  
ATOM   1608  H   ALA A 102     202.390 139.877  43.836  1.00  0.00           H  
ATOM   1609  HA  ALA A 102     204.908 138.539  43.620  1.00  0.00           H  
ATOM   1610 1HB  ALA A 102     203.809 136.729  44.890  1.00  0.00           H  
ATOM   1611 2HB  ALA A 102     203.463 138.327  45.593  1.00  0.00           H  
ATOM   1612 3HB  ALA A 102     202.230 137.500  44.613  1.00  0.00           H  
ATOM   1613  N   VAL A 103     202.517 137.442  41.666  1.00  0.00           N  
ATOM   1614  CA  VAL A 103     202.268 136.662  40.459  1.00  0.00           C  
ATOM   1615  C   VAL A 103     203.113 137.161  39.295  1.00  0.00           C  
ATOM   1616  O   VAL A 103     203.673 136.370  38.537  1.00  0.00           O  
ATOM   1617  CB  VAL A 103     200.778 136.732  40.075  1.00  0.00           C  
ATOM   1618  CG1 VAL A 103     200.550 136.106  38.708  1.00  0.00           C  
ATOM   1619  CG2 VAL A 103     199.937 136.037  41.135  1.00  0.00           C  
ATOM   1620  H   VAL A 103     201.774 138.011  42.044  1.00  0.00           H  
ATOM   1621  HA  VAL A 103     202.550 135.625  40.653  1.00  0.00           H  
ATOM   1622  HB  VAL A 103     200.481 137.779  40.003  1.00  0.00           H  
ATOM   1623 1HG1 VAL A 103     199.492 136.165  38.452  1.00  0.00           H  
ATOM   1624 2HG1 VAL A 103     201.134 136.642  37.960  1.00  0.00           H  
ATOM   1625 3HG1 VAL A 103     200.859 135.061  38.730  1.00  0.00           H  
ATOM   1626 1HG2 VAL A 103     198.885 136.092  40.857  1.00  0.00           H  
ATOM   1627 2HG2 VAL A 103     200.239 134.992  41.211  1.00  0.00           H  
ATOM   1628 3HG2 VAL A 103     200.084 136.528  42.097  1.00  0.00           H  
ATOM   1629  N   ALA A 104     203.204 138.479  39.159  1.00  0.00           N  
ATOM   1630  CA  ALA A 104     204.066 139.088  38.151  1.00  0.00           C  
ATOM   1631  C   ALA A 104     205.518 138.676  38.348  1.00  0.00           C  
ATOM   1632  O   ALA A 104     206.232 138.407  37.382  1.00  0.00           O  
ATOM   1633  CB  ALA A 104     203.937 140.604  38.187  1.00  0.00           C  
ATOM   1634  H   ALA A 104     202.662 139.074  39.769  1.00  0.00           H  
ATOM   1635  HA  ALA A 104     203.752 138.735  37.170  1.00  0.00           H  
ATOM   1636 1HB  ALA A 104     204.586 141.043  37.430  1.00  0.00           H  
ATOM   1637 2HB  ALA A 104     202.903 140.886  37.986  1.00  0.00           H  
ATOM   1638 3HB  ALA A 104     204.227 140.970  39.171  1.00  0.00           H  
ATOM   1639  N   ALA A 105     205.950 138.629  39.604  1.00  0.00           N  
ATOM   1640  CA  ALA A 105     207.294 138.175  39.935  1.00  0.00           C  
ATOM   1641  C   ALA A 105     207.492 136.712  39.555  1.00  0.00           C  
ATOM   1642  O   ALA A 105     208.576 136.312  39.131  1.00  0.00           O  
ATOM   1643  CB  ALA A 105     207.574 138.379  41.416  1.00  0.00           C  
ATOM   1644  H   ALA A 105     205.332 138.915  40.348  1.00  0.00           H  
ATOM   1645  HA  ALA A 105     208.011 138.764  39.360  1.00  0.00           H  
ATOM   1646 1HB  ALA A 105     208.581 138.037  41.649  1.00  0.00           H  
ATOM   1647 2HB  ALA A 105     207.485 139.439  41.660  1.00  0.00           H  
ATOM   1648 3HB  ALA A 105     206.853 137.811  42.003  1.00  0.00           H  
ATOM   1649  N   ARG A 106     206.438 135.918  39.709  1.00  0.00           N  
ATOM   1650  CA  ARG A 106     206.475 134.512  39.331  1.00  0.00           C  
ATOM   1651  C   ARG A 106     206.678 134.350  37.829  1.00  0.00           C  
ATOM   1652  O   ARG A 106     207.411 133.468  37.384  1.00  0.00           O  
ATOM   1653  CB  ARG A 106     205.187 133.814  39.745  1.00  0.00           C  
ATOM   1654  CG  ARG A 106     205.109 132.343  39.371  1.00  0.00           C  
ATOM   1655  CD  ARG A 106     206.116 131.535  40.105  1.00  0.00           C  
ATOM   1656  NE  ARG A 106     206.076 130.134  39.717  1.00  0.00           N  
ATOM   1657  CZ  ARG A 106     206.731 129.615  38.660  1.00  0.00           C  
ATOM   1658  NH1 ARG A 106     207.469 130.391  37.898  1.00  0.00           N  
ATOM   1659  NH2 ARG A 106     206.630 128.325  38.389  1.00  0.00           N  
ATOM   1660  H   ARG A 106     205.587 136.301  40.100  1.00  0.00           H  
ATOM   1661  HA  ARG A 106     207.321 134.041  39.832  1.00  0.00           H  
ATOM   1662 1HB  ARG A 106     205.065 133.887  40.825  1.00  0.00           H  
ATOM   1663 2HB  ARG A 106     204.337 134.317  39.285  1.00  0.00           H  
ATOM   1664 1HG  ARG A 106     204.118 131.958  39.613  1.00  0.00           H  
ATOM   1665 2HG  ARG A 106     205.291 132.229  38.302  1.00  0.00           H  
ATOM   1666 1HD  ARG A 106     207.114 131.919  39.895  1.00  0.00           H  
ATOM   1667 2HD  ARG A 106     205.922 131.597  41.175  1.00  0.00           H  
ATOM   1668  HE  ARG A 106     205.518 129.506  40.279  1.00  0.00           H  
ATOM   1669 1HH1 ARG A 106     207.546 131.376  38.105  1.00  0.00           H  
ATOM   1670 2HH1 ARG A 106     207.960 130.001  37.106  1.00  0.00           H  
ATOM   1671 1HH2 ARG A 106     206.062 127.729  38.975  1.00  0.00           H  
ATOM   1672 2HH2 ARG A 106     207.120 127.936  37.598  1.00  0.00           H  
ATOM   1673  N   LEU A 107     206.025 135.209  37.054  1.00  0.00           N  
ATOM   1674  CA  LEU A 107     206.214 135.233  35.609  1.00  0.00           C  
ATOM   1675  C   LEU A 107     207.588 135.776  35.242  1.00  0.00           C  
ATOM   1676  O   LEU A 107     208.194 135.348  34.260  1.00  0.00           O  
ATOM   1677  CB  LEU A 107     205.127 136.087  34.946  1.00  0.00           C  
ATOM   1678  CG  LEU A 107     203.699 135.531  35.032  1.00  0.00           C  
ATOM   1679  CD1 LEU A 107     202.725 136.539  34.438  1.00  0.00           C  
ATOM   1680  CD2 LEU A 107     203.627 134.201  34.297  1.00  0.00           C  
ATOM   1681  H   LEU A 107     205.381 135.861  37.477  1.00  0.00           H  
ATOM   1682  HA  LEU A 107     206.153 134.209  35.235  1.00  0.00           H  
ATOM   1683 1HB  LEU A 107     205.127 137.072  35.410  1.00  0.00           H  
ATOM   1684 2HB  LEU A 107     205.373 136.205  33.890  1.00  0.00           H  
ATOM   1685  HG  LEU A 107     203.430 135.383  36.078  1.00  0.00           H  
ATOM   1686 1HD1 LEU A 107     201.710 136.144  34.500  1.00  0.00           H  
ATOM   1687 2HD1 LEU A 107     202.783 137.474  34.995  1.00  0.00           H  
ATOM   1688 3HD1 LEU A 107     202.980 136.720  33.395  1.00  0.00           H  
ATOM   1689 1HD2 LEU A 107     202.612 133.806  34.359  1.00  0.00           H  
ATOM   1690 2HD2 LEU A 107     203.895 134.349  33.251  1.00  0.00           H  
ATOM   1691 3HD2 LEU A 107     204.320 133.495  34.753  1.00  0.00           H  
ATOM   1692  N   ALA A 108     208.074 136.724  36.036  1.00  0.00           N  
ATOM   1693  CA  ALA A 108     209.381 137.327  35.797  1.00  0.00           C  
ATOM   1694  C   ALA A 108     210.495 136.296  35.925  1.00  0.00           C  
ATOM   1695  O   ALA A 108     211.396 136.236  35.090  1.00  0.00           O  
ATOM   1696  CB  ALA A 108     209.617 138.482  36.760  1.00  0.00           C  
ATOM   1697  H   ALA A 108     207.525 137.036  36.824  1.00  0.00           H  
ATOM   1698  HA  ALA A 108     209.404 137.714  34.780  1.00  0.00           H  
ATOM   1699 1HB  ALA A 108     210.595 138.922  36.569  1.00  0.00           H  
ATOM   1700 2HB  ALA A 108     208.844 139.240  36.618  1.00  0.00           H  
ATOM   1701 3HB  ALA A 108     209.578 138.115  37.785  1.00  0.00           H  
ATOM   1702  N   VAL A 109     210.427 135.485  36.977  1.00  0.00           N  
ATOM   1703  CA  VAL A 109     211.467 134.504  37.255  1.00  0.00           C  
ATOM   1704  C   VAL A 109     211.418 133.351  36.261  1.00  0.00           C  
ATOM   1705  O   VAL A 109     212.452 132.803  35.878  1.00  0.00           O  
ATOM   1706  CB  VAL A 109     211.313 133.952  38.684  1.00  0.00           C  
ATOM   1707  CG1 VAL A 109     210.128 133.002  38.764  1.00  0.00           C  
ATOM   1708  CG2 VAL A 109     212.595 133.252  39.110  1.00  0.00           C  
ATOM   1709  H   VAL A 109     209.634 135.552  37.599  1.00  0.00           H  
ATOM   1710  HA  VAL A 109     212.440 134.989  37.150  1.00  0.00           H  
ATOM   1711  HB  VAL A 109     211.108 134.780  39.363  1.00  0.00           H  
ATOM   1712 1HG1 VAL A 109     210.034 132.621  39.781  1.00  0.00           H  
ATOM   1713 2HG1 VAL A 109     209.217 133.533  38.490  1.00  0.00           H  
ATOM   1714 3HG1 VAL A 109     210.283 132.168  38.079  1.00  0.00           H  
ATOM   1715 1HG2 VAL A 109     212.479 132.865  40.122  1.00  0.00           H  
ATOM   1716 2HG2 VAL A 109     212.804 132.428  38.428  1.00  0.00           H  
ATOM   1717 3HG2 VAL A 109     213.422 133.962  39.086  1.00  0.00           H  
ATOM   1718  N   GLU A 110     210.209 132.987  35.844  1.00  0.00           N  
ATOM   1719  CA  GLU A 110     210.024 131.921  34.866  1.00  0.00           C  
ATOM   1720  C   GLU A 110     210.598 132.313  33.511  1.00  0.00           C  
ATOM   1721  O   GLU A 110     211.230 131.500  32.837  1.00  0.00           O  
ATOM   1722  CB  GLU A 110     208.539 131.579  34.723  1.00  0.00           C  
ATOM   1723  CG  GLU A 110     208.246 130.439  33.759  1.00  0.00           C  
ATOM   1724  CD  GLU A 110     208.815 129.125  34.217  1.00  0.00           C  
ATOM   1725  OE1 GLU A 110     209.081 128.990  35.387  1.00  0.00           O  
ATOM   1726  OE2 GLU A 110     208.983 128.254  33.396  1.00  0.00           O  
ATOM   1727  H   GLU A 110     209.400 133.462  36.214  1.00  0.00           H  
ATOM   1728  HA  GLU A 110     210.564 131.040  35.211  1.00  0.00           H  
ATOM   1729 1HB  GLU A 110     208.133 131.306  35.697  1.00  0.00           H  
ATOM   1730 2HB  GLU A 110     207.995 132.458  34.377  1.00  0.00           H  
ATOM   1731 1HG  GLU A 110     207.167 130.336  33.651  1.00  0.00           H  
ATOM   1732 2HG  GLU A 110     208.660 130.688  32.782  1.00  0.00           H  
ATOM   1733  N   ALA A 111     210.372 133.560  33.115  1.00  0.00           N  
ATOM   1734  CA  ALA A 111     210.910 134.078  31.863  1.00  0.00           C  
ATOM   1735  C   ALA A 111     212.434 134.116  31.893  1.00  0.00           C  
ATOM   1736  O   ALA A 111     213.093 133.689  30.945  1.00  0.00           O  
ATOM   1737  CB  ALA A 111     210.352 135.464  31.577  1.00  0.00           C  
ATOM   1738  H   ALA A 111     209.812 134.167  33.697  1.00  0.00           H  
ATOM   1739  HA  ALA A 111     210.612 133.410  31.055  1.00  0.00           H  
ATOM   1740 1HB  ALA A 111     210.764 135.836  30.640  1.00  0.00           H  
ATOM   1741 2HB  ALA A 111     209.268 135.411  31.501  1.00  0.00           H  
ATOM   1742 3HB  ALA A 111     210.626 136.140  32.387  1.00  0.00           H  
ATOM   1743  N   ALA A 112     212.986 134.627  32.988  1.00  0.00           N  
ATOM   1744  CA  ALA A 112     214.433 134.696  33.155  1.00  0.00           C  
ATOM   1745  C   ALA A 112     215.041 133.304  33.276  1.00  0.00           C  
ATOM   1746  O   ALA A 112     216.130 133.044  32.764  1.00  0.00           O  
ATOM   1747  CB  ALA A 112     214.787 135.535  34.371  1.00  0.00           C  
ATOM   1748  H   ALA A 112     212.388 134.977  33.723  1.00  0.00           H  
ATOM   1749  HA  ALA A 112     214.862 135.166  32.268  1.00  0.00           H  
ATOM   1750 1HB  ALA A 112     215.871 135.577  34.483  1.00  0.00           H  
ATOM   1751 2HB  ALA A 112     214.396 136.546  34.245  1.00  0.00           H  
ATOM   1752 3HB  ALA A 112     214.349 135.087  35.263  1.00  0.00           H  
ATOM   1753  N   LYS A 113     214.330 132.412  33.957  1.00  0.00           N  
ATOM   1754  CA  LYS A 113     214.785 131.036  34.124  1.00  0.00           C  
ATOM   1755  C   LYS A 113     214.899 130.328  32.780  1.00  0.00           C  
ATOM   1756  O   LYS A 113     215.877 129.628  32.519  1.00  0.00           O  
ATOM   1757  CB  LYS A 113     213.837 130.266  35.045  1.00  0.00           C  
ATOM   1758  CG  LYS A 113     214.236 128.817  35.288  1.00  0.00           C  
ATOM   1759  CD  LYS A 113     213.315 128.153  36.304  1.00  0.00           C  
ATOM   1760  CE  LYS A 113     213.648 126.678  36.472  1.00  0.00           C  
ATOM   1761  NZ  LYS A 113     212.848 126.049  37.556  1.00  0.00           N  
ATOM   1762  H   LYS A 113     213.455 132.694  34.372  1.00  0.00           H  
ATOM   1763  HA  LYS A 113     215.777 131.050  34.576  1.00  0.00           H  
ATOM   1764 1HB  LYS A 113     213.784 130.766  36.012  1.00  0.00           H  
ATOM   1765 2HB  LYS A 113     212.833 130.271  34.620  1.00  0.00           H  
ATOM   1766 1HG  LYS A 113     214.185 128.263  34.349  1.00  0.00           H  
ATOM   1767 2HG  LYS A 113     215.258 128.778  35.658  1.00  0.00           H  
ATOM   1768 1HD  LYS A 113     213.418 128.653  37.268  1.00  0.00           H  
ATOM   1769 2HD  LYS A 113     212.281 128.248  35.974  1.00  0.00           H  
ATOM   1770 1HE  LYS A 113     213.450 126.153  35.538  1.00  0.00           H  
ATOM   1771 2HE  LYS A 113     214.707 126.568  36.709  1.00  0.00           H  
ATOM   1772 1HZ  LYS A 113     213.097 125.072  37.635  1.00  0.00           H  
ATOM   1773 2HZ  LYS A 113     213.036 126.516  38.432  1.00  0.00           H  
ATOM   1774 3HZ  LYS A 113     211.864 126.127  37.339  1.00  0.00           H  
ATOM   1775  N   GLN A 114     213.895 130.514  31.931  1.00  0.00           N  
ATOM   1776  CA  GLN A 114     213.906 129.938  30.592  1.00  0.00           C  
ATOM   1777  C   GLN A 114     214.975 130.586  29.721  1.00  0.00           C  
ATOM   1778  O   GLN A 114     215.601 129.925  28.894  1.00  0.00           O  
ATOM   1779  CB  GLN A 114     212.533 130.089  29.932  1.00  0.00           C  
ATOM   1780  CG  GLN A 114     211.434 129.271  30.589  1.00  0.00           C  
ATOM   1781  CD  GLN A 114     211.702 127.780  30.521  1.00  0.00           C  
ATOM   1782  OE1 GLN A 114     212.415 127.303  29.633  1.00  0.00           O  
ATOM   1783  NE2 GLN A 114     211.133 127.033  31.460  1.00  0.00           N  
ATOM   1784  H   GLN A 114     213.102 131.070  32.220  1.00  0.00           H  
ATOM   1785  HA  GLN A 114     214.147 128.877  30.675  1.00  0.00           H  
ATOM   1786 1HB  GLN A 114     212.232 131.136  29.954  1.00  0.00           H  
ATOM   1787 2HB  GLN A 114     212.597 129.788  28.887  1.00  0.00           H  
ATOM   1788 1HG  GLN A 114     211.360 129.558  31.638  1.00  0.00           H  
ATOM   1789 2HG  GLN A 114     210.492 129.472  30.079  1.00  0.00           H  
ATOM   1790 1HE2 GLN A 114     211.274 126.042  31.467  1.00  0.00           H  
ATOM   1791 2HE2 GLN A 114     210.562 127.461  32.162  1.00  0.00           H  
ATOM   1792  N   ALA A 115     215.181 131.885  29.914  1.00  0.00           N  
ATOM   1793  CA  ALA A 115     216.218 132.611  29.195  1.00  0.00           C  
ATOM   1794  C   ALA A 115     217.606 132.197  29.659  1.00  0.00           C  
ATOM   1795  O   ALA A 115     218.558 132.193  28.878  1.00  0.00           O  
ATOM   1796  CB  ALA A 115     216.030 134.112  29.365  1.00  0.00           C  
ATOM   1797  H   ALA A 115     214.603 132.380  30.579  1.00  0.00           H  
ATOM   1798  HA  ALA A 115     216.133 132.363  28.136  1.00  0.00           H  
ATOM   1799 1HB  ALA A 115     216.812 134.641  28.821  1.00  0.00           H  
ATOM   1800 2HB  ALA A 115     215.056 134.404  28.974  1.00  0.00           H  
ATOM   1801 3HB  ALA A 115     216.088 134.366  30.422  1.00  0.00           H  
ATOM   1802  N   GLY A 116     217.717 131.846  30.936  1.00  0.00           N  
ATOM   1803  CA  GLY A 116     219.007 131.513  31.530  1.00  0.00           C  
ATOM   1804  C   GLY A 116     219.743 132.767  31.984  1.00  0.00           C  
ATOM   1805  O   GLY A 116     220.968 132.773  32.095  1.00  0.00           O  
ATOM   1806  H   GLY A 116     216.887 131.808  31.508  1.00  0.00           H  
ATOM   1807 1HA  GLY A 116     218.853 130.847  32.380  1.00  0.00           H  
ATOM   1808 2HA  GLY A 116     219.614 130.974  30.804  1.00  0.00           H  
ATOM   1809  N   ASP A 117     218.988 133.827  32.247  1.00  0.00           N  
ATOM   1810  CA  ASP A 117     219.571 135.106  32.637  1.00  0.00           C  
ATOM   1811  C   ASP A 117     219.747 135.193  34.148  1.00  0.00           C  
ATOM   1812  O   ASP A 117     218.837 135.606  34.866  1.00  0.00           O  
ATOM   1813  CB  ASP A 117     218.696 136.264  32.152  1.00  0.00           C  
ATOM   1814  CG  ASP A 117     218.817 136.511  30.654  1.00  0.00           C  
ATOM   1815  OD1 ASP A 117     219.787 136.080  30.077  1.00  0.00           O  
ATOM   1816  OD2 ASP A 117     217.939 137.129  30.101  1.00  0.00           O  
ATOM   1817  H   ASP A 117     217.983 133.746  32.176  1.00  0.00           H  
ATOM   1818  HA  ASP A 117     220.558 135.187  32.183  1.00  0.00           H  
ATOM   1819 1HB  ASP A 117     217.652 136.056  32.388  1.00  0.00           H  
ATOM   1820 2HB  ASP A 117     218.974 137.178  32.680  1.00  0.00           H  
ATOM   1821  N   ASN A 118     220.867 134.962  34.525  1.00  0.00           N  
ATOM   1822  CA  ASN A 118     221.152 134.847  35.950  1.00  0.00           C  
ATOM   1823  C   ASN A 118     221.222 136.218  36.612  1.00  0.00           C  
ATOM   1824  O   ASN A 118     220.838 136.380  37.769  1.00  0.00           O  
ATOM   1825  CB  ASN A 118     222.443 134.079  36.176  1.00  0.00           C  
ATOM   1826  CG  ASN A 118     222.293 132.607  35.902  1.00  0.00           C  
ATOM   1827  OD1 ASN A 118     221.180 132.071  35.913  1.00  0.00           O  
ATOM   1828  ND2 ASN A 118     223.396 131.946  35.658  1.00  0.00           N  
ATOM   1829  H   ASN A 118     221.534 134.601  33.859  1.00  0.00           H  
ATOM   1830  HA  ASN A 118     220.339 134.293  36.417  1.00  0.00           H  
ATOM   1831 1HB  ASN A 118     223.223 134.480  35.527  1.00  0.00           H  
ATOM   1832 2HB  ASN A 118     222.771 134.214  37.206  1.00  0.00           H  
ATOM   1833 1HD2 ASN A 118     223.358 130.963  35.470  1.00  0.00           H  
ATOM   1834 2HD2 ASN A 118     224.275 132.420  35.661  1.00  0.00           H  
ATOM   1835  N   ASP A 119     221.715 137.202  35.868  1.00  0.00           N  
ATOM   1836  CA  ASP A 119     221.819 138.567  36.374  1.00  0.00           C  
ATOM   1837  C   ASP A 119     220.442 139.156  36.655  1.00  0.00           C  
ATOM   1838  O   ASP A 119     220.256 139.890  37.624  1.00  0.00           O  
ATOM   1839  CB  ASP A 119     222.567 139.454  35.377  1.00  0.00           C  
ATOM   1840  CG  ASP A 119     224.054 139.134  35.296  1.00  0.00           C  
ATOM   1841  OD1 ASP A 119     224.545 138.465  36.174  1.00  0.00           O  
ATOM   1842  OD2 ASP A 119     224.685 139.563  34.360  1.00  0.00           O  
ATOM   1843  H   ASP A 119     222.025 137.003  34.929  1.00  0.00           H  
ATOM   1844  HA  ASP A 119     222.366 138.546  37.316  1.00  0.00           H  
ATOM   1845 1HB  ASP A 119     222.132 139.334  34.384  1.00  0.00           H  
ATOM   1846 2HB  ASP A 119     222.451 140.501  35.661  1.00  0.00           H  
ATOM   1847  N   VAL A 120     219.479 138.829  35.800  1.00  0.00           N  
ATOM   1848  CA  VAL A 120     218.109 139.299  35.970  1.00  0.00           C  
ATOM   1849  C   VAL A 120     217.424 138.584  37.128  1.00  0.00           C  
ATOM   1850  O   VAL A 120     216.695 139.200  37.907  1.00  0.00           O  
ATOM   1851  CB  VAL A 120     217.301 139.074  34.680  1.00  0.00           C  
ATOM   1852  CG1 VAL A 120     215.829 139.381  34.913  1.00  0.00           C  
ATOM   1853  CG2 VAL A 120     217.863 139.937  33.561  1.00  0.00           C  
ATOM   1854  H   VAL A 120     219.702 138.240  35.008  1.00  0.00           H  
ATOM   1855  HA  VAL A 120     218.137 140.363  36.210  1.00  0.00           H  
ATOM   1856  HB  VAL A 120     217.368 138.023  34.397  1.00  0.00           H  
ATOM   1857 1HG1 VAL A 120     215.272 139.216  33.989  1.00  0.00           H  
ATOM   1858 2HG1 VAL A 120     215.438 138.728  35.691  1.00  0.00           H  
ATOM   1859 3HG1 VAL A 120     215.719 140.423  35.219  1.00  0.00           H  
ATOM   1860 1HG2 VAL A 120     217.286 139.772  32.650  1.00  0.00           H  
ATOM   1861 2HG2 VAL A 120     217.800 140.987  33.845  1.00  0.00           H  
ATOM   1862 3HG2 VAL A 120     218.903 139.670  33.383  1.00  0.00           H  
ATOM   1863  N   LEU A 121     217.659 137.281  37.234  1.00  0.00           N  
ATOM   1864  CA  LEU A 121     217.085 136.485  38.311  1.00  0.00           C  
ATOM   1865  C   LEU A 121     217.479 137.037  39.675  1.00  0.00           C  
ATOM   1866  O   LEU A 121     216.675 137.044  40.608  1.00  0.00           O  
ATOM   1867  CB  LEU A 121     217.541 135.024  38.193  1.00  0.00           C  
ATOM   1868  CG  LEU A 121     216.922 134.227  37.038  1.00  0.00           C  
ATOM   1869  CD1 LEU A 121     217.635 132.888  36.905  1.00  0.00           C  
ATOM   1870  CD2 LEU A 121     215.436 134.031  37.297  1.00  0.00           C  
ATOM   1871  H   LEU A 121     218.251 136.831  36.551  1.00  0.00           H  
ATOM   1872  HA  LEU A 121     215.999 136.533  38.237  1.00  0.00           H  
ATOM   1873 1HB  LEU A 121     218.622 135.009  38.064  1.00  0.00           H  
ATOM   1874 2HB  LEU A 121     217.300 134.508  39.121  1.00  0.00           H  
ATOM   1875  HG  LEU A 121     217.058 134.772  36.103  1.00  0.00           H  
ATOM   1876 1HD1 LEU A 121     217.196 132.321  36.085  1.00  0.00           H  
ATOM   1877 2HD1 LEU A 121     218.693 133.060  36.702  1.00  0.00           H  
ATOM   1878 3HD1 LEU A 121     217.530 132.327  37.833  1.00  0.00           H  
ATOM   1879 1HD2 LEU A 121     214.995 133.464  36.477  1.00  0.00           H  
ATOM   1880 2HD2 LEU A 121     215.297 133.485  38.231  1.00  0.00           H  
ATOM   1881 3HD2 LEU A 121     214.947 135.002  37.370  1.00  0.00           H  
ATOM   1882  N   ARG A 122     218.720 137.496  39.785  1.00  0.00           N  
ATOM   1883  CA  ARG A 122     219.177 138.190  40.984  1.00  0.00           C  
ATOM   1884  C   ARG A 122     218.321 139.417  41.270  1.00  0.00           C  
ATOM   1885  O   ARG A 122     217.926 139.658  42.410  1.00  0.00           O  
ATOM   1886  CB  ARG A 122     220.631 138.614  40.837  1.00  0.00           C  
ATOM   1887  CG  ARG A 122     221.227 139.292  42.059  1.00  0.00           C  
ATOM   1888  CD  ARG A 122     222.674 139.573  41.881  1.00  0.00           C  
ATOM   1889  NE  ARG A 122     223.454 138.352  41.768  1.00  0.00           N  
ATOM   1890  CZ  ARG A 122     224.713 138.289  41.290  1.00  0.00           C  
ATOM   1891  NH1 ARG A 122     225.318 139.384  40.886  1.00  0.00           N  
ATOM   1892  NH2 ARG A 122     225.338 137.126  41.227  1.00  0.00           N  
ATOM   1893  H   ARG A 122     219.366 137.361  39.021  1.00  0.00           H  
ATOM   1894  HA  ARG A 122     219.079 137.513  41.834  1.00  0.00           H  
ATOM   1895 1HB  ARG A 122     221.243 137.740  40.613  1.00  0.00           H  
ATOM   1896 2HB  ARG A 122     220.726 139.303  39.998  1.00  0.00           H  
ATOM   1897 1HG  ARG A 122     220.713 140.237  42.238  1.00  0.00           H  
ATOM   1898 2HG  ARG A 122     221.108 138.645  42.930  1.00  0.00           H  
ATOM   1899 1HD  ARG A 122     222.821 140.157  40.974  1.00  0.00           H  
ATOM   1900 2HD  ARG A 122     223.044 140.135  42.739  1.00  0.00           H  
ATOM   1901  HE  ARG A 122     223.023 137.487  42.069  1.00  0.00           H  
ATOM   1902 1HH1 ARG A 122     224.839 140.273  40.934  1.00  0.00           H  
ATOM   1903 2HH1 ARG A 122     226.260 139.337  40.528  1.00  0.00           H  
ATOM   1904 1HH2 ARG A 122     224.873 136.285  41.537  1.00  0.00           H  
ATOM   1905 2HH2 ARG A 122     226.280 137.080  40.869  1.00  0.00           H  
ATOM   1906  N   LYS A 123     218.040 140.192  40.228  1.00  0.00           N  
ATOM   1907  CA  LYS A 123     217.150 141.341  40.346  1.00  0.00           C  
ATOM   1908  C   LYS A 123     215.745 140.913  40.748  1.00  0.00           C  
ATOM   1909  O   LYS A 123     215.097 141.564  41.566  1.00  0.00           O  
ATOM   1910  CB  LYS A 123     217.106 142.120  39.030  1.00  0.00           C  
ATOM   1911  CG  LYS A 123     216.286 143.403  39.086  1.00  0.00           C  
ATOM   1912  CD  LYS A 123     216.343 144.152  37.764  1.00  0.00           C  
ATOM   1913  CE  LYS A 123     215.513 145.426  37.812  1.00  0.00           C  
ATOM   1914  NZ  LYS A 123     215.580 146.183  36.533  1.00  0.00           N  
ATOM   1915  H   LYS A 123     218.451 139.977  39.330  1.00  0.00           H  
ATOM   1916  HA  LYS A 123     217.534 141.995  41.128  1.00  0.00           H  
ATOM   1917 1HB  LYS A 123     218.122 142.385  38.729  1.00  0.00           H  
ATOM   1918 2HB  LYS A 123     216.687 141.489  38.247  1.00  0.00           H  
ATOM   1919 1HG  LYS A 123     215.249 143.161  39.313  1.00  0.00           H  
ATOM   1920 2HG  LYS A 123     216.672 144.047  39.875  1.00  0.00           H  
ATOM   1921 1HD  LYS A 123     217.378 144.410  37.535  1.00  0.00           H  
ATOM   1922 2HD  LYS A 123     215.963 143.512  36.966  1.00  0.00           H  
ATOM   1923 1HE  LYS A 123     214.473 145.175  38.019  1.00  0.00           H  
ATOM   1924 2HE  LYS A 123     215.877 146.066  38.617  1.00  0.00           H  
ATOM   1925 1HZ  LYS A 123     215.018 147.020  36.606  1.00  0.00           H  
ATOM   1926 2HZ  LYS A 123     216.538 146.439  36.340  1.00  0.00           H  
ATOM   1927 3HZ  LYS A 123     215.227 145.607  35.782  1.00  0.00           H  
ATOM   1928  N   VAL A 124     215.280 139.812  40.165  1.00  0.00           N  
ATOM   1929  CA  VAL A 124     213.952 139.290  40.468  1.00  0.00           C  
ATOM   1930  C   VAL A 124     213.844 138.872  41.928  1.00  0.00           C  
ATOM   1931  O   VAL A 124     212.852 139.162  42.594  1.00  0.00           O  
ATOM   1932  CB  VAL A 124     213.637 138.082  39.565  1.00  0.00           C  
ATOM   1933  CG1 VAL A 124     212.343 137.411  40.007  1.00  0.00           C  
ATOM   1934  CG2 VAL A 124     213.543 138.528  38.114  1.00  0.00           C  
ATOM   1935  H   VAL A 124     215.857 139.325  39.497  1.00  0.00           H  
ATOM   1936  HA  VAL A 124     213.221 140.081  40.294  1.00  0.00           H  
ATOM   1937  HB  VAL A 124     214.433 137.344  39.668  1.00  0.00           H  
ATOM   1938 1HG1 VAL A 124     212.135 136.559  39.359  1.00  0.00           H  
ATOM   1939 2HG1 VAL A 124     212.446 137.066  41.036  1.00  0.00           H  
ATOM   1940 3HG1 VAL A 124     211.523 138.123  39.942  1.00  0.00           H  
ATOM   1941 1HG2 VAL A 124     213.320 137.669  37.482  1.00  0.00           H  
ATOM   1942 2HG2 VAL A 124     212.750 139.270  38.014  1.00  0.00           H  
ATOM   1943 3HG2 VAL A 124     214.492 138.968  37.806  1.00  0.00           H  
ATOM   1944  N   ALA A 125     214.871 138.187  42.419  1.00  0.00           N  
ATOM   1945  CA  ALA A 125     214.879 137.701  43.794  1.00  0.00           C  
ATOM   1946  C   ALA A 125     214.743 138.847  44.786  1.00  0.00           C  
ATOM   1947  O   ALA A 125     214.029 138.735  45.784  1.00  0.00           O  
ATOM   1948  CB  ALA A 125     216.151 136.912  44.067  1.00  0.00           C  
ATOM   1949  H   ALA A 125     215.669 138.002  41.828  1.00  0.00           H  
ATOM   1950  HA  ALA A 125     214.022 137.040  43.930  1.00  0.00           H  
ATOM   1951 1HB  ALA A 125     216.141 136.554  45.098  1.00  0.00           H  
ATOM   1952 2HB  ALA A 125     216.205 136.061  43.389  1.00  0.00           H  
ATOM   1953 3HB  ALA A 125     217.017 137.554  43.914  1.00  0.00           H  
ATOM   1954  N   GLU A 126     215.427 139.949  44.508  1.00  0.00           N  
ATOM   1955  CA  GLU A 126     215.378 141.124  45.371  1.00  0.00           C  
ATOM   1956  C   GLU A 126     214.000 141.777  45.331  1.00  0.00           C  
ATOM   1957  O   GLU A 126     213.458 142.162  46.366  1.00  0.00           O  
ATOM   1958  CB  GLU A 126     216.446 142.137  44.954  1.00  0.00           C  
ATOM   1959  CG  GLU A 126     216.426 143.434  45.751  1.00  0.00           C  
ATOM   1960  CD  GLU A 126     216.723 143.229  47.210  1.00  0.00           C  
ATOM   1961  OE1 GLU A 126     217.355 142.255  47.537  1.00  0.00           O  
ATOM   1962  OE2 GLU A 126     216.318 144.051  47.999  1.00  0.00           O  
ATOM   1963  H   GLU A 126     216.000 139.974  43.674  1.00  0.00           H  
ATOM   1964  HA  GLU A 126     215.564 140.806  46.395  1.00  0.00           H  
ATOM   1965 1HB  GLU A 126     217.435 141.691  45.067  1.00  0.00           H  
ATOM   1966 2HB  GLU A 126     216.318 142.389  43.902  1.00  0.00           H  
ATOM   1967 1HG  GLU A 126     217.165 144.116  45.333  1.00  0.00           H  
ATOM   1968 2HG  GLU A 126     215.445 143.897  45.646  1.00  0.00           H  
ATOM   1969  N   GLN A 127     213.443 141.896  44.134  1.00  0.00           N  
ATOM   1970  CA  GLN A 127     212.119 142.484  43.958  1.00  0.00           C  
ATOM   1971  C   GLN A 127     211.047 141.628  44.621  1.00  0.00           C  
ATOM   1972  O   GLN A 127     210.106 142.152  45.219  1.00  0.00           O  
ATOM   1973  CB  GLN A 127     211.802 142.662  42.471  1.00  0.00           C  
ATOM   1974  CG  GLN A 127     210.513 143.415  42.196  1.00  0.00           C  
ATOM   1975  CD  GLN A 127     210.590 144.869  42.618  1.00  0.00           C  
ATOM   1976  OE1 GLN A 127     211.481 145.608  42.190  1.00  0.00           O  
ATOM   1977  NE2 GLN A 127     209.655 145.288  43.462  1.00  0.00           N  
ATOM   1978  H   GLN A 127     213.948 141.572  43.320  1.00  0.00           H  
ATOM   1979  HA  GLN A 127     212.109 143.461  44.440  1.00  0.00           H  
ATOM   1980 1HB  GLN A 127     212.617 143.200  41.988  1.00  0.00           H  
ATOM   1981 2HB  GLN A 127     211.730 141.684  41.996  1.00  0.00           H  
ATOM   1982 1HG  GLN A 127     210.307 143.380  41.126  1.00  0.00           H  
ATOM   1983 2HG  GLN A 127     209.702 142.940  42.747  1.00  0.00           H  
ATOM   1984 1HE2 GLN A 127     209.654 146.239  43.776  1.00  0.00           H  
ATOM   1985 2HE2 GLN A 127     208.950 144.657  43.783  1.00  0.00           H  
ATOM   1986  N   ALA A 128     211.193 140.314  44.511  1.00  0.00           N  
ATOM   1987  CA  ALA A 128     210.245 139.385  45.113  1.00  0.00           C  
ATOM   1988  C   ALA A 128     210.223 139.527  46.630  1.00  0.00           C  
ATOM   1989  O   ALA A 128     209.163 139.474  47.253  1.00  0.00           O  
ATOM   1990  CB  ALA A 128     210.583 137.953  44.720  1.00  0.00           C  
ATOM   1991  H   ALA A 128     211.982 139.947  43.998  1.00  0.00           H  
ATOM   1992  HA  ALA A 128     209.248 139.621  44.745  1.00  0.00           H  
ATOM   1993 1HB  ALA A 128     209.866 137.272  45.179  1.00  0.00           H  
ATOM   1994 2HB  ALA A 128     210.538 137.854  43.636  1.00  0.00           H  
ATOM   1995 3HB  ALA A 128     211.585 137.710  45.067  1.00  0.00           H  
ATOM   1996  N   LEU A 129     211.401 139.708  47.220  1.00  0.00           N  
ATOM   1997  CA  LEU A 129     211.516 139.875  48.664  1.00  0.00           C  
ATOM   1998  C   LEU A 129     210.911 141.196  49.117  1.00  0.00           C  
ATOM   1999  O   LEU A 129     210.280 141.272  50.172  1.00  0.00           O  
ATOM   2000  CB  LEU A 129     212.989 139.810  49.090  1.00  0.00           C  
ATOM   2001  CG  LEU A 129     213.644 138.424  49.004  1.00  0.00           C  
ATOM   2002  CD1 LEU A 129     215.147 138.561  49.203  1.00  0.00           C  
ATOM   2003  CD2 LEU A 129     213.033 137.506  50.052  1.00  0.00           C  
ATOM   2004  H   LEU A 129     212.235 139.732  46.654  1.00  0.00           H  
ATOM   2005  HA  LEU A 129     210.959 139.073  49.151  1.00  0.00           H  
ATOM   2006 1HB  LEU A 129     213.562 140.487  48.460  1.00  0.00           H  
ATOM   2007 2HB  LEU A 129     213.067 140.148  50.123  1.00  0.00           H  
ATOM   2008  HG  LEU A 129     213.477 138.004  48.012  1.00  0.00           H  
ATOM   2009 1HD1 LEU A 129     215.613 137.577  49.143  1.00  0.00           H  
ATOM   2010 2HD1 LEU A 129     215.561 139.206  48.431  1.00  0.00           H  
ATOM   2011 3HD1 LEU A 129     215.345 138.994  50.184  1.00  0.00           H  
ATOM   2012 1HD2 LEU A 129     213.498 136.522  49.989  1.00  0.00           H  
ATOM   2013 2HD2 LEU A 129     213.200 137.925  51.044  1.00  0.00           H  
ATOM   2014 3HD2 LEU A 129     211.961 137.412  49.873  1.00  0.00           H  
ATOM   2015  N   ARG A 130     211.103 142.236  48.313  1.00  0.00           N  
ATOM   2016  CA  ARG A 130     210.494 143.534  48.578  1.00  0.00           C  
ATOM   2017  C   ARG A 130     208.975 143.447  48.552  1.00  0.00           C  
ATOM   2018  O   ARG A 130     208.293 144.084  49.355  1.00  0.00           O  
ATOM   2019  CB  ARG A 130     210.959 144.562  47.558  1.00  0.00           C  
ATOM   2020  CG  ARG A 130     212.411 144.987  47.692  1.00  0.00           C  
ATOM   2021  CD  ARG A 130     212.812 145.927  46.613  1.00  0.00           C  
ATOM   2022  NE  ARG A 130     214.239 146.206  46.639  1.00  0.00           N  
ATOM   2023  CZ  ARG A 130     214.849 147.143  45.887  1.00  0.00           C  
ATOM   2024  NH1 ARG A 130     214.145 147.880  45.057  1.00  0.00           N  
ATOM   2025  NH2 ARG A 130     216.155 147.321  45.983  1.00  0.00           N  
ATOM   2026  H   ARG A 130     211.686 142.124  47.493  1.00  0.00           H  
ATOM   2027  HA  ARG A 130     210.790 143.856  49.579  1.00  0.00           H  
ATOM   2028 1HB  ARG A 130     210.826 144.161  46.552  1.00  0.00           H  
ATOM   2029 2HB  ARG A 130     210.344 145.458  47.636  1.00  0.00           H  
ATOM   2030 1HG  ARG A 130     212.557 145.485  48.652  1.00  0.00           H  
ATOM   2031 2HG  ARG A 130     213.055 144.109  47.639  1.00  0.00           H  
ATOM   2032 1HD  ARG A 130     212.567 145.493  45.644  1.00  0.00           H  
ATOM   2033 2HD  ARG A 130     212.278 146.868  46.735  1.00  0.00           H  
ATOM   2034  HE  ARG A 130     214.813 145.659  47.266  1.00  0.00           H  
ATOM   2035 1HH1 ARG A 130     213.146 147.744  44.983  1.00  0.00           H  
ATOM   2036 2HH1 ARG A 130     214.601 148.581  44.492  1.00  0.00           H  
ATOM   2037 1HH2 ARG A 130     216.695 146.753  46.622  1.00  0.00           H  
ATOM   2038 2HH2 ARG A 130     216.612 148.021  45.419  1.00  0.00           H  
ATOM   2039  N   ILE A 131     208.450 142.655  47.626  1.00  0.00           N  
ATOM   2040  CA  ILE A 131     207.014 142.395  47.560  1.00  0.00           C  
ATOM   2041  C   ILE A 131     206.528 141.677  48.812  1.00  0.00           C  
ATOM   2042  O   ILE A 131     205.483 142.014  49.365  1.00  0.00           O  
ATOM   2043  CB  ILE A 131     206.663 141.559  46.317  1.00  0.00           C  
ATOM   2044  CG1 ILE A 131     206.904 142.369  45.041  1.00  0.00           C  
ATOM   2045  CG2 ILE A 131     205.219 141.086  46.386  1.00  0.00           C  
ATOM   2046  CD1 ILE A 131     206.928 141.533  43.781  1.00  0.00           C  
ATOM   2047  H   ILE A 131     209.058 142.219  46.946  1.00  0.00           H  
ATOM   2048  HA  ILE A 131     206.494 143.353  47.506  1.00  0.00           H  
ATOM   2049  HB  ILE A 131     207.318 140.689  46.266  1.00  0.00           H  
ATOM   2050 1HG1 ILE A 131     206.125 143.123  44.936  1.00  0.00           H  
ATOM   2051 2HG1 ILE A 131     207.857 142.893  45.118  1.00  0.00           H  
ATOM   2052 1HG2 ILE A 131     204.986 140.496  45.500  1.00  0.00           H  
ATOM   2053 2HG2 ILE A 131     205.078 140.473  47.275  1.00  0.00           H  
ATOM   2054 3HG2 ILE A 131     204.556 141.949  46.431  1.00  0.00           H  
ATOM   2055 1HD1 ILE A 131     207.105 142.177  42.921  1.00  0.00           H  
ATOM   2056 2HD1 ILE A 131     207.727 140.793  43.852  1.00  0.00           H  
ATOM   2057 3HD1 ILE A 131     205.972 141.025  43.665  1.00  0.00           H  
ATOM   2058  N   ALA A 132     207.295 140.685  49.251  1.00  0.00           N  
ATOM   2059  CA  ALA A 132     206.960 139.935  50.459  1.00  0.00           C  
ATOM   2060  C   ALA A 132     206.840 140.859  51.663  1.00  0.00           C  
ATOM   2061  O   ALA A 132     205.940 140.704  52.489  1.00  0.00           O  
ATOM   2062  CB  ALA A 132     208.002 138.859  50.721  1.00  0.00           C  
ATOM   2063  H   ALA A 132     208.130 140.441  48.739  1.00  0.00           H  
ATOM   2064  HA  ALA A 132     205.992 139.457  50.311  1.00  0.00           H  
ATOM   2065 1HB  ALA A 132     207.738 138.310  51.625  1.00  0.00           H  
ATOM   2066 2HB  ALA A 132     208.036 138.172  49.876  1.00  0.00           H  
ATOM   2067 3HB  ALA A 132     208.979 139.324  50.851  1.00  0.00           H  
ATOM   2068  N   LYS A 133     207.751 141.822  51.761  1.00  0.00           N  
ATOM   2069  CA  LYS A 133     207.740 142.778  52.858  1.00  0.00           C  
ATOM   2070  C   LYS A 133     206.485 143.643  52.823  1.00  0.00           C  
ATOM   2071  O   LYS A 133     205.892 143.934  53.863  1.00  0.00           O  
ATOM   2072  CB  LYS A 133     208.989 143.661  52.810  1.00  0.00           C  
ATOM   2073  CG  LYS A 133     210.278 142.951  53.202  1.00  0.00           C  
ATOM   2074  CD  LYS A 133     211.467 143.896  53.152  1.00  0.00           C  
ATOM   2075  CE  LYS A 133     212.749 143.197  53.584  1.00  0.00           C  
ATOM   2076  NZ  LYS A 133     213.919 144.117  53.563  1.00  0.00           N  
ATOM   2077  H   LYS A 133     208.469 141.890  51.053  1.00  0.00           H  
ATOM   2078  HA  LYS A 133     207.737 142.228  53.799  1.00  0.00           H  
ATOM   2079 1HB  LYS A 133     209.118 144.055  51.802  1.00  0.00           H  
ATOM   2080 2HB  LYS A 133     208.860 144.512  53.480  1.00  0.00           H  
ATOM   2081 1HG  LYS A 133     210.181 142.555  54.216  1.00  0.00           H  
ATOM   2082 2HG  LYS A 133     210.455 142.119  52.523  1.00  0.00           H  
ATOM   2083 1HD  LYS A 133     211.592 144.269  52.136  1.00  0.00           H  
ATOM   2084 2HD  LYS A 133     211.288 144.743  53.813  1.00  0.00           H  
ATOM   2085 1HE  LYS A 133     212.628 142.806  54.591  1.00  0.00           H  
ATOM   2086 2HE  LYS A 133     212.950 142.360  52.914  1.00  0.00           H  
ATOM   2087 1HZ  LYS A 133     214.746 143.617  53.853  1.00  0.00           H  
ATOM   2088 2HZ  LYS A 133     214.053 144.473  52.626  1.00  0.00           H  
ATOM   2089 3HZ  LYS A 133     213.752 144.888  54.193  1.00  0.00           H  
ATOM   2090  N   GLU A 134     206.085 144.050  51.625  1.00  0.00           N  
ATOM   2091  CA  GLU A 134     204.877 144.846  51.448  1.00  0.00           C  
ATOM   2092  C   GLU A 134     203.634 144.043  51.808  1.00  0.00           C  
ATOM   2093  O   GLU A 134     202.673 144.581  52.360  1.00  0.00           O  
ATOM   2094  CB  GLU A 134     204.775 145.348  50.007  1.00  0.00           C  
ATOM   2095  CG  GLU A 134     205.798 146.411  49.636  1.00  0.00           C  
ATOM   2096  CD  GLU A 134     205.694 147.646  50.489  1.00  0.00           C  
ATOM   2097  OE1 GLU A 134     204.611 148.162  50.622  1.00  0.00           O  
ATOM   2098  OE2 GLU A 134     206.699 148.074  51.007  1.00  0.00           O  
ATOM   2099  H   GLU A 134     206.634 143.804  50.812  1.00  0.00           H  
ATOM   2100  HA  GLU A 134     204.924 145.701  52.124  1.00  0.00           H  
ATOM   2101 1HB  GLU A 134     204.901 144.509  49.319  1.00  0.00           H  
ATOM   2102 2HB  GLU A 134     203.782 145.764  49.836  1.00  0.00           H  
ATOM   2103 1HG  GLU A 134     206.799 145.992  49.746  1.00  0.00           H  
ATOM   2104 2HG  GLU A 134     205.662 146.684  48.591  1.00  0.00           H  
ATOM   2105  N   ALA A 135     203.654 142.754  51.488  1.00  0.00           N  
ATOM   2106  CA  ALA A 135     202.578 141.852  51.878  1.00  0.00           C  
ATOM   2107  C   ALA A 135     202.460 141.754  53.392  1.00  0.00           C  
ATOM   2108  O   ALA A 135     201.356 141.708  53.937  1.00  0.00           O  
ATOM   2109  CB  ALA A 135     202.800 140.471  51.277  1.00  0.00           C  
ATOM   2110  H   ALA A 135     204.437 142.390  50.965  1.00  0.00           H  
ATOM   2111  HA  ALA A 135     201.637 142.250  51.497  1.00  0.00           H  
ATOM   2112 1HB  ALA A 135     201.987 139.809  51.575  1.00  0.00           H  
ATOM   2113 2HB  ALA A 135     202.824 140.548  50.190  1.00  0.00           H  
ATOM   2114 3HB  ALA A 135     203.747 140.068  51.631  1.00  0.00           H  
ATOM   2115  N   GLU A 136     203.601 141.726  54.071  1.00  0.00           N  
ATOM   2116  CA  GLU A 136     203.628 141.691  55.527  1.00  0.00           C  
ATOM   2117  C   GLU A 136     203.057 142.970  56.120  1.00  0.00           C  
ATOM   2118  O   GLU A 136     202.360 142.941  57.136  1.00  0.00           O  
ATOM   2119  CB  GLU A 136     205.058 141.478  56.030  1.00  0.00           C  
ATOM   2120  CG  GLU A 136     205.591 140.065  55.833  1.00  0.00           C  
ATOM   2121  CD  GLU A 136     207.007 139.903  56.308  1.00  0.00           C  
ATOM   2122  OE1 GLU A 136     207.835 140.699  55.932  1.00  0.00           O  
ATOM   2123  OE2 GLU A 136     207.263 138.983  57.049  1.00  0.00           O  
ATOM   2124  H   GLU A 136     204.475 141.730  53.562  1.00  0.00           H  
ATOM   2125  HA  GLU A 136     203.005 140.864  55.864  1.00  0.00           H  
ATOM   2126 1HB  GLU A 136     205.730 142.162  55.512  1.00  0.00           H  
ATOM   2127 2HB  GLU A 136     205.110 141.711  57.093  1.00  0.00           H  
ATOM   2128 1HG  GLU A 136     204.954 139.370  56.381  1.00  0.00           H  
ATOM   2129 2HG  GLU A 136     205.535 139.811  54.777  1.00  0.00           H  
ATOM   2130  N   LYS A 137     203.356 144.098  55.483  1.00  0.00           N  
ATOM   2131  CA  LYS A 137     202.793 145.381  55.886  1.00  0.00           C  
ATOM   2132  C   LYS A 137     201.273 145.372  55.789  1.00  0.00           C  
ATOM   2133  O   LYS A 137     200.582 145.929  56.641  1.00  0.00           O  
ATOM   2134  CB  LYS A 137     203.368 146.511  55.031  1.00  0.00           C  
ATOM   2135  CG  LYS A 137     204.832 146.828  55.307  1.00  0.00           C  
ATOM   2136  CD  LYS A 137     205.339 147.935  54.398  1.00  0.00           C  
ATOM   2137  CE  LYS A 137     206.844 148.115  54.529  1.00  0.00           C  
ATOM   2138  NZ  LYS A 137     207.372 149.113  53.560  1.00  0.00           N  
ATOM   2139  H   LYS A 137     203.989 144.064  54.694  1.00  0.00           H  
ATOM   2140  HA  LYS A 137     203.056 145.559  56.929  1.00  0.00           H  
ATOM   2141 1HB  LYS A 137     203.274 146.255  53.977  1.00  0.00           H  
ATOM   2142 2HB  LYS A 137     202.792 147.422  55.198  1.00  0.00           H  
ATOM   2143 1HG  LYS A 137     204.949 147.138  56.346  1.00  0.00           H  
ATOM   2144 2HG  LYS A 137     205.432 145.931  55.147  1.00  0.00           H  
ATOM   2145 1HD  LYS A 137     205.100 147.695  53.361  1.00  0.00           H  
ATOM   2146 2HD  LYS A 137     204.847 148.873  54.658  1.00  0.00           H  
ATOM   2147 1HE  LYS A 137     207.086 148.445  55.539  1.00  0.00           H  
ATOM   2148 2HE  LYS A 137     207.343 147.161  54.355  1.00  0.00           H  
ATOM   2149 1HZ  LYS A 137     208.372 149.202  53.677  1.00  0.00           H  
ATOM   2150 2HZ  LYS A 137     207.173 148.807  52.618  1.00  0.00           H  
ATOM   2151 3HZ  LYS A 137     206.934 150.007  53.724  1.00  0.00           H  
ATOM   2152  N   GLN A 138     200.755 144.733  54.743  1.00  0.00           N  
ATOM   2153  CA  GLN A 138     199.315 144.577  54.574  1.00  0.00           C  
ATOM   2154  C   GLN A 138     198.769 143.489  55.490  1.00  0.00           C  
ATOM   2155  O   GLN A 138     197.584 143.486  55.829  1.00  0.00           O  
ATOM   2156  CB  GLN A 138     198.978 144.253  53.117  1.00  0.00           C  
ATOM   2157  CG  GLN A 138     199.296 145.374  52.140  1.00  0.00           C  
ATOM   2158  CD  GLN A 138     198.499 146.634  52.425  1.00  0.00           C  
ATOM   2159  OE1 GLN A 138     197.281 146.584  52.618  1.00  0.00           O  
ATOM   2160  NE2 GLN A 138     199.184 147.772  52.455  1.00  0.00           N  
ATOM   2161  H   GLN A 138     201.377 144.345  54.048  1.00  0.00           H  
ATOM   2162  HA  GLN A 138     198.832 145.516  54.850  1.00  0.00           H  
ATOM   2163 1HB  GLN A 138     199.530 143.368  52.804  1.00  0.00           H  
ATOM   2164 2HB  GLN A 138     197.917 144.025  53.031  1.00  0.00           H  
ATOM   2165 1HG  GLN A 138     200.356 145.617  52.214  1.00  0.00           H  
ATOM   2166 2HG  GLN A 138     199.058 145.040  51.131  1.00  0.00           H  
ATOM   2167 1HE2 GLN A 138     198.712 148.635  52.638  1.00  0.00           H  
ATOM   2168 2HE2 GLN A 138     200.171 147.767  52.291  1.00  0.00           H  
ATOM   2169  N   GLY A 139     199.637 142.564  55.885  1.00  0.00           N  
ATOM   2170  CA  GLY A 139     199.240 141.467  56.760  1.00  0.00           C  
ATOM   2171  C   GLY A 139     198.925 140.212  55.955  1.00  0.00           C  
ATOM   2172  O   GLY A 139     198.436 139.224  56.500  1.00  0.00           O  
ATOM   2173  H   GLY A 139     200.596 142.625  55.576  1.00  0.00           H  
ATOM   2174 1HA  GLY A 139     200.045 141.257  57.467  1.00  0.00           H  
ATOM   2175 2HA  GLY A 139     198.369 141.760  57.343  1.00  0.00           H  
ATOM   2176  N   ASN A 140     199.204 140.260  54.658  1.00  0.00           N  
ATOM   2177  CA  ASN A 140     198.892 139.151  53.766  1.00  0.00           C  
ATOM   2178  C   ASN A 140     200.025 138.130  53.737  1.00  0.00           C  
ATOM   2179  O   ASN A 140     200.794 138.073  52.778  1.00  0.00           O  
ATOM   2180  CB  ASN A 140     198.596 139.658  52.365  1.00  0.00           C  
ATOM   2181  CG  ASN A 140     197.962 138.611  51.494  1.00  0.00           C  
ATOM   2182  OD1 ASN A 140     198.227 137.413  51.648  1.00  0.00           O  
ATOM   2183  ND2 ASN A 140     197.131 139.040  50.577  1.00  0.00           N  
ATOM   2184  H   ASN A 140     199.645 141.086  54.280  1.00  0.00           H  
ATOM   2185  HA  ASN A 140     198.001 138.645  54.138  1.00  0.00           H  
ATOM   2186 1HB  ASN A 140     197.928 140.519  52.424  1.00  0.00           H  
ATOM   2187 2HB  ASN A 140     199.522 139.994  51.898  1.00  0.00           H  
ATOM   2188 1HD2 ASN A 140     196.680 138.387  49.968  1.00  0.00           H  
ATOM   2189 2HD2 ASN A 140     196.947 140.017  50.488  1.00  0.00           H  
ATOM   2190  N   VAL A 141     200.118 137.329  54.791  1.00  0.00           N  
ATOM   2191  CA  VAL A 141     201.237 136.407  54.956  1.00  0.00           C  
ATOM   2192  C   VAL A 141     201.234 135.341  53.869  1.00  0.00           C  
ATOM   2193  O   VAL A 141     202.287 134.831  53.486  1.00  0.00           O  
ATOM   2194  CB  VAL A 141     201.172 135.731  56.338  1.00  0.00           C  
ATOM   2195  CG1 VAL A 141     201.421 136.747  57.441  1.00  0.00           C  
ATOM   2196  CG2 VAL A 141     199.822 135.054  56.520  1.00  0.00           C  
ATOM   2197  H   VAL A 141     199.396 137.360  55.496  1.00  0.00           H  
ATOM   2198  HA  VAL A 141     202.164 136.971  54.865  1.00  0.00           H  
ATOM   2199  HB  VAL A 141     201.965 134.983  56.403  1.00  0.00           H  
ATOM   2200 1HG1 VAL A 141     201.374 136.249  58.411  1.00  0.00           H  
ATOM   2201 2HG1 VAL A 141     202.408 137.190  57.311  1.00  0.00           H  
ATOM   2202 3HG1 VAL A 141     200.661 137.526  57.397  1.00  0.00           H  
ATOM   2203 1HG2 VAL A 141     199.786 134.577  57.499  1.00  0.00           H  
ATOM   2204 2HG2 VAL A 141     199.030 135.799  56.450  1.00  0.00           H  
ATOM   2205 3HG2 VAL A 141     199.684 134.301  55.744  1.00  0.00           H  
ATOM   2206  N   GLU A 142     200.046 135.006  53.377  1.00  0.00           N  
ATOM   2207  CA  GLU A 142     199.908 134.007  52.326  1.00  0.00           C  
ATOM   2208  C   GLU A 142     200.647 134.429  51.062  1.00  0.00           C  
ATOM   2209  O   GLU A 142     201.392 133.645  50.477  1.00  0.00           O  
ATOM   2210  CB  GLU A 142     198.429 133.768  52.010  1.00  0.00           C  
ATOM   2211  CG  GLU A 142     198.178 132.737  50.920  1.00  0.00           C  
ATOM   2212  CD  GLU A 142     196.716 132.512  50.652  1.00  0.00           C  
ATOM   2213  OE1 GLU A 142     195.911 132.992  51.416  1.00  0.00           O  
ATOM   2214  OE2 GLU A 142     196.403 131.862  49.683  1.00  0.00           O  
ATOM   2215  H   GLU A 142     199.218 135.455  53.742  1.00  0.00           H  
ATOM   2216  HA  GLU A 142     200.356 133.074  52.673  1.00  0.00           H  
ATOM   2217 1HB  GLU A 142     197.914 133.433  52.911  1.00  0.00           H  
ATOM   2218 2HB  GLU A 142     197.968 134.704  51.698  1.00  0.00           H  
ATOM   2219 1HG  GLU A 142     198.656 133.075  49.998  1.00  0.00           H  
ATOM   2220 2HG  GLU A 142     198.639 131.795  51.212  1.00  0.00           H  
ATOM   2221  N   VAL A 143     200.431 135.672  50.647  1.00  0.00           N  
ATOM   2222  CA  VAL A 143     201.121 136.222  49.485  1.00  0.00           C  
ATOM   2223  C   VAL A 143     202.612 136.381  49.753  1.00  0.00           C  
ATOM   2224  O   VAL A 143     203.438 136.163  48.867  1.00  0.00           O  
ATOM   2225  CB  VAL A 143     200.521 137.588  49.107  1.00  0.00           C  
ATOM   2226  CG1 VAL A 143     201.406 138.295  48.090  1.00  0.00           C  
ATOM   2227  CG2 VAL A 143     199.113 137.403  48.559  1.00  0.00           C  
ATOM   2228  H   VAL A 143     199.776 136.254  51.150  1.00  0.00           H  
ATOM   2229  HA  VAL A 143     201.007 135.526  48.654  1.00  0.00           H  
ATOM   2230  HB  VAL A 143     200.486 138.220  49.995  1.00  0.00           H  
ATOM   2231 1HG1 VAL A 143     200.967 139.261  47.834  1.00  0.00           H  
ATOM   2232 2HG1 VAL A 143     202.396 138.450  48.517  1.00  0.00           H  
ATOM   2233 3HG1 VAL A 143     201.486 137.684  47.191  1.00  0.00           H  
ATOM   2234 1HG2 VAL A 143     198.695 138.374  48.294  1.00  0.00           H  
ATOM   2235 2HG2 VAL A 143     199.148 136.768  47.674  1.00  0.00           H  
ATOM   2236 3HG2 VAL A 143     198.486 136.933  49.317  1.00  0.00           H  
ATOM   2237  N   ALA A 144     202.949 136.764  50.980  1.00  0.00           N  
ATOM   2238  CA  ALA A 144     204.342 136.961  51.364  1.00  0.00           C  
ATOM   2239  C   ALA A 144     205.163 135.699  51.125  1.00  0.00           C  
ATOM   2240  O   ALA A 144     206.308 135.767  50.679  1.00  0.00           O  
ATOM   2241  CB  ALA A 144     204.433 137.381  52.824  1.00  0.00           C  
ATOM   2242  H   ALA A 144     202.223 136.923  51.662  1.00  0.00           H  
ATOM   2243  HA  ALA A 144     204.764 137.752  50.745  1.00  0.00           H  
ATOM   2244 1HB  ALA A 144     205.480 137.525  53.095  1.00  0.00           H  
ATOM   2245 2HB  ALA A 144     203.891 138.316  52.968  1.00  0.00           H  
ATOM   2246 3HB  ALA A 144     203.998 136.608  53.452  1.00  0.00           H  
ATOM   2247  N   VAL A 145     204.570 134.548  51.422  1.00  0.00           N  
ATOM   2248  CA  VAL A 145     205.225 133.267  51.189  1.00  0.00           C  
ATOM   2249  C   VAL A 145     205.360 132.979  49.699  1.00  0.00           C  
ATOM   2250  O   VAL A 145     206.412 132.541  49.236  1.00  0.00           O  
ATOM   2251  CB  VAL A 145     204.428 132.131  51.857  1.00  0.00           C  
ATOM   2252  CG1 VAL A 145     204.982 130.776  51.444  1.00  0.00           C  
ATOM   2253  CG2 VAL A 145     204.467 132.292  53.369  1.00  0.00           C  
ATOM   2254  H   VAL A 145     203.641 134.562  51.819  1.00  0.00           H  
ATOM   2255  HA  VAL A 145     206.229 133.310  51.610  1.00  0.00           H  
ATOM   2256  HB  VAL A 145     203.394 132.174  51.514  1.00  0.00           H  
ATOM   2257 1HG1 VAL A 145     204.406 129.986  51.925  1.00  0.00           H  
ATOM   2258 2HG1 VAL A 145     204.911 130.669  50.361  1.00  0.00           H  
ATOM   2259 3HG1 VAL A 145     206.026 130.702  51.748  1.00  0.00           H  
ATOM   2260 1HG2 VAL A 145     203.901 131.485  53.837  1.00  0.00           H  
ATOM   2261 2HG2 VAL A 145     205.501 132.254  53.713  1.00  0.00           H  
ATOM   2262 3HG2 VAL A 145     204.028 133.250  53.646  1.00  0.00           H  
ATOM   2263  N   LYS A 146     204.289 133.229  48.954  1.00  0.00           N  
ATOM   2264  CA  LYS A 146     204.309 133.066  47.506  1.00  0.00           C  
ATOM   2265  C   LYS A 146     205.389 133.929  46.867  1.00  0.00           C  
ATOM   2266  O   LYS A 146     206.060 133.507  45.926  1.00  0.00           O  
ATOM   2267  CB  LYS A 146     202.943 133.405  46.910  1.00  0.00           C  
ATOM   2268  CG  LYS A 146     201.846 132.401  47.239  1.00  0.00           C  
ATOM   2269  CD  LYS A 146     200.506 132.840  46.668  1.00  0.00           C  
ATOM   2270  CE  LYS A 146     199.401 131.859  47.030  1.00  0.00           C  
ATOM   2271  NZ  LYS A 146     198.067 132.324  46.565  1.00  0.00           N  
ATOM   2272  H   LYS A 146     203.441 133.542  49.401  1.00  0.00           H  
ATOM   2273  HA  LYS A 146     204.541 132.023  47.278  1.00  0.00           H  
ATOM   2274 1HB  LYS A 146     202.621 134.382  47.272  1.00  0.00           H  
ATOM   2275 2HB  LYS A 146     203.024 133.469  45.825  1.00  0.00           H  
ATOM   2276 1HG  LYS A 146     202.107 131.428  46.822  1.00  0.00           H  
ATOM   2277 2HG  LYS A 146     201.757 132.300  48.320  1.00  0.00           H  
ATOM   2278 1HD  LYS A 146     200.249 133.825  47.060  1.00  0.00           H  
ATOM   2279 2HD  LYS A 146     200.577 132.908  45.583  1.00  0.00           H  
ATOM   2280 1HE  LYS A 146     199.612 130.891  46.579  1.00  0.00           H  
ATOM   2281 2HE  LYS A 146     199.368 131.730  48.112  1.00  0.00           H  
ATOM   2282 1HZ  LYS A 146     197.363 131.648  46.824  1.00  0.00           H  
ATOM   2283 2HZ  LYS A 146     197.852 133.215  46.992  1.00  0.00           H  
ATOM   2284 3HZ  LYS A 146     198.078 132.428  45.560  1.00  0.00           H  
ATOM   2285  N   ALA A 147     205.553 135.141  47.386  1.00  0.00           N  
ATOM   2286  CA  ALA A 147     206.639 136.017  46.956  1.00  0.00           C  
ATOM   2287  C   ALA A 147     207.997 135.403  47.269  1.00  0.00           C  
ATOM   2288  O   ALA A 147     208.910 135.442  46.443  1.00  0.00           O  
ATOM   2289  CB  ALA A 147     206.509 137.381  47.616  1.00  0.00           C  
ATOM   2290  H   ALA A 147     204.909 135.464  48.094  1.00  0.00           H  
ATOM   2291  HA  ALA A 147     206.573 136.145  45.877  1.00  0.00           H  
ATOM   2292 1HB  ALA A 147     207.327 138.024  47.285  1.00  0.00           H  
ATOM   2293 2HB  ALA A 147     205.558 137.833  47.336  1.00  0.00           H  
ATOM   2294 3HB  ALA A 147     206.552 137.270  48.697  1.00  0.00           H  
ATOM   2295  N   ALA A 148     208.125 134.838  48.464  1.00  0.00           N  
ATOM   2296  CA  ALA A 148     209.361 134.186  48.875  1.00  0.00           C  
ATOM   2297  C   ALA A 148     209.652 132.964  48.012  1.00  0.00           C  
ATOM   2298  O   ALA A 148     210.810 132.660  47.720  1.00  0.00           O  
ATOM   2299  CB  ALA A 148     209.292 133.793  50.342  1.00  0.00           C  
ATOM   2300  H   ALA A 148     207.345 134.860  49.106  1.00  0.00           H  
ATOM   2301  HA  ALA A 148     210.185 134.889  48.739  1.00  0.00           H  
ATOM   2302 1HB  ALA A 148     210.222 133.310  50.636  1.00  0.00           H  
ATOM   2303 2HB  ALA A 148     209.141 134.686  50.951  1.00  0.00           H  
ATOM   2304 3HB  ALA A 148     208.462 133.106  50.495  1.00  0.00           H  
ATOM   2305  N   ARG A 149     208.598 132.265  47.607  1.00  0.00           N  
ATOM   2306  CA  ARG A 149     208.735 131.101  46.745  1.00  0.00           C  
ATOM   2307  C   ARG A 149     209.347 131.477  45.401  1.00  0.00           C  
ATOM   2308  O   ARG A 149     210.130 130.718  44.830  1.00  0.00           O  
ATOM   2309  CB  ARG A 149     207.380 130.443  46.516  1.00  0.00           C  
ATOM   2310  CG  ARG A 149     207.406 129.221  45.614  1.00  0.00           C  
ATOM   2311  CD  ARG A 149     208.158 128.098  46.232  1.00  0.00           C  
ATOM   2312  NE  ARG A 149     208.206 126.934  45.362  1.00  0.00           N  
ATOM   2313  CZ  ARG A 149     209.123 126.744  44.393  1.00  0.00           C  
ATOM   2314  NH1 ARG A 149     210.056 127.646  44.181  1.00  0.00           N  
ATOM   2315  NH2 ARG A 149     209.085 125.649  43.653  1.00  0.00           N  
ATOM   2316  H   ARG A 149     207.675 132.552  47.907  1.00  0.00           H  
ATOM   2317  HA  ARG A 149     209.407 130.390  47.227  1.00  0.00           H  
ATOM   2318 1HB  ARG A 149     206.957 130.140  47.473  1.00  0.00           H  
ATOM   2319 2HB  ARG A 149     206.696 131.167  46.071  1.00  0.00           H  
ATOM   2320 1HG  ARG A 149     206.387 128.886  45.423  1.00  0.00           H  
ATOM   2321 2HG  ARG A 149     207.889 129.475  44.669  1.00  0.00           H  
ATOM   2322 1HD  ARG A 149     209.181 128.414  46.439  1.00  0.00           H  
ATOM   2323 2HD  ARG A 149     207.673 127.807  47.164  1.00  0.00           H  
ATOM   2324  HE  ARG A 149     207.506 126.218  45.494  1.00  0.00           H  
ATOM   2325 1HH1 ARG A 149     210.086 128.482  44.746  1.00  0.00           H  
ATOM   2326 2HH1 ARG A 149     210.743 127.503  43.456  1.00  0.00           H  
ATOM   2327 1HH2 ARG A 149     208.367 124.954  43.816  1.00  0.00           H  
ATOM   2328 2HH2 ARG A 149     209.770 125.506  42.927  1.00  0.00           H  
ATOM   2329  N   VAL A 150     208.987 132.656  44.903  1.00  0.00           N  
ATOM   2330  CA  VAL A 150     209.617 133.207  43.710  1.00  0.00           C  
ATOM   2331  C   VAL A 150     211.063 133.598  43.980  1.00  0.00           C  
ATOM   2332  O   VAL A 150     211.950 133.339  43.167  1.00  0.00           O  
ATOM   2333  CB  VAL A 150     208.838 134.442  43.217  1.00  0.00           C  
ATOM   2334  CG1 VAL A 150     209.581 135.120  42.075  1.00  0.00           C  
ATOM   2335  CG2 VAL A 150     207.440 134.031  42.781  1.00  0.00           C  
ATOM   2336  H   VAL A 150     208.260 133.182  45.364  1.00  0.00           H  
ATOM   2337  HA  VAL A 150     209.622 132.439  42.936  1.00  0.00           H  
ATOM   2338  HB  VAL A 150     208.768 135.164  44.031  1.00  0.00           H  
ATOM   2339 1HG1 VAL A 150     209.018 135.989  41.740  1.00  0.00           H  
ATOM   2340 2HG1 VAL A 150     210.566 135.437  42.422  1.00  0.00           H  
ATOM   2341 3HG1 VAL A 150     209.694 134.419  41.248  1.00  0.00           H  
ATOM   2342 1HG2 VAL A 150     206.896 134.909  42.434  1.00  0.00           H  
ATOM   2343 2HG2 VAL A 150     207.510 133.304  41.972  1.00  0.00           H  
ATOM   2344 3HG2 VAL A 150     206.912 133.585  43.624  1.00  0.00           H  
ATOM   2345  N   ALA A 151     211.295 134.227  45.128  1.00  0.00           N  
ATOM   2346  CA  ALA A 151     212.623 134.717  45.477  1.00  0.00           C  
ATOM   2347  C   ALA A 151     213.629 133.576  45.556  1.00  0.00           C  
ATOM   2348  O   ALA A 151     214.754 133.694  45.071  1.00  0.00           O  
ATOM   2349  CB  ALA A 151     212.579 135.475  46.798  1.00  0.00           C  
ATOM   2350  H   ALA A 151     210.533 134.368  45.775  1.00  0.00           H  
ATOM   2351  HA  ALA A 151     212.958 135.399  44.697  1.00  0.00           H  
ATOM   2352 1HB  ALA A 151     213.577 135.835  47.044  1.00  0.00           H  
ATOM   2353 2HB  ALA A 151     211.898 136.323  46.710  1.00  0.00           H  
ATOM   2354 3HB  ALA A 151     212.228 134.812  47.586  1.00  0.00           H  
ATOM   2355  N   VAL A 152     213.216 132.471  46.171  1.00  0.00           N  
ATOM   2356  CA  VAL A 152     214.102 131.329  46.366  1.00  0.00           C  
ATOM   2357  C   VAL A 152     214.378 130.613  45.051  1.00  0.00           C  
ATOM   2358  O   VAL A 152     215.477 130.106  44.827  1.00  0.00           O  
ATOM   2359  CB  VAL A 152     213.480 130.336  47.365  1.00  0.00           C  
ATOM   2360  CG1 VAL A 152     212.364 129.542  46.702  1.00  0.00           C  
ATOM   2361  CG2 VAL A 152     214.554 129.407  47.907  1.00  0.00           C  
ATOM   2362  H   VAL A 152     212.267 132.422  46.508  1.00  0.00           H  
ATOM   2363  HA  VAL A 152     215.056 131.692  46.750  1.00  0.00           H  
ATOM   2364  HB  VAL A 152     213.032 130.894  48.188  1.00  0.00           H  
ATOM   2365 1HG1 VAL A 152     211.935 128.845  47.422  1.00  0.00           H  
ATOM   2366 2HG1 VAL A 152     211.588 130.225  46.353  1.00  0.00           H  
ATOM   2367 3HG1 VAL A 152     212.767 128.985  45.857  1.00  0.00           H  
ATOM   2368 1HG2 VAL A 152     214.108 128.708  48.615  1.00  0.00           H  
ATOM   2369 2HG2 VAL A 152     215.006 128.852  47.085  1.00  0.00           H  
ATOM   2370 3HG2 VAL A 152     215.321 129.993  48.413  1.00  0.00           H  
ATOM   2371  N   GLU A 153     213.372 130.576  44.180  1.00  0.00           N  
ATOM   2372  CA  GLU A 153     213.527 129.985  42.856  1.00  0.00           C  
ATOM   2373  C   GLU A 153     214.474 130.809  41.996  1.00  0.00           C  
ATOM   2374  O   GLU A 153     215.320 130.261  41.290  1.00  0.00           O  
ATOM   2375  CB  GLU A 153     212.168 129.863  42.166  1.00  0.00           C  
ATOM   2376  CG  GLU A 153     212.209 129.156  40.818  1.00  0.00           C  
ATOM   2377  CD  GLU A 153     212.557 127.698  40.931  1.00  0.00           C  
ATOM   2378  OE1 GLU A 153     212.228 127.105  41.931  1.00  0.00           O  
ATOM   2379  OE2 GLU A 153     213.151 127.176  40.018  1.00  0.00           O  
ATOM   2380  H   GLU A 153     212.481 130.966  44.445  1.00  0.00           H  
ATOM   2381  HA  GLU A 153     213.962 128.994  42.970  1.00  0.00           H  
ATOM   2382 1HB  GLU A 153     211.480 129.314  42.810  1.00  0.00           H  
ATOM   2383 2HB  GLU A 153     211.748 130.856  42.010  1.00  0.00           H  
ATOM   2384 1HG  GLU A 153     211.233 129.250  40.340  1.00  0.00           H  
ATOM   2385 2HG  GLU A 153     212.941 129.651  40.182  1.00  0.00           H  
ATOM   2386  N   ALA A 154     214.325 132.127  42.051  1.00  0.00           N  
ATOM   2387  CA  ALA A 154     215.176 133.030  41.285  1.00  0.00           C  
ATOM   2388  C   ALA A 154     216.632 132.917  41.721  1.00  0.00           C  
ATOM   2389  O   ALA A 154     217.532 132.812  40.888  1.00  0.00           O  
ATOM   2390  CB  ALA A 154     214.691 134.465  41.427  1.00  0.00           C  
ATOM   2391  H   ALA A 154     213.603 132.515  42.643  1.00  0.00           H  
ATOM   2392  HA  ALA A 154     215.121 132.748  40.234  1.00  0.00           H  
ATOM   2393 1HB  ALA A 154     215.337 135.126  40.850  1.00  0.00           H  
ATOM   2394 2HB  ALA A 154     213.670 134.543  41.059  1.00  0.00           H  
ATOM   2395 3HB  ALA A 154     214.721 134.756  42.477  1.00  0.00           H  
ATOM   2396  N   ALA A 155     216.856 132.936  43.031  1.00  0.00           N  
ATOM   2397  CA  ALA A 155     218.204 132.848  43.578  1.00  0.00           C  
ATOM   2398  C   ALA A 155     218.799 131.462  43.359  1.00  0.00           C  
ATOM   2399  O   ALA A 155     219.986 131.324  43.067  1.00  0.00           O  
ATOM   2400  CB  ALA A 155     218.199 133.193  45.058  1.00  0.00           C  
ATOM   2401  H   ALA A 155     216.072 133.015  43.662  1.00  0.00           H  
ATOM   2402  HA  ALA A 155     218.839 133.564  43.054  1.00  0.00           H  
ATOM   2403 1HB  ALA A 155     219.212 133.123  45.452  1.00  0.00           H  
ATOM   2404 2HB  ALA A 155     217.826 134.209  45.196  1.00  0.00           H  
ATOM   2405 3HB  ALA A 155     217.554 132.495  45.592  1.00  0.00           H  
ATOM   2406  N   LYS A 156     217.965 130.438  43.501  1.00  0.00           N  
ATOM   2407  CA  LYS A 156     218.406 129.060  43.320  1.00  0.00           C  
ATOM   2408  C   LYS A 156     218.922 128.829  41.906  1.00  0.00           C  
ATOM   2409  O   LYS A 156     219.976 128.223  41.712  1.00  0.00           O  
ATOM   2410  CB  LYS A 156     217.267 128.088  43.628  1.00  0.00           C  
ATOM   2411  CG  LYS A 156     217.619 126.619  43.420  1.00  0.00           C  
ATOM   2412  CD  LYS A 156     216.475 125.711  43.852  1.00  0.00           C  
ATOM   2413  CE  LYS A 156     216.763 124.258  43.505  1.00  0.00           C  
ATOM   2414  NZ  LYS A 156     215.734 123.340  44.062  1.00  0.00           N  
ATOM   2415  H   LYS A 156     217.002 130.618  43.745  1.00  0.00           H  
ATOM   2416  HA  LYS A 156     219.229 128.865  44.009  1.00  0.00           H  
ATOM   2417 1HB  LYS A 156     216.952 128.212  44.666  1.00  0.00           H  
ATOM   2418 2HB  LYS A 156     216.408 128.319  42.997  1.00  0.00           H  
ATOM   2419 1HG  LYS A 156     217.834 126.444  42.365  1.00  0.00           H  
ATOM   2420 2HG  LYS A 156     218.507 126.373  44.000  1.00  0.00           H  
ATOM   2421 1HD  LYS A 156     216.330 125.798  44.929  1.00  0.00           H  
ATOM   2422 2HD  LYS A 156     215.557 126.019  43.352  1.00  0.00           H  
ATOM   2423 1HE  LYS A 156     216.789 124.142  42.421  1.00  0.00           H  
ATOM   2424 2HE  LYS A 156     217.738 123.973  43.902  1.00  0.00           H  
ATOM   2425 1HZ  LYS A 156     215.959 122.388  43.810  1.00  0.00           H  
ATOM   2426 2HZ  LYS A 156     215.713 123.425  45.069  1.00  0.00           H  
ATOM   2427 3HZ  LYS A 156     214.828 123.580  43.686  1.00  0.00           H  
ATOM   2428  N   GLN A 157     218.176 129.316  40.922  1.00  0.00           N  
ATOM   2429  CA  GLN A 157     218.562 129.172  39.523  1.00  0.00           C  
ATOM   2430  C   GLN A 157     219.758 130.055  39.188  1.00  0.00           C  
ATOM   2431  O   GLN A 157     220.607 129.686  38.378  1.00  0.00           O  
ATOM   2432  CB  GLN A 157     217.387 129.513  38.604  1.00  0.00           C  
ATOM   2433  CG  GLN A 157     216.221 128.543  38.699  1.00  0.00           C  
ATOM   2434  CD  GLN A 157     216.626 127.118  38.369  1.00  0.00           C  
ATOM   2435  OE1 GLN A 157     217.577 126.888  37.616  1.00  0.00           O  
ATOM   2436  NE2 GLN A 157     215.904 126.156  38.927  1.00  0.00           N  
ATOM   2437  H   GLN A 157     217.318 129.799  41.148  1.00  0.00           H  
ATOM   2438  HA  GLN A 157     218.859 128.136  39.351  1.00  0.00           H  
ATOM   2439 1HB  GLN A 157     217.015 130.509  38.844  1.00  0.00           H  
ATOM   2440 2HB  GLN A 157     217.727 129.531  37.569  1.00  0.00           H  
ATOM   2441 1HG  GLN A 157     215.829 128.560  39.715  1.00  0.00           H  
ATOM   2442 2HG  GLN A 157     215.448 128.850  37.996  1.00  0.00           H  
ATOM   2443 1HE2 GLN A 157     216.123 125.195  38.746  1.00  0.00           H  
ATOM   2444 2HE2 GLN A 157     215.141 126.386  39.530  1.00  0.00           H  
ATOM   2445  N   ALA A 158     219.820 131.224  39.815  1.00  0.00           N  
ATOM   2446  CA  ALA A 158     220.945 132.131  39.639  1.00  0.00           C  
ATOM   2447  C   ALA A 158     222.211 131.568  40.267  1.00  0.00           C  
ATOM   2448  O   ALA A 158     223.319 131.822  39.794  1.00  0.00           O  
ATOM   2449  CB  ALA A 158     220.625 133.496  40.230  1.00  0.00           C  
ATOM   2450  H   ALA A 158     219.064 131.490  40.434  1.00  0.00           H  
ATOM   2451  HA  ALA A 158     221.124 132.242  38.570  1.00  0.00           H  
ATOM   2452 1HB  ALA A 158     221.475 134.162  40.091  1.00  0.00           H  
ATOM   2453 2HB  ALA A 158     219.751 133.913  39.731  1.00  0.00           H  
ATOM   2454 3HB  ALA A 158     220.418 133.390  41.295  1.00  0.00           H  
ATOM   2455  N   GLY A 159     222.042 130.800  41.339  1.00  0.00           N  
ATOM   2456  CA  GLY A 159     223.176 130.246  42.071  1.00  0.00           C  
ATOM   2457  C   GLY A 159     223.683 131.224  43.123  1.00  0.00           C  
ATOM   2458  O   GLY A 159     224.832 131.148  43.553  1.00  0.00           O  
ATOM   2459  H   GLY A 159     221.106 130.594  41.652  1.00  0.00           H  
ATOM   2460 1HA  GLY A 159     222.878 129.312  42.550  1.00  0.00           H  
ATOM   2461 2HA  GLY A 159     223.979 130.007  41.375  1.00  0.00           H  
ATOM   2462  N   ASP A 160     222.816 132.144  43.533  1.00  0.00           N  
ATOM   2463  CA  ASP A 160     223.189 133.174  44.496  1.00  0.00           C  
ATOM   2464  C   ASP A 160     222.952 132.703  45.925  1.00  0.00           C  
ATOM   2465  O   ASP A 160     221.869 132.890  46.479  1.00  0.00           O  
ATOM   2466  CB  ASP A 160     222.402 134.460  44.238  1.00  0.00           C  
ATOM   2467  CG  ASP A 160     222.898 135.224  43.018  1.00  0.00           C  
ATOM   2468  OD1 ASP A 160     224.008 134.987  42.603  1.00  0.00           O  
ATOM   2469  OD2 ASP A 160     222.164 136.038  42.511  1.00  0.00           O  
ATOM   2470  H   ASP A 160     221.874 132.129  43.170  1.00  0.00           H  
ATOM   2471  HA  ASP A 160     224.254 133.377  44.387  1.00  0.00           H  
ATOM   2472 1HB  ASP A 160     221.348 134.220  44.094  1.00  0.00           H  
ATOM   2473 2HB  ASP A 160     222.473 135.111  45.110  1.00  0.00           H  
ATOM   2474  N   ASN A 161     223.970 132.092  46.517  1.00  0.00           N  
ATOM   2475  CA  ASN A 161     223.849 131.518  47.853  1.00  0.00           C  
ATOM   2476  C   ASN A 161     223.613 132.599  48.899  1.00  0.00           C  
ATOM   2477  O   ASN A 161     222.921 132.377  49.891  1.00  0.00           O  
ATOM   2478  CB  ASN A 161     225.080 130.699  48.197  1.00  0.00           C  
ATOM   2479  CG  ASN A 161     225.145 129.405  47.438  1.00  0.00           C  
ATOM   2480  OD1 ASN A 161     224.132 128.924  46.914  1.00  0.00           O  
ATOM   2481  ND2 ASN A 161     226.317 128.828  47.365  1.00  0.00           N  
ATOM   2482  H   ASN A 161     224.854 132.024  46.033  1.00  0.00           H  
ATOM   2483  HA  ASN A 161     222.983 130.854  47.859  1.00  0.00           H  
ATOM   2484 1HB  ASN A 161     225.976 131.282  47.981  1.00  0.00           H  
ATOM   2485 2HB  ASN A 161     225.084 130.480  49.266  1.00  0.00           H  
ATOM   2486 1HD2 ASN A 161     226.420 127.964  46.871  1.00  0.00           H  
ATOM   2487 2HD2 ASN A 161     227.110 129.252  47.802  1.00  0.00           H  
ATOM   2488  N   ASP A 162     224.197 133.771  48.671  1.00  0.00           N  
ATOM   2489  CA  ASP A 162     224.058 134.889  49.597  1.00  0.00           C  
ATOM   2490  C   ASP A 162     222.633 135.426  49.603  1.00  0.00           C  
ATOM   2491  O   ASP A 162     222.125 135.852  50.639  1.00  0.00           O  
ATOM   2492  CB  ASP A 162     225.034 136.012  49.234  1.00  0.00           C  
ATOM   2493  CG  ASP A 162     226.478 135.680  49.589  1.00  0.00           C  
ATOM   2494  OD1 ASP A 162     226.683 134.840  50.431  1.00  0.00           O  
ATOM   2495  OD2 ASP A 162     227.359 136.270  49.012  1.00  0.00           O  
ATOM   2496  H   ASP A 162     224.751 133.893  47.835  1.00  0.00           H  
ATOM   2497  HA  ASP A 162     224.282 134.532  50.603  1.00  0.00           H  
ATOM   2498 1HB  ASP A 162     224.973 136.214  48.165  1.00  0.00           H  
ATOM   2499 2HB  ASP A 162     224.748 136.925  49.757  1.00  0.00           H  
ATOM   2500  N   VAL A 163     221.995 135.409  48.438  1.00  0.00           N  
ATOM   2501  CA  VAL A 163     220.605 135.830  48.320  1.00  0.00           C  
ATOM   2502  C   VAL A 163     219.667 134.816  48.959  1.00  0.00           C  
ATOM   2503  O   VAL A 163     218.706 135.184  49.636  1.00  0.00           O  
ATOM   2504  CB  VAL A 163     220.226 136.012  46.838  1.00  0.00           C  
ATOM   2505  CG1 VAL A 163     218.738 136.293  46.701  1.00  0.00           C  
ATOM   2506  CG2 VAL A 163     221.045 137.142  46.231  1.00  0.00           C  
ATOM   2507  H   VAL A 163     222.487 135.093  47.613  1.00  0.00           H  
ATOM   2508  HA  VAL A 163     220.483 136.773  48.851  1.00  0.00           H  
ATOM   2509  HB  VAL A 163     220.429 135.086  46.304  1.00  0.00           H  
ATOM   2510 1HG1 VAL A 163     218.486 136.418  45.647  1.00  0.00           H  
ATOM   2511 2HG1 VAL A 163     218.171 135.455  47.110  1.00  0.00           H  
ATOM   2512 3HG1 VAL A 163     218.487 137.202  47.245  1.00  0.00           H  
ATOM   2513 1HG2 VAL A 163     220.771 137.264  45.184  1.00  0.00           H  
ATOM   2514 2HG2 VAL A 163     220.845 138.068  46.769  1.00  0.00           H  
ATOM   2515 3HG2 VAL A 163     222.106 136.901  46.303  1.00  0.00           H  
ATOM   2516  N   LEU A 164     219.949 133.536  48.741  1.00  0.00           N  
ATOM   2517  CA  LEU A 164     219.162 132.463  49.341  1.00  0.00           C  
ATOM   2518  C   LEU A 164     219.154 132.573  50.860  1.00  0.00           C  
ATOM   2519  O   LEU A 164     218.131 132.336  51.502  1.00  0.00           O  
ATOM   2520  CB  LEU A 164     219.722 131.097  48.924  1.00  0.00           C  
ATOM   2521  CG  LEU A 164     219.448 130.682  47.473  1.00  0.00           C  
ATOM   2522  CD1 LEU A 164     220.298 129.467  47.123  1.00  0.00           C  
ATOM   2523  CD2 LEU A 164     217.967 130.381  47.301  1.00  0.00           C  
ATOM   2524  H   LEU A 164     220.728 133.299  48.145  1.00  0.00           H  
ATOM   2525  HA  LEU A 164     218.132 132.556  48.997  1.00  0.00           H  
ATOM   2526 1HB  LEU A 164     220.800 131.105  49.069  1.00  0.00           H  
ATOM   2527 2HB  LEU A 164     219.294 130.334  49.574  1.00  0.00           H  
ATOM   2528  HG  LEU A 164     219.735 131.493  46.802  1.00  0.00           H  
ATOM   2529 1HD1 LEU A 164     220.104 129.172  46.092  1.00  0.00           H  
ATOM   2530 2HD1 LEU A 164     221.353 129.716  47.237  1.00  0.00           H  
ATOM   2531 3HD1 LEU A 164     220.044 128.643  47.789  1.00  0.00           H  
ATOM   2532 1HD2 LEU A 164     217.773 130.087  46.270  1.00  0.00           H  
ATOM   2533 2HD2 LEU A 164     217.681 129.570  47.970  1.00  0.00           H  
ATOM   2534 3HD2 LEU A 164     217.385 131.272  47.540  1.00  0.00           H  
ATOM   2535  N   ARG A 165     220.298 132.933  51.430  1.00  0.00           N  
ATOM   2536  CA  ARG A 165     220.390 133.213  52.858  1.00  0.00           C  
ATOM   2537  C   ARG A 165     219.430 134.325  53.265  1.00  0.00           C  
ATOM   2538  O   ARG A 165     218.724 134.214  54.267  1.00  0.00           O  
ATOM   2539  CB  ARG A 165     221.808 133.610  53.237  1.00  0.00           C  
ATOM   2540  CG  ARG A 165     222.042 133.805  54.726  1.00  0.00           C  
ATOM   2541  CD  ARG A 165     223.474 134.061  55.028  1.00  0.00           C  
ATOM   2542  NE  ARG A 165     224.333 133.006  54.512  1.00  0.00           N  
ATOM   2543  CZ  ARG A 165     225.231 133.168  53.522  1.00  0.00           C  
ATOM   2544  NH1 ARG A 165     225.377 134.343  52.951  1.00  0.00           N  
ATOM   2545  NH2 ARG A 165     225.967 132.145  53.123  1.00  0.00           N  
ATOM   2546  H   ARG A 165     221.126 133.018  50.859  1.00  0.00           H  
ATOM   2547  HA  ARG A 165     220.103 132.315  53.405  1.00  0.00           H  
ATOM   2548 1HB  ARG A 165     222.503 132.844  52.892  1.00  0.00           H  
ATOM   2549 2HB  ARG A 165     222.074 134.540  52.734  1.00  0.00           H  
ATOM   2550 1HG  ARG A 165     221.461 134.660  55.076  1.00  0.00           H  
ATOM   2551 2HG  ARG A 165     221.733 132.910  55.265  1.00  0.00           H  
ATOM   2552 1HD  ARG A 165     223.780 135.003  54.573  1.00  0.00           H  
ATOM   2553 2HD  ARG A 165     223.613 134.116  56.107  1.00  0.00           H  
ATOM   2554  HE  ARG A 165     224.251 132.087  54.928  1.00  0.00           H  
ATOM   2555 1HH1 ARG A 165     224.814 135.126  53.256  1.00  0.00           H  
ATOM   2556 2HH1 ARG A 165     226.050 134.465  52.209  1.00  0.00           H  
ATOM   2557 1HH2 ARG A 165     225.854 131.241  53.562  1.00  0.00           H  
ATOM   2558 2HH2 ARG A 165     226.640 132.266  52.381  1.00  0.00           H  
ATOM   2559  N   LYS A 166     219.407 135.395  52.478  1.00  0.00           N  
ATOM   2560  CA  LYS A 166     218.468 136.490  52.703  1.00  0.00           C  
ATOM   2561  C   LYS A 166     217.027 136.012  52.592  1.00  0.00           C  
ATOM   2562  O   LYS A 166     216.171 136.410  53.382  1.00  0.00           O  
ATOM   2563  CB  LYS A 166     218.723 137.625  51.710  1.00  0.00           C  
ATOM   2564  CG  LYS A 166     217.890 138.876  51.958  1.00  0.00           C  
ATOM   2565  CD  LYS A 166     218.247 139.982  50.974  1.00  0.00           C  
ATOM   2566  CE  LYS A 166     217.420 141.234  51.225  1.00  0.00           C  
ATOM   2567  NZ  LYS A 166     217.798 142.342  50.307  1.00  0.00           N  
ATOM   2568  H   LYS A 166     220.057 135.454  51.707  1.00  0.00           H  
ATOM   2569  HA  LYS A 166     218.615 136.871  53.714  1.00  0.00           H  
ATOM   2570 1HB  LYS A 166     219.774 137.912  51.746  1.00  0.00           H  
ATOM   2571 2HB  LYS A 166     218.514 137.279  50.698  1.00  0.00           H  
ATOM   2572 1HG  LYS A 166     216.831 138.634  51.850  1.00  0.00           H  
ATOM   2573 2HG  LYS A 166     218.063 139.233  52.972  1.00  0.00           H  
ATOM   2574 1HD  LYS A 166     219.304 140.228  51.073  1.00  0.00           H  
ATOM   2575 2HD  LYS A 166     218.065 139.636  49.958  1.00  0.00           H  
ATOM   2576 1HE  LYS A 166     216.365 141.007  51.087  1.00  0.00           H  
ATOM   2577 2HE  LYS A 166     217.566 141.567  52.254  1.00  0.00           H  
ATOM   2578 1HZ  LYS A 166     217.228 143.154  50.506  1.00  0.00           H  
ATOM   2579 2HZ  LYS A 166     218.771 142.575  50.441  1.00  0.00           H  
ATOM   2580 3HZ  LYS A 166     217.649 142.053  49.351  1.00  0.00           H  
ATOM   2581  N   VAL A 167     216.766 135.157  51.610  1.00  0.00           N  
ATOM   2582  CA  VAL A 167     215.432 134.609  51.405  1.00  0.00           C  
ATOM   2583  C   VAL A 167     215.004 133.743  52.584  1.00  0.00           C  
ATOM   2584  O   VAL A 167     213.870 133.834  53.053  1.00  0.00           O  
ATOM   2585  CB  VAL A 167     215.393 133.770  50.114  1.00  0.00           C  
ATOM   2586  CG1 VAL A 167     214.068 133.031  50.000  1.00  0.00           C  
ATOM   2587  CG2 VAL A 167     215.618 134.666  48.906  1.00  0.00           C  
ATOM   2588  H   VAL A 167     217.514 134.878  50.988  1.00  0.00           H  
ATOM   2589  HA  VAL A 167     214.726 135.437  51.329  1.00  0.00           H  
ATOM   2590  HB  VAL A 167     216.179 133.015  50.159  1.00  0.00           H  
ATOM   2591 1HG1 VAL A 167     214.058 132.442  49.080  1.00  0.00           H  
ATOM   2592 2HG1 VAL A 167     213.944 132.368  50.855  1.00  0.00           H  
ATOM   2593 3HG1 VAL A 167     213.251 133.751  49.976  1.00  0.00           H  
ATOM   2594 1HG2 VAL A 167     215.590 134.066  47.998  1.00  0.00           H  
ATOM   2595 2HG2 VAL A 167     214.836 135.425  48.865  1.00  0.00           H  
ATOM   2596 3HG2 VAL A 167     216.590 135.152  48.990  1.00  0.00           H  
ATOM   2597  N   ALA A 168     215.920 132.903  53.058  1.00  0.00           N  
ATOM   2598  CA  ALA A 168     215.625 131.991  54.157  1.00  0.00           C  
ATOM   2599  C   ALA A 168     215.177 132.751  55.398  1.00  0.00           C  
ATOM   2600  O   ALA A 168     214.242 132.339  56.084  1.00  0.00           O  
ATOM   2601  CB  ALA A 168     216.840 131.131  54.470  1.00  0.00           C  
ATOM   2602  H   ALA A 168     216.842 132.899  52.645  1.00  0.00           H  
ATOM   2603  HA  ALA A 168     214.804 131.340  53.852  1.00  0.00           H  
ATOM   2604 1HB  ALA A 168     216.602 130.454  55.293  1.00  0.00           H  
ATOM   2605 2HB  ALA A 168     217.111 130.549  53.589  1.00  0.00           H  
ATOM   2606 3HB  ALA A 168     217.673 131.770  54.753  1.00  0.00           H  
ATOM   2607  N   GLU A 169     215.855 133.858  55.683  1.00  0.00           N  
ATOM   2608  CA  GLU A 169     215.531 134.675  56.847  1.00  0.00           C  
ATOM   2609  C   GLU A 169     214.169 135.338  56.692  1.00  0.00           C  
ATOM   2610  O   GLU A 169     213.385 135.399  57.639  1.00  0.00           O  
ATOM   2611  CB  GLU A 169     216.607 135.741  57.066  1.00  0.00           C  
ATOM   2612  CG  GLU A 169     216.334 136.676  58.236  1.00  0.00           C  
ATOM   2613  CD  GLU A 169     216.288 135.961  59.557  1.00  0.00           C  
ATOM   2614  OE1 GLU A 169     216.828 134.886  59.649  1.00  0.00           O  
ATOM   2615  OE2 GLU A 169     215.714 136.493  60.478  1.00  0.00           O  
ATOM   2616  H   GLU A 169     216.612 134.141  55.078  1.00  0.00           H  
ATOM   2617  HA  GLU A 169     215.484 134.026  57.723  1.00  0.00           H  
ATOM   2618 1HB  GLU A 169     217.567 135.258  57.241  1.00  0.00           H  
ATOM   2619 2HB  GLU A 169     216.703 136.350  56.167  1.00  0.00           H  
ATOM   2620 1HG  GLU A 169     217.118 137.433  58.273  1.00  0.00           H  
ATOM   2621 2HG  GLU A 169     215.385 137.183  58.069  1.00  0.00           H  
ATOM   2622  N   GLN A 170     213.890 135.835  55.492  1.00  0.00           N  
ATOM   2623  CA  GLN A 170     212.611 136.470  55.201  1.00  0.00           C  
ATOM   2624  C   GLN A 170     211.465 135.474  55.321  1.00  0.00           C  
ATOM   2625  O   GLN A 170     210.401 135.796  55.851  1.00  0.00           O  
ATOM   2626  CB  GLN A 170     212.624 137.089  53.799  1.00  0.00           C  
ATOM   2627  CG  GLN A 170     211.327 137.776  53.411  1.00  0.00           C  
ATOM   2628  CD  GLN A 170     211.017 138.971  54.292  1.00  0.00           C  
ATOM   2629  OE1 GLN A 170     211.891 139.794  54.575  1.00  0.00           O  
ATOM   2630  NE2 GLN A 170     209.768 139.070  54.733  1.00  0.00           N  
ATOM   2631  H   GLN A 170     214.585 135.773  54.760  1.00  0.00           H  
ATOM   2632  HA  GLN A 170     212.441 137.258  55.936  1.00  0.00           H  
ATOM   2633 1HB  GLN A 170     213.426 137.823  53.733  1.00  0.00           H  
ATOM   2634 2HB  GLN A 170     212.829 136.312  53.063  1.00  0.00           H  
ATOM   2635 1HG  GLN A 170     211.406 138.123  52.380  1.00  0.00           H  
ATOM   2636 2HG  GLN A 170     210.508 137.062  53.502  1.00  0.00           H  
ATOM   2637 1HE2 GLN A 170     209.504 139.838  55.319  1.00  0.00           H  
ATOM   2638 2HE2 GLN A 170     209.090 138.380  54.481  1.00  0.00           H  
ATOM   2639  N   ALA A 171     211.684 134.264  54.819  1.00  0.00           N  
ATOM   2640  CA  ALA A 171     210.673 133.214  54.875  1.00  0.00           C  
ATOM   2641  C   ALA A 171     210.350 132.840  56.318  1.00  0.00           C  
ATOM   2642  O   ALA A 171     209.189 132.622  56.665  1.00  0.00           O  
ATOM   2643  CB  ALA A 171     211.139 131.991  54.101  1.00  0.00           C  
ATOM   2644  H   ALA A 171     212.576 134.065  54.388  1.00  0.00           H  
ATOM   2645  HA  ALA A 171     209.757 133.592  54.419  1.00  0.00           H  
ATOM   2646 1HB  ALA A 171     210.372 131.217  54.151  1.00  0.00           H  
ATOM   2647 2HB  ALA A 171     211.312 132.261  53.060  1.00  0.00           H  
ATOM   2648 3HB  ALA A 171     212.064 131.614  54.536  1.00  0.00           H  
ATOM   2649  N   LEU A 172     211.382 132.769  57.151  1.00  0.00           N  
ATOM   2650  CA  LEU A 172     211.210 132.408  58.552  1.00  0.00           C  
ATOM   2651  C   LEU A 172     210.470 133.499  59.316  1.00  0.00           C  
ATOM   2652  O   LEU A 172     209.641 133.213  60.178  1.00  0.00           O  
ATOM   2653  CB  LEU A 172     212.576 132.155  59.205  1.00  0.00           C  
ATOM   2654  CG  LEU A 172     213.325 130.910  58.715  1.00  0.00           C  
ATOM   2655  CD1 LEU A 172     214.768 130.963  59.197  1.00  0.00           C  
ATOM   2656  CD2 LEU A 172     212.624 129.661  59.229  1.00  0.00           C  
ATOM   2657  H   LEU A 172     212.309 132.969  56.804  1.00  0.00           H  
ATOM   2658  HA  LEU A 172     210.608 131.501  58.606  1.00  0.00           H  
ATOM   2659 1HB  LEU A 172     213.212 133.019  59.022  1.00  0.00           H  
ATOM   2660 2HB  LEU A 172     212.433 132.056  60.280  1.00  0.00           H  
ATOM   2661  HG  LEU A 172     213.337 130.897  57.626  1.00  0.00           H  
ATOM   2662 1HD1 LEU A 172     215.302 130.078  58.850  1.00  0.00           H  
ATOM   2663 2HD1 LEU A 172     215.252 131.857  58.801  1.00  0.00           H  
ATOM   2664 3HD1 LEU A 172     214.788 130.994  60.287  1.00  0.00           H  
ATOM   2665 1HD2 LEU A 172     213.157 128.775  58.880  1.00  0.00           H  
ATOM   2666 2HD2 LEU A 172     212.611 129.671  60.319  1.00  0.00           H  
ATOM   2667 3HD2 LEU A 172     211.600 129.638  58.854  1.00  0.00           H  
ATOM   2668  N   ARG A 173     210.778 134.751  58.994  1.00  0.00           N  
ATOM   2669  CA  ARG A 173     210.099 135.888  59.606  1.00  0.00           C  
ATOM   2670  C   ARG A 173     208.622 135.907  59.244  1.00  0.00           C  
ATOM   2671  O   ARG A 173     207.771 136.227  60.077  1.00  0.00           O  
ATOM   2672  CB  ARG A 173     210.742 137.196  59.165  1.00  0.00           C  
ATOM   2673  CG  ARG A 173     212.110 137.472  59.769  1.00  0.00           C  
ATOM   2674  CD  ARG A 173     212.691 138.738  59.258  1.00  0.00           C  
ATOM   2675  NE  ARG A 173     214.045 138.949  59.743  1.00  0.00           N  
ATOM   2676  CZ  ARG A 173     214.720 140.111  59.648  1.00  0.00           C  
ATOM   2677  NH1 ARG A 173     214.154 141.156  59.084  1.00  0.00           N  
ATOM   2678  NH2 ARG A 173     215.951 140.201  60.122  1.00  0.00           N  
ATOM   2679  H   ARG A 173     211.500 134.920  58.308  1.00  0.00           H  
ATOM   2680  HA  ARG A 173     210.174 135.793  60.690  1.00  0.00           H  
ATOM   2681 1HB  ARG A 173     210.854 137.200  58.083  1.00  0.00           H  
ATOM   2682 2HB  ARG A 173     210.091 138.028  59.431  1.00  0.00           H  
ATOM   2683 1HG  ARG A 173     212.020 137.549  60.853  1.00  0.00           H  
ATOM   2684 2HG  ARG A 173     212.790 136.656  59.519  1.00  0.00           H  
ATOM   2685 1HD  ARG A 173     212.721 138.712  58.169  1.00  0.00           H  
ATOM   2686 2HD  ARG A 173     212.078 139.577  59.584  1.00  0.00           H  
ATOM   2687  HE  ARG A 173     214.515 138.168  60.183  1.00  0.00           H  
ATOM   2688 1HH1 ARG A 173     213.214 141.086  58.722  1.00  0.00           H  
ATOM   2689 2HH1 ARG A 173     214.661 142.026  59.013  1.00  0.00           H  
ATOM   2690 1HH2 ARG A 173     216.387 139.399  60.555  1.00  0.00           H  
ATOM   2691 2HH2 ARG A 173     216.456 141.071  60.052  1.00  0.00           H  
ATOM   2692  N   ILE A 174     208.318 135.563  57.997  1.00  0.00           N  
ATOM   2693  CA  ILE A 174     206.935 135.474  57.539  1.00  0.00           C  
ATOM   2694  C   ILE A 174     206.167 134.412  58.313  1.00  0.00           C  
ATOM   2695  O   ILE A 174     205.017 134.621  58.699  1.00  0.00           O  
ATOM   2696  CB  ILE A 174     206.873 135.160  56.033  1.00  0.00           C  
ATOM   2697  CG1 ILE A 174     207.390 136.347  55.218  1.00  0.00           C  
ATOM   2698  CG2 ILE A 174     205.453 134.806  55.623  1.00  0.00           C  
ATOM   2699  CD1 ILE A 174     207.729 136.003  53.785  1.00  0.00           C  
ATOM   2700  H   ILE A 174     209.063 135.358  57.347  1.00  0.00           H  
ATOM   2701  HA  ILE A 174     206.449 136.433  57.725  1.00  0.00           H  
ATOM   2702  HB  ILE A 174     207.526 134.316  55.811  1.00  0.00           H  
ATOM   2703 1HG1 ILE A 174     206.642 137.138  55.211  1.00  0.00           H  
ATOM   2704 2HG1 ILE A 174     208.287 136.750  55.692  1.00  0.00           H  
ATOM   2705 1HG2 ILE A 174     205.426 134.587  54.555  1.00  0.00           H  
ATOM   2706 2HG2 ILE A 174     205.119 133.933  56.180  1.00  0.00           H  
ATOM   2707 3HG2 ILE A 174     204.791 135.647  55.836  1.00  0.00           H  
ATOM   2708 1HD1 ILE A 174     208.089 136.896  53.272  1.00  0.00           H  
ATOM   2709 2HD1 ILE A 174     208.505 135.237  53.769  1.00  0.00           H  
ATOM   2710 3HD1 ILE A 174     206.840 135.630  53.282  1.00  0.00           H  
ATOM   2711  N   ALA A 175     206.808 133.269  58.536  1.00  0.00           N  
ATOM   2712  CA  ALA A 175     206.208 132.192  59.310  1.00  0.00           C  
ATOM   2713  C   ALA A 175     205.813 132.667  60.704  1.00  0.00           C  
ATOM   2714  O   ALA A 175     204.753 132.311  61.213  1.00  0.00           O  
ATOM   2715  CB  ALA A 175     207.164 131.010  59.401  1.00  0.00           C  
ATOM   2716  H   ALA A 175     207.739 133.146  58.157  1.00  0.00           H  
ATOM   2717  HA  ALA A 175     205.299 131.864  58.803  1.00  0.00           H  
ATOM   2718 1HB  ALA A 175     206.701 130.212  59.982  1.00  0.00           H  
ATOM   2719 2HB  ALA A 175     207.390 130.646  58.400  1.00  0.00           H  
ATOM   2720 3HB  ALA A 175     208.084 131.325  59.890  1.00  0.00           H  
ATOM   2721  N   LYS A 176     206.676 133.472  61.313  1.00  0.00           N  
ATOM   2722  CA  LYS A 176     206.414 134.008  62.643  1.00  0.00           C  
ATOM   2723  C   LYS A 176     205.202 134.930  62.638  1.00  0.00           C  
ATOM   2724  O   LYS A 176     204.383 134.899  63.555  1.00  0.00           O  
ATOM   2725  CB  LYS A 176     207.640 134.756  63.171  1.00  0.00           C  
ATOM   2726  CG  LYS A 176     208.835 133.865  63.479  1.00  0.00           C  
ATOM   2727  CD  LYS A 176     208.601 133.044  64.740  1.00  0.00           C  
ATOM   2728  CE  LYS A 176     208.604 133.924  65.982  1.00  0.00           C  
ATOM   2729  NZ  LYS A 176     208.732 133.124  67.230  1.00  0.00           N  
ATOM   2730  H   LYS A 176     207.535 133.721  60.844  1.00  0.00           H  
ATOM   2731  HA  LYS A 176     206.194 133.176  63.315  1.00  0.00           H  
ATOM   2732 1HB  LYS A 176     207.956 135.497  62.436  1.00  0.00           H  
ATOM   2733 2HB  LYS A 176     207.377 135.291  64.083  1.00  0.00           H  
ATOM   2734 1HG  LYS A 176     209.010 133.187  62.642  1.00  0.00           H  
ATOM   2735 2HG  LYS A 176     209.723 134.480  63.617  1.00  0.00           H  
ATOM   2736 1HD  LYS A 176     207.641 132.534  64.669  1.00  0.00           H  
ATOM   2737 2HD  LYS A 176     209.386 132.293  64.836  1.00  0.00           H  
ATOM   2738 1HE  LYS A 176     209.436 134.625  65.928  1.00  0.00           H  
ATOM   2739 2HE  LYS A 176     207.678 134.496  66.025  1.00  0.00           H  
ATOM   2740 1HZ  LYS A 176     208.729 133.741  68.028  1.00  0.00           H  
ATOM   2741 2HZ  LYS A 176     207.954 132.481  67.300  1.00  0.00           H  
ATOM   2742 3HZ  LYS A 176     209.597 132.603  67.210  1.00  0.00           H  
ATOM   2743  N   GLU A 177     205.095 135.751  61.597  1.00  0.00           N  
ATOM   2744  CA  GLU A 177     203.969 136.668  61.460  1.00  0.00           C  
ATOM   2745  C   GLU A 177     202.666 135.913  61.228  1.00  0.00           C  
ATOM   2746  O   GLU A 177     201.613 136.303  61.735  1.00  0.00           O  
ATOM   2747  CB  GLU A 177     204.215 137.645  60.307  1.00  0.00           C  
ATOM   2748  CG  GLU A 177     205.319 138.660  60.568  1.00  0.00           C  
ATOM   2749  CD  GLU A 177     205.022 139.557  61.737  1.00  0.00           C  
ATOM   2750  OE1 GLU A 177     203.978 140.164  61.748  1.00  0.00           O  
ATOM   2751  OE2 GLU A 177     205.842 139.637  62.622  1.00  0.00           O  
ATOM   2752  H   GLU A 177     205.809 135.737  60.883  1.00  0.00           H  
ATOM   2753  HA  GLU A 177     203.866 137.230  62.389  1.00  0.00           H  
ATOM   2754 1HB  GLU A 177     204.481 137.087  59.408  1.00  0.00           H  
ATOM   2755 2HB  GLU A 177     203.299 138.194  60.093  1.00  0.00           H  
ATOM   2756 1HG  GLU A 177     206.251 138.127  60.761  1.00  0.00           H  
ATOM   2757 2HG  GLU A 177     205.458 139.268  59.674  1.00  0.00           H  
ATOM   2758  N   ALA A 178     202.744 134.831  60.463  1.00  0.00           N  
ATOM   2759  CA  ALA A 178     201.590 133.968  60.236  1.00  0.00           C  
ATOM   2760  C   ALA A 178     201.103 133.346  61.538  1.00  0.00           C  
ATOM   2761  O   ALA A 178     199.900 133.221  61.766  1.00  0.00           O  
ATOM   2762  CB  ALA A 178     201.930 132.883  59.227  1.00  0.00           C  
ATOM   2763  H   ALA A 178     203.623 134.598  60.025  1.00  0.00           H  
ATOM   2764  HA  ALA A 178     200.777 134.574  59.837  1.00  0.00           H  
ATOM   2765 1HB  ALA A 178     201.058 132.248  59.069  1.00  0.00           H  
ATOM   2766 2HB  ALA A 178     202.218 133.342  58.282  1.00  0.00           H  
ATOM   2767 3HB  ALA A 178     202.754 132.280  59.605  1.00  0.00           H  
ATOM   2768  N   LEU A 179     202.046 132.958  62.392  1.00  0.00           N  
ATOM   2769  CA  LEU A 179     201.715 132.371  63.686  1.00  0.00           C  
ATOM   2770  C   LEU A 179     201.025 133.384  64.591  1.00  0.00           C  
ATOM   2771  O   LEU A 179     200.113 133.038  65.342  1.00  0.00           O  
ATOM   2772  CB  LEU A 179     202.983 131.847  64.370  1.00  0.00           C  
ATOM   2773  CG  LEU A 179     203.619 130.606  63.730  1.00  0.00           C  
ATOM   2774  CD1 LEU A 179     204.996 130.371  64.335  1.00  0.00           C  
ATOM   2775  CD2 LEU A 179     202.715 129.402  63.946  1.00  0.00           C  
ATOM   2776  H   LEU A 179     203.017 133.074  62.139  1.00  0.00           H  
ATOM   2777  HA  LEU A 179     201.021 131.548  63.523  1.00  0.00           H  
ATOM   2778 1HB  LEU A 179     203.730 132.639  64.371  1.00  0.00           H  
ATOM   2779 2HB  LEU A 179     202.743 131.600  65.403  1.00  0.00           H  
ATOM   2780  HG  LEU A 179     203.749 130.774  62.661  1.00  0.00           H  
ATOM   2781 1HD1 LEU A 179     205.449 129.491  63.880  1.00  0.00           H  
ATOM   2782 2HD1 LEU A 179     205.629 131.240  64.148  1.00  0.00           H  
ATOM   2783 3HD1 LEU A 179     204.900 130.217  65.409  1.00  0.00           H  
ATOM   2784 1HD2 LEU A 179     203.167 128.520  63.490  1.00  0.00           H  
ATOM   2785 2HD2 LEU A 179     202.586 129.232  65.016  1.00  0.00           H  
ATOM   2786 3HD2 LEU A 179     201.743 129.589  63.489  1.00  0.00           H  
ATOM   2787  N   LYS A 180     201.465 134.636  64.512  1.00  0.00           N  
ATOM   2788  CA  LYS A 180     200.824 135.721  65.246  1.00  0.00           C  
ATOM   2789  C   LYS A 180     199.360 135.864  64.849  1.00  0.00           C  
ATOM   2790  O   LYS A 180     198.501 136.125  65.689  1.00  0.00           O  
ATOM   2791  CB  LYS A 180     201.563 137.038  65.009  1.00  0.00           C  
ATOM   2792  CG  LYS A 180     202.931 137.118  65.674  1.00  0.00           C  
ATOM   2793  CD  LYS A 180     203.627 138.433  65.350  1.00  0.00           C  
ATOM   2794  CE  LYS A 180     205.057 138.445  65.867  1.00  0.00           C  
ATOM   2795  NZ  LYS A 180     205.787 139.675  65.454  1.00  0.00           N  
ATOM   2796  H   LYS A 180     202.265 134.840  63.932  1.00  0.00           H  
ATOM   2797  HA  LYS A 180     200.855 135.485  66.311  1.00  0.00           H  
ATOM   2798 1HB  LYS A 180     201.701 137.191  63.939  1.00  0.00           H  
ATOM   2799 2HB  LYS A 180     200.962 137.866  65.384  1.00  0.00           H  
ATOM   2800 1HG  LYS A 180     202.819 137.033  66.755  1.00  0.00           H  
ATOM   2801 2HG  LYS A 180     203.554 136.293  65.325  1.00  0.00           H  
ATOM   2802 1HD  LYS A 180     203.637 138.584  64.270  1.00  0.00           H  
ATOM   2803 2HD  LYS A 180     203.077 139.257  65.808  1.00  0.00           H  
ATOM   2804 1HE  LYS A 180     205.053 138.387  66.954  1.00  0.00           H  
ATOM   2805 2HE  LYS A 180     205.591 137.576  65.482  1.00  0.00           H  
ATOM   2806 1HZ  LYS A 180     206.730 139.644  65.815  1.00  0.00           H  
ATOM   2807 2HZ  LYS A 180     205.815 139.729  64.447  1.00  0.00           H  
ATOM   2808 3HZ  LYS A 180     205.313 140.487  65.823  1.00  0.00           H  
ATOM   2809  N   GLN A 181     199.083 135.688  63.561  1.00  0.00           N  
ATOM   2810  CA  GLN A 181     197.712 135.714  63.062  1.00  0.00           C  
ATOM   2811  C   GLN A 181     196.981 134.420  63.397  1.00  0.00           C  
ATOM   2812  O   GLN A 181     195.755 134.395  63.480  1.00  0.00           O  
ATOM   2813  CB  GLN A 181     197.697 135.949  61.549  1.00  0.00           C  
ATOM   2814  CG  GLN A 181     198.191 137.322  61.127  1.00  0.00           C  
ATOM   2815  CD  GLN A 181     198.182 137.501  59.620  1.00  0.00           C  
ATOM   2816  OE1 GLN A 181     198.279 136.531  58.865  1.00  0.00           O  
ATOM   2817  NE2 GLN A 181     198.067 138.747  59.174  1.00  0.00           N  
ATOM   2818  H   GLN A 181     199.840 135.536  62.909  1.00  0.00           H  
ATOM   2819  HA  GLN A 181     197.182 136.530  63.550  1.00  0.00           H  
ATOM   2820 1HB  GLN A 181     198.323 135.201  61.059  1.00  0.00           H  
ATOM   2821 2HB  GLN A 181     196.683 135.825  61.172  1.00  0.00           H  
ATOM   2822 1HG  GLN A 181     197.542 138.081  61.565  1.00  0.00           H  
ATOM   2823 2HG  GLN A 181     199.213 137.455  61.481  1.00  0.00           H  
ATOM   2824 1HE2 GLN A 181     198.056 138.928  58.189  1.00  0.00           H  
ATOM   2825 2HE2 GLN A 181     197.992 139.506  59.822  1.00  0.00           H  
ATOM   2826  N   GLY A 182     197.743 133.348  63.588  1.00  0.00           N  
ATOM   2827  CA  GLY A 182     197.167 132.037  63.858  1.00  0.00           C  
ATOM   2828  C   GLY A 182     197.100 131.195  62.592  1.00  0.00           C  
ATOM   2829  O   GLY A 182     196.547 130.093  62.592  1.00  0.00           O  
ATOM   2830  H   GLY A 182     198.747 133.445  63.546  1.00  0.00           H  
ATOM   2831 1HA  GLY A 182     197.766 131.523  64.611  1.00  0.00           H  
ATOM   2832 2HA  GLY A 182     196.166 132.157  64.272  1.00  0.00           H  
ATOM   2833  N   ASN A 183     197.666 131.718  61.508  1.00  0.00           N  
ATOM   2834  CA  ASN A 183     197.626 131.038  60.218  1.00  0.00           C  
ATOM   2835  C   ASN A 183     198.792 130.070  60.071  1.00  0.00           C  
ATOM   2836  O   ASN A 183     199.716 130.310  59.294  1.00  0.00           O  
ATOM   2837  CB  ASN A 183     197.620 132.046  59.084  1.00  0.00           C  
ATOM   2838  CG  ASN A 183     197.283 131.421  57.757  1.00  0.00           C  
ATOM   2839  OD1 ASN A 183     197.539 130.232  57.536  1.00  0.00           O  
ATOM   2840  ND2 ASN A 183     196.715 132.199  56.873  1.00  0.00           N  
ATOM   2841  H   ASN A 183     198.135 132.609  61.580  1.00  0.00           H  
ATOM   2842  HA  ASN A 183     196.704 130.458  60.162  1.00  0.00           H  
ATOM   2843 1HB  ASN A 183     196.894 132.832  59.297  1.00  0.00           H  
ATOM   2844 2HB  ASN A 183     198.601 132.517  59.011  1.00  0.00           H  
ATOM   2845 1HD2 ASN A 183     196.469 131.838  55.974  1.00  0.00           H  
ATOM   2846 2HD2 ASN A 183     196.526 133.156  57.096  1.00  0.00           H  
ATOM   2847  N   PHE A 184     198.743 128.973  60.820  1.00  0.00           N  
ATOM   2848  CA  PHE A 184     199.845 128.018  60.852  1.00  0.00           C  
ATOM   2849  C   PHE A 184     200.038 127.352  59.495  1.00  0.00           C  
ATOM   2850  O   PHE A 184     201.131 126.890  59.172  1.00  0.00           O  
ATOM   2851  CB  PHE A 184     199.594 126.950  61.919  1.00  0.00           C  
ATOM   2852  CG  PHE A 184     198.607 125.897  61.503  1.00  0.00           C  
ATOM   2853  CD1 PHE A 184     199.033 124.739  60.870  1.00  0.00           C  
ATOM   2854  CD2 PHE A 184     197.252 126.064  61.742  1.00  0.00           C  
ATOM   2855  CE1 PHE A 184     198.126 123.770  60.486  1.00  0.00           C  
ATOM   2856  CE2 PHE A 184     196.343 125.096  61.361  1.00  0.00           C  
ATOM   2857  CZ  PHE A 184     196.780 123.947  60.732  1.00  0.00           C  
ATOM   2858  H   PHE A 184     197.920 128.796  61.379  1.00  0.00           H  
ATOM   2859  HA  PHE A 184     200.762 128.557  61.089  1.00  0.00           H  
ATOM   2860 1HB  PHE A 184     200.533 126.457  62.166  1.00  0.00           H  
ATOM   2861 2HB  PHE A 184     199.224 127.423  62.827  1.00  0.00           H  
ATOM   2862  HD1 PHE A 184     200.096 124.597  60.677  1.00  0.00           H  
ATOM   2863  HD2 PHE A 184     196.906 126.971  62.238  1.00  0.00           H  
ATOM   2864  HE1 PHE A 184     198.473 122.865  59.990  1.00  0.00           H  
ATOM   2865  HE2 PHE A 184     195.279 125.239  61.556  1.00  0.00           H  
ATOM   2866  HZ  PHE A 184     196.065 123.185  60.429  1.00  0.00           H  
ATOM   2867  N   ARG A 185     198.971 127.310  58.706  1.00  0.00           N  
ATOM   2868  CA  ARG A 185     199.014 126.674  57.394  1.00  0.00           C  
ATOM   2869  C   ARG A 185     199.985 127.396  56.467  1.00  0.00           C  
ATOM   2870  O   ARG A 185     200.752 126.761  55.744  1.00  0.00           O  
ATOM   2871  CB  ARG A 185     197.630 126.656  56.762  1.00  0.00           C  
ATOM   2872  CG  ARG A 185     196.632 125.727  57.434  1.00  0.00           C  
ATOM   2873  CD  ARG A 185     195.342 125.682  56.698  1.00  0.00           C  
ATOM   2874  NE  ARG A 185     194.376 124.812  57.350  1.00  0.00           N  
ATOM   2875  CZ  ARG A 185     193.455 125.225  58.243  1.00  0.00           C  
ATOM   2876  NH1 ARG A 185     193.389 126.495  58.578  1.00  0.00           N  
ATOM   2877  NH2 ARG A 185     192.620 124.356  58.781  1.00  0.00           N  
ATOM   2878  H   ARG A 185     198.107 127.723  59.022  1.00  0.00           H  
ATOM   2879  HA  ARG A 185     199.371 125.651  57.516  1.00  0.00           H  
ATOM   2880 1HB  ARG A 185     197.209 127.660  56.782  1.00  0.00           H  
ATOM   2881 2HB  ARG A 185     197.710 126.355  55.717  1.00  0.00           H  
ATOM   2882 1HG  ARG A 185     197.042 124.716  57.468  1.00  0.00           H  
ATOM   2883 2HG  ARG A 185     196.436 126.073  58.448  1.00  0.00           H  
ATOM   2884 1HD  ARG A 185     194.918 126.683  56.646  1.00  0.00           H  
ATOM   2885 2HD  ARG A 185     195.511 125.306  55.689  1.00  0.00           H  
ATOM   2886  HE  ARG A 185     194.395 123.828  57.117  1.00  0.00           H  
ATOM   2887 1HH1 ARG A 185     194.028 127.160  58.168  1.00  0.00           H  
ATOM   2888 2HH1 ARG A 185     192.700 126.805  59.248  1.00  0.00           H  
ATOM   2889 1HH2 ARG A 185     192.670 123.379  58.524  1.00  0.00           H  
ATOM   2890 2HH2 ARG A 185     191.930 124.665  59.451  1.00  0.00           H  
ATOM   2891  N   VAL A 186     199.944 128.723  56.491  1.00  0.00           N  
ATOM   2892  CA  VAL A 186     200.894 129.533  55.741  1.00  0.00           C  
ATOM   2893  C   VAL A 186     202.303 129.398  56.308  1.00  0.00           C  
ATOM   2894  O   VAL A 186     203.278 129.339  55.562  1.00  0.00           O  
ATOM   2895  CB  VAL A 186     200.473 131.014  55.770  1.00  0.00           C  
ATOM   2896  CG1 VAL A 186     201.598 131.898  55.250  1.00  0.00           C  
ATOM   2897  CG2 VAL A 186     199.210 131.209  54.945  1.00  0.00           C  
ATOM   2898  H   VAL A 186     199.233 129.181  57.045  1.00  0.00           H  
ATOM   2899  HA  VAL A 186     200.917 129.174  54.711  1.00  0.00           H  
ATOM   2900  HB  VAL A 186     200.283 131.309  56.801  1.00  0.00           H  
ATOM   2901 1HG1 VAL A 186     201.283 132.941  55.278  1.00  0.00           H  
ATOM   2902 2HG1 VAL A 186     202.480 131.770  55.877  1.00  0.00           H  
ATOM   2903 3HG1 VAL A 186     201.836 131.618  54.225  1.00  0.00           H  
ATOM   2904 1HG2 VAL A 186     198.918 132.259  54.970  1.00  0.00           H  
ATOM   2905 2HG2 VAL A 186     199.398 130.908  53.914  1.00  0.00           H  
ATOM   2906 3HG2 VAL A 186     198.407 130.599  55.360  1.00  0.00           H  
ATOM   2907  N   ALA A 187     202.398 129.347  57.632  1.00  0.00           N  
ATOM   2908  CA  ALA A 187     203.683 129.189  58.303  1.00  0.00           C  
ATOM   2909  C   ALA A 187     204.396 127.925  57.836  1.00  0.00           C  
ATOM   2910  O   ALA A 187     205.616 127.915  57.673  1.00  0.00           O  
ATOM   2911  CB  ALA A 187     203.494 129.163  59.813  1.00  0.00           C  
ATOM   2912  H   ALA A 187     201.558 129.420  58.190  1.00  0.00           H  
ATOM   2913  HA  ALA A 187     204.315 130.039  58.042  1.00  0.00           H  
ATOM   2914 1HB  ALA A 187     204.460 129.044  60.299  1.00  0.00           H  
ATOM   2915 2HB  ALA A 187     203.035 130.097  60.139  1.00  0.00           H  
ATOM   2916 3HB  ALA A 187     202.847 128.329  60.083  1.00  0.00           H  
ATOM   2917  N   ILE A 188     203.627 126.865  57.622  1.00  0.00           N  
ATOM   2918  CA  ILE A 188     204.177 125.607  57.127  1.00  0.00           C  
ATOM   2919  C   ILE A 188     204.823 125.790  55.762  1.00  0.00           C  
ATOM   2920  O   ILE A 188     205.943 125.336  55.528  1.00  0.00           O  
ATOM   2921  CB  ILE A 188     203.083 124.527  57.037  1.00  0.00           C  
ATOM   2922  CG1 ILE A 188     202.628 124.112  58.438  1.00  0.00           C  
ATOM   2923  CG2 ILE A 188     203.588 123.322  56.260  1.00  0.00           C  
ATOM   2924  CD1 ILE A 188     201.351 123.300  58.450  1.00  0.00           C  
ATOM   2925  H   ILE A 188     202.634 126.929  57.807  1.00  0.00           H  
ATOM   2926  HA  ILE A 188     204.952 125.274  57.818  1.00  0.00           H  
ATOM   2927  HB  ILE A 188     202.210 124.936  56.530  1.00  0.00           H  
ATOM   2928 1HG1 ILE A 188     203.410 123.523  58.916  1.00  0.00           H  
ATOM   2929 2HG1 ILE A 188     202.470 125.001  59.050  1.00  0.00           H  
ATOM   2930 1HG2 ILE A 188     202.803 122.568  56.206  1.00  0.00           H  
ATOM   2931 2HG2 ILE A 188     203.864 123.631  55.251  1.00  0.00           H  
ATOM   2932 3HG2 ILE A 188     204.460 122.903  56.762  1.00  0.00           H  
ATOM   2933 1HD1 ILE A 188     201.092 123.044  59.478  1.00  0.00           H  
ATOM   2934 2HD1 ILE A 188     200.544 123.886  58.008  1.00  0.00           H  
ATOM   2935 3HD1 ILE A 188     201.495 122.387  57.874  1.00  0.00           H  
ATOM   2936  N   GLU A 189     204.112 126.457  54.857  1.00  0.00           N  
ATOM   2937  CA  GLU A 189     204.621 126.710  53.515  1.00  0.00           C  
ATOM   2938  C   GLU A 189     205.828 127.637  53.549  1.00  0.00           C  
ATOM   2939  O   GLU A 189     206.752 127.500  52.750  1.00  0.00           O  
ATOM   2940  CB  GLU A 189     203.525 127.316  52.635  1.00  0.00           C  
ATOM   2941  CG  GLU A 189     202.378 126.369  52.318  1.00  0.00           C  
ATOM   2942  CD  GLU A 189     202.819 125.148  51.562  1.00  0.00           C  
ATOM   2943  OE1 GLU A 189     203.463 125.298  50.551  1.00  0.00           O  
ATOM   2944  OE2 GLU A 189     202.513 124.061  51.993  1.00  0.00           O  
ATOM   2945  H   GLU A 189     203.195 126.797  55.109  1.00  0.00           H  
ATOM   2946  HA  GLU A 189     204.942 125.762  53.084  1.00  0.00           H  
ATOM   2947 1HB  GLU A 189     203.108 128.195  53.128  1.00  0.00           H  
ATOM   2948 2HB  GLU A 189     203.959 127.645  51.691  1.00  0.00           H  
ATOM   2949 1HG  GLU A 189     201.911 126.054  53.252  1.00  0.00           H  
ATOM   2950 2HG  GLU A 189     201.631 126.903  51.734  1.00  0.00           H  
ATOM   2951  N   ALA A 190     205.815 128.586  54.483  1.00  0.00           N  
ATOM   2952  CA  ALA A 190     206.941 129.490  54.673  1.00  0.00           C  
ATOM   2953  C   ALA A 190     208.208 128.728  55.035  1.00  0.00           C  
ATOM   2954  O   ALA A 190     209.299 129.065  54.578  1.00  0.00           O  
ATOM   2955  CB  ALA A 190     206.618 130.519  55.746  1.00  0.00           C  
ATOM   2956  H   ALA A 190     205.002 128.678  55.078  1.00  0.00           H  
ATOM   2957  HA  ALA A 190     207.127 130.012  53.731  1.00  0.00           H  
ATOM   2958 1HB  ALA A 190     207.468 131.190  55.875  1.00  0.00           H  
ATOM   2959 2HB  ALA A 190     205.744 131.097  55.445  1.00  0.00           H  
ATOM   2960 3HB  ALA A 190     206.409 130.012  56.685  1.00  0.00           H  
ATOM   2961  N   LEU A 191     208.055 127.697  55.859  1.00  0.00           N  
ATOM   2962  CA  LEU A 191     209.192 126.910  56.320  1.00  0.00           C  
ATOM   2963  C   LEU A 191     209.766 126.060  55.194  1.00  0.00           C  
ATOM   2964  O   LEU A 191     210.974 125.831  55.127  1.00  0.00           O  
ATOM   2965  CB  LEU A 191     208.774 126.008  57.488  1.00  0.00           C  
ATOM   2966  CG  LEU A 191     209.057 126.563  58.891  1.00  0.00           C  
ATOM   2967  CD1 LEU A 191     210.548 126.464  59.185  1.00  0.00           C  
ATOM   2968  CD2 LEU A 191     208.579 128.005  58.973  1.00  0.00           C  
ATOM   2969  H   LEU A 191     207.127 127.453  56.175  1.00  0.00           H  
ATOM   2970  HA  LEU A 191     209.974 127.593  56.649  1.00  0.00           H  
ATOM   2971 1HB  LEU A 191     207.705 125.821  57.417  1.00  0.00           H  
ATOM   2972 2HB  LEU A 191     209.297 125.056  57.396  1.00  0.00           H  
ATOM   2973  HG  LEU A 191     208.531 125.962  59.633  1.00  0.00           H  
ATOM   2974 1HD1 LEU A 191     210.750 126.857  60.181  1.00  0.00           H  
ATOM   2975 2HD1 LEU A 191     210.859 125.420  59.139  1.00  0.00           H  
ATOM   2976 3HD1 LEU A 191     211.104 127.043  58.447  1.00  0.00           H  
ATOM   2977 1HD2 LEU A 191     208.779 128.397  59.970  1.00  0.00           H  
ATOM   2978 2HD2 LEU A 191     209.105 128.605  58.233  1.00  0.00           H  
ATOM   2979 3HD2 LEU A 191     207.506 128.044  58.776  1.00  0.00           H  
ATOM   2980  N   LYS A 192     208.891 125.591  54.306  1.00  0.00           N  
ATOM   2981  CA  LYS A 192     209.320 124.842  53.133  1.00  0.00           C  
ATOM   2982  C   LYS A 192     210.283 125.656  52.279  1.00  0.00           C  
ATOM   2983  O   LYS A 192     211.274 125.129  51.772  1.00  0.00           O  
ATOM   2984  CB  LYS A 192     208.110 124.418  52.299  1.00  0.00           C  
ATOM   2985  CG  LYS A 192     207.267 123.317  52.927  1.00  0.00           C  
ATOM   2986  CD  LYS A 192     206.075 122.963  52.051  1.00  0.00           C  
ATOM   2987  CE  LYS A 192     205.210 121.890  52.697  1.00  0.00           C  
ATOM   2988  NZ  LYS A 192     203.969 121.632  51.916  1.00  0.00           N  
ATOM   2989  H   LYS A 192     207.907 125.763  54.451  1.00  0.00           H  
ATOM   2990  HA  LYS A 192     209.846 123.947  53.465  1.00  0.00           H  
ATOM   2991 1HB  LYS A 192     207.463 125.280  52.131  1.00  0.00           H  
ATOM   2992 2HB  LYS A 192     208.446 124.066  51.323  1.00  0.00           H  
ATOM   2993 1HG  LYS A 192     207.880 122.425  53.070  1.00  0.00           H  
ATOM   2994 2HG  LYS A 192     206.905 123.645  53.901  1.00  0.00           H  
ATOM   2995 1HD  LYS A 192     205.471 123.854  51.881  1.00  0.00           H  
ATOM   2996 2HD  LYS A 192     206.429 122.596  51.086  1.00  0.00           H  
ATOM   2997 1HE  LYS A 192     205.776 120.964  52.774  1.00  0.00           H  
ATOM   2998 2HE  LYS A 192     204.932 122.205  53.703  1.00  0.00           H  
ATOM   2999 1HZ  LYS A 192     203.424 120.917  52.377  1.00  0.00           H  
ATOM   3000 2HZ  LYS A 192     203.426 122.482  51.855  1.00  0.00           H  
ATOM   3001 3HZ  LYS A 192     204.215 121.320  50.987  1.00  0.00           H  
ATOM   3002  N   VAL A 193     209.989 126.942  52.126  1.00  0.00           N  
ATOM   3003  CA  VAL A 193     210.865 127.846  51.390  1.00  0.00           C  
ATOM   3004  C   VAL A 193     212.176 128.068  52.133  1.00  0.00           C  
ATOM   3005  O   VAL A 193     213.253 128.022  51.538  1.00  0.00           O  
ATOM   3006  CB  VAL A 193     210.168 129.203  51.167  1.00  0.00           C  
ATOM   3007  CG1 VAL A 193     211.134 130.202  50.547  1.00  0.00           C  
ATOM   3008  CG2 VAL A 193     208.945 129.016  50.283  1.00  0.00           C  
ATOM   3009  H   VAL A 193     209.136 127.303  52.528  1.00  0.00           H  
ATOM   3010  HA  VAL A 193     211.103 127.393  50.429  1.00  0.00           H  
ATOM   3011  HB  VAL A 193     209.862 129.607  52.132  1.00  0.00           H  
ATOM   3012 1HG1 VAL A 193     210.625 131.154  50.397  1.00  0.00           H  
ATOM   3013 2HG1 VAL A 193     211.984 130.346  51.214  1.00  0.00           H  
ATOM   3014 3HG1 VAL A 193     211.484 129.822  49.588  1.00  0.00           H  
ATOM   3015 1HG2 VAL A 193     208.457 129.978  50.130  1.00  0.00           H  
ATOM   3016 2HG2 VAL A 193     209.250 128.606  49.320  1.00  0.00           H  
ATOM   3017 3HG2 VAL A 193     208.249 128.329  50.765  1.00  0.00           H  
ATOM   3018  N   ALA A 194     212.078 128.311  53.437  1.00  0.00           N  
ATOM   3019  CA  ALA A 194     213.257 128.531  54.266  1.00  0.00           C  
ATOM   3020  C   ALA A 194     214.171 127.313  54.257  1.00  0.00           C  
ATOM   3021  O   ALA A 194     215.395 127.444  54.210  1.00  0.00           O  
ATOM   3022  CB  ALA A 194     212.849 128.874  55.690  1.00  0.00           C  
ATOM   3023  H   ALA A 194     211.164 128.341  53.864  1.00  0.00           H  
ATOM   3024  HA  ALA A 194     213.817 129.369  53.854  1.00  0.00           H  
ATOM   3025 1HB  ALA A 194     213.740 129.037  56.297  1.00  0.00           H  
ATOM   3026 2HB  ALA A 194     212.243 129.780  55.687  1.00  0.00           H  
ATOM   3027 3HB  ALA A 194     212.269 128.053  56.108  1.00  0.00           H  
ATOM   3028  N   GLU A 195     213.573 126.128  54.297  1.00  0.00           N  
ATOM   3029  CA  GLU A 195     214.334 124.886  54.305  1.00  0.00           C  
ATOM   3030  C   GLU A 195     215.119 124.714  53.010  1.00  0.00           C  
ATOM   3031  O   GLU A 195     216.309 124.404  53.032  1.00  0.00           O  
ATOM   3032  CB  GLU A 195     213.401 123.689  54.509  1.00  0.00           C  
ATOM   3033  CG  GLU A 195     214.111 122.344  54.579  1.00  0.00           C  
ATOM   3034  CD  GLU A 195     213.169 121.199  54.827  1.00  0.00           C  
ATOM   3035  OE1 GLU A 195     212.161 121.408  55.459  1.00  0.00           O  
ATOM   3036  OE2 GLU A 195     213.456 120.112  54.384  1.00  0.00           O  
ATOM   3037  H   GLU A 195     212.563 126.086  54.327  1.00  0.00           H  
ATOM   3038  HA  GLU A 195     215.051 124.921  55.124  1.00  0.00           H  
ATOM   3039 1HB  GLU A 195     212.840 123.820  55.435  1.00  0.00           H  
ATOM   3040 2HB  GLU A 195     212.681 123.646  53.693  1.00  0.00           H  
ATOM   3041 1HG  GLU A 195     214.633 122.172  53.640  1.00  0.00           H  
ATOM   3042 2HG  GLU A 195     214.852 122.377  55.376  1.00  0.00           H  
ATOM   3043  N   GLU A 196     214.443 124.918  51.884  1.00  0.00           N  
ATOM   3044  CA  GLU A 196     215.074 124.775  50.576  1.00  0.00           C  
ATOM   3045  C   GLU A 196     216.152 125.830  50.367  1.00  0.00           C  
ATOM   3046  O   GLU A 196     217.225 125.538  49.833  1.00  0.00           O  
ATOM   3047  CB  GLU A 196     214.026 124.876  49.465  1.00  0.00           C  
ATOM   3048  CG  GLU A 196     214.580 124.683  48.060  1.00  0.00           C  
ATOM   3049  CD  GLU A 196     215.106 123.295  47.824  1.00  0.00           C  
ATOM   3050  OE1 GLU A 196     214.776 122.418  48.585  1.00  0.00           O  
ATOM   3051  OE2 GLU A 196     215.841 123.113  46.881  1.00  0.00           O  
ATOM   3052  H   GLU A 196     213.470 125.180  51.934  1.00  0.00           H  
ATOM   3053  HA  GLU A 196     215.554 123.798  50.529  1.00  0.00           H  
ATOM   3054 1HB  GLU A 196     213.252 124.126  49.626  1.00  0.00           H  
ATOM   3055 2HB  GLU A 196     213.547 125.854  49.505  1.00  0.00           H  
ATOM   3056 1HG  GLU A 196     213.788 124.888  47.338  1.00  0.00           H  
ATOM   3057 2HG  GLU A 196     215.379 125.404  47.894  1.00  0.00           H  
ATOM   3058  N   ALA A 197     215.867 127.056  50.790  1.00  0.00           N  
ATOM   3059  CA  ALA A 197     216.819 128.152  50.668  1.00  0.00           C  
ATOM   3060  C   ALA A 197     218.097 127.860  51.445  1.00  0.00           C  
ATOM   3061  O   ALA A 197     219.201 128.118  50.961  1.00  0.00           O  
ATOM   3062  CB  ALA A 197     216.195 129.455  51.148  1.00  0.00           C  
ATOM   3063  H   ALA A 197     214.964 127.232  51.210  1.00  0.00           H  
ATOM   3064  HA  ALA A 197     217.089 128.259  49.617  1.00  0.00           H  
ATOM   3065 1HB  ALA A 197     216.918 130.262  51.051  1.00  0.00           H  
ATOM   3066 2HB  ALA A 197     215.316 129.678  50.545  1.00  0.00           H  
ATOM   3067 3HB  ALA A 197     215.903 129.353  52.192  1.00  0.00           H  
ATOM   3068  N   ALA A 198     217.942 127.324  52.649  1.00  0.00           N  
ATOM   3069  CA  ALA A 198     219.080 127.038  53.513  1.00  0.00           C  
ATOM   3070  C   ALA A 198     219.924 125.900  52.951  1.00  0.00           C  
ATOM   3071  O   ALA A 198     221.155 125.965  52.958  1.00  0.00           O  
ATOM   3072  CB  ALA A 198     218.609 126.700  54.919  1.00  0.00           C  
ATOM   3073  H   ALA A 198     217.010 127.110  52.976  1.00  0.00           H  
ATOM   3074  HA  ALA A 198     219.710 127.926  53.561  1.00  0.00           H  
ATOM   3075 1HB  ALA A 198     219.470 126.485  55.551  1.00  0.00           H  
ATOM   3076 2HB  ALA A 198     218.056 127.544  55.332  1.00  0.00           H  
ATOM   3077 3HB  ALA A 198     217.961 125.824  54.885  1.00  0.00           H  
ATOM   3078  N   LYS A 199     219.260 124.860  52.464  1.00  0.00           N  
ATOM   3079  CA  LYS A 199     219.948 123.690  51.933  1.00  0.00           C  
ATOM   3080  C   LYS A 199     220.728 124.035  50.673  1.00  0.00           C  
ATOM   3081  O   LYS A 199     221.853 123.574  50.479  1.00  0.00           O  
ATOM   3082  CB  LYS A 199     218.949 122.568  51.645  1.00  0.00           C  
ATOM   3083  CG  LYS A 199     218.421 121.860  52.884  1.00  0.00           C  
ATOM   3084  CD  LYS A 199     217.544 120.674  52.512  1.00  0.00           C  
ATOM   3085  CE  LYS A 199     217.127 119.884  53.745  1.00  0.00           C  
ATOM   3086  NZ  LYS A 199     216.320 118.684  53.390  1.00  0.00           N  
ATOM   3087  H   LYS A 199     218.249 124.881  52.459  1.00  0.00           H  
ATOM   3088  HA  LYS A 199     220.662 123.341  52.680  1.00  0.00           H  
ATOM   3089 1HB  LYS A 199     218.096 122.971  51.098  1.00  0.00           H  
ATOM   3090 2HB  LYS A 199     219.419 121.818  51.006  1.00  0.00           H  
ATOM   3091 1HG  LYS A 199     219.258 121.507  53.487  1.00  0.00           H  
ATOM   3092 2HG  LYS A 199     217.836 122.559  53.481  1.00  0.00           H  
ATOM   3093 1HD  LYS A 199     216.648 121.029  51.999  1.00  0.00           H  
ATOM   3094 2HD  LYS A 199     218.090 120.015  51.837  1.00  0.00           H  
ATOM   3095 1HE  LYS A 199     218.015 119.562  54.287  1.00  0.00           H  
ATOM   3096 2HE  LYS A 199     216.537 120.521  54.403  1.00  0.00           H  
ATOM   3097 1HZ  LYS A 199     216.065 118.190  54.233  1.00  0.00           H  
ATOM   3098 2HZ  LYS A 199     215.484 118.973  52.903  1.00  0.00           H  
ATOM   3099 3HZ  LYS A 199     216.864 118.076  52.794  1.00  0.00           H  
ATOM   3100  N   GLN A 200     220.122 124.847  49.813  1.00  0.00           N  
ATOM   3101  CA  GLN A 200     220.769 125.273  48.575  1.00  0.00           C  
ATOM   3102  C   GLN A 200     221.905 126.248  48.854  1.00  0.00           C  
ATOM   3103  O   GLN A 200     222.927 126.241  48.166  1.00  0.00           O  
ATOM   3104  CB  GLN A 200     219.749 125.915  47.631  1.00  0.00           C  
ATOM   3105  CG  GLN A 200     218.726 124.947  47.067  1.00  0.00           C  
ATOM   3106  CD  GLN A 200     219.368 123.818  46.283  1.00  0.00           C  
ATOM   3107  OE1 GLN A 200     220.444 123.982  45.701  1.00  0.00           O  
ATOM   3108  NE2 GLN A 200     218.710 122.664  46.260  1.00  0.00           N  
ATOM   3109  H   GLN A 200     219.193 125.179  50.020  1.00  0.00           H  
ATOM   3110  HA  GLN A 200     221.197 124.397  48.090  1.00  0.00           H  
ATOM   3111 1HB  GLN A 200     219.211 126.703  48.160  1.00  0.00           H  
ATOM   3112 2HB  GLN A 200     220.271 126.379  46.794  1.00  0.00           H  
ATOM   3113 1HG  GLN A 200     218.160 124.511  47.890  1.00  0.00           H  
ATOM   3114 2HG  GLN A 200     218.056 125.489  46.401  1.00  0.00           H  
ATOM   3115 1HE2 GLN A 200     219.086 121.884  45.758  1.00  0.00           H  
ATOM   3116 2HE2 GLN A 200     217.841 122.574  46.744  1.00  0.00           H  
ATOM   3117  N   ALA A 201     221.722 127.084  49.871  1.00  0.00           N  
ATOM   3118  CA  ALA A 201     222.774 127.995  50.314  1.00  0.00           C  
ATOM   3119  C   ALA A 201     223.913 127.237  50.981  1.00  0.00           C  
ATOM   3120  O   ALA A 201     225.073 127.638  50.898  1.00  0.00           O  
ATOM   3121  CB  ALA A 201     222.207 129.040  51.261  1.00  0.00           C  
ATOM   3122  H   ALA A 201     220.834 127.094  50.350  1.00  0.00           H  
ATOM   3123  HA  ALA A 201     223.178 128.499  49.434  1.00  0.00           H  
ATOM   3124 1HB  ALA A 201     223.003 129.712  51.582  1.00  0.00           H  
ATOM   3125 2HB  ALA A 201     221.432 129.614  50.749  1.00  0.00           H  
ATOM   3126 3HB  ALA A 201     221.775 128.547  52.129  1.00  0.00           H  
ATOM   3127  N   GLY A 202     223.574 126.138  51.646  1.00  0.00           N  
ATOM   3128  CA  GLY A 202     224.562 125.348  52.377  1.00  0.00           C  
ATOM   3129  C   GLY A 202     224.765 125.889  53.785  1.00  0.00           C  
ATOM   3130  O   GLY A 202     225.803 125.656  54.405  1.00  0.00           O  
ATOM   3131  H   GLY A 202     222.609 125.841  51.649  1.00  0.00           H  
ATOM   3132 1HA  GLY A 202     224.233 124.309  52.426  1.00  0.00           H  
ATOM   3133 2HA  GLY A 202     225.508 125.362  51.837  1.00  0.00           H  
ATOM   3134  N   ASP A 203     223.772 126.616  54.286  1.00  0.00           N  
ATOM   3135  CA  ASP A 203     223.871 127.247  55.596  1.00  0.00           C  
ATOM   3136  C   ASP A 203     223.322 126.338  56.689  1.00  0.00           C  
ATOM   3137  O   ASP A 203     222.115 126.313  56.943  1.00  0.00           O  
ATOM   3138  CB  ASP A 203     223.120 128.580  55.608  1.00  0.00           C  
ATOM   3139  CG  ASP A 203     223.849 129.676  54.845  1.00  0.00           C  
ATOM   3140  OD1 ASP A 203     225.014 129.510  54.572  1.00  0.00           O  
ATOM   3141  OD2 ASP A 203     223.235 130.672  54.543  1.00  0.00           O  
ATOM   3142  H   ASP A 203     222.926 126.731  53.745  1.00  0.00           H  
ATOM   3143  HA  ASP A 203     224.922 127.429  55.816  1.00  0.00           H  
ATOM   3144 1HB  ASP A 203     222.131 128.445  55.166  1.00  0.00           H  
ATOM   3145 2HB  ASP A 203     222.977 128.907  56.637  1.00  0.00           H  
ATOM   3146  N   GLN A 204     224.212 125.592  57.334  1.00  0.00           N  
ATOM   3147  CA  GLN A 204     223.809 124.628  58.352  1.00  0.00           C  
ATOM   3148  C   GLN A 204     223.208 125.327  59.565  1.00  0.00           C  
ATOM   3149  O   GLN A 204     222.296 124.804  60.204  1.00  0.00           O  
ATOM   3150  CB  GLN A 204     225.004 123.772  58.780  1.00  0.00           C  
ATOM   3151  CG  GLN A 204     224.641 122.603  59.681  1.00  0.00           C  
ATOM   3152  CD  GLN A 204     223.748 121.592  58.985  1.00  0.00           C  
ATOM   3153  OE1 GLN A 204     224.005 121.195  57.846  1.00  0.00           O  
ATOM   3154  NE2 GLN A 204     222.689 121.171  59.670  1.00  0.00           N  
ATOM   3155  H   GLN A 204     225.191 125.695  57.112  1.00  0.00           H  
ATOM   3156  HA  GLN A 204     223.043 123.983  57.923  1.00  0.00           H  
ATOM   3157 1HB  GLN A 204     225.501 123.372  57.895  1.00  0.00           H  
ATOM   3158 2HB  GLN A 204     225.725 124.392  59.309  1.00  0.00           H  
ATOM   3159 1HG  GLN A 204     225.556 122.096  59.986  1.00  0.00           H  
ATOM   3160 2HG  GLN A 204     224.113 122.981  60.554  1.00  0.00           H  
ATOM   3161 1HE2 GLN A 204     222.065 120.504  59.262  1.00  0.00           H  
ATOM   3162 2HE2 GLN A 204     222.518 121.519  60.590  1.00  0.00           H  
ATOM   3163  N   ASP A 205     223.724 126.510  59.875  1.00  0.00           N  
ATOM   3164  CA  ASP A 205     223.279 127.257  61.046  1.00  0.00           C  
ATOM   3165  C   ASP A 205     221.862 127.784  60.853  1.00  0.00           C  
ATOM   3166  O   ASP A 205     221.109 127.934  61.817  1.00  0.00           O  
ATOM   3167  CB  ASP A 205     224.231 128.420  61.334  1.00  0.00           C  
ATOM   3168  CG  ASP A 205     225.539 127.973  61.971  1.00  0.00           C  
ATOM   3169  OD1 ASP A 205     225.566 126.908  62.540  1.00  0.00           O  
ATOM   3170  OD2 ASP A 205     226.499 128.701  61.883  1.00  0.00           O  
ATOM   3171  H   ASP A 205     224.447 126.902  59.290  1.00  0.00           H  
ATOM   3172  HA  ASP A 205     223.267 126.583  61.904  1.00  0.00           H  
ATOM   3173 1HB  ASP A 205     224.457 128.944  60.404  1.00  0.00           H  
ATOM   3174 2HB  ASP A 205     223.743 129.132  62.001  1.00  0.00           H  
ATOM   3175  N   VAL A 206     221.505 128.066  59.606  1.00  0.00           N  
ATOM   3176  CA  VAL A 206     220.144 128.469  59.269  1.00  0.00           C  
ATOM   3177  C   VAL A 206     219.175 127.303  59.410  1.00  0.00           C  
ATOM   3178  O   VAL A 206     218.052 127.472  59.881  1.00  0.00           O  
ATOM   3179  CB  VAL A 206     220.088 129.011  57.829  1.00  0.00           C  
ATOM   3180  CG1 VAL A 206     218.645 129.238  57.402  1.00  0.00           C  
ATOM   3181  CG2 VAL A 206     220.890 130.299  57.728  1.00  0.00           C  
ATOM   3182  H   VAL A 206     222.194 127.998  58.869  1.00  0.00           H  
ATOM   3183  HA  VAL A 206     219.832 129.245  59.969  1.00  0.00           H  
ATOM   3184  HB  VAL A 206     220.509 128.265  57.154  1.00  0.00           H  
ATOM   3185 1HG1 VAL A 206     218.625 129.620  56.380  1.00  0.00           H  
ATOM   3186 2HG1 VAL A 206     218.100 128.294  57.447  1.00  0.00           H  
ATOM   3187 3HG1 VAL A 206     218.178 129.961  58.068  1.00  0.00           H  
ATOM   3188 1HG2 VAL A 206     220.845 130.676  56.706  1.00  0.00           H  
ATOM   3189 2HG2 VAL A 206     220.471 131.042  58.407  1.00  0.00           H  
ATOM   3190 3HG2 VAL A 206     221.928 130.104  57.997  1.00  0.00           H  
ATOM   3191  N   LEU A 207     219.616 126.120  58.993  1.00  0.00           N  
ATOM   3192  CA  LEU A 207     218.813 124.912  59.129  1.00  0.00           C  
ATOM   3193  C   LEU A 207     218.486 124.628  60.590  1.00  0.00           C  
ATOM   3194  O   LEU A 207     217.394 124.159  60.913  1.00  0.00           O  
ATOM   3195  CB  LEU A 207     219.553 123.714  58.521  1.00  0.00           C  
ATOM   3196  CG  LEU A 207     219.661 123.707  56.991  1.00  0.00           C  
ATOM   3197  CD1 LEU A 207     220.584 122.577  56.552  1.00  0.00           C  
ATOM   3198  CD2 LEU A 207     218.275 123.546  56.384  1.00  0.00           C  
ATOM   3199  H   LEU A 207     220.533 126.057  58.571  1.00  0.00           H  
ATOM   3200  HA  LEU A 207     217.869 125.062  58.603  1.00  0.00           H  
ATOM   3201 1HB  LEU A 207     220.564 123.688  58.925  1.00  0.00           H  
ATOM   3202 2HB  LEU A 207     219.041 122.800  58.821  1.00  0.00           H  
ATOM   3203  HG  LEU A 207     220.100 124.645  56.651  1.00  0.00           H  
ATOM   3204 1HD1 LEU A 207     220.660 122.572  55.465  1.00  0.00           H  
ATOM   3205 2HD1 LEU A 207     221.572 122.726  56.984  1.00  0.00           H  
ATOM   3206 3HD1 LEU A 207     220.177 121.625  56.892  1.00  0.00           H  
ATOM   3207 1HD2 LEU A 207     218.351 123.542  55.297  1.00  0.00           H  
ATOM   3208 2HD2 LEU A 207     217.836 122.607  56.721  1.00  0.00           H  
ATOM   3209 3HD2 LEU A 207     217.643 124.377  56.700  1.00  0.00           H  
ATOM   3210  N   LYS A 208     219.439 124.917  61.471  1.00  0.00           N  
ATOM   3211  CA  LYS A 208     219.200 124.847  62.906  1.00  0.00           C  
ATOM   3212  C   LYS A 208     218.034 125.736  63.317  1.00  0.00           C  
ATOM   3213  O   LYS A 208     217.184 125.333  64.110  1.00  0.00           O  
ATOM   3214  CB  LYS A 208     220.462 125.245  63.677  1.00  0.00           C  
ATOM   3215  CG  LYS A 208     221.611 124.254  63.557  1.00  0.00           C  
ATOM   3216  CD  LYS A 208     222.867 124.780  64.235  1.00  0.00           C  
ATOM   3217  CE  LYS A 208     224.084 123.941  63.877  1.00  0.00           C  
ATOM   3218  NZ  LYS A 208     225.355 124.608  64.267  1.00  0.00           N  
ATOM   3219  H   LYS A 208     220.351 125.193  61.135  1.00  0.00           H  
ATOM   3220  HA  LYS A 208     218.941 123.821  63.165  1.00  0.00           H  
ATOM   3221 1HB  LYS A 208     220.815 126.213  63.321  1.00  0.00           H  
ATOM   3222 2HB  LYS A 208     220.222 125.353  64.735  1.00  0.00           H  
ATOM   3223 1HG  LYS A 208     221.327 123.308  64.020  1.00  0.00           H  
ATOM   3224 2HG  LYS A 208     221.826 124.072  62.504  1.00  0.00           H  
ATOM   3225 1HD  LYS A 208     223.044 125.811  63.926  1.00  0.00           H  
ATOM   3226 2HD  LYS A 208     222.732 124.762  65.316  1.00  0.00           H  
ATOM   3227 1HE  LYS A 208     224.023 122.978  64.381  1.00  0.00           H  
ATOM   3228 2HE  LYS A 208     224.098 123.762  62.801  1.00  0.00           H  
ATOM   3229 1HZ  LYS A 208     226.137 124.020  64.012  1.00  0.00           H  
ATOM   3230 2HZ  LYS A 208     225.432 125.495  63.789  1.00  0.00           H  
ATOM   3231 3HZ  LYS A 208     225.363 124.762  65.264  1.00  0.00           H  
ATOM   3232  N   LYS A 209     217.995 126.946  62.768  1.00  0.00           N  
ATOM   3233  CA  LYS A 209     216.893 127.866  63.015  1.00  0.00           C  
ATOM   3234  C   LYS A 209     215.591 127.330  62.431  1.00  0.00           C  
ATOM   3235  O   LYS A 209     214.525 127.475  63.028  1.00  0.00           O  
ATOM   3236  CB  LYS A 209     217.203 129.245  62.432  1.00  0.00           C  
ATOM   3237  CG  LYS A 209     216.199 130.327  62.806  1.00  0.00           C  
ATOM   3238  CD  LYS A 209     216.680 131.703  62.368  1.00  0.00           C  
ATOM   3239  CE  LYS A 209     215.648 132.775  62.680  1.00  0.00           C  
ATOM   3240  NZ  LYS A 209     216.139 134.137  62.333  1.00  0.00           N  
ATOM   3241  H   LYS A 209     218.753 127.237  62.169  1.00  0.00           H  
ATOM   3242  HA  LYS A 209     216.755 127.961  64.092  1.00  0.00           H  
ATOM   3243 1HB  LYS A 209     218.188 129.569  62.770  1.00  0.00           H  
ATOM   3244 2HB  LYS A 209     217.237 129.181  61.344  1.00  0.00           H  
ATOM   3245 1HG  LYS A 209     215.242 130.117  62.329  1.00  0.00           H  
ATOM   3246 2HG  LYS A 209     216.054 130.329  63.886  1.00  0.00           H  
ATOM   3247 1HD  LYS A 209     217.611 131.944  62.883  1.00  0.00           H  
ATOM   3248 2HD  LYS A 209     216.871 131.696  61.294  1.00  0.00           H  
ATOM   3249 1HE  LYS A 209     214.736 132.578  62.120  1.00  0.00           H  
ATOM   3250 2HE  LYS A 209     215.408 132.751  63.742  1.00  0.00           H  
ATOM   3251 1HZ  LYS A 209     215.427 134.819  62.554  1.00  0.00           H  
ATOM   3252 2HZ  LYS A 209     216.976 134.340  62.861  1.00  0.00           H  
ATOM   3253 3HZ  LYS A 209     216.347 134.178  61.345  1.00  0.00           H  
ATOM   3254  N   VAL A 210     215.684 126.711  61.259  1.00  0.00           N  
ATOM   3255  CA  VAL A 210     214.528 126.093  60.625  1.00  0.00           C  
ATOM   3256  C   VAL A 210     213.940 124.994  61.500  1.00  0.00           C  
ATOM   3257  O   VAL A 210     212.726 124.919  61.688  1.00  0.00           O  
ATOM   3258  CB  VAL A 210     214.920 125.501  59.258  1.00  0.00           C  
ATOM   3259  CG1 VAL A 210     213.790 124.649  58.702  1.00  0.00           C  
ATOM   3260  CG2 VAL A 210     215.276 126.621  58.292  1.00  0.00           C  
ATOM   3261  H   VAL A 210     216.582 126.669  60.795  1.00  0.00           H  
ATOM   3262  HA  VAL A 210     213.757 126.853  60.490  1.00  0.00           H  
ATOM   3263  HB  VAL A 210     215.781 124.846  59.389  1.00  0.00           H  
ATOM   3264 1HG1 VAL A 210     214.085 124.238  57.736  1.00  0.00           H  
ATOM   3265 2HG1 VAL A 210     213.576 123.832  59.392  1.00  0.00           H  
ATOM   3266 3HG1 VAL A 210     212.898 125.263  58.578  1.00  0.00           H  
ATOM   3267 1HG2 VAL A 210     215.554 126.196  57.328  1.00  0.00           H  
ATOM   3268 2HG2 VAL A 210     214.416 127.279  58.165  1.00  0.00           H  
ATOM   3269 3HG2 VAL A 210     216.114 127.193  58.691  1.00  0.00           H  
ATOM   3270  N   GLU A 211     214.810 124.142  62.034  1.00  0.00           N  
ATOM   3271  CA  GLU A 211     214.378 123.027  62.868  1.00  0.00           C  
ATOM   3272  C   GLU A 211     213.677 123.521  64.126  1.00  0.00           C  
ATOM   3273  O   GLU A 211     212.668 122.954  64.552  1.00  0.00           O  
ATOM   3274  CB  GLU A 211     215.573 122.152  63.250  1.00  0.00           C  
ATOM   3275  CG  GLU A 211     216.164 121.356  62.095  1.00  0.00           C  
ATOM   3276  CD  GLU A 211     217.382 120.568  62.490  1.00  0.00           C  
ATOM   3277  OE1 GLU A 211     217.831 120.721  63.601  1.00  0.00           O  
ATOM   3278  OE2 GLU A 211     217.866 119.813  61.679  1.00  0.00           O  
ATOM   3279  H   GLU A 211     215.796 124.269  61.856  1.00  0.00           H  
ATOM   3280  HA  GLU A 211     213.660 122.430  62.305  1.00  0.00           H  
ATOM   3281 1HB  GLU A 211     216.365 122.776  63.665  1.00  0.00           H  
ATOM   3282 2HB  GLU A 211     215.273 121.445  64.025  1.00  0.00           H  
ATOM   3283 1HG  GLU A 211     215.408 120.668  61.717  1.00  0.00           H  
ATOM   3284 2HG  GLU A 211     216.426 122.042  61.292  1.00  0.00           H  
ATOM   3285  N   GLU A 212     214.215 124.583  64.720  1.00  0.00           N  
ATOM   3286  CA  GLU A 212     213.651 125.144  65.942  1.00  0.00           C  
ATOM   3287  C   GLU A 212     212.248 125.690  65.702  1.00  0.00           C  
ATOM   3288  O   GLU A 212     211.354 125.517  66.528  1.00  0.00           O  
ATOM   3289  CB  GLU A 212     214.554 126.254  66.484  1.00  0.00           C  
ATOM   3290  CG  GLU A 212     214.120 126.816  67.830  1.00  0.00           C  
ATOM   3291  CD  GLU A 212     214.295 125.836  68.957  1.00  0.00           C  
ATOM   3292  OE1 GLU A 212     215.017 124.885  68.785  1.00  0.00           O  
ATOM   3293  OE2 GLU A 212     213.706 126.042  69.993  1.00  0.00           O  
ATOM   3294  H   GLU A 212     215.034 125.010  64.313  1.00  0.00           H  
ATOM   3295  HA  GLU A 212     213.573 124.350  66.685  1.00  0.00           H  
ATOM   3296 1HB  GLU A 212     215.571 125.876  66.592  1.00  0.00           H  
ATOM   3297 2HB  GLU A 212     214.586 127.079  65.772  1.00  0.00           H  
ATOM   3298 1HG  GLU A 212     214.708 127.709  68.045  1.00  0.00           H  
ATOM   3299 2HG  GLU A 212     213.073 127.110  67.770  1.00  0.00           H  
ATOM   3300  N   LEU A 213     212.064 126.353  64.565  1.00  0.00           N  
ATOM   3301  CA  LEU A 213     210.800 127.014  64.260  1.00  0.00           C  
ATOM   3302  C   LEU A 213     209.722 126.002  63.894  1.00  0.00           C  
ATOM   3303  O   LEU A 213     208.539 126.227  64.139  1.00  0.00           O  
ATOM   3304  CB  LEU A 213     210.989 128.008  63.107  1.00  0.00           C  
ATOM   3305  CG  LEU A 213     209.761 128.857  62.753  1.00  0.00           C  
ATOM   3306  CD1 LEU A 213     209.254 129.563  64.004  1.00  0.00           C  
ATOM   3307  CD2 LEU A 213     210.131 129.861  61.671  1.00  0.00           C  
ATOM   3308  H   LEU A 213     212.818 126.398  63.894  1.00  0.00           H  
ATOM   3309  HA  LEU A 213     210.466 127.547  65.150  1.00  0.00           H  
ATOM   3310 1HB  LEU A 213     211.799 128.690  63.365  1.00  0.00           H  
ATOM   3311 2HB  LEU A 213     211.278 127.456  62.214  1.00  0.00           H  
ATOM   3312  HG  LEU A 213     208.963 128.209  62.389  1.00  0.00           H  
ATOM   3313 1HD1 LEU A 213     208.381 130.166  63.752  1.00  0.00           H  
ATOM   3314 2HD1 LEU A 213     208.977 128.821  64.753  1.00  0.00           H  
ATOM   3315 3HD1 LEU A 213     210.037 130.207  64.401  1.00  0.00           H  
ATOM   3316 1HD2 LEU A 213     209.258 130.464  61.420  1.00  0.00           H  
ATOM   3317 2HD2 LEU A 213     210.928 130.511  62.036  1.00  0.00           H  
ATOM   3318 3HD2 LEU A 213     210.474 129.330  60.784  1.00  0.00           H  
ATOM   3319  N   LYS A 214     210.141 124.885  63.308  1.00  0.00           N  
ATOM   3320  CA  LYS A 214     209.225 123.795  62.993  1.00  0.00           C  
ATOM   3321  C   LYS A 214     208.567 123.247  64.255  1.00  0.00           C  
ATOM   3322  O   LYS A 214     207.385 122.909  64.252  1.00  0.00           O  
ATOM   3323  CB  LYS A 214     209.957 122.676  62.253  1.00  0.00           C  
ATOM   3324  CG  LYS A 214     210.241 122.972  60.786  1.00  0.00           C  
ATOM   3325  CD  LYS A 214     210.990 121.825  60.125  1.00  0.00           C  
ATOM   3326  CE  LYS A 214     211.284 122.125  58.663  1.00  0.00           C  
ATOM   3327  NZ  LYS A 214     212.049 121.026  58.012  1.00  0.00           N  
ATOM   3328  H   LYS A 214     211.119 124.789  63.077  1.00  0.00           H  
ATOM   3329  HA  LYS A 214     208.433 124.184  62.352  1.00  0.00           H  
ATOM   3330 1HB  LYS A 214     210.910 122.477  62.744  1.00  0.00           H  
ATOM   3331 2HB  LYS A 214     209.367 121.760  62.300  1.00  0.00           H  
ATOM   3332 1HG  LYS A 214     209.301 123.134  60.258  1.00  0.00           H  
ATOM   3333 2HG  LYS A 214     210.842 123.878  60.707  1.00  0.00           H  
ATOM   3334 1HD  LYS A 214     211.930 121.653  60.648  1.00  0.00           H  
ATOM   3335 2HD  LYS A 214     210.389 120.916  60.186  1.00  0.00           H  
ATOM   3336 1HE  LYS A 214     210.348 122.266  58.124  1.00  0.00           H  
ATOM   3337 2HE  LYS A 214     211.862 123.045  58.588  1.00  0.00           H  
ATOM   3338 1HZ  LYS A 214     212.224 121.263  57.046  1.00  0.00           H  
ATOM   3339 2HZ  LYS A 214     212.929 120.898  58.492  1.00  0.00           H  
ATOM   3340 3HZ  LYS A 214     211.514 120.171  58.056  1.00  0.00           H  
ATOM   3341  N   LEU A 215     209.345 123.159  65.330  1.00  0.00           N  
ATOM   3342  CA  LEU A 215     208.819 122.731  66.620  1.00  0.00           C  
ATOM   3343  C   LEU A 215     207.806 123.732  67.163  1.00  0.00           C  
ATOM   3344  O   LEU A 215     206.776 123.349  67.718  1.00  0.00           O  
ATOM   3345  CB  LEU A 215     209.962 122.554  67.626  1.00  0.00           C  
ATOM   3346  CG  LEU A 215     210.932 121.402  67.337  1.00  0.00           C  
ATOM   3347  CD1 LEU A 215     212.136 121.504  68.263  1.00  0.00           C  
ATOM   3348  CD2 LEU A 215     210.212 120.073  67.521  1.00  0.00           C  
ATOM   3349  H   LEU A 215     210.322 123.397  65.250  1.00  0.00           H  
ATOM   3350  HA  LEU A 215     208.302 121.780  66.485  1.00  0.00           H  
ATOM   3351 1HB  LEU A 215     210.542 123.475  67.657  1.00  0.00           H  
ATOM   3352 2HB  LEU A 215     209.533 122.387  68.614  1.00  0.00           H  
ATOM   3353  HG  LEU A 215     211.292 121.478  66.310  1.00  0.00           H  
ATOM   3354 1HD1 LEU A 215     212.824 120.686  68.056  1.00  0.00           H  
ATOM   3355 2HD1 LEU A 215     212.642 122.455  68.095  1.00  0.00           H  
ATOM   3356 3HD1 LEU A 215     211.803 121.447  69.298  1.00  0.00           H  
ATOM   3357 1HD2 LEU A 215     210.899 119.254  67.314  1.00  0.00           H  
ATOM   3358 2HD2 LEU A 215     209.852 119.995  68.547  1.00  0.00           H  
ATOM   3359 3HD2 LEU A 215     209.365 120.019  66.835  1.00  0.00           H  
ATOM   3360  N   GLU A 216     208.107 125.016  67.001  1.00  0.00           N  
ATOM   3361  CA  GLU A 216     207.218 126.074  67.466  1.00  0.00           C  
ATOM   3362  C   GLU A 216     205.879 126.029  66.740  1.00  0.00           C  
ATOM   3363  O   GLU A 216     204.823 126.142  67.360  1.00  0.00           O  
ATOM   3364  CB  GLU A 216     207.870 127.445  67.270  1.00  0.00           C  
ATOM   3365  CG  GLU A 216     207.005 128.620  67.702  1.00  0.00           C  
ATOM   3366  CD  GLU A 216     207.715 129.941  67.590  1.00  0.00           C  
ATOM   3367  OE1 GLU A 216     208.913 129.939  67.434  1.00  0.00           O  
ATOM   3368  OE2 GLU A 216     207.059 130.953  67.661  1.00  0.00           O  
ATOM   3369  H   GLU A 216     208.970 125.265  66.543  1.00  0.00           H  
ATOM   3370  HA  GLU A 216     207.024 125.922  68.527  1.00  0.00           H  
ATOM   3371 1HB  GLU A 216     208.801 127.488  67.836  1.00  0.00           H  
ATOM   3372 2HB  GLU A 216     208.119 127.581  66.217  1.00  0.00           H  
ATOM   3373 1HG  GLU A 216     206.110 128.647  67.079  1.00  0.00           H  
ATOM   3374 2HG  GLU A 216     206.692 128.467  68.734  1.00  0.00           H  
ATOM   3375  N   ILE A 217     205.932 125.864  65.423  1.00  0.00           N  
ATOM   3376  CA  ILE A 217     204.722 125.797  64.610  1.00  0.00           C  
ATOM   3377  C   ILE A 217     203.880 124.580  64.973  1.00  0.00           C  
ATOM   3378  O   ILE A 217     202.657 124.668  65.080  1.00  0.00           O  
ATOM   3379  CB  ILE A 217     205.069 125.753  63.111  1.00  0.00           C  
ATOM   3380  CG1 ILE A 217     205.705 127.073  62.671  1.00  0.00           C  
ATOM   3381  CG2 ILE A 217     203.826 125.456  62.285  1.00  0.00           C  
ATOM   3382  CD1 ILE A 217     206.403 126.999  61.332  1.00  0.00           C  
ATOM   3383  H   ILE A 217     206.833 125.787  64.972  1.00  0.00           H  
ATOM   3384  HA  ILE A 217     204.123 126.687  64.806  1.00  0.00           H  
ATOM   3385  HB  ILE A 217     205.808 124.972  62.932  1.00  0.00           H  
ATOM   3386 1HG1 ILE A 217     204.938 127.845  62.614  1.00  0.00           H  
ATOM   3387 2HG1 ILE A 217     206.435 127.393  63.417  1.00  0.00           H  
ATOM   3388 1HG2 ILE A 217     204.090 125.428  61.230  1.00  0.00           H  
ATOM   3389 2HG2 ILE A 217     203.415 124.491  62.583  1.00  0.00           H  
ATOM   3390 3HG2 ILE A 217     203.083 126.235  62.454  1.00  0.00           H  
ATOM   3391 1HD1 ILE A 217     206.829 127.973  61.089  1.00  0.00           H  
ATOM   3392 2HD1 ILE A 217     207.200 126.256  61.378  1.00  0.00           H  
ATOM   3393 3HD1 ILE A 217     205.685 126.716  60.563  1.00  0.00           H  
ATOM   3394  N   PHE A 218     204.679 123.436  65.148  1.00  0.00           N  
ATOM   3395  CA  PHE A 218     203.914 122.245  65.470  1.00  0.00           C  
ATOM   3396  C   PHE A 218     203.081 122.502  66.720  1.00  0.00           C  
ATOM   3397  O   PHE A 218     201.874 122.263  66.733  1.00  0.00           O  
ATOM   3398  CB  PHE A 218     204.839 121.045  65.689  1.00  0.00           C  
ATOM   3399  CG  PHE A 218     204.116 119.782  66.059  1.00  0.00           C  
ATOM   3400  CD1 PHE A 218     203.523 118.994  65.083  1.00  0.00           C  
ATOM   3401  CD2 PHE A 218     204.024 119.379  67.382  1.00  0.00           C  
ATOM   3402  CE1 PHE A 218     202.858 117.832  65.422  1.00  0.00           C  
ATOM   3403  CE2 PHE A 218     203.360 118.217  67.724  1.00  0.00           C  
ATOM   3404  CZ  PHE A 218     202.776 117.442  66.742  1.00  0.00           C  
ATOM   3405  H   PHE A 218     205.684 123.370  65.075  1.00  0.00           H  
ATOM   3406  HA  PHE A 218     203.255 122.020  64.632  1.00  0.00           H  
ATOM   3407 1HB  PHE A 218     205.411 120.857  64.782  1.00  0.00           H  
ATOM   3408 2HB  PHE A 218     205.549 121.274  66.482  1.00  0.00           H  
ATOM   3409  HD1 PHE A 218     203.590 119.300  64.039  1.00  0.00           H  
ATOM   3410  HD2 PHE A 218     204.485 119.992  68.158  1.00  0.00           H  
ATOM   3411  HE1 PHE A 218     202.397 117.221  64.646  1.00  0.00           H  
ATOM   3412  HE2 PHE A 218     203.296 117.913  68.768  1.00  0.00           H  
ATOM   3413  HZ  PHE A 218     202.250 116.527  67.011  1.00  0.00           H  
ATOM   3414  N   ALA A 219     203.720 122.995  67.791  1.00  0.00           N  
ATOM   3415  CA  ALA A 219     203.036 123.143  69.058  1.00  0.00           C  
ATOM   3416  C   ALA A 219     201.883 124.137  68.959  1.00  0.00           C  
ATOM   3417  O   ALA A 219     200.810 123.915  69.522  1.00  0.00           O  
ATOM   3418  CB  ALA A 219     204.021 123.574  70.135  1.00  0.00           C  
ATOM   3419  H   ALA A 219     204.689 123.271  67.718  1.00  0.00           H  
ATOM   3420  HA  ALA A 219     202.628 122.175  69.344  1.00  0.00           H  
ATOM   3421 1HB  ALA A 219     203.498 123.673  71.087  1.00  0.00           H  
ATOM   3422 2HB  ALA A 219     204.808 122.826  70.229  1.00  0.00           H  
ATOM   3423 3HB  ALA A 219     204.462 124.531  69.862  1.00  0.00           H  
ATOM   3424  N   LYS A 220     202.077 125.258  68.245  1.00  0.00           N  
ATOM   3425  CA  LYS A 220     201.042 126.277  68.123  1.00  0.00           C  
ATOM   3426  C   LYS A 220     199.859 125.759  67.309  1.00  0.00           C  
ATOM   3427  O   LYS A 220     198.703 126.017  67.643  1.00  0.00           O  
ATOM   3428  CB  LYS A 220     201.610 127.544  67.482  1.00  0.00           C  
ATOM   3429  CG  LYS A 220     202.615 128.291  68.349  1.00  0.00           C  
ATOM   3430  CD  LYS A 220     201.953 128.863  69.594  1.00  0.00           C  
ATOM   3431  CE  LYS A 220     202.939 129.672  70.425  1.00  0.00           C  
ATOM   3432  NZ  LYS A 220     202.313 130.213  71.662  1.00  0.00           N  
ATOM   3433  H   LYS A 220     202.963 125.398  67.781  1.00  0.00           H  
ATOM   3434  HA  LYS A 220     200.679 126.523  69.121  1.00  0.00           H  
ATOM   3435 1HB  LYS A 220     202.103 127.289  66.544  1.00  0.00           H  
ATOM   3436 2HB  LYS A 220     200.795 128.230  67.248  1.00  0.00           H  
ATOM   3437 1HG  LYS A 220     203.411 127.611  68.651  1.00  0.00           H  
ATOM   3438 2HG  LYS A 220     203.055 129.106  67.775  1.00  0.00           H  
ATOM   3439 1HD  LYS A 220     201.122 129.507  69.301  1.00  0.00           H  
ATOM   3440 2HD  LYS A 220     201.561 128.050  70.205  1.00  0.00           H  
ATOM   3441 1HE  LYS A 220     203.782 129.042  70.703  1.00  0.00           H  
ATOM   3442 2HE  LYS A 220     203.317 130.505  69.830  1.00  0.00           H  
ATOM   3443 1HZ  LYS A 220     202.998 130.741  72.183  1.00  0.00           H  
ATOM   3444 2HZ  LYS A 220     201.540 130.814  71.414  1.00  0.00           H  
ATOM   3445 3HZ  LYS A 220     201.975 129.449  72.230  1.00  0.00           H  
ATOM   3446  N   ALA A 221     200.127 125.018  66.222  1.00  0.00           N  
ATOM   3447  CA  ALA A 221     199.044 124.496  65.393  1.00  0.00           C  
ATOM   3448  C   ALA A 221     198.104 123.645  66.254  1.00  0.00           C  
ATOM   3449  O   ALA A 221     196.885 123.686  66.086  1.00  0.00           O  
ATOM   3450  CB  ALA A 221     199.597 123.684  64.231  1.00  0.00           C  
ATOM   3451  H   ALA A 221     201.083 124.814  65.968  1.00  0.00           H  
ATOM   3452  HA  ALA A 221     198.486 125.339  64.983  1.00  0.00           H  
ATOM   3453 1HB  ALA A 221     198.771 123.295  63.634  1.00  0.00           H  
ATOM   3454 2HB  ALA A 221     200.225 124.321  63.609  1.00  0.00           H  
ATOM   3455 3HB  ALA A 221     200.188 122.855  64.615  1.00  0.00           H  
ATOM   3456  N   ILE A 222     198.683 122.869  67.182  1.00  0.00           N  
ATOM   3457  CA  ILE A 222     197.861 122.077  68.087  1.00  0.00           C  
ATOM   3458  C   ILE A 222     197.140 123.029  69.049  1.00  0.00           C  
ATOM   3459  O   ILE A 222     195.942 122.890  69.294  1.00  0.00           O  
ATOM   3460  CB  ILE A 222     198.709 121.061  68.876  1.00  0.00           C  
ATOM   3461  CG1 ILE A 222     199.245 119.974  67.942  1.00  0.00           C  
ATOM   3462  CG2 ILE A 222     197.890 120.446  70.000  1.00  0.00           C  
ATOM   3463  CD1 ILE A 222     200.287 119.083  68.578  1.00  0.00           C  
ATOM   3464  H   ILE A 222     199.689 122.823  67.264  1.00  0.00           H  
ATOM   3465  HA  ILE A 222     197.127 121.530  67.500  1.00  0.00           H  
ATOM   3466  HB  ILE A 222     199.575 121.565  69.305  1.00  0.00           H  
ATOM   3467 1HG1 ILE A 222     198.421 119.348  67.602  1.00  0.00           H  
ATOM   3468 2HG1 ILE A 222     199.687 120.439  67.060  1.00  0.00           H  
ATOM   3469 1HG2 ILE A 222     198.503 119.729  70.547  1.00  0.00           H  
ATOM   3470 2HG2 ILE A 222     197.556 121.229  70.680  1.00  0.00           H  
ATOM   3471 3HG2 ILE A 222     197.022 119.934  69.580  1.00  0.00           H  
ATOM   3472 1HD1 ILE A 222     200.621 118.338  67.854  1.00  0.00           H  
ATOM   3473 2HD1 ILE A 222     201.139 119.687  68.894  1.00  0.00           H  
ATOM   3474 3HD1 ILE A 222     199.858 118.580  69.442  1.00  0.00           H  
ATOM   3475  N   GLU A 223     197.835 124.016  69.618  1.00  0.00           N  
ATOM   3476  CA  GLU A 223     197.155 124.961  70.495  1.00  0.00           C  
ATOM   3477  C   GLU A 223     195.939 125.612  69.839  1.00  0.00           C  
ATOM   3478  O   GLU A 223     194.919 125.815  70.512  1.00  0.00           O  
ATOM   3479  CB  GLU A 223     198.113 126.053  70.983  1.00  0.00           C  
ATOM   3480  CG  GLU A 223     197.453 127.096  71.911  1.00  0.00           C  
ATOM   3481  CD  GLU A 223     198.405 128.151  72.411  1.00  0.00           C  
ATOM   3482  OE1 GLU A 223     199.593 127.947  72.332  1.00  0.00           O  
ATOM   3483  OE2 GLU A 223     197.934 129.184  72.858  1.00  0.00           O  
ATOM   3484  H   GLU A 223     198.844 124.084  69.465  1.00  0.00           H  
ATOM   3485  HA  GLU A 223     196.800 124.417  71.361  1.00  0.00           H  
ATOM   3486 1HB  GLU A 223     198.944 125.591  71.517  1.00  0.00           H  
ATOM   3487 2HB  GLU A 223     198.527 126.576  70.122  1.00  0.00           H  
ATOM   3488 1HG  GLU A 223     196.651 127.593  71.366  1.00  0.00           H  
ATOM   3489 2HG  GLU A 223     197.004 126.577  72.759  1.00  0.00           H  
ATOM   3490  N   ASP A 224     196.023 125.960  68.551  1.00  0.00           N  
ATOM   3491  CA  ASP A 224     194.856 126.529  67.888  1.00  0.00           C  
ATOM   3492  C   ASP A 224     193.684 125.550  67.841  1.00  0.00           C  
ATOM   3493  O   ASP A 224     192.534 125.950  68.077  1.00  0.00           O  
ATOM   3494  CB  ASP A 224     195.215 126.963  66.463  1.00  0.00           C  
ATOM   3495  CG  ASP A 224     194.088 127.714  65.770  1.00  0.00           C  
ATOM   3496  OD1 ASP A 224     193.923 128.881  66.037  1.00  0.00           O  
ATOM   3497  OD2 ASP A 224     193.401 127.113  64.978  1.00  0.00           O  
ATOM   3498  H   ASP A 224     196.920 125.870  68.056  1.00  0.00           H  
ATOM   3499  HA  ASP A 224     194.540 127.400  68.456  1.00  0.00           H  
ATOM   3500 1HB  ASP A 224     196.096 127.605  66.491  1.00  0.00           H  
ATOM   3501 2HB  ASP A 224     195.469 126.085  65.868  1.00  0.00           H  
ATOM   3502  N   LEU A 225     193.961 124.261  67.584  1.00  0.00           N  
ATOM   3503  CA  LEU A 225     192.865 123.295  67.605  1.00  0.00           C  
ATOM   3504  C   LEU A 225     192.347 123.099  69.033  1.00  0.00           C  
ATOM   3505  O   LEU A 225     191.137 123.038  69.245  1.00  0.00           O  
ATOM   3506  CB  LEU A 225     193.328 121.951  67.028  1.00  0.00           C  
ATOM   3507  CG  LEU A 225     192.248 120.867  66.917  1.00  0.00           C  
ATOM   3508  CD1 LEU A 225     191.143 121.344  65.983  1.00  0.00           C  
ATOM   3509  CD2 LEU A 225     192.875 119.577  66.408  1.00  0.00           C  
ATOM   3510  H   LEU A 225     194.918 123.990  67.317  1.00  0.00           H  
ATOM   3511  HA  LEU A 225     192.041 123.709  67.025  1.00  0.00           H  
ATOM   3512 1HB  LEU A 225     193.730 122.122  66.030  1.00  0.00           H  
ATOM   3513 2HB  LEU A 225     194.128 121.560  67.657  1.00  0.00           H  
ATOM   3514  HG  LEU A 225     191.805 120.693  67.896  1.00  0.00           H  
ATOM   3515 1HD1 LEU A 225     190.376 120.573  65.904  1.00  0.00           H  
ATOM   3516 2HD1 LEU A 225     190.700 122.257  66.382  1.00  0.00           H  
ATOM   3517 3HD1 LEU A 225     191.561 121.542  64.998  1.00  0.00           H  
ATOM   3518 1HD2 LEU A 225     192.108 118.806  66.330  1.00  0.00           H  
ATOM   3519 2HD2 LEU A 225     193.317 119.749  65.426  1.00  0.00           H  
ATOM   3520 3HD2 LEU A 225     193.648 119.250  67.103  1.00  0.00           H  
ATOM   3521  N   VAL A 226     193.237 123.091  70.023  1.00  0.00           N  
ATOM   3522  CA  VAL A 226     192.837 122.911  71.414  1.00  0.00           C  
ATOM   3523  C   VAL A 226     191.909 124.003  71.897  1.00  0.00           C  
ATOM   3524  O   VAL A 226     190.948 123.738  72.638  1.00  0.00           O  
ATOM   3525  CB  VAL A 226     194.080 122.876  72.322  1.00  0.00           C  
ATOM   3526  CG1 VAL A 226     193.676 123.010  73.783  1.00  0.00           C  
ATOM   3527  CG2 VAL A 226     194.854 121.586  72.093  1.00  0.00           C  
ATOM   3528  H   VAL A 226     194.235 123.160  69.786  1.00  0.00           H  
ATOM   3529  HA  VAL A 226     192.319 121.962  71.495  1.00  0.00           H  
ATOM   3530  HB  VAL A 226     194.715 123.729  72.085  1.00  0.00           H  
ATOM   3531 1HG1 VAL A 226     194.567 122.983  74.411  1.00  0.00           H  
ATOM   3532 2HG1 VAL A 226     193.156 123.957  73.932  1.00  0.00           H  
ATOM   3533 3HG1 VAL A 226     193.017 122.186  74.055  1.00  0.00           H  
ATOM   3534 1HG2 VAL A 226     195.731 121.569  72.737  1.00  0.00           H  
ATOM   3535 2HG2 VAL A 226     194.215 120.734  72.324  1.00  0.00           H  
ATOM   3536 3HG2 VAL A 226     195.167 121.532  71.050  1.00  0.00           H  
ATOM   3537  N   ARG A 227     192.212 125.244  71.519  1.00  0.00           N  
ATOM   3538  CA  ARG A 227     191.329 126.340  71.862  1.00  0.00           C  
ATOM   3539  C   ARG A 227     189.946 126.144  71.250  1.00  0.00           C  
ATOM   3540  O   ARG A 227     188.939 126.432  71.902  1.00  0.00           O  
ATOM   3541  CB  ARG A 227     191.937 127.658  71.424  1.00  0.00           C  
ATOM   3542  CG  ARG A 227     193.124 128.102  72.271  1.00  0.00           C  
ATOM   3543  CD  ARG A 227     193.754 129.348  71.761  1.00  0.00           C  
ATOM   3544  NE  ARG A 227     194.922 129.741  72.568  1.00  0.00           N  
ATOM   3545  CZ  ARG A 227     194.890 130.487  73.688  1.00  0.00           C  
ATOM   3546  NH1 ARG A 227     193.754 130.964  74.178  1.00  0.00           N  
ATOM   3547  NH2 ARG A 227     196.037 130.729  74.281  1.00  0.00           N  
ATOM   3548  H   ARG A 227     193.090 125.417  71.017  1.00  0.00           H  
ATOM   3549  HA  ARG A 227     191.225 126.360  72.948  1.00  0.00           H  
ATOM   3550 1HB  ARG A 227     192.280 127.570  70.389  1.00  0.00           H  
ATOM   3551 2HB  ARG A 227     191.180 128.439  71.460  1.00  0.00           H  
ATOM   3552 1HG  ARG A 227     192.792 128.268  73.293  1.00  0.00           H  
ATOM   3553 2HG  ARG A 227     193.880 127.314  72.265  1.00  0.00           H  
ATOM   3554 1HD  ARG A 227     194.101 129.170  70.741  1.00  0.00           H  
ATOM   3555 2HD  ARG A 227     193.038 130.165  71.757  1.00  0.00           H  
ATOM   3556  HE  ARG A 227     195.862 129.420  72.280  1.00  0.00           H  
ATOM   3557 1HH1 ARG A 227     192.878 130.775  73.715  1.00  0.00           H  
ATOM   3558 2HH1 ARG A 227     193.762 131.523  75.021  1.00  0.00           H  
ATOM   3559 1HH2 ARG A 227     196.891 130.330  73.859  1.00  0.00           H  
ATOM   3560 2HH2 ARG A 227     196.079 131.280  75.122  1.00  0.00           H  
ATOM   3561  N   LYS A 228     189.887 125.597  70.030  1.00  0.00           N  
ATOM   3562  CA  LYS A 228     188.604 125.297  69.404  1.00  0.00           C  
ATOM   3563  C   LYS A 228     187.897 124.106  70.071  1.00  0.00           C  
ATOM   3564  O   LYS A 228     186.673 124.111  70.223  1.00  0.00           O  
ATOM   3565  CB  LYS A 228     188.801 125.020  67.911  1.00  0.00           C  
ATOM   3566  CG  LYS A 228     189.169 126.246  67.087  1.00  0.00           C  
ATOM   3567  CD  LYS A 228     189.276 125.906  65.609  1.00  0.00           C  
ATOM   3568  CE  LYS A 228     189.523 127.152  64.770  1.00  0.00           C  
ATOM   3569  NZ  LYS A 228     190.847 127.765  65.058  1.00  0.00           N  
ATOM   3570  H   LYS A 228     190.757 125.447  69.510  1.00  0.00           H  
ATOM   3571  HA  LYS A 228     187.960 126.168  69.517  1.00  0.00           H  
ATOM   3572 1HB  LYS A 228     189.591 124.279  67.780  1.00  0.00           H  
ATOM   3573 2HB  LYS A 228     187.885 124.599  67.495  1.00  0.00           H  
ATOM   3574 1HG  LYS A 228     188.408 127.016  67.220  1.00  0.00           H  
ATOM   3575 2HG  LYS A 228     190.125 126.642  67.430  1.00  0.00           H  
ATOM   3576 1HD  LYS A 228     190.099 125.206  65.454  1.00  0.00           H  
ATOM   3577 2HD  LYS A 228     188.352 125.433  65.275  1.00  0.00           H  
ATOM   3578 1HE  LYS A 228     189.478 126.893  63.712  1.00  0.00           H  
ATOM   3579 2HE  LYS A 228     188.744 127.887  64.974  1.00  0.00           H  
ATOM   3580 1HZ  LYS A 228     190.971 128.586  64.483  1.00  0.00           H  
ATOM   3581 2HZ  LYS A 228     190.893 128.026  66.034  1.00  0.00           H  
ATOM   3582 3HZ  LYS A 228     191.578 127.098  64.854  1.00  0.00           H  
ATOM   3583  N   MET A 229     188.677 123.092  70.471  1.00  0.00           N  
ATOM   3584  CA  MET A 229     188.156 121.895  71.126  1.00  0.00           C  
ATOM   3585  C   MET A 229     187.681 122.157  72.557  1.00  0.00           C  
ATOM   3586  O   MET A 229     186.782 121.467  73.051  1.00  0.00           O  
ATOM   3587  CB  MET A 229     189.223 120.802  71.119  1.00  0.00           C  
ATOM   3588  CG  MET A 229     189.521 120.222  69.743  1.00  0.00           C  
ATOM   3589  SD  MET A 229     190.519 118.722  69.823  1.00  0.00           S  
ATOM   3590  CE  MET A 229     192.041 119.363  70.514  1.00  0.00           C  
ATOM   3591  H   MET A 229     189.674 123.135  70.266  1.00  0.00           H  
ATOM   3592  HA  MET A 229     187.294 121.554  70.558  1.00  0.00           H  
ATOM   3593 1HB  MET A 229     190.153 121.199  71.522  1.00  0.00           H  
ATOM   3594 2HB  MET A 229     188.909 119.983  71.766  1.00  0.00           H  
ATOM   3595 1HG  MET A 229     188.585 119.987  69.237  1.00  0.00           H  
ATOM   3596 2HG  MET A 229     190.056 120.959  69.146  1.00  0.00           H  
ATOM   3597 1HE  MET A 229     192.761 118.552  70.624  1.00  0.00           H  
ATOM   3598 2HE  MET A 229     192.449 120.124  69.848  1.00  0.00           H  
ATOM   3599 3HE  MET A 229     191.840 119.805  71.491  1.00  0.00           H  
ATOM   3600  N   GLY A 230     188.276 123.151  73.237  1.00  0.00           N  
ATOM   3601  CA  GLY A 230     187.873 123.461  74.598  1.00  0.00           C  
ATOM   3602  C   GLY A 230     188.449 122.464  75.592  1.00  0.00           C  
ATOM   3603  O   GLY A 230     187.800 122.114  76.579  1.00  0.00           O  
ATOM   3604  H   GLY A 230     189.058 123.667  72.830  1.00  0.00           H  
ATOM   3605 1HA  GLY A 230     188.215 124.465  74.845  1.00  0.00           H  
ATOM   3606 2HA  GLY A 230     186.788 123.467  74.662  1.00  0.00           H  
ATOM   3607  N   VAL A 231     189.661 121.991  75.316  1.00  0.00           N  
ATOM   3608  CA  VAL A 231     190.298 120.988  76.171  1.00  0.00           C  
ATOM   3609  C   VAL A 231     191.638 121.502  76.718  1.00  0.00           C  
ATOM   3610  O   VAL A 231     192.095 122.573  76.315  1.00  0.00           O  
ATOM   3611  CB  VAL A 231     190.530 119.684  75.387  1.00  0.00           C  
ATOM   3612  CG1 VAL A 231     189.214 119.146  74.845  1.00  0.00           C  
ATOM   3613  CG2 VAL A 231     191.518 119.930  74.255  1.00  0.00           C  
ATOM   3614  H   VAL A 231     190.127 122.370  74.484  1.00  0.00           H  
ATOM   3615  HA  VAL A 231     189.645 120.796  77.027  1.00  0.00           H  
ATOM   3616  HB  VAL A 231     190.932 118.930  76.063  1.00  0.00           H  
ATOM   3617 1HG1 VAL A 231     189.396 118.225  74.291  1.00  0.00           H  
ATOM   3618 2HG1 VAL A 231     188.535 118.944  75.675  1.00  0.00           H  
ATOM   3619 3HG1 VAL A 231     188.766 119.885  74.180  1.00  0.00           H  
ATOM   3620 1HG2 VAL A 231     191.677 119.005  73.704  1.00  0.00           H  
ATOM   3621 2HG2 VAL A 231     191.119 120.689  73.583  1.00  0.00           H  
ATOM   3622 3HG2 VAL A 231     192.467 120.275  74.669  1.00  0.00           H  
ATOM   3623  N   GLU A 232     192.196 120.812  77.723  1.00  0.00           N  
ATOM   3624  CA  GLU A 232     193.417 121.271  78.391  1.00  0.00           C  
ATOM   3625  C   GLU A 232     194.716 120.837  77.726  1.00  0.00           C  
ATOM   3626  O   GLU A 232     194.909 119.667  77.424  1.00  0.00           O  
ATOM   3627  CB  GLU A 232     193.431 120.769  79.838  1.00  0.00           C  
ATOM   3628  CG  GLU A 232     194.650 121.194  80.672  1.00  0.00           C  
ATOM   3629  CD  GLU A 232     194.580 120.713  82.096  1.00  0.00           C  
ATOM   3630  OE1 GLU A 232     193.592 120.122  82.456  1.00  0.00           O  
ATOM   3631  OE2 GLU A 232     195.523 120.927  82.819  1.00  0.00           O  
ATOM   3632  H   GLU A 232     191.785 119.917  78.013  1.00  0.00           H  
ATOM   3633  HA  GLU A 232     193.399 122.361  78.404  1.00  0.00           H  
ATOM   3634 1HB  GLU A 232     192.540 121.131  80.349  1.00  0.00           H  
ATOM   3635 2HB  GLU A 232     193.383 119.694  79.836  1.00  0.00           H  
ATOM   3636 1HG  GLU A 232     195.555 120.791  80.221  1.00  0.00           H  
ATOM   3637 2HG  GLU A 232     194.726 122.281  80.660  1.00  0.00           H  
ATOM   3638  N   MET A 233     195.633 121.781  77.540  1.00  0.00           N  
ATOM   3639  CA  MET A 233     196.939 121.466  76.966  1.00  0.00           C  
ATOM   3640  C   MET A 233     198.128 121.865  77.816  1.00  0.00           C  
ATOM   3641  O   MET A 233     198.198 122.986  78.325  1.00  0.00           O  
ATOM   3642  CB  MET A 233     197.038 122.133  75.608  1.00  0.00           C  
ATOM   3643  CG  MET A 233     198.341 122.041  74.878  1.00  0.00           C  
ATOM   3644  SD  MET A 233     198.190 122.782  73.254  1.00  0.00           S  
ATOM   3645  CE  MET A 233     199.840 122.872  72.634  1.00  0.00           C  
ATOM   3646  H   MET A 233     195.410 122.742  77.775  1.00  0.00           H  
ATOM   3647  HA  MET A 233     197.001 120.386  76.831  1.00  0.00           H  
ATOM   3648 1HB  MET A 233     196.342 121.637  74.973  1.00  0.00           H  
ATOM   3649 2HB  MET A 233     196.748 123.179  75.683  1.00  0.00           H  
ATOM   3650 1HG  MET A 233     199.130 122.555  75.426  1.00  0.00           H  
ATOM   3651 2HG  MET A 233     198.610 121.014  74.774  1.00  0.00           H  
ATOM   3652 1HE  MET A 233     199.832 123.316  71.633  1.00  0.00           H  
ATOM   3653 2HE  MET A 233     200.443 123.489  73.298  1.00  0.00           H  
ATOM   3654 3HE  MET A 233     200.266 121.889  72.576  1.00  0.00           H  
ATOM   3655  N   LEU A 234     199.100 120.968  77.895  1.00  0.00           N  
ATOM   3656  CA  LEU A 234     200.360 121.228  78.560  1.00  0.00           C  
ATOM   3657  C   LEU A 234     201.490 121.068  77.551  1.00  0.00           C  
ATOM   3658  O   LEU A 234     201.492 120.093  76.780  1.00  0.00           O  
ATOM   3659  CB  LEU A 234     200.565 120.242  79.705  1.00  0.00           C  
ATOM   3660  CG  LEU A 234     199.531 120.241  80.847  1.00  0.00           C  
ATOM   3661  CD1 LEU A 234     198.362 119.255  80.515  1.00  0.00           C  
ATOM   3662  CD2 LEU A 234     200.231 119.826  82.138  1.00  0.00           C  
ATOM   3663  H   LEU A 234     198.922 120.033  77.514  1.00  0.00           H  
ATOM   3664  HA  LEU A 234     200.365 122.258  78.939  1.00  0.00           H  
ATOM   3665 1HB  LEU A 234     200.573 119.246  79.282  1.00  0.00           H  
ATOM   3666 2HB  LEU A 234     201.533 120.446  80.141  1.00  0.00           H  
ATOM   3667  HG  LEU A 234     199.108 121.241  80.963  1.00  0.00           H  
ATOM   3668 1HD1 LEU A 234     197.646 119.272  81.336  1.00  0.00           H  
ATOM   3669 2HD1 LEU A 234     197.840 119.534  79.612  1.00  0.00           H  
ATOM   3670 3HD1 LEU A 234     198.754 118.249  80.390  1.00  0.00           H  
ATOM   3671 1HD2 LEU A 234     199.511 119.828  82.956  1.00  0.00           H  
ATOM   3672 2HD2 LEU A 234     200.640 118.826  82.022  1.00  0.00           H  
ATOM   3673 3HD2 LEU A 234     201.032 120.527  82.360  1.00  0.00           H  
ATOM   3674  N   VAL A 235     202.486 121.948  77.554  1.00  0.00           N  
ATOM   3675  CA  VAL A 235     203.603 121.766  76.625  1.00  0.00           C  
ATOM   3676  C   VAL A 235     204.952 121.790  77.335  1.00  0.00           C  
ATOM   3677  O   VAL A 235     205.263 122.700  78.105  1.00  0.00           O  
ATOM   3678  CB  VAL A 235     203.581 122.868  75.550  1.00  0.00           C  
ATOM   3679  CG1 VAL A 235     204.763 122.712  74.604  1.00  0.00           C  
ATOM   3680  CG2 VAL A 235     202.268 122.820  74.785  1.00  0.00           C  
ATOM   3681  H   VAL A 235     202.465 122.747  78.183  1.00  0.00           H  
ATOM   3682  HA  VAL A 235     203.516 120.787  76.157  1.00  0.00           H  
ATOM   3683  HB  VAL A 235     203.684 123.839  76.035  1.00  0.00           H  
ATOM   3684 1HG1 VAL A 235     204.732 123.500  73.850  1.00  0.00           H  
ATOM   3685 2HG1 VAL A 235     205.692 122.786  75.168  1.00  0.00           H  
ATOM   3686 3HG1 VAL A 235     204.711 121.740  74.114  1.00  0.00           H  
ATOM   3687 1HG2 VAL A 235     202.258 123.601  74.027  1.00  0.00           H  
ATOM   3688 2HG2 VAL A 235     202.162 121.847  74.304  1.00  0.00           H  
ATOM   3689 3HG2 VAL A 235     201.439 122.974  75.475  1.00  0.00           H  
ATOM   3690  N   PHE A 236     205.754 120.775  77.030  1.00  0.00           N  
ATOM   3691  CA  PHE A 236     207.050 120.542  77.626  1.00  0.00           C  
ATOM   3692  C   PHE A 236     208.126 120.544  76.526  1.00  0.00           C  
ATOM   3693  O   PHE A 236     208.237 119.587  75.752  1.00  0.00           O  
ATOM   3694  CB  PHE A 236     207.006 119.181  78.310  1.00  0.00           C  
ATOM   3695  CG  PHE A 236     205.880 119.073  79.248  1.00  0.00           C  
ATOM   3696  CD1 PHE A 236     204.685 118.509  78.799  1.00  0.00           C  
ATOM   3697  CD2 PHE A 236     205.957 119.535  80.532  1.00  0.00           C  
ATOM   3698  CE1 PHE A 236     203.613 118.409  79.622  1.00  0.00           C  
ATOM   3699  CE2 PHE A 236     204.872 119.437  81.362  1.00  0.00           C  
ATOM   3700  CZ  PHE A 236     203.701 118.872  80.907  1.00  0.00           C  
ATOM   3701  H   PHE A 236     205.396 120.101  76.364  1.00  0.00           H  
ATOM   3702  HA  PHE A 236     207.268 121.332  78.347  1.00  0.00           H  
ATOM   3703 1HB  PHE A 236     206.914 118.398  77.581  1.00  0.00           H  
ATOM   3704 2HB  PHE A 236     207.912 119.019  78.870  1.00  0.00           H  
ATOM   3705  HD1 PHE A 236     204.619 118.148  77.771  1.00  0.00           H  
ATOM   3706  HD2 PHE A 236     206.877 119.983  80.889  1.00  0.00           H  
ATOM   3707  HE1 PHE A 236     202.694 117.969  79.261  1.00  0.00           H  
ATOM   3708  HE2 PHE A 236     204.941 119.802  82.377  1.00  0.00           H  
ATOM   3709  HZ  PHE A 236     202.851 118.793  81.567  1.00  0.00           H  
ATOM   3710  N   LYS A 237     208.870 121.642  76.422  1.00  0.00           N  
ATOM   3711  CA  LYS A 237     209.888 121.781  75.381  1.00  0.00           C  
ATOM   3712  C   LYS A 237     211.298 121.498  75.865  1.00  0.00           C  
ATOM   3713  O   LYS A 237     211.725 122.036  76.891  1.00  0.00           O  
ATOM   3714  CB  LYS A 237     209.831 123.187  74.781  1.00  0.00           C  
ATOM   3715  CG  LYS A 237     210.897 123.466  73.728  1.00  0.00           C  
ATOM   3716  CD  LYS A 237     210.707 124.837  73.100  1.00  0.00           C  
ATOM   3717  CE  LYS A 237     211.791 125.131  72.073  1.00  0.00           C  
ATOM   3718  NZ  LYS A 237     211.644 126.488  71.480  1.00  0.00           N  
ATOM   3719  H   LYS A 237     208.709 122.395  77.080  1.00  0.00           H  
ATOM   3720  HA  LYS A 237     209.662 121.072  74.588  1.00  0.00           H  
ATOM   3721 1HB  LYS A 237     208.857 123.348  74.320  1.00  0.00           H  
ATOM   3722 2HB  LYS A 237     209.943 123.926  75.574  1.00  0.00           H  
ATOM   3723 1HG  LYS A 237     211.884 123.419  74.190  1.00  0.00           H  
ATOM   3724 2HG  LYS A 237     210.843 122.707  72.949  1.00  0.00           H  
ATOM   3725 1HD  LYS A 237     209.733 124.883  72.612  1.00  0.00           H  
ATOM   3726 2HD  LYS A 237     210.740 125.602  73.877  1.00  0.00           H  
ATOM   3727 1HE  LYS A 237     212.769 125.059  72.545  1.00  0.00           H  
ATOM   3728 2HE  LYS A 237     211.743 124.393  71.273  1.00  0.00           H  
ATOM   3729 1HZ  LYS A 237     212.379 126.644  70.805  1.00  0.00           H  
ATOM   3730 2HZ  LYS A 237     210.745 126.560  71.022  1.00  0.00           H  
ATOM   3731 3HZ  LYS A 237     211.705 127.184  72.211  1.00  0.00           H  
ATOM   3732  N   ALA A 238     212.024 120.656  75.124  1.00  0.00           N  
ATOM   3733  CA  ALA A 238     213.417 120.360  75.451  1.00  0.00           C  
ATOM   3734  C   ALA A 238     214.183 119.836  74.252  1.00  0.00           C  
ATOM   3735  O   ALA A 238     213.627 119.102  73.432  1.00  0.00           O  
ATOM   3736  CB  ALA A 238     213.461 119.334  76.540  1.00  0.00           C  
ATOM   3737  H   ALA A 238     211.608 120.219  74.292  1.00  0.00           H  
ATOM   3738  HA  ALA A 238     213.901 121.278  75.787  1.00  0.00           H  
ATOM   3739 1HB  ALA A 238     214.465 119.121  76.768  1.00  0.00           H  
ATOM   3740 2HB  ALA A 238     212.958 119.715  77.419  1.00  0.00           H  
ATOM   3741 3HB  ALA A 238     212.976 118.425  76.206  1.00  0.00           H  
ATOM   3742  N   GLY A 239     215.483 120.106  74.192  1.00  0.00           N  
ATOM   3743  CA  GLY A 239     216.318 119.420  73.217  1.00  0.00           C  
ATOM   3744  C   GLY A 239     215.780 119.683  71.817  1.00  0.00           C  
ATOM   3745  O   GLY A 239     215.478 120.825  71.459  1.00  0.00           O  
ATOM   3746  H   GLY A 239     215.893 120.810  74.803  1.00  0.00           H  
ATOM   3747 1HA  GLY A 239     217.350 119.769  73.296  1.00  0.00           H  
ATOM   3748 2HA  GLY A 239     216.328 118.349  73.419  1.00  0.00           H  
ATOM   3749  N   ARG A 240     215.646 118.615  71.028  1.00  0.00           N  
ATOM   3750  CA  ARG A 240     215.147 118.690  69.662  1.00  0.00           C  
ATOM   3751  C   ARG A 240     213.699 118.207  69.549  1.00  0.00           C  
ATOM   3752  O   ARG A 240     213.224 117.896  68.445  1.00  0.00           O  
ATOM   3753  CB  ARG A 240     216.025 117.861  68.737  1.00  0.00           C  
ATOM   3754  CG  ARG A 240     217.403 118.446  68.469  1.00  0.00           C  
ATOM   3755  CD  ARG A 240     218.235 117.535  67.642  1.00  0.00           C  
ATOM   3756  NE  ARG A 240     218.747 116.416  68.417  1.00  0.00           N  
ATOM   3757  CZ  ARG A 240     219.178 115.253  67.890  1.00  0.00           C  
ATOM   3758  NH1 ARG A 240     219.150 115.073  66.587  1.00  0.00           N  
ATOM   3759  NH2 ARG A 240     219.626 114.295  68.680  1.00  0.00           N  
ATOM   3760  H   ARG A 240     215.912 117.702  71.391  1.00  0.00           H  
ATOM   3761  HA  ARG A 240     215.158 119.734  69.351  1.00  0.00           H  
ATOM   3762 1HB  ARG A 240     216.165 116.867  69.161  1.00  0.00           H  
ATOM   3763 2HB  ARG A 240     215.527 117.738  67.776  1.00  0.00           H  
ATOM   3764 1HG  ARG A 240     217.298 119.392  67.938  1.00  0.00           H  
ATOM   3765 2HG  ARG A 240     217.916 118.616  69.416  1.00  0.00           H  
ATOM   3766 1HD  ARG A 240     217.636 117.136  66.824  1.00  0.00           H  
ATOM   3767 2HD  ARG A 240     219.083 118.086  67.236  1.00  0.00           H  
ATOM   3768  HE  ARG A 240     218.784 116.518  69.422  1.00  0.00           H  
ATOM   3769 1HH1 ARG A 240     218.806 115.805  65.982  1.00  0.00           H  
ATOM   3770 2HH1 ARG A 240     219.472 114.201  66.191  1.00  0.00           H  
ATOM   3771 1HH2 ARG A 240     219.647 114.435  69.681  1.00  0.00           H  
ATOM   3772 2HH2 ARG A 240     219.949 113.423  68.285  1.00  0.00           H  
ATOM   3773  N   ALA A 241     212.984 118.176  70.682  1.00  0.00           N  
ATOM   3774  CA  ALA A 241     211.627 117.653  70.689  1.00  0.00           C  
ATOM   3775  C   ALA A 241     210.686 118.415  71.610  1.00  0.00           C  
ATOM   3776  O   ALA A 241     211.076 119.001  72.627  1.00  0.00           O  
ATOM   3777  CB  ALA A 241     211.635 116.200  71.125  1.00  0.00           C  
ATOM   3778  H   ALA A 241     213.402 118.492  71.566  1.00  0.00           H  
ATOM   3779  HA  ALA A 241     211.240 117.730  69.680  1.00  0.00           H  
ATOM   3780 1HB  ALA A 241     212.256 115.640  70.470  1.00  0.00           H  
ATOM   3781 2HB  ALA A 241     212.019 116.123  72.141  1.00  0.00           H  
ATOM   3782 3HB  ALA A 241     210.622 115.821  71.085  1.00  0.00           H  
ATOM   3783  N   VAL A 242     209.407 118.362  71.272  1.00  0.00           N  
ATOM   3784  CA  VAL A 242     208.418 118.948  72.155  1.00  0.00           C  
ATOM   3785  C   VAL A 242     207.334 117.954  72.535  1.00  0.00           C  
ATOM   3786  O   VAL A 242     206.774 117.281  71.666  1.00  0.00           O  
ATOM   3787  CB  VAL A 242     207.769 120.172  71.481  1.00  0.00           C  
ATOM   3788  CG1 VAL A 242     206.670 120.746  72.361  1.00  0.00           C  
ATOM   3789  CG2 VAL A 242     208.829 121.223  71.187  1.00  0.00           C  
ATOM   3790  H   VAL A 242     209.148 117.914  70.386  1.00  0.00           H  
ATOM   3791  HA  VAL A 242     208.910 119.283  73.067  1.00  0.00           H  
ATOM   3792  HB  VAL A 242     207.301 119.856  70.548  1.00  0.00           H  
ATOM   3793 1HG1 VAL A 242     206.222 121.610  71.868  1.00  0.00           H  
ATOM   3794 2HG1 VAL A 242     205.905 119.988  72.529  1.00  0.00           H  
ATOM   3795 3HG1 VAL A 242     207.092 121.053  73.318  1.00  0.00           H  
ATOM   3796 1HG2 VAL A 242     208.363 122.084  70.708  1.00  0.00           H  
ATOM   3797 2HG2 VAL A 242     209.301 121.534  72.119  1.00  0.00           H  
ATOM   3798 3HG2 VAL A 242     209.583 120.802  70.521  1.00  0.00           H  
ATOM   3799  N   ILE A 243     207.000 117.896  73.826  1.00  0.00           N  
ATOM   3800  CA  ILE A 243     205.924 117.024  74.273  1.00  0.00           C  
ATOM   3801  C   ILE A 243     204.677 117.816  74.607  1.00  0.00           C  
ATOM   3802  O   ILE A 243     204.697 118.769  75.384  1.00  0.00           O  
ATOM   3803  CB  ILE A 243     206.301 116.147  75.492  1.00  0.00           C  
ATOM   3804  CG1 ILE A 243     207.434 115.163  75.119  1.00  0.00           C  
ATOM   3805  CG2 ILE A 243     205.040 115.458  76.072  1.00  0.00           C  
ATOM   3806  CD1 ILE A 243     208.025 114.381  76.307  1.00  0.00           C  
ATOM   3807  H   ILE A 243     207.491 118.464  74.522  1.00  0.00           H  
ATOM   3808  HA  ILE A 243     205.677 116.348  73.462  1.00  0.00           H  
ATOM   3809  HB  ILE A 243     206.721 116.785  76.249  1.00  0.00           H  
ATOM   3810 1HG1 ILE A 243     207.049 114.466  74.396  1.00  0.00           H  
ATOM   3811 2HG1 ILE A 243     208.240 115.725  74.651  1.00  0.00           H  
ATOM   3812 1HG2 ILE A 243     205.309 114.886  76.939  1.00  0.00           H  
ATOM   3813 2HG2 ILE A 243     204.306 116.192  76.374  1.00  0.00           H  
ATOM   3814 3HG2 ILE A 243     204.603 114.811  75.327  1.00  0.00           H  
ATOM   3815 1HD1 ILE A 243     208.803 113.723  75.948  1.00  0.00           H  
ATOM   3816 2HD1 ILE A 243     208.444 115.082  77.036  1.00  0.00           H  
ATOM   3817 3HD1 ILE A 243     207.262 113.778  76.784  1.00  0.00           H  
ATOM   3818  N   VAL A 244     203.572 117.407  74.026  1.00  0.00           N  
ATOM   3819  CA  VAL A 244     202.308 118.047  74.294  1.00  0.00           C  
ATOM   3820  C   VAL A 244     201.332 117.055  74.900  1.00  0.00           C  
ATOM   3821  O   VAL A 244     201.137 115.952  74.387  1.00  0.00           O  
ATOM   3822  CB  VAL A 244     201.717 118.631  72.997  1.00  0.00           C  
ATOM   3823  CG1 VAL A 244     200.359 119.260  73.265  1.00  0.00           C  
ATOM   3824  CG2 VAL A 244     202.678 119.653  72.405  1.00  0.00           C  
ATOM   3825  H   VAL A 244     203.633 116.638  73.362  1.00  0.00           H  
ATOM   3826  HA  VAL A 244     202.464 118.855  75.008  1.00  0.00           H  
ATOM   3827  HB  VAL A 244     201.562 117.822  72.283  1.00  0.00           H  
ATOM   3828 1HG1 VAL A 244     199.956 119.668  72.338  1.00  0.00           H  
ATOM   3829 2HG1 VAL A 244     199.678 118.503  73.654  1.00  0.00           H  
ATOM   3830 3HG1 VAL A 244     200.468 120.062  73.995  1.00  0.00           H  
ATOM   3831 1HG2 VAL A 244     202.254 120.060  71.488  1.00  0.00           H  
ATOM   3832 2HG2 VAL A 244     202.838 120.458  73.121  1.00  0.00           H  
ATOM   3833 3HG2 VAL A 244     203.630 119.170  72.182  1.00  0.00           H  
ATOM   3834  N   VAL A 245     200.719 117.438  76.002  1.00  0.00           N  
ATOM   3835  CA  VAL A 245     199.750 116.554  76.625  1.00  0.00           C  
ATOM   3836  C   VAL A 245     198.371 117.196  76.600  1.00  0.00           C  
ATOM   3837  O   VAL A 245     198.187 118.321  77.070  1.00  0.00           O  
ATOM   3838  CB  VAL A 245     200.178 116.212  78.073  1.00  0.00           C  
ATOM   3839  CG1 VAL A 245     199.150 115.308  78.723  1.00  0.00           C  
ATOM   3840  CG2 VAL A 245     201.556 115.529  78.045  1.00  0.00           C  
ATOM   3841  H   VAL A 245     200.931 118.367  76.376  1.00  0.00           H  
ATOM   3842  HA  VAL A 245     199.695 115.621  76.057  1.00  0.00           H  
ATOM   3843  HB  VAL A 245     200.226 117.126  78.658  1.00  0.00           H  
ATOM   3844 1HG1 VAL A 245     199.455 115.077  79.739  1.00  0.00           H  
ATOM   3845 2HG1 VAL A 245     198.179 115.797  78.742  1.00  0.00           H  
ATOM   3846 3HG1 VAL A 245     199.090 114.392  78.138  1.00  0.00           H  
ATOM   3847 1HG2 VAL A 245     201.873 115.287  79.059  1.00  0.00           H  
ATOM   3848 2HG2 VAL A 245     201.489 114.624  77.454  1.00  0.00           H  
ATOM   3849 3HG2 VAL A 245     202.282 116.197  77.594  1.00  0.00           H  
ATOM   3850  N   ILE A 246     197.403 116.474  76.028  1.00  0.00           N  
ATOM   3851  CA  ILE A 246     196.034 116.969  75.934  1.00  0.00           C  
ATOM   3852  C   ILE A 246     195.120 116.196  76.876  1.00  0.00           C  
ATOM   3853  O   ILE A 246     195.053 114.975  76.801  1.00  0.00           O  
ATOM   3854  CB  ILE A 246     195.477 116.836  74.496  1.00  0.00           C  
ATOM   3855  CG1 ILE A 246     196.429 117.502  73.452  1.00  0.00           C  
ATOM   3856  CG2 ILE A 246     194.066 117.461  74.433  1.00  0.00           C  
ATOM   3857  CD1 ILE A 246     196.706 118.945  73.665  1.00  0.00           C  
ATOM   3858  H   ILE A 246     197.654 115.569  75.630  1.00  0.00           H  
ATOM   3859  HA  ILE A 246     196.015 118.006  76.227  1.00  0.00           H  
ATOM   3860  HB  ILE A 246     195.409 115.784  74.232  1.00  0.00           H  
ATOM   3861 1HG1 ILE A 246     197.379 116.958  73.435  1.00  0.00           H  
ATOM   3862 2HG1 ILE A 246     195.966 117.416  72.482  1.00  0.00           H  
ATOM   3863 1HG2 ILE A 246     193.672 117.359  73.426  1.00  0.00           H  
ATOM   3864 2HG2 ILE A 246     193.402 116.957  75.133  1.00  0.00           H  
ATOM   3865 3HG2 ILE A 246     194.118 118.508  74.703  1.00  0.00           H  
ATOM   3866 1HD1 ILE A 246     197.340 119.313  72.868  1.00  0.00           H  
ATOM   3867 2HD1 ILE A 246     195.795 119.486  73.667  1.00  0.00           H  
ATOM   3868 3HD1 ILE A 246     197.205 119.089  74.612  1.00  0.00           H  
ATOM   3869  N   ARG A 247     194.362 116.902  77.719  1.00  0.00           N  
ATOM   3870  CA  ARG A 247     193.490 116.258  78.713  1.00  0.00           C  
ATOM   3871  C   ARG A 247     192.010 116.687  78.620  1.00  0.00           C  
ATOM   3872  O   ARG A 247     191.694 117.838  78.270  1.00  0.00           O  
ATOM   3873  CB  ARG A 247     194.008 116.593  80.107  1.00  0.00           C  
ATOM   3874  CG  ARG A 247     195.403 116.063  80.439  1.00  0.00           C  
ATOM   3875  CD  ARG A 247     195.850 116.538  81.763  1.00  0.00           C  
ATOM   3876  NE  ARG A 247     197.194 116.075  82.083  1.00  0.00           N  
ATOM   3877  CZ  ARG A 247     197.935 116.524  83.116  1.00  0.00           C  
ATOM   3878  NH1 ARG A 247     197.464 117.454  83.920  1.00  0.00           N  
ATOM   3879  NH2 ARG A 247     199.145 116.045  83.319  1.00  0.00           N  
ATOM   3880  H   ARG A 247     194.462 117.918  77.698  1.00  0.00           H  
ATOM   3881  HA  ARG A 247     193.530 115.181  78.558  1.00  0.00           H  
ATOM   3882 1HB  ARG A 247     194.043 117.667  80.230  1.00  0.00           H  
ATOM   3883 2HB  ARG A 247     193.319 116.202  80.851  1.00  0.00           H  
ATOM   3884 1HG  ARG A 247     195.414 114.987  80.442  1.00  0.00           H  
ATOM   3885 2HG  ARG A 247     196.109 116.434  79.697  1.00  0.00           H  
ATOM   3886 1HD  ARG A 247     195.844 117.629  81.757  1.00  0.00           H  
ATOM   3887 2HD  ARG A 247     195.166 116.174  82.529  1.00  0.00           H  
ATOM   3888  HE  ARG A 247     197.598 115.365  81.487  1.00  0.00           H  
ATOM   3889 1HH1 ARG A 247     196.536 117.838  83.771  1.00  0.00           H  
ATOM   3890 2HH1 ARG A 247     198.042 117.807  84.674  1.00  0.00           H  
ATOM   3891 1HH2 ARG A 247     199.526 115.337  82.714  1.00  0.00           H  
ATOM   3892 2HH2 ARG A 247     199.698 116.394  84.093  1.00  0.00           H  
ATOM   3893  N   GLY A 248     191.077 115.764  78.961  1.00  0.00           N  
ATOM   3894  CA  GLY A 248     189.651 116.030  78.831  1.00  0.00           C  
ATOM   3895  C   GLY A 248     189.189 115.964  77.378  1.00  0.00           C  
ATOM   3896  O   GLY A 248     188.254 116.672  77.003  1.00  0.00           O  
ATOM   3897  H   GLY A 248     191.320 114.848  79.367  1.00  0.00           H  
ATOM   3898 1HA  GLY A 248     189.101 115.298  79.425  1.00  0.00           H  
ATOM   3899 2HA  GLY A 248     189.424 117.011  79.246  1.00  0.00           H  
ATOM   3900  N   LEU A 249     189.856 115.135  76.568  1.00  0.00           N  
ATOM   3901  CA  LEU A 249     189.609 115.082  75.137  1.00  0.00           C  
ATOM   3902  C   LEU A 249     188.540 114.049  74.760  1.00  0.00           C  
ATOM   3903  O   LEU A 249     188.711 112.844  74.977  1.00  0.00           O  
ATOM   3904  CB  LEU A 249     190.918 114.760  74.404  1.00  0.00           C  
ATOM   3905  CG  LEU A 249     190.852 114.814  72.873  1.00  0.00           C  
ATOM   3906  CD1 LEU A 249     190.605 116.247  72.424  1.00  0.00           C  
ATOM   3907  CD2 LEU A 249     192.150 114.272  72.290  1.00  0.00           C  
ATOM   3908  H   LEU A 249     190.572 114.503  76.945  1.00  0.00           H  
ATOM   3909  HA  LEU A 249     189.254 116.059  74.819  1.00  0.00           H  
ATOM   3910 1HB  LEU A 249     191.680 115.467  74.728  1.00  0.00           H  
ATOM   3911 2HB  LEU A 249     191.238 113.757  74.688  1.00  0.00           H  
ATOM   3912  HG  LEU A 249     190.017 114.206  72.523  1.00  0.00           H  
ATOM   3913 1HD1 LEU A 249     190.559 116.285  71.335  1.00  0.00           H  
ATOM   3914 2HD1 LEU A 249     189.663 116.601  72.839  1.00  0.00           H  
ATOM   3915 3HD1 LEU A 249     191.419 116.882  72.773  1.00  0.00           H  
ATOM   3916 1HD2 LEU A 249     192.103 114.310  71.201  1.00  0.00           H  
ATOM   3917 2HD2 LEU A 249     192.986 114.880  72.638  1.00  0.00           H  
ATOM   3918 3HD2 LEU A 249     192.292 113.241  72.612  1.00  0.00           H  
ATOM   3919  N   HIS A 250     187.438 114.525  74.169  1.00  0.00           N  
ATOM   3920  CA  HIS A 250     186.277 113.706  73.798  1.00  0.00           C  
ATOM   3921  C   HIS A 250     186.654 112.699  72.725  1.00  0.00           C  
ATOM   3922  O   HIS A 250     187.362 113.040  71.785  1.00  0.00           O  
ATOM   3923  CB  HIS A 250     185.117 114.589  73.315  1.00  0.00           C  
ATOM   3924  CG  HIS A 250     183.812 113.868  73.115  1.00  0.00           C  
ATOM   3925  ND1 HIS A 250     183.563 113.020  72.034  1.00  0.00           N  
ATOM   3926  CD2 HIS A 250     182.683 113.865  73.863  1.00  0.00           C  
ATOM   3927  CE1 HIS A 250     182.334 112.526  72.152  1.00  0.00           C  
ATOM   3928  NE2 HIS A 250     181.786 113.029  73.248  1.00  0.00           N  
ATOM   3929  H   HIS A 250     187.384 115.531  73.959  1.00  0.00           H  
ATOM   3930  HA  HIS A 250     185.931 113.143  74.669  1.00  0.00           H  
ATOM   3931 1HB  HIS A 250     184.962 115.402  74.027  1.00  0.00           H  
ATOM   3932 2HB  HIS A 250     185.384 115.037  72.378  1.00  0.00           H  
ATOM   3933  HD2 HIS A 250     182.520 114.421  74.789  1.00  0.00           H  
ATOM   3934  HE1 HIS A 250     181.851 111.831  71.464  1.00  0.00           H  
ATOM   3935  HE2 HIS A 250     180.852 112.830  73.586  1.00  0.00           H  
ATOM   3936  N   PRO A 251     186.172 111.466  72.807  1.00  0.00           N  
ATOM   3937  CA  PRO A 251     186.492 110.484  71.774  1.00  0.00           C  
ATOM   3938  C   PRO A 251     186.304 111.015  70.336  1.00  0.00           C  
ATOM   3939  O   PRO A 251     187.101 110.674  69.453  1.00  0.00           O  
ATOM   3940  CB  PRO A 251     185.501 109.356  72.086  1.00  0.00           C  
ATOM   3941  CG  PRO A 251     185.362 109.392  73.570  1.00  0.00           C  
ATOM   3942  CD  PRO A 251     185.359 110.857  73.912  1.00  0.00           C  
ATOM   3943  HA  PRO A 251     187.535 110.196  71.898  1.00  0.00           H  
ATOM   3944 1HB  PRO A 251     184.548 109.536  71.565  1.00  0.00           H  
ATOM   3945 2HB  PRO A 251     185.892 108.397  71.716  1.00  0.00           H  
ATOM   3946 1HG  PRO A 251     184.435 108.884  73.877  1.00  0.00           H  
ATOM   3947 2HG  PRO A 251     186.193 108.849  74.041  1.00  0.00           H  
ATOM   3948 1HD  PRO A 251     184.328 111.237  73.896  1.00  0.00           H  
ATOM   3949 2HD  PRO A 251     185.813 111.005  74.902  1.00  0.00           H  
ATOM   3950  N   GLU A 252     185.299 111.867  70.097  1.00  0.00           N  
ATOM   3951  CA  GLU A 252     185.100 112.445  68.763  1.00  0.00           C  
ATOM   3952  C   GLU A 252     186.243 113.405  68.418  1.00  0.00           C  
ATOM   3953  O   GLU A 252     186.685 113.520  67.268  1.00  0.00           O  
ATOM   3954  CB  GLU A 252     183.760 113.178  68.688  1.00  0.00           C  
ATOM   3955  CG  GLU A 252     183.384 113.663  67.294  1.00  0.00           C  
ATOM   3956  CD  GLU A 252     183.185 112.535  66.319  1.00  0.00           C  
ATOM   3957  OE1 GLU A 252     182.781 111.476  66.738  1.00  0.00           O  
ATOM   3958  OE2 GLU A 252     183.436 112.733  65.152  1.00  0.00           O  
ATOM   3959  H   GLU A 252     184.657 112.115  70.852  1.00  0.00           H  
ATOM   3960  HA  GLU A 252     185.088 111.636  68.031  1.00  0.00           H  
ATOM   3961 1HB  GLU A 252     182.964 112.522  69.040  1.00  0.00           H  
ATOM   3962 2HB  GLU A 252     183.781 114.047  69.347  1.00  0.00           H  
ATOM   3963 1HG  GLU A 252     182.463 114.240  67.357  1.00  0.00           H  
ATOM   3964 2HG  GLU A 252     184.170 114.320  66.925  1.00  0.00           H  
ATOM   3965  N   GLN A 253     186.745 114.078  69.440  1.00  0.00           N  
ATOM   3966  CA  GLN A 253     187.797 115.044  69.296  1.00  0.00           C  
ATOM   3967  C   GLN A 253     189.115 114.306  69.187  1.00  0.00           C  
ATOM   3968  O   GLN A 253     190.047 114.816  68.568  1.00  0.00           O  
ATOM   3969  CB  GLN A 253     187.814 116.018  70.476  1.00  0.00           C  
ATOM   3970  CG  GLN A 253     186.591 116.913  70.562  1.00  0.00           C  
ATOM   3971  CD  GLN A 253     186.600 117.790  71.800  1.00  0.00           C  
ATOM   3972  OE1 GLN A 253     186.973 117.345  72.889  1.00  0.00           O  
ATOM   3973  NE2 GLN A 253     186.188 119.043  71.642  1.00  0.00           N  
ATOM   3974  H   GLN A 253     186.399 113.878  70.366  1.00  0.00           H  
ATOM   3975  HA  GLN A 253     187.640 115.603  68.374  1.00  0.00           H  
ATOM   3976 1HB  GLN A 253     187.889 115.460  71.409  1.00  0.00           H  
ATOM   3977 2HB  GLN A 253     188.694 116.658  70.407  1.00  0.00           H  
ATOM   3978 1HG  GLN A 253     186.564 117.562  69.686  1.00  0.00           H  
ATOM   3979 2HG  GLN A 253     185.699 116.289  70.591  1.00  0.00           H  
ATOM   3980 1HE2 GLN A 253     186.172 119.667  72.423  1.00  0.00           H  
ATOM   3981 2HE2 GLN A 253     185.894 119.361  70.741  1.00  0.00           H  
ATOM   3982  N   ALA A 254     189.193 113.096  69.767  1.00  0.00           N  
ATOM   3983  CA  ALA A 254     190.401 112.303  69.671  1.00  0.00           C  
ATOM   3984  C   ALA A 254     190.582 111.957  68.214  1.00  0.00           C  
ATOM   3985  O   ALA A 254     191.700 112.001  67.707  1.00  0.00           O  
ATOM   3986  CB  ALA A 254     190.323 111.052  70.534  1.00  0.00           C  
ATOM   3987  H   ALA A 254     188.403 112.760  70.314  1.00  0.00           H  
ATOM   3988  HA  ALA A 254     191.250 112.901  69.984  1.00  0.00           H  
ATOM   3989 1HB  ALA A 254     191.231 110.462  70.403  1.00  0.00           H  
ATOM   3990 2HB  ALA A 254     190.221 111.336  71.579  1.00  0.00           H  
ATOM   3991 3HB  ALA A 254     189.461 110.458  70.232  1.00  0.00           H  
ATOM   3992  N   LYS A 255     189.470 111.673  67.521  1.00  0.00           N  
ATOM   3993  CA  LYS A 255     189.533 111.394  66.098  1.00  0.00           C  
ATOM   3994  C   LYS A 255     189.982 112.621  65.324  1.00  0.00           C  
ATOM   3995  O   LYS A 255     190.816 112.499  64.419  1.00  0.00           O  
ATOM   3996  CB  LYS A 255     188.177 110.912  65.584  1.00  0.00           C  
ATOM   3997  CG  LYS A 255     187.753 109.549  66.112  1.00  0.00           C  
ATOM   3998  CD  LYS A 255     186.617 108.965  65.282  1.00  0.00           C  
ATOM   3999  CE  LYS A 255     185.386 109.858  65.323  1.00  0.00           C  
ATOM   4000  NZ  LYS A 255     185.419 110.897  64.257  1.00  0.00           N  
ATOM   4001  H   LYS A 255     188.581 111.613  68.031  1.00  0.00           H  
ATOM   4002  HA  LYS A 255     190.273 110.625  65.924  1.00  0.00           H  
ATOM   4003 1HB  LYS A 255     187.406 111.634  65.860  1.00  0.00           H  
ATOM   4004 2HB  LYS A 255     188.198 110.859  64.495  1.00  0.00           H  
ATOM   4005 1HG  LYS A 255     188.601 108.866  66.079  1.00  0.00           H  
ATOM   4006 2HG  LYS A 255     187.424 109.645  67.145  1.00  0.00           H  
ATOM   4007 1HD  LYS A 255     186.941 108.853  64.248  1.00  0.00           H  
ATOM   4008 2HD  LYS A 255     186.353 107.981  65.671  1.00  0.00           H  
ATOM   4009 1HE  LYS A 255     184.491 109.250  65.193  1.00  0.00           H  
ATOM   4010 2HE  LYS A 255     185.326 110.353  66.292  1.00  0.00           H  
ATOM   4011 1HZ  LYS A 255     184.587 111.468  64.317  1.00  0.00           H  
ATOM   4012 2HZ  LYS A 255     186.235 111.479  64.377  1.00  0.00           H  
ATOM   4013 3HZ  LYS A 255     185.453 110.451  63.352  1.00  0.00           H  
ATOM   4014  N   GLN A 256     189.467 113.806  65.679  1.00  0.00           N  
ATOM   4015  CA  GLN A 256     189.908 114.988  64.951  1.00  0.00           C  
ATOM   4016  C   GLN A 256     191.364 115.325  65.252  1.00  0.00           C  
ATOM   4017  O   GLN A 256     192.106 115.684  64.337  1.00  0.00           O  
ATOM   4018  CB  GLN A 256     189.013 116.183  65.290  1.00  0.00           C  
ATOM   4019  CG  GLN A 256     187.595 116.071  64.758  1.00  0.00           C  
ATOM   4020  CD  GLN A 256     186.726 117.242  65.175  1.00  0.00           C  
ATOM   4021  OE1 GLN A 256     187.189 118.170  65.845  1.00  0.00           O  
ATOM   4022  NE2 GLN A 256     185.459 117.208  64.781  1.00  0.00           N  
ATOM   4023  H   GLN A 256     188.727 113.863  66.388  1.00  0.00           H  
ATOM   4024  HA  GLN A 256     189.822 114.780  63.885  1.00  0.00           H  
ATOM   4025 1HB  GLN A 256     188.960 116.302  66.371  1.00  0.00           H  
ATOM   4026 2HB  GLN A 256     189.454 117.093  64.881  1.00  0.00           H  
ATOM   4027 1HG  GLN A 256     187.627 116.039  63.669  1.00  0.00           H  
ATOM   4028 2HG  GLN A 256     187.145 115.157  65.145  1.00  0.00           H  
ATOM   4029 1HE2 GLN A 256     184.836 117.953  65.026  1.00  0.00           H  
ATOM   4030 2HE2 GLN A 256     185.124 116.435  64.239  1.00  0.00           H  
ATOM   4031  N   LEU A 257     191.798 115.150  66.505  1.00  0.00           N  
ATOM   4032  CA  LEU A 257     193.166 115.488  66.870  1.00  0.00           C  
ATOM   4033  C   LEU A 257     194.106 114.529  66.175  1.00  0.00           C  
ATOM   4034  O   LEU A 257     195.153 114.933  65.679  1.00  0.00           O  
ATOM   4035  CB  LEU A 257     193.374 115.422  68.397  1.00  0.00           C  
ATOM   4036  CG  LEU A 257     194.812 115.817  68.971  1.00  0.00           C  
ATOM   4037  CD1 LEU A 257     195.175 117.285  68.657  1.00  0.00           C  
ATOM   4038  CD2 LEU A 257     194.805 115.597  70.473  1.00  0.00           C  
ATOM   4039  H   LEU A 257     191.153 114.838  67.232  1.00  0.00           H  
ATOM   4040  HA  LEU A 257     193.367 116.500  66.525  1.00  0.00           H  
ATOM   4041 1HB  LEU A 257     192.631 116.063  68.859  1.00  0.00           H  
ATOM   4042 2HB  LEU A 257     193.161 114.397  68.717  1.00  0.00           H  
ATOM   4043  HG  LEU A 257     195.570 115.177  68.512  1.00  0.00           H  
ATOM   4044 1HD1 LEU A 257     196.162 117.505  69.062  1.00  0.00           H  
ATOM   4045 2HD1 LEU A 257     195.190 117.440  67.584  1.00  0.00           H  
ATOM   4046 3HD1 LEU A 257     194.459 117.952  69.096  1.00  0.00           H  
ATOM   4047 1HD2 LEU A 257     195.768 115.831  70.890  1.00  0.00           H  
ATOM   4048 2HD2 LEU A 257     194.053 116.241  70.925  1.00  0.00           H  
ATOM   4049 3HD2 LEU A 257     194.571 114.560  70.674  1.00  0.00           H  
ATOM   4050  N   LEU A 258     193.744 113.251  66.099  1.00  0.00           N  
ATOM   4051  CA  LEU A 258     194.632 112.284  65.493  1.00  0.00           C  
ATOM   4052  C   LEU A 258     194.858 112.620  64.032  1.00  0.00           C  
ATOM   4053  O   LEU A 258     195.999 112.665  63.574  1.00  0.00           O  
ATOM   4054  CB  LEU A 258     194.051 110.871  65.623  1.00  0.00           C  
ATOM   4055  CG  LEU A 258     194.817 109.767  64.881  1.00  0.00           C  
ATOM   4056  CD1 LEU A 258     196.271 109.766  65.330  1.00  0.00           C  
ATOM   4057  CD2 LEU A 258     194.159 108.422  65.155  1.00  0.00           C  
ATOM   4058  H   LEU A 258     192.864 112.937  66.509  1.00  0.00           H  
ATOM   4059  HA  LEU A 258     195.592 112.337  65.993  1.00  0.00           H  
ATOM   4060 1HB  LEU A 258     194.024 110.602  66.678  1.00  0.00           H  
ATOM   4061 2HB  LEU A 258     193.030 110.877  65.244  1.00  0.00           H  
ATOM   4062  HG  LEU A 258     194.798 109.969  63.810  1.00  0.00           H  
ATOM   4063 1HD1 LEU A 258     196.814 108.982  64.804  1.00  0.00           H  
ATOM   4064 2HD1 LEU A 258     196.721 110.733  65.106  1.00  0.00           H  
ATOM   4065 3HD1 LEU A 258     196.321 109.582  66.403  1.00  0.00           H  
ATOM   4066 1HD2 LEU A 258     194.702 107.637  64.626  1.00  0.00           H  
ATOM   4067 2HD2 LEU A 258     194.178 108.219  66.225  1.00  0.00           H  
ATOM   4068 3HD2 LEU A 258     193.126 108.445  64.807  1.00  0.00           H  
ATOM   4069  N   ARG A 259     193.781 112.899  63.296  1.00  0.00           N  
ATOM   4070  CA  ARG A 259     193.939 113.256  61.898  1.00  0.00           C  
ATOM   4071  C   ARG A 259     194.644 114.602  61.734  1.00  0.00           C  
ATOM   4072  O   ARG A 259     195.494 114.749  60.853  1.00  0.00           O  
ATOM   4073  CB  ARG A 259     192.582 113.308  61.211  1.00  0.00           C  
ATOM   4074  CG  ARG A 259     191.934 111.953  60.974  1.00  0.00           C  
ATOM   4075  CD  ARG A 259     190.594 112.088  60.343  1.00  0.00           C  
ATOM   4076  NE  ARG A 259     190.667 112.762  59.056  1.00  0.00           N  
ATOM   4077  CZ  ARG A 259     189.639 112.874  58.193  1.00  0.00           C  
ATOM   4078  NH1 ARG A 259     188.470 112.354  58.492  1.00  0.00           N  
ATOM   4079  NH2 ARG A 259     189.806 113.508  57.045  1.00  0.00           N  
ATOM   4080  H   ARG A 259     192.845 112.810  63.709  1.00  0.00           H  
ATOM   4081  HA  ARG A 259     194.551 112.495  61.423  1.00  0.00           H  
ATOM   4082 1HB  ARG A 259     191.894 113.902  61.810  1.00  0.00           H  
ATOM   4083 2HB  ARG A 259     192.684 113.798  60.243  1.00  0.00           H  
ATOM   4084 1HG  ARG A 259     192.564 111.357  60.314  1.00  0.00           H  
ATOM   4085 2HG  ARG A 259     191.813 111.435  61.925  1.00  0.00           H  
ATOM   4086 1HD  ARG A 259     190.165 111.099  60.186  1.00  0.00           H  
ATOM   4087 2HD  ARG A 259     189.942 112.667  60.996  1.00  0.00           H  
ATOM   4088  HE  ARG A 259     191.551 113.176  58.792  1.00  0.00           H  
ATOM   4089 1HH1 ARG A 259     188.341 111.869  59.370  1.00  0.00           H  
ATOM   4090 2HH1 ARG A 259     187.699 112.437  57.845  1.00  0.00           H  
ATOM   4091 1HH2 ARG A 259     190.706 113.908  56.815  1.00  0.00           H  
ATOM   4092 2HH2 ARG A 259     189.036 113.592  56.398  1.00  0.00           H  
ATOM   4093  N   PHE A 260     194.361 115.567  62.625  1.00  0.00           N  
ATOM   4094  CA  PHE A 260     195.024 116.864  62.561  1.00  0.00           C  
ATOM   4095  C   PHE A 260     196.528 116.736  62.751  1.00  0.00           C  
ATOM   4096  O   PHE A 260     197.305 117.253  61.937  1.00  0.00           O  
ATOM   4097  CB  PHE A 260     194.452 117.806  63.622  1.00  0.00           C  
ATOM   4098  CG  PHE A 260     195.100 119.161  63.641  1.00  0.00           C  
ATOM   4099  CD1 PHE A 260     194.676 120.159  62.774  1.00  0.00           C  
ATOM   4100  CD2 PHE A 260     196.131 119.442  64.524  1.00  0.00           C  
ATOM   4101  CE1 PHE A 260     195.271 121.407  62.790  1.00  0.00           C  
ATOM   4102  CE2 PHE A 260     196.726 120.688  64.543  1.00  0.00           C  
ATOM   4103  CZ  PHE A 260     196.296 121.671  63.675  1.00  0.00           C  
ATOM   4104  H   PHE A 260     193.594 115.427  63.290  1.00  0.00           H  
ATOM   4105  HA  PHE A 260     194.828 117.303  61.582  1.00  0.00           H  
ATOM   4106 1HB  PHE A 260     193.385 117.940  63.453  1.00  0.00           H  
ATOM   4107 2HB  PHE A 260     194.572 117.359  64.608  1.00  0.00           H  
ATOM   4108  HD1 PHE A 260     193.867 119.950  62.075  1.00  0.00           H  
ATOM   4109  HD2 PHE A 260     196.471 118.665  65.210  1.00  0.00           H  
ATOM   4110  HE1 PHE A 260     194.931 122.181  62.105  1.00  0.00           H  
ATOM   4111  HE2 PHE A 260     197.536 120.896  65.243  1.00  0.00           H  
ATOM   4112  HZ  PHE A 260     196.765 122.654  63.688  1.00  0.00           H  
ATOM   4113  N   VAL A 261     196.945 116.020  63.796  1.00  0.00           N  
ATOM   4114  CA  VAL A 261     198.353 115.915  64.144  1.00  0.00           C  
ATOM   4115  C   VAL A 261     199.114 115.054  63.155  1.00  0.00           C  
ATOM   4116  O   VAL A 261     200.237 115.401  62.773  1.00  0.00           O  
ATOM   4117  CB  VAL A 261     198.507 115.321  65.557  1.00  0.00           C  
ATOM   4118  CG1 VAL A 261     199.970 115.034  65.857  1.00  0.00           C  
ATOM   4119  CG2 VAL A 261     197.921 116.273  66.587  1.00  0.00           C  
ATOM   4120  H   VAL A 261     196.243 115.579  64.395  1.00  0.00           H  
ATOM   4121  HA  VAL A 261     198.775 116.918  64.123  1.00  0.00           H  
ATOM   4122  HB  VAL A 261     197.979 114.367  65.600  1.00  0.00           H  
ATOM   4123 1HG1 VAL A 261     200.061 114.614  66.859  1.00  0.00           H  
ATOM   4124 2HG1 VAL A 261     200.359 114.322  65.129  1.00  0.00           H  
ATOM   4125 3HG1 VAL A 261     200.542 115.961  65.800  1.00  0.00           H  
ATOM   4126 1HG2 VAL A 261     198.033 115.846  67.584  1.00  0.00           H  
ATOM   4127 2HG2 VAL A 261     198.446 117.228  66.540  1.00  0.00           H  
ATOM   4128 3HG2 VAL A 261     196.863 116.432  66.377  1.00  0.00           H  
ATOM   4129  N   SER A 262     198.529 113.924  62.746  1.00  0.00           N  
ATOM   4130  CA  SER A 262     199.205 113.054  61.805  1.00  0.00           C  
ATOM   4131  C   SER A 262     199.456 113.806  60.498  1.00  0.00           C  
ATOM   4132  O   SER A 262     200.570 113.776  59.970  1.00  0.00           O  
ATOM   4133  CB  SER A 262     198.377 111.809  61.546  1.00  0.00           C  
ATOM   4134  OG  SER A 262     199.033 110.944  60.659  1.00  0.00           O  
ATOM   4135  H   SER A 262     197.609 113.659  63.110  1.00  0.00           H  
ATOM   4136  HA  SER A 262     200.160 112.749  62.225  1.00  0.00           H  
ATOM   4137 1HB  SER A 262     198.191 111.296  62.488  1.00  0.00           H  
ATOM   4138 2HB  SER A 262     197.412 112.095  61.131  1.00  0.00           H  
ATOM   4139  HG  SER A 262     198.420 110.228  60.486  1.00  0.00           H  
ATOM   4140  N   GLN A 263     198.434 114.523  59.995  1.00  0.00           N  
ATOM   4141  CA  GLN A 263     198.599 115.345  58.807  1.00  0.00           C  
ATOM   4142  C   GLN A 263     199.508 116.533  59.052  1.00  0.00           C  
ATOM   4143  O   GLN A 263     200.279 116.915  58.164  1.00  0.00           O  
ATOM   4144  CB  GLN A 263     197.236 115.835  58.307  1.00  0.00           C  
ATOM   4145  CG  GLN A 263     197.289 116.584  56.988  1.00  0.00           C  
ATOM   4146  CD  GLN A 263     197.795 115.718  55.849  1.00  0.00           C  
ATOM   4147  OE1 GLN A 263     197.300 114.607  55.630  1.00  0.00           O  
ATOM   4148  NE2 GLN A 263     198.782 116.220  55.118  1.00  0.00           N  
ATOM   4149  H   GLN A 263     197.496 114.466  60.407  1.00  0.00           H  
ATOM   4150  HA  GLN A 263     199.050 114.732  58.029  1.00  0.00           H  
ATOM   4151 1HB  GLN A 263     196.567 114.983  58.185  1.00  0.00           H  
ATOM   4152 2HB  GLN A 263     196.793 116.495  59.052  1.00  0.00           H  
ATOM   4153 1HG  GLN A 263     196.286 116.928  56.736  1.00  0.00           H  
ATOM   4154 2HG  GLN A 263     197.961 117.436  57.093  1.00  0.00           H  
ATOM   4155 1HE2 GLN A 263     199.156 115.692  54.354  1.00  0.00           H  
ATOM   4156 2HE2 GLN A 263     199.153 117.123  55.331  1.00  0.00           H  
ATOM   4157  N   LEU A 264     199.428 117.134  60.247  1.00  0.00           N  
ATOM   4158  CA  LEU A 264     200.306 118.242  60.547  1.00  0.00           C  
ATOM   4159  C   LEU A 264     201.751 117.803  60.441  1.00  0.00           C  
ATOM   4160  O   LEU A 264     202.569 118.537  59.883  1.00  0.00           O  
ATOM   4161  CB  LEU A 264     200.023 118.784  61.955  1.00  0.00           C  
ATOM   4162  CG  LEU A 264     200.957 119.902  62.436  1.00  0.00           C  
ATOM   4163  CD1 LEU A 264     200.813 121.112  61.522  1.00  0.00           C  
ATOM   4164  CD2 LEU A 264     200.618 120.260  63.875  1.00  0.00           C  
ATOM   4165  H   LEU A 264     198.722 116.853  60.931  1.00  0.00           H  
ATOM   4166  HA  LEU A 264     200.131 119.028  59.816  1.00  0.00           H  
ATOM   4167 1HB  LEU A 264     199.006 119.168  61.980  1.00  0.00           H  
ATOM   4168 2HB  LEU A 264     200.097 117.961  62.665  1.00  0.00           H  
ATOM   4169  HG  LEU A 264     201.991 119.562  62.380  1.00  0.00           H  
ATOM   4170 1HD1 LEU A 264     201.477 121.907  61.865  1.00  0.00           H  
ATOM   4171 2HD1 LEU A 264     201.079 120.832  60.502  1.00  0.00           H  
ATOM   4172 3HD1 LEU A 264     199.783 121.465  61.546  1.00  0.00           H  
ATOM   4173 1HD2 LEU A 264     201.282 121.054  64.218  1.00  0.00           H  
ATOM   4174 2HD2 LEU A 264     199.584 120.601  63.932  1.00  0.00           H  
ATOM   4175 3HD2 LEU A 264     200.747 119.382  64.509  1.00  0.00           H  
ATOM   4176  N   ALA A 265     202.080 116.616  60.961  1.00  0.00           N  
ATOM   4177  CA  ALA A 265     203.435 116.114  60.845  1.00  0.00           C  
ATOM   4178  C   ALA A 265     203.840 115.932  59.382  1.00  0.00           C  
ATOM   4179  O   ALA A 265     204.969 116.267  58.983  1.00  0.00           O  
ATOM   4180  CB  ALA A 265     203.577 114.804  61.603  1.00  0.00           C  
ATOM   4181  H   ALA A 265     201.383 116.062  61.470  1.00  0.00           H  
ATOM   4182  HA  ALA A 265     204.097 116.847  61.292  1.00  0.00           H  
ATOM   4183 1HB  ALA A 265     204.600 114.439  61.515  1.00  0.00           H  
ATOM   4184 2HB  ALA A 265     203.336 114.964  62.654  1.00  0.00           H  
ATOM   4185 3HB  ALA A 265     202.893 114.067  61.184  1.00  0.00           H  
ATOM   4186  N   HIS A 266     202.913 115.428  58.555  1.00  0.00           N  
ATOM   4187  CA  HIS A 266     203.240 115.169  57.171  1.00  0.00           C  
ATOM   4188  C   HIS A 266     203.401 116.488  56.417  1.00  0.00           C  
ATOM   4189  O   HIS A 266     204.212 116.574  55.489  1.00  0.00           O  
ATOM   4190  CB  HIS A 266     202.155 114.312  56.509  1.00  0.00           C  
ATOM   4191  CG  HIS A 266     202.669 113.438  55.407  1.00  0.00           C  
ATOM   4192  ND1 HIS A 266     202.395 113.682  54.077  1.00  0.00           N  
ATOM   4193  CD2 HIS A 266     203.440 112.325  55.434  1.00  0.00           C  
ATOM   4194  CE1 HIS A 266     202.975 112.755  53.334  1.00  0.00           C  
ATOM   4195  NE2 HIS A 266     203.615 111.921  54.133  1.00  0.00           N  
ATOM   4196  H   HIS A 266     201.997 115.138  58.910  1.00  0.00           H  
ATOM   4197  HA  HIS A 266     204.182 114.629  57.147  1.00  0.00           H  
ATOM   4198 1HB  HIS A 266     201.689 113.671  57.261  1.00  0.00           H  
ATOM   4199 2HB  HIS A 266     201.379 114.957  56.101  1.00  0.00           H  
ATOM   4200  HD1 HIS A 266     201.910 114.475  53.709  1.00  0.00           H  
ATOM   4201  HD2 HIS A 266     203.893 111.760  56.249  1.00  0.00           H  
ATOM   4202  HE1 HIS A 266     202.878 112.772  52.250  1.00  0.00           H  
ATOM   4203  N   ASP A 267     202.672 117.529  56.844  1.00  0.00           N  
ATOM   4204  CA  ASP A 267     202.781 118.857  56.237  1.00  0.00           C  
ATOM   4205  C   ASP A 267     204.092 119.564  56.596  1.00  0.00           C  
ATOM   4206  O   ASP A 267     204.713 120.199  55.741  1.00  0.00           O  
ATOM   4207  CB  ASP A 267     201.598 119.729  56.668  1.00  0.00           C  
ATOM   4208  CG  ASP A 267     200.279 119.286  56.050  1.00  0.00           C  
ATOM   4209  OD1 ASP A 267     200.312 118.543  55.098  1.00  0.00           O  
ATOM   4210  OD2 ASP A 267     199.251 119.696  56.536  1.00  0.00           O  
ATOM   4211  H   ASP A 267     201.988 117.377  57.591  1.00  0.00           H  
ATOM   4212  HA  ASP A 267     202.759 118.733  55.156  1.00  0.00           H  
ATOM   4213 1HB  ASP A 267     201.502 119.702  57.754  1.00  0.00           H  
ATOM   4214 2HB  ASP A 267     201.788 120.764  56.383  1.00  0.00           H  
ATOM   4215  N   LEU A 268     204.512 119.448  57.862  1.00  0.00           N  
ATOM   4216  CA  LEU A 268     205.746 120.065  58.332  1.00  0.00           C  
ATOM   4217  C   LEU A 268     207.002 119.310  57.894  1.00  0.00           C  
ATOM   4218  O   LEU A 268     208.039 119.942  57.674  1.00  0.00           O  
ATOM   4219  CB  LEU A 268     205.722 120.160  59.863  1.00  0.00           C  
ATOM   4220  CG  LEU A 268     204.808 121.246  60.447  1.00  0.00           C  
ATOM   4221  CD1 LEU A 268     204.589 120.981  61.930  1.00  0.00           C  
ATOM   4222  CD2 LEU A 268     205.436 122.612  60.222  1.00  0.00           C  
ATOM   4223  H   LEU A 268     203.916 118.958  58.532  1.00  0.00           H  
ATOM   4224  HA  LEU A 268     205.808 121.057  57.894  1.00  0.00           H  
ATOM   4225 1HB  LEU A 268     205.396 119.201  60.266  1.00  0.00           H  
ATOM   4226 2HB  LEU A 268     206.734 120.354  60.216  1.00  0.00           H  
ATOM   4227  HG  LEU A 268     203.836 121.207  59.954  1.00  0.00           H  
ATOM   4228 1HD1 LEU A 268     203.939 121.752  62.344  1.00  0.00           H  
ATOM   4229 2HD1 LEU A 268     204.121 120.005  62.061  1.00  0.00           H  
ATOM   4230 3HD1 LEU A 268     205.546 120.997  62.448  1.00  0.00           H  
ATOM   4231 1HD2 LEU A 268     204.786 123.384  60.636  1.00  0.00           H  
ATOM   4232 2HD2 LEU A 268     206.407 122.652  60.715  1.00  0.00           H  
ATOM   4233 3HD2 LEU A 268     205.565 122.782  59.152  1.00  0.00           H  
ATOM   4234  N   GLY A 269     206.918 117.985  57.722  1.00  0.00           N  
ATOM   4235  CA  GLY A 269     208.112 117.196  57.449  1.00  0.00           C  
ATOM   4236  C   GLY A 269     208.859 116.843  58.717  1.00  0.00           C  
ATOM   4237  O   GLY A 269     210.098 116.801  58.741  1.00  0.00           O  
ATOM   4238  H   GLY A 269     206.030 117.495  57.854  1.00  0.00           H  
ATOM   4239 1HA  GLY A 269     207.816 116.284  56.931  1.00  0.00           H  
ATOM   4240 2HA  GLY A 269     208.763 117.747  56.774  1.00  0.00           H  
ATOM   4241  N   VAL A 270     208.107 116.625  59.789  1.00  0.00           N  
ATOM   4242  CA  VAL A 270     208.699 116.334  61.081  1.00  0.00           C  
ATOM   4243  C   VAL A 270     208.164 115.001  61.560  1.00  0.00           C  
ATOM   4244  O   VAL A 270     207.161 114.513  61.040  1.00  0.00           O  
ATOM   4245  CB  VAL A 270     208.365 117.436  62.104  1.00  0.00           C  
ATOM   4246  CG1 VAL A 270     208.872 118.785  61.619  1.00  0.00           C  
ATOM   4247  CG2 VAL A 270     206.864 117.479  62.349  1.00  0.00           C  
ATOM   4248  H   VAL A 270     207.090 116.634  59.671  1.00  0.00           H  
ATOM   4249  HA  VAL A 270     209.781 116.267  60.982  1.00  0.00           H  
ATOM   4250  HB  VAL A 270     208.879 117.218  63.041  1.00  0.00           H  
ATOM   4251 1HG1 VAL A 270     208.627 119.553  62.354  1.00  0.00           H  
ATOM   4252 2HG1 VAL A 270     209.952 118.742  61.485  1.00  0.00           H  
ATOM   4253 3HG1 VAL A 270     208.396 119.031  60.668  1.00  0.00           H  
ATOM   4254 1HG2 VAL A 270     206.636 118.259  63.074  1.00  0.00           H  
ATOM   4255 2HG2 VAL A 270     206.348 117.691  61.411  1.00  0.00           H  
ATOM   4256 3HG2 VAL A 270     206.532 116.515  62.735  1.00  0.00           H  
ATOM   4257  N   THR A 271     208.841 114.388  62.516  1.00  0.00           N  
ATOM   4258  CA  THR A 271     208.423 113.081  62.993  1.00  0.00           C  
ATOM   4259  C   THR A 271     207.545 113.166  64.217  1.00  0.00           C  
ATOM   4260  O   THR A 271     207.934 113.745  65.237  1.00  0.00           O  
ATOM   4261  CB  THR A 271     209.644 112.196  63.307  1.00  0.00           C  
ATOM   4262  OG1 THR A 271     210.427 112.019  62.121  1.00  0.00           O  
ATOM   4263  CG2 THR A 271     209.199 110.836  63.825  1.00  0.00           C  
ATOM   4264  H   THR A 271     209.638 114.851  62.961  1.00  0.00           H  
ATOM   4265  HA  THR A 271     207.854 112.585  62.198  1.00  0.00           H  
ATOM   4266  HB  THR A 271     210.260 112.681  64.064  1.00  0.00           H  
ATOM   4267  HG1 THR A 271     211.293 111.675  62.357  1.00  0.00           H  
ATOM   4268 1HG2 THR A 271     210.074 110.225  64.042  1.00  0.00           H  
ATOM   4269 2HG2 THR A 271     208.613 110.967  64.734  1.00  0.00           H  
ATOM   4270 3HG2 THR A 271     208.590 110.341  63.067  1.00  0.00           H  
ATOM   4271  N   VAL A 272     206.340 112.614  64.144  1.00  0.00           N  
ATOM   4272  CA  VAL A 272     205.510 112.734  65.339  1.00  0.00           C  
ATOM   4273  C   VAL A 272     204.947 111.413  65.774  1.00  0.00           C  
ATOM   4274  O   VAL A 272     204.407 110.636  64.977  1.00  0.00           O  
ATOM   4275  CB  VAL A 272     204.347 113.711  65.087  1.00  0.00           C  
ATOM   4276  CG1 VAL A 272     203.435 113.777  66.303  1.00  0.00           C  
ATOM   4277  CG2 VAL A 272     204.892 115.089  64.745  1.00  0.00           C  
ATOM   4278  H   VAL A 272     206.065 112.100  63.292  1.00  0.00           H  
ATOM   4279  HA  VAL A 272     206.133 113.090  66.157  1.00  0.00           H  
ATOM   4280  HB  VAL A 272     203.746 113.340  64.255  1.00  0.00           H  
ATOM   4281 1HG1 VAL A 272     202.617 114.472  66.108  1.00  0.00           H  
ATOM   4282 2HG1 VAL A 272     203.028 112.787  66.508  1.00  0.00           H  
ATOM   4283 3HG1 VAL A 272     204.004 114.122  67.166  1.00  0.00           H  
ATOM   4284 1HG2 VAL A 272     204.062 115.775  64.568  1.00  0.00           H  
ATOM   4285 2HG2 VAL A 272     205.495 115.456  65.575  1.00  0.00           H  
ATOM   4286 3HG2 VAL A 272     205.507 115.025  63.849  1.00  0.00           H  
ATOM   4287  N   THR A 273     205.055 111.192  67.079  1.00  0.00           N  
ATOM   4288  CA  THR A 273     204.542 109.987  67.715  1.00  0.00           C  
ATOM   4289  C   THR A 273     203.479 110.407  68.713  1.00  0.00           C  
ATOM   4290  O   THR A 273     203.707 111.319  69.513  1.00  0.00           O  
ATOM   4291  CB  THR A 273     205.653 109.184  68.417  1.00  0.00           C  
ATOM   4292  OG1 THR A 273     206.655 108.810  67.462  1.00  0.00           O  
ATOM   4293  CG2 THR A 273     205.080 107.931  69.062  1.00  0.00           C  
ATOM   4294  H   THR A 273     205.504 111.938  67.627  1.00  0.00           H  
ATOM   4295  HA  THR A 273     204.088 109.338  66.965  1.00  0.00           H  
ATOM   4296  HB  THR A 273     206.117 109.801  69.187  1.00  0.00           H  
ATOM   4297  HG1 THR A 273     207.141 109.592  67.187  1.00  0.00           H  
ATOM   4298 1HG2 THR A 273     205.879 107.377  69.555  1.00  0.00           H  
ATOM   4299 2HG2 THR A 273     204.327 108.213  69.798  1.00  0.00           H  
ATOM   4300 3HG2 THR A 273     204.624 107.305  68.298  1.00  0.00           H  
ATOM   4301  N   LEU A 274     202.343 109.972  68.619  1.00  0.00           N  
ATOM   4302  CA  LEU A 274     201.334 110.299  69.599  1.00  0.00           C  
ATOM   4303  C   LEU A 274     200.572 109.084  70.142  1.00  0.00           C  
ATOM   4304  O   LEU A 274     200.193 108.164  69.410  1.00  0.00           O  
ATOM   4305  CB  LEU A 274     200.409 111.405  69.050  1.00  0.00           C  
ATOM   4306  CG  LEU A 274     199.500 111.122  67.819  1.00  0.00           C  
ATOM   4307  CD1 LEU A 274     198.372 112.151  67.840  1.00  0.00           C  
ATOM   4308  CD2 LEU A 274     200.287 111.258  66.469  1.00  0.00           C  
ATOM   4309  H   LEU A 274     202.194 109.245  67.918  1.00  0.00           H  
ATOM   4310  HA  LEU A 274     201.860 110.723  70.434  1.00  0.00           H  
ATOM   4311 1HB  LEU A 274     199.764 111.722  69.870  1.00  0.00           H  
ATOM   4312 2HB  LEU A 274     201.041 112.247  68.784  1.00  0.00           H  
ATOM   4313  HG  LEU A 274     199.085 110.129  67.889  1.00  0.00           H  
ATOM   4314 1HD1 LEU A 274     197.725 111.972  67.003  1.00  0.00           H  
ATOM   4315 2HD1 LEU A 274     197.807 112.064  68.769  1.00  0.00           H  
ATOM   4316 3HD1 LEU A 274     198.779 113.148  67.770  1.00  0.00           H  
ATOM   4317 1HD2 LEU A 274     199.605 111.074  65.643  1.00  0.00           H  
ATOM   4318 2HD2 LEU A 274     200.694 112.261  66.392  1.00  0.00           H  
ATOM   4319 3HD2 LEU A 274     201.093 110.543  66.412  1.00  0.00           H  
ATOM   4320  N   THR A 275     200.378 109.086  71.464  1.00  0.00           N  
ATOM   4321  CA  THR A 275     199.750 107.957  72.157  1.00  0.00           C  
ATOM   4322  C   THR A 275     198.456 108.331  72.856  1.00  0.00           C  
ATOM   4323  O   THR A 275     198.372 109.322  73.583  1.00  0.00           O  
ATOM   4324  CB  THR A 275     200.718 107.347  73.188  1.00  0.00           C  
ATOM   4325  OG1 THR A 275     201.911 106.907  72.527  1.00  0.00           O  
ATOM   4326  CG2 THR A 275     200.069 106.164  73.893  1.00  0.00           C  
ATOM   4327  H   THR A 275     200.698 109.907  71.982  1.00  0.00           H  
ATOM   4328  HA  THR A 275     199.512 107.197  71.416  1.00  0.00           H  
ATOM   4329  HB  THR A 275     200.985 108.101  73.928  1.00  0.00           H  
ATOM   4330  HG1 THR A 275     202.415 107.672  72.237  1.00  0.00           H  
ATOM   4331 1HG2 THR A 275     200.766 105.746  74.618  1.00  0.00           H  
ATOM   4332 2HG2 THR A 275     199.167 106.497  74.405  1.00  0.00           H  
ATOM   4333 3HG2 THR A 275     199.808 105.403  73.159  1.00  0.00           H  
ATOM   4334  N   PHE A 276     197.462 107.483  72.670  1.00  0.00           N  
ATOM   4335  CA  PHE A 276     196.113 107.688  73.180  1.00  0.00           C  
ATOM   4336  C   PHE A 276     195.780 106.740  74.322  1.00  0.00           C  
ATOM   4337  O   PHE A 276     195.907 105.514  74.180  1.00  0.00           O  
ATOM   4338  CB  PHE A 276     195.091 107.507  72.056  1.00  0.00           C  
ATOM   4339  CG  PHE A 276     195.200 108.534  70.966  1.00  0.00           C  
ATOM   4340  CD1 PHE A 276     196.230 108.473  70.037  1.00  0.00           C  
ATOM   4341  CD2 PHE A 276     194.277 109.564  70.865  1.00  0.00           C  
ATOM   4342  CE1 PHE A 276     196.333 109.418  69.033  1.00  0.00           C  
ATOM   4343  CE2 PHE A 276     194.376 110.508  69.862  1.00  0.00           C  
ATOM   4344  CZ  PHE A 276     195.406 110.435  68.946  1.00  0.00           C  
ATOM   4345  H   PHE A 276     197.637 106.684  72.063  1.00  0.00           H  
ATOM   4346  HA  PHE A 276     196.030 108.711  73.546  1.00  0.00           H  
ATOM   4347 1HB  PHE A 276     195.212 106.522  71.609  1.00  0.00           H  
ATOM   4348 2HB  PHE A 276     194.083 107.557  72.468  1.00  0.00           H  
ATOM   4349  HD1 PHE A 276     196.961 107.668  70.105  1.00  0.00           H  
ATOM   4350  HD2 PHE A 276     193.465 109.622  71.590  1.00  0.00           H  
ATOM   4351  HE1 PHE A 276     197.146 109.357  68.311  1.00  0.00           H  
ATOM   4352  HE2 PHE A 276     193.644 111.312  69.794  1.00  0.00           H  
ATOM   4353  HZ  PHE A 276     195.486 111.179  68.155  1.00  0.00           H  
ATOM   4354  N   HIS A 277     195.392 107.298  75.475  1.00  0.00           N  
ATOM   4355  CA  HIS A 277     194.857 106.492  76.581  1.00  0.00           C  
ATOM   4356  C   HIS A 277     193.634 107.189  77.163  1.00  0.00           C  
ATOM   4357  O   HIS A 277     193.751 108.299  77.677  1.00  0.00           O  
ATOM   4358  CB  HIS A 277     195.908 106.277  77.675  1.00  0.00           C  
ATOM   4359  CG  HIS A 277     197.038 105.389  77.256  1.00  0.00           C  
ATOM   4360  ND1 HIS A 277     196.986 104.015  77.369  1.00  0.00           N  
ATOM   4361  CD2 HIS A 277     198.250 105.678  76.728  1.00  0.00           C  
ATOM   4362  CE1 HIS A 277     198.118 103.498  76.926  1.00  0.00           C  
ATOM   4363  NE2 HIS A 277     198.902 104.486  76.532  1.00  0.00           N  
ATOM   4364  H   HIS A 277     195.472 108.318  75.590  1.00  0.00           H  
ATOM   4365  HA  HIS A 277     194.557 105.501  76.220  1.00  0.00           H  
ATOM   4366 1HB  HIS A 277     196.323 107.240  77.974  1.00  0.00           H  
ATOM   4367 2HB  HIS A 277     195.436 105.837  78.552  1.00  0.00           H  
ATOM   4368  HD2 HIS A 277     198.638 106.673  76.500  1.00  0.00           H  
ATOM   4369  HE1 HIS A 277     198.364 102.437  76.892  1.00  0.00           H  
ATOM   4370  HE2 HIS A 277     199.830 104.385  76.147  1.00  0.00           H  
ATOM   4371  N   GLY A 278     192.469 106.558  77.163  1.00  0.00           N  
ATOM   4372  CA  GLY A 278     191.325 107.218  77.793  1.00  0.00           C  
ATOM   4373  C   GLY A 278     191.095 108.562  77.104  1.00  0.00           C  
ATOM   4374  O   GLY A 278     190.967 108.615  75.879  1.00  0.00           O  
ATOM   4375  H   GLY A 278     192.368 105.661  76.706  1.00  0.00           H  
ATOM   4376 1HA  GLY A 278     190.438 106.593  77.714  1.00  0.00           H  
ATOM   4377 2HA  GLY A 278     191.522 107.382  78.853  1.00  0.00           H  
ATOM   4378  N   ASP A 279     191.056 109.642  77.907  1.00  0.00           N  
ATOM   4379  CA  ASP A 279     190.798 111.006  77.446  1.00  0.00           C  
ATOM   4380  C   ASP A 279     192.078 111.840  77.395  1.00  0.00           C  
ATOM   4381  O   ASP A 279     192.023 113.079  77.352  1.00  0.00           O  
ATOM   4382  CB  ASP A 279     189.775 111.691  78.356  1.00  0.00           C  
ATOM   4383  CG  ASP A 279     188.439 110.961  78.401  1.00  0.00           C  
ATOM   4384  OD1 ASP A 279     188.001 110.500  77.373  1.00  0.00           O  
ATOM   4385  OD2 ASP A 279     187.869 110.872  79.461  1.00  0.00           O  
ATOM   4386  H   ASP A 279     191.223 109.537  78.910  1.00  0.00           H  
ATOM   4387  HA  ASP A 279     190.357 110.970  76.454  1.00  0.00           H  
ATOM   4388 1HB  ASP A 279     190.173 111.754  79.368  1.00  0.00           H  
ATOM   4389 2HB  ASP A 279     189.603 112.711  78.007  1.00  0.00           H  
ATOM   4390  N   VAL A 280     193.243 111.185  77.450  1.00  0.00           N  
ATOM   4391  CA  VAL A 280     194.479 111.941  77.404  1.00  0.00           C  
ATOM   4392  C   VAL A 280     195.397 111.528  76.254  1.00  0.00           C  
ATOM   4393  O   VAL A 280     195.648 110.342  76.005  1.00  0.00           O  
ATOM   4394  CB  VAL A 280     195.234 111.775  78.735  1.00  0.00           C  
ATOM   4395  CG1 VAL A 280     196.542 112.554  78.706  1.00  0.00           C  
ATOM   4396  CG2 VAL A 280     194.358 112.235  79.888  1.00  0.00           C  
ATOM   4397  H   VAL A 280     193.267 110.165  77.527  1.00  0.00           H  
ATOM   4398  HA  VAL A 280     194.215 112.974  77.269  1.00  0.00           H  
ATOM   4399  HB  VAL A 280     195.489 110.724  78.869  1.00  0.00           H  
ATOM   4400 1HG1 VAL A 280     197.062 112.425  79.655  1.00  0.00           H  
ATOM   4401 2HG1 VAL A 280     197.169 112.183  77.896  1.00  0.00           H  
ATOM   4402 3HG1 VAL A 280     196.331 113.612  78.550  1.00  0.00           H  
ATOM   4403 1HG2 VAL A 280     194.898 112.114  80.827  1.00  0.00           H  
ATOM   4404 2HG2 VAL A 280     194.097 113.287  79.752  1.00  0.00           H  
ATOM   4405 3HG2 VAL A 280     193.447 111.637  79.915  1.00  0.00           H  
ATOM   4406  N   VAL A 281     195.892 112.531  75.544  1.00  0.00           N  
ATOM   4407  CA  VAL A 281     196.748 112.269  74.402  1.00  0.00           C  
ATOM   4408  C   VAL A 281     198.124 112.885  74.607  1.00  0.00           C  
ATOM   4409  O   VAL A 281     198.280 114.048  74.988  1.00  0.00           O  
ATOM   4410  CB  VAL A 281     196.095 112.717  73.096  1.00  0.00           C  
ATOM   4411  CG1 VAL A 281     197.006 112.408  71.889  1.00  0.00           C  
ATOM   4412  CG2 VAL A 281     194.809 111.972  72.972  1.00  0.00           C  
ATOM   4413  H   VAL A 281     195.666 113.479  75.859  1.00  0.00           H  
ATOM   4414  HA  VAL A 281     196.883 111.193  74.322  1.00  0.00           H  
ATOM   4415  HB  VAL A 281     195.918 113.789  73.120  1.00  0.00           H  
ATOM   4416 1HG1 VAL A 281     196.514 112.722  70.973  1.00  0.00           H  
ATOM   4417 2HG1 VAL A 281     197.938 112.933  71.984  1.00  0.00           H  
ATOM   4418 3HG1 VAL A 281     197.201 111.330  71.846  1.00  0.00           H  
ATOM   4419 1HG2 VAL A 281     194.310 112.255  72.051  1.00  0.00           H  
ATOM   4420 2HG2 VAL A 281     195.033 110.924  72.970  1.00  0.00           H  
ATOM   4421 3HG2 VAL A 281     194.170 112.189  73.820  1.00  0.00           H  
ATOM   4422  N   PHE A 282     199.124 112.059  74.377  1.00  0.00           N  
ATOM   4423  CA  PHE A 282     200.525 112.405  74.539  1.00  0.00           C  
ATOM   4424  C   PHE A 282     201.205 112.548  73.192  1.00  0.00           C  
ATOM   4425  O   PHE A 282     201.324 111.574  72.456  1.00  0.00           O  
ATOM   4426  CB  PHE A 282     201.179 111.271  75.307  1.00  0.00           C  
ATOM   4427  CG  PHE A 282     200.629 111.115  76.645  1.00  0.00           C  
ATOM   4428  CD1 PHE A 282     199.516 110.292  76.851  1.00  0.00           C  
ATOM   4429  CD2 PHE A 282     201.185 111.761  77.706  1.00  0.00           C  
ATOM   4430  CE1 PHE A 282     198.992 110.132  78.087  1.00  0.00           C  
ATOM   4431  CE2 PHE A 282     200.658 111.609  78.940  1.00  0.00           C  
ATOM   4432  CZ  PHE A 282     199.554 110.783  79.136  1.00  0.00           C  
ATOM   4433  H   PHE A 282     198.871 111.111  74.099  1.00  0.00           H  
ATOM   4434  HA  PHE A 282     200.606 113.348  75.086  1.00  0.00           H  
ATOM   4435 1HB  PHE A 282     201.041 110.345  74.775  1.00  0.00           H  
ATOM   4436 2HB  PHE A 282     202.230 111.432  75.405  1.00  0.00           H  
ATOM   4437  HD1 PHE A 282     199.062 109.769  76.006  1.00  0.00           H  
ATOM   4438  HD2 PHE A 282     202.052 112.396  77.553  1.00  0.00           H  
ATOM   4439  HE1 PHE A 282     198.123 109.493  78.232  1.00  0.00           H  
ATOM   4440  HE2 PHE A 282     201.099 112.127  79.765  1.00  0.00           H  
ATOM   4441  HZ  PHE A 282     199.127 110.658  80.122  1.00  0.00           H  
ATOM   4442  N   ILE A 283     201.656 113.755  72.862  1.00  0.00           N  
ATOM   4443  CA  ILE A 283     202.252 114.014  71.552  1.00  0.00           C  
ATOM   4444  C   ILE A 283     203.720 114.421  71.606  1.00  0.00           C  
ATOM   4445  O   ILE A 283     204.072 115.376  72.292  1.00  0.00           O  
ATOM   4446  CB  ILE A 283     201.464 115.115  70.817  1.00  0.00           C  
ATOM   4447  CG1 ILE A 283     199.993 114.715  70.677  1.00  0.00           C  
ATOM   4448  CG2 ILE A 283     202.076 115.389  69.452  1.00  0.00           C  
ATOM   4449  CD1 ILE A 283     199.077 115.864  70.322  1.00  0.00           C  
ATOM   4450  H   ILE A 283     201.526 114.525  73.520  1.00  0.00           H  
ATOM   4451  HA  ILE A 283     202.165 113.122  70.937  1.00  0.00           H  
ATOM   4452  HB  ILE A 283     201.484 116.033  71.406  1.00  0.00           H  
ATOM   4453 1HG1 ILE A 283     199.896 113.951  69.906  1.00  0.00           H  
ATOM   4454 2HG1 ILE A 283     199.643 114.278  71.612  1.00  0.00           H  
ATOM   4455 1HG2 ILE A 283     201.507 116.168  68.947  1.00  0.00           H  
ATOM   4456 2HG2 ILE A 283     203.108 115.716  69.576  1.00  0.00           H  
ATOM   4457 3HG2 ILE A 283     202.054 114.477  68.854  1.00  0.00           H  
ATOM   4458 1HD1 ILE A 283     198.052 115.502  70.241  1.00  0.00           H  
ATOM   4459 2HD1 ILE A 283     199.132 116.625  71.101  1.00  0.00           H  
ATOM   4460 3HD1 ILE A 283     199.386 116.295  69.372  1.00  0.00           H  
ATOM   4461  N   LEU A 284     204.575 113.760  70.839  1.00  0.00           N  
ATOM   4462  CA  LEU A 284     205.970 114.185  70.781  1.00  0.00           C  
ATOM   4463  C   LEU A 284     206.322 114.639  69.386  1.00  0.00           C  
ATOM   4464  O   LEU A 284     206.276 113.858  68.426  1.00  0.00           O  
ATOM   4465  CB  LEU A 284     206.903 113.043  71.204  1.00  0.00           C  
ATOM   4466  CG  LEU A 284     208.354 113.443  71.497  1.00  0.00           C  
ATOM   4467  CD1 LEU A 284     208.918 112.544  72.589  1.00  0.00           C  
ATOM   4468  CD2 LEU A 284     209.178 113.337  70.223  1.00  0.00           C  
ATOM   4469  H   LEU A 284     204.256 112.949  70.309  1.00  0.00           H  
ATOM   4470  HA  LEU A 284     206.110 115.024  71.452  1.00  0.00           H  
ATOM   4471 1HB  LEU A 284     206.499 112.579  72.102  1.00  0.00           H  
ATOM   4472 2HB  LEU A 284     206.919 112.296  70.410  1.00  0.00           H  
ATOM   4473  HG  LEU A 284     208.381 114.470  71.863  1.00  0.00           H  
ATOM   4474 1HD1 LEU A 284     209.950 112.828  72.798  1.00  0.00           H  
ATOM   4475 2HD1 LEU A 284     208.323 112.653  73.495  1.00  0.00           H  
ATOM   4476 3HD1 LEU A 284     208.889 111.506  72.258  1.00  0.00           H  
ATOM   4477 1HD2 LEU A 284     210.209 113.623  70.430  1.00  0.00           H  
ATOM   4478 2HD2 LEU A 284     209.153 112.311  69.856  1.00  0.00           H  
ATOM   4479 3HD2 LEU A 284     208.763 114.004  69.466  1.00  0.00           H  
ATOM   4480  N   VAL A 285     206.700 115.907  69.275  1.00  0.00           N  
ATOM   4481  CA  VAL A 285     207.038 116.468  67.975  1.00  0.00           C  
ATOM   4482  C   VAL A 285     208.551 116.510  67.820  1.00  0.00           C  
ATOM   4483  O   VAL A 285     209.239 117.223  68.554  1.00  0.00           O  
ATOM   4484  CB  VAL A 285     206.492 117.895  67.849  1.00  0.00           C  
ATOM   4485  CG1 VAL A 285     206.879 118.481  66.479  1.00  0.00           C  
ATOM   4486  CG2 VAL A 285     204.987 117.878  68.078  1.00  0.00           C  
ATOM   4487  H   VAL A 285     206.718 116.480  70.128  1.00  0.00           H  
ATOM   4488  HA  VAL A 285     206.620 115.839  67.185  1.00  0.00           H  
ATOM   4489  HB  VAL A 285     206.956 118.520  68.612  1.00  0.00           H  
ATOM   4490 1HG1 VAL A 285     206.517 119.492  66.402  1.00  0.00           H  
ATOM   4491 2HG1 VAL A 285     207.956 118.491  66.356  1.00  0.00           H  
ATOM   4492 3HG1 VAL A 285     206.434 117.871  65.688  1.00  0.00           H  
ATOM   4493 1HG2 VAL A 285     204.605 118.880  68.029  1.00  0.00           H  
ATOM   4494 2HG2 VAL A 285     204.509 117.260  67.321  1.00  0.00           H  
ATOM   4495 3HG2 VAL A 285     204.780 117.475  69.061  1.00  0.00           H  
ATOM   4496  N   LEU A 286     209.068 115.739  66.871  1.00  0.00           N  
ATOM   4497  CA  LEU A 286     210.502 115.502  66.771  1.00  0.00           C  
ATOM   4498  C   LEU A 286     211.102 116.007  65.459  1.00  0.00           C  
ATOM   4499  O   LEU A 286     210.684 115.628  64.350  1.00  0.00           O  
ATOM   4500  CB  LEU A 286     210.786 114.001  66.916  1.00  0.00           C  
ATOM   4501  CG  LEU A 286     212.263 113.593  66.834  1.00  0.00           C  
ATOM   4502  CD1 LEU A 286     213.026 114.209  67.999  1.00  0.00           C  
ATOM   4503  CD2 LEU A 286     212.372 112.076  66.849  1.00  0.00           C  
ATOM   4504  H   LEU A 286     208.438 115.280  66.209  1.00  0.00           H  
ATOM   4505  HA  LEU A 286     210.982 116.044  67.579  1.00  0.00           H  
ATOM   4506 1HB  LEU A 286     210.405 113.668  67.880  1.00  0.00           H  
ATOM   4507 2HB  LEU A 286     210.250 113.468  66.132  1.00  0.00           H  
ATOM   4508  HG  LEU A 286     212.695 113.978  65.910  1.00  0.00           H  
ATOM   4509 1HD1 LEU A 286     214.075 113.919  67.938  1.00  0.00           H  
ATOM   4510 2HD1 LEU A 286     212.948 115.295  67.951  1.00  0.00           H  
ATOM   4511 3HD1 LEU A 286     212.605 113.854  68.937  1.00  0.00           H  
ATOM   4512 1HD2 LEU A 286     213.421 111.785  66.789  1.00  0.00           H  
ATOM   4513 2HD2 LEU A 286     211.940 111.690  67.773  1.00  0.00           H  
ATOM   4514 3HD2 LEU A 286     211.833 111.664  65.997  1.00  0.00           H  
ATOM   4515  N   VAL A 287     212.106 116.871  65.586  1.00  0.00           N  
ATOM   4516  CA  VAL A 287     212.722 117.462  64.410  1.00  0.00           C  
ATOM   4517  C   VAL A 287     214.247 117.307  64.320  1.00  0.00           C  
ATOM   4518  O   VAL A 287     214.973 117.675  65.244  1.00  0.00           O  
ATOM   4519  CB  VAL A 287     212.361 118.958  64.409  1.00  0.00           C  
ATOM   4520  CG1 VAL A 287     212.972 119.671  63.231  1.00  0.00           C  
ATOM   4521  CG2 VAL A 287     210.844 119.104  64.412  1.00  0.00           C  
ATOM   4522  H   VAL A 287     212.419 117.150  66.524  1.00  0.00           H  
ATOM   4523  HA  VAL A 287     212.279 116.998  63.526  1.00  0.00           H  
ATOM   4524  HB  VAL A 287     212.767 119.411  65.300  1.00  0.00           H  
ATOM   4525 1HG1 VAL A 287     212.706 120.721  63.283  1.00  0.00           H  
ATOM   4526 2HG1 VAL A 287     214.057 119.585  63.253  1.00  0.00           H  
ATOM   4527 3HG1 VAL A 287     212.591 119.238  62.314  1.00  0.00           H  
ATOM   4528 1HG2 VAL A 287     210.576 120.146  64.413  1.00  0.00           H  
ATOM   4529 2HG2 VAL A 287     210.460 118.646  63.558  1.00  0.00           H  
ATOM   4530 3HG2 VAL A 287     210.424 118.629  65.292  1.00  0.00           H  
ATOM   4531  N   GLY A 288     214.721 116.803  63.163  1.00  0.00           N  
ATOM   4532  CA  GLY A 288     216.159 116.693  62.869  1.00  0.00           C  
ATOM   4533  C   GLY A 288     216.814 115.393  63.342  1.00  0.00           C  
ATOM   4534  O   GLY A 288     218.023 115.214  63.194  1.00  0.00           O  
ATOM   4535  H   GLY A 288     214.050 116.491  62.477  1.00  0.00           H  
ATOM   4536 1HA  GLY A 288     216.310 116.794  61.794  1.00  0.00           H  
ATOM   4537 2HA  GLY A 288     216.673 117.535  63.327  1.00  0.00           H  
ATOM   4538  N   ALA A 289     216.023 114.511  63.932  1.00  0.00           N  
ATOM   4539  CA  ALA A 289     216.489 113.242  64.482  1.00  0.00           C  
ATOM   4540  C   ALA A 289     216.836 112.181  63.445  1.00  0.00           C  
ATOM   4541  O   ALA A 289     216.176 112.069  62.408  1.00  0.00           O  
ATOM   4542  CB  ALA A 289     215.419 112.711  65.375  1.00  0.00           C  
ATOM   4543  H   ALA A 289     215.038 114.713  63.988  1.00  0.00           H  
ATOM   4544  HA  ALA A 289     217.387 113.436  65.070  1.00  0.00           H  
ATOM   4545 1HB  ALA A 289     215.745 111.811  65.822  1.00  0.00           H  
ATOM   4546 2HB  ALA A 289     215.221 113.449  66.130  1.00  0.00           H  
ATOM   4547 3HB  ALA A 289     214.534 112.519  64.784  1.00  0.00           H  
ATOM   4548  N   SER A 290     217.868 111.390  63.764  1.00  0.00           N  
ATOM   4549  CA  SER A 290     218.287 110.206  63.010  1.00  0.00           C  
ATOM   4550  C   SER A 290     217.332 109.052  63.274  1.00  0.00           C  
ATOM   4551  O   SER A 290     216.538 109.101  64.217  1.00  0.00           O  
ATOM   4552  CB  SER A 290     219.700 109.805  63.390  1.00  0.00           C  
ATOM   4553  OG  SER A 290     219.753 109.338  64.709  1.00  0.00           O  
ATOM   4554  H   SER A 290     218.396 111.617  64.620  1.00  0.00           H  
ATOM   4555  HA  SER A 290     218.269 110.438  61.942  1.00  0.00           H  
ATOM   4556 1HB  SER A 290     220.051 109.028  62.711  1.00  0.00           H  
ATOM   4557 2HB  SER A 290     220.363 110.662  63.276  1.00  0.00           H  
ATOM   4558  HG  SER A 290     220.672 109.409  64.978  1.00  0.00           H  
ATOM   4559  N   GLU A 291     217.412 107.997  62.465  1.00  0.00           N  
ATOM   4560  CA  GLU A 291     216.528 106.847  62.629  1.00  0.00           C  
ATOM   4561  C   GLU A 291     216.622 106.218  64.022  1.00  0.00           C  
ATOM   4562  O   GLU A 291     215.599 105.823  64.596  1.00  0.00           O  
ATOM   4563  CB  GLU A 291     216.846 105.792  61.568  1.00  0.00           C  
ATOM   4564  CG  GLU A 291     216.520 106.215  60.143  1.00  0.00           C  
ATOM   4565  CD  GLU A 291     217.611 107.034  59.511  1.00  0.00           C  
ATOM   4566  OE1 GLU A 291     218.532 107.398  60.203  1.00  0.00           O  
ATOM   4567  OE2 GLU A 291     217.524 107.299  58.335  1.00  0.00           O  
ATOM   4568  H   GLU A 291     218.086 107.999  61.699  1.00  0.00           H  
ATOM   4569  HA  GLU A 291     215.506 107.189  62.481  1.00  0.00           H  
ATOM   4570 1HB  GLU A 291     217.906 105.544  61.608  1.00  0.00           H  
ATOM   4571 2HB  GLU A 291     216.288 104.881  61.782  1.00  0.00           H  
ATOM   4572 1HG  GLU A 291     216.355 105.324  59.538  1.00  0.00           H  
ATOM   4573 2HG  GLU A 291     215.596 106.792  60.149  1.00  0.00           H  
ATOM   4574  N   GLU A 292     217.832 106.156  64.584  1.00  0.00           N  
ATOM   4575  CA  GLU A 292     217.994 105.563  65.909  1.00  0.00           C  
ATOM   4576  C   GLU A 292     217.383 106.478  66.963  1.00  0.00           C  
ATOM   4577  O   GLU A 292     216.734 106.008  67.909  1.00  0.00           O  
ATOM   4578  CB  GLU A 292     219.472 105.315  66.213  1.00  0.00           C  
ATOM   4579  CG  GLU A 292     220.115 104.199  65.373  1.00  0.00           C  
ATOM   4580  CD  GLU A 292     219.484 102.852  65.616  1.00  0.00           C  
ATOM   4581  OE1 GLU A 292     219.359 102.468  66.754  1.00  0.00           O  
ATOM   4582  OE2 GLU A 292     219.102 102.207  64.656  1.00  0.00           O  
ATOM   4583  H   GLU A 292     218.627 106.485  64.058  1.00  0.00           H  
ATOM   4584  HA  GLU A 292     217.468 104.615  65.940  1.00  0.00           H  
ATOM   4585 1HB  GLU A 292     220.035 106.232  66.040  1.00  0.00           H  
ATOM   4586 2HB  GLU A 292     219.587 105.055  67.265  1.00  0.00           H  
ATOM   4587 1HG  GLU A 292     220.008 104.448  64.318  1.00  0.00           H  
ATOM   4588 2HG  GLU A 292     221.179 104.146  65.602  1.00  0.00           H  
ATOM   4589  N   GLU A 293     217.539 107.788  66.772  1.00  0.00           N  
ATOM   4590  CA  GLU A 293     216.984 108.752  67.705  1.00  0.00           C  
ATOM   4591  C   GLU A 293     215.458 108.731  67.655  1.00  0.00           C  
ATOM   4592  O   GLU A 293     214.809 108.849  68.698  1.00  0.00           O  
ATOM   4593  CB  GLU A 293     217.502 110.157  67.389  1.00  0.00           C  
ATOM   4594  CG  GLU A 293     218.985 110.359  67.673  1.00  0.00           C  
ATOM   4595  CD  GLU A 293     219.469 111.733  67.303  1.00  0.00           C  
ATOM   4596  OE1 GLU A 293     219.422 112.067  66.144  1.00  0.00           O  
ATOM   4597  OE2 GLU A 293     219.886 112.451  68.182  1.00  0.00           O  
ATOM   4598  H   GLU A 293     218.097 108.111  65.981  1.00  0.00           H  
ATOM   4599  HA  GLU A 293     217.293 108.468  68.711  1.00  0.00           H  
ATOM   4600 1HB  GLU A 293     217.329 110.381  66.337  1.00  0.00           H  
ATOM   4601 2HB  GLU A 293     216.947 110.889  67.975  1.00  0.00           H  
ATOM   4602 1HG  GLU A 293     219.166 110.197  68.735  1.00  0.00           H  
ATOM   4603 2HG  GLU A 293     219.554 109.617  67.118  1.00  0.00           H  
ATOM   4604  N   GLN A 294     214.889 108.540  66.455  1.00  0.00           N  
ATOM   4605  CA  GLN A 294     213.439 108.477  66.303  1.00  0.00           C  
ATOM   4606  C   GLN A 294     212.866 107.267  67.022  1.00  0.00           C  
ATOM   4607  O   GLN A 294     211.846 107.385  67.708  1.00  0.00           O  
ATOM   4608  CB  GLN A 294     213.056 108.435  64.822  1.00  0.00           C  
ATOM   4609  CG  GLN A 294     213.306 109.735  64.076  1.00  0.00           C  
ATOM   4610  CD  GLN A 294     212.943 109.639  62.606  1.00  0.00           C  
ATOM   4611  OE1 GLN A 294     211.960 108.989  62.236  1.00  0.00           O  
ATOM   4612  NE2 GLN A 294     213.734 110.285  61.758  1.00  0.00           N  
ATOM   4613  H   GLN A 294     215.498 108.511  65.632  1.00  0.00           H  
ATOM   4614  HA  GLN A 294     213.000 109.350  66.751  1.00  0.00           H  
ATOM   4615 1HB  GLN A 294     213.620 107.647  64.322  1.00  0.00           H  
ATOM   4616 2HB  GLN A 294     211.999 108.191  64.726  1.00  0.00           H  
ATOM   4617 1HG  GLN A 294     212.702 110.522  64.526  1.00  0.00           H  
ATOM   4618 2HG  GLN A 294     214.363 109.987  64.151  1.00  0.00           H  
ATOM   4619 1HE2 GLN A 294     213.545 110.258  60.776  1.00  0.00           H  
ATOM   4620 2HE2 GLN A 294     214.521 110.801  62.101  1.00  0.00           H  
ATOM   4621  N   LYS A 295     213.544 106.122  66.935  1.00  0.00           N  
ATOM   4622  CA  LYS A 295     213.037 104.930  67.596  1.00  0.00           C  
ATOM   4623  C   LYS A 295     212.970 105.120  69.111  1.00  0.00           C  
ATOM   4624  O   LYS A 295     211.975 104.744  69.745  1.00  0.00           O  
ATOM   4625  CB  LYS A 295     213.896 103.724  67.231  1.00  0.00           C  
ATOM   4626  CG  LYS A 295     213.675 103.230  65.792  1.00  0.00           C  
ATOM   4627  CD  LYS A 295     214.409 101.913  65.494  1.00  0.00           C  
ATOM   4628  CE  LYS A 295     215.915 102.146  65.344  1.00  0.00           C  
ATOM   4629  NZ  LYS A 295     216.652 100.926  64.898  1.00  0.00           N  
ATOM   4630  H   LYS A 295     214.385 106.084  66.347  1.00  0.00           H  
ATOM   4631  HA  LYS A 295     212.024 104.747  67.236  1.00  0.00           H  
ATOM   4632 1HB  LYS A 295     214.945 103.998  67.343  1.00  0.00           H  
ATOM   4633 2HB  LYS A 295     213.691 102.904  67.917  1.00  0.00           H  
ATOM   4634 1HG  LYS A 295     212.608 103.088  65.622  1.00  0.00           H  
ATOM   4635 2HG  LYS A 295     214.028 103.993  65.098  1.00  0.00           H  
ATOM   4636 1HD  LYS A 295     214.241 101.209  66.306  1.00  0.00           H  
ATOM   4637 2HD  LYS A 295     214.023 101.479  64.571  1.00  0.00           H  
ATOM   4638 1HE  LYS A 295     216.078 102.943  64.615  1.00  0.00           H  
ATOM   4639 2HE  LYS A 295     216.327 102.458  66.300  1.00  0.00           H  
ATOM   4640 1HZ  LYS A 295     217.656 101.189  64.824  1.00  0.00           H  
ATOM   4641 2HZ  LYS A 295     216.543 100.188  65.571  1.00  0.00           H  
ATOM   4642 3HZ  LYS A 295     216.314 100.622  64.003  1.00  0.00           H  
ATOM   4643  N   VAL A 296     213.997 105.760  69.687  1.00  0.00           N  
ATOM   4644  CA  VAL A 296     214.042 105.992  71.129  1.00  0.00           C  
ATOM   4645  C   VAL A 296     212.987 107.009  71.540  1.00  0.00           C  
ATOM   4646  O   VAL A 296     212.352 106.874  72.597  1.00  0.00           O  
ATOM   4647  CB  VAL A 296     215.434 106.495  71.552  1.00  0.00           C  
ATOM   4648  CG1 VAL A 296     215.451 106.831  73.037  1.00  0.00           C  
ATOM   4649  CG2 VAL A 296     216.486 105.446  71.226  1.00  0.00           C  
ATOM   4650  H   VAL A 296     214.801 106.031  69.112  1.00  0.00           H  
ATOM   4651  HA  VAL A 296     213.836 105.063  71.655  1.00  0.00           H  
ATOM   4652  HB  VAL A 296     215.657 107.415  71.012  1.00  0.00           H  
ATOM   4653 1HG1 VAL A 296     216.442 107.186  73.319  1.00  0.00           H  
ATOM   4654 2HG1 VAL A 296     214.717 107.610  73.241  1.00  0.00           H  
ATOM   4655 3HG1 VAL A 296     215.207 105.940  73.614  1.00  0.00           H  
ATOM   4656 1HG2 VAL A 296     217.468 105.810  71.527  1.00  0.00           H  
ATOM   4657 2HG2 VAL A 296     216.260 104.524  71.762  1.00  0.00           H  
ATOM   4658 3HG2 VAL A 296     216.485 105.251  70.153  1.00  0.00           H  
ATOM   4659  N   MET A 297     212.818 108.058  70.738  1.00  0.00           N  
ATOM   4660  CA  MET A 297     211.794 109.030  71.051  1.00  0.00           C  
ATOM   4661  C   MET A 297     210.399 108.427  70.978  1.00  0.00           C  
ATOM   4662  O   MET A 297     209.525 108.790  71.772  1.00  0.00           O  
ATOM   4663  CB  MET A 297     211.909 110.225  70.106  1.00  0.00           C  
ATOM   4664  CG  MET A 297     213.120 111.112  70.358  1.00  0.00           C  
ATOM   4665  SD  MET A 297     212.951 112.115  71.848  1.00  0.00           S  
ATOM   4666  CE  MET A 297     214.392 113.169  71.712  1.00  0.00           C  
ATOM   4667  H   MET A 297     213.426 108.183  69.920  1.00  0.00           H  
ATOM   4668  HA  MET A 297     211.949 109.356  72.072  1.00  0.00           H  
ATOM   4669 1HB  MET A 297     211.961 109.872  69.077  1.00  0.00           H  
ATOM   4670 2HB  MET A 297     211.016 110.845  70.194  1.00  0.00           H  
ATOM   4671 1HG  MET A 297     214.011 110.492  70.459  1.00  0.00           H  
ATOM   4672 2HG  MET A 297     213.265 111.779  69.508  1.00  0.00           H  
ATOM   4673 1HE  MET A 297     214.428 113.848  72.564  1.00  0.00           H  
ATOM   4674 2HE  MET A 297     215.293 112.554  71.699  1.00  0.00           H  
ATOM   4675 3HE  MET A 297     214.335 113.747  70.788  1.00  0.00           H  
ATOM   4676  N   GLN A 298     210.175 107.470  70.073  1.00  0.00           N  
ATOM   4677  CA  GLN A 298     208.874 106.830  70.057  1.00  0.00           C  
ATOM   4678  C   GLN A 298     208.662 106.141  71.398  1.00  0.00           C  
ATOM   4679  O   GLN A 298     207.592 106.266  72.002  1.00  0.00           O  
ATOM   4680  CB  GLN A 298     208.766 105.827  68.906  1.00  0.00           C  
ATOM   4681  CG  GLN A 298     208.657 106.464  67.531  1.00  0.00           C  
ATOM   4682  CD  GLN A 298     208.750 105.446  66.411  1.00  0.00           C  
ATOM   4683  OE1 GLN A 298     209.821 104.893  66.143  1.00  0.00           O  
ATOM   4684  NE2 GLN A 298     207.627 105.189  65.752  1.00  0.00           N  
ATOM   4685  H   GLN A 298     210.882 107.236  69.371  1.00  0.00           H  
ATOM   4686  HA  GLN A 298     208.113 107.594  69.936  1.00  0.00           H  
ATOM   4687 1HB  GLN A 298     209.641 105.176  68.907  1.00  0.00           H  
ATOM   4688 2HB  GLN A 298     207.890 105.196  69.054  1.00  0.00           H  
ATOM   4689 1HG  GLN A 298     207.697 106.973  67.452  1.00  0.00           H  
ATOM   4690 2HG  GLN A 298     209.469 107.181  67.410  1.00  0.00           H  
ATOM   4691 1HE2 GLN A 298     207.627 104.525  65.002  1.00  0.00           H  
ATOM   4692 2HE2 GLN A 298     206.781 105.658  66.002  1.00  0.00           H  
ATOM   4693  N   LEU A 299     209.716 105.501  71.924  1.00  0.00           N  
ATOM   4694  CA  LEU A 299     209.576 104.849  73.215  1.00  0.00           C  
ATOM   4695  C   LEU A 299     209.418 105.875  74.339  1.00  0.00           C  
ATOM   4696  O   LEU A 299     208.586 105.689  75.226  1.00  0.00           O  
ATOM   4697  CB  LEU A 299     210.794 103.958  73.489  1.00  0.00           C  
ATOM   4698  CG  LEU A 299     210.775 103.197  74.820  1.00  0.00           C  
ATOM   4699  CD1 LEU A 299     209.553 102.292  74.871  1.00  0.00           C  
ATOM   4700  CD2 LEU A 299     212.059 102.393  74.963  1.00  0.00           C  
ATOM   4701  H   LEU A 299     210.575 105.396  71.369  1.00  0.00           H  
ATOM   4702  HA  LEU A 299     208.674 104.239  73.188  1.00  0.00           H  
ATOM   4703 1HB  LEU A 299     210.875 103.225  72.689  1.00  0.00           H  
ATOM   4704 2HB  LEU A 299     211.690 104.581  73.475  1.00  0.00           H  
ATOM   4705  HG  LEU A 299     210.700 103.907  75.644  1.00  0.00           H  
ATOM   4706 1HD1 LEU A 299     209.540 101.751  75.818  1.00  0.00           H  
ATOM   4707 2HD1 LEU A 299     208.649 102.895  74.787  1.00  0.00           H  
ATOM   4708 3HD1 LEU A 299     209.594 101.579  74.047  1.00  0.00           H  
ATOM   4709 1HD2 LEU A 299     212.046 101.852  75.910  1.00  0.00           H  
ATOM   4710 2HD2 LEU A 299     212.137 101.681  74.141  1.00  0.00           H  
ATOM   4711 3HD2 LEU A 299     212.916 103.066  74.941  1.00  0.00           H  
ATOM   4712  N   ALA A 300     210.176 106.980  74.297  1.00  0.00           N  
ATOM   4713  CA  ALA A 300     210.105 107.968  75.376  1.00  0.00           C  
ATOM   4714  C   ALA A 300     208.710 108.545  75.559  1.00  0.00           C  
ATOM   4715  O   ALA A 300     208.259 108.733  76.693  1.00  0.00           O  
ATOM   4716  CB  ALA A 300     211.097 109.092  75.119  1.00  0.00           C  
ATOM   4717  H   ALA A 300     210.863 107.063  73.541  1.00  0.00           H  
ATOM   4718  HA  ALA A 300     210.391 107.476  76.306  1.00  0.00           H  
ATOM   4719 1HB  ALA A 300     211.045 109.816  75.933  1.00  0.00           H  
ATOM   4720 2HB  ALA A 300     212.106 108.683  75.064  1.00  0.00           H  
ATOM   4721 3HB  ALA A 300     210.853 109.585  74.179  1.00  0.00           H  
ATOM   4722  N   ILE A 301     208.004 108.802  74.465  1.00  0.00           N  
ATOM   4723  CA  ILE A 301     206.655 109.320  74.637  1.00  0.00           C  
ATOM   4724  C   ILE A 301     205.690 108.247  75.101  1.00  0.00           C  
ATOM   4725  O   ILE A 301     204.805 108.539  75.909  1.00  0.00           O  
ATOM   4726  CB  ILE A 301     206.133 110.027  73.373  1.00  0.00           C  
ATOM   4727  CG1 ILE A 301     204.826 110.861  73.672  1.00  0.00           C  
ATOM   4728  CG2 ILE A 301     205.867 109.089  72.225  1.00  0.00           C  
ATOM   4729  CD1 ILE A 301     205.003 112.069  74.621  1.00  0.00           C  
ATOM   4730  H   ILE A 301     208.452 108.695  73.549  1.00  0.00           H  
ATOM   4731  HA  ILE A 301     206.704 110.070  75.416  1.00  0.00           H  
ATOM   4732  HB  ILE A 301     206.884 110.692  73.066  1.00  0.00           H  
ATOM   4733 1HG1 ILE A 301     204.448 111.237  72.721  1.00  0.00           H  
ATOM   4734 2HG1 ILE A 301     204.068 110.200  74.096  1.00  0.00           H  
ATOM   4735 1HG2 ILE A 301     205.550 109.681  71.385  1.00  0.00           H  
ATOM   4736 2HG2 ILE A 301     206.777 108.558  71.978  1.00  0.00           H  
ATOM   4737 3HG2 ILE A 301     205.079 108.379  72.470  1.00  0.00           H  
ATOM   4738 1HD1 ILE A 301     204.060 112.587  74.727  1.00  0.00           H  
ATOM   4739 2HD1 ILE A 301     205.338 111.748  75.600  1.00  0.00           H  
ATOM   4740 3HD1 ILE A 301     205.715 112.750  74.214  1.00  0.00           H  
ATOM   4741  N   GLN A 302     205.842 107.008  74.620  1.00  0.00           N  
ATOM   4742  CA  GLN A 302     204.945 105.951  75.045  1.00  0.00           C  
ATOM   4743  C   GLN A 302     205.148 105.668  76.537  1.00  0.00           C  
ATOM   4744  O   GLN A 302     204.177 105.419  77.261  1.00  0.00           O  
ATOM   4745  CB  GLN A 302     205.177 104.682  74.220  1.00  0.00           C  
ATOM   4746  CG  GLN A 302     204.055 103.664  74.316  1.00  0.00           C  
ATOM   4747  CD  GLN A 302     204.352 102.401  73.529  1.00  0.00           C  
ATOM   4748  OE1 GLN A 302     205.196 101.592  73.923  1.00  0.00           O  
ATOM   4749  NE2 GLN A 302     203.656 102.224  72.412  1.00  0.00           N  
ATOM   4750  H   GLN A 302     206.573 106.796  73.927  1.00  0.00           H  
ATOM   4751  HA  GLN A 302     203.918 106.284  74.893  1.00  0.00           H  
ATOM   4752 1HB  GLN A 302     205.301 104.949  73.171  1.00  0.00           H  
ATOM   4753 2HB  GLN A 302     206.099 104.200  74.545  1.00  0.00           H  
ATOM   4754 1HG  GLN A 302     203.914 103.390  75.361  1.00  0.00           H  
ATOM   4755 2HG  GLN A 302     203.141 104.106  73.919  1.00  0.00           H  
ATOM   4756 1HE2 GLN A 302     203.807 101.409  71.851  1.00  0.00           H  
ATOM   4757 2HE2 GLN A 302     202.981 102.904  72.129  1.00  0.00           H  
ATOM   4758  N   LEU A 303     206.401 105.774  77.007  1.00  0.00           N  
ATOM   4759  CA  LEU A 303     206.719 105.588  78.413  1.00  0.00           C  
ATOM   4760  C   LEU A 303     206.117 106.718  79.226  1.00  0.00           C  
ATOM   4761  O   LEU A 303     205.556 106.468  80.293  1.00  0.00           O  
ATOM   4762  CB  LEU A 303     208.238 105.539  78.621  1.00  0.00           C  
ATOM   4763  CG  LEU A 303     208.941 104.280  78.101  1.00  0.00           C  
ATOM   4764  CD1 LEU A 303     210.449 104.455  78.213  1.00  0.00           C  
ATOM   4765  CD2 LEU A 303     208.470 103.071  78.897  1.00  0.00           C  
ATOM   4766  H   LEU A 303     207.167 105.936  76.356  1.00  0.00           H  
ATOM   4767  HA  LEU A 303     206.282 104.652  78.753  1.00  0.00           H  
ATOM   4768 1HB  LEU A 303     208.684 106.398  78.122  1.00  0.00           H  
ATOM   4769 2HB  LEU A 303     208.443 105.618  79.689  1.00  0.00           H  
ATOM   4770  HG  LEU A 303     208.699 104.137  77.047  1.00  0.00           H  
ATOM   4771 1HD1 LEU A 303     210.948 103.559  77.845  1.00  0.00           H  
ATOM   4772 2HD1 LEU A 303     210.760 105.315  77.621  1.00  0.00           H  
ATOM   4773 3HD1 LEU A 303     210.719 104.617  79.258  1.00  0.00           H  
ATOM   4774 1HD2 LEU A 303     208.969 102.175  78.526  1.00  0.00           H  
ATOM   4775 2HD2 LEU A 303     208.711 103.211  79.951  1.00  0.00           H  
ATOM   4776 3HD2 LEU A 303     207.391 102.958  78.783  1.00  0.00           H  
ATOM   4777  N   LEU A 304     206.161 107.955  78.717  1.00  0.00           N  
ATOM   4778  CA  LEU A 304     205.531 109.025  79.458  1.00  0.00           C  
ATOM   4779  C   LEU A 304     204.056 108.740  79.623  1.00  0.00           C  
ATOM   4780  O   LEU A 304     203.509 108.907  80.714  1.00  0.00           O  
ATOM   4781  CB  LEU A 304     205.671 110.379  78.751  1.00  0.00           C  
ATOM   4782  CG  LEU A 304     204.950 111.578  79.443  1.00  0.00           C  
ATOM   4783  CD1 LEU A 304     205.513 111.795  80.858  1.00  0.00           C  
ATOM   4784  CD2 LEU A 304     205.132 112.820  78.596  1.00  0.00           C  
ATOM   4785  H   LEU A 304     206.697 108.162  77.869  1.00  0.00           H  
ATOM   4786  HA  LEU A 304     206.000 109.063  80.434  1.00  0.00           H  
ATOM   4787 1HB  LEU A 304     206.716 110.619  78.658  1.00  0.00           H  
ATOM   4788 2HB  LEU A 304     205.260 110.276  77.745  1.00  0.00           H  
ATOM   4789  HG  LEU A 304     203.884 111.361  79.533  1.00  0.00           H  
ATOM   4790 1HD1 LEU A 304     204.986 112.621  81.314  1.00  0.00           H  
ATOM   4791 2HD1 LEU A 304     205.366 110.918  81.477  1.00  0.00           H  
ATOM   4792 3HD1 LEU A 304     206.572 112.018  80.802  1.00  0.00           H  
ATOM   4793 1HD2 LEU A 304     204.621 113.661  79.061  1.00  0.00           H  
ATOM   4794 2HD2 LEU A 304     206.197 113.047  78.506  1.00  0.00           H  
ATOM   4795 3HD2 LEU A 304     204.711 112.643  77.606  1.00  0.00           H  
ATOM   4796  N   ALA A 305     203.403 108.241  78.568  1.00  0.00           N  
ATOM   4797  CA  ALA A 305     201.987 107.945  78.675  1.00  0.00           C  
ATOM   4798  C   ALA A 305     201.728 106.893  79.732  1.00  0.00           C  
ATOM   4799  O   ALA A 305     200.797 107.024  80.535  1.00  0.00           O  
ATOM   4800  CB  ALA A 305     201.465 107.469  77.335  1.00  0.00           C  
ATOM   4801  H   ALA A 305     203.881 108.134  77.671  1.00  0.00           H  
ATOM   4802  HA  ALA A 305     201.484 108.847  78.972  1.00  0.00           H  
ATOM   4803 1HB  ALA A 305     200.400 107.273  77.404  1.00  0.00           H  
ATOM   4804 2HB  ALA A 305     201.656 108.238  76.601  1.00  0.00           H  
ATOM   4805 3HB  ALA A 305     201.986 106.559  77.047  1.00  0.00           H  
ATOM   4806  N   ARG A 306     202.598 105.880  79.799  1.00  0.00           N  
ATOM   4807  CA  ARG A 306     202.459 104.861  80.816  1.00  0.00           C  
ATOM   4808  C   ARG A 306     202.697 105.415  82.222  1.00  0.00           C  
ATOM   4809  O   ARG A 306     201.942 105.096  83.144  1.00  0.00           O  
ATOM   4810  CB  ARG A 306     203.431 103.721  80.551  1.00  0.00           C  
ATOM   4811  CG  ARG A 306     203.088 102.854  79.351  1.00  0.00           C  
ATOM   4812  CD  ARG A 306     203.932 101.633  79.296  1.00  0.00           C  
ATOM   4813  NE  ARG A 306     203.634 100.819  78.130  1.00  0.00           N  
ATOM   4814  CZ  ARG A 306     204.297 100.889  76.958  1.00  0.00           C  
ATOM   4815  NH1 ARG A 306     205.289 101.738  76.814  1.00  0.00           N  
ATOM   4816  NH2 ARG A 306     203.948 100.103  75.953  1.00  0.00           N  
ATOM   4817  H   ARG A 306     203.320 105.797  79.075  1.00  0.00           H  
ATOM   4818  HA  ARG A 306     201.443 104.472  80.767  1.00  0.00           H  
ATOM   4819 1HB  ARG A 306     204.430 104.126  80.392  1.00  0.00           H  
ATOM   4820 2HB  ARG A 306     203.476 103.072  81.425  1.00  0.00           H  
ATOM   4821 1HG  ARG A 306     202.043 102.546  79.410  1.00  0.00           H  
ATOM   4822 2HG  ARG A 306     203.248 103.422  78.433  1.00  0.00           H  
ATOM   4823 1HD  ARG A 306     204.983 101.918  79.254  1.00  0.00           H  
ATOM   4824 2HD  ARG A 306     203.757 101.030  80.186  1.00  0.00           H  
ATOM   4825  HE  ARG A 306     202.877 100.152  78.202  1.00  0.00           H  
ATOM   4826 1HH1 ARG A 306     205.556 102.340  77.581  1.00  0.00           H  
ATOM   4827 2HH1 ARG A 306     205.785 101.792  75.937  1.00  0.00           H  
ATOM   4828 1HH2 ARG A 306     203.185  99.450  76.064  1.00  0.00           H  
ATOM   4829 2HH2 ARG A 306     204.444 100.157  75.076  1.00  0.00           H  
ATOM   4830  N   ILE A 307     203.695 106.298  82.374  1.00  0.00           N  
ATOM   4831  CA  ILE A 307     204.020 106.843  83.692  1.00  0.00           C  
ATOM   4832  C   ILE A 307     202.917 107.746  84.210  1.00  0.00           C  
ATOM   4833  O   ILE A 307     202.576 107.657  85.388  1.00  0.00           O  
ATOM   4834  CB  ILE A 307     205.320 107.671  83.666  1.00  0.00           C  
ATOM   4835  CG1 ILE A 307     206.520 106.778  83.354  1.00  0.00           C  
ATOM   4836  CG2 ILE A 307     205.513 108.283  85.089  1.00  0.00           C  
ATOM   4837  CD1 ILE A 307     207.768 107.556  82.954  1.00  0.00           C  
ATOM   4838  H   ILE A 307     204.297 106.507  81.570  1.00  0.00           H  
ATOM   4839  HA  ILE A 307     204.141 106.016  84.384  1.00  0.00           H  
ATOM   4840  HB  ILE A 307     205.263 108.454  82.909  1.00  0.00           H  
ATOM   4841 1HG1 ILE A 307     206.755 106.183  84.233  1.00  0.00           H  
ATOM   4842 2HG1 ILE A 307     206.264 106.101  82.545  1.00  0.00           H  
ATOM   4843 1HG2 ILE A 307     206.422 108.858  85.129  1.00  0.00           H  
ATOM   4844 2HG2 ILE A 307     204.689 108.929  85.344  1.00  0.00           H  
ATOM   4845 3HG2 ILE A 307     205.569 107.477  85.822  1.00  0.00           H  
ATOM   4846 1HD1 ILE A 307     208.571 106.844  82.749  1.00  0.00           H  
ATOM   4847 2HD1 ILE A 307     207.556 108.134  82.055  1.00  0.00           H  
ATOM   4848 3HD1 ILE A 307     208.083 108.223  83.742  1.00  0.00           H  
ATOM   4849  N   ILE A 308     202.396 108.634  83.366  1.00  0.00           N  
ATOM   4850  CA  ILE A 308     201.321 109.533  83.760  1.00  0.00           C  
ATOM   4851  C   ILE A 308     200.067 108.757  84.089  1.00  0.00           C  
ATOM   4852  O   ILE A 308     199.363 109.113  85.031  1.00  0.00           O  
ATOM   4853  CB  ILE A 308     201.022 110.581  82.668  1.00  0.00           C  
ATOM   4854  CG1 ILE A 308     202.243 111.541  82.468  1.00  0.00           C  
ATOM   4855  CG2 ILE A 308     199.701 111.387  82.978  1.00  0.00           C  
ATOM   4856  CD1 ILE A 308     202.658 112.374  83.653  1.00  0.00           C  
ATOM   4857  H   ILE A 308     202.771 108.671  82.414  1.00  0.00           H  
ATOM   4858  HA  ILE A 308     201.619 110.048  84.664  1.00  0.00           H  
ATOM   4859  HB  ILE A 308     200.919 110.041  81.740  1.00  0.00           H  
ATOM   4860 1HG1 ILE A 308     203.087 110.934  82.176  1.00  0.00           H  
ATOM   4861 2HG1 ILE A 308     202.019 112.230  81.665  1.00  0.00           H  
ATOM   4862 1HG2 ILE A 308     199.512 112.094  82.174  1.00  0.00           H  
ATOM   4863 2HG2 ILE A 308     198.853 110.712  83.061  1.00  0.00           H  
ATOM   4864 3HG2 ILE A 308     199.800 111.928  83.895  1.00  0.00           H  
ATOM   4865 1HD1 ILE A 308     203.505 112.985  83.356  1.00  0.00           H  
ATOM   4866 2HD1 ILE A 308     201.855 113.021  83.951  1.00  0.00           H  
ATOM   4867 3HD1 ILE A 308     202.946 111.750  84.489  1.00  0.00           H  
ATOM   4868  N   HIS A 309     199.736 107.740  83.301  1.00  0.00           N  
ATOM   4869  CA  HIS A 309     198.558 106.952  83.596  1.00  0.00           C  
ATOM   4870  C   HIS A 309     198.693 106.289  84.973  1.00  0.00           C  
ATOM   4871  O   HIS A 309     197.788 106.409  85.810  1.00  0.00           O  
ATOM   4872  CB  HIS A 309     198.338 105.889  82.515  1.00  0.00           C  
ATOM   4873  CG  HIS A 309     197.079 105.099  82.696  1.00  0.00           C  
ATOM   4874  ND1 HIS A 309     195.832 105.610  82.400  1.00  0.00           N  
ATOM   4875  CD2 HIS A 309     196.873 103.838  83.144  1.00  0.00           C  
ATOM   4876  CE1 HIS A 309     194.914 104.695  82.657  1.00  0.00           C  
ATOM   4877  NE2 HIS A 309     195.519 103.613  83.110  1.00  0.00           N  
ATOM   4878  H   HIS A 309     200.289 107.507  82.474  1.00  0.00           H  
ATOM   4879  HA  HIS A 309     197.688 107.603  83.626  1.00  0.00           H  
ATOM   4880 1HB  HIS A 309     198.303 106.367  81.535  1.00  0.00           H  
ATOM   4881 2HB  HIS A 309     199.178 105.194  82.510  1.00  0.00           H  
ATOM   4882  HD1 HIS A 309     195.642 106.496  81.976  1.00  0.00           H  
ATOM   4883  HD2 HIS A 309     197.549 103.057  83.493  1.00  0.00           H  
ATOM   4884  HE1 HIS A 309     193.858 104.904  82.486  1.00  0.00           H  
ATOM   4885  N   GLU A 310     199.819 105.609  85.239  1.00  0.00           N  
ATOM   4886  CA  GLU A 310     200.002 104.997  86.550  1.00  0.00           C  
ATOM   4887  C   GLU A 310     200.050 106.051  87.651  1.00  0.00           C  
ATOM   4888  O   GLU A 310     199.481 105.856  88.731  1.00  0.00           O  
ATOM   4889  CB  GLU A 310     201.281 104.163  86.599  1.00  0.00           C  
ATOM   4890  CG  GLU A 310     201.517 103.469  87.951  1.00  0.00           C  
ATOM   4891  CD  GLU A 310     202.720 102.572  87.959  1.00  0.00           C  
ATOM   4892  OE1 GLU A 310     203.317 102.392  86.928  1.00  0.00           O  
ATOM   4893  OE2 GLU A 310     203.060 102.081  89.018  1.00  0.00           O  
ATOM   4894  H   GLU A 310     200.555 105.502  84.531  1.00  0.00           H  
ATOM   4895  HA  GLU A 310     199.156 104.342  86.739  1.00  0.00           H  
ATOM   4896 1HB  GLU A 310     201.250 103.404  85.821  1.00  0.00           H  
ATOM   4897 2HB  GLU A 310     202.141 104.810  86.389  1.00  0.00           H  
ATOM   4898 1HG  GLU A 310     201.658 104.229  88.717  1.00  0.00           H  
ATOM   4899 2HG  GLU A 310     200.633 102.893  88.216  1.00  0.00           H  
ATOM   4900  N   ALA A 311     200.742 107.162  87.392  1.00  0.00           N  
ATOM   4901  CA  ALA A 311     200.871 108.220  88.366  1.00  0.00           C  
ATOM   4902  C   ALA A 311     199.501 108.770  88.752  1.00  0.00           C  
ATOM   4903  O   ALA A 311     199.257 109.023  89.937  1.00  0.00           O  
ATOM   4904  CB  ALA A 311     201.757 109.303  87.789  1.00  0.00           C  
ATOM   4905  H   ALA A 311     201.229 107.273  86.504  1.00  0.00           H  
ATOM   4906  HA  ALA A 311     201.331 107.812  89.261  1.00  0.00           H  
ATOM   4907 1HB  ALA A 311     201.889 110.098  88.484  1.00  0.00           H  
ATOM   4908 2HB  ALA A 311     202.728 108.882  87.545  1.00  0.00           H  
ATOM   4909 3HB  ALA A 311     201.298 109.681  86.889  1.00  0.00           H  
ATOM   4910  N   LYS A 312     198.582 108.894  87.788  1.00  0.00           N  
ATOM   4911  CA  LYS A 312     197.244 109.365  88.104  1.00  0.00           C  
ATOM   4912  C   LYS A 312     196.537 108.349  89.004  1.00  0.00           C  
ATOM   4913  O   LYS A 312     195.925 108.720  90.008  1.00  0.00           O  
ATOM   4914  CB  LYS A 312     196.439 109.605  86.826  1.00  0.00           C  
ATOM   4915  CG  LYS A 312     195.045 110.171  87.058  1.00  0.00           C  
ATOM   4916  CD  LYS A 312     194.341 110.466  85.742  1.00  0.00           C  
ATOM   4917  CE  LYS A 312     192.937 111.003  85.972  1.00  0.00           C  
ATOM   4918  NZ  LYS A 312     192.230 111.280  84.692  1.00  0.00           N  
ATOM   4919  H   LYS A 312     198.838 108.742  86.809  1.00  0.00           H  
ATOM   4920  HA  LYS A 312     197.331 110.303  88.652  1.00  0.00           H  
ATOM   4921 1HB  LYS A 312     196.978 110.299  86.181  1.00  0.00           H  
ATOM   4922 2HB  LYS A 312     196.333 108.666  86.281  1.00  0.00           H  
ATOM   4923 1HG  LYS A 312     194.450 109.453  87.625  1.00  0.00           H  
ATOM   4924 2HG  LYS A 312     195.118 111.092  87.636  1.00  0.00           H  
ATOM   4925 1HD  LYS A 312     194.916 111.202  85.179  1.00  0.00           H  
ATOM   4926 2HD  LYS A 312     194.278 109.553  85.151  1.00  0.00           H  
ATOM   4927 1HE  LYS A 312     192.359 110.279  86.543  1.00  0.00           H  
ATOM   4928 2HE  LYS A 312     192.991 111.928  86.549  1.00  0.00           H  
ATOM   4929 1HZ  LYS A 312     191.304 111.634  84.888  1.00  0.00           H
[truncated: 837,136 more chars]
