# Supplementary material for: Reconfigurable asymmetric protein assemblies through implicit negative design
Source: Science. Author manuscript; Available in PMC 2023 Jan 27. (PMC9881579; doi:10.1126/science.abj7662)
Supplement: Data S2 [file NIHMS1843281-supplement-Data_S2.gz › without_all_supplement_resubmit_20211001/components/other/TF10.pdb]

HEADER                                            27-MAY-21   XXXX              
EXPDTA    THEORETICAL MODEL                                                     
REMARK 220                                                                      
REMARK 220 EXPERIMENTAL DETAILS                                                 
REMARK 220  EXPERIMENT TYPE                : THEORETICAL MODELLING              
REMARK 220  DATE OF DATA COLLECTION        : 27-MAY-21                          
REMARK 220                                                                      
REMARK 220 REMARK: MODEL GENERATED BY ROSETTA                                   
REMARK 220  VERSION 2021.20+release.47c4f8c                                     
ATOM      1  N   ASN A   1     179.495 138.894  36.983  1.00  0.00           N  
ATOM      2  CA  ASN A   1     180.813 138.376  37.331  1.00  0.00           C  
ATOM      3  C   ASN A   1     181.834 138.693  36.247  1.00  0.00           C  
ATOM      4  O   ASN A   1     181.500 139.286  35.220  1.00  0.00           O  
ATOM      5  CB  ASN A   1     180.749 136.880  37.582  1.00  0.00           C  
ATOM      6  CG  ASN A   1     179.887 136.529  38.763  1.00  0.00           C  
ATOM      7  OD1 ASN A   1     179.641 137.366  39.638  1.00  0.00           O  
ATOM      8  ND2 ASN A   1     179.425 135.305  38.804  1.00  0.00           N  
ATOM      9 1H   ASN A   1     178.845 138.671  37.710  1.00  0.00           H  
ATOM     10 2H   ASN A   1     179.546 139.887  36.876  1.00  0.00           H  
ATOM     11 3H   ASN A   1     179.190 138.482  36.126  1.00  0.00           H  
ATOM     12  HA  ASN A   1     181.138 138.849  38.258  1.00  0.00           H  
ATOM     13 1HB  ASN A   1     180.355 136.378  36.697  1.00  0.00           H  
ATOM     14 2HB  ASN A   1     181.755 136.497  37.754  1.00  0.00           H  
ATOM     15 1HD2 ASN A   1     178.845 135.015  39.567  1.00  0.00           H  
ATOM     16 2HD2 ASN A   1     179.649 134.660  38.075  1.00  0.00           H  
ATOM     17  N   THR A   2     183.083 138.298  36.478  1.00  0.00           N  
ATOM     18  CA  THR A   2     184.149 138.547  35.514  1.00  0.00           C  
ATOM     19  C   THR A   2     184.596 137.253  34.844  1.00  0.00           C  
ATOM     20  O   THR A   2     184.938 136.281  35.514  1.00  0.00           O  
ATOM     21  CB  THR A   2     185.357 139.226  36.186  1.00  0.00           C  
ATOM     22  OG1 THR A   2     184.946 140.471  36.766  1.00  0.00           O  
ATOM     23  CG2 THR A   2     186.458 139.484  35.168  1.00  0.00           C  
ATOM     24  H   THR A   2     183.299 137.818  37.339  1.00  0.00           H  
ATOM     25  HA  THR A   2     183.773 139.226  34.750  1.00  0.00           H  
ATOM     26  HB  THR A   2     185.743 138.582  36.976  1.00  0.00           H  
ATOM     27  HG1 THR A   2     184.388 140.299  37.529  1.00  0.00           H  
ATOM     28 1HG2 THR A   2     187.303 139.964  35.661  1.00  0.00           H  
ATOM     29 2HG2 THR A   2     186.780 138.538  34.734  1.00  0.00           H  
ATOM     30 3HG2 THR A   2     186.080 140.135  34.381  1.00  0.00           H  
ATOM     31  N   HIS A   3     184.588 137.247  33.515  1.00  0.00           N  
ATOM     32  CA  HIS A   3     185.023 136.081  32.755  1.00  0.00           C  
ATOM     33  C   HIS A   3     186.365 136.334  32.083  1.00  0.00           C  
ATOM     34  O   HIS A   3     186.523 137.296  31.331  1.00  0.00           O  
ATOM     35  CB  HIS A   3     183.979 135.702  31.700  1.00  0.00           C  
ATOM     36  CG  HIS A   3     182.642 135.350  32.275  1.00  0.00           C  
ATOM     37  ND1 HIS A   3     182.297 134.059  32.620  1.00  0.00           N  
ATOM     38  CD2 HIS A   3     181.567 136.118  32.566  1.00  0.00           C  
ATOM     39  CE1 HIS A   3     181.065 134.051  33.099  1.00  0.00           C  
ATOM     40  NE2 HIS A   3     180.601 135.286  33.077  1.00  0.00           N  
ATOM     41  H   HIS A   3     184.268 138.068  33.019  1.00  0.00           H  
ATOM     42  HA  HIS A   3     185.131 135.241  33.442  1.00  0.00           H  
ATOM     43 1HB  HIS A   3     183.844 136.533  31.007  1.00  0.00           H  
ATOM     44 2HB  HIS A   3     184.338 134.849  31.124  1.00  0.00           H  
ATOM     45  HD2 HIS A   3     181.482 137.195  32.422  1.00  0.00           H  
ATOM     46  HE1 HIS A   3     180.525 133.172  33.452  1.00  0.00           H  
ATOM     47  HE2 HIS A   3     179.684 135.577  33.383  1.00  0.00           H  
ATOM     48  N   PHE A   4     187.326 135.454  32.346  1.00  0.00           N  
ATOM     49  CA  PHE A   4     188.608 135.491  31.655  1.00  0.00           C  
ATOM     50  C   PHE A   4     188.726 134.353  30.648  1.00  0.00           C  
ATOM     51  O   PHE A   4     188.687 133.182  31.020  1.00  0.00           O  
ATOM     52  CB  PHE A   4     189.758 135.411  32.660  1.00  0.00           C  
ATOM     53  CG  PHE A   4     189.828 136.584  33.596  1.00  0.00           C  
ATOM     54  CD1 PHE A   4     189.249 136.520  34.855  1.00  0.00           C  
ATOM     55  CD2 PHE A   4     190.472 137.753  33.220  1.00  0.00           C  
ATOM     56  CE1 PHE A   4     189.312 137.599  35.717  1.00  0.00           C  
ATOM     57  CE2 PHE A   4     190.538 138.832  34.080  1.00  0.00           C  
ATOM     58  CZ  PHE A   4     189.957 138.754  35.330  1.00  0.00           C  
ATOM     59  H   PHE A   4     187.157 134.735  33.034  1.00  0.00           H  
ATOM     60  HA  PHE A   4     188.685 136.434  31.115  1.00  0.00           H  
ATOM     61 1HB  PHE A   4     189.658 134.505  33.257  1.00  0.00           H  
ATOM     62 2HB  PHE A   4     190.705 135.346  32.125  1.00  0.00           H  
ATOM     63  HD1 PHE A   4     188.740 135.606  35.161  1.00  0.00           H  
ATOM     64  HD2 PHE A   4     190.931 137.814  32.233  1.00  0.00           H  
ATOM     65  HE1 PHE A   4     188.852 137.535  36.703  1.00  0.00           H  
ATOM     66  HE2 PHE A   4     191.048 139.745  33.773  1.00  0.00           H  
ATOM     67  HZ  PHE A   4     190.006 139.605  36.008  1.00  0.00           H  
ATOM     68  N   ILE A   5     188.860 134.706  29.373  1.00  0.00           N  
ATOM     69  CA  ILE A   5     188.895 133.713  28.307  1.00  0.00           C  
ATOM     70  C   ILE A   5     190.253 133.690  27.618  1.00  0.00           C  
ATOM     71  O   ILE A   5     190.687 134.691  27.046  1.00  0.00           O  
ATOM     72  CB  ILE A   5     187.795 133.989  27.265  1.00  0.00           C  
ATOM     73  CG1 ILE A   5     186.422 134.041  27.939  1.00  0.00           C  
ATOM     74  CG2 ILE A   5     187.817 132.928  26.176  1.00  0.00           C  
ATOM     75  CD1 ILE A   5     185.937 135.444  28.227  1.00  0.00           C  
ATOM     76  H   ILE A   5     188.950 135.684  29.139  1.00  0.00           H  
ATOM     77  HA  ILE A   5     188.718 132.730  28.743  1.00  0.00           H  
ATOM     78  HB  ILE A   5     187.961 134.965  26.811  1.00  0.00           H  
ATOM     79 1HG1 ILE A   5     185.686 133.549  27.304  1.00  0.00           H  
ATOM     80 2HG1 ILE A   5     186.458 133.494  28.881  1.00  0.00           H  
ATOM     81 1HG2 ILE A   5     187.033 133.137  25.448  1.00  0.00           H  
ATOM     82 2HG2 ILE A   5     188.786 132.937  25.678  1.00  0.00           H  
ATOM     83 3HG2 ILE A   5     187.647 131.947  26.620  1.00  0.00           H  
ATOM     84 1HD1 ILE A   5     184.958 135.399  28.705  1.00  0.00           H  
ATOM     85 2HD1 ILE A   5     186.642 135.944  28.891  1.00  0.00           H  
ATOM     86 3HD1 ILE A   5     185.859 136.000  27.295  1.00  0.00           H  
ATOM     87  N   VAL A   6     190.929 132.548  27.689  1.00  0.00           N  
ATOM     88  CA  VAL A   6     192.255 132.407  27.101  1.00  0.00           C  
ATOM     89  C   VAL A   6     192.256 131.369  25.986  1.00  0.00           C  
ATOM     90  O   VAL A   6     191.867 130.219  26.195  1.00  0.00           O  
ATOM     91  CB  VAL A   6     193.277 131.999  28.180  1.00  0.00           C  
ATOM     92  CG1 VAL A   6     194.671 131.893  27.580  1.00  0.00           C  
ATOM     93  CG2 VAL A   6     193.255 133.005  29.320  1.00  0.00           C  
ATOM     94  H   VAL A   6     190.526 131.763  28.179  1.00  0.00           H  
ATOM     95  HA  VAL A   6     192.551 133.365  26.675  1.00  0.00           H  
ATOM     96  HB  VAL A   6     193.014 131.012  28.560  1.00  0.00           H  
ATOM     97 1HG1 VAL A   6     195.380 131.603  28.356  1.00  0.00           H  
ATOM     98 2HG1 VAL A   6     194.671 131.141  26.791  1.00  0.00           H  
ATOM     99 3HG1 VAL A   6     194.963 132.857  27.165  1.00  0.00           H  
ATOM    100 1HG2 VAL A   6     193.979 132.710  30.079  1.00  0.00           H  
ATOM    101 2HG2 VAL A   6     193.512 133.993  28.938  1.00  0.00           H  
ATOM    102 3HG2 VAL A   6     192.258 133.034  29.761  1.00  0.00           H  
ATOM    103  N   VAL A   7     192.695 131.771  24.799  1.00  0.00           N  
ATOM    104  CA  VAL A   7     192.657 130.881  23.645  1.00  0.00           C  
ATOM    105  C   VAL A   7     194.036 130.744  23.013  1.00  0.00           C  
ATOM    106  O   VAL A   7     194.890 131.614  23.175  1.00  0.00           O  
ATOM    107  CB  VAL A   7     191.664 131.410  22.593  1.00  0.00           C  
ATOM    108  CG1 VAL A   7     190.255 131.454  23.166  1.00  0.00           C  
ATOM    109  CG2 VAL A   7     192.097 132.790  22.120  1.00  0.00           C  
ATOM    110  H   VAL A   7     193.063 132.706  24.693  1.00  0.00           H  
ATOM    111  HA  VAL A   7     192.340 129.895  23.978  1.00  0.00           H  
ATOM    112  HB  VAL A   7     191.646 130.724  21.746  1.00  0.00           H  
ATOM    113 1HG1 VAL A   7     189.566 131.830  22.409  1.00  0.00           H  
ATOM    114 2HG1 VAL A   7     189.953 130.450  23.464  1.00  0.00           H  
ATOM    115 3HG1 VAL A   7     190.235 132.113  24.033  1.00  0.00           H  
ATOM    116 1HG2 VAL A   7     191.390 133.157  21.376  1.00  0.00           H  
ATOM    117 2HG2 VAL A   7     192.120 133.474  22.968  1.00  0.00           H  
ATOM    118 3HG2 VAL A   7     193.091 132.727  21.677  1.00  0.00           H  
ATOM    119  N   HIS A   8     194.241 129.644  22.288  1.00  0.00           N  
ATOM    120  CA  HIS A   8     195.390 129.498  21.403  1.00  0.00           C  
ATOM    121  C   HIS A   8     196.695 129.723  22.156  1.00  0.00           C  
ATOM    122  O   HIS A   8     197.622 130.342  21.634  1.00  0.00           O  
ATOM    123  CB  HIS A   8     195.297 130.475  20.227  1.00  0.00           C  
ATOM    124  CG  HIS A   8     194.132 130.218  19.322  1.00  0.00           C  
ATOM    125  ND1 HIS A   8     194.010 129.066  18.575  1.00  0.00           N  
ATOM    126  CD2 HIS A   8     193.038 130.965  19.044  1.00  0.00           C  
ATOM    127  CE1 HIS A   8     192.889 129.115  17.877  1.00  0.00           C  
ATOM    128  NE2 HIS A   8     192.282 130.256  18.143  1.00  0.00           N  
ATOM    129  H   HIS A   8     193.574 128.888  22.352  1.00  0.00           H  
ATOM    130  HA  HIS A   8     195.407 128.475  21.025  1.00  0.00           H  
ATOM    131 1HB  HIS A   8     195.217 131.494  20.606  1.00  0.00           H  
ATOM    132 2HB  HIS A   8     196.209 130.417  19.633  1.00  0.00           H  
ATOM    133  HD2 HIS A   8     192.801 131.946  19.458  1.00  0.00           H  
ATOM    134  HE1 HIS A   8     192.527 128.344  17.197  1.00  0.00           H  
ATOM    135  HE2 HIS A   8     191.403 130.564  17.751  1.00  0.00           H  
ATOM    136  N   GLY A   9     196.764 129.215  23.382  1.00  0.00           N  
ATOM    137  CA  GLY A   9     197.999 129.279  24.157  1.00  0.00           C  
ATOM    138  C   GLY A   9     198.596 127.893  24.356  1.00  0.00           C  
ATOM    139  O   GLY A   9     198.166 126.923  23.734  1.00  0.00           O  
ATOM    140  H   GLY A   9     195.940 128.792  23.784  1.00  0.00           H  
ATOM    141 1HA  GLY A   9     198.717 129.919  23.642  1.00  0.00           H  
ATOM    142 2HA  GLY A   9     197.797 129.736  25.124  1.00  0.00           H  
ATOM    143  N   THR A  10     199.591 127.808  25.240  1.00  0.00           N  
ATOM    144  CA  THR A  10     200.244 126.547  25.568  1.00  0.00           C  
ATOM    145  C   THR A  10     199.652 125.935  26.833  1.00  0.00           C  
ATOM    146  O   THR A  10     198.898 126.591  27.551  1.00  0.00           O  
ATOM    147  CB  THR A  10     201.761 126.738  25.747  1.00  0.00           C  
ATOM    148  OG1 THR A  10     202.015 127.462  26.957  1.00  0.00           O  
ATOM    149  CG2 THR A  10     202.344 127.505  24.570  1.00  0.00           C  
ATOM    150  H   THR A  10     199.904 128.651  25.703  1.00  0.00           H  
ATOM    151  HA  THR A  10     200.085 125.850  24.744  1.00  0.00           H  
ATOM    152  HB  THR A  10     202.245 125.764  25.813  1.00  0.00           H  
ATOM    153  HG1 THR A  10     202.925 127.320  27.229  1.00  0.00           H  
ATOM    154 1HG2 THR A  10     203.417 127.630  24.712  1.00  0.00           H  
ATOM    155 2HG2 THR A  10     202.162 126.951  23.649  1.00  0.00           H  
ATOM    156 3HG2 THR A  10     201.871 128.484  24.503  1.00  0.00           H  
ATOM    157  N   GLU A  11     200.005 124.681  27.109  1.00  0.00           N  
ATOM    158  CA  GLU A  11     199.601 124.030  28.350  1.00  0.00           C  
ATOM    159  C   GLU A  11     200.194 124.740  29.562  1.00  0.00           C  
ATOM    160  O   GLU A  11     199.529 124.881  30.588  1.00  0.00           O  
ATOM    161  CB  GLU A  11     200.029 122.561  28.347  1.00  0.00           C  
ATOM    162  CG  GLU A  11     199.706 121.808  29.629  1.00  0.00           C  
ATOM    163  CD  GLU A  11     198.231 121.727  29.902  1.00  0.00           C  
ATOM    164  OE1 GLU A  11     197.466 121.885  28.982  1.00  0.00           O  
ATOM    165  OE2 GLU A  11     197.868 121.509  31.034  1.00  0.00           O  
ATOM    166  H   GLU A  11     200.560 124.166  26.441  1.00  0.00           H  
ATOM    167  HA  GLU A  11     198.515 124.078  28.427  1.00  0.00           H  
ATOM    168 1HB  GLU A  11     199.541 122.042  27.522  1.00  0.00           H  
ATOM    169 2HB  GLU A  11     201.107 122.496  28.183  1.00  0.00           H  
ATOM    170 1HG  GLU A  11     200.107 120.798  29.555  1.00  0.00           H  
ATOM    171 2HG  GLU A  11     200.199 122.305  30.464  1.00  0.00           H  
ATOM    172  N   GLU A  12     201.438 125.188  29.441  1.00  0.00           N  
ATOM    173  CA  GLU A  12     202.074 125.938  30.516  1.00  0.00           C  
ATOM    174  C   GLU A  12     201.358 127.257  30.767  1.00  0.00           C  
ATOM    175  O   GLU A  12     201.165 127.670  31.909  1.00  0.00           O  
ATOM    176  CB  GLU A  12     203.545 126.200  30.186  1.00  0.00           C  
ATOM    177  CG  GLU A  12     204.414 124.951  30.148  1.00  0.00           C  
ATOM    178  CD  GLU A  12     204.299 124.198  28.852  1.00  0.00           C  
ATOM    179  OE1 GLU A  12     203.579 124.642  27.990  1.00  0.00           O  
ATOM    180  OE2 GLU A  12     204.933 123.177  28.722  1.00  0.00           O  
ATOM    181  H   GLU A  12     201.948 125.021  28.583  1.00  0.00           H  
ATOM    182  HA  GLU A  12     202.022 125.343  31.430  1.00  0.00           H  
ATOM    183 1HB  GLU A  12     203.619 126.688  29.214  1.00  0.00           H  
ATOM    184 2HB  GLU A  12     203.969 126.879  30.926  1.00  0.00           H  
ATOM    185 1HG  GLU A  12     205.454 125.239  30.296  1.00  0.00           H  
ATOM    186 2HG  GLU A  12     204.126 124.296  30.969  1.00  0.00           H  
ATOM    187  N   ALA A  13     200.957 127.908  29.681  1.00  0.00           N  
ATOM    188  CA  ALA A  13     200.238 129.174  29.761  1.00  0.00           C  
ATOM    189  C   ALA A  13     198.881 128.994  30.431  1.00  0.00           C  
ATOM    190  O   ALA A  13     198.454 129.843  31.213  1.00  0.00           O  
ATOM    191  CB  ALA A  13     200.070 129.776  28.374  1.00  0.00           C  
ATOM    192  H   ALA A  13     201.153 127.510  28.775  1.00  0.00           H  
ATOM    193  HA  ALA A  13     200.824 129.865  30.368  1.00  0.00           H  
ATOM    194 1HB  ALA A  13     199.532 130.721  28.452  1.00  0.00           H  
ATOM    195 2HB  ALA A  13     201.051 129.953  27.933  1.00  0.00           H  
ATOM    196 3HB  ALA A  13     199.506 129.088  27.745  1.00  0.00           H  
ATOM    197  N   ARG A  14     198.208 127.886  30.125  1.00  0.00           N  
ATOM    198  CA  ARG A  14     196.919 127.585  30.741  1.00  0.00           C  
ATOM    199  C   ARG A  14     197.068 127.361  32.241  1.00  0.00           C  
ATOM    200  O   ARG A  14     196.251 127.845  33.024  1.00  0.00           O  
ATOM    201  CB  ARG A  14     196.296 126.352  30.104  1.00  0.00           C  
ATOM    202  CG  ARG A  14     195.687 126.581  28.731  1.00  0.00           C  
ATOM    203  CD  ARG A  14     194.854 125.428  28.299  1.00  0.00           C  
ATOM    204  NE  ARG A  14     195.667 124.277  27.939  1.00  0.00           N  
ATOM    205  CZ  ARG A  14     196.148 124.038  26.705  1.00  0.00           C  
ATOM    206  NH1 ARG A  14     195.892 124.874  25.724  1.00  0.00           N  
ATOM    207  NH2 ARG A  14     196.880 122.961  26.478  1.00  0.00           N  
ATOM    208  H   ARG A  14     198.595 127.238  29.454  1.00  0.00           H  
ATOM    209  HA  ARG A  14     196.257 128.439  30.591  1.00  0.00           H  
ATOM    210 1HB  ARG A  14     197.050 125.574  30.006  1.00  0.00           H  
ATOM    211 2HB  ARG A  14     195.511 125.966  30.753  1.00  0.00           H  
ATOM    212 1HG  ARG A  14     195.055 127.469  28.755  1.00  0.00           H  
ATOM    213 2HG  ARG A  14     196.483 126.721  27.998  1.00  0.00           H  
ATOM    214 1HD  ARG A  14     194.191 125.136  29.114  1.00  0.00           H  
ATOM    215 2HD  ARG A  14     194.261 125.712  27.432  1.00  0.00           H  
ATOM    216  HE  ARG A  14     195.886 123.610  28.668  1.00  0.00           H  
ATOM    217 1HH1 ARG A  14     195.332 125.699  25.898  1.00  0.00           H  
ATOM    218 2HH1 ARG A  14     196.252 124.696  24.799  1.00  0.00           H  
ATOM    219 1HH2 ARG A  14     197.076 122.316  27.231  1.00  0.00           H  
ATOM    220 2HH2 ARG A  14     197.240 122.780  25.552  1.00  0.00           H  
ATOM    221  N   GLN A  15     198.105 126.626  32.631  1.00  0.00           N  
ATOM    222  CA  GLN A  15     198.383 126.373  34.041  1.00  0.00           C  
ATOM    223  C   GLN A  15     198.749 127.660  34.769  1.00  0.00           C  
ATOM    224  O   GLN A  15     198.334 127.872  35.908  1.00  0.00           O  
ATOM    225  CB  GLN A  15     199.512 125.350  34.189  1.00  0.00           C  
ATOM    226  CG  GLN A  15     199.130 123.938  33.782  1.00  0.00           C  
ATOM    227  CD  GLN A  15     200.292 122.969  33.889  1.00  0.00           C  
ATOM    228  OE1 GLN A  15     201.272 123.229  34.594  1.00  0.00           O  
ATOM    229  NE2 GLN A  15     200.191 121.845  33.190  1.00  0.00           N  
ATOM    230  H   GLN A  15     198.716 126.229  31.931  1.00  0.00           H  
ATOM    231  HA  GLN A  15     197.480 125.973  34.503  1.00  0.00           H  
ATOM    232 1HB  GLN A  15     200.363 125.657  33.581  1.00  0.00           H  
ATOM    233 2HB  GLN A  15     199.844 125.323  35.227  1.00  0.00           H  
ATOM    234 1HG  GLN A  15     198.331 123.586  34.435  1.00  0.00           H  
ATOM    235 2HG  GLN A  15     198.788 123.949  32.747  1.00  0.00           H  
ATOM    236 1HE2 GLN A  15     200.927 121.168  33.221  1.00  0.00           H  
ATOM    237 2HE2 GLN A  15     199.379 121.674  32.631  1.00  0.00           H  
ATOM    238  N   LEU A  16     199.523 128.519  34.109  1.00  0.00           N  
ATOM    239  CA  LEU A  16     199.853 129.826  34.663  1.00  0.00           C  
ATOM    240  C   LEU A  16     198.614 130.704  34.779  1.00  0.00           C  
ATOM    241  O   LEU A  16     198.445 131.434  35.757  1.00  0.00           O  
ATOM    242  CB  LEU A  16     200.901 130.524  33.786  1.00  0.00           C  
ATOM    243  CG  LEU A  16     202.311 129.923  33.830  1.00  0.00           C  
ATOM    244  CD1 LEU A  16     203.155 130.525  32.715  1.00  0.00           C  
ATOM    245  CD2 LEU A  16     202.935 130.188  35.192  1.00  0.00           C  
ATOM    246  H   LEU A  16     199.887 128.261  33.203  1.00  0.00           H  
ATOM    247  HA  LEU A  16     200.270 129.683  35.660  1.00  0.00           H  
ATOM    248 1HB  LEU A  16     200.561 130.498  32.752  1.00  0.00           H  
ATOM    249 2HB  LEU A  16     200.975 131.566  34.097  1.00  0.00           H  
ATOM    250  HG  LEU A  16     202.254 128.847  33.661  1.00  0.00           H  
ATOM    251 1HD1 LEU A  16     204.157 130.097  32.745  1.00  0.00           H  
ATOM    252 2HD1 LEU A  16     202.696 130.303  31.751  1.00  0.00           H  
ATOM    253 3HD1 LEU A  16     203.217 131.604  32.848  1.00  0.00           H  
ATOM    254 1HD2 LEU A  16     203.937 129.760  35.223  1.00  0.00           H  
ATOM    255 2HD2 LEU A  16     202.994 131.264  35.361  1.00  0.00           H  
ATOM    256 3HD2 LEU A  16     202.321 129.732  35.969  1.00  0.00           H  
ATOM    257  N   ALA A  17     197.747 130.618  33.776  1.00  0.00           N  
ATOM    258  CA  ALA A  17     196.517 131.399  33.750  1.00  0.00           C  
ATOM    259  C   ALA A  17     195.655 131.112  34.973  1.00  0.00           C  
ATOM    260  O   ALA A  17     195.066 132.022  35.558  1.00  0.00           O  
ATOM    261  CB  ALA A  17     195.736 131.114  32.475  1.00  0.00           C  
ATOM    262  H   ALA A  17     197.950 129.996  33.005  1.00  0.00           H  
ATOM    263  HA  ALA A  17     196.776 132.457  33.759  1.00  0.00           H  
ATOM    264 1HB  ALA A  17     194.821 131.705  32.469  1.00  0.00           H  
ATOM    265 2HB  ALA A  17     196.343 131.378  31.610  1.00  0.00           H  
ATOM    266 3HB  ALA A  17     195.485 130.055  32.432  1.00  0.00           H  
ATOM    267  N   GLU A  18     195.596 129.841  35.356  1.00  0.00           N  
ATOM    268  CA  GLU A  18     194.858 129.411  36.539  1.00  0.00           C  
ATOM    269  C   GLU A  18     195.512 129.928  37.813  1.00  0.00           C  
ATOM    270  O   GLU A  18     194.825 130.375  38.732  1.00  0.00           O  
ATOM    271  CB  GLU A  18     194.765 127.885  36.584  1.00  0.00           C  
ATOM    272  CG  GLU A  18     193.877 127.276  35.508  1.00  0.00           C  
ATOM    273  CD  GLU A  18     193.643 125.805  35.706  1.00  0.00           C  
ATOM    274  OE1 GLU A  18     193.958 125.309  36.761  1.00  0.00           O  
ATOM    275  OE2 GLU A  18     193.147 125.175  34.801  1.00  0.00           O  
ATOM    276  H   GLU A  18     196.080 129.141  34.812  1.00  0.00           H  
ATOM    277  HA  GLU A  18     193.849 129.823  36.484  1.00  0.00           H  
ATOM    278 1HB  GLU A  18     195.761 127.456  36.478  1.00  0.00           H  
ATOM    279 2HB  GLU A  18     194.376 127.573  37.554  1.00  0.00           H  
ATOM    280 1HG  GLU A  18     192.916 127.789  35.511  1.00  0.00           H  
ATOM    281 2HG  GLU A  18     194.341 127.438  34.536  1.00  0.00           H  
ATOM    282  N   GLU A  19     196.839 129.865  37.862  1.00  0.00           N  
ATOM    283  CA  GLU A  19     197.593 130.330  39.018  1.00  0.00           C  
ATOM    284  C   GLU A  19     197.463 131.839  39.191  1.00  0.00           C  
ATOM    285  O   GLU A  19     197.364 132.335  40.314  1.00  0.00           O  
ATOM    286  CB  GLU A  19     199.069 129.947  38.880  1.00  0.00           C  
ATOM    287  CG  GLU A  19     199.344 128.454  38.994  1.00  0.00           C  
ATOM    288  CD  GLU A  19     200.793 128.110  38.791  1.00  0.00           C  
ATOM    289  OE1 GLU A  19     201.552 128.988  38.455  1.00  0.00           O  
ATOM    290  OE2 GLU A  19     201.143 126.967  38.971  1.00  0.00           O  
ATOM    291  H   GLU A  19     197.341 129.479  37.075  1.00  0.00           H  
ATOM    292  HA  GLU A  19     197.190 129.852  39.911  1.00  0.00           H  
ATOM    293 1HB  GLU A  19     199.443 130.284  37.913  1.00  0.00           H  
ATOM    294 2HB  GLU A  19     199.650 130.454  39.651  1.00  0.00           H  
ATOM    295 1HG  GLU A  19     199.037 128.113  39.982  1.00  0.00           H  
ATOM    296 2HG  GLU A  19     198.743 127.927  38.254  1.00  0.00           H  
ATOM    297  N   ILE A  20     197.470 132.560  38.075  1.00  0.00           N  
ATOM    298  CA  ILE A  20     197.372 134.016  38.097  1.00  0.00           C  
ATOM    299  C   ILE A  20     196.100 134.472  38.799  1.00  0.00           C  
ATOM    300  O   ILE A  20     196.145 135.322  39.688  1.00  0.00           O  
ATOM    301  CB  ILE A  20     197.404 134.590  36.669  1.00  0.00           C  
ATOM    302  CG1 ILE A  20     198.811 134.473  36.078  1.00  0.00           C  
ATOM    303  CG2 ILE A  20     196.941 136.039  36.668  1.00  0.00           C  
ATOM    304  CD1 ILE A  20     198.859 134.638  34.576  1.00  0.00           C  
ATOM    305  H   ILE A  20     197.558 132.092  37.185  1.00  0.00           H  
ATOM    306  HA  ILE A  20     198.219 134.412  38.658  1.00  0.00           H  
ATOM    307  HB  ILE A  20     196.744 134.007  36.027  1.00  0.00           H  
ATOM    308 1HG1 ILE A  20     199.457 135.229  36.524  1.00  0.00           H  
ATOM    309 2HG1 ILE A  20     199.231 133.498  36.326  1.00  0.00           H  
ATOM    310 1HG2 ILE A  20     196.971 136.430  35.651  1.00  0.00           H  
ATOM    311 2HG2 ILE A  20     195.923 136.096  37.049  1.00  0.00           H  
ATOM    312 3HG2 ILE A  20     197.600 136.632  37.303  1.00  0.00           H  
ATOM    313 1HD1 ILE A  20     199.889 134.542  34.231  1.00  0.00           H  
ATOM    314 2HD1 ILE A  20     198.246 133.868  34.106  1.00  0.00           H  
ATOM    315 3HD1 ILE A  20     198.477 135.621  34.306  1.00  0.00           H  
ATOM    316  N   VAL A  21     194.967 133.903  38.398  1.00  0.00           N  
ATOM    317  CA  VAL A  21     193.687 134.257  38.998  1.00  0.00           C  
ATOM    318  C   VAL A  21     193.540 133.649  40.388  1.00  0.00           C  
ATOM    319  O   VAL A  21     193.106 134.325  41.319  1.00  0.00           O  
ATOM    320  CB  VAL A  21     192.528 133.777  38.105  1.00  0.00           C  
ATOM    321  CG1 VAL A  21     191.192 134.023  38.788  1.00  0.00           C  
ATOM    322  CG2 VAL A  21     192.585 134.483  36.759  1.00  0.00           C  
ATOM    323  H   VAL A  21     194.994 133.213  37.661  1.00  0.00           H  
ATOM    324  HA  VAL A  21     193.633 135.344  39.085  1.00  0.00           H  
ATOM    325  HB  VAL A  21     192.619 132.701  37.955  1.00  0.00           H  
ATOM    326 1HG1 VAL A  21     190.384 133.677  38.143  1.00  0.00           H  
ATOM    327 2HG1 VAL A  21     191.160 133.479  39.732  1.00  0.00           H  
ATOM    328 3HG1 VAL A  21     191.071 135.089  38.979  1.00  0.00           H  
ATOM    329 1HG2 VAL A  21     191.763 134.138  36.132  1.00  0.00           H  
ATOM    330 2HG2 VAL A  21     192.500 135.560  36.909  1.00  0.00           H  
ATOM    331 3HG2 VAL A  21     193.533 134.259  36.270  1.00  0.00           H  
ATOM    332  N   ARG A  22     193.922 132.381  40.532  1.00  0.00           N  
ATOM    333  CA  ARG A  22     193.756 131.680  41.799  1.00  0.00           C  
ATOM    334  C   ARG A  22     194.529 132.371  42.917  1.00  0.00           C  
ATOM    335  O   ARG A  22     193.994 132.588  44.004  1.00  0.00           O  
ATOM    336  CB  ARG A  22     194.225 130.237  41.677  1.00  0.00           C  
ATOM    337  CG  ARG A  22     193.990 129.382  42.912  1.00  0.00           C  
ATOM    338  CD  ARG A  22     194.448 127.984  42.707  1.00  0.00           C  
ATOM    339  NE  ARG A  22     193.663 127.300  41.691  1.00  0.00           N  
ATOM    340  CZ  ARG A  22     194.137 126.908  40.493  1.00  0.00           C  
ATOM    341  NH1 ARG A  22     195.392 127.138  40.175  1.00  0.00           N  
ATOM    342  NH2 ARG A  22     193.341 126.292  39.637  1.00  0.00           N  
ATOM    343  H   ARG A  22     194.346 131.896  39.752  1.00  0.00           H  
ATOM    344  HA  ARG A  22     192.697 131.679  42.058  1.00  0.00           H  
ATOM    345 1HB  ARG A  22     193.715 129.758  40.842  1.00  0.00           H  
ATOM    346 2HB  ARG A  22     195.294 130.219  41.461  1.00  0.00           H  
ATOM    347 1HG  ARG A  22     194.539 129.802  43.755  1.00  0.00           H  
ATOM    348 2HG  ARG A  22     192.925 129.364  43.145  1.00  0.00           H  
ATOM    349 1HD  ARG A  22     195.490 127.985  42.388  1.00  0.00           H  
ATOM    350 2HD  ARG A  22     194.354 127.430  43.640  1.00  0.00           H  
ATOM    351  HE  ARG A  22     192.692 127.105  41.899  1.00  0.00           H  
ATOM    352 1HH1 ARG A  22     196.000 127.609  40.830  1.00  0.00           H  
ATOM    353 2HH1 ARG A  22     195.747 126.844  39.277  1.00  0.00           H  
ATOM    354 1HH2 ARG A  22     192.376 126.114  39.881  1.00  0.00           H  
ATOM    355 2HH2 ARG A  22     193.697 125.998  38.739  1.00  0.00           H  
ATOM    356  N   LEU A  23     195.786 132.715  42.645  1.00  0.00           N  
ATOM    357  CA  LEU A  23     196.653 133.292  43.664  1.00  0.00           C  
ATOM    358  C   LEU A  23     196.160 134.669  44.091  1.00  0.00           C  
ATOM    359  O   LEU A  23     196.177 135.001  45.275  1.00  0.00           O  
ATOM    360  CB  LEU A  23     198.090 133.397  43.139  1.00  0.00           C  
ATOM    361  CG  LEU A  23     198.824 132.064  42.938  1.00  0.00           C  
ATOM    362  CD1 LEU A  23     200.089 132.298  42.124  1.00  0.00           C  
ATOM    363  CD2 LEU A  23     199.150 131.454  44.293  1.00  0.00           C  
ATOM    364  H   LEU A  23     196.149 132.568  41.713  1.00  0.00           H  
ATOM    365  HA  LEU A  23     196.647 132.637  44.535  1.00  0.00           H  
ATOM    366 1HB  LEU A  23     198.074 133.914  42.181  1.00  0.00           H  
ATOM    367 2HB  LEU A  23     198.674 133.993  43.840  1.00  0.00           H  
ATOM    368  HG  LEU A  23     198.187 131.380  42.376  1.00  0.00           H  
ATOM    369 1HD1 LEU A  23     200.610 131.352  41.980  1.00  0.00           H  
ATOM    370 2HD1 LEU A  23     199.825 132.717  41.152  1.00  0.00           H  
ATOM    371 3HD1 LEU A  23     200.739 132.993  42.654  1.00  0.00           H  
ATOM    372 1HD2 LEU A  23     199.670 130.507  44.150  1.00  0.00           H  
ATOM    373 2HD2 LEU A  23     199.787 132.137  44.855  1.00  0.00           H  
ATOM    374 3HD2 LEU A  23     198.227 131.281  44.846  1.00  0.00           H  
ATOM    375  N   ILE A  24     195.709 135.462  43.121  1.00  0.00           N  
ATOM    376  CA  ILE A  24     195.166 136.783  43.415  1.00  0.00           C  
ATOM    377  C   ILE A  24     193.823 136.680  44.126  1.00  0.00           C  
ATOM    378  O   ILE A  24     193.575 137.381  45.107  1.00  0.00           O  
ATOM    379  CB  ILE A  24     195.004 137.609  42.126  1.00  0.00           C  
ATOM    380  CG1 ILE A  24     196.374 137.936  41.525  1.00  0.00           C  
ATOM    381  CG2 ILE A  24     194.225 138.885  42.406  1.00  0.00           C  
ATOM    382  CD1 ILE A  24     196.312 138.447  40.104  1.00  0.00           C  
ATOM    383  H   ILE A  24     195.732 135.138  42.164  1.00  0.00           H  
ATOM    384  HA  ILE A  24     195.863 137.305  44.070  1.00  0.00           H  
ATOM    385  HB  ILE A  24     194.467 137.022  41.382  1.00  0.00           H  
ATOM    386 1HG1 ILE A  24     196.870 138.689  42.138  1.00  0.00           H  
ATOM    387 2HG1 ILE A  24     197.000 137.043  41.538  1.00  0.00           H  
ATOM    388 1HG2 ILE A  24     194.120 139.457  41.485  1.00  0.00           H  
ATOM    389 2HG2 ILE A  24     193.237 138.630  42.789  1.00  0.00           H  
ATOM    390 3HG2 ILE A  24     194.758 139.482  43.146  1.00  0.00           H  
ATOM    391 1HD1 ILE A  24     197.321 138.656  39.748  1.00  0.00           H  
ATOM    392 2HD1 ILE A  24     195.851 137.693  39.466  1.00  0.00           H  
ATOM    393 3HD1 ILE A  24     195.720 139.361  40.072  1.00  0.00           H  
ATOM    394  N   ALA A  25     192.963 135.803  43.621  1.00  0.00           N  
ATOM    395  CA  ALA A  25     191.649 135.575  44.211  1.00  0.00           C  
ATOM    396  C   ALA A  25     191.767 135.065  45.642  1.00  0.00           C  
ATOM    397  O   ALA A  25     190.956 135.415  46.499  1.00  0.00           O  
ATOM    398  CB  ALA A  25     190.851 134.593  43.365  1.00  0.00           C  
ATOM    399  H   ALA A  25     193.222 135.278  42.798  1.00  0.00           H  
ATOM    400  HA  ALA A  25     191.108 136.522  44.228  1.00  0.00           H  
ATOM    401 1HB  ALA A  25     189.873 134.434  43.819  1.00  0.00           H  
ATOM    402 2HB  ALA A  25     190.724 134.998  42.361  1.00  0.00           H  
ATOM    403 3HB  ALA A  25     191.384 133.645  43.309  1.00  0.00           H  
ATOM    404  N   LYS A  26     192.773 134.235  45.895  1.00  0.00           N  
ATOM    405  CA  LYS A  26     193.019 133.725  47.238  1.00  0.00           C  
ATOM    406  C   LYS A  26     193.383 134.851  48.197  1.00  0.00           C  
ATOM    407  O   LYS A  26     192.911 134.886  49.333  1.00  0.00           O  
ATOM    408  CB  LYS A  26     194.130 132.673  47.217  1.00  0.00           C  
ATOM    409  CG  LYS A  26     194.372 131.987  48.554  1.00  0.00           C  
ATOM    410  CD  LYS A  26     195.342 130.824  48.411  1.00  0.00           C  
ATOM    411  CE  LYS A  26     195.526 130.090  49.731  1.00  0.00           C  
ATOM    412  NZ  LYS A  26     196.411 128.902  49.589  1.00  0.00           N  
ATOM    413  H   LYS A  26     193.382 133.950  45.141  1.00  0.00           H  
ATOM    414  HA  LYS A  26     192.105 133.258  47.605  1.00  0.00           H  
ATOM    415 1HB  LYS A  26     193.887 131.903  46.484  1.00  0.00           H  
ATOM    416 2HB  LYS A  26     195.065 133.138  46.905  1.00  0.00           H  
ATOM    417 1HG  LYS A  26     194.783 132.707  49.264  1.00  0.00           H  
ATOM    418 2HG  LYS A  26     193.427 131.615  48.948  1.00  0.00           H  
ATOM    419 1HD  LYS A  26     194.964 130.124  47.665  1.00  0.00           H  
ATOM    420 2HD  LYS A  26     196.310 131.197  48.076  1.00  0.00           H  
ATOM    421 1HE  LYS A  26     195.961 130.766  50.466  1.00  0.00           H  
ATOM    422 2HE  LYS A  26     194.556 129.761  50.103  1.00  0.00           H  
ATOM    423 1HZ  LYS A  26     196.507 128.444  50.484  1.00  0.00           H  
ATOM    424 2HZ  LYS A  26     196.008 128.258  48.923  1.00  0.00           H  
ATOM    425 3HZ  LYS A  26     197.321 129.197  49.263  1.00  0.00           H  
ATOM    426  N   ALA A  27     194.227 135.770  47.737  1.00  0.00           N  
ATOM    427  CA  ALA A  27     194.556 136.961  48.512  1.00  0.00           C  
ATOM    428  C   ALA A  27     193.324 137.824  48.747  1.00  0.00           C  
ATOM    429  O   ALA A  27     193.186 138.446  49.802  1.00  0.00           O  
ATOM    430  CB  ALA A  27     195.639 137.767  47.810  1.00  0.00           C  
ATOM    431  H   ALA A  27     194.660 135.638  46.835  1.00  0.00           H  
ATOM    432  HA  ALA A  27     194.934 136.647  49.485  1.00  0.00           H  
ATOM    433 1HB  ALA A  27     195.874 138.653  48.401  1.00  0.00           H  
ATOM    434 2HB  ALA A  27     196.535 137.155  47.702  1.00  0.00           H  
ATOM    435 3HB  ALA A  27     195.287 138.071  46.826  1.00  0.00           H  
ATOM    436  N   LEU A  28     192.430 137.866  47.762  1.00  0.00           N  
ATOM    437  CA  LEU A  28     191.177 138.599  47.899  1.00  0.00           C  
ATOM    438  C   LEU A  28     190.179 137.830  48.753  1.00  0.00           C  
ATOM    439  O   LEU A  28     189.313 138.427  49.394  1.00  0.00           O  
ATOM    440  CB  LEU A  28     190.571 138.873  46.517  1.00  0.00           C  
ATOM    441  CG  LEU A  28     191.379 139.811  45.610  1.00  0.00           C  
ATOM    442  CD1 LEU A  28     190.823 139.752  44.194  1.00  0.00           C  
ATOM    443  CD2 LEU A  28     191.319 141.227  46.162  1.00  0.00           C  
ATOM    444  H   LEU A  28     192.630 137.395  46.894  1.00  0.00           H  
ATOM    445  HA  LEU A  28     191.382 139.550  48.389  1.00  0.00           H  
ATOM    446 1HB  LEU A  28     190.455 137.925  45.993  1.00  0.00           H  
ATOM    447 2HB  LEU A  28     189.583 139.313  46.652  1.00  0.00           H  
ATOM    448  HG  LEU A  28     192.417 139.478  45.575  1.00  0.00           H  
ATOM    449 1HD1 LEU A  28     191.398 140.418  43.549  1.00  0.00           H  
ATOM    450 2HD1 LEU A  28     190.896 138.732  43.816  1.00  0.00           H  
ATOM    451 3HD1 LEU A  28     189.780 140.064  44.199  1.00  0.00           H  
ATOM    452 1HD2 LEU A  28     191.894 141.893  45.518  1.00  0.00           H  
ATOM    453 2HD2 LEU A  28     190.282 141.561  46.196  1.00  0.00           H  
ATOM    454 3HD2 LEU A  28     191.739 141.243  47.168  1.00  0.00           H  
ATOM    455  N   GLY A  29     190.298 136.506  48.761  1.00  0.00           N  
ATOM    456  CA  GLY A  29     189.409 135.660  49.548  1.00  0.00           C  
ATOM    457  C   GLY A  29     188.074 135.460  48.845  1.00  0.00           C  
ATOM    458  O   GLY A  29     187.040 135.299  49.496  1.00  0.00           O  
ATOM    459  H   GLY A  29     191.023 136.071  48.208  1.00  0.00           H  
ATOM    460 1HA  GLY A  29     189.883 134.692  49.717  1.00  0.00           H  
ATOM    461 2HA  GLY A  29     189.245 136.112  50.525  1.00  0.00           H  
ATOM    462  N   THR A  30     188.098 135.482  47.515  1.00  0.00           N  
ATOM    463  CA  THR A  30     186.882 135.350  46.721  1.00  0.00           C  
ATOM    464  C   THR A  30     186.816 133.992  46.035  1.00  0.00           C  
ATOM    465  O   THR A  30     187.707 133.158  46.191  1.00  0.00           O  
ATOM    466  CB  THR A  30     186.785 136.467  45.666  1.00  0.00           C  
ATOM    467  OG1 THR A  30     185.489 136.438  45.053  1.00  0.00           O  
ATOM    468  CG2 THR A  30     187.851 136.285  44.596  1.00  0.00           C  
ATOM    469  H   THR A  30     188.984 135.595  47.043  1.00  0.00           H  
ATOM    470  HA  THR A  30     186.024 135.433  47.388  1.00  0.00           H  
ATOM    471  HB  THR A  30     186.922 137.435  46.147  1.00  0.00           H  
ATOM    472  HG1 THR A  30     185.415 137.162  44.427  1.00  0.00           H  
ATOM    473 1HG2 THR A  30     187.767 137.084  43.860  1.00  0.00           H  
ATOM    474 2HG2 THR A  30     188.838 136.318  45.057  1.00  0.00           H  
ATOM    475 3HG2 THR A  30     187.712 135.323  44.105  1.00  0.00           H  
ATOM    476  N   GLU A  31     185.754 133.783  45.263  1.00  0.00           N  
ATOM    477  CA  GLU A  31     185.480 132.491  44.648  1.00  0.00           C  
ATOM    478  C   GLU A  31     185.889 132.482  43.180  1.00  0.00           C  
ATOM    479  O   GLU A  31     185.657 133.452  42.457  1.00  0.00           O  
ATOM    480  CB  GLU A  31     183.995 132.143  44.777  1.00  0.00           C  
ATOM    481  CG  GLU A  31     183.617 130.781  44.213  1.00  0.00           C  
ATOM    482  CD  GLU A  31     182.147 130.488  44.326  1.00  0.00           C  
ATOM    483  OE1 GLU A  31     181.425 131.339  44.789  1.00  0.00           O  
ATOM    484  OE2 GLU A  31     181.745 129.413  43.949  1.00  0.00           O  
ATOM    485  H   GLU A  31     185.125 134.553  45.083  1.00  0.00           H  
ATOM    486  HA  GLU A  31     186.063 131.730  45.167  1.00  0.00           H  
ATOM    487 1HB  GLU A  31     183.707 132.162  45.828  1.00  0.00           H  
ATOM    488 2HB  GLU A  31     183.399 132.896  44.260  1.00  0.00           H  
ATOM    489 1HG  GLU A  31     183.903 130.742  43.162  1.00  0.00           H  
ATOM    490 2HG  GLU A  31     184.178 130.012  44.742  1.00  0.00           H  
ATOM    491  N   VAL A  32     186.509 131.389  42.742  1.00  0.00           N  
ATOM    492  CA  VAL A  32     186.852 131.242  41.332  1.00  0.00           C  
ATOM    493  C   VAL A  32     186.406 129.888  40.797  1.00  0.00           C  
ATOM    494  O   VAL A  32     186.606 128.854  41.434  1.00  0.00           O  
ATOM    495  CB  VAL A  32     188.371 131.395  41.132  1.00  0.00           C  
ATOM    496  CG1 VAL A  32     188.728 131.282  39.657  1.00  0.00           C  
ATOM    497  CG2 VAL A  32     188.836 132.728  41.699  1.00  0.00           C  
ATOM    498  H   VAL A  32     186.753 130.658  43.396  1.00  0.00           H  
ATOM    499  HA  VAL A  32     186.342 132.025  40.769  1.00  0.00           H  
ATOM    500  HB  VAL A  32     188.880 130.582  41.649  1.00  0.00           H  
ATOM    501 1HG1 VAL A  32     189.806 131.392  39.534  1.00  0.00           H  
ATOM    502 2HG1 VAL A  32     188.419 130.307  39.282  1.00  0.00           H  
ATOM    503 3HG1 VAL A  32     188.218 132.066  39.098  1.00  0.00           H  
ATOM    504 1HG2 VAL A  32     189.912 132.829  41.554  1.00  0.00           H  
ATOM    505 2HG2 VAL A  32     188.323 133.541  41.185  1.00  0.00           H  
ATOM    506 3HG2 VAL A  32     188.608 132.770  42.764  1.00  0.00           H  
ATOM    507  N   ARG A  33     185.816 129.907  39.607  1.00  0.00           N  
ATOM    508  CA  ARG A  33     185.434 128.694  38.897  1.00  0.00           C  
ATOM    509  C   ARG A  33     186.309 128.472  37.671  1.00  0.00           C  
ATOM    510  O   ARG A  33     186.564 129.405  36.909  1.00  0.00           O  
ATOM    511  CB  ARG A  33     183.975 128.760  38.469  1.00  0.00           C  
ATOM    512  CG  ARG A  33     183.459 127.519  37.759  1.00  0.00           C  
ATOM    513  CD  ARG A  33     182.016 127.635  37.428  1.00  0.00           C  
ATOM    514  NE  ARG A  33     181.775 128.633  36.397  1.00  0.00           N  
ATOM    515  CZ  ARG A  33     181.830 128.392  35.074  1.00  0.00           C  
ATOM    516  NH1 ARG A  33     182.118 127.188  34.635  1.00  0.00           N  
ATOM    517  NH2 ARG A  33     181.593 129.370  34.213  1.00  0.00           N  
ATOM    518  H   ARG A  33     185.642 130.801  39.168  1.00  0.00           H  
ATOM    519  HA  ARG A  33     185.559 127.844  39.571  1.00  0.00           H  
ATOM    520 1HB  ARG A  33     183.347 128.925  39.342  1.00  0.00           H  
ATOM    521 2HB  ARG A  33     183.832 129.607  37.798  1.00  0.00           H  
ATOM    522 1HG  ARG A  33     184.013 127.373  36.831  1.00  0.00           H  
ATOM    523 2HG  ARG A  33     183.594 126.648  38.403  1.00  0.00           H  
ATOM    524 1HD  ARG A  33     181.648 126.676  37.066  1.00  0.00           H  
ATOM    525 2HD  ARG A  33     181.460 127.925  38.318  1.00  0.00           H  
ATOM    526  HE  ARG A  33     181.550 129.573  36.697  1.00  0.00           H  
ATOM    527 1HH1 ARG A  33     182.298 126.441  35.291  1.00  0.00           H  
ATOM    528 2HH1 ARG A  33     182.158 127.009  33.641  1.00  0.00           H  
ATOM    529 1HH2 ARG A  33     181.373 130.296  34.551  1.00  0.00           H  
ATOM    530 2HH2 ARG A  33     181.635 129.190  33.222  1.00  0.00           H  
ATOM    531  N   PHE A  34     186.766 127.239  37.482  1.00  0.00           N  
ATOM    532  CA  PHE A  34     187.653 126.918  36.371  1.00  0.00           C  
ATOM    533  C   PHE A  34     187.003 125.926  35.414  1.00  0.00           C  
ATOM    534  O   PHE A  34     186.501 124.884  35.833  1.00  0.00           O  
ATOM    535  CB  PHE A  34     188.972 126.344  36.892  1.00  0.00           C  
ATOM    536  CG  PHE A  34     189.707 127.263  37.826  1.00  0.00           C  
ATOM    537  CD1 PHE A  34     189.438 127.253  39.186  1.00  0.00           C  
ATOM    538  CD2 PHE A  34     190.667 128.141  37.346  1.00  0.00           C  
ATOM    539  CE1 PHE A  34     190.114 128.099  40.046  1.00  0.00           C  
ATOM    540  CE2 PHE A  34     191.345 128.986  38.203  1.00  0.00           C  
ATOM    541  CZ  PHE A  34     191.067 128.965  39.555  1.00  0.00           C  
ATOM    542  H   PHE A  34     186.490 126.506  38.118  1.00  0.00           H  
ATOM    543  HA  PHE A  34     187.873 127.838  35.826  1.00  0.00           H  
ATOM    544 1HB  PHE A  34     188.780 125.409  37.417  1.00  0.00           H  
ATOM    545 2HB  PHE A  34     189.627 126.118  36.052  1.00  0.00           H  
ATOM    546  HD1 PHE A  34     188.685 126.567  39.575  1.00  0.00           H  
ATOM    547  HD2 PHE A  34     190.886 128.158  36.277  1.00  0.00           H  
ATOM    548  HE1 PHE A  34     189.892 128.080  41.113  1.00  0.00           H  
ATOM    549  HE2 PHE A  34     192.098 129.671  37.813  1.00  0.00           H  
ATOM    550  HZ  PHE A  34     191.599 129.632  40.231  1.00  0.00           H  
ATOM    551  N   GLU A  35     187.024 126.251  34.127  1.00  0.00           N  
ATOM    552  CA  GLU A  35     186.462 125.370  33.109  1.00  0.00           C  
ATOM    553  C   GLU A  35     187.385 125.260  31.903  1.00  0.00           C  
ATOM    554  O   GLU A  35     187.897 126.262  31.405  1.00  0.00           O  
ATOM    555  CB  GLU A  35     185.086 125.875  32.668  1.00  0.00           C  
ATOM    556  CG  GLU A  35     184.399 124.999  31.629  1.00  0.00           C  
ATOM    557  CD  GLU A  35     183.006 125.460  31.304  1.00  0.00           C  
ATOM    558  OE1 GLU A  35     182.525 126.348  31.965  1.00  0.00           O  
ATOM    559  OE2 GLU A  35     182.421 124.924  30.391  1.00  0.00           O  
ATOM    560  H   GLU A  35     187.451 127.121  33.841  1.00  0.00           H  
ATOM    561  HA  GLU A  35     186.346 124.374  33.540  1.00  0.00           H  
ATOM    562 1HB  GLU A  35     184.428 125.944  33.535  1.00  0.00           H  
ATOM    563 2HB  GLU A  35     185.182 126.875  32.249  1.00  0.00           H  
ATOM    564 1HG  GLU A  35     184.993 125.001  30.716  1.00  0.00           H  
ATOM    565 2HG  GLU A  35     184.359 123.974  31.999  1.00  0.00           H  
ATOM    566  N   LYS A  36     187.601 124.035  31.439  1.00  0.00           N  
ATOM    567  CA  LYS A  36     188.497 123.806  30.315  1.00  0.00           C  
ATOM    568  C   LYS A  36     187.737 123.287  29.101  1.00  0.00           C  
ATOM    569  O   LYS A  36     186.797 122.502  29.229  1.00  0.00           O  
ATOM    570  CB  LYS A  36     189.602 122.823  30.704  1.00  0.00           C  
ATOM    571  CG  LYS A  36     190.548 123.335  31.783  1.00  0.00           C  
ATOM    572  CD  LYS A  36     191.621 122.307  32.110  1.00  0.00           C  
ATOM    573  CE  LYS A  36     192.578 122.824  33.174  1.00  0.00           C  
ATOM    574  NZ  LYS A  36     193.611 121.815  33.531  1.00  0.00           N  
ATOM    575  H   LYS A  36     187.144 123.254  31.885  1.00  0.00           H  
ATOM    576  HA  LYS A  36     188.969 124.753  30.047  1.00  0.00           H  
ATOM    577 1HB  LYS A  36     189.155 121.896  31.064  1.00  0.00           H  
ATOM    578 2HB  LYS A  36     190.199 122.579  29.825  1.00  0.00           H  
ATOM    579 1HG  LYS A  36     191.028 124.252  31.440  1.00  0.00           H  
ATOM    580 2HG  LYS A  36     189.982 123.557  32.687  1.00  0.00           H  
ATOM    581 1HD  LYS A  36     191.150 121.391  32.471  1.00  0.00           H  
ATOM    582 2HD  LYS A  36     192.187 122.073  31.209  1.00  0.00           H  
ATOM    583 1HE  LYS A  36     193.075 123.722  32.810  1.00  0.00           H  
ATOM    584 2HE  LYS A  36     192.017 123.085  34.072  1.00  0.00           H  
ATOM    585 1HZ  LYS A  36     194.224 122.195  34.238  1.00  0.00           H  
ATOM    586 2HZ  LYS A  36     193.161 120.983  33.888  1.00  0.00           H  
ATOM    587 3HZ  LYS A  36     194.150 121.579  32.711  1.00  0.00           H  
ATOM    588  N   LYS A  37     188.160 123.733  27.926  1.00  0.00           N  
ATOM    589  CA  LYS A  37     187.681 123.202  26.655  1.00  0.00           C  
ATOM    590  C   LYS A  37     188.821 123.055  25.655  1.00  0.00           C  
ATOM    591  O   LYS A  37     189.939 123.510  25.902  1.00  0.00           O  
ATOM    592  CB  LYS A  37     186.588 124.100  26.076  1.00  0.00           C  
ATOM    593  CG  LYS A  37     185.330 124.191  26.930  1.00  0.00           C  
ATOM    594  CD  LYS A  37     184.227 124.952  26.209  1.00  0.00           C  
ATOM    595  CE  LYS A  37     182.971 125.046  27.064  1.00  0.00           C  
ATOM    596  NZ  LYS A  37     181.845 125.684  26.328  1.00  0.00           N  
ATOM    597  H   LYS A  37     188.848 124.473  27.902  1.00  0.00           H  
ATOM    598  HA  LYS A  37     187.247 122.217  26.833  1.00  0.00           H  
ATOM    599 1HB  LYS A  37     186.977 125.111  25.948  1.00  0.00           H  
ATOM    600 2HB  LYS A  37     186.298 123.733  25.091  1.00  0.00           H  
ATOM    601 1HG  LYS A  37     184.975 123.186  27.162  1.00  0.00           H  
ATOM    602 2HG  LYS A  37     185.560 124.700  27.865  1.00  0.00           H  
ATOM    603 1HD  LYS A  37     184.573 125.959  25.976  1.00  0.00           H  
ATOM    604 2HD  LYS A  37     183.982 124.444  25.277  1.00  0.00           H  
ATOM    605 1HE  LYS A  37     182.666 124.047  27.375  1.00  0.00           H  
ATOM    606 2HE  LYS A  37     183.181 125.632  27.959  1.00  0.00           H  
ATOM    607 1HZ  LYS A  37     181.032 125.728  26.927  1.00  0.00           H  
ATOM    608 2HZ  LYS A  37     182.110 126.619  26.051  1.00  0.00           H  
ATOM    609 3HZ  LYS A  37     181.627 125.138  25.507  1.00  0.00           H  
ATOM    610  N   ASP A  38     188.536 122.425  24.523  1.00  0.00           N  
ATOM    611  CA  ASP A  38     189.583 122.090  23.564  1.00  0.00           C  
ATOM    612  C   ASP A  38     190.173 123.345  22.930  1.00  0.00           C  
ATOM    613  O   ASP A  38     189.669 123.834  21.919  1.00  0.00           O  
ATOM    614  CB  ASP A  38     189.038 121.168  22.472  1.00  0.00           C  
ATOM    615  CG  ASP A  38     190.120 120.654  21.534  1.00  0.00           C  
ATOM    616  OD1 ASP A  38     191.242 121.082  21.661  1.00  0.00           O  
ATOM    617  OD2 ASP A  38     189.814 119.835  20.700  1.00  0.00           O  
ATOM    618  H   ASP A  38     187.581 122.167  24.324  1.00  0.00           H  
ATOM    619  HA  ASP A  38     190.382 121.569  24.092  1.00  0.00           H  
ATOM    620 1HB  ASP A  38     188.540 120.314  22.932  1.00  0.00           H  
ATOM    621 2HB  ASP A  38     188.292 121.703  21.883  1.00  0.00           H  
ATOM    622  N   GLY A  39     191.242 123.856  23.532  1.00  0.00           N  
ATOM    623  CA  GLY A  39     191.954 125.011  23.000  1.00  0.00           C  
ATOM    624  C   GLY A  39     191.492 126.299  23.668  1.00  0.00           C  
ATOM    625  O   GLY A  39     191.941 127.388  23.308  1.00  0.00           O  
ATOM    626  H   GLY A  39     191.577 123.420  24.379  1.00  0.00           H  
ATOM    627 1HA  GLY A  39     193.026 124.881  23.154  1.00  0.00           H  
ATOM    628 2HA  GLY A  39     191.791 125.076  21.926  1.00  0.00           H  
ATOM    629  N   LEU A  40     190.600 126.183  24.651  1.00  0.00           N  
ATOM    630  CA  LEU A  40     190.055 127.362  25.308  1.00  0.00           C  
ATOM    631  C   LEU A  40     189.974 127.166  26.816  1.00  0.00           C  
ATOM    632  O   LEU A  40     189.462 126.153  27.295  1.00  0.00           O  
ATOM    633  CB  LEU A  40     188.662 127.682  24.752  1.00  0.00           C  
ATOM    634  CG  LEU A  40     188.042 129.002  25.228  1.00  0.00           C  
ATOM    635  CD1 LEU A  40     187.243 129.627  24.092  1.00  0.00           C  
ATOM    636  CD2 LEU A  40     187.159 128.740  26.439  1.00  0.00           C  
ATOM    637  H   LEU A  40     190.294 125.264  24.939  1.00  0.00           H  
ATOM    638  HA  LEU A  40     190.719 128.207  25.111  1.00  0.00           H  
ATOM    639 1HB  LEU A  40     188.721 127.717  23.665  1.00  0.00           H  
ATOM    640 2HB  LEU A  40     187.983 126.877  25.032  1.00  0.00           H  
ATOM    641  HG  LEU A  40     188.834 129.698  25.500  1.00  0.00           H  
ATOM    642 1HD1 LEU A  40     186.801 130.565  24.431  1.00  0.00           H  
ATOM    643 2HD1 LEU A  40     187.902 129.821  23.247  1.00  0.00           H  
ATOM    644 3HD1 LEU A  40     186.451 128.944  23.786  1.00  0.00           H  
ATOM    645 1HD2 LEU A  40     186.718 129.678  26.778  1.00  0.00           H  
ATOM    646 2HD2 LEU A  40     186.364 128.044  26.167  1.00  0.00           H  
ATOM    647 3HD2 LEU A  40     187.758 128.310  27.241  1.00  0.00           H  
ATOM    648  N   LEU A  41     190.481 128.141  27.564  1.00  0.00           N  
ATOM    649  CA  LEU A  41     190.383 128.130  29.017  1.00  0.00           C  
ATOM    650  C   LEU A  41     189.486 129.257  29.517  1.00  0.00           C  
ATOM    651  O   LEU A  41     189.659 130.415  29.134  1.00  0.00           O  
ATOM    652  CB  LEU A  41     191.777 128.261  29.643  1.00  0.00           C  
ATOM    653  CG  LEU A  41     191.809 128.436  31.167  1.00  0.00           C  
ATOM    654  CD1 LEU A  41     191.328 127.156  31.836  1.00  0.00           C  
ATOM    655  CD2 LEU A  41     193.222 128.787  31.609  1.00  0.00           C  
ATOM    656  H   LEU A  41     190.949 128.914  27.111  1.00  0.00           H  
ATOM    657  HA  LEU A  41     189.954 127.177  29.329  1.00  0.00           H  
ATOM    658 1HB  LEU A  41     192.352 127.369  29.401  1.00  0.00           H  
ATOM    659 2HB  LEU A  41     192.278 129.122  29.201  1.00  0.00           H  
ATOM    660  HG  LEU A  41     191.129 129.238  31.455  1.00  0.00           H  
ATOM    661 1HD1 LEU A  41     191.350 127.280  32.919  1.00  0.00           H  
ATOM    662 2HD1 LEU A  41     190.308 126.939  31.517  1.00  0.00           H  
ATOM    663 3HD1 LEU A  41     191.980 126.330  31.552  1.00  0.00           H  
ATOM    664 1HD2 LEU A  41     193.244 128.912  32.692  1.00  0.00           H  
ATOM    665 2HD2 LEU A  41     193.902 127.985  31.323  1.00  0.00           H  
ATOM    666 3HD2 LEU A  41     193.533 129.715  31.130  1.00  0.00           H  
ATOM    667  N   SER A  42     188.529 128.915  30.370  1.00  0.00           N  
ATOM    668  CA  SER A  42     187.628 129.910  30.939  1.00  0.00           C  
ATOM    669  C   SER A  42     187.739 129.951  32.455  1.00  0.00           C  
ATOM    670  O   SER A  42     187.657 128.919  33.124  1.00  0.00           O  
ATOM    671  CB  SER A  42     186.197 129.609  30.537  1.00  0.00           C  
ATOM    672  OG  SER A  42     186.016 129.783  29.158  1.00  0.00           O  
ATOM    673  H   SER A  42     188.428 127.946  30.643  1.00  0.00           H  
ATOM    674  HA  SER A  42     187.906 130.889  30.552  1.00  0.00           H  
ATOM    675 1HB  SER A  42     185.949 128.585  30.813  1.00  0.00           H  
ATOM    676 2HB  SER A  42     185.521 130.267  31.081  1.00  0.00           H  
ATOM    677  HG  SER A  42     186.318 128.970  28.747  1.00  0.00           H  
ATOM    678  N   ILE A  43     187.938 131.147  32.999  1.00  0.00           N  
ATOM    679  CA  ILE A  43     187.966 131.326  34.446  1.00  0.00           C  
ATOM    680  C   ILE A  43     186.974 132.392  34.890  1.00  0.00           C  
ATOM    681  O   ILE A  43     187.012 133.525  34.409  1.00  0.00           O  
ATOM    682  CB  ILE A  43     189.378 131.708  34.926  1.00  0.00           C  
ATOM    683  CG1 ILE A  43     190.401 130.672  34.453  1.00  0.00           C  
ATOM    684  CG2 ILE A  43     189.409 131.838  36.441  1.00  0.00           C  
ATOM    685  CD1 ILE A  43     191.838 131.084  34.681  1.00  0.00           C  
ATOM    686  H   ILE A  43     188.081 131.944  32.395  1.00  0.00           H  
ATOM    687  HA  ILE A  43     187.685 130.385  34.916  1.00  0.00           H  
ATOM    688  HB  ILE A  43     189.667 132.661  34.483  1.00  0.00           H  
ATOM    689 1HG1 ILE A  43     190.230 129.729  34.971  1.00  0.00           H  
ATOM    690 2HG1 ILE A  43     190.266 130.487  33.387  1.00  0.00           H  
ATOM    691 1HG2 ILE A  43     190.415 132.108  36.762  1.00  0.00           H  
ATOM    692 2HG2 ILE A  43     188.708 132.611  36.753  1.00  0.00           H  
ATOM    693 3HG2 ILE A  43     189.126 130.887  36.893  1.00  0.00           H  
ATOM    694 1HD1 ILE A  43     192.503 130.299  34.320  1.00  0.00           H  
ATOM    695 2HD1 ILE A  43     192.041 132.009  34.141  1.00  0.00           H  
ATOM    696 3HD1 ILE A  43     192.006 131.240  35.745  1.00  0.00           H  
ATOM    697  N   GLU A  44     186.085 132.033  35.810  1.00  0.00           N  
ATOM    698  CA  GLU A  44     185.072 132.971  36.280  1.00  0.00           C  
ATOM    699  C   GLU A  44     185.346 133.408  37.713  1.00  0.00           C  
ATOM    700  O   GLU A  44     185.554 132.574  38.593  1.00  0.00           O  
ATOM    701  CB  GLU A  44     183.679 132.342  36.184  1.00  0.00           C  
ATOM    702  CG  GLU A  44     182.551 133.238  36.673  1.00  0.00           C  
ATOM    703  CD  GLU A  44     181.205 132.572  36.609  1.00  0.00           C  
ATOM    704  OE1 GLU A  44     181.127 131.483  36.091  1.00  0.00           O  
ATOM    705  OE2 GLU A  44     180.255 133.151  37.079  1.00  0.00           O  
ATOM    706  H   GLU A  44     186.125 131.103  36.203  1.00  0.00           H  
ATOM    707  HA  GLU A  44     185.098 133.856  35.644  1.00  0.00           H  
ATOM    708 1HB  GLU A  44     183.471 132.075  35.149  1.00  0.00           H  
ATOM    709 2HB  GLU A  44     183.655 131.425  36.770  1.00  0.00           H  
ATOM    710 1HG  GLU A  44     182.752 133.529  37.705  1.00  0.00           H  
ATOM    711 2HG  GLU A  44     182.532 134.144  36.067  1.00  0.00           H  
ATOM    712  N   VAL A  45     185.353 134.719  37.946  1.00  0.00           N  
ATOM    713  CA  VAL A  45     185.705 135.240  39.260  1.00  0.00           C  
ATOM    714  C   VAL A  45     184.602 136.140  39.808  1.00  0.00           C  
ATOM    715  O   VAL A  45     184.040 136.963  39.088  1.00  0.00           O  
ATOM    716  CB  VAL A  45     187.023 136.033  39.184  1.00  0.00           C  
ATOM    717  CG1 VAL A  45     187.483 136.438  40.577  1.00  0.00           C  
ATOM    718  CG2 VAL A  45     188.088 135.202  38.484  1.00  0.00           C  
ATOM    719  H   VAL A  45     185.123 135.356  37.198  1.00  0.00           H  
ATOM    720  HA  VAL A  45     185.841 134.401  39.942  1.00  0.00           H  
ATOM    721  HB  VAL A  45     186.851 136.952  38.623  1.00  0.00           H  
ATOM    722 1HG1 VAL A  45     188.415 136.998  40.504  1.00  0.00           H  
ATOM    723 2HG1 VAL A  45     186.721 137.061  41.044  1.00  0.00           H  
ATOM    724 3HG1 VAL A  45     187.643 135.545  41.180  1.00  0.00           H  
ATOM    725 1HG2 VAL A  45     189.017 135.770  38.433  1.00  0.00           H  
ATOM    726 2HG2 VAL A  45     188.255 134.281  39.042  1.00  0.00           H  
ATOM    727 3HG2 VAL A  45     187.755 134.960  37.475  1.00  0.00           H  
ATOM    728  N   LYS A  46     184.304 135.983  41.094  1.00  0.00           N  
ATOM    729  CA  LYS A  46     183.356 136.862  41.768  1.00  0.00           C  
ATOM    730  C   LYS A  46     184.075 137.960  42.539  1.00  0.00           C  
ATOM    731  O   LYS A  46     185.233 137.802  42.921  1.00  0.00           O  
ATOM    732  CB  LYS A  46     182.458 136.058  42.711  1.00  0.00           C  
ATOM    733  CG  LYS A  46     181.580 135.025  42.017  1.00  0.00           C  
ATOM    734  CD  LYS A  46     180.738 134.251  43.019  1.00  0.00           C  
ATOM    735  CE  LYS A  46     179.948 133.142  42.341  1.00  0.00           C  
ATOM    736  NZ  LYS A  46     179.261 132.264  43.327  1.00  0.00           N  
ATOM    737  H   LYS A  46     184.747 135.241  41.617  1.00  0.00           H  
ATOM    738  HA  LYS A  46     182.729 137.338  41.014  1.00  0.00           H  
ATOM    739 1HB  LYS A  46     183.074 135.535  43.443  1.00  0.00           H  
ATOM    740 2HB  LYS A  46     181.804 136.738  43.257  1.00  0.00           H  
ATOM    741 1HG  LYS A  46     180.920 135.527  41.308  1.00  0.00           H  
ATOM    742 2HG  LYS A  46     182.208 134.326  41.465  1.00  0.00           H  
ATOM    743 1HD  LYS A  46     181.387 133.814  43.778  1.00  0.00           H  
ATOM    744 2HD  LYS A  46     180.042 134.933  43.509  1.00  0.00           H  
ATOM    745 1HE  LYS A  46     179.203 133.578  41.678  1.00  0.00           H  
ATOM    746 2HE  LYS A  46     180.623 132.532  41.740  1.00  0.00           H  
ATOM    747 1HZ  LYS A  46     178.750 131.543  42.838  1.00  0.00           H  
ATOM    748 2HZ  LYS A  46     179.946 131.838  43.934  1.00  0.00           H  
ATOM    749 3HZ  LYS A  46     178.618 132.817  43.876  1.00  0.00           H  
ATOM    750  N   ASN A  47     183.376 139.070  42.774  1.00  0.00           N  
ATOM    751  CA  ASN A  47     183.847 140.115  43.675  1.00  0.00           C  
ATOM    752  C   ASN A  47     185.280 140.517  43.350  1.00  0.00           C  
ATOM    753  O   ASN A  47     186.124 140.594  44.242  1.00  0.00           O  
ATOM    754  CB  ASN A  47     183.731 139.667  45.120  1.00  0.00           C  
ATOM    755  CG  ASN A  47     182.314 139.363  45.520  1.00  0.00           C  
ATOM    756  OD1 ASN A  47     181.378 140.052  45.100  1.00  0.00           O  
ATOM    757  ND2 ASN A  47     182.139 138.346  46.323  1.00  0.00           N  
ATOM    758  H   ASN A  47     182.479 139.185  42.324  1.00  0.00           H  
ATOM    759  HA  ASN A  47     183.222 141.000  43.533  1.00  0.00           H  
ATOM    760 1HB  ASN A  47     184.340 138.773  45.273  1.00  0.00           H  
ATOM    761 2HB  ASN A  47     184.124 140.446  45.775  1.00  0.00           H  
ATOM    762 1HD2 ASN A  47     181.219 138.097  46.623  1.00  0.00           H  
ATOM    763 2HD2 ASN A  47     182.928 137.817  46.637  1.00  0.00           H  
ATOM    764  N   LEU A  48     185.550 140.782  42.076  1.00  0.00           N  
ATOM    765  CA  LEU A  48     186.913 141.049  41.630  1.00  0.00           C  
ATOM    766  C   LEU A  48     187.093 142.513  41.253  1.00  0.00           C  
ATOM    767  O   LEU A  48     186.543 142.980  40.255  1.00  0.00           O  
ATOM    768  CB  LEU A  48     187.262 140.160  40.431  1.00  0.00           C  
ATOM    769  CG  LEU A  48     188.684 140.316  39.878  1.00  0.00           C  
ATOM    770  CD1 LEU A  48     189.692 139.900  40.941  1.00  0.00           C  
ATOM    771  CD2 LEU A  48     188.836 139.474  38.620  1.00  0.00           C  
ATOM    772  H   LEU A  48     184.798 140.795  41.402  1.00  0.00           H  
ATOM    773  HA  LEU A  48     187.595 140.817  42.449  1.00  0.00           H  
ATOM    774 1HB  LEU A  48     187.132 139.118  40.721  1.00  0.00           H  
ATOM    775 2HB  LEU A  48     186.566 140.379  39.621  1.00  0.00           H  
ATOM    776  HG  LEU A  48     188.868 141.364  39.637  1.00  0.00           H  
ATOM    777 1HD1 LEU A  48     190.702 140.011  40.548  1.00  0.00           H  
ATOM    778 2HD1 LEU A  48     189.574 140.531  41.822  1.00  0.00           H  
ATOM    779 3HD1 LEU A  48     189.522 138.859  41.215  1.00  0.00           H  
ATOM    780 1HD2 LEU A  48     189.847 139.586  38.227  1.00  0.00           H  
ATOM    781 2HD2 LEU A  48     188.654 138.426  38.860  1.00  0.00           H  
ATOM    782 3HD2 LEU A  48     188.117 139.805  37.871  1.00  0.00           H  
ATOM    783  N   PRO A  49     187.876 143.230  42.052  1.00  0.00           N  
ATOM    784  CA  PRO A  49     188.076 144.660  41.853  1.00  0.00           C  
ATOM    785  C   PRO A  49     188.598 144.952  40.451  1.00  0.00           C  
ATOM    786  O   PRO A  49     189.344 144.154  39.884  1.00  0.00           O  
ATOM    787  CB  PRO A  49     189.108 145.016  42.927  1.00  0.00           C  
ATOM    788  CG  PRO A  49     188.842 144.044  44.026  1.00  0.00           C  
ATOM    789  CD  PRO A  49     188.513 142.758  43.317  1.00  0.00           C  
ATOM    790  HA  PRO A  49     187.126 145.179  41.965  1.00  0.00           H  
ATOM    791 1HB  PRO A  49     190.124 144.929  42.516  1.00  0.00           H  
ATOM    792 2HB  PRO A  49     188.978 146.062  43.242  1.00  0.00           H  
ATOM    793 1HG  PRO A  49     189.726 143.955  44.676  1.00  0.00           H  
ATOM    794 2HG  PRO A  49     188.017 144.403  44.659  1.00  0.00           H  
ATOM    795 1HD  PRO A  49     189.439 142.200  43.119  1.00  0.00           H  
ATOM    796 2HD  PRO A  49     187.825 142.163  43.936  1.00  0.00           H  
ATOM    797  N   GLU A  50     188.205 146.100  39.901  1.00  0.00           N  
ATOM    798  CA  GLU A  50     188.622 146.512  38.568  1.00  0.00           C  
ATOM    799  C   GLU A  50     190.141 146.529  38.447  1.00  0.00           C  
ATOM    800  O   GLU A  50     190.690 146.113  37.425  1.00  0.00           O  
ATOM    801  CB  GLU A  50     188.060 147.897  38.237  1.00  0.00           C  
ATOM    802  CG  GLU A  50     188.476 148.436  36.877  1.00  0.00           C  
ATOM    803  CD  GLU A  50     187.931 149.811  36.602  1.00  0.00           C  
ATOM    804  OE1 GLU A  50     186.916 150.151  37.158  1.00  0.00           O  
ATOM    805  OE2 GLU A  50     188.535 150.523  35.833  1.00  0.00           O  
ATOM    806  H   GLU A  50     187.592 146.706  40.426  1.00  0.00           H  
ATOM    807  HA  GLU A  50     188.232 145.797  37.845  1.00  0.00           H  
ATOM    808 1HB  GLU A  50     186.971 147.863  38.266  1.00  0.00           H  
ATOM    809 2HB  GLU A  50     188.385 148.612  38.994  1.00  0.00           H  
ATOM    810 1HG  GLU A  50     189.563 148.471  36.827  1.00  0.00           H  
ATOM    811 2HG  GLU A  50     188.127 147.752  36.104  1.00  0.00           H  
ATOM    812  N   GLU A  51     190.818 147.021  39.482  1.00  0.00           N  
ATOM    813  CA  GLU A  51     192.274 147.094  39.477  1.00  0.00           C  
ATOM    814  C   GLU A  51     192.893 145.716  39.285  1.00  0.00           C  
ATOM    815  O   GLU A  51     193.872 145.562  38.555  1.00  0.00           O  
ATOM    816  CB  GLU A  51     192.782 147.715  40.780  1.00  0.00           C  
ATOM    817  CG  GLU A  51     192.424 149.184  40.958  1.00  0.00           C  
ATOM    818  CD  GLU A  51     191.026 149.387  41.470  1.00  0.00           C  
ATOM    819  OE1 GLU A  51     190.347 148.414  41.693  1.00  0.00           O  
ATOM    820  OE2 GLU A  51     190.635 150.519  41.639  1.00  0.00           O  
ATOM    821  H   GLU A  51     190.314 147.349  40.293  1.00  0.00           H  
ATOM    822  HA  GLU A  51     192.587 147.725  38.644  1.00  0.00           H  
ATOM    823 1HB  GLU A  51     192.373 147.166  41.629  1.00  0.00           H  
ATOM    824 2HB  GLU A  51     193.868 147.627  40.827  1.00  0.00           H  
ATOM    825 1HG  GLU A  51     193.125 149.635  41.660  1.00  0.00           H  
ATOM    826 2HG  GLU A  51     192.534 149.692  40.001  1.00  0.00           H  
ATOM    827  N   ALA A  52     192.311 144.719  39.943  1.00  0.00           N  
ATOM    828  CA  ALA A  52     192.775 143.341  39.816  1.00  0.00           C  
ATOM    829  C   ALA A  52     192.511 142.797  38.418  1.00  0.00           C  
ATOM    830  O   ALA A  52     193.332 142.065  37.865  1.00  0.00           O  
ATOM    831  CB  ALA A  52     192.109 142.459  40.862  1.00  0.00           C  
ATOM    832  H   ALA A  52     191.527 144.917  40.546  1.00  0.00           H  
ATOM    833  HA  ALA A  52     193.851 143.322  39.998  1.00  0.00           H  
ATOM    834 1HB  ALA A  52     192.465 141.435  40.754  1.00  0.00           H  
ATOM    835 2HB  ALA A  52     192.355 142.826  41.858  1.00  0.00           H  
ATOM    836 3HB  ALA A  52     191.029 142.484  40.723  1.00  0.00           H  
ATOM    837  N   GLN A  53     191.367 143.163  37.852  1.00  0.00           N  
ATOM    838  CA  GLN A  53     190.984 142.709  36.521  1.00  0.00           C  
ATOM    839  C   GLN A  53     191.983 143.177  35.471  1.00  0.00           C  
ATOM    840  O   GLN A  53     192.365 142.414  34.584  1.00  0.00           O  
ATOM    841  CB  GLN A  53     189.581 143.211  36.166  1.00  0.00           C  
ATOM    842  CG  GLN A  53     188.462 142.523  36.930  1.00  0.00           C  
ATOM    843  CD  GLN A  53     187.089 142.994  36.494  1.00  0.00           C  
ATOM    844  OE1 GLN A  53     186.804 143.102  35.298  1.00  0.00           O  
ATOM    845  NE2 GLN A  53     186.227 143.280  37.464  1.00  0.00           N  
ATOM    846  H   GLN A  53     190.744 143.781  38.356  1.00  0.00           H  
ATOM    847  HA  GLN A  53     190.973 141.618  36.517  1.00  0.00           H  
ATOM    848 1HB  GLN A  53     189.516 144.281  36.364  1.00  0.00           H  
ATOM    849 2HB  GLN A  53     189.400 143.063  35.101  1.00  0.00           H  
ATOM    850 1HG  GLN A  53     188.525 141.449  36.758  1.00  0.00           H  
ATOM    851 2HG  GLN A  53     188.577 142.738  37.993  1.00  0.00           H  
ATOM    852 1HE2 GLN A  53     185.305 143.596  37.237  1.00  0.00           H  
ATOM    853 2HE2 GLN A  53     186.498 143.179  38.421  1.00  0.00           H  
ATOM    854  N   ARG A  54     192.410 144.431  35.589  1.00  0.00           N  
ATOM    855  CA  ARG A  54     193.360 145.015  34.653  1.00  0.00           C  
ATOM    856  C   ARG A  54     194.723 144.344  34.758  1.00  0.00           C  
ATOM    857  O   ARG A  54     195.372 144.079  33.746  1.00  0.00           O  
ATOM    858  CB  ARG A  54     193.511 146.509  34.906  1.00  0.00           C  
ATOM    859  CG  ARG A  54     192.305 147.349  34.516  1.00  0.00           C  
ATOM    860  CD  ARG A  54     192.509 148.784  34.837  1.00  0.00           C  
ATOM    861  NE  ARG A  54     191.337 149.583  34.517  1.00  0.00           N  
ATOM    862  CZ  ARG A  54     191.064 150.087  33.298  1.00  0.00           C  
ATOM    863  NH1 ARG A  54     191.887 149.867  32.297  1.00  0.00           N  
ATOM    864  NH2 ARG A  54     189.969 150.803  33.109  1.00  0.00           N  
ATOM    865  H   ARG A  54     192.064 144.996  36.351  1.00  0.00           H  
ATOM    866  HA  ARG A  54     192.983 144.872  33.640  1.00  0.00           H  
ATOM    867 1HB  ARG A  54     193.703 146.679  35.964  1.00  0.00           H  
ATOM    868 2HB  ARG A  54     194.370 146.886  34.352  1.00  0.00           H  
ATOM    869 1HG  ARG A  54     192.131 147.258  33.444  1.00  0.00           H  
ATOM    870 2HG  ARG A  54     191.426 146.997  35.058  1.00  0.00           H  
ATOM    871 1HD  ARG A  54     192.714 148.892  35.902  1.00  0.00           H  
ATOM    872 2HD  ARG A  54     193.351 149.170  34.264  1.00  0.00           H  
ATOM    873  HE  ARG A  54     190.680 149.774  35.262  1.00  0.00           H  
ATOM    874 1HH1 ARG A  54     192.724 149.319  32.441  1.00  0.00           H  
ATOM    875 2HH1 ARG A  54     191.683 150.244  31.382  1.00  0.00           H  
ATOM    876 1HH2 ARG A  54     189.338 150.973  33.878  1.00  0.00           H  
ATOM    877 2HH2 ARG A  54     189.766 151.180  32.194  1.00  0.00           H  
ATOM    878  N   LEU A  55     195.148 144.060  35.987  1.00  0.00           N  
ATOM    879  CA  LEU A  55     196.427 143.399  36.225  1.00  0.00           C  
ATOM    880  C   LEU A  55     196.397 141.953  35.748  1.00  0.00           C  
ATOM    881  O   LEU A  55     197.348 141.470  35.136  1.00  0.00           O  
ATOM    882  CB  LEU A  55     196.778 143.444  37.718  1.00  0.00           C  
ATOM    883  CG  LEU A  55     197.098 144.833  38.284  1.00  0.00           C  
ATOM    884  CD1 LEU A  55     197.115 144.770  39.806  1.00  0.00           C  
ATOM    885  CD2 LEU A  55     198.438 145.308  37.742  1.00  0.00           C  
ATOM    886  H   LEU A  55     194.568 144.299  36.780  1.00  0.00           H  
ATOM    887  HA  LEU A  55     197.198 143.927  35.664  1.00  0.00           H  
ATOM    888 1HB  LEU A  55     195.941 143.040  38.284  1.00  0.00           H  
ATOM    889 2HB  LEU A  55     197.647 142.808  37.890  1.00  0.00           H  
ATOM    890  HG  LEU A  55     196.318 145.535  37.988  1.00  0.00           H  
ATOM    891 1HD1 LEU A  55     197.342 145.758  40.208  1.00  0.00           H  
ATOM    892 2HD1 LEU A  55     196.139 144.447  40.167  1.00  0.00           H  
ATOM    893 3HD1 LEU A  55     197.876 144.062  40.132  1.00  0.00           H  
ATOM    894 1HD2 LEU A  55     198.664 146.295  38.144  1.00  0.00           H  
ATOM    895 2HD2 LEU A  55     199.219 144.607  38.038  1.00  0.00           H  
ATOM    896 3HD2 LEU A  55     198.392 145.361  36.654  1.00  0.00           H  
ATOM    897  N   ILE A  56     195.289 141.270  36.029  1.00  0.00           N  
ATOM    898  CA  ILE A  56     195.112 139.881  35.621  1.00  0.00           C  
ATOM    899  C   ILE A  56     195.113 139.748  34.103  1.00  0.00           C  
ATOM    900  O   ILE A  56     195.763 138.858  33.553  1.00  0.00           O  
ATOM    901  CB  ILE A  56     193.801 139.305  36.187  1.00  0.00           C  
ATOM    902  CG1 ILE A  56     193.913 139.113  37.702  1.00  0.00           C  
ATOM    903  CG2 ILE A  56     193.460 137.990  35.504  1.00  0.00           C  
ATOM    904  CD1 ILE A  56     192.583 138.910  38.391  1.00  0.00           C  
ATOM    905  H   ILE A  56     194.544 141.728  36.535  1.00  0.00           H  
ATOM    906  HA  ILE A  56     195.944 139.297  36.015  1.00  0.00           H  
ATOM    907  HB  ILE A  56     192.990 140.013  36.018  1.00  0.00           H  
ATOM    908 1HG1 ILE A  56     194.542 138.250  37.914  1.00  0.00           H  
ATOM    909 2HG1 ILE A  56     194.395 139.985  38.144  1.00  0.00           H  
ATOM    910 1HG2 ILE A  56     192.531 137.596  35.917  1.00  0.00           H  
ATOM    911 2HG2 ILE A  56     193.340 138.155  34.435  1.00  0.00           H  
ATOM    912 3HG2 ILE A  56     194.264 137.273  35.673  1.00  0.00           H  
ATOM    913 1HD1 ILE A  56     192.743 138.782  39.462  1.00  0.00           H  
ATOM    914 2HD1 ILE A  56     191.948 139.781  38.221  1.00  0.00           H  
ATOM    915 3HD1 ILE A  56     192.097 138.023  37.989  1.00  0.00           H  
ATOM    916  N   GLN A  57     194.390 140.640  33.431  1.00  0.00           N  
ATOM    917  CA  GLN A  57     194.359 140.666  31.975  1.00  0.00           C  
ATOM    918  C   GLN A  57     195.766 140.733  31.396  1.00  0.00           C  
ATOM    919  O   GLN A  57     196.101 139.989  30.474  1.00  0.00           O  
ATOM    920  CB  GLN A  57     193.533 141.854  31.477  1.00  0.00           C  
ATOM    921  CG  GLN A  57     193.390 141.924  29.966  1.00  0.00           C  
ATOM    922  CD  GLN A  57     192.840 143.257  29.497  1.00  0.00           C  
ATOM    923  OE1 GLN A  57     193.427 143.918  28.636  1.00  0.00           O  
ATOM    924  NE2 GLN A  57     191.709 143.661  30.063  1.00  0.00           N  
ATOM    925  H   GLN A  57     193.845 141.320  33.942  1.00  0.00           H  
ATOM    926  HA  GLN A  57     193.882 139.750  31.622  1.00  0.00           H  
ATOM    927 1HB  GLN A  57     192.533 141.807  31.907  1.00  0.00           H  
ATOM    928 2HB  GLN A  57     193.991 142.783  31.814  1.00  0.00           H  
ATOM    929 1HG  GLN A  57     194.370 141.778  29.511  1.00  0.00           H  
ATOM    930 2HG  GLN A  57     192.707 141.139  29.640  1.00  0.00           H  
ATOM    931 1HE2 GLN A  57     191.298 144.534  29.793  1.00  0.00           H  
ATOM    932 2HE2 GLN A  57     191.266 143.095  30.758  1.00  0.00           H  
ATOM    933  N   LYS A  58     196.585 141.626  31.943  1.00  0.00           N  
ATOM    934  CA  LYS A  58     197.966 141.770  31.497  1.00  0.00           C  
ATOM    935  C   LYS A  58     198.785 140.530  31.830  1.00  0.00           C  
ATOM    936  O   LYS A  58     199.602 140.079  31.027  1.00  0.00           O  
ATOM    937  CB  LYS A  58     198.607 143.007  32.127  1.00  0.00           C  
ATOM    938  CG  LYS A  58     198.069 144.331  31.601  1.00  0.00           C  
ATOM    939  CD  LYS A  58     198.739 145.512  32.287  1.00  0.00           C  
ATOM    940  CE  LYS A  58     198.195 146.836  31.769  1.00  0.00           C  
ATOM    941  NZ  LYS A  58     198.815 148.000  32.458  1.00  0.00           N  
ATOM    942  H   LYS A  58     196.243 142.219  32.686  1.00  0.00           H  
ATOM    943  HA  LYS A  58     197.969 141.896  30.414  1.00  0.00           H  
ATOM    944 1HB  LYS A  58     198.451 142.988  33.206  1.00  0.00           H  
ATOM    945 2HB  LYS A  58     199.683 142.990  31.951  1.00  0.00           H  
ATOM    946 1HG  LYS A  58     198.248 144.396  30.527  1.00  0.00           H  
ATOM    947 2HG  LYS A  58     196.994 144.382  31.775  1.00  0.00           H  
ATOM    948 1HD  LYS A  58     198.567 145.454  33.362  1.00  0.00           H  
ATOM    949 2HD  LYS A  58     199.813 145.476  32.106  1.00  0.00           H  
ATOM    950 1HE  LYS A  58     198.391 146.916  30.700  1.00  0.00           H  
ATOM    951 2HE  LYS A  58     197.117 146.871  31.922  1.00  0.00           H  
ATOM    952 1HZ  LYS A  58     198.428 148.856  32.087  1.00  0.00           H  
ATOM    953 2HZ  LYS A  58     198.623 147.946  33.449  1.00  0.00           H  
ATOM    954 3HZ  LYS A  58     199.813 147.989  32.308  1.00  0.00           H  
ATOM    955  N   LEU A  59     198.562 139.982  33.021  1.00  0.00           N  
ATOM    956  CA  LEU A  59     199.294 138.803  33.466  1.00  0.00           C  
ATOM    957  C   LEU A  59     198.960 137.590  32.606  1.00  0.00           C  
ATOM    958  O   LEU A  59     199.833 136.785  32.284  1.00  0.00           O  
ATOM    959  CB  LEU A  59     198.972 138.502  34.935  1.00  0.00           C  
ATOM    960  CG  LEU A  59     199.561 139.480  35.959  1.00  0.00           C  
ATOM    961  CD1 LEU A  59     198.879 139.278  37.305  1.00  0.00           C  
ATOM    962  CD2 LEU A  59     201.062 139.258  36.068  1.00  0.00           C  
ATOM    963  H   LEU A  59     197.870 140.391  33.632  1.00  0.00           H  
ATOM    964  HA  LEU A  59     200.362 138.998  33.360  1.00  0.00           H  
ATOM    965 1HB  LEU A  59     197.890 138.503  35.060  1.00  0.00           H  
ATOM    966 2HB  LEU A  59     199.344 137.506  35.175  1.00  0.00           H  
ATOM    967  HG  LEU A  59     199.368 140.504  35.638  1.00  0.00           H  
ATOM    968 1HD1 LEU A  59     199.297 139.973  38.033  1.00  0.00           H  
ATOM    969 2HD1 LEU A  59     197.809 139.462  37.202  1.00  0.00           H  
ATOM    970 3HD1 LEU A  59     199.041 138.256  37.645  1.00  0.00           H  
ATOM    971 1HD2 LEU A  59     201.481 139.954  36.796  1.00  0.00           H  
ATOM    972 2HD2 LEU A  59     201.256 138.235  36.391  1.00  0.00           H  
ATOM    973 3HD2 LEU A  59     201.526 139.426  35.096  1.00  0.00           H  
ATOM    974  N   LEU A  60     197.687 137.459  32.233  1.00  0.00           N  
ATOM    975  CA  LEU A  60     197.248 136.331  31.420  1.00  0.00           C  
ATOM    976  C   LEU A  60     197.891 136.361  30.041  1.00  0.00           C  
ATOM    977  O   LEU A  60     198.351 135.337  29.538  1.00  0.00           O  
ATOM    978  CB  LEU A  60     195.721 136.342  31.279  1.00  0.00           C  
ATOM    979  CG  LEU A  60     194.932 136.020  32.554  1.00  0.00           C  
ATOM    980  CD1 LEU A  60     193.458 136.332  32.333  1.00  0.00           C  
ATOM    981  CD2 LEU A  60     195.133 134.556  32.919  1.00  0.00           C  
ATOM    982  H   LEU A  60     197.011 138.153  32.517  1.00  0.00           H  
ATOM    983  HA  LEU A  60     197.547 135.409  31.918  1.00  0.00           H  
ATOM    984 1HB  LEU A  60     195.411 137.329  30.938  1.00  0.00           H  
ATOM    985 2HB  LEU A  60     195.437 135.613  30.520  1.00  0.00           H  
ATOM    986  HG  LEU A  60     195.287 136.649  33.371  1.00  0.00           H  
ATOM    987 1HD1 LEU A  60     192.898 136.103  33.239  1.00  0.00           H  
ATOM    988 2HD1 LEU A  60     193.342 137.389  32.093  1.00  0.00           H  
ATOM    989 3HD1 LEU A  60     193.078 135.728  31.510  1.00  0.00           H  
ATOM    990 1HD2 LEU A  60     194.573 134.327  33.826  1.00  0.00           H  
ATOM    991 2HD2 LEU A  60     194.777 133.926  32.104  1.00  0.00           H  
ATOM    992 3HD2 LEU A  60     196.193 134.366  33.089  1.00  0.00           H  
ATOM    993  N   GLN A  61     197.920 137.544  29.433  1.00  0.00           N  
ATOM    994  CA  GLN A  61     198.571 137.727  28.142  1.00  0.00           C  
ATOM    995  C   GLN A  61     200.079 137.548  28.255  1.00  0.00           C  
ATOM    996  O   GLN A  61     200.719 137.010  27.351  1.00  0.00           O  
ATOM    997  CB  GLN A  61     198.249 139.112  27.573  1.00  0.00           C  
ATOM    998  CG  GLN A  61     198.730 139.326  26.148  1.00  0.00           C  
ATOM    999  CD  GLN A  61     198.011 138.432  25.155  1.00  0.00           C  
ATOM   1000  OE1 GLN A  61     196.778 138.373  25.131  1.00  0.00           O  
ATOM   1001  NE2 GLN A  61     198.778 137.730  24.329  1.00  0.00           N  
ATOM   1002  H   GLN A  61     197.478 138.335  29.878  1.00  0.00           H  
ATOM   1003  HA  GLN A  61     198.193 136.972  27.454  1.00  0.00           H  
ATOM   1004 1HB  GLN A  61     197.171 139.272  27.593  1.00  0.00           H  
ATOM   1005 2HB  GLN A  61     198.706 139.878  28.200  1.00  0.00           H  
ATOM   1006 1HG  GLN A  61     198.550 140.363  25.867  1.00  0.00           H  
ATOM   1007 2HG  GLN A  61     199.796 139.104  26.098  1.00  0.00           H  
ATOM   1008 1HE2 GLN A  61     198.360 137.123  23.651  1.00  0.00           H  
ATOM   1009 2HE2 GLN A  61     199.774 137.808  24.382  1.00  0.00           H  
ATOM   1010  N   LEU A  62     200.643 138.003  29.371  1.00  0.00           N  
ATOM   1011  CA  LEU A  62     202.077 137.894  29.615  1.00  0.00           C  
ATOM   1012  C   LEU A  62     202.505 136.437  29.736  1.00  0.00           C  
ATOM   1013  O   LEU A  62     203.543 136.039  29.207  1.00  0.00           O  
ATOM   1014  CB  LEU A  62     202.457 138.653  30.893  1.00  0.00           C  
ATOM   1015  CG  LEU A  62     203.939 138.598  31.283  1.00  0.00           C  
ATOM   1016  CD1 LEU A  62     204.786 139.156  30.147  1.00  0.00           C  
ATOM   1017  CD2 LEU A  62     204.156 139.387  32.566  1.00  0.00           C  
ATOM   1018  H   LEU A  62     200.056 138.437  30.069  1.00  0.00           H  
ATOM   1019  HA  LEU A  62     202.606 138.343  28.774  1.00  0.00           H  
ATOM   1020 1HB  LEU A  62     202.186 139.701  30.768  1.00  0.00           H  
ATOM   1021 2HB  LEU A  62     201.880 138.247  31.723  1.00  0.00           H  
ATOM   1022  HG  LEU A  62     204.235 137.560  31.441  1.00  0.00           H  
ATOM   1023 1HD1 LEU A  62     205.839 139.116  30.425  1.00  0.00           H  
ATOM   1024 2HD1 LEU A  62     204.626 138.561  29.248  1.00  0.00           H  
ATOM   1025 3HD1 LEU A  62     204.500 140.189  29.955  1.00  0.00           H  
ATOM   1026 1HD2 LEU A  62     205.210 139.347  32.844  1.00  0.00           H  
ATOM   1027 2HD2 LEU A  62     203.862 140.425  32.409  1.00  0.00           H  
ATOM   1028 3HD2 LEU A  62     203.553 138.956  33.365  1.00  0.00           H  
ATOM   1029  N   ALA A  63     201.664 135.673  30.449  1.00  0.00           N  
ATOM   1030  CA  ALA A  63     201.971 134.257  30.605  1.00  0.00           C  
ATOM   1031  C   ALA A  63     202.039 133.558  29.253  1.00  0.00           C  
ATOM   1032  O   ALA A  63     202.892 132.700  29.029  1.00  0.00           O  
ATOM   1033  CB  ALA A  63     200.937 133.586  31.497  1.00  0.00           C  
ATOM   1034  H   ALA A  63     200.829 136.045  30.879  1.00  0.00           H  
ATOM   1035  HA  ALA A  63     202.940 134.165  31.096  1.00  0.00           H  
ATOM   1036 1HB  ALA A  63     201.180 132.529  31.604  1.00  0.00           H  
ATOM   1037 2HB  ALA A  63     200.941 134.060  32.479  1.00  0.00           H  
ATOM   1038 3HB  ALA A  63     199.950 133.687  31.050  1.00  0.00           H  
ATOM   1039  N   VAL A  64     201.134 133.930  28.352  1.00  0.00           N  
ATOM   1040  CA  VAL A  64     201.112 133.363  27.009  1.00  0.00           C  
ATOM   1041  C   VAL A  64     202.365 133.745  26.229  1.00  0.00           C  
ATOM   1042  O   VAL A  64     202.968 132.908  25.557  1.00  0.00           O  
ATOM   1043  CB  VAL A  64     199.866 133.849  26.244  1.00  0.00           C  
ATOM   1044  CG1 VAL A  64     199.948 133.444  24.780  1.00  0.00           C  
ATOM   1045  CG2 VAL A  64     198.610 133.286  26.890  1.00  0.00           C  
ATOM   1046  H   VAL A  64     200.446 134.624  28.605  1.00  0.00           H  
ATOM   1047  HA  VAL A  64     201.092 132.277  27.093  1.00  0.00           H  
ATOM   1048  HB  VAL A  64     199.835 134.938  26.275  1.00  0.00           H  
ATOM   1049 1HG1 VAL A  64     199.060 133.796  24.255  1.00  0.00           H  
ATOM   1050 2HG1 VAL A  64     200.836 133.888  24.329  1.00  0.00           H  
ATOM   1051 3HG1 VAL A  64     200.006 132.358  24.706  1.00  0.00           H  
ATOM   1052 1HG2 VAL A  64     197.733 133.634  26.345  1.00  0.00           H  
ATOM   1053 2HG2 VAL A  64     198.644 132.197  26.865  1.00  0.00           H  
ATOM   1054 3HG2 VAL A  64     198.551 133.623  27.926  1.00  0.00           H  
ATOM   1055  N   ARG A  65     202.750 135.012  26.323  1.00  0.00           N  
ATOM   1056  CA  ARG A  65     203.923 135.509  25.612  1.00  0.00           C  
ATOM   1057  C   ARG A  65     205.192 134.820  26.092  1.00  0.00           C  
ATOM   1058  O   ARG A  65     206.061 134.472  25.292  1.00  0.00           O  
ATOM   1059  CB  ARG A  65     204.066 137.013  25.799  1.00  0.00           C  
ATOM   1060  CG  ARG A  65     203.022 137.849  25.076  1.00  0.00           C  
ATOM   1061  CD  ARG A  65     203.243 139.303  25.284  1.00  0.00           C  
ATOM   1062  NE  ARG A  65     202.200 140.104  24.664  1.00  0.00           N  
ATOM   1063  CZ  ARG A  65     202.187 140.473  23.368  1.00  0.00           C  
ATOM   1064  NH1 ARG A  65     203.165 140.106  22.570  1.00  0.00           N  
ATOM   1065  NH2 ARG A  65     201.191 141.204  22.899  1.00  0.00           N  
ATOM   1066  H   ARG A  65     202.221 135.647  26.901  1.00  0.00           H  
ATOM   1067  HA  ARG A  65     203.805 135.286  24.551  1.00  0.00           H  
ATOM   1068 1HB  ARG A  65     204.006 137.255  26.859  1.00  0.00           H  
ATOM   1069 2HB  ARG A  65     205.046 137.332  25.446  1.00  0.00           H  
ATOM   1070 1HG  ARG A  65     203.068 137.644  24.006  1.00  0.00           H  
ATOM   1071 2HG  ARG A  65     202.029 137.596  25.452  1.00  0.00           H  
ATOM   1072 1HD  ARG A  65     203.251 139.521  26.351  1.00  0.00           H  
ATOM   1073 2HD  ARG A  65     204.199 139.591  24.847  1.00  0.00           H  
ATOM   1074  HE  ARG A  65     201.430 140.406  25.246  1.00  0.00           H  
ATOM   1075 1HH1 ARG A  65     203.927 139.547  22.929  1.00  0.00           H  
ATOM   1076 2HH1 ARG A  65     203.155 140.382  21.599  1.00  0.00           H  
ATOM   1077 1HH2 ARG A  65     200.439 141.486  23.512  1.00  0.00           H  
ATOM   1078 2HH2 ARG A  65     201.181 141.480  21.928  1.00  0.00           H  
ATOM   1079  N   ILE A  66     205.296 134.624  27.403  1.00  0.00           N  
ATOM   1080  CA  ILE A  66     206.459 133.972  27.990  1.00  0.00           C  
ATOM   1081  C   ILE A  66     206.536 132.508  27.576  1.00  0.00           C  
ATOM   1082  O   ILE A  66     207.592 132.026  27.165  1.00  0.00           O  
ATOM   1083  CB  ILE A  66     206.426 134.071  29.526  1.00  0.00           C  
ATOM   1084  CG1 ILE A  66     206.627 135.522  29.972  1.00  0.00           C  
ATOM   1085  CG2 ILE A  66     207.487 133.171  30.140  1.00  0.00           C  
ATOM   1086  CD1 ILE A  66     206.303 135.763  31.429  1.00  0.00           C  
ATOM   1087  H   ILE A  66     204.550 134.938  28.007  1.00  0.00           H  
ATOM   1088  HA  ILE A  66     207.356 134.469  27.623  1.00  0.00           H  
ATOM   1089  HB  ILE A  66     205.447 133.762  29.890  1.00  0.00           H  
ATOM   1090 1HG1 ILE A  66     207.662 135.816  29.799  1.00  0.00           H  
ATOM   1091 2HG1 ILE A  66     205.997 136.178  29.371  1.00  0.00           H  
ATOM   1092 1HG2 ILE A  66     207.451 133.253  31.226  1.00  0.00           H  
ATOM   1093 2HG2 ILE A  66     207.301 132.138  29.848  1.00  0.00           H  
ATOM   1094 3HG2 ILE A  66     208.472 133.475  29.786  1.00  0.00           H  
ATOM   1095 1HD1 ILE A  66     206.469 136.814  31.669  1.00  0.00           H  
ATOM   1096 2HD1 ILE A  66     205.260 135.509  31.617  1.00  0.00           H  
ATOM   1097 3HD1 ILE A  66     206.946 135.143  32.052  1.00  0.00           H  
ATOM   1098  N   ALA A  67     205.413 131.806  27.684  1.00  0.00           N  
ATOM   1099  CA  ALA A  67     205.349 130.400  27.308  1.00  0.00           C  
ATOM   1100  C   ALA A  67     205.662 130.208  25.829  1.00  0.00           C  
ATOM   1101  O   ALA A  67     206.372 129.275  25.452  1.00  0.00           O  
ATOM   1102  CB  ALA A  67     203.979 129.826  27.637  1.00  0.00           C  
ATOM   1103  H   ALA A  67     204.581 132.261  28.033  1.00  0.00           H  
ATOM   1104  HA  ALA A  67     206.103 129.855  27.878  1.00  0.00           H  
ATOM   1105 1HB  ALA A  67     203.947 128.774  27.351  1.00  0.00           H  
ATOM   1106 2HB  ALA A  67     203.794 129.917  28.707  1.00  0.00           H  
ATOM   1107 3HB  ALA A  67     203.214 130.374  27.089  1.00  0.00           H  
ATOM   1108  N   ALA A  68     205.130 131.096  24.997  1.00  0.00           N  
ATOM   1109  CA  ALA A  68     205.357 131.031  23.559  1.00  0.00           C  
ATOM   1110  C   ALA A  68     206.829 131.232  23.225  1.00  0.00           C  
ATOM   1111  O   ALA A  68     207.393 130.509  22.401  1.00  0.00           O  
ATOM   1112  CB  ALA A  68     204.505 132.065  22.839  1.00  0.00           C  
ATOM   1113  H   ALA A  68     204.551 131.836  25.371  1.00  0.00           H  
ATOM   1114  HA  ALA A  68     205.070 130.039  23.207  1.00  0.00           H  
ATOM   1115 1HB  ALA A  68     204.686 132.004  21.766  1.00  0.00           H  
ATOM   1116 2HB  ALA A  68     203.452 131.874  23.040  1.00  0.00           H  
ATOM   1117 3HB  ALA A  68     204.768 133.061  23.194  1.00  0.00           H  
ATOM   1118  N   ALA A  69     207.449 132.215  23.867  1.00  0.00           N  
ATOM   1119  CA  ALA A  69     208.867 132.485  23.671  1.00  0.00           C  
ATOM   1120  C   ALA A  69     209.723 131.329  24.170  1.00  0.00           C  
ATOM   1121  O   ALA A  69     210.738 130.987  23.562  1.00  0.00           O  
ATOM   1122  CB  ALA A  69     209.263 133.778  24.370  1.00  0.00           C  
ATOM   1123  H   ALA A  69     206.922 132.790  24.509  1.00  0.00           H  
ATOM   1124  HA  ALA A  69     209.053 132.596  22.602  1.00  0.00           H  
ATOM   1125 1HB  ALA A  69     210.325 133.964  24.214  1.00  0.00           H  
ATOM   1126 2HB  ALA A  69     208.684 134.606  23.960  1.00  0.00           H  
ATOM   1127 3HB  ALA A  69     209.064 133.689  25.437  1.00  0.00           H  
ATOM   1128  N   ALA A  70     209.309 130.729  25.282  1.00  0.00           N  
ATOM   1129  CA  ALA A  70     210.033 129.604  25.861  1.00  0.00           C  
ATOM   1130  C   ALA A  70     210.035 128.407  24.920  1.00  0.00           C  
ATOM   1131  O   ALA A  70     211.033 127.698  24.804  1.00  0.00           O  
ATOM   1132  CB  ALA A  70     209.430 129.220  27.204  1.00  0.00           C  
ATOM   1133  H   ALA A  70     208.470 131.062  25.736  1.00  0.00           H  
ATOM   1134  HA  ALA A  70     211.068 129.905  26.017  1.00  0.00           H  
ATOM   1135 1HB  ALA A  70     209.982 128.378  27.623  1.00  0.00           H  
ATOM   1136 2HB  ALA A  70     209.490 130.069  27.885  1.00  0.00           H  
ATOM   1137 3HB  ALA A  70     208.388 128.938  27.067  1.00  0.00           H  
ATOM   1138  N   LYS A  71     208.909 128.185  24.250  1.00  0.00           N  
ATOM   1139  CA  LYS A  71     208.791 127.094  23.291  1.00  0.00           C  
ATOM   1140  C   LYS A  71     209.566 127.393  22.015  1.00  0.00           C  
ATOM   1141  O   LYS A  71     210.159 126.498  21.414  1.00  0.00           O  
ATOM   1142  CB  LYS A  71     207.321 126.827  22.963  1.00  0.00           C  
ATOM   1143  CG  LYS A  71     206.484 126.370  24.151  1.00  0.00           C  
ATOM   1144  CD  LYS A  71     206.828 124.943  24.553  1.00  0.00           C  
ATOM   1145  CE  LYS A  71     205.992 124.485  25.738  1.00  0.00           C  
ATOM   1146  NZ  LYS A  71     206.367 123.117  26.188  1.00  0.00           N  
ATOM   1147  H   LYS A  71     208.115 128.791  24.406  1.00  0.00           H  
ATOM   1148  HA  LYS A  71     209.219 126.195  23.736  1.00  0.00           H  
ATOM   1149 1HB  LYS A  71     206.867 127.734  22.563  1.00  0.00           H  
ATOM   1150 2HB  LYS A  71     207.254 126.060  22.192  1.00  0.00           H  
ATOM   1151 1HG  LYS A  71     206.665 127.031  24.999  1.00  0.00           H  
ATOM   1152 2HG  LYS A  71     205.427 126.420  23.892  1.00  0.00           H  
ATOM   1153 1HD  LYS A  71     206.648 124.274  23.710  1.00  0.00           H  
ATOM   1154 2HD  LYS A  71     207.883 124.885  24.821  1.00  0.00           H  
ATOM   1155 1HE  LYS A  71     206.128 125.176  26.568  1.00  0.00           H  
ATOM   1156 2HE  LYS A  71     204.938 124.486  25.462  1.00  0.00           H  
ATOM   1157 1HZ  LYS A  71     205.791 122.850  26.973  1.00  0.00           H  
ATOM   1158 2HZ  LYS A  71     206.227 122.462  25.430  1.00  0.00           H  
ATOM   1159 3HZ  LYS A  71     207.338 123.107  26.465  1.00  0.00           H  
ATOM   1160  N   SER A  72     209.556 128.658  21.605  1.00  0.00           N  
ATOM   1161  CA  SER A  72     210.311 129.090  20.437  1.00  0.00           C  
ATOM   1162  C   SER A  72     211.812 129.019  20.692  1.00  0.00           C  
ATOM   1163  O   SER A  72     212.582 128.619  19.818  1.00  0.00           O  
ATOM   1164  CB  SER A  72     209.920 130.504  20.057  1.00  0.00           C  
ATOM   1165  OG  SER A  72     210.623 130.933  18.923  1.00  0.00           O  
ATOM   1166  H   SER A  72     209.012 129.337  22.120  1.00  0.00           H  
ATOM   1167  HA  SER A  72     210.081 128.411  19.615  1.00  0.00           H  
ATOM   1168 1HB  SER A  72     208.849 130.545  19.861  1.00  0.00           H  
ATOM   1169 2HB  SER A  72     210.126 131.175  20.890  1.00  0.00           H  
ATOM   1170  HG  SER A  72     210.575 131.892  18.929  1.00  0.00           H  
ATOM   1171  N   GLY A  73     212.221 129.411  21.894  1.00  0.00           N  
ATOM   1172  CA  GLY A  73     213.638 129.535  22.218  1.00  0.00           C  
ATOM   1173  C   GLY A  73     214.108 130.977  22.084  1.00  0.00           C  
ATOM   1174  O   GLY A  73     215.305 131.242  21.982  1.00  0.00           O  
ATOM   1175  H   GLY A  73     211.534 129.626  22.602  1.00  0.00           H  
ATOM   1176 1HA  GLY A  73     213.810 129.185  23.237  1.00  0.00           H  
ATOM   1177 2HA  GLY A  73     214.219 128.896  21.555  1.00  0.00           H  
ATOM   1178  N   ASP A  74     213.158 131.906  22.087  1.00  0.00           N  
ATOM   1179  CA  ASP A  74     213.470 133.319  21.904  1.00  0.00           C  
ATOM   1180  C   ASP A  74     213.940 133.953  23.206  1.00  0.00           C  
ATOM   1181  O   ASP A  74     213.189 134.672  23.865  1.00  0.00           O  
ATOM   1182  CB  ASP A  74     212.248 134.074  21.374  1.00  0.00           C  
ATOM   1183  CG  ASP A  74     211.928 133.740  19.923  1.00  0.00           C  
ATOM   1184  OD1 ASP A  74     212.834 133.726  19.123  1.00  0.00           O  
ATOM   1185  OD2 ASP A  74     210.781 133.501  19.628  1.00  0.00           O  
ATOM   1186  H   ASP A  74     212.198 131.626  22.219  1.00  0.00           H  
ATOM   1187  HA  ASP A  74     214.283 133.405  21.182  1.00  0.00           H  
ATOM   1188 1HB  ASP A  74     211.378 133.833  21.986  1.00  0.00           H  
ATOM   1189 2HB  ASP A  74     212.419 135.147  21.455  1.00  0.00           H  
ATOM   1190  N   ASN A  75     215.190 133.683  23.571  1.00  0.00           N  
ATOM   1191  CA  ASN A  75     215.725 134.130  24.852  1.00  0.00           C  
ATOM   1192  C   ASN A  75     215.711 135.651  24.955  1.00  0.00           C  
ATOM   1193  O   ASN A  75     215.511 136.208  26.033  1.00  0.00           O  
ATOM   1194  CB  ASN A  75     217.130 133.593  25.061  1.00  0.00           C  
ATOM   1195  CG  ASN A  75     217.147 132.114  25.330  1.00  0.00           C  
ATOM   1196  OD1 ASN A  75     216.130 131.529  25.720  1.00  0.00           O  
ATOM   1197  ND2 ASN A  75     218.286 131.499  25.133  1.00  0.00           N  
ATOM   1198  H   ASN A  75     215.782 133.156  22.948  1.00  0.00           H  
ATOM   1199  HA  ASN A  75     215.087 133.737  25.643  1.00  0.00           H  
ATOM   1200 1HB  ASN A  75     217.732 133.796  24.174  1.00  0.00           H  
ATOM   1201 2HB  ASN A  75     217.596 134.110  25.898  1.00  0.00           H  
ATOM   1202 1HD2 ASN A  75     218.357 130.515  25.296  1.00  0.00           H  
ATOM   1203 2HD2 ASN A  75     219.083 132.012  24.819  1.00  0.00           H  
ATOM   1204  N   ASP A  76     215.925 136.316  23.825  1.00  0.00           N  
ATOM   1205  CA  ASP A  76     215.918 137.774  23.781  1.00  0.00           C  
ATOM   1206  C   ASP A  76     214.547 138.328  24.151  1.00  0.00           C  
ATOM   1207  O   ASP A  76     214.442 139.361  24.811  1.00  0.00           O  
ATOM   1208  CB  ASP A  76     216.317 138.272  22.390  1.00  0.00           C  
ATOM   1209  CG  ASP A  76     217.794 138.060  22.085  1.00  0.00           C  
ATOM   1210  OD1 ASP A  76     218.540 137.813  23.004  1.00  0.00           O  
ATOM   1211  OD2 ASP A  76     218.163 138.146  20.938  1.00  0.00           O  
ATOM   1212  H   ASP A  76     216.099 135.801  22.975  1.00  0.00           H  
ATOM   1213  HA  ASP A  76     216.632 138.146  24.514  1.00  0.00           H  
ATOM   1214 1HB  ASP A  76     215.728 137.753  21.633  1.00  0.00           H  
ATOM   1215 2HB  ASP A  76     216.093 139.336  22.306  1.00  0.00           H  
ATOM   1216  N   VAL A  77     213.498 137.634  23.720  1.00  0.00           N  
ATOM   1217  CA  VAL A  77     212.132 138.029  24.043  1.00  0.00           C  
ATOM   1218  C   VAL A  77     211.815 137.762  25.510  1.00  0.00           C  
ATOM   1219  O   VAL A  77     211.185 138.582  26.178  1.00  0.00           O  
ATOM   1220  CB  VAL A  77     211.131 137.265  23.156  1.00  0.00           C  
ATOM   1221  CG1 VAL A  77     209.704 137.533  23.611  1.00  0.00           C  
ATOM   1222  CG2 VAL A  77     211.317 137.666  21.701  1.00  0.00           C  
ATOM   1223  H   VAL A  77     213.651 136.811  23.154  1.00  0.00           H  
ATOM   1224  HA  VAL A  77     212.035 139.102  23.875  1.00  0.00           H  
ATOM   1225  HB  VAL A  77     211.307 136.195  23.264  1.00  0.00           H  
ATOM   1226 1HG1 VAL A  77     209.010 136.985  22.973  1.00  0.00           H  
ATOM   1227 2HG1 VAL A  77     209.584 137.205  24.643  1.00  0.00           H  
ATOM   1228 3HG1 VAL A  77     209.494 138.600  23.541  1.00  0.00           H  
ATOM   1229 1HG2 VAL A  77     210.607 137.122  21.080  1.00  0.00           H  
ATOM   1230 2HG2 VAL A  77     211.147 138.738  21.594  1.00  0.00           H  
ATOM   1231 3HG2 VAL A  77     212.333 137.427  21.385  1.00  0.00           H  
ATOM   1232  N   LEU A  78     212.251 136.608  26.003  1.00  0.00           N  
ATOM   1233  CA  LEU A  78     212.053 136.251  27.401  1.00  0.00           C  
ATOM   1234  C   LEU A  78     212.704 137.269  28.329  1.00  0.00           C  
ATOM   1235  O   LEU A  78     212.141 137.629  29.363  1.00  0.00           O  
ATOM   1236  CB  LEU A  78     212.630 134.856  27.678  1.00  0.00           C  
ATOM   1237  CG  LEU A  78     211.855 133.683  27.065  1.00  0.00           C  
ATOM   1238  CD1 LEU A  78     212.699 132.418  27.149  1.00  0.00           C  
ATOM   1239  CD2 LEU A  78     210.534 133.508  27.798  1.00  0.00           C  
ATOM   1240  H   LEU A  78     212.733 135.963  25.393  1.00  0.00           H  
ATOM   1241  HA  LEU A  78     210.983 136.250  27.611  1.00  0.00           H  
ATOM   1242 1HB  LEU A  78     213.647 134.819  27.293  1.00  0.00           H  
ATOM   1243 2HB  LEU A  78     212.666 134.703  28.756  1.00  0.00           H  
ATOM   1244  HG  LEU A  78     211.662 133.885  26.011  1.00  0.00           H  
ATOM   1245 1HD1 LEU A  78     212.148 131.584  26.713  1.00  0.00           H  
ATOM   1246 2HD1 LEU A  78     213.629 132.564  26.600  1.00  0.00           H  
ATOM   1247 3HD1 LEU A  78     212.923 132.199  28.192  1.00  0.00           H  
ATOM   1248 1HD2 LEU A  78     209.983 132.674  27.362  1.00  0.00           H  
ATOM   1249 2HD2 LEU A  78     210.726 133.304  28.852  1.00  0.00           H  
ATOM   1250 3HD2 LEU A  78     209.944 134.420  27.707  1.00  0.00           H  
ATOM   1251  N   ARG A  79     213.892 137.727  27.953  1.00  0.00           N  
ATOM   1252  CA  ARG A  79     214.591 138.756  28.715  1.00  0.00           C  
ATOM   1253  C   ARG A  79     213.770 140.036  28.794  1.00  0.00           C  
ATOM   1254  O   ARG A  79     213.643 140.639  29.859  1.00  0.00           O  
ATOM   1255  CB  ARG A  79     215.942 139.063  28.086  1.00  0.00           C  
ATOM   1256  CG  ARG A  79     216.781 140.082  28.838  1.00  0.00           C  
ATOM   1257  CD  ARG A  79     218.134 140.228  28.242  1.00  0.00           C  
ATOM   1258  NE  ARG A  79     218.904 138.998  28.335  1.00  0.00           N  
ATOM   1259  CZ  ARG A  79     219.984 138.713  27.581  1.00  0.00           C  
ATOM   1260  NH1 ARG A  79     220.408 139.578  26.687  1.00  0.00           N  
ATOM   1261  NH2 ARG A  79     220.617 137.564  27.743  1.00  0.00           N  
ATOM   1262  H   ARG A  79     214.324 137.355  27.120  1.00  0.00           H  
ATOM   1263  HA  ARG A  79     214.738 138.394  29.733  1.00  0.00           H  
ATOM   1264 1HB  ARG A  79     216.525 138.146  28.012  1.00  0.00           H  
ATOM   1265 2HB  ARG A  79     215.795 139.439  27.073  1.00  0.00           H  
ATOM   1266 1HG  ARG A  79     216.287 141.054  28.809  1.00  0.00           H  
ATOM   1267 2HG  ARG A  79     216.897 139.765  29.876  1.00  0.00           H  
ATOM   1268 1HD  ARG A  79     218.040 140.493  27.189  1.00  0.00           H  
ATOM   1269 2HD  ARG A  79     218.680 141.012  28.765  1.00  0.00           H  
ATOM   1270  HE  ARG A  79     218.608 138.309  29.013  1.00  0.00           H  
ATOM   1271 1HH1 ARG A  79     219.924 140.456  26.563  1.00  0.00           H  
ATOM   1272 2HH1 ARG A  79     221.217 139.363  26.122  1.00  0.00           H  
ATOM   1273 1HH2 ARG A  79     220.291 136.899  28.431  1.00  0.00           H  
ATOM   1274 2HH2 ARG A  79     221.425 137.351  27.179  1.00  0.00           H  
ATOM   1275  N   LYS A  80     213.216 140.449  27.659  1.00  0.00           N  
ATOM   1276  CA  LYS A  80     212.353 141.623  27.610  1.00  0.00           C  
ATOM   1277  C   LYS A  80     211.099 141.422  28.453  1.00  0.00           C  
ATOM   1278  O   LYS A  80     210.689 142.314  29.194  1.00  0.00           O  
ATOM   1279  CB  LYS A  80     211.970 141.945  26.165  1.00  0.00           C  
ATOM   1280  CG  LYS A  80     211.078 143.169  26.009  1.00  0.00           C  
ATOM   1281  CD  LYS A  80     211.791 144.434  26.461  1.00  0.00           C  
ATOM   1282  CE  LYS A  80     211.032 145.682  26.033  1.00  0.00           C  
ATOM   1283  NZ  LYS A  80     209.673 145.741  26.637  1.00  0.00           N  
ATOM   1284  H   LYS A  80     213.395 139.934  26.809  1.00  0.00           H  
ATOM   1285  HA  LYS A  80     212.899 142.469  28.025  1.00  0.00           H  
ATOM   1286 1HB  LYS A  80     212.873 142.112  25.578  1.00  0.00           H  
ATOM   1287 2HB  LYS A  80     211.449 141.093  25.728  1.00  0.00           H  
ATOM   1288 1HG  LYS A  80     210.790 143.279  24.962  1.00  0.00           H  
ATOM   1289 2HG  LYS A  80     210.174 143.039  26.604  1.00  0.00           H  
ATOM   1290 1HD  LYS A  80     211.885 144.431  27.547  1.00  0.00           H  
ATOM   1291 2HD  LYS A  80     212.791 144.463  26.027  1.00  0.00           H  
ATOM   1292 1HE  LYS A  80     211.589 146.568  26.334  1.00  0.00           H  
ATOM   1293 2HE  LYS A  80     210.934 145.694  24.947  1.00  0.00           H  
ATOM   1294 1HZ  LYS A  80     209.204 146.581  26.329  1.00  0.00           H  
ATOM   1295 2HZ  LYS A  80     209.141 144.932  26.348  1.00  0.00           H  
ATOM   1296 3HZ  LYS A  80     209.752 145.750  27.644  1.00  0.00           H  
ATOM   1297  N   LEU A  81     210.496 140.243  28.334  1.00  0.00           N  
ATOM   1298  CA  LEU A  81     209.271 139.934  29.062  1.00  0.00           C  
ATOM   1299  C   LEU A  81     209.519 139.897  30.565  1.00  0.00           C  
ATOM   1300  O   LEU A  81     208.669 140.308  31.353  1.00  0.00           O  
ATOM   1301  CB  LEU A  81     208.704 138.587  28.598  1.00  0.00           C  
ATOM   1302  CG  LEU A  81     208.175 138.549  27.158  1.00  0.00           C  
ATOM   1303  CD1 LEU A  81     207.876 137.108  26.765  1.00  0.00           C  
ATOM   1304  CD2 LEU A  81     206.928 139.414  27.052  1.00  0.00           C  
ATOM   1305  H   LEU A  81     210.894 139.545  27.725  1.00  0.00           H  
ATOM   1306  HA  LEU A  81     208.543 140.722  28.866  1.00  0.00           H  
ATOM   1307 1HB  LEU A  81     209.485 137.833  28.684  1.00  0.00           H  
ATOM   1308 2HB  LEU A  81     207.884 138.308  29.260  1.00  0.00           H  
ATOM   1309  HG  LEU A  81     208.939 138.928  26.479  1.00  0.00           H  
ATOM   1310 1HD1 LEU A  81     207.500 137.081  25.742  1.00  0.00           H  
ATOM   1311 2HD1 LEU A  81     208.789 136.516  26.831  1.00  0.00           H  
ATOM   1312 3HD1 LEU A  81     207.125 136.696  27.438  1.00  0.00           H  
ATOM   1313 1HD2 LEU A  81     206.552 139.388  26.029  1.00  0.00           H  
ATOM   1314 2HD2 LEU A  81     206.163 139.035  27.730  1.00  0.00           H  
ATOM   1315 3HD2 LEU A  81     207.175 140.441  27.322  1.00  0.00           H  
ATOM   1316  N   ALA A  82     210.688 139.399  30.955  1.00  0.00           N  
ATOM   1317  CA  ALA A  82     211.067 139.350  32.360  1.00  0.00           C  
ATOM   1318  C   ALA A  82     211.133 140.747  32.964  1.00  0.00           C  
ATOM   1319  O   ALA A  82     210.707 140.963  34.099  1.00  0.00           O  
ATOM   1320  CB  ALA A  82     212.403 138.640  32.523  1.00  0.00           C  
ATOM   1321  H   ALA A  82     211.331 139.050  30.259  1.00  0.00           H  
ATOM   1322  HA  ALA A  82     210.306 138.789  32.904  1.00  0.00           H  
ATOM   1323 1HB  ALA A  82     212.672 138.610  33.580  1.00  0.00           H  
ATOM   1324 2HB  ALA A  82     212.324 137.622  32.141  1.00  0.00           H  
ATOM   1325 3HB  ALA A  82     213.170 139.177  31.968  1.00  0.00           H  
ATOM   1326  N   GLU A  83     211.668 141.691  32.201  1.00  0.00           N  
ATOM   1327  CA  GLU A  83     211.736 143.082  32.634  1.00  0.00           C  
ATOM   1328  C   GLU A  83     210.349 143.711  32.688  1.00  0.00           C  
ATOM   1329  O   GLU A  83     210.026 144.445  33.621  1.00  0.00           O  
ATOM   1330  CB  GLU A  83     212.637 143.889  31.697  1.00  0.00           C  
ATOM   1331  CG  GLU A  83     212.808 145.349  32.092  1.00  0.00           C  
ATOM   1332  CD  GLU A  83     213.538 145.521  33.395  1.00  0.00           C  
ATOM   1333  OE1 GLU A  83     214.241 144.620  33.784  1.00  0.00           O  
ATOM   1334  OE2 GLU A  83     213.391 146.555  34.003  1.00  0.00           O  
ATOM   1335  H   GLU A  83     212.038 141.440  31.293  1.00  0.00           H  
ATOM   1336  HA  GLU A  83     212.151 143.109  33.641  1.00  0.00           H  
ATOM   1337 1HB  GLU A  83     213.627 143.434  31.663  1.00  0.00           H  
ATOM   1338 2HB  GLU A  83     212.229 143.861  30.687  1.00  0.00           H  
ATOM   1339 1HG  GLU A  83     213.362 145.864  31.308  1.00  0.00           H  
ATOM   1340 2HG  GLU A  83     211.825 145.811  32.168  1.00  0.00           H  
ATOM   1341  N   ASP A  84     209.533 143.416  31.683  1.00  0.00           N  
ATOM   1342  CA  ASP A  84     208.157 143.898  31.645  1.00  0.00           C  
ATOM   1343  C   ASP A  84     207.343 143.328  32.799  1.00  0.00           C  
ATOM   1344  O   ASP A  84     206.483 144.009  33.360  1.00  0.00           O  
ATOM   1345  CB  ASP A  84     207.495 143.530  30.315  1.00  0.00           C  
ATOM   1346  CG  ASP A  84     208.032 144.339  29.142  1.00  0.00           C  
ATOM   1347  OD1 ASP A  84     208.664 145.342  29.377  1.00  0.00           O  
ATOM   1348  OD2 ASP A  84     207.805 143.947  28.022  1.00  0.00           O  
ATOM   1349  H   ASP A  84     209.873 142.843  30.923  1.00  0.00           H  
ATOM   1350  HA  ASP A  84     208.168 144.983  31.751  1.00  0.00           H  
ATOM   1351 1HB  ASP A  84     207.654 142.471  30.110  1.00  0.00           H  
ATOM   1352 2HB  ASP A  84     206.419 143.692  30.386  1.00  0.00           H  
ATOM   1353  N   ALA A  85     207.618 142.078  33.150  1.00  0.00           N  
ATOM   1354  CA  ALA A  85     206.951 141.434  34.276  1.00  0.00           C  
ATOM   1355  C   ALA A  85     207.212 142.189  35.573  1.00  0.00           C  
ATOM   1356  O   ALA A  85     206.307 142.372  36.389  1.00  0.00           O  
ATOM   1357  CB  ALA A  85     207.405 139.988  34.405  1.00  0.00           C  
ATOM   1358  H   ALA A  85     208.306 141.559  32.623  1.00  0.00           H  
ATOM   1359  HA  ALA A  85     205.878 141.447  34.096  1.00  0.00           H  
ATOM   1360 1HB  ALA A  85     206.899 139.522  35.251  1.00  0.00           H  
ATOM   1361 2HB  ALA A  85     207.159 139.446  33.492  1.00  0.00           H  
ATOM   1362 3HB  ALA A  85     208.482 139.958  34.566  1.00  0.00           H  
ATOM   1363  N   LEU A  86     208.452 142.629  35.760  1.00  0.00           N  
ATOM   1364  CA  LEU A  86     208.830 143.372  36.956  1.00  0.00           C  
ATOM   1365  C   LEU A  86     208.205 144.759  36.963  1.00  0.00           C  
ATOM   1366  O   LEU A  86     207.790 145.259  38.011  1.00  0.00           O  
ATOM   1367  CB  LEU A  86     210.357 143.492  37.045  1.00  0.00           C  
ATOM   1368  CG  LEU A  86     211.109 142.193  37.361  1.00  0.00           C  
ATOM   1369  CD1 LEU A  86     212.605 142.419  37.194  1.00  0.00           C  
ATOM   1370  CD2 LEU A  86     210.778 141.746  38.777  1.00  0.00           C  
ATOM   1371  H   LEU A  86     209.150 142.443  35.055  1.00  0.00           H  
ATOM   1372  HA  LEU A  86     208.456 142.836  37.828  1.00  0.00           H  
ATOM   1373 1HB  LEU A  86     210.731 143.869  36.095  1.00  0.00           H  
ATOM   1374 2HB  LEU A  86     210.603 144.215  37.822  1.00  0.00           H  
ATOM   1375  HG  LEU A  86     210.808 141.418  36.656  1.00  0.00           H  
ATOM   1376 1HD1 LEU A  86     213.140 141.496  37.418  1.00  0.00           H  
ATOM   1377 2HD1 LEU A  86     212.816 142.719  36.167  1.00  0.00           H  
ATOM   1378 3HD1 LEU A  86     212.933 143.203  37.876  1.00  0.00           H  
ATOM   1379 1HD2 LEU A  86     211.312 140.822  39.001  1.00  0.00           H  
ATOM   1380 2HD2 LEU A  86     211.079 142.520  39.483  1.00  0.00           H  
ATOM   1381 3HD2 LEU A  86     209.705 141.575  38.863  1.00  0.00           H  
ATOM   1382  N   ARG A  87     208.137 145.380  35.791  1.00  0.00           N  
ATOM   1383  CA  ARG A  87     207.460 146.662  35.639  1.00  0.00           C  
ATOM   1384  C   ARG A  87     205.969 146.535  35.915  1.00  0.00           C  
ATOM   1385  O   ARG A  87     205.357 147.429  36.500  1.00  0.00           O  
ATOM   1386  CB  ARG A  87     207.666 147.212  34.235  1.00  0.00           C  
ATOM   1387  CG  ARG A  87     209.080 147.686  33.936  1.00  0.00           C  
ATOM   1388  CD  ARG A  87     209.215 148.158  32.534  1.00  0.00           C  
ATOM   1389  NE  ARG A  87     210.566 148.611  32.243  1.00  0.00           N  
ATOM   1390  CZ  ARG A  87     211.007 148.965  31.020  1.00  0.00           C  
ATOM   1391  NH1 ARG A  87     210.195 148.912  29.987  1.00  0.00           N  
ATOM   1392  NH2 ARG A  87     212.256 149.365  30.858  1.00  0.00           N  
ATOM   1393  H   ARG A  87     208.566 144.950  34.982  1.00  0.00           H  
ATOM   1394  HA  ARG A  87     207.874 147.359  36.369  1.00  0.00           H  
ATOM   1395 1HB  ARG A  87     207.413 146.447  33.503  1.00  0.00           H  
ATOM   1396 2HB  ARG A  87     206.995 148.056  34.073  1.00  0.00           H  
ATOM   1397 1HG  ARG A  87     209.336 148.510  34.602  1.00  0.00           H  
ATOM   1398 2HG  ARG A  87     209.779 146.863  34.090  1.00  0.00           H  
ATOM   1399 1HD  ARG A  87     208.974 147.344  31.851  1.00  0.00           H  
ATOM   1400 2HD  ARG A  87     208.532 148.989  32.363  1.00  0.00           H  
ATOM   1401  HE  ARG A  87     211.220 148.665  33.012  1.00  0.00           H  
ATOM   1402 1HH1 ARG A  87     209.240 148.606  30.111  1.00  0.00           H  
ATOM   1403 2HH1 ARG A  87     210.526 149.177  29.071  1.00  0.00           H  
ATOM   1404 1HH2 ARG A  87     212.881 149.405  31.652  1.00  0.00           H  
ATOM   1405 2HH2 ARG A  87     212.587 149.630  29.942  1.00  0.00           H  
ATOM   1406  N   LEU A  88     205.388 145.418  35.492  1.00  0.00           N  
ATOM   1407  CA  LEU A  88     203.991 145.117  35.794  1.00  0.00           C  
ATOM   1408  C   LEU A  88     203.788 144.893  37.287  1.00  0.00           C  
ATOM   1409  O   LEU A  88     202.782 145.315  37.856  1.00  0.00           O  
ATOM   1410  CB  LEU A  88     203.536 143.874  35.019  1.00  0.00           C  
ATOM   1411  CG  LEU A  88     202.079 143.449  35.240  1.00  0.00           C  
ATOM   1412  CD1 LEU A  88     201.152 144.598  34.867  1.00  0.00           C  
ATOM   1413  CD2 LEU A  88     201.779 142.212  34.406  1.00  0.00           C  
ATOM   1414  H   LEU A  88     205.924 144.759  34.945  1.00  0.00           H  
ATOM   1415  HA  LEU A  88     203.382 145.974  35.502  1.00  0.00           H  
ATOM   1416 1HB  LEU A  88     203.669 144.060  33.954  1.00  0.00           H  
ATOM   1417 2HB  LEU A  88     204.173 143.035  35.301  1.00  0.00           H  
ATOM   1418  HG  LEU A  88     201.922 143.222  36.295  1.00  0.00           H  
ATOM   1419 1HD1 LEU A  88     200.116 144.296  35.024  1.00  0.00           H  
ATOM   1420 2HD1 LEU A  88     201.376 145.463  35.492  1.00  0.00           H  
ATOM   1421 3HD1 LEU A  88     201.299 144.858  33.820  1.00  0.00           H  
ATOM   1422 1HD2 LEU A  88     200.743 141.909  34.564  1.00  0.00           H  
ATOM   1423 2HD2 LEU A  88     201.934 142.437  33.351  1.00  0.00           H  
ATOM   1424 3HD2 LEU A  88     202.443 141.401  34.706  1.00  0.00           H  
ATOM   1425  N   ALA A  89     204.750 144.227  37.916  1.00  0.00           N  
ATOM   1426  CA  ALA A  89     204.731 144.037  39.362  1.00  0.00           C  
ATOM   1427  C   ALA A  89     204.711 145.373  40.092  1.00  0.00           C  
ATOM   1428  O   ALA A  89     203.996 145.541  41.080  1.00  0.00           O  
ATOM   1429  CB  ALA A  89     205.930 143.212  39.805  1.00  0.00           C  
ATOM   1430  H   ALA A  89     205.514 143.840  37.381  1.00  0.00           H  
ATOM   1431  HA  ALA A  89     203.821 143.501  39.629  1.00  0.00           H  
ATOM   1432 1HB  ALA A  89     205.901 143.080  40.887  1.00  0.00           H  
ATOM   1433 2HB  ALA A  89     205.899 142.236  39.319  1.00  0.00           H  
ATOM   1434 3HB  ALA A  89     206.849 143.726  39.527  1.00  0.00           H  
ATOM   1435  N   LYS A  90     205.502 146.322  39.603  1.00  0.00           N  
ATOM   1436  CA  LYS A  90     205.548 147.657  40.185  1.00  0.00           C  
ATOM   1437  C   LYS A  90     204.207 148.366  40.044  1.00  0.00           C  
ATOM   1438  O   LYS A  90     203.756 149.051  40.963  1.00  0.00           O  
ATOM   1439  CB  LYS A  90     206.655 148.487  39.533  1.00  0.00           C  
ATOM   1440  CG  LYS A  90     208.067 148.072  39.925  1.00  0.00           C  
ATOM   1441  CD  LYS A  90     209.109 148.945  39.241  1.00  0.00           C  
ATOM   1442  CE  LYS A  90     210.520 148.539  39.641  1.00  0.00           C  
ATOM   1443  NZ  LYS A  90     211.550 149.388  38.984  1.00  0.00           N  
ATOM   1444  H   LYS A  90     206.085 146.112  38.805  1.00  0.00           H  
ATOM   1445  HA  LYS A  90     205.762 147.564  41.250  1.00  0.00           H  
ATOM   1446 1HB  LYS A  90     206.573 148.414  38.448  1.00  0.00           H  
ATOM   1447 2HB  LYS A  90     206.528 149.536  39.800  1.00  0.00           H  
ATOM   1448 1HG  LYS A  90     208.185 148.159  41.006  1.00  0.00           H  
ATOM   1449 2HG  LYS A  90     208.232 147.033  39.641  1.00  0.00           H  
ATOM   1450 1HD  LYS A  90     209.007 148.854  38.159  1.00  0.00           H  
ATOM   1451 2HD  LYS A  90     208.949 149.987  39.518  1.00  0.00           H  
ATOM   1452 1HE  LYS A  90     210.631 148.626  40.721  1.00  0.00           H  
ATOM   1453 2HE  LYS A  90     210.692 147.500  39.363  1.00  0.00           H  
ATOM   1454 1HZ  LYS A  90     212.470 149.087  39.274  1.00  0.00           H  
ATOM   1455 2HZ  LYS A  90     211.469 149.300  37.980  1.00  0.00           H  
ATOM   1456 3HZ  LYS A  90     211.412 150.352  39.250  1.00  0.00           H  
ATOM   1457  N   GLU A  91     203.573 148.200  38.890  1.00  0.00           N  
ATOM   1458  CA  GLU A  91     202.235 148.734  38.665  1.00  0.00           C  
ATOM   1459  C   GLU A  91     201.245 148.181  39.683  1.00  0.00           C  
ATOM   1460  O   GLU A  91     200.426 148.919  40.231  1.00  0.00           O  
ATOM   1461  CB  GLU A  91     201.761 148.406  37.247  1.00  0.00           C  
ATOM   1462  CG  GLU A  91     200.391 148.969  36.896  1.00  0.00           C  
ATOM   1463  CD  GLU A  91     199.980 148.669  35.481  1.00  0.00           C  
ATOM   1464  OE1 GLU A  91     200.843 148.555  34.644  1.00  0.00           O  
ATOM   1465  OE2 GLU A  91     198.802 148.555  35.238  1.00  0.00           O  
ATOM   1466  H   GLU A  91     204.029 147.690  38.146  1.00  0.00           H  
ATOM   1467  HA  GLU A  91     202.268 149.816  38.792  1.00  0.00           H  
ATOM   1468 1HB  GLU A  91     202.478 148.796  36.524  1.00  0.00           H  
ATOM   1469 2HB  GLU A  91     201.721 147.324  37.118  1.00  0.00           H  
ATOM   1470 1HG  GLU A  91     199.651 148.545  37.575  1.00  0.00           H  
ATOM   1471 2HG  GLU A  91     200.404 150.047  37.045  1.00  0.00           H  
ATOM   1472  N   ALA A  92     201.323 146.878  39.930  1.00  0.00           N  
ATOM   1473  CA  ALA A  92     200.474 146.236  40.927  1.00  0.00           C  
ATOM   1474  C   ALA A  92     200.746 146.785  42.320  1.00  0.00           C  
ATOM   1475  O   ALA A  92     199.822 146.993  43.108  1.00  0.00           O  
ATOM   1476  CB  ALA A  92     200.678 144.728  40.904  1.00  0.00           C  
ATOM   1477  H   ALA A  92     201.988 146.319  39.417  1.00  0.00           H  
ATOM   1478  HA  ALA A  92     199.432 146.451  40.684  1.00  0.00           H  
ATOM   1479 1HB  ALA A  92     200.036 144.263  41.653  1.00  0.00           H  
ATOM   1480 2HB  ALA A  92     200.422 144.342  39.918  1.00  0.00           H  
ATOM   1481 3HB  ALA A  92     201.720 144.499  41.125  1.00  0.00           H  
ATOM   1482  N   GLU A  93     202.018 147.018  42.621  1.00  0.00           N  
ATOM   1483  CA  GLU A  93     202.413 147.563  43.915  1.00  0.00           C  
ATOM   1484  C   GLU A  93     201.859 148.966  44.114  1.00  0.00           C  
ATOM   1485  O   GLU A  93     201.425 149.324  45.210  1.00  0.00           O  
ATOM   1486  CB  GLU A  93     203.938 147.584  44.041  1.00  0.00           C  
ATOM   1487  CG  GLU A  93     204.576 146.210  44.183  1.00  0.00           C  
ATOM   1488  CD  GLU A  93     206.072 146.242  44.035  1.00  0.00           C  
ATOM   1489  OE1 GLU A  93     206.608 147.306  43.839  1.00  0.00           O  
ATOM   1490  OE2 GLU A  93     206.680 145.200  44.118  1.00  0.00           O  
ATOM   1491  H   GLU A  93     202.732 146.814  41.935  1.00  0.00           H  
ATOM   1492  HA  GLU A  93     201.998 146.929  44.698  1.00  0.00           H  
ATOM   1493 1HB  GLU A  93     204.369 148.065  43.163  1.00  0.00           H  
ATOM   1494 2HB  GLU A  93     204.222 148.176  44.912  1.00  0.00           H  
ATOM   1495 1HG  GLU A  93     204.328 145.804  45.163  1.00  0.00           H  
ATOM   1496 2HG  GLU A  93     204.155 145.546  43.428  1.00  0.00           H  
ATOM   1497  N   LYS A  94     201.874 149.761  43.049  1.00  0.00           N  
ATOM   1498  CA  LYS A  94     201.324 151.111  43.091  1.00  0.00           C  
ATOM   1499  C   LYS A  94     199.818 151.086  43.325  1.00  0.00           C  
ATOM   1500  O   LYS A  94     199.276 151.930  44.037  1.00  0.00           O  
ATOM   1501  CB  LYS A  94     201.643 151.859  41.795  1.00  0.00           C  
ATOM   1502  CG  LYS A  94     203.103 152.262  41.644  1.00  0.00           C  
ATOM   1503  CD  LYS A  94     203.349 152.964  40.317  1.00  0.00           C  
ATOM   1504  CE  LYS A  94     204.810 153.359  40.161  1.00  0.00           C  
ATOM   1505  NZ  LYS A  94     205.070 154.025  38.856  1.00  0.00           N  
ATOM   1506  H   LYS A  94     202.275 149.419  42.187  1.00  0.00           H  
ATOM   1507  HA  LYS A  94     201.779 151.643  43.926  1.00  0.00           H  
ATOM   1508 1HB  LYS A  94     201.378 151.235  40.941  1.00  0.00           H  
ATOM   1509 2HB  LYS A  94     201.038 152.764  41.739  1.00  0.00           H  
ATOM   1510 1HG  LYS A  94     203.381 152.934  42.458  1.00  0.00           H  
ATOM   1511 2HG  LYS A  94     203.733 151.375  41.699  1.00  0.00           H  
ATOM   1512 1HD  LYS A  94     203.071 152.300  39.497  1.00  0.00           H  
ATOM   1513 2HD  LYS A  94     202.732 153.860  40.260  1.00  0.00           H  
ATOM   1514 1HE  LYS A  94     205.090 154.039  40.964  1.00  0.00           H  
ATOM   1515 2HE  LYS A  94     205.437 152.471  40.232  1.00  0.00           H  
ATOM   1516 1HZ  LYS A  94     206.047 154.271  38.791  1.00  0.00           H  
ATOM   1517 2HZ  LYS A  94     204.830 153.396  38.102  1.00  0.00           H  
ATOM   1518 3HZ  LYS A  94     204.508 154.862  38.786  1.00  0.00           H  
ATOM   1519  N   LEU A  95     199.146 150.109  42.722  1.00  0.00           N  
ATOM   1520  CA  LEU A  95     197.714 149.925  42.924  1.00  0.00           C  
ATOM   1521  C   LEU A  95     197.426 149.293  44.280  1.00  0.00           C  
ATOM   1522  O   LEU A  95     196.321 149.414  44.810  1.00  0.00           O  
ATOM   1523  CB  LEU A  95     197.130 149.048  41.809  1.00  0.00           C  
ATOM   1524  CG  LEU A  95     197.133 149.666  40.405  1.00  0.00           C  
ATOM   1525  CD1 LEU A  95     196.788 148.597  39.378  1.00  0.00           C  
ATOM   1526  CD2 LEU A  95     196.138 150.815  40.354  1.00  0.00           C  
ATOM   1527  H   LEU A  95     199.642 149.478  42.109  1.00  0.00           H  
ATOM   1528  HA  LEU A  95     197.234 150.905  42.907  1.00  0.00           H  
ATOM   1529 1HB  LEU A  95     197.698 148.120  41.764  1.00  0.00           H  
ATOM   1530 2HB  LEU A  95     196.098 148.806  42.062  1.00  0.00           H  
ATOM   1531  HG  LEU A  95     198.131 150.040  40.175  1.00  0.00           H  
ATOM   1532 1HD1 LEU A  95     196.791 149.036  38.380  1.00  0.00           H  
ATOM   1533 2HD1 LEU A  95     197.527 147.796  39.423  1.00  0.00           H  
ATOM   1534 3HD1 LEU A  95     195.800 148.191  39.593  1.00  0.00           H  
ATOM   1535 1HD2 LEU A  95     196.141 151.255  39.356  1.00  0.00           H  
ATOM   1536 2HD2 LEU A  95     195.139 150.442  40.583  1.00  0.00           H  
ATOM   1537 3HD2 LEU A  95     196.419 151.573  41.086  1.00  0.00           H  
ATOM   1538  N   GLY A  96     198.425 148.617  44.836  1.00  0.00           N  
ATOM   1539  CA  GLY A  96     198.312 148.043  46.172  1.00  0.00           C  
ATOM   1540  C   GLY A  96     198.043 146.545  46.104  1.00  0.00           C  
ATOM   1541  O   GLY A  96     197.906 145.884  47.132  1.00  0.00           O  
ATOM   1542  H   GLY A  96     199.287 148.500  44.323  1.00  0.00           H  
ATOM   1543 1HA  GLY A  96     199.233 148.226  46.727  1.00  0.00           H  
ATOM   1544 2HA  GLY A  96     197.507 148.536  46.714  1.00  0.00           H  
ATOM   1545  N   ASP A  97     197.966 146.017  44.888  1.00  0.00           N  
ATOM   1546  CA  ASP A  97     197.670 144.603  44.684  1.00  0.00           C  
ATOM   1547  C   ASP A  97     198.937 143.760  44.748  1.00  0.00           C  
ATOM   1548  O   ASP A  97     199.464 143.338  43.718  1.00  0.00           O  
ATOM   1549  CB  ASP A  97     196.975 144.391  43.336  1.00  0.00           C  
ATOM   1550  CG  ASP A  97     196.449 142.973  43.158  1.00  0.00           C  
ATOM   1551  OD1 ASP A  97     196.869 142.108  43.890  1.00  0.00           O  
ATOM   1552  OD2 ASP A  97     195.633 142.768  42.292  1.00  0.00           O  
ATOM   1553  H   ASP A  97     198.118 146.609  44.084  1.00  0.00           H  
ATOM   1554  HA  ASP A  97     197.010 144.269  45.484  1.00  0.00           H  
ATOM   1555 1HB  ASP A  97     196.141 145.086  43.243  1.00  0.00           H  
ATOM   1556 2HB  ASP A  97     197.675 144.607  42.528  1.00  0.00           H  
ATOM   1557  N   LEU A  98     199.420 143.519  45.961  1.00  0.00           N  
ATOM   1558  CA  LEU A  98     200.679 142.806  46.156  1.00  0.00           C  
ATOM   1559  C   LEU A  98     200.554 141.347  45.741  1.00  0.00           C  
ATOM   1560  O   LEU A  98     201.547 140.702  45.406  1.00  0.00           O  
ATOM   1561  CB  LEU A  98     201.115 142.891  47.624  1.00  0.00           C  
ATOM   1562  CG  LEU A  98     201.469 144.294  48.134  1.00  0.00           C  
ATOM   1563  CD1 LEU A  98     201.708 144.244  49.637  1.00  0.00           C  
ATOM   1564  CD2 LEU A  98     202.700 144.805  47.401  1.00  0.00           C  
ATOM   1565  H   LEU A  98     198.904 143.838  46.767  1.00  0.00           H  
ATOM   1566  HA  LEU A  98     201.437 143.267  45.525  1.00  0.00           H  
ATOM   1567 1HB  LEU A  98     200.311 142.505  48.248  1.00  0.00           H  
ATOM   1568 2HB  LEU A  98     201.991 142.257  47.764  1.00  0.00           H  
ATOM   1569  HG  LEU A  98     200.632 144.969  47.952  1.00  0.00           H  
ATOM   1570 1HD1 LEU A  98     201.959 145.241  49.999  1.00  0.00           H  
ATOM   1571 2HD1 LEU A  98     200.805 143.893  50.137  1.00  0.00           H  
ATOM   1572 3HD1 LEU A  98     202.531 143.562  49.851  1.00  0.00           H  
ATOM   1573 1HD2 LEU A  98     202.951 145.803  47.762  1.00  0.00           H  
ATOM   1574 2HD2 LEU A  98     203.538 144.132  47.583  1.00  0.00           H  
ATOM   1575 3HD2 LEU A  98     202.495 144.847  46.331  1.00  0.00           H  
ATOM   1576  N   GLY A  99     199.330 140.831  45.766  1.00  0.00           N  
ATOM   1577  CA  GLY A  99     199.052 139.496  45.255  1.00  0.00           C  
ATOM   1578  C   GLY A  99     199.421 139.381  43.781  1.00  0.00           C  
ATOM   1579  O   GLY A  99     200.159 138.480  43.384  1.00  0.00           O  
ATOM   1580  H   GLY A  99     198.572 141.379  46.150  1.00  0.00           H  
ATOM   1581 1HA  GLY A  99     199.613 138.761  45.832  1.00  0.00           H  
ATOM   1582 2HA  GLY A  99     197.995 139.268  45.388  1.00  0.00           H  
ATOM   1583  N   ALA A 100     198.900 140.299  42.974  1.00  0.00           N  
ATOM   1584  CA  ALA A 100     199.221 140.340  41.552  1.00  0.00           C  
ATOM   1585  C   ALA A 100     200.707 140.593  41.329  1.00  0.00           C  
ATOM   1586  O   ALA A 100     201.304 140.060  40.395  1.00  0.00           O  
ATOM   1587  CB  ALA A 100     198.392 141.408  40.853  1.00  0.00           C  
ATOM   1588  H   ALA A 100     198.267 140.988  43.354  1.00  0.00           H  
ATOM   1589  HA  ALA A 100     198.982 139.370  41.116  1.00  0.00           H  
ATOM   1590 1HB  ALA A 100     198.643 141.427  39.792  1.00  0.00           H  
ATOM   1591 2HB  ALA A 100     197.332 141.182  40.971  1.00  0.00           H  
ATOM   1592 3HB  ALA A 100     198.606 142.381  41.293  1.00  0.00           H  
ATOM   1593  N   ALA A 101     201.298 141.411  42.195  1.00  0.00           N  
ATOM   1594  CA  ALA A 101     202.722 141.712  42.111  1.00  0.00           C  
ATOM   1595  C   ALA A 101     203.563 140.455  42.293  1.00  0.00           C  
ATOM   1596  O   ALA A 101     204.544 140.243  41.581  1.00  0.00           O  
ATOM   1597  CB  ALA A 101     203.103 142.758  43.150  1.00  0.00           C  
ATOM   1598  H   ALA A 101     200.746 141.834  42.926  1.00  0.00           H  
ATOM   1599  HA  ALA A 101     202.935 142.111  41.120  1.00  0.00           H  
ATOM   1600 1HB  ALA A 101     204.170 142.972  43.075  1.00  0.00           H  
ATOM   1601 2HB  ALA A 101     202.536 143.671  42.972  1.00  0.00           H  
ATOM   1602 3HB  ALA A 101     202.878 142.379  44.145  1.00  0.00           H  
ATOM   1603  N   ALA A 102     203.172 139.621  43.252  1.00  0.00           N  
ATOM   1604  CA  ALA A 102     203.844 138.348  43.479  1.00  0.00           C  
ATOM   1605  C   ALA A 102     203.696 137.423  42.277  1.00  0.00           C  
ATOM   1606  O   ALA A 102     204.629 136.708  41.914  1.00  0.00           O  
ATOM   1607  CB  ALA A 102     203.298 137.679  44.732  1.00  0.00           C  
ATOM   1608  H   ALA A 102     202.390 139.877  43.836  1.00  0.00           H  
ATOM   1609  HA  ALA A 102     204.908 138.539  43.620  1.00  0.00           H  
ATOM   1610 1HB  ALA A 102     203.809 136.729  44.890  1.00  0.00           H  
ATOM   1611 2HB  ALA A 102     203.463 138.327  45.593  1.00  0.00           H  
ATOM   1612 3HB  ALA A 102     202.230 137.500  44.613  1.00  0.00           H  
ATOM   1613  N   VAL A 103     202.517 137.442  41.666  1.00  0.00           N  
ATOM   1614  CA  VAL A 103     202.268 136.662  40.459  1.00  0.00           C  
ATOM   1615  C   VAL A 103     203.113 137.161  39.295  1.00  0.00           C  
ATOM   1616  O   VAL A 103     203.673 136.370  38.537  1.00  0.00           O  
ATOM   1617  CB  VAL A 103     200.778 136.732  40.075  1.00  0.00           C  
ATOM   1618  CG1 VAL A 103     200.550 136.106  38.708  1.00  0.00           C  
ATOM   1619  CG2 VAL A 103     199.937 136.037  41.135  1.00  0.00           C  
ATOM   1620  H   VAL A 103     201.774 138.011  42.044  1.00  0.00           H  
ATOM   1621  HA  VAL A 103     202.550 135.625  40.653  1.00  0.00           H  
ATOM   1622  HB  VAL A 103     200.481 137.779  40.003  1.00  0.00           H  
ATOM   1623 1HG1 VAL A 103     199.492 136.165  38.452  1.00  0.00           H  
ATOM   1624 2HG1 VAL A 103     201.134 136.642  37.960  1.00  0.00           H  
ATOM   1625 3HG1 VAL A 103     200.859 135.061  38.730  1.00  0.00           H  
ATOM   1626 1HG2 VAL A 103     198.885 136.092  40.857  1.00  0.00           H  
ATOM   1627 2HG2 VAL A 103     200.239 134.992  41.211  1.00  0.00           H  
ATOM   1628 3HG2 VAL A 103     200.084 136.528  42.097  1.00  0.00           H  
ATOM   1629  N   ALA A 104     203.204 138.479  39.159  1.00  0.00           N  
ATOM   1630  CA  ALA A 104     204.066 139.088  38.151  1.00  0.00           C  
ATOM   1631  C   ALA A 104     205.518 138.676  38.348  1.00  0.00           C  
ATOM   1632  O   ALA A 104     206.232 138.407  37.382  1.00  0.00           O  
ATOM   1633  CB  ALA A 104     203.937 140.604  38.187  1.00  0.00           C  
ATOM   1634  H   ALA A 104     202.662 139.074  39.769  1.00  0.00           H  
ATOM   1635  HA  ALA A 104     203.752 138.735  37.170  1.00  0.00           H  
ATOM   1636 1HB  ALA A 104     204.586 141.043  37.430  1.00  0.00           H  
ATOM   1637 2HB  ALA A 104     202.903 140.886  37.986  1.00  0.00           H  
ATOM   1638 3HB  ALA A 104     204.227 140.970  39.171  1.00  0.00           H  
ATOM   1639  N   ALA A 105     205.950 138.629  39.604  1.00  0.00           N  
ATOM   1640  CA  ALA A 105     207.294 138.175  39.935  1.00  0.00           C  
ATOM   1641  C   ALA A 105     207.492 136.712  39.555  1.00  0.00           C  
ATOM   1642  O   ALA A 105     208.576 136.312  39.131  1.00  0.00           O  
ATOM   1643  CB  ALA A 105     207.574 138.379  41.416  1.00  0.00           C  
ATOM   1644  H   ALA A 105     205.332 138.915  40.348  1.00  0.00           H  
ATOM   1645  HA  ALA A 105     208.011 138.764  39.360  1.00  0.00           H  
ATOM   1646 1HB  ALA A 105     208.581 138.037  41.649  1.00  0.00           H  
ATOM   1647 2HB  ALA A 105     207.485 139.439  41.660  1.00  0.00           H  
ATOM   1648 3HB  ALA A 105     206.853 137.811  42.003  1.00  0.00           H  
ATOM   1649  N   ARG A 106     206.438 135.918  39.709  1.00  0.00           N  
ATOM   1650  CA  ARG A 106     206.475 134.512  39.331  1.00  0.00           C  
ATOM   1651  C   ARG A 106     206.678 134.350  37.829  1.00  0.00           C  
ATOM   1652  O   ARG A 106     207.411 133.468  37.384  1.00  0.00           O  
ATOM   1653  CB  ARG A 106     205.187 133.814  39.745  1.00  0.00           C  
ATOM   1654  CG  ARG A 106     205.109 132.343  39.371  1.00  0.00           C  
ATOM   1655  CD  ARG A 106     206.116 131.535  40.105  1.00  0.00           C  
ATOM   1656  NE  ARG A 106     206.076 130.134  39.717  1.00  0.00           N  
ATOM   1657  CZ  ARG A 106     206.731 129.615  38.660  1.00  0.00           C  
ATOM   1658  NH1 ARG A 106     207.469 130.391  37.898  1.00  0.00           N  
ATOM   1659  NH2 ARG A 106     206.630 128.325  38.389  1.00  0.00           N  
ATOM   1660  H   ARG A 106     205.587 136.301  40.100  1.00  0.00           H  
ATOM   1661  HA  ARG A 106     207.321 134.041  39.832  1.00  0.00           H  
ATOM   1662 1HB  ARG A 106     205.065 133.887  40.825  1.00  0.00           H  
ATOM   1663 2HB  ARG A 106     204.337 134.317  39.285  1.00  0.00           H  
ATOM   1664 1HG  ARG A 106     204.118 131.958  39.613  1.00  0.00           H  
ATOM   1665 2HG  ARG A 106     205.291 132.229  38.302  1.00  0.00           H  
ATOM   1666 1HD  ARG A 106     207.114 131.919  39.895  1.00  0.00           H  
ATOM   1667 2HD  ARG A 106     205.922 131.597  41.175  1.00  0.00           H  
ATOM   1668  HE  ARG A 106     205.518 129.506  40.279  1.00  0.00           H  
ATOM   1669 1HH1 ARG A 106     207.546 131.376  38.105  1.00  0.00           H  
ATOM   1670 2HH1 ARG A 106     207.960 130.001  37.106  1.00  0.00           H  
ATOM   1671 1HH2 ARG A 106     206.062 127.729  38.975  1.00  0.00           H  
ATOM   1672 2HH2 ARG A 106     207.120 127.936  37.598  1.00  0.00           H  
ATOM   1673  N   LEU A 107     206.025 135.209  37.054  1.00  0.00           N  
ATOM   1674  CA  LEU A 107     206.214 135.233  35.609  1.00  0.00           C  
ATOM   1675  C   LEU A 107     207.588 135.776  35.242  1.00  0.00           C  
ATOM   1676  O   LEU A 107     208.194 135.348  34.260  1.00  0.00           O  
ATOM   1677  CB  LEU A 107     205.127 136.087  34.946  1.00  0.00           C  
ATOM   1678  CG  LEU A 107     203.699 135.531  35.032  1.00  0.00           C  
ATOM   1679  CD1 LEU A 107     202.725 136.539  34.438  1.00  0.00           C  
ATOM   1680  CD2 LEU A 107     203.627 134.201  34.297  1.00  0.00           C  
ATOM   1681  H   LEU A 107     205.381 135.861  37.477  1.00  0.00           H  
ATOM   1682  HA  LEU A 107     206.153 134.209  35.235  1.00  0.00           H  
ATOM   1683 1HB  LEU A 107     205.127 137.072  35.410  1.00  0.00           H  
ATOM   1684 2HB  LEU A 107     205.373 136.205  33.890  1.00  0.00           H  
ATOM   1685  HG  LEU A 107     203.430 135.383  36.078  1.00  0.00           H  
ATOM   1686 1HD1 LEU A 107     201.710 136.144  34.500  1.00  0.00           H  
ATOM   1687 2HD1 LEU A 107     202.783 137.474  34.995  1.00  0.00           H  
ATOM   1688 3HD1 LEU A 107     202.980 136.720  33.395  1.00  0.00           H  
ATOM   1689 1HD2 LEU A 107     202.612 133.806  34.359  1.00  0.00           H  
ATOM   1690 2HD2 LEU A 107     203.895 134.349  33.251  1.00  0.00           H  
ATOM   1691 3HD2 LEU A 107     204.320 133.495  34.753  1.00  0.00           H  
ATOM   1692  N   ALA A 108     208.074 136.724  36.036  1.00  0.00           N  
ATOM   1693  CA  ALA A 108     209.381 137.327  35.797  1.00  0.00           C  
ATOM   1694  C   ALA A 108     210.495 136.296  35.925  1.00  0.00           C  
ATOM   1695  O   ALA A 108     211.396 136.236  35.090  1.00  0.00           O  
ATOM   1696  CB  ALA A 108     209.617 138.482  36.760  1.00  0.00           C  
ATOM   1697  H   ALA A 108     207.525 137.036  36.824  1.00  0.00           H  
ATOM   1698  HA  ALA A 108     209.404 137.714  34.780  1.00  0.00           H  
ATOM   1699 1HB  ALA A 108     210.595 138.922  36.569  1.00  0.00           H  
ATOM   1700 2HB  ALA A 108     208.844 139.240  36.618  1.00  0.00           H  
ATOM   1701 3HB  ALA A 108     209.578 138.115  37.785  1.00  0.00           H  
ATOM   1702  N   VAL A 109     210.427 135.485  36.977  1.00  0.00           N  
ATOM   1703  CA  VAL A 109     211.467 134.504  37.255  1.00  0.00           C  
ATOM   1704  C   VAL A 109     211.418 133.351  36.261  1.00  0.00           C  
ATOM   1705  O   VAL A 109     212.452 132.803  35.878  1.00  0.00           O  
ATOM   1706  CB  VAL A 109     211.313 133.952  38.684  1.00  0.00           C  
ATOM   1707  CG1 VAL A 109     210.128 133.002  38.764  1.00  0.00           C  
ATOM   1708  CG2 VAL A 109     212.595 133.252  39.110  1.00  0.00           C  
ATOM   1709  H   VAL A 109     209.634 135.552  37.599  1.00  0.00           H  
ATOM   1710  HA  VAL A 109     212.440 134.989  37.150  1.00  0.00           H  
ATOM   1711  HB  VAL A 109     211.108 134.780  39.363  1.00  0.00           H  
ATOM   1712 1HG1 VAL A 109     210.034 132.621  39.781  1.00  0.00           H  
ATOM   1713 2HG1 VAL A 109     209.217 133.533  38.490  1.00  0.00           H  
ATOM   1714 3HG1 VAL A 109     210.283 132.168  38.079  1.00  0.00           H  
ATOM   1715 1HG2 VAL A 109     212.479 132.865  40.122  1.00  0.00           H  
ATOM   1716 2HG2 VAL A 109     212.804 132.428  38.428  1.00  0.00           H  
ATOM   1717 3HG2 VAL A 109     213.422 133.962  39.086  1.00  0.00           H  
ATOM   1718  N   GLU A 110     210.209 132.987  35.844  1.00  0.00           N  
ATOM   1719  CA  GLU A 110     210.024 131.921  34.866  1.00  0.00           C  
ATOM   1720  C   GLU A 110     210.598 132.313  33.511  1.00  0.00           C  
ATOM   1721  O   GLU A 110     211.230 131.500  32.837  1.00  0.00           O  
ATOM   1722  CB  GLU A 110     208.539 131.579  34.723  1.00  0.00           C  
ATOM   1723  CG  GLU A 110     208.246 130.439  33.759  1.00  0.00           C  
ATOM   1724  CD  GLU A 110     208.815 129.125  34.217  1.00  0.00           C  
ATOM   1725  OE1 GLU A 110     209.081 128.990  35.387  1.00  0.00           O  
ATOM   1726  OE2 GLU A 110     208.983 128.254  33.396  1.00  0.00           O  
ATOM   1727  H   GLU A 110     209.400 133.462  36.214  1.00  0.00           H  
ATOM   1728  HA  GLU A 110     210.564 131.040  35.211  1.00  0.00           H  
ATOM   1729 1HB  GLU A 110     208.133 131.306  35.697  1.00  0.00           H  
ATOM   1730 2HB  GLU A 110     207.995 132.458  34.377  1.00  0.00           H  
ATOM   1731 1HG  GLU A 110     207.167 130.336  33.651  1.00  0.00           H  
ATOM   1732 2HG  GLU A 110     208.660 130.688  32.782  1.00  0.00           H  
ATOM   1733  N   ALA A 111     210.372 133.560  33.115  1.00  0.00           N  
ATOM   1734  CA  ALA A 111     210.910 134.078  31.863  1.00  0.00           C  
ATOM   1735  C   ALA A 111     212.434 134.116  31.893  1.00  0.00           C  
ATOM   1736  O   ALA A 111     213.093 133.689  30.945  1.00  0.00           O  
ATOM   1737  CB  ALA A 111     210.352 135.464  31.577  1.00  0.00           C  
ATOM   1738  H   ALA A 111     209.812 134.167  33.697  1.00  0.00           H  
ATOM   1739  HA  ALA A 111     210.612 133.410  31.055  1.00  0.00           H  
ATOM   1740 1HB  ALA A 111     210.764 135.836  30.640  1.00  0.00           H  
ATOM   1741 2HB  ALA A 111     209.268 135.411  31.501  1.00  0.00           H  
ATOM   1742 3HB  ALA A 111     210.626 136.140  32.387  1.00  0.00           H  
ATOM   1743  N   ALA A 112     212.986 134.627  32.988  1.00  0.00           N  
ATOM   1744  CA  ALA A 112     214.433 134.696  33.155  1.00  0.00           C  
ATOM   1745  C   ALA A 112     215.041 133.304  33.276  1.00  0.00           C  
ATOM   1746  O   ALA A 112     216.130 133.044  32.764  1.00  0.00           O  
ATOM   1747  CB  ALA A 112     214.787 135.535  34.371  1.00  0.00           C  
ATOM   1748  H   ALA A 112     212.388 134.977  33.723  1.00  0.00           H  
ATOM   1749  HA  ALA A 112     214.862 135.166  32.268  1.00  0.00           H  
ATOM   1750 1HB  ALA A 112     215.871 135.577  34.483  1.00  0.00           H  
ATOM   1751 2HB  ALA A 112     214.396 136.546  34.245  1.00  0.00           H  
ATOM   1752 3HB  ALA A 112     214.349 135.087  35.263  1.00  0.00           H  
ATOM   1753  N   LYS A 113     214.330 132.412  33.957  1.00  0.00           N  
ATOM   1754  CA  LYS A 113     214.785 131.036  34.124  1.00  0.00           C  
ATOM   1755  C   LYS A 113     214.899 130.328  32.780  1.00  0.00           C  
ATOM   1756  O   LYS A 113     215.877 129.628  32.519  1.00  0.00           O  
ATOM   1757  CB  LYS A 113     213.837 130.266  35.045  1.00  0.00           C  
ATOM   1758  CG  LYS A 113     214.236 128.817  35.288  1.00  0.00           C  
ATOM   1759  CD  LYS A 113     213.315 128.153  36.304  1.00  0.00           C  
ATOM   1760  CE  LYS A 113     213.648 126.678  36.472  1.00  0.00           C  
ATOM   1761  NZ  LYS A 113     212.848 126.049  37.556  1.00  0.00           N  
ATOM   1762  H   LYS A 113     213.455 132.694  34.372  1.00  0.00           H  
ATOM   1763  HA  LYS A 113     215.777 131.050  34.576  1.00  0.00           H  
ATOM   1764 1HB  LYS A 113     213.784 130.766  36.012  1.00  0.00           H  
ATOM   1765 2HB  LYS A 113     212.833 130.271  34.620  1.00  0.00           H  
ATOM   1766 1HG  LYS A 113     214.185 128.263  34.349  1.00  0.00           H  
ATOM   1767 2HG  LYS A 113     215.258 128.778  35.658  1.00  0.00           H  
ATOM   1768 1HD  LYS A 113     213.418 128.653  37.268  1.00  0.00           H  
ATOM   1769 2HD  LYS A 113     212.281 128.248  35.974  1.00  0.00           H  
ATOM   1770 1HE  LYS A 113     213.450 126.153  35.538  1.00  0.00           H  
ATOM   1771 2HE  LYS A 113     214.707 126.568  36.709  1.00  0.00           H  
ATOM   1772 1HZ  LYS A 113     213.097 125.072  37.635  1.00  0.00           H  
ATOM   1773 2HZ  LYS A 113     213.036 126.516  38.432  1.00  0.00           H  
ATOM   1774 3HZ  LYS A 113     211.864 126.127  37.339  1.00  0.00           H  
ATOM   1775  N   GLN A 114     213.895 130.514  31.931  1.00  0.00           N  
ATOM   1776  CA  GLN A 114     213.906 129.938  30.592  1.00  0.00           C  
ATOM   1777  C   GLN A 114     214.975 130.586  29.721  1.00  0.00           C  
ATOM   1778  O   GLN A 114     215.601 129.925  28.894  1.00  0.00           O  
ATOM   1779  CB  GLN A 114     212.533 130.089  29.932  1.00  0.00           C  
ATOM   1780  CG  GLN A 114     211.434 129.271  30.589  1.00  0.00           C  
ATOM   1781  CD  GLN A 114     211.702 127.780  30.521  1.00  0.00           C  
ATOM   1782  OE1 GLN A 114     212.415 127.303  29.633  1.00  0.00           O  
ATOM   1783  NE2 GLN A 114     211.133 127.033  31.460  1.00  0.00           N  
ATOM   1784  H   GLN A 114     213.102 131.070  32.220  1.00  0.00           H  
ATOM   1785  HA  GLN A 114     214.147 128.877  30.675  1.00  0.00           H  
ATOM   1786 1HB  GLN A 114     212.232 131.136  29.954  1.00  0.00           H  
ATOM   1787 2HB  GLN A 114     212.597 129.788  28.887  1.00  0.00           H  
ATOM   1788 1HG  GLN A 114     211.360 129.558  31.638  1.00  0.00           H  
ATOM   1789 2HG  GLN A 114     210.492 129.472  30.079  1.00  0.00           H  
ATOM   1790 1HE2 GLN A 114     211.274 126.042  31.467  1.00  0.00           H  
ATOM   1791 2HE2 GLN A 114     210.562 127.461  32.162  1.00  0.00           H  
ATOM   1792  N   ALA A 115     215.181 131.885  29.914  1.00  0.00           N  
ATOM   1793  CA  ALA A 115     216.218 132.611  29.195  1.00  0.00           C  
ATOM   1794  C   ALA A 115     217.606 132.197  29.659  1.00  0.00           C  
ATOM   1795  O   ALA A 115     218.558 132.193  28.878  1.00  0.00           O  
ATOM   1796  CB  ALA A 115     216.030 134.112  29.365  1.00  0.00           C  
ATOM   1797  H   ALA A 115     214.603 132.380  30.579  1.00  0.00           H  
ATOM   1798  HA  ALA A 115     216.133 132.363  28.136  1.00  0.00           H  
ATOM   1799 1HB  ALA A 115     216.812 134.641  28.821  1.00  0.00           H  
ATOM   1800 2HB  ALA A 115     215.056 134.404  28.974  1.00  0.00           H  
ATOM   1801 3HB  ALA A 115     216.088 134.366  30.422  1.00  0.00           H  
ATOM   1802  N   GLY A 116     217.717 131.846  30.936  1.00  0.00           N  
ATOM   1803  CA  GLY A 116     219.007 131.513  31.530  1.00  0.00           C  
ATOM   1804  C   GLY A 116     219.743 132.767  31.984  1.00  0.00           C  
ATOM   1805  O   GLY A 116     220.968 132.773  32.095  1.00  0.00           O  
ATOM   1806  H   GLY A 116     216.887 131.808  31.508  1.00  0.00           H  
ATOM   1807 1HA  GLY A 116     218.853 130.847  32.380  1.00  0.00           H  
ATOM   1808 2HA  GLY A 116     219.614 130.974  30.804  1.00  0.00           H  
ATOM   1809  N   ASP A 117     218.988 133.827  32.247  1.00  0.00           N  
ATOM   1810  CA  ASP A 117     219.571 135.106  32.637  1.00  0.00           C  
ATOM   1811  C   ASP A 117     219.747 135.193  34.148  1.00  0.00           C  
ATOM   1812  O   ASP A 117     218.837 135.606  34.866  1.00  0.00           O  
ATOM   1813  CB  ASP A 117     218.696 136.264  32.152  1.00  0.00           C  
ATOM   1814  CG  ASP A 117     218.817 136.511  30.654  1.00  0.00           C  
ATOM   1815  OD1 ASP A 117     219.787 136.080  30.077  1.00  0.00           O  
ATOM   1816  OD2 ASP A 117     217.939 137.129  30.101  1.00  0.00           O  
ATOM   1817  H   ASP A 117     217.983 133.746  32.176  1.00  0.00           H  
ATOM   1818  HA  ASP A 117     220.558 135.187  32.183  1.00  0.00           H  
ATOM   1819 1HB  ASP A 117     217.652 136.056  32.388  1.00  0.00           H  
ATOM   1820 2HB  ASP A 117     218.974 137.178  32.680  1.00  0.00           H  
ATOM   1821  N   ASN A 118     220.861 134.864  34.528  1.00  0.00           N  
ATOM   1822  CA  ASN A 118     221.140 134.751  35.955  1.00  0.00           C  
ATOM   1823  C   ASN A 118     221.221 136.124  36.611  1.00  0.00           C  
ATOM   1824  O   ASN A 118     220.833 136.295  37.767  1.00  0.00           O  
ATOM   1825  CB  ASN A 118     222.422 133.971  36.188  1.00  0.00           C  
ATOM   1826  CG  ASN A 118     222.261 132.503  35.918  1.00  0.00           C  
ATOM   1827  OD1 ASN A 118     221.142 131.974  35.930  1.00  0.00           O  
ATOM   1828  ND2 ASN A 118     223.358 131.830  35.674  1.00  0.00           N  
ATOM   1829  H   ASN A 118     221.526 134.492  33.866  1.00  0.00           H  
ATOM   1830  HA  ASN A 118     220.319 134.206  36.420  1.00  0.00           H  
ATOM   1831 1HB  ASN A 118     223.209 134.364  35.542  1.00  0.00           H  
ATOM   1832 2HB  ASN A 118     222.747 134.106  37.220  1.00  0.00           H  
ATOM   1833 1HD2 ASN A 118     223.311 130.847  35.487  1.00  0.00           H  
ATOM   1834 2HD2 ASN A 118     224.239 132.297  35.676  1.00  0.00           H  
ATOM   1835  N   ASP A 119     221.726 137.101  35.865  1.00  0.00           N  
ATOM   1836  CA  ASP A 119     221.842 138.466  36.366  1.00  0.00           C  
ATOM   1837  C   ASP A 119     220.468 139.069  36.640  1.00  0.00           C  
ATOM   1838  O   ASP A 119     220.288 139.811  37.604  1.00  0.00           O  
ATOM   1839  CB  ASP A 119     222.601 139.343  35.367  1.00  0.00           C  
ATOM   1840  CG  ASP A 119     224.085 139.009  35.293  1.00  0.00           C  
ATOM   1841  OD1 ASP A 119     224.568 138.337  36.176  1.00  0.00           O  
ATOM   1842  OD2 ASP A 119     224.722 139.428  34.358  1.00  0.00           O  
ATOM   1843  H   ASP A 119     222.037 136.895  34.928  1.00  0.00           H  
ATOM   1844  HA  ASP A 119     222.385 138.444  37.310  1.00  0.00           H  
ATOM   1845 1HB  ASP A 119     222.168 139.223  34.374  1.00  0.00           H  
ATOM   1846 2HB  ASP A 119     222.492 140.391  35.647  1.00  0.00           H  
ATOM   1847  N   VAL A 120     219.505 138.746  35.785  1.00  0.00           N  
ATOM   1848  CA  VAL A 120     218.139 139.231  35.948  1.00  0.00           C  
ATOM   1849  C   VAL A 120     217.446 138.533  37.113  1.00  0.00           C  
ATOM   1850  O   VAL A 120     216.719 139.164  37.882  1.00  0.00           O  
ATOM   1851  CB  VAL A 120     217.330 138.999  34.658  1.00  0.00           C  
ATOM   1852  CG1 VAL A 120     215.860 139.319  34.887  1.00  0.00           C  
ATOM   1853  CG2 VAL A 120     217.899 139.848  33.532  1.00  0.00           C  
ATOM   1854  H   VAL A 120     219.724 138.150  34.998  1.00  0.00           H  
ATOM   1855  HA  VAL A 120     218.176 140.297  36.177  1.00  0.00           H  
ATOM   1856  HB  VAL A 120     217.391 137.945  34.386  1.00  0.00           H  
ATOM   1857 1HG1 VAL A 120     215.303 139.149  33.965  1.00  0.00           H  
ATOM   1858 2HG1 VAL A 120     215.466 138.676  35.672  1.00  0.00           H  
ATOM   1859 3HG1 VAL A 120     215.758 140.363  35.185  1.00  0.00           H  
ATOM   1860 1HG2 VAL A 120     217.322 139.678  32.623  1.00  0.00           H  
ATOM   1861 2HG2 VAL A 120     217.843 140.902  33.806  1.00  0.00           H  
ATOM   1862 3HG2 VAL A 120     218.938 139.573  33.358  1.00  0.00           H  
ATOM   1863  N   LEU A 121     217.672 137.232  37.234  1.00  0.00           N  
ATOM   1864  CA  LEU A 121     217.092 136.451  38.321  1.00  0.00           C  
ATOM   1865  C   LEU A 121     217.487 137.019  39.678  1.00  0.00           C  
ATOM   1866  O   LEU A 121     216.680 137.046  40.608  1.00  0.00           O  
ATOM   1867  CB  LEU A 121     217.540 134.988  38.222  1.00  0.00           C  
ATOM   1868  CG  LEU A 121     216.924 134.181  37.070  1.00  0.00           C  
ATOM   1869  CD1 LEU A 121     217.615 132.828  36.973  1.00  0.00           C  
ATOM   1870  CD2 LEU A 121     215.430 134.017  37.307  1.00  0.00           C  
ATOM   1871  H   LEU A 121     218.264 136.769  36.557  1.00  0.00           H  
ATOM   1872  HA  LEU A 121     216.005 136.505  38.243  1.00  0.00           H  
ATOM   1873 1HB  LEU A 121     218.621 134.963  38.102  1.00  0.00           H  
ATOM   1874 2HB  LEU A 121     217.287 134.482  39.153  1.00  0.00           H  
ATOM   1875  HG  LEU A 121     217.087 134.708  36.130  1.00  0.00           H  
ATOM   1876 1HD1 LEU A 121     217.178 132.255  36.156  1.00  0.00           H  
ATOM   1877 2HD1 LEU A 121     218.679 132.976  36.784  1.00  0.00           H  
ATOM   1878 3HD1 LEU A 121     217.484 132.284  37.908  1.00  0.00           H  
ATOM   1879 1HD2 LEU A 121     214.993 133.445  36.489  1.00  0.00           H  
ATOM   1880 2HD2 LEU A 121     215.267 133.491  38.248  1.00  0.00           H  
ATOM   1881 3HD2 LEU A 121     214.959 134.999  37.356  1.00  0.00           H  
ATOM   1882  N   ARG A 122     218.731 137.467  39.786  1.00  0.00           N  
ATOM   1883  CA  ARG A 122     219.193 138.169  40.980  1.00  0.00           C  
ATOM   1884  C   ARG A 122     218.348 139.407  41.252  1.00  0.00           C  
ATOM   1885  O   ARG A 122     217.956 139.666  42.389  1.00  0.00           O  
ATOM   1886  CB  ARG A 122     220.651 138.574  40.833  1.00  0.00           C  
ATOM   1887  CG  ARG A 122     221.255 139.244  42.057  1.00  0.00           C  
ATOM   1888  CD  ARG A 122     222.707 139.501  41.881  1.00  0.00           C  
ATOM   1889  NE  ARG A 122     223.467 138.266  41.770  1.00  0.00           N  
ATOM   1890  CZ  ARG A 122     224.725 138.182  41.290  1.00  0.00           C  
ATOM   1891  NH1 ARG A 122     225.347 139.267  40.885  1.00  0.00           N  
ATOM   1892  NH2 ARG A 122     225.331 137.010  41.229  1.00  0.00           N  
ATOM   1893  H   ARG A 122     219.377 137.323  39.023  1.00  0.00           H  
ATOM   1894  HA  ARG A 122     219.085 137.501  41.834  1.00  0.00           H  
ATOM   1895 1HB  ARG A 122     221.253 137.696  40.607  1.00  0.00           H  
ATOM   1896 2HB  ARG A 122     220.754 139.265  39.994  1.00  0.00           H  
ATOM   1897 1HG  ARG A 122     220.756 140.198  42.234  1.00  0.00           H  
ATOM   1898 2HG  ARG A 122     221.124 138.600  42.926  1.00  0.00           H  
ATOM   1899 1HD  ARG A 122     222.865 140.083  40.974  1.00  0.00           H  
ATOM   1900 2HD  ARG A 122     223.085 140.057  42.738  1.00  0.00           H  
ATOM   1901  HE  ARG A 122     223.022 137.410  42.071  1.00  0.00           H  
ATOM   1902 1HH1 ARG A 122     224.883 140.164  40.931  1.00  0.00           H  
ATOM   1903 2HH1 ARG A 122     226.287 139.203  40.526  1.00  0.00           H  
ATOM   1904 1HH2 ARG A 122     224.852 136.176  41.540  1.00  0.00           H  
ATOM   1905 2HH2 ARG A 122     226.272 136.947  40.871  1.00  0.00           H  
ATOM   1906  N   LYS A 123     218.074 140.173  40.201  1.00  0.00           N  
ATOM   1907  CA  LYS A 123     217.195 141.331  40.305  1.00  0.00           C  
ATOM   1908  C   LYS A 123     215.786 140.918  40.714  1.00  0.00           C  
ATOM   1909  O   LYS A 123     215.147 141.582  41.529  1.00  0.00           O  
ATOM   1910  CB  LYS A 123     217.157 142.094  38.980  1.00  0.00           C  
ATOM   1911  CG  LYS A 123     216.344 143.382  39.021  1.00  0.00           C  
ATOM   1912  CD  LYS A 123     216.400 144.112  37.687  1.00  0.00           C  
ATOM   1913  CE  LYS A 123     215.575 145.390  37.720  1.00  0.00           C  
ATOM   1914  NZ  LYS A 123     215.641 146.127  36.429  1.00  0.00           N  
ATOM   1915  H   LYS A 123     218.484 139.945  39.306  1.00  0.00           H  
ATOM   1916  HA  LYS A 123     217.584 141.991  41.080  1.00  0.00           H  
ATOM   1917 1HB  LYS A 123     218.173 142.349  38.678  1.00  0.00           H  
ATOM   1918 2HB  LYS A 123     216.733 141.455  38.205  1.00  0.00           H  
ATOM   1919 1HG  LYS A 123     215.304 143.148  39.253  1.00  0.00           H  
ATOM   1920 2HG  LYS A 123     216.735 144.035  39.799  1.00  0.00           H  
ATOM   1921 1HD  LYS A 123     217.437 144.363  37.454  1.00  0.00           H  
ATOM   1922 2HD  LYS A 123     216.016 143.463  36.900  1.00  0.00           H  
ATOM   1923 1HE  LYS A 123     214.536 145.146  37.933  1.00  0.00           H  
ATOM   1924 2HE  LYS A 123     215.944 146.041  38.513  1.00  0.00           H  
ATOM   1925 1HZ  LYS A 123     215.082 146.968  36.491  1.00  0.00           H  
ATOM   1926 2HZ  LYS A 123     216.600 146.376  36.230  1.00  0.00           H  
ATOM   1927 3HZ  LYS A 123     215.284 145.542  35.687  1.00  0.00           H  
ATOM   1928  N   VAL A 124     215.309 139.817  40.142  1.00  0.00           N  
ATOM   1929  CA  VAL A 124     213.978 139.311  40.450  1.00  0.00           C  
ATOM   1930  C   VAL A 124     213.868 138.907  41.915  1.00  0.00           C  
ATOM   1931  O   VAL A 124     212.879 139.212  42.580  1.00  0.00           O  
ATOM   1932  CB  VAL A 124     213.650 138.097  39.560  1.00  0.00           C  
ATOM   1933  CG1 VAL A 124     212.351 137.442  40.009  1.00  0.00           C  
ATOM   1934  CG2 VAL A 124     213.558 138.532  38.105  1.00  0.00           C  
ATOM   1935  H   VAL A 124     215.882 139.319  39.477  1.00  0.00           H  
ATOM   1936  HA  VAL A 124     213.253 140.106  40.271  1.00  0.00           H  
ATOM   1937  HB  VAL A 124     214.440 137.353  39.668  1.00  0.00           H  
ATOM   1938 1HG1 VAL A 124     212.135 136.586  39.370  1.00  0.00           H  
ATOM   1939 2HG1 VAL A 124     212.452 137.106  41.042  1.00  0.00           H  
ATOM   1940 3HG1 VAL A 124     211.537 138.162  39.939  1.00  0.00           H  
ATOM   1941 1HG2 VAL A 124     213.325 137.668  37.481  1.00  0.00           H  
ATOM   1942 2HG2 VAL A 124     212.773 139.279  37.997  1.00  0.00           H  
ATOM   1943 3HG2 VAL A 124     214.511 138.959  37.792  1.00  0.00           H  
ATOM   1944  N   ALA A 125     214.889 138.217  42.411  1.00  0.00           N  
ATOM   1945  CA  ALA A 125     214.892 137.739  43.788  1.00  0.00           C  
ATOM   1946  C   ALA A 125     214.760 138.892  44.774  1.00  0.00           C  
ATOM   1947  O   ALA A 125     214.047 138.787  45.773  1.00  0.00           O  
ATOM   1948  CB  ALA A 125     216.161 136.946  44.069  1.00  0.00           C  
ATOM   1949  H   ALA A 125     215.686 138.022  41.822  1.00  0.00           H  
ATOM   1950  HA  ALA A 125     214.032 137.082  43.927  1.00  0.00           H  
ATOM   1951 1HB  ALA A 125     216.147 136.595  45.103  1.00  0.00           H  
ATOM   1952 2HB  ALA A 125     216.213 136.091  43.396  1.00  0.00           H  
ATOM   1953 3HB  ALA A 125     217.030 137.584  43.914  1.00  0.00           H  
ATOM   1954  N   GLU A 126     215.446 139.991  44.488  1.00  0.00           N  
ATOM   1955  CA  GLU A 126     215.401 141.169  45.346  1.00  0.00           C  
ATOM   1956  C   GLU A 126     214.025 141.824  45.312  1.00  0.00           C  
ATOM   1957  O   GLU A 126     213.483 142.202  46.350  1.00  0.00           O  
ATOM   1958  CB  GLU A 126     216.468 142.181  44.919  1.00  0.00           C  
ATOM   1959  CG  GLU A 126     216.455 143.479  45.712  1.00  0.00           C  
ATOM   1960  CD  GLU A 126     216.773 143.280  47.167  1.00  0.00           C  
ATOM   1961  OE1 GLU A 126     217.423 142.313  47.487  1.00  0.00           O  
ATOM   1962  OE2 GLU A 126     216.366 144.095  47.962  1.00  0.00           O  
ATOM   1963  H   GLU A 126     216.015 140.012  43.652  1.00  0.00           H  
ATOM   1964  HA  GLU A 126     215.594 140.856  46.371  1.00  0.00           H  
ATOM   1965 1HB  GLU A 126     217.457 141.733  45.024  1.00  0.00           H  
ATOM   1966 2HB  GLU A 126     216.333 142.429  43.866  1.00  0.00           H  
ATOM   1967 1HG  GLU A 126     217.189 144.163  45.282  1.00  0.00           H  
ATOM   1968 2HG  GLU A 126     215.473 143.941  45.618  1.00  0.00           H  
ATOM   1969  N   GLN A 127     213.466 141.951  44.115  1.00  0.00           N  
ATOM   1970  CA  GLN A 127     212.147 142.550  43.943  1.00  0.00           C  
ATOM   1971  C   GLN A 127     211.068 141.697  44.598  1.00  0.00           C  
ATOM   1972  O   GLN A 127     210.126 142.223  45.194  1.00  0.00           O  
ATOM   1973  CB  GLN A 127     211.833 142.741  42.457  1.00  0.00           C  
ATOM   1974  CG  GLN A 127     210.594 143.576  42.185  1.00  0.00           C  
ATOM   1975  CD  GLN A 127     210.790 145.035  42.552  1.00  0.00           C  
ATOM   1976  OE1 GLN A 127     211.730 145.685  42.089  1.00  0.00           O  
ATOM   1977  NE2 GLN A 127     209.899 145.558  43.386  1.00  0.00           N  
ATOM   1978  H   GLN A 127     213.967 141.626  43.300  1.00  0.00           H  
ATOM   1979  HA  GLN A 127     212.143 143.524  44.433  1.00  0.00           H  
ATOM   1980 1HB  GLN A 127     212.678 143.221  41.966  1.00  0.00           H  
ATOM   1981 2HB  GLN A 127     211.692 141.767  41.988  1.00  0.00           H  
ATOM   1982 1HG  GLN A 127     210.356 143.520  41.123  1.00  0.00           H  
ATOM   1983 2HG  GLN A 127     209.766 143.183  42.776  1.00  0.00           H  
ATOM   1984 1HE2 GLN A 127     209.975 146.517  43.664  1.00  0.00           H  
ATOM   1985 2HE2 GLN A 127     209.149 144.996  43.739  1.00  0.00           H  
ATOM   1986  N   ALA A 128     211.211 140.383  44.487  1.00  0.00           N  
ATOM   1987  CA  ALA A 128     210.251 139.455  45.076  1.00  0.00           C  
ATOM   1988  C   ALA A 128     210.215 139.589  46.592  1.00  0.00           C  
ATOM   1989  O   ALA A 128     209.147 139.540  47.204  1.00  0.00           O  
ATOM   1990  CB  ALA A 128     210.585 138.024  44.677  1.00  0.00           C  
ATOM   1991  H   ALA A 128     212.005 140.013  43.982  1.00  0.00           H  
ATOM   1992  HA  ALA A 128     209.258 139.698  44.698  1.00  0.00           H  
ATOM   1993 1HB  ALA A 128     209.859 137.344  45.125  1.00  0.00           H  
ATOM   1994 2HB  ALA A 128     210.549 137.930  43.593  1.00  0.00           H  
ATOM   1995 3HB  ALA A 128     211.583 137.772  45.032  1.00  0.00           H  
ATOM   1996  N   LEU A 129     211.388 139.761  47.195  1.00  0.00           N  
ATOM   1997  CA  LEU A 129     211.489 139.921  48.641  1.00  0.00           C  
ATOM   1998  C   LEU A 129     210.880 141.241  49.092  1.00  0.00           C  
ATOM   1999  O   LEU A 129     210.249 141.315  50.149  1.00  0.00           O  
ATOM   2000  CB  LEU A 129     212.958 139.853  49.080  1.00  0.00           C  
ATOM   2001  CG  LEU A 129     213.615 138.469  48.987  1.00  0.00           C  
ATOM   2002  CD1 LEU A 129     215.113 138.603  49.224  1.00  0.00           C  
ATOM   2003  CD2 LEU A 129     212.981 137.535  50.005  1.00  0.00           C  
ATOM   2004  H   LEU A 129     212.228 139.780  46.637  1.00  0.00           H  
ATOM   2005  HA  LEU A 129     210.929 139.117  49.118  1.00  0.00           H  
ATOM   2006 1HB  LEU A 129     213.537 140.536  48.462  1.00  0.00           H  
ATOM   2007 2HB  LEU A 129     213.026 140.182  50.116  1.00  0.00           H  
ATOM   2008  HG  LEU A 129     213.471 138.064  47.985  1.00  0.00           H  
ATOM   2009 1HD1 LEU A 129     215.581 137.620  49.157  1.00  0.00           H  
ATOM   2010 2HD1 LEU A 129     215.546 139.261  48.470  1.00  0.00           H  
ATOM   2011 3HD1 LEU A 129     215.289 139.021  50.216  1.00  0.00           H  
ATOM   2012 1HD2 LEU A 129     213.447 136.552  49.938  1.00  0.00           H  
ATOM   2013 2HD2 LEU A 129     213.126 137.938  51.009  1.00  0.00           H  
ATOM   2014 3HD2 LEU A 129     211.913 137.445  49.802  1.00  0.00           H  
ATOM   2015  N   ARG A 130     211.070 142.281  48.291  1.00  0.00           N  
ATOM   2016  CA  ARG A 130     210.464 143.579  48.558  1.00  0.00           C  
ATOM   2017  C   ARG A 130     208.945 143.494  48.532  1.00  0.00           C  
ATOM   2018  O   ARG A 130     208.263 144.137  49.330  1.00  0.00           O  
ATOM   2019  CB  ARG A 130     210.930 144.609  47.540  1.00  0.00           C  
ATOM   2020  CG  ARG A 130     212.384 145.028  47.671  1.00  0.00           C  
ATOM   2021  CD  ARG A 130     212.783 145.973  46.597  1.00  0.00           C  
ATOM   2022  NE  ARG A 130     214.214 146.240  46.613  1.00  0.00           N  
ATOM   2023  CZ  ARG A 130     214.826 147.173  45.860  1.00  0.00           C  
ATOM   2024  NH1 ARG A 130     214.122 147.920  45.039  1.00  0.00           N  
ATOM   2025  NH2 ARG A 130     216.135 147.341  45.948  1.00  0.00           N  
ATOM   2026  H   ARG A 130     211.654 142.170  47.471  1.00  0.00           H  
ATOM   2027  HA  ARG A 130     210.761 143.899  49.559  1.00  0.00           H  
ATOM   2028 1HB  ARG A 130     210.791 144.212  46.535  1.00  0.00           H  
ATOM   2029 2HB  ARG A 130     210.317 145.507  47.623  1.00  0.00           H  
ATOM   2030 1HG  ARG A 130     212.535 145.518  48.634  1.00  0.00           H  
ATOM   2031 2HG  ARG A 130     213.025 144.147  47.609  1.00  0.00           H  
ATOM   2032 1HD  ARG A 130     212.527 145.550  45.627  1.00  0.00           H  
ATOM   2033 2HD  ARG A 130     212.259 146.918  46.730  1.00  0.00           H  
ATOM   2034  HE  ARG A 130     214.787 145.686  47.234  1.00  0.00           H  
ATOM   2035 1HH1 ARG A 130     213.122 147.794  44.970  1.00  0.00           H  
ATOM   2036 2HH1 ARG A 130     214.580 148.619  44.473  1.00  0.00           H  
ATOM   2037 1HH2 ARG A 130     216.675 146.765  46.580  1.00  0.00           H  
ATOM   2038 2HH2 ARG A 130     216.593 148.039  45.383  1.00  0.00           H  
ATOM   2039  N   ILE A 131     208.420 142.696  47.610  1.00  0.00           N  
ATOM   2040  CA  ILE A 131     206.984 142.432  47.549  1.00  0.00           C  
ATOM   2041  C   ILE A 131     206.504 141.720  48.808  1.00  0.00           C  
ATOM   2042  O   ILE A 131     205.461 142.063  49.365  1.00  0.00           O  
ATOM   2043  CB  ILE A 131     206.632 141.584  46.314  1.00  0.00           C  
ATOM   2044  CG1 ILE A 131     206.877 142.383  45.031  1.00  0.00           C  
ATOM   2045  CG2 ILE A 131     205.187 141.116  46.385  1.00  0.00           C  
ATOM   2046  CD1 ILE A 131     206.885 141.540  43.777  1.00  0.00           C  
ATOM   2047  H   ILE A 131     209.027 142.260  46.931  1.00  0.00           H  
ATOM   2048  HA  ILE A 131     206.460 143.387  47.489  1.00  0.00           H  
ATOM   2049  HB  ILE A 131     207.286 140.715  46.271  1.00  0.00           H  
ATOM   2050 1HG1 ILE A 131     206.106 143.147  44.924  1.00  0.00           H  
ATOM   2051 2HG1 ILE A 131     207.836 142.898  45.101  1.00  0.00           H  
ATOM   2052 1HG2 ILE A 131     204.956 140.518  45.503  1.00  0.00           H  
ATOM   2053 2HG2 ILE A 131     205.045 140.511  47.279  1.00  0.00           H  
ATOM   2054 3HG2 ILE A 131     204.526 141.981  46.422  1.00  0.00           H  
ATOM   2055 1HD1 ILE A 131     207.064 142.176  42.911  1.00  0.00           H  
ATOM   2056 2HD1 ILE A 131     207.675 140.791  43.847  1.00  0.00           H  
ATOM   2057 3HD1 ILE A 131     205.922 141.042  43.668  1.00  0.00           H  
ATOM   2058  N   ALA A 132     207.270 140.729  49.249  1.00  0.00           N  
ATOM   2059  CA  ALA A 132     206.936 139.982  50.457  1.00  0.00           C  
ATOM   2060  C   ALA A 132     206.822 140.908  51.661  1.00  0.00           C  
ATOM   2061  O   ALA A 132     205.928 140.753  52.494  1.00  0.00           O  
ATOM   2062  CB  ALA A 132     207.975 138.903  50.718  1.00  0.00           C  
ATOM   2063  H   ALA A 132     208.103 140.483  48.736  1.00  0.00           H  
ATOM   2064  HA  ALA A 132     205.967 139.507  50.314  1.00  0.00           H  
ATOM   2065 1HB  ALA A 132     207.712 138.356  51.624  1.00  0.00           H  
ATOM   2066 2HB  ALA A 132     208.003 138.214  49.874  1.00  0.00           H  
ATOM   2067 3HB  ALA A 132     208.954 139.363  50.845  1.00  0.00           H  
ATOM   2068  N   LYS A 133     207.733 141.871  51.750  1.00  0.00           N  
ATOM   2069  CA  LYS A 133     207.728 142.831  52.846  1.00  0.00           C  
ATOM   2070  C   LYS A 133     206.463 143.683  52.825  1.00  0.00           C  
ATOM   2071  O   LYS A 133     205.882 143.972  53.873  1.00  0.00           O  
ATOM   2072  CB  LYS A 133     208.966 143.726  52.778  1.00  0.00           C  
ATOM   2073  CG  LYS A 133     210.267 143.030  53.152  1.00  0.00           C  
ATOM   2074  CD  LYS A 133     211.450 143.983  53.065  1.00  0.00           C  
ATOM   2075  CE  LYS A 133     212.747 143.294  53.464  1.00  0.00           C  
ATOM   2076  NZ  LYS A 133     213.913 144.216  53.387  1.00  0.00           N  
ATOM   2077  H   LYS A 133     208.447 141.939  51.040  1.00  0.00           H  
ATOM   2078  HA  LYS A 133     207.742 142.284  53.788  1.00  0.00           H  
ATOM   2079 1HB  LYS A 133     209.075 144.122  51.769  1.00  0.00           H  
ATOM   2080 2HB  LYS A 133     208.837 144.578  53.449  1.00  0.00           H  
ATOM   2081 1HG  LYS A 133     210.195 142.647  54.171  1.00  0.00           H  
ATOM   2082 2HG  LYS A 133     210.437 142.191  52.478  1.00  0.00           H  
ATOM   2083 1HD  LYS A 133     211.544 144.353  52.044  1.00  0.00           H  
ATOM   2084 2HD  LYS A 133     211.283 144.832  53.727  1.00  0.00           H  
ATOM   2085 1HE  LYS A 133     212.662 142.919  54.482  1.00  0.00           H  
ATOM   2086 2HE  LYS A 133     212.928 142.447  52.803  1.00  0.00           H  
ATOM   2087 1HZ  LYS A 133     214.750 143.723  53.658  1.00  0.00           H  
ATOM   2088 2HZ  LYS A 133     214.013 144.557  52.441  1.00  0.00           H  
ATOM   2089 3HZ  LYS A 133     213.766 144.997  54.011  1.00  0.00           H  
ATOM   2090  N   GLU A 134     206.042 144.081  51.633  1.00  0.00           N  
ATOM   2091  CA  GLU A 134     204.823 144.865  51.469  1.00  0.00           C  
ATOM   2092  C   GLU A 134     203.592 144.045  51.843  1.00  0.00           C  
ATOM   2093  O   GLU A 134     202.633 144.573  52.406  1.00  0.00           O  
ATOM   2094  CB  GLU A 134     204.698 145.364  50.029  1.00  0.00           C  
ATOM   2095  CG  GLU A 134     205.705 146.439  49.648  1.00  0.00           C  
ATOM   2096  CD  GLU A 134     205.599 147.670  50.504  1.00  0.00           C  
ATOM   2097  OE1 GLU A 134     204.512 148.172  50.657  1.00  0.00           O  
ATOM   2098  OE2 GLU A 134     206.608 148.108  51.006  1.00  0.00           O  
ATOM   2099  H   GLU A 134     206.582 143.838  50.812  1.00  0.00           H  
ATOM   2100  HA  GLU A 134     204.868 145.719  52.144  1.00  0.00           H  
ATOM   2101 1HB  GLU A 134     204.824 144.526  49.341  1.00  0.00           H  
ATOM   2102 2HB  GLU A 134     203.699 145.769  49.870  1.00  0.00           H  
ATOM   2103 1HG  GLU A 134     206.710 146.031  49.742  1.00  0.00           H  
ATOM   2104 2HG  GLU A 134     205.550 146.714  48.604  1.00  0.00           H  
ATOM   2105  N   ALA A 135     203.624 142.757  51.523  1.00  0.00           N  
ATOM   2106  CA  ALA A 135     202.561 141.842  51.922  1.00  0.00           C  
ATOM   2107  C   ALA A 135     202.457 141.744  53.438  1.00  0.00           C  
ATOM   2108  O   ALA A 135     201.359 141.683  53.992  1.00  0.00           O  
ATOM   2109  CB  ALA A 135     202.793 140.465  51.318  1.00  0.00           C  
ATOM   2110  H   ALA A 135     204.407 142.401  50.993  1.00  0.00           H  
ATOM   2111  HA  ALA A 135     201.612 142.232  51.549  1.00  0.00           H  
ATOM   2112 1HB  ALA A 135     201.990 139.795  51.624  1.00  0.00           H  
ATOM   2113 2HB  ALA A 135     202.806 140.543  50.232  1.00  0.00           H  
ATOM   2114 3HB  ALA A 135     203.748 140.072  51.665  1.00  0.00           H  
ATOM   2115  N   GLU A 136     203.605 141.729  54.105  1.00  0.00           N  
ATOM   2116  CA  GLU A 136     203.644 141.692  55.562  1.00  0.00           C  
ATOM   2117  C   GLU A 136     203.051 142.958  56.162  1.00  0.00           C  
ATOM   2118  O   GLU A 136     202.360 142.911  57.182  1.00  0.00           O  
ATOM   2119  CB  GLU A 136     205.083 141.508  56.052  1.00  0.00           C  
ATOM   2120  CG  GLU A 136     205.644 140.109  55.847  1.00  0.00           C  
ATOM   2121  CD  GLU A 136     207.073 139.979  56.296  1.00  0.00           C  
ATOM   2122  OE1 GLU A 136     207.854 140.846  55.986  1.00  0.00           O  
ATOM   2123  OE2 GLU A 136     207.383 139.013  56.953  1.00  0.00           O  
ATOM   2124  H   GLU A 136     204.474 141.747  53.590  1.00  0.00           H  
ATOM   2125  HA  GLU A 136     203.041 140.850  55.902  1.00  0.00           H  
ATOM   2126 1HB  GLU A 136     205.735 142.209  55.531  1.00  0.00           H  
ATOM   2127 2HB  GLU A 136     205.138 141.740  57.115  1.00  0.00           H  
ATOM   2128 1HG  GLU A 136     205.033 139.399  56.407  1.00  0.00           H  
ATOM   2129 2HG  GLU A 136     205.576 139.852  54.792  1.00  0.00           H  
ATOM   2130  N   LYS A 137     203.322 144.093  55.528  1.00  0.00           N  
ATOM   2131  CA  LYS A 137     202.738 145.363  55.941  1.00  0.00           C  
ATOM   2132  C   LYS A 137     201.216 145.322  55.859  1.00  0.00           C  
ATOM   2133  O   LYS A 137     200.524 145.874  56.715  1.00  0.00           O  
ATOM   2134  CB  LYS A 137     203.277 146.507  55.082  1.00  0.00           C  
ATOM   2135  CG  LYS A 137     204.740 146.848  55.336  1.00  0.00           C  
ATOM   2136  CD  LYS A 137     205.215 147.965  54.419  1.00  0.00           C  
ATOM   2137  CE  LYS A 137     206.716 148.180  54.538  1.00  0.00           C  
ATOM   2138  NZ  LYS A 137     207.215 149.183  53.559  1.00  0.00           N  
ATOM   2139  H   LYS A 137     203.949 144.075  54.734  1.00  0.00           H  
ATOM   2140  HA  LYS A 137     203.008 145.545  56.981  1.00  0.00           H  
ATOM   2141 1HB  LYS A 137     203.174 146.252  54.027  1.00  0.00           H  
ATOM   2142 2HB  LYS A 137     202.688 147.407  55.260  1.00  0.00           H  
ATOM   2143 1HG  LYS A 137     204.866 147.163  56.373  1.00  0.00           H  
ATOM   2144 2HG  LYS A 137     205.354 145.964  55.169  1.00  0.00           H  
ATOM   2145 1HD  LYS A 137     204.975 147.715  53.385  1.00  0.00           H  
ATOM   2146 2HD  LYS A 137     204.704 148.892  54.679  1.00  0.00           H  
ATOM   2147 1HE  LYS A 137     206.957 148.522  55.544  1.00  0.00           H  
ATOM   2148 2HE  LYS A 137     207.235 147.236  54.368  1.00  0.00           H  
ATOM   2149 1HZ  LYS A 137     208.214 149.296  53.670  1.00  0.00           H  
ATOM   2150 2HZ  LYS A 137     207.017 148.865  52.620  1.00  0.00           H  
ATOM   2151 3HZ  LYS A 137     206.758 150.068  53.720  1.00  0.00           H  
ATOM   2152  N   GLN A 138     200.701 144.663  54.826  1.00  0.00           N  
ATOM   2153  CA  GLN A 138     199.263 144.484  54.671  1.00  0.00           C  
ATOM   2154  C   GLN A 138     198.743 143.383  55.587  1.00  0.00           C  
ATOM   2155  O   GLN A 138     197.560 143.354  55.931  1.00  0.00           O  
ATOM   2156  CB  GLN A 138     198.916 144.161  53.217  1.00  0.00           C  
ATOM   2157  CG  GLN A 138     199.215 145.286  52.239  1.00  0.00           C  
ATOM   2158  CD  GLN A 138     198.399 146.534  52.529  1.00  0.00           C  
ATOM   2159  OE1 GLN A 138     197.180 146.468  52.705  1.00  0.00           O  
ATOM   2160  NE2 GLN A 138     199.071 147.679  52.577  1.00  0.00           N  
ATOM   2161  H   GLN A 138     201.322 144.276  54.131  1.00  0.00           H  
ATOM   2162  HA  GLN A 138     198.765 145.413  54.956  1.00  0.00           H  
ATOM   2163 1HB  GLN A 138     199.474 143.281  52.896  1.00  0.00           H  
ATOM   2164 2HB  GLN A 138     197.855 143.921  53.139  1.00  0.00           H  
ATOM   2165 1HG  GLN A 138     200.271 145.545  52.312  1.00  0.00           H  
ATOM   2166 2HG  GLN A 138     198.980 144.950  51.230  1.00  0.00           H  
ATOM   2167 1HE2 GLN A 138     198.587 148.535  52.762  1.00  0.00           H  
ATOM   2168 2HE2 GLN A 138     200.059 147.687  52.427  1.00  0.00           H  
ATOM   2169  N   GLY A 139     199.632 142.476  55.977  1.00  0.00           N  
ATOM   2170  CA  GLY A 139     199.261 141.360  56.841  1.00  0.00           C  
ATOM   2171  C   GLY A 139     198.952 140.113  56.024  1.00  0.00           C  
ATOM   2172  O   GLY A 139     198.475 139.113  56.558  1.00  0.00           O  
ATOM   2173  H   GLY A 139     200.591 142.562  55.671  1.00  0.00           H  
ATOM   2174 1HA  GLY A 139     200.075 141.151  57.537  1.00  0.00           H  
ATOM   2175 2HA  GLY A 139     198.393 141.634  57.436  1.00  0.00           H  
ATOM   2176  N   ASN A 140     199.222 140.181  54.725  1.00  0.00           N  
ATOM   2177  CA  ASN A 140     198.907 139.083  53.818  1.00  0.00           C  
ATOM   2178  C   ASN A 140     200.029 138.053  53.789  1.00  0.00           C  
ATOM   2179  O   ASN A 140     200.818 138.009  52.844  1.00  0.00           O  
ATOM   2180  CB  ASN A 140     198.626 139.607  52.422  1.00  0.00           C  
ATOM   2181  CG  ASN A 140     197.990 138.574  51.534  1.00  0.00           C  
ATOM   2182  OD1 ASN A 140     198.251 137.374  51.673  1.00  0.00           O  
ATOM   2183  ND2 ASN A 140     197.161 139.017  50.622  1.00  0.00           N  
ATOM   2184  H   ASN A 140     199.658 141.013  54.355  1.00  0.00           H  
ATOM   2185  HA  ASN A 140     198.009 138.581  54.180  1.00  0.00           H  
ATOM   2186 1HB  ASN A 140     197.967 140.473  52.484  1.00  0.00           H  
ATOM   2187 2HB  ASN A 140     199.558 139.939  51.964  1.00  0.00           H  
ATOM   2188 1HD2 ASN A 140     196.708 138.376  50.004  1.00  0.00           H  
ATOM   2189 2HD2 ASN A 140     196.980 139.998  50.548  1.00  0.00           H  
ATOM   2190  N   VAL A 141     200.096 137.228  54.827  1.00  0.00           N  
ATOM   2191  CA  VAL A 141     201.205 136.294  54.994  1.00  0.00           C  
ATOM   2192  C   VAL A 141     201.224 135.259  53.878  1.00  0.00           C  
ATOM   2193  O   VAL A 141     202.284 134.758  53.503  1.00  0.00           O  
ATOM   2194  CB  VAL A 141     201.103 135.580  56.354  1.00  0.00           C  
ATOM   2195  CG1 VAL A 141     201.332 136.562  57.492  1.00  0.00           C  
ATOM   2196  CG2 VAL A 141     199.742 134.910  56.486  1.00  0.00           C  
ATOM   2197  H   VAL A 141     199.361 137.248  55.517  1.00  0.00           H  
ATOM   2198  HA  VAL A 141     202.138 136.855  54.942  1.00  0.00           H  
ATOM   2199  HB  VAL A 141     201.887 134.825  56.416  1.00  0.00           H  
ATOM   2200 1HG1 VAL A 141     201.257 136.038  58.446  1.00  0.00           H  
ATOM   2201 2HG1 VAL A 141     202.325 137.002  57.397  1.00  0.00           H  
ATOM   2202 3HG1 VAL A 141     200.580 137.349  57.450  1.00  0.00           H  
ATOM   2203 1HG2 VAL A 141     199.678 134.406  57.449  1.00  0.00           H  
ATOM   2204 2HG2 VAL A 141     198.958 135.664  56.416  1.00  0.00           H  
ATOM   2205 3HG2 VAL A 141     199.617 134.181  55.686  1.00  0.00           H  
ATOM   2206  N   GLU A 142     200.047 134.938  53.353  1.00  0.00           N  
ATOM   2207  CA  GLU A 142     199.928 133.962  52.279  1.00  0.00           C  
ATOM   2208  C   GLU A 142     200.678 134.417  51.033  1.00  0.00           C  
ATOM   2209  O   GLU A 142     201.446 133.655  50.448  1.00  0.00           O  
ATOM   2210  CB  GLU A 142     198.455 133.720  51.940  1.00  0.00           C  
ATOM   2211  CG  GLU A 142     198.225 132.723  50.813  1.00  0.00           C  
ATOM   2212  CD  GLU A 142     196.768 132.500  50.517  1.00  0.00           C  
ATOM   2213  OE1 GLU A 142     195.950 132.927  51.298  1.00  0.00           O  
ATOM   2214  OE2 GLU A 142     196.472 131.905  49.509  1.00  0.00           O  
ATOM   2215  H   GLU A 142     199.212 135.385  53.707  1.00  0.00           H  
ATOM   2216  HA  GLU A 142     200.378 133.025  52.611  1.00  0.00           H  
ATOM   2217 1HB  GLU A 142     197.934 133.351  52.824  1.00  0.00           H  
ATOM   2218 2HB  GLU A 142     197.989 134.662  51.654  1.00  0.00           H  
ATOM   2219 1HG  GLU A 142     198.715 133.091  49.911  1.00  0.00           H  
ATOM   2220 2HG  GLU A 142     198.685 131.773  51.082  1.00  0.00           H  
ATOM   2221  N   VAL A 143     200.450 135.663  50.635  1.00  0.00           N  
ATOM   2222  CA  VAL A 143     201.132 136.235  49.480  1.00  0.00           C  
ATOM   2223  C   VAL A 143     202.622 136.411  49.752  1.00  0.00           C  
ATOM   2224  O   VAL A 143     203.452 136.215  48.865  1.00  0.00           O  
ATOM   2225  CB  VAL A 143     200.516 137.600  49.117  1.00  0.00           C  
ATOM   2226  CG1 VAL A 143     201.391 138.328  48.109  1.00  0.00           C  
ATOM   2227  CG2 VAL A 143     199.110 137.404  48.570  1.00  0.00           C  
ATOM   2228  H   VAL A 143     199.788 136.229  51.144  1.00  0.00           H  
ATOM   2229  HA  VAL A 143     201.028 135.547  48.641  1.00  0.00           H  
ATOM   2230  HB  VAL A 143     200.475 138.219  50.013  1.00  0.00           H  
ATOM   2231 1HG1 VAL A 143     200.940 139.291  47.864  1.00  0.00           H  
ATOM   2232 2HG1 VAL A 143     202.381 138.489  48.535  1.00  0.00           H  
ATOM   2233 3HG1 VAL A 143     201.478 137.728  47.202  1.00  0.00           H  
ATOM   2234 1HG2 VAL A 143     198.680 138.372  48.318  1.00  0.00           H  
ATOM   2235 2HG2 VAL A 143     199.151 136.779  47.679  1.00  0.00           H  
ATOM   2236 3HG2 VAL A 143     198.491 136.917  49.324  1.00  0.00           H  
ATOM   2237  N   ALA A 144     202.953 136.779  50.984  1.00  0.00           N  
ATOM   2238  CA  ALA A 144     204.344 136.984  51.374  1.00  0.00           C  
ATOM   2239  C   ALA A 144     205.179 135.736  51.111  1.00  0.00           C  
ATOM   2240  O   ALA A 144     206.322 135.825  50.664  1.00  0.00           O  
ATOM   2241  CB  ALA A 144     204.428 137.379  52.841  1.00  0.00           C  
ATOM   2242  H   ALA A 144     202.224 136.923  51.666  1.00  0.00           H  
ATOM   2243  HA  ALA A 144     204.758 137.791  50.770  1.00  0.00           H  
ATOM   2244 1HB  ALA A 144     205.474 137.529  53.117  1.00  0.00           H  
ATOM   2245 2HB  ALA A 144     203.877 138.304  53.002  1.00  0.00           H  
ATOM   2246 3HB  ALA A 144     204.001 136.589  53.455  1.00  0.00           H  
ATOM   2247  N   VAL A 145     204.600 134.574  51.394  1.00  0.00           N  
ATOM   2248  CA  VAL A 145     205.271 133.304  51.143  1.00  0.00           C  
ATOM   2249  C   VAL A 145     205.395 133.032  49.648  1.00  0.00           C  
ATOM   2250  O   VAL A 145     206.447 132.608  49.171  1.00  0.00           O  
ATOM   2251  CB  VAL A 145     204.499 132.151  51.809  1.00  0.00           C  
ATOM   2252  CG1 VAL A 145     205.067 130.808  51.375  1.00  0.00           C  
ATOM   2253  CG2 VAL A 145     204.555 132.295  53.323  1.00  0.00           C  
ATOM   2254  H   VAL A 145     203.672 134.570  51.792  1.00  0.00           H  
ATOM   2255  HA  VAL A 145     206.279 133.359  51.554  1.00  0.00           H  
ATOM   2256  HB  VAL A 145     203.461 132.183  51.479  1.00  0.00           H  
ATOM   2257 1HG1 VAL A 145     204.509 130.004  51.856  1.00  0.00           H  
ATOM   2258 2HG1 VAL A 145     204.982 130.711  50.292  1.00  0.00           H  
ATOM   2259 3HG1 VAL A 145     206.114 130.744  51.665  1.00  0.00           H  
ATOM   2260 1HG2 VAL A 145     204.005 131.478  53.787  1.00  0.00           H  
ATOM   2261 2HG2 VAL A 145     205.595 132.270  53.652  1.00  0.00           H  
ATOM   2262 3HG2 VAL A 145     204.105 133.246  53.615  1.00  0.00           H  
ATOM   2263  N   LYS A 146     204.316 133.277  48.916  1.00  0.00           N  
ATOM   2264  CA  LYS A 146     204.319 133.119  47.467  1.00  0.00           C  
ATOM   2265  C   LYS A 146     205.388 133.990  46.821  1.00  0.00           C  
ATOM   2266  O   LYS A 146     206.053 133.575  45.872  1.00  0.00           O  
ATOM   2267  CB  LYS A 146     202.946 133.454  46.888  1.00  0.00           C  
ATOM   2268  CG  LYS A 146     201.859 132.437  47.214  1.00  0.00           C  
ATOM   2269  CD  LYS A 146     200.511 132.873  46.661  1.00  0.00           C  
ATOM   2270  CE  LYS A 146     199.421 131.868  47.005  1.00  0.00           C  
ATOM   2271  NZ  LYS A 146     198.077 132.333  46.565  1.00  0.00           N  
ATOM   2272  H   LYS A 146     203.467 133.581  49.375  1.00  0.00           H  
ATOM   2273  HA  LYS A 146     204.554 132.079  47.233  1.00  0.00           H  
ATOM   2274 1HB  LYS A 146     202.620 134.424  47.264  1.00  0.00           H  
ATOM   2275 2HB  LYS A 146     203.017 133.532  45.803  1.00  0.00           H  
ATOM   2276 1HG  LYS A 146     202.125 131.472  46.783  1.00  0.00           H  
ATOM   2277 2HG  LYS A 146     201.780 132.324  48.295  1.00  0.00           H  
ATOM   2278 1HD  LYS A 146     200.244 133.845  47.076  1.00  0.00           H  
ATOM   2279 2HD  LYS A 146     200.576 132.966  45.576  1.00  0.00           H  
ATOM   2280 1HE  LYS A 146     199.638 130.916  46.523  1.00  0.00           H  
ATOM   2281 2HE  LYS A 146     199.401 131.708  48.083  1.00  0.00           H  
ATOM   2282 1HZ  LYS A 146     197.384 131.640  46.812  1.00  0.00           H  
ATOM   2283 2HZ  LYS A 146     197.857 133.208  47.020  1.00  0.00           H  
ATOM   2284 3HZ  LYS A 146     198.078 132.466  45.564  1.00  0.00           H  
ATOM   2285  N   ALA A 147     205.551 135.201  47.342  1.00  0.00           N  
ATOM   2286  CA  ALA A 147     206.632 136.083  46.911  1.00  0.00           C  
ATOM   2287  C   ALA A 147     207.992 135.477  47.223  1.00  0.00           C  
ATOM   2288  O   ALA A 147     208.905 135.519  46.398  1.00  0.00           O  
ATOM   2289  CB  ALA A 147     206.496 137.447  47.568  1.00  0.00           C  
ATOM   2290  H   ALA A 147     204.910 135.521  48.054  1.00  0.00           H  
ATOM   2291  HA  ALA A 147     206.565 136.208  45.831  1.00  0.00           H  
ATOM   2292 1HB  ALA A 147     207.310 138.094  47.238  1.00  0.00           H  
ATOM   2293 2HB  ALA A 147     205.542 137.895  47.288  1.00  0.00           H  
ATOM   2294 3HB  ALA A 147     206.540 137.337  48.649  1.00  0.00           H  
ATOM   2295  N   ALA A 148     208.125 134.912  48.420  1.00  0.00           N  
ATOM   2296  CA  ALA A 148     209.362 134.263  48.828  1.00  0.00           C  
ATOM   2297  C   ALA A 148     209.653 133.039  47.967  1.00  0.00           C  
ATOM   2298  O   ALA A 148     210.809 132.734  47.676  1.00  0.00           O  
ATOM   2299  CB  ALA A 148     209.298 133.873  50.297  1.00  0.00           C  
ATOM   2300  H   ALA A 148     207.347 134.936  49.063  1.00  0.00           H  
ATOM   2301  HA  ALA A 148     210.185 134.965  48.690  1.00  0.00           H  
ATOM   2302 1HB  ALA A 148     210.229 133.390  50.588  1.00  0.00           H  
ATOM   2303 2HB  ALA A 148     209.147 134.766  50.904  1.00  0.00           H  
ATOM   2304 3HB  ALA A 148     208.468 133.184  50.454  1.00  0.00           H  
ATOM   2305  N   ARG A 149     208.598 132.343  47.562  1.00  0.00           N  
ATOM   2306  CA  ARG A 149     208.733 131.172  46.704  1.00  0.00           C  
ATOM   2307  C   ARG A 149     209.351 131.542  45.360  1.00  0.00           C  
ATOM   2308  O   ARG A 149     210.133 130.778  44.795  1.00  0.00           O  
ATOM   2309  CB  ARG A 149     207.378 130.519  46.475  1.00  0.00           C  
ATOM   2310  CG  ARG A 149     207.406 129.285  45.587  1.00  0.00           C  
ATOM   2311  CD  ARG A 149     208.144 128.165  46.226  1.00  0.00           C  
ATOM   2312  NE  ARG A 149     208.194 126.990  45.369  1.00  0.00           N  
ATOM   2313  CZ  ARG A 149     209.117 126.785  44.409  1.00  0.00           C  
ATOM   2314  NH1 ARG A 149     210.054 127.680  44.195  1.00  0.00           N  
ATOM   2315  NH2 ARG A 149     209.078 125.681  43.682  1.00  0.00           N  
ATOM   2316  H   ARG A 149     207.675 132.633  47.856  1.00  0.00           H  
ATOM   2317  HA  ARG A 149     209.402 130.463  47.192  1.00  0.00           H  
ATOM   2318 1HB  ARG A 149     206.949 130.227  47.433  1.00  0.00           H  
ATOM   2319 2HB  ARG A 149     206.699 131.239  46.018  1.00  0.00           H  
ATOM   2320 1HG  ARG A 149     206.386 128.955  45.390  1.00  0.00           H  
ATOM   2321 2HG  ARG A 149     207.899 129.526  44.644  1.00  0.00           H  
ATOM   2322 1HD  ARG A 149     209.165 128.477  46.438  1.00  0.00           H  
ATOM   2323 2HD  ARG A 149     207.649 127.886  47.156  1.00  0.00           H  
ATOM   2324  HE  ARG A 149     207.489 126.279  45.504  1.00  0.00           H  
ATOM   2325 1HH1 ARG A 149     210.086 128.523  44.750  1.00  0.00           H  
ATOM   2326 2HH1 ARG A 149     210.746 127.526  43.475  1.00  0.00           H  
ATOM   2327 1HH2 ARG A 149     208.356 124.992  43.846  1.00  0.00           H  
ATOM   2328 2HH2 ARG A 149     209.768 125.526  42.963  1.00  0.00           H  
ATOM   2329  N   VAL A 150     208.996 132.718  44.856  1.00  0.00           N  
ATOM   2330  CA  VAL A 150     209.633 133.265  43.665  1.00  0.00           C  
ATOM   2331  C   VAL A 150     211.077 133.653  43.942  1.00  0.00           C  
ATOM   2332  O   VAL A 150     211.968 133.386  43.134  1.00  0.00           O  
ATOM   2333  CB  VAL A 150     208.859 134.501  43.164  1.00  0.00           C  
ATOM   2334  CG1 VAL A 150     209.612 135.174  42.026  1.00  0.00           C  
ATOM   2335  CG2 VAL A 150     207.463 134.092  42.721  1.00  0.00           C  
ATOM   2336  H   VAL A 150     208.265 133.247  45.311  1.00  0.00           H  
ATOM   2337  HA  VAL A 150     209.639 132.495  42.892  1.00  0.00           H  
ATOM   2338  HB  VAL A 150     208.786 135.225  43.975  1.00  0.00           H  
ATOM   2339 1HG1 VAL A 150     209.052 136.045  41.686  1.00  0.00           H  
ATOM   2340 2HG1 VAL A 150     210.594 135.491  42.377  1.00  0.00           H  
ATOM   2341 3HG1 VAL A 150     209.727 134.473  41.201  1.00  0.00           H  
ATOM   2342 1HG2 VAL A 150     206.922 134.971  42.369  1.00  0.00           H  
ATOM   2343 2HG2 VAL A 150     207.537 133.364  41.913  1.00  0.00           H  
ATOM   2344 3HG2 VAL A 150     206.929 133.649  43.562  1.00  0.00           H  
ATOM   2345  N   ALA A 151     211.304 134.287  45.087  1.00  0.00           N  
ATOM   2346  CA  ALA A 151     212.634 134.772  45.444  1.00  0.00           C  
ATOM   2347  C   ALA A 151     213.633 133.626  45.535  1.00  0.00           C  
ATOM   2348  O   ALA A 151     214.761 133.734  45.055  1.00  0.00           O  
ATOM   2349  CB  ALA A 151     212.585 135.535  46.759  1.00  0.00           C  
ATOM   2350  H   ALA A 151     210.539 134.436  45.728  1.00  0.00           H  
ATOM   2351  HA  ALA A 151     212.976 135.447  44.662  1.00  0.00           H  
ATOM   2352 1HB  ALA A 151     213.583 135.892  47.011  1.00  0.00           H  
ATOM   2353 2HB  ALA A 151     211.910 136.387  46.663  1.00  0.00           H  
ATOM   2354 3HB  ALA A 151     212.226 134.878  47.548  1.00  0.00           H  
ATOM   2355  N   VAL A 152     213.211 132.526  46.152  1.00  0.00           N  
ATOM   2356  CA  VAL A 152     214.088 131.381  46.360  1.00  0.00           C  
ATOM   2357  C   VAL A 152     214.364 130.652  45.051  1.00  0.00           C  
ATOM   2358  O   VAL A 152     215.463 130.141  44.832  1.00  0.00           O  
ATOM   2359  CB  VAL A 152     213.457 130.402  47.368  1.00  0.00           C  
ATOM   2360  CG1 VAL A 152     212.312 129.637  46.721  1.00  0.00           C  
ATOM   2361  CG2 VAL A 152     214.518 129.444  47.891  1.00  0.00           C  
ATOM   2362  H   VAL A 152     212.259 132.485  46.485  1.00  0.00           H  
ATOM   2363  HA  VAL A 152     215.044 131.741  46.745  1.00  0.00           H  
ATOM   2364  HB  VAL A 152     213.038 130.969  48.198  1.00  0.00           H  
ATOM   2365 1HG1 VAL A 152     211.878 128.950  47.448  1.00  0.00           H  
ATOM   2366 2HG1 VAL A 152     211.549 130.340  46.387  1.00  0.00           H  
ATOM   2367 3HG1 VAL A 152     212.687 129.074  45.867  1.00  0.00           H  
ATOM   2368 1HG2 VAL A 152     214.065 128.754  48.603  1.00  0.00           H  
ATOM   2369 2HG2 VAL A 152     214.942 128.881  47.059  1.00  0.00           H  
ATOM   2370 3HG2 VAL A 152     215.307 130.011  48.385  1.00  0.00           H  
ATOM   2371  N   GLU A 153     213.358 130.607  44.182  1.00  0.00           N  
ATOM   2372  CA  GLU A 153     213.512 130.002  42.864  1.00  0.00           C  
ATOM   2373  C   GLU A 153     214.472 130.808  41.997  1.00  0.00           C  
ATOM   2374  O   GLU A 153     215.311 130.242  41.297  1.00  0.00           O  
ATOM   2375  CB  GLU A 153     212.154 129.888  42.170  1.00  0.00           C  
ATOM   2376  CG  GLU A 153     212.192 129.162  40.832  1.00  0.00           C  
ATOM   2377  CD  GLU A 153     212.529 127.704  40.965  1.00  0.00           C  
ATOM   2378  OE1 GLU A 153     212.200 127.128  41.975  1.00  0.00           O  
ATOM   2379  OE2 GLU A 153     213.115 127.164  40.056  1.00  0.00           O  
ATOM   2380  H   GLU A 153     212.469 131.006  44.440  1.00  0.00           H  
ATOM   2381  HA  GLU A 153     213.936 129.006  42.990  1.00  0.00           H  
ATOM   2382 1HB  GLU A 153     211.457 129.356  42.818  1.00  0.00           H  
ATOM   2383 2HB  GLU A 153     211.747 130.884  42.000  1.00  0.00           H  
ATOM   2384 1HG  GLU A 153     211.218 129.256  40.351  1.00  0.00           H  
ATOM   2385 2HG  GLU A 153     212.930 129.643  40.191  1.00  0.00           H  
ATOM   2386  N   ALA A 154     214.339 132.128  42.045  1.00  0.00           N  
ATOM   2387  CA  ALA A 154     215.207 133.014  41.277  1.00  0.00           C  
ATOM   2388  C   ALA A 154     216.659 132.882  41.719  1.00  0.00           C  
ATOM   2389  O   ALA A 154     217.560 132.758  40.890  1.00  0.00           O  
ATOM   2390  CB  ALA A 154     214.743 134.457  41.410  1.00  0.00           C  
ATOM   2391  H   ALA A 154     213.620 132.530  42.630  1.00  0.00           H  
ATOM   2392  HA  ALA A 154     215.152 132.727  40.227  1.00  0.00           H  
ATOM   2393 1HB  ALA A 154     215.400 135.105  40.831  1.00  0.00           H  
ATOM   2394 2HB  ALA A 154     213.724 134.547  41.036  1.00  0.00           H  
ATOM   2395 3HB  ALA A 154     214.773 134.753  42.457  1.00  0.00           H  
ATOM   2396  N   ALA A 155     216.879 132.906  43.029  1.00  0.00           N  
ATOM   2397  CA  ALA A 155     218.223 132.806  43.582  1.00  0.00           C  
ATOM   2398  C   ALA A 155     218.800 131.409  43.380  1.00  0.00           C  
ATOM   2399  O   ALA A 155     219.985 131.253  43.084  1.00  0.00           O  
ATOM   2400  CB  ALA A 155     218.218 133.167  45.058  1.00  0.00           C  
ATOM   2401  H   ALA A 155     216.093 132.997  43.657  1.00  0.00           H  
ATOM   2402  HA  ALA A 155     218.869 133.509  43.052  1.00  0.00           H  
ATOM   2403 1HB  ALA A 155     219.230 133.087  45.457  1.00  0.00           H  
ATOM   2404 2HB  ALA A 155     217.859 134.189  45.184  1.00  0.00           H  
ATOM   2405 3HB  ALA A 155     217.562 132.485  45.597  1.00  0.00           H  
ATOM   2406  N   LYS A 156     217.955 130.398  43.541  1.00  0.00           N  
ATOM   2407  CA  LYS A 156     218.381 129.012  43.393  1.00  0.00           C  
ATOM   2408  C   LYS A 156     218.887 128.739  41.983  1.00  0.00           C  
ATOM   2409  O   LYS A 156     219.923 128.101  41.797  1.00  0.00           O  
ATOM   2410  CB  LYS A 156     217.236 128.058  43.733  1.00  0.00           C  
ATOM   2411  CG  LYS A 156     217.581 126.582  43.593  1.00  0.00           C  
ATOM   2412  CD  LYS A 156     216.440 125.697  44.073  1.00  0.00           C  
ATOM   2413  CE  LYS A 156     216.722 124.228  43.795  1.00  0.00           C  
ATOM   2414  NZ  LYS A 156     215.666 123.344  44.358  1.00  0.00           N  
ATOM   2415  H   LYS A 156     216.992 130.594  43.775  1.00  0.00           H  
ATOM   2416  HA  LYS A 156     219.206 128.827  44.081  1.00  0.00           H  
ATOM   2417 1HB  LYS A 156     216.912 128.230  44.761  1.00  0.00           H  
ATOM   2418 2HB  LYS A 156     216.383 128.266  43.085  1.00  0.00           H  
ATOM   2419 1HG  LYS A 156     217.788 126.356  42.544  1.00  0.00           H  
ATOM   2420 2HG  LYS A 156     218.472 126.360  44.177  1.00  0.00           H  
ATOM   2421 1HD  LYS A 156     216.301 125.835  45.146  1.00  0.00           H  
ATOM   2422 2HD  LYS A 156     215.518 125.983  43.565  1.00  0.00           H  
ATOM   2423 1HE  LYS A 156     216.779 124.068  42.718  1.00  0.00           H  
ATOM   2424 2HE  LYS A 156     217.680 123.952  44.233  1.00  0.00           H  
ATOM   2425 1HZ  LYS A 156     215.889 122.381  44.152  1.00  0.00           H  
ATOM   2426 2HZ  LYS A 156     215.615 123.472  45.358  1.00  0.00           H  
ATOM   2427 3HZ  LYS A 156     214.774 123.579  43.943  1.00  0.00           H  
ATOM   2428  N   GLN A 157     218.151 129.227  40.991  1.00  0.00           N  
ATOM   2429  CA  GLN A 157     218.534 129.053  39.595  1.00  0.00           C  
ATOM   2430  C   GLN A 157     219.739 129.915  39.242  1.00  0.00           C  
ATOM   2431  O   GLN A 157     220.584 129.521  38.441  1.00  0.00           O  
ATOM   2432  CB  GLN A 157     217.361 129.392  38.670  1.00  0.00           C  
ATOM   2433  CG  GLN A 157     216.184 128.439  38.786  1.00  0.00           C  
ATOM   2434  CD  GLN A 157     216.567 127.005  38.471  1.00  0.00           C  
ATOM   2435  OE1 GLN A 157     217.519 126.751  37.727  1.00  0.00           O  
ATOM   2436  NE2 GLN A 157     215.827 126.059  39.036  1.00  0.00           N  
ATOM   2437  H   GLN A 157     217.302 129.731  41.209  1.00  0.00           H  
ATOM   2438  HA  GLN A 157     218.819 128.011  39.441  1.00  0.00           H  
ATOM   2439 1HB  GLN A 157     217.003 130.398  38.892  1.00  0.00           H  
ATOM   2440 2HB  GLN A 157     217.701 129.385  37.636  1.00  0.00           H  
ATOM   2441 1HG  GLN A 157     215.798 128.474  39.803  1.00  0.00           H  
ATOM   2442 2HG  GLN A 157     215.411 128.747  38.082  1.00  0.00           H  
ATOM   2443 1HE2 GLN A 157     216.033 125.094  38.865  1.00  0.00           H  
ATOM   2444 2HE2 GLN A 157     215.064 126.307  39.631  1.00  0.00           H  
ATOM   2445  N   ALA A 158     219.813 131.097  39.847  1.00  0.00           N  
ATOM   2446  CA  ALA A 158     220.945 131.990  39.646  1.00  0.00           C  
ATOM   2447  C   ALA A 158     222.208 131.433  40.286  1.00  0.00           C  
ATOM   2448  O   ALA A 158     223.318 131.676  39.808  1.00  0.00           O  
ATOM   2449  CB  ALA A 158     220.635 133.372  40.206  1.00  0.00           C  
ATOM   2450  H   ALA A 158     219.064 131.380  40.464  1.00  0.00           H  
ATOM   2451  HA  ALA A 158     221.123 132.076  38.575  1.00  0.00           H  
ATOM   2452 1HB  ALA A 158     221.491 134.029  40.049  1.00  0.00           H  
ATOM   2453 2HB  ALA A 158     219.765 133.783  39.698  1.00  0.00           H  
ATOM   2454 3HB  ALA A 158     220.431 133.293  41.273  1.00  0.00           H  
ATOM   2455  N   GLY A 159     222.036 130.684  41.369  1.00  0.00           N  
ATOM   2456  CA  GLY A 159     223.167 130.136  42.110  1.00  0.00           C  
ATOM   2457  C   GLY A 159     223.667 131.122  43.157  1.00  0.00           C  
ATOM   2458  O   GLY A 159     224.812 131.042  43.602  1.00  0.00           O  
ATOM   2459  H   GLY A 159     221.098 130.488  41.685  1.00  0.00           H  
ATOM   2460 1HA  GLY A 159     222.868 129.205  42.593  1.00  0.00           H  
ATOM   2461 2HA  GLY A 159     223.973 129.894  41.419  1.00  0.00           H  
ATOM   2462  N   ASP A 160     222.803 132.051  43.548  1.00  0.00           N  
ATOM   2463  CA  ASP A 160     223.170 133.088  44.507  1.00  0.00           C  
ATOM   2464  C   ASP A 160     222.925 132.624  45.938  1.00  0.00           C  
ATOM   2465  O   ASP A 160     221.847 132.834  46.492  1.00  0.00           O  
ATOM   2466  CB  ASP A 160     222.384 134.372  44.237  1.00  0.00           C  
ATOM   2467  CG  ASP A 160     222.887 135.130  43.016  1.00  0.00           C  
ATOM   2468  OD1 ASP A 160     223.996 134.885  42.604  1.00  0.00           O  
ATOM   2469  OD2 ASP A 160     222.159 135.948  42.508  1.00  0.00           O  
ATOM   2470  H   ASP A 160     221.865 132.041  43.171  1.00  0.00           H  
ATOM   2471  HA  ASP A 160     224.236 133.290  44.402  1.00  0.00           H  
ATOM   2472 1HB  ASP A 160     221.331 134.129  44.088  1.00  0.00           H  
ATOM   2473 2HB  ASP A 160     222.448 135.027  45.107  1.00  0.00           H  
ATOM   2474  N   ASN A 161     223.932 131.994  46.529  1.00  0.00           N  
ATOM   2475  CA  ASN A 161     223.798 131.417  47.863  1.00  0.00           C  
ATOM   2476  C   ASN A 161     223.586 132.501  48.913  1.00  0.00           C  
ATOM   2477  O   ASN A 161     222.898 132.287  49.910  1.00  0.00           O  
ATOM   2478  CB  ASN A 161     225.010 130.573  48.205  1.00  0.00           C  
ATOM   2479  CG  ASN A 161     225.057 129.286  47.431  1.00  0.00           C  
ATOM   2480  OD1 ASN A 161     224.029 128.810  46.932  1.00  0.00           O  
ATOM   2481  ND2 ASN A 161     226.227 128.712  47.320  1.00  0.00           N  
ATOM   2482  H   ASN A 161     224.815 131.911  46.047  1.00  0.00           H  
ATOM   2483  HA  ASN A 161     222.919 130.773  47.866  1.00  0.00           H  
ATOM   2484 1HB  ASN A 161     225.919 131.141  47.999  1.00  0.00           H  
ATOM   2485 2HB  ASN A 161     225.004 130.343  49.270  1.00  0.00           H  
ATOM   2486 1HD2 ASN A 161     226.318 127.855  46.813  1.00  0.00           H  
ATOM   2487 2HD2 ASN A 161     227.032 129.133  47.738  1.00  0.00           H  
ATOM   2488  N   ASP A 162     224.183 133.667  48.681  1.00  0.00           N  
ATOM   2489  CA  ASP A 162     224.065 134.784  49.611  1.00  0.00           C  
ATOM   2490  C   ASP A 162     222.652 135.350  49.618  1.00  0.00           C  
ATOM   2491  O   ASP A 162     222.154 135.785  50.655  1.00  0.00           O  
ATOM   2492  CB  ASP A 162     225.062 135.887  49.251  1.00  0.00           C  
ATOM   2493  CG  ASP A 162     226.498 135.530  49.610  1.00  0.00           C  
ATOM   2494  OD1 ASP A 162     226.686 134.715  50.480  1.00  0.00           O  
ATOM   2495  OD2 ASP A 162     227.392 136.077  49.011  1.00  0.00           O  
ATOM   2496  H   ASP A 162     224.729 133.782  47.841  1.00  0.00           H  
ATOM   2497  HA  ASP A 162     224.282 134.421  50.616  1.00  0.00           H  
ATOM   2498 1HB  ASP A 162     225.011 136.089  48.181  1.00  0.00           H  
ATOM   2499 2HB  ASP A 162     224.791 136.807  49.770  1.00  0.00           H  
ATOM   2500  N   VAL A 163     222.012 135.344  48.454  1.00  0.00           N  
ATOM   2501  CA  VAL A 163     220.631 135.792  48.339  1.00  0.00           C  
ATOM   2502  C   VAL A 163     219.675 134.808  49.000  1.00  0.00           C  
ATOM   2503  O   VAL A 163     218.723 135.206  49.671  1.00  0.00           O  
ATOM   2504  CB  VAL A 163     220.245 135.961  46.857  1.00  0.00           C  
ATOM   2505  CG1 VAL A 163     218.759 136.257  46.724  1.00  0.00           C  
ATOM   2506  CG2 VAL A 163     221.074 137.071  46.230  1.00  0.00           C  
ATOM   2507  H   VAL A 163     222.495 135.019  47.629  1.00  0.00           H  
ATOM   2508  HA  VAL A 163     220.531 136.746  48.855  1.00  0.00           H  
ATOM   2509  HB  VAL A 163     220.435 135.024  46.333  1.00  0.00           H  
ATOM   2510 1HG1 VAL A 163     218.504 136.372  45.669  1.00  0.00           H  
ATOM   2511 2HG1 VAL A 163     218.184 135.433  47.146  1.00  0.00           H  
ATOM   2512 3HG1 VAL A 163     218.522 137.178  47.257  1.00  0.00           H  
ATOM   2513 1HG2 VAL A 163     220.797 137.184  45.182  1.00  0.00           H  
ATOM   2514 2HG2 VAL A 163     220.889 138.006  46.757  1.00  0.00           H  
ATOM   2515 3HG2 VAL A 163     222.132 136.819  46.299  1.00  0.00           H  
ATOM   2516  N   LEU A 164     219.933 133.519  48.803  1.00  0.00           N  
ATOM   2517  CA  LEU A 164     219.125 132.473  49.421  1.00  0.00           C  
ATOM   2518  C   LEU A 164     219.115 132.610  50.939  1.00  0.00           C  
ATOM   2519  O   LEU A 164     218.086 132.408  51.583  1.00  0.00           O  
ATOM   2520  CB  LEU A 164     219.658 131.091  49.031  1.00  0.00           C  
ATOM   2521  CG  LEU A 164     219.407 130.665  47.578  1.00  0.00           C  
ATOM   2522  CD1 LEU A 164     220.176 129.384  47.281  1.00  0.00           C  
ATOM   2523  CD2 LEU A 164     217.914 130.471  47.357  1.00  0.00           C  
ATOM   2524  H   LEU A 164     220.709 133.257  48.213  1.00  0.00           H  
ATOM   2525  HA  LEU A 164     218.096 132.579  49.073  1.00  0.00           H  
ATOM   2526 1HB  LEU A 164     220.733 131.071  49.199  1.00  0.00           H  
ATOM   2527 2HB  LEU A 164     219.198 130.343  49.679  1.00  0.00           H  
ATOM   2528  HG  LEU A 164     219.776 131.439  46.905  1.00  0.00           H  
ATOM   2529 1HD1 LEU A 164     219.996 129.083  46.250  1.00  0.00           H  
ATOM   2530 2HD1 LEU A 164     221.241 129.558  47.427  1.00  0.00           H  
ATOM   2531 3HD1 LEU A 164     219.839 128.594  47.952  1.00  0.00           H  
ATOM   2532 1HD2 LEU A 164     217.735 130.170  46.324  1.00  0.00           H  
ATOM   2533 2HD2 LEU A 164     217.544 129.697  48.030  1.00  0.00           H  
ATOM   2534 3HD2 LEU A 164     217.391 131.406  47.559  1.00  0.00           H  
ATOM   2535  N   ARG A 165     220.267 132.954  51.504  1.00  0.00           N  
ATOM   2536  CA  ARG A 165     220.362 133.252  52.928  1.00  0.00           C  
ATOM   2537  C   ARG A 165     219.428 134.391  53.319  1.00  0.00           C  
ATOM   2538  O   ARG A 165     218.728 134.317  54.328  1.00  0.00           O  
ATOM   2539  CB  ARG A 165     221.789 133.620  53.304  1.00  0.00           C  
ATOM   2540  CG  ARG A 165     222.038 133.779  54.795  1.00  0.00           C  
ATOM   2541  CD  ARG A 165     223.472 134.030  55.091  1.00  0.00           C  
ATOM   2542  NE  ARG A 165     224.330 132.998  54.531  1.00  0.00           N  
ATOM   2543  CZ  ARG A 165     225.202 133.192  53.523  1.00  0.00           C  
ATOM   2544  NH1 ARG A 165     225.321 134.382  52.976  1.00  0.00           N  
ATOM   2545  NH2 ARG A 165     225.939 132.186  53.084  1.00  0.00           N  
ATOM   2546  H   ARG A 165     221.096 133.013  50.934  1.00  0.00           H  
ATOM   2547  HA  ARG A 165     220.053 132.368  53.488  1.00  0.00           H  
ATOM   2548 1HB  ARG A 165     222.471 132.853  52.937  1.00  0.00           H  
ATOM   2549 2HB  ARG A 165     222.063 134.557  52.823  1.00  0.00           H  
ATOM   2550 1HG  ARG A 165     221.458 134.622  55.174  1.00  0.00           H  
ATOM   2551 2HG  ARG A 165     221.736 132.868  55.315  1.00  0.00           H  
ATOM   2552 1HD  ARG A 165     223.767 134.989  54.663  1.00  0.00           H  
ATOM   2553 2HD  ARG A 165     223.623 134.052  56.168  1.00  0.00           H  
ATOM   2554  HE  ARG A 165     224.266 132.068  54.926  1.00  0.00           H  
ATOM   2555 1HH1 ARG A 165     224.758 135.151  53.310  1.00  0.00           H  
ATOM   2556 2HH1 ARG A 165     225.976 134.527  52.220  1.00  0.00           H  
ATOM   2557 1HH2 ARG A 165     225.848 131.271  53.504  1.00  0.00           H  
ATOM   2558 2HH2 ARG A 165     226.593 132.331  52.329  1.00  0.00           H  
ATOM   2559  N   LYS A 166     219.422 135.445  52.510  1.00  0.00           N  
ATOM   2560  CA  LYS A 166     218.508 136.565  52.718  1.00  0.00           C  
ATOM   2561  C   LYS A 166     217.056 136.118  52.610  1.00  0.00           C  
ATOM   2562  O   LYS A 166     216.208 136.546  53.391  1.00  0.00           O  
ATOM   2563  CB  LYS A 166     218.792 137.681  51.711  1.00  0.00           C  
ATOM   2564  CG  LYS A 166     217.973 138.946  51.930  1.00  0.00           C  
ATOM   2565  CD  LYS A 166     218.352 140.029  50.930  1.00  0.00           C  
ATOM   2566  CE  LYS A 166     217.547 141.299  51.156  1.00  0.00           C  
ATOM   2567  NZ  LYS A 166     217.941 142.384  50.216  1.00  0.00           N  
ATOM   2568  H   LYS A 166     220.067 135.474  51.733  1.00  0.00           H  
ATOM   2569  HA  LYS A 166     218.663 136.955  53.724  1.00  0.00           H  
ATOM   2570 1HB  LYS A 166     219.846 137.954  51.756  1.00  0.00           H  
ATOM   2571 2HB  LYS A 166     218.590 137.322  50.702  1.00  0.00           H  
ATOM   2572 1HG  LYS A 166     216.913 138.716  51.818  1.00  0.00           H  
ATOM   2573 2HG  LYS A 166     218.142 139.320  52.938  1.00  0.00           H  
ATOM   2574 1HD  LYS A 166     219.414 140.258  51.027  1.00  0.00           H  
ATOM   2575 2HD  LYS A 166     218.168 139.670  49.917  1.00  0.00           H  
ATOM   2576 1HE  LYS A 166     216.487 141.088  51.024  1.00  0.00           H  
ATOM   2577 2HE  LYS A 166     217.701 141.650  52.178  1.00  0.00           H  
ATOM   2578 1HZ  LYS A 166     217.387 143.208  50.400  1.00  0.00           H  
ATOM   2579 2HZ  LYS A 166     218.920 142.603  50.344  1.00  0.00           H  
ATOM   2580 3HZ  LYS A 166     217.786 142.078  49.265  1.00  0.00           H  
ATOM   2581  N   VAL A 167     216.779 135.258  51.638  1.00  0.00           N  
ATOM   2582  CA  VAL A 167     215.432 134.738  51.436  1.00  0.00           C  
ATOM   2583  C   VAL A 167     214.969 133.923  52.637  1.00  0.00           C  
ATOM   2584  O   VAL A 167     213.836 134.064  53.096  1.00  0.00           O  
ATOM   2585  CB  VAL A 167     215.383 133.860  50.172  1.00  0.00           C  
ATOM   2586  CG1 VAL A 167     214.044 133.144  50.073  1.00  0.00           C  
ATOM   2587  CG2 VAL A 167     215.631 134.713  48.937  1.00  0.00           C  
ATOM   2588  H   VAL A 167     217.521 134.953  51.022  1.00  0.00           H  
ATOM   2589  HA  VAL A 167     214.749 135.583  51.326  1.00  0.00           H  
ATOM   2590  HB  VAL A 167     216.154 133.091  50.244  1.00  0.00           H  
ATOM   2591 1HG1 VAL A 167     214.028 132.526  49.174  1.00  0.00           H  
ATOM   2592 2HG1 VAL A 167     213.905 132.510  50.950  1.00  0.00           H  
ATOM   2593 3HG1 VAL A 167     213.242 133.878  50.023  1.00  0.00           H  
ATOM   2594 1HG2 VAL A 167     215.595 134.086  48.048  1.00  0.00           H  
ATOM   2595 2HG2 VAL A 167     214.862 135.484  48.869  1.00  0.00           H  
ATOM   2596 3HG2 VAL A 167     216.611 135.184  49.011  1.00  0.00           H  
ATOM   2597  N   ALA A 168     215.853 133.069  53.142  1.00  0.00           N  
ATOM   2598  CA  ALA A 168     215.522 132.198  54.263  1.00  0.00           C  
ATOM   2599  C   ALA A 168     215.152 133.008  55.498  1.00  0.00           C  
ATOM   2600  O   ALA A 168     214.233 132.649  56.235  1.00  0.00           O  
ATOM   2601  CB  ALA A 168     216.684 131.265  54.571  1.00  0.00           C  
ATOM   2602  H   ALA A 168     216.779 133.023  52.735  1.00  0.00           H  
ATOM   2603  HA  ALA A 168     214.656 131.598  53.989  1.00  0.00           H  
ATOM   2604 1HB  ALA A 168     216.421 130.621  55.411  1.00  0.00           H  
ATOM   2605 2HB  ALA A 168     216.899 130.650  53.696  1.00  0.00           H  
ATOM   2606 3HB  ALA A 168     217.564 131.852  54.826  1.00  0.00           H  
ATOM   2607  N   GLU A 169     215.875 134.101  55.721  1.00  0.00           N  
ATOM   2608  CA  GLU A 169     215.619 134.969  56.865  1.00  0.00           C  
ATOM   2609  C   GLU A 169     214.275 135.674  56.731  1.00  0.00           C  
ATOM   2610  O   GLU A 169     213.527 135.795  57.702  1.00  0.00           O  
ATOM   2611  CB  GLU A 169     216.738 136.002  57.011  1.00  0.00           C  
ATOM   2612  CG  GLU A 169     216.539 136.986  58.156  1.00  0.00           C  
ATOM   2613  CD  GLU A 169     216.498 136.317  59.501  1.00  0.00           C  
ATOM   2614  OE1 GLU A 169     217.046 135.249  59.629  1.00  0.00           O  
ATOM   2615  OE2 GLU A 169     215.917 136.875  60.403  1.00  0.00           O  
ATOM   2616  H   GLU A 169     216.621 134.335  55.082  1.00  0.00           H  
ATOM   2617  HA  GLU A 169     215.581 134.352  57.765  1.00  0.00           H  
ATOM   2618 1HB  GLU A 169     217.687 135.492  57.169  1.00  0.00           H  
ATOM   2619 2HB  GLU A 169     216.825 136.576  56.088  1.00  0.00           H  
ATOM   2620 1HG  GLU A 169     217.355 137.707  58.147  1.00  0.00           H  
ATOM   2621 2HG  GLU A 169     215.607 137.528  57.996  1.00  0.00           H  
ATOM   2622  N   GLN A 170     213.974 136.139  55.524  1.00  0.00           N  
ATOM   2623  CA  GLN A 170     212.686 136.756  55.239  1.00  0.00           C  
ATOM   2624  C   GLN A 170     211.551 135.750  55.383  1.00  0.00           C  
ATOM   2625  O   GLN A 170     210.485 136.070  55.908  1.00  0.00           O  
ATOM   2626  CB  GLN A 170     212.677 137.356  53.829  1.00  0.00           C  
ATOM   2627  CG  GLN A 170     211.371 138.028  53.447  1.00  0.00           C  
ATOM   2628  CD  GLN A 170     211.061 139.229  54.320  1.00  0.00           C  
ATOM   2629  OE1 GLN A 170     211.921 140.084  54.553  1.00  0.00           O  
ATOM   2630  NE2 GLN A 170     209.827 139.302  54.809  1.00  0.00           N  
ATOM   2631  H   GLN A 170     214.659 136.064  54.784  1.00  0.00           H  
ATOM   2632  HA  GLN A 170     212.515 137.552  55.965  1.00  0.00           H  
ATOM   2633 1HB  GLN A 170     213.474 138.095  53.743  1.00  0.00           H  
ATOM   2634 2HB  GLN A 170     212.878 136.571  53.100  1.00  0.00           H  
ATOM   2635 1HG  GLN A 170     211.437 138.365  52.413  1.00  0.00           H  
ATOM   2636 2HG  GLN A 170     210.558 137.309  53.554  1.00  0.00           H  
ATOM   2637 1HE2 GLN A 170     209.565 140.071  55.391  1.00  0.00           H  
ATOM   2638 2HE2 GLN A 170     209.162 138.587  54.596  1.00  0.00           H  
ATOM   2639  N   ALA A 171     211.785 134.529  54.911  1.00  0.00           N  
ATOM   2640  CA  ALA A 171     210.791 133.467  55.003  1.00  0.00           C  
ATOM   2641  C   ALA A 171     210.521 133.092  56.455  1.00  0.00           C  
ATOM   2642  O   ALA A 171     209.382 132.816  56.832  1.00  0.00           O  
ATOM   2643  CB  ALA A 171     211.247 132.248  54.214  1.00  0.00           C  
ATOM   2644  H   ALA A 171     212.676 134.333  54.476  1.00  0.00           H  
ATOM   2645  HA  ALA A 171     209.855 133.831  54.577  1.00  0.00           H  
ATOM   2646 1HB  ALA A 171     210.493 131.464  54.293  1.00  0.00           H  
ATOM   2647 2HB  ALA A 171     211.382 132.519  53.169  1.00  0.00           H  
ATOM   2648 3HB  ALA A 171     212.191 131.884  54.620  1.00  0.00           H  
ATOM   2649  N   LEU A 172     211.575 133.084  57.264  1.00  0.00           N  
ATOM   2650  CA  LEU A 172     211.440 132.820  58.692  1.00  0.00           C  
ATOM   2651  C   LEU A 172     210.582 133.880  59.371  1.00  0.00           C  
ATOM   2652  O   LEU A 172     209.717 133.563  60.182  1.00  0.00           O  
ATOM   2653  CB  LEU A 172     212.824 132.773  59.352  1.00  0.00           C  
ATOM   2654  CG  LEU A 172     213.591 131.453  59.197  1.00  0.00           C  
ATOM   2655  CD1 LEU A 172     215.075 131.697  59.436  1.00  0.00           C  
ATOM   2656  CD2 LEU A 172     213.040 130.426  60.176  1.00  0.00           C  
ATOM   2657  H   LEU A 172     212.491 133.262  56.881  1.00  0.00           H  
ATOM   2658  HA  LEU A 172     210.944 131.858  58.823  1.00  0.00           H  
ATOM   2659 1HB  LEU A 172     213.439 133.564  58.928  1.00  0.00           H  
ATOM   2660 2HB  LEU A 172     212.706 132.963  60.418  1.00  0.00           H  
ATOM   2661  HG  LEU A 172     213.474 131.082  58.178  1.00  0.00           H  
ATOM   2662 1HD1 LEU A 172     215.620 130.759  59.326  1.00  0.00           H  
ATOM   2663 2HD1 LEU A 172     215.447 132.419  58.709  1.00  0.00           H  
ATOM   2664 3HD1 LEU A 172     215.223 132.084  60.444  1.00  0.00           H  
ATOM   2665 1HD2 LEU A 172     213.584 129.489  60.065  1.00  0.00           H  
ATOM   2666 2HD2 LEU A 172     213.159 130.796  61.195  1.00  0.00           H  
ATOM   2667 3HD2 LEU A 172     211.983 130.259  59.970  1.00  0.00           H  
ATOM   2668  N   ARG A 173     210.832 135.142  59.030  1.00  0.00           N  
ATOM   2669  CA  ARG A 173     210.081 136.252  59.602  1.00  0.00           C  
ATOM   2670  C   ARG A 173     208.613 136.185  59.206  1.00  0.00           C  
ATOM   2671  O   ARG A 173     207.727 136.504  60.001  1.00  0.00           O  
ATOM   2672  CB  ARG A 173     210.664 137.582  59.150  1.00  0.00           C  
ATOM   2673  CG  ARG A 173     212.028 137.914  59.733  1.00  0.00           C  
ATOM   2674  CD  ARG A 173     212.581 139.166  59.160  1.00  0.00           C  
ATOM   2675  NE  ARG A 173     213.963 139.382  59.558  1.00  0.00           N  
ATOM   2676  CZ  ARG A 173     214.632 140.541  59.403  1.00  0.00           C  
ATOM   2677  NH1 ARG A 173     214.034 141.578  58.857  1.00  0.00           N  
ATOM   2678  NH2 ARG A 173     215.888 140.637  59.799  1.00  0.00           N  
ATOM   2679  H   ARG A 173     211.562 135.335  58.360  1.00  0.00           H  
ATOM   2680  HA  ARG A 173     210.132 136.180  60.690  1.00  0.00           H  
ATOM   2681 1HB  ARG A 173     210.758 137.589  58.066  1.00  0.00           H  
ATOM   2682 2HB  ARG A 173     209.984 138.389  59.425  1.00  0.00           H  
ATOM   2683 1HG  ARG A 173     211.941 138.040  60.813  1.00  0.00           H  
ATOM   2684 2HG  ARG A 173     212.723 137.101  59.517  1.00  0.00           H  
ATOM   2685 1HD  ARG A 173     212.545 139.116  58.071  1.00  0.00           H  
ATOM   2686 2HD  ARG A 173     211.991 140.016  59.502  1.00  0.00           H  
ATOM   2687  HE  ARG A 173     214.456 138.609  59.981  1.00  0.00           H  
ATOM   2688 1HH1 ARG A 173     213.073 141.505  58.554  1.00  0.00           H  
ATOM   2689 2HH1 ARG A 173     214.535 142.446  58.742  1.00  0.00           H  
ATOM   2690 1HH2 ARG A 173     216.349 139.841  60.218  1.00  0.00           H  
ATOM   2691 2HH2 ARG A 173     216.389 141.505  59.683  1.00  0.00           H  
ATOM   2692  N   ILE A 174     208.357 135.766  57.970  1.00  0.00           N  
ATOM   2693  CA  ILE A 174     206.992 135.578  57.489  1.00  0.00           C  
ATOM   2694  C   ILE A 174     206.281 134.482  58.267  1.00  0.00           C  
ATOM   2695  O   ILE A 174     205.117 134.629  58.644  1.00  0.00           O  
ATOM   2696  CB  ILE A 174     206.982 135.235  55.989  1.00  0.00           C  
ATOM   2697  CG1 ILE A 174     207.448 136.435  55.161  1.00  0.00           C  
ATOM   2698  CG2 ILE A 174     205.592 134.791  55.555  1.00  0.00           C  
ATOM   2699  CD1 ILE A 174     207.819 136.089  53.737  1.00  0.00           C  
ATOM   2700  H   ILE A 174     209.128 135.572  57.347  1.00  0.00           H  
ATOM   2701  HA  ILE A 174     206.442 136.506  57.646  1.00  0.00           H  
ATOM   2702  HB  ILE A 174     207.687 134.426  55.795  1.00  0.00           H  
ATOM   2703 1HG1 ILE A 174     206.660 137.187  55.135  1.00  0.00           H  
ATOM   2704 2HG1 ILE A 174     208.317 136.890  55.637  1.00  0.00           H  
ATOM   2705 1HG2 ILE A 174     205.602 134.553  54.492  1.00  0.00           H  
ATOM   2706 2HG2 ILE A 174     205.298 133.910  56.123  1.00  0.00           H  
ATOM   2707 3HG2 ILE A 174     204.880 135.598  55.738  1.00  0.00           H  
ATOM   2708 1HD1 ILE A 174     208.139 136.990  53.214  1.00  0.00           H  
ATOM   2709 2HD1 ILE A 174     208.632 135.362  53.739  1.00  0.00           H  
ATOM   2710 3HD1 ILE A 174     206.954 135.665  53.229  1.00  0.00           H  
ATOM   2711  N   ALA A 175     206.984 133.380  58.509  1.00  0.00           N  
ATOM   2712  CA  ALA A 175     206.432 132.271  59.274  1.00  0.00           C  
ATOM   2713  C   ALA A 175     205.993 132.722  60.662  1.00  0.00           C  
ATOM   2714  O   ALA A 175     204.953 132.295  61.161  1.00  0.00           O  
ATOM   2715  CB  ALA A 175     207.451 131.144  59.384  1.00  0.00           C  
ATOM   2716  H   ALA A 175     207.927 133.312  58.149  1.00  0.00           H  
ATOM   2717  HA  ALA A 175     205.550 131.894  58.753  1.00  0.00           H  
ATOM   2718 1HB  ALA A 175     207.022 130.322  59.959  1.00  0.00           H  
ATOM   2719 2HB  ALA A 175     207.711 130.790  58.386  1.00  0.00           H  
ATOM   2720 3HB  ALA A 175     208.344 131.510  59.884  1.00  0.00           H  
ATOM   2721  N   LYS A 176     206.790 133.587  61.276  1.00  0.00           N  
ATOM   2722  CA  LYS A 176     206.473 134.118  62.596  1.00  0.00           C  
ATOM   2723  C   LYS A 176     205.179 134.922  62.570  1.00  0.00           C  
ATOM   2724  O   LYS A 176     204.353 134.815  63.474  1.00  0.00           O  
ATOM   2725  CB  LYS A 176     207.620 134.986  63.114  1.00  0.00           C  
ATOM   2726  CG  LYS A 176     208.873 134.210  63.498  1.00  0.00           C  
ATOM   2727  CD  LYS A 176     209.959 135.138  64.020  1.00  0.00           C  
ATOM   2728  CE  LYS A 176     211.259 134.386  64.267  1.00  0.00           C  
ATOM   2729  NZ  LYS A 176     211.146 133.436  65.406  1.00  0.00           N  
ATOM   2730  H   LYS A 176     207.640 133.885  60.819  1.00  0.00           H  
ATOM   2731  HA  LYS A 176     206.329 133.281  63.281  1.00  0.00           H  
ATOM   2732 1HB  LYS A 176     207.899 135.715  62.352  1.00  0.00           H  
ATOM   2733 2HB  LYS A 176     207.288 135.542  63.993  1.00  0.00           H  
ATOM   2734 1HG  LYS A 176     208.626 133.480  64.272  1.00  0.00           H  
ATOM   2735 2HG  LYS A 176     209.250 133.675  62.628  1.00  0.00           H  
ATOM   2736 1HD  LYS A 176     210.140 135.932  63.296  1.00  0.00           H  
ATOM   2737 2HD  LYS A 176     209.631 135.592  64.956  1.00  0.00           H  
ATOM   2738 1HE  LYS A 176     211.532 133.829  63.371  1.00  0.00           H  
ATOM   2739 2HE  LYS A 176     212.056 135.098  64.482  1.00  0.00           H  
ATOM   2740 1HZ  LYS A 176     212.027 132.959  65.536  1.00  0.00           H  
ATOM   2741 2HZ  LYS A 176     210.911 133.943  66.247  1.00  0.00           H  
ATOM   2742 3HZ  LYS A 176     210.422 132.758  65.210  1.00  0.00           H  
ATOM   2743  N   GLU A 177     205.010 135.727  61.526  1.00  0.00           N  
ATOM   2744  CA  GLU A 177     203.806 136.536  61.371  1.00  0.00           C  
ATOM   2745  C   GLU A 177     202.584 135.664  61.117  1.00  0.00           C  
ATOM   2746  O   GLU A 177     201.487 135.965  61.587  1.00  0.00           O  
ATOM   2747  CB  GLU A 177     203.980 137.533  60.222  1.00  0.00           C  
ATOM   2748  CG  GLU A 177     204.976 138.650  60.504  1.00  0.00           C  
ATOM   2749  CD  GLU A 177     204.577 139.505  61.674  1.00  0.00           C  
ATOM   2750  OE1 GLU A 177     203.467 139.977  61.692  1.00  0.00           O  
ATOM   2751  OE2 GLU A 177     205.387 139.686  62.555  1.00  0.00           O  
ATOM   2752  H   GLU A 177     205.733 135.780  60.822  1.00  0.00           H  
ATOM   2753  HA  GLU A 177     203.636 137.084  62.297  1.00  0.00           H  
ATOM   2754 1HB  GLU A 177     204.316 137.005  59.329  1.00  0.00           H  
ATOM   2755 2HB  GLU A 177     203.019 137.992  59.990  1.00  0.00           H  
ATOM   2756 1HG  GLU A 177     205.952 138.210  60.705  1.00  0.00           H  
ATOM   2757 2HG  GLU A 177     205.065 139.276  59.616  1.00  0.00           H  
ATOM   2758  N   ALA A 178     202.781 134.581  60.373  1.00  0.00           N  
ATOM   2759  CA  ALA A 178     201.713 133.620  60.124  1.00  0.00           C  
ATOM   2760  C   ALA A 178     201.225 132.989  61.422  1.00  0.00           C  
ATOM   2761  O   ALA A 178     200.027 132.780  61.609  1.00  0.00           O  
ATOM   2762  CB  ALA A 178     202.187 132.540  59.160  1.00  0.00           C  
ATOM   2763  H   ALA A 178     203.692 134.419  59.968  1.00  0.00           H  
ATOM   2764  HA  ALA A 178     200.870 134.144  59.675  1.00  0.00           H  
ATOM   2765 1HB  ALA A 178     201.377 131.829  58.985  1.00  0.00           H  
ATOM   2766 2HB  ALA A 178     202.476 133.000  58.216  1.00  0.00           H  
ATOM   2767 3HB  ALA A 178     203.041 132.020  59.589  1.00  0.00           H  
ATOM   2768  N   GLU A 179     202.161 132.693  62.319  1.00  0.00           N  
ATOM   2769  CA  GLU A 179     201.823 132.121  63.618  1.00  0.00           C  
ATOM   2770  C   GLU A 179     201.018 133.102  64.460  1.00  0.00           C  
ATOM   2771  O   GLU A 179     200.095 132.709  65.175  1.00  0.00           O  
ATOM   2772  CB  GLU A 179     203.093 131.715  64.368  1.00  0.00           C  
ATOM   2773  CG  GLU A 179     203.794 130.488  63.800  1.00  0.00           C  
ATOM   2774  CD  GLU A 179     205.069 130.157  64.522  1.00  0.00           C  
ATOM   2775  OE1 GLU A 179     205.341 130.773  65.524  1.00  0.00           O  
ATOM   2776  OE2 GLU A 179     205.775 129.285  64.070  1.00  0.00           O  
ATOM   2777  H   GLU A 179     203.128 132.868  62.096  1.00  0.00           H  
ATOM   2778  HA  GLU A 179     201.204 131.240  63.456  1.00  0.00           H  
ATOM   2779 1HB  GLU A 179     203.804 132.541  64.354  1.00  0.00           H  
ATOM   2780 2HB  GLU A 179     202.851 131.509  65.410  1.00  0.00           H  
ATOM   2781 1HG  GLU A 179     203.119 129.635  63.867  1.00  0.00           H  
ATOM   2782 2HG  GLU A 179     204.012 130.662  62.747  1.00  0.00           H  
ATOM   2783  N   LYS A 180     201.373 134.381  64.371  1.00  0.00           N  
ATOM   2784  CA  LYS A 180     200.623 135.433  65.050  1.00  0.00           C  
ATOM   2785  C   LYS A 180     199.175 135.465  64.581  1.00  0.00           C  
ATOM   2786  O   LYS A 180     198.263 135.704  65.373  1.00  0.00           O  
ATOM   2787  CB  LYS A 180     201.283 136.793  64.818  1.00  0.00           C  
ATOM   2788  CG  LYS A 180     202.616 136.975  65.529  1.00  0.00           C  
ATOM   2789  CD  LYS A 180     203.227 138.335  65.221  1.00  0.00           C  
ATOM   2790  CE  LYS A 180     204.637 138.448  65.779  1.00  0.00           C  
ATOM   2791  NZ  LYS A 180     205.291 139.726  65.384  1.00  0.00           N  
ATOM   2792  H   LYS A 180     202.183 134.630  63.822  1.00  0.00           H  
ATOM   2793  HA  LYS A 180     200.621 135.220  66.120  1.00  0.00           H  
ATOM   2794 1HB  LYS A 180     201.449 136.939  63.750  1.00  0.00           H  
ATOM   2795 2HB  LYS A 180     200.612 137.584  65.157  1.00  0.00           H  
ATOM   2796 1HG  LYS A 180     202.471 136.887  66.608  1.00  0.00           H  
ATOM   2797 2HG  LYS A 180     203.309 136.196  65.209  1.00  0.00           H  
ATOM   2798 1HD  LYS A 180     203.259 138.483  64.140  1.00  0.00           H  
ATOM   2799 2HD  LYS A 180     202.607 139.119  65.659  1.00  0.00           H  
ATOM   2800 1HE  LYS A 180     204.604 138.394  66.867  1.00  0.00           H  
ATOM   2801 2HE  LYS A 180     205.242 137.619  65.415  1.00  0.00           H  
ATOM   2802 1HZ  LYS A 180     206.222 139.763  65.772  1.00  0.00           H  
ATOM   2803 2HZ  LYS A 180     205.344 139.779  64.376  1.00  0.00           H  
ATOM   2804 3HZ  LYS A 180     204.749 140.504  65.734  1.00  0.00           H  
ATOM   2805  N   GLN A 181     198.969 135.223  63.291  1.00  0.00           N  
ATOM   2806  CA  GLN A 181     197.625 135.141  62.732  1.00  0.00           C  
ATOM   2807  C   GLN A 181     196.992 133.783  63.022  1.00  0.00           C  
ATOM   2808  O   GLN A 181     195.772 133.643  63.003  1.00  0.00           O  
ATOM   2809  CB  GLN A 181     197.658 135.390  61.222  1.00  0.00           C  
ATOM   2810  CG  GLN A 181     198.116 136.785  60.831  1.00  0.00           C  
ATOM   2811  CD  GLN A 181     197.178 137.864  61.343  1.00  0.00           C  
ATOM   2812  OE1 GLN A 181     195.962 137.784  61.164  1.00  0.00           O  
ATOM   2813  NE2 GLN A 181     197.744 138.882  61.983  1.00  0.00           N  
ATOM   2814  H   GLN A 181     199.765 135.095  62.681  1.00  0.00           H  
ATOM   2815  HA  GLN A 181     197.005 135.901  63.203  1.00  0.00           H  
ATOM   2816 1HB  GLN A 181     198.328 134.672  60.749  1.00  0.00           H  
ATOM   2817 2HB  GLN A 181     196.663 135.234  60.807  1.00  0.00           H  
ATOM   2818 1HG  GLN A 181     199.105 136.964  61.252  1.00  0.00           H  
ATOM   2819 2HG  GLN A 181     198.153 136.853  59.745  1.00  0.00           H  
ATOM   2820 1HE2 GLN A 181     197.177 139.625  62.343  1.00  0.00           H  
ATOM   2821 2HE2 GLN A 181     198.736 138.908  62.106  1.00  0.00           H  
ATOM   2822  N   GLY A 182     197.832 132.790  63.290  1.00  0.00           N  
ATOM   2823  CA  GLY A 182     197.359 131.438  63.560  1.00  0.00           C  
ATOM   2824  C   GLY A 182     197.299 130.610  62.284  1.00  0.00           C  
ATOM   2825  O   GLY A 182     196.761 129.501  62.275  1.00  0.00           O  
ATOM   2826  H   GLY A 182     198.826 132.975  63.305  1.00  0.00           H  
ATOM   2827 1HA  GLY A 182     198.021 130.957  64.281  1.00  0.00           H  
ATOM   2828 2HA  GLY A 182     196.370 131.484  64.015  1.00  0.00           H  
ATOM   2829  N   ASN A 183     197.854 131.153  61.206  1.00  0.00           N  
ATOM   2830  CA  ASN A 183     197.786 130.505  59.900  1.00  0.00           C  
ATOM   2831  C   ASN A 183     198.912 129.494  59.730  1.00  0.00           C  
ATOM   2832  O   ASN A 183     199.922 129.777  59.089  1.00  0.00           O  
ATOM   2833  CB  ASN A 183     197.824 131.536  58.788  1.00  0.00           C  
ATOM   2834  CG  ASN A 183     197.443 130.961  57.453  1.00  0.00           C  
ATOM   2835  OD1 ASN A 183     197.710 129.788  57.171  1.00  0.00           O  
ATOM   2836  ND2 ASN A 183     196.826 131.764  56.626  1.00  0.00           N  
ATOM   2837  H   ASN A 183     198.334 132.036  61.291  1.00  0.00           H  
ATOM   2838  HA  ASN A 183     196.842 129.966  59.831  1.00  0.00           H  
ATOM   2839 1HB  ASN A 183     197.141 132.354  59.027  1.00  0.00           H  
ATOM   2840 2HB  ASN A 183     198.825 131.960  58.718  1.00  0.00           H  
ATOM   2841 1HD2 ASN A 183     196.549 131.436  55.722  1.00  0.00           H  
ATOM   2842 2HD2 ASN A 183     196.631 132.708  56.896  1.00  0.00           H  
ATOM   2843  N   VAL A 184     198.730 128.310  60.306  1.00  0.00           N  
ATOM   2844  CA  VAL A 184     199.776 127.294  60.318  1.00  0.00           C  
ATOM   2845  C   VAL A 184     200.147 126.869  58.902  1.00  0.00           C  
ATOM   2846  O   VAL A 184     201.321 126.676  58.590  1.00  0.00           O  
ATOM   2847  CB  VAL A 184     199.314 126.061  61.117  1.00  0.00           C  
ATOM   2848  CG1 VAL A 184     200.293 124.910  60.932  1.00  0.00           C  
ATOM   2849  CG2 VAL A 184     199.177 126.422  62.589  1.00  0.00           C  
ATOM   2850  H   VAL A 184     197.843 128.109  60.747  1.00  0.00           H  
ATOM   2851  HA  VAL A 184     200.667 127.721  60.777  1.00  0.00           H  
ATOM   2852  HB  VAL A 184     198.351 125.729  60.731  1.00  0.00           H  
ATOM   2853 1HG1 VAL A 184     199.950 124.047  61.504  1.00  0.00           H  
ATOM   2854 2HG1 VAL A 184     200.347 124.647  59.876  1.00  0.00           H  
ATOM   2855 3HG1 VAL A 184     201.278 125.211  61.284  1.00  0.00           H  
ATOM   2856 1HG2 VAL A 184     198.850 125.544  63.148  1.00  0.00           H  
ATOM   2857 2HG2 VAL A 184     200.139 126.758  62.973  1.00  0.00           H  
ATOM   2858 3HG2 VAL A 184     198.442 127.217  62.701  1.00  0.00           H  
ATOM   2859  N   GLU A 185     199.137 126.724  58.050  1.00  0.00           N  
ATOM   2860  CA  GLU A 185     199.349 126.259  56.685  1.00  0.00           C  
ATOM   2861  C   GLU A 185     200.356 127.140  55.954  1.00  0.00           C  
ATOM   2862  O   GLU A 185     201.247 126.640  55.268  1.00  0.00           O  
ATOM   2863  CB  GLU A 185     198.024 126.238  55.917  1.00  0.00           C  
ATOM   2864  CG  GLU A 185     198.145 125.788  54.468  1.00  0.00           C  
ATOM   2865  CD  GLU A 185     198.572 124.353  54.335  1.00  0.00           C  
ATOM   2866  OE1 GLU A 185     198.324 123.592  55.238  1.00  0.00           O  
ATOM   2867  OE2 GLU A 185     199.152 124.018  53.327  1.00  0.00           O  
ATOM   2868  H   GLU A 185     198.200 126.939  58.356  1.00  0.00           H  
ATOM   2869  HA  GLU A 185     199.758 125.249  56.721  1.00  0.00           H  
ATOM   2870 1HB  GLU A 185     197.324 125.568  56.419  1.00  0.00           H  
ATOM   2871 2HB  GLU A 185     197.584 127.235  55.923  1.00  0.00           H  
ATOM   2872 1HG  GLU A 185     197.180 125.913  53.979  1.00  0.00           H  
ATOM   2873 2HG  GLU A 185     198.865 126.427  53.959  1.00  0.00           H  
ATOM   2874  N   VAL A 186     200.208 128.451  56.106  1.00  0.00           N  
ATOM   2875  CA  VAL A 186     201.147 129.401  55.524  1.00  0.00           C  
ATOM   2876  C   VAL A 186     202.505 129.326  56.209  1.00  0.00           C  
ATOM   2877  O   VAL A 186     203.545 129.392  55.553  1.00  0.00           O  
ATOM   2878  CB  VAL A 186     200.597 130.835  55.639  1.00  0.00           C  
ATOM   2879  CG1 VAL A 186     201.674 131.850  55.289  1.00  0.00           C  
ATOM   2880  CG2 VAL A 186     199.386 130.999  54.731  1.00  0.00           C  
ATOM   2881  H   VAL A 186     199.423 128.798  56.640  1.00  0.00           H  
ATOM   2882  HA  VAL A 186     201.291 129.144  54.473  1.00  0.00           H  
ATOM   2883  HB  VAL A 186     200.303 131.021  56.672  1.00  0.00           H  
ATOM   2884 1HG1 VAL A 186     201.268 132.858  55.375  1.00  0.00           H  
ATOM   2885 2HG1 VAL A 186     202.515 131.737  55.973  1.00  0.00           H  
ATOM   2886 3HG1 VAL A 186     202.014 131.682  54.266  1.00  0.00           H  
ATOM   2887 1HG2 VAL A 186     199.003 132.015  54.819  1.00  0.00           H  
ATOM   2888 2HG2 VAL A 186     199.678 130.808  53.699  1.00  0.00           H  
ATOM   2889 3HG2 VAL A 186     198.611 130.293  55.026  1.00  0.00           H  
ATOM   2890  N   ALA A 187     202.488 129.184  57.528  1.00  0.00           N  
ATOM   2891  CA  ALA A 187     203.716 129.075  58.306  1.00  0.00           C  
ATOM   2892  C   ALA A 187     204.549 127.881  57.852  1.00  0.00           C  
ATOM   2893  O   ALA A 187     205.778 127.948  57.813  1.00  0.00           O  
ATOM   2894  CB  ALA A 187     203.399 128.966  59.790  1.00  0.00           C  
ATOM   2895  H   ALA A 187     201.598 129.151  58.011  1.00  0.00           H  
ATOM   2896  HA  ALA A 187     204.312 129.975  58.138  1.00  0.00           H  
ATOM   2897 1HB  ALA A 187     204.326 128.885  60.355  1.00  0.00           H  
ATOM   2898 2HB  ALA A 187     202.854 129.853  60.111  1.00  0.00           H  
ATOM   2899 3HB  ALA A 187     202.789 128.082  59.966  1.00  0.00           H  
ATOM   2900  N   ILE A 188     203.873 126.790  57.509  1.00  0.00           N  
ATOM   2901  CA  ILE A 188     204.544 125.601  56.999  1.00  0.00           C  
ATOM   2902  C   ILE A 188     205.223 125.884  55.665  1.00  0.00           C  
ATOM   2903  O   ILE A 188     206.390 125.548  55.470  1.00  0.00           O  
ATOM   2904  CB  ILE A 188     203.549 124.437  56.832  1.00  0.00           C  
ATOM   2905  CG1 ILE A 188     203.052 123.961  58.201  1.00  0.00           C  
ATOM   2906  CG2 ILE A 188     204.194 123.292  56.070  1.00  0.00           C  
ATOM   2907  CD1 ILE A 188     201.861 123.033  58.128  1.00  0.00           C  
ATOM   2908  H   ILE A 188     202.867 126.786  57.606  1.00  0.00           H  
ATOM   2909  HA  ILE A 188     205.318 125.310  57.708  1.00  0.00           H  
ATOM   2910  HB  ILE A 188     202.675 124.783  56.282  1.00  0.00           H  
ATOM   2911 1HG1 ILE A 188     203.857 123.443  58.720  1.00  0.00           H  
ATOM   2912 2HG1 ILE A 188     202.774 124.824  58.807  1.00  0.00           H  
ATOM   2913 1HG2 ILE A 188     203.478 122.478  55.961  1.00  0.00           H  
ATOM   2914 2HG2 ILE A 188     204.500 123.638  55.083  1.00  0.00           H  
ATOM   2915 3HG2 ILE A 188     205.068 122.936  56.615  1.00  0.00           H  
ATOM   2916 1HD1 ILE A 188     201.567 122.739  59.135  1.00  0.00           H  
ATOM   2917 2HD1 ILE A 188     201.030 123.545  57.640  1.00  0.00           H  
ATOM   2918 3HD1 ILE A 188     202.127 122.146  57.555  1.00  0.00           H  
ATOM   2919  N   LYS A 189     204.484 126.501  54.749  1.00  0.00           N  
ATOM   2920  CA  LYS A 189     205.018 126.836  53.435  1.00  0.00           C  
ATOM   2921  C   LYS A 189     206.128 127.872  53.538  1.00  0.00           C  
ATOM   2922  O   LYS A 189     207.099 127.835  52.782  1.00  0.00           O  
ATOM   2923  CB  LYS A 189     203.903 127.350  52.520  1.00  0.00           C  
ATOM   2924  CG  LYS A 189     202.820 126.326  52.212  1.00  0.00           C  
ATOM   2925  CD  LYS A 189     203.367 125.179  51.375  1.00  0.00           C  
ATOM   2926  CE  LYS A 189     203.609 125.610  49.935  1.00  0.00           C  
ATOM   2927  NZ  LYS A 189     204.130 124.493  49.100  1.00  0.00           N  
ATOM   2928  H   LYS A 189     203.530 126.743  54.971  1.00  0.00           H  
ATOM   2929  HA  LYS A 189     205.443 125.934  52.994  1.00  0.00           H  
ATOM   2930 1HB  LYS A 189     203.426 128.216  52.980  1.00  0.00           H  
ATOM   2931 2HB  LYS A 189     204.333 127.679  51.574  1.00  0.00           H  
ATOM   2932 1HG  LYS A 189     202.422 125.925  53.145  1.00  0.00           H  
ATOM   2933 2HG  LYS A 189     202.008 126.807  51.667  1.00  0.00           H  
ATOM   2934 1HD  LYS A 189     204.307 124.830  51.804  1.00  0.00           H  
ATOM   2935 2HD  LYS A 189     202.656 124.353  51.381  1.00  0.00           H  
ATOM   2936 1HE  LYS A 189     202.675 125.968  49.502  1.00  0.00           H  
ATOM   2937 2HE  LYS A 189     204.330 126.427  49.916  1.00  0.00           H  
ATOM   2938 1HZ  LYS A 189     204.276 124.820  48.155  1.00  0.00           H  
ATOM   2939 2HZ  LYS A 189     205.004 124.166  49.483  1.00  0.00           H  
ATOM   2940 3HZ  LYS A 189     203.460 123.737  49.095  1.00  0.00           H  
ATOM   2941  N   ALA A 190     205.982 128.799  54.480  1.00  0.00           N  
ATOM   2942  CA  ALA A 190     207.007 129.805  54.734  1.00  0.00           C  
ATOM   2943  C   ALA A 190     208.332 129.158  55.115  1.00  0.00           C  
ATOM   2944  O   ALA A 190     209.388 129.545  54.617  1.00  0.00           O  
ATOM   2945  CB  ALA A 190     206.551 130.761  55.824  1.00  0.00           C  
ATOM   2946  H   ALA A 190     205.138 128.804  55.038  1.00  0.00           H  
ATOM   2947  HA  ALA A 190     207.167 130.372  53.813  1.00  0.00           H  
ATOM   2948 1HB  ALA A 190     207.326 131.508  56.001  1.00  0.00           H  
ATOM   2949 2HB  ALA A 190     205.633 131.260  55.512  1.00  0.00           H  
ATOM   2950 3HB  ALA A 190     206.367 130.206  56.742  1.00  0.00           H  
ATOM   2951  N   LEU A 191     208.268 128.172  56.001  1.00  0.00           N  
ATOM   2952  CA  LEU A 191     209.469 127.510  56.497  1.00  0.00           C  
ATOM   2953  C   LEU A 191     209.966 126.460  55.511  1.00  0.00           C  
ATOM   2954  O   LEU A 191     211.144 126.099  55.512  1.00  0.00           O  
ATOM   2955  CB  LEU A 191     209.190 126.853  57.855  1.00  0.00           C  
ATOM   2956  CG  LEU A 191     208.825 127.811  58.996  1.00  0.00           C  
ATOM   2957  CD1 LEU A 191     208.435 127.009  60.230  1.00  0.00           C  
ATOM   2958  CD2 LEU A 191     210.005 128.726  59.288  1.00  0.00           C  
ATOM   2959  H   LEU A 191     207.365 127.873  56.341  1.00  0.00           H  
ATOM   2960  HA  LEU A 191     210.254 128.256  56.609  1.00  0.00           H  
ATOM   2961 1HB  LEU A 191     208.367 126.149  57.738  1.00  0.00           H  
ATOM   2962 2HB  LEU A 191     210.075 126.296  58.161  1.00  0.00           H  
ATOM   2963  HG  LEU A 191     207.963 128.413  58.704  1.00  0.00           H  
ATOM   2964 1HD1 LEU A 191     208.177 127.690  61.040  1.00  0.00           H  
ATOM   2965 2HD1 LEU A 191     207.577 126.379  59.999  1.00  0.00           H  
ATOM   2966 3HD1 LEU A 191     209.273 126.384  60.536  1.00  0.00           H  
ATOM   2967 1HD2 LEU A 191     209.747 129.407  60.098  1.00  0.00           H  
ATOM   2968 2HD2 LEU A 191     210.867 128.125  59.581  1.00  0.00           H  
ATOM   2969 3HD2 LEU A 191     210.251 129.300  58.395  1.00  0.00           H  
ATOM   2970  N   GLU A 192     209.061 125.969  54.669  1.00  0.00           N  
ATOM   2971  CA  GLU A 192     209.439 125.120  53.547  1.00  0.00           C  
ATOM   2972  C   GLU A 192     210.369 125.851  52.588  1.00  0.00           C  
ATOM   2973  O   GLU A 192     211.365 125.295  52.128  1.00  0.00           O  
ATOM   2974  CB  GLU A 192     208.195 124.637  52.799  1.00  0.00           C  
ATOM   2975  CG  GLU A 192     208.480 123.657  51.670  1.00  0.00           C  
ATOM   2976  CD  GLU A 192     207.237 123.224  50.945  1.00  0.00           C  
ATOM   2977  OE1 GLU A 192     206.577 124.064  50.382  1.00  0.00           O  
ATOM   2978  OE2 GLU A 192     206.947 122.050  50.953  1.00  0.00           O  
ATOM   2979  H   GLU A 192     208.086 126.195  54.810  1.00  0.00           H  
ATOM   2980  HA  GLU A 192     209.979 124.255  53.936  1.00  0.00           H  
ATOM   2981 1HB  GLU A 192     207.514 124.153  53.499  1.00  0.00           H  
ATOM   2982 2HB  GLU A 192     207.671 125.494  52.374  1.00  0.00           H  
ATOM   2983 1HG  GLU A 192     209.158 124.126  50.958  1.00  0.00           H  
ATOM   2984 2HG  GLU A 192     208.979 122.780  52.083  1.00  0.00           H  
ATOM   2985  N   VAL A 193     210.036 127.104  52.290  1.00  0.00           N  
ATOM   2986  CA  VAL A 193     210.890 127.946  51.462  1.00  0.00           C  
ATOM   2987  C   VAL A 193     212.227 128.212  52.144  1.00  0.00           C  
ATOM   2988  O   VAL A 193     213.283 128.134  51.515  1.00  0.00           O  
ATOM   2989  CB  VAL A 193     210.193 129.287  51.167  1.00  0.00           C  
ATOM   2990  CG1 VAL A 193     211.162 130.257  50.507  1.00  0.00           C  
ATOM   2991  CG2 VAL A 193     208.977 129.054  50.281  1.00  0.00           C  
ATOM   2992  H   VAL A 193     209.169 127.480  52.646  1.00  0.00           H  
ATOM   2993  HA  VAL A 193     211.095 127.424  50.530  1.00  0.00           H  
ATOM   2994  HB  VAL A 193     209.877 129.737  52.107  1.00  0.00           H  
ATOM   2995 1HG1 VAL A 193     210.651 131.200  50.305  1.00  0.00           H  
ATOM   2996 2HG1 VAL A 193     212.006 130.437  51.174  1.00  0.00           H  
ATOM   2997 3HG1 VAL A 193     211.522 129.833  49.571  1.00  0.00           H  
ATOM   2998 1HG2 VAL A 193     208.489 130.005  50.076  1.00  0.00           H  
ATOM   2999 2HG2 VAL A 193     209.294 128.597  49.343  1.00  0.00           H  
ATOM   3000 3HG2 VAL A 193     208.279 128.389  50.790  1.00  0.00           H  
ATOM   3001  N   ALA A 194     212.175 128.528  53.434  1.00  0.00           N  
ATOM   3002  CA  ALA A 194     213.385 128.756  54.217  1.00  0.00           C  
ATOM   3003  C   ALA A 194     214.271 127.518  54.232  1.00  0.00           C  
ATOM   3004  O   ALA A 194     215.494 127.616  54.113  1.00  0.00           O  
ATOM   3005  CB  ALA A 194     213.030 129.170  55.636  1.00  0.00           C  
ATOM   3006  H   ALA A 194     211.275 128.611  53.884  1.00  0.00           H  
ATOM   3007  HA  ALA A 194     213.952 129.563  53.750  1.00  0.00           H  
ATOM   3008 1HB  ALA A 194     213.944 129.337  56.207  1.00  0.00           H  
ATOM   3009 2HB  ALA A 194     212.444 130.090  55.612  1.00  0.00           H  
ATOM   3010 3HB  ALA A 194     212.445 128.381  56.109  1.00  0.00           H  
ATOM   3011  N   ALA A 195     213.651 126.354  54.377  1.00  0.00           N  
ATOM   3012  CA  ALA A 195     214.384 125.093  54.405  1.00  0.00           C  
ATOM   3013  C   ALA A 195     215.086 124.837  53.077  1.00  0.00           C  
ATOM   3014  O   ALA A 195     216.245 124.424  53.047  1.00  0.00           O  
ATOM   3015  CB  ALA A 195     213.447 123.941  54.738  1.00  0.00           C  
ATOM   3016  H   ALA A 195     212.644 126.339  54.474  1.00  0.00           H  
ATOM   3017  HA  ALA A 195     215.148 125.153  55.178  1.00  0.00           H  
ATOM   3018 1HB  ALA A 195     214.008 123.007  54.753  1.00  0.00           H  
ATOM   3019 2HB  ALA A 195     212.996 124.110  55.715  1.00  0.00           H  
ATOM   3020 3HB  ALA A 195     212.663 123.880  53.983  1.00  0.00           H  
ATOM   3021  N   GLU A 196     214.378 125.086  51.980  1.00  0.00           N  
ATOM   3022  CA  GLU A 196     214.940 124.906  50.647  1.00  0.00           C  
ATOM   3023  C   GLU A 196     216.039 125.925  50.371  1.00  0.00           C  
ATOM   3024  O   GLU A 196     217.076 125.594  49.795  1.00  0.00           O  
ATOM   3025  CB  GLU A 196     213.846 125.021  49.585  1.00  0.00           C  
ATOM   3026  CG  GLU A 196     214.299 124.677  48.174  1.00  0.00           C  
ATOM   3027  CD  GLU A 196     214.633 123.221  48.006  1.00  0.00           C  
ATOM   3028  OE1 GLU A 196     214.065 122.417  48.705  1.00  0.00           O  
ATOM   3029  OE2 GLU A 196     215.458 122.914  47.178  1.00  0.00           O  
ATOM   3030  H   GLU A 196     213.426 125.409  52.073  1.00  0.00           H  
ATOM   3031  HA  GLU A 196     215.390 123.915  50.592  1.00  0.00           H  
ATOM   3032 1HB  GLU A 196     213.018 124.359  49.842  1.00  0.00           H  
ATOM   3033 2HB  GLU A 196     213.457 126.040  49.573  1.00  0.00           H  
ATOM   3034 1HG  GLU A 196     213.506 124.938  47.474  1.00  0.00           H  
ATOM   3035 2HG  GLU A 196     215.174 125.276  47.928  1.00  0.00           H  
ATOM   3036  N   ALA A 197     215.806 127.166  50.784  1.00  0.00           N  
ATOM   3037  CA  ALA A 197     216.776 128.236  50.588  1.00  0.00           C  
ATOM   3038  C   ALA A 197     218.080 127.936  51.317  1.00  0.00           C  
ATOM   3039  O   ALA A 197     219.162 128.036  50.738  1.00  0.00           O  
ATOM   3040  CB  ALA A 197     216.203 129.566  51.055  1.00  0.00           C  
ATOM   3041  H   ALA A 197     214.932 127.373  51.247  1.00  0.00           H  
ATOM   3042  HA  ALA A 197     217.001 128.307  49.523  1.00  0.00           H  
ATOM   3043 1HB  ALA A 197     216.940 130.354  50.902  1.00  0.00           H  
ATOM   3044 2HB  ALA A 197     215.303 129.794  50.485  1.00  0.00           H  
ATOM   3045 3HB  ALA A 197     215.955 129.501  52.114  1.00  0.00           H  
ATOM   3046  N   ALA A 198     217.971 127.572  52.588  1.00  0.00           N  
ATOM   3047  CA  ALA A 198     219.142 127.296  53.411  1.00  0.00           C  
ATOM   3048  C   ALA A 198     219.843 126.021  52.958  1.00  0.00           C  
ATOM   3049  O   ALA A 198     221.072 125.950  52.939  1.00  0.00           O  
ATOM   3050  CB  ALA A 198     218.749 127.191  54.877  1.00  0.00           C  
ATOM   3051  H   ALA A 198     217.051 127.484  52.999  1.00  0.00           H  
ATOM   3052  HA  ALA A 198     219.846 128.120  53.297  1.00  0.00           H  
ATOM   3053 1HB  ALA A 198     219.635 126.981  55.477  1.00  0.00           H  
ATOM   3054 2HB  ALA A 198     218.302 128.129  55.203  1.00  0.00           H  
ATOM   3055 3HB  ALA A 198     218.029 126.382  55.003  1.00  0.00           H  
ATOM   3056  N   ALA A 199     219.056 125.014  52.594  1.00  0.00           N  
ATOM   3057  CA  ALA A 199     219.599 123.726  52.185  1.00  0.00           C  
ATOM   3058  C   ALA A 199     220.456 123.859  50.933  1.00  0.00           C  
ATOM   3059  O   ALA A 199     221.509 123.234  50.818  1.00  0.00           O  
ATOM   3060  CB  ALA A 199     218.475 122.727  51.952  1.00  0.00           C  
ATOM   3061  H   ALA A 199     218.055 125.148  52.597  1.00  0.00           H  
ATOM   3062  HA  ALA A 199     220.239 123.351  52.984  1.00  0.00           H  
ATOM   3063 1HB  ALA A 199     218.895 121.768  51.649  1.00  0.00           H  
ATOM   3064 2HB  ALA A 199     217.906 122.598  52.874  1.00  0.00           H  
ATOM   3065 3HB  ALA A 199     217.816 123.098  51.170  1.00  0.00           H  
ATOM   3066  N   GLN A 200     219.994 124.679  49.994  1.00  0.00           N  
ATOM   3067  CA  GLN A 200     220.724 124.906  48.749  1.00  0.00           C  
ATOM   3068  C   GLN A 200     221.923 125.815  48.973  1.00  0.00           C  
ATOM   3069  O   GLN A 200     222.963 125.659  48.329  1.00  0.00           O  
ATOM   3070  CB  GLN A 200     219.800 125.511  47.688  1.00  0.00           C  
ATOM   3071  CG  GLN A 200     218.688 124.584  47.229  1.00  0.00           C  
ATOM   3072  CD  GLN A 200     219.218 123.304  46.612  1.00  0.00           C  
ATOM   3073  OE1 GLN A 200     220.339 123.265  46.097  1.00  0.00           O  
ATOM   3074  NE2 GLN A 200     218.415 122.247  46.659  1.00  0.00           N  
ATOM   3075  H   GLN A 200     219.118 125.157  50.144  1.00  0.00           H  
ATOM   3076  HA  GLN A 200     221.096 123.947  48.388  1.00  0.00           H  
ATOM   3077 1HB  GLN A 200     219.342 126.419  48.081  1.00  0.00           H  
ATOM   3078 2HB  GLN A 200     220.387 125.792  46.814  1.00  0.00           H  
ATOM   3079 1HG  GLN A 200     218.071 124.319  48.088  1.00  0.00           H  
ATOM   3080 2HG  GLN A 200     218.084 125.099  46.482  1.00  0.00           H  
ATOM   3081 1HE2 GLN A 200     218.711 121.375  46.268  1.00  0.00           H  
ATOM   3082 2HE2 GLN A 200     217.513 122.323  47.086  1.00  0.00           H  
ATOM   3083  N   ALA A 201     221.777 126.765  49.891  1.00  0.00           N  
ATOM   3084  CA  ALA A 201     222.859 127.689  50.217  1.00  0.00           C  
ATOM   3085  C   ALA A 201     223.944 126.999  51.031  1.00  0.00           C  
ATOM   3086  O   ALA A 201     225.115 127.373  50.967  1.00  0.00           O  
ATOM   3087  CB  ALA A 201     222.317 128.893  50.972  1.00  0.00           C  
ATOM   3088  H   ALA A 201     220.895 126.852  50.374  1.00  0.00           H  
ATOM   3089  HA  ALA A 201     223.306 128.031  49.282  1.00  0.00           H  
ATOM   3090 1HB  ALA A 201     223.136 129.573  51.209  1.00  0.00           H  
ATOM   3091 2HB  ALA A 201     221.583 129.413  50.353  1.00  0.00           H  
ATOM   3092 3HB  ALA A 201     221.843 128.563  51.894  1.00  0.00           H  
ATOM   3093  N   GLY A 202     223.549 125.988  51.797  1.00  0.00           N  
ATOM   3094  CA  GLY A 202     224.469 125.311  52.706  1.00  0.00           C  
ATOM   3095  C   GLY A 202     224.526 126.013  54.056  1.00  0.00           C  
ATOM   3096  O   GLY A 202     225.472 125.829  54.822  1.00  0.00           O  
ATOM   3097  H   GLY A 202     222.588 125.682  51.752  1.00  0.00           H  
ATOM   3098 1HA  GLY A 202     224.150 124.277  52.842  1.00  0.00           H  
ATOM   3099 2HA  GLY A 202     225.464 125.284  52.264  1.00  0.00           H  
ATOM   3100  N   ASP A 203     223.510 126.818  54.343  1.00  0.00           N  
ATOM   3101  CA  ASP A 203     223.484 127.614  55.564  1.00  0.00           C  
ATOM   3102  C   ASP A 203     223.006 126.786  56.751  1.00  0.00           C  
ATOM   3103  O   ASP A 203     221.863 126.915  57.191  1.00  0.00           O  
ATOM   3104  CB  ASP A 203     222.580 128.837  55.390  1.00  0.00           C  
ATOM   3105  CG  ASP A 203     223.214 129.924  54.531  1.00  0.00           C  
ATOM   3106  OD1 ASP A 203     224.377 130.195  54.713  1.00  0.00           O  
ATOM   3107  OD2 ASP A 203     222.529 130.472  53.701  1.00  0.00           O  
ATOM   3108  H   ASP A 203     222.733 126.879  53.699  1.00  0.00           H  
ATOM   3109  HA  ASP A 203     224.498 127.949  55.781  1.00  0.00           H  
ATOM   3110 1HB  ASP A 203     221.640 128.531  54.928  1.00  0.00           H  
ATOM   3111 2HB  ASP A 203     222.343 129.258  56.366  1.00  0.00           H  
ATOM   3112  N   LYS A 204     223.889 125.938  57.268  1.00  0.00           N  
ATOM   3113  CA  LYS A 204     223.531 125.021  58.343  1.00  0.00           C  
ATOM   3114  C   LYS A 204     223.020 125.776  59.563  1.00  0.00           C  
ATOM   3115  O   LYS A 204     222.140 125.298  60.276  1.00  0.00           O  
ATOM   3116  CB  LYS A 204     224.729 124.151  58.726  1.00  0.00           C  
ATOM   3117  CG  LYS A 204     225.119 123.120  57.676  1.00  0.00           C  
ATOM   3118  CD  LYS A 204     226.127 122.123  58.229  1.00  0.00           C  
ATOM   3119  CE  LYS A 204     226.644 121.195  57.139  1.00  0.00           C  
ATOM   3120  NZ  LYS A 204     225.573 120.308  56.609  1.00  0.00           N  
ATOM   3121  H   LYS A 204     224.832 125.928  56.903  1.00  0.00           H  
ATOM   3122  HA  LYS A 204     222.727 124.378  57.986  1.00  0.00           H  
ATOM   3123 1HB  LYS A 204     225.596 124.787  58.909  1.00  0.00           H  
ATOM   3124 2HB  LYS A 204     224.512 123.620  59.653  1.00  0.00           H  
ATOM   3125 1HG  LYS A 204     224.229 122.580  57.348  1.00  0.00           H  
ATOM   3126 2HG  LYS A 204     225.555 123.624  56.815  1.00  0.00           H  
ATOM   3127 1HD  LYS A 204     226.969 122.660  58.666  1.00  0.00           H  
ATOM   3128 2HD  LYS A 204     225.657 121.523  59.007  1.00  0.00           H  
ATOM   3129 1HE  LYS A 204     227.047 121.787  56.319  1.00  0.00           H  
ATOM   3130 2HE  LYS A 204     227.445 120.574  57.538  1.00  0.00           H  
ATOM   3131 1HZ  LYS A 204     225.956 119.709  55.890  1.00  0.00           H  
ATOM   3132 2HZ  LYS A 204     225.204 119.739  57.359  1.00  0.00           H  
ATOM   3133 3HZ  LYS A 204     224.831 120.871  56.218  1.00  0.00           H  
ATOM   3134  N   ASP A 205     223.577 126.958  59.797  1.00  0.00           N  
ATOM   3135  CA  ASP A 205     223.159 127.794  60.915  1.00  0.00           C  
ATOM   3136  C   ASP A 205     221.688 128.172  60.799  1.00  0.00           C  
ATOM   3137  O   ASP A 205     220.984 128.287  61.804  1.00  0.00           O  
ATOM   3138  CB  ASP A 205     224.014 129.064  60.986  1.00  0.00           C  
ATOM   3139  CG  ASP A 205     225.442 128.790  61.439  1.00  0.00           C  
ATOM   3140  OD1 ASP A 205     225.690 127.720  61.942  1.00  0.00           O  
ATOM   3141  OD2 ASP A 205     226.270 129.654  61.278  1.00  0.00           O  
ATOM   3142  H   ASP A 205     224.311 127.286  59.187  1.00  0.00           H  
ATOM   3143  HA  ASP A 205     223.282 127.228  61.840  1.00  0.00           H  
ATOM   3144 1HB  ASP A 205     224.043 129.536  60.005  1.00  0.00           H  
ATOM   3145 2HB  ASP A 205     223.558 129.771  61.679  1.00  0.00           H  
ATOM   3146  N   VAL A 206     221.226 128.364  59.569  1.00  0.00           N  
ATOM   3147  CA  VAL A 206     219.843 128.759  59.319  1.00  0.00           C  
ATOM   3148  C   VAL A 206     218.904 127.566  59.430  1.00  0.00           C  
ATOM   3149  O   VAL A 206     217.795 127.685  59.950  1.00  0.00           O  
ATOM   3150  CB  VAL A 206     219.710 129.384  57.920  1.00  0.00           C  
ATOM   3151  CG1 VAL A 206     218.248 129.640  57.587  1.00  0.00           C  
ATOM   3152  CG2 VAL A 206     220.512 130.676  57.852  1.00  0.00           C  
ATOM   3153  H   VAL A 206     221.850 128.233  58.782  1.00  0.00           H  
ATOM   3154  HA  VAL A 206     219.550 129.484  60.079  1.00  0.00           H  
ATOM   3155  HB  VAL A 206     220.090 128.681  57.179  1.00  0.00           H  
ATOM   3156 1HG1 VAL A 206     218.172 130.083  56.593  1.00  0.00           H  
ATOM   3157 2HG1 VAL A 206     217.701 128.698  57.606  1.00  0.00           H  
ATOM   3158 3HG1 VAL A 206     217.822 130.323  58.321  1.00  0.00           H  
ATOM   3159 1HG2 VAL A 206     220.413 131.112  56.857  1.00  0.00           H  
ATOM   3160 2HG2 VAL A 206     220.135 131.377  58.595  1.00  0.00           H  
ATOM   3161 3HG2 VAL A 206     221.562 130.463  58.050  1.00  0.00           H  
ATOM   3162  N   LEU A 207     219.353 126.418  58.936  1.00  0.00           N  
ATOM   3163  CA  LEU A 207     218.579 125.186  59.035  1.00  0.00           C  
ATOM   3164  C   LEU A 207     218.284 124.837  60.491  1.00  0.00           C  
ATOM   3165  O   LEU A 207     217.181 124.401  60.822  1.00  0.00           O  
ATOM   3166  CB  LEU A 207     219.338 124.031  58.369  1.00  0.00           C  
ATOM   3167  CG  LEU A 207     219.426 124.089  56.838  1.00  0.00           C  
ATOM   3168  CD1 LEU A 207     220.450 123.074  56.350  1.00  0.00           C  
ATOM   3169  CD2 LEU A 207     218.055 123.815  56.239  1.00  0.00           C  
ATOM   3170  H   LEU A 207     220.253 126.397  58.478  1.00  0.00           H  
ATOM   3171  HA  LEU A 207     217.624 125.335  58.531  1.00  0.00           H  
ATOM   3172 1HB  LEU A 207     220.353 124.012  58.759  1.00  0.00           H  
ATOM   3173 2HB  LEU A 207     218.849 123.094  58.638  1.00  0.00           H  
ATOM   3174  HG  LEU A 207     219.765 125.079  56.531  1.00  0.00           H  
ATOM   3175 1HD1 LEU A 207     220.513 123.115  55.262  1.00  0.00           H  
ATOM   3176 2HD1 LEU A 207     221.425 123.304  56.779  1.00  0.00           H  
ATOM   3177 3HD1 LEU A 207     220.145 122.073  56.657  1.00  0.00           H  
ATOM   3178 1HD2 LEU A 207     218.117 123.858  55.152  1.00  0.00           H  
ATOM   3179 2HD2 LEU A 207     217.714 122.826  56.546  1.00  0.00           H  
ATOM   3180 3HD2 LEU A 207     217.347 124.566  56.592  1.00  0.00           H  
ATOM   3181  N   LYS A 208     219.273 125.035  61.353  1.00  0.00           N  
ATOM   3182  CA  LYS A 208     219.088 124.849  62.786  1.00  0.00           C  
ATOM   3183  C   LYS A 208     218.082 125.845  63.348  1.00  0.00           C  
ATOM   3184  O   LYS A 208     217.246 125.497  64.180  1.00  0.00           O  
ATOM   3185  CB  LYS A 208     220.424 124.980  63.520  1.00  0.00           C  
ATOM   3186  CG  LYS A 208     221.386 123.823  63.287  1.00  0.00           C  
ATOM   3187  CD  LYS A 208     222.702 124.042  64.018  1.00  0.00           C  
ATOM   3188  CE  LYS A 208     223.673 122.899  63.767  1.00  0.00           C  
ATOM   3189  NZ  LYS A 208     224.978 123.116  64.449  1.00  0.00           N  
ATOM   3190  H   LYS A 208     220.179 125.323  61.007  1.00  0.00           H  
ATOM   3191  HA  LYS A 208     218.691 123.847  62.959  1.00  0.00           H  
ATOM   3192 1HB  LYS A 208     220.923 125.897  63.207  1.00  0.00           H  
ATOM   3193 2HB  LYS A 208     220.245 125.056  64.593  1.00  0.00           H  
ATOM   3194 1HG  LYS A 208     220.933 122.896  63.643  1.00  0.00           H  
ATOM   3195 2HG  LYS A 208     221.583 123.723  62.221  1.00  0.00           H  
ATOM   3196 1HD  LYS A 208     223.155 124.975  63.680  1.00  0.00           H  
ATOM   3197 2HD  LYS A 208     222.516 124.118  65.090  1.00  0.00           H  
ATOM   3198 1HE  LYS A 208     223.239 121.968  64.126  1.00  0.00           H  
ATOM   3199 2HE  LYS A 208     223.852 122.802  62.695  1.00  0.00           H  
ATOM   3200 1HZ  LYS A 208     225.593 122.338  64.257  1.00  0.00           H  
ATOM   3201 2HZ  LYS A 208     225.399 123.970  64.109  1.00  0.00           H  
ATOM   3202 3HZ  LYS A 208     224.830 123.189  65.445  1.00  0.00           H  
ATOM   3203  N   LYS A 209     218.167 127.090  62.883  1.00  0.00           N  
ATOM   3204  CA  LYS A 209     217.212 128.120  63.272  1.00  0.00           C  
ATOM   3205  C   LYS A 209     215.792 127.728  62.881  1.00  0.00           C  
ATOM   3206  O   LYS A 209     214.843 127.974  63.624  1.00  0.00           O  
ATOM   3207  CB  LYS A 209     217.583 129.461  62.637  1.00  0.00           C  
ATOM   3208  CG  LYS A 209     216.716 130.629  63.085  1.00  0.00           C  
ATOM   3209  CD  LYS A 209     217.243 131.948  62.540  1.00  0.00           C  
ATOM   3210  CE  LYS A 209     216.351 133.113  62.946  1.00  0.00           C  
ATOM   3211  NZ  LYS A 209     216.855 134.410  62.421  1.00  0.00           N  
ATOM   3212  H   LYS A 209     218.914 127.326  62.248  1.00  0.00           H  
ATOM   3213  HA  LYS A 209     217.239 128.223  64.357  1.00  0.00           H  
ATOM   3214 1HB  LYS A 209     218.620 129.701  62.874  1.00  0.00           H  
ATOM   3215 2HB  LYS A 209     217.505 129.384  61.553  1.00  0.00           H  
ATOM   3216 1HG  LYS A 209     215.695 130.482  62.734  1.00  0.00           H  
ATOM   3217 2HG  LYS A 209     216.704 130.676  64.175  1.00  0.00           H  
ATOM   3218 1HD  LYS A 209     218.251 132.123  62.918  1.00  0.00           H  
ATOM   3219 2HD  LYS A 209     217.286 131.900  61.450  1.00  0.00           H  
ATOM   3220 1HE  LYS A 209     215.342 132.948  62.567  1.00  0.00           H  
ATOM   3221 2HE  LYS A 209     216.302 133.169  64.033  1.00  0.00           H  
ATOM   3222 1HZ  LYS A 209     216.238 135.154  62.713  1.00  0.00           H  
ATOM   3223 2HZ  LYS A 209     217.783 134.583  62.783  1.00  0.00           H  
ATOM   3224 3HZ  LYS A 209     216.888 134.377  61.413  1.00  0.00           H  
ATOM   3225  N   ILE A 210     215.654 127.118  61.709  1.00  0.00           N  
ATOM   3226  CA  ILE A 210     214.350 126.689  61.220  1.00  0.00           C  
ATOM   3227  C   ILE A 210     213.755 125.606  62.109  1.00  0.00           C  
ATOM   3228  O   ILE A 210     212.562 125.625  62.410  1.00  0.00           O  
ATOM   3229  CB  ILE A 210     214.452 126.168  59.773  1.00  0.00           C  
ATOM   3230  CG1 ILE A 210     214.778 127.315  58.814  1.00  0.00           C  
ATOM   3231  CG2 ILE A 210     213.160 125.479  59.364  1.00  0.00           C  
ATOM   3232  CD1 ILE A 210     215.217 126.858  57.441  1.00  0.00           C  
ATOM   3233  H   ILE A 210     216.472 126.946  61.143  1.00  0.00           H  
ATOM   3234  HA  ILE A 210     213.673 127.543  61.242  1.00  0.00           H  
ATOM   3235  HB  ILE A 210     215.271 125.454  59.701  1.00  0.00           H  
ATOM   3236 1HG1 ILE A 210     213.903 127.953  58.698  1.00  0.00           H  
ATOM   3237 2HG1 ILE A 210     215.574 127.929  59.237  1.00  0.00           H  
ATOM   3238 1HG2 ILE A 210     213.248 125.118  58.340  1.00  0.00           H  
ATOM   3239 2HG2 ILE A 210     212.969 124.639  60.030  1.00  0.00           H  
ATOM   3240 3HG2 ILE A 210     212.333 126.188  59.428  1.00  0.00           H  
ATOM   3241 1HD1 ILE A 210     215.430 127.728  56.820  1.00  0.00           H  
ATOM   3242 2HD1 ILE A 210     216.115 126.246  57.532  1.00  0.00           H  
ATOM   3243 3HD1 ILE A 210     214.422 126.271  56.984  1.00  0.00           H  
ATOM   3244  N   LEU A 211     214.594 124.663  62.525  1.00  0.00           N  
ATOM   3245  CA  LEU A 211     214.153 123.569  63.384  1.00  0.00           C  
ATOM   3246  C   LEU A 211     213.486 124.094  64.647  1.00  0.00           C  
ATOM   3247  O   LEU A 211     212.432 123.605  65.057  1.00  0.00           O  
ATOM   3248  CB  LEU A 211     215.341 122.676  63.758  1.00  0.00           C  
ATOM   3249  CG  LEU A 211     215.941 121.850  62.612  1.00  0.00           C  
ATOM   3250  CD1 LEU A 211     217.182 121.119  63.107  1.00  0.00           C  
ATOM   3251  CD2 LEU A 211     214.898 120.869  62.096  1.00  0.00           C  
ATOM   3252  H   LEU A 211     215.562 124.705  62.242  1.00  0.00           H  
ATOM   3253  HA  LEU A 211     213.412 122.983  62.841  1.00  0.00           H  
ATOM   3254 1HB  LEU A 211     216.134 123.304  64.162  1.00  0.00           H  
ATOM   3255 2HB  LEU A 211     215.024 121.983  64.536  1.00  0.00           H  
ATOM   3256  HG  LEU A 211     216.245 122.515  61.804  1.00  0.00           H  
ATOM   3257 1HD1 LEU A 211     217.606 120.532  62.293  1.00  0.00           H  
ATOM   3258 2HD1 LEU A 211     217.918 121.846  63.451  1.00  0.00           H  
ATOM   3259 3HD1 LEU A 211     216.911 120.458  63.928  1.00  0.00           H  
ATOM   3260 1HD2 LEU A 211     215.325 120.282  61.280  1.00  0.00           H  
ATOM   3261 2HD2 LEU A 211     214.595 120.202  62.903  1.00  0.00           H  
ATOM   3262 3HD2 LEU A 211     214.030 121.418  61.732  1.00  0.00           H  
ATOM   3263  N   GLU A 212     214.106 125.095  65.264  1.00  0.00           N  
ATOM   3264  CA  GLU A 212     213.560 125.710  66.469  1.00  0.00           C  
ATOM   3265  C   GLU A 212     212.173 126.287  66.213  1.00  0.00           C  
ATOM   3266  O   GLU A 212     211.266 126.138  67.030  1.00  0.00           O  
ATOM   3267  CB  GLU A 212     214.496 126.808  66.980  1.00  0.00           C  
ATOM   3268  CG  GLU A 212     215.803 126.298  67.567  1.00  0.00           C  
ATOM   3269  CD  GLU A 212     216.732 127.406  67.981  1.00  0.00           C  
ATOM   3270  OE1 GLU A 212     216.422 128.542  67.715  1.00  0.00           O  
ATOM   3271  OE2 GLU A 212     217.750 127.115  68.562  1.00  0.00           O  
ATOM   3272  H   GLU A 212     214.977 125.441  64.889  1.00  0.00           H  
ATOM   3273  HA  GLU A 212     213.459 124.939  67.235  1.00  0.00           H  
ATOM   3274 1HB  GLU A 212     214.739 127.488  66.162  1.00  0.00           H  
ATOM   3275 2HB  GLU A 212     213.988 127.390  67.748  1.00  0.00           H  
ATOM   3276 1HG  GLU A 212     215.582 125.681  68.439  1.00  0.00           H  
ATOM   3277 2HG  GLU A 212     216.301 125.669  66.830  1.00  0.00           H  
ATOM   3278  N   GLN A 213     212.017 126.951  65.073  1.00  0.00           N  
ATOM   3279  CA  GLN A 213     210.739 127.548  64.703  1.00  0.00           C  
ATOM   3280  C   GLN A 213     209.686 126.477  64.444  1.00  0.00           C  
ATOM   3281  O   GLN A 213     208.514 126.654  64.772  1.00  0.00           O  
ATOM   3282  CB  GLN A 213     210.899 128.431  63.462  1.00  0.00           C  
ATOM   3283  CG  GLN A 213     209.690 129.296  63.153  1.00  0.00           C  
ATOM   3284  CD  GLN A 213     209.438 130.344  64.221  1.00  0.00           C  
ATOM   3285  OE1 GLN A 213     210.337 131.107  64.584  1.00  0.00           O  
ATOM   3286  NE2 GLN A 213     208.212 130.384  64.731  1.00  0.00           N  
ATOM   3287  H   GLN A 213     212.805 127.045  64.444  1.00  0.00           H  
ATOM   3288  HA  GLN A 213     210.390 128.160  65.533  1.00  0.00           H  
ATOM   3289 1HB  GLN A 213     211.759 129.089  63.593  1.00  0.00           H  
ATOM   3290 2HB  GLN A 213     211.098 127.806  62.592  1.00  0.00           H  
ATOM   3291 1HG  GLN A 213     209.855 129.807  62.204  1.00  0.00           H  
ATOM   3292 2HG  GLN A 213     208.808 128.657  63.085  1.00  0.00           H  
ATOM   3293 1HE2 GLN A 213     207.987 131.054  65.438  1.00  0.00           H  
ATOM   3294 2HE2 GLN A 213     207.514 129.746  64.407  1.00  0.00           H  
ATOM   3295  N   LEU A 214     210.112 125.365  63.856  1.00  0.00           N  
ATOM   3296  CA  LEU A 214     209.199 124.279  63.512  1.00  0.00           C  
ATOM   3297  C   LEU A 214     208.644 123.611  64.765  1.00  0.00           C  
ATOM   3298  O   LEU A 214     207.485 123.200  64.797  1.00  0.00           O  
ATOM   3299  CB  LEU A 214     209.916 123.238  62.644  1.00  0.00           C  
ATOM   3300  CG  LEU A 214     210.176 123.651  61.189  1.00  0.00           C  
ATOM   3301  CD1 LEU A 214     211.147 122.669  60.549  1.00  0.00           C  
ATOM   3302  CD2 LEU A 214     208.859 123.693  60.430  1.00  0.00           C  
ATOM   3303  H   LEU A 214     211.094 125.268  63.642  1.00  0.00           H  
ATOM   3304  HA  LEU A 214     208.357 124.699  62.962  1.00  0.00           H  
ATOM   3305 1HB  LEU A 214     210.876 123.008  63.100  1.00  0.00           H  
ATOM   3306 2HB  LEU A 214     209.316 122.327  62.628  1.00  0.00           H  
ATOM   3307  HG  LEU A 214     210.639 124.638  61.168  1.00  0.00           H  
ATOM   3308 1HD1 LEU A 214     211.331 122.961  59.515  1.00  0.00           H  
ATOM   3309 2HD1 LEU A 214     212.086 122.672  61.100  1.00  0.00           H  
ATOM   3310 3HD1 LEU A 214     210.717 121.667  60.569  1.00  0.00           H  
ATOM   3311 1HD2 LEU A 214     209.044 123.987  59.396  1.00  0.00           H  
ATOM   3312 2HD2 LEU A 214     208.395 122.707  60.448  1.00  0.00           H  
ATOM   3313 3HD2 LEU A 214     208.191 124.417  60.898  1.00  0.00           H  
ATOM   3314  N   GLU A 215     209.480 123.505  65.793  1.00  0.00           N  
ATOM   3315  CA  GLU A 215     209.052 122.954  67.073  1.00  0.00           C  
ATOM   3316  C   GLU A 215     207.952 123.802  67.698  1.00  0.00           C  
ATOM   3317  O   GLU A 215     206.992 123.275  68.261  1.00  0.00           O  
ATOM   3318  CB  GLU A 215     210.239 122.851  68.033  1.00  0.00           C  
ATOM   3319  CG  GLU A 215     211.211 121.726  67.714  1.00  0.00           C  
ATOM   3320  CD  GLU A 215     212.187 121.462  68.827  1.00  0.00           C  
ATOM   3321  OE1 GLU A 215     212.168 122.189  69.791  1.00  0.00           O  
ATOM   3322  OE2 GLU A 215     212.951 120.534  68.713  1.00  0.00           O  
ATOM   3323  H   GLU A 215     210.434 123.814  65.684  1.00  0.00           H  
ATOM   3324  HA  GLU A 215     208.642 121.958  66.901  1.00  0.00           H  
ATOM   3325 1HB  GLU A 215     210.797 123.789  68.023  1.00  0.00           H  
ATOM   3326 2HB  GLU A 215     209.872 122.700  69.049  1.00  0.00           H  
ATOM   3327 1HG  GLU A 215     210.645 120.815  67.520  1.00  0.00           H  
ATOM   3328 2HG  GLU A 215     211.760 121.979  66.808  1.00  0.00           H  
ATOM   3329  N   ARG A 216     208.097 125.120  67.596  1.00  0.00           N  
ATOM   3330  CA  ARG A 216     207.076 126.040  68.079  1.00  0.00           C  
ATOM   3331  C   ARG A 216     205.809 125.952  67.237  1.00  0.00           C  
ATOM   3332  O   ARG A 216     204.699 126.009  67.763  1.00  0.00           O  
ATOM   3333  CB  ARG A 216     207.594 127.471  68.062  1.00  0.00           C  
ATOM   3334  CG  ARG A 216     208.678 127.772  69.085  1.00  0.00           C  
ATOM   3335  CD  ARG A 216     209.075 129.202  69.059  1.00  0.00           C  
ATOM   3336  NE  ARG A 216     210.101 129.498  70.046  1.00  0.00           N  
ATOM   3337  CZ  ARG A 216     211.427 129.442  69.811  1.00  0.00           C  
ATOM   3338  NH1 ARG A 216     211.870 129.101  68.622  1.00  0.00           N  
ATOM   3339  NH2 ARG A 216     212.283 129.730  70.778  1.00  0.00           N  
ATOM   3340  H   ARG A 216     208.937 125.490  67.175  1.00  0.00           H  
ATOM   3341  HA  ARG A 216     206.815 125.765  69.100  1.00  0.00           H  
ATOM   3342 1HB  ARG A 216     207.998 127.700  67.077  1.00  0.00           H  
ATOM   3343 2HB  ARG A 216     206.768 128.159  68.244  1.00  0.00           H  
ATOM   3344 1HG  ARG A 216     208.312 127.535  70.084  1.00  0.00           H  
ATOM   3345 2HG  ARG A 216     209.559 127.167  68.868  1.00  0.00           H  
ATOM   3346 1HD  ARG A 216     209.466 129.455  68.075  1.00  0.00           H  
ATOM   3347 2HD  ARG A 216     208.208 129.825  69.274  1.00  0.00           H  
ATOM   3348  HE  ARG A 216     209.800 129.765  70.974  1.00  0.00           H  
ATOM   3349 1HH1 ARG A 216     211.216 128.881  67.883  1.00  0.00           H  
ATOM   3350 2HH1 ARG A 216     212.863 129.058  68.446  1.00  0.00           H  
ATOM   3351 1HH2 ARG A 216     211.942 129.992  71.693  1.00  0.00           H  
ATOM   3352 2HH2 ARG A 216     213.275 129.687  70.602  1.00  0.00           H  
ATOM   3353  N   LEU A 217     205.985 125.811  65.928  1.00  0.00           N  
ATOM   3354  CA  LEU A 217     204.856 125.679  65.013  1.00  0.00           C  
ATOM   3355  C   LEU A 217     204.107 124.372  65.247  1.00  0.00           C  
ATOM   3356  O   LEU A 217     202.881 124.330  65.173  1.00  0.00           O  
ATOM   3357  CB  LEU A 217     205.342 125.744  63.560  1.00  0.00           C  
ATOM   3358  CG  LEU A 217     204.242 125.730  62.490  1.00  0.00           C  
ATOM   3359  CD1 LEU A 217     203.339 126.943  62.674  1.00  0.00           C  
ATOM   3360  CD2 LEU A 217     204.878 125.728  61.108  1.00  0.00           C  
ATOM   3361  H   LEU A 217     206.925 125.793  65.556  1.00  0.00           H  
ATOM   3362  HA  LEU A 217     204.162 126.497  65.203  1.00  0.00           H  
ATOM   3363 1HB  LEU A 217     205.921 126.658  63.428  1.00  0.00           H  
ATOM   3364 2HB  LEU A 217     205.997 124.893  63.374  1.00  0.00           H  
ATOM   3365  HG  LEU A 217     203.630 124.836  62.610  1.00  0.00           H  
ATOM   3366 1HD1 LEU A 217     202.558 126.933  61.915  1.00  0.00           H  
ATOM   3367 2HD1 LEU A 217     202.882 126.909  63.664  1.00  0.00           H  
ATOM   3368 3HD1 LEU A 217     203.927 127.854  62.577  1.00  0.00           H  
ATOM   3369 1HD2 LEU A 217     204.095 125.717  60.348  1.00  0.00           H  
ATOM   3370 2HD2 LEU A 217     205.490 126.621  60.987  1.00  0.00           H  
ATOM   3371 3HD2 LEU A 217     205.504 124.841  60.998  1.00  0.00           H  
ATOM   3372  N   ALA A 218     204.854 123.310  65.529  1.00  0.00           N  
ATOM   3373  CA  ALA A 218     204.260 122.012  65.821  1.00  0.00           C  
ATOM   3374  C   ALA A 218     203.334 122.090  67.029  1.00  0.00           C  
ATOM   3375  O   ALA A 218     202.248 121.510  67.030  1.00  0.00           O  
ATOM   3376  CB  ALA A 218     205.347 120.972  66.053  1.00  0.00           C  
ATOM   3377  H   ALA A 218     205.859 123.406  65.540  1.00  0.00           H  
ATOM   3378  HA  ALA A 218     203.659 121.705  64.965  1.00  0.00           H  
ATOM   3379 1HB  ALA A 218     204.887 120.008  66.270  1.00  0.00           H  
ATOM   3380 2HB  ALA A 218     205.965 120.886  65.160  1.00  0.00           H  
ATOM   3381 3HB  ALA A 218     205.966 121.277  66.895  1.00  0.00           H  
ATOM   3382  N   GLU A 219     203.770 122.811  68.056  1.00  0.00           N  
ATOM   3383  CA  GLU A 219     202.963 122.999  69.257  1.00  0.00           C  
ATOM   3384  C   GLU A 219     201.665 123.732  68.943  1.00  0.00           C  
ATOM   3385  O   GLU A 219     200.614 123.417  69.495  1.00  0.00           O  
ATOM   3386  CB  GLU A 219     203.752 123.775  70.314  1.00  0.00           C  
ATOM   3387  CG  GLU A 219     204.908 123.000  70.930  1.00  0.00           C  
ATOM   3388  CD  GLU A 219     205.704 123.815  71.911  1.00  0.00           C  
ATOM   3389  OE1 GLU A 219     205.442 124.989  72.029  1.00  0.00           O  
ATOM   3390  OE2 GLU A 219     206.576 123.266  72.542  1.00  0.00           O  
ATOM   3391  H   GLU A 219     204.680 123.243  68.003  1.00  0.00           H  
ATOM   3392  HA  GLU A 219     202.702 122.016  69.653  1.00  0.00           H  
ATOM   3393 1HB  GLU A 219     204.159 124.685  69.871  1.00  0.00           H  
ATOM   3394 2HB  GLU A 219     203.083 124.075  71.121  1.00  0.00           H  
ATOM   3395 1HG  GLU A 219     204.512 122.123  71.443  1.00  0.00           H  
ATOM   3396 2HG  GLU A 219     205.565 122.653  70.134  1.00  0.00           H  
ATOM   3397  N   LEU A 220     201.750 124.714  68.051  1.00  0.00           N  
ATOM   3398  CA  LEU A 220     200.577 125.471  67.631  1.00  0.00           C  
ATOM   3399  C   LEU A 220     199.572 124.576  66.917  1.00  0.00           C  
ATOM   3400  O   LEU A 220     198.372 124.629  67.188  1.00  0.00           O  
ATOM   3401  CB  LEU A 220     200.991 126.624  66.709  1.00  0.00           C  
ATOM   3402  CG  LEU A 220     199.842 127.461  66.134  1.00  0.00           C  
ATOM   3403  CD1 LEU A 220     199.015 128.040  67.273  1.00  0.00           C  
ATOM   3404  CD2 LEU A 220     200.409 128.565  65.254  1.00  0.00           C  
ATOM   3405  H   LEU A 220     202.649 124.943  67.653  1.00  0.00           H  
ATOM   3406  HA  LEU A 220     200.087 125.869  68.520  1.00  0.00           H  
ATOM   3407 1HB  LEU A 220     201.644 127.295  67.265  1.00  0.00           H  
ATOM   3408 2HB  LEU A 220     201.555 126.214  65.871  1.00  0.00           H  
ATOM   3409  HG  LEU A 220     199.189 126.823  65.539  1.00  0.00           H  
ATOM   3410 1HD1 LEU A 220     198.198 128.635  66.864  1.00  0.00           H  
ATOM   3411 2HD1 LEU A 220     198.605 127.229  67.876  1.00  0.00           H  
ATOM   3412 3HD1 LEU A 220     199.646 128.672  67.897  1.00  0.00           H  
ATOM   3413 1HD2 LEU A 220     199.592 129.160  64.844  1.00  0.00           H  
ATOM   3414 2HD2 LEU A 220     201.061 129.205  65.848  1.00  0.00           H  
ATOM   3415 3HD2 LEU A 220     200.980 128.122  64.438  1.00  0.00           H  
ATOM   3416  N   ALA A 221     200.070 123.755  65.995  1.00  0.00           N  
ATOM   3417  CA  ALA A 221     199.232 122.790  65.296  1.00  0.00           C  
ATOM   3418  C   ALA A 221     198.641 121.769  66.262  1.00  0.00           C  
ATOM   3419  O   ALA A 221     197.491 121.354  66.117  1.00  0.00           O  
ATOM   3420  CB  ALA A 221     200.028 122.090  64.205  1.00  0.00           C  
ATOM   3421  H   ALA A 221     201.055 123.801  65.778  1.00  0.00           H  
ATOM   3422  HA  ALA A 221     198.401 123.324  64.834  1.00  0.00           H  
ATOM   3423 1HB  ALA A 221     199.388 121.371  63.691  1.00  0.00           H  
ATOM   3424 2HB  ALA A 221     200.392 122.826  63.492  1.00  0.00           H  
ATOM   3425 3HB  ALA A 221     200.872 121.566  64.651  1.00  0.00           H  
ATOM   3426  N   LYS A 222     199.436 121.367  67.248  1.00  0.00           N  
ATOM   3427  CA  LYS A 222     198.987 120.410  68.251  1.00  0.00           C  
ATOM   3428  C   LYS A 222     197.851 120.981  69.088  1.00  0.00           C  
ATOM   3429  O   LYS A 222     196.874 120.290  69.377  1.00  0.00           O  
ATOM   3430  CB  LYS A 222     200.150 119.996  69.155  1.00  0.00           C  
ATOM   3431  CG  LYS A 222     199.801 118.921  70.175  1.00  0.00           C  
ATOM   3432  CD  LYS A 222     201.024 118.503  70.977  1.00  0.00           C  
ATOM   3433  CE  LYS A 222     200.680 117.418  71.987  1.00  0.00           C  
ATOM   3434  NZ  LYS A 222     201.853 117.044  72.822  1.00  0.00           N  
ATOM   3435  H   LYS A 222     200.375 121.734  67.303  1.00  0.00           H  
ATOM   3436  HA  LYS A 222     198.611 119.525  67.740  1.00  0.00           H  
ATOM   3437 1HB  LYS A 222     200.971 119.623  68.542  1.00  0.00           H  
ATOM   3438 2HB  LYS A 222     200.515 120.867  69.698  1.00  0.00           H  
ATOM   3439 1HG  LYS A 222     199.040 119.300  70.858  1.00  0.00           H  
ATOM   3440 2HG  LYS A 222     199.398 118.049  69.660  1.00  0.00           H  
ATOM   3441 1HD  LYS A 222     201.793 118.127  70.300  1.00  0.00           H  
ATOM   3442 2HD  LYS A 222     201.423 119.367  71.509  1.00  0.00           H  
ATOM   3443 1HE  LYS A 222     199.882 117.768  72.640  1.00  0.00           H  
ATOM   3444 2HE  LYS A 222     200.326 116.531  71.462  1.00  0.00           H  
ATOM   3445 1HZ  LYS A 222     201.585 116.322  73.477  1.00  0.00           H  
ATOM   3446 2HZ  LYS A 222     202.593 116.699  72.228  1.00  0.00           H  
ATOM   3447 3HZ  LYS A 222     202.178 117.854  73.330  1.00  0.00           H  
ATOM   3448  N   LYS A 223     197.984 122.245  69.476  1.00  0.00           N  
ATOM   3449  CA  LYS A 223     196.938 122.931  70.223  1.00  0.00           C  
ATOM   3450  C   LYS A 223     195.657 123.034  69.409  1.00  0.00           C  
ATOM   3451  O   LYS A 223     194.556 122.912  69.946  1.00  0.00           O  
ATOM   3452  CB  LYS A 223     197.407 124.325  70.646  1.00  0.00           C  
ATOM   3453  CG  LYS A 223     198.437 124.329  71.766  1.00  0.00           C  
ATOM   3454  CD  LYS A 223     198.889 125.743  72.096  1.00  0.00           C  
ATOM   3455  CE  LYS A 223     199.921 125.750  73.215  1.00  0.00           C  
ATOM   3456  NZ  LYS A 223     200.384 127.127  73.538  1.00  0.00           N  
ATOM   3457  H   LYS A 223     198.833 122.742  69.246  1.00  0.00           H  
ATOM   3458  HA  LYS A 223     196.716 122.352  71.119  1.00  0.00           H  
ATOM   3459 1HB  LYS A 223     197.844 124.837  69.787  1.00  0.00           H  
ATOM   3460 2HB  LYS A 223     196.550 124.912  70.975  1.00  0.00           H  
ATOM   3461 1HG  LYS A 223     198.005 123.877  72.661  1.00  0.00           H  
ATOM   3462 2HG  LYS A 223     199.304 123.741  71.467  1.00  0.00           H  
ATOM   3463 1HD  LYS A 223     199.325 126.203  71.207  1.00  0.00           H  
ATOM   3464 2HD  LYS A 223     198.029 126.338  72.406  1.00  0.00           H  
ATOM   3465 1HE  LYS A 223     199.489 125.306  74.110  1.00  0.00           H  
ATOM   3466 2HE  LYS A 223     200.781 125.151  72.919  1.00  0.00           H  
ATOM   3467 1HZ  LYS A 223     201.065 127.088  74.283  1.00  0.00           H  
ATOM   3468 2HZ  LYS A 223     200.803 127.542  72.718  1.00  0.00           H  
ATOM   3469 3HZ  LYS A 223     199.596 127.687  73.831  1.00  0.00           H  
ATOM   3470  N   GLN A 224     195.804 123.258  68.107  1.00  0.00           N  
ATOM   3471  CA  GLN A 224     194.665 123.266  67.196  1.00  0.00           C  
ATOM   3472  C   GLN A 224     194.070 121.873  67.046  1.00  0.00           C  
ATOM   3473  O   GLN A 224     192.867 121.722  66.825  1.00  0.00           O  
ATOM   3474  CB  GLN A 224     195.080 123.808  65.825  1.00  0.00           C  
ATOM   3475  CG  GLN A 224     195.418 125.288  65.817  1.00  0.00           C  
ATOM   3476  CD  GLN A 224     195.948 125.753  64.473  1.00  0.00           C  
ATOM   3477  OE1 GLN A 224     196.348 124.943  63.634  1.00  0.00           O  
ATOM   3478  NE2 GLN A 224     195.954 127.066  64.264  1.00  0.00           N  
ATOM   3479  H   GLN A 224     196.730 123.429  67.739  1.00  0.00           H  
ATOM   3480  HA  GLN A 224     193.893 123.913  67.615  1.00  0.00           H  
ATOM   3481 1HB  GLN A 224     195.953 123.262  65.466  1.00  0.00           H  
ATOM   3482 2HB  GLN A 224     194.274 123.643  65.110  1.00  0.00           H  
ATOM   3483 1HG  GLN A 224     194.517 125.858  66.043  1.00  0.00           H  
ATOM   3484 2HG  GLN A 224     196.182 125.482  66.571  1.00  0.00           H  
ATOM   3485 1HE2 GLN A 224     196.293 127.432  63.395  1.00  0.00           H  
ATOM   3486 2HE2 GLN A 224     195.621 127.688  64.972  1.00  0.00           H  
ATOM   3487  N   GLY A 225     194.917 120.858  67.167  1.00  0.00           N  
ATOM   3488  CA  GLY A 225     194.466 119.472  67.105  1.00  0.00           C  
ATOM   3489  C   GLY A 225     194.371 118.987  65.665  1.00  0.00           C  
ATOM   3490  O   GLY A 225     193.676 118.014  65.371  1.00  0.00           O  
ATOM   3491  H   GLY A 225     195.898 121.050  67.303  1.00  0.00           H  
ATOM   3492 1HA  GLY A 225     195.158 118.841  67.662  1.00  0.00           H  
ATOM   3493 2HA  GLY A 225     193.493 119.386  67.587  1.00  0.00           H  
ATOM   3494  N   ASN A 226     195.077 119.668  64.767  1.00  0.00           N  
ATOM   3495  CA  ASN A 226     195.037 119.340  63.349  1.00  0.00           C  
ATOM   3496  C   ASN A 226     196.212 118.452  62.955  1.00  0.00           C  
ATOM   3497  O   ASN A 226     197.327 118.935  62.763  1.00  0.00           O  
ATOM   3498  CB  ASN A 226     195.016 120.604  62.509  1.00  0.00           C  
ATOM   3499  CG  ASN A 226     194.812 120.322  61.046  1.00  0.00           C  
ATOM   3500  OD1 ASN A 226     195.423 119.404  60.488  1.00  0.00           O  
ATOM   3501  ND2 ASN A 226     193.968 121.097  60.415  1.00  0.00           N  
ATOM   3502  H   ASN A 226     195.658 120.435  65.079  1.00  0.00           H  
ATOM   3503  HA  ASN A 226     194.120 118.781  63.149  1.00  0.00           H  
ATOM   3504 1HB  ASN A 226     194.215 121.258  62.857  1.00  0.00           H  
ATOM   3505 2HB  ASN A 226     195.956 121.141  62.637  1.00  0.00           H  
ATOM   3506 1HD2 ASN A 226     193.793 120.955  59.440  1.00  0.00           H  
ATOM   3507 2HD2 ASN A 226     193.497 121.828  60.907  1.00  0.00           H  
ATOM   3508  N   LYS A 227     195.954 117.156  62.834  1.00  0.00           N  
ATOM   3509  CA  LYS A 227     197.015 116.180  62.614  1.00  0.00           C  
ATOM   3510  C   LYS A 227     197.625 116.331  61.228  1.00  0.00           C  
ATOM   3511  O   LYS A 227     198.811 116.071  61.028  1.00  0.00           O  
ATOM   3512  CB  LYS A 227     196.481 114.758  62.801  1.00  0.00           C  
ATOM   3513  CG  LYS A 227     195.884 114.486  64.175  1.00  0.00           C  
ATOM   3514  CD  LYS A 227     196.942 114.572  65.266  1.00  0.00           C  
ATOM   3515  CE  LYS A 227     196.362 114.226  66.628  1.00  0.00           C  
ATOM   3516  NZ  LYS A 227     197.378 114.335  67.709  1.00  0.00           N  
ATOM   3517  H   LYS A 227     194.997 116.836  62.896  1.00  0.00           H  
ATOM   3518  HA  LYS A 227     197.805 116.357  63.344  1.00  0.00           H  
ATOM   3519 1HB  LYS A 227     195.712 114.557  62.056  1.00  0.00           H  
ATOM   3520 2HB  LYS A 227     197.288 114.043  62.640  1.00  0.00           H  
ATOM   3521 1HG  LYS A 227     195.100 115.218  64.383  1.00  0.00           H  
ATOM   3522 2HG  LYS A 227     195.440 113.491  64.188  1.00  0.00           H  
ATOM   3523 1HD  LYS A 227     197.754 113.879  65.038  1.00  0.00           H  
ATOM   3524 2HD  LYS A 227     197.349 115.582  65.299  1.00  0.00           H  
ATOM   3525 1HE  LYS A 227     195.536 114.900  66.854  1.00  0.00           H  
ATOM   3526 2HE  LYS A 227     195.975 113.208  66.614  1.00  0.00           H  
ATOM   3527 1HZ  LYS A 227     196.955 114.099  68.596  1.00  0.00           H  
ATOM   3528 2HZ  LYS A 227     198.141 113.700  67.521  1.00  0.00           H  
ATOM   3529 3HZ  LYS A 227     197.730 115.282  67.747  1.00  0.00           H  
ATOM   3530  N   GLU A 228     196.807 116.758  60.269  1.00  0.00           N  
ATOM   3531  CA  GLU A 228     197.254 116.908  58.891  1.00  0.00           C  
ATOM   3532  C   GLU A 228     198.304 118.005  58.768  1.00  0.00           C  
ATOM   3533  O   GLU A 228     199.261 117.881  58.006  1.00  0.00           O  
ATOM   3534  CB  GLU A 228     196.065 117.222  57.977  1.00  0.00           C  
ATOM   3535  CG  GLU A 228     196.389 117.189  56.490  1.00  0.00           C  
ATOM   3536  CD  GLU A 228     196.760 115.816  56.004  1.00  0.00           C  
ATOM   3537  OE1 GLU A 228     196.426 114.862  56.665  1.00  0.00           O  
ATOM   3538  OE2 GLU A 228     197.376 115.720  54.968  1.00  0.00           O  
ATOM   3539  H   GLU A 228     195.849 116.981  60.504  1.00  0.00           H  
ATOM   3540  HA  GLU A 228     197.715 115.974  58.572  1.00  0.00           H  
ATOM   3541 1HB  GLU A 228     195.265 116.506  58.161  1.00  0.00           H  
ATOM   3542 2HB  GLU A 228     195.677 118.214  58.213  1.00  0.00           H  
ATOM   3543 1HG  GLU A 228     195.523 117.539  55.932  1.00  0.00           H  
ATOM   3544 2HG  GLU A 228     197.213 117.874  56.294  1.00  0.00           H  
ATOM   3545  N   LEU A 229     198.119 119.081  59.531  1.00  0.00           N  
ATOM   3546  CA  LEU A 229     199.123 120.134  59.622  1.00  0.00           C  
ATOM   3547  C   LEU A 229     200.337 119.671  60.418  1.00  0.00           C  
ATOM   3548  O   LEU A 229     201.475 119.985  60.070  1.00  0.00           O  
ATOM   3549  CB  LEU A 229     198.520 121.384  60.275  1.00  0.00           C  
ATOM   3550  CG  LEU A 229     197.461 122.122  59.447  1.00  0.00           C  
ATOM   3551  CD1 LEU A 229     196.778 123.172  60.313  1.00  0.00           C  
ATOM   3552  CD2 LEU A 229     198.118 122.759  58.231  1.00  0.00           C  
ATOM   3553  H   LEU A 229     197.263 119.167  60.058  1.00  0.00           H  
ATOM   3554  HA  LEU A 229     199.461 120.377  58.616  1.00  0.00           H  
ATOM   3555 1HB  LEU A 229     198.061 121.096  61.219  1.00  0.00           H  
ATOM   3556 2HB  LEU A 229     199.326 122.088  60.486  1.00  0.00           H  
ATOM   3557  HG  LEU A 229     196.699 121.414  59.117  1.00  0.00           H  
ATOM   3558 1HD1 LEU A 229     196.025 123.695  59.726  1.00  0.00           H  
ATOM   3559 2HD1 LEU A 229     196.299 122.685  61.164  1.00  0.00           H  
ATOM   3560 3HD1 LEU A 229     197.519 123.884  60.671  1.00  0.00           H  
ATOM   3561 1HD2 LEU A 229     197.365 123.283  57.644  1.00  0.00           H  
ATOM   3562 2HD2 LEU A 229     198.879 123.467  58.560  1.00  0.00           H  
ATOM   3563 3HD2 LEU A 229     198.583 121.985  57.621  1.00  0.00           H  
ATOM   3564  N   ALA A 230     200.087 118.925  61.487  1.00  0.00           N  
ATOM   3565  CA  ALA A 230     201.156 118.459  62.364  1.00  0.00           C  
ATOM   3566  C   ALA A 230     202.115 117.540  61.621  1.00  0.00           C  
ATOM   3567  O   ALA A 230     203.331 117.623  61.795  1.00  0.00           O  
ATOM   3568  CB  ALA A 230     200.575 117.747  63.577  1.00  0.00           C  
ATOM   3569  H   ALA A 230     199.132 118.673  61.701  1.00  0.00           H  
ATOM   3570  HA  ALA A 230     201.724 119.324  62.706  1.00  0.00           H  
ATOM   3571 1HB  ALA A 230     201.385 117.406  64.220  1.00  0.00           H  
ATOM   3572 2HB  ALA A 230     199.937 118.435  64.132  1.00  0.00           H  
ATOM   3573 3HB  ALA A 230     199.987 116.892  63.250  1.00  0.00           H  
ATOM   3574  N   ILE A 231     201.563 116.662  60.790  1.00  0.00           N  
ATOM   3575  CA  ILE A 231     202.365 115.686  60.062  1.00  0.00           C  
ATOM   3576  C   ILE A 231     203.142 116.345  58.929  1.00  0.00           C  
ATOM   3577  O   ILE A 231     204.251 115.924  58.596  1.00  0.00           O  
ATOM   3578  CB  ILE A 231     201.478 114.564  59.493  1.00  0.00           C  
ATOM   3579  CG1 ILE A 231     202.335 113.366  59.076  1.00  0.00           C  
ATOM   3580  CG2 ILE A 231     200.663 115.074  58.316  1.00  0.00           C  
ATOM   3581  CD1 ILE A 231     201.560 112.075  58.947  1.00  0.00           C  
ATOM   3582  H   ILE A 231     200.562 116.671  60.659  1.00  0.00           H  
ATOM   3583  HA  ILE A 231     203.091 115.251  60.751  1.00  0.00           H  
ATOM   3584  HB  ILE A 231     200.798 114.209  60.268  1.00  0.00           H  
ATOM   3585 1HG1 ILE A 231     202.812 113.575  58.118  1.00  0.00           H  
ATOM   3586 2HG1 ILE A 231     203.129 113.213  59.809  1.00  0.00           H  
ATOM   3587 1HG2 ILE A 231     200.043 114.268  57.925  1.00  0.00           H  
ATOM   3588 2HG2 ILE A 231     200.026 115.895  58.643  1.00  0.00           H  
ATOM   3589 3HG2 ILE A 231     201.335 115.426  57.533  1.00  0.00           H  
ATOM   3590 1HD1 ILE A 231     202.235 111.272  58.649  1.00  0.00           H  
ATOM   3591 2HD1 ILE A 231     201.104 111.827  59.905  1.00  0.00           H  
ATOM   3592 3HD1 ILE A 231     200.782 112.192  58.193  1.00  0.00           H  
ATOM   3593  N   LYS A 232     202.554 117.381  58.342  1.00  0.00           N  
ATOM   3594  CA  LYS A 232     203.241 118.181  57.334  1.00  0.00           C  
ATOM   3595  C   LYS A 232     204.448 118.896  57.926  1.00  0.00           C  
ATOM   3596  O   LYS A 232     205.490 119.015  57.279  1.00  0.00           O  
ATOM   3597  CB  LYS A 232     202.283 119.195  56.710  1.00  0.00           C  
ATOM   3598  CG  LYS A 232     201.282 118.598  55.729  1.00  0.00           C  
ATOM   3599  CD  LYS A 232     200.156 119.574  55.424  1.00  0.00           C  
ATOM   3600  CE  LYS A 232     200.626 120.695  54.511  1.00  0.00           C  
ATOM   3601  NZ  LYS A 232     199.491 121.514  54.005  1.00  0.00           N  
ATOM   3602  H   LYS A 232     201.608 117.622  58.600  1.00  0.00           H  
ATOM   3603  HA  LYS A 232     203.604 117.514  56.552  1.00  0.00           H  
ATOM   3604 1HB  LYS A 232     201.719 119.695  57.499  1.00  0.00           H  
ATOM   3605 2HB  LYS A 232     202.853 119.960  56.183  1.00  0.00           H  
ATOM   3606 1HG  LYS A 232     201.793 118.343  54.800  1.00  0.00           H  
ATOM   3607 2HG  LYS A 232     200.859 117.687  56.152  1.00  0.00           H  
ATOM   3608 1HD  LYS A 232     199.335 119.042  54.941  1.00  0.00           H  
ATOM   3609 2HD  LYS A 232     199.788 120.005  56.355  1.00  0.00           H  
ATOM   3610 1HE  LYS A 232     201.313 121.343  55.054  1.00  0.00           H  
ATOM   3611 2HE  LYS A 232     201.158 120.273  53.659  1.00  0.00           H  
ATOM   3612 1HZ  LYS A 232     199.844 122.246  53.405  1.00  0.00           H  
ATOM   3613 2HZ  LYS A 232     198.857 120.927  53.484  1.00  0.00           H  
ATOM   3614 3HZ  LYS A 232     199.001 121.929  54.786  1.00  0.00           H  
ATOM   3615  N   ILE A 233     204.302 119.368  59.160  1.00  0.00           N  
ATOM   3616  CA  ILE A 233     205.403 120.010  59.868  1.00  0.00           C  
ATOM   3617  C   ILE A 233     206.531 119.024  60.146  1.00  0.00           C  
ATOM   3618  O   ILE A 233     207.704 119.337  59.950  1.00  0.00           O  
ATOM   3619  CB  ILE A 233     204.919 120.624  61.194  1.00  0.00           C  
ATOM   3620  CG1 ILE A 233     203.973 121.798  60.924  1.00  0.00           C  
ATOM   3621  CG2 ILE A 233     206.102 121.073  62.036  1.00  0.00           C  
ATOM   3622  CD1 ILE A 233     203.160 122.216  62.129  1.00  0.00           C  
ATOM   3623  H   ILE A 233     203.407 119.280  59.617  1.00  0.00           H  
ATOM   3624  HA  ILE A 233     205.804 120.806  59.237  1.00  0.00           H  
ATOM   3625  HB  ILE A 233     204.349 119.882  61.751  1.00  0.00           H  
ATOM   3626 1HG1 ILE A 233     204.548 122.658  60.585  1.00  0.00           H  
ATOM   3627 2HG1 ILE A 233     203.281 121.533  60.124  1.00  0.00           H  
ATOM   3628 1HG2 ILE A 233     205.742 121.506  62.968  1.00  0.00           H  
ATOM   3629 2HG2 ILE A 233     206.739 120.217  62.254  1.00  0.00           H  
ATOM   3630 3HG2 ILE A 233     206.677 121.821  61.487  1.00  0.00           H  
ATOM   3631 1HD1 ILE A 233     202.514 123.051  61.860  1.00  0.00           H  
ATOM   3632 2HD1 ILE A 233     202.548 121.377  62.464  1.00  0.00           H  
ATOM   3633 3HD1 ILE A 233     203.831 122.519  62.932  1.00  0.00           H  
ATOM   3634  N   PHE A 234     205.916 117.882  60.601  1.00  0.00           N  
ATOM   3635  CA  PHE A 234     206.801 116.800  60.992  1.00  0.00           C  
ATOM   3636  C   PHE A 234     207.698 116.429  59.806  1.00  0.00           C  
ATOM   3637  O   PHE A 234     208.919 116.354  59.938  1.00  0.00           O  
ATOM   3638  CB  PHE A 234     205.999 115.581  61.454  1.00  0.00           C  
ATOM   3639  CG  PHE A 234     206.849 114.451  61.958  1.00  0.00           C  
ATOM   3640  CD1 PHE A 234     207.067 114.279  63.317  1.00  0.00           C  
ATOM   3641  CD2 PHE A 234     207.435 113.556  61.075  1.00  0.00           C  
ATOM   3642  CE1 PHE A 234     207.850 113.238  63.782  1.00  0.00           C  
ATOM   3643  CE2 PHE A 234     208.216 112.514  61.537  1.00  0.00           C  
ATOM   3644  CZ  PHE A 234     208.425 112.357  62.892  1.00  0.00           C  
ATOM   3645  H   PHE A 234     204.918 117.753  60.681  1.00  0.00           H  
ATOM   3646  HA  PHE A 234     207.417 117.139  61.826  1.00  0.00           H  
ATOM   3647 1HB  PHE A 234     205.317 115.876  62.251  1.00  0.00           H  
ATOM   3648 2HB  PHE A 234     205.394 115.208  60.629  1.00  0.00           H  
ATOM   3649  HD1 PHE A 234     206.610 114.976  64.021  1.00  0.00           H  
ATOM   3650  HD2 PHE A 234     207.272 113.680  60.003  1.00  0.00           H  
ATOM   3651  HE1 PHE A 234     208.012 113.117  64.853  1.00  0.00           H  
ATOM   3652  HE2 PHE A 234     208.670 111.819  60.831  1.00  0.00           H  
ATOM   3653  HZ  PHE A 234     209.042 111.538  63.257  1.00  0.00           H  
ATOM   3654  N   GLU A 235     207.095 116.192  58.633  1.00  0.00           N  
ATOM   3655  CA  GLU A 235     207.869 115.807  57.469  1.00  0.00           C  
ATOM   3656  C   GLU A 235     208.901 116.865  57.088  1.00  0.00           C  
ATOM   3657  O   GLU A 235     210.048 116.543  56.779  1.00  0.00           O  
ATOM   3658  CB  GLU A 235     206.937 115.542  56.284  1.00  0.00           C  
ATOM   3659  CG  GLU A 235     207.644 115.078  55.020  1.00  0.00           C  
ATOM   3660  CD  GLU A 235     206.696 114.814  53.883  1.00  0.00           C  
ATOM   3661  OE1 GLU A 235     205.512 114.941  54.080  1.00  0.00           O  
ATOM   3662  OE2 GLU A 235     207.157 114.485  52.816  1.00  0.00           O  
ATOM   3663  H   GLU A 235     206.092 116.284  58.549  1.00  0.00           H  
ATOM   3664  HA  GLU A 235     208.403 114.885  57.699  1.00  0.00           H  
ATOM   3665 1HB  GLU A 235     206.206 114.781  56.560  1.00  0.00           H  
ATOM   3666 2HB  GLU A 235     206.387 116.453  56.045  1.00  0.00           H  
ATOM   3667 1HG  GLU A 235     208.357 115.843  54.713  1.00  0.00           H  
ATOM   3668 2HG  GLU A 235     208.200 114.168  55.241  1.00  0.00           H  
ATOM   3669  N   LEU A 236     208.522 118.151  57.104  1.00  0.00           N  
ATOM   3670  CA  LEU A 236     209.480 119.224  56.850  1.00  0.00           C  
ATOM   3671  C   LEU A 236     210.579 119.249  57.909  1.00  0.00           C  
ATOM   3672  O   LEU A 236     211.728 119.578  57.617  1.00  0.00           O  
ATOM   3673  CB  LEU A 236     208.763 120.580  56.820  1.00  0.00           C  
ATOM   3674  CG  LEU A 236     209.662 121.805  56.611  1.00  0.00           C  
ATOM   3675  CD1 LEU A 236     210.419 121.662  55.297  1.00  0.00           C  
ATOM   3676  CD2 LEU A 236     208.811 123.066  56.617  1.00  0.00           C  
ATOM   3677  H   LEU A 236     207.557 118.388  57.291  1.00  0.00           H  
ATOM   3678  HA  LEU A 236     209.954 119.046  55.884  1.00  0.00           H  
ATOM   3679 1HB  LEU A 236     208.029 120.566  56.014  1.00  0.00           H  
ATOM   3680 2HB  LEU A 236     208.232 120.714  57.763  1.00  0.00           H  
ATOM   3681  HG  LEU A 236     210.396 121.858  57.416  1.00  0.00           H  
ATOM   3682 1HD1 LEU A 236     211.058 122.532  55.149  1.00  0.00           H  
ATOM   3683 2HD1 LEU A 236     211.034 120.762  55.329  1.00  0.00           H  
ATOM   3684 3HD1 LEU A 236     209.709 121.589  54.474  1.00  0.00           H  
ATOM   3685 1HD2 LEU A 236     209.451 123.937  56.470  1.00  0.00           H  
ATOM   3686 2HD2 LEU A 236     208.077 123.014  55.813  1.00  0.00           H  
ATOM   3687 3HD2 LEU A 236     208.295 123.153  57.574  1.00  0.00           H  
ATOM   3688  N   PHE A 237     210.241 118.903  59.160  1.00  0.00           N  
ATOM   3689  CA  PHE A 237     211.236 118.884  60.227  1.00  0.00           C  
ATOM   3690  C   PHE A 237     212.381 117.944  59.844  1.00  0.00           C  
ATOM   3691  O   PHE A 237     213.553 118.274  60.020  1.00  0.00           O  
ATOM   3692  CB  PHE A 237     210.608 118.439  61.549  1.00  0.00           C  
ATOM   3693  CG  PHE A 237     211.460 118.727  62.754  1.00  0.00           C  
ATOM   3694  CD1 PHE A 237     211.548 120.012  63.265  1.00  0.00           C  
ATOM   3695  CD2 PHE A 237     212.174 117.715  63.374  1.00  0.00           C  
ATOM   3696  CE1 PHE A 237     212.332 120.279  64.372  1.00  0.00           C  
ATOM   3697  CE2 PHE A 237     212.957 117.977  64.481  1.00  0.00           C  
ATOM   3698  CZ  PHE A 237     213.036 119.261  64.981  1.00  0.00           C  
ATOM   3699  H   PHE A 237     209.288 118.650  59.372  1.00  0.00           H  
ATOM   3700  HA  PHE A 237     211.629 119.894  60.352  1.00  0.00           H  
ATOM   3701 1HB  PHE A 237     209.650 118.939  61.683  1.00  0.00           H  
ATOM   3702 2HB  PHE A 237     210.417 117.367  61.517  1.00  0.00           H  
ATOM   3703  HD1 PHE A 237     210.991 120.817  62.786  1.00  0.00           H  
ATOM   3704  HD2 PHE A 237     212.112 116.699  62.979  1.00  0.00           H  
ATOM   3705  HE1 PHE A 237     212.393 121.294  64.765  1.00  0.00           H  
ATOM   3706  HE2 PHE A 237     213.513 117.172  64.960  1.00  0.00           H  
ATOM   3707  HZ  PHE A 237     213.654 119.470  65.853  1.00  0.00           H  
ATOM   3708  N   ILE A 238     212.023 116.763  59.313  1.00  0.00           N  
ATOM   3709  CA  ILE A 238     213.040 115.809  58.913  1.00  0.00           C  
ATOM   3710  C   ILE A 238     213.821 116.371  57.718  1.00  0.00           C  
ATOM   3711  O   ILE A 238     215.051 116.311  57.682  1.00  0.00           O  
ATOM   3712  CB  ILE A 238     212.414 114.451  58.549  1.00  0.00           C  
ATOM   3713  CG1 ILE A 238     211.845 113.774  59.798  1.00  0.00           C  
ATOM   3714  CG2 ILE A 238     213.444 113.555  57.877  1.00  0.00           C  
ATOM   3715  CD1 ILE A 238     210.986 112.566  59.500  1.00  0.00           C  
ATOM   3716  H   ILE A 238     211.050 116.525  59.187  1.00  0.00           H  
ATOM   3717  HA  ILE A 238     213.724 115.662  59.747  1.00  0.00           H  
ATOM   3718  HB  ILE A 238     211.580 114.604  57.866  1.00  0.00           H  
ATOM   3719 1HG1 ILE A 238     212.661 113.461  60.447  1.00  0.00           H  
ATOM   3720 2HG1 ILE A 238     211.241 114.491  60.357  1.00  0.00           H  
ATOM   3721 1HG2 ILE A 238     212.986 112.598  57.628  1.00  0.00           H  
ATOM   3722 2HG2 ILE A 238     213.804 114.033  56.967  1.00  0.00           H  
ATOM   3723 3HG2 ILE A 238     214.281 113.389  58.556  1.00  0.00           H  
ATOM   3724 1HD1 ILE A 238     210.618 112.142  60.435  1.00  0.00           H  
ATOM   3725 2HD1 ILE A 238     210.141 112.864  58.879  1.00  0.00           H  
ATOM   3726 3HD1 ILE A 238     211.578 111.820  58.972  1.00  0.00           H  
ATOM   3727  N   LYS A 239     213.139 116.928  56.710  1.00  0.00           N  
ATOM   3728  CA  LYS A 239     213.868 117.487  55.572  1.00  0.00           C  
ATOM   3729  C   LYS A 239     214.926 118.506  56.011  1.00  0.00           C  
ATOM   3730  O   LYS A 239     216.046 118.493  55.482  1.00  0.00           O  
ATOM   3731  CB  LYS A 239     212.892 118.134  54.589  1.00  0.00           C  
ATOM   3732  CG  LYS A 239     213.555 118.794  53.387  1.00  0.00           C  
ATOM   3733  CD  LYS A 239     212.524 119.427  52.465  1.00  0.00           C  
ATOM   3734  CE  LYS A 239     213.189 120.233  51.360  1.00  0.00           C  
ATOM   3735  NZ  LYS A 239     212.193 120.848  50.442  1.00  0.00           N  
ATOM   3736  H   LYS A 239     212.116 116.906  56.718  1.00  0.00           H  
ATOM   3737  HA  LYS A 239     214.368 116.675  55.051  1.00  0.00           H  
ATOM   3738 1HB  LYS A 239     212.197 117.381  54.216  1.00  0.00           H  
ATOM   3739 2HB  LYS A 239     212.304 118.893  55.106  1.00  0.00           H  
ATOM   3740 1HG  LYS A 239     214.245 119.566  53.731  1.00  0.00           H  
ATOM   3741 2HG  LYS A 239     214.120 118.049  52.829  1.00  0.00           H  
ATOM   3742 1HD  LYS A 239     211.910 118.646  52.015  1.00  0.00           H  
ATOM   3743 2HD  LYS A 239     211.875 120.086  53.042  1.00  0.00           H  
ATOM   3744 1HE  LYS A 239     213.794 121.025  51.802  1.00  0.00           H  
ATOM   3745 2HE  LYS A 239     213.846 119.585  50.782  1.00  0.00           H  
ATOM   3746 1HZ  LYS A 239     212.673 121.373  49.724  1.00  0.00           H  
ATOM   3747 2HZ  LYS A 239     211.638 120.122  50.012  1.00  0.00           H  
ATOM   3748 3HZ  LYS A 239     211.590 121.467  50.964  1.00  0.00           H  
ATOM   3749  N   VAL A 240     214.604 119.373  56.977  1.00  0.00           N  
ATOM   3750  CA  VAL A 240     215.616 120.298  57.479  1.00  0.00           C  
ATOM   3751  C   VAL A 240     216.775 119.585  58.169  1.00  0.00           C  
ATOM   3752  O   VAL A 240     217.942 119.966  57.978  1.00  0.00           O  
ATOM   3753  CB  VAL A 240     214.977 121.287  58.470  1.00  0.00           C  
ATOM   3754  CG1 VAL A 240     216.045 122.153  59.123  1.00  0.00           C  
ATOM   3755  CG2 VAL A 240     213.949 122.149  57.752  1.00  0.00           C  
ATOM   3756  H   VAL A 240     213.629 119.419  57.303  1.00  0.00           H  
ATOM   3757  HA  VAL A 240     216.033 120.830  56.631  1.00  0.00           H  
ATOM   3758  HB  VAL A 240     214.490 120.726  59.267  1.00  0.00           H  
ATOM   3759 1HG1 VAL A 240     215.575 122.848  59.820  1.00  0.00           H  
ATOM   3760 2HG1 VAL A 240     216.748 121.520  59.661  1.00  0.00           H  
ATOM   3761 3HG1 VAL A 240     216.575 122.716  58.354  1.00  0.00           H  
ATOM   3762 1HG2 VAL A 240     213.500 122.844  58.460  1.00  0.00           H  
ATOM   3763 2HG2 VAL A 240     214.436 122.705  56.952  1.00  0.00           H  
ATOM   3764 3HG2 VAL A 240     213.172 121.511  57.330  1.00  0.00           H  
ATOM   3765  N   ILE A 241     216.482 118.532  58.943  1.00  0.00           N  
ATOM   3766  CA  ILE A 241     217.583 117.782  59.544  1.00  0.00           C  
ATOM   3767  C   ILE A 241     218.425 117.105  58.459  1.00  0.00           C  
ATOM   3768  O   ILE A 241     219.652 117.164  58.505  1.00  0.00           O  
ATOM   3769  CB  ILE A 241     217.058 116.722  60.530  1.00  0.00           C  
ATOM   3770  CG1 ILE A 241     216.320 117.392  61.692  1.00  0.00           C  
ATOM   3771  CG2 ILE A 241     218.202 115.862  61.046  1.00  0.00           C  
ATOM   3772  CD1 ILE A 241     215.511 116.434  62.535  1.00  0.00           C  
ATOM   3773  H   ILE A 241     215.498 118.310  59.145  1.00  0.00           H  
ATOM   3774  HA  ILE A 241     218.232 118.490  60.053  1.00  0.00           H  
ATOM   3775  HB  ILE A 241     216.336 116.080  60.025  1.00  0.00           H  
ATOM   3776 1HG1 ILE A 241     217.039 117.892  62.338  1.00  0.00           H  
ATOM   3777 2HG1 ILE A 241     215.645 118.155  61.301  1.00  0.00           H  
ATOM   3778 1HG2 ILE A 241     217.813 115.120  61.743  1.00  0.00           H  
ATOM   3779 2HG2 ILE A 241     218.685 115.358  60.211  1.00  0.00           H  
ATOM   3780 3HG2 ILE A 241     218.929 116.494  61.558  1.00  0.00           H  
ATOM   3781 1HD1 ILE A 241     215.017 116.983  63.336  1.00  0.00           H  
ATOM   3782 2HD1 ILE A 241     214.759 115.945  61.913  1.00  0.00           H  
ATOM   3783 3HD1 ILE A 241     216.170 115.681  62.965  1.00  0.00           H  
ATOM   3784  N   VAL A 242     217.784 116.535  57.441  1.00  0.00           N  
ATOM   3785  CA  VAL A 242     218.495 115.899  56.339  1.00  0.00           C  
ATOM   3786  C   VAL A 242     219.401 116.860  55.589  1.00  0.00           C  
ATOM   3787  O   VAL A 242     220.508 116.487  55.160  1.00  0.00           O  
ATOM   3788  CB  VAL A 242     217.487 115.287  55.347  1.00  0.00           C  
ATOM   3789  CG1 VAL A 242     218.193 114.861  54.067  1.00  0.00           C  
ATOM   3790  CG2 VAL A 242     216.778 114.107  55.993  1.00  0.00           C  
ATOM   3791  H   VAL A 242     216.757 116.510  57.459  1.00  0.00           H  
ATOM   3792  HA  VAL A 242     219.116 115.111  56.755  1.00  0.00           H  
ATOM   3793  HB  VAL A 242     216.755 116.047  55.072  1.00  0.00           H  
ATOM   3794 1HG1 VAL A 242     217.465 114.430  53.378  1.00  0.00           H  
ATOM   3795 2HG1 VAL A 242     218.662 115.727  53.604  1.00  0.00           H  
ATOM   3796 3HG1 VAL A 242     218.951 114.115  54.302  1.00  0.00           H  
ATOM   3797 1HG2 VAL A 242     216.066 113.680  55.287  1.00  0.00           H  
ATOM   3798 2HG2 VAL A 242     217.511 113.351  56.271  1.00  0.00           H  
ATOM   3799 3HG2 VAL A 242     216.246 114.444  56.882  1.00  0.00           H  
ATOM   3800  N   ALA A 243     218.926 118.093  55.396  1.00  0.00           N  
ATOM   3801  CA  ALA A 243     219.773 119.109  54.795  1.00  0.00           C  
ATOM   3802  C   ALA A 243     221.021 119.338  55.639  1.00  0.00           C  
ATOM   3803  O   ALA A 243     222.113 119.517  55.095  1.00  0.00           O  
ATOM   3804  CB  ALA A 243     219.000 120.407  54.617  1.00  0.00           C  
ATOM   3805  H   ALA A 243     217.952 118.299  55.641  1.00  0.00           H  
ATOM   3806  HA  ALA A 243     220.077 118.762  53.806  1.00  0.00           H  
ATOM   3807 1HB  ALA A 243     219.649 121.158  54.166  1.00  0.00           H  
ATOM   3808 2HB  ALA A 243     218.141 120.234  53.969  1.00  0.00           H  
ATOM   3809 3HB  ALA A 243     218.656 120.761  55.588  1.00  0.00           H  
ATOM   3810  N   LEU A 244     220.874 119.277  56.969  1.00  0.00           N  
ATOM   3811  CA  LEU A 244     222.020 119.367  57.872  1.00  0.00           C  
ATOM   3812  C   LEU A 244     222.919 118.123  57.802  1.00  0.00           C  
ATOM   3813  O   LEU A 244     224.147 118.236  57.816  1.00  0.00           O  
ATOM   3814  CB  LEU A 244     221.531 119.566  59.312  1.00  0.00           C  
ATOM   3815  CG  LEU A 244     220.958 120.952  59.635  1.00  0.00           C  
ATOM   3816  CD1 LEU A 244     220.177 120.888  60.941  1.00  0.00           C  
ATOM   3817  CD2 LEU A 244     222.092 121.963  59.724  1.00  0.00           C  
ATOM   3818  H   LEU A 244     219.926 119.227  57.358  1.00  0.00           H  
ATOM   3819  HA  LEU A 244     222.622 120.224  57.567  1.00  0.00           H  
ATOM   3820 1HB  LEU A 244     220.756 118.831  59.520  1.00  0.00           H  
ATOM   3821 2HB  LEU A 244     222.364 119.386  59.991  1.00  0.00           H  
ATOM   3822  HG  LEU A 244     220.265 121.253  58.848  1.00  0.00           H  
ATOM   3823 1HD1 LEU A 244     219.770 121.874  61.169  1.00  0.00           H  
ATOM   3824 2HD1 LEU A 244     219.361 120.174  60.843  1.00  0.00           H  
ATOM   3825 3HD1 LEU A 244     220.840 120.575  61.746  1.00  0.00           H  
ATOM   3826 1HD2 LEU A 244     221.684 122.948  59.953  1.00  0.00           H  
ATOM   3827 2HD2 LEU A 244     222.783 121.664  60.513  1.00  0.00           H  
ATOM   3828 3HD2 LEU A 244     222.621 122.000  58.772  1.00  0.00           H  
ATOM   3829  N   MET A 245     222.301 116.936  57.718  1.00  0.00           N  
ATOM   3830  CA  MET A 245     223.013 115.664  57.700  1.00  0.00           C  
ATOM   3831  C   MET A 245     223.739 115.401  56.378  1.00  0.00           C  
ATOM   3832  O   MET A 245     224.783 114.735  56.364  1.00  0.00           O  
ATOM   3833  CB  MET A 245     222.036 114.527  57.996  1.00  0.00           C  
ATOM   3834  CG  MET A 245     221.451 114.551  59.401  1.00  0.00           C  
ATOM   3835  SD  MET A 245     220.568 113.033  59.812  1.00  0.00           S  
ATOM   3836  CE  MET A 245     219.246 113.072  58.603  1.00  0.00           C  
ATOM   3837  H   MET A 245     221.280 116.923  57.719  1.00  0.00           H  
ATOM   3838  HA  MET A 245     223.769 115.697  58.480  1.00  0.00           H  
ATOM   3839 1HB  MET A 245     221.210 114.565  57.289  1.00  0.00           H  
ATOM   3840 2HB  MET A 245     222.540 113.569  57.860  1.00  0.00           H  
ATOM   3841 1HG  MET A 245     222.251 114.691  60.127  1.00  0.00           H  
ATOM   3842 2HG  MET A 245     220.758 115.387  59.493  1.00  0.00           H  
ATOM   3843 1HE  MET A 245     218.613 112.195  58.729  1.00  0.00           H  
ATOM   3844 2HE  MET A 245     218.651 113.976  58.743  1.00  0.00           H  
ATOM   3845 3HE  MET A 245     219.672 113.070  57.599  1.00  0.00           H  
ATOM   3846  N   GLY A 246     223.202 115.906  55.256  1.00  0.00           N  
ATOM   3847  CA  GLY A 246     223.837 115.679  53.968  1.00  0.00           C  
ATOM   3848  C   GLY A 246     223.550 114.282  53.449  1.00  0.00           C  
ATOM   3849  O   GLY A 246     224.414 113.640  52.846  1.00  0.00           O  
ATOM   3850  H   GLY A 246     222.308 116.410  55.287  1.00  0.00           H  
ATOM   3851 1HA  GLY A 246     223.469 116.420  53.258  1.00  0.00           H  
ATOM   3852 2HA  GLY A 246     224.909 115.829  54.063  1.00  0.00           H  
ATOM   3853  N   VAL A 247     222.340 113.794  53.705  1.00  0.00           N  
ATOM   3854  CA  VAL A 247     221.975 112.430  53.318  1.00  0.00           C  
ATOM   3855  C   VAL A 247     220.719 112.426  52.440  1.00  0.00           C  
ATOM   3856  O   VAL A 247     220.137 113.483  52.199  1.00  0.00           O  
ATOM   3857  CB  VAL A 247     221.730 111.567  54.569  1.00  0.00           C  
ATOM   3858  CG1 VAL A 247     222.975 111.531  55.443  1.00  0.00           C  
ATOM   3859  CG2 VAL A 247     220.540 112.107  55.346  1.00  0.00           C  
ATOM   3860  H   VAL A 247     221.679 114.423  54.175  1.00  0.00           H  
ATOM   3861  HA  VAL A 247     222.794 112.008  52.729  1.00  0.00           H  
ATOM   3862  HB  VAL A 247     221.526 110.542  54.257  1.00  0.00           H  
ATOM   3863 1HG1 VAL A 247     222.783 110.914  56.323  1.00  0.00           H  
ATOM   3864 2HG1 VAL A 247     223.804 111.106  54.877  1.00  0.00           H  
ATOM   3865 3HG1 VAL A 247     223.227 112.542  55.758  1.00  0.00           H  
ATOM   3866 1HG2 VAL A 247     220.371 111.491  56.229  1.00  0.00           H  
ATOM   3867 2HG2 VAL A 247     220.741 113.134  55.653  1.00  0.00           H  
ATOM   3868 3HG2 VAL A 247     219.652 112.086  54.715  1.00  0.00           H  
ATOM   3869  N   ARG A 248     220.389 111.264  51.852  1.00  0.00           N  
ATOM   3870  CA  ARG A 248     219.250 111.169  50.933  1.00  0.00           C  
ATOM   3871  C   ARG A 248     217.911 110.924  51.605  1.00  0.00           C  
ATOM   3872  O   ARG A 248     217.794 110.066  52.472  1.00  0.00           O  
ATOM   3873  CB  ARG A 248     219.487 110.047  49.929  1.00  0.00           C  
ATOM   3874  CG  ARG A 248     218.407 109.867  48.843  1.00  0.00           C  
ATOM   3875  CD  ARG A 248     218.792 108.809  47.855  1.00  0.00           C  
ATOM   3876  NE  ARG A 248     217.788 108.654  46.792  1.00  0.00           N  
ATOM   3877  CZ  ARG A 248     217.742 109.381  45.646  1.00  0.00           C  
ATOM   3878  NH1 ARG A 248     218.646 110.319  45.413  1.00  0.00           N  
ATOM   3879  NH2 ARG A 248     216.788 109.165  44.749  1.00  0.00           N  
ATOM   3880  H   ARG A 248     220.907 110.408  52.080  1.00  0.00           H  
ATOM   3881  HA  ARG A 248     219.185 112.109  50.385  1.00  0.00           H  
ATOM   3882 1HB  ARG A 248     220.432 110.222  49.420  1.00  0.00           H  
ATOM   3883 2HB  ARG A 248     219.583 109.115  50.461  1.00  0.00           H  
ATOM   3884 1HG  ARG A 248     217.468 109.546  49.306  1.00  0.00           H  
ATOM   3885 2HG  ARG A 248     218.247 110.805  48.316  1.00  0.00           H  
ATOM   3886 1HD  ARG A 248     219.756 109.039  47.406  1.00  0.00           H  
ATOM   3887 2HD  ARG A 248     218.870 107.853  48.385  1.00  0.00           H  
ATOM   3888  HE  ARG A 248     217.074 107.948  46.925  1.00  0.00           H  
ATOM   3889 1HH1 ARG A 248     219.378 110.501  46.080  1.00  0.00           H  
ATOM   3890 2HH1 ARG A 248     218.605 110.858  44.558  1.00  0.00           H  
ATOM   3891 1HH2 ARG A 248     216.058 108.445  44.888  1.00  0.00           H  
ATOM   3892 2HH2 ARG A 248     216.760 109.708  43.902  1.00  0.00           H  
ATOM   3893  N   MET A 249     216.883 111.647  51.183  1.00  0.00           N  
ATOM   3894  CA  MET A 249     215.541 111.409  51.716  1.00  0.00           C  
ATOM   3895  C   MET A 249     214.481 111.082  50.685  1.00  0.00           C  
ATOM   3896  O   MET A 249     214.342 111.766  49.670  1.00  0.00           O  
ATOM   3897  CB  MET A 249     215.125 112.621  52.523  1.00  0.00           C  
ATOM   3898  CG  MET A 249     213.740 112.637  53.091  1.00  0.00           C  
ATOM   3899  SD  MET A 249     213.490 114.138  54.042  1.00  0.00           S  
ATOM   3900  CE  MET A 249     211.778 114.145  54.426  1.00  0.00           C  
ATOM   3901  H   MET A 249     217.032 112.385  50.504  1.00  0.00           H  
ATOM   3902  HA  MET A 249     215.594 110.557  52.390  1.00  0.00           H  
ATOM   3903 1HB  MET A 249     215.763 112.658  53.368  1.00  0.00           H  
ATOM   3904 2HB  MET A 249     215.277 113.529  51.940  1.00  0.00           H  
ATOM   3905 1HG  MET A 249     212.999 112.599  52.293  1.00  0.00           H  
ATOM   3906 2HG  MET A 249     213.600 111.784  53.726  1.00  0.00           H  
ATOM   3907 1HE  MET A 249     211.544 115.021  55.025  1.00  0.00           H  
ATOM   3908 2HE  MET A 249     211.205 114.171  53.501  1.00  0.00           H  
ATOM   3909 3HE  MET A 249     211.518 113.276  54.977  1.00  0.00           H  
ATOM   3910  N   LEU A 250     213.690 110.063  51.000  1.00  0.00           N  
ATOM   3911  CA  LEU A 250     212.542 109.682  50.192  1.00  0.00           C  
ATOM   3912  C   LEU A 250     211.289 109.838  51.052  1.00  0.00           C  
ATOM   3913  O   LEU A 250     211.339 109.629  52.267  1.00  0.00           O  
ATOM   3914  CB  LEU A 250     212.699 108.227  49.738  1.00  0.00           C  
ATOM   3915  CG  LEU A 250     214.003 107.889  48.957  1.00  0.00           C  
ATOM   3916  CD1 LEU A 250     214.068 106.380  48.729  1.00  0.00           C  
ATOM   3917  CD2 LEU A 250     214.050 108.654  47.633  1.00  0.00           C  
ATOM   3918  H   LEU A 250     213.936 109.510  51.826  1.00  0.00           H  
ATOM   3919  HA  LEU A 250     212.458 110.346  49.336  1.00  0.00           H  
ATOM   3920 1HB  LEU A 250     212.659 107.590  50.606  1.00  0.00           H  
ATOM   3921 2HB  LEU A 250     211.852 107.973  49.097  1.00  0.00           H  
ATOM   3922  HG  LEU A 250     214.873 108.166  49.559  1.00  0.00           H  
ATOM   3923 1HD1 LEU A 250     214.992 106.128  48.199  1.00  0.00           H  
ATOM   3924 2HD1 LEU A 250     214.057 105.863  49.689  1.00  0.00           H  
ATOM   3925 3HD1 LEU A 250     213.216 106.061  48.136  1.00  0.00           H  
ATOM   3926 1HD2 LEU A 250     214.960 108.403  47.103  1.00  0.00           H  
ATOM   3927 2HD2 LEU A 250     213.192 108.377  47.018  1.00  0.00           H  
ATOM   3928 3HD2 LEU A 250     214.031 109.726  47.815  1.00  0.00           H  
ATOM   3929  N   SER A 251     210.158 110.227  50.455  1.00  0.00           N  
ATOM   3930  CA  SER A 251     208.929 110.327  51.254  1.00  0.00           C  
ATOM   3931  C   SER A 251     207.719 109.804  50.493  1.00  0.00           C  
ATOM   3932  O   SER A 251     207.439 110.219  49.365  1.00  0.00           O  
ATOM   3933  CB  SER A 251     208.686 111.766  51.665  1.00  0.00           C  
ATOM   3934  OG  SER A 251     207.491 111.889  52.385  1.00  0.00           O  
ATOM   3935  H   SER A 251     210.145 110.435  49.466  1.00  0.00           H  
ATOM   3936  HA  SER A 251     209.039 109.712  52.146  1.00  0.00           H  
ATOM   3937 1HB  SER A 251     209.519 112.116  52.274  1.00  0.00           H  
ATOM   3938 2HB  SER A 251     208.644 112.395  50.776  1.00  0.00           H  
ATOM   3939  HG  SER A 251     207.371 112.829  52.542  1.00  0.00           H  
ATOM   3940  N   HIS A 252     206.993 108.907  51.150  1.00  0.00           N  
ATOM   3941  CA  HIS A 252     205.882 108.178  50.568  1.00  0.00           C  
ATOM   3942  C   HIS A 252     204.631 108.282  51.460  1.00  0.00           C  
ATOM   3943  O   HIS A 252     204.620 107.888  52.627  1.00  0.00           O  
ATOM   3944  CB  HIS A 252     206.257 106.706  50.358  1.00  0.00           C  
ATOM   3945  CG  HIS A 252     207.456 106.512  49.483  1.00  0.00           C  
ATOM   3946  ND1 HIS A 252     207.360 106.360  48.114  1.00  0.00           N  
ATOM   3947  CD2 HIS A 252     208.775 106.443  49.777  1.00  0.00           C  
ATOM   3948  CE1 HIS A 252     208.571 106.206  47.607  1.00  0.00           C  
ATOM   3949  NE2 HIS A 252     209.446 106.252  48.595  1.00  0.00           N  
ATOM   3950  H   HIS A 252     207.276 108.712  52.112  1.00  0.00           H  
ATOM   3951  HA  HIS A 252     205.629 108.608  49.598  1.00  0.00           H  
ATOM   3952 1HB  HIS A 252     206.460 106.241  51.324  1.00  0.00           H  
ATOM   3953 2HB  HIS A 252     205.417 106.177  49.910  1.00  0.00           H  
ATOM   3954  HD1 HIS A 252     206.526 106.434  47.568  1.00  0.00           H  
ATOM   3955  HD2 HIS A 252     209.327 106.507  50.716  1.00  0.00           H  
ATOM   3956  HE1 HIS A 252     208.710 106.071  46.535  1.00  0.00           H  
ATOM   3957  N   LYS A 253     203.574 108.882  50.926  1.00  0.00           N  
ATOM   3958  CA  LYS A 253     202.344 109.071  51.695  1.00  0.00           C  
ATOM   3959  C   LYS A 253     201.163 108.257  51.200  1.00  0.00           C  
ATOM   3960  O   LYS A 253     200.913 108.195  49.996  1.00  0.00           O  
ATOM   3961  CB  LYS A 253     201.964 110.553  51.705  1.00  0.00           C  
ATOM   3962  CG  LYS A 253     200.677 110.867  52.456  1.00  0.00           C  
ATOM   3963  CD  LYS A 253     200.462 112.367  52.578  1.00  0.00           C  
ATOM   3964  CE  LYS A 253     199.232 112.684  53.416  1.00  0.00           C  
ATOM   3965  NZ  LYS A 253     199.000 114.150  53.532  1.00  0.00           N  
ATOM   3966  H   LYS A 253     203.632 109.229  49.976  1.00  0.00           H  
ATOM   3967  HA  LYS A 253     202.537 108.778  52.728  1.00  0.00           H  
ATOM   3968 1HB  LYS A 253     202.768 111.132  52.159  1.00  0.00           H  
ATOM   3969 2HB  LYS A 253     201.847 110.904  50.678  1.00  0.00           H  
ATOM   3970 1HG  LYS A 253     199.831 110.428  51.928  1.00  0.00           H  
ATOM   3971 2HG  LYS A 253     200.726 110.434  53.454  1.00  0.00           H  
ATOM   3972 1HD  LYS A 253     201.337 112.825  53.043  1.00  0.00           H  
ATOM   3973 2HD  LYS A 253     200.334 112.799  51.585  1.00  0.00           H  
ATOM   3974 1HE  LYS A 253     198.355 112.226  52.963  1.00  0.00           H  
ATOM   3975 2HE  LYS A 253     199.356 112.270  54.416  1.00  0.00           H  
ATOM   3976 1HZ  LYS A 253     198.178 114.317  54.095  1.00  0.00           H  
ATOM   3977 2HZ  LYS A 253     199.800 114.586  53.969  1.00  0.00           H  
ATOM   3978 3HZ  LYS A 253     198.863 114.543  52.612  1.00  0.00           H  
ATOM   3979  N   GLY A 254     200.384 107.720  52.142  1.00  0.00           N  
ATOM   3980  CA  GLY A 254     199.168 106.982  51.800  1.00  0.00           C  
ATOM   3981  C   GLY A 254     198.562 106.321  53.032  1.00  0.00           C  
ATOM   3982  O   GLY A 254     199.150 106.354  54.115  1.00  0.00           O  
ATOM   3983  H   GLY A 254     200.663 107.806  53.129  1.00  0.00           H  
ATOM   3984 1HA  GLY A 254     198.443 107.658  51.346  1.00  0.00           H  
ATOM   3985 2HA  GLY A 254     199.407 106.223  51.057  1.00  0.00           H  
ATOM   3986  N   GLY A 255     197.385 105.721  52.894  1.00  0.00           N  
ATOM   3987  CA  GLY A 255     196.788 105.067  54.059  1.00  0.00           C  
ATOM   3988  C   GLY A 255     196.607 106.133  55.137  1.00  0.00           C  
ATOM   3989  O   GLY A 255     196.115 107.231  54.858  1.00  0.00           O  
ATOM   3990  H   GLY A 255     196.913 105.722  51.999  1.00  0.00           H  
ATOM   3991 1HA  GLY A 255     195.827 104.627  53.794  1.00  0.00           H  
ATOM   3992 2HA  GLY A 255     197.437 104.267  54.419  1.00  0.00           H  
ATOM   3993  N   ASN A 256     197.016 105.819  56.367  1.00  0.00           N  
ATOM   3994  CA  ASN A 256     196.910 106.742  57.487  1.00  0.00           C  
ATOM   3995  C   ASN A 256     198.292 107.114  58.008  1.00  0.00           C  
ATOM   3996  O   ASN A 256     198.457 107.427  59.196  1.00  0.00           O  
ATOM   3997  CB  ASN A 256     196.058 106.149  58.593  1.00  0.00           C  
ATOM   3998  CG  ASN A 256     194.615 105.998  58.197  1.00  0.00           C  
ATOM   3999  OD1 ASN A 256     193.872 106.982  58.129  1.00  0.00           O  
ATOM   4000  ND2 ASN A 256     194.207 104.783  57.931  1.00  0.00           N  
ATOM   4001  H   ASN A 256     197.426 104.904  56.534  1.00  0.00           H  
ATOM   4002  HA  ASN A 256     196.448 107.665  57.131  1.00  0.00           H  
ATOM   4003 1HB  ASN A 256     196.452 105.167  58.870  1.00  0.00           H  
ATOM   4004 2HB  ASN A 256     196.115 106.783  59.478  1.00  0.00           H  
ATOM   4005 1HD2 ASN A 256     193.257 104.623  57.662  1.00  0.00           H  
ATOM   4006 2HD2 ASN A 256     194.844 104.015  57.998  1.00  0.00           H  
ATOM   4007  N   ALA A 257     199.292 107.080  57.126  1.00  0.00           N  
ATOM   4008  CA  ALA A 257     200.646 107.376  57.554  1.00  0.00           C  
ATOM   4009  C   ALA A 257     201.530 107.960  56.456  1.00  0.00           C  
ATOM   4010  O   ALA A 257     201.295 107.823  55.246  1.00  0.00           O  
ATOM   4011  CB  ALA A 257     201.306 106.109  58.098  1.00  0.00           C  
ATOM   4012  H   ALA A 257     199.106 106.833  56.145  1.00  0.00           H  
ATOM   4013  HA  ALA A 257     200.581 108.119  58.344  1.00  0.00           H  
ATOM   4014 1HB  ALA A 257     200.717 105.712  58.904  1.00  0.00           H  
ATOM   4015 2HB  ALA A 257     201.374 105.369  57.306  1.00  0.00           H  
ATOM   4016 3HB  ALA A 257     202.306 106.343  58.460  1.00  0.00           H  
ATOM   4017  N   VAL A 258     202.588 108.612  56.908  1.00  0.00           N  
ATOM   4018  CA  VAL A 258     203.639 109.045  56.010  1.00  0.00           C  
ATOM   4019  C   VAL A 258     204.934 108.308  56.296  1.00  0.00           C  
ATOM   4020  O   VAL A 258     205.387 108.237  57.445  1.00  0.00           O  
ATOM   4021  CB  VAL A 258     203.871 110.561  56.149  1.00  0.00           C  
ATOM   4022  CG1 VAL A 258     205.054 110.999  55.299  1.00  0.00           C  
ATOM   4023  CG2 VAL A 258     202.611 111.316  55.748  1.00  0.00           C  
ATOM   4024  H   VAL A 258     202.639 108.793  57.916  1.00  0.00           H  
ATOM   4025  HA  VAL A 258     203.340 108.826  54.985  1.00  0.00           H  
ATOM   4026  HB  VAL A 258     204.117 110.788  57.186  1.00  0.00           H  
ATOM   4027 1HG1 VAL A 258     205.203 112.074  55.410  1.00  0.00           H  
ATOM   4028 2HG1 VAL A 258     205.951 110.474  55.627  1.00  0.00           H  
ATOM   4029 3HG1 VAL A 258     204.858 110.766  54.253  1.00  0.00           H  
ATOM   4030 1HG2 VAL A 258     202.782 112.386  55.850  1.00  0.00           H  
ATOM   4031 2HG2 VAL A 258     202.361 111.083  54.713  1.00  0.00           H  
ATOM   4032 3HG2 VAL A 258     201.787 111.017  56.396  1.00  0.00           H  
ATOM   4033  N   ILE A 259     205.539 107.772  55.242  1.00  0.00           N  
ATOM   4034  CA  ILE A 259     206.744 106.979  55.373  1.00  0.00           C  
ATOM   4035  C   ILE A 259     207.937 107.753  54.843  1.00  0.00           C  
ATOM   4036  O   ILE A 259     207.992 108.128  53.669  1.00  0.00           O  
ATOM   4037  CB  ILE A 259     206.624 105.684  54.551  1.00  0.00           C  
ATOM   4038  CG1 ILE A 259     205.411 104.895  55.025  1.00  0.00           C  
ATOM   4039  CG2 ILE A 259     207.949 104.850  54.680  1.00  0.00           C  
ATOM   4040  CD1 ILE A 259     204.958 103.802  54.061  1.00  0.00           C  
ATOM   4041  H   ILE A 259     205.141 107.897  54.309  1.00  0.00           H  
ATOM   4042  HA  ILE A 259     206.914 106.748  56.425  1.00  0.00           H  
ATOM   4043  HB  ILE A 259     206.453 105.937  53.526  1.00  0.00           H  
ATOM   4044 1HG1 ILE A 259     205.661 104.466  55.980  1.00  0.00           H  
ATOM   4045 2HG1 ILE A 259     204.575 105.574  55.162  1.00  0.00           H  
ATOM   4046 1HG2 ILE A 259     207.879 103.953  54.091  1.00  0.00           H  
ATOM   4047 2HG2 ILE A 259     208.792 105.430  54.315  1.00  0.00           H  
ATOM   4048 3HG2 ILE A 259     208.117 104.588  55.731  1.00  0.00           H  
ATOM   4049 1HD1 ILE A 259     204.086 103.290  54.468  1.00  0.00           H  
ATOM   4050 2HD1 ILE A 259     204.699 104.256  53.112  1.00  0.00           H  
ATOM   4051 3HD1 ILE A 259     205.732 103.090  53.900  1.00  0.00           H  
ATOM   4052  N   VAL A 260     208.916 107.963  55.694  1.00  0.00           N  
ATOM   4053  CA  VAL A 260     210.112 108.652  55.275  1.00  0.00           C  
ATOM   4054  C   VAL A 260     211.331 107.765  55.385  1.00  0.00           C  
ATOM   4055  O   VAL A 260     211.566 107.129  56.405  1.00  0.00           O  
ATOM   4056  CB  VAL A 260     210.324 109.915  56.131  1.00  0.00           C  
ATOM   4057  CG1 VAL A 260     211.616 110.615  55.736  1.00  0.00           C  
ATOM   4058  CG2 VAL A 260     209.135 110.850  55.976  1.00  0.00           C  
ATOM   4059  H   VAL A 260     208.801 107.670  56.664  1.00  0.00           H  
ATOM   4060  HA  VAL A 260     210.002 108.945  54.230  1.00  0.00           H  
ATOM   4061  HB  VAL A 260     210.423 109.623  57.175  1.00  0.00           H  
ATOM   4062 1HG1 VAL A 260     211.750 111.506  56.351  1.00  0.00           H  
ATOM   4063 2HG1 VAL A 260     212.457 109.940  55.889  1.00  0.00           H  
ATOM   4064 3HG1 VAL A 260     211.568 110.904  54.686  1.00  0.00           H  
ATOM   4065 1HG2 VAL A 260     209.290 111.741  56.584  1.00  0.00           H  
ATOM   4066 2HG2 VAL A 260     209.031 111.139  54.929  1.00  0.00           H  
ATOM   4067 3HG2 VAL A 260     208.227 110.343  56.304  1.00  0.00           H  
ATOM   4068  N   VAL A 261     212.099 107.703  54.324  1.00  0.00           N  
ATOM   4069  CA  VAL A 261     213.244 106.821  54.314  1.00  0.00           C  
ATOM   4070  C   VAL A 261     214.526 107.612  54.158  1.00  0.00           C  
ATOM   4071  O   VAL A 261     214.667 108.412  53.227  1.00  0.00           O  
ATOM   4072  CB  VAL A 261     213.127 105.799  53.167  1.00  0.00           C  
ATOM   4073  CG1 VAL A 261     214.347 104.892  53.137  1.00  0.00           C  
ATOM   4074  CG2 VAL A 261     211.852 104.984  53.330  1.00  0.00           C  
ATOM   4075  H   VAL A 261     211.868 108.302  53.526  1.00  0.00           H  
ATOM   4076  HA  VAL A 261     213.292 106.286  55.262  1.00  0.00           H  
ATOM   4077  HB  VAL A 261     213.099 106.334  52.218  1.00  0.00           H  
ATOM   4078 1HG1 VAL A 261     214.248 104.176  52.321  1.00  0.00           H  
ATOM   4079 2HG1 VAL A 261     215.243 105.492  52.984  1.00  0.00           H  
ATOM   4080 3HG1 VAL A 261     214.425 104.353  54.082  1.00  0.00           H  
ATOM   4081 1HG2 VAL A 261     211.776 104.264  52.516  1.00  0.00           H  
ATOM   4082 2HG2 VAL A 261     211.878 104.454  54.282  1.00  0.00           H  
ATOM   4083 3HG2 VAL A 261     210.989 105.651  53.308  1.00  0.00           H  
ATOM   4084  N   ILE A 262     215.467 107.393  55.076  1.00  0.00           N  
ATOM   4085  CA  ILE A 262     216.747 108.079  54.981  1.00  0.00           C  
ATOM   4086  C   ILE A 262     217.848 107.095  54.613  1.00  0.00           C  
ATOM   4087  O   ILE A 262     218.025 106.060  55.264  1.00  0.00           O  
ATOM   4088  CB  ILE A 262     217.120 108.808  56.284  1.00  0.00           C  
ATOM   4089  CG1 ILE A 262     215.965 109.744  56.762  1.00  0.00           C  
ATOM   4090  CG2 ILE A 262     218.402 109.610  56.053  1.00  0.00           C  
ATOM   4091  CD1 ILE A 262     215.544 110.795  55.810  1.00  0.00           C  
ATOM   4092  H   ILE A 262     215.266 106.759  55.853  1.00  0.00           H  
ATOM   4093  HA  ILE A 262     216.694 108.811  54.187  1.00  0.00           H  
ATOM   4094  HB  ILE A 262     217.287 108.079  57.077  1.00  0.00           H  
ATOM   4095 1HG1 ILE A 262     215.098 109.137  57.026  1.00  0.00           H  
ATOM   4096 2HG1 ILE A 262     216.306 110.260  57.638  1.00  0.00           H  
ATOM   4097 1HG2 ILE A 262     218.670 110.123  56.970  1.00  0.00           H  
ATOM   4098 2HG2 ILE A 262     219.210 108.950  55.759  1.00  0.00           H  
ATOM   4099 3HG2 ILE A 262     218.247 110.332  55.261  1.00  0.00           H  
ATOM   4100 1HD1 ILE A 262     214.769 111.404  56.264  1.00  0.00           H  
ATOM   4101 2HD1 ILE A 262     216.372 111.411  55.562  1.00  0.00           H  
ATOM   4102 3HD1 ILE A 262     215.158 110.343  54.910  1.00  0.00           H  
ATOM   4103  N   GLU A 263     218.611 107.431  53.576  1.00  0.00           N  
ATOM   4104  CA  GLU A 263     219.666 106.552  53.084  1.00  0.00           C  
ATOM   4105  C   GLU A 263     221.072 107.169  53.123  1.00  0.00           C  
ATOM   4106  O   GLU A 263     221.285 108.359  52.825  1.00  0.00           O  
ATOM   4107  CB  GLU A 263     219.340 106.125  51.652  1.00  0.00           C  
ATOM   4108  CG  GLU A 263     218.071 105.296  51.515  1.00  0.00           C  
ATOM   4109  CD  GLU A 263     217.797 104.873  50.098  1.00  0.00           C  
ATOM   4110  OE1 GLU A 263     218.535 105.267  49.227  1.00  0.00           O  
ATOM   4111  OE2 GLU A 263     216.849 104.154  49.887  1.00  0.00           O  
ATOM   4112  H   GLU A 263     218.403 108.309  53.099  1.00  0.00           H  
ATOM   4113  HA  GLU A 263     219.680 105.662  53.707  1.00  0.00           H  
ATOM   4114 1HB  GLU A 263     219.231 107.009  51.023  1.00  0.00           H  
ATOM   4115 2HB  GLU A 263     220.167 105.538  51.250  1.00  0.00           H  
ATOM   4116 1HG  GLU A 263     218.161 104.406  52.137  1.00  0.00           H  
ATOM   4117 2HG  GLU A 263     217.228 105.879  51.884  1.00  0.00           H  
ATOM   4118  N   GLY A 264     222.059 106.307  53.427  1.00  0.00           N  
ATOM   4119  CA  GLY A 264     223.468 106.696  53.500  1.00  0.00           C  
ATOM   4120  C   GLY A 264     223.752 107.507  54.758  1.00  0.00           C  
ATOM   4121  O   GLY A 264     224.539 108.456  54.720  1.00  0.00           O  
ATOM   4122  H   GLY A 264     221.811 105.341  53.624  1.00  0.00           H  
ATOM   4123 1HA  GLY A 264     224.088 105.795  53.497  1.00  0.00           H  
ATOM   4124 2HA  GLY A 264     223.734 107.277  52.616  1.00  0.00           H  
ATOM   4125  N   LEU A 265     223.061 107.155  55.842  1.00  0.00           N  
ATOM   4126  CA  LEU A 265     223.098 107.901  57.088  1.00  0.00           C  
ATOM   4127  C   LEU A 265     224.149 107.347  58.064  1.00  0.00           C  
ATOM   4128  O   LEU A 265     224.083 106.182  58.479  1.00  0.00           O  
ATOM   4129  CB  LEU A 265     221.713 107.874  57.746  1.00  0.00           C  
ATOM   4130  CG  LEU A 265     221.601 108.599  59.094  1.00  0.00           C  
ATOM   4131  CD1 LEU A 265     221.885 110.082  58.897  1.00  0.00           C  
ATOM   4132  CD2 LEU A 265     220.212 108.380  59.676  1.00  0.00           C  
ATOM   4133  H   LEU A 265     222.501 106.301  55.803  1.00  0.00           H  
ATOM   4134  HA  LEU A 265     223.364 108.930  56.856  1.00  0.00           H  
ATOM   4135 1HB  LEU A 265     220.995 108.330  57.065  1.00  0.00           H  
ATOM   4136 2HB  LEU A 265     221.422 106.836  57.904  1.00  0.00           H  
ATOM   4137  HG  LEU A 265     222.350 108.204  59.782  1.00  0.00           H  
ATOM   4138 1HD1 LEU A 265     221.807 110.596  59.856  1.00  0.00           H  
ATOM   4139 2HD1 LEU A 265     222.892 110.211  58.500  1.00  0.00           H  
ATOM   4140 3HD1 LEU A 265     221.162 110.502  58.200  1.00  0.00           H  
ATOM   4141 1HD2 LEU A 265     220.134 108.894  60.634  1.00  0.00           H  
ATOM   4142 2HD2 LEU A 265     219.465 108.775  58.989  1.00  0.00           H  
ATOM   4143 3HD2 LEU A 265     220.044 107.312  59.822  1.00  0.00           H  
ATOM   4144  N   HIS A 266     225.129 108.188  58.425  1.00  0.00           N  
ATOM   4145  CA  HIS A 266     226.210 107.834  59.357  1.00  0.00           C  
ATOM   4146  C   HIS A 266     225.660 107.640  60.754  1.00  0.00           C  
ATOM   4147  O   HIS A 266     224.859 108.443  61.208  1.00  0.00           O  
ATOM   4148  CB  HIS A 266     227.300 108.911  59.363  1.00  0.00           C  
ATOM   4149  CG  HIS A 266     228.560 108.527  60.089  1.00  0.00           C  
ATOM   4150  ND1 HIS A 266     228.648 108.454  61.481  1.00  0.00           N  
ATOM   4151  CD2 HIS A 266     229.782 108.180  59.616  1.00  0.00           C  
ATOM   4152  CE1 HIS A 266     229.878 108.071  61.812  1.00  0.00           C  
ATOM   4153  NE2 HIS A 266     230.576 107.905  60.701  1.00  0.00           N  
ATOM   4154  H   HIS A 266     225.141 109.141  58.038  1.00  0.00           H  
ATOM   4155  HA  HIS A 266     226.667 106.893  59.049  1.00  0.00           H  
ATOM   4156 1HB  HIS A 266     227.560 109.171  58.336  1.00  0.00           H  
ATOM   4157 2HB  HIS A 266     226.916 109.800  59.828  1.00  0.00           H  
ATOM   4158  HD2 HIS A 266     230.075 108.126  58.568  1.00  0.00           H  
ATOM   4159  HE1 HIS A 266     230.250 107.922  62.828  1.00  0.00           H  
ATOM   4160  HE2 HIS A 266     231.546 107.615  60.651  1.00  0.00           H  
ATOM   4161  N   PRO A 267     226.095 106.620  61.483  1.00  0.00           N  
ATOM   4162  CA  PRO A 267     225.582 106.412  62.837  1.00  0.00           C  
ATOM   4163  C   PRO A 267     225.629 107.671  63.726  1.00  0.00           C  
ATOM   4164  O   PRO A 267     224.724 107.876  64.551  1.00  0.00           O  
ATOM   4165  CB  PRO A 267     226.517 105.321  63.370  1.00  0.00           C  
ATOM   4166  CG  PRO A 267     226.853 104.507  62.168  1.00  0.00           C  
ATOM   4167  CD  PRO A 267     227.008 105.517  61.062  1.00  0.00           C  
ATOM   4168  HA  PRO A 267     224.545 106.096  62.751  1.00  0.00           H  
ATOM   4169 1HB  PRO A 267     227.404 105.780  63.835  1.00  0.00           H  
ATOM   4170 2HB  PRO A 267     226.010 104.739  64.153  1.00  0.00           H  
ATOM   4171 1HG  PRO A 267     227.771 103.929  62.344  1.00  0.00           H  
ATOM   4172 2HG  PRO A 267     226.051 103.779  61.967  1.00  0.00           H  
ATOM   4173 1HD  PRO A 267     228.050 105.861  61.022  1.00  0.00           H  
ATOM   4174 2HD  PRO A 267     226.709 105.064  60.105  1.00  0.00           H  
ATOM   4175  N   SER A 268     226.637 108.532  63.553  1.00  0.00           N  
ATOM   4176  CA  SER A 268     226.747 109.721  64.399  1.00  0.00           C  
ATOM   4177  C   SER A 268     225.560 110.661  64.147  1.00  0.00           C  
ATOM   4178  O   SER A 268     225.078 111.360  65.051  1.00  0.00           O  
ATOM   4179  CB  SER A 268     228.053 110.443  64.125  1.00  0.00           C  
ATOM   4180  OG  SER A 268     229.148 109.670  64.530  1.00  0.00           O  
ATOM   4181  H   SER A 268     227.340 108.359  62.831  1.00  0.00           H  
ATOM   4182  HA  SER A 268     226.738 109.413  65.442  1.00  0.00           H  
ATOM   4183 1HB  SER A 268     228.131 110.662  63.060  1.00  0.00           H  
ATOM   4184 2HB  SER A 268     228.059 111.395  64.656  1.00  0.00           H  
ATOM   4185  HG  SER A 268     229.927 110.209  64.365  1.00  0.00           H  
ATOM   4186  N   GLN A 269     225.054 110.632  62.921  1.00  0.00           N  
ATOM   4187  CA  GLN A 269     223.964 111.471  62.498  1.00  0.00           C  
ATOM   4188  C   GLN A 269     222.659 110.781  62.830  1.00  0.00           C  
ATOM   4189  O   GLN A 269     221.651 111.450  63.028  1.00  0.00           O  
ATOM   4190  CB  GLN A 269     224.050 111.771  60.999  1.00  0.00           C  
ATOM   4191  CG  GLN A 269     225.290 112.548  60.590  1.00  0.00           C  
ATOM   4192  CD  GLN A 269     225.391 113.888  61.291  1.00  0.00           C  
ATOM   4193  OE1 GLN A 269     224.446 114.680  61.287  1.00  0.00           O  
ATOM   4194  NE2 GLN A 269     226.541 114.151  61.902  1.00  0.00           N  
ATOM   4195  H   GLN A 269     225.442 109.984  62.248  1.00  0.00           H  
ATOM   4196  HA  GLN A 269     224.005 112.412  63.045  1.00  0.00           H  
ATOM   4197 1HB  GLN A 269     224.039 110.836  60.440  1.00  0.00           H  
ATOM   4198 2HB  GLN A 269     223.177 112.346  60.692  1.00  0.00           H  
ATOM   4199 1HG  GLN A 269     226.173 111.961  60.843  1.00  0.00           H  
ATOM   4200 2HG  GLN A 269     225.256 112.726  59.514  1.00  0.00           H  
ATOM   4201 1HE2 GLN A 269     226.668 115.020  62.381  1.00  0.00           H  
ATOM   4202 2HE2 GLN A 269     227.284 113.480  61.881  1.00  0.00           H  
ATOM   4203  N   ALA A 270     222.690 109.441  62.925  1.00  0.00           N  
ATOM   4204  CA  ALA A 270     221.505 108.693  63.296  1.00  0.00           C  
ATOM   4205  C   ALA A 270     221.169 109.058  64.717  1.00  0.00           C  
ATOM   4206  O   ALA A 270     219.997 109.193  65.058  1.00  0.00           O  
ATOM   4207  CB  ALA A 270     221.721 107.196  63.149  1.00  0.00           C  
ATOM   4208  H   ALA A 270     223.545 108.961  62.666  1.00  0.00           H  
ATOM   4209  HA  ALA A 270     220.678 108.987  62.663  1.00  0.00           H  
ATOM   4210 1HB  ALA A 270     220.824 106.665  63.469  1.00  0.00           H  
ATOM   4211 2HB  ALA A 270     221.929 106.959  62.105  1.00  0.00           H  
ATOM   4212 3HB  ALA A 270     222.565 106.886  63.765  1.00  0.00           H  
ATOM   4213  N   GLU A 271     222.206 109.252  65.536  1.00  0.00           N  
ATOM   4214  CA  GLU A 271     222.017 109.633  66.921  1.00  0.00           C  
ATOM   4215  C   GLU A 271     221.314 110.980  66.983  1.00  0.00           C  
ATOM   4216  O   GLU A 271     220.384 111.157  67.777  1.00  0.00           O  
ATOM   4217  CB  GLU A 271     223.359 109.697  67.656  1.00  0.00           C  
ATOM   4218  CG  GLU A 271     223.999 108.342  67.918  1.00  0.00           C  
ATOM   4219  CD  GLU A 271     225.368 108.449  68.531  1.00  0.00           C  
ATOM   4220  OE1 GLU A 271     225.547 109.269  69.398  1.00  0.00           O  
ATOM   4221  OE2 GLU A 271     226.235 107.710  68.128  1.00  0.00           O  
ATOM   4222  H   GLU A 271     223.144 109.069  65.172  1.00  0.00           H  
ATOM   4223  HA  GLU A 271     221.374 108.904  67.404  1.00  0.00           H  
ATOM   4224 1HB  GLU A 271     224.063 110.292  67.074  1.00  0.00           H  
ATOM   4225 2HB  GLU A 271     223.226 110.195  68.616  1.00  0.00           H  
ATOM   4226 1HG  GLU A 271     223.357 107.772  68.589  1.00  0.00           H  
ATOM   4227 2HG  GLU A 271     224.069 107.797  66.977  1.00  0.00           H  
ATOM   4228  N   GLN A 272     221.720 111.935  66.129  1.00  0.00           N  
ATOM   4229  CA  GLN A 272     221.047 113.226  66.161  1.00  0.00           C  
ATOM   4230  C   GLN A 272     219.654 113.153  65.539  1.00  0.00           C  
ATOM   4231  O   GLN A 272     218.741 113.814  66.029  1.00  0.00           O  
ATOM   4232  CB  GLN A 272     221.886 114.280  65.434  1.00  0.00           C  
ATOM   4233  CG  GLN A 272     223.198 114.612  66.122  1.00  0.00           C  
ATOM   4234  CD  GLN A 272     222.995 115.203  67.504  1.00  0.00           C  
ATOM   4235  OE1 GLN A 272     222.128 116.058  67.708  1.00  0.00           O  
ATOM   4236  NE2 GLN A 272     223.793 114.750  68.464  1.00  0.00           N  
ATOM   4237  H   GLN A 272     222.534 111.783  65.526  1.00  0.00           H  
ATOM   4238  HA  GLN A 272     220.933 113.527  67.202  1.00  0.00           H  
ATOM   4239 1HB  GLN A 272     222.112 113.934  64.426  1.00  0.00           H  
ATOM   4240 2HB  GLN A 272     221.311 115.202  65.341  1.00  0.00           H  
ATOM   4241 1HG  GLN A 272     223.785 113.700  66.223  1.00  0.00           H  
ATOM   4242 2HG  GLN A 272     223.740 115.339  65.517  1.00  0.00           H  
ATOM   4243 1HE2 GLN A 272     223.705 115.103  69.397  1.00  0.00           H  
ATOM   4244 2HE2 GLN A 272     224.483 114.057  68.256  1.00  0.00           H  
ATOM   4245  N   LEU A 273     219.465 112.312  64.510  1.00  0.00           N  
ATOM   4246  CA  LEU A 273     218.156 112.207  63.883  1.00  0.00           C  
ATOM   4247  C   LEU A 273     217.180 111.650  64.893  1.00  0.00           C  
ATOM   4248  O   LEU A 273     216.106 112.202  65.080  1.00  0.00           O  
ATOM   4249  CB  LEU A 273     218.209 111.306  62.643  1.00  0.00           C  
ATOM   4250  CG  LEU A 273     216.883 111.132  61.891  1.00  0.00           C  
ATOM   4251  CD1 LEU A 273     216.436 112.475  61.333  1.00  0.00           C  
ATOM   4252  CD2 LEU A 273     217.063 110.110  60.777  1.00  0.00           C  
ATOM   4253  H   LEU A 273     220.249 111.791  64.122  1.00  0.00           H  
ATOM   4254  HA  LEU A 273     217.842 113.205  63.592  1.00  0.00           H  
ATOM   4255 1HB  LEU A 273     218.935 111.718  61.945  1.00  0.00           H  
ATOM   4256 2HB  LEU A 273     218.550 110.317  62.947  1.00  0.00           H  
ATOM   4257  HG  LEU A 273     216.115 110.786  62.582  1.00  0.00           H  
ATOM   4258 1HD1 LEU A 273     215.494 112.353  60.798  1.00  0.00           H  
ATOM   4259 2HD1 LEU A 273     216.296 113.182  62.152  1.00  0.00           H  
ATOM   4260 3HD1 LEU A 273     217.194 112.858  60.650  1.00  0.00           H  
ATOM   4261 1HD2 LEU A 273     216.120 109.986  60.243  1.00  0.00           H  
ATOM   4262 2HD2 LEU A 273     217.830 110.457  60.084  1.00  0.00           H  
ATOM   4263 3HD2 LEU A 273     217.365 109.154  61.206  1.00  0.00           H  
ATOM   4264  N   LEU A 274     217.576 110.623  65.636  1.00  0.00           N  
ATOM   4265  CA  LEU A 274     216.676 110.015  66.594  1.00  0.00           C  
ATOM   4266  C   LEU A 274     216.260 111.012  67.647  1.00  0.00           C  
ATOM   4267  O   LEU A 274     215.067 111.156  67.921  1.00  0.00           O  
ATOM   4268  CB  LEU A 274     217.345 108.806  67.258  1.00  0.00           C  
ATOM   4269  CG  LEU A 274     216.564 108.165  68.413  1.00  0.00           C  
ATOM   4270  CD1 LEU A 274     215.199 107.712  67.915  1.00  0.00           C  
ATOM   4271  CD2 LEU A 274     217.357 106.994  68.974  1.00  0.00           C  
ATOM   4272  H   LEU A 274     218.501 110.217  65.500  1.00  0.00           H  
ATOM   4273  HA  LEU A 274     215.786 109.688  66.069  1.00  0.00           H  
ATOM   4274 1HB  LEU A 274     217.506 108.039  66.503  1.00  0.00           H  
ATOM   4275 2HB  LEU A 274     218.317 109.115  67.646  1.00  0.00           H  
ATOM   4276  HG  LEU A 274     216.404 108.904  69.199  1.00  0.00           H  
ATOM   4277 1HD1 LEU A 274     214.643 107.258  68.735  1.00  0.00           H  
ATOM   4278 2HD1 LEU A 274     214.646 108.573  67.537  1.00  0.00           H  
ATOM   4279 3HD1 LEU A 274     215.327 106.984  67.115  1.00  0.00           H  
ATOM   4280 1HD2 LEU A 274     216.801 106.539  69.796  1.00  0.00           H  
ATOM   4281 2HD2 LEU A 274     217.516 106.253  68.192  1.00  0.00           H  
ATOM   4282 3HD2 LEU A 274     218.321 107.349  69.341  1.00  0.00           H  
ATOM   4283  N   ARG A 275     217.221 111.741  68.208  1.00  0.00           N  
ATOM   4284  CA  ARG A 275     216.896 112.682  69.261  1.00  0.00           C  
ATOM   4285  C   ARG A 275     215.953 113.788  68.774  1.00  0.00           C  
ATOM   4286  O   ARG A 275     214.971 114.093  69.460  1.00  0.00           O  
ATOM   4287  CB  ARG A 275     218.169 113.308  69.812  1.00  0.00           C  
ATOM   4288  CG  ARG A 275     217.958 114.279  70.963  1.00  0.00           C  
ATOM   4289  CD  ARG A 275     219.248 114.774  71.509  1.00  0.00           C  
ATOM   4290  NE  ARG A 275     219.978 115.572  70.539  1.00  0.00           N  
ATOM   4291  CZ  ARG A 275     219.761 116.881  70.306  1.00  0.00           C  
ATOM   4292  NH1 ARG A 275     218.834 117.523  70.983  1.00  0.00           N  
ATOM   4293  NH2 ARG A 275     220.480 117.520  69.400  1.00  0.00           N  
ATOM   4294  H   ARG A 275     218.199 111.603  67.922  1.00  0.00           H  
ATOM   4295  HA  ARG A 275     216.389 112.136  70.055  1.00  0.00           H  
ATOM   4296 1HB  ARG A 275     218.840 112.525  70.162  1.00  0.00           H  
ATOM   4297 2HB  ARG A 275     218.683 113.847  69.017  1.00  0.00           H  
ATOM   4298 1HG  ARG A 275     217.383 115.137  70.614  1.00  0.00           H  
ATOM   4299 2HG  ARG A 275     217.414 113.780  71.766  1.00  0.00           H  
ATOM   4300 1HD  ARG A 275     219.058 115.392  72.386  1.00  0.00           H  
ATOM   4301 2HD  ARG A 275     219.872 113.926  71.790  1.00  0.00           H  
ATOM   4302  HE  ARG A 275     220.699 115.113  69.999  1.00  0.00           H  
ATOM   4303 1HH1 ARG A 275     218.285 117.035  71.676  1.00  0.00           H  
ATOM   4304 2HH1 ARG A 275     218.672 118.505  70.809  1.00  0.00           H  
ATOM   4305 1HH2 ARG A 275     221.193 117.027  68.880  1.00  0.00           H  
ATOM   4306 2HH2 ARG A 275     220.318 118.500  69.227  1.00  0.00           H  
ATOM   4307  N   LEU A 276     216.192 114.343  67.569  1.00  0.00           N  
ATOM   4308  CA  LEU A 276     215.413 115.489  67.090  1.00  0.00           C  
ATOM   4309  C   LEU A 276     214.022 115.058  66.634  1.00  0.00           C  
ATOM   4310  O   LEU A 276     213.035 115.769  66.880  1.00  0.00           O  
ATOM   4311  CB  LEU A 276     216.144 116.180  65.931  1.00  0.00           C  
ATOM   4312  CG  LEU A 276     217.472 116.857  66.292  1.00  0.00           C  
ATOM   4313  CD1 LEU A 276     218.186 117.288  65.017  1.00  0.00           C  
ATOM   4314  CD2 LEU A 276     217.204 118.049  67.198  1.00  0.00           C  
ATOM   4315  H   LEU A 276     217.001 114.027  67.027  1.00  0.00           H  
ATOM   4316  HA  LEU A 276     215.311 116.206  67.905  1.00  0.00           H  
ATOM   4317 1HB  LEU A 276     216.349 115.441  65.158  1.00  0.00           H  
ATOM   4318 2HB  LEU A 276     215.487 116.941  65.510  1.00  0.00           H  
ATOM   4319  HG  LEU A 276     218.115 116.146  66.809  1.00  0.00           H  
ATOM   4320 1HD1 LEU A 276     219.130 117.770  65.273  1.00  0.00           H  
ATOM   4321 2HD1 LEU A 276     218.381 116.414  64.397  1.00  0.00           H  
ATOM   4322 3HD1 LEU A 276     217.558 117.990  64.468  1.00  0.00           H  
ATOM   4323 1HD2 LEU A 276     218.148 118.531  67.455  1.00  0.00           H  
ATOM   4324 2HD2 LEU A 276     216.562 118.763  66.680  1.00  0.00           H  
ATOM   4325 3HD2 LEU A 276     216.709 117.712  68.109  1.00  0.00           H  
ATOM   4326  N   VAL A 277     213.938 113.880  66.016  1.00  0.00           N  
ATOM   4327  CA  VAL A 277     212.684 113.298  65.562  1.00  0.00           C  
ATOM   4328  C   VAL A 277     211.797 112.927  66.729  1.00  0.00           C  
ATOM   4329  O   VAL A 277     210.583 113.132  66.668  1.00  0.00           O  
ATOM   4330  CB  VAL A 277     212.953 112.042  64.711  1.00  0.00           C  
ATOM   4331  CG1 VAL A 277     211.661 111.278  64.467  1.00  0.00           C  
ATOM   4332  CG2 VAL A 277     213.602 112.439  63.394  1.00  0.00           C  
ATOM   4333  H   VAL A 277     214.814 113.397  65.817  1.00  0.00           H  
ATOM   4334  HA  VAL A 277     212.165 114.037  64.954  1.00  0.00           H  
ATOM   4335  HB  VAL A 277     213.621 111.378  65.259  1.00  0.00           H  
ATOM   4336 1HG1 VAL A 277     211.870 110.392  63.864  1.00  0.00           H  
ATOM   4337 2HG1 VAL A 277     211.235 110.971  65.422  1.00  0.00           H  
ATOM   4338 3HG1 VAL A 277     210.954 111.916  63.940  1.00  0.00           H  
ATOM   4339 1HG2 VAL A 277     213.789 111.547  62.797  1.00  0.00           H  
ATOM   4340 2HG2 VAL A 277     212.936 113.108  62.848  1.00  0.00           H  
ATOM   4341 3HG2 VAL A 277     214.545 112.948  63.592  1.00  0.00           H  
ATOM   4342  N   HIS A 278     212.389 112.380  67.787  1.00  0.00           N  
ATOM   4343  CA  HIS A 278     211.644 112.112  68.997  1.00  0.00           C  
ATOM   4344  C   HIS A 278     211.004 113.383  69.545  1.00  0.00           C  
ATOM   4345  O   HIS A 278     209.816 113.378  69.875  1.00  0.00           O  
ATOM   4346  CB  HIS A 278     212.554 111.486  70.060  1.00  0.00           C  
ATOM   4347  CG  HIS A 278     211.851 111.173  71.344  1.00  0.00           C  
ATOM   4348  ND1 HIS A 278     211.014 110.087  71.488  1.00  0.00           N  
ATOM   4349  CD2 HIS A 278     211.861 111.803  72.543  1.00  0.00           C  
ATOM   4350  CE1 HIS A 278     210.538 110.062  72.721  1.00  0.00           C  
ATOM   4351  NE2 HIS A 278     211.036 111.092  73.380  1.00  0.00           N  
ATOM   4352  H   HIS A 278     213.376 112.115  67.727  1.00  0.00           H  
ATOM   4353  HA  HIS A 278     210.846 111.417  68.762  1.00  0.00           H  
ATOM   4354 1HB  HIS A 278     212.985 110.563  69.673  1.00  0.00           H  
ATOM   4355 2HB  HIS A 278     213.378 112.166  70.280  1.00  0.00           H  
ATOM   4356  HD2 HIS A 278     212.417 112.705  72.796  1.00  0.00           H  
ATOM   4357  HE1 HIS A 278     209.853 109.318  73.125  1.00  0.00           H  
ATOM   4358  HE2 HIS A 278     210.846 111.325  74.345  1.00  0.00           H  
ATOM   4359  N   ARG A 279     211.769 114.486  69.634  1.00  0.00           N  
ATOM   4360  CA  ARG A 279     211.209 115.720  70.165  1.00  0.00           C  
ATOM   4361  C   ARG A 279     210.018 116.188  69.354  1.00  0.00           C  
ATOM   4362  O   ARG A 279     208.952 116.460  69.921  1.00  0.00           O  
ATOM   4363  CB  ARG A 279     212.261 116.818  70.185  1.00  0.00           C  
ATOM   4364  CG  ARG A 279     213.345 116.648  71.238  1.00  0.00           C  
ATOM   4365  CD  ARG A 279     214.423 117.658  71.086  1.00  0.00           C  
ATOM   4366  NE  ARG A 279     213.916 119.016  71.214  1.00  0.00           N  
ATOM   4367  CZ  ARG A 279     213.723 119.653  72.385  1.00  0.00           C  
ATOM   4368  NH1 ARG A 279     213.999 119.044  73.517  1.00  0.00           N  
ATOM   4369  NH2 ARG A 279     213.257 120.889  72.395  1.00  0.00           N  
ATOM   4370  H   ARG A 279     212.757 114.463  69.371  1.00  0.00           H  
ATOM   4371  HA  ARG A 279     210.866 115.524  71.181  1.00  0.00           H  
ATOM   4372 1HB  ARG A 279     212.751 116.870  69.214  1.00  0.00           H  
ATOM   4373 2HB  ARG A 279     211.781 117.781  70.359  1.00  0.00           H  
ATOM   4374 1HG  ARG A 279     212.908 116.760  72.231  1.00  0.00           H  
ATOM   4375 2HG  ARG A 279     213.790 115.656  71.146  1.00  0.00           H  
ATOM   4376 1HD  ARG A 279     215.179 117.503  71.856  1.00  0.00           H  
ATOM   4377 2HD  ARG A 279     214.880 117.556  70.103  1.00  0.00           H  
ATOM   4378  HE  ARG A 279     213.693 119.516  70.364  1.00  0.00           H  
ATOM   4379 1HH1 ARG A 279     214.355 118.100  73.509  1.00  0.00           H  
ATOM   4380 2HH1 ARG A 279     213.854 119.522  74.395  1.00  0.00           H  
ATOM   4381 1HH2 ARG A 279     213.045 121.357  71.524  1.00  0.00           H  
ATOM   4382 2HH2 ARG A 279     213.112 121.367  73.273  1.00  0.00           H  
ATOM   4383  N   ILE A 280     210.174 116.275  68.029  1.00  0.00           N  
ATOM   4384  CA  ILE A 280     209.149 116.898  67.223  1.00  0.00           C  
ATOM   4385  C   ILE A 280     207.910 116.029  67.221  1.00  0.00           C  
ATOM   4386  O   ILE A 280     206.799 116.551  67.095  1.00  0.00           O  
ATOM   4387  CB  ILE A 280     209.635 117.128  65.781  1.00  0.00           C  
ATOM   4388  CG1 ILE A 280     208.682 118.071  65.042  1.00  0.00           C  
ATOM   4389  CG2 ILE A 280     209.756 115.803  65.044  1.00  0.00           C  
ATOM   4390  CD1 ILE A 280     208.711 119.493  65.551  1.00  0.00           C  
ATOM   4391  H   ILE A 280     211.028 115.942  67.577  1.00  0.00           H  
ATOM   4392  HA  ILE A 280     208.895 117.859  67.667  1.00  0.00           H  
ATOM   4393  HB  ILE A 280     210.609 117.615  65.797  1.00  0.00           H  
ATOM   4394 1HG1 ILE A 280     208.932 118.082  63.981  1.00  0.00           H  
ATOM   4395 2HG1 ILE A 280     207.659 117.700  65.131  1.00  0.00           H  
ATOM   4396 1HG2 ILE A 280     210.099 115.983  64.025  1.00  0.00           H  
ATOM   4397 2HG2 ILE A 280     210.473 115.165  65.560  1.00  0.00           H  
ATOM   4398 3HG2 ILE A 280     208.784 115.310  65.017  1.00  0.00           H  
ATOM   4399 1HD1 ILE A 280     208.010 120.101  64.978  1.00  0.00           H  
ATOM   4400 2HD1 ILE A 280     208.429 119.509  66.604  1.00  0.00           H  
ATOM   4401 3HD1 ILE A 280     209.717 119.898  65.438  1.00  0.00           H  
ATOM   4402  N   ALA A 281     208.090 114.708  67.343  1.00  0.00           N  
ATOM   4403  CA  ALA A 281     206.963 113.816  67.415  1.00  0.00           C  
ATOM   4404  C   ALA A 281     206.059 114.157  68.592  1.00  0.00           C  
ATOM   4405  O   ALA A 281     204.825 114.165  68.459  1.00  0.00           O  
ATOM   4406  CB  ALA A 281     207.454 112.386  67.543  1.00  0.00           C  
ATOM   4407  H   ALA A 281     209.031 114.308  67.358  1.00  0.00           H  
ATOM   4408  HA  ALA A 281     206.396 113.940  66.501  1.00  0.00           H  
ATOM   4409 1HB  ALA A 281     206.617 111.701  67.585  1.00  0.00           H  
ATOM   4410 2HB  ALA A 281     208.085 112.145  66.688  1.00  0.00           H  
ATOM   4411 3HB  ALA A 281     208.038 112.296  68.460  1.00  0.00           H  
ATOM   4412  N   LYS A 282     206.659 114.447  69.755  1.00  0.00           N  
ATOM   4413  CA  LYS A 282     205.868 114.774  70.922  1.00  0.00           C  
ATOM   4414  C   LYS A 282     205.213 116.140  70.803  1.00  0.00           C  
ATOM   4415  O   LYS A 282     204.070 116.325  71.232  1.00  0.00           O  
ATOM   4416  CB  LYS A 282     206.737 114.717  72.179  1.00  0.00           C  
ATOM   4417  CG  LYS A 282     207.192 113.317  72.567  1.00  0.00           C  
ATOM   4418  CD  LYS A 282     208.128 113.352  73.766  1.00  0.00           C  
ATOM   4419  CE  LYS A 282     207.363 113.571  75.063  1.00  0.00           C  
ATOM   4420  NZ  LYS A 282     208.256 113.523  76.252  1.00  0.00           N  
ATOM   4421  H   LYS A 282     207.678 114.367  69.851  1.00  0.00           H  
ATOM   4422  HA  LYS A 282     205.078 114.056  70.985  1.00  0.00           H  
ATOM   4423 1HB  LYS A 282     207.629 115.330  72.034  1.00  0.00           H  
ATOM   4424 2HB  LYS A 282     206.187 115.137  73.022  1.00  0.00           H  
ATOM   4425 1HG  LYS A 282     206.321 112.708  72.815  1.00  0.00           H  
ATOM   4426 2HG  LYS A 282     207.708 112.855  71.726  1.00  0.00           H  
ATOM   4427 1HD  LYS A 282     208.672 112.408  73.831  1.00  0.00           H  
ATOM   4428 2HD  LYS A 282     208.850 114.159  73.640  1.00  0.00           H  
ATOM   4429 1HE  LYS A 282     206.870 114.543  75.033  1.00  0.00           H  
ATOM   4430 2HE  LYS A 282     206.596 112.805  75.168  1.00  0.00           H  
ATOM   4431 1HZ  LYS A 282     207.710 113.673  77.090  1.00  0.00           H  
ATOM   4432 2HZ  LYS A 282     208.704 112.619  76.299  1.00  0.00           H  
ATOM   4433 3HZ  LYS A 282     208.958 114.244  76.175  1.00  0.00           H  
ATOM   4434  N   LYS A 283     205.912 117.087  70.180  1.00  0.00           N  
ATOM   4435  CA  LYS A 283     205.374 118.428  70.013  1.00  0.00           C  
ATOM   4436  C   LYS A 283     204.349 118.522  68.888  1.00  0.00           C  
ATOM   4437  O   LYS A 283     203.450 119.364  68.941  1.00  0.00           O  
ATOM   4438  CB  LYS A 283     206.513 119.418  69.761  1.00  0.00           C  
ATOM   4439  CG  LYS A 283     207.424 119.648  70.960  1.00  0.00           C  
ATOM   4440  CD  LYS A 283     208.515 120.659  70.639  1.00  0.00           C  
ATOM   4441  CE  LYS A 283     209.455 120.854  71.819  1.00  0.00           C  
ATOM   4442  NZ  LYS A 283     208.762 121.459  72.989  1.00  0.00           N  
ATOM   4443  H   LYS A 283     206.870 116.882  69.879  1.00  0.00           H  
ATOM   4444  HA  LYS A 283     204.864 118.698  70.939  1.00  0.00           H  
ATOM   4445 1HB  LYS A 283     207.130 119.059  68.937  1.00  0.00           H  
ATOM   4446 2HB  LYS A 283     206.098 120.382  69.466  1.00  0.00           H  
ATOM   4447 1HG  LYS A 283     206.834 120.018  71.799  1.00  0.00           H  
ATOM   4448 2HG  LYS A 283     207.889 118.707  71.250  1.00  0.00           H  
ATOM   4449 1HD  LYS A 283     209.091 120.314  69.779  1.00  0.00           H  
ATOM   4450 2HD  LYS A 283     208.060 121.618  70.387  1.00  0.00           H  
ATOM   4451 1HE  LYS A 283     209.871 119.893  72.115  1.00  0.00           H  
ATOM   4452 2HE  LYS A 283     210.278 121.506  71.526  1.00  0.00           H  
ATOM   4453 1HZ  LYS A 283     209.418 121.571  73.748  1.00  0.00           H  
ATOM   4454 2HZ  LYS A 283     208.387 122.361  72.730  1.00  0.00           H  
ATOM   4455 3HZ  LYS A 283     208.008 120.854  73.283  1.00  0.00           H  
ATOM   4456  N   ALA A 284     204.486 117.668  67.868  1.00  0.00           N  
ATOM   4457  CA  ALA A 284     203.506 117.617  66.791  1.00  0.00           C  
ATOM   4458  C   ALA A 284     202.246 116.843  67.158  1.00  0.00           C  
ATOM   4459  O   ALA A 284     201.171 117.122  66.624  1.00  0.00           O  
ATOM   4460  CB  ALA A 284     204.141 117.011  65.549  1.00  0.00           C  
ATOM   4461  H   ALA A 284     205.322 117.082  67.822  1.00  0.00           H  
ATOM   4462  HA  ALA A 284     203.197 118.637  66.573  1.00  0.00           H  
ATOM   4463 1HB  ALA A 284     203.410 116.991  64.740  1.00  0.00           H  
ATOM   4464 2HB  ALA A 284     204.999 117.611  65.248  1.00  0.00           H  
ATOM   4465 3HB  ALA A 284     204.468 115.995  65.767  1.00  0.00           H  
ATOM   4466  N   GLY A 285     202.342 115.927  68.118  1.00  0.00           N  
ATOM   4467  CA  GLY A 285     201.172 115.178  68.549  1.00  0.00           C  
ATOM   4468  C   GLY A 285     200.854 114.036  67.591  1.00  0.00           C  
ATOM   4469  O   GLY A 285     199.688 113.723  67.337  1.00  0.00           O  
ATOM   4470  H   GLY A 285     203.253 115.682  68.503  1.00  0.00           H  
ATOM   4471 1HA  GLY A 285     201.361 114.777  69.543  1.00  0.00           H  
ATOM   4472 2HA  GLY A 285     200.319 115.847  68.630  1.00  0.00           H  
ATOM   4473  N   VAL A 286     201.901 113.415  67.053  1.00  0.00           N  
ATOM   4474  CA  VAL A 286     201.715 112.327  66.093  1.00  0.00           C  
ATOM   4475  C   VAL A 286     202.422 111.093  66.606  1.00  0.00           C  
ATOM   4476  O   VAL A 286     203.401 111.204  67.339  1.00  0.00           O  
ATOM   4477  CB  VAL A 286     202.272 112.708  64.707  1.00  0.00           C  
ATOM   4478  CG1 VAL A 286     201.543 113.926  64.157  1.00  0.00           C  
ATOM   4479  CG2 VAL A 286     203.765 112.972  64.806  1.00  0.00           C  
ATOM   4480  H   VAL A 286     202.836 113.727  67.338  1.00  0.00           H  
ATOM   4481  HA  VAL A 286     200.651 112.110  65.980  1.00  0.00           H  
ATOM   4482  HB  VAL A 286     202.091 111.886  64.016  1.00  0.00           H  
ATOM   4483 1HG1 VAL A 286     201.949 114.180  63.178  1.00  0.00           H  
ATOM   4484 2HG1 VAL A 286     200.481 113.701  64.061  1.00  0.00           H  
ATOM   4485 3HG1 VAL A 286     201.678 114.767  64.835  1.00  0.00           H  
ATOM   4486 1HG2 VAL A 286     204.153 113.240  63.823  1.00  0.00           H  
ATOM   4487 2HG2 VAL A 286     203.947 113.791  65.503  1.00  0.00           H  
ATOM   4488 3HG2 VAL A 286     204.272 112.074  65.162  1.00  0.00           H  
ATOM   4489  N   THR A 287     201.951 109.916  66.207  1.00  0.00           N  
ATOM   4490  CA  THR A 287     202.607 108.695  66.643  1.00  0.00           C  
ATOM   4491  C   THR A 287     203.701 108.341  65.660  1.00  0.00           C  
ATOM   4492  O   THR A 287     203.499 108.367  64.440  1.00  0.00           O  
ATOM   4493  CB  THR A 287     201.610 107.528  66.770  1.00  0.00           C  
ATOM   4494  OG1 THR A 287     200.668 107.812  67.811  1.00  0.00           O  
ATOM   4495  CG2 THR A 287     202.343 106.235  67.092  1.00  0.00           C  
ATOM   4496  H   THR A 287     201.145 109.860  65.574  1.00  0.00           H  
ATOM   4497  HA  THR A 287     203.085 108.860  67.606  1.00  0.00           H  
ATOM   4498  HB  THR A 287     201.069 107.408  65.831  1.00  0.00           H  
ATOM   4499  HG1 THR A 287     200.052 107.079  67.894  1.00  0.00           H  
ATOM   4500 1HG2 THR A 287     201.623 105.421  67.177  1.00  0.00           H  
ATOM   4501 2HG2 THR A 287     203.053 106.010  66.296  1.00  0.00           H  
ATOM   4502 3HG2 THR A 287     202.878 106.346  68.035  1.00  0.00           H  
ATOM   4503  N   VAL A 288     204.892 108.063  66.180  1.00  0.00           N  
ATOM   4504  CA  VAL A 288     205.967 107.698  65.265  1.00  0.00           C  
ATOM   4505  C   VAL A 288     206.630 106.372  65.553  1.00  0.00           C  
ATOM   4506  O   VAL A 288     207.053 106.086  66.679  1.00  0.00           O  
ATOM   4507  CB  VAL A 288     207.051 108.793  65.286  1.00  0.00           C  
ATOM   4508  CG1 VAL A 288     208.182 108.440  64.332  1.00  0.00           C  
ATOM   4509  CG2 VAL A 288     206.438 110.136  64.922  1.00  0.00           C  
ATOM   4510  H   VAL A 288     205.002 108.071  67.203  1.00  0.00           H  
ATOM   4511  HA  VAL A 288     205.542 107.619  64.264  1.00  0.00           H  
ATOM   4512  HB  VAL A 288     207.478 108.847  66.287  1.00  0.00           H  
ATOM   4513 1HG1 VAL A 288     208.940 109.223  64.361  1.00  0.00           H  
ATOM   4514 2HG1 VAL A 288     208.631 107.492  64.634  1.00  0.00           H  
ATOM   4515 3HG1 VAL A 288     207.790 108.351  63.321  1.00  0.00           H  
ATOM   4516 1HG2 VAL A 288     207.210 110.905  64.939  1.00  0.00           H  
ATOM   4517 2HG2 VAL A 288     206.004 110.079  63.923  1.00  0.00           H  
ATOM   4518 3HG2 VAL A 288     205.658 110.387  65.641  1.00  0.00           H  
ATOM   4519  N   HIS A 289     206.757 105.581  64.491  1.00  0.00           N  
ATOM   4520  CA  HIS A 289     207.451 104.306  64.578  1.00  0.00           C  
ATOM   4521  C   HIS A 289     208.648 104.373  63.642  1.00  0.00           C  
ATOM   4522  O   HIS A 289     208.482 104.519  62.430  1.00  0.00           O  
ATOM   4523  CB  HIS A 289     206.533 103.139  64.200  1.00  0.00           C  
ATOM   4524  CG  HIS A 289     205.245 103.114  64.962  1.00  0.00           C  
ATOM   4525  ND1 HIS A 289     205.146 102.597  66.237  1.00  0.00           N  
ATOM   4526  CD2 HIS A 289     204.003 103.539  64.630  1.00  0.00           C  
ATOM   4527  CE1 HIS A 289     203.897 102.708  66.658  1.00  0.00           C  
ATOM   4528  NE2 HIS A 289     203.185 103.276  65.701  1.00  0.00           N  
ATOM   4529  H   HIS A 289     206.353 105.916  63.606  1.00  0.00           H  
ATOM   4530  HA  HIS A 289     207.803 104.151  65.591  1.00  0.00           H  
ATOM   4531 1HB  HIS A 289     206.300 103.187  63.137  1.00  0.00           H  
ATOM   4532 2HB  HIS A 289     207.054 102.197  64.379  1.00  0.00           H  
ATOM   4533  HD1 HIS A 289     205.903 102.268  66.804  1.00  0.00           H  
ATOM   4534  HD2 HIS A 289     203.598 104.010  63.734  1.00  0.00           H  
ATOM   4535  HE1 HIS A 289     203.611 102.357  67.648  1.00  0.00           H  
ATOM   4536  N   LEU A 290     209.912 104.375  64.197  1.00  0.00           N  
ATOM   4537  CA  LEU A 290     211.076 104.478  63.335  1.00  0.00           C  
ATOM   4538  C   LEU A 290     212.099 103.371  63.574  1.00  0.00           C  
ATOM   4539  O   LEU A 290     212.325 102.918  64.701  1.00  0.00           O  
ATOM   4540  CB  LEU A 290     211.699 105.890  63.430  1.00  0.00           C  
ATOM   4541  CG  LEU A 290     212.423 106.339  64.733  1.00  0.00           C  
ATOM   4542  CD1 LEU A 290     213.409 107.447  64.354  1.00  0.00           C  
ATOM   4543  CD2 LEU A 290     211.402 106.898  65.785  1.00  0.00           C  
ATOM   4544  H   LEU A 290     210.003 104.200  65.201  1.00  0.00           H  
ATOM   4545  HA  LEU A 290     210.727 104.360  62.320  1.00  0.00           H  
ATOM   4546 1HB  LEU A 290     212.430 105.967  62.628  1.00  0.00           H  
ATOM   4547 2HB  LEU A 290     210.916 106.607  63.241  1.00  0.00           H  
ATOM   4548  HG  LEU A 290     212.981 105.501  65.162  1.00  0.00           H  
ATOM   4549 1HD1 LEU A 290     213.930 107.764  65.239  1.00  0.00           H  
ATOM   4550 2HD1 LEU A 290     214.128 107.064  63.627  1.00  0.00           H  
ATOM   4551 3HD1 LEU A 290     212.872 108.292  63.921  1.00  0.00           H  
ATOM   4552 1HD2 LEU A 290     211.946 107.226  66.674  1.00  0.00           H  
ATOM   4553 2HD2 LEU A 290     210.860 107.743  65.358  1.00  0.00           H  
ATOM   4554 3HD2 LEU A 290     210.690 106.137  66.085  1.00  0.00           H  
ATOM   4555  N   VAL A 291     212.724 102.935  62.481  1.00  0.00           N  
ATOM   4556  CA  VAL A 291     213.618 101.790  62.526  1.00  0.00           C  
ATOM   4557  C   VAL A 291     215.022 102.121  62.073  1.00  0.00           C  
ATOM   4558  O   VAL A 291     215.223 102.697  61.003  1.00  0.00           O  
ATOM   4559  CB  VAL A 291     213.063 100.657  61.643  1.00  0.00           C  
ATOM   4560  CG1 VAL A 291     213.903  99.400  61.800  1.00  0.00           C  
ATOM   4561  CG2 VAL A 291     211.610 100.384  62.002  1.00  0.00           C  
ATOM   4562  H   VAL A 291     212.523 103.401  61.594  1.00  0.00           H  
ATOM   4563  HA  VAL A 291     213.656 101.409  63.547  1.00  0.00           H  
ATOM   4564  HB  VAL A 291     213.128 100.960  60.597  1.00  0.00           H  
ATOM   4565 1HG1 VAL A 291     213.497  98.608  61.168  1.00  0.00           H  
ATOM   4566 2HG1 VAL A 291     214.930  99.608  61.503  1.00  0.00           H  
ATOM   4567 3HG1 VAL A 291     213.884  99.076  62.840  1.00  0.00           H  
ATOM   4568 1HG2 VAL A 291     211.225  99.583  61.373  1.00  0.00           H  
ATOM   4569 2HG2 VAL A 291     211.544 100.088  63.050  1.00  0.00           H  
ATOM   4570 3HG2 VAL A 291     211.019 101.286  61.842  1.00  0.00           H  
ATOM   4571  N   PHE A 292     215.997 101.684  62.853  1.00  0.00           N  
ATOM   4572  CA  PHE A 292     217.395 101.886  62.513  1.00  0.00           C  
ATOM   4573  C   PHE A 292     218.006 100.534  62.183  1.00  0.00           C  
ATOM   4574  O   PHE A 292     218.206  99.693  63.070  1.00  0.00           O  
ATOM   4575  CB  PHE A 292     218.156 102.549  63.662  1.00  0.00           C  
ATOM   4576  CG  PHE A 292     217.692 103.945  63.970  1.00  0.00           C  
ATOM   4577  CD1 PHE A 292     216.497 104.161  64.641  1.00  0.00           C  
ATOM   4578  CD2 PHE A 292     218.448 105.043  63.589  1.00  0.00           C  
ATOM   4579  CE1 PHE A 292     216.071 105.445  64.926  1.00  0.00           C  
ATOM   4580  CE2 PHE A 292     218.024 106.326  63.873  1.00  0.00           C  
ATOM   4581  CZ  PHE A 292     216.834 106.527  64.541  1.00  0.00           C  
ATOM   4582  H   PHE A 292     215.746 101.208  63.722  1.00  0.00           H  
ATOM   4583  HA  PHE A 292     217.484 102.519  61.632  1.00  0.00           H  
ATOM   4584 1HB  PHE A 292     218.047 101.948  64.565  1.00  0.00           H  
ATOM   4585 2HB  PHE A 292     219.217 102.589  63.420  1.00  0.00           H  
ATOM   4586  HD1 PHE A 292     215.896 103.305  64.947  1.00  0.00           H  
ATOM   4587  HD2 PHE A 292     219.388 104.884  63.060  1.00  0.00           H  
ATOM   4588  HE1 PHE A 292     215.129 105.601  65.454  1.00  0.00           H  
ATOM   4589  HE2 PHE A 292     218.627 107.181  63.567  1.00  0.00           H  
ATOM   4590  HZ  PHE A 292     216.496 107.538  64.763  1.00  0.00           H  
ATOM   4591  N   THR A 293     218.245 100.308  60.888  1.00  0.00           N  
ATOM   4592  CA  THR A 293     218.809  99.068  60.371  1.00  0.00           C  
ATOM   4593  C   THR A 293     219.939  99.345  59.375  1.00  0.00           C  
ATOM   4594  O   THR A 293     219.724  99.997  58.351  1.00  0.00           O  
ATOM   4595  CB  THR A 293     217.725  98.206  59.700  1.00  0.00           C  
ATOM   4596  OG1 THR A 293     216.682  97.928  60.643  1.00  0.00           O  
ATOM   4597  CG2 THR A 293     218.317  96.896  59.202  1.00  0.00           C  
ATOM   4598  H   THR A 293     218.008 101.027  60.196  1.00  0.00           H  
ATOM   4599  HA  THR A 293     219.212  98.484  61.197  1.00  0.00           H  
ATOM   4600  HB  THR A 293     217.298  98.749  58.857  1.00  0.00           H  
ATOM   4601  HG1 THR A 293     216.020  97.366  60.232  1.00  0.00           H  
ATOM   4602 1HG2 THR A 293     217.534  96.299  58.731  1.00  0.00           H  
ATOM   4603 2HG2 THR A 293     219.102  97.104  58.476  1.00  0.00           H  
ATOM   4604 3HG2 THR A 293     218.736  96.344  60.042  1.00  0.00           H  
ATOM   4605  N   GLY A 294     221.129  98.809  59.615  1.00  0.00           N  
ATOM   4606  CA  GLY A 294     222.215  99.031  58.662  1.00  0.00           C  
ATOM   4607  C   GLY A 294     222.439 100.536  58.536  1.00  0.00           C  
ATOM   4608  O   GLY A 294     222.586 101.212  59.559  1.00  0.00           O  
ATOM   4609  H   GLY A 294     221.295  98.313  60.483  1.00  0.00           H  
ATOM   4610 1HA  GLY A 294     223.126  98.543  59.008  1.00  0.00           H  
ATOM   4611 2HA  GLY A 294     221.957  98.606  57.691  1.00  0.00           H  
ATOM   4612  N   ASP A 295     222.456 101.067  57.300  1.00  0.00           N  
ATOM   4613  CA  ASP A 295     222.679 102.491  57.066  1.00  0.00           C  
ATOM   4614  C   ASP A 295     221.390 103.262  56.722  1.00  0.00           C  
ATOM   4615  O   ASP A 295     221.436 104.421  56.275  1.00  0.00           O  
ATOM   4616  CB  ASP A 295     223.699 102.675  55.939  1.00  0.00           C  
ATOM   4617  CG  ASP A 295     225.025 101.980  56.218  1.00  0.00           C  
ATOM   4618  OD1 ASP A 295     225.531 102.126  57.306  1.00  0.00           O  
ATOM   4619  OD2 ASP A 295     225.517 101.310  55.343  1.00  0.00           O  
ATOM   4620  H   ASP A 295     222.306 100.479  56.478  1.00  0.00           H  
ATOM   4621  HA  ASP A 295     223.066 102.915  57.984  1.00  0.00           H  
ATOM   4622 1HB  ASP A 295     223.288 102.282  55.008  1.00  0.00           H  
ATOM   4623 2HB  ASP A 295     223.888 103.739  55.788  1.00  0.00           H  
ATOM   4624  N   ILE A 296     220.231 102.614  56.900  1.00  0.00           N  
ATOM   4625  CA  ILE A 296     218.976 103.210  56.477  1.00  0.00           C  
ATOM   4626  C   ILE A 296     218.033 103.382  57.661  1.00  0.00           C  
ATOM   4627  O   ILE A 296     217.847 102.466  58.469  1.00  0.00           O  
ATOM   4628  CB  ILE A 296     218.299 102.354  55.392  1.00  0.00           C  
ATOM   4629  CG1 ILE A 296     219.203 102.238  54.161  1.00  0.00           C  
ATOM   4630  CG2 ILE A 296     216.951 102.946  55.012  1.00  0.00           C  
ATOM   4631  CD1 ILE A 296     218.718 101.236  53.140  1.00  0.00           C  
ATOM   4632  H   ILE A 296     220.213 101.693  57.356  1.00  0.00           H  
ATOM   4633  HA  ILE A 296     219.185 104.195  56.073  1.00  0.00           H  
ATOM   4634  HB  ILE A 296     218.149 101.342  55.769  1.00  0.00           H  
ATOM   4635 1HG1 ILE A 296     219.280 103.211  53.675  1.00  0.00           H  
ATOM   4636 2HG1 ILE A 296     220.206 101.950  54.473  1.00  0.00           H  
ATOM   4637 1HG2 ILE A 296     216.485 102.329  54.243  1.00  0.00           H  
ATOM   4638 2HG2 ILE A 296     216.307 102.977  55.890  1.00  0.00           H  
ATOM   4639 3HG2 ILE A 296     217.090 103.957  54.629  1.00  0.00           H  
ATOM   4640 1HD1 ILE A 296     219.410 101.211  52.297  1.00  0.00           H  
ATOM   4641 2HD1 ILE A 296     218.668 100.247  53.597  1.00  0.00           H  
ATOM   4642 3HD1 ILE A 296     217.729 101.525  52.786  1.00  0.00           H  
ATOM   4643  N   VAL A 297     217.423 104.554  57.756  1.00  0.00           N  
ATOM   4644  CA  VAL A 297     216.455 104.765  58.820  1.00  0.00           C  
ATOM   4645  C   VAL A 297     215.085 105.020  58.217  1.00  0.00           C  
ATOM   4646  O   VAL A 297     214.920 105.855  57.326  1.00  0.00           O  
ATOM   4647  CB  VAL A 297     216.876 105.901  59.771  1.00  0.00           C  
ATOM   4648  CG1 VAL A 297     215.802 106.137  60.857  1.00  0.00           C  
ATOM   4649  CG2 VAL A 297     218.170 105.508  60.441  1.00  0.00           C  
ATOM   4650  H   VAL A 297     217.636 105.262  57.044  1.00  0.00           H  
ATOM   4651  HA  VAL A 297     216.400 103.862  59.412  1.00  0.00           H  
ATOM   4652  HB  VAL A 297     216.999 106.824  59.204  1.00  0.00           H  
ATOM   4653 1HG1 VAL A 297     216.127 106.940  61.520  1.00  0.00           H  
ATOM   4654 2HG1 VAL A 297     214.863 106.409  60.401  1.00  0.00           H  
ATOM   4655 3HG1 VAL A 297     215.664 105.222  61.440  1.00  0.00           H  
ATOM   4656 1HG2 VAL A 297     218.478 106.300  61.118  1.00  0.00           H  
ATOM   4657 2HG2 VAL A 297     218.022 104.600  60.996  1.00  0.00           H  
ATOM   4658 3HG2 VAL A 297     218.941 105.340  59.688  1.00  0.00           H  
ATOM   4659  N   VAL A 298     214.100 104.274  58.696  1.00  0.00           N  
ATOM   4660  CA  VAL A 298     212.754 104.419  58.159  1.00  0.00           C  
ATOM   4661  C   VAL A 298     211.846 105.029  59.214  1.00  0.00           C  
ATOM   4662  O   VAL A 298     211.747 104.520  60.330  1.00  0.00           O  
ATOM   4663  CB  VAL A 298     212.192 103.055  57.715  1.00  0.00           C  
ATOM   4664  CG1 VAL A 298     210.787 103.215  57.151  1.00  0.00           C  
ATOM   4665  CG2 VAL A 298     213.117 102.424  56.685  1.00  0.00           C  
ATOM   4666  H   VAL A 298     214.331 103.605  59.441  1.00  0.00           H  
ATOM   4667  HA  VAL A 298     212.783 105.089  57.299  1.00  0.00           H  
ATOM   4668  HB  VAL A 298     212.118 102.403  58.585  1.00  0.00           H  
ATOM   4669 1HG1 VAL A 298     210.406 102.242  56.842  1.00  0.00           H  
ATOM   4670 2HG1 VAL A 298     210.134 103.633  57.917  1.00  0.00           H  
ATOM   4671 3HG1 VAL A 298     210.815 103.883  56.291  1.00  0.00           H  
ATOM   4672 1HG2 VAL A 298     212.714 101.461  56.376  1.00  0.00           H  
ATOM   4673 2HG2 VAL A 298     213.198 103.080  55.818  1.00  0.00           H  
ATOM   4674 3HG2 VAL A 298     214.105 102.282  57.122  1.00  0.00           H  
ATOM   4675  N   ILE A 299     211.183 106.121  58.871  1.00  0.00           N  
ATOM   4676  CA  ILE A 299     210.295 106.796  59.801  1.00  0.00           C  
ATOM   4677  C   ILE A 299     208.847 106.745  59.337  1.00  0.00           C  
ATOM   4678  O   ILE A 299     208.516 107.212  58.249  1.00  0.00           O  
ATOM   4679  CB  ILE A 299     210.720 108.264  59.990  1.00  0.00           C  
ATOM   4680  CG1 ILE A 299     212.167 108.342  60.483  1.00  0.00           C  
ATOM   4681  CG2 ILE A 299     209.786 108.967  60.962  1.00  0.00           C  
ATOM   4682  CD1 ILE A 299     212.807 109.699  60.294  1.00  0.00           C  
ATOM   4683  H   ILE A 299     211.327 106.493  57.935  1.00  0.00           H  
ATOM   4684  HA  ILE A 299     210.356 106.315  60.773  1.00  0.00           H  
ATOM   4685  HB  ILE A 299     210.686 108.780  59.031  1.00  0.00           H  
ATOM   4686 1HG1 ILE A 299     212.206 108.092  61.542  1.00  0.00           H  
ATOM   4687 2HG1 ILE A 299     212.772 107.605  59.952  1.00  0.00           H  
ATOM   4688 1HG2 ILE A 299     210.102 110.003  61.085  1.00  0.00           H  
ATOM   4689 2HG2 ILE A 299     208.769 108.942  60.573  1.00  0.00           H  
ATOM   4690 3HG2 ILE A 299     209.818 108.462  61.928  1.00  0.00           H  
ATOM   4691 1HD1 ILE A 299     213.831 109.675  60.665  1.00  0.00           H  
ATOM   4692 2HD1 ILE A 299     212.811 109.953  59.233  1.00  0.00           H  
ATOM   4693 3HD1 ILE A 299     212.239 110.447  60.844  1.00  0.00           H  
ATOM   4694  N   MET A 300     207.965 106.207  60.161  1.00  0.00           N  
ATOM   4695  CA  MET A 300     206.556 106.197  59.802  1.00  0.00           C  
ATOM   4696  C   MET A 300     205.778 107.095  60.746  1.00  0.00           C  
ATOM   4697  O   MET A 300     205.664 106.827  61.951  1.00  0.00           O  
ATOM   4698  CB  MET A 300     206.005 104.780  59.800  1.00  0.00           C  
ATOM   4699  CG  MET A 300     204.543 104.634  59.351  1.00  0.00           C  
ATOM   4700  SD  MET A 300     204.030 102.902  59.265  1.00  0.00           S  
ATOM   4701  CE  MET A 300     204.757 102.287  57.776  1.00  0.00           C  
ATOM   4702  H   MET A 300     208.281 105.799  61.040  1.00  0.00           H  
ATOM   4703  HA  MET A 300     206.438 106.608  58.801  1.00  0.00           H  
ATOM   4704 1HB  MET A 300     206.613 104.186  59.137  1.00  0.00           H  
ATOM   4705 2HB  MET A 300     206.097 104.359  60.806  1.00  0.00           H  
ATOM   4706 1HG  MET A 300     203.881 105.152  60.050  1.00  0.00           H  
ATOM   4707 2HG  MET A 300     204.417 105.088  58.365  1.00  0.00           H  
ATOM   4708 1HE  MET A 300     204.523 101.256  57.657  1.00  0.00           H  
ATOM   4709 2HE  MET A 300     204.355 102.823  56.943  1.00  0.00           H  
ATOM   4710 3HE  MET A 300     205.831 102.404  57.809  1.00  0.00           H  
ATOM   4711  N   VAL A 301     205.214 108.160  60.192  1.00  0.00           N  
ATOM   4712  CA  VAL A 301     204.504 109.139  61.006  1.00  0.00           C  
ATOM   4713  C   VAL A 301     203.013 108.891  60.971  1.00  0.00           C  
ATOM   4714  O   VAL A 301     202.383 109.006  59.918  1.00  0.00           O  
ATOM   4715  CB  VAL A 301     204.795 110.567  60.511  1.00  0.00           C  
ATOM   4716  CG1 VAL A 301     204.057 111.587  61.364  1.00  0.00           C  
ATOM   4717  CG2 VAL A 301     206.293 110.829  60.534  1.00  0.00           C  
ATOM   4718  H   VAL A 301     205.332 108.297  59.179  1.00  0.00           H  
ATOM   4719  HA  VAL A 301     204.843 109.052  62.042  1.00  0.00           H  
ATOM   4720  HB  VAL A 301     204.423 110.671  59.492  1.00  0.00           H  
ATOM   4721 1HG1 VAL A 301     204.273 112.592  60.999  1.00  0.00           H  
ATOM   4722 2HG1 VAL A 301     202.984 111.404  61.305  1.00  0.00           H  
ATOM   4723 3HG1 VAL A 301     204.383 111.499  62.401  1.00  0.00           H  
ATOM   4724 1HG2 VAL A 301     206.492 111.840  60.181  1.00  0.00           H  
ATOM   4725 2HG2 VAL A 301     206.666 110.718  61.553  1.00  0.00           H  
ATOM   4726 3HG2 VAL A 301     206.798 110.113  59.883  1.00  0.00           H  
ATOM   4727  N   VAL A 302     202.432 108.579  62.127  1.00  0.00           N  
ATOM   4728  CA  VAL A 302     201.053 108.110  62.134  1.00  0.00           C  
ATOM   4729  C   VAL A 302     200.107 109.111  62.782  1.00  0.00           C  
ATOM   4730  O   VAL A 302     200.256 109.523  63.944  1.00  0.00           O  
ATOM   4731  CB  VAL A 302     200.959 106.769  62.885  1.00  0.00           C  
ATOM   4732  CG1 VAL A 302     199.519 106.278  62.919  1.00  0.00           C  
ATOM   4733  CG2 VAL A 302     201.864 105.739  62.224  1.00  0.00           C  
ATOM   4734  H   VAL A 302     202.984 108.655  62.988  1.00  0.00           H  
ATOM   4735  HA  VAL A 302     200.729 107.986  61.103  1.00  0.00           H  
ATOM   4736  HB  VAL A 302     201.272 106.919  63.919  1.00  0.00           H  
ATOM   4737 1HG1 VAL A 302     199.470 105.328  63.452  1.00  0.00           H  
ATOM   4738 2HG1 VAL A 302     198.896 107.012  63.427  1.00  0.00           H  
ATOM   4739 3HG1 VAL A 302     199.159 106.137  61.900  1.00  0.00           H  
ATOM   4740 1HG2 VAL A 302     201.792 104.794  62.760  1.00  0.00           H  
ATOM   4741 2HG2 VAL A 302     201.555 105.594  61.190  1.00  0.00           H  
ATOM   4742 3HG2 VAL A 302     202.895 106.093  62.249  1.00  0.00           H  
ATOM   4743  N   VAL A 303     199.116 109.512  61.993  1.00  0.00           N  
ATOM   4744  CA  VAL A 303     198.122 110.456  62.456  1.00  0.00           C  
ATOM   4745  C   VAL A 303     196.686 109.995  62.193  1.00  0.00           C  
ATOM   4746  O   VAL A 303     196.299 109.740  61.051  1.00  0.00           O  
ATOM   4747  CB  VAL A 303     198.378 111.797  61.747  1.00  0.00           C  
ATOM   4748  CG1 VAL A 303     197.375 112.854  62.193  1.00  0.00           C  
ATOM   4749  CG2 VAL A 303     199.808 112.236  62.016  1.00  0.00           C  
ATOM   4750  H   VAL A 303     199.084 109.146  61.033  1.00  0.00           H  
ATOM   4751  HA  VAL A 303     198.253 110.593  63.529  1.00  0.00           H  
ATOM   4752  HB  VAL A 303     198.239 111.660  60.687  1.00  0.00           H  
ATOM   4753 1HG1 VAL A 303     197.572 113.781  61.659  1.00  0.00           H  
ATOM   4754 2HG1 VAL A 303     196.360 112.531  61.969  1.00  0.00           H  
ATOM   4755 3HG1 VAL A 303     197.478 113.014  63.264  1.00  0.00           H  
ATOM   4756 1HG2 VAL A 303     200.009 113.174  61.516  1.00  0.00           H  
ATOM   4757 2HG2 VAL A 303     199.926 112.349  63.051  1.00  0.00           H  
ATOM   4758 3HG2 VAL A 303     200.508 111.489  61.657  1.00  0.00           H  
ATOM   4759  N   GLY A 304     195.879 109.957  63.259  1.00  0.00           N  
ATOM   4760  CA  GLY A 304     194.475 109.541  63.177  1.00  0.00           C  
ATOM   4761  C   GLY A 304     194.205 108.036  63.299  1.00  0.00           C  
ATOM   4762  O   GLY A 304     193.080 107.599  63.059  1.00  0.00           O  
ATOM   4763  H   GLY A 304     196.264 110.234  64.154  1.00  0.00           H  
ATOM   4764 1HA  GLY A 304     193.914 110.059  63.953  1.00  0.00           H  
ATOM   4765 2HA  GLY A 304     194.063 109.895  62.230  1.00  0.00           H  
ATOM   4766  N   ALA A 305     195.229 107.259  63.632  1.00  0.00           N  
ATOM   4767  CA  ALA A 305     195.098 105.804  63.786  1.00  0.00           C  
ATOM   4768  C   ALA A 305     194.647 105.402  65.191  1.00  0.00           C  
ATOM   4769  O   ALA A 305     195.038 106.015  66.194  1.00  0.00           O  
ATOM   4770  CB  ALA A 305     196.418 105.134  63.467  1.00  0.00           C  
ATOM   4771  H   ALA A 305     196.122 107.696  63.801  1.00  0.00           H  
ATOM   4772  HA  ALA A 305     194.338 105.449  63.085  1.00  0.00           H  
ATOM   4773 1HB  ALA A 305     196.322 104.071  63.561  1.00  0.00           H  
ATOM   4774 2HB  ALA A 305     196.674 105.377  62.470  1.00  0.00           H  
ATOM   4775 3HB  ALA A 305     197.184 105.485  64.142  1.00  0.00           H  
ATOM   4776  N   SER A 306     193.866 104.323  65.248  1.00  0.00           N  
ATOM   4777  CA  SER A 306     193.395 103.721  66.494  1.00  0.00           C  
ATOM   4778  C   SER A 306     194.563 102.973  67.102  1.00  0.00           C  
ATOM   4779  O   SER A 306     195.528 102.680  66.404  1.00  0.00           O  
ATOM   4780  CB  SER A 306     192.230 102.783  66.249  1.00  0.00           C  
ATOM   4781  OG  SER A 306     192.637 101.653  65.530  1.00  0.00           O  
ATOM   4782  H   SER A 306     193.575 103.879  64.367  1.00  0.00           H  
ATOM   4783  HA  SER A 306     193.066 104.503  67.181  1.00  0.00           H  
ATOM   4784 1HB  SER A 306     191.803 102.476  67.204  1.00  0.00           H  
ATOM   4785 2HB  SER A 306     191.452 103.308  65.697  1.00  0.00           H  
ATOM   4786  HG  SER A 306     191.852 101.113  65.415  1.00  0.00           H  
ATOM   4787  N   GLU A 307     194.487 102.584  68.363  1.00  0.00           N  
ATOM   4788  CA  GLU A 307     195.624 101.856  68.912  1.00  0.00           C  
ATOM   4789  C   GLU A 307     195.936 100.551  68.165  1.00  0.00           C  
ATOM   4790  O   GLU A 307     197.110 100.226  67.965  1.00  0.00           O  
ATOM   4791  CB  GLU A 307     195.370 101.549  70.390  1.00  0.00           C  
ATOM   4792  CG  GLU A 307     195.342 102.776  71.290  1.00  0.00           C  
ATOM   4793  CD  GLU A 307     194.011 103.476  71.283  1.00  0.00           C  
ATOM   4794  OE1 GLU A 307     193.157 103.080  70.527  1.00  0.00           O  
ATOM   4795  OE2 GLU A 307     193.849 104.410  72.033  1.00  0.00           O  
ATOM   4796  H   GLU A 307     193.693 102.829  68.954  1.00  0.00           H  
ATOM   4797  HA  GLU A 307     196.500 102.502  68.831  1.00  0.00           H  
ATOM   4798 1HB  GLU A 307     194.416 101.034  70.495  1.00  0.00           H  
ATOM   4799 2HB  GLU A 307     196.146 100.879  70.761  1.00  0.00           H  
ATOM   4800 1HG  GLU A 307     195.572 102.471  72.310  1.00  0.00           H  
ATOM   4801 2HG  GLU A 307     196.114 103.471  70.966  1.00  0.00           H  
ATOM   4802  N   GLU A 308     194.913  99.822  67.712  1.00  0.00           N  
ATOM   4803  CA  GLU A 308     195.180  98.582  66.983  1.00  0.00           C  
ATOM   4804  C   GLU A 308     195.882  98.879  65.656  1.00  0.00           C  
ATOM   4805  O   GLU A 308     196.781  98.139  65.237  1.00  0.00           O  
ATOM   4806  CB  GLU A 308     193.879  97.818  66.731  1.00  0.00           C  
ATOM   4807  CG  GLU A 308     193.242  97.229  67.980  1.00  0.00           C  
ATOM   4808  CD  GLU A 308     191.936  96.539  67.703  1.00  0.00           C  
ATOM   4809  OE1 GLU A 308     191.473  96.610  66.590  1.00  0.00           O  
ATOM   4810  OE2 GLU A 308     191.400  95.939  68.606  1.00  0.00           O  
ATOM   4811  H   GLU A 308     193.968 100.116  67.914  1.00  0.00           H  
ATOM   4812  HA  GLU A 308     195.843  97.959  67.586  1.00  0.00           H  
ATOM   4813 1HB  GLU A 308     193.152  98.484  66.265  1.00  0.00           H  
ATOM   4814 2HB  GLU A 308     194.067  97.001  66.035  1.00  0.00           H  
ATOM   4815 1HG  GLU A 308     193.932  96.513  68.426  1.00  0.00           H  
ATOM   4816 2HG  GLU A 308     193.079  98.030  68.703  1.00  0.00           H  
ATOM   4817  N   GLU A 309     195.474  99.969  65.010  1.00  0.00           N  
ATOM   4818  CA  GLU A 309     196.066 100.403  63.754  1.00  0.00           C  
ATOM   4819  C   GLU A 309     197.514 100.862  63.959  1.00  0.00           C  
ATOM   4820  O   GLU A 309     198.371 100.596  63.111  1.00  0.00           O  
ATOM   4821  CB  GLU A 309     195.239 101.535  63.140  1.00  0.00           C  
ATOM   4822  CG  GLU A 309     193.893 101.098  62.584  1.00  0.00           C  
ATOM   4823  CD  GLU A 309     193.055 102.251  62.105  1.00  0.00           C  
ATOM   4824  OE1 GLU A 309     193.185 103.322  62.648  1.00  0.00           O  
ATOM   4825  OE2 GLU A 309     192.284 102.061  61.192  1.00  0.00           O  
ATOM   4826  H   GLU A 309     194.691 100.498  65.400  1.00  0.00           H  
ATOM   4827  HA  GLU A 309     196.077  99.555  63.072  1.00  0.00           H  
ATOM   4828 1HB  GLU A 309     195.057 102.302  63.894  1.00  0.00           H  
ATOM   4829 2HB  GLU A 309     195.802 101.999  62.329  1.00  0.00           H  
ATOM   4830 1HG  GLU A 309     194.058 100.414  61.750  1.00  0.00           H  
ATOM   4831 2HG  GLU A 309     193.348 100.557  63.357  1.00  0.00           H  
ATOM   4832  N   GLN A 310     197.799 101.524  65.088  1.00  0.00           N  
ATOM   4833  CA  GLN A 310     199.148 102.006  65.377  1.00  0.00           C  
ATOM   4834  C   GLN A 310     200.087 100.811  65.587  1.00  0.00           C  
ATOM   4835  O   GLN A 310     201.244 100.847  65.149  1.00  0.00           O  
ATOM   4836  CB  GLN A 310     199.149 102.912  66.612  1.00  0.00           C  
ATOM   4837  CG  GLN A 310     198.472 104.255  66.399  1.00  0.00           C  
ATOM   4838  CD  GLN A 310     198.475 105.109  67.653  1.00  0.00           C  
ATOM   4839  OE1 GLN A 310     199.456 105.136  68.401  1.00  0.00           O  
ATOM   4840  NE2 GLN A 310     197.373 105.814  67.890  1.00  0.00           N  
ATOM   4841  H   GLN A 310     197.031 101.731  65.728  1.00  0.00           H  
ATOM   4842  HA  GLN A 310     199.501 102.585  64.525  1.00  0.00           H  
ATOM   4843 1HB  GLN A 310     198.643 102.407  67.435  1.00  0.00           H  
ATOM   4844 2HB  GLN A 310     200.177 103.099  66.924  1.00  0.00           H  
ATOM   4845 1HG  GLN A 310     199.001 104.797  65.616  1.00  0.00           H  
ATOM   4846 2HG  GLN A 310     197.435 104.086  66.103  1.00  0.00           H  
ATOM   4847 1HE2 GLN A 310     197.316 106.394  68.702  1.00  0.00           H  
ATOM   4848 2HE2 GLN A 310     196.600 105.762  67.258  1.00  0.00           H  
ATOM   4849  N   GLU A 311     199.579  99.735  66.216  1.00  0.00           N  
ATOM   4850  CA  GLU A 311     200.376  98.521  66.366  1.00  0.00           C  
ATOM   4851  C   GLU A 311     200.623  97.856  65.013  1.00  0.00           C  
ATOM   4852  O   GLU A 311     201.704  97.300  64.782  1.00  0.00           O  
ATOM   4853  CB  GLU A 311     199.681  97.539  67.312  1.00  0.00           C  
ATOM   4854  CG  GLU A 311     199.627  97.994  68.764  1.00  0.00           C  
ATOM   4855  CD  GLU A 311     200.990  98.143  69.380  1.00  0.00           C  
ATOM   4856  OE1 GLU A 311     201.678  97.158  69.501  1.00  0.00           O  
ATOM   4857  OE2 GLU A 311     201.346  99.244  69.730  1.00  0.00           O  
ATOM   4858  H   GLU A 311     198.650  99.806  66.645  1.00  0.00           H  
ATOM   4859  HA  GLU A 311     201.346  98.802  66.781  1.00  0.00           H  
ATOM   4860 1HB  GLU A 311     198.657  97.374  66.976  1.00  0.00           H  
ATOM   4861 2HB  GLU A 311     200.194  96.579  67.282  1.00  0.00           H  
ATOM   4862 1HG  GLU A 311     199.112  98.954  68.816  1.00  0.00           H  
ATOM   4863 2HG  GLU A 311     199.051  97.272  69.340  1.00  0.00           H  
ATOM   4864  N   LEU A 312     199.640  97.932  64.100  1.00  0.00           N  
ATOM   4865  CA  LEU A 312     199.877  97.432  62.751  1.00  0.00           C  
ATOM   4866  C   LEU A 312     200.937  98.301  62.075  1.00  0.00           C  
ATOM   4867  O   LEU A 312     201.805  97.777  61.375  1.00  0.00           O  
ATOM   4868  CB  LEU A 312     198.581  97.440  61.930  1.00  0.00           C  
ATOM   4869  CG  LEU A 312     198.707  96.956  60.481  1.00  0.00           C  
ATOM   4870  CD1 LEU A 312     199.227  95.523  60.468  1.00  0.00           C  
ATOM   4871  CD2 LEU A 312     197.353  97.052  59.795  1.00  0.00           C  
ATOM   4872  H   LEU A 312     198.711  98.257  64.387  1.00  0.00           H  
ATOM   4873  HA  LEU A 312     200.257  96.416  62.810  1.00  0.00           H  
ATOM   4874 1HB  LEU A 312     197.851  96.807  62.430  1.00  0.00           H  
ATOM   4875 2HB  LEU A 312     198.191  98.458  61.907  1.00  0.00           H  
ATOM   4876  HG  LEU A 312     199.428  97.578  59.951  1.00  0.00           H  
ATOM   4877 1HD1 LEU A 312     199.317  95.179  59.438  1.00  0.00           H  
ATOM   4878 2HD1 LEU A 312     200.205  95.489  60.949  1.00  0.00           H  
ATOM   4879 3HD1 LEU A 312     198.534  94.880  61.006  1.00  0.00           H  
ATOM   4880 1HD2 LEU A 312     197.443  96.707  58.763  1.00  0.00           H  
ATOM   4881 2HD2 LEU A 312     196.631  96.428  60.323  1.00  0.00           H  
ATOM   4882 3HD2 LEU A 312     197.013  98.087  59.802  1.00  0.00           H  
ATOM   4883  N   MET A 313     200.897  99.621  62.305  1.00  0.00           N  
ATOM   4884  CA  MET A 313     201.928 100.492  61.750  1.00  0.00           C  
ATOM   4885  C   MET A 313     203.309 100.102  62.270  1.00  0.00           C  
ATOM   4886  O   MET A 313     204.294 100.161  61.529  1.00  0.00           O  
ATOM   4887  CB  MET A 313     201.636 101.953  62.088  1.00  0.00           C  
ATOM   4888  CG  MET A 313     200.382 102.536  61.456  1.00  0.00           C  
ATOM   4889  SD  MET A 313     200.542 102.888  59.704  1.00  0.00           S  
ATOM   4890  CE  MET A 313     199.226 104.069  59.491  1.00  0.00           C  
ATOM   4891  H   MET A 313     200.099 100.012  62.816  1.00  0.00           H  
ATOM   4892  HA  MET A 313     201.933 100.379  60.672  1.00  0.00           H  
ATOM   4893 1HB  MET A 313     201.515 102.046  63.164  1.00  0.00           H  
ATOM   4894 2HB  MET A 313     202.481 102.577  61.813  1.00  0.00           H  
ATOM   4895 1HG  MET A 313     199.567 101.839  61.577  1.00  0.00           H  
ATOM   4896 2HG  MET A 313     200.125 103.438  61.960  1.00  0.00           H  
ATOM   4897 1HE  MET A 313     199.185 104.387  58.445  1.00  0.00           H  
ATOM   4898 2HE  MET A 313     198.270 103.610  59.757  1.00  0.00           H  
ATOM   4899 3HE  MET A 313     199.396 104.929  60.114  1.00  0.00           H  
ATOM   4900  N   HIS A 314     203.397  99.652  63.529  1.00  0.00           N  
ATOM   4901  CA  HIS A 314     204.689  99.217  64.042  1.00  0.00           C  
ATOM   4902  C   HIS A 314     205.240  98.064  63.198  1.00  0.00           C  
ATOM   4903  O   HIS A 314     206.409  98.075  62.786  1.00  0.00           O  
ATOM   4904  CB  HIS A 314     204.574  98.784  65.507  1.00  0.00           C  
ATOM   4905  CG  HIS A 314     205.872  98.342  66.107  1.00  0.00           C  
ATOM   4906  ND1 HIS A 314     206.372  97.068  65.940  1.00  0.00           N  
ATOM   4907  CD2 HIS A 314     206.771  99.004  66.873  1.00  0.00           C  
ATOM   4908  CE1 HIS A 314     207.526  96.965  66.578  1.00  0.00           C  
ATOM   4909  NE2 HIS A 314     207.790  98.125  67.153  1.00  0.00           N  
ATOM   4910  H   HIS A 314     202.572  99.700  64.137  1.00  0.00           H  
ATOM   4911  HA  HIS A 314     205.375 100.051  63.963  1.00  0.00           H  
ATOM   4912 1HB  HIS A 314     204.188  99.614  66.101  1.00  0.00           H  
ATOM   4913 2HB  HIS A 314     203.863  97.962  65.589  1.00  0.00           H  
ATOM   4914  HD1 HIS A 314     205.983  96.350  65.363  1.00  0.00           H  
ATOM   4915  HD2 HIS A 314     206.806 100.022  67.263  1.00  0.00           H  
ATOM   4916  HE1 HIS A 314     208.086  96.029  66.567  1.00  0.00           H  
ATOM   4917  N   GLU A 315     204.378  97.089  62.905  1.00  0.00           N  
ATOM   4918  CA  GLU A 315     204.772  95.965  62.070  1.00  0.00           C  
ATOM   4919  C   GLU A 315     205.106  96.395  60.640  1.00  0.00           C  
ATOM   4920  O   GLU A 315     206.093  95.912  60.072  1.00  0.00           O  
ATOM   4921  CB  GLU A 315     203.657  94.916  62.048  1.00  0.00           C  
ATOM   4922  CG  GLU A 315     203.982  93.673  61.231  1.00  0.00           C  
ATOM   4923  CD  GLU A 315     202.955  92.586  61.388  1.00  0.00           C  
ATOM   4924  OE1 GLU A 315     202.041  92.765  62.156  1.00  0.00           O  
ATOM   4925  OE2 GLU A 315     203.085  91.577  60.738  1.00  0.00           O  
ATOM   4926  H   GLU A 315     203.449  97.109  63.344  1.00  0.00           H  
ATOM   4927  HA  GLU A 315     205.663  95.521  62.506  1.00  0.00           H  
ATOM   4928 1HB  GLU A 315     203.435  94.599  63.067  1.00  0.00           H  
ATOM   4929 2HB  GLU A 315     202.749  95.358  61.638  1.00  0.00           H
[truncated: 877,231 more chars]
