# Supplementary material for: Reconfigurable asymmetric protein assemblies through implicit negative design
Source: Science. Author manuscript; Available in PMC 2023 Jan 27. (PMC9881579; doi:10.1126/science.abj7662)
Supplement: Data S2 [file NIHMS1843281-supplement-Data_S2.gz › without_all_supplement_resubmit_20211001/components/bivalent/DF275A-1.pdb]

HEADER                                            17-FEB-21   XXXX              
EXPDTA    THEORETICAL MODEL                                                     
REMARK 220                                                                      
REMARK 220 EXPERIMENTAL DETAILS                                                 
REMARK 220  EXPERIMENT TYPE                : THEORETICAL MODELLING              
REMARK 220  DATE OF DATA COLLECTION        : 17-FEB-21                          
REMARK 220                                                                      
REMARK 220 REMARK: MODEL GENERATED BY ROSETTA                                   
REMARK 220  VERSION 2020.50+release.1295438                                     
ATOM      1  N   ASP A   1      -4.467  11.721 -18.595  1.00  0.00           N  
ATOM      2  CA  ASP A   1      -5.248  10.479 -18.747  1.00  0.00           C  
ATOM      3  C   ASP A   1      -4.357   9.290 -18.353  1.00  0.00           C  
ATOM      4  O   ASP A   1      -3.129   9.432 -18.392  1.00  0.00           O  
ATOM      5  CB  ASP A   1      -5.765  10.327 -20.215  1.00  0.00           C  
ATOM      6  CG  ASP A   1      -6.806  11.421 -20.670  1.00  0.00           C  
ATOM      7  OD1 ASP A   1      -7.318  12.129 -19.826  1.00  0.00           O  
ATOM      8  OD2 ASP A   1      -7.083  11.478 -21.829  1.00  0.00           O  
ATOM      9 1H   ASP A   1      -4.733  12.376 -19.317  1.00  0.00           H  
ATOM     10 2H   ASP A   1      -4.648  12.130 -17.691  1.00  0.00           H  
ATOM     11 3H   ASP A   1      -3.480  11.510 -18.677  1.00  0.00           H  
ATOM     12  HA  ASP A   1      -6.111  10.527 -18.068  1.00  0.00           H  
ATOM     13 1HB  ASP A   1      -4.925  10.329 -20.934  1.00  0.00           H  
ATOM     14 2HB  ASP A   1      -6.275   9.346 -20.337  1.00  0.00           H  
ATOM     15  N   VAL A   2      -4.971   8.157 -17.942  1.00  0.00           N  
ATOM     16  CA  VAL A   2      -4.266   6.941 -17.486  1.00  0.00           C  
ATOM     17  C   VAL A   2      -4.737   5.691 -18.225  1.00  0.00           C  
ATOM     18  O   VAL A   2      -5.924   5.517 -18.508  1.00  0.00           O  
ATOM     19  CB  VAL A   2      -4.478   6.736 -15.975  1.00  0.00           C  
ATOM     20  CG1 VAL A   2      -5.955   6.535 -15.667  1.00  0.00           C  
ATOM     21  CG2 VAL A   2      -3.660   5.548 -15.493  1.00  0.00           C  
ATOM     22  H   VAL A   2      -5.997   8.134 -17.973  1.00  0.00           H  
ATOM     23  HA  VAL A   2      -3.194   7.035 -17.690  1.00  0.00           H  
ATOM     24  HB  VAL A   2      -4.159   7.635 -15.447  1.00  0.00           H  
ATOM     25 1HG1 VAL A   2      -6.086   6.392 -14.594  1.00  0.00           H  
ATOM     26 2HG1 VAL A   2      -6.516   7.413 -15.987  1.00  0.00           H  
ATOM     27 3HG1 VAL A   2      -6.320   5.656 -16.197  1.00  0.00           H  
ATOM     28 1HG2 VAL A   2      -3.815   5.409 -14.424  1.00  0.00           H  
ATOM     29 2HG2 VAL A   2      -3.975   4.650 -16.025  1.00  0.00           H  
ATOM     30 3HG2 VAL A   2      -2.603   5.731 -15.686  1.00  0.00           H  
ATOM     31  N   GLU A   3      -3.794   4.813 -18.529  1.00  0.00           N  
ATOM     32  CA  GLU A   3      -4.112   3.546 -19.164  1.00  0.00           C  
ATOM     33  C   GLU A   3      -3.428   2.376 -18.500  1.00  0.00           C  
ATOM     34  O   GLU A   3      -2.230   2.416 -18.212  1.00  0.00           O  
ATOM     35  CB  GLU A   3      -3.726   3.586 -20.644  1.00  0.00           C  
ATOM     36  CG  GLU A   3      -4.071   2.322 -21.418  1.00  0.00           C  
ATOM     37  CD  GLU A   3      -3.728   2.419 -22.879  1.00  0.00           C  
ATOM     38  OE1 GLU A   3      -3.255   3.451 -23.291  1.00  0.00           O  
ATOM     39  OE2 GLU A   3      -3.939   1.460 -23.583  1.00  0.00           O  
ATOM     40  H   GLU A   3      -2.829   5.035 -18.318  1.00  0.00           H  
ATOM     41  HA  GLU A   3      -5.183   3.384 -19.073  1.00  0.00           H  
ATOM     42 1HB  GLU A   3      -4.229   4.423 -21.128  1.00  0.00           H  
ATOM     43 2HB  GLU A   3      -2.652   3.752 -20.735  1.00  0.00           H  
ATOM     44 1HG  GLU A   3      -3.528   1.483 -20.985  1.00  0.00           H  
ATOM     45 2HG  GLU A   3      -5.136   2.124 -21.313  1.00  0.00           H  
ATOM     46  N   PHE A   4      -4.208   1.328 -18.270  1.00  0.00           N  
ATOM     47  CA  PHE A   4      -3.720   0.093 -17.707  1.00  0.00           C  
ATOM     48  C   PHE A   4      -3.833  -1.053 -18.696  1.00  0.00           C  
ATOM     49  O   PHE A   4      -4.791  -1.155 -19.468  1.00  0.00           O  
ATOM     50  CB  PHE A   4      -4.492  -0.248 -16.431  1.00  0.00           C  
ATOM     51  CG  PHE A   4      -4.459   0.839 -15.394  1.00  0.00           C  
ATOM     52  CD1 PHE A   4      -5.465   1.792 -15.336  1.00  0.00           C  
ATOM     53  CD2 PHE A   4      -3.422   0.912 -14.476  1.00  0.00           C  
ATOM     54  CE1 PHE A   4      -5.436   2.793 -14.383  1.00  0.00           C  
ATOM     55  CE2 PHE A   4      -3.391   1.910 -13.522  1.00  0.00           C  
ATOM     56  CZ  PHE A   4      -4.399   2.852 -13.476  1.00  0.00           C  
ATOM     57  H   PHE A   4      -5.192   1.414 -18.527  1.00  0.00           H  
ATOM     58  HA  PHE A   4      -2.677   0.219 -17.424  1.00  0.00           H  
ATOM     59 1HB  PHE A   4      -5.533  -0.450 -16.679  1.00  0.00           H  
ATOM     60 2HB  PHE A   4      -4.080  -1.153 -15.987  1.00  0.00           H  
ATOM     61  HD1 PHE A   4      -6.285   1.745 -16.053  1.00  0.00           H  
ATOM     62  HD2 PHE A   4      -2.626   0.168 -14.513  1.00  0.00           H  
ATOM     63  HE1 PHE A   4      -6.233   3.535 -14.349  1.00  0.00           H  
ATOM     64  HE2 PHE A   4      -2.571   1.955 -12.806  1.00  0.00           H  
ATOM     65  HZ  PHE A   4      -4.375   3.640 -12.725  1.00  0.00           H  
ATOM     66  N   ARG A   5      -2.883  -1.961 -18.626  1.00  0.00           N  
ATOM     67  CA  ARG A   5      -3.002  -3.224 -19.330  1.00  0.00           C  
ATOM     68  C   ARG A   5      -2.516  -4.311 -18.399  1.00  0.00           C  
ATOM     69  O   ARG A   5      -1.413  -4.205 -17.847  1.00  0.00           O  
ATOM     70  CB  ARG A   5      -2.184  -3.216 -20.614  1.00  0.00           C  
ATOM     71  CG  ARG A   5      -2.683  -2.251 -21.700  1.00  0.00           C  
ATOM     72  CD  ARG A   5      -1.840  -2.288 -22.928  1.00  0.00           C  
ATOM     73  NE  ARG A   5      -1.922  -3.568 -23.644  1.00  0.00           N  
ATOM     74  CZ  ARG A   5      -1.109  -3.951 -24.650  1.00  0.00           C  
ATOM     75  NH1 ARG A   5      -0.130  -3.169 -25.083  1.00  0.00           N  
ATOM     76  NH2 ARG A   5      -1.322  -5.132 -25.193  1.00  0.00           N  
ATOM     77  H   ARG A   5      -2.068  -1.783 -18.054  1.00  0.00           H  
ATOM     78  HA  ARG A   5      -4.049  -3.412 -19.573  1.00  0.00           H  
ATOM     79 1HB  ARG A   5      -1.151  -2.961 -20.386  1.00  0.00           H  
ATOM     80 2HB  ARG A   5      -2.185  -4.221 -21.043  1.00  0.00           H  
ATOM     81 1HG  ARG A   5      -3.700  -2.528 -21.976  1.00  0.00           H  
ATOM     82 2HG  ARG A   5      -2.681  -1.226 -21.328  1.00  0.00           H  
ATOM     83 1HD  ARG A   5      -2.168  -1.497 -23.603  1.00  0.00           H  
ATOM     84 2HD  ARG A   5      -0.803  -2.119 -22.644  1.00  0.00           H  
ATOM     85  HE  ARG A   5      -2.653  -4.248 -23.382  1.00  0.00           H  
ATOM     86 1HH1 ARG A   5       0.024  -2.266 -24.660  1.00  0.00           H  
ATOM     87 2HH1 ARG A   5       0.467  -3.476 -25.836  1.00  0.00           H  
ATOM     88 1HH2 ARG A   5      -2.099  -5.701 -24.818  1.00  0.00           H  
ATOM     89 2HH2 ARG A   5      -0.747  -5.471 -25.945  1.00  0.00           H  
ATOM     90  N   PHE A   6      -3.322  -5.357 -18.248  1.00  0.00           N  
ATOM     91  CA  PHE A   6      -2.913  -6.534 -17.498  1.00  0.00           C  
ATOM     92  C   PHE A   6      -3.127  -7.774 -18.342  1.00  0.00           C  
ATOM     93  O   PHE A   6      -4.180  -7.959 -18.966  1.00  0.00           O  
ATOM     94  CB  PHE A   6      -3.697  -6.649 -16.190  1.00  0.00           C  
ATOM     95  CG  PHE A   6      -3.382  -5.566 -15.197  1.00  0.00           C  
ATOM     96  CD1 PHE A   6      -4.080  -4.368 -15.212  1.00  0.00           C  
ATOM     97  CD2 PHE A   6      -2.387  -5.743 -14.248  1.00  0.00           C  
ATOM     98  CE1 PHE A   6      -3.791  -3.371 -14.299  1.00  0.00           C  
ATOM     99  CE2 PHE A   6      -2.097  -4.749 -13.334  1.00  0.00           C  
ATOM    100  CZ  PHE A   6      -2.800  -3.562 -13.360  1.00  0.00           C  
ATOM    101  H   PHE A   6      -4.255  -5.316 -18.672  1.00  0.00           H  
ATOM    102  HA  PHE A   6      -1.852  -6.462 -17.265  1.00  0.00           H  
ATOM    103 1HB  PHE A   6      -4.765  -6.615 -16.402  1.00  0.00           H  
ATOM    104 2HB  PHE A   6      -3.487  -7.610 -15.723  1.00  0.00           H  
ATOM    105  HD1 PHE A   6      -4.865  -4.218 -15.953  1.00  0.00           H  
ATOM    106  HD2 PHE A   6      -1.831  -6.681 -14.228  1.00  0.00           H  
ATOM    107  HE1 PHE A   6      -4.347  -2.434 -14.321  1.00  0.00           H  
ATOM    108  HE2 PHE A   6      -1.312  -4.901 -12.593  1.00  0.00           H  
ATOM    109  HZ  PHE A   6      -2.570  -2.776 -12.641  1.00  0.00           H  
ATOM    110  N   THR A   7      -2.147  -8.662 -18.323  1.00  0.00           N  
ATOM    111  CA  THR A   7      -2.255  -9.887 -19.095  1.00  0.00           C  
ATOM    112  C   THR A   7      -2.077 -11.101 -18.221  1.00  0.00           C  
ATOM    113  O   THR A   7      -1.406 -11.038 -17.191  1.00  0.00           O  
ATOM    114  CB  THR A   7      -1.220  -9.921 -20.235  1.00  0.00           C  
ATOM    115  OG1 THR A   7       0.103  -9.879 -19.685  1.00  0.00           O  
ATOM    116  CG2 THR A   7      -1.415  -8.735 -21.167  1.00  0.00           C  
ATOM    117  H   THR A   7      -1.299  -8.482 -17.798  1.00  0.00           H  
ATOM    118  HA  THR A   7      -3.247  -9.939 -19.535  1.00  0.00           H  
ATOM    119  HB  THR A   7      -1.334 -10.844 -20.802  1.00  0.00           H  
ATOM    120  HG1 THR A   7       0.299 -10.717 -19.260  1.00  0.00           H  
ATOM    121 1HG2 THR A   7      -0.676  -8.776 -21.967  1.00  0.00           H  
ATOM    122 2HG2 THR A   7      -2.416  -8.770 -21.596  1.00  0.00           H  
ATOM    123 3HG2 THR A   7      -1.293  -7.809 -20.608  1.00  0.00           H  
ATOM    124  N   ASN A   8      -2.603 -12.233 -18.685  1.00  0.00           N  
ATOM    125  CA  ASN A   8      -2.473 -13.505 -17.978  1.00  0.00           C  
ATOM    126  C   ASN A   8      -3.026 -13.413 -16.555  1.00  0.00           C  
ATOM    127  O   ASN A   8      -2.424 -13.920 -15.606  1.00  0.00           O  
ATOM    128  CB  ASN A   8      -1.024 -13.956 -17.959  1.00  0.00           C  
ATOM    129  CG  ASN A   8      -0.476 -14.202 -19.337  1.00  0.00           C  
ATOM    130  OD1 ASN A   8      -1.175 -14.729 -20.211  1.00  0.00           O  
ATOM    131  ND2 ASN A   8       0.760 -13.831 -19.548  1.00  0.00           N  
ATOM    132  H   ASN A   8      -3.176 -12.174 -19.536  1.00  0.00           H  
ATOM    133  HA  ASN A   8      -3.065 -14.254 -18.506  1.00  0.00           H  
ATOM    134 1HB  ASN A   8      -0.413 -13.197 -17.467  1.00  0.00           H  
ATOM    135 2HB  ASN A   8      -0.936 -14.874 -17.376  1.00  0.00           H  
ATOM    136 1HD2 ASN A   8       1.177 -13.970 -20.448  1.00  0.00           H  
ATOM    137 2HD2 ASN A   8       1.289 -13.408 -18.813  1.00  0.00           H  
ATOM    138  N   ILE A   9      -4.187 -12.769 -16.409  1.00  0.00           N  
ATOM    139  CA  ILE A   9      -4.826 -12.661 -15.109  1.00  0.00           C  
ATOM    140  C   ILE A   9      -6.185 -13.342 -15.170  1.00  0.00           C  
ATOM    141  O   ILE A   9      -6.798 -13.415 -16.239  1.00  0.00           O  
ATOM    142  CB  ILE A   9      -4.967 -11.181 -14.667  1.00  0.00           C  
ATOM    143  CG1 ILE A   9      -5.862 -10.357 -15.660  1.00  0.00           C  
ATOM    144  CG2 ILE A   9      -3.558 -10.558 -14.621  1.00  0.00           C  
ATOM    145  CD1 ILE A   9      -6.311  -8.985 -15.126  1.00  0.00           C  
ATOM    146  H   ILE A   9      -4.620 -12.363 -17.226  1.00  0.00           H  
ATOM    147  HA  ILE A   9      -4.221 -13.181 -14.368  1.00  0.00           H  
ATOM    148  HB  ILE A   9      -5.421 -11.142 -13.680  1.00  0.00           H  
ATOM    149 1HG1 ILE A   9      -5.297 -10.191 -16.577  1.00  0.00           H  
ATOM    150 2HG1 ILE A   9      -6.757 -10.931 -15.900  1.00  0.00           H  
ATOM    151 1HG2 ILE A   9      -3.602  -9.535 -14.290  1.00  0.00           H  
ATOM    152 2HG2 ILE A   9      -2.929 -11.128 -13.945  1.00  0.00           H  
ATOM    153 3HG2 ILE A   9      -3.131 -10.587 -15.598  1.00  0.00           H  
ATOM    154 1HD1 ILE A   9      -6.910  -8.490 -15.878  1.00  0.00           H  
ATOM    155 2HD1 ILE A   9      -6.906  -9.128 -14.228  1.00  0.00           H  
ATOM    156 3HD1 ILE A   9      -5.470  -8.367 -14.896  1.00  0.00           H  
ATOM    157  N   SER A  10      -6.643 -13.841 -14.021  1.00  0.00           N  
ATOM    158  CA  SER A  10      -7.893 -14.589 -13.916  1.00  0.00           C  
ATOM    159  C   SER A  10      -9.127 -13.738 -14.105  1.00  0.00           C  
ATOM    160  O   SER A  10      -9.081 -12.514 -13.938  1.00  0.00           O  
ATOM    161  CB  SER A  10      -7.976 -15.251 -12.548  1.00  0.00           C  
ATOM    162  OG  SER A  10      -8.158 -14.297 -11.506  1.00  0.00           O  
ATOM    163  H   SER A  10      -6.094 -13.713 -13.185  1.00  0.00           H  
ATOM    164  HA  SER A  10      -7.895 -15.362 -14.684  1.00  0.00           H  
ATOM    165 1HB  SER A  10      -8.802 -15.961 -12.542  1.00  0.00           H  
ATOM    166 2HB  SER A  10      -7.064 -15.816 -12.368  1.00  0.00           H  
ATOM    167  HG  SER A  10      -8.229 -14.822 -10.688  1.00  0.00           H  
ATOM    168  N   GLU A  11     -10.239 -14.408 -14.392  1.00  0.00           N  
ATOM    169  CA  GLU A  11     -11.501 -13.756 -14.685  1.00  0.00           C  
ATOM    170  C   GLU A  11     -12.015 -13.041 -13.451  1.00  0.00           C  
ATOM    171  O   GLU A  11     -12.548 -11.938 -13.535  1.00  0.00           O  
ATOM    172  CB  GLU A  11     -12.536 -14.771 -15.177  1.00  0.00           C  
ATOM    173  CG  GLU A  11     -12.245 -15.346 -16.555  1.00  0.00           C  
ATOM    174  CD  GLU A  11     -13.215 -16.423 -16.955  1.00  0.00           C  
ATOM    175  OE1 GLU A  11     -13.722 -17.091 -16.086  1.00  0.00           O  
ATOM    176  OE2 GLU A  11     -13.449 -16.578 -18.130  1.00  0.00           O  
ATOM    177  H   GLU A  11     -10.198 -15.427 -14.436  1.00  0.00           H  
ATOM    178  HA  GLU A  11     -11.344 -13.022 -15.473  1.00  0.00           H  
ATOM    179 1HB  GLU A  11     -12.593 -15.601 -14.472  1.00  0.00           H  
ATOM    180 2HB  GLU A  11     -13.518 -14.301 -15.209  1.00  0.00           H  
ATOM    181 1HG  GLU A  11     -12.290 -14.543 -17.289  1.00  0.00           H  
ATOM    182 2HG  GLU A  11     -11.235 -15.752 -16.564  1.00  0.00           H  
ATOM    183  N   GLU A  12     -11.759 -13.621 -12.275  1.00  0.00           N  
ATOM    184  CA  GLU A  12     -12.215 -13.014 -11.034  1.00  0.00           C  
ATOM    185  C   GLU A  12     -11.556 -11.660 -10.850  1.00  0.00           C  
ATOM    186  O   GLU A  12     -12.214 -10.701 -10.421  1.00  0.00           O  
ATOM    187  CB  GLU A  12     -11.903 -13.918  -9.840  1.00  0.00           C  
ATOM    188  CG  GLU A  12     -12.681 -15.226  -9.821  1.00  0.00           C  
ATOM    189  CD  GLU A  12     -12.082 -16.276 -10.714  1.00  0.00           C  
ATOM    190  OE1 GLU A  12     -11.075 -16.007 -11.324  1.00  0.00           O  
ATOM    191  OE2 GLU A  12     -12.631 -17.350 -10.787  1.00  0.00           O  
ATOM    192  H   GLU A  12     -11.278 -14.507 -12.268  1.00  0.00           H  
ATOM    193  HA  GLU A  12     -13.293 -12.875 -11.079  1.00  0.00           H  
ATOM    194 1HB  GLU A  12     -10.840 -14.161  -9.835  1.00  0.00           H  
ATOM    195 2HB  GLU A  12     -12.121 -13.386  -8.914  1.00  0.00           H  
ATOM    196 1HG  GLU A  12     -12.708 -15.606  -8.800  1.00  0.00           H  
ATOM    197 2HG  GLU A  12     -13.706 -15.031 -10.135  1.00  0.00           H  
ATOM    198  N   VAL A  13     -10.267 -11.577 -11.205  1.00  0.00           N  
ATOM    199  CA  VAL A  13      -9.524 -10.332 -11.099  1.00  0.00           C  
ATOM    200  C   VAL A  13     -10.029  -9.357 -12.141  1.00  0.00           C  
ATOM    201  O   VAL A  13     -10.219  -8.180 -11.858  1.00  0.00           O  
ATOM    202  CB  VAL A  13      -8.016 -10.573 -11.300  1.00  0.00           C  
ATOM    203  CG1 VAL A  13      -7.270  -9.249 -11.373  1.00  0.00           C  
ATOM    204  CG2 VAL A  13      -7.474 -11.435 -10.170  1.00  0.00           C  
ATOM    205  H   VAL A  13      -9.788 -12.424 -11.513  1.00  0.00           H  
ATOM    206  HA  VAL A  13      -9.699  -9.917 -10.110  1.00  0.00           H  
ATOM    207  HB  VAL A  13      -7.862 -11.081 -12.252  1.00  0.00           H  
ATOM    208 1HG1 VAL A  13      -6.205  -9.438 -11.516  1.00  0.00           H  
ATOM    209 2HG1 VAL A  13      -7.649  -8.664 -12.211  1.00  0.00           H  
ATOM    210 3HG1 VAL A  13      -7.418  -8.696 -10.446  1.00  0.00           H  
ATOM    211 1HG2 VAL A  13      -6.408 -11.603 -10.319  1.00  0.00           H  
ATOM    212 2HG2 VAL A  13      -7.633 -10.929  -9.218  1.00  0.00           H  
ATOM    213 3HG2 VAL A  13      -7.994 -12.394 -10.163  1.00  0.00           H  
ATOM    214  N   GLN A  14     -10.281  -9.843 -13.357  1.00  0.00           N  
ATOM    215  CA  GLN A  14     -10.759  -8.962 -14.409  1.00  0.00           C  
ATOM    216  C   GLN A  14     -12.072  -8.303 -14.082  1.00  0.00           C  
ATOM    217  O   GLN A  14     -12.243  -7.109 -14.344  1.00  0.00           O  
ATOM    218  CB  GLN A  14     -10.897  -9.737 -15.722  1.00  0.00           C  
ATOM    219  CG  GLN A  14      -9.574 -10.147 -16.344  1.00  0.00           C  
ATOM    220  CD  GLN A  14      -9.758 -10.985 -17.595  1.00  0.00           C  
ATOM    221  OE1 GLN A  14     -10.731 -10.817 -18.335  1.00  0.00           O  
ATOM    222  NE2 GLN A  14      -8.821 -11.895 -17.840  1.00  0.00           N  
ATOM    223  H   GLN A  14     -10.058 -10.824 -13.550  1.00  0.00           H  
ATOM    224  HA  GLN A  14     -10.014  -8.185 -14.545  1.00  0.00           H  
ATOM    225 1HB  GLN A  14     -11.483 -10.640 -15.552  1.00  0.00           H  
ATOM    226 2HB  GLN A  14     -11.436  -9.129 -16.448  1.00  0.00           H  
ATOM    227 1HG  GLN A  14      -9.016  -9.250 -16.613  1.00  0.00           H  
ATOM    228 2HG  GLN A  14      -9.009 -10.734 -15.620  1.00  0.00           H  
ATOM    229 1HE2 GLN A  14      -8.889 -12.478 -18.651  1.00  0.00           H  
ATOM    230 2HE2 GLN A  14      -8.048 -11.998 -17.214  1.00  0.00           H  
ATOM    231  N   GLN A  15     -13.004  -9.041 -13.512  1.00  0.00           N  
ATOM    232  CA  GLN A  15     -14.276  -8.433 -13.196  1.00  0.00           C  
ATOM    233  C   GLN A  15     -14.154  -7.391 -12.089  1.00  0.00           C  
ATOM    234  O   GLN A  15     -14.756  -6.316 -12.194  1.00  0.00           O  
ATOM    235  CB  GLN A  15     -15.285  -9.510 -12.790  1.00  0.00           C  
ATOM    236  CG  GLN A  15     -15.760 -10.382 -13.940  1.00  0.00           C  
ATOM    237  CD  GLN A  15     -16.809 -11.388 -13.508  1.00  0.00           C  
ATOM    238  OE1 GLN A  15     -17.624 -11.115 -12.621  1.00  0.00           O  
ATOM    239  NE2 GLN A  15     -16.796 -12.560 -14.132  1.00  0.00           N  
ATOM    240  H   GLN A  15     -12.833 -10.040 -13.359  1.00  0.00           H  
ATOM    241  HA  GLN A  15     -14.634  -7.926 -14.089  1.00  0.00           H  
ATOM    242 1HB  GLN A  15     -14.841 -10.159 -12.037  1.00  0.00           H  
ATOM    243 2HB  GLN A  15     -16.160  -9.038 -12.341  1.00  0.00           H  
ATOM    244 1HG  GLN A  15     -16.194  -9.745 -14.711  1.00  0.00           H  
ATOM    245 2HG  GLN A  15     -14.908 -10.929 -14.344  1.00  0.00           H  
ATOM    246 1HE2 GLN A  15     -17.465 -13.265 -13.890  1.00  0.00           H  
ATOM    247 2HE2 GLN A  15     -16.118 -12.740 -14.845  1.00  0.00           H  
ATOM    248  N   LEU A  16     -13.387  -7.691 -11.031  1.00  0.00           N  
ATOM    249  CA  LEU A  16     -13.254  -6.755  -9.918  1.00  0.00           C  
ATOM    250  C   LEU A  16     -12.374  -5.569 -10.288  1.00  0.00           C  
ATOM    251  O   LEU A  16     -12.610  -4.451  -9.813  1.00  0.00           O  
ATOM    252  CB  LEU A  16     -12.666  -7.470  -8.695  1.00  0.00           C  
ATOM    253  CG  LEU A  16     -13.569  -8.525  -8.043  1.00  0.00           C  
ATOM    254  CD1 LEU A  16     -12.766  -9.323  -7.025  1.00  0.00           C  
ATOM    255  CD2 LEU A  16     -14.758  -7.839  -7.385  1.00  0.00           C  
ATOM    256  H   LEU A  16     -12.906  -8.595 -10.986  1.00  0.00           H  
ATOM    257  HA  LEU A  16     -14.242  -6.363  -9.690  1.00  0.00           H  
ATOM    258 1HB  LEU A  16     -11.742  -7.963  -8.991  1.00  0.00           H  
ATOM    259 2HB  LEU A  16     -12.429  -6.723  -7.937  1.00  0.00           H  
ATOM    260  HG  LEU A  16     -13.926  -9.219  -8.804  1.00  0.00           H  
ATOM    261 1HD1 LEU A  16     -13.407 -10.073  -6.562  1.00  0.00           H  
ATOM    262 2HD1 LEU A  16     -11.934  -9.818  -7.526  1.00  0.00           H  
ATOM    263 3HD1 LEU A  16     -12.381  -8.652  -6.258  1.00  0.00           H  
ATOM    264 1HD2 LEU A  16     -15.400  -8.589  -6.923  1.00  0.00           H  
ATOM    265 2HD2 LEU A  16     -14.402  -7.146  -6.623  1.00  0.00           H  
ATOM    266 3HD2 LEU A  16     -15.324  -7.291  -8.138  1.00  0.00           H  
ATOM    267  N   ALA A  17     -11.352  -5.799 -11.121  1.00  0.00           N  
ATOM    268  CA  ALA A  17     -10.478  -4.740 -11.582  1.00  0.00           C  
ATOM    269  C   ALA A  17     -11.278  -3.734 -12.361  1.00  0.00           C  
ATOM    270  O   ALA A  17     -11.156  -2.525 -12.139  1.00  0.00           O  
ATOM    271  CB  ALA A  17      -9.346  -5.299 -12.432  1.00  0.00           C  
ATOM    272  H   ALA A  17     -11.147  -6.744 -11.440  1.00  0.00           H  
ATOM    273  HA  ALA A  17     -10.024  -4.250 -10.719  1.00  0.00           H  
ATOM    274 1HB  ALA A  17      -8.716  -4.481 -12.781  1.00  0.00           H  
ATOM    275 2HB  ALA A  17      -8.749  -5.988 -11.835  1.00  0.00           H  
ATOM    276 3HB  ALA A  17      -9.761  -5.827 -13.289  1.00  0.00           H  
ATOM    277  N   ALA A  18     -12.156  -4.223 -13.240  1.00  0.00           N  
ATOM    278  CA  ALA A  18     -12.929  -3.322 -14.053  1.00  0.00           C  
ATOM    279  C   ALA A  18     -14.002  -2.622 -13.242  1.00  0.00           C  
ATOM    280  O   ALA A  18     -14.251  -1.436 -13.449  1.00  0.00           O  
ATOM    281  CB  ALA A  18     -13.552  -4.076 -15.220  1.00  0.00           C  
ATOM    282  H   ALA A  18     -12.238  -5.230 -13.383  1.00  0.00           H  
ATOM    283  HA  ALA A  18     -12.253  -2.579 -14.462  1.00  0.00           H  
ATOM    284 1HB  ALA A  18     -14.127  -3.384 -15.834  1.00  0.00           H  
ATOM    285 2HB  ALA A  18     -12.764  -4.527 -15.823  1.00  0.00           H  
ATOM    286 3HB  ALA A  18     -14.208  -4.856 -14.840  1.00  0.00           H  
ATOM    287  N   GLU A  19     -14.651  -3.337 -12.312  1.00  0.00           N  
ATOM    288  CA  GLU A  19     -15.698  -2.723 -11.516  1.00  0.00           C  
ATOM    289  C   GLU A  19     -15.163  -1.586 -10.654  1.00  0.00           C  
ATOM    290  O   GLU A  19     -15.791  -0.526 -10.572  1.00  0.00           O  
ATOM    291  CB  GLU A  19     -16.370  -3.773 -10.628  1.00  0.00           C  
ATOM    292  CG  GLU A  19     -17.533  -3.246  -9.800  1.00  0.00           C  
ATOM    293  CD  GLU A  19     -18.217  -4.321  -9.002  1.00  0.00           C  
ATOM    294  OE1 GLU A  19     -17.817  -5.455  -9.103  1.00  0.00           O  
ATOM    295  OE2 GLU A  19     -19.142  -4.006  -8.291  1.00  0.00           O  
ATOM    296  H   GLU A  19     -14.450  -4.332 -12.179  1.00  0.00           H  
ATOM    297  HA  GLU A  19     -16.444  -2.312 -12.193  1.00  0.00           H  
ATOM    298 1HB  GLU A  19     -16.743  -4.588 -11.248  1.00  0.00           H  
ATOM    299 2HB  GLU A  19     -15.634  -4.194  -9.942  1.00  0.00           H  
ATOM    300 1HG  GLU A  19     -17.162  -2.483  -9.116  1.00  0.00           H  
ATOM    301 2HG  GLU A  19     -18.256  -2.777 -10.465  1.00  0.00           H  
ATOM    302  N   PHE A  20     -13.981  -1.770 -10.046  1.00  0.00           N  
ATOM    303  CA  PHE A  20     -13.405  -0.758  -9.167  1.00  0.00           C  
ATOM    304  C   PHE A  20     -13.183   0.521  -9.965  1.00  0.00           C  
ATOM    305  O   PHE A  20     -13.548   1.618  -9.532  1.00  0.00           O  
ATOM    306  CB  PHE A  20     -12.086  -1.241  -8.562  1.00  0.00           C  
ATOM    307  CG  PHE A  20     -11.508  -0.303  -7.541  1.00  0.00           C  
ATOM    308  CD1 PHE A  20     -12.019  -0.258  -6.252  1.00  0.00           C  
ATOM    309  CD2 PHE A  20     -10.454   0.537  -7.866  1.00  0.00           C  
ATOM    310  CE1 PHE A  20     -11.489   0.605  -5.312  1.00  0.00           C  
ATOM    311  CE2 PHE A  20      -9.921   1.399  -6.928  1.00  0.00           C  
ATOM    312  CZ  PHE A  20     -10.440   1.433  -5.649  1.00  0.00           C  
ATOM    313  H   PHE A  20     -13.500  -2.673 -10.134  1.00  0.00           H  
ATOM    314  HA  PHE A  20     -14.110  -0.549  -8.363  1.00  0.00           H  
ATOM    315 1HB  PHE A  20     -12.236  -2.210  -8.088  1.00  0.00           H  
ATOM    316 2HB  PHE A  20     -11.350  -1.375  -9.355  1.00  0.00           H  
ATOM    317  HD1 PHE A  20     -12.848  -0.914  -5.985  1.00  0.00           H  
ATOM    318  HD2 PHE A  20     -10.045   0.511  -8.877  1.00  0.00           H  
ATOM    319  HE1 PHE A  20     -11.900   0.630  -4.303  1.00  0.00           H  
ATOM    320  HE2 PHE A  20      -9.092   2.054  -7.197  1.00  0.00           H  
ATOM    321  HZ  PHE A  20     -10.022   2.114  -4.909  1.00  0.00           H  
ATOM    322  N   VAL A  21     -12.620   0.368 -11.167  1.00  0.00           N  
ATOM    323  CA  VAL A  21     -12.318   1.513 -12.005  1.00  0.00           C  
ATOM    324  C   VAL A  21     -13.561   2.280 -12.409  1.00  0.00           C  
ATOM    325  O   VAL A  21     -13.556   3.514 -12.388  1.00  0.00           O  
ATOM    326  CB  VAL A  21     -11.576   1.054 -13.274  1.00  0.00           C  
ATOM    327  CG1 VAL A  21     -11.466   2.199 -14.270  1.00  0.00           C  
ATOM    328  CG2 VAL A  21     -10.198   0.525 -12.905  1.00  0.00           C  
ATOM    329  H   VAL A  21     -12.367  -0.572 -11.484  1.00  0.00           H  
ATOM    330  HA  VAL A  21     -11.665   2.171 -11.445  1.00  0.00           H  
ATOM    331  HB  VAL A  21     -12.152   0.264 -13.755  1.00  0.00           H  
ATOM    332 1HG1 VAL A  21     -10.939   1.857 -15.161  1.00  0.00           H  
ATOM    333 2HG1 VAL A  21     -12.464   2.537 -14.547  1.00  0.00           H  
ATOM    334 3HG1 VAL A  21     -10.915   3.023 -13.817  1.00  0.00           H  
ATOM    335 1HG2 VAL A  21      -9.679   0.202 -13.807  1.00  0.00           H  
ATOM    336 2HG2 VAL A  21      -9.624   1.314 -12.419  1.00  0.00           H  
ATOM    337 3HG2 VAL A  21     -10.303  -0.320 -12.224  1.00  0.00           H  
ATOM    338  N   LEU A  22     -14.617   1.576 -12.793  1.00  0.00           N  
ATOM    339  CA  LEU A  22     -15.839   2.234 -13.199  1.00  0.00           C  
ATOM    340  C   LEU A  22     -16.379   3.102 -12.075  1.00  0.00           C  
ATOM    341  O   LEU A  22     -16.778   4.241 -12.340  1.00  0.00           O  
ATOM    342  CB  LEU A  22     -16.889   1.194 -13.611  1.00  0.00           C  
ATOM    343  CG  LEU A  22     -18.268   1.754 -13.984  1.00  0.00           C  
ATOM    344  CD1 LEU A  22     -18.132   2.685 -15.181  1.00  0.00           C  
ATOM    345  CD2 LEU A  22     -19.216   0.604 -14.290  1.00  0.00           C  
ATOM    346  H   LEU A  22     -14.561   0.555 -12.833  1.00  0.00           H  
ATOM    347  HA  LEU A  22     -15.601   2.880 -14.037  1.00  0.00           H  
ATOM    348 1HB  LEU A  22     -16.513   0.642 -14.470  1.00  0.00           H  
ATOM    349 2HB  LEU A  22     -17.027   0.495 -12.787  1.00  0.00           H  
ATOM    350  HG  LEU A  22     -18.662   2.337 -13.151  1.00  0.00           H  
ATOM    351 1HD1 LEU A  22     -19.112   3.083 -15.446  1.00  0.00           H  
ATOM    352 2HD1 LEU A  22     -17.464   3.508 -14.927  1.00  0.00           H  
ATOM    353 3HD1 LEU A  22     -17.724   2.133 -16.027  1.00  0.00           H  
ATOM    354 1HD2 LEU A  22     -20.197   1.002 -14.554  1.00  0.00           H  
ATOM    355 2HD2 LEU A  22     -18.824   0.021 -15.124  1.00  0.00           H  
ATOM    356 3HD2 LEU A  22     -19.309  -0.035 -13.412  1.00  0.00           H  
ATOM    357  N   GLU A  23     -16.381   2.608 -10.824  1.00  0.00           N  
ATOM    358  CA  GLU A  23     -16.896   3.420  -9.731  1.00  0.00           C  
ATOM    359  C   GLU A  23     -16.057   4.674  -9.539  1.00  0.00           C  
ATOM    360  O   GLU A  23     -16.603   5.767  -9.369  1.00  0.00           O  
ATOM    361  CB  GLU A  23     -16.927   2.610  -8.433  1.00  0.00           C  
ATOM    362  CG  GLU A  23     -17.709   3.264  -7.303  1.00  0.00           C  
ATOM    363  CD  GLU A  23     -17.781   2.407  -6.069  1.00  0.00           C  
ATOM    364  OE1 GLU A  23     -17.257   1.319  -6.093  1.00  0.00           O  
ATOM    365  OE2 GLU A  23     -18.361   2.841  -5.102  1.00  0.00           O  
ATOM    366  H   GLU A  23     -16.051   1.654 -10.636  1.00  0.00           H  
ATOM    367  HA  GLU A  23     -17.910   3.730  -9.990  1.00  0.00           H  
ATOM    368 1HB  GLU A  23     -17.371   1.632  -8.625  1.00  0.00           H  
ATOM    369 2HB  GLU A  23     -15.908   2.444  -8.083  1.00  0.00           H  
ATOM    370 1HG  GLU A  23     -17.233   4.210  -7.046  1.00  0.00           H  
ATOM    371 2HG  GLU A  23     -18.719   3.478  -7.650  1.00  0.00           H  
ATOM    372  N   LEU A  24     -14.726   4.528  -9.611  1.00  0.00           N  
ATOM    373  CA  LEU A  24     -13.869   5.683  -9.409  1.00  0.00           C  
ATOM    374  C   LEU A  24     -13.995   6.657 -10.561  1.00  0.00           C  
ATOM    375  O   LEU A  24     -13.994   7.868 -10.322  1.00  0.00           O  
ATOM    376  CB  LEU A  24     -12.407   5.245  -9.259  1.00  0.00           C  
ATOM    377  CG  LEU A  24     -11.924   5.021  -7.821  1.00  0.00           C  
ATOM    378  CD1 LEU A  24     -12.725   3.894  -7.184  1.00  0.00           C  
ATOM    379  CD2 LEU A  24     -10.437   4.698  -7.829  1.00  0.00           C  
ATOM    380  H   LEU A  24     -14.324   3.596  -9.741  1.00  0.00           H  
ATOM    381  HA  LEU A  24     -14.154   6.176  -8.497  1.00  0.00           H  
ATOM    382 1HB  LEU A  24     -12.267   4.313  -9.804  1.00  0.00           H  
ATOM    383 2HB  LEU A  24     -11.768   6.004  -9.709  1.00  0.00           H  
ATOM    384  HG  LEU A  24     -12.095   5.924  -7.234  1.00  0.00           H  
ATOM    385 1HD1 LEU A  24     -12.382   3.735  -6.162  1.00  0.00           H  
ATOM    386 2HD1 LEU A  24     -13.782   4.160  -7.174  1.00  0.00           H  
ATOM    387 3HD1 LEU A  24     -12.586   2.979  -7.760  1.00  0.00           H  
ATOM    388 1HD2 LEU A  24     -10.093   4.540  -6.806  1.00  0.00           H  
ATOM    389 2HD2 LEU A  24     -10.264   3.794  -8.414  1.00  0.00           H  
ATOM    390 3HD2 LEU A  24      -9.887   5.528  -8.273  1.00  0.00           H  
ATOM    391  N   ALA A  25     -14.095   6.174 -11.799  1.00  0.00           N  
ATOM    392  CA  ALA A  25     -14.221   7.089 -12.916  1.00  0.00           C  
ATOM    393  C   ALA A  25     -15.509   7.888 -12.774  1.00  0.00           C  
ATOM    394  O   ALA A  25     -15.507   9.101 -12.997  1.00  0.00           O  
ATOM    395  CB  ALA A  25     -14.194   6.335 -14.237  1.00  0.00           C  
ATOM    396  H   ALA A  25     -14.052   5.164 -11.964  1.00  0.00           H  
ATOM    397  HA  ALA A  25     -13.383   7.782 -12.890  1.00  0.00           H  
ATOM    398 1HB  ALA A  25     -14.302   7.041 -15.061  1.00  0.00           H  
ATOM    399 2HB  ALA A  25     -13.246   5.805 -14.334  1.00  0.00           H  
ATOM    400 3HB  ALA A  25     -15.014   5.618 -14.264  1.00  0.00           H  
ATOM    401  N   LEU A  26     -16.601   7.246 -12.337  1.00  0.00           N  
ATOM    402  CA  LEU A  26     -17.843   7.991 -12.218  1.00  0.00           C  
ATOM    403  C   LEU A  26     -17.808   8.946 -11.009  1.00  0.00           C  
ATOM    404  O   LEU A  26     -18.293  10.075 -11.097  1.00  0.00           O  
ATOM    405  CB  LEU A  26     -19.023   7.019 -12.086  1.00  0.00           C  
ATOM    406  CG  LEU A  26     -19.300   6.140 -13.313  1.00  0.00           C  
ATOM    407  CD1 LEU A  26     -20.353   5.097 -12.962  1.00  0.00           C  
ATOM    408  CD2 LEU A  26     -19.760   7.014 -14.470  1.00  0.00           C  
ATOM    409  H   LEU A  26     -16.571   6.235 -12.172  1.00  0.00           H  
ATOM    410  HA  LEU A  26     -17.966   8.600 -13.112  1.00  0.00           H  
ATOM    411 1HB  LEU A  26     -18.836   6.359 -11.241  1.00  0.00           H  
ATOM    412 2HB  LEU A  26     -19.925   7.594 -11.879  1.00  0.00           H  
ATOM    413  HG  LEU A  26     -18.390   5.612 -13.596  1.00  0.00           H  
ATOM    414 1HD1 LEU A  26     -20.550   4.472 -13.833  1.00  0.00           H  
ATOM    415 2HD1 LEU A  26     -19.990   4.474 -12.145  1.00  0.00           H  
ATOM    416 3HD1 LEU A  26     -21.272   5.596 -12.658  1.00  0.00           H  
ATOM    417 1HD2 LEU A  26     -19.957   6.389 -15.342  1.00  0.00           H  
ATOM    418 2HD2 LEU A  26     -20.672   7.541 -14.188  1.00  0.00           H  
ATOM    419 3HD2 LEU A  26     -18.982   7.738 -14.711  1.00  0.00           H  
ATOM    420  N   LEU A  27     -17.160   8.540  -9.897  1.00  0.00           N  
ATOM    421  CA  LEU A  27     -17.018   9.419  -8.722  1.00  0.00           C  
ATOM    422  C   LEU A  27     -16.210  10.670  -9.031  1.00  0.00           C  
ATOM    423  O   LEU A  27     -16.467  11.749  -8.493  1.00  0.00           O  
ATOM    424  CB  LEU A  27     -16.347   8.660  -7.570  1.00  0.00           C  
ATOM    425  CG  LEU A  27     -17.213   7.599  -6.879  1.00  0.00           C  
ATOM    426  CD1 LEU A  27     -16.341   6.741  -5.973  1.00  0.00           C  
ATOM    427  CD2 LEU A  27     -18.317   8.283  -6.087  1.00  0.00           C  
ATOM    428  H   LEU A  27     -16.813   7.578  -9.841  1.00  0.00           H  
ATOM    429  HA  LEU A  27     -18.015   9.728  -8.415  1.00  0.00           H  
ATOM    430 1HB  LEU A  27     -15.458   8.162  -7.954  1.00  0.00           H  
ATOM    431 2HB  LEU A  27     -16.037   9.380  -6.813  1.00  0.00           H  
ATOM    432  HG  LEU A  27     -17.658   6.946  -7.631  1.00  0.00           H  
ATOM    433 1HD1 LEU A  27     -16.956   5.988  -5.482  1.00  0.00           H  
ATOM    434 2HD1 LEU A  27     -15.572   6.249  -6.569  1.00  0.00           H  
ATOM    435 3HD1 LEU A  27     -15.869   7.371  -5.220  1.00  0.00           H  
ATOM    436 1HD2 LEU A  27     -18.934   7.529  -5.596  1.00  0.00           H  
ATOM    437 2HD2 LEU A  27     -17.874   8.936  -5.334  1.00  0.00           H  
ATOM    438 3HD2 LEU A  27     -18.936   8.875  -6.761  1.00  0.00           H  
ATOM    439  N   ALA A  28     -15.255  10.531  -9.933  1.00  0.00           N  
ATOM    440  CA  ALA A  28     -14.405  11.615 -10.370  1.00  0.00           C  
ATOM    441  C   ALA A  28     -15.109  12.533 -11.379  1.00  0.00           C  
ATOM    442  O   ALA A  28     -14.550  13.566 -11.754  1.00  0.00           O  
ATOM    443  CB  ALA A  28     -13.133  11.038 -10.967  1.00  0.00           C  
ATOM    444  H   ALA A  28     -15.053   9.591 -10.277  1.00  0.00           H  
ATOM    445  HA  ALA A  28     -14.150  12.213  -9.500  1.00  0.00           H  
ATOM    446 1HB  ALA A  28     -12.463  11.840 -11.269  1.00  0.00           H  
ATOM    447 2HB  ALA A  28     -12.654  10.415 -10.222  1.00  0.00           H  
ATOM    448 3HB  ALA A  28     -13.388  10.428 -11.826  1.00  0.00           H  
ATOM    449  N   GLY A  29     -16.313  12.163 -11.847  1.00  0.00           N  
ATOM    450  CA  GLY A  29     -17.022  12.952 -12.847  1.00  0.00           C  
ATOM    451  C   GLY A  29     -16.551  12.705 -14.276  1.00  0.00           C  
ATOM    452  O   GLY A  29     -16.719  13.562 -15.149  1.00  0.00           O  
ATOM    453  H   GLY A  29     -16.781  11.326 -11.488  1.00  0.00           H  
ATOM    454 1HA  GLY A  29     -18.085  12.727 -12.776  1.00  0.00           H  
ATOM    455 2HA  GLY A  29     -16.913  14.005 -12.604  1.00  0.00           H  
ATOM    456  N   THR A  30     -15.932  11.560 -14.526  1.00  0.00           N  
ATOM    457  CA  THR A  30     -15.420  11.252 -15.845  1.00  0.00           C  
ATOM    458  C   THR A  30     -15.854   9.868 -16.318  1.00  0.00           C  
ATOM    459  O   THR A  30     -16.688   9.218 -15.689  1.00  0.00           O  
ATOM    460  CB  THR A  30     -13.883  11.348 -15.867  1.00  0.00           C  
ATOM    461  OG1 THR A  30     -13.416  11.259 -17.219  1.00  0.00           O  
ATOM    462  CG2 THR A  30     -13.267  10.226 -15.046  1.00  0.00           C  
ATOM    463  H   THR A  30     -15.820  10.856 -13.801  1.00  0.00           H  
ATOM    464  HA  THR A  30     -15.828  11.973 -16.550  1.00  0.00           H  
ATOM    465  HB  THR A  30     -13.573  12.307 -15.452  1.00  0.00           H  
ATOM    466  HG1 THR A  30     -12.457  11.307 -17.229  1.00  0.00           H  
ATOM    467 1HG2 THR A  30     -12.181  10.310 -15.073  1.00  0.00           H  
ATOM    468 2HG2 THR A  30     -13.611  10.298 -14.015  1.00  0.00           H  
ATOM    469 3HG2 THR A  30     -13.566   9.265 -15.462  1.00  0.00           H  
ATOM    470  N   GLY A  31     -15.378   9.471 -17.496  1.00  0.00           N  
ATOM    471  CA  GLY A  31     -15.704   8.171 -18.052  1.00  0.00           C  
ATOM    472  C   GLY A  31     -14.488   7.263 -18.251  1.00  0.00           C  
ATOM    473  O   GLY A  31     -13.318   7.656 -18.103  1.00  0.00           O  
ATOM    474  H   GLY A  31     -14.733  10.089 -17.964  1.00  0.00           H  
ATOM    475 1HA  GLY A  31     -16.407   7.666 -17.397  1.00  0.00           H  
ATOM    476 2HA  GLY A  31     -16.223   8.307 -19.000  1.00  0.00           H  
ATOM    477  N   VAL A  32     -14.812   6.042 -18.651  1.00  0.00           N  
ATOM    478  CA  VAL A  32     -13.851   4.954 -18.847  1.00  0.00           C  
ATOM    479  C   VAL A  32     -14.199   4.028 -20.000  1.00  0.00           C  
ATOM    480  O   VAL A  32     -15.370   3.740 -20.250  1.00  0.00           O  
ATOM    481  CB  VAL A  32     -13.747   4.114 -17.560  1.00  0.00           C  
ATOM    482  CG1 VAL A  32     -15.120   3.615 -17.136  1.00  0.00           C  
ATOM    483  CG2 VAL A  32     -12.794   2.949 -17.777  1.00  0.00           C  
ATOM    484  H   VAL A  32     -15.805   5.902 -18.855  1.00  0.00           H  
ATOM    485  HA  VAL A  32     -12.888   5.410 -19.067  1.00  0.00           H  
ATOM    486  HB  VAL A  32     -13.372   4.746 -16.754  1.00  0.00           H  
ATOM    487 1HG1 VAL A  32     -15.028   3.024 -16.224  1.00  0.00           H  
ATOM    488 2HG1 VAL A  32     -15.775   4.467 -16.951  1.00  0.00           H  
ATOM    489 3HG1 VAL A  32     -15.543   2.997 -17.927  1.00  0.00           H  
ATOM    490 1HG2 VAL A  32     -12.724   2.360 -16.863  1.00  0.00           H  
ATOM    491 2HG2 VAL A  32     -13.166   2.321 -18.587  1.00  0.00           H  
ATOM    492 3HG2 VAL A  32     -11.806   3.330 -18.039  1.00  0.00           H  
ATOM    493  N   THR A  33     -13.178   3.578 -20.703  1.00  0.00           N  
ATOM    494  CA  THR A  33     -13.362   2.599 -21.751  1.00  0.00           C  
ATOM    495  C   THR A  33     -12.701   1.295 -21.328  1.00  0.00           C  
ATOM    496  O   THR A  33     -11.549   1.278 -20.882  1.00  0.00           O  
ATOM    497  CB  THR A  33     -12.778   3.085 -23.090  1.00  0.00           C  
ATOM    498  OG1 THR A  33     -13.463   4.274 -23.509  1.00  0.00           O  
ATOM    499  CG2 THR A  33     -12.931   2.014 -24.159  1.00  0.00           C  
ATOM    500  H   THR A  33     -12.242   3.911 -20.462  1.00  0.00           H  
ATOM    501  HA  THR A  33     -14.423   2.413 -21.886  1.00  0.00           H  
ATOM    502  HB  THR A  33     -11.721   3.317 -22.964  1.00  0.00           H  
ATOM    503  HG1 THR A  33     -14.359   4.050 -23.772  1.00  0.00           H  
ATOM    504 1HG2 THR A  33     -12.513   2.375 -25.099  1.00  0.00           H  
ATOM    505 2HG2 THR A  33     -12.402   1.113 -23.849  1.00  0.00           H  
ATOM    506 3HG2 THR A  33     -13.987   1.785 -24.297  1.00  0.00           H  
ATOM    507  N   PHE A  34     -13.431   0.200 -21.447  1.00  0.00           N  
ATOM    508  CA  PHE A  34     -12.844  -1.099 -21.161  1.00  0.00           C  
ATOM    509  C   PHE A  34     -12.731  -1.899 -22.442  1.00  0.00           C  
ATOM    510  O   PHE A  34     -13.604  -1.827 -23.312  1.00  0.00           O  
ATOM    511  CB  PHE A  34     -13.685  -1.866 -20.139  1.00  0.00           C  
ATOM    512  CG  PHE A  34     -13.773  -1.191 -18.799  1.00  0.00           C  
ATOM    513  CD1 PHE A  34     -14.840  -0.359 -18.495  1.00  0.00           C  
ATOM    514  CD2 PHE A  34     -12.790  -1.387 -17.841  1.00  0.00           C  
ATOM    515  CE1 PHE A  34     -14.922   0.262 -17.263  1.00  0.00           C  
ATOM    516  CE2 PHE A  34     -12.870  -0.769 -16.609  1.00  0.00           C  
ATOM    517  CZ  PHE A  34     -13.938   0.057 -16.320  1.00  0.00           C  
ATOM    518  H   PHE A  34     -14.393   0.286 -21.780  1.00  0.00           H  
ATOM    519  HA  PHE A  34     -11.845  -0.960 -20.750  1.00  0.00           H  
ATOM    520 1HB  PHE A  34     -14.696  -1.994 -20.522  1.00  0.00           H  
ATOM    521 2HB  PHE A  34     -13.262  -2.859 -19.992  1.00  0.00           H  
ATOM    522  HD1 PHE A  34     -15.619  -0.197 -19.241  1.00  0.00           H  
ATOM    523  HD2 PHE A  34     -11.947  -2.040 -18.070  1.00  0.00           H  
ATOM    524  HE1 PHE A  34     -15.766   0.914 -17.037  1.00  0.00           H  
ATOM    525  HE2 PHE A  34     -12.091  -0.932 -15.864  1.00  0.00           H  
ATOM    526  HZ  PHE A  34     -14.001   0.547 -15.349  1.00  0.00           H  
ATOM    527  N   THR A  35     -11.678  -2.690 -22.553  1.00  0.00           N  
ATOM    528  CA  THR A  35     -11.636  -3.674 -23.629  1.00  0.00           C  
ATOM    529  C   THR A  35     -11.238  -5.041 -23.113  1.00  0.00           C  
ATOM    530  O   THR A  35     -10.235  -5.211 -22.406  1.00  0.00           O  
ATOM    531  CB  THR A  35     -10.661  -3.241 -24.740  1.00  0.00           C  
ATOM    532  OG1 THR A  35     -11.062  -1.968 -25.263  1.00  0.00           O  
ATOM    533  CG2 THR A  35     -10.645  -4.265 -25.864  1.00  0.00           C  
ATOM    534  H   THR A  35     -10.906  -2.562 -21.894  1.00  0.00           H  
ATOM    535  HA  THR A  35     -12.635  -3.756 -24.049  1.00  0.00           H  
ATOM    536  HB  THR A  35      -9.657  -3.149 -24.326  1.00  0.00           H  
ATOM    537  HG1 THR A  35     -11.019  -1.309 -24.567  1.00  0.00           H  
ATOM    538 1HG2 THR A  35      -9.950  -3.943 -26.640  1.00  0.00           H  
ATOM    539 2HG2 THR A  35     -10.329  -5.232 -25.472  1.00  0.00           H  
ATOM    540 3HG2 THR A  35     -11.644  -4.355 -26.288  1.00  0.00           H  
ATOM    541  N   THR A  36     -12.016  -6.042 -23.505  1.00  0.00           N  
ATOM    542  CA  THR A  36     -11.661  -7.409 -23.133  1.00  0.00           C  
ATOM    543  C   THR A  36     -11.505  -8.379 -24.295  1.00  0.00           C  
ATOM    544  O   THR A  36     -12.360  -8.501 -25.191  1.00  0.00           O  
ATOM    545  CB  THR A  36     -12.710  -7.977 -22.159  1.00  0.00           C  
ATOM    546  OG1 THR A  36     -12.753  -7.171 -20.975  1.00  0.00           O  
ATOM    547  CG2 THR A  36     -12.365  -9.410 -21.780  1.00  0.00           C  
ATOM    548  H   THR A  36     -12.849  -5.816 -24.063  1.00  0.00           H  
ATOM    549  HA  THR A  36     -10.694  -7.370 -22.631  1.00  0.00           H  
ATOM    550  HB  THR A  36     -13.692  -7.959 -22.630  1.00  0.00           H  
ATOM    551  HG1 THR A  36     -13.470  -7.470 -20.411  1.00  0.00           H  
ATOM    552 1HG2 THR A  36     -13.117  -9.795 -21.092  1.00  0.00           H  
ATOM    553 2HG2 THR A  36     -12.343 -10.028 -22.677  1.00  0.00           H  
ATOM    554 3HG2 THR A  36     -11.388  -9.433 -21.300  1.00  0.00           H  
ATOM    555  N   ARG A  37     -10.393  -9.120 -24.212  1.00  0.00           N  
ATOM    556  CA  ARG A  37     -10.005 -10.156 -25.161  1.00  0.00           C  
ATOM    557  C   ARG A  37      -9.356 -11.320 -24.391  1.00  0.00           C  
ATOM    558  O   ARG A  37      -8.984 -11.186 -23.219  1.00  0.00           O  
ATOM    559  CB  ARG A  37      -9.037  -9.611 -26.200  1.00  0.00           C  
ATOM    560  CG  ARG A  37      -7.735  -9.063 -25.636  1.00  0.00           C  
ATOM    561  CD  ARG A  37      -6.794  -8.664 -26.713  1.00  0.00           C  
ATOM    562  NE  ARG A  37      -7.373  -7.660 -27.594  1.00  0.00           N  
ATOM    563  CZ  ARG A  37      -7.393  -6.338 -27.336  1.00  0.00           C  
ATOM    564  NH1 ARG A  37      -6.867  -5.877 -26.223  1.00  0.00           N  
ATOM    565  NH2 ARG A  37      -7.944  -5.505 -28.202  1.00  0.00           N  
ATOM    566  H   ARG A  37      -9.762  -8.908 -23.430  1.00  0.00           H  
ATOM    567  HA  ARG A  37     -10.899 -10.524 -25.664  1.00  0.00           H  
ATOM    568 1HB  ARG A  37      -8.783 -10.397 -26.909  1.00  0.00           H  
ATOM    569 2HB  ARG A  37      -9.518  -8.807 -26.759  1.00  0.00           H  
ATOM    570 1HG  ARG A  37      -7.945  -8.188 -25.022  1.00  0.00           H  
ATOM    571 2HG  ARG A  37      -7.253  -9.828 -25.026  1.00  0.00           H  
ATOM    572 1HD  ARG A  37      -5.890  -8.249 -26.271  1.00  0.00           H  
ATOM    573 2HD  ARG A  37      -6.538  -9.536 -27.314  1.00  0.00           H  
ATOM    574  HE  ARG A  37      -7.788  -7.977 -28.459  1.00  0.00           H  
ATOM    575 1HH1 ARG A  37      -6.446  -6.513 -25.562  1.00  0.00           H  
ATOM    576 2HH1 ARG A  37      -6.882  -4.886 -26.030  1.00  0.00           H  
ATOM    577 1HH2 ARG A  37      -8.349  -5.860 -29.057  1.00  0.00           H  
ATOM    578 2HH2 ARG A  37      -7.959  -4.515 -28.008  1.00  0.00           H  
ATOM    579  N   GLN A  38      -9.123 -12.439 -25.053  1.00  0.00           N  
ATOM    580  CA  GLN A  38      -8.588 -13.600 -24.356  1.00  0.00           C  
ATOM    581  C   GLN A  38      -7.247 -13.276 -23.704  1.00  0.00           C  
ATOM    582  O   GLN A  38      -6.322 -12.779 -24.352  1.00  0.00           O  
ATOM    583  CB  GLN A  38      -8.432 -14.780 -25.319  1.00  0.00           C  
ATOM    584  CG  GLN A  38      -9.747 -15.358 -25.812  1.00  0.00           C  
ATOM    585  CD  GLN A  38     -10.511 -16.075 -24.714  1.00  0.00           C  
ATOM    586  OE1 GLN A  38     -10.050 -17.084 -24.174  1.00  0.00           O  
ATOM    587  NE2 GLN A  38     -11.687 -15.556 -24.379  1.00  0.00           N  
ATOM    588  H   GLN A  38      -9.395 -12.490 -26.030  1.00  0.00           H  
ATOM    589  HA  GLN A  38      -9.288 -13.890 -23.573  1.00  0.00           H  
ATOM    590 1HB  GLN A  38      -7.856 -14.465 -26.190  1.00  0.00           H  
ATOM    591 2HB  GLN A  38      -7.875 -15.578 -24.830  1.00  0.00           H  
ATOM    592 1HG  GLN A  38     -10.370 -14.548 -26.190  1.00  0.00           H  
ATOM    593 2HG  GLN A  38      -9.541 -16.074 -26.609  1.00  0.00           H  
ATOM    594 1HE2 GLN A  38     -12.237 -15.986 -23.661  1.00  0.00           H  
ATOM    595 2HE2 GLN A  38     -12.024 -14.736 -24.843  1.00  0.00           H  
ATOM    596  N   GLY A  39      -7.189 -13.487 -22.389  1.00  0.00           N  
ATOM    597  CA  GLY A  39      -5.972 -13.336 -21.604  1.00  0.00           C  
ATOM    598  C   GLY A  39      -5.594 -11.892 -21.293  1.00  0.00           C  
ATOM    599  O   GLY A  39      -4.560 -11.656 -20.657  1.00  0.00           O  
ATOM    600  H   GLY A  39      -8.035 -13.800 -21.933  1.00  0.00           H  
ATOM    601 1HA  GLY A  39      -6.088 -13.884 -20.671  1.00  0.00           H  
ATOM    602 2HA  GLY A  39      -5.153 -13.812 -22.138  1.00  0.00           H  
ATOM    603  N   GLU A  40      -6.418 -10.920 -21.710  1.00  0.00           N  
ATOM    604  CA  GLU A  40      -6.050  -9.513 -21.490  1.00  0.00           C  
ATOM    605  C   GLU A  40      -7.182  -8.522 -21.217  1.00  0.00           C  
ATOM    606  O   GLU A  40      -8.223  -8.489 -21.893  1.00  0.00           O  
ATOM    607  CB  GLU A  40      -5.231  -9.000 -22.678  1.00  0.00           C  
ATOM    608  CG  GLU A  40      -4.795  -7.526 -22.557  1.00  0.00           C  
ATOM    609  CD  GLU A  40      -3.910  -7.082 -23.661  1.00  0.00           C  
ATOM    610  OE1 GLU A  40      -3.664  -7.850 -24.552  1.00  0.00           O  
ATOM    611  OE2 GLU A  40      -3.457  -5.964 -23.616  1.00  0.00           O  
ATOM    612  H   GLU A  40      -7.290 -11.170 -22.190  1.00  0.00           H  
ATOM    613  HA  GLU A  40      -5.400  -9.481 -20.617  1.00  0.00           H  
ATOM    614 1HB  GLU A  40      -4.338  -9.613 -22.792  1.00  0.00           H  
ATOM    615 2HB  GLU A  40      -5.819  -9.105 -23.590  1.00  0.00           H  
ATOM    616 1HG  GLU A  40      -5.683  -6.892 -22.578  1.00  0.00           H  
ATOM    617 2HG  GLU A  40      -4.297  -7.366 -21.600  1.00  0.00           H  
ATOM    618  N   LEU A  41      -6.928  -7.651 -20.235  1.00  0.00           N  
ATOM    619  CA  LEU A  41      -7.829  -6.557 -19.889  1.00  0.00           C  
ATOM    620  C   LEU A  41      -7.178  -5.179 -20.046  1.00  0.00           C  
ATOM    621  O   LEU A  41      -6.153  -4.869 -19.419  1.00  0.00           O  
ATOM    622  CB  LEU A  41      -8.319  -6.729 -18.445  1.00  0.00           C  
ATOM    623  CG  LEU A  41      -9.200  -5.597 -17.903  1.00  0.00           C  
ATOM    624  CD1 LEU A  41     -10.486  -5.521 -18.714  1.00  0.00           C  
ATOM    625  CD2 LEU A  41      -9.497  -5.845 -16.432  1.00  0.00           C  
ATOM    626  H   LEU A  41      -6.047  -7.755 -19.721  1.00  0.00           H  
ATOM    627  HA  LEU A  41      -8.686  -6.604 -20.566  1.00  0.00           H  
ATOM    628 1HB  LEU A  41      -8.890  -7.654 -18.381  1.00  0.00           H  
ATOM    629 2HB  LEU A  41      -7.451  -6.817 -17.792  1.00  0.00           H  
ATOM    630  HG  LEU A  41      -8.679  -4.646 -18.012  1.00  0.00           H  
ATOM    631 1HD1 LEU A  41     -11.112  -4.716 -18.328  1.00  0.00           H  
ATOM    632 2HD1 LEU A  41     -10.246  -5.323 -19.759  1.00  0.00           H  
ATOM    633 3HD1 LEU A  41     -11.022  -6.466 -18.636  1.00  0.00           H  
ATOM    634 1HD2 LEU A  41     -10.121  -5.040 -16.045  1.00  0.00           H  
ATOM    635 2HD2 LEU A  41     -10.018  -6.796 -16.320  1.00  0.00           H  
ATOM    636 3HD2 LEU A  41      -8.560  -5.878 -15.872  1.00  0.00           H  
ATOM    637  N   GLN A  42      -7.793  -4.338 -20.877  1.00  0.00           N  
ATOM    638  CA  GLN A  42      -7.278  -2.996 -21.140  1.00  0.00           C  
ATOM    639  C   GLN A  42      -8.238  -1.945 -20.593  1.00  0.00           C  
ATOM    640  O   GLN A  42      -9.439  -1.963 -20.891  1.00  0.00           O  
ATOM    641  CB  GLN A  42      -7.059  -2.781 -22.640  1.00  0.00           C  
ATOM    642  CG  GLN A  42      -6.531  -1.403 -23.001  1.00  0.00           C  
ATOM    643  CD  GLN A  42      -6.359  -1.223 -24.497  1.00  0.00           C  
ATOM    644  OE1 GLN A  42      -6.987  -1.922 -25.297  1.00  0.00           O  
ATOM    645  NE2 GLN A  42      -5.504  -0.284 -24.884  1.00  0.00           N  
ATOM    646  H   GLN A  42      -8.644  -4.659 -21.344  1.00  0.00           H  
ATOM    647  HA  GLN A  42      -6.318  -2.877 -20.635  1.00  0.00           H  
ATOM    648 1HB  GLN A  42      -6.351  -3.521 -23.013  1.00  0.00           H  
ATOM    649 2HB  GLN A  42      -7.999  -2.931 -23.170  1.00  0.00           H  
ATOM    650 1HG  GLN A  42      -7.236  -0.651 -22.645  1.00  0.00           H  
ATOM    651 2HG  GLN A  42      -5.561  -1.261 -22.525  1.00  0.00           H  
ATOM    652 1HE2 GLN A  42      -5.348  -0.119 -25.859  1.00  0.00           H  
ATOM    653 2HE2 GLN A  42      -5.014   0.260 -24.202  1.00  0.00           H  
ATOM    654  N   ILE A  43      -7.697  -1.030 -19.781  1.00  0.00           N  
ATOM    655  CA  ILE A  43      -8.492  -0.005 -19.110  1.00  0.00           C  
ATOM    656  C   ILE A  43      -8.003   1.412 -19.434  1.00  0.00           C  
ATOM    657  O   ILE A  43      -6.843   1.743 -19.179  1.00  0.00           O  
ATOM    658  CB  ILE A  43      -8.468  -0.216 -17.585  1.00  0.00           C  
ATOM    659  CG1 ILE A  43      -8.991  -1.611 -17.231  1.00  0.00           C  
ATOM    660  CG2 ILE A  43      -9.289   0.857 -16.886  1.00  0.00           C  
ATOM    661  CD1 ILE A  43      -8.692  -2.032 -15.810  1.00  0.00           C  
ATOM    662  H   ILE A  43      -6.682  -1.055 -19.635  1.00  0.00           H  
ATOM    663  HA  ILE A  43      -9.534  -0.094 -19.430  1.00  0.00           H  
ATOM    664  HB  ILE A  43      -7.440  -0.164 -17.227  1.00  0.00           H  
ATOM    665 1HG1 ILE A  43     -10.070  -1.642 -17.376  1.00  0.00           H  
ATOM    666 2HG1 ILE A  43      -8.549  -2.346 -17.904  1.00  0.00           H  
ATOM    667 1HG2 ILE A  43      -9.262   0.692 -15.809  1.00  0.00           H  
ATOM    668 2HG2 ILE A  43      -8.874   1.838 -17.113  1.00  0.00           H  
ATOM    669 3HG2 ILE A  43     -10.321   0.810 -17.234  1.00  0.00           H  
ATOM    670 1HD1 ILE A  43      -9.093  -3.031 -15.635  1.00  0.00           H  
ATOM    671 2HD1 ILE A  43      -7.613  -2.042 -15.653  1.00  0.00           H  
ATOM    672 3HD1 ILE A  43      -9.154  -1.330 -15.118  1.00  0.00           H  
ATOM    673  N   GLN A  44      -8.885   2.281 -19.931  1.00  0.00           N  
ATOM    674  CA  GLN A  44      -8.480   3.670 -20.198  1.00  0.00           C  
ATOM    675  C   GLN A  44      -9.415   4.661 -19.509  1.00  0.00           C  
ATOM    676  O   GLN A  44     -10.624   4.648 -19.731  1.00  0.00           O  
ATOM    677  CB  GLN A  44      -8.454   3.944 -21.704  1.00  0.00           C  
ATOM    678  CG  GLN A  44      -7.958   5.330 -22.076  1.00  0.00           C  
ATOM    679  CD  GLN A  44      -7.694   5.472 -23.563  1.00  0.00           C  
ATOM    680  OE1 GLN A  44      -8.625   5.481 -24.374  1.00  0.00           O  
ATOM    681  NE2 GLN A  44      -6.423   5.583 -23.930  1.00  0.00           N  
ATOM    682  H   GLN A  44      -9.828   1.953 -20.170  1.00  0.00           H  
ATOM    683  HA  GLN A  44      -7.476   3.827 -19.803  1.00  0.00           H  
ATOM    684 1HB  GLN A  44      -7.811   3.213 -22.196  1.00  0.00           H  
ATOM    685 2HB  GLN A  44      -9.457   3.824 -22.114  1.00  0.00           H  
ATOM    686 1HG  GLN A  44      -8.712   6.064 -21.791  1.00  0.00           H  
ATOM    687 2HG  GLN A  44      -7.027   5.527 -21.544  1.00  0.00           H  
ATOM    688 1HE2 GLN A  44      -6.188   5.679 -24.899  1.00  0.00           H  
ATOM    689 2HE2 GLN A  44      -5.700   5.571 -23.240  1.00  0.00           H  
ATOM    690  N   VAL A  45      -8.859   5.535 -18.668  1.00  0.00           N  
ATOM    691  CA  VAL A  45      -9.709   6.502 -17.967  1.00  0.00           C  
ATOM    692  C   VAL A  45      -9.232   7.919 -18.280  1.00  0.00           C  
ATOM    693  O   VAL A  45      -8.035   8.231 -18.199  1.00  0.00           O  
ATOM    694  CB  VAL A  45      -9.671   6.264 -16.446  1.00  0.00           C  
ATOM    695  CG1 VAL A  45     -10.648   7.189 -15.737  1.00  0.00           C  
ATOM    696  CG2 VAL A  45      -9.989   4.808 -16.142  1.00  0.00           C  
ATOM    697  H   VAL A  45      -7.845   5.522 -18.532  1.00  0.00           H  
ATOM    698  HA  VAL A  45     -10.732   6.404 -18.321  1.00  0.00           H  
ATOM    699  HB  VAL A  45      -8.674   6.504 -16.075  1.00  0.00           H  
ATOM    700 1HG1 VAL A  45     -10.608   7.007 -14.663  1.00  0.00           H  
ATOM    701 2HG1 VAL A  45     -10.380   8.226 -15.940  1.00  0.00           H  
ATOM    702 3HG1 VAL A  45     -11.658   6.997 -16.099  1.00  0.00           H  
ATOM    703 1HG2 VAL A  45      -9.959   4.646 -15.065  1.00  0.00           H  
ATOM    704 2HG2 VAL A  45     -10.983   4.566 -16.518  1.00  0.00           H  
ATOM    705 3HG2 VAL A  45      -9.252   4.166 -16.625  1.00  0.00           H  
ATOM    706  N   HIS A  46     -10.182   8.764 -18.640  1.00  0.00           N  
ATOM    707  CA  HIS A  46      -9.863  10.127 -19.030  1.00  0.00           C  
ATOM    708  C   HIS A  46     -10.026  11.100 -17.883  1.00  0.00           C  
ATOM    709  O   HIS A  46     -10.853  10.880 -17.006  1.00  0.00           O  
ATOM    710  CB  HIS A  46     -10.769  10.524 -20.186  1.00  0.00           C  
ATOM    711  CG  HIS A  46     -10.483   9.747 -21.428  1.00  0.00           C  
ATOM    712  ND1 HIS A  46      -9.380   9.978 -22.224  1.00  0.00           N  
ATOM    713  CD2 HIS A  46     -11.139   8.702 -21.981  1.00  0.00           C  
ATOM    714  CE1 HIS A  46      -9.383   9.130 -23.226  1.00  0.00           C  
ATOM    715  NE2 HIS A  46     -10.445   8.341 -23.111  1.00  0.00           N  
ATOM    716  H   HIS A  46     -11.157   8.438 -18.633  1.00  0.00           H  
ATOM    717  HA  HIS A  46      -8.835  10.171 -19.365  1.00  0.00           H  
ATOM    718 1HB  HIS A  46     -11.812  10.366 -19.904  1.00  0.00           H  
ATOM    719 2HB  HIS A  46     -10.631  11.585 -20.401  1.00  0.00           H  
ATOM    720  HD1 HIS A  46      -8.632  10.671 -22.075  1.00  0.00           H  
ATOM    721  HD2 HIS A  46     -12.045   8.161 -21.693  1.00  0.00           H  
ATOM    722  HE1 HIS A  46      -8.587   9.165 -23.969  1.00  0.00           H  
ATOM    723  N   ASN A  47      -9.201  12.139 -17.836  1.00  0.00           N  
ATOM    724  CA  ASN A  47      -9.331  13.186 -16.818  1.00  0.00           C  
ATOM    725  C   ASN A  47      -9.363  12.635 -15.392  1.00  0.00           C  
ATOM    726  O   ASN A  47     -10.158  13.107 -14.563  1.00  0.00           O  
ATOM    727  CB  ASN A  47     -10.562  14.034 -17.085  1.00  0.00           C  
ATOM    728  CG  ASN A  47     -10.475  14.793 -18.378  1.00  0.00           C  
ATOM    729  OD1 ASN A  47      -9.403  15.287 -18.747  1.00  0.00           O  
ATOM    730  ND2 ASN A  47     -11.584  14.910 -19.077  1.00  0.00           N  
ATOM    731  H   ASN A  47      -8.511  12.244 -18.594  1.00  0.00           H  
ATOM    732  HA  ASN A  47      -8.449  13.827 -16.888  1.00  0.00           H  
ATOM    733 1HB  ASN A  47     -11.450  13.403 -17.101  1.00  0.00           H  
ATOM    734 2HB  ASN A  47     -10.688  14.749 -16.275  1.00  0.00           H  
ATOM    735 1HD2 ASN A  47     -11.576  15.413 -19.943  1.00  0.00           H  
ATOM    736 2HD2 ASN A  47     -12.438  14.503 -18.750  1.00  0.00           H  
ATOM    737  N   LEU A  48      -8.524  11.665 -15.075  1.00  0.00           N  
ATOM    738  CA  LEU A  48      -8.538  11.097 -13.742  1.00  0.00           C  
ATOM    739  C   LEU A  48      -7.422  11.675 -12.890  1.00  0.00           C  
ATOM    740  O   LEU A  48      -6.303  11.870 -13.384  1.00  0.00           O  
ATOM    741  CB  LEU A  48      -8.398   9.571 -13.814  1.00  0.00           C  
ATOM    742  CG  LEU A  48      -8.614   8.820 -12.494  1.00  0.00           C  
ATOM    743  CD1 LEU A  48     -10.090   8.860 -12.122  1.00  0.00           C  
ATOM    744  CD2 LEU A  48      -8.126   7.387 -12.640  1.00  0.00           C  
ATOM    745  H   LEU A  48      -7.895  11.307 -15.786  1.00  0.00           H  
ATOM    746  HA  LEU A  48      -9.486  11.357 -13.271  1.00  0.00           H  
ATOM    747 1HB  LEU A  48      -9.121   9.191 -14.534  1.00  0.00           H  
ATOM    748 2HB  LEU A  48      -7.398   9.331 -14.173  1.00  0.00           H  
ATOM    749  HG  LEU A  48      -8.056   9.315 -11.699  1.00  0.00           H  
ATOM    750 1HD1 LEU A  48     -10.243   8.327 -11.184  1.00  0.00           H  
ATOM    751 2HD1 LEU A  48     -10.408   9.896 -12.005  1.00  0.00           H  
ATOM    752 3HD1 LEU A  48     -10.676   8.387 -12.908  1.00  0.00           H  
ATOM    753 1HD2 LEU A  48      -8.278   6.853 -11.701  1.00  0.00           H  
ATOM    754 2HD2 LEU A  48      -8.684   6.891 -13.434  1.00  0.00           H  
ATOM    755 3HD2 LEU A  48      -7.064   7.387 -12.889  1.00  0.00           H  
ATOM    756  N   ASP A  49      -7.697  11.904 -11.611  1.00  0.00           N  
ATOM    757  CA  ASP A  49      -6.664  12.320 -10.674  1.00  0.00           C  
ATOM    758  C   ASP A  49      -5.590  11.239 -10.559  1.00  0.00           C  
ATOM    759  O   ASP A  49      -5.900  10.043 -10.556  1.00  0.00           O  
ATOM    760  CB  ASP A  49      -7.267  12.609  -9.297  1.00  0.00           C  
ATOM    761  CG  ASP A  49      -6.290  13.300  -8.355  1.00  0.00           C  
ATOM    762  OD1 ASP A  49      -5.315  12.688  -7.988  1.00  0.00           O  
ATOM    763  OD2 ASP A  49      -6.528  14.433  -8.012  1.00  0.00           O  
ATOM    764  H   ASP A  49      -8.650  11.815 -11.279  1.00  0.00           H  
ATOM    765  HA  ASP A  49      -6.196  13.235 -11.052  1.00  0.00           H  
ATOM    766 1HB  ASP A  49      -8.148  13.240  -9.410  1.00  0.00           H  
ATOM    767 2HB  ASP A  49      -7.591  11.674  -8.838  1.00  0.00           H  
ATOM    768  N   GLU A  50      -4.340  11.666 -10.425  1.00  0.00           N  
ATOM    769  CA  GLU A  50      -3.204  10.756 -10.324  1.00  0.00           C  
ATOM    770  C   GLU A  50      -3.316   9.828  -9.144  1.00  0.00           C  
ATOM    771  O   GLU A  50      -2.881   8.677  -9.212  1.00  0.00           O  
ATOM    772  CB  GLU A  50      -1.897  11.545 -10.223  1.00  0.00           C  
ATOM    773  CG  GLU A  50      -1.499  12.269 -11.502  1.00  0.00           C  
ATOM    774  CD  GLU A  50      -0.246  13.084 -11.348  1.00  0.00           C  
ATOM    775  OE1 GLU A  50       0.246  13.180 -10.249  1.00  0.00           O  
ATOM    776  OE2 GLU A  50       0.222  13.610 -12.330  1.00  0.00           O  
ATOM    777  H   GLU A  50      -4.214  12.679 -10.368  1.00  0.00           H  
ATOM    778  HA  GLU A  50      -3.180  10.150 -11.227  1.00  0.00           H  
ATOM    779 1HB  GLU A  50      -1.980  12.288  -9.430  1.00  0.00           H  
ATOM    780 2HB  GLU A  50      -1.084  10.870  -9.955  1.00  0.00           H  
ATOM    781 1HG  GLU A  50      -1.346  11.533 -12.291  1.00  0.00           H  
ATOM    782 2HG  GLU A  50      -2.316  12.922 -11.806  1.00  0.00           H  
ATOM    783  N   LEU A  51      -3.881  10.317  -8.053  1.00  0.00           N  
ATOM    784  CA  LEU A  51      -3.977   9.504  -6.862  1.00  0.00           C  
ATOM    785  C   LEU A  51      -5.097   8.483  -6.992  1.00  0.00           C  
ATOM    786  O   LEU A  51      -5.072   7.434  -6.345  1.00  0.00           O  
ATOM    787  CB  LEU A  51      -4.219  10.392  -5.635  1.00  0.00           C  
ATOM    788  CG  LEU A  51      -3.076  11.349  -5.271  1.00  0.00           C  
ATOM    789  CD1 LEU A  51      -3.523  12.269  -4.143  1.00  0.00           C  
ATOM    790  CD2 LEU A  51      -1.849  10.545  -4.868  1.00  0.00           C  
ATOM    791  H   LEU A  51      -4.225  11.274  -8.062  1.00  0.00           H  
ATOM    792  HA  LEU A  51      -3.054   8.946  -6.745  1.00  0.00           H  
ATOM    793 1HB  LEU A  51      -5.110  10.993  -5.811  1.00  0.00           H  
ATOM    794 2HB  LEU A  51      -4.401   9.752  -4.772  1.00  0.00           H  
ATOM    795  HG  LEU A  51      -2.835  11.972  -6.133  1.00  0.00           H  
ATOM    796 1HD1 LEU A  51      -2.711  12.949  -3.884  1.00  0.00           H  
ATOM    797 2HD1 LEU A  51      -4.390  12.846  -4.465  1.00  0.00           H  
ATOM    798 3HD1 LEU A  51      -3.788  11.672  -3.270  1.00  0.00           H  
ATOM    799 1HD2 LEU A  51      -1.037  11.225  -4.610  1.00  0.00           H  
ATOM    800 2HD2 LEU A  51      -2.089   9.923  -4.005  1.00  0.00           H  
ATOM    801 3HD2 LEU A  51      -1.541   9.910  -5.698  1.00  0.00           H  
ATOM    802  N   LEU A  52      -6.094   8.792  -7.804  1.00  0.00           N  
ATOM    803  CA  LEU A  52      -7.100   7.801  -8.104  1.00  0.00           C  
ATOM    804  C   LEU A  52      -6.513   6.740  -9.003  1.00  0.00           C  
ATOM    805  O   LEU A  52      -6.840   5.564  -8.851  1.00  0.00           O  
ATOM    806  CB  LEU A  52      -8.315   8.452  -8.778  1.00  0.00           C  
ATOM    807  CG  LEU A  52      -9.189   9.328  -7.871  1.00  0.00           C  
ATOM    808  CD1 LEU A  52     -10.175  10.116  -8.723  1.00  0.00           C  
ATOM    809  CD2 LEU A  52      -9.917   8.449  -6.865  1.00  0.00           C  
ATOM    810  H   LEU A  52      -6.135   9.708  -8.229  1.00  0.00           H  
ATOM    811  HA  LEU A  52      -7.398   7.314  -7.182  1.00  0.00           H  
ATOM    812 1HB  LEU A  52      -7.964   9.073  -9.600  1.00  0.00           H  
ATOM    813 2HB  LEU A  52      -8.947   7.665  -9.188  1.00  0.00           H  
ATOM    814  HG  LEU A  52      -8.560  10.043  -7.340  1.00  0.00           H  
ATOM    815 1HD1 LEU A  52     -10.796  10.738  -8.079  1.00  0.00           H  
ATOM    816 2HD1 LEU A  52      -9.627  10.750  -9.420  1.00  0.00           H  
ATOM    817 3HD1 LEU A  52     -10.807   9.426  -9.280  1.00  0.00           H  
ATOM    818 1HD2 LEU A  52     -10.538   9.071  -6.220  1.00  0.00           H  
ATOM    819 2HD2 LEU A  52     -10.547   7.734  -7.395  1.00  0.00           H  
ATOM    820 3HD2 LEU A  52      -9.189   7.911  -6.258  1.00  0.00           H  
ATOM    821  N   ALA A  53      -5.633   7.138  -9.932  1.00  0.00           N  
ATOM    822  CA  ALA A  53      -4.999   6.167 -10.807  1.00  0.00           C  
ATOM    823  C   ALA A  53      -4.182   5.191  -9.968  1.00  0.00           C  
ATOM    824  O   ALA A  53      -4.185   3.979 -10.224  1.00  0.00           O  
ATOM    825  CB  ALA A  53      -4.109   6.866 -11.815  1.00  0.00           C  
ATOM    826  H   ALA A  53      -5.447   8.138 -10.059  1.00  0.00           H  
ATOM    827  HA  ALA A  53      -5.778   5.610 -11.324  1.00  0.00           H  
ATOM    828 1HB  ALA A  53      -3.651   6.138 -12.463  1.00  0.00           H  
ATOM    829 2HB  ALA A  53      -4.698   7.565 -12.405  1.00  0.00           H  
ATOM    830 3HB  ALA A  53      -3.334   7.413 -11.289  1.00  0.00           H  
ATOM    831  N   ILE A  54      -3.523   5.698  -8.926  1.00  0.00           N  
ATOM    832  CA  ILE A  54      -2.771   4.857  -8.028  1.00  0.00           C  
ATOM    833  C   ILE A  54      -3.745   4.033  -7.192  1.00  0.00           C  
ATOM    834  O   ILE A  54      -3.500   2.862  -6.956  1.00  0.00           O  
ATOM    835  CB  ILE A  54      -1.855   5.693  -7.116  1.00  0.00           C  
ATOM    836  CG1 ILE A  54      -0.742   6.351  -7.935  1.00  0.00           C  
ATOM    837  CG2 ILE A  54      -1.267   4.824  -6.014  1.00  0.00           C  
ATOM    838  CD1 ILE A  54       0.048   7.388  -7.170  1.00  0.00           C  
ATOM    839  H   ILE A  54      -3.523   6.717  -8.786  1.00  0.00           H  
ATOM    840  HA  ILE A  54      -2.200   4.149  -8.645  1.00  0.00           H  
ATOM    841  HB  ILE A  54      -2.431   6.498  -6.662  1.00  0.00           H  
ATOM    842 1HG1 ILE A  54      -0.050   5.588  -8.289  1.00  0.00           H  
ATOM    843 2HG1 ILE A  54      -1.173   6.832  -8.813  1.00  0.00           H  
ATOM    844 1HG2 ILE A  54      -0.621   5.430  -5.379  1.00  0.00           H  
ATOM    845 2HG2 ILE A  54      -2.072   4.402  -5.415  1.00  0.00           H  
ATOM    846 3HG2 ILE A  54      -0.684   4.018  -6.459  1.00  0.00           H  
ATOM    847 1HD1 ILE A  54       0.817   7.811  -7.816  1.00  0.00           H  
ATOM    848 2HD1 ILE A  54      -0.622   8.182  -6.836  1.00  0.00           H  
ATOM    849 3HD1 ILE A  54       0.518   6.922  -6.305  1.00  0.00           H  
ATOM    850  N   ALA A  55      -4.865   4.610  -6.724  1.00  0.00           N  
ATOM    851  CA  ALA A  55      -5.830   3.758  -6.022  1.00  0.00           C  
ATOM    852  C   ALA A  55      -6.298   2.601  -6.912  1.00  0.00           C  
ATOM    853  O   ALA A  55      -6.456   1.478  -6.418  1.00  0.00           O  
ATOM    854  CB  ALA A  55      -7.021   4.582  -5.555  1.00  0.00           C  
ATOM    855  H   ALA A  55      -5.025   5.615  -6.822  1.00  0.00           H  
ATOM    856  HA  ALA A  55      -5.346   3.333  -5.156  1.00  0.00           H  
ATOM    857 1HB  ALA A  55      -7.729   3.936  -5.035  1.00  0.00           H  
ATOM    858 2HB  ALA A  55      -6.679   5.364  -4.878  1.00  0.00           H  
ATOM    859 3HB  ALA A  55      -7.510   5.035  -6.416  1.00  0.00           H  
ATOM    860  N   ILE A  56      -6.467   2.838  -8.225  1.00  0.00           N  
ATOM    861  CA  ILE A  56      -6.843   1.764  -9.150  1.00  0.00           C  
ATOM    862  C   ILE A  56      -5.763   0.697  -9.205  1.00  0.00           C  
ATOM    863  O   ILE A  56      -6.051  -0.508  -9.111  1.00  0.00           O  
ATOM    864  CB  ILE A  56      -7.093   2.313 -10.566  1.00  0.00           C  
ATOM    865  CG1 ILE A  56      -8.377   3.147 -10.597  1.00  0.00           C  
ATOM    866  CG2 ILE A  56      -7.171   1.174 -11.571  1.00  0.00           C  
ATOM    867  CD1 ILE A  56      -8.546   3.962 -11.858  1.00  0.00           C  
ATOM    868  H   ILE A  56      -6.384   3.801  -8.565  1.00  0.00           H  
ATOM    869  HA  ILE A  56      -7.747   1.291  -8.795  1.00  0.00           H  
ATOM    870  HB  ILE A  56      -6.278   2.979 -10.848  1.00  0.00           H  
ATOM    871 1HG1 ILE A  56      -9.240   2.489 -10.497  1.00  0.00           H  
ATOM    872 2HG1 ILE A  56      -8.387   3.829  -9.747  1.00  0.00           H  
ATOM    873 1HG2 ILE A  56      -7.349   1.579 -12.567  1.00  0.00           H  
ATOM    874 2HG2 ILE A  56      -6.232   0.621 -11.567  1.00  0.00           H  
ATOM    875 3HG2 ILE A  56      -7.988   0.504 -11.301  1.00  0.00           H  
ATOM    876 1HD1 ILE A  56      -9.477   4.526 -11.805  1.00  0.00           H  
ATOM    877 2HD1 ILE A  56      -7.708   4.653 -11.959  1.00  0.00           H  
ATOM    878 3HD1 ILE A  56      -8.574   3.297 -12.720  1.00  0.00           H  
ATOM    879  N   LEU A  57      -4.508   1.138  -9.341  1.00  0.00           N  
ATOM    880  CA  LEU A  57      -3.389   0.219  -9.426  1.00  0.00           C  
ATOM    881  C   LEU A  57      -3.231  -0.572  -8.143  1.00  0.00           C  
ATOM    882  O   LEU A  57      -2.982  -1.776  -8.185  1.00  0.00           O  
ATOM    883  CB  LEU A  57      -2.095   0.986  -9.725  1.00  0.00           C  
ATOM    884  CG  LEU A  57      -0.841   0.124  -9.917  1.00  0.00           C  
ATOM    885  CD1 LEU A  57      -1.039  -0.803 -11.109  1.00  0.00           C  
ATOM    886  CD2 LEU A  57       0.368   1.025 -10.122  1.00  0.00           C  
ATOM    887  H   LEU A  57      -4.346   2.143  -9.459  1.00  0.00           H  
ATOM    888  HA  LEU A  57      -3.582  -0.466 -10.247  1.00  0.00           H  
ATOM    889 1HB  LEU A  57      -2.239   1.569 -10.633  1.00  0.00           H  
ATOM    890 2HB  LEU A  57      -1.901   1.674  -8.902  1.00  0.00           H  
ATOM    891  HG  LEU A  57      -0.686  -0.496  -9.034  1.00  0.00           H  
ATOM    892 1HD1 LEU A  57      -0.148  -1.416 -11.245  1.00  0.00           H  
ATOM    893 2HD1 LEU A  57      -1.898  -1.449 -10.927  1.00  0.00           H  
ATOM    894 3HD1 LEU A  57      -1.213  -0.211 -12.006  1.00  0.00           H  
ATOM    895 1HD2 LEU A  57       1.260   0.413 -10.258  1.00  0.00           H  
ATOM    896 2HD2 LEU A  57       0.215   1.645 -11.005  1.00  0.00           H  
ATOM    897 3HD2 LEU A  57       0.497   1.665  -9.248  1.00  0.00           H  
ATOM    898  N   CYS A  58      -3.398   0.088  -6.998  1.00  0.00           N  
ATOM    899  CA  CYS A  58      -3.258  -0.579  -5.725  1.00  0.00           C  
ATOM    900  C   CYS A  58      -4.279  -1.682  -5.598  1.00  0.00           C  
ATOM    901  O   CYS A  58      -3.935  -2.822  -5.280  1.00  0.00           O  
ATOM    902  CB  CYS A  58      -3.492   0.397  -4.568  1.00  0.00           C  
ATOM    903  SG  CYS A  58      -2.231   1.633  -4.334  1.00  0.00           S  
ATOM    904  H   CYS A  58      -3.577   1.084  -7.033  1.00  0.00           H  
ATOM    905  HA  CYS A  58      -2.260  -0.990  -5.663  1.00  0.00           H  
ATOM    906 1HB  CYS A  58      -4.421   0.926  -4.746  1.00  0.00           H  
ATOM    907 2HB  CYS A  58      -3.605  -0.159  -3.644  1.00  0.00           H  
ATOM    908  HG  CYS A  58      -2.568   2.361  -5.421  1.00  0.00           H  
ATOM    909  N   PHE A  59      -5.521  -1.365  -5.948  1.00  0.00           N  
ATOM    910  CA  PHE A  59      -6.607  -2.308  -5.841  1.00  0.00           C  
ATOM    911  C   PHE A  59      -6.360  -3.520  -6.724  1.00  0.00           C  
ATOM    912  O   PHE A  59      -6.504  -4.652  -6.253  1.00  0.00           O  
ATOM    913  CB  PHE A  59      -7.930  -1.643  -6.225  1.00  0.00           C  
ATOM    914  CG  PHE A  59      -9.129  -2.528  -6.036  1.00  0.00           C  
ATOM    915  CD1 PHE A  59      -9.769  -2.600  -4.808  1.00  0.00           C  
ATOM    916  CD2 PHE A  59      -9.620  -3.289  -7.086  1.00  0.00           C  
ATOM    917  CE1 PHE A  59     -10.873  -3.413  -4.633  1.00  0.00           C  
ATOM    918  CE2 PHE A  59     -10.724  -4.102  -6.915  1.00  0.00           C  
ATOM    919  CZ  PHE A  59     -11.351  -4.164  -5.686  1.00  0.00           C  
ATOM    920  H   PHE A  59      -5.723  -0.406  -6.244  1.00  0.00           H  
ATOM    921  HA  PHE A  59      -6.664  -2.649  -4.810  1.00  0.00           H  
ATOM    922 1HB  PHE A  59      -8.072  -0.745  -5.627  1.00  0.00           H  
ATOM    923 2HB  PHE A  59      -7.893  -1.338  -7.270  1.00  0.00           H  
ATOM    924  HD1 PHE A  59      -9.393  -2.005  -3.976  1.00  0.00           H  
ATOM    925  HD2 PHE A  59      -9.124  -3.241  -8.056  1.00  0.00           H  
ATOM    926  HE1 PHE A  59     -11.366  -3.460  -3.663  1.00  0.00           H  
ATOM    927  HE2 PHE A  59     -11.100  -4.695  -7.748  1.00  0.00           H  
ATOM    928  HZ  PHE A  59     -12.220  -4.806  -5.549  1.00  0.00           H  
ATOM    929  N   ILE A  60      -5.986  -3.296  -7.991  1.00  0.00           N  
ATOM    930  CA  ILE A  60      -5.835  -4.404  -8.925  1.00  0.00           C  
ATOM    931  C   ILE A  60      -4.673  -5.297  -8.529  1.00  0.00           C  
ATOM    932  O   ILE A  60      -4.773  -6.528  -8.595  1.00  0.00           O  
ATOM    933  CB  ILE A  60      -5.621  -3.891 -10.360  1.00  0.00           C  
ATOM    934  CG1 ILE A  60      -6.864  -3.143 -10.851  1.00  0.00           C  
ATOM    935  CG2 ILE A  60      -5.287  -5.045 -11.294  1.00  0.00           C  
ATOM    936  CD1 ILE A  60      -6.652  -2.386 -12.141  1.00  0.00           C  
ATOM    937  H   ILE A  60      -5.844  -2.340  -8.331  1.00  0.00           H  
ATOM    938  HA  ILE A  60      -6.741  -4.993  -8.890  1.00  0.00           H  
ATOM    939  HB  ILE A  60      -4.799  -3.176 -10.373  1.00  0.00           H  
ATOM    940 1HG1 ILE A  60      -7.679  -3.851 -11.000  1.00  0.00           H  
ATOM    941 2HG1 ILE A  60      -7.186  -2.433 -10.088  1.00  0.00           H  
ATOM    942 1HG2 ILE A  60      -5.140  -4.664 -12.304  1.00  0.00           H  
ATOM    943 2HG2 ILE A  60      -4.376  -5.535 -10.954  1.00  0.00           H  
ATOM    944 3HG2 ILE A  60      -6.108  -5.763 -11.292  1.00  0.00           H  
ATOM    945 1HD1 ILE A  60      -7.576  -1.882 -12.424  1.00  0.00           H  
ATOM    946 2HD1 ILE A  60      -5.863  -1.645 -12.003  1.00  0.00           H  
ATOM    947 3HD1 ILE A  60      -6.363  -3.081 -12.928  1.00  0.00           H  
ATOM    948  N   LEU A  61      -3.557  -4.694  -8.136  1.00  0.00           N  
ATOM    949  CA  LEU A  61      -2.411  -5.482  -7.738  1.00  0.00           C  
ATOM    950  C   LEU A  61      -2.764  -6.281  -6.482  1.00  0.00           C  
ATOM    951  O   LEU A  61      -2.303  -7.418  -6.306  1.00  0.00           O  
ATOM    952  CB  LEU A  61      -1.231  -4.558  -7.501  1.00  0.00           C  
ATOM    953  CG  LEU A  61      -0.663  -3.798  -8.748  1.00  0.00           C  
ATOM    954  CD1 LEU A  61       0.471  -2.856  -8.299  1.00  0.00           C  
ATOM    955  CD2 LEU A  61      -0.201  -4.717  -9.782  1.00  0.00           C  
ATOM    956  H   LEU A  61      -3.494  -3.672  -8.145  1.00  0.00           H  
ATOM    957  HA  LEU A  61      -2.179  -6.199  -8.519  1.00  0.00           H  
ATOM    958 1HB  LEU A  61      -1.573  -3.801  -6.807  1.00  0.00           H  
ATOM    959 2HB  LEU A  61      -0.452  -5.115  -7.051  1.00  0.00           H  
ATOM    960  HG  LEU A  61      -1.447  -3.201  -9.176  1.00  0.00           H  
ATOM    961 1HD1 LEU A  61       0.846  -2.312  -9.134  1.00  0.00           H  
ATOM    962 2HD1 LEU A  61       0.089  -2.154  -7.570  1.00  0.00           H  
ATOM    963 3HD1 LEU A  61       1.289  -3.429  -7.864  1.00  0.00           H  
ATOM    964 1HD2 LEU A  61       0.134  -4.137 -10.584  1.00  0.00           H  
ATOM    965 2HD2 LEU A  61       0.591  -5.291  -9.395  1.00  0.00           H  
ATOM    966 3HD2 LEU A  61      -1.002  -5.354 -10.127  1.00  0.00           H  
ATOM    967  N   GLY A  62      -3.593  -5.690  -5.612  1.00  0.00           N  
ATOM    968  CA  GLY A  62      -4.088  -6.348  -4.422  1.00  0.00           C  
ATOM    969  C   GLY A  62      -4.912  -7.573  -4.824  1.00  0.00           C  
ATOM    970  O   GLY A  62      -4.858  -8.608  -4.147  1.00  0.00           O  
ATOM    971  H   GLY A  62      -3.866  -4.715  -5.764  1.00  0.00           H  
ATOM    972 1HA  GLY A  62      -3.255  -6.640  -3.786  1.00  0.00           H  
ATOM    973 2HA  GLY A  62      -4.709  -5.646  -3.862  1.00  0.00           H  
ATOM    974  N   LEU A  63      -5.674  -7.474  -5.934  1.00  0.00           N  
ATOM    975  CA  LEU A  63      -6.474  -8.605  -6.406  1.00  0.00           C  
ATOM    976  C   LEU A  63      -5.560  -9.729  -6.861  1.00  0.00           C  
ATOM    977  O   LEU A  63      -5.815 -10.900  -6.568  1.00  0.00           O  
ATOM    978  CB  LEU A  63      -7.342  -8.218  -7.621  1.00  0.00           C  
ATOM    979  CG  LEU A  63      -8.485  -7.206  -7.441  1.00  0.00           C  
ATOM    980  CD1 LEU A  63      -9.019  -6.852  -8.824  1.00  0.00           C  
ATOM    981  CD2 LEU A  63      -9.583  -7.784  -6.588  1.00  0.00           C  
ATOM    982  H   LEU A  63      -5.723  -6.570  -6.411  1.00  0.00           H  
ATOM    983  HA  LEU A  63      -7.093  -8.971  -5.596  1.00  0.00           H  
ATOM    984 1HB  LEU A  63      -6.690  -7.820  -8.378  1.00  0.00           H  
ATOM    985 2HB  LEU A  63      -7.783  -9.132  -8.020  1.00  0.00           H  
ATOM    986  HG  LEU A  63      -8.110  -6.308  -6.976  1.00  0.00           H  
ATOM    987 1HD1 LEU A  63      -9.802  -6.140  -8.741  1.00  0.00           H  
ATOM    988 2HD1 LEU A  63      -8.233  -6.438  -9.433  1.00  0.00           H  
ATOM    989 3HD1 LEU A  63      -9.401  -7.731  -9.304  1.00  0.00           H  
ATOM    990 1HD2 LEU A  63     -10.382  -7.059  -6.481  1.00  0.00           H  
ATOM    991 2HD2 LEU A  63      -9.967  -8.687  -7.063  1.00  0.00           H  
ATOM    992 3HD2 LEU A  63      -9.204  -8.029  -5.615  1.00  0.00           H  
ATOM    993  N   LEU A  64      -4.446  -9.366  -7.502  1.00  0.00           N  
ATOM    994  CA  LEU A  64      -3.514 -10.357  -8.038  1.00  0.00           C  
ATOM    995  C   LEU A  64      -2.784 -11.106  -6.922  1.00  0.00           C  
ATOM    996  O   LEU A  64      -2.554 -12.314  -7.024  1.00  0.00           O  
ATOM    997  CB  LEU A  64      -2.474  -9.679  -8.943  1.00  0.00           C  
ATOM    998  CG  LEU A  64      -2.993  -9.067 -10.266  1.00  0.00           C  
ATOM    999  CD1 LEU A  64      -1.865  -8.295 -10.941  1.00  0.00           C  
ATOM   1000  CD2 LEU A  64      -3.514 -10.139 -11.179  1.00  0.00           C  
ATOM   1001  H   LEU A  64      -4.322  -8.368  -7.709  1.00  0.00           H  
ATOM   1002  HA  LEU A  64      -4.081 -11.089  -8.598  1.00  0.00           H  
ATOM   1003 1HB  LEU A  64      -1.996  -8.880  -8.375  1.00  0.00           H  
ATOM   1004 2HB  LEU A  64      -1.718 -10.418  -9.196  1.00  0.00           H  
ATOM   1005  HG  LEU A  64      -3.795  -8.362 -10.047  1.00  0.00           H  
ATOM   1006 1HD1 LEU A  64      -2.231  -7.844 -11.863  1.00  0.00           H  
ATOM   1007 2HD1 LEU A  64      -1.509  -7.521 -10.276  1.00  0.00           H  
ATOM   1008 3HD1 LEU A  64      -1.053  -8.970 -11.166  1.00  0.00           H  
ATOM   1009 1HD2 LEU A  64      -3.860  -9.666 -12.072  1.00  0.00           H  
ATOM   1010 2HD2 LEU A  64      -2.736 -10.845 -11.422  1.00  0.00           H  
ATOM   1011 3HD2 LEU A  64      -4.344 -10.666 -10.719  1.00  0.00           H  
ATOM   1012  N   LEU A  65      -2.448 -10.398  -5.843  1.00  0.00           N  
ATOM   1013  CA  LEU A  65      -1.788 -11.031  -4.703  1.00  0.00           C  
ATOM   1014  C   LEU A  65      -2.771 -11.555  -3.657  1.00  0.00           C  
ATOM   1015  O   LEU A  65      -2.391 -12.356  -2.801  1.00  0.00           O  
ATOM   1016  CB  LEU A  65      -0.858 -10.052  -3.984  1.00  0.00           C  
ATOM   1017  CG  LEU A  65       0.338  -9.497  -4.752  1.00  0.00           C  
ATOM   1018  CD1 LEU A  65       1.022  -8.530  -3.868  1.00  0.00           C  
ATOM   1019  CD2 LEU A  65       1.319 -10.615  -5.169  1.00  0.00           C  
ATOM   1020  H   LEU A  65      -2.600  -9.385  -5.859  1.00  0.00           H  
ATOM   1021  HA  LEU A  65      -1.215 -11.878  -5.068  1.00  0.00           H  
ATOM   1022 1HB  LEU A  65      -1.462  -9.197  -3.675  1.00  0.00           H  
ATOM   1023 2HB  LEU A  65      -0.482 -10.538  -3.091  1.00  0.00           H  
ATOM   1024  HG  LEU A  65      -0.021  -8.965  -5.616  1.00  0.00           H  
ATOM   1025 1HD1 LEU A  65       1.863  -8.071  -4.358  1.00  0.00           H  
ATOM   1026 2HD1 LEU A  65       0.322  -7.781  -3.584  1.00  0.00           H  
ATOM   1027 3HD1 LEU A  65       1.364  -9.043  -3.012  1.00  0.00           H  
ATOM   1028 1HD2 LEU A  65       2.163 -10.175  -5.694  1.00  0.00           H  
ATOM   1029 2HD2 LEU A  65       1.673 -11.128  -4.276  1.00  0.00           H  
ATOM   1030 3HD2 LEU A  65       0.825 -11.324  -5.824  1.00  0.00           H  
ATOM   1031  N   GLY A  66      -4.030 -11.102  -3.700  1.00  0.00           N  
ATOM   1032  CA  GLY A  66      -5.039 -11.562  -2.762  1.00  0.00           C  
ATOM   1033  C   GLY A  66      -4.879 -10.875  -1.405  1.00  0.00           C  
ATOM   1034  O   GLY A  66      -5.058 -11.505  -0.361  1.00  0.00           O  
ATOM   1035  H   GLY A  66      -4.308 -10.380  -4.361  1.00  0.00           H  
ATOM   1036 1HA  GLY A  66      -6.024 -11.344  -3.171  1.00  0.00           H  
ATOM   1037 2HA  GLY A  66      -4.964 -12.641  -2.645  1.00  0.00           H  
ATOM   1038  N   VAL A  67      -4.450  -9.607  -1.427  1.00  0.00           N  
ATOM   1039  CA  VAL A  67      -4.203  -8.843  -0.210  1.00  0.00           C  
ATOM   1040  C   VAL A  67      -5.345  -7.863   0.053  1.00  0.00           C  
ATOM   1041  O   VAL A  67      -5.545  -6.896  -0.698  1.00  0.00           O  
ATOM   1042  CB  VAL A  67      -2.875  -8.070  -0.323  1.00  0.00           C  
ATOM   1043  CG1 VAL A  67      -2.599  -7.297   0.958  1.00  0.00           C  
ATOM   1044  CG2 VAL A  67      -1.739  -9.034  -0.628  1.00  0.00           C  
ATOM   1045  H   VAL A  67      -4.396  -9.143  -2.330  1.00  0.00           H  
ATOM   1046  HA  VAL A  67      -4.164  -9.538   0.628  1.00  0.00           H  
ATOM   1047  HB  VAL A  67      -2.959  -7.339  -1.128  1.00  0.00           H  
ATOM   1048 1HG1 VAL A  67      -1.657  -6.756   0.860  1.00  0.00           H  
ATOM   1049 2HG1 VAL A  67      -3.407  -6.588   1.137  1.00  0.00           H  
ATOM   1050 3HG1 VAL A  67      -2.532  -7.992   1.794  1.00  0.00           H  
ATOM   1051 1HG2 VAL A  67      -0.804  -8.480  -0.707  1.00  0.00           H  
ATOM   1052 2HG2 VAL A  67      -1.659  -9.768   0.174  1.00  0.00           H  
ATOM   1053 3HG2 VAL A  67      -1.938  -9.545  -1.570  1.00  0.00           H  
ATOM   1054  N   GLU A  68      -6.120  -8.156   1.092  1.00  0.00           N  
ATOM   1055  CA  GLU A  68      -7.295  -7.389   1.438  1.00  0.00           C  
ATOM   1056  C   GLU A  68      -6.972  -5.999   1.951  1.00  0.00           C  
ATOM   1057  O   GLU A  68      -7.738  -5.065   1.685  1.00  0.00           O  
ATOM   1058  CB  GLU A  68      -8.112  -8.143   2.489  1.00  0.00           C  
ATOM   1059  CG  GLU A  68      -8.765  -9.420   1.979  1.00  0.00           C  
ATOM   1060  CD  GLU A  68      -9.764  -9.170   0.884  1.00  0.00           C  
ATOM   1061  OE1 GLU A  68     -10.466  -8.190   0.959  1.00  0.00           O  
ATOM   1062  OE2 GLU A  68      -9.826  -9.960  -0.029  1.00  0.00           O  
ATOM   1063  H   GLU A  68      -5.891  -8.960   1.675  1.00  0.00           H  
ATOM   1064  HA  GLU A  68      -7.935  -7.295   0.562  1.00  0.00           H  
ATOM   1065 1HB  GLU A  68      -7.470  -8.408   3.329  1.00  0.00           H  
ATOM   1066 2HB  GLU A  68      -8.900  -7.494   2.871  1.00  0.00           H  
ATOM   1067 1HG  GLU A  68      -7.990 -10.087   1.603  1.00  0.00           H  
ATOM   1068 2HG  GLU A  68      -9.262  -9.919   2.811  1.00  0.00           H  
ATOM   1069  N   GLU A  69      -5.859  -5.847   2.682  1.00  0.00           N  
ATOM   1070  CA  GLU A  69      -5.523  -4.560   3.265  1.00  0.00           C  
ATOM   1071  C   GLU A  69      -5.315  -3.599   2.133  1.00  0.00           C  
ATOM   1072  O   GLU A  69      -5.706  -2.438   2.206  1.00  0.00           O  
ATOM   1073  CB  GLU A  69      -4.268  -4.643   4.137  1.00  0.00           C  
ATOM   1074  CG  GLU A  69      -4.432  -5.485   5.396  1.00  0.00           C  
ATOM   1075  CD  GLU A  69      -4.286  -6.958   5.137  1.00  0.00           C  
ATOM   1076  OE1 GLU A  69      -4.048  -7.324   4.011  1.00  0.00           O  
ATOM   1077  OE2 GLU A  69      -4.412  -7.720   6.067  1.00  0.00           O  
ATOM   1078  H   GLU A  69      -5.200  -6.633   2.776  1.00  0.00           H  
ATOM   1079  HA  GLU A  69      -6.367  -4.224   3.869  1.00  0.00           H  
ATOM   1080 1HB  GLU A  69      -3.448  -5.067   3.556  1.00  0.00           H  
ATOM   1081 2HB  GLU A  69      -3.970  -3.640   4.442  1.00  0.00           H  
ATOM   1082 1HG  GLU A  69      -3.681  -5.179   6.124  1.00  0.00           H  
ATOM   1083 2HG  GLU A  69      -5.414  -5.291   5.824  1.00  0.00           H  
ATOM   1084  N   VAL A  70      -4.709  -4.093   1.069  1.00  0.00           N  
ATOM   1085  CA  VAL A  70      -4.422  -3.215  -0.044  1.00  0.00           C  
ATOM   1086  C   VAL A  70      -5.712  -2.781  -0.700  1.00  0.00           C  
ATOM   1087  O   VAL A  70      -5.874  -1.601  -1.026  1.00  0.00           O  
ATOM   1088  CB  VAL A  70      -3.527  -3.890  -1.076  1.00  0.00           C  
ATOM   1089  CG1 VAL A  70      -3.458  -3.019  -2.327  1.00  0.00           C  
ATOM   1090  CG2 VAL A  70      -2.143  -4.068  -0.471  1.00  0.00           C  
ATOM   1091  H   VAL A  70      -4.422  -5.085   1.087  1.00  0.00           H  
ATOM   1092  HA  VAL A  70      -3.907  -2.333   0.333  1.00  0.00           H  
ATOM   1093  HB  VAL A  70      -3.946  -4.861  -1.344  1.00  0.00           H  
ATOM   1094 1HG1 VAL A  70      -2.843  -3.467  -3.045  1.00  0.00           H  
ATOM   1095 2HG1 VAL A  70      -4.440  -2.881  -2.769  1.00  0.00           H  
ATOM   1096 3HG1 VAL A  70      -3.052  -2.081  -2.071  1.00  0.00           H  
ATOM   1097 1HG2 VAL A  70      -1.487  -4.553  -1.178  1.00  0.00           H  
ATOM   1098 2HG2 VAL A  70      -1.742  -3.099  -0.215  1.00  0.00           H  
ATOM   1099 3HG2 VAL A  70      -2.205  -4.671   0.422  1.00  0.00           H  
ATOM   1100  N   LYS A  71      -6.631  -3.727  -0.910  1.00  0.00           N  
ATOM   1101  CA  LYS A  71      -7.893  -3.388  -1.537  1.00  0.00           C  
ATOM   1102  C   LYS A  71      -8.681  -2.396  -0.659  1.00  0.00           C  
ATOM   1103  O   LYS A  71      -9.258  -1.436  -1.183  1.00  0.00           O  
ATOM   1104  CB  LYS A  71      -8.714  -4.653  -1.795  1.00  0.00           C  
ATOM   1105  CG  LYS A  71      -8.078  -5.626  -2.779  1.00  0.00           C  
ATOM   1106  CD  LYS A  71      -9.042  -6.742  -3.154  1.00  0.00           C  
ATOM   1107  CE  LYS A  71      -9.246  -7.710  -1.997  1.00  0.00           C  
ATOM   1108  NZ  LYS A  71     -10.084  -8.876  -2.388  1.00  0.00           N  
ATOM   1109  H   LYS A  71      -6.423  -4.697  -0.642  1.00  0.00           H  
ATOM   1110  HA  LYS A  71      -7.681  -2.911  -2.492  1.00  0.00           H  
ATOM   1111 1HB  LYS A  71      -8.872  -5.182  -0.855  1.00  0.00           H  
ATOM   1112 2HB  LYS A  71      -9.694  -4.376  -2.184  1.00  0.00           H  
ATOM   1113 1HG  LYS A  71      -7.786  -5.091  -3.684  1.00  0.00           H  
ATOM   1114 2HG  LYS A  71      -7.186  -6.063  -2.333  1.00  0.00           H  
ATOM   1115 1HD  LYS A  71     -10.006  -6.312  -3.431  1.00  0.00           H  
ATOM   1116 2HD  LYS A  71      -8.649  -7.291  -4.009  1.00  0.00           H  
ATOM   1117 1HE  LYS A  71      -8.279  -8.072  -1.652  1.00  0.00           H  
ATOM   1118 2HE  LYS A  71      -9.731  -7.192  -1.170  1.00  0.00           H  
ATOM   1119 1HZ  LYS A  71     -10.195  -9.492  -1.596  1.00  0.00           H  
ATOM   1120 2HZ  LYS A  71     -10.991  -8.552  -2.693  1.00  0.00           H  
ATOM   1121 3HZ  LYS A  71      -9.635  -9.376  -3.142  1.00  0.00           H  
ATOM   1122  N   GLU A  72      -8.648  -2.585   0.676  1.00  0.00           N  
ATOM   1123  CA  GLU A  72      -9.337  -1.692   1.606  1.00  0.00           C  
ATOM   1124  C   GLU A  72      -8.760  -0.289   1.574  1.00  0.00           C  
ATOM   1125  O   GLU A  72      -9.502   0.697   1.546  1.00  0.00           O  
ATOM   1126  CB  GLU A  72      -9.181  -2.187   3.051  1.00  0.00           C  
ATOM   1127  CG  GLU A  72      -9.873  -1.312   4.106  1.00  0.00           C  
ATOM   1128  CD  GLU A  72      -9.765  -1.876   5.513  1.00  0.00           C  
ATOM   1129  OE1 GLU A  72      -9.348  -3.000   5.680  1.00  0.00           O  
ATOM   1130  OE2 GLU A  72     -10.060  -1.143   6.436  1.00  0.00           O  
ATOM   1131  H   GLU A  72      -8.179  -3.405   1.065  1.00  0.00           H  
ATOM   1132  HA  GLU A  72     -10.389  -1.650   1.336  1.00  0.00           H  
ATOM   1133 1HB  GLU A  72      -9.561  -3.205   3.137  1.00  0.00           H  
ATOM   1134 2HB  GLU A  72      -8.128  -2.216   3.306  1.00  0.00           H  
ATOM   1135 1HG  GLU A  72      -9.409  -0.329   4.114  1.00  0.00           H  
ATOM   1136 2HG  GLU A  72     -10.920  -1.187   3.837  1.00  0.00           H  
ATOM   1137  N   LEU A  73      -7.433  -0.195   1.568  1.00  0.00           N  
ATOM   1138  CA  LEU A  73      -6.758   1.082   1.535  1.00  0.00           C  
ATOM   1139  C   LEU A  73      -7.012   1.809   0.233  1.00  0.00           C  
ATOM   1140  O   LEU A  73      -7.219   3.022   0.243  1.00  0.00           O  
ATOM   1141  CB  LEU A  73      -5.270   0.833   1.729  1.00  0.00           C  
ATOM   1142  CG  LEU A  73      -4.821   0.354   3.139  1.00  0.00           C  
ATOM   1143  CD1 LEU A  73      -3.391  -0.096   3.067  1.00  0.00           C  
ATOM   1144  CD2 LEU A  73      -4.931   1.473   4.128  1.00  0.00           C  
ATOM   1145  H   LEU A  73      -6.878  -1.052   1.642  1.00  0.00           H  
ATOM   1146  HA  LEU A  73      -7.144   1.696   2.342  1.00  0.00           H  
ATOM   1147 1HB  LEU A  73      -4.980   0.056   1.024  1.00  0.00           H  
ATOM   1148 2HB  LEU A  73      -4.729   1.745   1.489  1.00  0.00           H  
ATOM   1149  HG  LEU A  73      -5.436  -0.474   3.465  1.00  0.00           H  
ATOM   1150 1HD1 LEU A  73      -3.073  -0.433   4.045  1.00  0.00           H  
ATOM   1151 2HD1 LEU A  73      -3.306  -0.913   2.360  1.00  0.00           H  
ATOM   1152 3HD1 LEU A  73      -2.779   0.733   2.752  1.00  0.00           H  
ATOM   1153 1HD2 LEU A  73      -4.592   1.129   5.098  1.00  0.00           H  
ATOM   1154 2HD2 LEU A  73      -4.299   2.300   3.799  1.00  0.00           H  
ATOM   1155 3HD2 LEU A  73      -5.956   1.799   4.207  1.00  0.00           H  
ATOM   1156  N   ALA A  74      -7.036   1.079  -0.892  1.00  0.00           N  
ATOM   1157  CA  ALA A  74      -7.341   1.701  -2.172  1.00  0.00           C  
ATOM   1158  C   ALA A  74      -8.762   2.271  -2.171  1.00  0.00           C  
ATOM   1159  O   ALA A  74      -8.997   3.373  -2.678  1.00  0.00           O  
ATOM   1160  CB  ALA A  74      -7.182   0.685  -3.281  1.00  0.00           C  
ATOM   1161  H   ALA A  74      -6.787   0.085  -0.859  1.00  0.00           H  
ATOM   1162  HA  ALA A  74      -6.641   2.517  -2.331  1.00  0.00           H  
ATOM   1163 1HB  ALA A  74      -7.385   1.155  -4.234  1.00  0.00           H  
ATOM   1164 2HB  ALA A  74      -6.174   0.299  -3.267  1.00  0.00           H  
ATOM   1165 3HB  ALA A  74      -7.881  -0.136  -3.119  1.00  0.00           H  
ATOM   1166  N   LYS A  75      -9.707   1.563  -1.545  1.00  0.00           N  
ATOM   1167  CA  LYS A  75     -11.075   2.062  -1.462  1.00  0.00           C  
ATOM   1168  C   LYS A  75     -11.154   3.270  -0.533  1.00  0.00           C  
ATOM   1169  O   LYS A  75     -11.823   4.267  -0.853  1.00  0.00           O  
ATOM   1170  CB  LYS A  75     -12.021   0.961  -0.980  1.00  0.00           C  
ATOM   1171  CG  LYS A  75     -13.484   1.378  -0.900  1.00  0.00           C  
ATOM   1172  CD  LYS A  75     -14.049   1.679  -2.280  1.00  0.00           C  
ATOM   1173  CE  LYS A  75     -15.536   1.996  -2.213  1.00  0.00           C  
ATOM   1174  NZ  LYS A  75     -16.095   2.327  -3.552  1.00  0.00           N  
ATOM   1175  H   LYS A  75      -9.490   0.622  -1.195  1.00  0.00           H  
ATOM   1176  HA  LYS A  75     -11.377   2.390  -2.454  1.00  0.00           H  
ATOM   1177 1HB  LYS A  75     -11.954   0.104  -1.652  1.00  0.00           H  
ATOM   1178 2HB  LYS A  75     -11.714   0.625   0.010  1.00  0.00           H  
ATOM   1179 1HG  LYS A  75     -14.067   0.577  -0.444  1.00  0.00           H  
ATOM   1180 2HG  LYS A  75     -13.574   2.268  -0.278  1.00  0.00           H  
ATOM   1181 1HD  LYS A  75     -13.523   2.532  -2.711  1.00  0.00           H  
ATOM   1182 2HD  LYS A  75     -13.901   0.816  -2.930  1.00  0.00           H  
ATOM   1183 1HE  LYS A  75     -16.073   1.139  -1.811  1.00  0.00           H  
ATOM   1184 2HE  LYS A  75     -15.697   2.843  -1.547  1.00  0.00           H  
ATOM   1185 1HZ  LYS A  75     -17.080   2.532  -3.464  1.00  0.00           H  
ATOM   1186 2HZ  LYS A  75     -15.616   3.134  -3.927  1.00  0.00           H  
ATOM   1187 3HZ  LYS A  75     -15.968   1.542  -4.174  1.00  0.00           H  
ATOM   1188  N   ARG A  76     -10.476   3.194   0.619  1.00  0.00           N  
ATOM   1189  CA  ARG A  76     -10.488   4.288   1.572  1.00  0.00           C  
ATOM   1190  C   ARG A  76      -9.864   5.528   0.959  1.00  0.00           C  
ATOM   1191  O   ARG A  76     -10.339   6.638   1.198  1.00  0.00           O  
ATOM   1192  CB  ARG A  76      -9.755   3.939   2.857  1.00  0.00           C  
ATOM   1193  CG  ARG A  76     -10.459   2.981   3.787  1.00  0.00           C  
ATOM   1194  CD  ARG A  76      -9.639   2.730   5.004  1.00  0.00           C  
ATOM   1195  NE  ARG A  76     -10.274   1.783   5.918  1.00  0.00           N  
ATOM   1196  CZ  ARG A  76     -11.202   2.064   6.850  1.00  0.00           C  
ATOM   1197  NH1 ARG A  76     -11.671   3.289   7.041  1.00  0.00           N  
ATOM   1198  NH2 ARG A  76     -11.625   1.053   7.571  1.00  0.00           N  
ATOM   1199  H   ARG A  76      -9.966   2.333   0.844  1.00  0.00           H  
ATOM   1200  HA  ARG A  76     -11.524   4.509   1.826  1.00  0.00           H  
ATOM   1201 1HB  ARG A  76      -8.800   3.484   2.599  1.00  0.00           H  
ATOM   1202 2HB  ARG A  76      -9.549   4.847   3.417  1.00  0.00           H  
ATOM   1203 1HG  ARG A  76     -11.416   3.406   4.082  1.00  0.00           H  
ATOM   1204 2HG  ARG A  76     -10.630   2.035   3.285  1.00  0.00           H  
ATOM   1205 1HD  ARG A  76      -8.683   2.300   4.694  1.00  0.00           H  
ATOM   1206 2HD  ARG A  76      -9.454   3.661   5.533  1.00  0.00           H  
ATOM   1207  HE  ARG A  76      -9.987   0.794   5.877  1.00  0.00           H  
ATOM   1208 1HH1 ARG A  76     -11.336   4.056   6.482  1.00  0.00           H  
ATOM   1209 2HH1 ARG A  76     -12.368   3.458   7.754  1.00  0.00           H  
ATOM   1210 1HH2 ARG A  76     -11.213   0.126   7.376  1.00  0.00           H  
ATOM   1211 2HH2 ARG A  76     -12.317   1.181   8.291  1.00  0.00           H  
ATOM   1212  N   ALA A  77      -8.795   5.344   0.179  1.00  0.00           N  
ATOM   1213  CA  ALA A  77      -8.132   6.431  -0.515  1.00  0.00           C  
ATOM   1214  C   ALA A  77      -9.054   7.047  -1.551  1.00  0.00           C  
ATOM   1215  O   ALA A  77      -9.103   8.268  -1.691  1.00  0.00           O  
ATOM   1216  CB  ALA A  77      -6.847   5.941  -1.167  1.00  0.00           C  
ATOM   1217  H   ALA A  77      -8.397   4.404   0.116  1.00  0.00           H  
ATOM   1218  HA  ALA A  77      -7.877   7.199   0.205  1.00  0.00           H  
ATOM   1219 1HB  ALA A  77      -6.364   6.769  -1.686  1.00  0.00           H  
ATOM   1220 2HB  ALA A  77      -6.176   5.551  -0.402  1.00  0.00           H  
ATOM   1221 3HB  ALA A  77      -7.080   5.153  -1.881  1.00  0.00           H  
ATOM   1222  N   ALA A  78      -9.810   6.221  -2.269  1.00  0.00           N  
ATOM   1223  CA  ALA A  78     -10.727   6.763  -3.259  1.00  0.00           C  
ATOM   1224  C   ALA A  78     -11.760   7.636  -2.556  1.00  0.00           C  
ATOM   1225  O   ALA A  78     -12.133   8.698  -3.066  1.00  0.00           O  
ATOM   1226  CB  ALA A  78     -11.402   5.647  -4.043  1.00  0.00           C  
ATOM   1227  H   ALA A  78      -9.699   5.208  -2.146  1.00  0.00           H  
ATOM   1228  HA  ALA A  78     -10.162   7.377  -3.959  1.00  0.00           H  
ATOM   1229 1HB  ALA A  78     -12.095   6.077  -4.766  1.00  0.00           H  
ATOM   1230 2HB  ALA A  78     -10.646   5.063  -4.568  1.00  0.00           H  
ATOM   1231 3HB  ALA A  78     -11.948   5.000  -3.358  1.00  0.00           H  
ATOM   1232  N   GLU A  79     -12.244   7.191  -1.391  1.00  0.00           N  
ATOM   1233  CA  GLU A  79     -13.195   8.008  -0.645  1.00  0.00           C  
ATOM   1234  C   GLU A  79     -12.553   9.280  -0.089  1.00  0.00           C  
ATOM   1235  O   GLU A  79     -13.152  10.358  -0.143  1.00  0.00           O  
ATOM   1236  CB  GLU A  79     -13.811   7.223   0.509  1.00  0.00           C  
ATOM   1237  CG  GLU A  79     -14.844   8.024   1.305  1.00  0.00           C  
ATOM   1238  CD  GLU A  79     -15.542   7.228   2.360  1.00  0.00           C  
ATOM   1239  OE1 GLU A  79     -15.330   6.041   2.433  1.00  0.00           O  
ATOM   1240  OE2 GLU A  79     -16.278   7.822   3.121  1.00  0.00           O  
ATOM   1241  H   GLU A  79     -11.950   6.270  -1.043  1.00  0.00           H  
ATOM   1242  HA  GLU A  79     -13.994   8.303  -1.325  1.00  0.00           H  
ATOM   1243 1HB  GLU A  79     -14.289   6.323   0.124  1.00  0.00           H  
ATOM   1244 2HB  GLU A  79     -13.020   6.906   1.195  1.00  0.00           H  
ATOM   1245 1HG  GLU A  79     -14.343   8.858   1.793  1.00  0.00           H  
ATOM   1246 2HG  GLU A  79     -15.580   8.436   0.615  1.00  0.00           H  
ATOM   1247  N   ALA A  80     -11.343   9.155   0.460  1.00  0.00           N  
ATOM   1248  CA  ALA A  80     -10.650  10.301   1.008  1.00  0.00           C  
ATOM   1249  C   ALA A  80     -10.454  11.344  -0.086  1.00  0.00           C  
ATOM   1250  O   ALA A  80     -10.619  12.545   0.164  1.00  0.00           O  
ATOM   1251  CB  ALA A  80      -9.334   9.860   1.635  1.00  0.00           C  
ATOM   1252  H   ALA A  80     -10.910   8.233   0.519  1.00  0.00           H  
ATOM   1253  HA  ALA A  80     -11.272  10.747   1.780  1.00  0.00           H  
ATOM   1254 1HB  ALA A  80      -8.815  10.721   2.056  1.00  0.00           H  
ATOM   1255 2HB  ALA A  80      -9.541   9.134   2.418  1.00  0.00           H  
ATOM   1256 3HB  ALA A  80      -8.724   9.394   0.898  1.00  0.00           H  
ATOM   1257  N   LEU A  81     -10.154  10.901  -1.316  1.00  0.00           N  
ATOM   1258  CA  LEU A  81      -9.949  11.813  -2.430  1.00  0.00           C  
ATOM   1259  C   LEU A  81     -11.261  12.456  -2.846  1.00  0.00           C  
ATOM   1260  O   LEU A  81     -11.314  13.655  -3.111  1.00  0.00           O  
ATOM   1261  CB  LEU A  81      -9.333  11.070  -3.622  1.00  0.00           C  
ATOM   1262  CG  LEU A  81      -7.899  10.564  -3.421  1.00  0.00           C  
ATOM   1263  CD1 LEU A  81      -7.556   9.560  -4.514  1.00  0.00           C  
ATOM   1264  CD2 LEU A  81      -6.937  11.743  -3.440  1.00  0.00           C  
ATOM   1265  H   LEU A  81      -9.989   9.902  -1.470  1.00  0.00           H  
ATOM   1266  HA  LEU A  81      -9.266  12.600  -2.118  1.00  0.00           H  
ATOM   1267 1HB  LEU A  81      -9.958  10.210  -3.856  1.00  0.00           H  
ATOM   1268 2HB  LEU A  81      -9.331  11.737  -4.484  1.00  0.00           H  
ATOM   1269  HG  LEU A  81      -7.825  10.051  -2.462  1.00  0.00           H  
ATOM   1270 1HD1 LEU A  81      -6.537   9.201  -4.371  1.00  0.00           H  
ATOM   1271 2HD1 LEU A  81      -8.247   8.719  -4.464  1.00  0.00           H  
ATOM   1272 3HD1 LEU A  81      -7.638  10.041  -5.488  1.00  0.00           H  
ATOM   1273 1HD2 LEU A  81      -5.918  11.383  -3.297  1.00  0.00           H  
ATOM   1274 2HD2 LEU A  81      -7.009  12.256  -4.400  1.00  0.00           H  
ATOM   1275 3HD2 LEU A  81      -7.194  12.435  -2.639  1.00  0.00           H  
ATOM   1276  N   LYS A  82     -12.350  11.676  -2.845  1.00  0.00           N  
ATOM   1277  CA  LYS A  82     -13.671  12.206  -3.180  1.00  0.00           C  
ATOM   1278  C   LYS A  82     -14.081  13.301  -2.203  1.00  0.00           C  
ATOM   1279  O   LYS A  82     -14.737  14.273  -2.578  1.00  0.00           O  
ATOM   1280  CB  LYS A  82     -14.715  11.088  -3.187  1.00  0.00           C  
ATOM   1281  CG  LYS A  82     -16.133  11.554  -3.492  1.00  0.00           C  
ATOM   1282  CD  LYS A  82     -16.237  12.128  -4.897  1.00  0.00           C  
ATOM   1283  CE  LYS A  82     -17.681  12.431  -5.267  1.00  0.00           C  
ATOM   1284  NZ  LYS A  82     -17.785  13.126  -6.578  1.00  0.00           N  
ATOM   1285  H   LYS A  82     -12.241  10.675  -2.657  1.00  0.00           H  
ATOM   1286  HA  LYS A  82     -13.619  12.653  -4.171  1.00  0.00           H  
ATOM   1287 1HB  LYS A  82     -14.442  10.339  -3.931  1.00  0.00           H  
ATOM   1288 2HB  LYS A  82     -14.727  10.595  -2.215  1.00  0.00           H  
ATOM   1289 1HG  LYS A  82     -16.820  10.712  -3.401  1.00  0.00           H  
ATOM   1290 2HG  LYS A  82     -16.427  12.319  -2.773  1.00  0.00           H  
ATOM   1291 1HD  LYS A  82     -15.654  13.048  -4.958  1.00  0.00           H  
ATOM   1292 2HD  LYS A  82     -15.831  11.413  -5.612  1.00  0.00           H  
ATOM   1293 1HE  LYS A  82     -18.246  11.501  -5.316  1.00  0.00           H  
ATOM   1294 2HE  LYS A  82     -18.129  13.062  -4.499  1.00  0.00           H  
ATOM   1295 1HZ  LYS A  82     -18.757  13.310  -6.786  1.00  0.00           H  
ATOM   1296 2HZ  LYS A  82     -17.280  14.000  -6.538  1.00  0.00           H  
ATOM   1297 3HZ  LYS A  82     -17.391  12.543  -7.302  1.00  0.00           H  
ATOM   1298  N   ARG A  83     -13.657  13.159  -0.946  1.00  0.00           N  
ATOM   1299  CA  ARG A  83     -13.942  14.125   0.109  1.00  0.00           C  
ATOM   1300  C   ARG A  83     -12.910  15.264   0.202  1.00  0.00           C  
ATOM   1301  O   ARG A  83     -13.015  16.121   1.082  1.00  0.00           O  
ATOM   1302  CB  ARG A  83     -13.997  13.434   1.464  1.00  0.00           C  
ATOM   1303  CG  ARG A  83     -15.150  12.463   1.676  1.00  0.00           C  
ATOM   1304  CD  ARG A  83     -15.068  11.834   3.031  1.00  0.00           C  
ATOM   1305  NE  ARG A  83     -16.112  10.823   3.264  1.00  0.00           N  
ATOM   1306  CZ  ARG A  83     -17.362  11.059   3.699  1.00  0.00           C  
ATOM   1307  NH1 ARG A  83     -17.797  12.282   3.955  1.00  0.00           N  
ATOM   1308  NH2 ARG A  83     -18.142  10.014   3.860  1.00  0.00           N  
ATOM   1309  H   ARG A  83     -13.166  12.291  -0.707  1.00  0.00           H  
ATOM   1310  HA  ARG A  83     -14.917  14.563  -0.095  1.00  0.00           H  
ATOM   1311 1HB  ARG A  83     -13.072  12.878   1.614  1.00  0.00           H  
ATOM   1312 2HB  ARG A  83     -14.054  14.185   2.249  1.00  0.00           H  
ATOM   1313 1HG  ARG A  83     -16.093  12.993   1.585  1.00  0.00           H  
ATOM   1314 2HG  ARG A  83     -15.107  11.670   0.930  1.00  0.00           H  
ATOM   1315 1HD  ARG A  83     -14.101  11.331   3.115  1.00  0.00           H  
ATOM   1316 2HD  ARG A  83     -15.139  12.592   3.803  1.00  0.00           H  
ATOM   1317  HE  ARG A  83     -15.883   9.827   3.109  1.00  0.00           H  
ATOM   1318 1HH1 ARG A  83     -17.188  13.075   3.831  1.00  0.00           H  
ATOM   1319 2HH1 ARG A  83     -18.743  12.424   4.283  1.00  0.00           H  
ATOM   1320 1HH2 ARG A  83     -17.748   9.082   3.654  1.00  0.00           H  
ATOM   1321 2HH2 ARG A  83     -19.092  10.118   4.188  1.00  0.00           H  
ATOM   1322  N   GLY A  84     -11.876  15.237  -0.647  1.00  0.00           N  
ATOM   1323  CA  GLY A  84     -10.817  16.236  -0.661  1.00  0.00           C  
ATOM   1324  C   GLY A  84      -9.650  15.948   0.286  1.00  0.00           C  
ATOM   1325  O   GLY A  84      -8.685  16.720   0.345  1.00  0.00           O  
ATOM   1326  H   GLY A  84     -11.850  14.529  -1.380  1.00  0.00           H  
ATOM   1327 1HA  GLY A  84     -10.437  16.315  -1.678  1.00  0.00           H  
ATOM   1328 2HA  GLY A  84     -11.247  17.202  -0.419  1.00  0.00           H  
ATOM   1329  N   ASP A  85      -9.694  14.845   1.037  1.00  0.00           N  
ATOM   1330  CA  ASP A  85      -8.635  14.609   1.998  1.00  0.00           C  
ATOM   1331  C   ASP A  85      -7.490  13.897   1.319  1.00  0.00           C  
ATOM   1332  O   ASP A  85      -7.291  12.692   1.481  1.00  0.00           O  
ATOM   1333  CB  ASP A  85      -9.152  13.821   3.200  1.00  0.00           C  
ATOM   1334  CG  ASP A  85      -8.112  13.690   4.324  1.00  0.00           C  
ATOM   1335  OD1 ASP A  85      -6.932  13.990   4.096  1.00  0.00           O  
ATOM   1336  OD2 ASP A  85      -8.500  13.304   5.419  1.00  0.00           O  
ATOM   1337  H   ASP A  85     -10.427  14.151   0.907  1.00  0.00           H  
ATOM   1338  HA  ASP A  85      -8.273  15.569   2.362  1.00  0.00           H  
ATOM   1339 1HB  ASP A  85     -10.042  14.317   3.597  1.00  0.00           H  
ATOM   1340 2HB  ASP A  85      -9.455  12.827   2.873  1.00  0.00           H  
ATOM   1341  N   ARG A  86      -6.712  14.687   0.592  1.00  0.00           N  
ATOM   1342  CA  ARG A  86      -5.590  14.183  -0.179  1.00  0.00           C  
ATOM   1343  C   ARG A  86      -4.452  13.696   0.695  1.00  0.00           C  
ATOM   1344  O   ARG A  86      -3.764  12.743   0.324  1.00  0.00           O  
ATOM   1345  CB  ARG A  86      -5.069  15.263  -1.115  1.00  0.00           C  
ATOM   1346  CG  ARG A  86      -5.980  15.588  -2.288  1.00  0.00           C  
ATOM   1347  CD  ARG A  86      -5.405  16.650  -3.152  1.00  0.00           C  
ATOM   1348  NE  ARG A  86      -6.285  16.983  -4.260  1.00  0.00           N  
ATOM   1349  CZ  ARG A  86      -6.342  16.305  -5.423  1.00  0.00           C  
ATOM   1350  NH1 ARG A  86      -5.565  15.262  -5.615  1.00  0.00           N  
ATOM   1351  NH2 ARG A  86      -7.178  16.689  -6.372  1.00  0.00           N  
ATOM   1352  H   ARG A  86      -7.012  15.664   0.525  1.00  0.00           H  
ATOM   1353  HA  ARG A  86      -5.948  13.335  -0.763  1.00  0.00           H  
ATOM   1354 1HB  ARG A  86      -4.911  16.184  -0.555  1.00  0.00           H  
ATOM   1355 2HB  ARG A  86      -4.104  14.958  -1.521  1.00  0.00           H  
ATOM   1356 1HG  ARG A  86      -6.126  14.694  -2.894  1.00  0.00           H  
ATOM   1357 2HG  ARG A  86      -6.944  15.935  -1.914  1.00  0.00           H  
ATOM   1358 1HD  ARG A  86      -5.243  17.552  -2.562  1.00  0.00           H  
ATOM   1359 2HD  ARG A  86      -4.454  16.310  -3.563  1.00  0.00           H  
ATOM   1360  HE  ARG A  86      -6.898  17.780  -4.151  1.00  0.00           H  
ATOM   1361 1HH1 ARG A  86      -4.925  14.969  -4.890  1.00  0.00           H  
ATOM   1362 2HH1 ARG A  86      -5.607  14.754  -6.486  1.00  0.00           H  
ATOM   1363 1HH2 ARG A  86      -7.776  17.491  -6.225  1.00  0.00           H  
ATOM   1364 2HH2 ARG A  86      -7.221  16.181  -7.243  1.00  0.00           H  
ATOM   1365  N   GLU A  87      -4.223  14.337   1.844  1.00  0.00           N  
ATOM   1366  CA  GLU A  87      -3.101  13.903   2.662  1.00  0.00           C  
ATOM   1367  C   GLU A  87      -3.367  12.504   3.193  1.00  0.00           C  
ATOM   1368  O   GLU A  87      -2.466  11.655   3.184  1.00  0.00           O  
ATOM   1369  CB  GLU A  87      -2.864  14.874   3.821  1.00  0.00           C  
ATOM   1370  CG  GLU A  87      -2.397  16.259   3.395  1.00  0.00           C  
ATOM   1371  CD  GLU A  87      -3.525  17.141   2.938  1.00  0.00           C  
ATOM   1372  OE1 GLU A  87      -4.649  16.702   2.971  1.00  0.00           O  
ATOM   1373  OE2 GLU A  87      -3.262  18.256   2.554  1.00  0.00           O  
ATOM   1374  H   GLU A  87      -4.818  15.103   2.135  1.00  0.00           H  
ATOM   1375  HA  GLU A  87      -2.207  13.865   2.040  1.00  0.00           H  
ATOM   1376 1HB  GLU A  87      -3.785  14.992   4.391  1.00  0.00           H  
ATOM   1377 2HB  GLU A  87      -2.113  14.460   4.494  1.00  0.00           H  
ATOM   1378 1HG  GLU A  87      -1.896  16.737   4.237  1.00  0.00           H  
ATOM   1379 2HG  GLU A  87      -1.673  16.155   2.589  1.00  0.00           H  
ATOM   1380  N   ARG A  88      -4.621  12.223   3.586  1.00  0.00           N  
ATOM   1381  CA  ARG A  88      -4.969  10.891   4.049  1.00  0.00           C  
ATOM   1382  C   ARG A  88      -4.860   9.902   2.905  1.00  0.00           C  
ATOM   1383  O   ARG A  88      -4.323   8.806   3.085  1.00  0.00           O  
ATOM   1384  CB  ARG A  88      -6.361  10.866   4.619  1.00  0.00           C  
ATOM   1385  CG  ARG A  88      -6.788   9.589   5.307  1.00  0.00           C  
ATOM   1386  CD  ARG A  88      -8.185   9.720   5.784  1.00  0.00           C  
ATOM   1387  NE  ARG A  88      -8.319  10.834   6.704  1.00  0.00           N  
ATOM   1388  CZ  ARG A  88      -8.087  10.819   8.035  1.00  0.00           C  
ATOM   1389  NH1 ARG A  88      -7.733   9.710   8.662  1.00  0.00           N  
ATOM   1390  NH2 ARG A  88      -8.223  11.948   8.709  1.00  0.00           N  
ATOM   1391  H   ARG A  88      -5.337  12.969   3.631  1.00  0.00           H  
ATOM   1392  HA  ARG A  88      -4.269  10.603   4.832  1.00  0.00           H  
ATOM   1393 1HB  ARG A  88      -6.426  11.662   5.352  1.00  0.00           H  
ATOM   1394 2HB  ARG A  88      -7.075  11.087   3.834  1.00  0.00           H  
ATOM   1395 1HG  ARG A  88      -6.743   8.781   4.600  1.00  0.00           H  
ATOM   1396 2HG  ARG A  88      -6.133   9.378   6.150  1.00  0.00           H  
ATOM   1397 1HD  ARG A  88      -8.829   9.919   4.932  1.00  0.00           H  
ATOM   1398 2HD  ARG A  88      -8.510   8.808   6.276  1.00  0.00           H  
ATOM   1399  HE  ARG A  88      -8.567  11.749   6.283  1.00  0.00           H  
ATOM   1400 1HH1 ARG A  88      -7.630   8.847   8.154  1.00  0.00           H  
ATOM   1401 2HH1 ARG A  88      -7.566   9.724   9.660  1.00  0.00           H  
ATOM   1402 1HH2 ARG A  88      -8.491  12.797   8.209  1.00  0.00           H  
ATOM   1403 2HH2 ARG A  88      -8.059  11.975   9.700  1.00  0.00           H  
ATOM   1404  N   ALA A  89      -5.322  10.298   1.714  1.00  0.00           N  
ATOM   1405  CA  ALA A  89      -5.292   9.397   0.573  1.00  0.00           C  
ATOM   1406  C   ALA A  89      -3.862   8.998   0.265  1.00  0.00           C  
ATOM   1407  O   ALA A  89      -3.601   7.832  -0.037  1.00  0.00           O  
ATOM   1408  CB  ALA A  89      -5.941  10.044  -0.642  1.00  0.00           C  
ATOM   1409  H   ALA A  89      -5.763  11.224   1.649  1.00  0.00           H  
ATOM   1410  HA  ALA A  89      -5.874   8.507   0.808  1.00  0.00           H  
ATOM   1411 1HB  ALA A  89      -5.898   9.357  -1.487  1.00  0.00           H  
ATOM   1412 2HB  ALA A  89      -6.982  10.278  -0.417  1.00  0.00           H  
ATOM   1413 3HB  ALA A  89      -5.410  10.961  -0.892  1.00  0.00           H  
ATOM   1414  N   LYS A  90      -2.932   9.955   0.351  1.00  0.00           N  
ATOM   1415  CA  LYS A  90      -1.536   9.651   0.107  1.00  0.00           C  
ATOM   1416  C   LYS A  90      -0.979   8.649   1.099  1.00  0.00           C  
ATOM   1417  O   LYS A  90      -0.287   7.715   0.694  1.00  0.00           O  
ATOM   1418  CB  LYS A  90      -0.703  10.933   0.143  1.00  0.00           C  
ATOM   1419  CG  LYS A  90      -0.933  11.866  -1.039  1.00  0.00           C  
ATOM   1420  CD  LYS A  90      -0.088  13.126  -0.921  1.00  0.00           C  
ATOM   1421  CE  LYS A  90      -0.327  14.065  -2.095  1.00  0.00           C  
ATOM   1422  NZ  LYS A  90       0.465  15.319  -1.973  1.00  0.00           N  
ATOM   1423  H   LYS A  90      -3.223  10.916   0.560  1.00  0.00           H  
ATOM   1424  HA  LYS A  90      -1.458   9.210  -0.885  1.00  0.00           H  
ATOM   1425 1HB  LYS A  90      -0.927  11.487   1.055  1.00  0.00           H  
ATOM   1426 2HB  LYS A  90       0.357  10.679   0.167  1.00  0.00           H  
ATOM   1427 1HG  LYS A  90      -0.675  11.351  -1.965  1.00  0.00           H  
ATOM   1428 2HG  LYS A  90      -1.985  12.147  -1.081  1.00  0.00           H  
ATOM   1429 1HD  LYS A  90      -0.336  13.645   0.005  1.00  0.00           H  
ATOM   1430 2HD  LYS A  90       0.967  12.855  -0.894  1.00  0.00           H  
ATOM   1431 1HE  LYS A  90      -0.052  13.565  -3.022  1.00  0.00           H  
ATOM   1432 2HE  LYS A  90      -1.385  14.322  -2.146  1.00  0.00           H  
ATOM   1433 1HZ  LYS A  90       0.278  15.914  -2.768  1.00  0.00           H  
ATOM   1434 2HZ  LYS A  90       0.204  15.802  -1.124  1.00  0.00           H  
ATOM   1435 3HZ  LYS A  90       1.449  15.095  -1.944  1.00  0.00           H  
ATOM   1436  N   LYS A  91      -1.299   8.783   2.387  1.00  0.00           N  
ATOM   1437  CA  LYS A  91      -0.729   7.839   3.336  1.00  0.00           C  
ATOM   1438  C   LYS A  91      -1.371   6.459   3.194  1.00  0.00           C  
ATOM   1439  O   LYS A  91      -0.685   5.442   3.349  1.00  0.00           O  
ATOM   1440  CB  LYS A  91      -0.896   8.356   4.766  1.00  0.00           C  
ATOM   1441  CG  LYS A  91      -0.160   9.658   5.055  1.00  0.00           C  
ATOM   1442  CD  LYS A  91       1.344   9.487   4.908  1.00  0.00           C  
ATOM   1443  CE  LYS A  91       2.093  10.716   5.403  1.00  0.00           C  
ATOM   1444  NZ  LYS A  91       3.562  10.592   5.198  1.00  0.00           N  
ATOM   1445  H   LYS A  91      -1.860   9.588   2.698  1.00  0.00           H  
ATOM   1446  HA  LYS A  91       0.326   7.722   3.112  1.00  0.00           H  
ATOM   1447 1HB  LYS A  91      -1.954   8.517   4.975  1.00  0.00           H  
ATOM   1448 2HB  LYS A  91      -0.534   7.605   5.469  1.00  0.00           H  
ATOM   1449 1HG  LYS A  91      -0.499  10.428   4.362  1.00  0.00           H  
ATOM   1450 2HG  LYS A  91      -0.382   9.984   6.069  1.00  0.00           H  
ATOM   1451 1HD  LYS A  91       1.670   8.618   5.481  1.00  0.00           H  
ATOM   1452 2HD  LYS A  91       1.591   9.322   3.859  1.00  0.00           H  
ATOM   1453 1HE  LYS A  91       1.737  11.597   4.870  1.00  0.00           H  
ATOM   1454 2HE  LYS A  91       1.898  10.856   6.466  1.00  0.00           H  
ATOM   1455 1HZ  LYS A  91       4.020  11.425   5.539  1.00  0.00           H  
ATOM   1456 2HZ  LYS A  91       3.906   9.788   5.702  1.00  0.00           H  
ATOM   1457 3HZ  LYS A  91       3.756  10.480   4.213  1.00  0.00           H  
ATOM   1458  N   LEU A  92      -2.662   6.411   2.848  1.00  0.00           N  
ATOM   1459  CA  LEU A  92      -3.349   5.143   2.631  1.00  0.00           C  
ATOM   1460  C   LEU A  92      -2.781   4.414   1.431  1.00  0.00           C  
ATOM   1461  O   LEU A  92      -2.610   3.190   1.464  1.00  0.00           O  
ATOM   1462  CB  LEU A  92      -4.835   5.412   2.371  1.00  0.00           C  
ATOM   1463  CG  LEU A  92      -5.688   5.916   3.550  1.00  0.00           C  
ATOM   1464  CD1 LEU A  92      -6.991   6.395   3.008  1.00  0.00           C  
ATOM   1465  CD2 LEU A  92      -5.950   4.789   4.507  1.00  0.00           C  
ATOM   1466  H   LEU A  92      -3.197   7.284   2.790  1.00  0.00           H  
ATOM   1467  HA  LEU A  92      -3.215   4.521   3.511  1.00  0.00           H  
ATOM   1468 1HB  LEU A  92      -4.900   6.162   1.582  1.00  0.00           H  
ATOM   1469 2HB  LEU A  92      -5.289   4.490   1.995  1.00  0.00           H  
ATOM   1470  HG  LEU A  92      -5.185   6.721   4.067  1.00  0.00           H  
ATOM   1471 1HD1 LEU A  92      -7.629   6.737   3.812  1.00  0.00           H  
ATOM   1472 2HD1 LEU A  92      -6.817   7.208   2.317  1.00  0.00           H  
ATOM   1473 3HD1 LEU A  92      -7.444   5.584   2.507  1.00  0.00           H  
ATOM   1474 1HD2 LEU A  92      -6.575   5.147   5.323  1.00  0.00           H  
ATOM   1475 2HD2 LEU A  92      -6.464   3.985   3.981  1.00  0.00           H  
ATOM   1476 3HD2 LEU A  92      -5.016   4.423   4.912  1.00  0.00           H  
ATOM   1477  N   LEU A  93      -2.473   5.154   0.370  1.00  0.00           N  
ATOM   1478  CA  LEU A  93      -1.913   4.531  -0.809  1.00  0.00           C  
ATOM   1479  C   LEU A  93      -0.457   4.159  -0.633  1.00  0.00           C  
ATOM   1480  O   LEU A  93      -0.027   3.147  -1.176  1.00  0.00           O  
ATOM   1481  CB  LEU A  93      -2.056   5.471  -2.012  1.00  0.00           C  
ATOM   1482  CG  LEU A  93      -3.495   5.775  -2.451  1.00  0.00           C  
ATOM   1483  CD1 LEU A  93      -3.482   6.861  -3.519  1.00  0.00           C  
ATOM   1484  CD2 LEU A  93      -4.146   4.503  -2.973  1.00  0.00           C  
ATOM   1485  H   LEU A  93      -2.704   6.154   0.364  1.00  0.00           H  
ATOM   1486  HA  LEU A  93      -2.439   3.603  -0.977  1.00  0.00           H  
ATOM   1487 1HB  LEU A  93      -1.577   6.419  -1.772  1.00  0.00           H  
ATOM   1488 2HB  LEU A  93      -1.536   5.030  -2.863  1.00  0.00           H  
ATOM   1489  HG  LEU A  93      -4.063   6.151  -1.600  1.00  0.00           H  
ATOM   1490 1HD1 LEU A  93      -4.504   7.077  -3.831  1.00  0.00           H  
ATOM   1491 2HD1 LEU A  93      -3.028   7.765  -3.113  1.00  0.00           H  
ATOM   1492 3HD1 LEU A  93      -2.905   6.519  -4.378  1.00  0.00           H  
ATOM   1493 1HD2 LEU A  93      -5.168   4.719  -3.284  1.00  0.00           H  
ATOM   1494 2HD2 LEU A  93      -3.579   4.127  -3.825  1.00  0.00           H  
ATOM   1495 3HD2 LEU A  93      -4.157   3.750  -2.185  1.00  0.00           H  
ATOM   1496  N   ILE A  94       0.307   4.913   0.151  1.00  0.00           N  
ATOM   1497  CA  ILE A  94       1.693   4.539   0.349  1.00  0.00           C  
ATOM   1498  C   ILE A  94       1.715   3.212   1.088  1.00  0.00           C  
ATOM   1499  O   ILE A  94       2.470   2.314   0.707  1.00  0.00           O  
ATOM   1500  CB  ILE A  94       2.478   5.643   1.074  1.00  0.00           C  
ATOM   1501  CG1 ILE A  94       2.562   6.875   0.131  1.00  0.00           C  
ATOM   1502  CG2 ILE A  94       3.902   5.130   1.447  1.00  0.00           C  
ATOM   1503  CD1 ILE A  94       2.956   8.165   0.812  1.00  0.00           C  
ATOM   1504  H   ILE A  94      -0.056   5.772   0.576  1.00  0.00           H  
ATOM   1505  HA  ILE A  94       2.158   4.392  -0.625  1.00  0.00           H  
ATOM   1506  HB  ILE A  94       1.934   5.945   1.973  1.00  0.00           H  
ATOM   1507 1HG1 ILE A  94       3.298   6.658  -0.644  1.00  0.00           H  
ATOM   1508 2HG1 ILE A  94       1.601   7.017  -0.353  1.00  0.00           H  
ATOM   1509 1HG2 ILE A  94       4.464   5.909   1.950  1.00  0.00           H  
ATOM   1510 2HG2 ILE A  94       3.829   4.271   2.108  1.00  0.00           H  
ATOM   1511 3HG2 ILE A  94       4.427   4.841   0.537  1.00  0.00           H  
ATOM   1512 1HD1 ILE A  94       2.990   8.961   0.073  1.00  0.00           H  
ATOM   1513 2HD1 ILE A  94       2.212   8.412   1.569  1.00  0.00           H  
ATOM   1514 3HD1 ILE A  94       3.919   8.069   1.281  1.00  0.00           H  
ATOM   1515  N   GLU A  95       0.899   3.073   2.149  1.00  0.00           N  
ATOM   1516  CA  GLU A  95       0.824   1.815   2.870  1.00  0.00           C  
ATOM   1517  C   GLU A  95       0.375   0.683   1.945  1.00  0.00           C  
ATOM   1518  O   GLU A  95       0.940  -0.408   1.992  1.00  0.00           O  
ATOM   1519  CB  GLU A  95      -0.137   1.938   4.055  1.00  0.00           C  
ATOM   1520  CG  GLU A  95      -0.245   0.684   4.910  1.00  0.00           C  
ATOM   1521  CD  GLU A  95      -1.154   0.860   6.095  1.00  0.00           C  
ATOM   1522  OE1 GLU A  95      -1.258   1.960   6.581  1.00  0.00           O  
ATOM   1523  OE2 GLU A  95      -1.745  -0.107   6.513  1.00  0.00           O  
ATOM   1524  H   GLU A  95       0.314   3.857   2.461  1.00  0.00           H  
ATOM   1525  HA  GLU A  95       1.819   1.576   3.248  1.00  0.00           H  
ATOM   1526 1HB  GLU A  95       0.184   2.757   4.700  1.00  0.00           H  
ATOM   1527 2HB  GLU A  95      -1.135   2.181   3.690  1.00  0.00           H  
ATOM   1528 1HG  GLU A  95      -0.623  -0.132   4.294  1.00  0.00           H  
ATOM   1529 2HG  GLU A  95       0.749   0.408   5.259  1.00  0.00           H  
ATOM   1530  N   ALA A  96      -0.639   0.938   1.095  1.00  0.00           N  
ATOM   1531  CA  ALA A  96      -1.113  -0.071   0.160  1.00  0.00           C  
ATOM   1532  C   ALA A  96      -0.024  -0.515  -0.808  1.00  0.00           C  
ATOM   1533  O   ALA A  96       0.141  -1.717  -1.041  1.00  0.00           O  
ATOM   1534  CB  ALA A  96      -2.285   0.507  -0.617  1.00  0.00           C  
ATOM   1535  H   ALA A  96      -1.135   1.829   1.143  1.00  0.00           H  
ATOM   1536  HA  ALA A  96      -1.439  -0.931   0.730  1.00  0.00           H  
ATOM   1537 1HB  ALA A  96      -2.682  -0.203  -1.289  1.00  0.00           H  
ATOM   1538 2HB  ALA A  96      -3.046   0.813   0.062  1.00  0.00           H  
ATOM   1539 3HB  ALA A  96      -1.940   1.366  -1.171  1.00  0.00           H  
ATOM   1540  N   LEU A  97       0.779   0.424  -1.299  1.00  0.00           N  
ATOM   1541  CA  LEU A  97       1.851   0.101  -2.222  1.00  0.00           C  
ATOM   1542  C   LEU A  97       2.992  -0.615  -1.512  1.00  0.00           C  
ATOM   1543  O   LEU A  97       3.605  -1.534  -2.068  1.00  0.00           O  
ATOM   1544  CB  LEU A  97       2.375   1.378  -2.891  1.00  0.00           C  
ATOM   1545  CG  LEU A  97       1.384   2.102  -3.811  1.00  0.00           C  
ATOM   1546  CD1 LEU A  97       1.912   3.493  -4.134  1.00  0.00           C  
ATOM   1547  CD2 LEU A  97       1.181   1.286  -5.080  1.00  0.00           C  
ATOM   1548  H   LEU A  97       0.585   1.406  -1.077  1.00  0.00           H  
ATOM   1549  HA  LEU A  97       1.457  -0.566  -2.981  1.00  0.00           H  
ATOM   1550 1HB  LEU A  97       2.676   2.079  -2.113  1.00  0.00           H  
ATOM   1551 2HB  LEU A  97       3.254   1.125  -3.483  1.00  0.00           H  
ATOM   1552  HG  LEU A  97       0.429   2.218  -3.298  1.00  0.00           H  
ATOM   1553 1HD1 LEU A  97       1.208   4.007  -4.788  1.00  0.00           H  
ATOM   1554 2HD1 LEU A  97       2.029   4.061  -3.210  1.00  0.00           H  
ATOM   1555 3HD1 LEU A  97       2.876   3.409  -4.633  1.00  0.00           H  
ATOM   1556 1HD2 LEU A  97       0.476   1.800  -5.734  1.00  0.00           H  
ATOM   1557 2HD2 LEU A  97       2.136   1.170  -5.594  1.00  0.00           H  
ATOM   1558 3HD2 LEU A  97       0.787   0.303  -4.822  1.00  0.00           H  
ATOM   1559  N   LYS A  98       3.286  -0.207  -0.271  1.00  0.00           N  
ATOM   1560  CA  LYS A  98       4.348  -0.851   0.484  1.00  0.00           C  
ATOM   1561  C   LYS A  98       3.988  -2.308   0.735  1.00  0.00           C  
ATOM   1562  O   LYS A  98       4.847  -3.189   0.621  1.00  0.00           O  
ATOM   1563  CB  LYS A  98       4.595  -0.124   1.807  1.00  0.00           C  
ATOM   1564  CG  LYS A  98       5.751  -0.683   2.626  1.00  0.00           C  
ATOM   1565  CD  LYS A  98       6.016   0.166   3.860  1.00  0.00           C  
ATOM   1566  CE  LYS A  98       7.260  -0.302   4.599  1.00  0.00           C  
ATOM   1567  NZ  LYS A  98       7.015  -1.556   5.363  1.00  0.00           N  
ATOM   1568  H   LYS A  98       2.786   0.588   0.142  1.00  0.00           H  
ATOM   1569  HA  LYS A  98       5.263  -0.825  -0.107  1.00  0.00           H  
ATOM   1570 1HB  LYS A  98       4.801   0.928   1.611  1.00  0.00           H  
ATOM   1571 2HB  LYS A  98       3.696  -0.172   2.422  1.00  0.00           H  
ATOM   1572 1HG  LYS A  98       5.517  -1.701   2.939  1.00  0.00           H  
ATOM   1573 2HG  LYS A  98       6.652  -0.709   2.013  1.00  0.00           H  
ATOM   1574 1HD  LYS A  98       6.149   1.208   3.564  1.00  0.00           H  
ATOM   1575 2HD  LYS A  98       5.161   0.106   4.533  1.00  0.00           H  
ATOM   1576 1HE  LYS A  98       8.063  -0.478   3.885  1.00  0.00           H  
ATOM   1577 2HE  LYS A  98       7.585   0.473   5.293  1.00  0.00           H  
ATOM   1578 1HZ  LYS A  98       7.862  -1.833   5.838  1.00  0.00           H  
ATOM   1579 2HZ  LYS A  98       6.284  -1.399   6.043  1.00  0.00           H  
ATOM   1580 3HZ  LYS A  98       6.732  -2.288   4.727  1.00  0.00           H  
ATOM   1581  N   ARG A  99       2.716  -2.563   1.087  1.00  0.00           N  
ATOM   1582  CA  ARG A  99       2.250  -3.916   1.319  1.00  0.00           C  
ATOM   1583  C   ARG A  99       2.334  -4.739   0.051  1.00  0.00           C  
ATOM   1584  O   ARG A  99       2.758  -5.890   0.097  1.00  0.00           O  
ATOM   1585  CB  ARG A  99       0.815  -3.911   1.826  1.00  0.00           C  
ATOM   1586  CG  ARG A  99       0.639  -3.389   3.243  1.00  0.00           C  
ATOM   1587  CD  ARG A  99      -0.781  -3.442   3.675  1.00  0.00           C  
ATOM   1588  NE  ARG A  99      -0.968  -2.864   4.996  1.00  0.00           N  
ATOM   1589  CZ  ARG A  99      -0.776  -3.525   6.154  1.00  0.00           C  
ATOM   1590  NH1 ARG A  99      -0.393  -4.782   6.138  1.00  0.00           N  
ATOM   1591  NH2 ARG A  99      -0.973  -2.909   7.307  1.00  0.00           N  
ATOM   1592  H   ARG A  99       2.069  -1.780   1.226  1.00  0.00           H  
ATOM   1593  HA  ARG A  99       2.902  -4.372   2.066  1.00  0.00           H  
ATOM   1594 1HB  ARG A  99       0.200  -3.297   1.169  1.00  0.00           H  
ATOM   1595 2HB  ARG A  99       0.416  -4.925   1.796  1.00  0.00           H  
ATOM   1596 1HG  ARG A  99       1.230  -3.994   3.930  1.00  0.00           H  
ATOM   1597 2HG  ARG A  99       0.974  -2.352   3.293  1.00  0.00           H  
ATOM   1598 1HD  ARG A  99      -1.397  -2.885   2.969  1.00  0.00           H  
ATOM   1599 2HD  ARG A  99      -1.113  -4.479   3.706  1.00  0.00           H  
ATOM   1600  HE  ARG A  99      -1.263  -1.898   5.049  1.00  0.00           H  
ATOM   1601 1HH1 ARG A  99      -0.242  -5.253   5.257  1.00  0.00           H  
ATOM   1602 2HH1 ARG A  99      -0.249  -5.278   7.006  1.00  0.00           H  
ATOM   1603 1HH2 ARG A  99      -1.268  -1.942   7.320  1.00  0.00           H  
ATOM   1604 2HH2 ARG A  99      -0.829  -3.404   8.174  1.00  0.00           H  
ATOM   1605  N   LEU A 100       2.049  -4.150  -1.112  1.00  0.00           N  
ATOM   1606  CA  LEU A 100       2.170  -4.936  -2.328  1.00  0.00           C  
ATOM   1607  C   LEU A 100       3.594  -5.364  -2.548  1.00  0.00           C  
ATOM   1608  O   LEU A 100       3.837  -6.510  -2.924  1.00  0.00           O  
ATOM   1609  CB  LEU A 100       1.683  -4.130  -3.539  1.00  0.00           C  
ATOM   1610  CG  LEU A 100       0.175  -3.855  -3.591  1.00  0.00           C  
ATOM   1611  CD1 LEU A 100      -0.116  -2.822  -4.671  1.00  0.00           C  
ATOM   1612  CD2 LEU A 100      -0.570  -5.154  -3.863  1.00  0.00           C  
ATOM   1613  H   LEU A 100       1.663  -3.202  -1.127  1.00  0.00           H  
ATOM   1614  HA  LEU A 100       1.571  -5.833  -2.219  1.00  0.00           H  
ATOM   1615 1HB  LEU A 100       2.195  -3.170  -3.546  1.00  0.00           H  
ATOM   1616 2HB  LEU A 100       1.953  -4.670  -4.447  1.00  0.00           H  
ATOM   1617  HG  LEU A 100      -0.153  -3.442  -2.637  1.00  0.00           H  
ATOM   1618 1HD1 LEU A 100      -1.188  -2.626  -4.708  1.00  0.00           H  
ATOM   1619 2HD1 LEU A 100       0.413  -1.897  -4.441  1.00  0.00           H  
ATOM   1620 3HD1 LEU A 100       0.217  -3.201  -5.636  1.00  0.00           H  
ATOM   1621 1HD2 LEU A 100      -1.642  -4.958  -3.899  1.00  0.00           H  
ATOM   1622 2HD2 LEU A 100      -0.243  -5.567  -4.817  1.00  0.00           H  
ATOM   1623 3HD2 LEU A 100      -0.358  -5.868  -3.067  1.00  0.00           H  
ATOM   1624  N   VAL A 101       4.546  -4.484  -2.268  1.00  0.00           N  
ATOM   1625  CA  VAL A 101       5.923  -4.866  -2.462  1.00  0.00           C  
ATOM   1626  C   VAL A 101       6.338  -5.959  -1.477  1.00  0.00           C  
ATOM   1627  O   VAL A 101       7.001  -6.918  -1.877  1.00  0.00           O  
ATOM   1628  CB  VAL A 101       6.839  -3.639  -2.291  1.00  0.00           C  
ATOM   1629  CG1 VAL A 101       8.301  -4.061  -2.289  1.00  0.00           C  
ATOM   1630  CG2 VAL A 101       6.570  -2.633  -3.400  1.00  0.00           C  
ATOM   1631  H   VAL A 101       4.279  -3.534  -1.982  1.00  0.00           H  
ATOM   1632  HA  VAL A 101       6.018  -5.250  -3.475  1.00  0.00           H  
ATOM   1633  HB  VAL A 101       6.636  -3.178  -1.324  1.00  0.00           H  
ATOM   1634 1HG1 VAL A 101       8.934  -3.182  -2.167  1.00  0.00           H  
ATOM   1635 2HG1 VAL A 101       8.478  -4.753  -1.465  1.00  0.00           H  
ATOM   1636 3HG1 VAL A 101       8.539  -4.551  -3.233  1.00  0.00           H  
ATOM   1637 1HG2 VAL A 101       7.220  -1.768  -3.272  1.00  0.00           H  
ATOM   1638 2HG2 VAL A 101       6.767  -3.096  -4.367  1.00  0.00           H  
ATOM   1639 3HG2 VAL A 101       5.529  -2.313  -3.357  1.00  0.00           H  
ATOM   1640  N   GLU A 102       5.988  -5.817  -0.188  1.00  0.00           N  
ATOM   1641  CA  GLU A 102       6.391  -6.834   0.787  1.00  0.00           C  
ATOM   1642  C   GLU A 102       5.764  -8.212   0.537  1.00  0.00           C  
ATOM   1643  O   GLU A 102       6.451  -9.235   0.645  1.00  0.00           O  
ATOM   1644  CB  GLU A 102       6.031  -6.364   2.199  1.00  0.00           C  
ATOM   1645  CG  GLU A 102       6.865  -5.194   2.703  1.00  0.00           C  
ATOM   1646  CD  GLU A 102       6.435  -4.713   4.062  1.00  0.00           C  
ATOM   1647  OE1 GLU A 102       5.444  -5.194   4.555  1.00  0.00           O  
ATOM   1648  OE2 GLU A 102       7.100  -3.864   4.606  1.00  0.00           O  
ATOM   1649  H   GLU A 102       5.478  -4.973   0.102  1.00  0.00           H  
ATOM   1650  HA  GLU A 102       7.473  -6.944   0.723  1.00  0.00           H  
ATOM   1651 1HB  GLU A 102       4.983  -6.064   2.226  1.00  0.00           H  
ATOM   1652 2HB  GLU A 102       6.154  -7.189   2.900  1.00  0.00           H  
ATOM   1653 1HG  GLU A 102       7.909  -5.501   2.753  1.00  0.00           H  
ATOM   1654 2HG  GLU A 102       6.789  -4.374   1.992  1.00  0.00           H  
ATOM   1655  N   VAL A 103       4.484  -8.255   0.168  1.00  0.00           N  
ATOM   1656  CA  VAL A 103       3.815  -9.524  -0.082  1.00  0.00           C  
ATOM   1657  C   VAL A 103       4.352 -10.140  -1.360  1.00  0.00           C  
ATOM   1658  O   VAL A 103       4.595 -11.349  -1.421  1.00  0.00           O  
ATOM   1659  CB  VAL A 103       2.293  -9.325  -0.201  1.00  0.00           C  
ATOM   1660  CG1 VAL A 103       1.620 -10.614  -0.648  1.00  0.00           C  
ATOM   1661  CG2 VAL A 103       1.726  -8.854   1.130  1.00  0.00           C  
ATOM   1662  H   VAL A 103       3.946  -7.391   0.092  1.00  0.00           H  
ATOM   1663  HA  VAL A 103       4.051 -10.203   0.739  1.00  0.00           H  
ATOM   1664  HB  VAL A 103       2.092  -8.575  -0.967  1.00  0.00           H  
ATOM   1665 1HG1 VAL A 103       0.545 -10.455  -0.728  1.00  0.00           H  
ATOM   1666 2HG1 VAL A 103       2.015 -10.913  -1.619  1.00  0.00           H  
ATOM   1667 3HG1 VAL A 103       1.818 -11.399   0.082  1.00  0.00           H  
ATOM   1668 1HG2 VAL A 103       0.649  -8.715   1.038  1.00  0.00           H  
ATOM   1669 2HG2 VAL A 103       1.932  -9.601   1.897  1.00  0.00           H  
ATOM   1670 3HG2 VAL A 103       2.191  -7.909   1.410  1.00  0.00           H  
ATOM   1671  N   ALA A 104       4.506  -9.329  -2.406  1.00  0.00           N  
ATOM   1672  CA  ALA A 104       5.050  -9.814  -3.650  1.00  0.00           C  
ATOM   1673  C   ALA A 104       6.461 -10.361  -3.425  1.00  0.00           C  
ATOM   1674  O   ALA A 104       6.823 -11.377  -4.024  1.00  0.00           O  
ATOM   1675  CB  ALA A 104       5.035  -8.708  -4.666  1.00  0.00           C  
ATOM   1676  H   ALA A 104       4.231  -8.347  -2.347  1.00  0.00           H  
ATOM   1677  HA  ALA A 104       4.428 -10.632  -4.003  1.00  0.00           H  
ATOM   1678 1HB  ALA A 104       5.425  -9.062  -5.596  1.00  0.00           H  
ATOM   1679 2HB  ALA A 104       4.030  -8.349  -4.815  1.00  0.00           H  
ATOM   1680 3HB  ALA A 104       5.644  -7.902  -4.284  1.00  0.00           H  
ATOM   1681  N   GLU A 105       7.259  -9.726  -2.544  1.00  0.00           N  
ATOM   1682  CA  GLU A 105       8.585 -10.252  -2.231  1.00  0.00           C  
ATOM   1683  C   GLU A 105       8.485 -11.649  -1.641  1.00  0.00           C  
ATOM   1684  O   GLU A 105       9.270 -12.529  -2.012  1.00  0.00           O  
ATOM   1685  CB  GLU A 105       9.342  -9.350  -1.258  1.00  0.00           C  
ATOM   1686  CG  GLU A 105      10.744  -9.875  -0.897  1.00  0.00           C  
ATOM   1687  CD  GLU A 105      11.510  -8.965   0.020  1.00  0.00           C  
ATOM   1688  OE1 GLU A 105      11.024  -7.899   0.326  1.00  0.00           O  
ATOM   1689  OE2 GLU A 105      12.581  -9.341   0.445  1.00  0.00           O  
ATOM   1690  H   GLU A 105       6.970  -8.833  -2.134  1.00  0.00           H  
ATOM   1691  HA  GLU A 105       9.157 -10.313  -3.155  1.00  0.00           H  
ATOM   1692 1HB  GLU A 105       9.442  -8.353  -1.688  1.00  0.00           H  
ATOM   1693 2HB  GLU A 105       8.776  -9.251  -0.336  1.00  0.00           H  
ATOM   1694 1HG  GLU A 105      10.641 -10.841  -0.409  1.00  0.00           H  
ATOM   1695 2HG  GLU A 105      11.310 -10.022  -1.817  1.00  0.00           H  
ATOM   1696  N   GLU A 106       7.516 -11.870  -0.738  1.00  0.00           N  
ATOM   1697  CA  GLU A 106       7.348 -13.196  -0.157  1.00  0.00           C  
ATOM   1698  C   GLU A 106       6.977 -14.209  -1.236  1.00  0.00           C  
ATOM   1699  O   GLU A 106       7.472 -15.337  -1.208  1.00  0.00           O  
ATOM   1700  CB  GLU A 106       6.286 -13.216   0.947  1.00  0.00           C  
ATOM   1701  CG  GLU A 106       6.677 -12.500   2.242  1.00  0.00           C  
ATOM   1702  CD  GLU A 106       5.608 -12.612   3.308  1.00  0.00           C  
ATOM   1703  OE1 GLU A 106       4.558 -13.129   3.007  1.00  0.00           O  
ATOM   1704  OE2 GLU A 106       5.847 -12.196   4.417  1.00  0.00           O  
ATOM   1705  H   GLU A 106       6.950 -11.075  -0.412  1.00  0.00           H  
ATOM   1706  HA  GLU A 106       8.296 -13.499   0.282  1.00  0.00           H  
ATOM   1707 1HB  GLU A 106       5.377 -12.743   0.577  1.00  0.00           H  
ATOM   1708 2HB  GLU A 106       6.039 -14.248   1.195  1.00  0.00           H  
ATOM   1709 1HG  GLU A 106       7.605 -12.925   2.619  1.00  0.00           H  
ATOM   1710 2HG  GLU A 106       6.856 -11.449   2.017  1.00  0.00           H  
ATOM   1711  N   VAL A 107       6.161 -13.798  -2.213  1.00  0.00           N  
ATOM   1712  CA  VAL A 107       5.783 -14.689  -3.307  1.00  0.00           C  
ATOM   1713  C   VAL A 107       7.007 -15.080  -4.135  1.00  0.00           C  
ATOM   1714  O   VAL A 107       7.178 -16.258  -4.483  1.00  0.00           O  
ATOM   1715  CB  VAL A 107       4.743 -14.009  -4.217  1.00  0.00           C  
ATOM   1716  CG1 VAL A 107       4.510 -14.837  -5.472  1.00  0.00           C  
ATOM   1717  CG2 VAL A 107       3.441 -13.807  -3.456  1.00  0.00           C  
ATOM   1718  H   VAL A 107       5.745 -12.863  -2.123  1.00  0.00           H  
ATOM   1719  HA  VAL A 107       5.350 -15.593  -2.878  1.00  0.00           H  
ATOM   1720  HB  VAL A 107       5.131 -13.042  -4.538  1.00  0.00           H  
ATOM   1721 1HG1 VAL A 107       3.773 -14.341  -6.104  1.00  0.00           H  
ATOM   1722 2HG1 VAL A 107       5.447 -14.938  -6.020  1.00  0.00           H  
ATOM   1723 3HG1 VAL A 107       4.143 -15.824  -5.194  1.00  0.00           H  
ATOM   1724 1HG2 VAL A 107       2.711 -13.325  -4.105  1.00  0.00           H  
ATOM   1725 2HG2 VAL A 107       3.056 -14.773  -3.131  1.00  0.00           H  
ATOM   1726 3HG2 VAL A 107       3.624 -13.177  -2.585  1.00  0.00           H  
ATOM   1727  N   VAL A 108       7.870 -14.108  -4.421  1.00  0.00           N  
ATOM   1728  CA  VAL A 108       9.070 -14.401  -5.187  1.00  0.00           C  
ATOM   1729  C   VAL A 108       9.979 -15.343  -4.421  1.00  0.00           C  
ATOM   1730  O   VAL A 108      10.525 -16.278  -5.002  1.00  0.00           O  
ATOM   1731  CB  VAL A 108       9.833 -13.102  -5.511  1.00  0.00           C  
ATOM   1732  CG1 VAL A 108      11.179 -13.419  -6.145  1.00  0.00           C  
ATOM   1733  CG2 VAL A 108       8.997 -12.225  -6.430  1.00  0.00           C  
ATOM   1734  H   VAL A 108       7.633 -13.151  -4.142  1.00  0.00           H  
ATOM   1735  HA  VAL A 108       8.771 -14.871  -6.108  1.00  0.00           H  
ATOM   1736  HB  VAL A 108      10.034 -12.568  -4.582  1.00  0.00           H  
ATOM   1737 1HG1 VAL A 108      11.705 -12.490  -6.367  1.00  0.00           H  
ATOM   1738 2HG1 VAL A 108      11.775 -14.017  -5.456  1.00  0.00           H  
ATOM   1739 3HG1 VAL A 108      11.024 -13.976  -7.069  1.00  0.00           H  
ATOM   1740 1HG2 VAL A 108       9.542 -11.309  -6.654  1.00  0.00           H  
ATOM   1741 2HG2 VAL A 108       8.791 -12.762  -7.357  1.00  0.00           H  
ATOM   1742 3HG2 VAL A 108       8.056 -11.977  -5.939  1.00  0.00           H  
ATOM   1743  N   ARG A 109      10.152 -15.089  -3.123  1.00  0.00           N  
ATOM   1744  CA  ARG A 109      10.982 -15.922  -2.268  1.00  0.00           C  
ATOM   1745  C   ARG A 109      10.440 -17.341  -2.074  1.00  0.00           C  
ATOM   1746  O   ARG A 109      11.226 -18.274  -1.894  1.00  0.00           O  
ATOM   1747  CB  ARG A 109      11.176 -15.263  -0.916  1.00  0.00           C  
ATOM   1748  CG  ARG A 109      12.096 -14.050  -0.936  1.00  0.00           C  
ATOM   1749  CD  ARG A 109      12.286 -13.474   0.418  1.00  0.00           C  
ATOM   1750  NE  ARG A 109      13.121 -12.267   0.391  1.00  0.00           N  
ATOM   1751  CZ  ARG A 109      14.464 -12.228   0.381  1.00  0.00           C  
ATOM   1752  NH1 ARG A 109      15.203 -13.327   0.393  1.00  0.00           N  
ATOM   1753  NH2 ARG A 109      15.019 -11.039   0.359  1.00  0.00           N  
ATOM   1754  H   ARG A 109       9.698 -14.264  -2.721  1.00  0.00           H  
ATOM   1755  HA  ARG A 109      11.959 -15.999  -2.739  1.00  0.00           H  
ATOM   1756 1HB  ARG A 109      10.206 -14.934  -0.542  1.00  0.00           H  
ATOM   1757 2HB  ARG A 109      11.575 -15.986  -0.209  1.00  0.00           H  
ATOM   1758 1HG  ARG A 109      13.063 -14.344  -1.337  1.00  0.00           H  
ATOM   1759 2HG  ARG A 109      11.662 -13.280  -1.576  1.00  0.00           H  
ATOM   1760 1HD  ARG A 109      11.306 -13.192   0.813  1.00  0.00           H  
ATOM   1761 2HD  ARG A 109      12.741 -14.203   1.082  1.00  0.00           H  
ATOM   1762  HE  ARG A 109      12.658 -11.346   0.385  1.00  0.00           H  
ATOM   1763 1HH1 ARG A 109      14.766 -14.235   0.413  1.00  0.00           H  
ATOM   1764 2HH1 ARG A 109      16.211 -13.261   0.387  1.00  0.00           H  
ATOM   1765 1HH2 ARG A 109      14.393 -10.220   0.356  1.00  0.00           H  
ATOM   1766 2HH2 ARG A 109      16.020 -10.931   0.352  1.00  0.00           H  
ATOM   1767  N   GLU A 110       9.113 -17.512  -2.075  1.00  0.00           N  
ATOM   1768  CA  GLU A 110       8.522 -18.835  -1.930  1.00  0.00           C  
ATOM   1769  C   GLU A 110       8.820 -19.692  -3.171  1.00  0.00           C  
ATOM   1770  O   GLU A 110       9.123 -20.886  -3.049  1.00  0.00           O  
ATOM   1771  CB  GLU A 110       7.013 -18.722  -1.669  1.00  0.00           C  
ATOM   1772  CG  GLU A 110       6.286 -20.049  -1.398  1.00  0.00           C  
ATOM   1773  CD  GLU A 110       6.749 -20.775  -0.123  1.00  0.00           C  
ATOM   1774  OE1 GLU A 110       7.165 -20.108   0.792  1.00  0.00           O  
ATOM   1775  OE2 GLU A 110       6.719 -21.996  -0.095  1.00  0.00           O  
ATOM   1776  H   GLU A 110       8.506 -16.691  -2.125  1.00  0.00           H  
ATOM   1777  HA  GLU A 110       8.977 -19.320  -1.063  1.00  0.00           H  
ATOM   1778 1HB  GLU A 110       6.847 -18.069  -0.813  1.00  0.00           H  
ATOM   1779 2HB  GLU A 110       6.536 -18.245  -2.531  1.00  0.00           H  
ATOM   1780 1HG  GLU A 110       5.223 -19.837  -1.303  1.00  0.00           H  
ATOM   1781 2HG  GLU A 110       6.409 -20.673  -2.251  1.00  0.00           H  
ATOM   1782  N   ARG A 111       8.783 -19.094  -4.371  1.00  0.00           N  
ATOM   1783  CA  ARG A 111       9.128 -19.853  -5.584  1.00  0.00           C  
ATOM   1784  C   ARG A 111       9.940 -19.047  -6.612  1.00  0.00           C  
ATOM   1785  O   ARG A 111       9.401 -18.701  -7.670  1.00  0.00           O  
ATOM   1786  CB  ARG A 111       7.881 -20.379  -6.295  1.00  0.00           C  
ATOM   1787  CG  ARG A 111       7.039 -21.408  -5.549  1.00  0.00           C  
ATOM   1788  CD  ARG A 111       7.726 -22.736  -5.415  1.00  0.00           C  
ATOM   1789  NE  ARG A 111       6.861 -23.702  -4.757  1.00  0.00           N  
ATOM   1790  CZ  ARG A 111       6.739 -23.853  -3.421  1.00  0.00           C  
ATOM   1791  NH1 ARG A 111       7.433 -23.098  -2.595  1.00  0.00           N  
ATOM   1792  NH2 ARG A 111       5.897 -24.756  -2.942  1.00  0.00           N  
ATOM   1793  H   ARG A 111       8.479 -18.111  -4.433  1.00  0.00           H  
ATOM   1794  HA  ARG A 111       9.732 -20.707  -5.289  1.00  0.00           H  
ATOM   1795 1HB  ARG A 111       7.223 -19.543  -6.542  1.00  0.00           H  
ATOM   1796 2HB  ARG A 111       8.179 -20.845  -7.228  1.00  0.00           H  
ATOM   1797 1HG  ARG A 111       6.803 -21.034  -4.559  1.00  0.00           H  
ATOM   1798 2HG  ARG A 111       6.111 -21.570  -6.097  1.00  0.00           H  
ATOM   1799 1HD  ARG A 111       7.973 -23.116  -6.403  1.00  0.00           H  
ATOM   1800 2HD  ARG A 111       8.633 -22.639  -4.831  1.00  0.00           H  
ATOM   1801  HE  ARG A 111       6.300 -24.299  -5.352  1.00  0.00           H  
ATOM   1802 1HH1 ARG A 111       8.084 -22.375  -2.933  1.00  0.00           H  
ATOM   1803 2HH1 ARG A 111       7.306 -23.156  -1.581  1.00  0.00           H  
ATOM   1804 1HH2 ARG A 111       5.355 -25.331  -3.574  1.00  0.00           H  
ATOM   1805 2HH2 ARG A 111       5.791 -24.869  -1.944  1.00  0.00           H  
ATOM   1806  N   PRO A 112      11.236 -18.783  -6.389  1.00  0.00           N  
ATOM   1807  CA  PRO A 112      12.066 -18.013  -7.290  1.00  0.00           C  
ATOM   1808  C   PRO A 112      12.107 -18.703  -8.640  1.00  0.00           C  
ATOM   1809  O   PRO A 112      12.207 -19.926  -8.708  1.00  0.00           O  
ATOM   1810  CB  PRO A 112      13.445 -18.081  -6.620  1.00  0.00           C  
ATOM   1811  CG  PRO A 112      13.141 -18.250  -5.154  1.00  0.00           C  
ATOM   1812  CD  PRO A 112      11.907 -19.129  -5.121  1.00  0.00           C  
ATOM   1813  HA  PRO A 112      11.684 -16.985  -7.363  1.00  0.00           H  
ATOM   1814 1HB  PRO A 112      14.029 -18.909  -7.040  1.00  0.00           H  
ATOM   1815 2HB  PRO A 112      14.003 -17.150  -6.832  1.00  0.00           H  
ATOM   1816 1HG  PRO A 112      13.992 -18.691  -4.616  1.00  0.00           H  
ATOM   1817 2HG  PRO A 112      12.949 -17.267  -4.698  1.00  0.00           H  
ATOM   1818 1HD  PRO A 112      12.169 -20.195  -5.145  1.00  0.00           H  
ATOM   1819 2HD  PRO A 112      11.337 -18.869  -4.248  1.00  0.00           H  
ATOM   1820  N   GLY A 113      12.019 -17.925  -9.707  1.00  0.00           N  
ATOM   1821  CA  GLY A 113      12.072 -18.455 -11.065  1.00  0.00           C  
ATOM   1822  C   GLY A 113      10.723 -18.893 -11.642  1.00  0.00           C  
ATOM   1823  O   GLY A 113      10.632 -19.164 -12.843  1.00  0.00           O  
ATOM   1824  H   GLY A 113      11.956 -16.925  -9.577  1.00  0.00           H  
ATOM   1825 1HA  GLY A 113      12.506 -17.700 -11.717  1.00  0.00           H  
ATOM   1826 2HA  GLY A 113      12.757 -19.298 -11.085  1.00  0.00           H  
ATOM   1827  N   SER A 114       9.682 -18.944 -10.809  1.00  0.00           N  
ATOM   1828  CA  SER A 114       8.356 -19.356 -11.267  1.00  0.00           C  
ATOM   1829  C   SER A 114       7.633 -18.257 -12.015  1.00  0.00           C  
ATOM   1830  O   SER A 114       7.978 -17.079 -11.896  1.00  0.00           O  
ATOM   1831  CB  SER A 114       7.486 -19.776 -10.102  1.00  0.00           C  
ATOM   1832  OG  SER A 114       7.185 -18.676  -9.279  1.00  0.00           O  
ATOM   1833  H   SER A 114       9.812 -18.750  -9.811  1.00  0.00           H  
ATOM   1834  HA  SER A 114       8.480 -20.206 -11.937  1.00  0.00           H  
ATOM   1835 1HB  SER A 114       6.566 -20.214 -10.476  1.00  0.00           H  
ATOM   1836 2HB  SER A 114       8.002 -20.537  -9.523  1.00  0.00           H  
ATOM   1837  HG  SER A 114       7.902 -18.655  -8.604  1.00  0.00           H  
ATOM   1838  N   ASN A 115       6.584 -18.628 -12.758  1.00  0.00           N  
ATOM   1839  CA  ASN A 115       5.789 -17.618 -13.445  1.00  0.00           C  
ATOM   1840  C   ASN A 115       5.028 -16.743 -12.452  1.00  0.00           C  
ATOM   1841  O   ASN A 115       4.775 -15.564 -12.720  1.00  0.00           O  
ATOM   1842  CB  ASN A 115       4.850 -18.263 -14.440  1.00  0.00           C  
ATOM   1843  CG  ASN A 115       5.573 -18.777 -15.667  1.00  0.00           C  
ATOM   1844  OD1 ASN A 115       6.678 -18.336 -16.017  1.00  0.00           O  
ATOM   1845  ND2 ASN A 115       4.959 -19.717 -16.332  1.00  0.00           N  
ATOM   1846  H   ASN A 115       6.358 -19.608 -12.852  1.00  0.00           H  
ATOM   1847  HA  ASN A 115       6.464 -16.963 -13.991  1.00  0.00           H  
ATOM   1848 1HB  ASN A 115       4.326 -19.091 -13.964  1.00  0.00           H  
ATOM   1849 2HB  ASN A 115       4.099 -17.537 -14.754  1.00  0.00           H  
ATOM   1850 1HD2 ASN A 115       5.381 -20.106 -17.153  1.00  0.00           H  
ATOM   1851 2HD2 ASN A 115       4.069 -20.056 -16.028  1.00  0.00           H  
ATOM   1852  N   LEU A 116       4.690 -17.305 -11.287  1.00  0.00           N  
ATOM   1853  CA  LEU A 116       4.014 -16.516 -10.273  1.00  0.00           C  
ATOM   1854  C   LEU A 116       4.994 -15.490  -9.719  1.00  0.00           C  
ATOM   1855  O   LEU A 116       4.612 -14.347  -9.461  1.00  0.00           O  
ATOM   1856  CB  LEU A 116       3.482 -17.405  -9.146  1.00  0.00           C  
ATOM   1857  CG  LEU A 116       2.679 -16.688  -8.028  1.00  0.00           C  
ATOM   1858  CD1 LEU A 116       1.437 -15.975  -8.596  1.00  0.00           C  
ATOM   1859  CD2 LEU A 116       2.290 -17.714  -6.969  1.00  0.00           C  
ATOM   1860  H   LEU A 116       4.874 -18.285 -11.126  1.00  0.00           H  
ATOM   1861  HA  LEU A 116       3.188 -15.996 -10.752  1.00  0.00           H  
ATOM   1862 1HB  LEU A 116       2.841 -18.168  -9.581  1.00  0.00           H  
ATOM   1863 2HB  LEU A 116       4.334 -17.900  -8.672  1.00  0.00           H  
ATOM   1864  HG  LEU A 116       3.298 -15.944  -7.588  1.00  0.00           H  
ATOM   1865 1HD1 LEU A 116       0.907 -15.478  -7.783  1.00  0.00           H  
ATOM   1866 2HD1 LEU A 116       1.721 -15.226  -9.326  1.00  0.00           H  
ATOM   1867 3HD1 LEU A 116       0.777 -16.707  -9.063  1.00  0.00           H  
ATOM   1868 1HD2 LEU A 116       1.749 -17.218  -6.163  1.00  0.00           H  
ATOM   1869 2HD2 LEU A 116       1.655 -18.481  -7.417  1.00  0.00           H  
ATOM   1870 3HD2 LEU A 116       3.192 -18.178  -6.566  1.00  0.00           H  
ATOM   1871  N   ALA A 117       6.251 -15.899  -9.519  1.00  0.00           N  
ATOM   1872  CA  ALA A 117       7.286 -14.986  -9.053  1.00  0.00           C  
ATOM   1873  C   ALA A 117       7.534 -13.881 -10.083  1.00  0.00           C  
ATOM   1874  O   ALA A 117       7.736 -12.727  -9.711  1.00  0.00           O  
ATOM   1875  CB  ALA A 117       8.573 -15.734  -8.794  1.00  0.00           C  
ATOM   1876  H   ALA A 117       6.476 -16.881  -9.668  1.00  0.00           H  
ATOM   1877  HA  ALA A 117       6.946 -14.525  -8.126  1.00  0.00           H  
ATOM   1878 1HB  ALA A 117       9.329 -15.049  -8.445  1.00  0.00           H  
ATOM   1879 2HB  ALA A 117       8.400 -16.502  -8.042  1.00  0.00           H  
ATOM   1880 3HB  ALA A 117       8.914 -16.201  -9.716  1.00  0.00           H  
ATOM   1881  N   LYS A 118       7.464 -14.211 -11.377  1.00  0.00           N  
ATOM   1882  CA  LYS A 118       7.641 -13.190 -12.408  1.00  0.00           C  
ATOM   1883  C   LYS A 118       6.521 -12.162 -12.299  1.00  0.00           C  
ATOM   1884  O   LYS A 118       6.770 -10.954 -12.384  1.00  0.00           O  
ATOM   1885  CB  LYS A 118       7.673 -13.815 -13.799  1.00  0.00           C  
ATOM   1886  CG  LYS A 118       8.932 -14.632 -14.086  1.00  0.00           C  
ATOM   1887  CD  LYS A 118       8.863 -15.312 -15.457  1.00  0.00           C  
ATOM   1888  CE  LYS A 118      10.060 -16.226 -15.683  1.00  0.00           C  
ATOM   1889  NZ  LYS A 118       9.943 -16.978 -16.964  1.00  0.00           N  
ATOM   1890  H   LYS A 118       7.357 -15.197 -11.630  1.00  0.00           H  
ATOM   1891  HA  LYS A 118       8.586 -12.676 -12.231  1.00  0.00           H  
ATOM   1892 1HB  LYS A 118       6.810 -14.465 -13.919  1.00  0.00           H  
ATOM   1893 2HB  LYS A 118       7.599 -13.031 -14.550  1.00  0.00           H  
ATOM   1894 1HG  LYS A 118       9.797 -13.970 -14.058  1.00  0.00           H  
ATOM   1895 2HG  LYS A 118       9.060 -15.388 -13.321  1.00  0.00           H  
ATOM   1896 1HD  LYS A 118       7.952 -15.903 -15.527  1.00  0.00           H  
ATOM   1897 2HD  LYS A 118       8.845 -14.553 -16.239  1.00  0.00           H  
ATOM   1898 1HE  LYS A 118      10.968 -15.628 -15.702  1.00  0.00           H  
ATOM   1899 2HE  LYS A 118      10.122 -16.941 -14.858  1.00  0.00           H  
ATOM   1900 1HZ  LYS A 118      10.748 -17.579 -17.075  1.00  0.00           H  
ATOM   1901 2HZ  LYS A 118       9.098 -17.546 -16.934  1.00  0.00           H  
ATOM   1902 3HZ  LYS A 118       9.890 -16.334 -17.740  1.00  0.00           H  
ATOM   1903  N   LYS A 119       5.289 -12.635 -12.055  1.00  0.00           N  
ATOM   1904  CA  LYS A 119       4.181 -11.717 -11.869  1.00  0.00           C  
ATOM   1905  C   LYS A 119       4.408 -10.903 -10.604  1.00  0.00           C  
ATOM   1906  O   LYS A 119       4.206  -9.697 -10.608  1.00  0.00           O  
ATOM   1907  CB  LYS A 119       2.853 -12.470 -11.796  1.00  0.00           C  
ATOM   1908  CG  LYS A 119       2.401 -13.080 -13.116  1.00  0.00           C  
ATOM   1909  CD  LYS A 119       1.085 -13.828 -12.958  1.00  0.00           C  
ATOM   1910  CE  LYS A 119       0.639 -14.448 -14.274  1.00  0.00           C  
ATOM   1911  NZ  LYS A 119      -0.627 -15.215 -14.126  1.00  0.00           N  
ATOM   1912  H   LYS A 119       5.128 -13.647 -12.069  1.00  0.00           H  
ATOM   1913  HA  LYS A 119       4.163 -11.044 -12.723  1.00  0.00           H  
ATOM   1914 1HB  LYS A 119       2.931 -13.276 -11.065  1.00  0.00           H  
ATOM   1915 2HB  LYS A 119       2.069 -11.794 -11.454  1.00  0.00           H  
ATOM   1916 1HG  LYS A 119       2.273 -12.290 -13.857  1.00  0.00           H  
ATOM   1917 2HG  LYS A 119       3.162 -13.772 -13.476  1.00  0.00           H  
ATOM   1918 1HD  LYS A 119       1.203 -14.618 -12.215  1.00  0.00           H  
ATOM   1919 2HD  LYS A 119       0.315 -13.139 -12.612  1.00  0.00           H  
ATOM   1920 1HE  LYS A 119       0.489 -13.662 -15.013  1.00  0.00           H  
ATOM   1921 2HE  LYS A 119       1.414 -15.119 -14.642  1.00  0.00           H  
ATOM   1922 1HZ  LYS A 119      -0.889 -15.610 -15.019  1.00  0.00           H  
ATOM   1923 2HZ  LYS A 119      -0.494 -15.960 -13.456  1.00  0.00           H  
ATOM   1924 3HZ  LYS A 119      -1.360 -14.599 -13.804  1.00  0.00           H  
ATOM   1925  N   ALA A 120       4.857 -11.540  -9.523  1.00  0.00           N  
ATOM   1926  CA  ALA A 120       5.116 -10.810  -8.297  1.00  0.00           C  
ATOM   1927  C   ALA A 120       6.189  -9.730  -8.521  1.00  0.00           C  
ATOM   1928  O   ALA A 120       6.064  -8.635  -7.975  1.00  0.00           O  
ATOM   1929  CB  ALA A 120       5.509 -11.775  -7.212  1.00  0.00           C  
ATOM   1930  H   ALA A 120       4.965 -12.556  -9.547  1.00  0.00           H  
ATOM   1931  HA  ALA A 120       4.205 -10.313  -7.994  1.00  0.00           H  
ATOM   1932 1HB  ALA A 120       5.673 -11.253  -6.295  1.00  0.00           H  
ATOM   1933 2HB  ALA A 120       4.710 -12.491  -7.091  1.00  0.00           H  
ATOM   1934 3HB  ALA A 120       6.400 -12.282  -7.507  1.00  0.00           H  
ATOM   1935  N   LEU A 121       7.211  -9.999  -9.347  1.00  0.00           N  
ATOM   1936  CA  LEU A 121       8.223  -8.976  -9.628  1.00  0.00           C  
ATOM   1937  C   LEU A 121       7.598  -7.828 -10.423  1.00  0.00           C  
ATOM   1938  O   LEU A 121       7.915  -6.660 -10.177  1.00  0.00           O  
ATOM   1939  CB  LEU A 121       9.404  -9.567 -10.397  1.00  0.00           C  
ATOM   1940  CG  LEU A 121      10.326 -10.554  -9.632  1.00  0.00           C  
ATOM   1941  CD1 LEU A 121      11.283 -11.220 -10.611  1.00  0.00           C  
ATOM   1942  CD2 LEU A 121      11.140  -9.797  -8.577  1.00  0.00           C  
ATOM   1943  H   LEU A 121       7.300 -10.950  -9.718  1.00  0.00           H  
ATOM   1944  HA  LEU A 121       8.570  -8.570  -8.690  1.00  0.00           H  
ATOM   1945 1HB  LEU A 121       9.001 -10.101 -11.257  1.00  0.00           H  
ATOM   1946 2HB  LEU A 121      10.018  -8.742 -10.752  1.00  0.00           H  
ATOM   1947  HG  LEU A 121       9.720 -11.321  -9.163  1.00  0.00           H  
ATOM   1948 1HD1 LEU A 121      11.920 -11.917 -10.076  1.00  0.00           H  
ATOM   1949 2HD1 LEU A 121      10.714 -11.764 -11.365  1.00  0.00           H  
ATOM   1950 3HD1 LEU A 121      11.899 -10.465 -11.094  1.00  0.00           H  
ATOM   1951 1HD2 LEU A 121      11.785 -10.491  -8.049  1.00  0.00           H  
ATOM   1952 2HD2 LEU A 121      11.745  -9.051  -9.074  1.00  0.00           H  
ATOM   1953 3HD2 LEU A 121      10.498  -9.323  -7.866  1.00  0.00           H  
ATOM   1954  N   GLU A 122       6.692  -8.155 -11.358  1.00  0.00           N  
ATOM   1955  CA  GLU A 122       5.958  -7.142 -12.114  1.00  0.00           C  
ATOM   1956  C   GLU A 122       5.112  -6.285 -11.166  1.00  0.00           C  
ATOM   1957  O   GLU A 122       5.029  -5.062 -11.325  1.00  0.00           O  
ATOM   1958  CB  GLU A 122       5.067  -7.786 -13.176  1.00  0.00           C  
ATOM   1959  CG  GLU A 122       4.269  -6.806 -14.001  1.00  0.00           C  
ATOM   1960  CD  GLU A 122       3.437  -7.472 -15.056  1.00  0.00           C  
ATOM   1961  OE1 GLU A 122       3.726  -8.583 -15.424  1.00  0.00           O  
ATOM   1962  OE2 GLU A 122       2.472  -6.867 -15.471  1.00  0.00           O  
ATOM   1963  H   GLU A 122       6.548  -9.151 -11.570  1.00  0.00           H  
ATOM   1964  HA  GLU A 122       6.677  -6.497 -12.614  1.00  0.00           H  
ATOM   1965 1HB  GLU A 122       5.679  -8.394 -13.843  1.00  0.00           H  
ATOM   1966 2HB  GLU A 122       4.359  -8.442 -12.704  1.00  0.00           H  
ATOM   1967 1HG  GLU A 122       3.606  -6.256 -13.338  1.00  0.00           H  
ATOM   1968 2HG  GLU A 122       4.947  -6.092 -14.466  1.00  0.00           H  
ATOM   1969  N   ILE A 123       4.503  -6.932 -10.173  1.00  0.00           N  
ATOM   1970  CA  ILE A 123       3.690  -6.266  -9.155  1.00  0.00           C  
ATOM   1971  C   ILE A 123       4.568  -5.334  -8.332  1.00  0.00           C  
ATOM   1972  O   ILE A 123       4.157  -4.206  -8.033  1.00  0.00           O  
ATOM   1973  CB  ILE A 123       2.939  -7.276  -8.263  1.00  0.00           C  
ATOM   1974  CG1 ILE A 123       1.860  -8.005  -9.146  1.00  0.00           C  
ATOM   1975  CG2 ILE A 123       2.320  -6.541  -7.046  1.00  0.00           C  
ATOM   1976  CD1 ILE A 123       1.228  -9.209  -8.538  1.00  0.00           C  
ATOM   1977  H   ILE A 123       4.579  -7.950 -10.173  1.00  0.00           H  
ATOM   1978  HA  ILE A 123       2.945  -5.663  -9.663  1.00  0.00           H  
ATOM   1979  HB  ILE A 123       3.619  -8.029  -7.904  1.00  0.00           H  
ATOM   1980 1HG1 ILE A 123       1.079  -7.339  -9.374  1.00  0.00           H  
ATOM   1981 2HG1 ILE A 123       2.325  -8.304 -10.075  1.00  0.00           H  
ATOM   1982 1HG2 ILE A 123       1.784  -7.239  -6.437  1.00  0.00           H  
ATOM   1983 2HG2 ILE A 123       3.093  -6.071  -6.440  1.00  0.00           H  
ATOM   1984 3HG2 ILE A 123       1.656  -5.793  -7.402  1.00  0.00           H  
ATOM   1985 1HD1 ILE A 123       0.517  -9.618  -9.234  1.00  0.00           H  
ATOM   1986 2HD1 ILE A 123       1.975  -9.954  -8.316  1.00  0.00           H  
ATOM   1987 3HD1 ILE A 123       0.719  -8.933  -7.648  1.00  0.00           H  
ATOM   1988  N   ILE A 124       5.773  -5.782  -7.962  1.00  0.00           N  
ATOM   1989  CA  ILE A 124       6.699  -4.930  -7.232  1.00  0.00           C  
ATOM   1990  C   ILE A 124       7.054  -3.727  -8.075  1.00  0.00           C  
ATOM   1991  O   ILE A 124       7.114  -2.620  -7.550  1.00  0.00           O  
ATOM   1992  CB  ILE A 124       8.011  -5.640  -6.827  1.00  0.00           C  
ATOM   1993  CG1 ILE A 124       7.717  -6.712  -5.785  1.00  0.00           C  
ATOM   1994  CG2 ILE A 124       9.022  -4.595  -6.297  1.00  0.00           C  
ATOM   1995  CD1 ILE A 124       8.831  -7.705  -5.499  1.00  0.00           C  
ATOM   1996  H   ILE A 124       6.012  -6.753  -8.175  1.00  0.00           H  
ATOM   1997  HA  ILE A 124       6.196  -4.583  -6.326  1.00  0.00           H  
ATOM   1998  HB  ILE A 124       8.435  -6.148  -7.692  1.00  0.00           H  
ATOM   1999 1HG1 ILE A 124       7.465  -6.235  -4.855  1.00  0.00           H  
ATOM   2000 2HG1 ILE A 124       6.869  -7.259  -6.135  1.00  0.00           H  
ATOM   2001 1HG2 ILE A 124       9.940  -5.078  -5.999  1.00  0.00           H  
ATOM   2002 2HG2 ILE A 124       9.262  -3.853  -7.053  1.00  0.00           H  
ATOM   2003 3HG2 ILE A 124       8.595  -4.108  -5.460  1.00  0.00           H  
ATOM   2004 1HD1 ILE A 124       8.487  -8.418  -4.758  1.00  0.00           H  
ATOM   2005 2HD1 ILE A 124       9.082  -8.225  -6.406  1.00  0.00           H  
ATOM   2006 3HD1 ILE A 124       9.710  -7.195  -5.119  1.00  0.00           H  
ATOM   2007  N   LEU A 125       7.343  -3.934  -9.367  1.00  0.00           N  
ATOM   2008  CA  LEU A 125       7.660  -2.804 -10.235  1.00  0.00           C  
ATOM   2009  C   LEU A 125       6.513  -1.826 -10.358  1.00  0.00           C  
ATOM   2010  O   LEU A 125       6.731  -0.618 -10.327  1.00  0.00           O  
ATOM   2011  CB  LEU A 125       8.046  -3.307 -11.632  1.00  0.00           C  
ATOM   2012  CG  LEU A 125       9.370  -4.078 -11.719  1.00  0.00           C  
ATOM   2013  CD1 LEU A 125       9.475  -4.753 -13.080  1.00  0.00           C  
ATOM   2014  CD2 LEU A 125      10.530  -3.121 -11.491  1.00  0.00           C  
ATOM   2015  H   LEU A 125       7.365  -4.893  -9.725  1.00  0.00           H  
ATOM   2016  HA  LEU A 125       8.508  -2.281  -9.816  1.00  0.00           H  
ATOM   2017 1HB  LEU A 125       7.256  -3.963 -11.994  1.00  0.00           H  
ATOM   2018 2HB  LEU A 125       8.116  -2.450 -12.302  1.00  0.00           H  
ATOM   2019  HG  LEU A 125       9.387  -4.858 -10.957  1.00  0.00           H  
ATOM   2020 1HD1 LEU A 125      10.415  -5.301 -13.142  1.00  0.00           H  
ATOM   2021 2HD1 LEU A 125       8.644  -5.446 -13.208  1.00  0.00           H  
ATOM   2022 3HD1 LEU A 125       9.444  -3.997 -13.864  1.00  0.00           H  
ATOM   2023 1HD2 LEU A 125      11.471  -3.670 -11.553  1.00  0.00           H  
ATOM   2024 2HD2 LEU A 125      10.515  -2.342 -12.253  1.00  0.00           H  
ATOM   2025 3HD2 LEU A 125      10.439  -2.667 -10.505  1.00  0.00           H  
ATOM   2026  N   ARG A 126       5.292  -2.319 -10.518  1.00  0.00           N  
ATOM   2027  CA  ARG A 126       4.167  -1.412 -10.655  1.00  0.00           C  
ATOM   2028  C   ARG A 126       3.909  -0.664  -9.348  1.00  0.00           C  
ATOM   2029  O   ARG A 126       3.629   0.545  -9.358  1.00  0.00           O  
ATOM   2030  CB  ARG A 126       2.940  -2.200 -11.066  1.00  0.00           C  
ATOM   2031  CG  ARG A 126       2.913  -2.739 -12.520  1.00  0.00           C  
ATOM   2032  CD  ARG A 126       1.761  -3.664 -12.676  1.00  0.00           C  
ATOM   2033  NE  ARG A 126       1.605  -4.269 -13.997  1.00  0.00           N  
ATOM   2034  CZ  ARG A 126       0.885  -3.774 -15.012  1.00  0.00           C  
ATOM   2035  NH1 ARG A 126       0.228  -2.634 -14.914  1.00  0.00           N  
ATOM   2036  NH2 ARG A 126       0.839  -4.488 -16.113  1.00  0.00           N  
ATOM   2037  H   ARG A 126       5.161  -3.330 -10.603  1.00  0.00           H  
ATOM   2038  HA  ARG A 126       4.400  -0.689 -11.435  1.00  0.00           H  
ATOM   2039 1HB  ARG A 126       2.827  -3.055 -10.398  1.00  0.00           H  
ATOM   2040 2HB  ARG A 126       2.080  -1.570 -10.941  1.00  0.00           H  
ATOM   2041 1HG  ARG A 126       2.803  -1.909 -13.217  1.00  0.00           H  
ATOM   2042 2HG  ARG A 126       3.832  -3.281 -12.737  1.00  0.00           H  
ATOM   2043 1HD  ARG A 126       1.907  -4.478 -11.968  1.00  0.00           H  
ATOM   2044 2HD  ARG A 126       0.851  -3.131 -12.440  1.00  0.00           H  
ATOM   2045  HE  ARG A 126       2.065  -5.171 -14.193  1.00  0.00           H  
ATOM   2046 1HH1 ARG A 126       0.247  -2.101 -14.064  1.00  0.00           H  
ATOM   2047 2HH1 ARG A 126      -0.296  -2.291 -15.701  1.00  0.00           H  
ATOM   2048 1HH2 ARG A 126       1.361  -5.374 -16.138  1.00  0.00           H  
ATOM   2049 2HH2 ARG A 126       0.263  -4.202 -16.912  1.00  0.00           H  
ATOM   2050  N   ALA A 127       4.016  -1.368  -8.218  1.00  0.00           N  
ATOM   2051  CA  ALA A 127       3.809  -0.718  -6.946  1.00  0.00           C  
ATOM   2052  C   ALA A 127       4.917   0.306  -6.688  1.00  0.00           C  
ATOM   2053  O   ALA A 127       4.641   1.420  -6.230  1.00  0.00           O  
ATOM   2054  CB  ALA A 127       3.752  -1.749  -5.828  1.00  0.00           C  
ATOM   2055  H   ALA A 127       4.214  -2.372  -8.247  1.00  0.00           H  
ATOM   2056  HA  ALA A 127       2.863  -0.201  -6.997  1.00  0.00           H  
ATOM   2057 1HB  ALA A 127       3.594  -1.244  -4.875  1.00  0.00           H  
ATOM   2058 2HB  ALA A 127       2.930  -2.440  -6.012  1.00  0.00           H  
ATOM   2059 3HB  ALA A 127       4.689  -2.301  -5.795  1.00  0.00           H  
ATOM   2060  N   ALA A 128       6.160  -0.059  -7.042  1.00  0.00           N  
ATOM   2061  CA  ALA A 128       7.319   0.796  -6.874  1.00  0.00           C  
ATOM   2062  C   ALA A 128       7.241   2.015  -7.772  1.00  0.00           C  
ATOM   2063  O   ALA A 128       7.627   3.107  -7.356  1.00  0.00           O  
ATOM   2064  CB  ALA A 128       8.582   0.003  -7.143  1.00  0.00           C  
ATOM   2065  H   ALA A 128       6.330  -0.998  -7.397  1.00  0.00           H  
ATOM   2066  HA  ALA A 128       7.344   1.132  -5.853  1.00  0.00           H  
ATOM   2067 1HB  ALA A 128       9.461   0.624  -6.972  1.00  0.00           H  
ATOM   2068 2HB  ALA A 128       8.605  -0.844  -6.481  1.00  0.00           H  
ATOM   2069 3HB  ALA A 128       8.572  -0.349  -8.162  1.00  0.00           H  
ATOM   2070  N   GLU A 129       6.722   1.855  -8.992  1.00  0.00           N  
ATOM   2071  CA  GLU A 129       6.590   2.989  -9.879  1.00  0.00           C  
ATOM   2072  C   GLU A 129       5.606   3.985  -9.291  1.00  0.00           C  
ATOM   2073  O   GLU A 129       5.860   5.191  -9.319  1.00  0.00           O  
ATOM   2074  CB  GLU A 129       6.128   2.540 -11.268  1.00  0.00           C  
ATOM   2075  CG  GLU A 129       6.107   3.648 -12.312  1.00  0.00           C  
ATOM   2076  CD  GLU A 129       5.799   3.143 -13.694  1.00  0.00           C  
ATOM   2077  OE1 GLU A 129       5.157   2.126 -13.805  1.00  0.00           O  
ATOM   2078  OE2 GLU A 129       6.207   3.775 -14.640  1.00  0.00           O  
ATOM   2079  H   GLU A 129       6.480   0.921  -9.330  1.00  0.00           H  
ATOM   2080  HA  GLU A 129       7.557   3.473  -9.967  1.00  0.00           H  
ATOM   2081 1HB  GLU A 129       6.785   1.750 -11.632  1.00  0.00           H  
ATOM   2082 2HB  GLU A 129       5.123   2.125 -11.200  1.00  0.00           H  
ATOM   2083 1HG  GLU A 129       5.354   4.384 -12.030  1.00  0.00           H  
ATOM   2084 2HG  GLU A 129       7.076   4.145 -12.319  1.00  0.00           H  
ATOM   2085  N   ALA A 130       4.490   3.502  -8.732  1.00  0.00           N  
ATOM   2086  CA  ALA A 130       3.540   4.421  -8.120  1.00  0.00           C  
ATOM   2087  C   ALA A 130       4.192   5.153  -6.936  1.00  0.00           C  
ATOM   2088  O   ALA A 130       3.987   6.364  -6.766  1.00  0.00           O  
ATOM   2089  CB  ALA A 130       2.293   3.674  -7.671  1.00  0.00           C  
ATOM   2090  H   ALA A 130       4.287   2.494  -8.783  1.00  0.00           H  
ATOM   2091  HA  ALA A 130       3.256   5.167  -8.859  1.00  0.00           H  
ATOM   2092 1HB  ALA A 130       1.593   4.374  -7.215  1.00  0.00           H  
ATOM   2093 2HB  ALA A 130       1.822   3.201  -8.533  1.00  0.00           H  
ATOM   2094 3HB  ALA A 130       2.568   2.911  -6.944  1.00  0.00           H  
ATOM   2095  N   LEU A 131       5.027   4.436  -6.163  1.00  0.00           N  
ATOM   2096  CA  LEU A 131       5.738   5.045  -5.040  1.00  0.00           C  
ATOM   2097  C   LEU A 131       6.710   6.127  -5.534  1.00  0.00           C  
ATOM   2098  O   LEU A 131       6.866   7.159  -4.878  1.00  0.00           O  
ATOM   2099  CB  LEU A 131       6.502   3.974  -4.253  1.00  0.00           C  
ATOM   2100  CG  LEU A 131       5.642   3.038  -3.394  1.00  0.00           C  
ATOM   2101  CD1 LEU A 131       6.483   1.856  -2.932  1.00  0.00           C  
ATOM   2102  CD2 LEU A 131       5.082   3.809  -2.208  1.00  0.00           C  
ATOM   2103  H   LEU A 131       5.107   3.428  -6.328  1.00  0.00           H  
ATOM   2104  HA  LEU A 131       5.004   5.519  -4.400  1.00  0.00           H  
ATOM   2105 1HB  LEU A 131       7.060   3.358  -4.957  1.00  0.00           H  
ATOM   2106 2HB  LEU A 131       7.214   4.469  -3.592  1.00  0.00           H  
ATOM   2107  HG  LEU A 131       4.819   2.648  -3.994  1.00  0.00           H  
ATOM   2108 1HD1 LEU A 131       5.871   1.191  -2.322  1.00  0.00           H  
ATOM   2109 2HD1 LEU A 131       6.854   1.311  -3.800  1.00  0.00           H  
ATOM   2110 3HD1 LEU A 131       7.324   2.217  -2.342  1.00  0.00           H  
ATOM   2111 1HD2 LEU A 131       4.470   3.144  -1.598  1.00  0.00           H  
ATOM   2112 2HD2 LEU A 131       5.904   4.198  -1.607  1.00  0.00           H  
ATOM   2113 3HD2 LEU A 131       4.471   4.637  -2.567  1.00  0.00           H  
ATOM   2114  N   ALA A 132       7.345   5.894  -6.699  1.00  0.00           N  
ATOM   2115  CA  ALA A 132       8.251   6.854  -7.337  1.00  0.00           C  
ATOM   2116  C   ALA A 132       7.521   8.105  -7.812  1.00  0.00           C  
ATOM   2117  O   ALA A 132       8.087   9.196  -7.819  1.00  0.00           O  
ATOM   2118  CB  ALA A 132       8.949   6.235  -8.539  1.00  0.00           C  
ATOM   2119  H   ALA A 132       7.229   4.968  -7.123  1.00  0.00           H  
ATOM   2120  HA  ALA A 132       8.994   7.150  -6.603  1.00  0.00           H  
ATOM   2121 1HB  ALA A 132       9.625   6.963  -8.970  1.00  0.00           H  
ATOM   2122 2HB  ALA A 132       9.500   5.370  -8.228  1.00  0.00           H  
ATOM   2123 3HB  ALA A 132       8.210   5.946  -9.279  1.00  0.00           H  
ATOM   2124  N   ARG A 133       6.271   7.940  -8.250  1.00  0.00           N  
ATOM   2125  CA  ARG A 133       5.476   9.065  -8.717  1.00  0.00           C  
ATOM   2126  C   ARG A 133       4.963   9.923  -7.562  1.00  0.00           C  
ATOM   2127  O   ARG A 133       4.847  11.141  -7.693  1.00  0.00           O  
ATOM   2128  CB  ARG A 133       4.296   8.569  -9.539  1.00  0.00           C  
ATOM   2129  CG  ARG A 133       4.662   7.966 -10.886  1.00  0.00           C  
ATOM   2130  CD  ARG A 133       3.463   7.467 -11.608  1.00  0.00           C  
ATOM   2131  NE  ARG A 133       3.809   6.889 -12.897  1.00  0.00           N  
ATOM   2132  CZ  ARG A 133       2.938   6.265 -13.714  1.00  0.00           C  
ATOM   2133  NH1 ARG A 133       1.676   6.147 -13.362  1.00  0.00           N  
ATOM   2134  NH2 ARG A 133       3.351   5.772 -14.868  1.00  0.00           N  
ATOM   2135  H   ARG A 133       5.887   6.990  -8.291  1.00  0.00           H  
ATOM   2136  HA  ARG A 133       6.109   9.687  -9.351  1.00  0.00           H  
ATOM   2137 1HB  ARG A 133       3.753   7.812  -8.975  1.00  0.00           H  
ATOM   2138 2HB  ARG A 133       3.609   9.395  -9.723  1.00  0.00           H  
ATOM   2139 1HG  ARG A 133       5.145   8.723 -11.504  1.00  0.00           H  
ATOM   2140 2HG  ARG A 133       5.345   7.129 -10.736  1.00  0.00           H  
ATOM   2141 1HD  ARG A 133       2.972   6.700 -11.011  1.00  0.00           H  
ATOM   2142 2HD  ARG A 133       2.772   8.292 -11.779  1.00  0.00           H  
ATOM   2143  HE  ARG A 133       4.770   6.961 -13.202  1.00  0.00           H  
ATOM   2144 1HH1 ARG A 133       1.360   6.524 -12.480  1.00  0.00           H  
ATOM   2145 2HH1 ARG A 133       1.024   5.679 -13.974  1.00  0.00           H  
ATOM   2146 1HH2 ARG A 133       4.321   5.863 -15.138  1.00  0.00           H  
ATOM   2147 2HH2 ARG A 133       2.699   5.305 -15.480  1.00  0.00           H  
ATOM   2148  N   LEU A 134       4.680   9.298  -6.420  1.00  0.00           N  
ATOM   2149  CA  LEU A 134       4.160  10.025  -5.265  1.00  0.00           C  
ATOM   2150  C   LEU A 134       5.219  10.993  -4.739  1.00  0.00           C  
ATOM   2151  O   LEU A 134       6.393  10.652  -4.674  1.00  0.00           O  
ATOM   2152  CB  LEU A 134       3.744   9.048  -4.158  1.00  0.00           C  
ATOM   2153  CG  LEU A 134       2.481   8.223  -4.439  1.00  0.00           C  
ATOM   2154  CD1 LEU A 134       2.373   7.097  -3.420  1.00  0.00           C  
ATOM   2155  CD2 LEU A 134       1.260   9.129  -4.383  1.00  0.00           C  
ATOM   2156  H   LEU A 134       4.758   8.279  -6.389  1.00  0.00           H  
ATOM   2157  HA  LEU A 134       3.289  10.606  -5.581  1.00  0.00           H  
ATOM   2158 1HB  LEU A 134       4.562   8.351  -3.984  1.00  0.00           H  
ATOM   2159 2HB  LEU A 134       3.574   9.613  -3.242  1.00  0.00           H  
ATOM   2160  HG  LEU A 134       2.554   7.772  -5.429  1.00  0.00           H  
ATOM   2161 1HD1 LEU A 134       1.476   6.510  -3.620  1.00  0.00           H  
ATOM   2162 2HD1 LEU A 134       3.250   6.453  -3.495  1.00  0.00           H  
ATOM   2163 3HD1 LEU A 134       2.316   7.517  -2.417  1.00  0.00           H  
ATOM   2164 1HD2 LEU A 134       0.363   8.543  -4.583  1.00  0.00           H  
ATOM   2165 2HD2 LEU A 134       1.186   9.580  -3.393  1.00  0.00           H  
ATOM   2166 3HD2 LEU A 134       1.356   9.915  -5.133  1.00  0.00           H  
ATOM   2167  N   ASP A 135       4.790  12.168  -4.264  1.00  0.00           N  
ATOM   2168  CA  ASP A 135       5.717  13.198  -3.777  1.00  0.00           C  
ATOM   2169  C   ASP A 135       6.312  12.936  -2.397  1.00  0.00           C  
ATOM   2170  O   ASP A 135       7.314  13.545  -2.023  1.00  0.00           O  
ATOM   2171  CB  ASP A 135       5.006  14.554  -3.751  1.00  0.00           C  
ATOM   2172  CG  ASP A 135       3.644  14.496  -3.073  1.00  0.00           C  
ATOM   2173  OD1 ASP A 135       2.905  13.580  -3.346  1.00  0.00           O  
ATOM   2174  OD2 ASP A 135       3.356  15.368  -2.288  1.00  0.00           O  
ATOM   2175  H   ASP A 135       3.790  12.394  -4.303  1.00  0.00           H  
ATOM   2176  HA  ASP A 135       6.544  13.253  -4.487  1.00  0.00           H  
ATOM   2177 1HB  ASP A 135       5.627  15.280  -3.225  1.00  0.00           H  
ATOM   2178 2HB  ASP A 135       4.873  14.915  -4.771  1.00  0.00           H  
ATOM   2179  N   ASP A 136       5.665  12.079  -1.622  1.00  0.00           N  
ATOM   2180  CA  ASP A 136       6.076  11.783  -0.263  1.00  0.00           C  
ATOM   2181  C   ASP A 136       7.500  11.200  -0.217  1.00  0.00           C  
ATOM   2182  O   ASP A 136       7.746  10.149  -0.808  1.00  0.00           O  
ATOM   2183  CB  ASP A 136       5.089  10.808   0.384  1.00  0.00           C  
ATOM   2184  CG  ASP A 136       5.387  10.551   1.855  1.00  0.00           C  
ATOM   2185  OD1 ASP A 136       6.416   9.988   2.143  1.00  0.00           O  
ATOM   2186  OD2 ASP A 136       4.583  10.922   2.676  1.00  0.00           O  
ATOM   2187  H   ASP A 136       4.851  11.629  -2.019  1.00  0.00           H  
ATOM   2188  HA  ASP A 136       6.003  12.706   0.294  1.00  0.00           H  
ATOM   2189 1HB  ASP A 136       4.077  11.202   0.297  1.00  0.00           H  
ATOM   2190 2HB  ASP A 136       5.117   9.856  -0.148  1.00  0.00           H  
ATOM   2191  N   PRO A 137       8.464  11.845   0.468  1.00  0.00           N  
ATOM   2192  CA  PRO A 137       9.845  11.397   0.586  1.00  0.00           C  
ATOM   2193  C   PRO A 137      10.017   9.944   1.052  1.00  0.00           C  
ATOM   2194  O   PRO A 137      10.973   9.292   0.626  1.00  0.00           O  
ATOM   2195  CB  PRO A 137      10.384  12.349   1.666  1.00  0.00           C  
ATOM   2196  CG  PRO A 137       9.582  13.625   1.489  1.00  0.00           C  
ATOM   2197  CD  PRO A 137       8.200  13.159   1.127  1.00  0.00           C  
ATOM   2198  HA  PRO A 137      10.357  11.553  -0.364  1.00  0.00           H  
ATOM   2199 1HB  PRO A 137      10.258  11.890   2.664  1.00  0.00           H  
ATOM   2200 2HB  PRO A 137      11.464  12.500   1.524  1.00  0.00           H  
ATOM   2201 1HG  PRO A 137       9.593  14.214   2.420  1.00  0.00           H  
ATOM   2202 2HG  PRO A 137      10.004  14.264   0.719  1.00  0.00           H  
ATOM   2203 1HD  PRO A 137       7.551  13.070   2.018  1.00  0.00           H  
ATOM   2204 2HD  PRO A 137       7.817  13.878   0.379  1.00  0.00           H  
ATOM   2205  N   GLU A 138       9.100   9.428   1.896  1.00  0.00           N  
ATOM   2206  CA  GLU A 138       9.253   8.051   2.348  1.00  0.00           C  
ATOM   2207  C   GLU A 138       8.840   7.124   1.239  1.00  0.00           C  
ATOM   2208  O   GLU A 138       9.460   6.082   1.031  1.00  0.00           O  
ATOM   2209  CB  GLU A 138       8.416   7.781   3.600  1.00  0.00           C  
ATOM   2210  CG  GLU A 138       8.603   6.392   4.194  1.00  0.00           C  
ATOM   2211  CD  GLU A 138       7.864   6.206   5.490  1.00  0.00           C  
ATOM   2212  OE1 GLU A 138       7.237   7.138   5.934  1.00  0.00           O  
ATOM   2213  OE2 GLU A 138       7.926   5.129   6.037  1.00  0.00           O  
ATOM   2214  H   GLU A 138       8.283   9.939   2.237  1.00  0.00           H  
ATOM   2215  HA  GLU A 138      10.299   7.870   2.567  1.00  0.00           H  
ATOM   2216 1HB  GLU A 138       8.667   8.511   4.370  1.00  0.00           H  
ATOM   2217 2HB  GLU A 138       7.359   7.904   3.365  1.00  0.00           H  
ATOM   2218 1HG  GLU A 138       8.249   5.651   3.478  1.00  0.00           H  
ATOM   2219 2HG  GLU A 138       9.665   6.219   4.359  1.00  0.00           H  
ATOM   2220  N   ALA A 139       7.815   7.530   0.493  1.00  0.00           N  
ATOM   2221  CA  ALA A 139       7.337   6.718  -0.623  1.00  0.00           C  
ATOM   2222  C   ALA A 139       8.451   6.615  -1.662  1.00  0.00           C  
ATOM   2223  O   ALA A 139       8.699   5.543  -2.220  1.00  0.00           O  
ATOM   2224  CB  ALA A 139       6.076   7.314  -1.233  1.00  0.00           C  
ATOM   2225  H   ALA A 139       7.340   8.403   0.773  1.00  0.00           H  
ATOM   2226  HA  ALA A 139       7.100   5.719  -0.258  1.00  0.00           H  
ATOM   2227 1HB  ALA A 139       5.755   6.701  -2.075  1.00  0.00           H  
ATOM   2228 2HB  ALA A 139       5.286   7.340  -0.482  1.00  0.00           H  
ATOM   2229 3HB  ALA A 139       6.282   8.325  -1.578  1.00  0.00           H  
ATOM   2230  N   LEU A 140       9.151   7.723  -1.884  1.00  0.00           N  
ATOM   2231  CA  LEU A 140      10.206   7.750  -2.883  1.00  0.00           C  
ATOM   2232  C   LEU A 140      11.371   6.834  -2.490  1.00  0.00           C  
ATOM   2233  O   LEU A 140      11.911   6.108  -3.332  1.00  0.00           O  
ATOM   2234  CB  LEU A 140      10.711   9.186  -3.071  1.00  0.00           C  
ATOM   2235  CG  LEU A 140       9.698  10.176  -3.659  1.00  0.00           C  
ATOM   2236  CD1 LEU A 140      10.225  11.596  -3.505  1.00  0.00           C  
ATOM   2237  CD2 LEU A 140       9.451   9.841  -5.123  1.00  0.00           C  
ATOM   2238  H   LEU A 140       8.880   8.575  -1.381  1.00  0.00           H  
ATOM   2239  HA  LEU A 140       9.798   7.401  -3.824  1.00  0.00           H  
ATOM   2240 1HB  LEU A 140      11.028   9.572  -2.104  1.00  0.00           H  
ATOM   2241 2HB  LEU A 140      11.577   9.166  -3.733  1.00  0.00           H  
ATOM   2242  HG  LEU A 140       8.759  10.107  -3.108  1.00  0.00           H  
ATOM   2243 1HD1 LEU A 140       9.505  12.300  -3.922  1.00  0.00           H  
ATOM   2244 2HD1 LEU A 140      10.374  11.816  -2.447  1.00  0.00           H  
ATOM   2245 3HD1 LEU A 140      11.173  11.691  -4.033  1.00  0.00           H  
ATOM   2246 1HD2 LEU A 140       8.730  10.544  -5.541  1.00  0.00           H  
ATOM   2247 2HD2 LEU A 140      10.388   9.911  -5.675  1.00  0.00           H  
ATOM   2248 3HD2 LEU A 140       9.057   8.828  -5.203  1.00  0.00           H  
ATOM   2249  N   LYS A 141      11.731   6.820  -1.200  1.00  0.00           N  
ATOM   2250  CA  LYS A 141      12.785   5.920  -0.732  1.00  0.00           C  
ATOM   2251  C   LYS A 141      12.348   4.454  -0.878  1.00  0.00           C  
ATOM   2252  O   LYS A 141      13.155   3.592  -1.265  1.00  0.00           O  
ATOM   2253  CB  LYS A 141      13.146   6.226   0.722  1.00  0.00           C  
ATOM   2254  CG  LYS A 141      13.881   7.545   0.924  1.00  0.00           C  
ATOM   2255  CD  LYS A 141      14.189   7.787   2.394  1.00  0.00           C  
ATOM   2256  CE  LYS A 141      14.915   9.109   2.598  1.00  0.00           C  
ATOM   2257  NZ  LYS A 141      15.190   9.377   4.035  1.00  0.00           N  
ATOM   2258  H   LYS A 141      11.318   7.498  -0.553  1.00  0.00           H  
ATOM   2259  HA  LYS A 141      13.677   6.078  -1.337  1.00  0.00           H  
ATOM   2260 1HB  LYS A 141      12.238   6.254   1.325  1.00  0.00           H  
ATOM   2261 2HB  LYS A 141      13.776   5.429   1.117  1.00  0.00           H  
ATOM   2262 1HG  LYS A 141      14.816   7.530   0.363  1.00  0.00           H  
ATOM   2263 2HG  LYS A 141      13.267   8.364   0.550  1.00  0.00           H  
ATOM   2264 1HD  LYS A 141      13.258   7.802   2.963  1.00  0.00           H  
ATOM   2265 2HD  LYS A 141      14.813   6.978   2.773  1.00  0.00           H  
ATOM   2266 1HE  LYS A 141      15.861   9.091   2.057  1.00  0.00           H  
ATOM   2267 2HE  LYS A 141      14.310   9.922   2.199  1.00  0.00           H  
ATOM   2268 1HZ  LYS A 141      15.671  10.260   4.128  1.00  0.00           H  
ATOM   2269 2HZ  LYS A 141      14.317   9.414   4.544  1.00  0.00           H  
ATOM   2270 3HZ  LYS A 141      15.767   8.639   4.412  1.00  0.00           H  
ATOM   2271  N   LEU A 142      11.061   4.184  -0.606  1.00  0.00           N  
ATOM   2272  CA  LEU A 142      10.522   2.835  -0.746  1.00  0.00           C  
ATOM   2273  C   LEU A 142      10.531   2.405  -2.204  1.00  0.00           C  
ATOM   2274  O   LEU A 142      10.794   1.237  -2.498  1.00  0.00           O  
ATOM   2275  CB  LEU A 142       9.093   2.768  -0.192  1.00  0.00           C  
ATOM   2276  CG  LEU A 142       8.962   2.902   1.330  1.00  0.00           C  
ATOM   2277  CD1 LEU A 142       7.499   3.107   1.699  1.00  0.00           C  
ATOM   2278  CD2 LEU A 142       9.526   1.657   2.000  1.00  0.00           C  
ATOM   2279  H   LEU A 142      10.467   4.928  -0.225  1.00  0.00           H  
ATOM   2280  HA  LEU A 142      11.158   2.152  -0.189  1.00  0.00           H  
ATOM   2281 1HB  LEU A 142       8.507   3.566  -0.646  1.00  0.00           H  
ATOM   2282 2HB  LEU A 142       8.653   1.813  -0.480  1.00  0.00           H  
ATOM   2283  HG  LEU A 142       9.517   3.778   1.668  1.00  0.00           H  
ATOM   2284 1HD1 LEU A 142       7.406   3.202   2.781  1.00  0.00           H  
ATOM   2285 2HD1 LEU A 142       7.128   4.014   1.222  1.00  0.00           H  
ATOM   2286 3HD1 LEU A 142       6.916   2.252   1.359  1.00  0.00           H  
ATOM   2287 1HD2 LEU A 142       9.434   1.753   3.082  1.00  0.00           H  
ATOM   2288 2HD2 LEU A 142       8.971   0.781   1.664  1.00  0.00           H  
ATOM   2289 3HD2 LEU A 142      10.577   1.545   1.734  1.00  0.00           H  
ATOM   2290  N   ALA A 143      10.272   3.344  -3.126  1.00  0.00           N  
ATOM   2291  CA  ALA A 143      10.288   3.041  -4.552  1.00  0.00           C  
ATOM   2292  C   ALA A 143      11.653   2.553  -4.991  1.00  0.00           C  
ATOM   2293  O   ALA A 143      11.751   1.613  -5.793  1.00  0.00           O  
ATOM   2294  CB  ALA A 143       9.967   4.266  -5.347  1.00  0.00           C  
ATOM   2295  H   ALA A 143       9.978   4.272  -2.808  1.00  0.00           H  
ATOM   2296  HA  ALA A 143       9.547   2.268  -4.744  1.00  0.00           H  
ATOM   2297 1HB  ALA A 143       9.962   4.011  -6.396  1.00  0.00           H  
ATOM   2298 2HB  ALA A 143       9.033   4.631  -5.054  1.00  0.00           H  
ATOM   2299 3HB  ALA A 143      10.710   5.021  -5.156  1.00  0.00           H  
ATOM   2300  N   VAL A 144      12.707   3.180  -4.451  1.00  0.00           N  
ATOM   2301  CA  VAL A 144      14.062   2.782  -4.783  1.00  0.00           C  
ATOM   2302  C   VAL A 144      14.356   1.410  -4.228  1.00  0.00           C  
ATOM   2303  O   VAL A 144      14.896   0.565  -4.937  1.00  0.00           O  
ATOM   2304  CB  VAL A 144      15.079   3.792  -4.220  1.00  0.00           C  
ATOM   2305  CG1 VAL A 144      16.499   3.275  -4.399  1.00  0.00           C  
ATOM   2306  CG2 VAL A 144      14.905   5.139  -4.905  1.00  0.00           C  
ATOM   2307  H   VAL A 144      12.529   3.986  -3.836  1.00  0.00           H  
ATOM   2308  HA  VAL A 144      14.151   2.751  -5.868  1.00  0.00           H  
ATOM   2309  HB  VAL A 144      14.911   3.904  -3.149  1.00  0.00           H  
ATOM   2310 1HG1 VAL A 144      17.204   4.002  -3.996  1.00  0.00           H  
ATOM   2311 2HG1 VAL A 144      16.611   2.329  -3.871  1.00  0.00           H  
ATOM   2312 3HG1 VAL A 144      16.700   3.126  -5.460  1.00  0.00           H  
ATOM   2313 1HG2 VAL A 144      15.626   5.849  -4.502  1.00  0.00           H  
ATOM   2314 2HG2 VAL A 144      15.067   5.026  -5.977  1.00  0.00           H  
ATOM   2315 3HG2 VAL A 144      13.895   5.509  -4.728  1.00  0.00           H  
ATOM   2316  N   LYS A 145      13.997   1.175  -2.963  1.00  0.00           N  
ATOM   2317  CA  LYS A 145      14.276  -0.121  -2.363  1.00  0.00           C  
ATOM   2318  C   LYS A 145      13.507  -1.243  -3.045  1.00  0.00           C  
ATOM   2319  O   LYS A 145      14.045  -2.330  -3.266  1.00  0.00           O  
ATOM   2320  CB  LYS A 145      13.945  -0.095  -0.870  1.00  0.00           C  
ATOM   2321  CG  LYS A 145      14.897   0.746  -0.029  1.00  0.00           C  
ATOM   2322  CD  LYS A 145      14.488   0.744   1.436  1.00  0.00           C  
ATOM   2323  CE  LYS A 145      15.436   1.586   2.277  1.00  0.00           C  
ATOM   2324  NZ  LYS A 145      15.040   1.605   3.711  1.00  0.00           N  
ATOM   2325  H   LYS A 145      13.557   1.928  -2.418  1.00  0.00           H  
ATOM   2326  HA  LYS A 145      15.341  -0.326  -2.471  1.00  0.00           H  
ATOM   2327 1HB  LYS A 145      12.938   0.297  -0.728  1.00  0.00           H  
ATOM   2328 2HB  LYS A 145      13.960  -1.112  -0.477  1.00  0.00           H  
ATOM   2329 1HG  LYS A 145      15.908   0.347  -0.116  1.00  0.00           H  
ATOM   2330 2HG  LYS A 145      14.897   1.771  -0.397  1.00  0.00           H  
ATOM   2331 1HD  LYS A 145      13.477   1.144   1.532  1.00  0.00           H  
ATOM   2332 2HD  LYS A 145      14.493  -0.278   1.814  1.00  0.00           H  
ATOM   2333 1HE  LYS A 145      16.446   1.186   2.197  1.00  0.00           H  
ATOM   2334 2HE  LYS A 145      15.444   2.609   1.902  1.00  0.00           H  
ATOM   2335 1HZ  LYS A 145      15.692   2.173   4.234  1.00  0.00           H  
ATOM   2336 2HZ  LYS A 145      14.110   1.993   3.799  1.00  0.00           H  
ATOM   2337 3HZ  LYS A 145      15.047   0.663   4.076  1.00  0.00           H  
ATOM   2338  N   ALA A 146      12.244  -0.985  -3.375  1.00  0.00           N  
ATOM   2339  CA  ALA A 146      11.430  -1.983  -4.028  1.00  0.00           C  
ATOM   2340  C   ALA A 146      11.991  -2.327  -5.398  1.00  0.00           C  
ATOM   2341  O   ALA A 146      12.110  -3.501  -5.775  1.00  0.00           O  
ATOM   2342  CB  ALA A 146      10.038  -1.428  -4.156  1.00  0.00           C  
ATOM   2343  H   ALA A 146      11.828  -0.084  -3.130  1.00  0.00           H  
ATOM   2344  HA  ALA A 146      11.426  -2.884  -3.420  1.00  0.00           H  
ATOM   2345 1HB  ALA A 146       9.400  -2.144  -4.632  1.00  0.00           H  
ATOM   2346 2HB  ALA A 146       9.655  -1.182  -3.170  1.00  0.00           H  
ATOM   2347 3HB  ALA A 146      10.085  -0.525  -4.749  1.00  0.00           H  
ATOM   2348  N   ALA A 147      12.415  -1.301  -6.118  1.00  0.00           N  
ATOM   2349  CA  ALA A 147      13.004  -1.509  -7.408  1.00  0.00           C  
ATOM   2350  C   ALA A 147      14.356  -2.233  -7.283  1.00  0.00           C  
ATOM   2351  O   ALA A 147      14.641  -3.149  -8.061  1.00  0.00           O  
ATOM   2352  CB  ALA A 147      13.132  -0.172  -8.063  1.00  0.00           C  
ATOM   2353  H   ALA A 147      12.277  -0.338  -5.790  1.00  0.00           H  
ATOM   2354  HA  ALA A 147      12.338  -2.139  -7.998  1.00  0.00           H  
ATOM   2355 1HB  ALA A 147      13.546  -0.275  -9.024  1.00  0.00           H  
ATOM   2356 2HB  ALA A 147      12.153   0.286  -8.134  1.00  0.00           H  
ATOM   2357 3HB  ALA A 147      13.769   0.442  -7.443  1.00  0.00           H  
ATOM   2358  N   GLU A 148      15.147  -1.908  -6.249  1.00  0.00           N  
ATOM   2359  CA  GLU A 148      16.435  -2.568  -6.048  1.00  0.00           C  
ATOM   2360  C   GLU A 148      16.254  -4.057  -5.846  1.00  0.00           C  
ATOM   2361  O   GLU A 148      17.052  -4.854  -6.351  1.00  0.00           O  
ATOM   2362  CB  GLU A 148      17.206  -1.970  -4.870  1.00  0.00           C  
ATOM   2363  CG  GLU A 148      18.569  -2.656  -4.594  1.00  0.00           C  
ATOM   2364  CD  GLU A 148      19.377  -1.982  -3.500  1.00  0.00           C  
ATOM   2365  OE1 GLU A 148      19.039  -0.887  -3.123  1.00  0.00           O  
ATOM   2366  OE2 GLU A 148      20.325  -2.568  -3.022  1.00  0.00           O  
ATOM   2367  H   GLU A 148      14.888  -1.133  -5.632  1.00  0.00           H  
ATOM   2368  HA  GLU A 148      17.033  -2.422  -6.947  1.00  0.00           H  
ATOM   2369 1HB  GLU A 148      17.382  -0.910  -5.057  1.00  0.00           H  
ATOM   2370 2HB  GLU A 148      16.600  -2.044  -3.970  1.00  0.00           H  
ATOM   2371 1HG  GLU A 148      18.387  -3.687  -4.296  1.00  0.00           H  
ATOM   2372 2HG  GLU A 148      19.151  -2.674  -5.516  1.00  0.00           H  
ATOM   2373  N   LYS A 149      15.219  -4.438  -5.097  1.00  0.00           N  
ATOM   2374  CA  LYS A 149      14.931  -5.845  -4.868  1.00  0.00           C  
ATOM   2375  C   LYS A 149      14.674  -6.582  -6.183  1.00  0.00           C  
ATOM   2376  O   LYS A 149      15.106  -7.730  -6.340  1.00  0.00           O  
ATOM   2377  CB  LYS A 149      13.766  -5.988  -3.892  1.00  0.00           C  
ATOM   2378  CG  LYS A 149      14.147  -5.616  -2.455  1.00  0.00           C  
ATOM   2379  CD  LYS A 149      12.970  -5.704  -1.500  1.00  0.00           C  
ATOM   2380  CE  LYS A 149      13.396  -5.397  -0.064  1.00  0.00           C  
ATOM   2381  NZ  LYS A 149      12.253  -5.475   0.874  1.00  0.00           N  
ATOM   2382  H   LYS A 149      14.655  -3.710  -4.641  1.00  0.00           H  
ATOM   2383  HA  LYS A 149      15.808  -6.295  -4.404  1.00  0.00           H  
ATOM   2384 1HB  LYS A 149      12.948  -5.337  -4.204  1.00  0.00           H  
ATOM   2385 2HB  LYS A 149      13.397  -7.013  -3.901  1.00  0.00           H  
ATOM   2386 1HG  LYS A 149      14.925  -6.298  -2.113  1.00  0.00           H  
ATOM   2387 2HG  LYS A 149      14.551  -4.606  -2.439  1.00  0.00           H  
ATOM   2388 1HD  LYS A 149      12.206  -4.985  -1.805  1.00  0.00           H  
ATOM   2389 2HD  LYS A 149      12.537  -6.702  -1.540  1.00  0.00           H  
ATOM   2390 1HE  LYS A 149      14.143  -6.130   0.235  1.00  0.00           H  
ATOM   2391 2HE  LYS A 149      13.836  -4.400  -0.015  1.00  0.00           H  
ATOM   2392 1HZ  LYS A 149      12.561  -5.296   1.815  1.00  0.00           H  
ATOM   2393 2HZ  LYS A 149      11.551  -4.806   0.618  1.00  0.00           H  
ATOM   2394 3HZ  LYS A 149      11.852  -6.422   0.815  1.00  0.00           H  
ATOM   2395  N   VAL A 150      13.992  -5.931  -7.133  1.00  0.00           N  
ATOM   2396  CA  VAL A 150      13.766  -6.544  -8.442  1.00  0.00           C  
ATOM   2397  C   VAL A 150      15.092  -6.703  -9.182  1.00  0.00           C  
ATOM   2398  O   VAL A 150      15.339  -7.739  -9.815  1.00  0.00           O  
ATOM   2399  CB  VAL A 150      12.773  -5.744  -9.306  1.00  0.00           C  
ATOM   2400  CG1 VAL A 150      12.702  -6.346 -10.737  1.00  0.00           C  
ATOM   2401  CG2 VAL A 150      11.405  -5.768  -8.646  1.00  0.00           C  
ATOM   2402  H   VAL A 150      13.620  -4.997  -6.911  1.00  0.00           H  
ATOM   2403  HA  VAL A 150      13.347  -7.534  -8.282  1.00  0.00           H  
ATOM   2404  HB  VAL A 150      13.111  -4.719  -9.382  1.00  0.00           H  
ATOM   2405 1HG1 VAL A 150      12.006  -5.785 -11.329  1.00  0.00           H  
ATOM   2406 2HG1 VAL A 150      13.676  -6.310 -11.221  1.00  0.00           H  
ATOM   2407 3HG1 VAL A 150      12.369  -7.381 -10.682  1.00  0.00           H  
ATOM   2408 1HG2 VAL A 150      10.696  -5.194  -9.228  1.00  0.00           H  
ATOM   2409 2HG2 VAL A 150      11.049  -6.792  -8.559  1.00  0.00           H  
ATOM   2410 3HG2 VAL A 150      11.497  -5.332  -7.663  1.00  0.00           H  
ATOM   2411  N   VAL A 151      15.950  -5.681  -9.101  1.00  0.00           N  
ATOM   2412  CA  VAL A 151      17.235  -5.763  -9.788  1.00  0.00           C  
ATOM   2413  C   VAL A 151      18.055  -6.904  -9.215  1.00  0.00           C  
ATOM   2414  O   VAL A 151      18.676  -7.656  -9.961  1.00  0.00           O  
ATOM   2415  CB  VAL A 151      18.015  -4.443  -9.646  1.00  0.00           C  
ATOM   2416  CG1 VAL A 151      19.417  -4.589 -10.219  1.00  0.00           C  
ATOM   2417  CG2 VAL A 151      17.263  -3.319 -10.341  1.00  0.00           C  
ATOM   2418  H   VAL A 151      15.653  -4.841  -8.593  1.00  0.00           H  
ATOM   2419  HA  VAL A 151      17.053  -5.952 -10.836  1.00  0.00           H  
ATOM   2420  HB  VAL A 151      18.125  -4.208  -8.587  1.00  0.00           H  
ATOM   2421 1HG1 VAL A 151      19.956  -3.646 -10.110  1.00  0.00           H  
ATOM   2422 2HG1 VAL A 151      19.950  -5.374  -9.684  1.00  0.00           H  
ATOM   2423 3HG1 VAL A 151      19.353  -4.848 -11.276  1.00  0.00           H  
ATOM   2424 1HG2 VAL A 151      17.821  -2.389 -10.236  1.00  0.00           H  
ATOM   2425 2HG2 VAL A 151      17.149  -3.556 -11.399  1.00  0.00           H  
ATOM   2426 3HG2 VAL A 151      16.279  -3.205  -9.887  1.00  0.00           H  
ATOM   2427  N   ARG A 152      18.071  -7.025  -7.886  1.00  0.00           N  
ATOM   2428  CA  ARG A 152      18.809  -8.087  -7.227  1.00  0.00           C  
ATOM   2429  C   ARG A 152      18.269  -9.485  -7.512  1.00  0.00           C  
ATOM   2430  O   ARG A 152      19.057 -10.429  -7.600  1.00  0.00           O  
ATOM   2431  CB  ARG A 152      18.861  -7.853  -5.734  1.00  0.00           C  
ATOM   2432  CG  ARG A 152      19.779  -6.729  -5.311  1.00  0.00           C  
ATOM   2433  CD  ARG A 152      19.796  -6.551  -3.841  1.00  0.00           C  
ATOM   2434  NE  ARG A 152      20.672  -5.456  -3.440  1.00  0.00           N  
ATOM   2435  CZ  ARG A 152      21.996  -5.535  -3.231  1.00  0.00           C  
ATOM   2436  NH1 ARG A 152      22.664  -6.671  -3.368  1.00  0.00           N  
ATOM   2437  NH2 ARG A 152      22.608  -4.428  -2.883  1.00  0.00           N  
ATOM   2438  H   ARG A 152      17.565  -6.337  -7.322  1.00  0.00           H  
ATOM   2439  HA  ARG A 152      19.832  -8.047  -7.598  1.00  0.00           H  
ATOM   2440 1HB  ARG A 152      17.857  -7.615  -5.376  1.00  0.00           H  
ATOM   2441 2HB  ARG A 152      19.184  -8.764  -5.235  1.00  0.00           H  
ATOM   2442 1HG  ARG A 152      20.789  -6.939  -5.654  1.00  0.00           H  
ATOM   2443 2HG  ARG A 152      19.434  -5.796  -5.761  1.00  0.00           H  
ATOM   2444 1HD  ARG A 152      18.782  -6.306  -3.512  1.00  0.00           H  
ATOM   2445 2HD  ARG A 152      20.119  -7.464  -3.350  1.00  0.00           H  
ATOM   2446  HE  ARG A 152      20.264  -4.520  -3.307  1.00  0.00           H  
ATOM   2447 1HH1 ARG A 152      22.185  -7.517  -3.634  1.00  0.00           H  
ATOM   2448 2HH1 ARG A 152      23.661  -6.695  -3.201  1.00  0.00           H  
ATOM   2449 1HH2 ARG A 152      22.033  -3.577  -2.795  1.00  0.00           H  
ATOM   2450 2HH2 ARG A 152      23.598  -4.412  -2.709  1.00  0.00           H  
ATOM   2451  N   GLU A 153      16.946  -9.646  -7.650  1.00  0.00           N  
ATOM   2452  CA  GLU A 153      16.434 -10.971  -7.985  1.00  0.00           C  
ATOM   2453  C   GLU A 153      16.833 -11.360  -9.407  1.00  0.00           C  
ATOM   2454  O   GLU A 153      17.196 -12.513  -9.653  1.00  0.00           O  
ATOM   2455  CB  GLU A 153      14.904 -11.030  -7.872  1.00  0.00           C  
ATOM   2456  CG  GLU A 153      14.293 -12.431  -8.137  1.00  0.00           C  
ATOM   2457  CD  GLU A 153      14.681 -13.462  -7.123  1.00  0.00           C  
ATOM   2458  OE1 GLU A 153      15.026 -13.091  -6.030  1.00  0.00           O  
ATOM   2459  OE2 GLU A 153      14.622 -14.625  -7.434  1.00  0.00           O  
ATOM   2460  H   GLU A 153      16.305  -8.878  -7.442  1.00  0.00           H  
ATOM   2461  HA  GLU A 153      16.865 -11.693  -7.293  1.00  0.00           H  
ATOM   2462 1HB  GLU A 153      14.600 -10.709  -6.878  1.00  0.00           H  
ATOM   2463 2HB  GLU A 153      14.466 -10.330  -8.588  1.00  0.00           H  
ATOM   2464 1HG  GLU A 153      13.223 -12.348  -8.149  1.00  0.00           H  
ATOM   2465 2HG  GLU A 153      14.603 -12.783  -9.109  1.00  0.00           H  
ATOM   2466  N   GLN A 154      16.794 -10.414 -10.353  1.00  0.00           N  
ATOM   2467  CA  GLN A 154      17.196 -10.733 -11.722  1.00  0.00           C  
ATOM   2468  C   GLN A 154      18.117  -9.690 -12.379  1.00  0.00           C  
ATOM   2469  O   GLN A 154      17.657  -8.950 -13.254  1.00  0.00           O  
ATOM   2470  CB  GLN A 154      15.947 -10.920 -12.587  1.00  0.00           C  
ATOM   2471  CG  GLN A 154      15.060 -12.076 -12.157  1.00  0.00           C  
ATOM   2472  CD  GLN A 154      13.964 -12.370 -13.165  1.00  0.00           C  
ATOM   2473  OE1 GLN A 154      13.935 -11.796 -14.257  1.00  0.00           O  
ATOM   2474  NE2 GLN A 154      13.055 -13.268 -12.803  1.00  0.00           N  
ATOM   2475  H   GLN A 154      16.441  -9.474 -10.124  1.00  0.00           H  
ATOM   2476  HA  GLN A 154      17.732 -11.682 -11.707  1.00  0.00           H  
ATOM   2477 1HB  GLN A 154      15.348 -10.009 -12.562  1.00  0.00           H  
ATOM   2478 2HB  GLN A 154      16.242 -11.089 -13.622  1.00  0.00           H  
ATOM   2479 1HG  GLN A 154      15.673 -12.970 -12.049  1.00  0.00           H  
ATOM   2480 2HG  GLN A 154      14.591 -11.826 -11.205  1.00  0.00           H  
ATOM   2481 1HE2 GLN A 154      12.308 -13.503 -13.427  1.00  0.00           H  
ATOM   2482 2HE2 GLN A 154      13.116 -13.710 -11.908  1.00  0.00           H  
ATOM   2483  N   PRO A 155      19.411  -9.608 -12.037  1.00  0.00           N  
ATOM   2484  CA  PRO A 155      20.311  -8.600 -12.556  1.00  0.00           C  
ATOM   2485  C   PRO A 155      20.384  -8.726 -14.065  1.00  0.00           C  
ATOM   2486  O   PRO A 155      20.392  -9.843 -14.588  1.00  0.00           O  
ATOM   2487  CB  PRO A 155      21.651  -8.969 -11.909  1.00  0.00           C  
ATOM   2488  CG  PRO A 155      21.266  -9.657 -10.618  1.00  0.00           C  
ATOM   2489  CD  PRO A 155      20.002 -10.427 -10.958  1.00  0.00           C  
ATOM   2490  HA  PRO A 155      19.960  -7.597 -12.244  1.00  0.00           H  
ATOM   2491 1HB  PRO A 155      22.232  -9.612 -12.590  1.00  0.00           H  
ATOM   2492 2HB  PRO A 155      22.250  -8.052 -11.748  1.00  0.00           H  
ATOM   2493 1HG  PRO A 155      22.077 -10.300 -10.251  1.00  0.00           H  
ATOM   2494 2HG  PRO A 155      21.078  -8.899  -9.839  1.00  0.00           H  
ATOM   2495 1HD  PRO A 155      20.227 -11.427 -11.360  1.00  0.00           H  
ATOM   2496 2HD  PRO A 155      19.397 -10.470 -10.074  1.00  0.00           H  
ATOM   2497  N   GLY A 156      20.409  -7.606 -14.771  1.00  0.00           N  
ATOM   2498  CA  GLY A 156      20.513  -7.593 -16.231  1.00  0.00           C  
ATOM   2499  C   GLY A 156      19.202  -7.868 -16.982  1.00  0.00           C  
ATOM   2500  O   GLY A 156      19.169  -7.780 -18.213  1.00  0.00           O  
ATOM   2501  H   GLY A 156      20.425  -6.721 -14.280  1.00  0.00           H  
ATOM   2502 1HA  GLY A 156      20.899  -6.624 -16.542  1.00  0.00           H  
ATOM   2503 2HA  GLY A 156      21.254  -8.331 -16.536  1.00  0.00           H  
ATOM   2504  N   SER A 157      18.125  -8.173 -16.258  1.00  0.00           N  
ATOM   2505  CA  SER A 157      16.839  -8.505 -16.871  1.00  0.00           C  
ATOM   2506  C   SER A 157      16.038  -7.294 -17.308  1.00  0.00           C  
ATOM   2507  O   SER A 157      16.326  -6.163 -16.908  1.00  0.00           O  
ATOM   2508  CB  SER A 157      15.971  -9.288 -15.916  1.00  0.00           C  
ATOM   2509  OG  SER A 157      15.569  -8.483 -14.839  1.00  0.00           O  
ATOM   2510  H   SER A 157      18.201  -8.243 -15.236  1.00  0.00           H  
ATOM   2511  HA  SER A 157      17.036  -9.120 -17.751  1.00  0.00           H  
ATOM   2512 1HB  SER A 157      15.093  -9.662 -16.437  1.00  0.00           H  
ATOM   2513 2HB  SER A 157      16.527 -10.146 -15.546  1.00  0.00           H  
ATOM   2514  HG  SER A 157      16.215  -8.676 -14.121  1.00  0.00           H  
ATOM   2515  N   ASN A 158      14.995  -7.535 -18.107  1.00  0.00           N  
ATOM   2516  CA  ASN A 158      14.112  -6.448 -18.510  1.00  0.00           C  
ATOM   2517  C   ASN A 158      13.325  -5.918 -17.311  1.00  0.00           C  
ATOM   2518  O   ASN A 158      12.998  -4.728 -17.252  1.00  0.00           O  
ATOM   2519  CB  ASN A 158      13.185  -6.899 -19.618  1.00  0.00           C  
ATOM   2520  CG  ASN A 158      13.900  -7.050 -20.943  1.00  0.00           C  
ATOM   2521  OD1 ASN A 158      14.968  -6.468 -21.190  1.00  0.00           O  
ATOM   2522  ND2 ASN A 158      13.323  -7.838 -21.807  1.00  0.00           N  
ATOM   2523  H   ASN A 158      14.825  -8.475 -18.437  1.00  0.00           H  
ATOM   2524  HA  ASN A 158      14.721  -5.629 -18.883  1.00  0.00           H  
ATOM   2525 1HB  ASN A 158      12.732  -7.853 -19.347  1.00  0.00           H  
ATOM   2526 2HB  ASN A 158      12.379  -6.175 -19.734  1.00  0.00           H  
ATOM   2527 1HD2 ASN A 158      13.741  -7.989 -22.703  1.00  0.00           H  
ATOM   2528 2HD2 ASN A 158      12.464  -8.295 -21.576  1.00  0.00           H  
ATOM   2529  N   LEU A 159      13.050  -6.794 -16.337  1.00  0.00           N  
ATOM   2530  CA  LEU A 159      12.378  -6.365 -15.121  1.00  0.00           C  
ATOM   2531  C   LEU A 159      13.313  -5.438 -14.348  1.00  0.00           C  
ATOM   2532  O   LEU A 159      12.885  -4.417 -13.807  1.00  0.00           O  
ATOM   2533  CB  LEU A 159      12.048  -7.593 -14.260  1.00  0.00           C  
ATOM   2534  CG  LEU A 159      10.963  -8.568 -14.774  1.00  0.00           C  
ATOM   2535  CD1 LEU A 159      10.977  -9.798 -13.901  1.00  0.00           C  
ATOM   2536  CD2 LEU A 159       9.579  -7.912 -14.682  1.00  0.00           C  
ATOM   2537  H   LEU A 159      13.278  -7.770 -16.465  1.00  0.00           H  
ATOM   2538  HA  LEU A 159      11.479  -5.819 -15.390  1.00  0.00           H  
ATOM   2539 1HB  LEU A 159      12.965  -8.164 -14.105  1.00  0.00           H  
ATOM   2540 2HB  LEU A 159      11.712  -7.245 -13.302  1.00  0.00           H  
ATOM   2541  HG  LEU A 159      11.169  -8.852 -15.803  1.00  0.00           H  
ATOM   2542 1HD1 LEU A 159      10.210 -10.501 -14.234  1.00  0.00           H  
ATOM   2543 2HD1 LEU A 159      11.953 -10.277 -13.952  1.00  0.00           H  
ATOM   2544 3HD1 LEU A 159      10.783  -9.505 -12.901  1.00  0.00           H  
ATOM   2545 1HD2 LEU A 159       8.820  -8.616 -15.026  1.00  0.00           H  
ATOM   2546 2HD2 LEU A 159       9.373  -7.644 -13.643  1.00  0.00           H  
ATOM   2547 3HD2 LEU A 159       9.543  -7.023 -15.303  1.00  0.00           H  
ATOM   2548  N   ALA A 160      14.607  -5.769 -14.345  1.00  0.00           N  
ATOM   2549  CA  ALA A 160      15.616  -4.936 -13.703  1.00  0.00           C  
ATOM   2550  C   ALA A 160      15.747  -3.585 -14.417  1.00  0.00           C  
ATOM   2551  O   ALA A 160      15.941  -2.560 -13.769  1.00  0.00           O  
ATOM   2552  CB  ALA A 160      16.954  -5.644 -13.685  1.00  0.00           C  
ATOM   2553  H   ALA A 160      14.871  -6.666 -14.753  1.00  0.00           H  
ATOM   2554  HA  ALA A 160      15.299  -4.753 -12.679  1.00  0.00           H  
ATOM   2555 1HB  ALA A 160      17.689  -5.024 -13.188  1.00  0.00           H  
ATOM   2556 2HB  ALA A 160      16.854  -6.591 -13.154  1.00  0.00           H  
ATOM   2557 3HB  ALA A 160      17.277  -5.838 -14.704  1.00  0.00           H  
ATOM   2558  N   LYS A 161      15.638  -3.576 -15.749  1.00  0.00           N  
ATOM   2559  CA  LYS A 161      15.736  -2.317 -16.487  1.00  0.00           C  
ATOM   2560  C   LYS A 161      14.599  -1.381 -16.090  1.00  0.00           C  
ATOM   2561  O   LYS A 161      14.818  -0.178 -15.895  1.00  0.00           O  
ATOM   2562  CB  LYS A 161      15.720  -2.576 -17.990  1.00  0.00           C  
ATOM   2563  CG  LYS A 161      16.995  -3.227 -18.518  1.00  0.00           C  
ATOM   2564  CD  LYS A 161      16.901  -3.537 -20.010  1.00  0.00           C  
ATOM   2565  CE  LYS A 161      18.130  -4.288 -20.494  1.00  0.00           C  
ATOM   2566  NZ  LYS A 161      17.999  -4.697 -21.919  1.00  0.00           N  
ATOM   2567  H   LYS A 161      15.555  -4.473 -16.235  1.00  0.00           H  
ATOM   2568  HA  LYS A 161      16.679  -1.835 -16.225  1.00  0.00           H  
ATOM   2569 1HB  LYS A 161      14.884  -3.229 -18.232  1.00  0.00           H  
ATOM   2570 2HB  LYS A 161      15.569  -1.639 -18.522  1.00  0.00           H  
ATOM   2571 1HG  LYS A 161      17.836  -2.557 -18.344  1.00  0.00           H  
ATOM   2572 2HG  LYS A 161      17.182  -4.147 -17.978  1.00  0.00           H  
ATOM   2573 1HD  LYS A 161      16.019  -4.144 -20.207  1.00  0.00           H  
ATOM   2574 2HD  LYS A 161      16.811  -2.607 -20.571  1.00  0.00           H  
ATOM   2575 1HE  LYS A 161      19.005  -3.651 -20.389  1.00  0.00           H  
ATOM   2576 2HE  LYS A 161      18.267  -5.185 -19.880  1.00  0.00           H  
ATOM   2577 1HZ  LYS A 161      18.829  -5.199 -22.201  1.00  0.00           H  
ATOM   2578 2HZ  LYS A 161      17.187  -5.306 -22.009  1.00  0.00           H  
ATOM   2579 3HZ  LYS A 161      17.879  -3.883 -22.504  1.00  0.00           H  
ATOM   2580  N   LYS A 162      13.393  -1.937 -15.907  1.00  0.00           N  
ATOM   2581  CA  LYS A 162      12.281  -1.118 -15.454  1.00  0.00           C  
ATOM   2582  C   LYS A 162      12.550  -0.668 -14.031  1.00  0.00           C  
ATOM   2583  O   LYS A 162      12.248   0.470 -13.674  1.00  0.00           O  
ATOM   2584  CB  LYS A 162      10.947  -1.853 -15.528  1.00  0.00           C  
ATOM   2585  CG  LYS A 162       9.710  -1.005 -15.054  1.00  0.00           C  
ATOM   2586  CD  LYS A 162       9.407   0.211 -15.981  1.00  0.00           C  
ATOM   2587  CE  LYS A 162       8.224   1.039 -15.452  1.00  0.00           C  
ATOM   2588  NZ  LYS A 162       7.876   2.218 -16.341  1.00  0.00           N  
ATOM   2589  H   LYS A 162      13.250  -2.926 -16.149  1.00  0.00           H  
ATOM   2590  HA  LYS A 162      12.232  -0.234 -16.087  1.00  0.00           H  
ATOM   2591 1HB  LYS A 162      10.769  -2.177 -16.552  1.00  0.00           H  
ATOM   2592 2HB  LYS A 162      11.020  -2.748 -14.921  1.00  0.00           H  
ATOM   2593 1HG  LYS A 162       8.832  -1.651 -15.030  1.00  0.00           H  
ATOM   2594 2HG  LYS A 162       9.878  -0.640 -14.045  1.00  0.00           H  
ATOM   2595 1HD  LYS A 162      10.271   0.876 -16.023  1.00  0.00           H  
ATOM   2596 2HD  LYS A 162       9.182  -0.133 -16.988  1.00  0.00           H  
ATOM   2597 1HE  LYS A 162       7.348   0.401 -15.347  1.00  0.00           H  
ATOM   2598 2HE  LYS A 162       8.495   1.422 -14.466  1.00  0.00           H  
ATOM   2599 1HZ  LYS A 162       7.101   2.739 -15.885  1.00  0.00           H  
ATOM   2600 2HZ  LYS A 162       8.675   2.865 -16.438  1.00  0.00           H  
ATOM   2601 3HZ  LYS A 162       7.595   1.904 -17.250  1.00  0.00           H  
ATOM   2602  N   ALA A 163      13.108  -1.551 -13.206  1.00  0.00           N  
ATOM   2603  CA  ALA A 163      13.463  -1.162 -11.862  1.00  0.00           C  
ATOM   2604  C   ALA A 163      14.465  -0.015 -11.870  1.00  0.00           C  
ATOM   2605  O   ALA A 163      14.354   0.902 -11.058  1.00  0.00           O  
ATOM   2606  CB  ALA A 163      14.061  -2.327 -11.142  1.00  0.00           C  
ATOM   2607  H   ALA A 163      13.240  -2.519 -13.510  1.00  0.00           H  
ATOM   2608  HA  ALA A 163      12.566  -0.832 -11.349  1.00  0.00           H  
ATOM   2609 1HB  ALA A 163      14.309  -2.024 -10.172  1.00  0.00           H  
ATOM   2610 2HB  ALA A 163      13.396  -3.146 -11.103  1.00  0.00           H  
ATOM   2611 3HB  ALA A 163      14.930  -2.622 -11.661  1.00  0.00           H  
ATOM   2612  N   LEU A 164      15.407  -0.017 -12.813  1.00  0.00           N  
ATOM   2613  CA  LEU A 164      16.378   1.064 -12.862  1.00  0.00           C  
ATOM   2614  C   LEU A 164      15.679   2.369 -13.226  1.00  0.00           C  
ATOM   2615  O   LEU A 164      15.994   3.412 -12.649  1.00  0.00           O  
ATOM   2616  CB  LEU A 164      17.492   0.721 -13.841  1.00  0.00           C  
ATOM   2617  CG  LEU A 164      18.405  -0.497 -13.461  1.00  0.00           C  
ATOM   2618  CD1 LEU A 164      19.349  -0.802 -14.618  1.00  0.00           C  
ATOM   2619  CD2 LEU A 164      19.219  -0.181 -12.219  1.00  0.00           C  
ATOM   2620  H   LEU A 164      15.487  -0.829 -13.436  1.00  0.00           H  
ATOM   2621  HA  LEU A 164      16.799   1.191 -11.873  1.00  0.00           H  
ATOM   2622 1HB  LEU A 164      17.021   0.487 -14.796  1.00  0.00           H  
ATOM   2623 2HB  LEU A 164      18.124   1.598 -13.960  1.00  0.00           H  
ATOM   2624  HG  LEU A 164      17.786  -1.370 -13.280  1.00  0.00           H  
ATOM   2625 1HD1 LEU A 164      19.972  -1.651 -14.364  1.00  0.00           H  
ATOM   2626 2HD1 LEU A 164      18.768  -1.038 -15.510  1.00  0.00           H  
ATOM   2627 3HD1 LEU A 164      19.978   0.065 -14.814  1.00  0.00           H  
ATOM   2628 1HD2 LEU A 164      19.847  -1.024 -11.969  1.00  0.00           H  
ATOM   2629 2HD2 LEU A 164      19.832   0.674 -12.429  1.00  0.00           H  
ATOM   2630 3HD2 LEU A 164      18.583   0.025 -11.380  1.00  0.00           H  
ATOM   2631  N   GLU A 165      14.703   2.310 -14.144  1.00  0.00           N  
ATOM   2632  CA  GLU A 165      13.923   3.499 -14.494  1.00  0.00           C  
ATOM   2633  C   GLU A 165      13.197   4.051 -13.260  1.00  0.00           C  
ATOM   2634  O   GLU A 165      13.166   5.267 -13.047  1.00  0.00           O  
ATOM   2635  CB  GLU A 165      12.887   3.185 -15.566  1.00  0.00           C  
ATOM   2636  CG  GLU A 165      12.045   4.380 -15.988  1.00  0.00           C  
ATOM   2637  CD  GLU A 165      10.971   4.003 -16.947  1.00  0.00           C  
ATOM   2638  OE1 GLU A 165      11.230   3.305 -17.891  1.00  0.00           O  
ATOM   2639  OE2 GLU A 165       9.840   4.393 -16.693  1.00  0.00           O  
ATOM   2640  H   GLU A 165      14.546   1.424 -14.640  1.00  0.00           H  
ATOM   2641  HA  GLU A 165      14.601   4.257 -14.869  1.00  0.00           H  
ATOM   2642 1HB  GLU A 165      13.389   2.780 -16.448  1.00  0.00           H  
ATOM   2643 2HB  GLU A 165      12.207   2.426 -15.205  1.00  0.00           H  
ATOM   2644 1HG  GLU A 165      11.578   4.821 -15.112  1.00  0.00           H  
ATOM   2645 2HG  GLU A 165      12.692   5.130 -16.440  1.00  0.00           H  
ATOM   2646  N   ILE A 166      12.626   3.159 -12.442  1.00  0.00           N  
ATOM   2647  CA  ILE A 166      11.901   3.536 -11.224  1.00  0.00           C  
ATOM   2648  C   ILE A 166      12.852   4.165 -10.225  1.00  0.00           C  
ATOM   2649  O   ILE A 166      12.501   5.160  -9.582  1.00  0.00           O  
ATOM   2650  CB  ILE A 166      11.210   2.320 -10.582  1.00  0.00           C  
ATOM   2651  CG1 ILE A 166      10.085   1.807 -11.486  1.00  0.00           C  
ATOM   2652  CG2 ILE A 166      10.670   2.679  -9.207  1.00  0.00           C  
ATOM   2653  CD1 ILE A 166       9.574   0.435 -11.107  1.00  0.00           C  
ATOM   2654  H   ILE A 166      12.661   2.171 -12.727  1.00  0.00           H  
ATOM   2655  HA  ILE A 166      11.153   4.282 -11.494  1.00  0.00           H  
ATOM   2656  HB  ILE A 166      11.926   1.506 -10.480  1.00  0.00           H  
ATOM   2657 1HG1 ILE A 166       9.249   2.503 -11.456  1.00  0.00           H  
ATOM   2658 2HG1 ILE A 166      10.437   1.765 -12.517  1.00  0.00           H  
ATOM   2659 1HG2 ILE A 166      10.183   1.809  -8.768  1.00  0.00           H  
ATOM   2660 2HG2 ILE A 166      11.490   2.998  -8.566  1.00  0.00           H  
ATOM   2661 3HG2 ILE A 166       9.947   3.490  -9.301  1.00  0.00           H  
ATOM   2662 1HD1 ILE A 166       8.780   0.141 -11.793  1.00  0.00           H  
ATOM   2663 2HD1 ILE A 166      10.390  -0.285 -11.165  1.00  0.00           H  
ATOM   2664 3HD1 ILE A 166       9.185   0.461 -10.090  1.00  0.00           H  
ATOM   2665  N   ILE A 167      14.044   3.580 -10.085  1.00  0.00           N  
ATOM   2666  CA  ILE A 167      15.048   4.124  -9.194  1.00  0.00           C  
ATOM   2667  C   ILE A 167      15.426   5.512  -9.659  1.00  0.00           C  
ATOM   2668  O   ILE A 167      15.571   6.403  -8.829  1.00  0.00           O  
ATOM   2669  CB  ILE A 167      16.320   3.255  -9.117  1.00  0.00           C  
ATOM   2670  CG1 ILE A 167      15.973   1.936  -8.428  1.00  0.00           C  
ATOM   2671  CG2 ILE A 167      17.413   4.027  -8.364  1.00  0.00           C  
ATOM   2672  CD1 ILE A 167      17.002   0.828  -8.527  1.00  0.00           C  
ATOM   2673  H   ILE A 167      14.220   2.712 -10.602  1.00  0.00           H  
ATOM   2674  HA  ILE A 167      14.618   4.197  -8.196  1.00  0.00           H  
ATOM   2675  HB  ILE A 167      16.666   3.013 -10.120  1.00  0.00           H  
ATOM   2676 1HG1 ILE A 167      15.786   2.127  -7.382  1.00  0.00           H  
ATOM   2677 2HG1 ILE A 167      15.071   1.585  -8.870  1.00  0.00           H  
ATOM   2678 1HG2 ILE A 167      18.306   3.424  -8.283  1.00  0.00           H  
ATOM   2679 2HG2 ILE A 167      17.672   4.951  -8.873  1.00  0.00           H  
ATOM   2680 3HG2 ILE A 167      17.048   4.256  -7.395  1.00  0.00           H  
ATOM   2681 1HD1 ILE A 167      16.623  -0.052  -8.015  1.00  0.00           H  
ATOM   2682 2HD1 ILE A 167      17.169   0.589  -9.565  1.00  0.00           H  
ATOM   2683 3HD1 ILE A 167      17.935   1.133  -8.065  1.00  0.00           H  
ATOM   2684  N   LEU A 168      15.624   5.702 -10.968  1.00  0.00           N  
ATOM   2685  CA  LEU A 168      15.964   7.023 -11.473  1.00  0.00           C  
ATOM   2686  C   LEU A 168      14.863   8.029 -11.208  1.00  0.00           C  
ATOM   2687  O   LEU A 168      15.148   9.164 -10.840  1.00  0.00           O  
ATOM   2688  CB  LEU A 168      16.246   6.956 -12.980  1.00  0.00           C  
ATOM   2689  CG  LEU A 168      17.519   6.205 -13.386  1.00  0.00           C  
ATOM   2690  CD1 LEU A 168      17.509   5.964 -14.889  1.00  0.00           C  
ATOM   2691  CD2 LEU A 168      18.740   7.012 -12.970  1.00  0.00           C  
ATOM   2692  H   LEU A 168      15.565   4.901 -11.604  1.00  0.00           H  
ATOM   2693  HA  LEU A 168      16.859   7.363 -10.966  1.00  0.00           H  
ATOM   2694 1HB  LEU A 168      15.403   6.470 -13.468  1.00  0.00           H  
ATOM   2695 2HB  LEU A 168      16.323   7.974 -13.364  1.00  0.00           H  
ATOM   2696  HG  LEU A 168      17.541   5.233 -12.892  1.00  0.00           H  
ATOM   2697 1HD1 LEU A 168      18.415   5.429 -15.178  1.00  0.00           H  
ATOM   2698 2HD1 LEU A 168      16.637   5.368 -15.156  1.00  0.00           H  
ATOM   2699 3HD1 LEU A 168      17.470   6.919 -15.410  1.00  0.00           H  
ATOM   2700 1HD2 LEU A 168      19.646   6.477 -13.258  1.00  0.00           H  
ATOM   2701 2HD2 LEU A 168      18.720   7.983 -13.464  1.00  0.00           H  
ATOM   2702 3HD2 LEU A 168      18.731   7.154 -11.889  1.00  0.00           H  
ATOM   2703  N   ARG A 169      13.599   7.644 -11.396  1.00  0.00           N  
ATOM   2704  CA  ARG A 169      12.528   8.596 -11.144  1.00  0.00           C  
ATOM   2705  C   ARG A 169      12.488   9.006  -9.681  1.00  0.00           C  
ATOM   2706  O   ARG A 169      12.345  10.195  -9.371  1.00  0.00           O  
ATOM   2707  CB  ARG A 169      11.182   8.002 -11.530  1.00  0.00           C  
ATOM   2708  CG  ARG A 169      10.964   7.840 -13.027  1.00  0.00           C  
ATOM   2709  CD  ARG A 169       9.647   7.216 -13.339  1.00  0.00           C  
ATOM   2710  NE  ARG A 169       9.506   6.931 -14.774  1.00  0.00           N  
ATOM   2711  CZ  ARG A 169       9.128   7.804 -15.736  1.00  0.00           C  
ATOM   2712  NH1 ARG A 169       8.839   9.068 -15.462  1.00  0.00           N  
ATOM   2713  NH2 ARG A 169       9.062   7.344 -16.973  1.00  0.00           N  
ATOM   2714  H   ARG A 169      13.404   6.716 -11.781  1.00  0.00           H  
ATOM   2715  HA  ARG A 169      12.711   9.484 -11.750  1.00  0.00           H  
ATOM   2716 1HB  ARG A 169      11.093   7.013 -11.081  1.00  0.00           H  
ATOM   2717 2HB  ARG A 169      10.380   8.622 -11.130  1.00  0.00           H  
ATOM   2718 1HG  ARG A 169      11.009   8.820 -13.495  1.00  0.00           H  
ATOM   2719 2HG  ARG A 169      11.740   7.214 -13.445  1.00  0.00           H  
ATOM   2720 1HD  ARG A 169       9.574   6.267 -12.802  1.00  0.00           H  
ATOM   2721 2HD  ARG A 169       8.832   7.866 -13.025  1.00  0.00           H  
ATOM   2722  HE  ARG A 169       9.702   5.973 -15.103  1.00  0.00           H  
ATOM   2723 1HH1 ARG A 169       8.894   9.410 -14.517  1.00  0.00           H  
ATOM   2724 2HH1 ARG A 169       8.561   9.695 -16.206  1.00  0.00           H  
ATOM   2725 1HH2 ARG A 169       9.298   6.349 -17.125  1.00  0.00           H  
ATOM   2726 2HH2 ARG A 169       8.791   7.941 -17.736  1.00  0.00           H  
ATOM   2727  N   ALA A 170      12.613   8.030  -8.782  1.00  0.00           N  
ATOM   2728  CA  ALA A 170      12.578   8.339  -7.373  1.00  0.00           C  
ATOM   2729  C   ALA A 170      13.818   9.124  -6.967  1.00  0.00           C  
ATOM   2730  O   ALA A 170      13.721  10.100  -6.220  1.00  0.00           O  
ATOM   2731  CB  ALA A 170      12.476   7.065  -6.577  1.00  0.00           C  
ATOM   2732  H   ALA A 170      12.707   7.058  -9.091  1.00  0.00           H  
ATOM   2733  HA  ALA A 170      11.706   8.951  -7.187  1.00  0.00           H  
ATOM   2734 1HB  ALA A 170      12.431   7.302  -5.522  1.00  0.00           H  
ATOM   2735 2HB  ALA A 170      11.595   6.524  -6.862  1.00  0.00           H  
ATOM   2736 3HB  ALA A 170      13.346   6.459  -6.789  1.00  0.00           H  
ATOM   2737  N   ALA A 171      14.984   8.724  -7.497  1.00  0.00           N  
ATOM   2738  CA  ALA A 171      16.247   9.354  -7.171  1.00  0.00           C  
ATOM   2739  C   ALA A 171      16.253  10.808  -7.605  1.00  0.00           C  
ATOM   2740  O   ALA A 171      16.779  11.661  -6.891  1.00  0.00           O  
ATOM   2741  CB  ALA A 171      17.386   8.589  -7.812  1.00  0.00           C  
ATOM   2742  H   ALA A 171      15.013   7.917  -8.116  1.00  0.00           H  
ATOM   2743  HA  ALA A 171      16.371   9.319  -6.098  1.00  0.00           H  
ATOM   2744 1HB  ALA A 171      18.341   9.033  -7.532  1.00  0.00           H  
ATOM   2745 2HB  ALA A 171      17.353   7.567  -7.479  1.00  0.00           H  
ATOM   2746 3HB  ALA A 171      17.270   8.610  -8.886  1.00  0.00           H  
ATOM   2747  N   GLU A 172      15.641  11.108  -8.753  1.00  0.00           N  
ATOM   2748  CA  GLU A 172      15.554  12.477  -9.220  1.00  0.00           C  
ATOM   2749  C   GLU A 172      14.693  13.296  -8.269  1.00  0.00           C  
ATOM   2750  O   GLU A 172      15.036  14.442  -7.966  1.00  0.00           O  
ATOM   2751  CB  GLU A 172      14.976  12.528 -10.636  1.00  0.00           C  
ATOM   2752  CG  GLU A 172      15.040  13.901 -11.290  1.00  0.00           C  
ATOM   2753  CD  GLU A 172      14.670  13.872 -12.748  1.00  0.00           C  
ATOM   2754  OE1 GLU A 172      13.909  13.017 -13.131  1.00  0.00           O  
ATOM   2755  OE2 GLU A 172      15.149  14.707 -13.479  1.00  0.00           O  
ATOM   2756  H   GLU A 172      15.291  10.360  -9.356  1.00  0.00           H  
ATOM   2757  HA  GLU A 172      16.554  12.902  -9.223  1.00  0.00           H  
ATOM   2758 1HB  GLU A 172      15.516  11.829 -11.274  1.00  0.00           H  
ATOM   2759 2HB  GLU A 172      13.932  12.216 -10.615  1.00  0.00           H  
ATOM   2760 1HG  GLU A 172      14.359  14.573 -10.769  1.00  0.00           H  
ATOM   2761 2HG  GLU A 172      16.050  14.296 -11.185  1.00  0.00           H  
ATOM   2762  N   GLU A 173      13.593  12.716  -7.769  1.00  0.00           N  
ATOM   2763  CA  GLU A 173      12.761  13.449  -6.825  1.00  0.00           C  
ATOM   2764  C   GLU A 173      13.525  13.676  -5.512  1.00  0.00           C  
ATOM   2765  O   GLU A 173      13.380  14.728  -4.882  1.00  0.00           O  
ATOM   2766  CB  GLU A 173      11.450  12.719  -6.578  1.00  0.00           C  
ATOM   2767  CG  GLU A 173      10.502  12.689  -7.772  1.00  0.00           C  
ATOM   2768  CD  GLU A 173       9.965  14.046  -8.137  1.00  0.00           C  
ATOM   2769  OE1 GLU A 173       9.499  14.742  -7.274  1.00  0.00           O  
ATOM   2770  OE2 GLU A 173      10.066  14.403  -9.290  1.00  0.00           O  
ATOM   2771  H   GLU A 173      13.302  11.789  -8.110  1.00  0.00           H  
ATOM   2772  HA  GLU A 173      12.530  14.421  -7.253  1.00  0.00           H  
ATOM   2773 1HB  GLU A 173      11.681  11.697  -6.328  1.00  0.00           H  
ATOM   2774 2HB  GLU A 173      10.928  13.168  -5.740  1.00  0.00           H  
ATOM   2775 1HG  GLU A 173      11.038  12.288  -8.629  1.00  0.00           H  
ATOM   2776 2HG  GLU A 173       9.676  12.011  -7.547  1.00  0.00           H  
ATOM   2777  N   LEU A 174      14.356  12.707  -5.112  1.00  0.00           N  
ATOM   2778  CA  LEU A 174      15.191  12.862  -3.926  1.00  0.00           C  
ATOM   2779  C   LEU A 174      16.203  14.001  -4.152  1.00  0.00           C  
ATOM   2780  O   LEU A 174      16.499  14.765  -3.240  1.00  0.00           O  
ATOM   2781  CB  LEU A 174      15.924  11.552  -3.612  1.00  0.00           C  
ATOM   2782  CG  LEU A 174      15.226  10.621  -2.612  1.00  0.00           C  
ATOM   2783  CD1 LEU A 174      15.396  11.170  -1.202  1.00  0.00           C  
ATOM   2784  CD2 LEU A 174      13.754  10.498  -2.977  1.00  0.00           C  
ATOM   2785  H   LEU A 174      14.364  11.821  -5.628  1.00  0.00           H  
ATOM   2786  HA  LEU A 174      14.557  13.143  -3.096  1.00  0.00           H  
ATOM   2787 1HB  LEU A 174      16.060  10.999  -4.540  1.00  0.00           H  
ATOM   2788 2HB  LEU A 174      16.908  11.792  -3.209  1.00  0.00           H  
ATOM   2789  HG  LEU A 174      15.692   9.636  -2.645  1.00  0.00           H  
ATOM   2790 1HD1 LEU A 174      14.900  10.509  -0.492  1.00  0.00           H  
ATOM   2791 2HD1 LEU A 174      16.457  11.230  -0.961  1.00  0.00           H  
ATOM   2792 3HD1 LEU A 174      14.953  12.164  -1.143  1.00  0.00           H  
ATOM   2793 1HD2 LEU A 174      13.257   9.836  -2.267  1.00  0.00           H  
ATOM   2794 2HD2 LEU A 174      13.287  11.482  -2.943  1.00  0.00           H  
ATOM   2795 3HD2 LEU A 174      13.661  10.086  -3.982  1.00  0.00           H  
ATOM   2796  N   ALA A 175      16.721  14.130  -5.388  1.00  0.00           N  
ATOM   2797  CA  ALA A 175      17.667  15.197  -5.741  1.00  0.00           C  
ATOM   2798  C   ALA A 175      16.990  16.570  -5.692  1.00  0.00           C  
ATOM   2799  O   ALA A 175      17.628  17.572  -5.375  1.00  0.00           O  
ATOM   2800  CB  ALA A 175      18.253  14.984  -7.128  1.00  0.00           C  
ATOM   2801  H   ALA A 175      16.486  13.420  -6.082  1.00  0.00           H  
ATOM   2802  HA  ALA A 175      18.474  15.180  -5.016  1.00  0.00           H  
ATOM   2803 1HB  ALA A 175      18.963  15.778  -7.347  1.00  0.00           H  
ATOM   2804 2HB  ALA A 175      18.751  14.035  -7.164  1.00  0.00           H  
ATOM   2805 3HB  ALA A 175      17.460  15.002  -7.865  1.00  0.00           H  
ATOM   2806  N   LYS A 176      15.699  16.621  -6.051  1.00  0.00           N  
ATOM   2807  CA  LYS A 176      14.937  17.870  -6.016  1.00  0.00           C  
ATOM   2808  C   LYS A 176      14.773  18.396  -4.586  1.00  0.00           C  
ATOM   2809  O   LYS A 176      14.774  19.607  -4.359  1.00  0.00           O  
ATOM   2810  CB  LYS A 176      13.544  17.691  -6.627  1.00  0.00           C  
ATOM   2811  CG  LYS A 176      13.481  17.532  -8.139  1.00  0.00           C  
ATOM   2812  CD  LYS A 176      12.017  17.357  -8.575  1.00  0.00           C  
ATOM   2813  CE  LYS A 176      11.860  17.197 -10.075  1.00  0.00           C  
ATOM   2814  NZ  LYS A 176      10.434  16.921 -10.438  1.00  0.00           N  
ATOM   2815  H   LYS A 176      15.259  15.759  -6.384  1.00  0.00           H  
ATOM   2816  HA  LYS A 176      15.483  18.620  -6.588  1.00  0.00           H  
ATOM   2817 1HB  LYS A 176      13.076  16.812  -6.193  1.00  0.00           H  
ATOM   2818 2HB  LYS A 176      12.925  18.546  -6.360  1.00  0.00           H  
ATOM   2819 1HG  LYS A 176      13.905  18.415  -8.616  1.00  0.00           H  
ATOM   2820 2HG  LYS A 176      14.056  16.661  -8.440  1.00  0.00           H  
ATOM   2821 1HD  LYS A 176      11.601  16.472  -8.093  1.00  0.00           H  
ATOM   2822 2HD  LYS A 176      11.440  18.221  -8.253  1.00  0.00           H  
ATOM   2823 1HE  LYS A 176      12.183  18.110 -10.571  1.00  0.00           H  
ATOM   2824 2HE  LYS A 176      12.479  16.367 -10.416  1.00  0.00           H  
ATOM   2825 1HZ  LYS A 176      10.348  16.808 -11.432  1.00  0.00           H  
ATOM   2826 2HZ  LYS A 176      10.149  16.035  -9.964  1.00  0.00           H  
ATOM   2827 3HZ  LYS A 176       9.842  17.674 -10.131  1.00  0.00           H  
ATOM   2828  N   LEU A 177      14.616  17.486  -3.619  1.00  0.00           N  
ATOM   2829  CA  LEU A 177      14.471  17.897  -2.231  1.00  0.00           C  
ATOM   2830  C   LEU A 177      15.722  18.641  -1.769  1.00  0.00           C  
ATOM   2831  O   LEU A 177      16.817  18.154  -1.993  1.00  0.00           O  
ATOM   2832  CB  LEU A 177      14.223  16.676  -1.336  1.00  0.00           C  
ATOM   2833  CG  LEU A 177      12.885  15.956  -1.548  1.00  0.00           C  
ATOM   2834  CD1 LEU A 177      12.897  14.630  -0.800  1.00  0.00           C  
ATOM   2835  CD2 LEU A 177      11.748  16.844  -1.068  1.00  0.00           C  
ATOM   2836  H   LEU A 177      14.542  16.499  -3.888  1.00  0.00           H  
ATOM   2837  HA  LEU A 177      13.604  18.536  -2.191  1.00  0.00           H  
ATOM   2838 1HB  LEU A 177      15.019  15.953  -1.506  1.00  0.00           H  
ATOM   2839 2HB  LEU A 177      14.266  16.994  -0.294  1.00  0.00           H  
ATOM   2840  HG  LEU A 177      12.753  15.739  -2.609  1.00  0.00           H  
ATOM   2841 1HD1 LEU A 177      11.947  14.118  -0.951  1.00  0.00           H  
ATOM   2842 2HD1 LEU A 177      13.708  14.006  -1.177  1.00  0.00           H  
ATOM   2843 3HD1 LEU A 177      13.045  14.814   0.263  1.00  0.00           H  
ATOM   2844 1HD2 LEU A 177      10.797  16.333  -1.220  1.00  0.00           H  
ATOM   2845 2HD2 LEU A 177      11.878  17.061  -0.007  1.00  0.00           H  
ATOM   2846 3HD2 LEU A 177      11.752  17.777  -1.631  1.00  0.00           H  
ATOM   2847  N   PRO A 178      15.615  19.755  -1.028  1.00  0.00           N  
ATOM   2848  CA  PRO A 178      16.734  20.572  -0.542  1.00  0.00           C  
ATOM   2849  C   PRO A 178      17.482  19.963   0.644  1.00  0.00           C  
ATOM   2850  O   PRO A 178      18.551  20.444   1.026  1.00  0.00           O  
ATOM   2851  CB  PRO A 178      16.030  21.873  -0.131  1.00  0.00           C  
ATOM   2852  CG  PRO A 178      14.598  21.463   0.181  1.00  0.00           C  
ATOM   2853  CD  PRO A 178      14.282  20.359  -0.808  1.00  0.00           C  
ATOM   2854  HA  PRO A 178      17.428  20.751  -1.382  1.00  0.00           H  
ATOM   2855 1HB  PRO A 178      16.546  22.318   0.733  1.00  0.00           H  
ATOM   2856 2HB  PRO A 178      16.092  22.601  -0.953  1.00  0.00           H  
ATOM   2857 1HG  PRO A 178      14.525  21.129   1.229  1.00  0.00           H  
ATOM   2858 2HG  PRO A 178      13.926  22.328   0.080  1.00  0.00           H  
ATOM   2859 1HD  PRO A 178      13.615  19.627  -0.323  1.00  0.00           H  
ATOM   2860 2HD  PRO A 178      13.851  20.778  -1.740  1.00  0.00           H  
ATOM   2861  N   ASP A 179      16.891  18.948   1.266  1.00  0.00           N  
ATOM   2862  CA  ASP A 179      17.439  18.316   2.450  1.00  0.00           C  
ATOM   2863  C   ASP A 179      18.696  17.487   2.164  1.00  0.00           C  
ATOM   2864  O   ASP A 179      18.634  16.536   1.378  1.00  0.00           O  
ATOM   2865  CB  ASP A 179      16.377  17.424   3.098  1.00  0.00           C  
ATOM   2866  CG  ASP A 179      15.235  18.218   3.718  1.00  0.00           C  
ATOM   2867  OD1 ASP A 179      15.507  19.161   4.423  1.00  0.00           O  
ATOM   2868  OD2 ASP A 179      14.102  17.874   3.481  1.00  0.00           O  
ATOM   2869  H   ASP A 179      16.025  18.591   0.893  1.00  0.00           H  
ATOM   2870  HA  ASP A 179      17.642  19.104   3.163  1.00  0.00           H  
ATOM   2871 1HB  ASP A 179      15.965  16.746   2.350  1.00  0.00           H  
ATOM   2872 2HB  ASP A 179      16.839  16.813   3.874  1.00  0.00           H  
ATOM   2873  N   PRO A 180      19.853  17.769   2.781  1.00  0.00           N  
ATOM   2874  CA  PRO A 180      21.103  17.052   2.576  1.00  0.00           C  
ATOM   2875  C   PRO A 180      20.983  15.532   2.686  1.00  0.00           C  
ATOM   2876  O   PRO A 180      21.679  14.830   1.944  1.00  0.00           O  
ATOM   2877  CB  PRO A 180      21.988  17.607   3.696  1.00  0.00           C  
ATOM   2878  CG  PRO A 180      21.511  19.025   3.875  1.00  0.00           C  
ATOM   2879  CD  PRO A 180      20.003  18.945   3.685  1.00  0.00           C  
ATOM   2880  HA  PRO A 180      21.521  17.326   1.607  1.00  0.00           H  
ATOM   2881 1HB  PRO A 180      21.879  16.992   4.607  1.00  0.00           H  
ATOM   2882 2HB  PRO A 180      23.055  17.544   3.405  1.00  0.00           H  
ATOM   2883 1HG  PRO A 180      21.803  19.415   4.866  1.00  0.00           H  
ATOM   2884 2HG  PRO A 180      21.996  19.678   3.126  1.00  0.00           H  
ATOM   2885 1HD  PRO A 180      19.480  18.770   4.647  1.00  0.00           H  
ATOM   2886 2HD  PRO A 180      19.698  19.871   3.182  1.00  0.00           H  
ATOM   2887  N   GLU A 181      20.133  15.003   3.566  1.00  0.00           N  
ATOM   2888  CA  GLU A 181      20.001  13.554   3.597  1.00  0.00           C  
ATOM   2889  C   GLU A 181      19.320  13.068   2.334  1.00  0.00           C  
ATOM   2890  O   GLU A 181      19.724  12.063   1.753  1.00  0.00           O  
ATOM   2891  CB  GLU A 181      19.207  13.106   4.826  1.00  0.00           C  
ATOM   2892  CG  GLU A 181      19.160  11.598   5.029  1.00  0.00           C  
ATOM   2893  CD  GLU A 181      20.501  11.012   5.371  1.00  0.00           C  
ATOM   2894  OE1 GLU A 181      21.362  11.750   5.787  1.00  0.00           O  
ATOM   2895  OE2 GLU A 181      20.665   9.825   5.216  1.00  0.00           O  
ATOM   2896  H   GLU A 181      19.578  15.553   4.223  1.00  0.00           H  
ATOM   2897  HA  GLU A 181      21.003  13.122   3.613  1.00  0.00           H  
ATOM   2898 1HB  GLU A 181      19.641  13.551   5.722  1.00  0.00           H  
ATOM   2899 2HB  GLU A 181      18.181  13.465   4.747  1.00  0.00           H  
ATOM   2900 1HG  GLU A 181      18.462  11.372   5.835  1.00  0.00           H  
ATOM   2901 2HG  GLU A 181      18.786  11.131   4.119  1.00  0.00           H  
ATOM   2902  N   ALA A 182      18.291  13.808   1.873  1.00  0.00           N  
ATOM   2903  CA  ALA A 182      17.610  13.392   0.648  1.00  0.00           C  
ATOM   2904  C   ALA A 182      18.569  13.487  -0.532  1.00  0.00           C  
ATOM   2905  O   ALA A 182      18.579  12.616  -1.404  1.00  0.00           O  
ATOM   2906  CB  ALA A 182      16.401  14.267   0.364  1.00  0.00           C  
ATOM   2907  H   ALA A 182      17.977  14.614   2.434  1.00  0.00           H  
ATOM   2908  HA  ALA A 182      17.294  12.360   0.765  1.00  0.00           H  
ATOM   2909 1HB  ALA A 182      15.928  13.928  -0.553  1.00  0.00           H  
ATOM   2910 2HB  ALA A 182      15.695  14.210   1.188  1.00  0.00           H  
ATOM   2911 3HB  ALA A 182      16.731  15.301   0.234  1.00  0.00           H  
ATOM   2912  N   LEU A 183      19.411  14.512  -0.535  1.00  0.00           N  
ATOM   2913  CA  LEU A 183      20.331  14.721  -1.631  1.00  0.00           C  
ATOM   2914  C   LEU A 183      21.403  13.636  -1.672  1.00  0.00           C  
ATOM   2915  O   LEU A 183      21.769  13.159  -2.751  1.00  0.00           O  
ATOM   2916  CB  LEU A 183      20.990  16.101  -1.506  1.00  0.00           C  
ATOM   2917  CG  LEU A 183      20.053  17.303  -1.677  1.00  0.00           C  
ATOM   2918  CD1 LEU A 183      20.750  18.565  -1.188  1.00  0.00           C  
ATOM   2919  CD2 LEU A 183      19.652  17.431  -3.140  1.00  0.00           C  
ATOM   2920  H   LEU A 183      19.351  15.197   0.224  1.00  0.00           H  
ATOM   2921  HA  LEU A 183      19.767  14.671  -2.560  1.00  0.00           H  
ATOM   2922 1HB  LEU A 183      21.451  16.177  -0.523  1.00  0.00           H  
ATOM   2923 2HB  LEU A 183      21.773  16.181  -2.260  1.00  0.00           H  
ATOM   2924  HG  LEU A 183      19.160  17.158  -1.068  1.00  0.00           H  
ATOM   2925 1HD1 LEU A 183      20.084  19.419  -1.309  1.00  0.00           H  
ATOM   2926 2HD1 LEU A 183      21.008  18.453  -0.135  1.00  0.00           H  
ATOM   2927 3HD1 LEU A 183      21.658  18.727  -1.769  1.00  0.00           H  
ATOM   2928 1HD2 LEU A 183      18.986  18.285  -3.261  1.00  0.00           H  
ATOM   2929 2HD2 LEU A 183      20.544  17.578  -3.749  1.00  0.00           H  
ATOM   2930 3HD2 LEU A 183      19.140  16.523  -3.458  1.00  0.00           H  
ATOM   2931  N   LYS A 184      21.884  13.206  -0.499  1.00  0.00           N  
ATOM   2932  CA  LYS A 184      22.875  12.135  -0.447  1.00  0.00           C  
ATOM   2933  C   LYS A 184      22.248  10.826  -0.930  1.00  0.00           C  
ATOM   2934  O   LYS A 184      22.894  10.060  -1.659  1.00  0.00           O  
ATOM   2935  CB  LYS A 184      23.428  11.974   0.970  1.00  0.00           C  
ATOM   2936  CG  LYS A 184      24.530  10.930   1.100  1.00  0.00           C  
ATOM   2937  CD  LYS A 184      25.168  10.969   2.481  1.00  0.00           C  
ATOM   2938  CE  LYS A 184      26.129   9.807   2.680  1.00  0.00           C  
ATOM   2939  NZ  LYS A 184      27.306   9.895   1.773  1.00  0.00           N  
ATOM   2940  H   LYS A 184      21.602  13.675   0.368  1.00  0.00           H  
ATOM   2941  HA  LYS A 184      23.700  12.389  -1.111  1.00  0.00           H  
ATOM   2942 1HB  LYS A 184      23.828  12.927   1.316  1.00  0.00           H  
ATOM   2943 2HB  LYS A 184      22.621  11.693   1.647  1.00  0.00           H  
ATOM   2944 1HG  LYS A 184      24.113   9.937   0.930  1.00  0.00           H  
ATOM   2945 2HG  LYS A 184      25.298  11.116   0.349  1.00  0.00           H  
ATOM   2946 1HD  LYS A 184      25.713  11.906   2.604  1.00  0.00           H  
ATOM   2947 2HD  LYS A 184      24.390  10.919   3.243  1.00  0.00           H  
ATOM   2948 1HE  LYS A 184      26.481   9.799   3.711  1.00  0.00           H  
ATOM   2949 2HE  LYS A 184      25.610   8.868   2.490  1.00  0.00           H  
ATOM   2950 1HZ  LYS A 184      27.917   9.108   1.936  1.00  0.00           H  
ATOM   2951 2HZ  LYS A 184      26.992   9.885   0.812  1.00  0.00           H  
ATOM   2952 3HZ  LYS A 184      27.807  10.753   1.953  1.00  0.00           H  
ATOM   2953  N   GLU A 185      20.981  10.583  -0.554  1.00  0.00           N  
ATOM   2954  CA  GLU A 185      20.282   9.384  -0.995  1.00  0.00           C  
ATOM   2955  C   GLU A 185      20.053   9.413  -2.494  1.00  0.00           C  
ATOM   2956  O   GLU A 185      20.108   8.370  -3.139  1.00  0.00           O  
ATOM   2957  CB  GLU A 185      18.943   9.244  -0.267  1.00  0.00           C  
ATOM   2958  CG  GLU A 185      19.060   8.825   1.191  1.00  0.00           C  
ATOM   2959  CD  GLU A 185      19.638   7.447   1.358  1.00  0.00           C  
ATOM   2960  OE1 GLU A 185      19.151   6.538   0.729  1.00  0.00           O  
ATOM   2961  OE2 GLU A 185      20.568   7.302   2.117  1.00  0.00           O  
ATOM   2962  H   GLU A 185      20.521  11.221   0.107  1.00  0.00           H  
ATOM   2963  HA  GLU A 185      20.917   8.527  -0.776  1.00  0.00           H  
ATOM   2964 1HB  GLU A 185      18.410  10.195  -0.300  1.00  0.00           H  
ATOM   2965 2HB  GLU A 185      18.326   8.506  -0.779  1.00  0.00           H  
ATOM   2966 1HG  GLU A 185      19.696   9.539   1.714  1.00  0.00           H  
ATOM   2967 2HG  GLU A 185      18.073   8.857   1.648  1.00  0.00           H  
ATOM   2968  N   ALA A 186      19.819  10.599  -3.068  1.00  0.00           N  
ATOM   2969  CA  ALA A 186      19.672  10.708  -4.512  1.00  0.00           C  
ATOM   2970  C   ALA A 186      20.931  10.237  -5.212  1.00  0.00           C  
ATOM   2971  O   ALA A 186      20.856   9.539  -6.229  1.00  0.00           O  
ATOM   2972  CB  ALA A 186      19.425  12.131  -4.902  1.00  0.00           C  
ATOM   2973  H   ALA A 186      19.671  11.419  -2.472  1.00  0.00           H  
ATOM   2974  HA  ALA A 186      18.834  10.086  -4.820  1.00  0.00           H  
ATOM   2975 1HB  ALA A 186      19.303  12.189  -5.973  1.00  0.00           H  
ATOM   2976 2HB  ALA A 186      18.562  12.467  -4.417  1.00  0.00           H  
ATOM   2977 3HB  ALA A 186      20.262  12.736  -4.597  1.00  0.00           H  
ATOM   2978  N   VAL A 187      22.092  10.581  -4.633  1.00  0.00           N  
ATOM   2979  CA  VAL A 187      23.364  10.155  -5.183  1.00  0.00           C  
ATOM   2980  C   VAL A 187      23.529   8.657  -5.068  1.00  0.00           C  
ATOM   2981  O   VAL A 187      23.966   8.013  -6.021  1.00  0.00           O  
ATOM   2982  CB  VAL A 187      24.527  10.854  -4.453  1.00  0.00           C  
ATOM   2983  CG1 VAL A 187      25.859  10.251  -4.873  1.00  0.00           C  
ATOM   2984  CG2 VAL A 187      24.496  12.347  -4.742  1.00  0.00           C  
ATOM   2985  H   VAL A 187      22.056  11.211  -3.820  1.00  0.00           H  
ATOM   2986  HA  VAL A 187      23.383  10.434  -6.233  1.00  0.00           H  
ATOM   2987  HB  VAL A 187      24.423  10.688  -3.381  1.00  0.00           H  
ATOM   2988 1HG1 VAL A 187      26.669  10.756  -4.347  1.00  0.00           H  
ATOM   2989 2HG1 VAL A 187      25.872   9.190  -4.624  1.00  0.00           H  
ATOM   2990 3HG1 VAL A 187      25.992  10.374  -5.948  1.00  0.00           H  
ATOM   2991 1HG2 VAL A 187      25.320  12.835  -4.222  1.00  0.00           H  
ATOM   2992 2HG2 VAL A 187      24.595  12.513  -5.815  1.00  0.00           H  
ATOM   2993 3HG2 VAL A 187      23.551  12.766  -4.396  1.00  0.00           H  
ATOM   2994  N   LYS A 188      23.229   8.101  -3.895  1.00  0.00           N  
ATOM   2995  CA  LYS A 188      23.377   6.669  -3.690  1.00  0.00           C  
ATOM   2996  C   LYS A 188      22.482   5.863  -4.622  1.00  0.00           C  
ATOM   2997  O   LYS A 188      22.920   4.874  -5.212  1.00  0.00           O  
ATOM   2998  CB  LYS A 188      23.035   6.334  -2.243  1.00  0.00           C  
ATOM   2999  CG  LYS A 188      24.101   6.750  -1.226  1.00  0.00           C  
ATOM   3000  CD  LYS A 188      23.553   6.728   0.218  1.00  0.00           C  
ATOM   3001  CE  LYS A 188      23.123   5.339   0.689  1.00  0.00           C  
ATOM   3002  NZ  LYS A 188      22.619   5.374   2.095  1.00  0.00           N  
ATOM   3003  H   LYS A 188      22.913   8.703  -3.128  1.00  0.00           H  
ATOM   3004  HA  LYS A 188      24.414   6.399  -3.892  1.00  0.00           H  
ATOM   3005 1HB  LYS A 188      22.097   6.824  -1.972  1.00  0.00           H  
ATOM   3006 2HB  LYS A 188      22.882   5.261  -2.161  1.00  0.00           H  
ATOM   3007 1HG  LYS A 188      24.958   6.080  -1.299  1.00  0.00           H  
ATOM   3008 2HG  LYS A 188      24.434   7.763  -1.459  1.00  0.00           H  
ATOM   3009 1HD  LYS A 188      24.316   7.107   0.893  1.00  0.00           H  
ATOM   3010 2HD  LYS A 188      22.689   7.395   0.283  1.00  0.00           H  
ATOM   3011 1HE  LYS A 188      22.321   4.974   0.054  1.00  0.00           H  
ATOM   3012 2HE  LYS A 188      23.969   4.656   0.631  1.00  0.00           H  
ATOM   3013 1HZ  LYS A 188      22.329   4.454   2.379  1.00  0.00           H  
ATOM   3014 2HZ  LYS A 188      23.336   5.706   2.714  1.00  0.00           H  
ATOM   3015 3HZ  LYS A 188      21.804   6.020   2.136  1.00  0.00           H  
ATOM   3016  N   ALA A 189      21.230   6.289  -4.765  1.00  0.00           N  
ATOM   3017  CA  ALA A 189      20.289   5.607  -5.625  1.00  0.00           C  
ATOM   3018  C   ALA A 189      20.731   5.678  -7.080  1.00  0.00           C  
ATOM   3019  O   ALA A 189      20.700   4.684  -7.815  1.00  0.00           O  
ATOM   3020  CB  ALA A 189      18.938   6.254  -5.436  1.00  0.00           C  
ATOM   3021  H   ALA A 189      20.910   7.094  -4.229  1.00  0.00           H  
ATOM   3022  HA  ALA A 189      20.245   4.560  -5.334  1.00  0.00           H  
ATOM   3023 1HB  ALA A 189      18.204   5.778  -6.040  1.00  0.00           H  
ATOM   3024 2HB  ALA A 189      18.650   6.183  -4.388  1.00  0.00           H  
ATOM   3025 3HB  ALA A 189      19.017   7.298  -5.709  1.00  0.00           H  
ATOM   3026  N   ALA A 190      21.222   6.841  -7.483  1.00  0.00           N  
ATOM   3027  CA  ALA A 190      21.690   6.996  -8.830  1.00  0.00           C  
ATOM   3028  C   ALA A 190      22.967   6.164  -9.057  1.00  0.00           C  
ATOM   3029  O   ALA A 190      23.101   5.513 -10.098  1.00  0.00           O  
ATOM   3030  CB  ALA A 190      21.890   8.463  -9.072  1.00  0.00           C  
ATOM   3031  H   ALA A 190      21.234   7.656  -6.865  1.00  0.00           H  
ATOM   3032  HA  ALA A 190      20.924   6.626  -9.512  1.00  0.00           H  
ATOM   3033 1HB  ALA A 190      22.219   8.636 -10.063  1.00  0.00           H  
ATOM   3034 2HB  ALA A 190      20.954   8.981  -8.905  1.00  0.00           H  
ATOM   3035 3HB  ALA A 190      22.625   8.816  -8.366  1.00  0.00           H  
ATOM   3036  N   GLU A 191      23.860   6.091  -8.056  1.00  0.00           N  
ATOM   3037  CA  GLU A 191      25.083   5.303  -8.187  1.00  0.00           C  
ATOM   3038  C   GLU A 191      24.759   3.844  -8.426  1.00  0.00           C  
ATOM   3039  O   GLU A 191      25.422   3.184  -9.230  1.00  0.00           O  
ATOM   3040  CB  GLU A 191      25.954   5.441  -6.936  1.00  0.00           C  
ATOM   3041  CG  GLU A 191      27.233   4.616  -6.966  1.00  0.00           C  
ATOM   3042  CD  GLU A 191      28.107   4.849  -5.765  1.00  0.00           C  
ATOM   3043  OE1 GLU A 191      27.898   5.822  -5.081  1.00  0.00           O  
ATOM   3044  OE2 GLU A 191      28.985   4.052  -5.531  1.00  0.00           O  
ATOM   3045  H   GLU A 191      23.736   6.650  -7.207  1.00  0.00           H  
ATOM   3046  HA  GLU A 191      25.632   5.666  -9.056  1.00  0.00           H  
ATOM   3047 1HB  GLU A 191      26.233   6.486  -6.801  1.00  0.00           H  
ATOM   3048 2HB  GLU A 191      25.381   5.139  -6.059  1.00  0.00           H  
ATOM   3049 1HG  GLU A 191      26.970   3.559  -7.011  1.00  0.00           H  
ATOM   3050 2HG  GLU A 191      27.791   4.863  -7.869  1.00  0.00           H  
ATOM   3051  N   LYS A 192      23.746   3.328  -7.723  1.00  0.00           N  
ATOM   3052  CA  LYS A 192      23.315   1.950  -7.906  1.00  0.00           C  
ATOM   3053  C   LYS A 192      22.901   1.696  -9.355  1.00  0.00           C  
ATOM   3054  O   LYS A 192      23.177   0.616  -9.892  1.00  0.00           O  
ATOM   3055  CB  LYS A 192      22.179   1.619  -6.936  1.00  0.00           C  
ATOM   3056  CG  LYS A 192      22.632   1.503  -5.472  1.00  0.00           C  
ATOM   3057  CD  LYS A 192      21.455   1.281  -4.524  1.00  0.00           C  
ATOM   3058  CE  LYS A 192      21.916   1.142  -3.075  1.00  0.00           C  
ATOM   3059  NZ  LYS A 192      20.765   1.018  -2.141  1.00  0.00           N  
ATOM   3060  H   LYS A 192      23.304   3.918  -7.007  1.00  0.00           H  
ATOM   3061  HA  LYS A 192      24.157   1.301  -7.679  1.00  0.00           H  
ATOM   3062 1HB  LYS A 192      21.416   2.391  -6.993  1.00  0.00           H  
ATOM   3063 2HB  LYS A 192      21.715   0.677  -7.227  1.00  0.00           H  
ATOM   3064 1HG  LYS A 192      23.317   0.661  -5.384  1.00  0.00           H  
ATOM   3065 2HG  LYS A 192      23.165   2.403  -5.185  1.00  0.00           H  
ATOM   3066 1HD  LYS A 192      20.768   2.125  -4.597  1.00  0.00           H  
ATOM   3067 2HD  LYS A 192      20.915   0.376  -4.812  1.00  0.00           H  
ATOM   3068 1HE  LYS A 192      22.524   0.242  -2.995  1.00  0.00           H  
ATOM   3069 2HE  LYS A 192      22.517   2.005  -2.791  1.00  0.00           H  
ATOM   3070 1HZ  LYS A 192      21.091   0.899  -1.198  1.00  0.00           H  
ATOM   3071 2HZ  LYS A 192      20.194   1.841  -2.197  1.00  0.00           H  
ATOM   3072 3HZ  LYS A 192      20.200   0.203  -2.416  1.00  0.00           H  
ATOM   3073  N   VAL A 193      22.258   2.677  -9.999  1.00  0.00           N  
ATOM   3074  CA  VAL A 193      21.865   2.528 -11.400  1.00  0.00           C  
ATOM   3075  C   VAL A 193      23.106   2.468 -12.289  1.00  0.00           C  
ATOM   3076  O   VAL A 193      23.169   1.661 -13.230  1.00  0.00           O  
ATOM   3077  CB  VAL A 193      20.932   3.662 -11.875  1.00  0.00           C  
ATOM   3078  CG1 VAL A 193      20.696   3.555 -13.411  1.00  0.00           C  
ATOM   3079  CG2 VAL A 193      19.608   3.583 -11.115  1.00  0.00           C  
ATOM   3080  H   VAL A 193      22.028   3.533  -9.473  1.00  0.00           H  
ATOM   3081  HA  VAL A 193      21.336   1.589 -11.497  1.00  0.00           H  
ATOM   3082  HB  VAL A 193      21.399   4.614 -11.670  1.00  0.00           H  
ATOM   3083 1HG1 VAL A 193      20.047   4.347 -13.731  1.00  0.00           H  
ATOM   3084 2HG1 VAL A 193      21.634   3.637 -13.953  1.00  0.00           H  
ATOM   3085 3HG1 VAL A 193      20.233   2.600 -13.643  1.00  0.00           H  
ATOM   3086 1HG2 VAL A 193      18.950   4.386 -11.422  1.00  0.00           H  
ATOM   3087 2HG2 VAL A 193      19.121   2.633 -11.305  1.00  0.00           H  
ATOM   3088 3HG2 VAL A 193      19.815   3.677 -10.058  1.00  0.00           H  
ATOM   3089  N   VAL A 194      24.084   3.327 -12.007  1.00  0.00           N  
ATOM   3090  CA  VAL A 194      25.294   3.341 -12.819  1.00  0.00           C  
ATOM   3091  C   VAL A 194      26.010   2.002 -12.710  1.00  0.00           C  
ATOM   3092  O   VAL A 194      26.510   1.478 -13.697  1.00  0.00           O  
ATOM   3093  CB  VAL A 194      26.238   4.471 -12.368  1.00  0.00           C  
ATOM   3094  CG1 VAL A 194      27.565   4.385 -13.106  1.00  0.00           C  
ATOM   3095  CG2 VAL A 194      25.578   5.822 -12.601  1.00  0.00           C  
ATOM   3096  H   VAL A 194      23.933   3.992 -11.239  1.00  0.00           H  
ATOM   3097  HA  VAL A 194      25.010   3.501 -13.850  1.00  0.00           H  
ATOM   3098  HB  VAL A 194      26.454   4.350 -11.306  1.00  0.00           H  
ATOM   3099 1HG1 VAL A 194      28.220   5.191 -12.775  1.00  0.00           H  
ATOM   3100 2HG1 VAL A 194      28.037   3.425 -12.896  1.00  0.00           H  
ATOM   3101 3HG1 VAL A 194      27.392   4.478 -14.178  1.00  0.00           H  
ATOM   3102 1HG2 VAL A 194      26.251   6.616 -12.279  1.00  0.00           H  
ATOM   3103 2HG2 VAL A 194      25.358   5.941 -13.662  1.00  0.00           H  
ATOM   3104 3HG2 VAL A 194      24.651   5.878 -12.030  1.00  0.00           H  
ATOM   3105  N   ARG A 195      26.080   1.463 -11.487  1.00  0.00           N  
ATOM   3106  CA  ARG A 195      26.733   0.184 -11.259  1.00  0.00           C  
ATOM   3107  C   ARG A 195      26.033  -0.996 -11.924  1.00  0.00           C  
ATOM   3108  O   ARG A 195      26.716  -1.912 -12.398  1.00  0.00           O  
ATOM   3109  CB  ARG A 195      26.876  -0.079  -9.770  1.00  0.00           C  
ATOM   3110  CG  ARG A 195      27.916   0.782  -9.078  1.00  0.00           C  
ATOM   3111  CD  ARG A 195      27.995   0.496  -7.623  1.00  0.00           C  
ATOM   3112  NE  ARG A 195      28.976   1.351  -6.955  1.00  0.00           N  
ATOM   3113  CZ  ARG A 195      30.298   1.123  -6.860  1.00  0.00           C  
ATOM   3114  NH1 ARG A 195      30.868   0.047  -7.383  1.00  0.00           N  
ATOM   3115  NH2 ARG A 195      31.006   2.022  -6.221  1.00  0.00           N  
ATOM   3116  H   ARG A 195      25.682   1.973 -10.700  1.00  0.00           H  
ATOM   3117  HA  ARG A 195      27.736   0.254 -11.671  1.00  0.00           H  
ATOM   3118 1HB  ARG A 195      25.917   0.106  -9.287  1.00  0.00           H  
ATOM   3119 2HB  ARG A 195      27.133  -1.124  -9.612  1.00  0.00           H  
ATOM   3120 1HG  ARG A 195      28.889   0.609  -9.528  1.00  0.00           H  
ATOM   3121 2HG  ARG A 195      27.647   1.833  -9.200  1.00  0.00           H  
ATOM   3122 1HD  ARG A 195      27.017   0.699  -7.177  1.00  0.00           H  
ATOM   3123 2HD  ARG A 195      28.255  -0.545  -7.452  1.00  0.00           H  
ATOM   3124  HE  ARG A 195      28.649   2.220  -6.511  1.00  0.00           H  
ATOM   3125 1HH1 ARG A 195      30.314  -0.638  -7.871  1.00  0.00           H  
ATOM   3126 2HH1 ARG A 195      31.867  -0.091  -7.290  1.00  0.00           H  
ATOM   3127 1HH2 ARG A 195      30.505   2.838  -5.837  1.00  0.00           H  
ATOM   3128 2HH2 ARG A 195      32.002   1.919  -6.110  1.00  0.00           H  
ATOM   3129  N   GLU A 196      24.694  -1.009 -11.973  1.00  0.00           N  
ATOM   3130  CA  GLU A 196      24.006  -2.108 -12.640  1.00  0.00           C  
ATOM   3131  C   GLU A 196      24.205  -2.031 -14.149  1.00  0.00           C  
ATOM   3132  O   GLU A 196      24.394  -3.062 -14.804  1.00  0.00           O  
ATOM   3133  CB  GLU A 196      22.506  -2.095 -12.311  1.00  0.00           C  
ATOM   3134  CG  GLU A 196      21.668  -3.237 -12.957  1.00  0.00           C  
ATOM   3135  CD  GLU A 196      22.047  -4.611 -12.519  1.00  0.00           C  
ATOM   3136  OE1 GLU A 196      22.743  -4.746 -11.544  1.00  0.00           O  
ATOM   3137  OE2 GLU A 196      21.598  -5.542 -13.143  1.00  0.00           O  
ATOM   3138  H   GLU A 196      24.156  -0.291 -11.482  1.00  0.00           H  
ATOM   3139  HA  GLU A 196      24.431  -3.045 -12.280  1.00  0.00           H  
ATOM   3140 1HB  GLU A 196      22.369  -2.153 -11.233  1.00  0.00           H  
ATOM   3141 2HB  GLU A 196      22.080  -1.144 -12.641  1.00  0.00           H  
ATOM   3142 1HG  GLU A 196      20.630  -3.083 -12.720  1.00  0.00           H  
ATOM   3143 2HG  GLU A 196      21.773  -3.186 -14.030  1.00  0.00           H  
ATOM   3144  N   GLN A 197      24.200  -0.821 -14.725  1.00  0.00           N  
ATOM   3145  CA  GLN A 197      24.400  -0.699 -16.169  1.00  0.00           C  
ATOM   3146  C   GLN A 197      25.426   0.389 -16.563  1.00  0.00           C  
ATOM   3147  O   GLN A 197      25.018   1.422 -17.101  1.00  0.00           O  
ATOM   3148  CB  GLN A 197      23.058  -0.410 -16.849  1.00  0.00           C  
ATOM   3149  CG  GLN A 197      22.047  -1.538 -16.735  1.00  0.00           C  
ATOM   3150  CD  GLN A 197      22.382  -2.709 -17.639  1.00  0.00           C  
ATOM   3151  OE1 GLN A 197      21.963  -2.755 -18.799  1.00  0.00           O  
ATOM   3152  NE2 GLN A 197      23.141  -3.664 -17.113  1.00  0.00           N  
ATOM   3153  H   GLN A 197      24.004   0.017 -14.164  1.00  0.00           H  
ATOM   3154  HA  GLN A 197      24.771  -1.650 -16.545  1.00  0.00           H  
ATOM   3155 1HB  GLN A 197      22.614   0.485 -16.412  1.00  0.00           H  
ATOM   3156 2HB  GLN A 197      23.222  -0.211 -17.908  1.00  0.00           H  
ATOM   3157 1HG  GLN A 197      22.031  -1.895 -15.705  1.00  0.00           H  
ATOM   3158 2HG  GLN A 197      21.064  -1.160 -17.014  1.00  0.00           H  
ATOM   3159 1HE2 GLN A 197      23.395  -4.461 -17.662  1.00  0.00           H  
ATOM   3160 2HE2 GLN A 197      23.459  -3.586 -16.168  1.00  0.00           H  
ATOM   3161  N   PRO A 198      26.737   0.197 -16.356  1.00  0.00           N  
ATOM   3162  CA  PRO A 198      27.747   1.195 -16.656  1.00  0.00           C  
ATOM   3163  C   PRO A 198      27.713   1.546 -18.129  1.00  0.00           C  
ATOM   3164  O   PRO A 198      27.542   0.671 -18.971  1.00  0.00           O  
ATOM   3165  CB  PRO A 198      29.051   0.467 -16.311  1.00  0.00           C  
ATOM   3166  CG  PRO A 198      28.653  -0.537 -15.258  1.00  0.00           C  
ATOM   3167  CD  PRO A 198      27.264  -0.993 -15.663  1.00  0.00           C  
ATOM   3168  HA  PRO A 198      27.589   2.080 -16.013  1.00  0.00           H  
ATOM   3169 1HB  PRO A 198      29.467  -0.005 -17.217  1.00  0.00           H  
ATOM   3170 2HB  PRO A 198      29.798   1.188 -15.954  1.00  0.00           H  
ATOM   3171 1HG  PRO A 198      29.375  -1.366 -15.204  1.00  0.00           H  
ATOM   3172 2HG  PRO A 198      28.649  -0.053 -14.265  1.00  0.00           H  
ATOM   3173 1HD  PRO A 198      27.290  -1.845 -16.349  1.00  0.00           H  
ATOM   3174 2HD  PRO A 198      26.720  -1.210 -14.761  1.00  0.00           H  
ATOM   3175  N   GLY A 199      27.858   2.833 -18.435  1.00  0.00           N  
ATOM   3176  CA  GLY A 199      27.886   3.305 -19.826  1.00  0.00           C  
ATOM   3177  C   GLY A 199      26.514   3.402 -20.510  1.00  0.00           C  
ATOM   3178  O   GLY A 199      26.436   3.851 -21.661  1.00  0.00           O  
ATOM   3179  H   GLY A 199      28.007   3.499 -17.696  1.00  0.00           H  
ATOM   3180 1HA  GLY A 199      28.352   4.289 -19.840  1.00  0.00           H  
ATOM   3181 2HA  GLY A 199      28.530   2.651 -20.405  1.00  0.00           H  
ATOM   3182  N   SER A 200      25.448   3.009 -19.820  1.00  0.00           N  
ATOM   3183  CA  SER A 200      24.100   2.994 -20.397  1.00  0.00           C  
ATOM   3184  C   SER A 200      23.406   4.343 -20.360  1.00  0.00           C  
ATOM   3185  O   SER A 200      23.846   5.268 -19.671  1.00  0.00           O  
ATOM   3186  CB  SER A 200      23.210   2.019 -19.666  1.00  0.00           C  
ATOM   3187  OG  SER A 200      22.941   2.473 -18.366  1.00  0.00           O  
ATOM   3188  H   SER A 200      25.562   2.635 -18.872  1.00  0.00           H  
ATOM   3189  HA  SER A 200      24.185   2.681 -21.438  1.00  0.00           H  
ATOM   3190 1HB  SER A 200      22.280   1.893 -20.211  1.00  0.00           H  
ATOM   3191 2HB  SER A 200      23.704   1.052 -19.625  1.00  0.00           H  
ATOM   3192  HG  SER A 200      23.618   2.043 -17.792  1.00  0.00           H  
ATOM   3193  N   GLU A 201      22.286   4.444 -21.085  1.00  0.00           N  
ATOM   3194  CA  GLU A 201      21.469   5.654 -21.050  1.00  0.00           C  
ATOM   3195  C   GLU A 201      20.874   5.839 -19.651  1.00  0.00           C  
ATOM   3196  O   GLU A 201      20.696   6.970 -19.180  1.00  0.00           O  
ATOM   3197  CB  GLU A 201      20.356   5.586 -22.099  1.00  0.00           C  
ATOM   3198  CG  GLU A 201      20.858   5.602 -23.555  1.00  0.00           C  
ATOM   3199  CD  GLU A 201      21.594   6.866 -23.921  1.00  0.00           C  
ATOM   3200  OE1 GLU A 201      21.086   7.929 -23.689  1.00  0.00           O  
ATOM   3201  OE2 GLU A 201      22.695   6.759 -24.422  1.00  0.00           O  
ATOM   3202  H   GLU A 201      22.010   3.674 -21.678  1.00  0.00           H  
ATOM   3203  HA  GLU A 201      22.102   6.511 -21.270  1.00  0.00           H  
ATOM   3204 1HB  GLU A 201      19.773   4.678 -21.952  1.00  0.00           H  
ATOM   3205 2HB  GLU A 201      19.681   6.432 -21.967  1.00  0.00           H  
ATOM   3206 1HG  GLU A 201      21.525   4.755 -23.710  1.00  0.00           H  
ATOM   3207 2HG  GLU A 201      20.004   5.481 -24.220  1.00  0.00           H  
ATOM   3208  N   LEU A 202      20.574   4.721 -18.978  1.00  0.00           N  
ATOM   3209  CA  LEU A 202      20.054   4.778 -17.623  1.00  0.00           C  
ATOM   3210  C   LEU A 202      21.119   5.372 -16.708  1.00  0.00           C  
ATOM   3211  O   LEU A 202      20.823   6.204 -15.850  1.00  0.00           O  
ATOM   3212  CB  LEU A 202      19.652   3.380 -17.137  1.00  0.00           C  
ATOM   3213  CG  LEU A 202      18.439   2.755 -17.838  1.00  0.00           C  
ATOM   3214  CD1 LEU A 202      18.384   1.266 -17.527  1.00  0.00           C  
ATOM   3215  CD2 LEU A 202      17.170   3.457 -17.378  1.00  0.00           C  
ATOM   3216  H   LEU A 202      20.698   3.830 -19.435  1.00  0.00           H  
ATOM   3217  HA  LEU A 202      19.177   5.417 -17.609  1.00  0.00           H  
ATOM   3218 1HB  LEU A 202      20.497   2.707 -17.275  1.00  0.00           H  
ATOM   3219 2HB  LEU A 202      19.428   3.434 -16.071  1.00  0.00           H  
ATOM   3220  HG  LEU A 202      18.545   2.867 -18.917  1.00  0.00           H  
ATOM   3221 1HD1 LEU A 202      17.522   0.822 -18.025  1.00  0.00           H  
ATOM   3222 2HD1 LEU A 202      19.295   0.786 -17.884  1.00  0.00           H  
ATOM   3223 3HD1 LEU A 202      18.294   1.121 -16.451  1.00  0.00           H  
ATOM   3224 1HD2 LEU A 202      16.307   3.013 -17.877  1.00  0.00           H  
ATOM   3225 2HD2 LEU A 202      17.062   3.344 -16.299  1.00  0.00           H  
ATOM   3226 3HD2 LEU A 202      17.228   4.516 -17.628  1.00  0.00           H  
ATOM   3227  N   ALA A 203      22.376   4.977 -16.935  1.00  0.00           N  
ATOM   3228  CA  ALA A 203      23.496   5.507 -16.173  1.00  0.00           C  
ATOM   3229  C   ALA A 203      23.695   6.997 -16.464  1.00  0.00           C  
ATOM   3230  O   ALA A 203      23.971   7.771 -15.552  1.00  0.00           O  
ATOM   3231  CB  ALA A 203      24.763   4.751 -16.501  1.00  0.00           C  
ATOM   3232  H   ALA A 203      22.530   4.241 -17.621  1.00  0.00           H  
ATOM   3233  HA  ALA A 203      23.274   5.386 -15.115  1.00  0.00           H  
ATOM   3234 1HB  ALA A 203      25.583   5.145 -15.915  1.00  0.00           H  
ATOM   3235 2HB  ALA A 203      24.623   3.691 -16.273  1.00  0.00           H  
ATOM   3236 3HB  ALA A 203      24.991   4.862 -17.554  1.00  0.00           H  
ATOM   3237  N   LYS A 204      23.492   7.424 -17.712  1.00  0.00           N  
ATOM   3238  CA  LYS A 204      23.665   8.839 -18.031  1.00  0.00           C  
ATOM   3239  C   LYS A 204      22.687   9.686 -17.226  1.00  0.00           C  
ATOM   3240  O   LYS A 204      23.059  10.747 -16.701  1.00  0.00           O  
ATOM   3241  CB  LYS A 204      23.482   9.090 -19.525  1.00  0.00           C  
ATOM   3242  CG  LYS A 204      24.608   8.560 -20.399  1.00  0.00           C  
ATOM   3243  CD  LYS A 204      24.315   8.804 -21.874  1.00  0.00           C  
ATOM   3244  CE  LYS A 204      25.366   8.175 -22.773  1.00  0.00           C  
ATOM   3245  NZ  LYS A 204      24.996   8.309 -24.212  1.00  0.00           N  
ATOM   3246  H   LYS A 204      23.302   6.733 -18.443  1.00  0.00           H  
ATOM   3247  HA  LYS A 204      24.676   9.134 -17.749  1.00  0.00           H  
ATOM   3248 1HB  LYS A 204      22.557   8.619 -19.858  1.00  0.00           H  
ATOM   3249 2HB  LYS A 204      23.384  10.159 -19.706  1.00  0.00           H  
ATOM   3250 1HG  LYS A 204      25.540   9.054 -20.127  1.00  0.00           H  
ATOM   3251 2HG  LYS A 204      24.726   7.497 -20.235  1.00  0.00           H  
ATOM   3252 1HD  LYS A 204      23.342   8.382 -22.130  1.00  0.00           H  
ATOM   3253 2HD  LYS A 204      24.284   9.874 -22.068  1.00  0.00           H  
ATOM   3254 1HE  LYS A 204      26.321   8.663 -22.603  1.00  0.00           H  
ATOM   3255 2HE  LYS A 204      25.459   7.112 -22.529  1.00  0.00           H  
ATOM   3256 1HZ  LYS A 204      25.701   7.878 -24.786  1.00  0.00           H  
ATOM   3257 2HZ  LYS A 204      24.087   7.824 -24.359  1.00  0.00           H  
ATOM   3258 3HZ  LYS A 204      24.905   9.280 -24.461  1.00  0.00           H  
ATOM   3259  N   LYS A 205      21.444   9.201 -17.081  1.00  0.00           N  
ATOM   3260  CA  LYS A 205      20.477   9.928 -16.275  1.00  0.00           C  
ATOM   3261  C   LYS A 205      20.911   9.893 -14.820  1.00  0.00           C  
ATOM   3262  O   LYS A 205      20.786  10.887 -14.106  1.00  0.00           O  
ATOM   3263  CB  LYS A 205      19.076   9.338 -16.434  1.00  0.00           C  
ATOM   3264  CG  LYS A 205      18.002  10.033 -15.608  1.00  0.00           C  
ATOM   3265  CD  LYS A 205      17.764  11.454 -16.096  1.00  0.00           C  
ATOM   3266  CE  LYS A 205      16.740  12.173 -15.230  1.00  0.00           C  
ATOM   3267  NZ  LYS A 205      16.543  13.585 -15.656  1.00  0.00           N  
ATOM   3268  H   LYS A 205      21.175   8.354 -17.595  1.00  0.00           H  
ATOM   3269  HA  LYS A 205      20.477  10.965 -16.603  1.00  0.00           H  
ATOM   3270 1HB  LYS A 205      18.776   9.388 -17.482  1.00  0.00           H  
ATOM   3271 2HB  LYS A 205      19.089   8.286 -16.148  1.00  0.00           H  
ATOM   3272 1HG  LYS A 205      17.069   9.473 -15.677  1.00  0.00           H  
ATOM   3273 2HG  LYS A 205      18.311  10.064 -14.563  1.00  0.00           H  
ATOM   3274 1HD  LYS A 205      18.702  12.010 -16.071  1.00  0.00           H  
ATOM   3275 2HD  LYS A 205      17.403  11.430 -17.124  1.00  0.00           H  
ATOM   3276 1HE  LYS A 205      15.785  11.653 -15.288  1.00  0.00           H  
ATOM   3277 2HE  LYS A 205      17.070  12.164 -14.191  1.00  0.00           H  
ATOM   3278 1HZ  LYS A 205      15.859  14.026 -15.058  1.00  0.00           H  
ATOM   3279 2HZ  LYS A 205      17.420  14.083 -15.588  1.00  0.00           H  
ATOM   3280 3HZ  LYS A 205      16.218  13.607 -16.612  1.00  0.00           H  
ATOM   3281  N   ALA A 206      21.429   8.751 -14.371  1.00  0.00           N  
ATOM   3282  CA  ALA A 206      21.919   8.657 -13.015  1.00  0.00           C  
ATOM   3283  C   ALA A 206      23.040   9.656 -12.764  1.00  0.00           C  
ATOM   3284  O   ALA A 206      23.099  10.255 -11.691  1.00  0.00           O  
ATOM   3285  CB  ALA A 206      22.430   7.275 -12.754  1.00  0.00           C  
ATOM   3286  H   ALA A 206      21.424   7.924 -14.972  1.00  0.00           H  
ATOM   3287  HA  ALA A 206      21.103   8.878 -12.337  1.00  0.00           H  
ATOM   3288 1HB  ALA A 206      22.777   7.232 -11.765  1.00  0.00           H  
ATOM   3289 2HB  ALA A 206      21.677   6.550 -12.905  1.00  0.00           H  
ATOM   3290 3HB  ALA A 206      23.222   7.086 -13.419  1.00  0.00           H  
ATOM   3291  N   LEU A 207      23.901   9.879 -13.757  1.00  0.00           N  
ATOM   3292  CA  LEU A 207      25.003  10.814 -13.577  1.00  0.00           C  
ATOM   3293  C   LEU A 207      24.468  12.229 -13.426  1.00  0.00           C  
ATOM   3294  O   LEU A 207      24.966  12.985 -12.584  1.00  0.00           O  
ATOM   3295  CB  LEU A 207      25.975  10.691 -14.755  1.00  0.00           C  
ATOM   3296  CG  LEU A 207      26.703   9.313 -14.869  1.00  0.00           C  
ATOM   3297  CD1 LEU A 207      27.485   9.245 -16.167  1.00  0.00           C  
ATOM   3298  CD2 LEU A 207      27.647   9.122 -13.710  1.00  0.00           C  
ATOM   3299  H   LEU A 207      23.816   9.325 -14.611  1.00  0.00           H  
ATOM   3300  HA  LEU A 207      25.512  10.570 -12.656  1.00  0.00           H  
ATOM   3301 1HB  LEU A 207      25.408  10.838 -15.674  1.00  0.00           H  
ATOM   3302 2HB  LEU A 207      26.714  11.473 -14.687  1.00  0.00           H  
ATOM   3303  HG  LEU A 207      25.969   8.520 -14.868  1.00  0.00           H  
ATOM   3304 1HD1 LEU A 207      27.975   8.278 -16.244  1.00  0.00           H  
ATOM   3305 2HD1 LEU A 207      26.810   9.373 -17.010  1.00  0.00           H  
ATOM   3306 3HD1 LEU A 207      28.232  10.026 -16.175  1.00  0.00           H  
ATOM   3307 1HD2 LEU A 207      28.126   8.165 -13.816  1.00  0.00           H  
ATOM   3308 2HD2 LEU A 207      28.382   9.910 -13.739  1.00  0.00           H  
ATOM   3309 3HD2 LEU A 207      27.133   9.142 -12.770  1.00  0.00           H  
ATOM   3310  N   GLU A 208      23.422  12.577 -14.188  1.00  0.00           N  
ATOM   3311  CA  GLU A 208      22.783  13.888 -14.052  1.00  0.00           C  
ATOM   3312  C   GLU A 208      22.213  14.070 -12.645  1.00  0.00           C  
ATOM   3313  O   GLU A 208      22.347  15.144 -12.048  1.00  0.00           O  
ATOM   3314  CB  GLU A 208      21.642  14.068 -15.055  1.00  0.00           C  
ATOM   3315  CG  GLU A 208      20.979  15.449 -14.991  1.00  0.00           C  
ATOM   3316  CD  GLU A 208      19.829  15.616 -15.947  1.00  0.00           C  
ATOM   3317  OE1 GLU A 208      19.453  14.663 -16.586  1.00  0.00           O  
ATOM   3318  OE2 GLU A 208      19.290  16.703 -16.006  1.00  0.00           O  
ATOM   3319  H   GLU A 208      23.106  11.921 -14.913  1.00  0.00           H  
ATOM   3320  HA  GLU A 208      23.534  14.656 -14.223  1.00  0.00           H  
ATOM   3321 1HB  GLU A 208      22.013  13.903 -16.066  1.00  0.00           H  
ATOM   3322 2HB  GLU A 208      20.872  13.321 -14.867  1.00  0.00           H  
ATOM   3323 1HG  GLU A 208      20.597  15.613 -13.985  1.00  0.00           H  
ATOM   3324 2HG  GLU A 208      21.727  16.213 -15.192  1.00  0.00           H  
ATOM   3325  N   ILE A 209      21.590  13.013 -12.112  1.00  0.00           N  
ATOM   3326  CA  ILE A 209      21.009  13.045 -10.770  1.00  0.00           C  
ATOM   3327  C   ILE A 209      22.093  13.218  -9.729  1.00  0.00           C  
ATOM   3328  O   ILE A 209      21.927  14.017  -8.798  1.00  0.00           O  
ATOM   3329  CB  ILE A 209      20.218  11.759 -10.457  1.00  0.00           C  
ATOM   3330  CG1 ILE A 209      18.977  11.700 -11.364  1.00  0.00           C  
ATOM   3331  CG2 ILE A 209      19.817  11.727  -8.950  1.00  0.00           C  
ATOM   3332  CD1 ILE A 209      18.293  10.359 -11.381  1.00  0.00           C  
ATOM   3333  H   ILE A 209      21.467  12.189 -12.708  1.00  0.00           H  
ATOM   3334  HA  ILE A 209      20.333  13.891 -10.707  1.00  0.00           H  
ATOM   3335  HB  ILE A 209      20.829  10.897 -10.688  1.00  0.00           H  
ATOM   3336 1HG1 ILE A 209      18.265  12.451 -11.041  1.00  0.00           H  
ATOM   3337 2HG1 ILE A 209      19.279  11.937 -12.379  1.00  0.00           H  
ATOM   3338 1HG2 ILE A 209      19.274  10.837  -8.743  1.00  0.00           H  
ATOM   3339 2HG2 ILE A 209      20.696  11.743  -8.309  1.00  0.00           H  
ATOM   3340 3HG2 ILE A 209      19.197  12.582  -8.731  1.00  0.00           H  
ATOM   3341 1HD1 ILE A 209      17.439  10.394 -12.057  1.00  0.00           H  
ATOM   3342 2HD1 ILE A 209      18.988   9.621 -11.723  1.00  0.00           H  
ATOM   3343 3HD1 ILE A 209      17.946  10.095 -10.403  1.00  0.00           H  
ATOM   3344  N   ILE A 210      23.204  12.494  -9.878  1.00  0.00           N  
ATOM   3345  CA  ILE A 210      24.290  12.611  -8.936  1.00  0.00           C  
ATOM   3346  C   ILE A 210      24.876  13.998  -8.989  1.00  0.00           C  
ATOM   3347  O   ILE A 210      25.088  14.609  -7.939  1.00  0.00           O  
ATOM   3348  CB  ILE A 210      25.442  11.627  -9.248  1.00  0.00           C  
ATOM   3349  CG1 ILE A 210      24.980  10.201  -9.017  1.00  0.00           C  
ATOM   3350  CG2 ILE A 210      26.652  11.986  -8.377  1.00  0.00           C  
ATOM   3351  CD1 ILE A 210      25.888   9.119  -9.571  1.00  0.00           C  
ATOM   3352  H   ILE A 210      23.248  11.817 -10.649  1.00  0.00           H  
ATOM   3353  HA  ILE A 210      23.909  12.422  -7.937  1.00  0.00           H  
ATOM   3354  HB  ILE A 210      25.707  11.698 -10.297  1.00  0.00           H  
ATOM   3355 1HG1 ILE A 210      24.866  10.027  -7.957  1.00  0.00           H  
ATOM   3356 2HG1 ILE A 210      24.032  10.100  -9.483  1.00  0.00           H  
ATOM   3357 1HG2 ILE A 210      27.472  11.307  -8.561  1.00  0.00           H  
ATOM   3358 2HG2 ILE A 210      27.007  12.993  -8.576  1.00  0.00           H  
ATOM   3359 3HG2 ILE A 210      26.364  11.925  -7.364  1.00  0.00           H  
ATOM   3360 1HD1 ILE A 210      25.443   8.154  -9.369  1.00  0.00           H  
ATOM   3361 2HD1 ILE A 210      25.986   9.248 -10.642  1.00  0.00           H  
ATOM   3362 3HD1 ILE A 210      26.866   9.162  -9.105  1.00  0.00           H  
ATOM   3363  N   GLU A 211      25.153  14.505 -10.190  1.00  0.00           N  
ATOM   3364  CA  GLU A 211      25.766  15.810 -10.286  1.00  0.00           C  
ATOM   3365  C   GLU A 211      24.847  16.908  -9.746  1.00  0.00           C  
ATOM   3366  O   GLU A 211      25.326  17.810  -9.054  1.00  0.00           O  
ATOM   3367  CB  GLU A 211      26.209  16.115 -11.711  1.00  0.00           C  
ATOM   3368  CG  GLU A 211      26.972  17.436 -11.834  1.00  0.00           C  
ATOM   3369  CD  GLU A 211      27.603  17.645 -13.174  1.00  0.00           C  
ATOM   3370  OE1 GLU A 211      27.585  16.740 -13.979  1.00  0.00           O  
ATOM   3371  OE2 GLU A 211      28.113  18.716 -13.399  1.00  0.00           O  
ATOM   3372  H   GLU A 211      24.960  13.962 -11.041  1.00  0.00           H  
ATOM   3373  HA  GLU A 211      26.666  15.797  -9.671  1.00  0.00           H  
ATOM   3374 1HB  GLU A 211      26.846  15.311 -12.075  1.00  0.00           H  
ATOM   3375 2HB  GLU A 211      25.329  16.154 -12.362  1.00  0.00           H  
ATOM   3376 1HG  GLU A 211      26.286  18.263 -11.642  1.00  0.00           H  
ATOM   3377 2HG  GLU A 211      27.746  17.462 -11.067  1.00  0.00           H  
ATOM   3378  N   ARG A 212      23.539  16.852 -10.038  1.00  0.00           N  
ATOM   3379  CA  ARG A 212      22.641  17.875  -9.514  1.00  0.00           C  
ATOM   3380  C   ARG A 212      22.529  17.812  -7.992  1.00  0.00           C  
ATOM   3381  O   ARG A 212      22.511  18.856  -7.325  1.00  0.00           O  
ATOM   3382  CB  ARG A 212      21.250  17.744 -10.115  1.00  0.00           C  
ATOM   3383  CG  ARG A 212      21.137  18.172 -11.571  1.00  0.00           C  
ATOM   3384  CD  ARG A 212      19.735  18.069 -12.071  1.00  0.00           C  
ATOM   3385  NE  ARG A 212      19.632  18.377 -13.503  1.00  0.00           N  
ATOM   3386  CZ  ARG A 212      19.569  19.603 -14.049  1.00  0.00           C  
ATOM   3387  NH1 ARG A 212      19.602  20.706 -13.312  1.00  0.00           N  
ATOM   3388  NH2 ARG A 212      19.471  19.666 -15.356  1.00  0.00           N  
ATOM   3389  H   ARG A 212      23.180  16.121 -10.661  1.00  0.00           H  
ATOM   3390  HA  ARG A 212      23.043  18.851  -9.790  1.00  0.00           H  
ATOM   3391 1HB  ARG A 212      20.939  16.698 -10.057  1.00  0.00           H  
ATOM   3392 2HB  ARG A 212      20.543  18.331  -9.530  1.00  0.00           H  
ATOM   3393 1HG  ARG A 212      21.470  19.205 -11.666  1.00  0.00           H  
ATOM   3394 2HG  ARG A 212      21.766  17.537 -12.193  1.00  0.00           H  
ATOM   3395 1HD  ARG A 212      19.392  17.042 -11.926  1.00  0.00           H  
ATOM   3396 2HD  ARG A 212      19.087  18.743 -11.519  1.00  0.00           H  
ATOM   3397  HE  ARG A 212      19.586  17.597 -14.176  1.00  0.00           H  
ATOM   3398 1HH1 ARG A 212      19.677  20.646 -12.309  1.00  0.00           H  
ATOM   3399 2HH1 ARG A 212      19.553  21.613 -13.755  1.00  0.00           H  
ATOM   3400 1HH2 ARG A 212      19.444  18.774 -15.878  1.00  0.00           H  
ATOM   3401 2HH2 ARG A 212      19.418  20.552 -15.834  1.00  0.00           H  
ATOM   3402  N   ALA A 213      22.465  16.598  -7.434  1.00  0.00           N  
ATOM   3403  CA  ALA A 213      22.385  16.474  -5.994  1.00  0.00           C  
ATOM   3404  C   ALA A 213      23.662  17.015  -5.362  1.00  0.00           C  
ATOM   3405  O   ALA A 213      23.621  17.704  -4.334  1.00  0.00           O  
ATOM   3406  CB  ALA A 213      22.174  15.030  -5.609  1.00  0.00           C  
ATOM   3407  H   ALA A 213      22.442  15.760  -8.021  1.00  0.00           H  
ATOM   3408  HA  ALA A 213      21.543  17.068  -5.653  1.00  0.00           H  
ATOM   3409 1HB  ALA A 213      22.102  14.946  -4.530  1.00  0.00           H  
ATOM   3410 2HB  ALA A 213      21.273  14.658  -6.063  1.00  0.00           H  
ATOM   3411 3HB  ALA A 213      23.013  14.454  -5.976  1.00  0.00           H  
ATOM   3412  N   ALA A 214      24.805  16.733  -6.009  1.00  0.00           N  
ATOM   3413  CA  ALA A 214      26.091  17.209  -5.552  1.00  0.00           C  
ATOM   3414  C   ALA A 214      26.171  18.719  -5.607  1.00  0.00           C  
ATOM   3415  O   ALA A 214      26.733  19.335  -4.703  1.00  0.00           O  
ATOM   3416  CB  ALA A 214      27.189  16.612  -6.398  1.00  0.00           C  
ATOM   3417  H   ALA A 214      24.784  16.114  -6.824  1.00  0.00           H  
ATOM   3418  HA  ALA A 214      26.219  16.890  -4.523  1.00  0.00           H  
ATOM   3419 1HB  ALA A 214      28.166  16.935  -6.036  1.00  0.00           H  
ATOM   3420 2HB  ALA A 214      27.110  15.547  -6.351  1.00  0.00           H  
ATOM   3421 3HB  ALA A 214      27.066  16.927  -7.424  1.00  0.00           H  
ATOM   3422  N   GLU A 215      25.581  19.341  -6.635  1.00  0.00           N  
ATOM   3423  CA  GLU A 215      25.603  20.789  -6.703  1.00  0.00           C  
ATOM   3424  C   GLU A 215      24.883  21.390  -5.504  1.00  0.00           C  
ATOM   3425  O   GLU A 215      25.352  22.384  -4.940  1.00  0.00           O  
ATOM   3426  CB  GLU A 215      24.995  21.318  -8.000  1.00  0.00           C  
ATOM   3427  CG  GLU A 215      25.097  22.846  -8.118  1.00  0.00           C  
ATOM   3428  CD  GLU A 215      24.615  23.408  -9.426  1.00  0.00           C  
ATOM   3429  OE1 GLU A 215      24.199  22.651 -10.268  1.00  0.00           O  
ATOM   3430  OE2 GLU A 215      24.674  24.607  -9.589  1.00  0.00           O  
ATOM   3431  H   GLU A 215      25.198  18.788  -7.409  1.00  0.00           H  
ATOM   3432  HA  GLU A 215      26.641  21.112  -6.671  1.00  0.00           H  
ATOM   3433 1HB  GLU A 215      25.498  20.867  -8.853  1.00  0.00           H  
ATOM   3434 2HB  GLU A 215      23.938  21.031  -8.047  1.00  0.00           H  
ATOM   3435 1HG  GLU A 215      24.507  23.283  -7.317  1.00  0.00           H  
ATOM   3436 2HG  GLU A 215      26.128  23.137  -7.962  1.00  0.00           H  
ATOM   3437  N   GLU A 216      23.763  20.791  -5.093  1.00  0.00           N  
ATOM   3438  CA  GLU A 216      23.057  21.319  -3.929  1.00  0.00           C  
ATOM   3439  C   GLU A 216      23.910  21.174  -2.654  1.00  0.00           C  
ATOM   3440  O   GLU A 216      23.901  22.062  -1.788  1.00  0.00           O  
ATOM   3441  CB  GLU A 216      21.705  20.638  -3.778  1.00  0.00           C  
ATOM   3442  CG  GLU A 216      20.681  21.012  -4.845  1.00  0.00           C  
ATOM   3443  CD  GLU A 216      20.218  22.445  -4.747  1.00  0.00           C  
ATOM   3444  OE1 GLU A 216      19.821  22.860  -3.692  1.00  0.00           O  
ATOM   3445  OE2 GLU A 216      20.308  23.135  -5.743  1.00  0.00           O  
ATOM   3446  H   GLU A 216      23.373  20.016  -5.647  1.00  0.00           H  
ATOM   3447  HA  GLU A 216      22.879  22.380  -4.093  1.00  0.00           H  
ATOM   3448 1HB  GLU A 216      21.856  19.577  -3.844  1.00  0.00           H  
ATOM   3449 2HB  GLU A 216      21.281  20.867  -2.806  1.00  0.00           H  
ATOM   3450 1HG  GLU A 216      21.124  20.850  -5.827  1.00  0.00           H  
ATOM   3451 2HG  GLU A 216      19.819  20.342  -4.752  1.00  0.00           H  
ATOM   3452  N   LEU A 217      24.675  20.079  -2.551  1.00  0.00           N  
ATOM   3453  CA  LEU A 217      25.586  19.890  -1.424  1.00  0.00           C  
ATOM   3454  C   LEU A 217      26.678  20.965  -1.433  1.00  0.00           C  
ATOM   3455  O   LEU A 217      27.078  21.456  -0.384  1.00  0.00           O  
ATOM   3456  CB  LEU A 217      26.222  18.496  -1.481  1.00  0.00           C  
ATOM   3457  CG  LEU A 217      25.532  17.415  -0.639  1.00  0.00           C  
ATOM   3458  CD1 LEU A 217      24.053  17.359  -0.997  1.00  0.00           C  
ATOM   3459  CD2 LEU A 217      26.204  16.073  -0.886  1.00  0.00           C  
ATOM   3460  H   LEU A 217      24.572  19.339  -3.253  1.00  0.00           H  
ATOM   3461  HA  LEU A 217      25.022  19.999  -0.504  1.00  0.00           H  
ATOM   3462 1HB  LEU A 217      26.225  18.157  -2.516  1.00  0.00           H  
ATOM   3463 2HB  LEU A 217      27.255  18.571  -1.142  1.00  0.00           H  
ATOM   3464  HG  LEU A 217      25.610  17.671   0.418  1.00  0.00           H  
ATOM   3465 1HD1 LEU A 217      23.562  16.591  -0.398  1.00  0.00           H  
ATOM   3466 2HD1 LEU A 217      23.592  18.326  -0.792  1.00  0.00           H  
ATOM   3467 3HD1 LEU A 217      23.942  17.120  -2.054  1.00  0.00           H  
ATOM   3468 1HD2 LEU A 217      25.714  15.304  -0.287  1.00  0.00           H  
ATOM   3469 2HD2 LEU A 217      26.125  15.814  -1.942  1.00  0.00           H  
ATOM   3470 3HD2 LEU A 217      27.256  16.136  -0.605  1.00  0.00           H  
ATOM   3471  N   LYS A 218      27.144  21.348  -2.626  1.00  0.00           N  
ATOM   3472  CA  LYS A 218      28.145  22.399  -2.771  1.00  0.00           C  
ATOM   3473  C   LYS A 218      27.589  23.753  -2.316  1.00  0.00           C  
ATOM   3474  O   LYS A 218      28.334  24.575  -1.774  1.00  0.00           O  
ATOM   3475  CB  LYS A 218      28.625  22.483  -4.221  1.00  0.00           C  
ATOM   3476  CG  LYS A 218      29.507  21.321  -4.660  1.00  0.00           C  
ATOM   3477  CD  LYS A 218      30.000  21.511  -6.086  1.00  0.00           C  
ATOM   3478  CE  LYS A 218      30.916  20.373  -6.513  1.00  0.00           C  
ATOM   3479  NZ  LYS A 218      31.439  20.566  -7.892  1.00  0.00           N  
ATOM   3480  H   LYS A 218      26.819  20.843  -3.455  1.00  0.00           H  
ATOM   3481  HA  LYS A 218      28.992  22.155  -2.132  1.00  0.00           H  
ATOM   3482 1HB  LYS A 218      27.763  22.520  -4.888  1.00  0.00           H  
ATOM   3483 2HB  LYS A 218      29.189  23.405  -4.364  1.00  0.00           H  
ATOM   3484 1HG  LYS A 218      30.367  21.246  -3.994  1.00  0.00           H  
ATOM   3485 2HG  LYS A 218      28.940  20.392  -4.601  1.00  0.00           H  
ATOM   3486 1HD  LYS A 218      29.147  21.553  -6.764  1.00  0.00           H  
ATOM   3487 2HD  LYS A 218      30.547  22.451  -6.160  1.00  0.00           H  
ATOM   3488 1HE  LYS A 218      31.756  20.305  -5.823  1.00  0.00           H  
ATOM   3489 2HE  LYS A 218      30.367  19.431  -6.475  1.00  0.00           H  
ATOM   3490 1HZ  LYS A 218      32.040  19.791  -8.136  1.00  0.00           H  
ATOM   3491 2HZ  LYS A 218      30.668  20.611  -8.542  1.00  0.00           H  
ATOM   3492 3HZ  LYS A 218      31.966  21.426  -7.934  1.00  0.00           H  
ATOM   3493  N   LYS A 219      26.292  24.002  -2.585  1.00  0.00           N  
ATOM   3494  CA  LYS A 219      25.625  25.241  -2.168  1.00  0.00           C  
ATOM   3495  C   LYS A 219      25.540  25.370  -0.650  1.00  0.00           C  
ATOM   3496  O   LYS A 219      25.644  26.472  -0.106  1.00  0.00           O  
ATOM   3497  CB  LYS A 219      24.222  25.317  -2.772  1.00  0.00           C  
ATOM   3498  CG  LYS A 219      23.464  26.596  -2.443  1.00  0.00           C  
ATOM   3499  CD  LYS A 219      24.076  27.798  -3.147  1.00  0.00           C  
ATOM   3500  CE  LYS A 219      23.250  29.055  -2.918  1.00  0.00           C  
ATOM   3501  NZ  LYS A 219      21.928  28.984  -3.597  1.00  0.00           N  
ATOM   3502  H   LYS A 219      25.778  23.307  -3.128  1.00  0.00           H  
ATOM   3503  HA  LYS A 219      26.204  26.085  -2.546  1.00  0.00           H  
ATOM   3504 1HB  LYS A 219      24.288  25.237  -3.858  1.00  0.00           H  
ATOM   3505 2HB  LYS A 219      23.627  24.475  -2.418  1.00  0.00           H  
ATOM   3506 1HG  LYS A 219      22.424  26.494  -2.756  1.00  0.00           H  
ATOM   3507 2HG  LYS A 219      23.486  26.766  -1.367  1.00  0.00           H  
ATOM   3508 1HD  LYS A 219      25.087  27.964  -2.772  1.00  0.00           H  
ATOM   3509 2HD  LYS A 219      24.133  27.603  -4.218  1.00  0.00           H  
ATOM   3510 1HE  LYS A 219      23.089  29.195  -1.850  1.00  0.00           H  
ATOM   3511 2HE  LYS A 219      23.792  29.921  -3.297  1.00  0.00           H  
ATOM   3512 1HZ  LYS A 219      21.412  29.835  -3.421  1.00  0.00           H  
ATOM   3513 2HZ  LYS A 219      22.065  28.873  -4.592  1.00  0.00           H  
ATOM   3514 3HZ  LYS A 219      21.407  28.196  -3.240  1.00  0.00           H  
ATOM   3515  N   SER A 220      25.342  24.246   0.030  1.00  0.00           N  
ATOM   3516  CA  SER A 220      25.291  24.227   1.481  1.00  0.00           C  
ATOM   3517  C   SER A 220      26.599  24.752   2.072  1.00  0.00           C  
ATOM   3518  O   SER A 220      27.671  24.429   1.559  1.00  0.00           O  
ATOM   3519  CB  SER A 220      25.021  22.820   1.976  1.00  0.00           C  
ATOM   3520  OG  SER A 220      25.109  22.753   3.373  1.00  0.00           O  
ATOM   3521  H   SER A 220      25.153  23.382  -0.499  1.00  0.00           H  
ATOM   3522  HA  SER A 220      24.451  24.844   1.768  1.00  0.00           H  
ATOM   3523 1HB  SER A 220      24.028  22.506   1.656  1.00  0.00           H  
ATOM   3524 2HB  SER A 220      25.740  22.134   1.530  1.00  0.00           H  
ATOM   3525  HG  SER A 220      24.878  21.852   3.610  1.00  0.00           H  
ATOM   3526  N   PRO A 221      26.562  25.558   3.153  1.00  0.00           N  
ATOM   3527  CA  PRO A 221      27.710  26.111   3.860  1.00  0.00           C  
ATOM   3528  C   PRO A 221      28.452  25.069   4.700  1.00  0.00           C  
ATOM   3529  O   PRO A 221      29.518  25.367   5.229  1.00  0.00           O  
ATOM   3530  CB  PRO A 221      27.067  27.185   4.743  1.00  0.00           C  
ATOM   3531  CG  PRO A 221      25.698  26.663   5.016  1.00  0.00           C  
ATOM   3532  CD  PRO A 221      25.280  26.014   3.724  1.00  0.00           C  
ATOM   3533  HA  PRO A 221      28.389  26.562   3.122  1.00  0.00           H  
ATOM   3534 1HB  PRO A 221      27.662  27.325   5.658  1.00  0.00           H  
ATOM   3535 2HB  PRO A 221      27.058  28.150   4.214  1.00  0.00           H  
ATOM   3536 1HG  PRO A 221      25.723  25.955   5.857  1.00  0.00           H  
ATOM   3537 2HG  PRO A 221      25.030  27.485   5.313  1.00  0.00           H  
ATOM   3538 1HD  PRO A 221      24.607  25.171   3.938  1.00  0.00           H  
ATOM   3539 2HD  PRO A 221      24.781  26.757   3.085  1.00  0.00           H  
ATOM   3540  N   ASP A 222      27.854  23.881   4.865  1.00  0.00           N  
ATOM   3541  CA  ASP A 222      28.392  22.800   5.688  1.00  0.00           C  
ATOM   3542  C   ASP A 222      29.521  22.032   4.966  1.00  0.00           C  
ATOM   3543  O   ASP A 222      29.251  21.420   3.934  1.00  0.00           O  
ATOM   3544  CB  ASP A 222      27.273  21.830   6.077  1.00  0.00           C  
ATOM   3545  CG  ASP A 222      27.748  20.718   7.002  1.00  0.00           C  
ATOM   3546  OD1 ASP A 222      28.882  20.319   6.886  1.00  0.00           O  
ATOM   3547  OD2 ASP A 222      26.971  20.278   7.816  1.00  0.00           O  
ATOM   3548  H   ASP A 222      26.977  23.686   4.381  1.00  0.00           H  
ATOM   3549  HA  ASP A 222      28.745  23.240   6.608  1.00  0.00           H  
ATOM   3550 1HB  ASP A 222      26.472  22.379   6.573  1.00  0.00           H  
ATOM   3551 2HB  ASP A 222      26.853  21.380   5.177  1.00  0.00           H  
ATOM   3552  N   PRO A 223      30.787  22.081   5.436  1.00  0.00           N  
ATOM   3553  CA  PRO A 223      31.935  21.421   4.834  1.00  0.00           C  
ATOM   3554  C   PRO A 223      31.776  19.918   4.587  1.00  0.00           C  
ATOM   3555  O   PRO A 223      32.431  19.388   3.683  1.00  0.00           O  
ATOM   3556  CB  PRO A 223      33.040  21.648   5.878  1.00  0.00           C  
ATOM   3557  CG  PRO A 223      32.663  22.919   6.576  1.00  0.00           C  
ATOM   3558  CD  PRO A 223      31.141  22.880   6.643  1.00  0.00           C  
ATOM   3559  HA  PRO A 223      32.187  21.934   3.896  1.00  0.00           H  
ATOM   3560 1HB  PRO A 223      33.074  20.787   6.568  1.00  0.00           H  
ATOM   3561 2HB  PRO A 223      34.020  21.700   5.380  1.00  0.00           H  
ATOM   3562 1HG  PRO A 223      33.144  22.980   7.562  1.00  0.00           H  
ATOM   3563 2HG  PRO A 223      33.021  23.792   5.992  1.00  0.00           H  
ATOM   3564 1HD  PRO A 223      30.792  22.387   7.557  1.00  0.00           H  
ATOM   3565 2HD  PRO A 223      30.797  23.919   6.561  1.00  0.00           H  
ATOM   3566  N   GLU A 224      30.943  19.215   5.385  1.00  0.00           N  
ATOM   3567  CA  GLU A 224      30.801  17.787   5.158  1.00  0.00           C  
ATOM   3568  C   GLU A 224      29.994  17.574   3.902  1.00  0.00           C  
ATOM   3569  O   GLU A 224      30.267  16.651   3.134  1.00  0.00           O  
ATOM   3570  CB  GLU A 224      30.124  17.102   6.347  1.00  0.00           C  
ATOM   3571  CG  GLU A 224      30.962  17.074   7.617  1.00  0.00           C  
ATOM   3572  CD  GLU A 224      32.217  16.260   7.472  1.00  0.00           C  
ATOM   3573  OE1 GLU A 224      32.133  15.153   6.997  1.00  0.00           O  
ATOM   3574  OE2 GLU A 224      33.262  16.745   7.837  1.00  0.00           O  
ATOM   3575  H   GLU A 224      30.374  19.627   6.127  1.00  0.00           H  
ATOM   3576  HA  GLU A 224      31.787  17.354   5.004  1.00  0.00           H  
ATOM   3577 1HB  GLU A 224      29.187  17.610   6.575  1.00  0.00           H  
ATOM   3578 2HB  GLU A 224      29.882  16.072   6.083  1.00  0.00           H  
ATOM   3579 1HG  GLU A 224      31.234  18.095   7.883  1.00  0.00           H  
ATOM   3580 2HG  GLU A 224      30.360  16.665   8.428  1.00  0.00           H  
ATOM   3581  N   ALA A 225      28.998  18.438   3.700  1.00  0.00           N  
ATOM   3582  CA  ALA A 225      28.164  18.322   2.514  1.00  0.00           C  
ATOM   3583  C   ALA A 225      29.031  18.588   1.291  1.00  0.00           C  
ATOM   3584  O   ALA A 225      28.984  17.842   0.308  1.00  0.00           O  
ATOM   3585  CB  ALA A 225      27.009  19.309   2.558  1.00  0.00           C  
ATOM   3586  H   ALA A 225      28.839  19.174   4.415  1.00  0.00           H  
ATOM   3587  HA  ALA A 225      27.780  17.307   2.455  1.00  0.00           H  
ATOM   3588 1HB  ALA A 225      26.405  19.222   1.667  1.00  0.00           H  
ATOM   3589 2HB  ALA A 225      26.393  19.117   3.438  1.00  0.00           H  
ATOM   3590 3HB  ALA A 225      27.406  20.320   2.610  1.00  0.00           H  
ATOM   3591  N   GLN A 226      29.931  19.572   1.421  1.00  0.00           N  
ATOM   3592  CA  GLN A 226      30.797  19.963   0.321  1.00  0.00           C  
ATOM   3593  C   GLN A 226      31.801  18.858   0.001  1.00  0.00           C  
ATOM   3594  O   GLN A 226      32.081  18.598  -1.179  1.00  0.00           O  
ATOM   3595  CB  GLN A 226      31.532  21.264   0.653  1.00  0.00           C  
ATOM   3596  CG  GLN A 226      30.628  22.482   0.752  1.00  0.00           C  
ATOM   3597  CD  GLN A 226      31.361  23.706   1.267  1.00  0.00           C  
ATOM   3598  OE1 GLN A 226      32.594  23.734   1.316  1.00  0.00           O  
ATOM   3599  NE2 GLN A 226      30.605  24.727   1.654  1.00  0.00           N  
ATOM   3600  H   GLN A 226      29.931  20.113   2.291  1.00  0.00           H  
ATOM   3601  HA  GLN A 226      30.181  20.151  -0.553  1.00  0.00           H  
ATOM   3602 1HB  GLN A 226      32.054  21.155   1.603  1.00  0.00           H  
ATOM   3603 2HB  GLN A 226      32.282  21.464  -0.112  1.00  0.00           H  
ATOM   3604 1HG  GLN A 226      30.234  22.710  -0.238  1.00  0.00           H  
ATOM   3605 2HG  GLN A 226      29.810  22.259   1.438  1.00  0.00           H  
ATOM   3606 1HE2 GLN A 226      31.033  25.562   2.003  1.00  0.00           H  
ATOM   3607 2HE2 GLN A 226      29.609  24.662   1.598  1.00  0.00           H  
ATOM   3608  N   LYS A 227      32.316  18.167   1.030  1.00  0.00           N  
ATOM   3609  CA  LYS A 227      33.239  17.058   0.796  1.00  0.00           C  
ATOM   3610  C   LYS A 227      32.529  15.898   0.110  1.00  0.00           C  
ATOM   3611  O   LYS A 227      33.088  15.287  -0.813  1.00  0.00           O  
ATOM   3612  CB  LYS A 227      33.865  16.591   2.111  1.00  0.00           C  
ATOM   3613  CG  LYS A 227      34.839  15.429   1.966  1.00  0.00           C  
ATOM   3614  CD  LYS A 227      36.090  15.847   1.209  1.00  0.00           C  
ATOM   3615  CE  LYS A 227      37.138  14.744   1.217  1.00  0.00           C  
ATOM   3616  NZ  LYS A 227      38.357  15.128   0.455  1.00  0.00           N  
ATOM   3617  H   LYS A 227      32.116  18.479   1.987  1.00  0.00           H  
ATOM   3618  HA  LYS A 227      34.039  17.404   0.143  1.00  0.00           H  
ATOM   3619 1HB  LYS A 227      34.400  17.420   2.574  1.00  0.00           H  
ATOM   3620 2HB  LYS A 227      33.078  16.284   2.800  1.00  0.00           H  
ATOM   3621 1HG  LYS A 227      35.125  15.068   2.954  1.00  0.00           H  
ATOM   3622 2HG  LYS A 227      34.355  14.614   1.428  1.00  0.00           H  
ATOM   3623 1HD  LYS A 227      35.830  16.082   0.176  1.00  0.00           H  
ATOM   3624 2HD  LYS A 227      36.513  16.740   1.671  1.00  0.00           H  
ATOM   3625 1HE  LYS A 227      37.422  14.520   2.244  1.00  0.00           H  
ATOM   3626 2HE  LYS A 227      36.718  13.841   0.775  1.00  0.00           H  
ATOM   3627 1HZ  LYS A 227      39.025  14.372   0.484  1.00  0.00           H  
ATOM   3628 2HZ  LYS A 227      38.107  15.320  -0.505  1.00  0.00           H  
ATOM   3629 3HZ  LYS A 227      38.766  15.954   0.867  1.00  0.00           H  
ATOM   3630  N   GLU A 228      31.287  15.618   0.519  1.00  0.00           N  
ATOM   3631  CA  GLU A 228      30.549  14.526  -0.100  1.00  0.00           C  
ATOM   3632  C   GLU A 228      30.239  14.863  -1.550  1.00  0.00           C  
ATOM   3633  O   GLU A 228      30.248  13.974  -2.406  1.00  0.00           O  
ATOM   3634  CB  GLU A 228      29.254  14.245   0.665  1.00  0.00           C  
ATOM   3635  CG  GLU A 228      29.456  13.608   2.032  1.00  0.00           C  
ATOM   3636  CD  GLU A 228      29.968  12.196   1.950  1.00  0.00           C  
ATOM   3637  OE1 GLU A 228      29.293  11.372   1.383  1.00  0.00           O  
ATOM   3638  OE2 GLU A 228      31.036  11.943   2.456  1.00  0.00           O  
ATOM   3639  H   GLU A 228      30.897  16.119   1.327  1.00  0.00           H  
ATOM   3640  HA  GLU A 228      31.182  13.640  -0.091  1.00  0.00           H  
ATOM   3641 1HB  GLU A 228      28.706  15.176   0.807  1.00  0.00           H  
ATOM   3642 2HB  GLU A 228      28.621  13.580   0.076  1.00  0.00           H  
ATOM   3643 1HG  GLU A 228      30.168  14.208   2.599  1.00  0.00           H  
ATOM   3644 2HG  GLU A 228      28.509  13.615   2.569  1.00  0.00           H  
ATOM   3645  N   ALA A 229      29.973  16.140  -1.839  1.00  0.00           N  
ATOM   3646  CA  ALA A 229      29.718  16.554  -3.205  1.00  0.00           C  
ATOM   3647  C   ALA A 229      30.928  16.309  -4.082  1.00  0.00           C  
ATOM   3648  O   ALA A 229      30.788  15.868  -5.226  1.00  0.00           O  
ATOM   3649  CB  ALA A 229      29.411  18.022  -3.275  1.00  0.00           C  
ATOM   3650  H   ALA A 229      29.892  16.815  -1.071  1.00  0.00           H  
ATOM   3651  HA  ALA A 229      28.876  15.974  -3.581  1.00  0.00           H  
ATOM   3652 1HB  ALA A 229      29.217  18.294  -4.302  1.00  0.00           H  
ATOM   3653 2HB  ALA A 229      28.582  18.243  -2.681  1.00  0.00           H  
ATOM   3654 3HB  ALA A 229      30.258  18.587  -2.909  1.00  0.00           H  
ATOM   3655  N   LYS A 230      32.126  16.547  -3.531  1.00  0.00           N  
ATOM   3656  CA  LYS A 230      33.353  16.306  -4.275  1.00  0.00           C  
ATOM   3657  C   LYS A 230      33.523  14.827  -4.577  1.00  0.00           C  
ATOM   3658  O   LYS A 230      33.959  14.462  -5.677  1.00  0.00           O  
ATOM   3659  CB  LYS A 230      34.566  16.832  -3.514  1.00  0.00           C  
ATOM   3660  CG  LYS A 230      34.671  18.357  -3.461  1.00  0.00           C  
ATOM   3661  CD  LYS A 230      35.896  18.811  -2.654  1.00  0.00           C  
ATOM   3662  CE  LYS A 230      36.005  20.332  -2.596  1.00  0.00           C  
ATOM   3663  NZ  LYS A 230      37.183  20.780  -1.789  1.00  0.00           N  
ATOM   3664  H   LYS A 230      32.159  16.983  -2.600  1.00  0.00           H  
ATOM   3665  HA  LYS A 230      33.283  16.835  -5.227  1.00  0.00           H  
ATOM   3666 1HB  LYS A 230      34.527  16.468  -2.485  1.00  0.00           H  
ATOM   3667 2HB  LYS A 230      35.476  16.440  -3.965  1.00  0.00           H  
ATOM   3668 1HG  LYS A 230      34.739  18.745  -4.477  1.00  0.00           H  
ATOM   3669 2HG  LYS A 230      33.769  18.757  -2.999  1.00  0.00           H  
ATOM   3670 1HD  LYS A 230      35.817  18.423  -1.635  1.00  0.00           H  
ATOM   3671 2HD  LYS A 230      36.800  18.405  -3.108  1.00  0.00           H  
ATOM   3672 1HE  LYS A 230      36.102  20.721  -3.608  1.00  0.00           H  
ATOM   3673 2HE  LYS A 230      35.095  20.736  -2.148  1.00  0.00           H  
ATOM   3674 1HZ  LYS A 230      37.219  21.791  -1.775  1.00  0.00           H  
ATOM   3675 2HZ  LYS A 230      37.100  20.436  -0.842  1.00  0.00           H  
ATOM   3676 3HZ  LYS A 230      38.033  20.421  -2.201  1.00  0.00           H  
ATOM   3677  N   LYS A 231      33.148  13.963  -3.630  1.00  0.00           N  
ATOM   3678  CA  LYS A 231      33.216  12.531  -3.888  1.00  0.00           C  
ATOM   3679  C   LYS A 231      32.256  12.160  -5.005  1.00  0.00           C  
ATOM   3680  O   LYS A 231      32.598  11.372  -5.890  1.00  0.00           O  
ATOM   3681  CB  LYS A 231      32.817  11.740  -2.649  1.00  0.00           C  
ATOM   3682  CG  LYS A 231      33.782  11.779  -1.488  1.00  0.00           C  
ATOM   3683  CD  LYS A 231      33.192  10.995  -0.322  1.00  0.00           C  
ATOM   3684  CE  LYS A 231      34.050  11.043   0.919  1.00  0.00           C  
ATOM   3685  NZ  LYS A 231      33.364  10.370   2.059  1.00  0.00           N  
ATOM   3686  H   LYS A 231      32.878  14.322  -2.708  1.00  0.00           H  
ATOM   3687  HA  LYS A 231      34.228  12.271  -4.193  1.00  0.00           H  
ATOM   3688 1HB  LYS A 231      31.857  12.111  -2.283  1.00  0.00           H  
ATOM   3689 2HB  LYS A 231      32.675  10.698  -2.923  1.00  0.00           H  
ATOM   3690 1HG  LYS A 231      34.736  11.343  -1.784  1.00  0.00           H  
ATOM   3691 2HG  LYS A 231      33.948  12.812  -1.185  1.00  0.00           H  
ATOM   3692 1HD  LYS A 231      32.212  11.407  -0.074  1.00  0.00           H  
ATOM   3693 2HD  LYS A 231      33.060   9.956  -0.615  1.00  0.00           H  
ATOM   3694 1HE  LYS A 231      34.998  10.544   0.726  1.00  0.00           H  
ATOM   3695 2HE  LYS A 231      34.242  12.084   1.184  1.00  0.00           H  
ATOM   3696 1HZ  LYS A 231      33.934  10.414   2.885  1.00  0.00           H  
ATOM   3697 2HZ  LYS A 231      32.461  10.869   2.233  1.00  0.00           H  
ATOM   3698 3HZ  LYS A 231      33.174   9.407   1.834  1.00  0.00           H  
ATOM   3699  N   ALA A 232      31.054  12.741  -4.969  1.00  0.00           N  
ATOM   3700  CA  ALA A 232      30.044  12.498  -5.977  1.00  0.00           C  
ATOM   3701  C   ALA A 232      30.497  12.982  -7.356  1.00  0.00           C  
ATOM   3702  O   ALA A 232      30.316  12.269  -8.351  1.00  0.00           O  
ATOM   3703  CB  ALA A 232      28.776  13.187  -5.536  1.00  0.00           C  
ATOM   3704  H   ALA A 232      30.819  13.343  -4.174  1.00  0.00           H  
ATOM   3705  HA  ALA A 232      29.871  11.426  -6.042  1.00  0.00           H  
ATOM   3706 1HB  ALA A 232      27.991  13.027  -6.232  1.00  0.00           H  
ATOM   3707 2HB  ALA A 232      28.477  12.806  -4.560  1.00  0.00           H  
ATOM   3708 3HB  ALA A 232      28.986  14.236  -5.452  1.00  0.00           H  
ATOM   3709  N   GLU A 233      31.180  14.140  -7.407  1.00  0.00           N  
ATOM   3710  CA  GLU A 233      31.704  14.648  -8.668  1.00  0.00           C  
ATOM   3711  C   GLU A 233      32.758  13.713  -9.233  1.00  0.00           C  
ATOM   3712  O   GLU A 233      32.775  13.455 -10.443  1.00  0.00           O  
ATOM   3713  CB  GLU A 233      32.311  16.043  -8.512  1.00  0.00           C  
ATOM   3714  CG  GLU A 233      32.895  16.616  -9.830  1.00  0.00           C  
ATOM   3715  CD  GLU A 233      33.400  18.033  -9.715  1.00  0.00           C  
ATOM   3716  OE1 GLU A 233      33.124  18.671  -8.729  1.00  0.00           O  
ATOM   3717  OE2 GLU A 233      34.094  18.472 -10.614  1.00  0.00           O  
ATOM   3718  H   GLU A 233      31.275  14.708  -6.561  1.00  0.00           H  
ATOM   3719  HA  GLU A 233      30.882  14.707  -9.381  1.00  0.00           H  
ATOM   3720 1HB  GLU A 233      31.553  16.731  -8.138  1.00  0.00           H  
ATOM   3721 2HB  GLU A 233      33.112  16.007  -7.771  1.00  0.00           H  
ATOM   3722 1HG  GLU A 233      33.725  15.989 -10.150  1.00  0.00           H  
ATOM   3723 2HG  GLU A 233      32.129  16.570 -10.606  1.00  0.00           H  
ATOM   3724  N   GLN A 234      33.629  13.188  -8.365  1.00  0.00           N  
ATOM   3725  CA  GLN A 234      34.664  12.281  -8.823  1.00  0.00           C  
ATOM   3726  C   GLN A 234      34.060  11.012  -9.397  1.00  0.00           C  
ATOM   3727  O   GLN A 234      34.522  10.538 -10.435  1.00  0.00           O  
ATOM   3728  CB  GLN A 234      35.612  11.946  -7.665  1.00  0.00           C  
ATOM   3729  CG  GLN A 234      36.805  11.038  -8.007  1.00  0.00           C  
ATOM   3730  CD  GLN A 234      37.770  11.637  -8.999  1.00  0.00           C  
ATOM   3731  OE1 GLN A 234      37.996  12.854  -9.022  1.00  0.00           O  
ATOM   3732  NE2 GLN A 234      38.371  10.778  -9.815  1.00  0.00           N  
ATOM   3733  H   GLN A 234      33.602  13.481  -7.381  1.00  0.00           H  
ATOM   3734  HA  GLN A 234      35.230  12.781  -9.609  1.00  0.00           H  
ATOM   3735 1HB  GLN A 234      36.002  12.873  -7.246  1.00  0.00           H  
ATOM   3736 2HB  GLN A 234      35.042  11.458  -6.873  1.00  0.00           H  
ATOM   3737 1HG  GLN A 234      37.351  10.828  -7.091  1.00  0.00           H  
ATOM   3738 2HG  GLN A 234      36.430  10.100  -8.430  1.00  0.00           H  
ATOM   3739 1HE2 GLN A 234      39.033  11.099 -10.493  1.00  0.00           H  
ATOM   3740 2HE2 GLN A 234      38.158   9.767  -9.746  1.00  0.00           H  
ATOM   3741  N   LYS A 235      32.990  10.500  -8.777  1.00  0.00           N  
ATOM   3742  CA  LYS A 235      32.334   9.305  -9.287  1.00  0.00           C  
ATOM   3743  C   LYS A 235      31.741   9.549 -10.667  1.00  0.00           C  
ATOM   3744  O   LYS A 235      31.852   8.690 -11.551  1.00  0.00           O  
ATOM   3745  CB  LYS A 235      31.232   8.862  -8.325  1.00  0.00           C  
ATOM   3746  CG  LYS A 235      31.730   8.280  -7.007  1.00  0.00           C  
ATOM   3747  CD  LYS A 235      30.568   7.973  -6.065  1.00  0.00           C  
ATOM   3748  CE  LYS A 235      31.045   7.397  -4.736  1.00  0.00           C  
ATOM   3749  NZ  LYS A 235      29.911   7.192  -3.790  1.00  0.00           N  
ATOM   3750  H   LYS A 235      32.686  10.914  -7.889  1.00  0.00           H  
ATOM   3751  HA  LYS A 235      33.078   8.511  -9.371  1.00  0.00           H  
ATOM   3752 1HB  LYS A 235      30.602   9.721  -8.087  1.00  0.00           H  
ATOM   3753 2HB  LYS A 235      30.597   8.121  -8.809  1.00  0.00           H  
ATOM   3754 1HG  LYS A 235      32.275   7.357  -7.211  1.00  0.00           H  
ATOM   3755 2HG  LYS A 235      32.409   8.975  -6.531  1.00  0.00           H  
ATOM   3756 1HD  LYS A 235      30.010   8.888  -5.872  1.00  0.00           H  
ATOM   3757 2HD  LYS A 235      29.893   7.251  -6.535  1.00  0.00           H  
ATOM   3758 1HE  LYS A 235      31.514   6.434  -4.930  1.00  0.00           H  
ATOM   3759 2HE  LYS A 235      31.776   8.065  -4.282  1.00  0.00           H  
ATOM   3760 1HZ  LYS A 235      30.242   6.787  -2.930  1.00  0.00           H  
ATOM   3761 2HZ  LYS A 235      29.470   8.073  -3.596  1.00  0.00           H  
ATOM   3762 3HZ  LYS A 235      29.217   6.561  -4.226  1.00  0.00           H  
ATOM   3763  N   VAL A 236      31.174  10.739 -10.879  1.00  0.00           N  
ATOM   3764  CA  VAL A 236      30.627  11.047 -12.189  1.00  0.00           C  
ATOM   3765  C   VAL A 236      31.735  11.153 -13.216  1.00  0.00           C  
ATOM   3766  O   VAL A 236      31.596  10.612 -14.312  1.00  0.00           O  
ATOM   3767  CB  VAL A 236      29.836  12.368 -12.147  1.00  0.00           C  
ATOM   3768  CG1 VAL A 236      29.460  12.808 -13.554  1.00  0.00           C  
ATOM   3769  CG2 VAL A 236      28.594  12.201 -11.285  1.00  0.00           C  
ATOM   3770  H   VAL A 236      31.067  11.390 -10.091  1.00  0.00           H  
ATOM   3771  HA  VAL A 236      29.979  10.225 -12.473  1.00  0.00           H  
ATOM   3772  HB  VAL A 236      30.470  13.147 -11.725  1.00  0.00           H  
ATOM   3773 1HG1 VAL A 236      28.901  13.743 -13.506  1.00  0.00           H  
ATOM   3774 2HG1 VAL A 236      30.365  12.956 -14.143  1.00  0.00           H  
ATOM   3775 3HG1 VAL A 236      28.842  12.042 -14.022  1.00  0.00           H  
ATOM   3776 1HG2 VAL A 236      28.040  13.139 -11.259  1.00  0.00           H  
ATOM   3777 2HG2 VAL A 236      27.962  11.417 -11.704  1.00  0.00           H  
ATOM   3778 3HG2 VAL A 236      28.889  11.926 -10.272  1.00  0.00           H  
ATOM   3779  N   ARG A 237      32.834  11.833 -12.878  1.00  0.00           N  
ATOM   3780  CA  ARG A 237      33.917  11.995 -13.836  1.00  0.00           C  
ATOM   3781  C   ARG A 237      34.552  10.664 -14.226  1.00  0.00           C  
ATOM   3782  O   ARG A 237      34.956  10.486 -15.371  1.00  0.00           O  
ATOM   3783  CB  ARG A 237      34.985  12.922 -13.282  1.00  0.00           C  
ATOM   3784  CG  ARG A 237      34.569  14.377 -13.231  1.00  0.00           C  
ATOM   3785  CD  ARG A 237      35.654  15.258 -12.728  1.00  0.00           C  
ATOM   3786  NE  ARG A 237      35.216  16.657 -12.629  1.00  0.00           N  
ATOM   3787  CZ  ARG A 237      35.179  17.545 -13.639  1.00  0.00           C  
ATOM   3788  NH1 ARG A 237      35.542  17.223 -14.873  1.00  0.00           N  
ATOM   3789  NH2 ARG A 237      34.765  18.757 -13.353  1.00  0.00           N  
ATOM   3790  H   ARG A 237      32.897  12.267 -11.951  1.00  0.00           H  
ATOM   3791  HA  ARG A 237      33.506  12.455 -14.737  1.00  0.00           H  
ATOM   3792 1HB  ARG A 237      35.232  12.611 -12.266  1.00  0.00           H  
ATOM   3793 2HB  ARG A 237      35.888  12.842 -13.885  1.00  0.00           H  
ATOM   3794 1HG  ARG A 237      34.277  14.700 -14.233  1.00  0.00           H  
ATOM   3795 2HG  ARG A 237      33.715  14.481 -12.565  1.00  0.00           H  
ATOM   3796 1HD  ARG A 237      35.937  14.922 -11.726  1.00  0.00           H  
ATOM   3797 2HD  ARG A 237      36.521  15.204 -13.381  1.00  0.00           H  
ATOM   3798  HE  ARG A 237      34.910  17.021 -11.713  1.00  0.00           H  
ATOM   3799 1HH1 ARG A 237      35.852  16.288 -15.087  1.00  0.00           H  
ATOM   3800 2HH1 ARG A 237      35.494  17.912 -15.613  1.00  0.00           H  
ATOM   3801 1HH2 ARG A 237      34.493  18.955 -12.378  1.00  0.00           H  
ATOM   3802 2HH2 ARG A 237      34.712  19.468 -14.067  1.00  0.00           H  
ATOM   3803  N   GLU A 238      34.627   9.717 -13.292  1.00  0.00           N  
ATOM   3804  CA  GLU A 238      35.201   8.416 -13.605  1.00  0.00           C  
ATOM   3805  C   GLU A 238      34.326   7.644 -14.595  1.00  0.00           C  
ATOM   3806  O   GLU A 238      34.853   6.961 -15.479  1.00  0.00           O  
ATOM   3807  CB  GLU A 238      35.411   7.608 -12.324  1.00  0.00           C  
ATOM   3808  CG  GLU A 238      36.552   8.138 -11.454  1.00  0.00           C  
ATOM   3809  CD  GLU A 238      36.760   7.369 -10.200  1.00  0.00           C  
ATOM   3810  OE1 GLU A 238      36.080   6.386  -9.997  1.00  0.00           O  
ATOM   3811  OE2 GLU A 238      37.585   7.796  -9.415  1.00  0.00           O  
ATOM   3812  H   GLU A 238      34.332   9.929 -12.333  1.00  0.00           H  
ATOM   3813  HA  GLU A 238      36.172   8.577 -14.072  1.00  0.00           H  
ATOM   3814 1HB  GLU A 238      34.498   7.637 -11.727  1.00  0.00           H  
ATOM   3815 2HB  GLU A 238      35.616   6.570 -12.570  1.00  0.00           H  
ATOM   3816 1HG  GLU A 238      37.471   8.108 -12.034  1.00  0.00           H  
ATOM   3817 2HG  GLU A 238      36.357   9.176 -11.210  1.00  0.00           H  
ATOM   3818  N   GLU A 239      32.997   7.759 -14.455  1.00  0.00           N  
ATOM   3819  CA  GLU A 239      32.066   7.122 -15.389  1.00  0.00           C  
ATOM   3820  C   GLU A 239      32.030   7.819 -16.757  1.00  0.00           C  
ATOM   3821  O   GLU A 239      31.920   7.157 -17.792  1.00  0.00           O  
ATOM   3822  CB  GLU A 239      30.659   7.099 -14.788  1.00  0.00           C  
ATOM   3823  CG  GLU A 239      29.631   6.348 -15.622  1.00  0.00           C  
ATOM   3824  CD  GLU A 239      29.929   4.879 -15.734  1.00  0.00           C  
ATOM   3825  OE1 GLU A 239      30.728   4.394 -14.968  1.00  0.00           O  
ATOM   3826  OE2 GLU A 239      29.359   4.241 -16.587  1.00  0.00           O  
ATOM   3827  H   GLU A 239      32.629   8.246 -13.631  1.00  0.00           H  
ATOM   3828  HA  GLU A 239      32.402   6.098 -15.552  1.00  0.00           H  
ATOM   3829 1HB  GLU A 239      30.691   6.637 -13.801  1.00  0.00           H  
ATOM   3830 2HB  GLU A 239      30.302   8.121 -14.659  1.00  0.00           H  
ATOM   3831 1HG  GLU A 239      28.647   6.474 -15.167  1.00  0.00           H  
ATOM   3832 2HG  GLU A 239      29.598   6.785 -16.619  1.00  0.00           H  
ATOM   3833  N   ARG A 240      32.164   9.151 -16.778  1.00  0.00           N  
ATOM   3834  CA  ARG A 240      32.193   9.888 -18.042  1.00  0.00           C  
ATOM   3835  C   ARG A 240      33.376  10.872 -18.146  1.00  0.00           C  
ATOM   3836  O   ARG A 240      33.169  12.087 -18.108  1.00  0.00           O  
ATOM   3837  CB  ARG A 240      30.860  10.620 -18.304  1.00  0.00           C  
ATOM   3838  CG  ARG A 240      30.386  11.730 -17.304  1.00  0.00           C  
ATOM   3839  CD  ARG A 240      29.093  12.315 -17.747  1.00  0.00           C  
ATOM   3840  NE  ARG A 240      28.618  13.382 -16.858  1.00  0.00           N  
ATOM   3841  CZ  ARG A 240      27.412  14.004 -16.962  1.00  0.00           C  
ATOM   3842  NH1 ARG A 240      26.561  13.647 -17.905  1.00  0.00           N  
ATOM   3843  NH2 ARG A 240      27.078  14.986 -16.129  1.00  0.00           N  
ATOM   3844  H   ARG A 240      32.198   9.655 -15.889  1.00  0.00           H  
ATOM   3845  HA  ARG A 240      32.295   9.165 -18.844  1.00  0.00           H  
ATOM   3846 1HB  ARG A 240      30.915  11.091 -19.283  1.00  0.00           H  
ATOM   3847 2HB  ARG A 240      30.063   9.880 -18.354  1.00  0.00           H  
ATOM   3848 1HG  ARG A 240      30.228  11.283 -16.330  1.00  0.00           H  
ATOM   3849 2HG  ARG A 240      31.085  12.560 -17.211  1.00  0.00           H  
ATOM   3850 1HD  ARG A 240      29.228  12.738 -18.744  1.00  0.00           H  
ATOM   3851 2HD  ARG A 240      28.337  11.539 -17.783  1.00  0.00           H  
ATOM   3852  HE  ARG A 240      29.252  13.700 -16.129  1.00  0.00           H  
ATOM   3853 1HH1 ARG A 240      26.798  12.915 -18.553  1.00  0.00           H  
ATOM   3854 2HH1 ARG A 240      25.671  14.120 -17.989  1.00  0.00           H  
ATOM   3855 1HH2 ARG A 240      27.710  15.322 -15.390  1.00  0.00           H  
ATOM   3856 2HH2 ARG A 240      26.193  15.454 -16.225  1.00  0.00           H  
ATOM   3857  N   PRO A 241      34.617  10.380 -18.340  1.00  0.00           N  
ATOM   3858  CA  PRO A 241      35.809  11.183 -18.447  1.00  0.00           C  
ATOM   3859  C   PRO A 241      35.624  12.151 -19.589  1.00  0.00           C  
ATOM   3860  O   PRO A 241      35.073  11.786 -20.626  1.00  0.00           O  
ATOM   3861  CB  PRO A 241      36.891  10.152 -18.782  1.00  0.00           C  
ATOM   3862  CG  PRO A 241      36.397   8.882 -18.153  1.00  0.00           C  
ATOM   3863  CD  PRO A 241      34.903   8.922 -18.333  1.00  0.00           C  
ATOM   3864  HA  PRO A 241      35.992  11.697 -17.495  1.00  0.00           H  
ATOM   3865 1HB  PRO A 241      37.009  10.074 -19.872  1.00  0.00           H  
ATOM   3866 2HB  PRO A 241      37.852  10.483 -18.374  1.00  0.00           H  
ATOM   3867 1HG  PRO A 241      36.858   8.000 -18.612  1.00  0.00           H  
ATOM   3868 2HG  PRO A 241      36.659   8.865 -17.081  1.00  0.00           H  
ATOM   3869 1HD  PRO A 241      34.591   8.487 -19.290  1.00  0.00           H  
ATOM   3870 2HD  PRO A 241      34.487   8.407 -17.489  1.00  0.00           H  
ATOM   3871  N   GLY A 242      36.079  13.375 -19.401  1.00  0.00           N  
ATOM   3872  CA  GLY A 242      35.945  14.399 -20.436  1.00  0.00           C  
ATOM   3873  C   GLY A 242      34.716  15.330 -20.317  1.00  0.00           C  
ATOM   3874  O   GLY A 242      34.708  16.379 -20.977  1.00  0.00           O  
ATOM   3875  H   GLY A 242      36.523  13.611 -18.523  1.00  0.00           H  
ATOM   3876 1HA  GLY A 242      36.846  15.010 -20.432  1.00  0.00           H  
ATOM   3877 2HA  GLY A 242      35.920  13.908 -21.407  1.00  0.00           H  
ATOM   3878  N   SER A 243      33.708  14.984 -19.470  1.00  0.00           N  
ATOM   3879  CA  SER A 243      32.480  15.765 -19.238  1.00  0.00           C  
ATOM   3880  C   SER A 243      32.316  16.112 -17.741  1.00  0.00           C  
ATOM   3881  O   SER A 243      32.639  15.304 -16.864  1.00  0.00           O  
ATOM   3882  OXT SER A 243      32.131  17.291 -17.427  1.00  0.00           O  
ATOM   3883  CB  SER A 243      31.270  14.991 -19.725  1.00  0.00           C  
ATOM   3884  OG  SER A 243      31.315  14.811 -21.114  1.00  0.00           O  
ATOM   3885  H   SER A 243      33.765  14.078 -18.981  1.00  0.00           H  
ATOM   3886  HA  SER A 243      32.547  16.714 -19.769  1.00  0.00           H  
ATOM   3887 1HB  SER A 243      31.236  14.021 -19.231  1.00  0.00           H  
ATOM   3888 2HB  SER A 243      30.362  15.528 -19.455  1.00  0.00           H  
ATOM   3889  HG  SER A 243      30.561  14.260 -21.334  1.00  0.00           H  
TER                                                                             
ATOM   3891  N   GLY B 244     -22.874 -15.654 -35.656  1.00  0.00           N  
ATOM   3892  CA  GLY B 244     -22.782 -16.754 -34.674  1.00  0.00           C  
ATOM   3893  C   GLY B 244     -22.618 -16.244 -33.219  1.00  0.00           C  
ATOM   3894  O   GLY B 244     -23.575 -16.273 -32.432  1.00  0.00           O  
ATOM   3895 1H   GLY B 244     -22.897 -16.013 -36.600  1.00  0.00           H  
ATOM   3896 2H   GLY B 244     -23.726 -15.127 -35.472  1.00  0.00           H  
ATOM   3897 3H   GLY B 244     -22.098 -15.001 -35.555  1.00  0.00           H  
ATOM   3898 1HA  GLY B 244     -23.690 -17.364 -34.743  1.00  0.00           H  
ATOM   3899 2HA  GLY B 244     -21.952 -17.416 -34.942  1.00  0.00           H  
ATOM   3900  N   ARG B 245     -21.386 -15.798 -32.874  1.00  0.00           N  
ATOM   3901  CA  ARG B 245     -21.064 -15.269 -31.536  1.00  0.00           C  
ATOM   3902  C   ARG B 245     -21.546 -13.833 -31.356  1.00  0.00           C  
ATOM   3903  O   ARG B 245     -21.706 -13.361 -30.231  1.00  0.00           O  
ATOM   3904  CB  ARG B 245     -19.587 -15.396 -31.242  1.00  0.00           C  
ATOM   3905  CG  ARG B 245     -19.117 -16.840 -31.099  1.00  0.00           C  
ATOM   3906  CD  ARG B 245     -17.688 -16.937 -30.787  1.00  0.00           C  
ATOM   3907  NE  ARG B 245     -16.824 -16.548 -31.898  1.00  0.00           N  
ATOM   3908  CZ  ARG B 245     -15.496 -16.330 -31.790  1.00  0.00           C  
ATOM   3909  NH1 ARG B 245     -14.909 -16.455 -30.624  1.00  0.00           N  
ATOM   3910  NH2 ARG B 245     -14.786 -15.991 -32.856  1.00  0.00           N  
ATOM   3911  H   ARG B 245     -20.655 -15.841 -33.572  1.00  0.00           H  
ATOM   3912  HA  ARG B 245     -21.561 -15.883 -30.781  1.00  0.00           H  
ATOM   3913 1HB  ARG B 245     -19.010 -14.923 -32.006  1.00  0.00           H  
ATOM   3914 2HB  ARG B 245     -19.370 -14.893 -30.305  1.00  0.00           H  
ATOM   3915 1HG  ARG B 245     -19.674 -17.320 -30.300  1.00  0.00           H  
ATOM   3916 2HG  ARG B 245     -19.294 -17.372 -32.030  1.00  0.00           H  
ATOM   3917 1HD  ARG B 245     -17.499 -16.270 -29.963  1.00  0.00           H  
ATOM   3918 2HD  ARG B 245     -17.443 -17.957 -30.494  1.00  0.00           H  
ATOM   3919  HE  ARG B 245     -17.242 -16.470 -32.814  1.00  0.00           H  
ATOM   3920 1HH1 ARG B 245     -15.439 -16.728 -29.789  1.00  0.00           H  
ATOM   3921 2HH1 ARG B 245     -13.911 -16.263 -30.510  1.00  0.00           H  
ATOM   3922 1HH2 ARG B 245     -15.230 -15.910 -33.761  1.00  0.00           H  
ATOM   3923 2HH2 ARG B 245     -13.793 -15.842 -32.765  1.00  0.00           H  
ATOM   3924  N   GLN B 246     -21.834 -13.141 -32.462  1.00  0.00           N  
ATOM   3925  CA  GLN B 246     -22.344 -11.790 -32.338  1.00  0.00           C  
ATOM   3926  C   GLN B 246     -23.711 -11.878 -31.664  1.00  0.00           C  
ATOM   3927  O   GLN B 246     -24.011 -11.105 -30.744  1.00  0.00           O  
ATOM   3928  CB  GLN B 246     -22.519 -11.147 -33.729  1.00  0.00           C  
ATOM   3929  CG  GLN B 246     -21.234 -10.924 -34.541  1.00  0.00           C  
ATOM   3930  CD  GLN B 246     -20.782 -12.190 -35.348  1.00  0.00           C  
ATOM   3931  OE1 GLN B 246     -21.088 -13.357 -34.979  1.00  0.00           O  
ATOM   3932  NE2 GLN B 246     -20.069 -11.955 -36.446  1.00  0.00           N  
ATOM   3933  H   GLN B 246     -21.675 -13.538 -33.380  1.00  0.00           H  
ATOM   3934  HA  GLN B 246     -21.676 -11.194 -31.719  1.00  0.00           H  
ATOM   3935 1HB  GLN B 246     -23.180 -11.776 -34.327  1.00  0.00           H  
ATOM   3936 2HB  GLN B 246     -23.014 -10.187 -33.622  1.00  0.00           H  
ATOM   3937 1HG  GLN B 246     -21.420 -10.121 -35.257  1.00  0.00           H  
ATOM   3938 2HG  GLN B 246     -20.447 -10.623 -33.874  1.00  0.00           H  
ATOM   3939 1HE2 GLN B 246     -19.747 -12.713 -37.014  1.00  0.00           H  
ATOM   3940 2HE2 GLN B 246     -19.835 -11.012 -36.709  1.00  0.00           H  
ATOM   3941  N   GLU B 247     -24.498 -12.885 -32.071  1.00  0.00           N  
ATOM   3942  CA  GLU B 247     -25.813 -13.131 -31.518  1.00  0.00           C  
ATOM   3943  C   GLU B 247     -25.742 -13.623 -30.083  1.00  0.00           C  
ATOM   3944  O   GLU B 247     -26.537 -13.197 -29.254  1.00  0.00           O  
ATOM   3945  CB  GLU B 247     -26.575 -14.145 -32.365  1.00  0.00           C  
ATOM   3946  CG  GLU B 247     -26.934 -13.670 -33.778  1.00  0.00           C  
ATOM   3947  CD  GLU B 247     -25.789 -13.802 -34.764  1.00  0.00           C  
ATOM   3948  OE1 GLU B 247     -24.742 -14.275 -34.374  1.00  0.00           O  
ATOM   3949  OE2 GLU B 247     -25.966 -13.429 -35.903  1.00  0.00           O  
ATOM   3950  H   GLU B 247     -24.183 -13.475 -32.839  1.00  0.00           H  
ATOM   3951  HA  GLU B 247     -26.366 -12.193 -31.528  1.00  0.00           H  
ATOM   3952 1HB  GLU B 247     -25.981 -15.057 -32.453  1.00  0.00           H  
ATOM   3953 2HB  GLU B 247     -27.500 -14.411 -31.857  1.00  0.00           H  
ATOM   3954 1HG  GLU B 247     -27.780 -14.250 -34.141  1.00  0.00           H  
ATOM   3955 2HG  GLU B 247     -27.239 -12.625 -33.724  1.00  0.00           H  
ATOM   3956  N   LYS B 248     -24.794 -14.511 -29.768  1.00  0.00           N  
ATOM   3957  CA  LYS B 248     -24.700 -14.971 -28.385  1.00  0.00           C  
ATOM   3958  C   LYS B 248     -24.357 -13.831 -27.423  1.00  0.00           C  
ATOM   3959  O   LYS B 248     -24.896 -13.774 -26.308  1.00  0.00           O  
ATOM   3960  CB  LYS B 248     -23.670 -16.093 -28.272  1.00  0.00           C  
ATOM   3961  CG  LYS B 248     -24.119 -17.400 -28.931  1.00  0.00           C  
ATOM   3962  CD  LYS B 248     -23.060 -18.490 -28.832  1.00  0.00           C  
ATOM   3963  CE  LYS B 248     -23.531 -19.779 -29.495  1.00  0.00           C  
ATOM   3964  NZ  LYS B 248     -22.492 -20.848 -29.442  1.00  0.00           N  
ATOM   3965  H   LYS B 248     -24.207 -14.918 -30.502  1.00  0.00           H  
ATOM   3966  HA  LYS B 248     -25.672 -15.369 -28.092  1.00  0.00           H  
ATOM   3967 1HB  LYS B 248     -22.736 -15.777 -28.726  1.00  0.00           H  
ATOM   3968 2HB  LYS B 248     -23.465 -16.294 -27.221  1.00  0.00           H  
ATOM   3969 1HG  LYS B 248     -25.032 -17.747 -28.450  1.00  0.00           H  
ATOM   3970 2HG  LYS B 248     -24.337 -17.209 -29.980  1.00  0.00           H  
ATOM   3971 1HD  LYS B 248     -22.149 -18.147 -29.329  1.00  0.00           H  
ATOM   3972 2HD  LYS B 248     -22.829 -18.681 -27.786  1.00  0.00           H  
ATOM   3973 1HE  LYS B 248     -24.426 -20.133 -28.985  1.00  0.00           H  
ATOM   3974 2HE  LYS B 248     -23.776 -19.575 -30.538  1.00  0.00           H  
ATOM   3975 1HZ  LYS B 248     -22.842 -21.685 -29.889  1.00  0.00           H  
ATOM   3976 2HZ  LYS B 248     -21.659 -20.532 -29.924  1.00  0.00           H  
ATOM   3977 3HZ  LYS B 248     -22.265 -21.052 -28.479  1.00  0.00           H  
ATOM   3978  N   VAL B 249     -23.495 -12.904 -27.848  1.00  0.00           N  
ATOM   3979  CA  VAL B 249     -23.178 -11.790 -26.972  1.00  0.00           C  
ATOM   3980  C   VAL B 249     -24.417 -10.923 -26.789  1.00  0.00           C  
ATOM   3981  O   VAL B 249     -24.691 -10.448 -25.684  1.00  0.00           O  
ATOM   3982  CB  VAL B 249     -22.030 -10.948 -27.557  1.00  0.00           C  
ATOM   3983  CG1 VAL B 249     -21.835  -9.676 -26.744  1.00  0.00           C  
ATOM   3984  CG2 VAL B 249     -20.750 -11.768 -27.589  1.00  0.00           C  
ATOM   3985  H   VAL B 249     -23.030 -13.005 -28.758  1.00  0.00           H  
ATOM   3986  HA  VAL B 249     -22.896 -12.190 -26.001  1.00  0.00           H  
ATOM   3987  HB  VAL B 249     -22.293 -10.644 -28.570  1.00  0.00           H  
ATOM   3988 1HG1 VAL B 249     -21.020  -9.092 -27.172  1.00  0.00           H  
ATOM   3989 2HG1 VAL B 249     -22.752  -9.086 -26.765  1.00  0.00           H  
ATOM   3990 3HG1 VAL B 249     -21.593  -9.936 -25.714  1.00  0.00           H  
ATOM   3991 1HG2 VAL B 249     -19.941 -11.166 -28.003  1.00  0.00           H  
ATOM   3992 2HG2 VAL B 249     -20.490 -12.076 -26.575  1.00  0.00           H  
ATOM   3993 3HG2 VAL B 249     -20.899 -12.652 -28.209  1.00  0.00           H  
ATOM   3994  N   LEU B 250     -25.152 -10.668 -27.880  1.00  0.00           N  
ATOM   3995  CA  LEU B 250     -26.337  -9.841 -27.798  1.00  0.00           C  
ATOM   3996  C   LEU B 250     -27.391 -10.462 -26.886  1.00  0.00           C  
ATOM   3997  O   LEU B 250     -28.074  -9.730 -26.166  1.00  0.00           O  
ATOM   3998  CB  LEU B 250     -26.922  -9.626 -29.199  1.00  0.00           C  
ATOM   3999  CG  LEU B 250     -26.106  -8.721 -30.130  1.00  0.00           C  
ATOM   4000  CD1 LEU B 250     -26.674  -8.797 -31.540  1.00  0.00           C  
ATOM   4001  CD2 LEU B 250     -26.136  -7.293 -29.605  1.00  0.00           C  
ATOM   4002  H   LEU B 250     -24.884 -11.027 -28.801  1.00  0.00           H  
ATOM   4003  HA  LEU B 250     -26.038  -8.885 -27.382  1.00  0.00           H  
ATOM   4004 1HB  LEU B 250     -27.024 -10.595 -29.685  1.00  0.00           H  
ATOM   4005 2HB  LEU B 250     -27.915  -9.188 -29.098  1.00  0.00           H  
ATOM   4006  HG  LEU B 250     -25.074  -9.073 -30.166  1.00  0.00           H  
ATOM   4007 1HD1 LEU B 250     -26.093  -8.154 -32.202  1.00  0.00           H  
ATOM   4008 2HD1 LEU B 250     -26.622  -9.826 -31.898  1.00  0.00           H  
ATOM   4009 3HD1 LEU B 250     -27.712  -8.467 -31.533  1.00  0.00           H  
ATOM   4010 1HD2 LEU B 250     -25.554  -6.650 -30.266  1.00  0.00           H  
ATOM   4011 2HD2 LEU B 250     -27.167  -6.940 -29.569  1.00  0.00           H  
ATOM   4012 3HD2 LEU B 250     -25.708  -7.265 -28.602  1.00  0.00           H  
ATOM   4013  N   LYS B 251     -27.536 -11.797 -26.910  1.00  0.00           N  
ATOM   4014  CA  LYS B 251     -28.452 -12.484 -26.007  1.00  0.00           C  
ATOM   4015  C   LYS B 251     -28.025 -12.303 -24.553  1.00  0.00           C  
ATOM   4016  O   LYS B 251     -28.881 -12.107 -23.688  1.00  0.00           O  
ATOM   4017  CB  LYS B 251     -28.532 -13.972 -26.353  1.00  0.00           C  
ATOM   4018  CG  LYS B 251     -29.281 -14.278 -27.643  1.00  0.00           C  
ATOM   4019  CD  LYS B 251     -29.289 -15.771 -27.937  1.00  0.00           C  
ATOM   4020  CE  LYS B 251     -30.028 -16.077 -29.231  1.00  0.00           C  
ATOM   4021  NZ  LYS B 251     -30.026 -17.533 -29.541  1.00  0.00           N  
ATOM   4022  H   LYS B 251     -27.008 -12.345 -27.590  1.00  0.00           H  
ATOM   4023  HA  LYS B 251     -29.439 -12.034 -26.119  1.00  0.00           H  
ATOM   4024 1HB  LYS B 251     -27.524 -14.378 -26.447  1.00  0.00           H  
ATOM   4025 2HB  LYS B 251     -29.027 -14.508 -25.544  1.00  0.00           H  
ATOM   4026 1HG  LYS B 251     -30.310 -13.927 -27.559  1.00  0.00           H  
ATOM   4027 2HG  LYS B 251     -28.805 -13.756 -28.473  1.00  0.00           H  
ATOM   4028 1HD  LYS B 251     -28.263 -16.131 -28.019  1.00  0.00           H  
ATOM   4029 2HD  LYS B 251     -29.776 -16.300 -27.118  1.00  0.00           H  
ATOM   4030 1HE  LYS B 251     -31.059 -15.737 -29.150  1.00  0.00           H  
ATOM   4031 2HE  LYS B 251     -29.555 -15.543 -30.055  1.00  0.00           H  
ATOM   4032 1HZ  LYS B 251     -30.524 -17.694 -30.405  1.00  0.00           H  
ATOM   4033 2HZ  LYS B 251     -29.074 -17.856 -29.637  1.00  0.00           H  
ATOM   4034 3HZ  LYS B 251     -30.479 -18.037 -28.793  1.00  0.00           H  
ATOM   4035  N   SER B 252     -26.712 -12.347 -24.279  1.00  0.00           N  
ATOM   4036  CA  SER B 252     -26.228 -12.121 -22.919  1.00  0.00           C  
ATOM   4037  C   SER B 252     -26.567 -10.691 -22.486  1.00  0.00           C  
ATOM   4038  O   SER B 252     -27.067 -10.466 -21.368  1.00  0.00           O  
ATOM   4039  CB  SER B 252     -24.732 -12.335 -22.845  1.00  0.00           C  
ATOM   4040  OG  SER B 252     -24.260 -12.116 -21.544  1.00  0.00           O  
ATOM   4041  H   SER B 252     -26.044 -12.604 -25.014  1.00  0.00           H  
ATOM   4042  HA  SER B 252     -26.722 -12.820 -22.246  1.00  0.00           H  
ATOM   4043 1HB  SER B 252     -24.488 -13.347 -23.167  1.00  0.00           H  
ATOM   4044 2HB  SER B 252     -24.240 -11.649 -23.526  1.00  0.00           H  
ATOM   4045  HG  SER B 252     -23.284 -12.181 -21.592  1.00  0.00           H  
ATOM   4046  N   ILE B 253     -26.355  -9.725 -23.394  1.00  0.00           N  
ATOM   4047  CA  ILE B 253     -26.638  -8.336 -23.061  1.00  0.00           C  
ATOM   4048  C   ILE B 253     -28.151  -8.180 -22.868  1.00  0.00           C  
ATOM   4049  O   ILE B 253     -28.574  -7.552 -21.898  1.00  0.00           O  
ATOM   4050  CB  ILE B 253     -26.144  -7.338 -24.136  1.00  0.00           C  
ATOM   4051  CG1 ILE B 253     -24.599  -7.351 -24.199  1.00  0.00           C  
ATOM   4052  CG2 ILE B 253     -26.614  -5.910 -23.728  1.00  0.00           C  
ATOM   4053  CD1 ILE B 253     -23.999  -6.631 -25.415  1.00  0.00           C  
ATOM   4054  H   ILE B 253     -25.912  -9.977 -24.286  1.00  0.00           H  
ATOM   4055  HA  ILE B 253     -26.133  -8.095 -22.138  1.00  0.00           H  
ATOM   4056  HB  ILE B 253     -26.535  -7.604 -25.118  1.00  0.00           H  
ATOM   4057 1HG1 ILE B 253     -24.220  -6.884 -23.303  1.00  0.00           H  
ATOM   4058 2HG1 ILE B 253     -24.264  -8.388 -24.216  1.00  0.00           H  
ATOM   4059 1HG2 ILE B 253     -26.268  -5.203 -24.436  1.00  0.00           H  
ATOM   4060 2HG2 ILE B 253     -27.696  -5.862 -23.688  1.00  0.00           H  
ATOM   4061 3HG2 ILE B 253     -26.209  -5.660 -22.745  1.00  0.00           H  
ATOM   4062 1HD1 ILE B 253     -22.914  -6.703 -25.369  1.00  0.00           H  
ATOM   4063 2HD1 ILE B 253     -24.355  -7.110 -26.328  1.00  0.00           H  
ATOM   4064 3HD1 ILE B 253     -24.282  -5.585 -25.427  1.00  0.00           H  
ATOM   4065  N   GLU B 254     -28.973  -8.734 -23.759  1.00  0.00           N  
ATOM   4066  CA  GLU B 254     -30.414  -8.581 -23.602  1.00  0.00           C  
ATOM   4067  C   GLU B 254     -30.926  -9.114 -22.266  1.00  0.00           C  
ATOM   4068  O   GLU B 254     -31.790  -8.477 -21.646  1.00  0.00           O  
ATOM   4069  CB  GLU B 254     -31.173  -9.265 -24.744  1.00  0.00           C  
ATOM   4070  CG  GLU B 254     -32.705  -9.103 -24.663  1.00  0.00           C  
ATOM   4071  CD  GLU B 254     -33.442  -9.701 -25.834  1.00  0.00           C  
ATOM   4072  OE1 GLU B 254     -32.804 -10.188 -26.736  1.00  0.00           O  
ATOM   4073  OE2 GLU B 254     -34.661  -9.690 -25.811  1.00  0.00           O  
ATOM   4074  H   GLU B 254     -28.589  -9.234 -24.566  1.00  0.00           H  
ATOM   4075  HA  GLU B 254     -30.644  -7.525 -23.635  1.00  0.00           H  
ATOM   4076 1HB  GLU B 254     -30.831  -8.860 -25.698  1.00  0.00           H  
ATOM   4077 2HB  GLU B 254     -30.942 -10.330 -24.741  1.00  0.00           H  
ATOM   4078 1HG  GLU B 254     -33.063  -9.586 -23.755  1.00  0.00           H  
ATOM   4079 2HG  GLU B 254     -32.942  -8.039 -24.588  1.00  0.00           H  
ATOM   4080  N   GLU B 255     -30.431 -10.270 -21.811  1.00  0.00           N  
ATOM   4081  CA  GLU B 255     -30.871 -10.777 -20.516  1.00  0.00           C  
ATOM   4082  C   GLU B 255     -30.560  -9.802 -19.382  1.00  0.00           C  
ATOM   4083  O   GLU B 255     -31.438  -9.516 -18.553  1.00  0.00           O  
ATOM   4084  CB  GLU B 255     -30.214 -12.128 -20.229  1.00  0.00           C  
ATOM   4085  CG  GLU B 255     -30.571 -12.727 -18.876  1.00  0.00           C  
ATOM   4086  CD  GLU B 255     -29.835 -14.006 -18.589  1.00  0.00           C  
ATOM   4087  OE1 GLU B 255     -29.444 -14.666 -19.521  1.00  0.00           O  
ATOM   4088  OE2 GLU B 255     -29.664 -14.323 -17.436  1.00  0.00           O  
ATOM   4089  H   GLU B 255     -29.786 -10.814 -22.399  1.00  0.00           H  
ATOM   4090  HA  GLU B 255     -31.950 -10.907 -20.558  1.00  0.00           H  
ATOM   4091 1HB  GLU B 255     -30.503 -12.844 -20.998  1.00  0.00           H  
ATOM   4092 2HB  GLU B 255     -29.130 -12.022 -20.272  1.00  0.00           H  
ATOM   4093 1HG  GLU B 255     -30.336 -12.003 -18.096  1.00  0.00           H  
ATOM   4094 2HG  GLU B 255     -31.644 -12.916 -18.846  1.00  0.00           H  
ATOM   4095  N   THR B 256     -29.336  -9.250 -19.353  1.00  0.00           N  
ATOM   4096  CA  THR B 256     -29.003  -8.348 -18.253  1.00  0.00           C  
ATOM   4097  C   THR B 256     -29.794  -7.041 -18.371  1.00  0.00           C  
ATOM   4098  O   THR B 256     -30.238  -6.499 -17.361  1.00  0.00           O  
ATOM   4099  CB  THR B 256     -27.474  -8.124 -18.116  1.00  0.00           C  
ATOM   4100  OG1 THR B 256     -27.204  -7.380 -16.940  1.00  0.00           O  
ATOM   4101  CG2 THR B 256     -26.873  -7.419 -19.291  1.00  0.00           C  
ATOM   4102  H   THR B 256     -28.641  -9.520 -20.063  1.00  0.00           H  
ATOM   4103  HA  THR B 256     -29.314  -8.823 -17.323  1.00  0.00           H  
ATOM   4104  HB  THR B 256     -26.996  -9.099 -18.020  1.00  0.00           H  
ATOM   4105  HG1 THR B 256     -26.339  -7.709 -16.574  1.00  0.00           H  
ATOM   4106 1HG2 THR B 256     -25.802  -7.313 -19.135  1.00  0.00           H  
ATOM   4107 2HG2 THR B 256     -27.049  -8.021 -20.144  1.00  0.00           H  
ATOM   4108 3HG2 THR B 256     -27.310  -6.440 -19.429  1.00  0.00           H  
ATOM   4109  N   VAL B 257     -30.054  -6.578 -19.593  1.00  0.00           N  
ATOM   4110  CA  VAL B 257     -30.838  -5.367 -19.802  1.00  0.00           C  
ATOM   4111  C   VAL B 257     -32.264  -5.507 -19.320  1.00  0.00           C  
ATOM   4112  O   VAL B 257     -32.821  -4.582 -18.707  1.00  0.00           O  
ATOM   4113  CB  VAL B 257     -30.854  -4.999 -21.298  1.00  0.00           C  
ATOM   4114  CG1 VAL B 257     -31.914  -3.944 -21.576  1.00  0.00           C  
ATOM   4115  CG2 VAL B 257     -29.479  -4.509 -21.725  1.00  0.00           C  
ATOM   4116  H   VAL B 257     -29.641  -7.064 -20.398  1.00  0.00           H  
ATOM   4117  HA  VAL B 257     -30.368  -4.561 -19.250  1.00  0.00           H  
ATOM   4118  HB  VAL B 257     -31.121  -5.883 -21.877  1.00  0.00           H  
ATOM   4119 1HG1 VAL B 257     -31.911  -3.696 -22.638  1.00  0.00           H  
ATOM   4120 2HG1 VAL B 257     -32.894  -4.330 -21.297  1.00  0.00           H  
ATOM   4121 3HG1 VAL B 257     -31.696  -3.048 -20.995  1.00  0.00           H  
ATOM   4122 1HG2 VAL B 257     -29.497  -4.252 -22.784  1.00  0.00           H  
ATOM   4123 2HG2 VAL B 257     -29.209  -3.628 -21.142  1.00  0.00           H  
ATOM   4124 3HG2 VAL B 257     -28.743  -5.295 -21.556  1.00  0.00           H  
ATOM   4125  N   ARG B 258     -32.882  -6.647 -19.628  1.00  0.00           N  
ATOM   4126  CA  ARG B 258     -34.230  -6.887 -19.159  1.00  0.00           C  
ATOM   4127  C   ARG B 258     -34.278  -6.972 -17.637  1.00  0.00           C  
ATOM   4128  O   ARG B 258     -35.198  -6.432 -17.020  1.00  0.00           O  
ATOM   4129  CB  ARG B 258     -34.787  -8.149 -19.791  1.00  0.00           C  
ATOM   4130  CG  ARG B 258     -35.136  -7.995 -21.268  1.00  0.00           C  
ATOM   4131  CD  ARG B 258     -35.710  -9.238 -21.849  1.00  0.00           C  
ATOM   4132  NE  ARG B 258     -35.997  -9.087 -23.285  1.00  0.00           N  
ATOM   4133  CZ  ARG B 258     -37.109  -8.540 -23.813  1.00  0.00           C  
ATOM   4134  NH1 ARG B 258     -38.092  -8.079 -23.050  1.00  0.00           N  
ATOM   4135  NH2 ARG B 258     -37.186  -8.483 -25.123  1.00  0.00           N  
ATOM   4136  H   ARG B 258     -32.406  -7.331 -20.226  1.00  0.00           H  
ATOM   4137  HA  ARG B 258     -34.852  -6.048 -19.476  1.00  0.00           H  
ATOM   4138 1HB  ARG B 258     -34.049  -8.951 -19.704  1.00  0.00           H  
ATOM   4139 2HB  ARG B 258     -35.683  -8.460 -19.259  1.00  0.00           H  
ATOM   4140 1HG  ARG B 258     -35.854  -7.187 -21.384  1.00  0.00           H  
ATOM   4141 2HG  ARG B 258     -34.230  -7.750 -21.825  1.00  0.00           H  
ATOM   4142 1HD  ARG B 258     -34.979 -10.043 -21.739  1.00  0.00           H  
ATOM   4143 2HD  ARG B 258     -36.626  -9.513 -21.334  1.00  0.00           H  
ATOM   4144  HE  ARG B 258     -35.298  -9.411 -23.974  1.00  0.00           H  
ATOM   4145 1HH1 ARG B 258     -38.024  -8.129 -22.046  1.00  0.00           H  
ATOM   4146 2HH1 ARG B 258     -38.914  -7.675 -23.476  1.00  0.00           H  
ATOM   4147 1HH2 ARG B 258     -36.392  -8.855 -25.669  1.00  0.00           H  
ATOM   4148 2HH2 ARG B 258     -37.991  -8.085 -25.578  1.00  0.00           H  
ATOM   4149  N   LYS B 259     -33.260  -7.588 -17.025  1.00  0.00           N  
ATOM   4150  CA  LYS B 259     -33.206  -7.685 -15.569  1.00  0.00           C  
ATOM   4151  C   LYS B 259     -32.930  -6.326 -14.907  1.00  0.00           C  
ATOM   4152  O   LYS B 259     -33.483  -6.024 -13.848  1.00  0.00           O  
ATOM   4153  CB  LYS B 259     -32.139  -8.698 -15.151  1.00  0.00           C  
ATOM   4154  CG  LYS B 259     -32.510 -10.150 -15.420  1.00  0.00           C  
ATOM   4155  CD  LYS B 259     -31.351 -11.085 -15.106  1.00  0.00           C  
ATOM   4156  CE  LYS B 259     -31.764 -12.543 -15.237  1.00  0.00           C  
ATOM   4157  NZ  LYS B 259     -30.598 -13.463 -15.135  1.00  0.00           N  
ATOM   4158  H   LYS B 259     -32.542  -8.047 -17.594  1.00  0.00           H  
ATOM   4159  HA  LYS B 259     -34.177  -8.032 -15.219  1.00  0.00           H  
ATOM   4160 1HB  LYS B 259     -31.209  -8.487 -15.680  1.00  0.00           H  
ATOM   4161 2HB  LYS B 259     -31.939  -8.596 -14.084  1.00  0.00           H  
ATOM   4162 1HG  LYS B 259     -33.366 -10.427 -14.803  1.00  0.00           H  
ATOM   4163 2HG  LYS B 259     -32.787 -10.267 -16.467  1.00  0.00           H  
ATOM   4164 1HD  LYS B 259     -30.527 -10.885 -15.792  1.00  0.00           H  
ATOM   4165 2HD  LYS B 259     -31.005 -10.905 -14.088  1.00  0.00           H  
ATOM   4166 1HE  LYS B 259     -32.477 -12.792 -14.452  1.00  0.00           H  
ATOM   4167 2HE  LYS B 259     -32.249 -12.699 -16.201  1.00  0.00           H  
ATOM   4168 1HZ  LYS B 259     -30.913 -14.418 -15.227  1.00  0.00           H  
ATOM   4169 2HZ  LYS B 259     -29.938 -13.254 -15.871  1.00  0.00           H  
ATOM   4170 3HZ  LYS B 259     -30.151 -13.341 -14.238  1.00  0.00           H  
ATOM   4171  N   MET B 260     -32.078  -5.509 -15.542  1.00  0.00           N  
ATOM   4172  CA  MET B 260     -31.774  -4.158 -15.082  1.00  0.00           C  
ATOM   4173  C   MET B 260     -32.934  -3.181 -15.292  1.00  0.00           C  
ATOM   4174  O   MET B 260     -33.087  -2.222 -14.526  1.00  0.00           O  
ATOM   4175  CB  MET B 260     -30.522  -3.644 -15.790  1.00  0.00           C  
ATOM   4176  CG  MET B 260     -29.229  -4.314 -15.347  1.00  0.00           C  
ATOM   4177  SD  MET B 260     -27.761  -3.493 -16.000  1.00  0.00           S  
ATOM   4178  CE  MET B 260     -27.949  -3.808 -17.752  1.00  0.00           C  
ATOM   4179  H   MET B 260     -31.581  -5.865 -16.358  1.00  0.00           H  
ATOM   4180  HA  MET B 260     -31.583  -4.206 -14.013  1.00  0.00           H  
ATOM   4181 1HB  MET B 260     -30.624  -3.793 -16.864  1.00  0.00           H  
ATOM   4182 2HB  MET B 260     -30.419  -2.572 -15.617  1.00  0.00           H  
ATOM   4183 1HG  MET B 260     -29.171  -4.310 -14.259  1.00  0.00           H  
ATOM   4184 2HG  MET B 260     -29.222  -5.350 -15.684  1.00  0.00           H  
ATOM   4185 1HE  MET B 260     -27.115  -3.360 -18.294  1.00  0.00           H  
ATOM   4186 2HE  MET B 260     -27.962  -4.884 -17.930  1.00  0.00           H  
ATOM   4187 3HE  MET B 260     -28.885  -3.371 -18.103  1.00  0.00           H  
ATOM   4188  N   GLY B 261     -33.760  -3.411 -16.326  1.00  0.00           N  
ATOM   4189  CA  GLY B 261     -34.885  -2.528 -16.584  1.00  0.00           C  
ATOM   4190  C   GLY B 261     -34.447  -1.260 -17.299  1.00  0.00           C  
ATOM   4191  O   GLY B 261     -34.956  -0.173 -17.020  1.00  0.00           O  
ATOM   4192  H   GLY B 261     -33.579  -4.175 -16.979  1.00  0.00           H  
ATOM   4193 1HA  GLY B 261     -35.614  -3.060 -17.193  1.00  0.00           H  
ATOM   4194 2HA  GLY B 261     -35.373  -2.278 -15.646  1.00  0.00           H  
ATOM   4195  N   VAL B 262     -33.485  -1.398 -18.207  1.00  0.00           N  
ATOM   4196  CA  VAL B 262     -32.943  -0.239 -18.922  1.00  0.00           C  
ATOM   4197  C   VAL B 262     -33.114  -0.401 -20.439  1.00  0.00           C  
ATOM   4198  O   VAL B 262     -33.534  -1.464 -20.900  1.00  0.00           O  
ATOM   4199  CB  VAL B 262     -31.450  -0.057 -18.589  1.00  0.00           C  
ATOM   4200  CG1 VAL B 262     -31.261   0.168 -17.097  1.00  0.00           C  
ATOM   4201  CG2 VAL B 262     -30.664  -1.272 -19.056  1.00  0.00           C  
ATOM   4202  H   VAL B 262     -33.151  -2.351 -18.386  1.00  0.00           H  
ATOM   4203  HA  VAL B 262     -33.503   0.648 -18.619  1.00  0.00           H  
ATOM   4204  HB  VAL B 262     -31.080   0.834 -19.098  1.00  0.00           H  
ATOM   4205 1HG1 VAL B 262     -30.200   0.296 -16.880  1.00  0.00           H  
ATOM   4206 2HG1 VAL B 262     -31.803   1.063 -16.792  1.00  0.00           H  
ATOM   4207 3HG1 VAL B 262     -31.642  -0.692 -16.548  1.00  0.00           H  
ATOM   4208 1HG2 VAL B 262     -29.609  -1.136 -18.818  1.00  0.00           H  
ATOM   4209 2HG2 VAL B 262     -31.038  -2.163 -18.551  1.00  0.00           H  
ATOM   4210 3HG2 VAL B 262     -30.780  -1.390 -20.133  1.00  0.00           H  
ATOM   4211  N   GLU B 263     -32.917   0.686 -21.196  1.00  0.00           N  
ATOM   4212  CA  GLU B 263     -33.172   0.678 -22.640  1.00  0.00           C  
ATOM   4213  C   GLU B 263     -32.004   0.219 -23.499  1.00  0.00           C  
ATOM   4214  O   GLU B 263     -30.895   0.725 -23.378  1.00  0.00           O  
ATOM   4215  CB  GLU B 263     -33.578   2.083 -23.097  1.00  0.00           C  
ATOM   4216  CG  GLU B 263     -33.921   2.218 -24.590  1.00  0.00           C  
ATOM   4217  CD  GLU B 263     -34.334   3.613 -24.971  1.00  0.00           C  
ATOM   4218  OE1 GLU B 263     -34.386   4.456 -24.108  1.00  0.00           O  
ATOM   4219  OE2 GLU B 263     -34.585   3.840 -26.130  1.00  0.00           O  
ATOM   4220  H   GLU B 263     -32.541   1.541 -20.770  1.00  0.00           H  
ATOM   4221  HA  GLU B 263     -34.008   0.002 -22.827  1.00  0.00           H  
ATOM   4222 1HB  GLU B 263     -34.448   2.407 -22.529  1.00  0.00           H  
ATOM   4223 2HB  GLU B 263     -32.778   2.769 -22.874  1.00  0.00           H  
ATOM   4224 1HG  GLU B 263     -33.053   1.945 -25.188  1.00  0.00           H  
ATOM   4225 2HG  GLU B 263     -34.725   1.523 -24.832  1.00  0.00           H  
ATOM   4226  N   MET B 264     -32.263  -0.717 -24.407  1.00  0.00           N  
ATOM   4227  CA  MET B 264     -31.230  -1.188 -25.325  1.00  0.00           C  
ATOM   4228  C   MET B 264     -31.513  -0.944 -26.793  1.00  0.00           C  
ATOM   4229  O   MET B 264     -32.586  -1.284 -27.299  1.00  0.00           O  
ATOM   4230  CB  MET B 264     -31.020  -2.671 -25.088  1.00  0.00           C  
ATOM   4231  CG  MET B 264     -30.063  -3.394 -25.981  1.00  0.00           C  
ATOM   4232  SD  MET B 264     -29.936  -5.112 -25.489  1.00  0.00           S  
ATOM   4233  CE  MET B 264     -28.879  -5.858 -26.689  1.00  0.00           C  
ATOM   4234  H   MET B 264     -33.188  -1.129 -24.443  1.00  0.00           H  
ATOM   4235  HA  MET B 264     -30.302  -0.664 -25.094  1.00  0.00           H  
ATOM   4236 1HB  MET B 264     -30.601  -2.769 -24.114  1.00  0.00           H  
ATOM   4237 2HB  MET B 264     -31.977  -3.191 -25.102  1.00  0.00           H  
ATOM   4238 1HG  MET B 264     -30.393  -3.351 -27.019  1.00  0.00           H  
ATOM   4239 2HG  MET B 264     -29.103  -2.935 -25.907  1.00  0.00           H  
ATOM   4240 1HE  MET B 264     -28.749  -6.920 -26.454  1.00  0.00           H  
ATOM   4241 2HE  MET B 264     -29.327  -5.760 -27.676  1.00  0.00           H  
ATOM   4242 3HE  MET B 264     -27.919  -5.379 -26.683  1.00  0.00           H  
ATOM   4243  N   LEU B 265     -30.511  -0.429 -27.490  1.00  0.00           N  
ATOM   4244  CA  LEU B 265     -30.582  -0.194 -28.917  1.00  0.00           C  
ATOM   4245  C   LEU B 265     -29.503  -1.020 -29.606  1.00  0.00           C  
ATOM   4246  O   LEU B 265     -28.351  -1.038 -29.139  1.00  0.00           O  
ATOM   4247  CB  LEU B 265     -30.354   1.283 -29.220  1.00  0.00           C  
ATOM   4248  CG  LEU B 265     -31.336   2.303 -28.611  1.00  0.00           C  
ATOM   4249  CD1 LEU B 265     -30.843   2.743 -27.191  1.00  0.00           C  
ATOM   4250  CD2 LEU B 265     -31.430   3.507 -29.543  1.00  0.00           C  
ATOM   4251  H   LEU B 265     -29.671  -0.136 -26.978  1.00  0.00           H  
ATOM   4252  HA  LEU B 265     -31.564  -0.512 -29.289  1.00  0.00           H  
ATOM   4253 1HB  LEU B 265     -29.366   1.542 -28.866  1.00  0.00           H  
ATOM   4254 2HB  LEU B 265     -30.384   1.404 -30.293  1.00  0.00           H  
ATOM   4255  HG  LEU B 265     -32.321   1.845 -28.499  1.00  0.00           H  
ATOM   4256 1HD1 LEU B 265     -31.552   3.462 -26.783  1.00  0.00           H  
ATOM   4257 2HD1 LEU B 265     -30.781   1.912 -26.506  1.00  0.00           H  
ATOM   4258 3HD1 LEU B 265     -29.860   3.200 -27.270  1.00  0.00           H  
ATOM   4259 1HD2 LEU B 265     -32.128   4.233 -29.126  1.00  0.00           H  
ATOM   4260 2HD2 LEU B 265     -30.451   3.964 -29.641  1.00  0.00           H  
ATOM   4261 3HD2 LEU B 265     -31.785   3.184 -30.519  1.00  0.00           H  
ATOM   4262  N   THR B 266     -29.802  -1.662 -30.730  1.00  0.00           N  
ATOM   4263  CA  THR B 266     -28.763  -2.438 -31.408  1.00  0.00           C  
ATOM   4264  C   THR B 266     -28.672  -2.105 -32.893  1.00  0.00           C  
ATOM   4265  O   THR B 266     -29.670  -2.096 -33.616  1.00  0.00           O  
ATOM   4266  CB  THR B 266     -29.007  -3.949 -31.239  1.00  0.00           C  
ATOM   4267  OG1 THR B 266     -29.033  -4.278 -29.844  1.00  0.00           O  
ATOM   4268  CG2 THR B 266     -27.907  -4.747 -31.923  1.00  0.00           C  
ATOM   4269  H   THR B 266     -30.747  -1.630 -31.106  1.00  0.00           H  
ATOM   4270  HA  THR B 266     -27.796  -2.186 -30.974  1.00  0.00           H  
ATOM   4271  HB  THR B 266     -29.968  -4.214 -31.679  1.00  0.00           H  
ATOM   4272  HG1 THR B 266     -29.822  -3.906 -29.443  1.00  0.00           H  
ATOM   4273 1HG2 THR B 266     -28.096  -5.812 -31.794  1.00  0.00           H  
ATOM   4274 2HG2 THR B 266     -27.892  -4.507 -32.986  1.00  0.00           H  
ATOM   4275 3HG2 THR B 266     -26.945  -4.493 -31.481  1.00  0.00           H  
ATOM   4276  N   PHE B 267     -27.441  -1.859 -33.330  1.00  0.00           N  
ATOM   4277  CA  PHE B 267     -27.105  -1.521 -34.695  1.00  0.00           C  
ATOM   4278  C   PHE B 267     -26.036  -2.498 -35.213  1.00  0.00           C  
ATOM   4279  O   PHE B 267     -24.932  -2.575 -34.663  1.00  0.00           O  
ATOM   4280  CB  PHE B 267     -26.556  -0.100 -34.696  1.00  0.00           C  
ATOM   4281  CG  PHE B 267     -27.529   0.865 -34.164  1.00  0.00           C  
ATOM   4282  CD1 PHE B 267     -27.626   1.028 -32.782  1.00  0.00           C  
ATOM   4283  CD2 PHE B 267     -28.359   1.584 -34.978  1.00  0.00           C  
ATOM   4284  CE1 PHE B 267     -28.523   1.889 -32.245  1.00  0.00           C  
ATOM   4285  CE2 PHE B 267     -29.268   2.452 -34.435  1.00  0.00           C  
ATOM   4286  CZ  PHE B 267     -29.349   2.606 -33.069  1.00  0.00           C  
ATOM   4287  H   PHE B 267     -26.705  -1.869 -32.634  1.00  0.00           H  
ATOM   4288  HA  PHE B 267     -27.996  -1.593 -35.320  1.00  0.00           H  
ATOM   4289 1HB  PHE B 267     -25.664  -0.041 -34.101  1.00  0.00           H  
ATOM   4290 2HB  PHE B 267     -26.314   0.202 -35.701  1.00  0.00           H  
ATOM   4291  HD1 PHE B 267     -26.970   0.448 -32.128  1.00  0.00           H  
ATOM   4292  HD2 PHE B 267     -28.299   1.459 -36.054  1.00  0.00           H  
ATOM   4293  HE1 PHE B 267     -28.587   2.006 -31.172  1.00  0.00           H  
ATOM   4294  HE2 PHE B 267     -29.921   3.018 -35.085  1.00  0.00           H  
ATOM   4295  HZ  PHE B 267     -30.064   3.294 -32.647  1.00  0.00           H  
ATOM   4296  N   ARG B 268     -26.387  -3.282 -36.228  1.00  0.00           N  
ATOM   4297  CA  ARG B 268     -25.490  -4.316 -36.744  1.00  0.00           C  
ATOM   4298  C   ARG B 268     -24.962  -4.024 -38.137  1.00  0.00           C  
ATOM   4299  O   ARG B 268     -25.727  -3.645 -39.028  1.00  0.00           O  
ATOM   4300  CB  ARG B 268     -26.195  -5.658 -36.764  1.00  0.00           C  
ATOM   4301  CG  ARG B 268     -25.376  -6.797 -37.336  1.00  0.00           C  
ATOM   4302  CD  ARG B 268     -25.994  -8.090 -37.041  1.00  0.00           C  
ATOM   4303  NE  ARG B 268     -25.157  -9.194 -37.460  1.00  0.00           N  
ATOM   4304  CZ  ARG B 268     -25.393 -10.486 -37.166  1.00  0.00           C  
ATOM   4305  NH1 ARG B 268     -26.438 -10.832 -36.453  1.00  0.00           N  
ATOM   4306  NH2 ARG B 268     -24.581 -11.434 -37.588  1.00  0.00           N  
ATOM   4307  H   ARG B 268     -27.306  -3.158 -36.637  1.00  0.00           H  
ATOM   4308  HA  ARG B 268     -24.637  -4.390 -36.075  1.00  0.00           H  
ATOM   4309 1HB  ARG B 268     -26.478  -5.928 -35.748  1.00  0.00           H  
ATOM   4310 2HB  ARG B 268     -27.109  -5.578 -37.350  1.00  0.00           H  
ATOM   4311 1HG  ARG B 268     -25.353  -6.704 -38.422  1.00  0.00           H  
ATOM   4312 2HG  ARG B 268     -24.354  -6.770 -36.965  1.00  0.00           H  
ATOM   4313 1HD  ARG B 268     -26.173  -8.175 -35.970  1.00  0.00           H  
ATOM   4314 2HD  ARG B 268     -26.942  -8.153 -37.575  1.00  0.00           H  
ATOM   4315  HE  ARG B 268     -24.338  -8.976 -38.017  1.00  0.00           H  
ATOM   4316 1HH1 ARG B 268     -27.083 -10.142 -36.111  1.00  0.00           H  
ATOM   4317 2HH1 ARG B 268     -26.580 -11.830 -36.256  1.00  0.00           H  
ATOM   4318 1HH2 ARG B 268     -23.768 -11.211 -38.143  1.00  0.00           H  
ATOM   4319 2HH2 ARG B 268     -24.802 -12.409 -37.330  1.00  0.00           H  
ATOM   4320  N   ALA B 269     -23.651  -4.207 -38.326  1.00  0.00           N  
ATOM   4321  CA  ALA B 269     -23.040  -4.030 -39.641  1.00  0.00           C  
ATOM   4322  C   ALA B 269     -21.706  -4.744 -39.748  1.00  0.00           C  
ATOM   4323  O   ALA B 269     -21.002  -4.895 -38.747  1.00  0.00           O  
ATOM   4324  CB  ALA B 269     -22.831  -2.571 -39.896  1.00  0.00           C  
ATOM   4325  H   ALA B 269     -23.057  -4.499 -37.540  1.00  0.00           H  
ATOM   4326  HA  ALA B 269     -23.708  -4.448 -40.397  1.00  0.00           H  
ATOM   4327 1HB  ALA B 269     -22.387  -2.450 -40.841  1.00  0.00           H  
ATOM   4328 2HB  ALA B 269     -23.783  -2.056 -39.870  1.00  0.00           H  
ATOM   4329 3HB  ALA B 269     -22.172  -2.158 -39.143  1.00  0.00           H  
ATOM   4330  N   GLY B 270     -21.291  -5.085 -40.963  1.00  0.00           N  
ATOM   4331  CA  GLY B 270     -19.949  -5.621 -41.142  1.00  0.00           C  
ATOM   4332  C   GLY B 270     -19.774  -6.849 -40.261  1.00  0.00           C  
ATOM   4333  O   GLY B 270     -20.605  -7.762 -40.275  1.00  0.00           O  
ATOM   4334  H   GLY B 270     -21.913  -5.001 -41.764  1.00  0.00           H  
ATOM   4335 1HA  GLY B 270     -19.788  -5.884 -42.191  1.00  0.00           H  
ATOM   4336 2HA  GLY B 270     -19.206  -4.866 -40.886  1.00  0.00           H  
ATOM   4337  N   LYS B 271     -18.692  -6.864 -39.480  1.00  0.00           N  
ATOM   4338  CA  LYS B 271     -18.375  -7.959 -38.575  1.00  0.00           C  
ATOM   4339  C   LYS B 271     -18.497  -7.550 -37.106  1.00  0.00           C  
ATOM   4340  O   LYS B 271     -17.927  -8.205 -36.220  1.00  0.00           O  
ATOM   4341  CB  LYS B 271     -16.965  -8.481 -38.857  1.00  0.00           C  
ATOM   4342  CG  LYS B 271     -16.773  -9.049 -40.257  1.00  0.00           C  
ATOM   4343  CD  LYS B 271     -15.334  -9.487 -40.483  1.00  0.00           C  
ATOM   4344  CE  LYS B 271     -15.148 -10.090 -41.867  1.00  0.00           C  
ATOM   4345  NZ  LYS B 271     -13.731 -10.459 -42.128  1.00  0.00           N  
ATOM   4346  H   LYS B 271     -18.050  -6.075 -39.522  1.00  0.00           H  
ATOM   4347  HA  LYS B 271     -19.097  -8.760 -38.743  1.00  0.00           H  
ATOM   4348 1HB  LYS B 271     -16.244  -7.674 -38.721  1.00  0.00           H  
ATOM   4349 2HB  LYS B 271     -16.718  -9.265 -38.141  1.00  0.00           H  
ATOM   4350 1HG  LYS B 271     -17.431  -9.908 -40.395  1.00  0.00           H  
ATOM   4351 2HG  LYS B 271     -17.034  -8.291 -40.995  1.00  0.00           H  
ATOM   4352 1HD  LYS B 271     -14.671  -8.627 -40.378  1.00  0.00           H  
ATOM   4353 2HD  LYS B 271     -15.058 -10.229 -39.734  1.00  0.00           H  
ATOM   4354 1HE  LYS B 271     -15.767 -10.981 -41.962  1.00  0.00           H  
ATOM   4355 2HE  LYS B 271     -15.468  -9.372 -42.623  1.00  0.00           H  
ATOM   4356 1HZ  LYS B 271     -13.650 -10.854 -43.055  1.00  0.00           H  
ATOM   4357 2HZ  LYS B 271     -13.150  -9.635 -42.062  1.00  0.00           H  
ATOM   4358 3HZ  LYS B 271     -13.429 -11.140 -41.446  1.00  0.00           H  
ATOM   4359  N   ALA B 272     -19.269  -6.486 -36.840  1.00  0.00           N  
ATOM   4360  CA  ALA B 272     -19.414  -5.997 -35.477  1.00  0.00           C  
ATOM   4361  C   ALA B 272     -20.779  -5.391 -35.190  1.00  0.00           C  
ATOM   4362  O   ALA B 272     -21.504  -4.929 -36.080  1.00  0.00           O  
ATOM   4363  CB  ALA B 272     -18.361  -4.942 -35.193  1.00  0.00           C  
ATOM   4364  H   ALA B 272     -19.740  -5.985 -37.604  1.00  0.00           H  
ATOM   4365  HA  ALA B 272     -19.276  -6.840 -34.811  1.00  0.00           H  
ATOM   4366 1HB  ALA B 272     -17.396  -5.357 -35.348  1.00  0.00           H  
ATOM   4367 2HB  ALA B 272     -18.502  -4.092 -35.861  1.00  0.00           H  
ATOM   4368 3HB  ALA B 272     -18.462  -4.621 -34.165  1.00  0.00           H  
ATOM   4369  N   VAL B 273     -21.113  -5.343 -33.911  1.00  0.00           N  
ATOM   4370  CA  VAL B 273     -22.396  -4.783 -33.535  1.00  0.00           C  
ATOM   4371  C   VAL B 273     -22.254  -3.681 -32.500  1.00  0.00           C  
ATOM   4372  O   VAL B 273     -21.525  -3.839 -31.518  1.00  0.00           O  
ATOM   4373  CB  VAL B 273     -23.310  -5.890 -32.975  1.00  0.00           C  
ATOM   4374  CG1 VAL B 273     -24.690  -5.332 -32.662  1.00  0.00           C  
ATOM   4375  CG2 VAL B 273     -23.405  -7.035 -33.971  1.00  0.00           C  
ATOM   4376  H   VAL B 273     -20.457  -5.716 -33.216  1.00  0.00           H  
ATOM   4377  HA  VAL B 273     -22.872  -4.363 -34.420  1.00  0.00           H  
ATOM   4378  HB  VAL B 273     -22.891  -6.255 -32.038  1.00  0.00           H  
ATOM   4379 1HG1 VAL B 273     -25.323  -6.127 -32.267  1.00  0.00           H  
ATOM   4380 2HG1 VAL B 273     -24.602  -4.538 -31.920  1.00  0.00           H  
ATOM   4381 3HG1 VAL B 273     -25.137  -4.932 -33.572  1.00  0.00           H  
ATOM   4382 1HG2 VAL B 273     -24.052  -7.814 -33.569  1.00  0.00           H  
ATOM   4383 2HG2 VAL B 273     -23.819  -6.668 -34.910  1.00  0.00           H  
ATOM   4384 3HG2 VAL B 273     -22.411  -7.446 -34.149  1.00  0.00           H  
ATOM   4385  N   ILE B 274     -22.988  -2.583 -32.689  1.00  0.00           N  
ATOM   4386  CA  ILE B 274     -23.036  -1.540 -31.675  1.00  0.00           C  
ATOM   4387  C   ILE B 274     -24.278  -1.661 -30.817  1.00  0.00           C  
ATOM   4388  O   ILE B 274     -25.406  -1.690 -31.305  1.00  0.00           O  
ATOM   4389  CB  ILE B 274     -22.994  -0.143 -32.320  1.00  0.00           C  
ATOM   4390  CG1 ILE B 274     -21.669   0.065 -33.058  1.00  0.00           C  
ATOM   4391  CG2 ILE B 274     -23.195   0.935 -31.267  1.00  0.00           C  
ATOM   4392  CD1 ILE B 274     -21.635   1.312 -33.913  1.00  0.00           C  
ATOM   4393  H   ILE B 274     -23.534  -2.457 -33.547  1.00  0.00           H  
ATOM   4394  HA  ILE B 274     -22.174  -1.660 -31.026  1.00  0.00           H  
ATOM   4395  HB  ILE B 274     -23.785  -0.063 -33.065  1.00  0.00           H  
ATOM   4396 1HG1 ILE B 274     -20.856   0.124 -32.336  1.00  0.00           H  
ATOM   4397 2HG1 ILE B 274     -21.472  -0.793 -33.702  1.00  0.00           H  
ATOM   4398 1HG2 ILE B 274     -23.162   1.917 -31.740  1.00  0.00           H  
ATOM   4399 2HG2 ILE B 274     -24.162   0.797 -30.785  1.00  0.00           H  
ATOM   4400 3HG2 ILE B 274     -22.404   0.866 -30.520  1.00  0.00           H  
ATOM   4401 1HD1 ILE B 274     -20.665   1.390 -34.404  1.00  0.00           H  
ATOM   4402 2HD1 ILE B 274     -22.421   1.257 -34.667  1.00  0.00           H  
ATOM   4403 3HD1 ILE B 274     -21.795   2.187 -33.285  1.00  0.00           H  
ATOM   4404  N   VAL B 275     -24.071  -1.713 -29.522  1.00  0.00           N  
ATOM   4405  CA  VAL B 275     -25.172  -1.729 -28.591  1.00  0.00           C  
ATOM   4406  C   VAL B 275     -25.095  -0.531 -27.661  1.00  0.00           C  
ATOM   4407  O   VAL B 275     -24.059  -0.257 -27.052  1.00  0.00           O  
ATOM   4408  CB  VAL B 275     -25.157  -3.029 -27.765  1.00  0.00           C  
ATOM   4409  CG1 VAL B 275     -26.285  -3.025 -26.745  1.00  0.00           C  
ATOM   4410  CG2 VAL B 275     -25.271  -4.231 -28.691  1.00  0.00           C  
ATOM   4411  H   VAL B 275     -23.110  -1.766 -29.189  1.00  0.00           H  
ATOM   4412  HA  VAL B 275     -26.106  -1.672 -29.147  1.00  0.00           H  
ATOM   4413  HB  VAL B 275     -24.221  -3.085 -27.209  1.00  0.00           H  
ATOM   4414 1HG1 VAL B 275     -26.260  -3.951 -26.170  1.00  0.00           H  
ATOM   4415 2HG1 VAL B 275     -26.163  -2.177 -26.071  1.00  0.00           H  
ATOM   4416 3HG1 VAL B 275     -27.242  -2.946 -27.261  1.00  0.00           H  
ATOM   4417 1HG2 VAL B 275     -25.259  -5.147 -28.100  1.00  0.00           H  
ATOM   4418 2HG2 VAL B 275     -26.204  -4.172 -29.251  1.00  0.00           H  
ATOM   4419 3HG2 VAL B 275     -24.430  -4.236 -29.385  1.00  0.00           H  
ATOM   4420  N   VAL B 276     -26.189   0.197 -27.554  1.00  0.00           N  
ATOM   4421  CA  VAL B 276     -26.196   1.348 -26.670  1.00  0.00           C  
ATOM   4422  C   VAL B 276     -27.242   1.155 -25.581  1.00  0.00           C  
ATOM   4423  O   VAL B 276     -28.412   0.888 -25.865  1.00  0.00           O  
ATOM   4424  CB  VAL B 276     -26.459   2.647 -27.469  1.00  0.00           C  
ATOM   4425  CG1 VAL B 276     -26.516   3.836 -26.534  1.00  0.00           C  
ATOM   4426  CG2 VAL B 276     -25.341   2.834 -28.511  1.00  0.00           C  
ATOM   4427  H   VAL B 276     -27.014  -0.091 -28.088  1.00  0.00           H  
ATOM   4428  HA  VAL B 276     -25.221   1.438 -26.185  1.00  0.00           H  
ATOM   4429  HB  VAL B 276     -27.422   2.575 -27.966  1.00  0.00           H  
ATOM   4430 1HG1 VAL B 276     -26.705   4.742 -27.102  1.00  0.00           H  
ATOM   4431 2HG1 VAL B 276     -27.310   3.701 -25.802  1.00  0.00           H  
ATOM   4432 3HG1 VAL B 276     -25.557   3.911 -26.026  1.00  0.00           H  
ATOM   4433 1HG2 VAL B 276     -25.515   3.742 -29.085  1.00  0.00           H  
ATOM   4434 2HG2 VAL B 276     -24.390   2.899 -27.997  1.00  0.00           H  
ATOM   4435 3HG2 VAL B 276     -25.327   1.983 -29.183  1.00  0.00           H  
ATOM   4436  N   ILE B 277     -26.805   1.282 -24.326  1.00  0.00           N  
ATOM   4437  CA  ILE B 277     -27.701   1.136 -23.184  1.00  0.00           C  
ATOM   4438  C   ILE B 277     -27.964   2.488 -22.532  1.00  0.00           C  
ATOM   4439  O   ILE B 277     -27.025   3.172 -22.141  1.00  0.00           O  
ATOM   4440  CB  ILE B 277     -27.114   0.185 -22.115  1.00  0.00           C  
ATOM   4441  CG1 ILE B 277     -26.697  -1.186 -22.737  1.00  0.00           C  
ATOM   4442  CG2 ILE B 277     -28.146  -0.015 -20.983  1.00  0.00           C  
ATOM   4443  CD1 ILE B 277     -27.773  -1.921 -23.450  1.00  0.00           C  
ATOM   4444  H   ILE B 277     -25.810   1.458 -24.182  1.00  0.00           H  
ATOM   4445  HA  ILE B 277     -28.644   0.743 -23.527  1.00  0.00           H  
ATOM   4446  HB  ILE B 277     -26.213   0.624 -21.696  1.00  0.00           H  
ATOM   4447 1HG1 ILE B 277     -25.861  -1.028 -23.426  1.00  0.00           H  
ATOM   4448 2HG1 ILE B 277     -26.365  -1.826 -21.934  1.00  0.00           H  
ATOM   4449 1HG2 ILE B 277     -27.729  -0.676 -20.228  1.00  0.00           H  
ATOM   4450 2HG2 ILE B 277     -28.392   0.942 -20.528  1.00  0.00           H  
ATOM   4451 3HG2 ILE B 277     -29.052  -0.446 -21.387  1.00  0.00           H  
ATOM   4452 1HD1 ILE B 277     -27.389  -2.869 -23.806  1.00  0.00           H  
ATOM   4453 2HD1 ILE B 277     -28.582  -2.096 -22.790  1.00  0.00           H  
ATOM   4454 3HD1 ILE B 277     -28.122  -1.340 -24.291  1.00  0.00           H  
ATOM   4455  N   ARG B 278     -29.236   2.849 -22.351  1.00  0.00           N  
ATOM   4456  CA  ARG B 278     -29.605   4.171 -21.819  1.00  0.00           C  
ATOM   4457  C   ARG B 278     -30.469   4.115 -20.542  1.00  0.00           C  
ATOM   4458  O   ARG B 278     -31.259   3.175 -20.340  1.00  0.00           O  
ATOM   4459  CB  ARG B 278     -30.372   4.932 -22.895  1.00  0.00           C  
ATOM   4460  CG  ARG B 278     -29.592   5.238 -24.173  1.00  0.00           C  
ATOM   4461  CD  ARG B 278     -30.437   5.943 -25.155  1.00  0.00           C  
ATOM   4462  NE  ARG B 278     -29.730   6.191 -26.406  1.00  0.00           N  
ATOM   4463  CZ  ARG B 278     -30.306   6.645 -27.536  1.00  0.00           C  
ATOM   4464  NH1 ARG B 278     -31.599   6.889 -27.574  1.00  0.00           N  
ATOM   4465  NH2 ARG B 278     -29.581   6.832 -28.619  1.00  0.00           N  
ATOM   4466  H   ARG B 278     -29.957   2.197 -22.661  1.00  0.00           H  
ATOM   4467  HA  ARG B 278     -28.690   4.709 -21.574  1.00  0.00           H  
ATOM   4468 1HB  ARG B 278     -31.243   4.361 -23.188  1.00  0.00           H  
ATOM   4469 2HB  ARG B 278     -30.724   5.876 -22.486  1.00  0.00           H  
ATOM   4470 1HG  ARG B 278     -28.733   5.852 -23.961  1.00  0.00           H  
ATOM   4471 2HG  ARG B 278     -29.269   4.301 -24.625  1.00  0.00           H  
ATOM   4472 1HD  ARG B 278     -31.313   5.327 -25.361  1.00  0.00           H  
ATOM   4473 2HD  ARG B 278     -30.754   6.899 -24.741  1.00  0.00           H  
ATOM   4474  HE  ARG B 278     -28.735   6.010 -26.424  1.00  0.00           H  
ATOM   4475 1HH1 ARG B 278     -32.173   6.743 -26.750  1.00  0.00           H  
ATOM   4476 2HH1 ARG B 278     -32.027   7.200 -28.439  1.00  0.00           H  
ATOM   4477 1HH2 ARG B 278     -28.590   6.646 -28.613  1.00  0.00           H  
ATOM   4478 2HH2 ARG B 278     -30.022   7.166 -29.468  1.00  0.00           H  
ATOM   4479  N   GLY B 279     -30.346   5.144 -19.668  1.00  0.00           N  
ATOM   4480  CA  GLY B 279     -31.060   5.161 -18.399  1.00  0.00           C  
ATOM   4481  C   GLY B 279     -30.448   4.196 -17.387  1.00  0.00           C  
ATOM   4482  O   GLY B 279     -31.168   3.654 -16.548  1.00  0.00           O  
ATOM   4483  H   GLY B 279     -29.781   5.981 -19.868  1.00  0.00           H  
ATOM   4484 1HA  GLY B 279     -31.040   6.176 -17.997  1.00  0.00           H  
ATOM   4485 2HA  GLY B 279     -32.106   4.906 -18.565  1.00  0.00           H  
ATOM   4486  N   LEU B 280     -29.134   3.969 -17.484  1.00  0.00           N  
ATOM   4487  CA  LEU B 280     -28.458   2.961 -16.688  1.00  0.00           C  
ATOM   4488  C   LEU B 280     -27.800   3.544 -15.430  1.00  0.00           C  
ATOM   4489  O   LEU B 280     -26.842   4.322 -15.513  1.00  0.00           O  
ATOM   4490  CB  LEU B 280     -27.398   2.256 -17.544  1.00  0.00           C  
ATOM   4491  CG  LEU B 280     -26.592   1.159 -16.836  1.00  0.00           C  
ATOM   4492  CD1 LEU B 280     -27.529   0.039 -16.404  1.00  0.00           C  
ATOM   4493  CD2 LEU B 280     -25.512   0.638 -17.773  1.00  0.00           C  
ATOM   4494  H   LEU B 280     -28.559   4.514 -18.138  1.00  0.00           H  
ATOM   4495  HA  LEU B 280     -29.198   2.232 -16.367  1.00  0.00           H  
ATOM   4496 1HB  LEU B 280     -27.891   1.803 -18.403  1.00  0.00           H  
ATOM   4497 2HB  LEU B 280     -26.693   3.003 -17.908  1.00  0.00           H  
ATOM   4498  HG  LEU B 280     -26.128   1.570 -15.940  1.00  0.00           H  
ATOM   4499 1HD1 LEU B 280     -26.956  -0.740 -15.901  1.00  0.00           H  
ATOM   4500 2HD1 LEU B 280     -28.279   0.436 -15.720  1.00  0.00           H  
ATOM   4501 3HD1 LEU B 280     -28.022  -0.381 -17.280  1.00  0.00           H  
ATOM   4502 1HD2 LEU B 280     -24.939  -0.141 -17.269  1.00  0.00           H  
ATOM   4503 2HD2 LEU B 280     -25.976   0.226 -18.669  1.00  0.00           H  
ATOM   4504 3HD2 LEU B 280     -24.847   1.456 -18.052  1.00  0.00           H  
ATOM   4505  N   HIS B 281     -28.304   3.145 -14.257  1.00  0.00           N  
ATOM   4506  CA  HIS B 281     -27.833   3.619 -12.949  1.00  0.00           C  
ATOM   4507  C   HIS B 281     -26.426   3.121 -12.674  1.00  0.00           C  
ATOM   4508  O   HIS B 281     -26.123   1.963 -12.936  1.00  0.00           O  
ATOM   4509  CB  HIS B 281     -28.786   3.168 -11.832  1.00  0.00           C  
ATOM   4510  CG  HIS B 281     -28.559   3.834 -10.500  1.00  0.00           C  
ATOM   4511  ND1 HIS B 281     -27.495   3.513  -9.655  1.00  0.00           N  
ATOM   4512  CD2 HIS B 281     -29.259   4.807  -9.870  1.00  0.00           C  
ATOM   4513  CE1 HIS B 281     -27.561   4.281  -8.572  1.00  0.00           C  
ATOM   4514  NE2 HIS B 281     -28.622   5.066  -8.682  1.00  0.00           N  
ATOM   4515  H   HIS B 281     -29.077   2.466 -14.255  1.00  0.00           H  
ATOM   4516  HA  HIS B 281     -27.803   4.712 -12.943  1.00  0.00           H  
ATOM   4517 1HB  HIS B 281     -29.816   3.348 -12.140  1.00  0.00           H  
ATOM   4518 2HB  HIS B 281     -28.678   2.112 -11.685  1.00  0.00           H  
ATOM   4519  HD2 HIS B 281     -30.160   5.299 -10.243  1.00  0.00           H  
ATOM   4520  HE1 HIS B 281     -26.868   4.269  -7.730  1.00  0.00           H  
ATOM   4521  HE2 HIS B 281     -28.922   5.754  -8.003  1.00  0.00           H  
ATOM   4522  N   PRO B 282     -25.553   3.947 -12.116  1.00  0.00           N  
ATOM   4523  CA  PRO B 282     -24.189   3.499 -11.842  1.00  0.00           C  
ATOM   4524  C   PRO B 282     -24.120   2.145 -11.102  1.00  0.00           C  
ATOM   4525  O   PRO B 282     -23.216   1.347 -11.377  1.00  0.00           O  
ATOM   4526  CB  PRO B 282     -23.643   4.638 -10.974  1.00  0.00           C  
ATOM   4527  CG  PRO B 282     -24.323   5.856 -11.502  1.00  0.00           C  
ATOM   4528  CD  PRO B 282     -25.727   5.402 -11.802  1.00  0.00           C  
ATOM   4529  HA  PRO B 282     -23.675   3.391 -12.798  1.00  0.00           H  
ATOM   4530 1HB  PRO B 282     -23.872   4.447  -9.915  1.00  0.00           H  
ATOM   4531 2HB  PRO B 282     -22.549   4.688 -11.062  1.00  0.00           H  
ATOM   4532 1HG  PRO B 282     -24.290   6.663 -10.754  1.00  0.00           H  
ATOM   4533 2HG  PRO B 282     -23.797   6.227 -12.393  1.00  0.00           H  
ATOM   4534 1HD  PRO B 282     -26.356   5.541 -10.912  1.00  0.00           H  
ATOM   4535 2HD  PRO B 282     -26.123   5.975 -12.653  1.00  0.00           H  
ATOM   4536  N   GLU B 283     -25.073   1.860 -10.206  1.00  0.00           N  
ATOM   4537  CA  GLU B 283     -25.047   0.601  -9.451  1.00  0.00           C  
ATOM   4538  C   GLU B 283     -25.382  -0.580 -10.367  1.00  0.00           C  
ATOM   4539  O   GLU B 283     -24.990  -1.731 -10.129  1.00  0.00           O  
ATOM   4540  CB  GLU B 283     -26.033   0.654  -8.282  1.00  0.00           C  
ATOM   4541  CG  GLU B 283     -25.588   1.535  -7.123  1.00  0.00           C  
ATOM   4542  CD  GLU B 283     -24.348   1.025  -6.443  1.00  0.00           C  
ATOM   4543  OE1 GLU B 283     -24.398  -0.043  -5.881  1.00  0.00           O  
ATOM   4544  OE2 GLU B 283     -23.349   1.704  -6.485  1.00  0.00           O  
ATOM   4545  H   GLU B 283     -25.828   2.529 -10.041  1.00  0.00           H  
ATOM   4546  HA  GLU B 283     -24.044   0.459  -9.046  1.00  0.00           H  
ATOM   4547 1HB  GLU B 283     -26.996   1.026  -8.634  1.00  0.00           H  
ATOM   4548 2HB  GLU B 283     -26.193  -0.352  -7.895  1.00  0.00           H  
ATOM   4549 1HG  GLU B 283     -25.396   2.540  -7.497  1.00  0.00           H  
ATOM   4550 2HG  GLU B 283     -26.397   1.596  -6.396  1.00  0.00           H  
ATOM   4551  N   GLN B 284     -26.092  -0.281 -11.441  1.00  0.00           N  
ATOM   4552  CA  GLN B 284     -26.459  -1.256 -12.428  1.00  0.00           C  
ATOM   4553  C   GLN B 284     -25.376  -1.301 -13.485  1.00  0.00           C  
ATOM   4554  O   GLN B 284     -25.195  -2.334 -14.125  1.00  0.00           O  
ATOM   4555  CB  GLN B 284     -27.816  -0.922 -13.054  1.00  0.00           C  
ATOM   4556  CG  GLN B 284     -28.971  -0.909 -12.067  1.00  0.00           C  
ATOM   4557  CD  GLN B 284     -29.154  -2.245 -11.373  1.00  0.00           C  
ATOM   4558  OE1 GLN B 284     -29.262  -3.289 -12.024  1.00  0.00           O  
ATOM   4559  NE2 GLN B 284     -29.191  -2.222 -10.046  1.00  0.00           N  
ATOM   4560  H   GLN B 284     -26.357   0.680 -11.591  1.00  0.00           H  
ATOM   4561  HA  GLN B 284     -26.518  -2.235 -11.955  1.00  0.00           H  
ATOM   4562 1HB  GLN B 284     -27.767   0.059 -13.527  1.00  0.00           H  
ATOM   4563 2HB  GLN B 284     -28.047  -1.649 -13.832  1.00  0.00           H  
ATOM   4564 1HG  GLN B 284     -28.776  -0.153 -11.306  1.00  0.00           H  
ATOM   4565 2HG  GLN B 284     -29.890  -0.672 -12.602  1.00  0.00           H  
ATOM   4566 1HE2 GLN B 284     -29.310  -3.073  -9.533  1.00  0.00           H  
ATOM   4567 2HE2 GLN B 284     -29.100  -1.354  -9.558  1.00  0.00           H  
ATOM   4568  N   ALA B 285     -24.637  -0.192 -13.657  1.00  0.00           N  
ATOM   4569  CA  ALA B 285     -23.561  -0.159 -14.626  1.00  0.00           C  
ATOM   4570  C   ALA B 285     -22.516  -1.138 -14.151  1.00  0.00           C  
ATOM   4571  O   ALA B 285     -21.888  -1.808 -14.968  1.00  0.00           O  
ATOM   4572  CB  ALA B 285     -22.982   1.241 -14.776  1.00  0.00           C  
ATOM   4573  H   ALA B 285     -24.872   0.644 -13.124  1.00  0.00           H  
ATOM   4574  HA  ALA B 285     -23.931  -0.498 -15.586  1.00  0.00           H  
ATOM   4575 1HB  ALA B 285     -22.151   1.217 -15.482  1.00  0.00           H  
ATOM   4576 2HB  ALA B 285     -23.754   1.916 -15.146  1.00  0.00           H  
ATOM   4577 3HB  ALA B 285     -22.625   1.592 -13.810  1.00  0.00           H  
ATOM   4578  N   LYS B 286     -22.372  -1.268 -12.826  1.00  0.00           N  
ATOM   4579  CA  LYS B 286     -21.483  -2.273 -12.272  1.00  0.00           C  
ATOM   4580  C   LYS B 286     -21.812  -3.650 -12.819  1.00  0.00           C  
ATOM   4581  O   LYS B 286     -20.898  -4.385 -13.209  1.00  0.00           O  
ATOM   4582  CB  LYS B 286     -21.566  -2.279 -10.744  1.00  0.00           C  
ATOM   4583  CG  LYS B 286     -20.927  -1.070 -10.075  1.00  0.00           C  
ATOM   4584  CD  LYS B 286     -21.044  -1.150  -8.560  1.00  0.00           C  
ATOM   4585  CE  LYS B 286     -20.140  -0.133  -7.880  1.00  0.00           C  
ATOM   4586  NZ  LYS B 286     -20.791   1.200  -7.761  1.00  0.00           N  
ATOM   4587  H   LYS B 286     -22.871  -0.612 -12.215  1.00  0.00           H  
ATOM   4588  HA  LYS B 286     -20.470  -2.049 -12.572  1.00  0.00           H  
ATOM   4589 1HB  LYS B 286     -22.611  -2.319 -10.436  1.00  0.00           H  
ATOM   4590 2HB  LYS B 286     -21.076  -3.173 -10.357  1.00  0.00           H  
ATOM   4591 1HG  LYS B 286     -19.872  -1.018 -10.347  1.00  0.00           H  
ATOM   4592 2HG  LYS B 286     -21.418  -0.161 -10.421  1.00  0.00           H  
ATOM   4593 1HD  LYS B 286     -22.077  -0.961  -8.265  1.00  0.00           H  
ATOM   4594 2HD  LYS B 286     -20.766  -2.150  -8.226  1.00  0.00           H  
ATOM   4595 1HE  LYS B 286     -19.880  -0.487  -6.883  1.00  0.00           H  
ATOM   4596 2HE  LYS B 286     -19.219  -0.023  -8.453  1.00  0.00           H  
ATOM   4597 1HZ  LYS B 286     -20.161   1.844  -7.306  1.00  0.00           H  
ATOM   4598 2HZ  LYS B 286     -21.020   1.547  -8.682  1.00  0.00           H  
ATOM   4599 3HZ  LYS B 286     -21.637   1.114  -7.215  1.00  0.00           H  
ATOM   4600  N   GLN B 287     -23.103  -4.005 -12.885  1.00  0.00           N  
ATOM   4601  CA  GLN B 287     -23.419  -5.350 -13.344  1.00  0.00           C  
ATOM   4602  C   GLN B 287     -23.194  -5.499 -14.845  1.00  0.00           C  
ATOM   4603  O   GLN B 287     -22.658  -6.519 -15.280  1.00  0.00           O  
ATOM   4604  CB  GLN B 287     -24.865  -5.725 -13.026  1.00  0.00           C  
ATOM   4605  CG  GLN B 287     -25.187  -7.221 -13.246  1.00  0.00           C  
ATOM   4606  CD  GLN B 287     -24.430  -8.132 -12.278  1.00  0.00           C  
ATOM   4607  OE1 GLN B 287     -24.394  -7.838 -11.076  1.00  0.00           O  
ATOM   4608  NE2 GLN B 287     -23.840  -9.227 -12.770  1.00  0.00           N  
ATOM   4609  H   GLN B 287     -23.836  -3.374 -12.543  1.00  0.00           H  
ATOM   4610  HA  GLN B 287     -22.758  -6.047 -12.832  1.00  0.00           H  
ATOM   4611 1HB  GLN B 287     -25.088  -5.466 -11.990  1.00  0.00           H  
ATOM   4612 2HB  GLN B 287     -25.536  -5.139 -13.659  1.00  0.00           H  
ATOM   4613 1HG  GLN B 287     -26.254  -7.379 -13.099  1.00  0.00           H  
ATOM   4614 2HG  GLN B 287     -24.911  -7.515 -14.266  1.00  0.00           H  
ATOM   4615 1HE2 GLN B 287     -23.343  -9.844 -12.166  1.00  0.00           H  
ATOM   4616 2HE2 GLN B 287     -23.869  -9.461 -13.781  1.00  0.00           H  
ATOM   4617  N   LEU B 288     -23.531  -4.471 -15.632  1.00  0.00           N  
ATOM   4618  CA  LEU B 288     -23.375  -4.560 -17.075  1.00  0.00           C  
ATOM   4619  C   LEU B 288     -21.905  -4.708 -17.399  1.00  0.00           C  
ATOM   4620  O   LEU B 288     -21.532  -5.511 -18.247  1.00  0.00           O  
ATOM   4621  CB  LEU B 288     -23.952  -3.316 -17.782  1.00  0.00           C  
ATOM   4622  CG  LEU B 288     -23.867  -3.259 -19.377  1.00  0.00           C  
ATOM   4623  CD1 LEU B 288     -24.680  -4.391 -20.040  1.00  0.00           C  
ATOM   4624  CD2 LEU B 288     -24.393  -1.910 -19.836  1.00  0.00           C  
ATOM   4625  H   LEU B 288     -23.962  -3.639 -15.229  1.00  0.00           H  
ATOM   4626  HA  LEU B 288     -23.907  -5.445 -17.420  1.00  0.00           H  
ATOM   4627 1HB  LEU B 288     -24.992  -3.223 -17.490  1.00  0.00           H  
ATOM   4628 2HB  LEU B 288     -23.425  -2.440 -17.391  1.00  0.00           H  
ATOM   4629  HG  LEU B 288     -22.824  -3.367 -19.685  1.00  0.00           H  
ATOM   4630 1HD1 LEU B 288     -24.588  -4.314 -21.124  1.00  0.00           H  
ATOM   4631 2HD1 LEU B 288     -24.298  -5.355 -19.720  1.00  0.00           H  
ATOM   4632 3HD1 LEU B 288     -25.715  -4.319 -19.771  1.00  0.00           H  
ATOM   4633 1HD2 LEU B 288     -24.327  -1.827 -20.906  1.00  0.00           H  
ATOM   4634 2HD2 LEU B 288     -25.432  -1.809 -19.532  1.00  0.00           H  
ATOM   4635 3HD2 LEU B 288     -23.799  -1.129 -19.379  1.00  0.00           H  
ATOM   4636  N   LEU B 289     -21.043  -3.960 -16.715  1.00  0.00           N  
ATOM   4637  CA  LEU B 289     -19.632  -4.018 -17.028  1.00  0.00           C  
ATOM   4638  C   LEU B 289     -19.104  -5.424 -16.814  1.00  0.00           C  
ATOM   4639  O   LEU B 289     -18.409  -5.963 -17.675  1.00  0.00           O  
ATOM   4640  CB  LEU B 289     -18.850  -3.026 -16.158  1.00  0.00           C  
ATOM   4641  CG  LEU B 289     -17.322  -3.105 -16.267  1.00  0.00           C  
ATOM   4642  CD1 LEU B 289     -16.909  -2.964 -17.726  1.00  0.00           C  
ATOM   4643  CD2 LEU B 289     -16.695  -2.013 -15.413  1.00  0.00           C  
ATOM   4644  H   LEU B 289     -21.372  -3.307 -16.004  1.00  0.00           H  
ATOM   4645  HA  LEU B 289     -19.500  -3.774 -18.075  1.00  0.00           H  
ATOM   4646 1HB  LEU B 289     -19.150  -2.015 -16.430  1.00  0.00           H  
ATOM   4647 2HB  LEU B 289     -19.117  -3.192 -15.115  1.00  0.00           H  
ATOM   4648  HG  LEU B 289     -16.983  -4.080 -15.917  1.00  0.00           H  
ATOM   4649 1HD1 LEU B 289     -15.823  -3.020 -17.803  1.00  0.00           H  
ATOM   4650 2HD1 LEU B 289     -17.356  -3.768 -18.310  1.00  0.00           H  
ATOM   4651 3HD1 LEU B 289     -17.250  -2.003 -18.109  1.00  0.00           H  
ATOM   4652 1HD2 LEU B 289     -15.609  -2.070 -15.490  1.00  0.00           H  
ATOM   4653 2HD2 LEU B 289     -17.033  -1.038 -15.763  1.00  0.00           H  
ATOM   4654 3HD2 LEU B 289     -16.993  -2.149 -14.373  1.00  0.00           H  
ATOM   4655  N   ARG B 290     -19.458  -6.045 -15.689  1.00  0.00           N  
ATOM   4656  CA  ARG B 290     -18.938  -7.370 -15.405  1.00  0.00           C  
ATOM   4657  C   ARG B 290     -19.561  -8.429 -16.314  1.00  0.00           C  
ATOM   4658  O   ARG B 290     -18.870  -9.356 -16.745  1.00  0.00           O  
ATOM   4659  CB  ARG B 290     -19.194  -7.736 -13.950  1.00  0.00           C  
ATOM   4660  CG  ARG B 290     -18.362  -6.961 -12.939  1.00  0.00           C  
ATOM   4661  CD  ARG B 290     -18.733  -7.309 -11.543  1.00  0.00           C  
ATOM   4662  NE  ARG B 290     -18.467  -8.707 -11.244  1.00  0.00           N  
ATOM   4663  CZ  ARG B 290     -18.426  -9.229 -10.003  1.00  0.00           C  
ATOM   4664  NH1 ARG B 290     -18.634  -8.458  -8.958  1.00  0.00           N  
ATOM   4665  NH2 ARG B 290     -18.176 -10.516  -9.835  1.00  0.00           N  
ATOM   4666  H   ARG B 290     -20.055  -5.561 -15.007  1.00  0.00           H  
ATOM   4667  HA  ARG B 290     -17.867  -7.358 -15.588  1.00  0.00           H  
ATOM   4668 1HB  ARG B 290     -20.243  -7.567 -13.713  1.00  0.00           H  
ATOM   4669 2HB  ARG B 290     -18.990  -8.796 -13.801  1.00  0.00           H  
ATOM   4670 1HG  ARG B 290     -17.308  -7.192 -13.082  1.00  0.00           H  
ATOM   4671 2HG  ARG B 290     -18.522  -5.892 -13.080  1.00  0.00           H  
ATOM   4672 1HD  ARG B 290     -18.155  -6.697 -10.851  1.00  0.00           H  
ATOM   4673 2HD  ARG B 290     -19.795  -7.123 -11.392  1.00  0.00           H  
ATOM   4674  HE  ARG B 290     -18.303  -9.331 -12.023  1.00  0.00           H  
ATOM   4675 1HH1 ARG B 290     -18.825  -7.474  -9.087  1.00  0.00           H  
ATOM   4676 2HH1 ARG B 290     -18.602  -8.849  -8.028  1.00  0.00           H  
ATOM   4677 1HH2 ARG B 290     -18.017 -11.109 -10.638  1.00  0.00           H  
ATOM   4678 2HH2 ARG B 290     -18.145 -10.907  -8.905  1.00  0.00           H  
ATOM   4679  N   ASP B 291     -20.842  -8.259 -16.680  1.00  0.00           N  
ATOM   4680  CA  ASP B 291     -21.515  -9.238 -17.527  1.00  0.00           C  
ATOM   4681  C   ASP B 291     -20.966  -9.224 -18.946  1.00  0.00           C  
ATOM   4682  O   ASP B 291     -20.756 -10.289 -19.543  1.00  0.00           O  
ATOM   4683  CB  ASP B 291     -23.027  -8.942 -17.618  1.00  0.00           C  
ATOM   4684  CG  ASP B 291     -23.869  -9.251 -16.338  1.00  0.00           C  
ATOM   4685  OD1 ASP B 291     -23.397  -9.917 -15.446  1.00  0.00           O  
ATOM   4686  OD2 ASP B 291     -25.002  -8.813 -16.287  1.00  0.00           O  
ATOM   4687  H   ASP B 291     -21.384  -7.490 -16.273  1.00  0.00           H  
ATOM   4688  HA  ASP B 291     -21.361 -10.228 -17.098  1.00  0.00           H  
ATOM   4689 1HB  ASP B 291     -23.155  -7.880 -17.852  1.00  0.00           H  
ATOM   4690 2HB  ASP B 291     -23.451  -9.504 -18.453  1.00  0.00           H  
ATOM   4691  N   VAL B 292     -20.696  -8.032 -19.476  1.00  0.00           N  
ATOM   4692  CA  VAL B 292     -20.201  -7.888 -20.836  1.00  0.00           C  
ATOM   4693  C   VAL B 292     -18.744  -8.294 -20.948  1.00  0.00           C  
ATOM   4694  O   VAL B 292     -18.369  -8.983 -21.904  1.00  0.00           O  
ATOM   4695  CB  VAL B 292     -20.358  -6.430 -21.308  1.00  0.00           C  
ATOM   4696  CG1 VAL B 292     -19.702  -6.236 -22.667  1.00  0.00           C  
ATOM   4697  CG2 VAL B 292     -21.833  -6.062 -21.365  1.00  0.00           C  
ATOM   4698  H   VAL B 292     -20.898  -7.196 -18.923  1.00  0.00           H  
ATOM   4699  HA  VAL B 292     -20.790  -8.544 -21.476  1.00  0.00           H  
ATOM   4700  HB  VAL B 292     -19.846  -5.774 -20.606  1.00  0.00           H  
ATOM   4701 1HG1 VAL B 292     -19.822  -5.200 -22.984  1.00  0.00           H  
ATOM   4702 2HG1 VAL B 292     -18.640  -6.472 -22.594  1.00  0.00           H  
ATOM   4703 3HG1 VAL B 292     -20.171  -6.896 -23.395  1.00  0.00           H  
ATOM   4704 1HG2 VAL B 292     -21.937  -5.030 -21.698  1.00  0.00           H  
ATOM   4705 2HG2 VAL B 292     -22.347  -6.722 -22.062  1.00  0.00           H  
ATOM   4706 3HG2 VAL B 292     -22.273  -6.168 -20.373  1.00  0.00           H  
ATOM   4707  N   SER B 293     -17.910  -7.863 -19.998  1.00  0.00           N  
ATOM   4708  CA  SER B 293     -16.507  -8.225 -20.039  1.00  0.00           C  
ATOM   4709  C   SER B 293     -16.366  -9.743 -19.943  1.00  0.00           C  
ATOM   4710  O   SER B 293     -15.611 -10.346 -20.710  1.00  0.00           O  
ATOM   4711  CB  SER B 293     -15.753  -7.552 -18.909  1.00  0.00           C  
ATOM   4712  OG  SER B 293     -14.391  -7.877 -18.950  1.00  0.00           O  
ATOM   4713  H   SER B 293     -18.256  -7.261 -19.245  1.00  0.00           H  
ATOM   4714  HA  SER B 293     -16.084  -7.890 -20.982  1.00  0.00           H  
ATOM   4715 1HB  SER B 293     -15.874  -6.471 -18.984  1.00  0.00           H  
ATOM   4716 2HB  SER B 293     -16.175  -7.863 -17.954  1.00  0.00           H  
ATOM   4717  HG  SER B 293     -14.003  -7.493 -18.160  1.00  0.00           H  
ATOM   4718  N   GLN B 294     -17.125 -10.376 -19.028  1.00  0.00           N  
ATOM   4719  CA  GLN B 294     -17.092 -11.823 -18.887  1.00  0.00           C  
ATOM   4720  C   GLN B 294     -17.661 -12.532 -20.099  1.00  0.00           C  
ATOM   4721  O   GLN B 294     -17.151 -13.588 -20.493  1.00  0.00           O  
ATOM   4722  CB  GLN B 294     -17.860 -12.250 -17.633  1.00  0.00           C  
ATOM   4723  CG  GLN B 294     -17.848 -13.748 -17.376  1.00  0.00           C  
ATOM   4724  CD  GLN B 294     -16.443 -14.292 -17.197  1.00  0.00           C  
ATOM   4725  OE1 GLN B 294     -15.683 -13.821 -16.345  1.00  0.00           O  
ATOM   4726  NE2 GLN B 294     -16.089 -15.289 -17.999  1.00  0.00           N  
ATOM   4727  H   GLN B 294     -17.710  -9.847 -18.372  1.00  0.00           H  
ATOM   4728  HA  GLN B 294     -16.055 -12.129 -18.773  1.00  0.00           H  
ATOM   4729 1HB  GLN B 294     -17.436 -11.755 -16.760  1.00  0.00           H  
ATOM   4730 2HB  GLN B 294     -18.899 -11.933 -17.717  1.00  0.00           H  
ATOM   4731 1HG  GLN B 294     -18.413 -13.955 -16.468  1.00  0.00           H  
ATOM   4732 2HG  GLN B 294     -18.305 -14.255 -18.225  1.00  0.00           H  
ATOM   4733 1HE2 GLN B 294     -15.175 -15.690 -17.928  1.00  0.00           H  
ATOM   4734 2HE2 GLN B 294     -16.737 -15.641 -18.677  1.00  0.00           H  
ATOM   4735  N   THR B 295     -18.719 -11.973 -20.699  1.00  0.00           N  
ATOM   4736  CA  THR B 295     -19.269 -12.585 -21.889  1.00  0.00           C  
ATOM   4737  C   THR B 295     -18.228 -12.615 -22.987  1.00  0.00           C  
ATOM   4738  O   THR B 295     -18.094 -13.632 -23.670  1.00  0.00           O  
ATOM   4739  CB  THR B 295     -20.529 -11.850 -22.395  1.00  0.00           C  
ATOM   4740  OG1 THR B 295     -21.566 -11.920 -21.407  1.00  0.00           O  
ATOM   4741  CG2 THR B 295     -21.029 -12.526 -23.668  1.00  0.00           C  
ATOM   4742  H   THR B 295     -19.175 -11.149 -20.305  1.00  0.00           H  
ATOM   4743  HA  THR B 295     -19.547 -13.610 -21.652  1.00  0.00           H  
ATOM   4744  HB  THR B 295     -20.291 -10.801 -22.595  1.00  0.00           H  
ATOM   4745  HG1 THR B 295     -21.306 -11.357 -20.639  1.00  0.00           H  
ATOM   4746 1HG2 THR B 295     -21.908 -12.011 -24.017  1.00  0.00           H  
ATOM   4747 2HG2 THR B 295     -20.272 -12.485 -24.417  1.00  0.00           H  
ATOM   4748 3HG2 THR B 295     -21.271 -13.565 -23.462  1.00  0.00           H  
ATOM   4749  N   ALA B 296     -17.483 -11.518 -23.168  1.00  0.00           N  
ATOM   4750  CA  ALA B 296     -16.457 -11.490 -24.191  1.00  0.00           C  
ATOM   4751  C   ALA B 296     -15.394 -12.560 -23.947  1.00  0.00           C  
ATOM   4752  O   ALA B 296     -14.967 -13.262 -24.881  1.00  0.00           O  
ATOM   4753  CB  ALA B 296     -15.818 -10.110 -24.253  1.00  0.00           C  
ATOM   4754  H   ALA B 296     -17.648 -10.681 -22.600  1.00  0.00           H  
ATOM   4755  HA  ALA B 296     -16.935 -11.694 -25.141  1.00  0.00           H  
ATOM   4756 1HB  ALA B 296     -15.054 -10.096 -25.030  1.00  0.00           H  
ATOM   4757 2HB  ALA B 296     -16.582  -9.366 -24.481  1.00  0.00           H  
ATOM   4758 3HB  ALA B 296     -15.362  -9.878 -23.292  1.00  0.00           H  
ATOM   4759  N   HIS B 297     -14.976 -12.723 -22.685  1.00  0.00           N  
ATOM   4760  CA  HIS B 297     -13.934 -13.679 -22.383  1.00  0.00           C  
ATOM   4761  C   HIS B 297     -14.475 -15.103 -22.522  1.00  0.00           C  
ATOM   4762  O   HIS B 297     -13.734 -16.010 -22.911  1.00  0.00           O  
ATOM   4763  CB  HIS B 297     -13.387 -13.457 -20.969  1.00  0.00           C  
ATOM   4764  CG  HIS B 297     -11.978 -13.932 -20.788  1.00  0.00           C  
ATOM   4765  ND1 HIS B 297     -11.666 -15.080 -20.091  1.00  0.00           N  
ATOM   4766  CD2 HIS B 297     -10.801 -13.416 -21.212  1.00  0.00           C  
ATOM   4767  CE1 HIS B 297     -10.355 -15.250 -20.094  1.00  0.00           C  
ATOM   4768  NE2 HIS B 297      -9.809 -14.254 -20.767  1.00  0.00           N  
ATOM   4769  H   HIS B 297     -15.320 -12.115 -21.936  1.00  0.00           H  
ATOM   4770  HA  HIS B 297     -13.131 -13.534 -23.100  1.00  0.00           H  
ATOM   4771 1HB  HIS B 297     -13.422 -12.394 -20.729  1.00  0.00           H  
ATOM   4772 2HB  HIS B 297     -14.018 -13.976 -20.248  1.00  0.00           H  
ATOM   4773  HD1 HIS B 297     -12.318 -15.737 -19.710  1.00  0.00           H  
ATOM   4774  HD2 HIS B 297     -10.548 -12.529 -21.792  1.00  0.00           H  
ATOM   4775  HE1 HIS B 297      -9.905 -16.106 -19.593  1.00  0.00           H  
ATOM   4776  N   LYS B 298     -15.776 -15.289 -22.256  1.00  0.00           N  
ATOM   4777  CA  LYS B 298     -16.419 -16.597 -22.395  1.00  0.00           C  
ATOM   4778  C   LYS B 298     -16.649 -16.988 -23.859  1.00  0.00           C  
ATOM   4779  O   LYS B 298     -16.482 -18.153 -24.227  1.00  0.00           O  
ATOM   4780  CB  LYS B 298     -17.749 -16.610 -21.640  1.00  0.00           C  
ATOM   4781  CG  LYS B 298     -18.456 -17.959 -21.636  1.00  0.00           C  
ATOM   4782  CD  LYS B 298     -19.684 -17.935 -20.738  1.00  0.00           C  
ATOM   4783  CE  LYS B 298     -20.385 -19.287 -20.723  1.00  0.00           C  
ATOM   4784  NZ  LYS B 298     -21.581 -19.283 -19.837  1.00  0.00           N  
ATOM   4785  H   LYS B 298     -16.325 -14.499 -21.904  1.00  0.00           H  
ATOM   4786  HA  LYS B 298     -15.758 -17.342 -21.955  1.00  0.00           H  
ATOM   4787 1HB  LYS B 298     -17.581 -16.317 -20.604  1.00  0.00           H  
ATOM   4788 2HB  LYS B 298     -18.426 -15.878 -22.082  1.00  0.00           H  
ATOM   4789 1HG  LYS B 298     -18.764 -18.212 -22.651  1.00  0.00           H  
ATOM   4790 2HG  LYS B 298     -17.771 -18.727 -21.281  1.00  0.00           H  
ATOM   4791 1HD  LYS B 298     -19.386 -17.679 -19.720  1.00  0.00           H  
ATOM   4792 2HD  LYS B 298     -20.382 -17.179 -21.096  1.00  0.00           H  
ATOM   4793 1HE  LYS B 298     -20.697 -19.545 -21.733  1.00  0.00           H  
ATOM   4794 2HE  LYS B 298     -19.693 -20.052 -20.373  1.00  0.00           H  
ATOM   4795 1HZ  LYS B 298     -22.017 -20.194 -19.855  1.00  0.00           H  
ATOM   4796 2HZ  LYS B 298     -21.301 -19.062 -18.892  1.00  0.00           H  
ATOM   4797 3HZ  LYS B 298     -22.239 -18.589 -20.163  1.00  0.00           H  
ATOM   4798  N   GLN B 299     -17.028 -16.012 -24.690  1.00  0.00           N  
ATOM   4799  CA  GLN B 299     -17.324 -16.257 -26.097  1.00  0.00           C  
ATOM   4800  C   GLN B 299     -16.076 -16.305 -26.977  1.00  0.00           C  
ATOM   4801  O   GLN B 299     -16.116 -16.916 -28.049  1.00  0.00           O  
ATOM   4802  CB  GLN B 299     -18.279 -15.181 -26.622  1.00  0.00           C  
ATOM   4803  CG  GLN B 299     -19.687 -15.270 -26.059  1.00  0.00           C  
ATOM   4804  CD  GLN B 299     -20.412 -16.524 -26.509  1.00  0.00           C  
ATOM   4805  OE1 GLN B 299     -20.454 -16.840 -27.701  1.00  0.00           O  
ATOM   4806  NE2 GLN B 299     -20.988 -17.248 -25.556  1.00  0.00           N  
ATOM   4807  H   GLN B 299     -17.169 -15.072 -24.311  1.00  0.00           H  
ATOM   4808  HA  GLN B 299     -17.797 -17.233 -26.169  1.00  0.00           H  
ATOM   4809 1HB  GLN B 299     -17.883 -14.194 -26.382  1.00  0.00           H  
ATOM   4810 2HB  GLN B 299     -18.346 -15.252 -27.707  1.00  0.00           H  
ATOM   4811 1HG  GLN B 299     -19.632 -15.279 -24.970  1.00  0.00           H  
ATOM   4812 2HG  GLN B 299     -20.258 -14.405 -26.397  1.00  0.00           H  
ATOM   4813 1HE2 GLN B 299     -21.481 -18.086 -25.792  1.00  0.00           H  
ATOM   4814 2HE2 GLN B 299     -20.929 -16.956 -24.601  1.00  0.00           H  
ATOM   4815  N   GLY B 300     -14.962 -15.713 -26.530  1.00  0.00           N  
ATOM   4816  CA  GLY B 300     -13.758 -15.680 -27.349  1.00  0.00           C  
ATOM   4817  C   GLY B 300     -13.806 -14.570 -28.380  1.00  0.00           C  
ATOM   4818  O   GLY B 300     -13.309 -14.721 -29.506  1.00  0.00           O  
ATOM   4819  H   GLY B 300     -14.958 -15.210 -25.639  1.00  0.00           H  
ATOM   4820 1HA  GLY B 300     -12.895 -15.539 -26.699  1.00  0.00           H  
ATOM   4821 2HA  GLY B 300     -13.630 -16.642 -27.842  1.00  0.00           H  
ATOM   4822  N   VAL B 301     -14.440 -13.466 -28.009  1.00  0.00           N  
ATOM   4823  CA  VAL B 301     -14.609 -12.350 -28.920  1.00  0.00           C  
ATOM   4824  C   VAL B 301     -14.035 -11.111 -28.266  1.00  0.00           C  
ATOM   4825  O   VAL B 301     -13.694 -11.136 -27.084  1.00  0.00           O  
ATOM   4826  CB  VAL B 301     -16.095 -12.128 -29.258  1.00  0.00           C  
ATOM   4827  CG1 VAL B 301     -16.688 -13.376 -29.896  1.00  0.00           C  
ATOM   4828  CG2 VAL B 301     -16.861 -11.751 -27.999  1.00  0.00           C  
ATOM   4829  H   VAL B 301     -14.781 -13.408 -27.045  1.00  0.00           H  
ATOM   4830  HA  VAL B 301     -14.068 -12.545 -29.844  1.00  0.00           H  
ATOM   4831  HB  VAL B 301     -16.177 -11.324 -29.988  1.00  0.00           H  
ATOM   4832 1HG1 VAL B 301     -17.739 -13.202 -30.128  1.00  0.00           H  
ATOM   4833 2HG1 VAL B 301     -16.148 -13.607 -30.814  1.00  0.00           H  
ATOM   4834 3HG1 VAL B 301     -16.604 -14.214 -29.204  1.00  0.00           H  
ATOM   4835 1HG2 VAL B 301     -17.911 -11.595 -28.245  1.00  0.00           H  
ATOM   4836 2HG2 VAL B 301     -16.775 -12.553 -27.266  1.00  0.00           H  
ATOM   4837 3HG2 VAL B 301     -16.446 -10.833 -27.582  1.00  0.00           H  
ATOM   4838  N   THR B 302     -13.887 -10.039 -29.027  1.00  0.00           N  
ATOM   4839  CA  THR B 302     -13.367  -8.804 -28.468  1.00  0.00           C  
ATOM   4840  C   THR B 302     -14.448  -7.780 -28.224  1.00  0.00           C  
ATOM   4841  O   THR B 302     -15.196  -7.418 -29.139  1.00  0.00           O  
ATOM   4842  CB  THR B 302     -12.293  -8.195 -29.390  1.00  0.00           C  
ATOM   4843  OG1 THR B 302     -11.205  -9.117 -29.533  1.00  0.00           O  
ATOM   4844  CG2 THR B 302     -11.773  -6.888 -28.811  1.00  0.00           C  
ATOM   4845  H   THR B 302     -14.183 -10.060 -30.007  1.00  0.00           H  
ATOM   4846  HA  THR B 302     -12.887  -9.029 -27.509  1.00  0.00           H  
ATOM   4847  HB  THR B 302     -12.723  -8.005 -30.373  1.00  0.00           H  
ATOM   4848  HG1 THR B 302     -11.512  -9.905 -29.988  1.00  0.00           H  
ATOM   4849 1HG2 THR B 302     -11.015  -6.472 -29.476  1.00  0.00           H  
ATOM   4850 2HG2 THR B 302     -12.596  -6.181 -28.711  1.00  0.00           H  
ATOM   4851 3HG2 THR B 302     -11.333  -7.073 -27.832  1.00  0.00           H  
ATOM   4852  N   VAL B 303     -14.572  -7.306 -26.990  1.00  0.00           N  
ATOM   4853  CA  VAL B 303     -15.589  -6.275 -26.804  1.00  0.00           C  
ATOM   4854  C   VAL B 303     -15.039  -5.052 -26.128  1.00  0.00           C  
ATOM   4855  O   VAL B 303     -14.371  -5.122 -25.090  1.00  0.00           O  
ATOM   4856  CB  VAL B 303     -16.759  -6.822 -25.965  1.00  0.00           C  
ATOM   4857  CG1 VAL B 303     -17.801  -5.737 -25.734  1.00  0.00           C  
ATOM   4858  CG2 VAL B 303     -17.377  -8.025 -26.660  1.00  0.00           C  
ATOM   4859  H   VAL B 303     -13.937  -7.640 -26.249  1.00  0.00           H  
ATOM   4860  HA  VAL B 303     -15.940  -5.956 -27.783  1.00  0.00           H  
ATOM   4861  HB  VAL B 303     -16.383  -7.119 -24.986  1.00  0.00           H  
ATOM   4862 1HG1 VAL B 303     -18.620  -6.141 -25.139  1.00  0.00           H  
ATOM   4863 2HG1 VAL B 303     -17.345  -4.901 -25.204  1.00  0.00           H  
ATOM   4864 3HG1 VAL B 303     -18.186  -5.393 -26.694  1.00  0.00           H  
ATOM   4865 1HG2 VAL B 303     -18.203  -8.407 -26.060  1.00  0.00           H  
ATOM   4866 2HG2 VAL B 303     -17.747  -7.728 -27.641  1.00  0.00           H  
ATOM   4867 3HG2 VAL B 303     -16.623  -8.804 -26.776  1.00  0.00           H  
ATOM   4868  N   THR B 304     -15.372  -3.917 -26.730  1.00  0.00           N  
ATOM   4869  CA  THR B 304     -14.946  -2.614 -26.238  1.00  0.00           C  
ATOM   4870  C   THR B 304     -16.177  -1.890 -25.722  1.00  0.00           C  
ATOM   4871  O   THR B 304     -17.193  -1.820 -26.419  1.00  0.00           O  
ATOM   4872  CB  THR B 304     -14.250  -1.780 -27.330  1.00  0.00           C  
ATOM   4873  OG1 THR B 304     -13.086  -2.475 -27.796  1.00  0.00           O  
ATOM   4874  CG2 THR B 304     -13.840  -0.421 -26.783  1.00  0.00           C  
ATOM   4875  H   THR B 304     -15.975  -4.005 -27.560  1.00  0.00           H  
ATOM   4876  HA  THR B 304     -14.240  -2.742 -25.417  1.00  0.00           H  
ATOM   4877  HB  THR B 304     -14.932  -1.637 -28.168  1.00  0.00           H  
ATOM   4878  HG1 THR B 304     -13.355  -3.227 -28.328  1.00  0.00           H  
ATOM   4879 1HG2 THR B 304     -13.350   0.154 -27.568  1.00  0.00           H  
ATOM   4880 2HG2 THR B 304     -14.724   0.114 -26.438  1.00  0.00           H  
ATOM   4881 3HG2 THR B 304     -13.151  -0.557 -25.950  1.00  0.00           H  
ATOM   4882  N   LEU B 305     -16.118  -1.365 -24.509  1.00  0.00           N  
ATOM   4883  CA  LEU B 305     -17.266  -0.643 -24.009  1.00  0.00           C  
ATOM   4884  C   LEU B 305     -16.914   0.614 -23.205  1.00  0.00           C  
ATOM   4885  O   LEU B 305     -15.994   0.632 -22.380  1.00  0.00           O  
ATOM   4886  CB  LEU B 305     -18.202  -1.610 -23.254  1.00  0.00           C  
ATOM   4887  CG  LEU B 305     -17.726  -2.286 -21.935  1.00  0.00           C  
ATOM   4888  CD1 LEU B 305     -18.974  -2.691 -21.153  1.00  0.00           C  
ATOM   4889  CD2 LEU B 305     -16.865  -3.566 -22.215  1.00  0.00           C  
ATOM   4890  H   LEU B 305     -15.269  -1.471 -23.954  1.00  0.00           H  
ATOM   4891  HA  LEU B 305     -17.804  -0.307 -24.876  1.00  0.00           H  
ATOM   4892 1HB  LEU B 305     -19.118  -1.062 -23.030  1.00  0.00           H  
ATOM   4893 2HB  LEU B 305     -18.458  -2.410 -23.940  1.00  0.00           H  
ATOM   4894  HG  LEU B 305     -17.146  -1.588 -21.352  1.00  0.00           H  
ATOM   4895 1HD1 LEU B 305     -18.672  -3.155 -20.234  1.00  0.00           H  
ATOM   4896 2HD1 LEU B 305     -19.581  -1.810 -20.941  1.00  0.00           H  
ATOM   4897 3HD1 LEU B 305     -19.562  -3.390 -21.731  1.00  0.00           H  
ATOM   4898 1HD2 LEU B 305     -16.577  -4.014 -21.265  1.00  0.00           H  
ATOM   4899 2HD2 LEU B 305     -17.453  -4.274 -22.790  1.00  0.00           H  
ATOM   4900 3HD2 LEU B 305     -15.968  -3.323 -22.763  1.00  0.00           H  
ATOM   4901  N   THR B 306     -17.654   1.689 -23.488  1.00  0.00           N  
ATOM   4902  CA  THR B 306     -17.383   2.998 -22.889  1.00  0.00           C  
ATOM   4903  C   THR B 306     -18.533   3.519 -22.046  1.00  0.00           C  
ATOM   4904  O   THR B 306     -19.695   3.503 -22.452  1.00  0.00           O  
ATOM   4905  CB  THR B 306     -17.049   4.036 -23.976  1.00  0.00           C  
ATOM   4906  OG1 THR B 306     -15.888   3.615 -24.703  1.00  0.00           O  
ATOM   4907  CG2 THR B 306     -16.785   5.397 -23.351  1.00  0.00           C  
ATOM   4908  H   THR B 306     -18.419   1.566 -24.156  1.00  0.00           H  
ATOM   4909  HA  THR B 306     -16.519   2.896 -22.233  1.00  0.00           H  
ATOM   4910  HB  THR B 306     -17.886   4.117 -24.670  1.00  0.00           H  
ATOM   4911  HG1 THR B 306     -16.105   2.844 -25.233  1.00  0.00           H  
ATOM   4912 1HG2 THR B 306     -16.552   6.118 -24.134  1.00  0.00           H  
ATOM   4913 2HG2 THR B 306     -17.671   5.726 -22.807  1.00  0.00           H  
ATOM   4914 3HG2 THR B 306     -15.944   5.324 -22.663  1.00  0.00           H  
ATOM   4915  N   PHE B 307     -18.178   4.037 -20.884  1.00  0.00           N  
ATOM   4916  CA  PHE B 307     -19.122   4.539 -19.895  1.00  0.00           C  
ATOM   4917  C   PHE B 307     -19.053   6.051 -19.752  1.00  0.00           C  
ATOM   4918  O   PHE B 307     -17.994   6.605 -19.417  1.00  0.00           O  
ATOM   4919  CB  PHE B 307     -18.860   3.887 -18.537  1.00  0.00           C  
ATOM   4920  CG  PHE B 307     -19.108   2.405 -18.517  1.00  0.00           C  
ATOM   4921  CD1 PHE B 307     -18.237   1.533 -19.153  1.00  0.00           C  
ATOM   4922  CD2 PHE B 307     -20.213   1.881 -17.864  1.00  0.00           C  
ATOM   4923  CE1 PHE B 307     -18.465   0.170 -19.136  1.00  0.00           C  
ATOM   4924  CE2 PHE B 307     -20.443   0.519 -17.844  1.00  0.00           C  
ATOM   4925  CZ  PHE B 307     -19.567  -0.337 -18.481  1.00  0.00           C  
ATOM   4926  H   PHE B 307     -17.189   4.004 -20.641  1.00  0.00           H  
ATOM   4927  HA  PHE B 307     -20.131   4.267 -20.207  1.00  0.00           H  
ATOM   4928 1HB  PHE B 307     -17.826   4.062 -18.243  1.00  0.00           H  
ATOM   4929 2HB  PHE B 307     -19.496   4.348 -17.783  1.00  0.00           H
[truncated: 526,582 more chars]
