# Supplementary material for: Reconfigurable asymmetric protein assemblies through implicit negative design
Source: Science. Author manuscript; Available in PMC 2023 Jan 27. (PMC9881579; doi:10.1126/science.abj7662)
Supplement: Data S2 [file NIHMS1843281-supplement-Data_S2.gz › without_all_supplement_resubmit_20211001/components/bivalent/DF202.pdb]

HEADER                                            05-JAN-21   XXXX              
EXPDTA    THEORETICAL MODEL                                                     
REMARK 220                                                                      
REMARK 220 EXPERIMENTAL DETAILS                                                 
REMARK 220  EXPERIMENT TYPE                : THEORETICAL MODELLING              
REMARK 220  DATE OF DATA COLLECTION        : 05-JAN-21                          
REMARK 220                                                                      
REMARK 220 REMARK: MODEL GENERATED BY ROSETTA                                   
REMARK 220  VERSION 2020.17+release.43186e059c1                                 
ATOM      1  N   THR A   1     178.681 144.586  37.499  1.00  0.00           N  
ATOM      2  CA  THR A   1     178.703 144.544  36.042  1.00  0.00           C  
ATOM      3  C   THR A   1     179.063 143.147  35.531  1.00  0.00           C  
ATOM      4  O   THR A   1     179.472 142.270  36.314  1.00  0.00           O  
ATOM      5  CB  THR A   1     179.696 145.576  35.476  1.00  0.00           C  
ATOM      6  OG1 THR A   1     181.021 145.266  35.928  1.00  0.00           O  
ATOM      7  CG2 THR A   1     179.324 146.979  35.930  1.00  0.00           C  
ATOM      8 1H   THR A   1     177.992 145.249  37.821  1.00  0.00           H  
ATOM      9 2H   THR A   1     178.468 143.669  37.861  1.00  0.00           H  
ATOM     10 3H   THR A   1     179.600 144.867  37.818  1.00  0.00           H  
ATOM     11  HA  THR A   1     177.701 144.784  35.679  1.00  0.00           H  
ATOM     12  HB  THR A   1     179.681 145.537  34.387  1.00  0.00           H  
ATOM     13  HG1 THR A   1     181.442 144.675  35.300  1.00  0.00           H  
ATOM     14 1HG2 THR A   1     180.037 147.695  35.521  1.00  0.00           H  
ATOM     15 2HG2 THR A   1     178.322 147.222  35.579  1.00  0.00           H  
ATOM     16 3HG2 THR A   1     179.347 147.027  37.019  1.00  0.00           H  
ATOM     17  N   THR A   2     178.820 142.945  34.228  1.00  0.00           N  
ATOM     18  CA  THR A   2     179.179 141.715  33.537  1.00  0.00           C  
ATOM     19  C   THR A   2     180.445 142.014  32.795  1.00  0.00           C  
ATOM     20  O   THR A   2     180.480 142.914  31.950  1.00  0.00           O  
ATOM     21  CB  THR A   2     178.084 141.231  32.569  1.00  0.00           C  
ATOM     22  OG1 THR A   2     176.897 140.912  33.307  1.00  0.00           O  
ATOM     23  CG2 THR A   2     178.550 139.998  31.810  1.00  0.00           C  
ATOM     24  H   THR A   2     178.442 143.715  33.668  1.00  0.00           H  
ATOM     25  HA  THR A   2     179.381 140.923  34.259  1.00  0.00           H  
ATOM     26  HB  THR A   2     177.851 142.022  31.857  1.00  0.00           H  
ATOM     27  HG1 THR A   2     176.962 140.016  33.645  1.00  0.00           H  
ATOM     28 1HG2 THR A   2     177.764 139.670  31.130  1.00  0.00           H  
ATOM     29 2HG2 THR A   2     179.446 140.240  31.238  1.00  0.00           H  
ATOM     30 3HG2 THR A   2     178.775 139.200  32.516  1.00  0.00           H  
ATOM     31  N   ASN A   3     181.498 141.308  33.132  1.00  0.00           N  
ATOM     32  CA  ASN A   3     182.723 141.596  32.454  1.00  0.00           C  
ATOM     33  C   ASN A   3     183.313 140.451  31.646  1.00  0.00           C  
ATOM     34  O   ASN A   3     183.206 139.272  32.029  1.00  0.00           O  
ATOM     35  CB  ASN A   3     183.739 142.091  33.467  1.00  0.00           C  
ATOM     36  CG  ASN A   3     183.268 143.311  34.208  1.00  0.00           C  
ATOM     37  OD1 ASN A   3     182.099 143.701  34.108  1.00  0.00           O  
ATOM     38  ND2 ASN A   3     184.156 143.922  34.951  1.00  0.00           N  
ATOM     39  H   ASN A   3     181.477 140.662  33.919  1.00  0.00           H  
ATOM     40  HA  ASN A   3     182.567 142.418  31.750  1.00  0.00           H  
ATOM     41 1HB  ASN A   3     183.948 141.300  34.189  1.00  0.00           H  
ATOM     42 2HB  ASN A   3     184.674 142.327  32.960  1.00  0.00           H  
ATOM     43 1HD2 ASN A   3     183.899 144.740  35.467  1.00  0.00           H  
ATOM     44 2HD2 ASN A   3     185.090 143.572  35.003  1.00  0.00           H  
ATOM     45  N   PHE A   4     183.935 140.780  30.506  1.00  0.00           N  
ATOM     46  CA  PHE A   4     184.691 139.803  29.768  1.00  0.00           C  
ATOM     47  C   PHE A   4     186.108 140.317  29.449  1.00  0.00           C  
ATOM     48  O   PHE A   4     186.321 141.484  29.054  1.00  0.00           O  
ATOM     49  CB  PHE A   4     183.956 139.444  28.475  1.00  0.00           C  
ATOM     50  CG  PHE A   4     182.558 138.939  28.693  1.00  0.00           C  
ATOM     51  CD1 PHE A   4     181.479 139.810  28.676  1.00  0.00           C  
ATOM     52  CD2 PHE A   4     182.319 137.591  28.917  1.00  0.00           C  
ATOM     53  CE1 PHE A   4     180.193 139.346  28.876  1.00  0.00           C  
ATOM     54  CE2 PHE A   4     181.035 137.124  29.117  1.00  0.00           C  
ATOM     55  CZ  PHE A   4     179.970 138.004  29.097  1.00  0.00           C  
ATOM     56  H   PHE A   4     183.874 141.754  30.150  1.00  0.00           H  
ATOM     57  HA  PHE A   4     184.791 138.890  30.367  1.00  0.00           H  
ATOM     58 1HB  PHE A   4     183.903 140.321  27.831  1.00  0.00           H  
ATOM     59 2HB  PHE A   4     184.515 138.678  27.940  1.00  0.00           H  
ATOM     60  HD1 PHE A   4     181.655 140.872  28.500  1.00  0.00           H  
ATOM     61  HD2 PHE A   4     183.160 136.897  28.934  1.00  0.00           H  
ATOM     62  HE1 PHE A   4     179.354 140.042  28.860  1.00  0.00           H  
ATOM     63  HE2 PHE A   4     180.860 136.063  29.291  1.00  0.00           H  
ATOM     64  HZ  PHE A   4     178.957 137.637  29.256  1.00  0.00           H  
ATOM     65  N   HIS A   5     187.086 139.423  29.557  1.00  0.00           N  
ATOM     66  CA  HIS A   5     188.478 139.697  29.173  1.00  0.00           C  
ATOM     67  C   HIS A   5     188.990 138.674  28.158  1.00  0.00           C  
ATOM     68  O   HIS A   5     189.063 137.481  28.447  1.00  0.00           O  
ATOM     69  CB  HIS A   5     189.390 139.697  30.404  1.00  0.00           C  
ATOM     70  CG  HIS A   5     189.053 140.762  31.402  1.00  0.00           C  
ATOM     71  ND1 HIS A   5     189.768 141.938  31.504  1.00  0.00           N  
ATOM     72  CD2 HIS A   5     188.080 140.830  32.340  1.00  0.00           C  
ATOM     73  CE1 HIS A   5     189.247 142.683  32.464  1.00  0.00           C  
ATOM     74  NE2 HIS A   5     188.224 142.033  32.986  1.00  0.00           N  
ATOM     75  H   HIS A   5     186.864 138.537  30.005  1.00  0.00           H  
ATOM     76  HA  HIS A   5     188.521 140.671  28.697  1.00  0.00           H  
ATOM     77 1HB  HIS A   5     189.327 138.730  30.904  1.00  0.00           H  
ATOM     78 2HB  HIS A   5     190.424 139.838  30.092  1.00  0.00           H  
ATOM     79  HD2 HIS A   5     187.325 140.071  32.545  1.00  0.00           H  
ATOM     80  HE1 HIS A   5     189.603 143.666  32.771  1.00  0.00           H  
ATOM     81  HE2 HIS A   5     187.636 142.363  33.739  1.00  0.00           H  
ATOM     82  N   LEU A   6     189.260 139.124  26.921  1.00  0.00           N  
ATOM     83  CA  LEU A   6     189.731 138.207  25.868  1.00  0.00           C  
ATOM     84  C   LEU A   6     191.265 138.220  25.734  1.00  0.00           C  
ATOM     85  O   LEU A   6     191.892 139.258  25.495  1.00  0.00           O  
ATOM     86  CB  LEU A   6     189.096 138.583  24.523  1.00  0.00           C  
ATOM     87  CG  LEU A   6     187.575 138.405  24.433  1.00  0.00           C  
ATOM     88  CD1 LEU A   6     186.913 139.076  25.629  1.00  0.00           C  
ATOM     89  CD2 LEU A   6     187.071 138.997  23.125  1.00  0.00           C  
ATOM     90  H   LEU A   6     189.167 140.137  26.738  1.00  0.00           H  
ATOM     91  HA  LEU A   6     189.438 137.184  26.143  1.00  0.00           H  
ATOM     92 1HB  LEU A   6     189.320 139.628  24.313  1.00  0.00           H  
ATOM     93 2HB  LEU A   6     189.548 137.972  23.742  1.00  0.00           H  
ATOM     94  HG  LEU A   6     187.330 137.343  24.469  1.00  0.00           H  
ATOM     95 1HD1 LEU A   6     185.832 138.950  25.564  1.00  0.00           H  
ATOM     96 2HD1 LEU A   6     187.277 138.620  26.549  1.00  0.00           H  
ATOM     97 3HD1 LEU A   6     187.154 140.139  25.629  1.00  0.00           H  
ATOM     98 1HD2 LEU A   6     185.990 138.870  23.061  1.00  0.00           H  
ATOM     99 2HD2 LEU A   6     187.315 140.060  23.089  1.00  0.00           H  
ATOM    100 3HD2 LEU A   6     187.547 138.488  22.288  1.00  0.00           H  
ATOM    101  N   ILE A   7     191.883 137.058  25.945  1.00  0.00           N  
ATOM    102  CA  ILE A   7     193.352 136.974  25.974  1.00  0.00           C  
ATOM    103  C   ILE A   7     193.867 136.243  24.735  1.00  0.00           C  
ATOM    104  O   ILE A   7     193.355 135.168  24.405  1.00  0.00           O  
ATOM    105  CB  ILE A   7     193.845 136.252  27.241  1.00  0.00           C  
ATOM    106  CG1 ILE A   7     193.296 136.938  28.495  1.00  0.00           C  
ATOM    107  CG2 ILE A   7     195.365 136.214  27.274  1.00  0.00           C  
ATOM    108  CD1 ILE A   7     193.737 138.376  28.646  1.00  0.00           C  
ATOM    109  H   ILE A   7     191.326 136.203  26.105  1.00  0.00           H  
ATOM    110  HA  ILE A   7     193.753 137.980  25.967  1.00  0.00           H  
ATOM    111  HB  ILE A   7     193.466 135.231  27.249  1.00  0.00           H  
ATOM    112 1HG1 ILE A   7     192.207 136.916  28.474  1.00  0.00           H  
ATOM    113 2HG1 ILE A   7     193.617 136.389  29.380  1.00  0.00           H  
ATOM    114 1HG2 ILE A   7     195.697 135.701  28.176  1.00  0.00           H  
ATOM    115 2HG2 ILE A   7     195.735 135.683  26.398  1.00  0.00           H  
ATOM    116 3HG2 ILE A   7     195.755 137.232  27.272  1.00  0.00           H  
ATOM    117 1HD1 ILE A   7     193.309 138.794  29.558  1.00  0.00           H  
ATOM    118 2HD1 ILE A   7     194.826 138.419  28.705  1.00  0.00           H  
ATOM    119 3HD1 ILE A   7     193.397 138.954  27.788  1.00  0.00           H  
ATOM    120  N   ASN A   8     194.911 136.785  24.068  1.00  0.00           N  
ATOM    121  CA  ASN A   8     195.462 136.159  22.854  1.00  0.00           C  
ATOM    122  C   ASN A   8     194.415 136.035  21.756  1.00  0.00           C  
ATOM    123  O   ASN A   8     194.299 135.014  21.076  1.00  0.00           O  
ATOM    124  CB  ASN A   8     196.050 134.797  23.173  1.00  0.00           C  
ATOM    125  CG  ASN A   8     197.040 134.338  22.139  1.00  0.00           C  
ATOM    126  OD1 ASN A   8     197.754 135.151  21.542  1.00  0.00           O  
ATOM    127  ND2 ASN A   8     197.096 133.049  21.916  1.00  0.00           N  
ATOM    128  H   ASN A   8     195.301 137.664  24.393  1.00  0.00           H  
ATOM    129  HA  ASN A   8     196.223 136.831  22.451  1.00  0.00           H  
ATOM    130 1HB  ASN A   8     196.546 134.833  24.144  1.00  0.00           H  
ATOM    131 2HB  ASN A   8     195.248 134.062  23.243  1.00  0.00           H  
ATOM    132 1HD2 ASN A   8     197.737 132.687  21.238  1.00  0.00           H  
ATOM    133 2HD2 ASN A   8     196.499 132.428  22.423  1.00  0.00           H  
ATOM    134  N   GLY A   9     193.676 137.114  21.585  1.00  0.00           N  
ATOM    135  CA  GLY A   9     192.635 137.094  20.595  1.00  0.00           C  
ATOM    136  C   GLY A   9     193.105 137.714  19.264  1.00  0.00           C  
ATOM    137  O   GLY A   9     194.113 138.417  19.207  1.00  0.00           O  
ATOM    138  H   GLY A   9     193.870 137.933  22.165  1.00  0.00           H  
ATOM    139 1HA  GLY A   9     192.313 136.067  20.425  1.00  0.00           H  
ATOM    140 2HA  GLY A   9     191.771 137.645  20.966  1.00  0.00           H  
ATOM    141  N   SER A  10     192.364 137.452  18.195  1.00  0.00           N  
ATOM    142  CA  SER A  10     192.588 138.077  16.888  1.00  0.00           C  
ATOM    143  C   SER A  10     191.803 139.377  16.791  1.00  0.00           C  
ATOM    144  O   SER A  10     190.818 139.543  17.505  1.00  0.00           O  
ATOM    145  CB  SER A  10     192.177 137.139  15.770  1.00  0.00           C  
ATOM    146  OG  SER A  10     190.788 136.953  15.755  1.00  0.00           O  
ATOM    147  H   SER A  10     191.598 136.780  18.278  1.00  0.00           H  
ATOM    148  HA  SER A  10     193.650 138.295  16.777  1.00  0.00           H  
ATOM    149 1HB  SER A  10     192.502 137.548  14.814  1.00  0.00           H  
ATOM    150 2HB  SER A  10     192.674 136.178  15.901  1.00  0.00           H  
ATOM    151  HG  SER A  10     190.645 136.015  15.901  1.00  0.00           H  
ATOM    152  N   GLU A  11     192.169 140.286  15.875  1.00  0.00           N  
ATOM    153  CA  GLU A  11     191.399 141.527  15.751  1.00  0.00           C  
ATOM    154  C   GLU A  11     190.006 141.284  15.183  1.00  0.00           C  
ATOM    155  O   GLU A  11     189.055 141.962  15.565  1.00  0.00           O  
ATOM    156  CB  GLU A  11     192.131 142.576  14.908  1.00  0.00           C  
ATOM    157  CG  GLU A  11     191.427 143.966  14.844  1.00  0.00           C  
ATOM    158  CD  GLU A  11     191.308 144.765  16.196  1.00  0.00           C  
ATOM    159  OE1 GLU A  11     192.083 144.531  17.111  1.00  0.00           O  
ATOM    160  OE2 GLU A  11     190.429 145.630  16.268  1.00  0.00           O  
ATOM    161  H   GLU A  11     192.988 140.131  15.300  1.00  0.00           H  
ATOM    162  HA  GLU A  11     191.274 141.945  16.748  1.00  0.00           H  
ATOM    163 1HB  GLU A  11     193.133 142.717  15.286  1.00  0.00           H  
ATOM    164 2HB  GLU A  11     192.223 142.203  13.887  1.00  0.00           H  
ATOM    165 1HG  GLU A  11     191.976 144.582  14.133  1.00  0.00           H  
ATOM    166 2HG  GLU A  11     190.433 143.820  14.438  1.00  0.00           H  
ATOM    167  N   GLU A  12     189.884 140.340  14.247  1.00  0.00           N  
ATOM    168  CA  GLU A  12     188.574 140.074  13.658  1.00  0.00           C  
ATOM    169  C   GLU A  12     187.608 139.640  14.755  1.00  0.00           C  
ATOM    170  O   GLU A  12     186.468 140.123  14.829  1.00  0.00           O  
ATOM    171  CB  GLU A  12     188.669 138.996  12.576  1.00  0.00           C  
ATOM    172  CG  GLU A  12     187.340 138.639  11.926  1.00  0.00           C  
ATOM    173  CD  GLU A  12     187.477 137.607  10.841  1.00  0.00           C  
ATOM    174  OE1 GLU A  12     188.586 137.245  10.529  1.00  0.00           O  
ATOM    175  OE2 GLU A  12     186.472 137.181  10.324  1.00  0.00           O  
ATOM    176  H   GLU A  12     190.696 139.814  13.966  1.00  0.00           H  
ATOM    177  HA  GLU A  12     188.198 140.985  13.201  1.00  0.00           H  
ATOM    178 1HB  GLU A  12     189.348 139.327  11.790  1.00  0.00           H  
ATOM    179 2HB  GLU A  12     189.086 138.085  13.006  1.00  0.00           H  
ATOM    180 1HG  GLU A  12     186.664 138.257  12.691  1.00  0.00           H  
ATOM    181 2HG  GLU A  12     186.897 139.542  11.508  1.00  0.00           H  
ATOM    182  N   ALA A  13     188.082 138.762  15.630  1.00  0.00           N  
ATOM    183  CA  ALA A  13     187.276 138.266  16.734  1.00  0.00           C  
ATOM    184  C   ALA A  13     186.921 139.403  17.695  1.00  0.00           C  
ATOM    185  O   ALA A  13     185.792 139.461  18.191  1.00  0.00           O  
ATOM    186  CB  ALA A  13     188.010 137.152  17.466  1.00  0.00           C  
ATOM    187  H   ALA A  13     189.027 138.393  15.492  1.00  0.00           H  
ATOM    188  HA  ALA A  13     186.353 137.864  16.333  1.00  0.00           H  
ATOM    189 1HB  ALA A  13     187.394 136.790  18.291  1.00  0.00           H  
ATOM    190 2HB  ALA A  13     188.210 136.332  16.776  1.00  0.00           H  
ATOM    191 3HB  ALA A  13     188.950 137.534  17.860  1.00  0.00           H  
ATOM    192  N   ARG A  14     187.877 140.318  17.941  1.00  0.00           N  
ATOM    193  CA  ARG A  14     187.611 141.438  18.834  1.00  0.00           C  
ATOM    194  C   ARG A  14     186.536 142.308  18.250  1.00  0.00           C  
ATOM    195  O   ARG A  14     185.647 142.740  18.984  1.00  0.00           O  
ATOM    196  CB  ARG A  14     188.846 142.301  19.110  1.00  0.00           C  
ATOM    197  CG  ARG A  14     189.849 141.679  20.040  1.00  0.00           C  
ATOM    198  CD  ARG A  14     190.948 142.588  20.452  1.00  0.00           C  
ATOM    199  NE  ARG A  14     191.928 142.800  19.398  1.00  0.00           N  
ATOM    200  CZ  ARG A  14     192.979 141.992  19.161  1.00  0.00           C  
ATOM    201  NH1 ARG A  14     193.171 140.911  19.872  1.00  0.00           N  
ATOM    202  NH2 ARG A  14     193.804 142.311  18.189  1.00  0.00           N  
ATOM    203  H   ARG A  14     188.801 140.181  17.535  1.00  0.00           H  
ATOM    204  HA  ARG A  14     187.255 141.052  19.772  1.00  0.00           H  
ATOM    205 1HB  ARG A  14     189.345 142.531  18.178  1.00  0.00           H  
ATOM    206 2HB  ARG A  14     188.532 143.244  19.551  1.00  0.00           H  
ATOM    207 1HG  ARG A  14     189.355 141.306  20.881  1.00  0.00           H  
ATOM    208 2HG  ARG A  14     190.318 140.867  19.534  1.00  0.00           H  
ATOM    209 1HD  ARG A  14     190.524 143.551  20.706  1.00  0.00           H  
ATOM    210 2HD  ARG A  14     191.457 142.194  21.332  1.00  0.00           H  
ATOM    211  HE  ARG A  14     191.835 143.611  18.769  1.00  0.00           H  
ATOM    212 1HH1 ARG A  14     192.512 140.659  20.597  1.00  0.00           H  
ATOM    213 2HH1 ARG A  14     193.943 140.288  19.660  1.00  0.00           H  
ATOM    214 1HH2 ARG A  14     193.599 143.161  17.646  1.00  0.00           H  
ATOM    215 2HH2 ARG A  14     194.598 141.732  17.973  1.00  0.00           H  
ATOM    216  N   GLN A  15     186.557 142.541  16.943  1.00  0.00           N  
ATOM    217  CA  GLN A  15     185.543 143.387  16.343  1.00  0.00           C  
ATOM    218  C   GLN A  15     184.186 142.689  16.308  1.00  0.00           C  
ATOM    219  O   GLN A  15     183.161 143.311  16.591  1.00  0.00           O  
ATOM    220  CB  GLN A  15     185.972 143.848  14.955  1.00  0.00           C  
ATOM    221  CG  GLN A  15     187.126 144.824  15.022  1.00  0.00           C  
ATOM    222  CD  GLN A  15     187.571 145.375  13.703  1.00  0.00           C  
ATOM    223  OE1 GLN A  15     186.862 145.341  12.687  1.00  0.00           O  
ATOM    224  NE2 GLN A  15     188.786 145.902  13.717  1.00  0.00           N  
ATOM    225  H   GLN A  15     187.343 142.182  16.382  1.00  0.00           H  
ATOM    226  HA  GLN A  15     185.442 144.276  16.967  1.00  0.00           H  
ATOM    227 1HB  GLN A  15     186.294 142.980  14.369  1.00  0.00           H  
ATOM    228 2HB  GLN A  15     185.136 144.312  14.439  1.00  0.00           H  
ATOM    229 1HG  GLN A  15     186.821 145.663  15.644  1.00  0.00           H  
ATOM    230 2HG  GLN A  15     187.982 144.329  15.479  1.00  0.00           H  
ATOM    231 1HE2 GLN A  15     189.177 146.296  12.886  1.00  0.00           H  
ATOM    232 2HE2 GLN A  15     189.335 145.885  14.593  1.00  0.00           H  
ATOM    233  N   ARG A  16     184.160 141.387  16.011  1.00  0.00           N  
ATOM    234  CA  ARG A  16     182.881 140.694  15.938  1.00  0.00           C  
ATOM    235  C   ARG A  16     182.200 140.640  17.319  1.00  0.00           C  
ATOM    236  O   ARG A  16     180.977 140.823  17.412  1.00  0.00           O  
ATOM    237  CB  ARG A  16     183.074 139.281  15.407  1.00  0.00           C  
ATOM    238  CG  ARG A  16     183.379 139.193  13.920  1.00  0.00           C  
ATOM    239  CD  ARG A  16     183.532 137.785  13.473  1.00  0.00           C  
ATOM    240  NE  ARG A  16     183.894 137.697  12.068  1.00  0.00           N  
ATOM    241  CZ  ARG A  16     183.019 137.780  11.046  1.00  0.00           C  
ATOM    242  NH1 ARG A  16     181.738 137.951  11.290  1.00  0.00           N  
ATOM    243  NH2 ARG A  16     183.448 137.689   9.800  1.00  0.00           N  
ATOM    244  H   ARG A  16     185.036 140.916  15.752  1.00  0.00           H  
ATOM    245  HA  ARG A  16     182.234 141.240  15.252  1.00  0.00           H  
ATOM    246 1HB  ARG A  16     183.893 138.801  15.941  1.00  0.00           H  
ATOM    247 2HB  ARG A  16     182.174 138.696  15.595  1.00  0.00           H  
ATOM    248 1HG  ARG A  16     182.564 139.645  13.354  1.00  0.00           H  
ATOM    249 2HG  ARG A  16     184.308 139.724  13.706  1.00  0.00           H  
ATOM    250 1HD  ARG A  16     184.315 137.301  14.057  1.00  0.00           H  
ATOM    251 2HD  ARG A  16     182.593 137.253  13.618  1.00  0.00           H  
ATOM    252  HE  ARG A  16     184.870 137.566  11.841  1.00  0.00           H  
ATOM    253 1HH1 ARG A  16     181.411 138.020  12.243  1.00  0.00           H  
ATOM    254 2HH1 ARG A  16     181.084 138.013  10.524  1.00  0.00           H  
ATOM    255 1HH2 ARG A  16     184.434 137.558   9.613  1.00  0.00           H  
ATOM    256 2HH2 ARG A  16     182.794 137.751   9.034  1.00  0.00           H  
ATOM    257  N   ILE A  17     182.997 140.437  18.372  1.00  0.00           N  
ATOM    258  CA  ILE A  17     182.510 140.383  19.746  1.00  0.00           C  
ATOM    259  C   ILE A  17     182.156 141.733  20.301  1.00  0.00           C  
ATOM    260  O   ILE A  17     181.136 141.875  20.983  1.00  0.00           O  
ATOM    261  CB  ILE A  17     183.556 139.730  20.668  1.00  0.00           C  
ATOM    262  CG1 ILE A  17     183.768 138.264  20.281  1.00  0.00           C  
ATOM    263  CG2 ILE A  17     183.127 139.843  22.123  1.00  0.00           C  
ATOM    264  CD1 ILE A  17     184.978 137.631  20.929  1.00  0.00           C  
ATOM    265  H   ILE A  17     184.001 140.279  18.194  1.00  0.00           H  
ATOM    266  HA  ILE A  17     181.584 139.816  19.757  1.00  0.00           H  
ATOM    267  HB  ILE A  17     184.515 140.231  20.542  1.00  0.00           H  
ATOM    268 1HG1 ILE A  17     182.889 137.684  20.558  1.00  0.00           H  
ATOM    269 2HG1 ILE A  17     183.882 138.186  19.200  1.00  0.00           H  
ATOM    270 1HG2 ILE A  17     183.877 139.376  22.761  1.00  0.00           H  
ATOM    271 2HG2 ILE A  17     183.025 140.894  22.392  1.00  0.00           H  
ATOM    272 3HG2 ILE A  17     182.170 139.340  22.260  1.00  0.00           H  
ATOM    273 1HD1 ILE A  17     185.062 136.593  20.606  1.00  0.00           H  
ATOM    274 2HD1 ILE A  17     185.876 138.176  20.636  1.00  0.00           H  
ATOM    275 3HD1 ILE A  17     184.870 137.665  22.012  1.00  0.00           H  
ATOM    276  N   GLU A  18     182.991 142.737  20.052  1.00  0.00           N  
ATOM    277  CA  GLU A  18     182.684 144.088  20.462  1.00  0.00           C  
ATOM    278  C   GLU A  18     181.333 144.497  19.897  1.00  0.00           C  
ATOM    279  O   GLU A  18     180.484 144.990  20.640  1.00  0.00           O  
ATOM    280  CB  GLU A  18     183.773 145.056  19.995  1.00  0.00           C  
ATOM    281  CG  GLU A  18     183.519 146.512  20.359  1.00  0.00           C  
ATOM    282  CD  GLU A  18     184.467 147.460  19.678  1.00  0.00           C  
ATOM    283  OE1 GLU A  18     185.620 147.126  19.549  1.00  0.00           O  
ATOM    284  OE2 GLU A  18     184.037 148.519  19.286  1.00  0.00           O  
ATOM    285  H   GLU A  18     183.868 142.571  19.563  1.00  0.00           H  
ATOM    286  HA  GLU A  18     182.635 144.123  21.543  1.00  0.00           H  
ATOM    287 1HB  GLU A  18     184.729 144.765  20.429  1.00  0.00           H  
ATOM    288 2HB  GLU A  18     183.874 144.995  18.911  1.00  0.00           H  
ATOM    289 1HG  GLU A  18     182.499 146.773  20.078  1.00  0.00           H  
ATOM    290 2HG  GLU A  18     183.610 146.627  21.438  1.00  0.00           H  
ATOM    291  N   GLU A  19     181.105 144.274  18.596  1.00  0.00           N  
ATOM    292  CA  GLU A  19     179.835 144.636  18.002  1.00  0.00           C  
ATOM    293  C   GLU A  19     178.689 143.820  18.566  1.00  0.00           C  
ATOM    294  O   GLU A  19     177.626 144.370  18.844  1.00  0.00           O  
ATOM    295  CB  GLU A  19     179.895 144.459  16.483  1.00  0.00           C  
ATOM    296  CG  GLU A  19     178.634 144.892  15.749  1.00  0.00           C  
ATOM    297  CD  GLU A  19     178.394 146.374  15.822  1.00  0.00           C  
ATOM    298  OE1 GLU A  19     179.318 147.092  16.124  1.00  0.00           O  
ATOM    299  OE2 GLU A  19     177.287 146.790  15.576  1.00  0.00           O  
ATOM    300  H   GLU A  19     181.837 143.886  17.988  1.00  0.00           H  
ATOM    301  HA  GLU A  19     179.644 145.686  18.216  1.00  0.00           H  
ATOM    302 1HB  GLU A  19     180.730 145.034  16.082  1.00  0.00           H  
ATOM    303 2HB  GLU A  19     180.077 143.411  16.246  1.00  0.00           H  
ATOM    304 1HG  GLU A  19     178.717 144.600  14.703  1.00  0.00           H  
ATOM    305 2HG  GLU A  19     177.780 144.369  16.177  1.00  0.00           H  
ATOM    306  N   TYR A  20     178.895 142.515  18.758  1.00  0.00           N  
ATOM    307  CA  TYR A  20     177.847 141.651  19.275  1.00  0.00           C  
ATOM    308  C   TYR A  20     177.342 142.124  20.619  1.00  0.00           C  
ATOM    309  O   TYR A  20     176.123 142.232  20.841  1.00  0.00           O  
ATOM    310  CB  TYR A  20     178.348 140.209  19.381  1.00  0.00           C  
ATOM    311  CG  TYR A  20     177.299 139.232  19.863  1.00  0.00           C  
ATOM    312  CD1 TYR A  20     176.327 138.770  18.988  1.00  0.00           C  
ATOM    313  CD2 TYR A  20     177.309 138.798  21.180  1.00  0.00           C  
ATOM    314  CE1 TYR A  20     175.369 137.878  19.428  1.00  0.00           C  
ATOM    315  CE2 TYR A  20     176.350 137.905  21.620  1.00  0.00           C  
ATOM    316  CZ  TYR A  20     175.383 137.446  20.749  1.00  0.00           C  
ATOM    317  OH  TYR A  20     174.429 136.557  21.188  1.00  0.00           O  
ATOM    318  H   TYR A  20     179.789 142.090  18.482  1.00  0.00           H  
ATOM    319  HA  TYR A  20     177.013 141.676  18.573  1.00  0.00           H  
ATOM    320 1HB  TYR A  20     178.703 139.874  18.405  1.00  0.00           H  
ATOM    321 2HB  TYR A  20     179.193 140.167  20.068  1.00  0.00           H  
ATOM    322  HD1 TYR A  20     176.319 139.112  17.952  1.00  0.00           H  
ATOM    323  HD2 TYR A  20     178.072 139.161  21.868  1.00  0.00           H  
ATOM    324  HE1 TYR A  20     174.605 137.515  18.740  1.00  0.00           H  
ATOM    325  HE2 TYR A  20     176.358 137.564  22.656  1.00  0.00           H  
ATOM    326  HH  TYR A  20     174.555 136.390  22.125  1.00  0.00           H  
ATOM    327  N   VAL A  21     178.265 142.416  21.536  1.00  0.00           N  
ATOM    328  CA  VAL A  21     177.875 142.839  22.858  1.00  0.00           C  
ATOM    329  C   VAL A  21     177.196 144.208  22.778  1.00  0.00           C  
ATOM    330  O   VAL A  21     176.209 144.436  23.477  1.00  0.00           O  
ATOM    331  CB  VAL A  21     179.104 142.911  23.784  1.00  0.00           C  
ATOM    332  CG1 VAL A  21     178.727 143.528  25.122  1.00  0.00           C  
ATOM    333  CG2 VAL A  21     179.689 141.520  23.976  1.00  0.00           C  
ATOM    334  H   VAL A  21     179.265 142.327  21.295  1.00  0.00           H  
ATOM    335  HA  VAL A  21     177.135 142.121  23.230  1.00  0.00           H  
ATOM    336  HB  VAL A  21     179.852 143.561  23.330  1.00  0.00           H  
ATOM    337 1HG1 VAL A  21     179.607 143.571  25.764  1.00  0.00           H  
ATOM    338 2HG1 VAL A  21     178.344 144.536  24.964  1.00  0.00           H  
ATOM    339 3HG1 VAL A  21     177.960 142.919  25.601  1.00  0.00           H  
ATOM    340 1HG2 VAL A  21     180.558 141.579  24.631  1.00  0.00           H  
ATOM    341 2HG2 VAL A  21     178.939 140.869  24.425  1.00  0.00           H  
ATOM    342 3HG2 VAL A  21     179.990 141.115  23.010  1.00  0.00           H  
ATOM    343  N   ARG A  22     177.738 145.144  21.969  1.00  0.00           N  
ATOM    344  CA  ARG A  22     177.139 146.468  21.890  1.00  0.00           C  
ATOM    345  C   ARG A  22     175.738 146.415  21.279  1.00  0.00           C  
ATOM    346  O   ARG A  22     174.868 147.174  21.702  1.00  0.00           O  
ATOM    347  CB  ARG A  22     178.016 147.398  21.064  1.00  0.00           C  
ATOM    348  CG  ARG A  22     179.326 147.795  21.725  1.00  0.00           C  
ATOM    349  CD  ARG A  22     180.238 148.476  20.769  1.00  0.00           C  
ATOM    350  NE  ARG A  22     179.753 149.798  20.405  1.00  0.00           N  
ATOM    351  CZ  ARG A  22     180.419 150.668  19.620  1.00  0.00           C  
ATOM    352  NH1 ARG A  22     181.593 150.342  19.127  1.00  0.00           N  
ATOM    353  NH2 ARG A  22     179.891 151.848  19.347  1.00  0.00           N  
ATOM    354  H   ARG A  22     178.565 144.936  21.400  1.00  0.00           H  
ATOM    355  HA  ARG A  22     177.054 146.856  22.906  1.00  0.00           H  
ATOM    356 1HB  ARG A  22     178.256 146.922  20.114  1.00  0.00           H  
ATOM    357 2HB  ARG A  22     177.467 148.314  20.842  1.00  0.00           H  
ATOM    358 1HG  ARG A  22     179.125 148.477  22.551  1.00  0.00           H  
ATOM    359 2HG  ARG A  22     179.829 146.904  22.102  1.00  0.00           H  
ATOM    360 1HD  ARG A  22     181.222 148.587  21.223  1.00  0.00           H  
ATOM    361 2HD  ARG A  22     180.323 147.882  19.861  1.00  0.00           H  
ATOM    362  HE  ARG A  22     178.852 150.084  20.765  1.00  0.00           H  
ATOM    363 1HH1 ARG A  22     181.996 149.439  19.337  1.00  0.00           H  
ATOM    364 2HH1 ARG A  22     182.092 150.994  18.540  1.00  0.00           H  
ATOM    365 1HH2 ARG A  22     178.988 152.098  19.726  1.00  0.00           H  
ATOM    366 2HH2 ARG A  22     180.390 152.500  18.760  1.00  0.00           H  
ATOM    367  N   ARG A  23     175.496 145.522  20.296  1.00  0.00           N  
ATOM    368  CA  ARG A  23     174.157 145.405  19.729  1.00  0.00           C  
ATOM    369  C   ARG A  23     173.152 144.896  20.759  1.00  0.00           C  
ATOM    370  O   ARG A  23     172.026 145.401  20.835  1.00  0.00           O  
ATOM    371  CB  ARG A  23     174.167 144.467  18.531  1.00  0.00           C  
ATOM    372  CG  ARG A  23     174.810 145.038  17.277  1.00  0.00           C  
ATOM    373  CD  ARG A  23     174.766 144.072  16.149  1.00  0.00           C  
ATOM    374  NE  ARG A  23     175.372 144.618  14.945  1.00  0.00           N  
ATOM    375  CZ  ARG A  23     175.318 144.036  13.731  1.00  0.00           C  
ATOM    376  NH1 ARG A  23     174.685 142.894  13.576  1.00  0.00           N  
ATOM    377  NH2 ARG A  23     175.902 144.613  12.695  1.00  0.00           N  
ATOM    378  H   ARG A  23     176.271 144.973  19.915  1.00  0.00           H  
ATOM    379  HA  ARG A  23     173.840 146.398  19.409  1.00  0.00           H  
ATOM    380 1HB  ARG A  23     174.702 143.554  18.789  1.00  0.00           H  
ATOM    381 2HB  ARG A  23     173.144 144.187  18.279  1.00  0.00           H  
ATOM    382 1HG  ARG A  23     174.280 145.942  16.976  1.00  0.00           H  
ATOM    383 2HG  ARG A  23     175.854 145.280  17.481  1.00  0.00           H  
ATOM    384 1HD  ARG A  23     175.308 143.168  16.423  1.00  0.00           H  
ATOM    385 2HD  ARG A  23     173.730 143.821  15.926  1.00  0.00           H  
ATOM    386  HE  ARG A  23     175.868 145.495  15.024  1.00  0.00           H  
ATOM    387 1HH1 ARG A  23     174.238 142.453  14.368  1.00  0.00           H  
ATOM    388 2HH1 ARG A  23     174.645 142.458  12.667  1.00  0.00           H  
ATOM    389 1HH2 ARG A  23     176.389 145.491  12.814  1.00  0.00           H  
ATOM    390 2HH2 ARG A  23     175.862 144.177  11.786  1.00  0.00           H  
ATOM    391  N   ILE A  24     173.577 143.944  21.601  1.00  0.00           N  
ATOM    392  CA  ILE A  24     172.703 143.492  22.672  1.00  0.00           C  
ATOM    393  C   ILE A  24     172.407 144.621  23.623  1.00  0.00           C  
ATOM    394  O   ILE A  24     171.262 144.798  24.020  1.00  0.00           O  
ATOM    395  CB  ILE A  24     173.329 142.319  23.447  1.00  0.00           C  
ATOM    396  CG1 ILE A  24     173.345 141.055  22.583  1.00  0.00           C  
ATOM    397  CG2 ILE A  24     172.571 142.072  24.743  1.00  0.00           C  
ATOM    398  CD1 ILE A  24     174.161 139.925  23.168  1.00  0.00           C  
ATOM    399  H   ILE A  24     174.494 143.510  21.452  1.00  0.00           H  
ATOM    400  HA  ILE A  24     171.760 143.177  22.227  1.00  0.00           H  
ATOM    401  HB  ILE A  24     174.367 142.552  23.684  1.00  0.00           H  
ATOM    402 1HG1 ILE A  24     172.325 140.700  22.439  1.00  0.00           H  
ATOM    403 2HG1 ILE A  24     173.750 141.293  21.599  1.00  0.00           H  
ATOM    404 1HG2 ILE A  24     173.027 141.239  25.278  1.00  0.00           H  
ATOM    405 2HG2 ILE A  24     172.610 142.966  25.363  1.00  0.00           H  
ATOM    406 3HG2 ILE A  24     171.532 141.833  24.516  1.00  0.00           H  
ATOM    407 1HD1 ILE A  24     174.125 139.065  22.499  1.00  0.00           H  
ATOM    408 2HD1 ILE A  24     175.196 140.248  23.288  1.00  0.00           H  
ATOM    409 3HD1 ILE A  24     173.753 139.646  24.138  1.00  0.00           H  
ATOM    410  N   SER A  25     173.430 145.392  23.973  1.00  0.00           N  
ATOM    411  CA  SER A  25     173.245 146.466  24.911  1.00  0.00           C  
ATOM    412  C   SER A  25     172.282 147.511  24.369  1.00  0.00           C  
ATOM    413  O   SER A  25     171.489 148.092  25.123  1.00  0.00           O  
ATOM    414  CB  SER A  25     174.582 147.106  25.232  1.00  0.00           C  
ATOM    415  OG  SER A  25     175.422 146.206  25.901  1.00  0.00           O  
ATOM    416  H   SER A  25     174.372 145.196  23.618  1.00  0.00           H  
ATOM    417  HA  SER A  25     172.824 146.040  25.816  1.00  0.00           H  
ATOM    418 1HB  SER A  25     175.058 147.434  24.308  1.00  0.00           H  
ATOM    419 2HB  SER A  25     174.424 147.988  25.850  1.00  0.00           H  
ATOM    420  HG  SER A  25     175.553 145.469  25.299  1.00  0.00           H  
ATOM    421  N   LYS A  26     172.342 147.793  23.061  1.00  0.00           N  
ATOM    422  CA  LYS A  26     171.382 148.729  22.490  1.00  0.00           C  
ATOM    423  C   LYS A  26     169.949 148.224  22.658  1.00  0.00           C  
ATOM    424  O   LYS A  26     169.055 149.012  22.981  1.00  0.00           O  
ATOM    425  CB  LYS A  26     171.687 148.969  21.011  1.00  0.00           C  
ATOM    426  CG  LYS A  26     172.937 149.801  20.753  1.00  0.00           C  
ATOM    427  CD  LYS A  26     173.190 149.971  19.262  1.00  0.00           C  
ATOM    428  CE  LYS A  26     174.443 150.793  19.003  1.00  0.00           C  
ATOM    429  NZ  LYS A  26     174.717 150.948  17.549  1.00  0.00           N  
ATOM    430  H   LYS A  26     173.087 147.390  22.484  1.00  0.00           H  
ATOM    431  HA  LYS A  26     171.469 149.671  23.016  1.00  0.00           H  
ATOM    432 1HB  LYS A  26     171.812 148.012  20.504  1.00  0.00           H  
ATOM    433 2HB  LYS A  26     170.844 149.479  20.543  1.00  0.00           H  
ATOM    434 1HG  LYS A  26     172.819 150.785  21.207  1.00  0.00           H  
ATOM    435 2HG  LYS A  26     173.799 149.312  21.206  1.00  0.00           H  
ATOM    436 1HD  LYS A  26     173.306 148.990  18.799  1.00  0.00           H  
ATOM    437 2HD  LYS A  26     172.337 150.471  18.803  1.00  0.00           H  
ATOM    438 1HE  LYS A  26     174.328 151.781  19.446  1.00  0.00           H  
ATOM    439 2HE  LYS A  26     175.300 150.308  19.471  1.00  0.00           H  
ATOM    440 1HZ  LYS A  26     175.554 151.498  17.420  1.00  0.00           H  
ATOM    441 2HZ  LYS A  26     174.844 150.037  17.131  1.00  0.00           H  
ATOM    442 3HZ  LYS A  26     173.937 151.414  17.107  1.00  0.00           H  
ATOM    443  N   LYS A  27     169.734 146.912  22.504  1.00  0.00           N  
ATOM    444  CA  LYS A  27     168.407 146.328  22.679  1.00  0.00           C  
ATOM    445  C   LYS A  27     167.983 146.264  24.156  1.00  0.00           C  
ATOM    446  O   LYS A  27     166.814 146.483  24.481  1.00  0.00           O  
ATOM    447  CB  LYS A  27     168.364 144.934  22.052  1.00  0.00           C  
ATOM    448  CG  LYS A  27     168.459 144.950  20.528  1.00  0.00           C  
ATOM    449  CD  LYS A  27     168.449 143.546  19.933  1.00  0.00           C  
ATOM    450  CE  LYS A  27     168.568 143.599  18.407  1.00  0.00           C  
ATOM    451  NZ  LYS A  27     168.600 142.240  17.797  1.00  0.00           N  
ATOM    452  H   LYS A  27     170.513 146.320  22.188  1.00  0.00           H  
ATOM    453  HA  LYS A  27     167.688 146.960  22.160  1.00  0.00           H  
ATOM    454 1HB  LYS A  27     169.200 144.344  22.437  1.00  0.00           H  
ATOM    455 2HB  LYS A  27     167.444 144.432  22.341  1.00  0.00           H  
ATOM    456 1HG  LYS A  27     167.622 145.518  20.125  1.00  0.00           H  
ATOM    457 2HG  LYS A  27     169.384 145.450  20.238  1.00  0.00           H  
ATOM    458 1HD  LYS A  27     169.296 142.981  20.334  1.00  0.00           H  
ATOM    459 2HD  LYS A  27     167.529 143.035  20.206  1.00  0.00           H  
ATOM    460 1HE  LYS A  27     167.719 144.149  18.006  1.00  0.00           H  
ATOM    461 2HE  LYS A  27     169.487 144.125  18.144  1.00  0.00           H  
ATOM    462 1HZ  LYS A  27     168.679 142.321  16.792  1.00  0.00           H  
ATOM    463 2HZ  LYS A  27     169.393 141.726  18.154  1.00  0.00           H  
ATOM    464 3HZ  LYS A  27     167.748 141.746  18.024  1.00  0.00           H  
ATOM    465  N   GLU A  28     168.940 145.975  25.047  1.00  0.00           N  
ATOM    466  CA  GLU A  28     168.685 145.839  26.482  1.00  0.00           C  
ATOM    467  C   GLU A  28     168.596 147.182  27.217  1.00  0.00           C  
ATOM    468  O   GLU A  28     167.916 147.285  28.241  1.00  0.00           O  
ATOM    469  CB  GLU A  28     169.751 144.955  27.146  1.00  0.00           C  
ATOM    470  CG  GLU A  28     169.733 143.492  26.728  1.00  0.00           C  
ATOM    471  CD  GLU A  28     168.508 142.773  27.223  1.00  0.00           C  
ATOM    472  OE1 GLU A  28     168.114 143.046  28.326  1.00  0.00           O  
ATOM    473  OE2 GLU A  28     167.972 141.932  26.518  1.00  0.00           O  
ATOM    474  H   GLU A  28     169.886 145.792  24.705  1.00  0.00           H  
ATOM    475  HA  GLU A  28     167.726 145.338  26.603  1.00  0.00           H  
ATOM    476 1HB  GLU A  28     170.744 145.359  26.923  1.00  0.00           H  
ATOM    477 2HB  GLU A  28     169.619 144.985  28.224  1.00  0.00           H  
ATOM    478 1HG  GLU A  28     169.764 143.433  25.638  1.00  0.00           H  
ATOM    479 2HG  GLU A  28     170.626 143.014  27.117  1.00  0.00           H  
ATOM    480  N   GLY A  29     169.268 148.219  26.710  1.00  0.00           N  
ATOM    481  CA  GLY A  29     169.285 149.517  27.370  1.00  0.00           C  
ATOM    482  C   GLY A  29     170.440 149.634  28.364  1.00  0.00           C  
ATOM    483  O   GLY A  29     170.377 150.402  29.325  1.00  0.00           O  
ATOM    484  H   GLY A  29     169.840 148.096  25.876  1.00  0.00           H  
ATOM    485 1HA  GLY A  29     169.369 150.296  26.614  1.00  0.00           H  
ATOM    486 2HA  GLY A  29     168.338 149.673  27.885  1.00  0.00           H  
ATOM    487  N   THR A  30     171.465 148.813  28.160  1.00  0.00           N  
ATOM    488  CA  THR A  30     172.643 148.800  29.019  1.00  0.00           C  
ATOM    489  C   THR A  30     173.773 149.687  28.518  1.00  0.00           C  
ATOM    490  O   THR A  30     173.776 150.143  27.370  1.00  0.00           O  
ATOM    491  CB  THR A  30     173.171 147.363  29.186  1.00  0.00           C  
ATOM    492  OG1 THR A  30     173.562 146.844  27.908  1.00  0.00           O  
ATOM    493  CG2 THR A  30     172.098 146.467  29.786  1.00  0.00           C  
ATOM    494  H   THR A  30     171.458 148.236  27.315  1.00  0.00           H  
ATOM    495  HA  THR A  30     172.349 149.165  30.006  1.00  0.00           H  
ATOM    496  HB  THR A  30     174.041 147.369  29.842  1.00  0.00           H  
ATOM    497  HG1 THR A  30     174.513 146.930  27.806  1.00  0.00           H  
ATOM    498 1HG2 THR A  30     172.489 145.456  29.897  1.00  0.00           H  
ATOM    499 2HG2 THR A  30     171.807 146.853  30.763  1.00  0.00           H  
ATOM    500 3HG2 THR A  30     171.229 146.450  29.130  1.00  0.00           H  
ATOM    501  N   GLU A  31     174.750 149.920  29.383  1.00  0.00           N  
ATOM    502  CA  GLU A  31     175.911 150.747  29.067  1.00  0.00           C  
ATOM    503  C   GLU A  31     177.144 149.882  28.862  1.00  0.00           C  
ATOM    504  O   GLU A  31     177.435 149.007  29.690  1.00  0.00           O  
ATOM    505  CB  GLU A  31     176.203 151.744  30.186  1.00  0.00           C  
ATOM    506  CG  GLU A  31     177.371 152.705  29.894  1.00  0.00           C  
ATOM    507  CD  GLU A  31     177.640 153.695  31.006  1.00  0.00           C  
ATOM    508  OE1 GLU A  31     176.912 153.712  31.976  1.00  0.00           O  
ATOM    509  OE2 GLU A  31     178.594 154.423  30.898  1.00  0.00           O  
ATOM    510  H   GLU A  31     174.695 149.476  30.293  1.00  0.00           H  
ATOM    511  HA  GLU A  31     175.710 151.290  28.140  1.00  0.00           H  
ATOM    512 1HB  GLU A  31     175.312 152.342  30.390  1.00  0.00           H  
ATOM    513 2HB  GLU A  31     176.441 151.195  31.087  1.00  0.00           H  
ATOM    514 1HG  GLU A  31     178.282 152.134  29.731  1.00  0.00           H  
ATOM    515 2HG  GLU A  31     177.153 153.251  28.975  1.00  0.00           H  
ATOM    516  N   VAL A  32     177.888 150.107  27.771  1.00  0.00           N  
ATOM    517  CA  VAL A  32     179.075 149.282  27.583  1.00  0.00           C  
ATOM    518  C   VAL A  32     180.334 150.111  27.446  1.00  0.00           C  
ATOM    519  O   VAL A  32     180.420 151.024  26.628  1.00  0.00           O  
ATOM    520  CB  VAL A  32     178.982 148.371  26.359  1.00  0.00           C  
ATOM    521  CG1 VAL A  32     180.281 147.534  26.250  1.00  0.00           C  
ATOM    522  CG2 VAL A  32     177.831 147.541  26.500  1.00  0.00           C  
ATOM    523  H   VAL A  32     177.629 150.826  27.108  1.00  0.00           H  
ATOM    524  HA  VAL A  32     179.188 148.649  28.451  1.00  0.00           H  
ATOM    525  HB  VAL A  32     178.898 148.957  25.450  1.00  0.00           H  
ATOM    526 1HG1 VAL A  32     180.214 146.877  25.403  1.00  0.00           H  
ATOM    527 2HG1 VAL A  32     181.149 148.167  26.132  1.00  0.00           H  
ATOM    528 3HG1 VAL A  32     180.403 146.940  27.145  1.00  0.00           H  
ATOM    529 1HG2 VAL A  32     177.758 146.865  25.658  1.00  0.00           H  
ATOM    530 2HG2 VAL A  32     177.946 147.011  27.391  1.00  0.00           H  
ATOM    531 3HG2 VAL A  32     176.955 148.147  26.562  1.00  0.00           H  
ATOM    532  N   HIS A  33     181.305 149.762  28.270  1.00  0.00           N  
ATOM    533  CA  HIS A  33     182.627 150.340  28.188  1.00  0.00           C  
ATOM    534  C   HIS A  33     183.611 149.268  27.749  1.00  0.00           C  
ATOM    535  O   HIS A  33     183.523 148.121  28.197  1.00  0.00           O  
ATOM    536  CB  HIS A  33     183.053 150.936  29.534  1.00  0.00           C  
ATOM    537  CG  HIS A  33     184.418 151.553  29.513  1.00  0.00           C  
ATOM    538  ND1 HIS A  33     184.674 152.772  28.924  1.00  0.00           N  
ATOM    539  CD2 HIS A  33     185.599 151.116  30.011  1.00  0.00           C  
ATOM    540  CE1 HIS A  33     185.959 153.060  29.059  1.00  0.00           C  
ATOM    541  NE2 HIS A  33     186.540 152.071  29.714  1.00  0.00           N  
ATOM    542  H   HIS A  33     181.091 149.034  28.957  1.00  0.00           H  
ATOM    543  HA  HIS A  33     182.622 151.151  27.465  1.00  0.00           H  
ATOM    544 1HB  HIS A  33     182.337 151.702  29.838  1.00  0.00           H  
ATOM    545 2HB  HIS A  33     183.041 150.159  30.297  1.00  0.00           H  
ATOM    546  HD2 HIS A  33     185.773 150.182  30.544  1.00  0.00           H  
ATOM    547  HE1 HIS A  33     186.450 153.962  28.694  1.00  0.00           H  
ATOM    548  HE2 HIS A  33     187.520 152.023  29.958  1.00  0.00           H  
ATOM    549  N   PHE A  34     184.562 149.630  26.891  1.00  0.00           N  
ATOM    550  CA  PHE A  34     185.555 148.656  26.456  1.00  0.00           C  
ATOM    551  C   PHE A  34     186.890 149.317  26.174  1.00  0.00           C  
ATOM    552  O   PHE A  34     186.941 150.498  25.810  1.00  0.00           O  
ATOM    553  CB  PHE A  34     185.073 147.922  25.203  1.00  0.00           C  
ATOM    554  CG  PHE A  34     184.788 148.831  24.041  1.00  0.00           C  
ATOM    555  CD1 PHE A  34     185.773 149.110  23.104  1.00  0.00           C  
ATOM    556  CD2 PHE A  34     183.538 149.408  23.882  1.00  0.00           C  
ATOM    557  CE1 PHE A  34     185.513 149.945  22.035  1.00  0.00           C  
ATOM    558  CE2 PHE A  34     183.275 150.243  22.813  1.00  0.00           C  
ATOM    559  CZ  PHE A  34     184.264 150.512  21.888  1.00  0.00           C  
ATOM    560  H   PHE A  34     184.605 150.582  26.555  1.00  0.00           H  
ATOM    561  HA  PHE A  34     185.695 147.937  27.256  1.00  0.00           H  
ATOM    562 1HB  PHE A  34     185.826 147.199  24.893  1.00  0.00           H  
ATOM    563 2HB  PHE A  34     184.164 147.369  25.434  1.00  0.00           H  
ATOM    564  HD1 PHE A  34     186.760 148.662  23.219  1.00  0.00           H  
ATOM    565  HD2 PHE A  34     182.757 149.194  24.612  1.00  0.00           H  
ATOM    566  HE1 PHE A  34     186.295 150.158  21.306  1.00  0.00           H  
ATOM    567  HE2 PHE A  34     182.287 150.688  22.699  1.00  0.00           H  
ATOM    568  HZ  PHE A  34     184.058 151.171  21.046  1.00  0.00           H  
ATOM    569  N   GLU A  35     187.959 148.536  26.282  1.00  0.00           N  
ATOM    570  CA  GLU A  35     189.312 149.038  26.043  1.00  0.00           C  
ATOM    571  C   GLU A  35     190.161 147.979  25.316  1.00  0.00           C  
ATOM    572  O   GLU A  35     189.951 146.769  25.459  1.00  0.00           O  
ATOM    573  CB  GLU A  35     189.977 149.430  27.364  1.00  0.00           C  
ATOM    574  CG  GLU A  35     189.250 150.521  28.135  1.00  0.00           C  
ATOM    575  CD  GLU A  35     189.969 150.932  29.390  1.00  0.00           C  
ATOM    576  OE1 GLU A  35     191.119 150.589  29.532  1.00  0.00           O  
ATOM    577  OE2 GLU A  35     189.369 151.592  30.206  1.00  0.00           O  
ATOM    578  H   GLU A  35     187.796 147.558  26.549  1.00  0.00           H  
ATOM    579  HA  GLU A  35     189.242 149.905  25.386  1.00  0.00           H  
ATOM    580 1HB  GLU A  35     190.048 148.554  28.009  1.00  0.00           H  
ATOM    581 2HB  GLU A  35     190.993 149.777  27.172  1.00  0.00           H  
ATOM    582 1HG  GLU A  35     189.137 151.393  27.491  1.00  0.00           H  
ATOM    583 2HG  GLU A  35     188.253 150.166  28.394  1.00  0.00           H  
ATOM    584  N   LYS A  36     191.105 148.413  24.487  1.00  0.00           N  
ATOM    585  CA  LYS A  36     192.040 147.449  23.899  1.00  0.00           C  
ATOM    586  C   LYS A  36     193.484 147.628  24.356  1.00  0.00           C  
ATOM    587  O   LYS A  36     193.912 148.734  24.704  1.00  0.00           O  
ATOM    588  CB  LYS A  36     191.955 147.530  22.375  1.00  0.00           C  
ATOM    589  CG  LYS A  36     190.607 147.109  21.821  1.00  0.00           C  
ATOM    590  CD  LYS A  36     190.533 147.250  20.306  1.00  0.00           C  
ATOM    591  CE  LYS A  36     189.147 146.892  19.812  1.00  0.00           C  
ATOM    592  NZ  LYS A  36     188.965 147.127  18.351  1.00  0.00           N  
ATOM    593  H   LYS A  36     191.186 149.403  24.278  1.00  0.00           H  
ATOM    594  HA  LYS A  36     191.737 146.445  24.200  1.00  0.00           H  
ATOM    595 1HB  LYS A  36     192.157 148.550  22.046  1.00  0.00           H  
ATOM    596 2HB  LYS A  36     192.719 146.883  21.934  1.00  0.00           H  
ATOM    597 1HG  LYS A  36     190.426 146.075  22.092  1.00  0.00           H  
ATOM    598 2HG  LYS A  36     189.821 147.716  22.265  1.00  0.00           H  
ATOM    599 1HD  LYS A  36     190.757 148.277  20.016  1.00  0.00           H  
ATOM    600 2HD  LYS A  36     191.260 146.588  19.828  1.00  0.00           H  
ATOM    601 1HE  LYS A  36     188.963 145.838  20.018  1.00  0.00           H  
ATOM    602 2HE  LYS A  36     188.413 147.489  20.353  1.00  0.00           H  
ATOM    603 1HZ  LYS A  36     187.979 146.847  18.170  1.00  0.00           H  
ATOM    604 2HZ  LYS A  36     189.093 148.095  18.135  1.00  0.00           H  
ATOM    605 3HZ  LYS A  36     189.636 146.552  17.762  1.00  0.00           H  
ATOM    606  N   SER A  37     194.247 146.537  24.272  1.00  0.00           N  
ATOM    607  CA  SER A  37     195.673 146.497  24.549  1.00  0.00           C  
ATOM    608  C   SER A  37     196.325 145.514  23.578  1.00  0.00           C  
ATOM    609  O   SER A  37     195.653 144.971  22.684  1.00  0.00           O  
ATOM    610  CB  SER A  37     195.931 146.082  25.984  1.00  0.00           C  
ATOM    611  OG  SER A  37     197.281 146.252  26.321  1.00  0.00           O  
ATOM    612  H   SER A  37     193.789 145.643  24.064  1.00  0.00           H  
ATOM    613  HA  SER A  37     196.099 147.490  24.404  1.00  0.00           H  
ATOM    614 1HB  SER A  37     195.309 146.677  26.652  1.00  0.00           H  
ATOM    615 2HB  SER A  37     195.649 145.039  26.118  1.00  0.00           H  
ATOM    616  HG  SER A  37     197.288 146.608  27.213  1.00  0.00           H  
ATOM    617  N   ASP A  38     197.595 145.181  23.773  1.00  0.00           N  
ATOM    618  CA  ASP A  38     198.278 144.428  22.732  1.00  0.00           C  
ATOM    619  C   ASP A  38     197.917 142.933  22.786  1.00  0.00           C  
ATOM    620  O   ASP A  38     198.555 142.115  23.461  1.00  0.00           O  
ATOM    621  CB  ASP A  38     199.793 144.603  22.863  1.00  0.00           C  
ATOM    622  CG  ASP A  38     200.564 143.974  21.710  1.00  0.00           C  
ATOM    623  OD1 ASP A  38     199.996 143.167  21.012  1.00  0.00           O  
ATOM    624  OD2 ASP A  38     201.712 144.306  21.539  1.00  0.00           O  
ATOM    625  H   ASP A  38     198.094 145.496  24.598  1.00  0.00           H  
ATOM    626  HA  ASP A  38     197.963 144.823  21.762  1.00  0.00           H  
ATOM    627 1HB  ASP A  38     200.034 145.665  22.905  1.00  0.00           H  
ATOM    628 2HB  ASP A  38     200.132 144.153  23.796  1.00  0.00           H  
ATOM    629  N   GLY A  39     196.866 142.612  22.021  1.00  0.00           N  
ATOM    630  CA  GLY A  39     196.304 141.270  21.884  1.00  0.00           C  
ATOM    631  C   GLY A  39     195.120 140.971  22.807  1.00  0.00           C  
ATOM    632  O   GLY A  39     194.674 139.811  22.877  1.00  0.00           O  
ATOM    633  H   GLY A  39     196.398 143.399  21.573  1.00  0.00           H  
ATOM    634 1HA  GLY A  39     196.002 141.125  20.845  1.00  0.00           H  
ATOM    635 2HA  GLY A  39     197.089 140.546  22.071  1.00  0.00           H  
ATOM    636  N   THR A  40     194.624 141.965  23.549  1.00  0.00           N  
ATOM    637  CA  THR A  40     193.517 141.699  24.468  1.00  0.00           C  
ATOM    638  C   THR A  40     192.319 142.650  24.254  1.00  0.00           C  
ATOM    639  O   THR A  40     192.454 143.756  23.720  1.00  0.00           O  
ATOM    640  CB  THR A  40     193.996 141.798  25.928  1.00  0.00           C  
ATOM    641  OG1 THR A  40     194.371 143.151  26.220  1.00  0.00           O  
ATOM    642  CG2 THR A  40     195.189 140.883  26.161  1.00  0.00           C  
ATOM    643  H   THR A  40     194.999 142.910  23.436  1.00  0.00           H  
ATOM    644  HA  THR A  40     193.157 140.692  24.291  1.00  0.00           H  
ATOM    645  HB  THR A  40     193.186 141.508  26.597  1.00  0.00           H  
ATOM    646  HG1 THR A  40     194.073 143.381  27.103  1.00  0.00           H  
ATOM    647 1HG2 THR A  40     195.513 140.966  27.199  1.00  0.00           H  
ATOM    648 2HG2 THR A  40     194.903 139.853  25.952  1.00  0.00           H  
ATOM    649 3HG2 THR A  40     196.005 141.175  25.502  1.00  0.00           H  
ATOM    650  N   LEU A  41     191.114 142.195  24.625  1.00  0.00           N  
ATOM    651  CA  LEU A  41     189.946 143.090  24.687  1.00  0.00           C  
ATOM    652  C   LEU A  41     189.187 143.015  26.001  1.00  0.00           C  
ATOM    653  O   LEU A  41     188.802 141.943  26.486  1.00  0.00           O  
ATOM    654  CB  LEU A  41     188.983 142.818  23.528  1.00  0.00           C  
ATOM    655  CG  LEU A  41     187.584 143.555  23.528  1.00  0.00           C  
ATOM    656  CD1 LEU A  41     187.758 145.086  23.383  1.00  0.00           C  
ATOM    657  CD2 LEU A  41     186.752 143.001  22.371  1.00  0.00           C  
ATOM    658  H   LEU A  41     191.028 141.206  24.902  1.00  0.00           H  
ATOM    659  HA  LEU A  41     190.308 144.118  24.590  1.00  0.00           H  
ATOM    660 1HB  LEU A  41     189.485 143.118  22.655  1.00  0.00           H  
ATOM    661 2HB  LEU A  41     188.809 141.772  23.472  1.00  0.00           H  
ATOM    662  HG  LEU A  41     187.074 143.369  24.453  1.00  0.00           H  
ATOM    663 1HD1 LEU A  41     186.776 145.569  23.369  1.00  0.00           H  
ATOM    664 2HD1 LEU A  41     188.334 145.485  24.217  1.00  0.00           H  
ATOM    665 3HD1 LEU A  41     188.268 145.312  22.451  1.00  0.00           H  
ATOM    666 1HD2 LEU A  41     185.765 143.475  22.344  1.00  0.00           H  
ATOM    667 2HD2 LEU A  41     187.255 143.196  21.451  1.00  0.00           H  
ATOM    668 3HD2 LEU A  41     186.633 141.927  22.504  1.00  0.00           H  
ATOM    669  N   GLU A  42     188.940 144.185  26.568  1.00  0.00           N  
ATOM    670  CA  GLU A  42     188.166 144.349  27.780  1.00  0.00           C  
ATOM    671  C   GLU A  42     186.739 144.842  27.522  1.00  0.00           C  
ATOM    672  O   GLU A  42     186.552 145.907  26.926  1.00  0.00           O  
ATOM    673  CB  GLU A  42     188.883 145.323  28.720  1.00  0.00           C  
ATOM    674  CG  GLU A  42     188.207 145.507  30.070  1.00  0.00           C  
ATOM    675  CD  GLU A  42     189.078 146.216  31.069  1.00  0.00           C  
ATOM    676  OE1 GLU A  42     190.273 146.208  30.897  1.00  0.00           O  
ATOM    677  OE2 GLU A  42     188.548 146.765  32.007  1.00  0.00           O  
ATOM    678  H   GLU A  42     189.325 145.036  26.140  1.00  0.00           H  
ATOM    679  HA  GLU A  42     188.114 143.377  28.287  1.00  0.00           H  
ATOM    680 1HB  GLU A  42     189.899 144.971  28.900  1.00  0.00           H  
ATOM    681 2HB  GLU A  42     188.953 146.301  28.244  1.00  0.00           H  
ATOM    682 1HG  GLU A  42     187.292 146.081  29.932  1.00  0.00           H  
ATOM    683 2HG  GLU A  42     187.932 144.528  30.464  1.00  0.00           H  
ATOM    684  N   ILE A  43     185.739 144.043  27.945  1.00  0.00           N  
ATOM    685  CA  ILE A  43     184.330 144.380  27.761  1.00  0.00           C  
ATOM    686  C   ILE A  43     183.573 144.561  29.098  1.00  0.00           C  
ATOM    687  O   ILE A  43     183.455 143.594  29.861  1.00  0.00           O  
ATOM    688  CB  ILE A  43     183.661 143.198  27.068  1.00  0.00           C  
ATOM    689  CG1 ILE A  43     184.334 142.921  25.711  1.00  0.00           C  
ATOM    690  CG2 ILE A  43     182.159 143.473  26.907  1.00  0.00           C  
ATOM    691  CD1 ILE A  43     183.911 141.656  25.041  1.00  0.00           C  
ATOM    692  H   ILE A  43     185.952 143.149  28.399  1.00  0.00           H  
ATOM    693  HA  ILE A  43     184.247 145.295  27.180  1.00  0.00           H  
ATOM    694  HB  ILE A  43     183.804 142.356  27.661  1.00  0.00           H  
ATOM    695 1HG1 ILE A  43     184.153 143.741  25.056  1.00  0.00           H  
ATOM    696 2HG1 ILE A  43     185.390 142.822  25.862  1.00  0.00           H  
ATOM    697 1HG2 ILE A  43     181.668 142.630  26.447  1.00  0.00           H  
ATOM    698 2HG2 ILE A  43     181.708 143.644  27.878  1.00  0.00           H  
ATOM    699 3HG2 ILE A  43     182.033 144.361  26.293  1.00  0.00           H  
ATOM    700 1HD1 ILE A  43     184.471 141.554  24.125  1.00  0.00           H  
ATOM    701 2HD1 ILE A  43     184.137 140.812  25.689  1.00  0.00           H  
ATOM    702 3HD1 ILE A  43     182.868 141.670  24.814  1.00  0.00           H  
ATOM    703  N   ARG A  44     182.965 145.711  29.376  1.00  0.00           N  
ATOM    704  CA  ARG A  44     182.260 145.841  30.668  1.00  0.00           C  
ATOM    705  C   ARG A  44     180.830 146.331  30.509  1.00  0.00           C  
ATOM    706  O   ARG A  44     180.619 147.448  30.021  1.00  0.00           O  
ATOM    707  CB  ARG A  44     183.004 146.799  31.587  1.00  0.00           C  
ATOM    708  CG  ARG A  44     182.428 146.913  32.991  1.00  0.00           C  
ATOM    709  CD  ARG A  44     183.255 147.795  33.852  1.00  0.00           C  
ATOM    710  NE  ARG A  44     182.933 147.635  35.262  1.00  0.00           N  
ATOM    711  CZ  ARG A  44     183.569 148.266  36.269  1.00  0.00           C  
ATOM    712  NH1 ARG A  44     184.558 149.094  36.007  1.00  0.00           N  
ATOM    713  NH2 ARG A  44     183.200 148.053  37.518  1.00  0.00           N  
ATOM    714  H   ARG A  44     183.057 146.498  28.716  1.00  0.00           H  
ATOM    715  HA  ARG A  44     182.188 144.859  31.123  1.00  0.00           H  
ATOM    716 1HB  ARG A  44     184.041 146.483  31.681  1.00  0.00           H  
ATOM    717 2HB  ARG A  44     183.002 147.799  31.148  1.00  0.00           H  
ATOM    718 1HG  ARG A  44     181.423 147.330  32.940  1.00  0.00           H  
ATOM    719 2HG  ARG A  44     182.390 145.925  33.448  1.00  0.00           H  
ATOM    720 1HD  ARG A  44     184.310 147.555  33.714  1.00  0.00           H  
ATOM    721 2HD  ARG A  44     183.082 148.835  33.579  1.00  0.00           H  
ATOM    722  HE  ARG A  44     182.180 147.008  35.503  1.00  0.00           H  
ATOM    723 1HH1 ARG A  44     184.838 149.257  35.052  1.00  0.00           H  
ATOM    724 2HH1 ARG A  44     185.033 149.564  36.761  1.00  0.00           H  
ATOM    725 1HH2 ARG A  44     182.441 147.417  37.721  1.00  0.00           H  
ATOM    726 2HH2 ARG A  44     183.675 148.525  38.274  1.00  0.00           H  
ATOM    727  N   VAL A  45     179.828 145.548  30.965  1.00  0.00           N  
ATOM    728  CA  VAL A  45     178.445 145.966  30.725  1.00  0.00           C  
ATOM    729  C   VAL A  45     177.632 146.223  32.012  1.00  0.00           C  
ATOM    730  O   VAL A  45     177.504 145.341  32.886  1.00  0.00           O  
ATOM    731  CB  VAL A  45     177.695 144.856  29.948  1.00  0.00           C  
ATOM    732  CG1 VAL A  45     176.271 145.372  29.590  1.00  0.00           C  
ATOM    733  CG2 VAL A  45     178.512 144.336  28.730  1.00  0.00           C  
ATOM    734  H   VAL A  45     179.995 144.642  31.421  1.00  0.00           H  
ATOM    735  HA  VAL A  45     178.453 146.888  30.141  1.00  0.00           H  
ATOM    736  HB  VAL A  45     177.546 144.006  30.621  1.00  0.00           H  
ATOM    737 1HG1 VAL A  45     175.744 144.602  29.092  1.00  0.00           H  
ATOM    738 2HG1 VAL A  45     175.725 145.657  30.481  1.00  0.00           H  
ATOM    739 3HG1 VAL A  45     176.310 146.223  28.944  1.00  0.00           H  
ATOM    740 1HG2 VAL A  45     177.959 143.541  28.240  1.00  0.00           H  
ATOM    741 2HG2 VAL A  45     178.695 145.092  28.037  1.00  0.00           H  
ATOM    742 3HG2 VAL A  45     179.465 143.950  29.080  1.00  0.00           H  
ATOM    743  N   LYS A  46     177.023 147.404  32.105  1.00  0.00           N  
ATOM    744  CA  LYS A  46     176.256 147.761  33.293  1.00  0.00           C  
ATOM    745  C   LYS A  46     174.809 147.302  33.140  1.00  0.00           C  
ATOM    746  O   LYS A  46     174.200 147.516  32.099  1.00  0.00           O  
ATOM    747  CB  LYS A  46     176.276 149.273  33.533  1.00  0.00           C  
ATOM    748  CG  LYS A  46     177.659 149.883  33.800  1.00  0.00           C  
ATOM    749  CD  LYS A  46     177.524 151.370  34.140  1.00  0.00           C  
ATOM    750  CE  LYS A  46     178.857 152.103  34.163  1.00  0.00           C  
ATOM    751  NZ  LYS A  46     178.658 153.577  34.322  1.00  0.00           N  
ATOM    752  H   LYS A  46     177.121 148.061  31.323  1.00  0.00           H  
ATOM    753  HA  LYS A  46     176.674 147.252  34.151  1.00  0.00           H  
ATOM    754 1HB  LYS A  46     175.859 149.776  32.659  1.00  0.00           H  
ATOM    755 2HB  LYS A  46     175.635 149.509  34.379  1.00  0.00           H  
ATOM    756 1HG  LYS A  46     178.140 149.368  34.624  1.00  0.00           H  
ATOM    757 2HG  LYS A  46     178.279 149.772  32.907  1.00  0.00           H  
ATOM    758 1HD  LYS A  46     176.880 151.856  33.417  1.00  0.00           H  
ATOM    759 2HD  LYS A  46     177.062 151.469  35.121  1.00  0.00           H  
ATOM    760 1HE  LYS A  46     179.463 151.734  34.988  1.00  0.00           H  
ATOM    761 2HE  LYS A  46     179.379 151.923  33.224  1.00  0.00           H  
ATOM    762 1HZ  LYS A  46     179.545 154.050  34.317  1.00  0.00           H  
ATOM    763 2HZ  LYS A  46     178.082 153.907  33.515  1.00  0.00           H  
ATOM    764 3HZ  LYS A  46     178.171 153.778  35.182  1.00  0.00           H  
ATOM    765  N   ASN A  47     174.223 146.768  34.214  1.00  0.00           N  
ATOM    766  CA  ASN A  47     172.814 146.355  34.254  1.00  0.00           C  
ATOM    767  C   ASN A  47     172.402 145.299  33.208  1.00  0.00           C  
ATOM    768  O   ASN A  47     171.310 145.368  32.651  1.00  0.00           O  
ATOM    769  CB  ASN A  47     171.927 147.583  34.106  1.00  0.00           C  
ATOM    770  CG  ASN A  47     172.153 148.565  35.211  1.00  0.00           C  
ATOM    771  OD1 ASN A  47     172.317 148.185  36.380  1.00  0.00           O  
ATOM    772  ND2 ASN A  47     172.167 149.833  34.870  1.00  0.00           N  
ATOM    773  H   ASN A  47     174.774 146.637  35.052  1.00  0.00           H  
ATOM    774  HA  ASN A  47     172.621 145.915  35.230  1.00  0.00           H  
ATOM    775 1HB  ASN A  47     172.101 148.069  33.151  1.00  0.00           H  
ATOM    776 2HB  ASN A  47     170.883 147.273  34.128  1.00  0.00           H  
ATOM    777 1HD2 ASN A  47     172.313 150.537  35.567  1.00  0.00           H  
ATOM    778 2HD2 ASN A  47     172.028 150.096  33.915  1.00  0.00           H  
ATOM    779  N   LEU A  48     173.270 144.319  32.966  1.00  0.00           N  
ATOM    780  CA  LEU A  48     172.939 143.267  32.003  1.00  0.00           C  
ATOM    781  C   LEU A  48     172.307 142.036  32.664  1.00  0.00           C  
ATOM    782  O   LEU A  48     172.746 141.593  33.727  1.00  0.00           O  
ATOM    783  CB  LEU A  48     174.207 142.823  31.272  1.00  0.00           C  
ATOM    784  CG  LEU A  48     174.065 141.822  30.083  1.00  0.00           C  
ATOM    785  CD1 LEU A  48     173.350 142.512  28.889  1.00  0.00           C  
ATOM    786  CD2 LEU A  48     175.427 141.347  29.677  1.00  0.00           C  
ATOM    787  H   LEU A  48     174.151 144.322  33.454  1.00  0.00           H  
ATOM    788  HA  LEU A  48     172.231 143.678  31.286  1.00  0.00           H  
ATOM    789 1HB  LEU A  48     174.696 143.676  30.935  1.00  0.00           H  
ATOM    790 2HB  LEU A  48     174.843 142.353  32.002  1.00  0.00           H  
ATOM    791  HG  LEU A  48     173.480 140.960  30.393  1.00  0.00           H  
ATOM    792 1HD1 LEU A  48     173.279 141.836  28.076  1.00  0.00           H  
ATOM    793 2HD1 LEU A  48     172.353 142.833  29.175  1.00  0.00           H  
ATOM    794 3HD1 LEU A  48     173.903 143.361  28.562  1.00  0.00           H  
ATOM    795 1HD2 LEU A  48     175.318 140.639  28.873  1.00  0.00           H  
ATOM    796 2HD2 LEU A  48     176.040 142.178  29.353  1.00  0.00           H  
ATOM    797 3HD2 LEU A  48     175.890 140.870  30.509  1.00  0.00           H  
ATOM    798  N   HIS A  49     171.300 141.470  31.998  1.00  0.00           N  
ATOM    799  CA  HIS A  49     170.595 140.249  32.392  1.00  0.00           C  
ATOM    800  C   HIS A  49     171.468 138.995  32.219  1.00  0.00           C  
ATOM    801  O   HIS A  49     172.244 138.891  31.261  1.00  0.00           O  
ATOM    802  CB  HIS A  49     169.289 140.108  31.594  1.00  0.00           C  
ATOM    803  CG  HIS A  49     168.333 139.065  32.138  1.00  0.00           C  
ATOM    804  ND1 HIS A  49     168.485 137.705  31.925  1.00  0.00           N  
ATOM    805  CD2 HIS A  49     167.213 139.205  32.888  1.00  0.00           C  
ATOM    806  CE1 HIS A  49     167.497 137.056  32.534  1.00  0.00           C  
ATOM    807  NE2 HIS A  49     166.716 137.945  33.120  1.00  0.00           N  
ATOM    808  H   HIS A  49     170.966 141.941  31.169  1.00  0.00           H  
ATOM    809  HA  HIS A  49     170.329 140.318  33.448  1.00  0.00           H  
ATOM    810 1HB  HIS A  49     168.769 141.069  31.580  1.00  0.00           H  
ATOM    811 2HB  HIS A  49     169.522 139.851  30.562  1.00  0.00           H  
ATOM    812  HD2 HIS A  49     166.787 140.144  33.248  1.00  0.00           H  
ATOM    813  HE1 HIS A  49     167.348 135.974  32.544  1.00  0.00           H  
ATOM    814  HE2 HIS A  49     165.881 137.739  33.657  1.00  0.00           H  
ATOM    815  N   GLU A  50     171.338 138.038  33.143  1.00  0.00           N  
ATOM    816  CA  GLU A  50     172.082 136.776  33.089  1.00  0.00           C  
ATOM    817  C   GLU A  50     171.941 136.015  31.769  1.00  0.00           C  
ATOM    818  O   GLU A  50     172.902 135.374  31.320  1.00  0.00           O  
ATOM    819  CB  GLU A  50     171.633 135.847  34.220  1.00  0.00           C  
ATOM    820  CG  GLU A  50     172.345 134.482  34.232  1.00  0.00           C  
ATOM    821  CD  GLU A  50     171.934 133.613  35.384  1.00  0.00           C  
ATOM    822  OE1 GLU A  50     171.211 134.083  36.228  1.00  0.00           O  
ATOM    823  OE2 GLU A  50     172.328 132.460  35.411  1.00  0.00           O  
ATOM    824  H   GLU A  50     170.702 138.184  33.916  1.00  0.00           H  
ATOM    825  HA  GLU A  50     173.135 137.007  33.240  1.00  0.00           H  
ATOM    826 1HB  GLU A  50     171.813 136.332  35.178  1.00  0.00           H  
ATOM    827 2HB  GLU A  50     170.559 135.671  34.136  1.00  0.00           H  
ATOM    828 1HG  GLU A  50     172.114 133.945  33.313  1.00  0.00           H  
ATOM    829 2HG  GLU A  50     173.423 134.641  34.262  1.00  0.00           H  
ATOM    830  N   LYS A  51     170.754 136.012  31.160  1.00  0.00           N  
ATOM    831  CA  LYS A  51     170.591 135.262  29.921  1.00  0.00           C  
ATOM    832  C   LYS A  51     171.562 135.765  28.866  1.00  0.00           C  
ATOM    833  O   LYS A  51     172.186 134.973  28.156  1.00  0.00           O  
ATOM    834  CB  LYS A  51     169.153 135.365  29.410  1.00  0.00           C  
ATOM    835  CG  LYS A  51     168.875 134.560  28.147  1.00  0.00           C  
ATOM    836  CD  LYS A  51     167.404 134.622  27.764  1.00  0.00           C  
ATOM    837  CE  LYS A  51     167.093 133.688  26.604  1.00  0.00           C  
ATOM    838  NZ  LYS A  51     167.711 134.155  25.333  1.00  0.00           N  
ATOM    839  H   LYS A  51     169.972 136.543  31.548  1.00  0.00           H  
ATOM    840  HA  LYS A  51     170.818 134.216  30.116  1.00  0.00           H  
ATOM    841 1HB  LYS A  51     168.466 135.021  30.184  1.00  0.00           H  
ATOM    842 2HB  LYS A  51     168.915 136.408  29.200  1.00  0.00           H  
ATOM    843 1HG  LYS A  51     169.474 134.954  27.325  1.00  0.00           H  
ATOM    844 2HG  LYS A  51     169.156 133.519  28.310  1.00  0.00           H  
ATOM    845 1HD  LYS A  51     166.792 134.340  28.622  1.00  0.00           H  
ATOM    846 2HD  LYS A  51     167.147 135.642  27.476  1.00  0.00           H  
ATOM    847 1HE  LYS A  51     167.466 132.691  26.830  1.00  0.00           H  
ATOM    848 2HE  LYS A  51     166.014 133.626  26.466  1.00  0.00           H  
ATOM    849 1HZ  LYS A  51     167.482 133.510  24.590  1.00  0.00           H  
ATOM    850 2HZ  LYS A  51     167.358 135.073  25.103  1.00  0.00           H  
ATOM    851 3HZ  LYS A  51     168.714 134.198  25.442  1.00  0.00           H  
ATOM    852  N   ARG A  52     171.714 137.092  28.804  1.00  0.00           N  
ATOM    853  CA  ARG A  52     172.587 137.701  27.821  1.00  0.00           C  
ATOM    854  C   ARG A  52     174.040 137.448  28.161  1.00  0.00           C  
ATOM    855  O   ARG A  52     174.856 137.293  27.247  1.00  0.00           O  
ATOM    856  CB  ARG A  52     172.359 139.175  27.752  1.00  0.00           C  
ATOM    857  CG  ARG A  52     171.022 139.624  27.239  1.00  0.00           C  
ATOM    858  CD  ARG A  52     170.744 139.149  25.881  1.00  0.00           C  
ATOM    859  NE  ARG A  52     169.613 139.833  25.338  1.00  0.00           N  
ATOM    860  CZ  ARG A  52     169.011 139.574  24.185  1.00  0.00           C  
ATOM    861  NH1 ARG A  52     169.408 138.584  23.393  1.00  0.00           N  
ATOM    862  NH2 ARG A  52     167.999 140.354  23.883  1.00  0.00           N  
ATOM    863  H   ARG A  52     171.184 137.666  29.439  1.00  0.00           H  
ATOM    864  HA  ARG A  52     172.382 137.261  26.855  1.00  0.00           H  
ATOM    865 1HB  ARG A  52     172.474 139.582  28.749  1.00  0.00           H  
ATOM    866 2HB  ARG A  52     173.122 139.600  27.113  1.00  0.00           H  
ATOM    867 1HG  ARG A  52     170.238 139.250  27.896  1.00  0.00           H  
ATOM    868 2HG  ARG A  52     170.991 140.706  27.227  1.00  0.00           H  
ATOM    869 1HD  ARG A  52     171.598 139.294  25.228  1.00  0.00           H  
ATOM    870 2HD  ARG A  52     170.494 138.089  25.926  1.00  0.00           H  
ATOM    871  HE  ARG A  52     169.217 140.615  25.876  1.00  0.00           H  
ATOM    872 1HH1 ARG A  52     170.200 137.975  23.666  1.00  0.00           H  
ATOM    873 2HH1 ARG A  52     168.933 138.408  22.522  1.00  0.00           H  
ATOM    874 1HH2 ARG A  52     167.763 141.096  24.568  1.00  0.00           H  
ATOM    875 2HH2 ARG A  52     167.476 140.233  23.030  1.00  0.00           H  
ATOM    876  N   GLU A  53     174.374 137.421  29.454  1.00  0.00           N  
ATOM    877  CA  GLU A  53     175.734 137.108  29.879  1.00  0.00           C  
ATOM    878  C   GLU A  53     176.123 135.751  29.337  1.00  0.00           C  
ATOM    879  O   GLU A  53     177.236 135.574  28.830  1.00  0.00           O  
ATOM    880  CB  GLU A  53     175.853 137.121  31.405  1.00  0.00           C  
ATOM    881  CG  GLU A  53     177.226 136.729  31.932  1.00  0.00           C  
ATOM    882  CD  GLU A  53     177.392 137.015  33.398  1.00  0.00           C  
ATOM    883  OE1 GLU A  53     176.598 137.749  33.936  1.00  0.00           O  
ATOM    884  OE2 GLU A  53     178.316 136.500  33.982  1.00  0.00           O  
ATOM    885  H   GLU A  53     173.662 137.656  30.152  1.00  0.00           H  
ATOM    886  HA  GLU A  53     176.410 137.853  29.476  1.00  0.00           H  
ATOM    887 1HB  GLU A  53     175.623 138.119  31.779  1.00  0.00           H  
ATOM    888 2HB  GLU A  53     175.122 136.435  31.832  1.00  0.00           H  
ATOM    889 1HG  GLU A  53     177.378 135.664  31.762  1.00  0.00           H  
ATOM    890 2HG  GLU A  53     177.986 137.271  31.372  1.00  0.00           H  
ATOM    891  N   ARG A  54     175.192 134.799  29.419  1.00  0.00           N  
ATOM    892  CA  ARG A  54     175.439 133.460  28.921  1.00  0.00           C  
ATOM    893  C   ARG A  54     175.535 133.422  27.391  1.00  0.00           C  
ATOM    894  O   ARG A  54     176.420 132.747  26.853  1.00  0.00           O  
ATOM    895  CB  ARG A  54     174.358 132.526  29.431  1.00  0.00           C  
ATOM    896  CG  ARG A  54     174.471 132.247  30.935  1.00  0.00           C  
ATOM    897  CD  ARG A  54     173.402 131.350  31.454  1.00  0.00           C  
ATOM    898  NE  ARG A  54     173.533 131.138  32.908  1.00  0.00           N  
ATOM    899  CZ  ARG A  54     174.315 130.224  33.514  1.00  0.00           C  
ATOM    900  NH1 ARG A  54     175.076 129.383  32.828  1.00  0.00           N  
ATOM    901  NH2 ARG A  54     174.296 130.202  34.827  1.00  0.00           N  
ATOM    902  H   ARG A  54     174.307 135.018  29.897  1.00  0.00           H  
ATOM    903  HA  ARG A  54     176.392 133.123  29.331  1.00  0.00           H  
ATOM    904 1HB  ARG A  54     173.378 132.969  29.244  1.00  0.00           H  
ATOM    905 2HB  ARG A  54     174.403 131.577  28.899  1.00  0.00           H  
ATOM    906 1HG  ARG A  54     175.442 131.798  31.139  1.00  0.00           H  
ATOM    907 2HG  ARG A  54     174.397 133.194  31.475  1.00  0.00           H  
ATOM    908 1HD  ARG A  54     172.433 131.821  31.272  1.00  0.00           H  
ATOM    909 2HD  ARG A  54     173.433 130.386  30.951  1.00  0.00           H  
ATOM    910  HE  ARG A  54     172.987 131.737  33.553  1.00  0.00           H  
ATOM    911 1HH1 ARG A  54     175.088 129.410  31.819  1.00  0.00           H  
ATOM    912 2HH1 ARG A  54     175.652 128.711  33.316  1.00  0.00           H  
ATOM    913 1HH2 ARG A  54     173.685 130.883  35.313  1.00  0.00           H  
ATOM    914 2HH2 ARG A  54     174.857 129.544  35.345  1.00  0.00           H  
ATOM    915  N   GLU A  55     174.671 134.173  26.695  1.00  0.00           N  
ATOM    916  CA  GLU A  55     174.712 134.228  25.234  1.00  0.00           C  
ATOM    917  C   GLU A  55     176.025 134.846  24.744  1.00  0.00           C  
ATOM    918  O   GLU A  55     176.624 134.364  23.780  1.00  0.00           O  
ATOM    919  CB  GLU A  55     173.525 135.030  24.697  1.00  0.00           C  
ATOM    920  CG  GLU A  55     172.178 134.337  24.846  1.00  0.00           C  
ATOM    921  CD  GLU A  55     171.028 135.186  24.381  1.00  0.00           C  
ATOM    922  OE1 GLU A  55     171.251 136.326  24.051  1.00  0.00           O  
ATOM    923  OE2 GLU A  55     169.924 134.694  24.357  1.00  0.00           O  
ATOM    924  H   GLU A  55     173.921 134.667  27.198  1.00  0.00           H  
ATOM    925  HA  GLU A  55     174.653 133.205  24.851  1.00  0.00           H  
ATOM    926 1HB  GLU A  55     173.468 135.987  25.216  1.00  0.00           H  
ATOM    927 2HB  GLU A  55     173.677 135.241  23.638  1.00  0.00           H  
ATOM    928 1HG  GLU A  55     172.190 133.414  24.268  1.00  0.00           H  
ATOM    929 2HG  GLU A  55     172.030 134.075  25.893  1.00  0.00           H  
ATOM    930  N   ILE A  56     176.508 135.881  25.450  1.00  0.00           N  
ATOM    931  CA  ILE A  56     177.753 136.531  25.069  1.00  0.00           C  
ATOM    932  C   ILE A  56     178.917 135.601  25.310  1.00  0.00           C  
ATOM    933  O   ILE A  56     179.802 135.519  24.453  1.00  0.00           O  
ATOM    934  CB  ILE A  56     177.966 137.839  25.852  1.00  0.00           C  
ATOM    935  CG1 ILE A  56     176.926 138.884  25.438  1.00  0.00           C  
ATOM    936  CG2 ILE A  56     179.374 138.369  25.631  1.00  0.00           C  
ATOM    937  CD1 ILE A  56     176.854 140.075  26.367  1.00  0.00           C  
ATOM    938  H   ILE A  56     175.940 136.252  26.217  1.00  0.00           H  
ATOM    939  HA  ILE A  56     177.737 136.734  24.015  1.00  0.00           H  
ATOM    940  HB  ILE A  56     177.820 137.654  26.916  1.00  0.00           H  
ATOM    941 1HG1 ILE A  56     177.153 139.246  24.436  1.00  0.00           H  
ATOM    942 2HG1 ILE A  56     175.939 138.421  25.402  1.00  0.00           H  
ATOM    943 1HG2 ILE A  56     179.507 139.294  26.191  1.00  0.00           H  
ATOM    944 2HG2 ILE A  56     180.098 137.630  25.973  1.00  0.00           H  
ATOM    945 3HG2 ILE A  56     179.528 138.562  24.569  1.00  0.00           H  
ATOM    946 1HD1 ILE A  56     176.095 140.771  26.008  1.00  0.00           H  
ATOM    947 2HD1 ILE A  56     176.592 139.739  27.371  1.00  0.00           H  
ATOM    948 3HD1 ILE A  56     177.821 140.576  26.392  1.00  0.00           H  
ATOM    949  N   LYS A  57     178.945 134.907  26.442  1.00  0.00           N  
ATOM    950  CA  LYS A  57     180.036 133.991  26.716  1.00  0.00           C  
ATOM    951  C   LYS A  57     180.152 132.914  25.633  1.00  0.00           C  
ATOM    952  O   LYS A  57     181.249 132.661  25.136  1.00  0.00           O  
ATOM    953  CB  LYS A  57     179.848 133.344  28.089  1.00  0.00           C  
ATOM    954  CG  LYS A  57     181.001 132.448  28.525  1.00  0.00           C  
ATOM    955  CD  LYS A  57     182.265 133.257  28.776  1.00  0.00           C  
ATOM    956  CE  LYS A  57     183.376 132.386  29.343  1.00  0.00           C  
ATOM    957  NZ  LYS A  57     182.987 131.759  30.635  1.00  0.00           N  
ATOM    958  H   LYS A  57     178.204 135.042  27.145  1.00  0.00           H  
ATOM    959  HA  LYS A  57     180.971 134.565  26.730  1.00  0.00           H  
ATOM    960 1HB  LYS A  57     179.724 134.120  28.844  1.00  0.00           H  
ATOM    961 2HB  LYS A  57     178.939 132.742  28.086  1.00  0.00           H  
ATOM    962 1HG  LYS A  57     180.727 131.923  29.441  1.00  0.00           H  
ATOM    963 2HG  LYS A  57     181.200 131.709  27.750  1.00  0.00           H  
ATOM    964 1HD  LYS A  57     182.604 133.701  27.839  1.00  0.00           H  
ATOM    965 2HD  LYS A  57     182.049 134.059  29.481  1.00  0.00           H  
ATOM    966 1HE  LYS A  57     183.622 131.600  28.630  1.00  0.00           H  
ATOM    967 2HE  LYS A  57     184.268 132.993  29.503  1.00  0.00           H  
ATOM    968 1HZ  LYS A  57     183.750 131.191  30.977  1.00  0.00           H  
ATOM    969 2HZ  LYS A  57     182.775 132.480  31.310  1.00  0.00           H  
ATOM    970 3HZ  LYS A  57     182.173 131.178  30.496  1.00  0.00           H  
ATOM    971  N   GLU A  58     179.008 132.335  25.203  1.00  0.00           N  
ATOM    972  CA  GLU A  58     179.045 131.347  24.123  1.00  0.00           C  
ATOM    973  C   GLU A  58     179.496 131.971  22.813  1.00  0.00           C  
ATOM    974  O   GLU A  58     180.284 131.375  22.073  1.00  0.00           O  
ATOM    975  CB  GLU A  58     177.676 130.693  23.904  1.00  0.00           C  
ATOM    976  CG  GLU A  58     177.684 129.612  22.797  1.00  0.00           C  
ATOM    977  CD  GLU A  58     176.388 128.864  22.665  1.00  0.00           C  
ATOM    978  OE1 GLU A  58     175.487 129.119  23.425  1.00  0.00           O  
ATOM    979  OE2 GLU A  58     176.287 128.047  21.768  1.00  0.00           O  
ATOM    980  H   GLU A  58     178.125 132.543  25.679  1.00  0.00           H  
ATOM    981  HA  GLU A  58     179.755 130.570  24.390  1.00  0.00           H  
ATOM    982 1HB  GLU A  58     177.341 130.235  24.835  1.00  0.00           H  
ATOM    983 2HB  GLU A  58     176.945 131.460  23.637  1.00  0.00           H  
ATOM    984 1HG  GLU A  58     177.899 130.085  21.841  1.00  0.00           H  
ATOM    985 2HG  GLU A  58     178.488 128.904  23.006  1.00  0.00           H  
ATOM    986  N   TYR A  59     179.000 133.176  22.521  1.00  0.00           N  
ATOM    987  CA  TYR A  59     179.415 133.869  21.322  1.00  0.00           C  
ATOM    988  C   TYR A  59     180.921 134.062  21.331  1.00  0.00           C  
ATOM    989  O   TYR A  59     181.581 133.811  20.309  1.00  0.00           O  
ATOM    990  CB  TYR A  59     178.697 135.215  21.198  1.00  0.00           C  
ATOM    991  CG  TYR A  59     178.928 135.911  19.875  1.00  0.00           C  
ATOM    992  CD1 TYR A  59     178.157 135.577  18.772  1.00  0.00           C  
ATOM    993  CD2 TYR A  59     179.912 136.883  19.765  1.00  0.00           C  
ATOM    994  CE1 TYR A  59     178.368 136.212  17.564  1.00  0.00           C  
ATOM    995  CE2 TYR A  59     180.123 137.518  18.557  1.00  0.00           C  
ATOM    996  CZ  TYR A  59     179.355 137.186  17.459  1.00  0.00           C  
ATOM    997  OH  TYR A  59     179.565 137.819  16.256  1.00  0.00           O  
ATOM    998  H   TYR A  59     178.282 133.595  23.119  1.00  0.00           H  
ATOM    999  HA  TYR A  59     179.147 133.277  20.460  1.00  0.00           H  
ATOM   1000 1HB  TYR A  59     177.624 135.068  21.323  1.00  0.00           H  
ATOM   1001 2HB  TYR A  59     179.031 135.879  21.995  1.00  0.00           H  
ATOM   1002  HD1 TYR A  59     177.384 134.813  18.858  1.00  0.00           H  
ATOM   1003  HD2 TYR A  59     180.518 137.145  20.632  1.00  0.00           H  
ATOM   1004  HE1 TYR A  59     177.762 135.950  16.697  1.00  0.00           H  
ATOM   1005  HE2 TYR A  59     180.896 138.282  18.470  1.00  0.00           H  
ATOM   1006  HH  TYR A  59     180.164 138.558  16.385  1.00  0.00           H  
ATOM   1007  N   ILE A  60     181.484 134.475  22.465  1.00  0.00           N  
ATOM   1008  CA  ILE A  60     182.911 134.709  22.555  1.00  0.00           C  
ATOM   1009  C   ILE A  60     183.665 133.407  22.273  1.00  0.00           C  
ATOM   1010  O   ILE A  60     184.628 133.431  21.509  1.00  0.00           O  
ATOM   1011  CB  ILE A  60     183.297 135.255  23.942  1.00  0.00           C  
ATOM   1012  CG1 ILE A  60     182.768 136.681  24.120  1.00  0.00           C  
ATOM   1013  CG2 ILE A  60     184.806 135.216  24.128  1.00  0.00           C  
ATOM   1014  CD1 ILE A  60     182.870 137.197  25.537  1.00  0.00           C  
ATOM   1015  H   ILE A  60     180.885 134.686  23.280  1.00  0.00           H  
ATOM   1016  HA  ILE A  60     183.184 135.419  21.779  1.00  0.00           H  
ATOM   1017  HB  ILE A  60     182.829 134.647  24.715  1.00  0.00           H  
ATOM   1018 1HG1 ILE A  60     183.321 137.358  23.470  1.00  0.00           H  
ATOM   1019 2HG1 ILE A  60     181.721 136.721  23.818  1.00  0.00           H  
ATOM   1020 1HG2 ILE A  60     185.061 135.606  25.113  1.00  0.00           H  
ATOM   1021 2HG2 ILE A  60     185.156 134.189  24.043  1.00  0.00           H  
ATOM   1022 3HG2 ILE A  60     185.283 135.827  23.361  1.00  0.00           H  
ATOM   1023 1HD1 ILE A  60     182.476 138.212  25.584  1.00  0.00           H  
ATOM   1024 2HD1 ILE A  60     182.293 136.553  26.202  1.00  0.00           H  
ATOM   1025 3HD1 ILE A  60     183.913 137.199  25.849  1.00  0.00           H  
ATOM   1026  N   GLU A  61     183.230 132.290  22.879  1.00  0.00           N  
ATOM   1027  CA  GLU A  61     183.947 131.032  22.679  1.00  0.00           C  
ATOM   1028  C   GLU A  61     183.936 130.611  21.215  1.00  0.00           C  
ATOM   1029  O   GLU A  61     184.971 130.169  20.697  1.00  0.00           O  
ATOM   1030  CB  GLU A  61     183.333 129.927  23.541  1.00  0.00           C  
ATOM   1031  CG  GLU A  61     183.550 130.102  25.037  1.00  0.00           C  
ATOM   1032  CD  GLU A  61     182.946 128.990  25.851  1.00  0.00           C  
ATOM   1033  OE1 GLU A  61     182.287 128.153  25.281  1.00  0.00           O  
ATOM   1034  OE2 GLU A  61     183.144 128.977  27.042  1.00  0.00           O  
ATOM   1035  H   GLU A  61     182.418 132.324  23.502  1.00  0.00           H  
ATOM   1036  HA  GLU A  61     184.980 131.173  23.000  1.00  0.00           H  
ATOM   1037 1HB  GLU A  61     182.260 129.880  23.361  1.00  0.00           H  
ATOM   1038 2HB  GLU A  61     183.756 128.964  23.254  1.00  0.00           H  
ATOM   1039 1HG  GLU A  61     184.620 130.142  25.238  1.00  0.00           H  
ATOM   1040 2HG  GLU A  61     183.114 131.050  25.347  1.00  0.00           H  
ATOM   1041  N   ARG A  62     182.790 130.775  20.534  1.00  0.00           N  
ATOM   1042  CA  ARG A  62     182.643 130.364  19.139  1.00  0.00           C  
ATOM   1043  C   ARG A  62     183.405 131.255  18.164  1.00  0.00           C  
ATOM   1044  O   ARG A  62     183.891 130.781  17.137  1.00  0.00           O  
ATOM   1045  CB  ARG A  62     181.176 130.320  18.747  1.00  0.00           C  
ATOM   1046  CG  ARG A  62     180.381 129.180  19.365  1.00  0.00           C  
ATOM   1047  CD  ARG A  62     178.973 129.159  18.881  1.00  0.00           C  
ATOM   1048  NE  ARG A  62     178.195 128.084  19.503  1.00  0.00           N  
ATOM   1049  CZ  ARG A  62     178.163 126.802  19.108  1.00  0.00           C  
ATOM   1050  NH1 ARG A  62     178.866 126.368  18.069  1.00  0.00           N  
ATOM   1051  NH2 ARG A  62     177.398 125.988  19.797  1.00  0.00           N  
ATOM   1052  H   ARG A  62     181.974 131.153  21.040  1.00  0.00           H  
ATOM   1053  HA  ARG A  62     183.044 129.351  19.052  1.00  0.00           H  
ATOM   1054 1HB  ARG A  62     180.698 131.256  19.046  1.00  0.00           H  
ATOM   1055 2HB  ARG A  62     181.095 130.243  17.664  1.00  0.00           H  
ATOM   1056 1HG  ARG A  62     180.855 128.234  19.112  1.00  0.00           H  
ATOM   1057 2HG  ARG A  62     180.367 129.295  20.452  1.00  0.00           H  
ATOM   1058 1HD  ARG A  62     178.503 130.109  19.147  1.00  0.00           H  
ATOM   1059 2HD  ARG A  62     178.946 129.034  17.803  1.00  0.00           H  
ATOM   1060  HE  ARG A  62     177.602 128.304  20.321  1.00  0.00           H  
ATOM   1061 1HH1 ARG A  62     179.446 127.005  17.545  1.00  0.00           H  
ATOM   1062 2HH1 ARG A  62     178.819 125.395  17.796  1.00  0.00           H  
ATOM   1063 1HH2 ARG A  62     176.870 126.384  20.595  1.00  0.00           H  
ATOM   1064 2HH2 ARG A  62     177.326 125.013  19.557  1.00  0.00           H  
ATOM   1065  N   VAL A  63     183.509 132.545  18.480  1.00  0.00           N  
ATOM   1066  CA  VAL A  63     184.174 133.494  17.595  1.00  0.00           C  
ATOM   1067  C   VAL A  63     185.656 133.661  17.914  1.00  0.00           C  
ATOM   1068  O   VAL A  63     186.462 133.813  16.978  1.00  0.00           O  
ATOM   1069  CB  VAL A  63     183.483 134.868  17.688  1.00  0.00           C  
ATOM   1070  CG1 VAL A  63     184.265 135.911  16.904  1.00  0.00           C  
ATOM   1071  CG2 VAL A  63     182.055 134.765  17.175  1.00  0.00           C  
ATOM   1072  H   VAL A  63     183.064 132.866  19.347  1.00  0.00           H  
ATOM   1073  HA  VAL A  63     184.083 133.113  16.584  1.00  0.00           H  
ATOM   1074  HB  VAL A  63     183.474 135.189  18.730  1.00  0.00           H  
ATOM   1075 1HG1 VAL A  63     183.763 136.876  16.982  1.00  0.00           H  
ATOM   1076 2HG1 VAL A  63     185.272 135.993  17.312  1.00  0.00           H  
ATOM   1077 3HG1 VAL A  63     184.320 135.614  15.857  1.00  0.00           H  
ATOM   1078 1HG2 VAL A  63     181.573 135.740  17.244  1.00  0.00           H  
ATOM   1079 2HG2 VAL A  63     182.065 134.438  16.135  1.00  0.00           H  
ATOM   1080 3HG2 VAL A  63     181.503 134.043  17.777  1.00  0.00           H  
ATOM   1081  N   LEU A  64     186.007 133.697  19.210  1.00  0.00           N  
ATOM   1082  CA  LEU A  64     187.381 133.927  19.642  1.00  0.00           C  
ATOM   1083  C   LEU A  64     188.339 132.754  19.363  1.00  0.00           C  
ATOM   1084  O   LEU A  64     189.515 132.996  19.077  1.00  0.00           O  
ATOM   1085  CB  LEU A  64     187.389 134.238  21.144  1.00  0.00           C  
ATOM   1086  CG  LEU A  64     188.730 134.712  21.718  1.00  0.00           C  
ATOM   1087  CD1 LEU A  64     189.144 136.009  21.037  1.00  0.00           C  
ATOM   1088  CD2 LEU A  64     188.599 134.902  23.222  1.00  0.00           C  
ATOM   1089  H   LEU A  64     185.275 133.586  19.918  1.00  0.00           H  
ATOM   1090  HA  LEU A  64     187.755 134.768  19.099  1.00  0.00           H  
ATOM   1091 1HB  LEU A  64     186.651 135.013  21.342  1.00  0.00           H  
ATOM   1092 2HB  LEU A  64     187.095 133.339  21.686  1.00  0.00           H  
ATOM   1093  HG  LEU A  64     189.498 133.967  21.512  1.00  0.00           H  
ATOM   1094 1HD1 LEU A  64     190.097 136.346  21.445  1.00  0.00           H  
ATOM   1095 2HD1 LEU A  64     189.249 135.840  19.965  1.00  0.00           H  
ATOM   1096 3HD1 LEU A  64     188.385 136.771  21.213  1.00  0.00           H  
ATOM   1097 1HD2 LEU A  64     189.553 135.238  23.631  1.00  0.00           H  
ATOM   1098 2HD2 LEU A  64     187.832 135.648  23.430  1.00  0.00           H  
ATOM   1099 3HD2 LEU A  64     188.320 133.955  23.686  1.00  0.00           H  
ATOM   1100  N   LEU A  65     187.881 131.503  19.492  1.00  0.00           N  
ATOM   1101  CA  LEU A  65     188.749 130.346  19.260  1.00  0.00           C  
ATOM   1102  C   LEU A  65     188.888 129.984  17.784  1.00  0.00           C  
ATOM   1103  O   LEU A  65     189.802 130.466  17.115  1.00  0.00           O  
ATOM   1104  OXT LEU A  65     188.403 128.910  17.416  1.00  0.00           O  
ATOM   1105  CB  LEU A  65     188.208 129.132  20.027  1.00  0.00           C  
ATOM   1106  CG  LEU A  65     189.092 127.880  19.998  1.00  0.00           C  
ATOM   1107  CD1 LEU A  65     190.391 128.157  20.742  1.00  0.00           C  
ATOM   1108  CD2 LEU A  65     188.341 126.714  20.626  1.00  0.00           C  
ATOM   1109  H   LEU A  65     186.913 131.337  19.790  1.00  0.00           H  
ATOM   1110  HA  LEU A  65     189.747 130.600  19.619  1.00  0.00           H  
ATOM   1111 1HB  LEU A  65     188.066 129.414  21.069  1.00  0.00           H  
ATOM   1112 2HB  LEU A  65     187.237 128.862  19.611  1.00  0.00           H  
ATOM   1113  HG  LEU A  65     189.344 127.635  18.966  1.00  0.00           H  
ATOM   1114 1HD1 LEU A  65     191.020 127.266  20.721  1.00  0.00           H  
ATOM   1115 2HD1 LEU A  65     190.917 128.982  20.260  1.00  0.00           H  
ATOM   1116 3HD1 LEU A  65     190.170 128.421  21.775  1.00  0.00           H  
ATOM   1117 1HD2 LEU A  65     188.970 125.823  20.605  1.00  0.00           H  
ATOM   1118 2HD2 LEU A  65     188.090 126.956  21.659  1.00  0.00           H  
ATOM   1119 3HD2 LEU A  65     187.425 126.525  20.065  1.00  0.00           H  
TER                                                                             
ATOM   1121  N   ASN B  66     179.495 138.894  36.983  1.00  0.00           N  
ATOM   1122  CA  ASN B  66     180.813 138.376  37.331  1.00  0.00           C  
ATOM   1123  C   ASN B  66     181.834 138.693  36.247  1.00  0.00           C  
ATOM   1124  O   ASN B  66     181.500 139.286  35.220  1.00  0.00           O  
ATOM   1125  CB  ASN B  66     180.750 136.881  37.583  1.00  0.00           C  
ATOM   1126  CG  ASN B  66     179.923 136.533  38.790  1.00  0.00           C  
ATOM   1127  OD1 ASN B  66     179.731 137.362  39.687  1.00  0.00           O  
ATOM   1128  ND2 ASN B  66     179.428 135.322  38.829  1.00  0.00           N  
ATOM   1129 1H   ASN B  66     178.845 138.671  37.710  1.00  0.00           H  
ATOM   1130 2H   ASN B  66     179.546 139.887  36.876  1.00  0.00           H  
ATOM   1131 3H   ASN B  66     179.190 138.482  36.126  1.00  0.00           H  
ATOM   1132  HA  ASN B  66     181.138 138.849  38.258  1.00  0.00           H  
ATOM   1133 1HB  ASN B  66     180.326 136.382  36.711  1.00  0.00           H  
ATOM   1134 2HB  ASN B  66     181.758 136.493  37.725  1.00  0.00           H  
ATOM   1135 1HD2 ASN B  66     178.870 135.035  39.608  1.00  0.00           H  
ATOM   1136 2HD2 ASN B  66     179.608 134.684  38.081  1.00  0.00           H  
ATOM   1137  N   THR B  67     183.083 138.298  36.478  1.00  0.00           N  
ATOM   1138  CA  THR B  67     184.149 138.547  35.514  1.00  0.00           C  
ATOM   1139  C   THR B  67     184.596 137.253  34.844  1.00  0.00           C  
ATOM   1140  O   THR B  67     184.938 136.281  35.514  1.00  0.00           O  
ATOM   1141  CB  THR B  67     185.357 139.227  36.185  1.00  0.00           C  
ATOM   1142  OG1 THR B  67     184.944 140.468  36.773  1.00  0.00           O  
ATOM   1143  CG2 THR B  67     186.454 139.493  35.166  1.00  0.00           C  
ATOM   1144  H   THR B  67     183.299 137.818  37.339  1.00  0.00           H  
ATOM   1145  HA  THR B  67     183.773 139.226  34.750  1.00  0.00           H  
ATOM   1146  HB  THR B  67     185.748 138.581  36.971  1.00  0.00           H  
ATOM   1147  HG1 THR B  67     185.448 141.188  36.385  1.00  0.00           H  
ATOM   1148 1HG2 THR B  67     187.299 139.973  35.658  1.00  0.00           H  
ATOM   1149 2HG2 THR B  67     186.778 138.550  34.726  1.00  0.00           H  
ATOM   1150 3HG2 THR B  67     186.072 140.146  34.383  1.00  0.00           H  
ATOM   1151  N   HIS B  68     184.588 137.247  33.515  1.00  0.00           N  
ATOM   1152  CA  HIS B  68     185.023 136.081  32.755  1.00  0.00           C  
ATOM   1153  C   HIS B  68     186.365 136.334  32.083  1.00  0.00           C  
ATOM   1154  O   HIS B  68     186.523 137.296  31.331  1.00  0.00           O  
ATOM   1155  CB  HIS B  68     183.980 135.702  31.699  1.00  0.00           C  
ATOM   1156  CG  HIS B  68     182.648 135.332  32.274  1.00  0.00           C  
ATOM   1157  ND1 HIS B  68     182.239 134.023  32.421  1.00  0.00           N  
ATOM   1158  CD2 HIS B  68     181.633 136.098  32.738  1.00  0.00           C  
ATOM   1159  CE1 HIS B  68     181.028 134.001  32.951  1.00  0.00           C  
ATOM   1160  NE2 HIS B  68     180.639 135.247  33.153  1.00  0.00           N  
ATOM   1161  H   HIS B  68     184.268 138.068  33.019  1.00  0.00           H  
ATOM   1162  HA  HIS B  68     185.131 135.241  33.442  1.00  0.00           H  
ATOM   1163 1HB  HIS B  68     183.836 136.538  31.013  1.00  0.00           H  
ATOM   1164 2HB  HIS B  68     184.345 134.858  31.114  1.00  0.00           H  
ATOM   1165  HD2 HIS B  68     181.609 137.188  32.775  1.00  0.00           H  
ATOM   1166  HE1 HIS B  68     180.450 133.107  33.184  1.00  0.00           H  
ATOM   1167  HE2 HIS B  68     179.755 135.533  33.548  1.00  0.00           H  
ATOM   1168  N   PHE B  69     187.326 135.454  32.346  1.00  0.00           N  
ATOM   1169  CA  PHE B  69     188.608 135.491  31.655  1.00  0.00           C  
ATOM   1170  C   PHE B  69     188.726 134.353  30.648  1.00  0.00           C  
ATOM   1171  O   PHE B  69     188.687 133.182  31.020  1.00  0.00           O  
ATOM   1172  CB  PHE B  69     189.758 135.411  32.660  1.00  0.00           C  
ATOM   1173  CG  PHE B  69     189.824 136.581  33.601  1.00  0.00           C  
ATOM   1174  CD1 PHE B  69     189.225 136.519  34.850  1.00  0.00           C  
ATOM   1175  CD2 PHE B  69     190.484 137.745  33.238  1.00  0.00           C  
ATOM   1176  CE1 PHE B  69     189.284 137.595  35.716  1.00  0.00           C  
ATOM   1177  CE2 PHE B  69     190.546 138.821  34.102  1.00  0.00           C  
ATOM   1178  CZ  PHE B  69     189.945 138.745  35.342  1.00  0.00           C  
ATOM   1179  H   PHE B  69     187.157 134.735  33.034  1.00  0.00           H  
ATOM   1180  HA  PHE B  69     188.685 136.434  31.115  1.00  0.00           H  
ATOM   1181 1HB  PHE B  69     189.660 134.503  33.254  1.00  0.00           H  
ATOM   1182 2HB  PHE B  69     190.705 135.351  32.126  1.00  0.00           H  
ATOM   1183  HD1 PHE B  69     188.703 135.609  35.146  1.00  0.00           H  
ATOM   1184  HD2 PHE B  69     190.959 137.804  32.258  1.00  0.00           H  
ATOM   1185  HE1 PHE B  69     188.809 137.533  36.694  1.00  0.00           H  
ATOM   1186  HE2 PHE B  69     191.069 139.730  33.805  1.00  0.00           H  
ATOM   1187  HZ  PHE B  69     189.992 139.594  36.023  1.00  0.00           H  
ATOM   1188  N   ILE B  70     188.860 134.706  29.373  1.00  0.00           N  
ATOM   1189  CA  ILE B  70     188.895 133.713  28.307  1.00  0.00           C  
ATOM   1190  C   ILE B  70     190.253 133.690  27.618  1.00  0.00           C  
ATOM   1191  O   ILE B  70     190.687 134.691  27.046  1.00  0.00           O  
ATOM   1192  CB  ILE B  70     187.795 133.987  27.265  1.00  0.00           C  
ATOM   1193  CG1 ILE B  70     186.428 134.092  27.947  1.00  0.00           C  
ATOM   1194  CG2 ILE B  70     187.782 132.897  26.205  1.00  0.00           C  
ATOM   1195  CD1 ILE B  70     186.021 135.509  28.283  1.00  0.00           C  
ATOM   1196  H   ILE B  70     188.950 135.684  29.139  1.00  0.00           H  
ATOM   1197  HA  ILE B  70     188.718 132.730  28.743  1.00  0.00           H  
ATOM   1198  HB  ILE B  70     187.981 134.947  26.784  1.00  0.00           H  
ATOM   1199 1HG1 ILE B  70     185.665 133.662  27.300  1.00  0.00           H  
ATOM   1200 2HG1 ILE B  70     186.437 133.513  28.871  1.00  0.00           H  
ATOM   1201 1HG2 ILE B  70     186.999 133.106  25.478  1.00  0.00           H  
ATOM   1202 2HG2 ILE B  70     188.747 132.868  25.701  1.00  0.00           H  
ATOM   1203 3HG2 ILE B  70     187.591 131.933  26.677  1.00  0.00           H  
ATOM   1204 1HD1 ILE B  70     185.042 135.502  28.764  1.00  0.00           H  
ATOM   1205 2HD1 ILE B  70     186.754 135.948  28.960  1.00  0.00           H  
ATOM   1206 3HD1 ILE B  70     185.971 136.099  27.369  1.00  0.00           H  
ATOM   1207  N   VAL B  71     190.929 132.548  27.689  1.00  0.00           N  
ATOM   1208  CA  VAL B  71     192.255 132.407  27.101  1.00  0.00           C  
ATOM   1209  C   VAL B  71     192.256 131.369  25.986  1.00  0.00           C  
ATOM   1210  O   VAL B  71     191.867 130.219  26.195  1.00  0.00           O  
ATOM   1211  CB  VAL B  71     193.277 131.999  28.179  1.00  0.00           C  
ATOM   1212  CG1 VAL B  71     194.670 131.892  27.579  1.00  0.00           C  
ATOM   1213  CG2 VAL B  71     193.257 133.007  29.319  1.00  0.00           C  
ATOM   1214  H   VAL B  71     190.526 131.763  28.179  1.00  0.00           H  
ATOM   1215  HA  VAL B  71     192.551 133.365  26.675  1.00  0.00           H  
ATOM   1216  HB  VAL B  71     193.014 131.013  28.561  1.00  0.00           H  
ATOM   1217 1HG1 VAL B  71     195.380 131.602  28.355  1.00  0.00           H  
ATOM   1218 2HG1 VAL B  71     194.670 131.140  26.790  1.00  0.00           H  
ATOM   1219 3HG1 VAL B  71     194.963 132.855  27.162  1.00  0.00           H  
ATOM   1220 1HG2 VAL B  71     193.981 132.712  30.078  1.00  0.00           H  
ATOM   1221 2HG2 VAL B  71     193.514 133.994  28.936  1.00  0.00           H  
ATOM   1222 3HG2 VAL B  71     192.260 133.037  29.760  1.00  0.00           H  
ATOM   1223  N   VAL B  72     192.695 131.771  24.799  1.00  0.00           N  
ATOM   1224  CA  VAL B  72     192.657 130.881  23.645  1.00  0.00           C  
ATOM   1225  C   VAL B  72     194.036 130.744  23.013  1.00  0.00           C  
ATOM   1226  O   VAL B  72     194.890 131.614  23.175  1.00  0.00           O  
ATOM   1227  CB  VAL B  72     191.663 131.410  22.594  1.00  0.00           C  
ATOM   1228  CG1 VAL B  72     190.255 131.454  23.167  1.00  0.00           C  
ATOM   1229  CG2 VAL B  72     192.096 132.788  22.120  1.00  0.00           C  
ATOM   1230  H   VAL B  72     193.063 132.706  24.693  1.00  0.00           H  
ATOM   1231  HA  VAL B  72     192.340 129.895  23.978  1.00  0.00           H  
ATOM   1232  HB  VAL B  72     191.644 130.723  21.747  1.00  0.00           H  
ATOM   1233 1HG1 VAL B  72     189.565 131.830  22.411  1.00  0.00           H  
ATOM   1234 2HG1 VAL B  72     189.952 130.451  23.467  1.00  0.00           H  
ATOM   1235 3HG1 VAL B  72     190.235 132.114  24.035  1.00  0.00           H  
ATOM   1236 1HG2 VAL B  72     191.389 133.156  21.376  1.00  0.00           H  
ATOM   1237 2HG2 VAL B  72     192.121 133.474  22.967  1.00  0.00           H  
ATOM   1238 3HG2 VAL B  72     193.090 132.725  21.675  1.00  0.00           H  
ATOM   1239  N   HIS B  73     194.241 129.644  22.288  1.00  0.00           N  
ATOM   1240  CA  HIS B  73     195.390 129.498  21.403  1.00  0.00           C  
ATOM   1241  C   HIS B  73     196.695 129.723  22.156  1.00  0.00           C  
ATOM   1242  O   HIS B  73     197.622 130.342  21.634  1.00  0.00           O  
ATOM   1243  CB  HIS B  73     195.296 130.476  20.228  1.00  0.00           C  
ATOM   1244  CG  HIS B  73     194.137 130.214  19.318  1.00  0.00           C  
ATOM   1245  ND1 HIS B  73     194.043 129.077  18.541  1.00  0.00           N  
ATOM   1246  CD2 HIS B  73     193.024 130.939  19.059  1.00  0.00           C  
ATOM   1247  CE1 HIS B  73     192.920 129.116  17.845  1.00  0.00           C  
ATOM   1248  NE2 HIS B  73     192.285 130.235  18.141  1.00  0.00           N  
ATOM   1249  H   HIS B  73     193.574 128.888  22.352  1.00  0.00           H  
ATOM   1250  HA  HIS B  73     195.407 128.475  21.025  1.00  0.00           H  
ATOM   1251 1HB  HIS B  73     195.208 131.495  20.608  1.00  0.00           H  
ATOM   1252 2HB  HIS B  73     196.211 130.425  19.638  1.00  0.00           H  
ATOM   1253  HD2 HIS B  73     192.763 131.903  19.497  1.00  0.00           H  
ATOM   1254  HE1 HIS B  73     192.577 128.354  17.145  1.00  0.00           H  
ATOM   1255  HE2 HIS B  73     191.398 130.530  17.757  1.00  0.00           H  
ATOM   1256  N   GLY B  74     196.764 129.215  23.382  1.00  0.00           N  
ATOM   1257  CA  GLY B  74     197.999 129.279  24.157  1.00  0.00           C  
ATOM   1258  C   GLY B  74     198.596 127.893  24.356  1.00  0.00           C  
ATOM   1259  O   GLY B  74     198.166 126.923  23.734  1.00  0.00           O  
ATOM   1260  H   GLY B  74     195.940 128.792  23.784  1.00  0.00           H  
ATOM   1261 1HA  GLY B  74     198.717 129.919  23.642  1.00  0.00           H  
ATOM   1262 2HA  GLY B  74     197.797 129.736  25.124  1.00  0.00           H  
ATOM   1263  N   THR B  75     199.591 127.808  25.240  1.00  0.00           N  
ATOM   1264  CA  THR B  75     200.244 126.547  25.568  1.00  0.00           C  
ATOM   1265  C   THR B  75     199.652 125.935  26.833  1.00  0.00           C  
ATOM   1266  O   THR B  75     198.898 126.591  27.551  1.00  0.00           O  
ATOM   1267  CB  THR B  75     201.762 126.738  25.746  1.00  0.00           C  
ATOM   1268  OG1 THR B  75     202.013 127.517  26.923  1.00  0.00           O  
ATOM   1269  CG2 THR B  75     202.355 127.447  24.538  1.00  0.00           C  
ATOM   1270  H   THR B  75     199.904 128.651  25.703  1.00  0.00           H  
ATOM   1271  HA  THR B  75     200.085 125.850  24.744  1.00  0.00           H  
ATOM   1272  HB  THR B  75     202.240 125.766  25.860  1.00  0.00           H  
ATOM   1273  HG1 THR B  75     202.770 127.154  27.390  1.00  0.00           H  
ATOM   1274 1HG2 THR B  75     203.428 127.573  24.680  1.00  0.00           H  
ATOM   1275 2HG2 THR B  75     202.175 126.852  23.642  1.00  0.00           H  
ATOM   1276 3HG2 THR B  75     201.887 128.424  24.423  1.00  0.00           H  
ATOM   1277  N   GLU B  76     200.005 124.681  27.109  1.00  0.00           N  
ATOM   1278  CA  GLU B  76     199.601 124.030  28.350  1.00  0.00           C  
ATOM   1279  C   GLU B  76     200.194 124.740  29.562  1.00  0.00           C  
ATOM   1280  O   GLU B  76     199.529 124.881  30.588  1.00  0.00           O  
ATOM   1281  CB  GLU B  76     200.029 122.561  28.347  1.00  0.00           C  
ATOM   1282  CG  GLU B  76     199.743 121.819  29.644  1.00  0.00           C  
ATOM   1283  CD  GLU B  76     198.279 121.761  29.972  1.00  0.00           C  
ATOM   1284  OE1 GLU B  76     197.482 121.959  29.087  1.00  0.00           O  
ATOM   1285  OE2 GLU B  76     197.954 121.518  31.111  1.00  0.00           O  
ATOM   1286  H   GLU B  76     200.560 124.166  26.441  1.00  0.00           H  
ATOM   1287  HA  GLU B  76     198.515 124.078  28.427  1.00  0.00           H  
ATOM   1288 1HB  GLU B  76     199.517 122.035  27.541  1.00  0.00           H  
ATOM   1289 2HB  GLU B  76     201.101 122.495  28.153  1.00  0.00           H  
ATOM   1290 1HG  GLU B  76     200.127 120.803  29.560  1.00  0.00           H  
ATOM   1291 2HG  GLU B  76     200.274 122.312  30.457  1.00  0.00           H  
ATOM   1292  N   GLU B  77     201.438 125.188  29.441  1.00  0.00           N  
ATOM   1293  CA  GLU B  77     202.074 125.938  30.516  1.00  0.00           C  
ATOM   1294  C   GLU B  77     201.358 127.257  30.767  1.00  0.00           C  
ATOM   1295  O   GLU B  77     201.165 127.670  31.909  1.00  0.00           O  
ATOM   1296  CB  GLU B  77     203.545 126.200  30.186  1.00  0.00           C  
ATOM   1297  CG  GLU B  77     204.408 124.948  30.118  1.00  0.00           C  
ATOM   1298  CD  GLU B  77     204.301 124.235  28.799  1.00  0.00           C  
ATOM   1299  OE1 GLU B  77     203.606 124.719  27.938  1.00  0.00           O  
ATOM   1300  OE2 GLU B  77     204.917 123.205  28.650  1.00  0.00           O  
ATOM   1301  H   GLU B  77     201.948 125.021  28.583  1.00  0.00           H  
ATOM   1302  HA  GLU B  77     202.022 125.343  31.430  1.00  0.00           H  
ATOM   1303 1HB  GLU B  77     203.618 126.708  29.224  1.00  0.00           H  
ATOM   1304 2HB  GLU B  77     203.975 126.861  30.939  1.00  0.00           H  
ATOM   1305 1HG  GLU B  77     205.447 125.225  30.284  1.00  0.00           H  
ATOM   1306 2HG  GLU B  77     204.109 124.270  30.916  1.00  0.00           H  
ATOM   1307  N   ALA B  78     200.957 127.908  29.681  1.00  0.00           N  
ATOM   1308  CA  ALA B  78     200.238 129.174  29.761  1.00  0.00           C  
ATOM   1309  C   ALA B  78     198.881 128.994  30.431  1.00  0.00           C  
ATOM   1310  O   ALA B  78     198.454 129.843  31.213  1.00  0.00           O  
ATOM   1311  CB  ALA B  78     200.070 129.776  28.374  1.00  0.00           C  
ATOM   1312  H   ALA B  78     201.153 127.510  28.775  1.00  0.00           H  
ATOM   1313  HA  ALA B  78     200.824 129.865  30.368  1.00  0.00           H  
ATOM   1314 1HB  ALA B  78     199.532 130.721  28.452  1.00  0.00           H  
ATOM   1315 2HB  ALA B  78     201.051 129.953  27.933  1.00  0.00           H  
ATOM   1316 3HB  ALA B  78     199.506 129.088  27.745  1.00  0.00           H  
ATOM   1317  N   ARG B  79     198.208 127.886  30.125  1.00  0.00           N  
ATOM   1318  CA  ARG B  79     196.919 127.585  30.741  1.00  0.00           C  
ATOM   1319  C   ARG B  79     197.068 127.361  32.241  1.00  0.00           C  
ATOM   1320  O   ARG B  79     196.251 127.845  33.024  1.00  0.00           O  
ATOM   1321  CB  ARG B  79     196.296 126.352  30.104  1.00  0.00           C  
ATOM   1322  CG  ARG B  79     195.696 126.578  28.726  1.00  0.00           C  
ATOM   1323  CD  ARG B  79     194.889 125.413  28.279  1.00  0.00           C  
ATOM   1324  NE  ARG B  79     195.728 124.290  27.890  1.00  0.00           N  
ATOM   1325  CZ  ARG B  79     196.182 124.073  26.643  1.00  0.00           C  
ATOM   1326  NH1 ARG B  79     195.874 124.905  25.675  1.00  0.00           N  
ATOM   1327  NH2 ARG B  79     196.941 123.020  26.390  1.00  0.00           N  
ATOM   1328  H   ARG B  79     198.595 127.238  29.454  1.00  0.00           H  
ATOM   1329  HA  ARG B  79     196.257 128.439  30.591  1.00  0.00           H  
ATOM   1330 1HB  ARG B  79     197.048 125.571  30.013  1.00  0.00           H  
ATOM   1331 2HB  ARG B  79     195.506 125.971  30.749  1.00  0.00           H  
ATOM   1332 1HG  ARG B  79     195.048 127.455  28.750  1.00  0.00           H  
ATOM   1333 2HG  ARG B  79     196.497 126.738  28.003  1.00  0.00           H  
ATOM   1334 1HD  ARG B  79     194.240 125.089  29.094  1.00  0.00           H  
ATOM   1335 2HD  ARG B  79     194.282 125.698  27.423  1.00  0.00           H  
ATOM   1336  HE  ARG B  79     195.987 123.627  28.609  1.00  0.00           H  
ATOM   1337 1HH1 ARG B  79     195.294 125.712  25.867  1.00  0.00           H  
ATOM   1338 2HH1 ARG B  79     196.215 124.743  24.739  1.00  0.00           H  
ATOM   1339 1HH2 ARG B  79     197.178 122.378  27.133  1.00  0.00           H  
ATOM   1340 2HH2 ARG B  79     197.281 122.855  25.453  1.00  0.00           H  
ATOM   1341  N   GLN B  80     198.105 126.626  32.631  1.00  0.00           N  
ATOM   1342  CA  GLN B  80     198.383 126.373  34.041  1.00  0.00           C  
ATOM   1343  C   GLN B  80     198.749 127.660  34.769  1.00  0.00           C  
ATOM   1344  O   GLN B  80     198.334 127.872  35.908  1.00  0.00           O  
ATOM   1345  CB  GLN B  80     199.512 125.350  34.189  1.00  0.00           C  
ATOM   1346  CG  GLN B  80     199.129 123.937  33.785  1.00  0.00           C  
ATOM   1347  CD  GLN B  80     200.286 122.964  33.911  1.00  0.00           C  
ATOM   1348  OE1 GLN B  80     201.239 123.205  34.658  1.00  0.00           O  
ATOM   1349  NE2 GLN B  80     200.210 121.858  33.182  1.00  0.00           N  
ATOM   1350  H   GLN B  80     198.716 126.229  31.931  1.00  0.00           H  
ATOM   1351  HA  GLN B  80     197.480 125.973  34.503  1.00  0.00           H  
ATOM   1352 1HB  GLN B  80     200.362 125.655  33.578  1.00  0.00           H  
ATOM   1353 2HB  GLN B  80     199.846 125.325  35.226  1.00  0.00           H  
ATOM   1354 1HG  GLN B  80     198.321 123.593  34.431  1.00  0.00           H  
ATOM   1355 2HG  GLN B  80     198.799 123.944  32.747  1.00  0.00           H  
ATOM   1356 1HE2 GLN B  80     200.944 121.179  33.223  1.00  0.00           H  
ATOM   1357 2HE2 GLN B  80     199.419 121.702  32.589  1.00  0.00           H  
ATOM   1358  N   LEU B  81     199.523 128.519  34.109  1.00  0.00           N  
ATOM   1359  CA  LEU B  81     199.853 129.826  34.663  1.00  0.00           C  
ATOM   1360  C   LEU B  81     198.614 130.704  34.779  1.00  0.00           C  
ATOM   1361  O   LEU B  81     198.445 131.434  35.757  1.00  0.00           O  
ATOM   1362  CB  LEU B  81     200.901 130.523  33.787  1.00  0.00           C  
ATOM   1363  CG  LEU B  81     202.315 129.931  33.843  1.00  0.00           C  
ATOM   1364  CD1 LEU B  81     203.171 130.555  32.749  1.00  0.00           C  
ATOM   1365  CD2 LEU B  81     202.917 130.183  35.218  1.00  0.00           C  
ATOM   1366  H   LEU B  81     199.887 128.261  33.203  1.00  0.00           H  
ATOM   1367  HA  LEU B  81     200.270 129.683  35.660  1.00  0.00           H  
ATOM   1368 1HB  LEU B  81     200.568 130.487  32.751  1.00  0.00           H  
ATOM   1369 2HB  LEU B  81     200.967 131.569  34.089  1.00  0.00           H  
ATOM   1370  HG  LEU B  81     202.268 128.858  33.659  1.00  0.00           H  
ATOM   1371 1HD1 LEU B  81     204.176 130.134  32.789  1.00  0.00           H  
ATOM   1372 2HD1 LEU B  81     202.729 130.343  31.776  1.00  0.00           H  
ATOM   1373 3HD1 LEU B  81     203.224 131.633  32.898  1.00  0.00           H  
ATOM   1374 1HD2 LEU B  81     203.922 129.762  35.258  1.00  0.00           H  
ATOM   1375 2HD2 LEU B  81     202.966 131.256  35.403  1.00  0.00           H  
ATOM   1376 3HD2 LEU B  81     202.295 129.712  35.979  1.00  0.00           H  
ATOM   1377  N   ALA B  82     197.747 130.618  33.776  1.00  0.00           N  
ATOM   1378  CA  ALA B  82     196.517 131.399  33.750  1.00  0.00           C  
ATOM   1379  C   ALA B  82     195.655 131.112  34.973  1.00  0.00           C  
ATOM   1380  O   ALA B  82     195.066 132.022  35.558  1.00  0.00           O  
ATOM   1381  CB  ALA B  82     195.736 131.114  32.475  1.00  0.00           C  
ATOM   1382  H   ALA B  82     197.950 129.996  33.005  1.00  0.00           H  
ATOM   1383  HA  ALA B  82     196.776 132.457  33.759  1.00  0.00           H  
ATOM   1384 1HB  ALA B  82     194.821 131.705  32.469  1.00  0.00           H  
ATOM   1385 2HB  ALA B  82     196.343 131.378  31.610  1.00  0.00           H  
ATOM   1386 3HB  ALA B  82     195.485 130.055  32.432  1.00  0.00           H  
ATOM   1387  N   GLU B  83     195.596 129.841  35.356  1.00  0.00           N  
ATOM   1388  CA  GLU B  83     194.858 129.411  36.539  1.00  0.00           C  
ATOM   1389  C   GLU B  83     195.512 129.928  37.813  1.00  0.00           C  
ATOM   1390  O   GLU B  83     194.825 130.375  38.732  1.00  0.00           O  
ATOM   1391  CB  GLU B  83     194.766 127.884  36.586  1.00  0.00           C  
ATOM   1392  CG  GLU B  83     193.901 127.273  35.492  1.00  0.00           C  
ATOM   1393  CD  GLU B  83     193.713 125.790  35.655  1.00  0.00           C  
ATOM   1394  OE1 GLU B  83     193.874 125.307  36.750  1.00  0.00           O  
ATOM   1395  OE2 GLU B  83     193.410 125.140  34.683  1.00  0.00           O  
ATOM   1396  H   GLU B  83     196.080 129.141  34.812  1.00  0.00           H  
ATOM   1397  HA  GLU B  83     193.849 129.823  36.484  1.00  0.00           H  
ATOM   1398 1HB  GLU B  83     195.765 127.456  36.500  1.00  0.00           H  
ATOM   1399 2HB  GLU B  83     194.358 127.573  37.547  1.00  0.00           H  
ATOM   1400 1HG  GLU B  83     192.924 127.755  35.504  1.00  0.00           H  
ATOM   1401 2HG  GLU B  83     194.362 127.472  34.525  1.00  0.00           H  
ATOM   1402  N   GLU B  84     196.839 129.865  37.862  1.00  0.00           N  
ATOM   1403  CA  GLU B  84     197.593 130.330  39.018  1.00  0.00           C  
ATOM   1404  C   GLU B  84     197.463 131.839  39.191  1.00  0.00           C  
ATOM   1405  O   GLU B  84     197.364 132.335  40.314  1.00  0.00           O  
ATOM   1406  CB  GLU B  84     199.068 129.947  38.880  1.00  0.00           C  
ATOM   1407  CG  GLU B  84     199.351 128.461  39.054  1.00  0.00           C  
ATOM   1408  CD  GLU B  84     200.808 128.122  38.905  1.00  0.00           C  
ATOM   1409  OE1 GLU B  84     201.568 128.991  38.553  1.00  0.00           O  
ATOM   1410  OE2 GLU B  84     201.161 126.991  39.144  1.00  0.00           O  
ATOM   1411  H   GLU B  84     197.341 129.479  37.075  1.00  0.00           H  
ATOM   1412  HA  GLU B  84     197.190 129.852  39.911  1.00  0.00           H  
ATOM   1413 1HB  GLU B  84     199.431 130.243  37.896  1.00  0.00           H  
ATOM   1414 2HB  GLU B  84     199.655 130.488  39.622  1.00  0.00           H  
ATOM   1415 1HG  GLU B  84     199.017 128.152  40.044  1.00  0.00           H  
ATOM   1416 2HG  GLU B  84     198.775 127.904  38.317  1.00  0.00           H  
ATOM   1417  N   ILE B  85     197.470 132.560  38.075  1.00  0.00           N  
ATOM   1418  CA  ILE B  85     197.372 134.016  38.097  1.00  0.00           C  
ATOM   1419  C   ILE B  85     196.100 134.472  38.799  1.00  0.00           C  
ATOM   1420  O   ILE B  85     196.145 135.322  39.688  1.00  0.00           O  
ATOM   1421  CB  ILE B  85     197.404 134.591  36.669  1.00  0.00           C  
ATOM   1422  CG1 ILE B  85     198.811 134.472  36.078  1.00  0.00           C  
ATOM   1423  CG2 ILE B  85     196.944 136.041  36.669  1.00  0.00           C  
ATOM   1424  CD1 ILE B  85     198.859 134.646  34.577  1.00  0.00           C  
ATOM   1425  H   ILE B  85     197.558 132.092  37.185  1.00  0.00           H  
ATOM   1426  HA  ILE B  85     198.219 134.412  38.658  1.00  0.00           H  
ATOM   1427  HB  ILE B  85     196.743 134.009  36.028  1.00  0.00           H  
ATOM   1428 1HG1 ILE B  85     199.460 135.222  36.529  1.00  0.00           H  
ATOM   1429 2HG1 ILE B  85     199.227 133.494  36.320  1.00  0.00           H  
ATOM   1430 1HG2 ILE B  85     196.974 136.431  35.652  1.00  0.00           H  
ATOM   1431 2HG2 ILE B  85     195.925 136.099  37.050  1.00  0.00           H  
ATOM   1432 3HG2 ILE B  85     197.604 136.632  37.304  1.00  0.00           H  
ATOM   1433 1HD1 ILE B  85     199.889 134.548  34.232  1.00  0.00           H  
ATOM   1434 2HD1 ILE B  85     198.243 133.881  34.102  1.00  0.00           H  
ATOM   1435 3HD1 ILE B  85     198.481 135.632  34.313  1.00  0.00           H  
ATOM   1436  N   VAL B  86     194.967 133.903  38.398  1.00  0.00           N  
ATOM   1437  CA  VAL B  86     193.687 134.257  38.998  1.00  0.00           C  
ATOM   1438  C   VAL B  86     193.540 133.649  40.388  1.00  0.00           C  
ATOM   1439  O   VAL B  86     193.106 134.325  41.319  1.00  0.00           O  
ATOM   1440  CB  VAL B  86     192.528 133.775  38.105  1.00  0.00           C  
ATOM   1441  CG1 VAL B  86     191.191 134.021  38.788  1.00  0.00           C  
ATOM   1442  CG2 VAL B  86     192.584 134.481  36.759  1.00  0.00           C  
ATOM   1443  H   VAL B  86     194.994 133.213  37.661  1.00  0.00           H  
ATOM   1444  HA  VAL B  86     193.633 135.344  39.085  1.00  0.00           H  
ATOM   1445  HB  VAL B  86     192.620 132.699  37.956  1.00  0.00           H  
ATOM   1446 1HG1 VAL B  86     190.384 133.675  38.143  1.00  0.00           H  
ATOM   1447 2HG1 VAL B  86     191.160 133.478  39.732  1.00  0.00           H  
ATOM   1448 3HG1 VAL B  86     191.071 135.088  38.978  1.00  0.00           H  
ATOM   1449 1HG2 VAL B  86     191.762 134.135  36.132  1.00  0.00           H  
ATOM   1450 2HG2 VAL B  86     192.498 135.558  36.909  1.00  0.00           H  
ATOM   1451 3HG2 VAL B  86     193.532 134.257  36.269  1.00  0.00           H  
ATOM   1452  N   ARG B  87     193.922 132.381  40.532  1.00  0.00           N  
ATOM   1453  CA  ARG B  87     193.756 131.680  41.799  1.00  0.00           C  
ATOM   1454  C   ARG B  87     194.529 132.371  42.917  1.00  0.00           C  
ATOM   1455  O   ARG B  87     193.994 132.588  44.004  1.00  0.00           O  
ATOM   1456  CB  ARG B  87     194.225 130.238  41.677  1.00  0.00           C  
ATOM   1457  CG  ARG B  87     194.016 129.390  42.922  1.00  0.00           C  
ATOM   1458  CD  ARG B  87     194.499 127.999  42.727  1.00  0.00           C  
ATOM   1459  NE  ARG B  87     193.706 127.283  41.740  1.00  0.00           N  
ATOM   1460  CZ  ARG B  87     194.148 126.922  40.520  1.00  0.00           C  
ATOM   1461  NH1 ARG B  87     195.375 127.216  40.151  1.00  0.00           N  
ATOM   1462  NH2 ARG B  87     193.348 126.272  39.693  1.00  0.00           N  
ATOM   1463  H   ARG B  87     194.346 131.896  39.752  1.00  0.00           H  
ATOM   1464  HA  ARG B  87     192.697 131.679  42.058  1.00  0.00           H  
ATOM   1465 1HB  ARG B  87     193.700 129.752  40.856  1.00  0.00           H  
ATOM   1466 2HB  ARG B  87     195.289 130.220  41.441  1.00  0.00           H  
ATOM   1467 1HG  ARG B  87     194.563 129.829  43.757  1.00  0.00           H  
ATOM   1468 2HG  ARG B  87     192.953 129.353  43.163  1.00  0.00           H  
ATOM   1469 1HD  ARG B  87     195.533 128.018  42.385  1.00  0.00           H  
ATOM   1470 2HD  ARG B  87     194.439 127.457  43.670  1.00  0.00           H  
ATOM   1471  HE  ARG B  87     192.756 127.039  41.988  1.00  0.00           H  
ATOM   1472 1HH1 ARG B  87     195.987 127.713  40.783  1.00  0.00           H  
ATOM   1473 2HH1 ARG B  87     195.706 126.946  39.237  1.00  0.00           H  
ATOM   1474 1HH2 ARG B  87     192.404 126.046  39.976  1.00  0.00           H  
ATOM   1475 2HH2 ARG B  87     193.678 126.002  38.779  1.00  0.00           H  
ATOM   1476  N   LEU B  88     195.786 132.715  42.645  1.00  0.00           N  
ATOM   1477  CA  LEU B  88     196.653 133.292  43.664  1.00  0.00           C  
ATOM   1478  C   LEU B  88     196.160 134.669  44.091  1.00  0.00           C  
ATOM   1479  O   LEU B  88     196.177 135.001  45.275  1.00  0.00           O  
ATOM   1480  CB  LEU B  88     198.091 133.396  43.139  1.00  0.00           C  
ATOM   1481  CG  LEU B  88     198.830 132.065  42.957  1.00  0.00           C  
ATOM   1482  CD1 LEU B  88     200.123 132.302  42.188  1.00  0.00           C  
ATOM   1483  CD2 LEU B  88     199.110 131.449  44.320  1.00  0.00           C  
ATOM   1484  H   LEU B  88     196.149 132.568  41.713  1.00  0.00           H  
ATOM   1485  HA  LEU B  88     196.647 132.637  44.535  1.00  0.00           H  
ATOM   1486 1HB  LEU B  88     198.072 133.899  42.174  1.00  0.00           H  
ATOM   1487 2HB  LEU B  88     198.670 134.005  43.832  1.00  0.00           H  
ATOM   1488  HG  LEU B  88     198.214 131.383  42.370  1.00  0.00           H  
ATOM   1489 1HD1 LEU B  88     200.649 131.356  42.059  1.00  0.00           H  
ATOM   1490 2HD1 LEU B  88     199.892 132.725  41.210  1.00  0.00           H  
ATOM   1491 3HD1 LEU B  88     200.754 132.995  42.744  1.00  0.00           H  
ATOM   1492 1HD2 LEU B  88     199.635 130.502  44.190  1.00  0.00           H  
ATOM   1493 2HD2 LEU B  88     199.727 132.129  44.907  1.00  0.00           H  
ATOM   1494 3HD2 LEU B  88     198.168 131.273  44.840  1.00  0.00           H  
ATOM   1495  N   ILE B  89     195.709 135.462  43.121  1.00  0.00           N  
ATOM   1496  CA  ILE B  89     195.166 136.783  43.415  1.00  0.00           C  
ATOM   1497  C   ILE B  89     193.823 136.680  44.126  1.00  0.00           C  
ATOM   1498  O   ILE B  89     193.575 137.381  45.107  1.00  0.00           O  
ATOM   1499  CB  ILE B  89     195.003 137.610  42.126  1.00  0.00           C  
ATOM   1500  CG1 ILE B  89     196.373 137.934  41.523  1.00  0.00           C  
ATOM   1501  CG2 ILE B  89     194.226 138.886  42.408  1.00  0.00           C  
ATOM   1502  CD1 ILE B  89     196.307 138.470  40.112  1.00  0.00           C  
ATOM   1503  H   ILE B  89     195.732 135.138  42.164  1.00  0.00           H  
ATOM   1504  HA  ILE B  89     195.863 137.305  44.070  1.00  0.00           H  
ATOM   1505  HB  ILE B  89     194.463 137.023  41.384  1.00  0.00           H  
ATOM   1506 1HG1 ILE B  89     196.879 138.671  42.145  1.00  0.00           H  
ATOM   1507 2HG1 ILE B  89     196.989 137.035  41.517  1.00  0.00           H  
ATOM   1508 1HG2 ILE B  89     194.121 139.459  41.487  1.00  0.00           H  
ATOM   1509 2HG2 ILE B  89     193.239 138.634  42.793  1.00  0.00           H  
ATOM   1510 3HG2 ILE B  89     194.762 139.483  43.146  1.00  0.00           H  
ATOM   1511 1HD1 ILE B  89     197.316 138.675  39.753  1.00  0.00           H  
ATOM   1512 2HD1 ILE B  89     195.835 137.731  39.463  1.00  0.00           H  
ATOM   1513 3HD1 ILE B  89     195.724 139.390  40.099  1.00  0.00           H  
ATOM   1514  N   ALA B  90     192.963 135.803  43.621  1.00  0.00           N  
ATOM   1515  CA  ALA B  90     191.649 135.575  44.211  1.00  0.00           C  
ATOM   1516  C   ALA B  90     191.767 135.065  45.642  1.00  0.00           C  
ATOM   1517  O   ALA B  90     190.956 135.415  46.499  1.00  0.00           O  
ATOM   1518  CB  ALA B  90     190.851 134.593  43.365  1.00  0.00           C  
ATOM   1519  H   ALA B  90     193.222 135.278  42.798  1.00  0.00           H  
ATOM   1520  HA  ALA B  90     191.108 136.522  44.228  1.00  0.00           H  
ATOM   1521 1HB  ALA B  90     189.873 134.434  43.819  1.00  0.00           H  
ATOM   1522 2HB  ALA B  90     190.724 134.998  42.361  1.00  0.00           H  
ATOM   1523 3HB  ALA B  90     191.384 133.645  43.309  1.00  0.00           H  
ATOM   1524  N   GLU B  91     192.773 134.235  45.895  1.00  0.00           N  
ATOM   1525  CA  GLU B  91     193.019 133.725  47.238  1.00  0.00           C  
ATOM   1526  C   GLU B  91     193.383 134.851  48.197  1.00  0.00           C  
ATOM   1527  O   GLU B  91     192.911 134.886  49.333  1.00  0.00           O  
ATOM   1528  CB  GLU B  91     194.137 132.680  47.215  1.00  0.00           C  
ATOM   1529  CG  GLU B  91     194.392 132.003  48.554  1.00  0.00           C  
ATOM   1530  CD  GLU B  91     195.405 130.896  48.466  1.00  0.00           C  
ATOM   1531  OE1 GLU B  91     195.945 130.693  47.405  1.00  0.00           O  
ATOM   1532  OE2 GLU B  91     195.639 130.251  49.462  1.00  0.00           O  
ATOM   1533  H   GLU B  91     193.382 133.950  45.141  1.00  0.00           H  
ATOM   1534  HA  GLU B  91     192.105 133.258  47.605  1.00  0.00           H  
ATOM   1535 1HB  GLU B  91     193.894 131.904  46.489  1.00  0.00           H  
ATOM   1536 2HB  GLU B  91     195.067 133.149  46.894  1.00  0.00           H  
ATOM   1537 1HG  GLU B  91     194.748 132.749  49.265  1.00  0.00           H  
ATOM   1538 2HG  GLU B  91     193.453 131.601  48.932  1.00  0.00           H  
ATOM   1539  N   ALA B  92     194.227 135.770  47.737  1.00  0.00           N  
ATOM   1540  CA  ALA B  92     194.556 136.961  48.512  1.00  0.00           C  
ATOM   1541  C   ALA B  92     193.324 137.824  48.747  1.00  0.00           C  
ATOM   1542  O   ALA B  92     193.186 138.446  49.802  1.00  0.00           O  
ATOM   1543  CB  ALA B  92     195.639 137.767  47.810  1.00  0.00           C  
ATOM   1544  H   ALA B  92     194.660 135.638  46.835  1.00  0.00           H  
ATOM   1545  HA  ALA B  92     194.934 136.647  49.485  1.00  0.00           H  
ATOM   1546 1HB  ALA B  92     195.874 138.653  48.401  1.00  0.00           H  
ATOM   1547 2HB  ALA B  92     196.535 137.155  47.702  1.00  0.00           H  
ATOM   1548 3HB  ALA B  92     195.287 138.071  46.826  1.00  0.00           H  
ATOM   1549  N   LEU B  93     192.430 137.866  47.762  1.00  0.00           N  
ATOM   1550  CA  LEU B  93     191.177 138.599  47.899  1.00  0.00           C  
ATOM   1551  C   LEU B  93     190.179 137.830  48.753  1.00  0.00           C  
ATOM   1552  O   LEU B  93     189.313 138.427  49.394  1.00  0.00           O  
ATOM   1553  CB  LEU B  93     190.570 138.875  46.518  1.00  0.00           C  
ATOM   1554  CG  LEU B  93     191.379 139.811  45.611  1.00  0.00           C  
ATOM   1555  CD1 LEU B  93     190.781 139.804  44.210  1.00  0.00           C  
ATOM   1556  CD2 LEU B  93     191.379 141.214  46.199  1.00  0.00           C  
ATOM   1557  H   LEU B  93     192.630 137.395  46.894  1.00  0.00           H  
ATOM   1558  HA  LEU B  93     191.382 139.550  48.389  1.00  0.00           H  
ATOM   1559 1HB  LEU B  93     190.452 137.927  45.994  1.00  0.00           H  
ATOM   1560 2HB  LEU B  93     189.583 139.317  46.653  1.00  0.00           H  
ATOM   1561  HG  LEU B  93     192.405 139.449  45.536  1.00  0.00           H  
ATOM   1562 1HD1 LEU B  93     191.356 140.469  43.566  1.00  0.00           H  
ATOM   1563 2HD1 LEU B  93     190.812 138.793  43.806  1.00  0.00           H  
ATOM   1564 3HD1 LEU B  93     189.748 140.147  44.255  1.00  0.00           H  
ATOM   1565 1HD2 LEU B  93     191.955 141.879  45.555  1.00  0.00           H  
ATOM   1566 2HD2 LEU B  93     190.354 141.577  46.272  1.00  0.00           H  
ATOM   1567 3HD2 LEU B  93     191.828 141.192  47.192  1.00  0.00           H  
ATOM   1568  N   GLY B  94     190.298 136.506  48.761  1.00  0.00           N  
ATOM   1569  CA  GLY B  94     189.409 135.660  49.548  1.00  0.00           C  
ATOM   1570  C   GLY B  94     188.074 135.460  48.845  1.00  0.00           C  
ATOM   1571  O   GLY B  94     187.040 135.299  49.496  1.00  0.00           O  
ATOM   1572  H   GLY B  94     191.023 136.071  48.208  1.00  0.00           H  
ATOM   1573 1HA  GLY B  94     189.883 134.692  49.717  1.00  0.00           H  
ATOM   1574 2HA  GLY B  94     189.245 136.112  50.525  1.00  0.00           H  
ATOM   1575  N   THR B  95     188.098 135.482  47.515  1.00  0.00           N  
ATOM   1576  CA  THR B  95     186.882 135.350  46.721  1.00  0.00           C  
ATOM   1577  C   THR B  95     186.816 133.992  46.035  1.00  0.00           C  
ATOM   1578  O   THR B  95     187.707 133.158  46.191  1.00  0.00           O  
ATOM   1579  CB  THR B  95     186.785 136.467  45.666  1.00  0.00           C  
ATOM   1580  OG1 THR B  95     185.482 136.452  45.068  1.00  0.00           O  
ATOM   1581  CG2 THR B  95     187.837 136.273  44.584  1.00  0.00           C  
ATOM   1582  H   THR B  95     188.984 135.595  47.043  1.00  0.00           H  
ATOM   1583  HA  THR B  95     186.024 135.433  47.388  1.00  0.00           H  
ATOM   1584  HB  THR B  95     186.939 137.434  46.144  1.00  0.00           H  
ATOM   1585  HG1 THR B  95     185.519 136.882  44.210  1.00  0.00           H  
ATOM   1586 1HG2 THR B  95     187.753 137.071  43.848  1.00  0.00           H  
ATOM   1587 2HG2 THR B  95     188.829 136.295  45.034  1.00  0.00           H  
ATOM   1588 3HG2 THR B  95     187.682 135.311  44.096  1.00  0.00           H  
ATOM   1589  N   GLU B  96     185.754 133.783  45.263  1.00  0.00           N  
ATOM   1590  CA  GLU B  96     185.480 132.491  44.648  1.00  0.00           C  
ATOM   1591  C   GLU B  96     185.889 132.482  43.180  1.00  0.00           C  
ATOM   1592  O   GLU B  96     185.657 133.452  42.457  1.00  0.00           O  
ATOM   1593  CB  GLU B  96     183.995 132.144  44.777  1.00  0.00           C  
ATOM   1594  CG  GLU B  96     183.613 130.790  44.194  1.00  0.00           C  
ATOM   1595  CD  GLU B  96     182.138 130.513  44.276  1.00  0.00           C  
ATOM   1596  OE1 GLU B  96     181.430 131.326  44.820  1.00  0.00           O  
ATOM   1597  OE2 GLU B  96     181.719 129.487  43.795  1.00  0.00           O  
ATOM   1598  H   GLU B  96     185.125 134.553  45.083  1.00  0.00           H  
ATOM   1599  HA  GLU B  96     186.063 131.730  45.167  1.00  0.00           H  
ATOM   1600 1HB  GLU B  96     183.711 132.147  45.829  1.00  0.00           H  
ATOM   1601 2HB  GLU B  96     183.398 132.904  44.274  1.00  0.00           H  
ATOM   1602 1HG  GLU B  96     183.920 130.756  43.149  1.00  0.00           H  
ATOM   1603 2HG  GLU B  96     184.155 130.011  44.729  1.00  0.00           H  
ATOM   1604  N   VAL B  97     186.509 131.389  42.742  1.00  0.00           N  
ATOM   1605  CA  VAL B  97     186.852 131.242  41.332  1.00  0.00           C  
ATOM   1606  C   VAL B  97     186.406 129.888  40.797  1.00  0.00           C  
ATOM   1607  O   VAL B  97     186.606 128.854  41.434  1.00  0.00           O  
ATOM   1608  CB  VAL B  97     188.372 131.395  41.132  1.00  0.00           C  
ATOM   1609  CG1 VAL B  97     188.728 131.288  39.657  1.00  0.00           C  
ATOM   1610  CG2 VAL B  97     188.838 132.724  41.705  1.00  0.00           C  
ATOM   1611  H   VAL B  97     186.753 130.658  43.396  1.00  0.00           H  
ATOM   1612  HA  VAL B  97     186.342 132.025  40.769  1.00  0.00           H  
ATOM   1613  HB  VAL B  97     188.880 130.578  41.645  1.00  0.00           H  
ATOM   1614 1HG1 VAL B  97     189.806 131.398  39.534  1.00  0.00           H  
ATOM   1615 2HG1 VAL B  97     188.417 130.315  39.277  1.00  0.00           H  
ATOM   1616 3HG1 VAL B  97     188.218 132.075  39.101  1.00  0.00           H  
ATOM   1617 1HG2 VAL B  97     189.914 132.825  41.561  1.00  0.00           H  
ATOM   1618 2HG2 VAL B  97     188.325 133.540  41.195  1.00  0.00           H  
ATOM   1619 3HG2 VAL B  97     188.610 132.762  42.770  1.00  0.00           H  
ATOM   1620  N   ARG B  98     185.816 129.907  39.607  1.00  0.00           N  
ATOM   1621  CA  ARG B  98     185.434 128.694  38.897  1.00  0.00           C  
ATOM   1622  C   ARG B  98     186.309 128.472  37.671  1.00  0.00           C  
ATOM   1623  O   ARG B  98     186.564 129.405  36.909  1.00  0.00           O  
ATOM   1624  CB  ARG B  98     183.975 128.760  38.469  1.00  0.00           C  
ATOM   1625  CG  ARG B  98     183.457 127.516  37.767  1.00  0.00           C  
ATOM   1626  CD  ARG B  98     182.000 127.606  37.492  1.00  0.00           C  
ATOM   1627  NE  ARG B  98     181.704 128.578  36.451  1.00  0.00           N  
ATOM   1628  CZ  ARG B  98     181.693 128.306  35.133  1.00  0.00           C  
ATOM   1629  NH1 ARG B  98     181.962 127.092  34.709  1.00  0.00           N  
ATOM   1630  NH2 ARG B  98     181.409 129.262  34.262  1.00  0.00           N  
ATOM   1631  H   ARG B  98     185.642 130.801  39.168  1.00  0.00           H  
ATOM   1632  HA  ARG B  98     185.559 127.844  39.571  1.00  0.00           H  
ATOM   1633 1HB  ARG B  98     183.347 128.931  39.341  1.00  0.00           H  
ATOM   1634 2HB  ARG B  98     183.833 129.603  37.793  1.00  0.00           H  
ATOM   1635 1HG  ARG B  98     183.977 127.389  36.817  1.00  0.00           H  
ATOM   1636 2HG  ARG B  98     183.633 126.642  38.396  1.00  0.00           H  
ATOM   1637 1HD  ARG B  98     181.631 126.634  37.166  1.00  0.00           H  
ATOM   1638 2HD  ARG B  98     181.476 127.908  38.398  1.00  0.00           H  
ATOM   1639  HE  ARG B  98     181.491 129.525  36.740  1.00  0.00           H  
ATOM   1640 1HH1 ARG B  98     182.177 126.361  35.373  1.00  0.00           H  
ATOM   1641 2HH1 ARG B  98     181.953 126.889  33.719  1.00  0.00           H  
ATOM   1642 1HH2 ARG B  98     181.204 130.195  34.589  1.00  0.00           H  
ATOM   1643 2HH2 ARG B  98     181.401 129.058  33.275  1.00  0.00           H  
ATOM   1644  N   PHE B  99     186.766 127.239  37.482  1.00  0.00           N  
ATOM   1645  CA  PHE B  99     187.653 126.918  36.371  1.00  0.00           C  
ATOM   1646  C   PHE B  99     187.003 125.926  35.414  1.00  0.00           C  
ATOM   1647  O   PHE B  99     186.501 124.884  35.833  1.00  0.00           O  
ATOM   1648  CB  PHE B  99     188.972 126.344  36.890  1.00  0.00           C  
ATOM   1649  CG  PHE B  99     189.704 127.260  37.829  1.00  0.00           C  
ATOM   1650  CD1 PHE B  99     189.404 127.274  39.183  1.00  0.00           C  
ATOM   1651  CD2 PHE B  99     190.694 128.110  37.360  1.00  0.00           C  
ATOM   1652  CE1 PHE B  99     190.076 128.117  40.047  1.00  0.00           C  
ATOM   1653  CE2 PHE B  99     191.369 128.953  38.222  1.00  0.00           C  
ATOM   1654  CZ  PHE B  99     191.059 128.956  39.567  1.00  0.00           C  
ATOM   1655  H   PHE B  99     186.490 126.506  38.118  1.00  0.00           H  
ATOM   1656  HA  PHE B  99     187.873 127.838  35.826  1.00  0.00           H  
ATOM   1657 1HB  PHE B  99     188.781 125.406  37.411  1.00  0.00           H  
ATOM   1658 2HB  PHE B  99     189.629 126.123  36.050  1.00  0.00           H  
ATOM   1659  HD1 PHE B  99     188.627 126.610  39.563  1.00  0.00           H  
ATOM   1660  HD2 PHE B  99     190.939 128.108  36.298  1.00  0.00           H  
ATOM   1661  HE1 PHE B  99     189.830 128.118  41.109  1.00  0.00           H  
ATOM   1662  HE2 PHE B  99     192.146 129.616  37.841  1.00  0.00           H  
ATOM   1663  HZ  PHE B  99     191.589 129.621  40.247  1.00  0.00           H  
ATOM   1664  N   GLU B 100     187.024 126.251  34.127  1.00  0.00           N  
ATOM   1665  CA  GLU B 100     186.462 125.370  33.109  1.00  0.00           C  
ATOM   1666  C   GLU B 100     187.385 125.260  31.903  1.00  0.00           C  
ATOM   1667  O   GLU B 100     187.897 126.262  31.405  1.00  0.00           O  
ATOM   1668  CB  GLU B 100     185.087 125.876  32.666  1.00  0.00           C  
ATOM   1669  CG  GLU B 100     184.387 124.985  31.649  1.00  0.00           C  
ATOM   1670  CD  GLU B 100     183.008 125.469  31.299  1.00  0.00           C  
ATOM   1671  OE1 GLU B 100     182.583 126.450  31.860  1.00  0.00           O  
ATOM   1672  OE2 GLU B 100     182.378 124.857  30.469  1.00  0.00           O  
ATOM   1673  H   GLU B 100     187.451 127.121  33.841  1.00  0.00           H  
ATOM   1674  HA  GLU B 100     186.346 124.374  33.540  1.00  0.00           H  
ATOM   1675 1HB  GLU B 100     184.436 125.968  33.535  1.00  0.00           H  
ATOM   1676 2HB  GLU B 100     185.189 126.868  32.227  1.00  0.00           H  
ATOM   1677 1HG  GLU B 100     184.988 124.946  30.741  1.00  0.00           H  
ATOM   1678 2HG  GLU B 100     184.322 123.975  32.052  1.00  0.00           H  
ATOM   1679  N   LYS B 101     187.601 124.035  31.439  1.00  0.00           N  
ATOM   1680  CA  LYS B 101     188.497 123.806  30.315  1.00  0.00           C  
ATOM   1681  C   LYS B 101     187.737 123.287  29.101  1.00  0.00           C  
ATOM   1682  O   LYS B 101     186.797 122.502  29.229  1.00  0.00           O  
ATOM   1683  CB  LYS B 101     189.602 122.823  30.704  1.00  0.00           C  
ATOM   1684  CG  LYS B 101     190.567 123.347  31.760  1.00  0.00           C  
ATOM   1685  CD  LYS B 101     191.660 122.333  32.062  1.00  0.00           C  
ATOM   1686  CE  LYS B 101     192.644 122.869  33.091  1.00  0.00           C  
ATOM   1687  NZ  LYS B 101     193.701 121.874  33.420  1.00  0.00           N  
ATOM   1688  H   LYS B 101     187.144 123.254  31.885  1.00  0.00           H  
ATOM   1689  HA  LYS B 101     188.969 124.753  30.047  1.00  0.00           H  
ATOM   1690 1HB  LYS B 101     189.155 121.905  31.086  1.00  0.00           H  
ATOM   1691 2HB  LYS B 101     190.184 122.561  29.820  1.00  0.00           H  
ATOM   1692 1HG  LYS B 101     191.027 124.270  31.406  1.00  0.00           H  
ATOM   1693 2HG  LYS B 101     190.020 123.563  32.677  1.00  0.00           H  
ATOM   1694 1HD  LYS B 101     191.210 121.416  32.445  1.00  0.00           H  
ATOM   1695 2HD  LYS B 101     192.200 122.096  31.146  1.00  0.00           H  
ATOM   1696 1HE  LYS B 101     193.118 123.770  32.706  1.00  0.00           H  
ATOM   1697 2HE  LYS B 101     192.110 123.127  34.005  1.00  0.00           H  
ATOM   1698 1HZ  LYS B 101     194.332 122.267  34.105  1.00  0.00           H  
ATOM   1699 2HZ  LYS B 101     193.274 121.040  33.797  1.00  0.00           H  
ATOM   1700 3HZ  LYS B 101     194.217 121.641  32.584  1.00  0.00           H  
ATOM   1701  N   LYS B 102     188.160 123.733  27.926  1.00  0.00           N  
ATOM   1702  CA  LYS B 102     187.681 123.202  26.655  1.00  0.00           C  
ATOM   1703  C   LYS B 102     188.821 123.055  25.655  1.00  0.00           C  
ATOM   1704  O   LYS B 102     189.939 123.510  25.902  1.00  0.00           O  
ATOM   1705  CB  LYS B 102     186.588 124.100  26.076  1.00  0.00           C  
ATOM   1706  CG  LYS B 102     185.337 124.204  26.938  1.00  0.00           C  
ATOM   1707  CD  LYS B 102     184.230 124.959  26.216  1.00  0.00           C  
ATOM   1708  CE  LYS B 102     182.975 125.051  27.073  1.00  0.00           C  
ATOM   1709  NZ  LYS B 102     181.830 125.633  26.319  1.00  0.00           N  
ATOM   1710  H   LYS B 102     188.848 124.473  27.902  1.00  0.00           H  
ATOM   1711  HA  LYS B 102     187.247 122.217  26.833  1.00  0.00           H  
ATOM   1712 1HB  LYS B 102     186.981 125.108  25.937  1.00  0.00           H  
ATOM   1713 2HB  LYS B 102     186.290 123.726  25.096  1.00  0.00           H  
ATOM   1714 1HG  LYS B 102     184.981 123.202  27.185  1.00  0.00           H  
ATOM   1715 2HG  LYS B 102     185.574 124.724  27.865  1.00  0.00           H  
ATOM   1716 1HD  LYS B 102     184.572 125.966  25.979  1.00  0.00           H  
ATOM   1717 2HD  LYS B 102     183.986 124.447  25.286  1.00  0.00           H  
ATOM   1718 1HE  LYS B 102     182.697 124.057  27.421  1.00  0.00           H  
ATOM   1719 2HE  LYS B 102     183.172 125.674  27.945  1.00  0.00           H  
ATOM   1720 1HZ  LYS B 102     181.018 125.678  26.919  1.00  0.00           H  
ATOM   1721 2HZ  LYS B 102     182.070 126.564  26.007  1.00  0.00           H  
ATOM   1722 3HZ  LYS B 102     181.623 125.053  25.519  1.00  0.00           H  
ATOM   1723  N   ASP B 103     188.536 122.425  24.523  1.00  0.00           N  
ATOM   1724  CA  ASP B 103     189.583 122.090  23.564  1.00  0.00           C  
ATOM   1725  C   ASP B 103     190.173 123.345  22.930  1.00  0.00           C  
ATOM   1726  O   ASP B 103     189.669 123.834  21.919  1.00  0.00           O  
ATOM   1727  CB  ASP B 103     189.038 121.168  22.472  1.00  0.00           C  
ATOM   1728  CG  ASP B 103     190.116 120.672  21.521  1.00  0.00           C  
ATOM   1729  OD1 ASP B 103     191.231 121.122  21.631  1.00  0.00           O  
ATOM   1730  OD2 ASP B 103     189.815 119.843  20.694  1.00  0.00           O  
ATOM   1731  H   ASP B 103     187.581 122.167  24.324  1.00  0.00           H  
ATOM   1732  HA  ASP B 103     190.382 121.569  24.092  1.00  0.00           H  
ATOM   1733 1HB  ASP B 103     188.554 120.305  22.932  1.00  0.00           H  
ATOM   1734 2HB  ASP B 103     188.281 121.697  21.893  1.00  0.00           H  
ATOM   1735  N   GLY B 104     191.242 123.856  23.532  1.00  0.00           N  
ATOM   1736  CA  GLY B 104     191.954 125.011  23.000  1.00  0.00           C  
ATOM   1737  C   GLY B 104     191.492 126.299  23.668  1.00  0.00           C  
ATOM   1738  O   GLY B 104     191.941 127.388  23.308  1.00  0.00           O  
ATOM   1739  H   GLY B 104     191.577 123.420  24.379  1.00  0.00           H  
ATOM   1740 1HA  GLY B 104     193.026 124.881  23.154  1.00  0.00           H  
ATOM   1741 2HA  GLY B 104     191.791 125.076  21.926  1.00  0.00           H  
ATOM   1742  N   LEU B 105     190.600 126.183  24.651  1.00  0.00           N  
ATOM   1743  CA  LEU B 105     190.055 127.362  25.308  1.00  0.00           C  
ATOM   1744  C   LEU B 105     189.974 127.166  26.816  1.00  0.00           C  
ATOM   1745  O   LEU B 105     189.462 126.153  27.295  1.00  0.00           O  
ATOM   1746  CB  LEU B 105     188.662 127.681  24.752  1.00  0.00           C  
ATOM   1747  CG  LEU B 105     188.023 128.979  25.261  1.00  0.00           C  
ATOM   1748  CD1 LEU B 105     187.175 129.596  24.157  1.00  0.00           C  
ATOM   1749  CD2 LEU B 105     187.183 128.682  26.494  1.00  0.00           C  
ATOM   1750  H   LEU B 105     190.294 125.264  24.939  1.00  0.00           H  
ATOM   1751  HA  LEU B 105     190.719 128.207  25.111  1.00  0.00           H  
ATOM   1752 1HB  LEU B 105     188.728 127.748  23.667  1.00  0.00           H  
ATOM   1753 2HB  LEU B 105     187.990 126.860  25.004  1.00  0.00           H  
ATOM   1754  HG  LEU B 105     188.806 129.693  25.519  1.00  0.00           H  
ATOM   1755 1HD1 LEU B 105     186.722 130.519  24.519  1.00  0.00           H  
ATOM   1756 2HD1 LEU B 105     187.805 129.816  23.295  1.00  0.00           H  
ATOM   1757 3HD1 LEU B 105     186.392 128.897  23.866  1.00  0.00           H  
ATOM   1758 1HD2 LEU B 105     186.729 129.605  26.857  1.00  0.00           H  
ATOM   1759 2HD2 LEU B 105     186.399 127.969  26.237  1.00  0.00           H  
ATOM   1760 3HD2 LEU B 105     187.817 128.259  27.273  1.00  0.00           H  
ATOM   1761  N   LEU B 106     190.481 128.141  27.564  1.00  0.00           N  
ATOM   1762  CA  LEU B 106     190.383 128.130  29.017  1.00  0.00           C  
ATOM   1763  C   LEU B 106     189.486 129.257  29.517  1.00  0.00           C  
ATOM   1764  O   LEU B 106     189.659 130.415  29.134  1.00  0.00           O  
ATOM   1765  CB  LEU B 106     191.777 128.261  29.643  1.00  0.00           C  
ATOM   1766  CG  LEU B 106     191.808 128.455  31.165  1.00  0.00           C  
ATOM   1767  CD1 LEU B 106     191.319 127.186  31.849  1.00  0.00           C  
ATOM   1768  CD2 LEU B 106     193.223 128.804  31.604  1.00  0.00           C  
ATOM   1769  H   LEU B 106     190.949 128.914  27.111  1.00  0.00           H  
ATOM   1770  HA  LEU B 106     189.954 127.177  29.329  1.00  0.00           H  
ATOM   1771 1HB  LEU B 106     192.348 127.362  29.413  1.00  0.00           H  
ATOM   1772 2HB  LEU B 106     192.283 129.113  29.190  1.00  0.00           H  
ATOM   1773  HG  LEU B 106     191.133 129.264  31.442  1.00  0.00           H  
ATOM   1774 1HD1 LEU B 106     191.341 127.324  32.930  1.00  0.00           H  
ATOM   1775 2HD1 LEU B 106     190.299 126.970  31.532  1.00  0.00           H  
ATOM   1776 3HD1 LEU B 106     191.967 126.353  31.576  1.00  0.00           H  
ATOM   1777 1HD2 LEU B 106     193.244 128.942  32.685  1.00  0.00           H  
ATOM   1778 2HD2 LEU B 106     193.899 127.994  31.329  1.00  0.00           H  
ATOM   1779 3HD2 LEU B 106     193.540 129.723  31.113  1.00  0.00           H  
ATOM   1780  N   SER B 107     188.529 128.915  30.370  1.00  0.00           N  
ATOM   1781  CA  SER B 107     187.628 129.910  30.939  1.00  0.00           C  
ATOM   1782  C   SER B 107     187.739 129.951  32.455  1.00  0.00           C  
ATOM   1783  O   SER B 107     187.657 128.919  33.124  1.00  0.00           O  
ATOM   1784  CB  SER B 107     186.197 129.610  30.537  1.00  0.00           C  
ATOM   1785  OG  SER B 107     185.295 130.396  31.266  1.00  0.00           O  
ATOM   1786  H   SER B 107     188.428 127.946  30.643  1.00  0.00           H  
ATOM   1787  HA  SER B 107     187.906 130.889  30.552  1.00  0.00           H  
ATOM   1788 1HB  SER B 107     186.071 129.800  29.472  1.00  0.00           H  
ATOM   1789 2HB  SER B 107     185.985 128.555  30.708  1.00  0.00           H  
ATOM   1790  HG  SER B 107     185.632 130.421  32.165  1.00  0.00           H  
ATOM   1791  N   ILE B 108     187.938 131.147  32.999  1.00  0.00           N  
ATOM   1792  CA  ILE B 108     187.966 131.326  34.446  1.00  0.00           C  
ATOM   1793  C   ILE B 108     186.974 132.392  34.890  1.00  0.00           C  
ATOM   1794  O   ILE B 108     187.012 133.525  34.409  1.00  0.00           O  
ATOM   1795  CB  ILE B 108     189.378 131.708  34.925  1.00  0.00           C  
ATOM   1796  CG1 ILE B 108     190.399 130.665  34.463  1.00  0.00           C  
ATOM   1797  CG2 ILE B 108     189.406 131.851  36.439  1.00  0.00           C  
ATOM   1798  CD1 ILE B 108     191.834 131.045  34.751  1.00  0.00           C  
ATOM   1799  H   ILE B 108     188.081 131.944  32.395  1.00  0.00           H  
ATOM   1800  HA  ILE B 108     187.685 130.385  34.916  1.00  0.00           H  
ATOM   1801  HB  ILE B 108     189.671 132.656  34.475  1.00  0.00           H  
ATOM   1802 1HG1 ILE B 108     190.194 129.714  34.952  1.00  0.00           H  
ATOM   1803 2HG1 ILE B 108     190.298 130.508  33.389  1.00  0.00           H  
ATOM   1804 1HG2 ILE B 108     190.412 132.121  36.760  1.00  0.00           H  
ATOM   1805 2HG2 ILE B 108     188.707 132.629  36.744  1.00  0.00           H  
ATOM   1806 3HG2 ILE B 108     189.120 130.905  36.899  1.00  0.00           H  
ATOM   1807 1HD1 ILE B 108     192.498 130.258  34.394  1.00  0.00           H  
ATOM   1808 2HD1 ILE B 108     192.072 131.979  34.241  1.00  0.00           H  
ATOM   1809 3HD1 ILE B 108     191.968 131.173  35.824  1.00  0.00           H  
ATOM   1810  N   GLU B 109     186.085 132.033  35.810  1.00  0.00           N  
ATOM   1811  CA  GLU B 109     185.072 132.971  36.280  1.00  0.00           C  
ATOM   1812  C   GLU B 109     185.346 133.408  37.713  1.00  0.00           C  
ATOM   1813  O   GLU B 109     185.554 132.574  38.593  1.00  0.00           O  
ATOM   1814  CB  GLU B 109     183.679 132.342  36.184  1.00  0.00           C  
ATOM   1815  CG  GLU B 109     182.549 133.246  36.654  1.00  0.00           C  
ATOM   1816  CD  GLU B 109     181.200 132.588  36.568  1.00  0.00           C  
ATOM   1817  OE1 GLU B 109     181.126 131.492  36.065  1.00  0.00           O  
ATOM   1818  OE2 GLU B 109     180.243 133.182  37.005  1.00  0.00           O  
ATOM   1819  H   GLU B 109     186.125 131.103  36.203  1.00  0.00           H  
ATOM   1820  HA  GLU B 109     185.098 133.856  35.644  1.00  0.00           H  
ATOM   1821 1HB  GLU B 109     183.477 132.061  35.152  1.00  0.00           H  
ATOM   1822 2HB  GLU B 109     183.651 131.433  36.782  1.00  0.00           H  
ATOM   1823 1HG  GLU B 109     182.734 133.535  37.689  1.00  0.00           H  
ATOM   1824 2HG  GLU B 109     182.546 134.151  36.049  1.00  0.00           H  
ATOM   1825  N   VAL B 110     185.353 134.719  37.946  1.00  0.00           N  
ATOM   1826  CA  VAL B 110     185.705 135.240  39.260  1.00  0.00           C  
ATOM   1827  C   VAL B 110     184.602 136.140  39.808  1.00  0.00           C  
ATOM   1828  O   VAL B 110     184.040 136.963  39.088  1.00  0.00           O  
ATOM   1829  CB  VAL B 110     187.023 136.033  39.184  1.00  0.00           C  
ATOM   1830  CG1 VAL B 110     187.484 136.436  40.577  1.00  0.00           C  
ATOM   1831  CG2 VAL B 110     188.087 135.203  38.483  1.00  0.00           C  
ATOM   1832  H   VAL B 110     185.123 135.356  37.198  1.00  0.00           H  
ATOM   1833  HA  VAL B 110     185.841 134.401  39.942  1.00  0.00           H  
ATOM   1834  HB  VAL B 110     186.851 136.953  38.624  1.00  0.00           H  
ATOM   1835 1HG1 VAL B 110     188.416 136.996  40.504  1.00  0.00           H  
ATOM   1836 2HG1 VAL B 110     186.722 137.059  41.046  1.00  0.00           H  
ATOM   1837 3HG1 VAL B 110     187.644 135.542  41.180  1.00  0.00           H  
ATOM   1838 1HG2 VAL B 110     189.016 135.770  38.432  1.00  0.00           H  
ATOM   1839 2HG2 VAL B 110     188.255 134.281  39.040  1.00  0.00           H  
ATOM   1840 3HG2 VAL B 110     187.754 134.962  37.473  1.00  0.00           H  
ATOM   1841  N   LYS B 111     184.304 135.983  41.094  1.00  0.00           N  
ATOM   1842  CA  LYS B 111     183.356 136.862  41.768  1.00  0.00           C  
ATOM   1843  C   LYS B 111     184.075 137.960  42.539  1.00  0.00           C  
ATOM   1844  O   LYS B 111     185.233 137.802  42.921  1.00  0.00           O  
ATOM   1845  CB  LYS B 111     182.458 136.058  42.711  1.00  0.00           C  
ATOM   1846  CG  LYS B 111     181.587 135.017  42.018  1.00  0.00           C  
ATOM   1847  CD  LYS B 111     180.735 134.254  43.019  1.00  0.00           C  
ATOM   1848  CE  LYS B 111     179.940 133.148  42.341  1.00  0.00           C  
ATOM   1849  NZ  LYS B 111     179.212 132.302  43.325  1.00  0.00           N  
ATOM   1850  H   LYS B 111     184.747 135.241  41.617  1.00  0.00           H  
ATOM   1851  HA  LYS B 111     182.729 137.338  41.014  1.00  0.00           H  
ATOM   1852 1HB  LYS B 111     183.073 135.541  43.448  1.00  0.00           H  
ATOM   1853 2HB  LYS B 111     181.799 136.738  43.252  1.00  0.00           H  
ATOM   1854 1HG  LYS B 111     180.935 135.513  41.297  1.00  0.00           H  
ATOM   1855 2HG  LYS B 111     182.221 134.313  41.480  1.00  0.00           H  
ATOM   1856 1HD  LYS B 111     181.378 133.814  43.782  1.00  0.00           H  
ATOM   1857 2HD  LYS B 111     180.042 134.943  43.503  1.00  0.00           H  
ATOM   1858 1HE  LYS B 111     179.222 133.586  41.652  1.00  0.00           H  
ATOM   1859 2HE  LYS B 111     180.618 132.513  41.768  1.00  0.00           H  
ATOM   1860 1HZ  LYS B 111     178.698 131.582  42.836  1.00  0.00           H  
ATOM   1861 2HZ  LYS B 111     179.872 131.874  43.957  1.00  0.00           H  
ATOM   1862 3HZ  LYS B 111     178.566 132.877  43.847  1.00  0.00           H  
ATOM   1863  N   ASN B 112     183.376 139.070  42.774  1.00  0.00           N  
ATOM   1864  CA  ASN B 112     183.847 140.115  43.675  1.00  0.00           C  
ATOM   1865  C   ASN B 112     185.280 140.517  43.350  1.00  0.00           C  
ATOM   1866  O   ASN B 112     186.124 140.594  44.242  1.00  0.00           O  
ATOM   1867  CB  ASN B 112     183.733 139.666  45.120  1.00  0.00           C  
ATOM   1868  CG  ASN B 112     182.312 139.394  45.530  1.00  0.00           C  
ATOM   1869  OD1 ASN B 112     181.381 140.068  45.074  1.00  0.00           O  
ATOM   1870  ND2 ASN B 112     182.127 138.419  46.383  1.00  0.00           N  
ATOM   1871  H   ASN B 112     182.479 139.185  42.324  1.00  0.00           H  
ATOM   1872  HA  ASN B 112     183.222 141.000  43.533  1.00  0.00           H  
ATOM   1873 1HB  ASN B 112     184.321 138.759  45.267  1.00  0.00           H  
ATOM   1874 2HB  ASN B 112     184.147 140.434  45.774  1.00  0.00           H  
ATOM   1875 1HD2 ASN B 112     181.202 138.193  46.692  1.00  0.00           H  
ATOM   1876 2HD2 ASN B 112     182.909 137.900  46.726  1.00  0.00           H  
ATOM   1877  N   LEU B 113     185.550 140.782  42.076  1.00  0.00           N  
ATOM   1878  CA  LEU B 113     186.913 141.049  41.630  1.00  0.00           C  
ATOM   1879  C   LEU B 113     187.093 142.513  41.253  1.00  0.00           C  
ATOM   1880  O   LEU B 113     186.543 142.980  40.255  1.00  0.00           O  
ATOM   1881  CB  LEU B 113     187.262 140.160  40.430  1.00  0.00           C  
ATOM   1882  CG  LEU B 113     188.690 140.305  39.888  1.00  0.00           C  
ATOM   1883  CD1 LEU B 113     189.686 139.882  40.959  1.00  0.00           C  
ATOM   1884  CD2 LEU B 113     188.844 139.459  38.632  1.00  0.00           C  
ATOM   1885  H   LEU B 113     184.798 140.795  41.402  1.00  0.00           H  
ATOM   1886  HA  LEU B 113     187.595 140.817  42.449  1.00  0.00           H  
ATOM   1887 1HB  LEU B 113     187.121 139.119  40.716  1.00  0.00           H  
ATOM   1888 2HB  LEU B 113     186.574 140.388  39.616  1.00  0.00           H  
ATOM   1889  HG  LEU B 113     188.883 141.350  39.647  1.00  0.00           H  
ATOM   1890 1HD1 LEU B 113     190.700 139.985  40.573  1.00  0.00           H  
ATOM   1891 2HD1 LEU B 113     189.566 140.515  41.837  1.00  0.00           H  
ATOM   1892 3HD1 LEU B 113     189.506 138.843  41.232  1.00  0.00           H  
ATOM   1893 1HD2 LEU B 113     189.859 139.563  38.246  1.00  0.00           H  
ATOM   1894 2HD2 LEU B 113     188.653 138.413  38.872  1.00  0.00           H  
ATOM   1895 3HD2 LEU B 113     188.133 139.795  37.878  1.00  0.00           H  
ATOM   1896  N   PRO B 114     187.876 143.230  42.052  1.00  0.00           N  
ATOM   1897  CA  PRO B 114     188.076 144.660  41.853  1.00  0.00           C  
ATOM   1898  C   PRO B 114     188.598 144.952  40.451  1.00  0.00           C  
ATOM   1899  O   PRO B 114     189.344 144.154  39.884  1.00  0.00           O  
ATOM   1900  CB  PRO B 114     189.108 145.016  42.927  1.00  0.00           C  
ATOM   1901  CG  PRO B 114     188.844 144.042  44.025  1.00  0.00           C  
ATOM   1902  CD  PRO B 114     188.514 142.757  43.315  1.00  0.00           C  
ATOM   1903  HA  PRO B 114     187.126 145.179  41.965  1.00  0.00           H  
ATOM   1904 1HB  PRO B 114     190.124 144.931  42.515  1.00  0.00           H  
ATOM   1905 2HB  PRO B 114     188.977 146.061  43.243  1.00  0.00           H  
ATOM   1906 1HG  PRO B 114     189.728 143.953  44.674  1.00  0.00           H  
ATOM   1907 2HG  PRO B 114     188.019 144.400  44.660  1.00  0.00           H  
ATOM   1908 1HD  PRO B 114     189.440 142.204  43.106  1.00  0.00           H  
ATOM   1909 2HD  PRO B 114     187.834 142.157  43.938  1.00  0.00           H  
ATOM   1910  N   GLU B 115     188.205 146.100  39.901  1.00  0.00           N  
ATOM   1911  CA  GLU B 115     188.622 146.512  38.568  1.00  0.00           C  
ATOM   1912  C   GLU B 115     190.141 146.529  38.447  1.00  0.00           C  
ATOM   1913  O   GLU B 115     190.690 146.113  37.425  1.00  0.00           O  
ATOM   1914  CB  GLU B 115     188.060 147.897  38.237  1.00  0.00           C  
ATOM   1915  CG  GLU B 115     188.504 148.451  36.892  1.00  0.00           C  
ATOM   1916  CD  GLU B 115     187.952 149.822  36.614  1.00  0.00           C  
ATOM   1917  OE1 GLU B 115     186.965 150.179  37.209  1.00  0.00           O  
ATOM   1918  OE2 GLU B 115     188.523 150.515  35.803  1.00  0.00           O  
ATOM   1919  H   GLU B 115     187.592 146.706  40.426  1.00  0.00           H  
ATOM   1920  HA  GLU B 115     188.232 145.797  37.845  1.00  0.00           H  
ATOM   1921 1HB  GLU B 115     186.971 147.857  38.240  1.00  0.00           H  
ATOM   1922 2HB  GLU B 115     188.364 148.606  39.008  1.00  0.00           H  
ATOM   1923 1HG  GLU B 115     189.591 148.497  36.869  1.00  0.00           H  
ATOM   1924 2HG  GLU B 115     188.182 147.769  36.105  1.00  0.00           H  
ATOM   1925  N   GLU B 116     190.818 147.021  39.482  1.00  0.00           N  
ATOM   1926  CA  GLU B 116     192.274 147.094  39.477  1.00  0.00           C  
ATOM   1927  C   GLU B 116     192.893 145.716  39.285  1.00  0.00           C  
ATOM   1928  O   GLU B 116     193.872 145.562  38.555  1.00  0.00           O  
ATOM   1929  CB  GLU B 116     192.782 147.715  40.780  1.00  0.00           C  
ATOM   1930  CG  GLU B 116     192.502 149.205  40.917  1.00  0.00           C  
ATOM   1931  CD  GLU B 116     192.842 149.741  42.280  1.00  0.00           C  
ATOM   1932  OE1 GLU B 116     193.067 148.954  43.168  1.00  0.00           O  
ATOM   1933  OE2 GLU B 116     192.877 150.939  42.434  1.00  0.00           O  
ATOM   1934  H   GLU B 116     190.314 147.349  40.293  1.00  0.00           H  
ATOM   1935  HA  GLU B 116     192.587 147.725  38.644  1.00  0.00           H  
ATOM   1936 1HB  GLU B 116     192.321 147.209  41.628  1.00  0.00           H  
ATOM   1937 2HB  GLU B 116     193.859 147.568  40.858  1.00  0.00           H  
ATOM   1938 1HG  GLU B 116     193.087 149.744  40.172  1.00  0.00           H  
ATOM   1939 2HG  GLU B 116     191.448 149.386  40.713  1.00  0.00           H  
ATOM   1940  N   ALA B 117     192.311 144.719  39.943  1.00  0.00           N  
ATOM   1941  CA  ALA B 117     192.775 143.341  39.816  1.00  0.00           C  
ATOM   1942  C   ALA B 117     192.511 142.797  38.418  1.00  0.00           C  
ATOM   1943  O   ALA B 117     193.332 142.065  37.865  1.00  0.00           O  
ATOM   1944  CB  ALA B 117     192.109 142.459  40.862  1.00  0.00           C  
ATOM   1945  H   ALA B 117     191.527 144.917  40.546  1.00  0.00           H  
ATOM   1946  HA  ALA B 117     193.851 143.322  39.998  1.00  0.00           H  
ATOM   1947 1HB  ALA B 117     192.465 141.435  40.754  1.00  0.00           H  
ATOM   1948 2HB  ALA B 117     192.355 142.826  41.858  1.00  0.00           H  
ATOM   1949 3HB  ALA B 117     191.029 142.484  40.723  1.00  0.00           H  
ATOM   1950  N   GLN B 118     191.367 143.163  37.852  1.00  0.00           N  
ATOM   1951  CA  GLN B 118     190.984 142.709  36.521  1.00  0.00           C  
ATOM   1952  C   GLN B 118     191.983 143.177  35.471  1.00  0.00           C  
ATOM   1953  O   GLN B 118     192.365 142.414  34.584  1.00  0.00           O  
ATOM   1954  CB  GLN B 118     189.581 143.211  36.166  1.00  0.00           C  
ATOM   1955  CG  GLN B 118     188.464 142.535  36.942  1.00  0.00           C  
ATOM   1956  CD  GLN B 118     187.091 143.025  36.526  1.00  0.00           C  
ATOM   1957  OE1 GLN B 118     186.768 143.076  35.336  1.00  0.00           O  
ATOM   1958  NE2 GLN B 118     186.272 143.392  37.506  1.00  0.00           N  
ATOM   1959  H   GLN B 118     190.744 143.781  38.356  1.00  0.00           H  
ATOM   1960  HA  GLN B 118     190.973 141.618  36.517  1.00  0.00           H  
ATOM   1961 1HB  GLN B 118     189.520 144.283  36.352  1.00  0.00           H  
ATOM   1962 2HB  GLN B 118     189.396 143.051  35.103  1.00  0.00           H  
ATOM   1963 1HG  GLN B 118     188.510 141.461  36.766  1.00  0.00           H  
ATOM   1964 2HG  GLN B 118     188.595 142.744  38.005  1.00  0.00           H  
ATOM   1965 1HE2 GLN B 118     185.353 143.725  37.291  1.00  0.00           H  
ATOM   1966 2HE2 GLN B 118     186.573 143.336  38.457  1.00  0.00           H  
ATOM   1967  N   ARG B 119     192.410 144.431  35.589  1.00  0.00           N  
ATOM   1968  CA  ARG B 119     193.360 145.015  34.653  1.00  0.00           C  
ATOM   1969  C   ARG B 119     194.723 144.344  34.758  1.00  0.00           C  
ATOM   1970  O   ARG B 119     195.372 144.079  33.746  1.00  0.00           O  
ATOM   1971  CB  ARG B 119     193.511 146.509  34.906  1.00  0.00           C  
ATOM   1972  CG  ARG B 119     192.304 147.349  34.520  1.00  0.00           C  
ATOM   1973  CD  ARG B 119     192.496 148.779  34.868  1.00  0.00           C  
ATOM   1974  NE  ARG B 119     191.331 149.581  34.527  1.00  0.00           N  
ATOM   1975  CZ  ARG B 119     191.096 150.110  33.311  1.00  0.00           C  
ATOM   1976  NH1 ARG B 119     191.952 149.915  32.333  1.00  0.00           N  
ATOM   1977  NH2 ARG B 119     190.005 150.827  33.103  1.00  0.00           N  
ATOM   1978  H   ARG B 119     192.064 144.996  36.351  1.00  0.00           H  
ATOM   1979  HA  ARG B 119     192.983 144.872  33.640  1.00  0.00           H  
ATOM   1980 1HB  ARG B 119     193.707 146.679  35.964  1.00  0.00           H  
ATOM   1981 2HB  ARG B 119     194.368 146.887  34.350  1.00  0.00           H  
ATOM   1982 1HG  ARG B 119     192.139 147.275  33.445  1.00  0.00           H  
ATOM   1983 2HG  ARG B 119     191.422 146.982  35.049  1.00  0.00           H  
ATOM   1984 1HD  ARG B 119     192.671 148.872  35.939  1.00  0.00           H  
ATOM   1985 2HD  ARG B 119     193.352 149.174  34.323  1.00  0.00           H  
ATOM   1986  HE  ARG B 119     190.650 149.753  35.254  1.00  0.00           H  
ATOM   1987 1HH1 ARG B 119     192.786 149.367  32.492  1.00  0.00           H  
ATOM   1988 2HH1 ARG B 119     191.777 150.312  31.420  1.00  0.00           H  
ATOM   1989 1HH2 ARG B 119     189.349 150.978  33.854  1.00  0.00           H  
ATOM   1990 2HH2 ARG B 119     189.830 151.223  32.189  1.00  0.00           H  
ATOM   1991  N   LEU B 120     195.148 144.060  35.987  1.00  0.00           N  
ATOM   1992  CA  LEU B 120     196.427 143.399  36.225  1.00  0.00           C  
ATOM   1993  C   LEU B 120     196.397 141.953  35.748  1.00  0.00           C  
ATOM   1994  O   LEU B 120     197.348 141.470  35.136  1.00  0.00           O  
ATOM   1995  CB  LEU B 120     196.778 143.444  37.718  1.00  0.00           C  
ATOM   1996  CG  LEU B 120     197.101 144.832  38.284  1.00  0.00           C  
ATOM   1997  CD1 LEU B 120     197.162 144.760  39.803  1.00  0.00           C  
ATOM   1998  CD2 LEU B 120     198.421 145.321  37.706  1.00  0.00           C  
ATOM   1999  H   LEU B 120     194.568 144.299  36.780  1.00  0.00           H  
ATOM   2000  HA  LEU B 120     197.198 143.927  35.664  1.00  0.00           H  
ATOM   2001 1HB  LEU B 120     195.938 143.043  38.284  1.00  0.00           H  
ATOM   2002 2HB  LEU B 120     197.644 142.805  37.890  1.00  0.00           H  
ATOM   2003  HG  LEU B 120     196.307 145.529  38.014  1.00  0.00           H  
ATOM   2004 1HD1 LEU B 120     197.392 145.747  40.206  1.00  0.00           H  
ATOM   2005 2HD1 LEU B 120     196.199 144.427  40.190  1.00  0.00           H  
ATOM   2006 3HD1 LEU B 120     197.938 144.057  40.103  1.00  0.00           H  
ATOM   2007 1HD2 LEU B 120     198.651 146.308  38.108  1.00  0.00           H  
ATOM   2008 2HD2 LEU B 120     199.216 144.625  37.976  1.00  0.00           H  
ATOM   2009 3HD2 LEU B 120     198.344 145.380  36.620  1.00  0.00           H  
ATOM   2010  N   ILE B 121     195.289 141.270  36.029  1.00  0.00           N  
ATOM   2011  CA  ILE B 121     195.112 139.881  35.621  1.00  0.00           C  
ATOM   2012  C   ILE B 121     195.113 139.748  34.103  1.00  0.00           C  
ATOM   2013  O   ILE B 121     195.763 138.858  33.553  1.00  0.00           O  
ATOM   2014  CB  ILE B 121     193.801 139.305  36.187  1.00  0.00           C  
ATOM   2015  CG1 ILE B 121     193.913 139.109  37.701  1.00  0.00           C  
ATOM   2016  CG2 ILE B 121     193.457 137.992  35.501  1.00  0.00           C  
ATOM   2017  CD1 ILE B 121     192.585 138.885  38.387  1.00  0.00           C  
ATOM   2018  H   ILE B 121     194.544 141.728  36.535  1.00  0.00           H  
ATOM   2019  HA  ILE B 121     195.944 139.297  36.015  1.00  0.00           H  
ATOM   2020  HB  ILE B 121     192.991 140.014  36.020  1.00  0.00           H  
ATOM   2021 1HG1 ILE B 121     194.554 138.254  37.910  1.00  0.00           H  
ATOM   2022 2HG1 ILE B 121     194.383 139.986  38.147  1.00  0.00           H  
ATOM   2023 1HG2 ILE B 121     192.528 137.599  35.913  1.00  0.00           H  
ATOM   2024 2HG2 ILE B 121     193.337 138.161  34.431  1.00  0.00           H  
ATOM   2025 3HG2 ILE B 121     194.260 137.274  35.666  1.00  0.00           H  
ATOM   2026 1HD1 ILE B 121     192.746 138.755  39.458  1.00  0.00           H  
ATOM   2027 2HD1 ILE B 121     191.938 139.747  38.220  1.00  0.00           H  
ATOM   2028 3HD1 ILE B 121     192.112 137.992  37.981  1.00  0.00           H  
ATOM   2029  N   GLN B 122     194.390 140.640  33.431  1.00  0.00           N  
ATOM   2030  CA  GLN B 122     194.359 140.666  31.975  1.00  0.00           C  
ATOM   2031  C   GLN B 122     195.766 140.733  31.396  1.00  0.00           C  
ATOM   2032  O   GLN B 122     196.101 139.989  30.474  1.00  0.00           O  
ATOM   2033  CB  GLN B 122     193.533 141.854  31.477  1.00  0.00           C  
ATOM   2034  CG  GLN B 122     193.402 141.932  29.965  1.00  0.00           C  
ATOM   2035  CD  GLN B 122     192.822 143.254  29.501  1.00  0.00           C  
ATOM   2036  OE1 GLN B 122     193.366 143.907  28.607  1.00  0.00           O  
ATOM   2037  NE2 GLN B 122     191.712 143.657  30.109  1.00  0.00           N  
ATOM   2038  H   GLN B 122     193.845 141.320  33.942  1.00  0.00           H  
ATOM   2039  HA  GLN B 122     193.882 139.750  31.622  1.00  0.00           H  
ATOM   2040 1HB  GLN B 122     192.530 141.801  31.898  1.00  0.00           H  
ATOM   2041 2HB  GLN B 122     193.985 142.782  31.823  1.00  0.00           H  
ATOM   2042 1HG  GLN B 122     194.390 141.815  29.518  1.00  0.00           H  
ATOM   2043 2HG  GLN B 122     192.743 141.133  29.627  1.00  0.00           H  
ATOM   2044 1HE2 GLN B 122     191.283 144.522  29.844  1.00  0.00           H  
ATOM   2045 2HE2 GLN B 122     191.303 143.097  30.828  1.00  0.00           H  
ATOM   2046  N   LYS B 123     196.585 141.626  31.943  1.00  0.00           N  
ATOM   2047  CA  LYS B 123     197.966 141.770  31.497  1.00  0.00           C  
ATOM   2048  C   LYS B 123     198.785 140.530  31.830  1.00  0.00           C  
ATOM   2049  O   LYS B 123     199.602 140.079  31.027  1.00  0.00           O  
ATOM   2050  CB  LYS B 123     198.606 143.008  32.127  1.00  0.00           C  
ATOM   2051  CG  LYS B 123     198.057 144.332  31.613  1.00  0.00           C  
ATOM   2052  CD  LYS B 123     198.709 145.512  32.318  1.00  0.00           C  
ATOM   2053  CE  LYS B 123     198.140 146.835  31.825  1.00  0.00           C  
ATOM   2054  NZ  LYS B 123     198.766 147.998  32.509  1.00  0.00           N  
ATOM   2055  H   LYS B 123     196.243 142.219  32.686  1.00  0.00           H  
ATOM   2056  HA  LYS B 123     197.969 141.896  30.414  1.00  0.00           H  
ATOM   2057 1HB  LYS B 123     198.462 142.982  33.208  1.00  0.00           H  
ATOM   2058 2HB  LYS B 123     199.681 142.997  31.941  1.00  0.00           H  
ATOM   2059 1HG  LYS B 123     198.242 144.411  30.542  1.00  0.00           H  
ATOM   2060 2HG  LYS B 123     196.981 144.368  31.782  1.00  0.00           H  
ATOM   2061 1HD  LYS B 123     198.541 145.432  33.393  1.00  0.00           H  
ATOM   2062 2HD  LYS B 123     199.783 145.498  32.133  1.00  0.00           H  
ATOM   2063 1HE  LYS B 123     198.309 146.925  30.753  1.00  0.00           H  
ATOM   2064 2HE  LYS B 123     197.066 146.859  32.005  1.00  0.00           H  
ATOM   2065 1HZ  LYS B 123     198.363 148.855  32.155  1.00  0.00           H  
ATOM   2066 2HZ  LYS B 123     198.600 147.934  33.504  1.00  0.00           H  
ATOM   2067 3HZ  LYS B 123     199.760 147.998  32.334  1.00  0.00           H  
ATOM   2068  N   LEU B 124     198.562 139.982  33.021  1.00  0.00           N  
ATOM   2069  CA  LEU B 124     199.294 138.803  33.466  1.00  0.00           C  
ATOM   2070  C   LEU B 124     198.960 137.590  32.606  1.00  0.00           C  
ATOM   2071  O   LEU B 124     199.833 136.785  32.284  1.00  0.00           O  
ATOM   2072  CB  LEU B 124     198.970 138.502  34.935  1.00  0.00           C  
ATOM   2073  CG  LEU B 124     199.568 139.473  35.961  1.00  0.00           C  
ATOM   2074  CD1 LEU B 124     198.914 139.246  37.317  1.00  0.00           C  
ATOM   2075  CD2 LEU B 124     201.073 139.267  36.038  1.00  0.00           C  
ATOM   2076  H   LEU B 124     197.870 140.391  33.632  1.00  0.00           H  
ATOM   2077  HA  LEU B 124     200.362 138.998  33.360  1.00  0.00           H  
ATOM   2078 1HB  LEU B 124     197.889 138.511  35.061  1.00  0.00           H  
ATOM   2079 2HB  LEU B 124     199.334 137.502  35.173  1.00  0.00           H  
ATOM   2080  HG  LEU B 124     199.358 140.499  35.656  1.00  0.00           H  
ATOM   2081 1HD1 LEU B 124     199.339 139.936  38.046  1.00  0.00           H  
ATOM   2082 2HD1 LEU B 124     197.841 139.419  37.237  1.00  0.00           H  
ATOM   2083 3HD1 LEU B 124     199.094 138.221  37.640  1.00  0.00           H  
ATOM   2084 1HD2 LEU B 124     201.499 139.958  36.767  1.00  0.00           H  
ATOM   2085 2HD2 LEU B 124     201.285 138.242  36.343  1.00  0.00           H  
ATOM   2086 3HD2 LEU B 124     201.517 139.453  35.060  1.00  0.00           H  
ATOM   2087  N   LEU B 125     197.687 137.459  32.233  1.00  0.00           N  
ATOM   2088  CA  LEU B 125     197.248 136.331  31.420  1.00  0.00           C  
ATOM   2089  C   LEU B 125     197.891 136.361  30.041  1.00  0.00           C  
ATOM   2090  O   LEU B 125     198.351 135.337  29.538  1.00  0.00           O  
ATOM   2091  CB  LEU B 125     195.721 136.342  31.278  1.00  0.00           C  
ATOM   2092  CG  LEU B 125     194.932 136.013  32.552  1.00  0.00           C  
ATOM   2093  CD1 LEU B 125     193.449 136.262  32.310  1.00  0.00           C  
ATOM   2094  CD2 LEU B 125     195.185 134.565  32.946  1.00  0.00           C  
ATOM   2095  H   LEU B 125     197.011 138.153  32.517  1.00  0.00           H  
ATOM   2096  HA  LEU B 125     197.547 135.409  31.918  1.00  0.00           H  
ATOM   2097 1HB  LEU B 125     195.411 137.331  30.943  1.00  0.00           H  
ATOM   2098 2HB  LEU B 125     195.437 135.617  30.515  1.00  0.00           H  
ATOM   2099  HG  LEU B 125     195.253 136.670  33.360  1.00  0.00           H  
ATOM   2100 1HD1 LEU B 125     192.889 136.028  33.215  1.00  0.00           H  
ATOM   2101 2HD1 LEU B 125     193.294 137.309  32.049  1.00  0.00           H  
ATOM   2102 3HD1 LEU B 125     193.102 135.629  31.495  1.00  0.00           H  
ATOM   2103 1HD2 LEU B 125     194.625 134.331  33.852  1.00  0.00           H  
ATOM   2104 2HD2 LEU B 125     194.863 133.907  32.139  1.00  0.00           H  
ATOM   2105 3HD2 LEU B 125     196.250 134.419  33.130  1.00  0.00           H  
ATOM   2106  N   GLN B 126     197.920 137.544  29.433  1.00  0.00           N  
ATOM   2107  CA  GLN B 126     198.571 137.727  28.142  1.00  0.00           C  
ATOM   2108  C   GLN B 126     200.079 137.548  28.255  1.00  0.00           C  
ATOM   2109  O   GLN B 126     200.719 137.010  27.351  1.00  0.00           O  
ATOM   2110  CB  GLN B 126     198.250 139.111  27.572  1.00  0.00           C  
ATOM   2111  CG  GLN B 126     198.716 139.318  26.140  1.00  0.00           C  
ATOM   2112  CD  GLN B 126     197.968 138.439  25.156  1.00  0.00           C  
ATOM   2113  OE1 GLN B 126     196.737 138.477  25.079  1.00  0.00           O  
ATOM   2114  NE2 GLN B 126     198.709 137.640  24.396  1.00  0.00           N  
ATOM   2115  H   GLN B 126     197.478 138.335  29.878  1.00  0.00           H  
ATOM   2116  HA  GLN B 126     198.193 136.972  27.454  1.00  0.00           H  
ATOM   2117 1HB  GLN B 126     197.173 139.277  27.602  1.00  0.00           H  
ATOM   2118 2HB  GLN B 126     198.717 139.877  28.191  1.00  0.00           H  
ATOM   2119 1HG  GLN B 126     198.552 140.359  25.863  1.00  0.00           H  
ATOM   2120 2HG  GLN B 126     199.777 139.077  26.076  1.00  0.00           H  
ATOM   2121 1HE2 GLN B 126     198.271 137.037  23.728  1.00  0.00           H  
ATOM   2122 2HE2 GLN B 126     199.705 137.641  24.491  1.00  0.00           H  
ATOM   2123  N   LEU B 127     200.643 138.003  29.371  1.00  0.00           N  
ATOM   2124  CA  LEU B 127     202.077 137.894  29.615  1.00  0.00           C  
ATOM   2125  C   LEU B 127     202.505 136.437  29.736  1.00  0.00           C  
ATOM   2126  O   LEU B 127     203.543 136.039  29.207  1.00  0.00           O  
ATOM   2127  CB  LEU B 127     202.457 138.653  30.893  1.00  0.00           C  
ATOM   2128  CG  LEU B 127     203.942 138.610  31.275  1.00  0.00           C  
ATOM   2129  CD1 LEU B 127     204.779 139.155  30.125  1.00  0.00           C  
ATOM   2130  CD2 LEU B 127     204.164 139.421  32.544  1.00  0.00           C  
ATOM   2131  H   LEU B 127     200.056 138.437  30.069  1.00  0.00           H  
ATOM   2132  HA  LEU B 127     202.606 138.343  28.774  1.00  0.00           H  
ATOM   2133 1HB  LEU B 127     202.176 139.698  30.773  1.00  0.00           H  
ATOM   2134 2HB  LEU B 127     201.888 138.238  31.725  1.00  0.00           H  
ATOM   2135  HG  LEU B 127     204.244 137.577  31.448  1.00  0.00           H  
ATOM   2136 1HD1 LEU B 127     205.834 139.124  30.397  1.00  0.00           H  
ATOM   2137 2HD1 LEU B 127     204.616 138.544  29.237  1.00  0.00           H  
ATOM   2138 3HD1 LEU B 127     204.487 140.184  29.918  1.00  0.00           H  
ATOM   2139 1HD2 LEU B 127     205.219 139.390  32.815  1.00  0.00           H  
ATOM   2140 2HD2 LEU B 127     203.863 140.455  32.372  1.00  0.00           H  
ATOM   2141 3HD2 LEU B 127     203.568 139.000  33.353  1.00  0.00           H  
ATOM   2142  N   ALA B 128     201.664 135.673  30.449  1.00  0.00           N  
ATOM   2143  CA  ALA B 128     201.971 134.257  30.605  1.00  0.00           C  
ATOM   2144  C   ALA B 128     202.039 133.558  29.253  1.00  0.00           C  
ATOM   2145  O   ALA B 128     202.892 132.700  29.029  1.00  0.00           O  
ATOM   2146  CB  ALA B 128     200.937 133.586  31.497  1.00  0.00           C  
ATOM   2147  H   ALA B 128     200.829 136.045  30.879  1.00  0.00           H  
ATOM   2148  HA  ALA B 128     202.940 134.165  31.096  1.00  0.00           H  
ATOM   2149 1HB  ALA B 128     201.180 132.529  31.604  1.00  0.00           H  
ATOM   2150 2HB  ALA B 128     200.941 134.060  32.479  1.00  0.00           H  
ATOM   2151 3HB  ALA B 128     199.950 133.687  31.050  1.00  0.00           H  
ATOM   2152  N   VAL B 129     201.134 133.930  28.352  1.00  0.00           N  
ATOM   2153  CA  VAL B 129     201.112 133.363  27.009  1.00  0.00           C  
ATOM   2154  C   VAL B 129     202.365 133.745  26.229  1.00  0.00           C  
ATOM   2155  O   VAL B 129     202.968 132.908  25.557  1.00  0.00           O  
ATOM   2156  CB  VAL B 129     199.866 133.849  26.245  1.00  0.00           C  
ATOM   2157  CG1 VAL B 129     199.950 133.446  24.780  1.00  0.00           C  
ATOM   2158  CG2 VAL B 129     198.610 133.283  26.889  1.00  0.00           C  
ATOM   2159  H   VAL B 129     200.446 134.624  28.605  1.00  0.00           H  
ATOM   2160  HA  VAL B 129     201.092 132.277  27.093  1.00  0.00           H  
ATOM   2161  HB  VAL B 129     199.833 134.938  26.277  1.00  0.00           H  
ATOM   2162 1HG1 VAL B 129     199.061 133.798  24.255  1.00  0.00           H  
ATOM   2163 2HG1 VAL B 129     200.837 133.892  24.330  1.00  0.00           H  
ATOM   2164 3HG1 VAL B 129     200.009 132.361  24.704  1.00  0.00           H  
ATOM   2165 1HG2 VAL B 129     197.733 133.631  26.344  1.00  0.00           H  
ATOM   2166 2HG2 VAL B 129     198.646 132.194  26.861  1.00  0.00           H  
ATOM   2167 3HG2 VAL B 129     198.550 133.618  27.925  1.00  0.00           H  
ATOM   2168  N   ARG B 130     202.750 135.012  26.323  1.00  0.00           N  
ATOM   2169  CA  ARG B 130     203.923 135.509  25.612  1.00  0.00           C  
ATOM   2170  C   ARG B 130     205.192 134.820  26.092  1.00  0.00           C  
ATOM   2171  O   ARG B 130     206.061 134.472  25.292  1.00  0.00           O  
ATOM   2172  CB  ARG B 130     204.066 137.012  25.799  1.00  0.00           C  
ATOM   2173  CG  ARG B 130     203.038 137.850  25.053  1.00  0.00           C  
ATOM   2174  CD  ARG B 130     203.222 139.301  25.311  1.00  0.00           C  
ATOM   2175  NE  ARG B 130     202.196 140.101  24.662  1.00  0.00           N  
ATOM   2176  CZ  ARG B 130     202.225 140.480  23.370  1.00  0.00           C  
ATOM   2177  NH1 ARG B 130     203.232 140.126  22.602  1.00  0.00           N  
ATOM   2178  NH2 ARG B 130     201.241 141.210  22.872  1.00  0.00           N  
ATOM   2179  H   ARG B 130     202.221 135.647  26.901  1.00  0.00           H  
ATOM   2180  HA  ARG B 130     203.805 135.286  24.551  1.00  0.00           H  
ATOM   2181 1HB  ARG B 130     203.985 137.257  26.857  1.00  0.00           H  
ATOM   2182 2HB  ARG B 130     205.054 137.328  25.464  1.00  0.00           H  
ATOM   2183 1HG  ARG B 130     203.137 137.676  23.982  1.00  0.00           H  
ATOM   2184 2HG  ARG B 130     202.035 137.568  25.376  1.00  0.00           H  
ATOM   2185 1HD  ARG B 130     203.174 139.490  26.382  1.00  0.00           H  
ATOM   2186 2HD  ARG B 130     204.192 139.618  24.930  1.00  0.00           H  
ATOM   2187  HE  ARG B 130     201.404 140.393  25.220  1.00  0.00           H  
ATOM   2188 1HH1 ARG B 130     203.985 139.569  22.983  1.00  0.00           H  
ATOM   2189 2HH1 ARG B 130     203.255 140.411  21.635  1.00  0.00           H  
ATOM   2190 1HH2 ARG B 130     200.466 141.481  23.461  1.00  0.00           H  
ATOM   2191 2HH2 ARG B 130     201.262 141.494  21.904  1.00  0.00           H  
ATOM   2192  N   ILE B 131     205.296 134.624  27.403  1.00  0.00           N  
ATOM   2193  CA  ILE B 131     206.459 133.972  27.990  1.00  0.00           C  
ATOM   2194  C   ILE B 131     206.536 132.508  27.576  1.00  0.00           C  
ATOM   2195  O   ILE B 131     207.592 132.026  27.165  1.00  0.00           O  
ATOM   2196  CB  ILE B 131     206.427 134.072  29.526  1.00  0.00           C  
ATOM   2197  CG1 ILE B 131     206.624 135.523  29.971  1.00  0.00           C  
ATOM   2198  CG2 ILE B 131     207.491 133.174  30.139  1.00  0.00           C  
ATOM   2199  CD1 ILE B 131     206.322 135.760  31.433  1.00  0.00           C  
ATOM   2200  H   ILE B 131     204.550 134.938  28.007  1.00  0.00           H  
ATOM   2201  HA  ILE B 131     207.356 134.469  27.623  1.00  0.00           H  
ATOM   2202  HB  ILE B 131     205.449 133.760  29.891  1.00  0.00           H  
ATOM   2203 1HG1 ILE B 131     207.654 135.825  29.782  1.00  0.00           H  
ATOM   2204 2HG1 ILE B 131     205.980 136.175  29.381  1.00  0.00           H  
ATOM   2205 1HG2 ILE B 131     207.455 133.257  31.225  1.00  0.00           H  
ATOM   2206 2HG2 ILE B 131     207.307 132.141  29.848  1.00  0.00           H  
ATOM   2207 3HG2 ILE B 131     208.475 133.482  29.784  1.00  0.00           H  
ATOM   2208 1HD1 ILE B 131     206.485 136.811  31.673  1.00  0.00           H  
ATOM   2209 2HD1 ILE B 131     205.284 135.497  31.638  1.00  0.00           H  
ATOM   2210 3HD1 ILE B 131     206.980 135.143  32.045  1.00  0.00           H  
ATOM   2211  N   ALA B 132     205.413 131.806  27.684  1.00  0.00           N  
ATOM   2212  CA  ALA B 132     205.349 130.400  27.308  1.00  0.00           C  
ATOM   2213  C   ALA B 132     205.662 130.208  25.829  1.00  0.00           C  
ATOM   2214  O   ALA B 132     206.372 129.275  25.452  1.00  0.00           O  
ATOM   2215  CB  ALA B 132     203.979 129.826  27.637  1.00  0.00           C  
ATOM   2216  H   ALA B 132     204.581 132.261  28.033  1.00  0.00           H  
ATOM   2217  HA  ALA B 132     206.103 129.855  27.878  1.00  0.00           H  
ATOM   2218 1HB  ALA B 132     203.947 128.774  27.351  1.00  0.00           H  
ATOM   2219 2HB  ALA B 132     203.794 129.917  28.707  1.00  0.00           H  
ATOM   2220 3HB  ALA B 132     203.214 130.374  27.089  1.00  0.00           H  
ATOM   2221  N   GLN B 133     205.130 131.096  24.997  1.00  0.00           N  
ATOM   2222  CA  GLN B 133     205.357 131.031  23.559  1.00  0.00           C  
ATOM   2223  C   GLN B 133     206.829 131.232  23.225  1.00  0.00           C  
ATOM   2224  O   GLN B 133     207.393 130.509  22.401  1.00  0.00           O  
ATOM   2225  CB  GLN B 133     204.508 132.079  22.834  1.00  0.00           C  
ATOM   2226  CG  GLN B 133     203.032 131.733  22.746  1.00  0.00           C  
ATOM   2227  CD  GLN B 133     202.206 132.864  22.165  1.00  0.00           C  
ATOM   2228  OE1 GLN B 133     202.554 134.040  22.302  1.00  0.00           O  
ATOM   2229  NE2 GLN B 133     201.103 132.515  21.511  1.00  0.00           N  
ATOM   2230  H   GLN B 133     204.551 131.836  25.371  1.00  0.00           H  
ATOM   2231  HA  GLN B 133     205.070 130.039  23.207  1.00  0.00           H  
ATOM   2232 1HB  GLN B 133     204.599 133.038  23.346  1.00  0.00           H  
ATOM   2233 2HB  GLN B 133     204.884 132.213  21.820  1.00  0.00           H  
ATOM   2234 1HG  GLN B 133     202.912 130.858  22.106  1.00  0.00           H  
ATOM   2235 2HG  GLN B 133     202.660 131.516  23.748  1.00  0.00           H  
ATOM   2236 1HE2 GLN B 133     200.518 133.218  21.106  1.00  0.00           H  
ATOM   2237 2HE2 GLN B 133     200.858 131.550  21.424  1.00  0.00           H  
ATOM   2238  N   ALA B 134     207.449 132.215  23.867  1.00  0.00           N  
ATOM   2239  CA  ALA B 134     208.867 132.485  23.671  1.00  0.00           C  
ATOM   2240  C   ALA B 134     209.723 131.329  24.170  1.00  0.00           C  
ATOM   2241  O   ALA B 134     210.738 130.987  23.562  1.00  0.00           O  
ATOM   2242  CB  ALA B 134     209.263 133.778  24.370  1.00  0.00           C  
ATOM   2243  H   ALA B 134     206.922 132.790  24.509  1.00  0.00           H  
ATOM   2244  HA  ALA B 134     209.053 132.596  22.602  1.00  0.00           H  
ATOM   2245 1HB  ALA B 134     210.325 133.964  24.214  1.00  0.00           H  
ATOM   2246 2HB  ALA B 134     208.684 134.606  23.960  1.00  0.00           H  
ATOM   2247 3HB  ALA B 134     209.064 133.689  25.437  1.00  0.00           H  
ATOM   2248  N   ALA B 135     209.309 130.729  25.282  1.00  0.00           N  
ATOM   2249  CA  ALA B 135     210.033 129.604  25.861  1.00  0.00           C  
ATOM   2250  C   ALA B 135     210.035 128.407  24.920  1.00  0.00           C  
ATOM   2251  O   ALA B 135     211.033 127.698  24.804  1.00  0.00           O  
ATOM   2252  CB  ALA B 135     209.430 129.220  27.204  1.00  0.00           C  
ATOM   2253  H   ALA B 135     208.470 131.062  25.736  1.00  0.00           H  
ATOM   2254  HA  ALA B 135     211.068 129.905  26.017  1.00  0.00           H  
ATOM   2255 1HB  ALA B 135     209.982 128.378  27.623  1.00  0.00           H  
ATOM   2256 2HB  ALA B 135     209.490 130.069  27.885  1.00  0.00           H  
ATOM   2257 3HB  ALA B 135     208.388 128.938  27.067  1.00  0.00           H  
ATOM   2258  N   LYS B 136     208.909 128.185  24.250  1.00  0.00           N  
ATOM   2259  CA  LYS B 136     208.791 127.094  23.291  1.00  0.00           C  
ATOM   2260  C   LYS B 136     209.566 127.393  22.015  1.00  0.00           C  
ATOM   2261  O   LYS B 136     210.159 126.498  21.414  1.00  0.00           O  
ATOM   2262  CB  LYS B 136     207.321 126.827  22.963  1.00  0.00           C  
ATOM   2263  CG  LYS B 136     206.489 126.350  24.146  1.00  0.00           C  
ATOM   2264  CD  LYS B 136     206.912 124.960  24.596  1.00  0.00           C  
ATOM   2265  CE  LYS B 136     206.097 124.493  25.792  1.00  0.00           C  
ATOM   2266  NZ  LYS B 136     206.502 123.133  26.245  1.00  0.00           N  
ATOM   2267  H   LYS B 136     208.115 128.791  24.406  1.00  0.00           H  
ATOM   2268  HA  LYS B 136     209.219 126.195  23.736  1.00  0.00           H  
ATOM   2269 1HB  LYS B 136     206.863 127.738  22.577  1.00  0.00           H  
ATOM   2270 2HB  LYS B 136     207.254 126.071  22.181  1.00  0.00           H  
ATOM   2271 1HG  LYS B 136     206.610 127.044  24.979  1.00  0.00           H  
ATOM   2272 2HG  LYS B 136     205.437 126.327  23.865  1.00  0.00           H  
ATOM   2273 1HD  LYS B 136     206.776 124.255  23.774  1.00  0.00           H  
ATOM   2274 2HD  LYS B 136     207.967 124.972  24.870  1.00  0.00           H  
ATOM   2275 1HE  LYS B 136     206.229 125.189  26.617  1.00  0.00           H  
ATOM   2276 2HE  LYS B 136     205.041 124.472  25.527  1.00  0.00           H  
ATOM   2277 1HZ  LYS B 136     205.939 122.860  27.036  1.00  0.00           H  
ATOM   2278 2HZ  LYS B 136     206.367 122.472  25.491  1.00  0.00           H  
ATOM   2279 3HZ  LYS B 136     207.475 123.143  26.511  1.00  0.00           H  
ATOM   2280  N   SER B 137     209.556 128.658  21.605  1.00  0.00           N  
ATOM   2281  CA  SER B 137     210.311 129.090  20.437  1.00  0.00           C  
ATOM   2282  C   SER B 137     211.812 129.019  20.692  1.00  0.00           C  
ATOM   2283  O   SER B 137     212.582 128.619  19.818  1.00  0.00           O  
ATOM   2284  CB  SER B 137     209.919 130.505  20.058  1.00  0.00           C  
ATOM   2285  OG  SER B 137     208.580 130.563  19.649  1.00  0.00           O  
ATOM   2286  H   SER B 137     209.012 129.337  22.120  1.00  0.00           H  
ATOM   2287  HA  SER B 137     210.081 128.411  19.615  1.00  0.00           H  
ATOM   2288 1HB  SER B 137     210.071 131.165  20.911  1.00  0.00           H  
ATOM   2289 2HB  SER B 137     210.563 130.857  19.253  1.00  0.00           H  
ATOM   2290  HG  SER B 137     208.056 130.491  20.450  1.00  0.00           H  
ATOM   2291  N   GLY B 138     212.221 129.411  21.894  1.00  0.00           N  
ATOM   2292  CA  GLY B 138     213.638 129.535  22.218  1.00  0.00           C  
ATOM   2293  C   GLY B 138     214.108 130.977  22.084  1.00  0.00           C  
ATOM   2294  O   GLY B 138     215.305 131.242  21.982  1.00  0.00           O  
ATOM   2295  H   GLY B 138     211.534 129.626  22.602  1.00  0.00           H  
ATOM   2296 1HA  GLY B 138     213.810 129.185  23.237  1.00  0.00           H  
ATOM   2297 2HA  GLY B 138     214.219 128.896  21.555  1.00  0.00           H  
ATOM   2298  N   ASP B 139     213.158 131.906  22.087  1.00  0.00           N  
ATOM   2299  CA  ASP B 139     213.470 133.319  21.904  1.00  0.00           C  
ATOM   2300  C   ASP B 139     213.940 133.953  23.206  1.00  0.00           C  
ATOM   2301  O   ASP B 139     213.189 134.672  23.865  1.00  0.00           O  
ATOM   2302  CB  ASP B 139     212.249 134.074  21.374  1.00  0.00           C  
ATOM   2303  CG  ASP B 139     212.567 135.507  20.970  1.00  0.00           C  
ATOM   2304  OD1 ASP B 139     213.601 135.997  21.358  1.00  0.00           O  
ATOM   2305  OD2 ASP B 139     211.774 136.098  20.277  1.00  0.00           O  
ATOM   2306  H   ASP B 139     212.198 131.626  22.219  1.00  0.00           H  
ATOM   2307  HA  ASP B 139     214.283 133.405  21.182  1.00  0.00           H  
ATOM   2308 1HB  ASP B 139     211.843 133.549  20.509  1.00  0.00           H  
ATOM   2309 2HB  ASP B 139     211.472 134.092  22.140  1.00  0.00           H  
ATOM   2310  N   ASN B 140     215.190 133.683  23.571  1.00  0.00           N  
ATOM   2311  CA  ASN B 140     215.725 134.130  24.852  1.00  0.00           C  
ATOM   2312  C   ASN B 140     215.711 135.651  24.955  1.00  0.00           C  
ATOM   2313  O   ASN B 140     215.511 136.208  26.033  1.00  0.00           O  
ATOM   2314  CB  ASN B 140     217.129 133.593  25.060  1.00  0.00           C  
ATOM   2315  CG  ASN B 140     217.149 132.113  25.325  1.00  0.00           C  
ATOM   2316  OD1 ASN B 140     216.130 131.525  25.707  1.00  0.00           O  
ATOM   2317  ND2 ASN B 140     218.288 131.500  25.130  1.00  0.00           N  
ATOM   2318  H   ASN B 140     215.782 133.156  22.948  1.00  0.00           H  
ATOM   2319  HA  ASN B 140     215.087 133.737  25.643  1.00  0.00           H  
ATOM   2320 1HB  ASN B 140     217.733 133.800  24.176  1.00  0.00           H  
ATOM   2321 2HB  ASN B 140     217.594 134.107  25.902  1.00  0.00           H  
ATOM   2322 1HD2 ASN B 140     218.360 130.515  25.290  1.00  0.00           H  
ATOM   2323 2HD2 ASN B 140     219.087 132.016  24.821  1.00  0.00           H  
ATOM   2324  N   ASP B 141     215.925 136.316  23.825  1.00  0.00           N  
ATOM   2325  CA  ASP B 141     215.918 137.774  23.781  1.00  0.00           C  
ATOM   2326  C   ASP B 141     214.547 138.328  24.151  1.00  0.00           C  
ATOM   2327  O   ASP B 141     214.442 139.361  24.811  1.00  0.00           O  
ATOM   2328  CB  ASP B 141     216.318 138.271  22.390  1.00  0.00           C  
ATOM   2329  CG  ASP B 141     217.801 138.085  22.098  1.00  0.00           C  
ATOM   2330  OD1 ASP B 141     218.542 137.844  23.021  1.00  0.00           O  
ATOM   2331  OD2 ASP B 141     218.178 138.186  20.955  1.00  0.00           O  
ATOM   2332  H   ASP B 141     216.099 135.801  22.975  1.00  0.00           H  
ATOM   2333  HA  ASP B 141     216.632 138.146  24.514  1.00  0.00           H  
ATOM   2334 1HB  ASP B 141     215.744 137.736  21.633  1.00  0.00           H  
ATOM   2335 2HB  ASP B 141     216.074 139.330  22.298  1.00  0.00           H  
ATOM   2336  N   GLN B 142     213.498 137.634  23.720  1.00  0.00           N  
ATOM   2337  CA  GLN B 142     212.132 138.029  24.043  1.00  0.00           C  
ATOM   2338  C   GLN B 142     211.815 137.762  25.510  1.00  0.00           C  
ATOM   2339  O   GLN B 142     211.185 138.582  26.178  1.00  0.00           O  
ATOM   2340  CB  GLN B 142     211.134 137.288  23.149  1.00  0.00           C  
ATOM   2341  CG  GLN B 142     209.680 137.640  23.414  1.00  0.00           C  
ATOM   2342  CD  GLN B 142     208.732 136.946  22.454  1.00  0.00           C  
ATOM   2343  OE1 GLN B 142     207.525 136.871  22.698  1.00  0.00           O  
ATOM   2344  NE2 GLN B 142     209.275 136.433  21.356  1.00  0.00           N  
ATOM   2345  H   GLN B 142     213.651 136.811  23.154  1.00  0.00           H  
ATOM   2346  HA  GLN B 142     212.035 139.102  23.875  1.00  0.00           H  
ATOM   2347 1HB  GLN B 142     211.348 137.510  22.103  1.00  0.00           H  
ATOM   2348 2HB  GLN B 142     211.251 136.213  23.286  1.00  0.00           H  
ATOM   2349 1HG  GLN B 142     209.423 137.335  24.429  1.00  0.00           H  
ATOM   2350 2HG  GLN B 142     209.551 138.717  23.304  1.00  0.00           H  
ATOM   2351 1HE2 GLN B 142     208.699 135.964  20.685  1.00  0.00           H  
ATOM   2352 2HE2 GLN B 142     210.259 136.516  21.198  1.00  0.00           H  
ATOM   2353  N   LEU B 143     212.251 136.608  26.003  1.00  0.00           N  
ATOM   2354  CA  LEU B 143     212.053 136.251  27.401  1.00  0.00           C  
ATOM   2355  C   LEU B 143     212.704 137.269  28.329  1.00  0.00           C  
ATOM   2356  O   LEU B 143     212.141 137.629  29.363  1.00  0.00           O  
ATOM   2357  CB  LEU B 143     212.628 134.856  27.677  1.00  0.00           C  
ATOM   2358  CG  LEU B 143     211.854 133.683  27.062  1.00  0.00           C  
ATOM   2359  CD1 LEU B 143     212.688 132.413  27.167  1.00  0.00           C  
ATOM   2360  CD2 LEU B 143     210.521 133.524  27.779  1.00  0.00           C  
ATOM   2361  H   LEU B 143     212.733 135.963  25.393  1.00  0.00           H  
ATOM   2362  HA  LEU B 143     210.983 136.250  27.611  1.00  0.00           H  
ATOM   2363 1HB  LEU B 143     213.647 134.818  27.293  1.00  0.00           H  
ATOM   2364 2HB  LEU B 143     212.663 134.702  28.756  1.00  0.00           H  
ATOM   2365  HG  LEU B 143     211.676 133.879  26.005  1.00  0.00           H  
ATOM   2366 1HD1 LEU B 143     212.137 131.580  26.730  1.00  0.00           H  
ATOM   2367 2HD1 LEU B 143     213.626 132.549  26.630  1.00  0.00           H  
ATOM   2368 3HD1 LEU B 143     212.896 132.201  28.215  1.00  0.00           H  
ATOM   2369 1HD2 LEU B 143     209.971 132.690  27.341  1.00  0.00           H  
ATOM   2370 2HD2 LEU B 143     210.698 133.326  28.836  1.00  0.00           H  
ATOM   2371 3HD2 LEU B 143     209.939 134.439  27.673  1.00  0.00           H  
ATOM   2372  N   ARG B 144     213.892 137.727  27.953  1.00  0.00           N  
ATOM   2373  CA  ARG B 144     214.591 138.756  28.715  1.00  0.00           C  
ATOM   2374  C   ARG B 144     213.770 140.036  28.794  1.00  0.00           C  
ATOM   2375  O   ARG B 144     213.643 140.639  29.859  1.00  0.00           O  
ATOM   2376  CB  ARG B 144     215.943 139.063  28.087  1.00  0.00           C  
ATOM   2377  CG  ARG B 144     216.821 140.009  28.889  1.00  0.00           C  
ATOM   2378  CD  ARG B 144     218.186 140.112  28.315  1.00  0.00           C  
ATOM   2379  NE  ARG B 144     218.834 138.813  28.221  1.00  0.00           N  
ATOM   2380  CZ  ARG B 144     219.103 138.174  27.066  1.00  0.00           C  
ATOM   2381  NH1 ARG B 144     218.774 138.723  25.919  1.00  0.00           N  
ATOM   2382  NH2 ARG B 144     219.696 136.993  27.087  1.00  0.00           N  
ATOM   2383  H   ARG B 144     214.324 137.355  27.120  1.00  0.00           H  
ATOM   2384  HA  ARG B 144     214.738 138.394  29.733  1.00  0.00           H  
ATOM   2385 1HB  ARG B 144     216.498 138.136  27.949  1.00  0.00           H  
ATOM   2386 2HB  ARG B 144     215.794 139.505  27.102  1.00  0.00           H  
ATOM   2387 1HG  ARG B 144     216.374 141.004  28.894  1.00  0.00           H  
ATOM   2388 2HG  ARG B 144     216.906 139.646  29.915  1.00  0.00           H  
ATOM   2389 1HD  ARG B 144     218.129 140.536  27.313  1.00  0.00           H  
ATOM   2390 2HD  ARG B 144     218.800 140.754  28.946  1.00  0.00           H  
ATOM   2391  HE  ARG B 144     219.103 138.358  29.084  1.00  0.00           H  
ATOM   2392 1HH1 ARG B 144     218.320 139.626  25.902  1.00  0.00           H  
ATOM   2393 2HH1 ARG B 144     218.974 138.244  25.053  1.00  0.00           H  
ATOM   2394 1HH2 ARG B 144     219.949 136.570  27.969  1.00  0.00           H  
ATOM   2395 2HH2 ARG B 144     219.897 136.514  26.222  1.00  0.00           H  
ATOM   2396  N   GLU B 145     213.216 140.449  27.659  1.00  0.00           N  
ATOM   2397  CA  GLU B 145     212.353 141.623  27.610  1.00  0.00           C  
ATOM   2398  C   GLU B 145     211.099 141.422  28.453  1.00  0.00           C  
ATOM   2399  O   GLU B 145     210.689 142.314  29.194  1.00  0.00           O  
ATOM   2400  CB  GLU B 145     211.963 141.937  26.164  1.00  0.00           C  
ATOM   2401  CG  GLU B 145     211.062 143.154  26.006  1.00  0.00           C  
ATOM   2402  CD  GLU B 145     211.747 144.441  26.373  1.00  0.00           C  
ATOM   2403  OE1 GLU B 145     212.954 144.481  26.334  1.00  0.00           O  
ATOM   2404  OE2 GLU B 145     211.064 145.385  26.692  1.00  0.00           O  
ATOM   2405  H   GLU B 145     213.395 139.934  26.809  1.00  0.00           H  
ATOM   2406  HA  GLU B 145     212.899 142.469  28.025  1.00  0.00           H  
ATOM   2407 1HB  GLU B 145     212.863 142.109  25.574  1.00  0.00           H  
ATOM   2408 2HB  GLU B 145     211.445 141.080  25.732  1.00  0.00           H  
ATOM   2409 1HG  GLU B 145     210.729 143.215  24.971  1.00  0.00           H  
ATOM   2410 2HG  GLU B 145     210.181 143.025  26.634  1.00  0.00           H  
ATOM   2411  N   LEU B 146     210.496 140.243  28.334  1.00  0.00           N  
ATOM   2412  CA  LEU B 146     209.271 139.934  29.062  1.00  0.00           C  
ATOM   2413  C   LEU B 146     209.519 139.897  30.565  1.00  0.00           C  
ATOM   2414  O   LEU B 146     208.669 140.308  31.353  1.00  0.00           O  
ATOM   2415  CB  LEU B 146     208.704 138.587  28.598  1.00  0.00           C  
ATOM   2416  CG  LEU B 146     208.175 138.549  27.158  1.00  0.00           C  
ATOM   2417  CD1 LEU B 146     207.847 137.112  26.776  1.00  0.00           C  
ATOM   2418  CD2 LEU B 146     206.946 139.438  27.044  1.00  0.00           C  
ATOM   2419  H   LEU B 146     210.894 139.545  27.725  1.00  0.00           H  
ATOM   2420  HA  LEU B 146     208.543 140.722  28.866  1.00  0.00           H  
ATOM   2421 1HB  LEU B 146     209.485 137.833  28.684  1.00  0.00           H  
ATOM   2422 2HB  LEU B 146     207.884 138.308  29.260  1.00  0.00           H  
ATOM   2423  HG  LEU B 146     208.947 138.908  26.476  1.00  0.00           H  
ATOM   2424 1HD1 LEU B 146     207.471 137.084  25.753  1.00  0.00           H  
ATOM   2425 2HD1 LEU B 146     208.748 136.501  26.847  1.00  0.00           H  
ATOM   2426 3HD1 LEU B 146     207.087 136.720  27.451  1.00  0.00           H  
ATOM   2427 1HD2 LEU B 146     206.570 139.413  26.022  1.00  0.00           H  
ATOM   2428 2HD2 LEU B 146     206.173 139.080  27.725  1.00  0.00           H  
ATOM   2429 3HD2 LEU B 146     207.214 140.462  27.307  1.00  0.00           H  
ATOM   2430  N   ALA B 147     210.688 139.399  30.955  1.00  0.00           N  
ATOM   2431  CA  ALA B 147     211.067 139.350  32.360  1.00  0.00           C  
ATOM   2432  C   ALA B 147     211.133 140.747  32.964  1.00  0.00           C  
ATOM   2433  O   ALA B 147     210.707 140.963  34.099  1.00  0.00           O  
ATOM   2434  CB  ALA B 147     212.403 138.640  32.523  1.00  0.00           C  
ATOM   2435  H   ALA B 147     211.331 139.050  30.259  1.00  0.00           H  
ATOM   2436  HA  ALA B 147     210.306 138.789  32.904  1.00  0.00           H  
ATOM   2437 1HB  ALA B 147     212.672 138.610  33.580  1.00  0.00           H  
ATOM   2438 2HB  ALA B 147     212.324 137.622  32.141  1.00  0.00           H  
ATOM   2439 3HB  ALA B 147     213.170 139.177  31.968  1.00  0.00           H  
ATOM   2440  N   GLU B 148     211.668 141.691  32.201  1.00  0.00           N  
ATOM   2441  CA  GLU B 148     211.736 143.082  32.634  1.00  0.00           C  
ATOM   2442  C   GLU B 148     210.349 143.711  32.688  1.00  0.00           C  
ATOM   2443  O   GLU B 148     210.026 144.445  33.621  1.00  0.00           O  
ATOM   2444  CB  GLU B 148     212.637 143.889  31.696  1.00  0.00           C  
ATOM   2445  CG  GLU B 148     214.113 143.526  31.775  1.00  0.00           C  
ATOM   2446  CD  GLU B 148     214.700 143.757  33.139  1.00  0.00           C  
ATOM   2447  OE1 GLU B 148     214.545 144.837  33.656  1.00  0.00           O  
ATOM   2448  OE2 GLU B 148     215.305 142.853  33.664  1.00  0.00           O  
ATOM   2449  H   GLU B 148     212.038 141.440  31.293  1.00  0.00           H  
ATOM   2450  HA  GLU B 148     212.151 143.109  33.641  1.00  0.00           H  
ATOM   2451 1HB  GLU B 148     212.311 143.745  30.666  1.00  0.00           H  
ATOM   2452 2HB  GLU B 148     212.541 144.951  31.924  1.00  0.00           H  
ATOM   2453 1HG  GLU B 148     214.231 142.474  31.514  1.00  0.00           H  
ATOM   2454 2HG  GLU B 148     214.661 144.117  31.043  1.00  0.00           H  
ATOM   2455  N   ASP B 149     209.533 143.416  31.683  1.00  0.00           N  
ATOM   2456  CA  ASP B 149     208.157 143.898  31.645  1.00  0.00           C  
ATOM   2457  C   ASP B 149     207.343 143.328  32.799  1.00  0.00           C  
ATOM   2458  O   ASP B 149     206.483 144.009  33.360  1.00  0.00           O  
ATOM   2459  CB  ASP B 149     207.495 143.529  30.315  1.00  0.00           C  
ATOM   2460  CG  ASP B 149     206.283 144.395  29.996  1.00  0.00           C  
ATOM   2461  OD1 ASP B 149     206.459 145.567  29.764  1.00  0.00           O  
ATOM   2462  OD2 ASP B 149     205.193 143.874  29.988  1.00  0.00           O  
ATOM   2463  H   ASP B 149     209.873 142.843  30.923  1.00  0.00           H  
ATOM   2464  HA  ASP B 149     208.168 144.983  31.751  1.00  0.00           H  
ATOM   2465 1HB  ASP B 149     208.220 143.633  29.507  1.00  0.00           H  
ATOM   2466 2HB  ASP B 149     207.181 142.485  30.342  1.00  0.00           H  
ATOM   2467  N   ALA B 150     207.618 142.078  33.150  1.00  0.00           N  
ATOM   2468  CA  ALA B 150     206.951 141.434  34.276  1.00  0.00           C  
ATOM   2469  C   ALA B 150     207.212 142.189  35.573  1.00  0.00           C  
ATOM   2470  O   ALA B 150     206.307 142.372  36.389  1.00  0.00           O  
ATOM   2471  CB  ALA B 150     207.405 139.988  34.405  1.00  0.00           C  
ATOM   2472  H   ALA B 150     208.306 141.559  32.623  1.00  0.00           H  
ATOM   2473  HA  ALA B 150     205.878 141.447  34.096  1.00  0.00           H  
ATOM   2474 1HB  ALA B 150     206.899 139.522  35.251  1.00  0.00           H  
ATOM   2475 2HB  ALA B 150     207.159 139.446  33.492  1.00  0.00           H  
ATOM   2476 3HB  ALA B 150     208.482 139.958  34.566  1.00  0.00           H  
ATOM   2477  N   LEU B 151     208.452 142.629  35.760  1.00  0.00           N  
ATOM   2478  CA  LEU B 151     208.830 143.372  36.956  1.00  0.00           C  
ATOM   2479  C   LEU B 151     208.205 144.759  36.963  1.00  0.00           C  
ATOM   2480  O   LEU B 151     207.790 145.259  38.011  1.00  0.00           O  
ATOM   2481  CB  LEU B 151     210.356 143.493  37.045  1.00  0.00           C  
ATOM   2482  CG  LEU B 151     211.108 142.196  37.372  1.00  0.00           C  
ATOM   2483  CD1 LEU B 151     212.609 142.451  37.318  1.00  0.00           C  
ATOM   2484  CD2 LEU B 151     210.687 141.697  38.746  1.00  0.00           C  
ATOM   2485  H   LEU B 151     209.150 142.443  35.055  1.00  0.00           H  
ATOM   2486  HA  LEU B 151     208.456 142.836  37.828  1.00  0.00           H  
ATOM   2487 1HB  LEU B 151     210.732 143.862  36.092  1.00  0.00           H  
ATOM   2488 2HB  LEU B 151     210.603 144.222  37.817  1.00  0.00           H  
ATOM   2489  HG  LEU B 151     210.872 141.440  36.622  1.00  0.00           H  
ATOM   2490 1HD1 LEU B 151     213.143 141.530  37.550  1.00  0.00           H  
ATOM   2491 2HD1 LEU B 151     212.885 142.788  36.319  1.00  0.00           H  
ATOM   2492 3HD1 LEU B 151     212.873 143.217  38.047  1.00  0.00           H  
ATOM   2493 1HD2 LEU B 151     211.221 140.774  38.977  1.00  0.00           H  
ATOM   2494 2HD2 LEU B 151     210.924 142.451  39.496  1.00  0.00           H  
ATOM   2495 3HD2 LEU B 151     209.614 141.505  38.750  1.00  0.00           H  
ATOM   2496  N   ARG B 152     208.137 145.380  35.791  1.00  0.00           N  
ATOM   2497  CA  ARG B 152     207.460 146.662  35.639  1.00  0.00           C  
ATOM   2498  C   ARG B 152     205.969 146.535  35.915  1.00  0.00           C  
ATOM   2499  O   ARG B 152     205.357 147.429  36.500  1.00  0.00           O  
ATOM   2500  CB  ARG B 152     207.667 147.214  34.236  1.00  0.00           C  
ATOM   2501  CG  ARG B 152     209.069 147.729  33.952  1.00  0.00           C  
ATOM   2502  CD  ARG B 152     209.106 148.574  32.730  1.00  0.00           C  
ATOM   2503  NE  ARG B 152     208.786 147.812  31.535  1.00  0.00           N  
ATOM   2504  CZ  ARG B 152     209.698 147.244  30.722  1.00  0.00           C  
ATOM   2505  NH1 ARG B 152     210.979 147.360  30.990  1.00  0.00           N  
ATOM   2506  NH2 ARG B 152     209.304 146.570  29.656  1.00  0.00           N  
ATOM   2507  H   ARG B 152     208.566 144.950  34.982  1.00  0.00           H  
ATOM   2508  HA  ARG B 152     207.874 147.359  36.369  1.00  0.00           H  
ATOM   2509 1HB  ARG B 152     207.446 146.438  33.505  1.00  0.00           H  
ATOM   2510 2HB  ARG B 152     206.972 148.035  34.062  1.00  0.00           H  
ATOM   2511 1HG  ARG B 152     209.414 148.330  34.794  1.00  0.00           H  
ATOM   2512 2HG  ARG B 152     209.744 146.886  33.806  1.00  0.00           H  
ATOM   2513 1HD  ARG B 152     208.381 149.382  32.825  1.00  0.00           H  
ATOM   2514 2HD  ARG B 152     210.104 148.995  32.609  1.00  0.00           H  
ATOM   2515  HE  ARG B 152     207.809 147.701  31.295  1.00  0.00           H  
ATOM   2516 1HH1 ARG B 152     211.281 147.875  31.805  1.00  0.00           H  
ATOM   2517 2HH1 ARG B 152     211.663 146.933  30.382  1.00  0.00           H  
ATOM   2518 1HH2 ARG B 152     208.318 146.480  29.450  1.00  0.00           H  
ATOM   2519 2HH2 ARG B 152     209.988 146.144  29.047  1.00  0.00           H  
ATOM   2520  N   LEU B 153     205.388 145.418  35.492  1.00  0.00           N  
ATOM   2521  CA  LEU B 153     203.991 145.117  35.794  1.00  0.00           C  
ATOM   2522  C   LEU B 153     203.788 144.893  37.287  1.00  0.00           C  
ATOM   2523  O   LEU B 153     202.782 145.315  37.856  1.00  0.00           O  
ATOM   2524  CB  LEU B 153     203.536 143.874  35.019  1.00  0.00           C  
ATOM   2525  CG  LEU B 153     202.067 143.475  35.206  1.00  0.00           C  
ATOM   2526  CD1 LEU B 153     201.170 144.648  34.835  1.00  0.00           C  
ATOM   2527  CD2 LEU B 153     201.759 142.257  34.347  1.00  0.00           C  
ATOM   2528  H   LEU B 153     205.924 144.759  34.945  1.00  0.00           H  
ATOM   2529  HA  LEU B 153     203.382 145.974  35.502  1.00  0.00           H  
ATOM   2530 1HB  LEU B 153     203.700 144.047  33.956  1.00  0.00           H  
ATOM   2531 2HB  LEU B 153     204.151 143.027  35.325  1.00  0.00           H  
ATOM   2532  HG  LEU B 153     201.885 143.234  36.254  1.00  0.00           H  
ATOM   2533 1HD1 LEU B 153     200.126 144.364  34.967  1.00  0.00           H  
ATOM   2534 2HD1 LEU B 153     201.399 145.498  35.477  1.00  0.00           H  
ATOM   2535 3HD1 LEU B 153     201.342 144.921  33.795  1.00  0.00           H  
ATOM   2536 1HD2 LEU B 153     200.714 141.972  34.481  1.00  0.00           H  
ATOM   2537 2HD2 LEU B 153     201.938 142.495  33.299  1.00  0.00           H  
ATOM   2538 3HD2 LEU B 153     202.401 141.429  34.646  1.00  0.00           H  
ATOM   2539  N   ALA B 154     204.750 144.227  37.916  1.00  0.00           N  
ATOM   2540  CA  ALA B 154     204.731 144.037  39.362  1.00  0.00           C  
ATOM   2541  C   ALA B 154     204.711 145.373  40.092  1.00  0.00           C  
ATOM   2542  O   ALA B 154     203.996 145.541  41.080  1.00  0.00           O  
ATOM   2543  CB  ALA B 154     205.930 143.212  39.805  1.00  0.00           C  
ATOM   2544  H   ALA B 154     205.514 143.840  37.381  1.00  0.00           H  
ATOM   2545  HA  ALA B 154     203.821 143.501  39.629  1.00  0.00           H  
ATOM   2546 1HB  ALA B 154     205.901 143.080  40.887  1.00  0.00           H  
ATOM   2547 2HB  ALA B 154     205.899 142.236  39.319  1.00  0.00           H  
ATOM   2548 3HB  ALA B 154     206.849 143.726  39.527  1.00  0.00           H  
ATOM   2549  N   LYS B 155     205.502 146.322  39.603  1.00  0.00           N  
ATOM   2550  CA  LYS B 155     205.548 147.657  40.185  1.00  0.00           C  
ATOM   2551  C   LYS B 155     204.207 148.366  40.044  1.00  0.00           C  
ATOM   2552  O   LYS B 155     203.756 149.051  40.963  1.00  0.00           O  
ATOM   2553  CB  LYS B 155     206.654 148.488  39.532  1.00  0.00           C  
ATOM   2554  CG  LYS B 155     208.066 148.069  39.918  1.00  0.00           C  
ATOM   2555  CD  LYS B 155     209.108 148.942  39.234  1.00  0.00           C  
ATOM   2556  CE  LYS B 155     210.519 148.530  39.624  1.00  0.00           C  
ATOM   2557  NZ  LYS B 155     211.549 149.381  38.969  1.00  0.00           N  
ATOM   2558  H   LYS B 155     206.085 146.112  38.805  1.00  0.00           H  
ATOM   2559  HA  LYS B 155     205.762 147.564  41.250  1.00  0.00           H  
ATOM   2560 1HB  LYS B 155     206.569 148.418  38.447  1.00  0.00           H  
ATOM   2561 2HB  LYS B 155     206.530 149.536  39.804  1.00  0.00           H  
ATOM   2562 1HG  LYS B 155     208.188 148.151  40.998  1.00  0.00           H  
ATOM   2563 2HG  LYS B 155     208.229 147.031  39.630  1.00  0.00           H  
ATOM   2564 1HD  LYS B 155     209.000 148.858  38.152  1.00  0.00           H  
ATOM   2565 2HD  LYS B 155     208.952 149.983  39.517  1.00  0.00           H  
ATOM   2566 1HE  LYS B 155     210.635 148.608  40.704  1.00  0.00           H  
ATOM   2567 2HE  LYS B 155     210.688 147.492  39.337  1.00  0.00           H  
ATOM   2568 1HZ  LYS B 155     212.469 149.076  39.253  1.00  0.00           H  
ATOM   2569 2HZ  LYS B 155     211.463 149.302  37.965  1.00  0.00           H  
ATOM   2570 3HZ  LYS B 155     211.415 150.344  39.243  1.00  0.00           H  
ATOM   2571  N   GLU B 156     203.573 148.200  38.890  1.00  0.00           N  
ATOM   2572  CA  GLU B 156     202.235 148.734  38.665  1.00  0.00           C  
ATOM   2573  C   GLU B 156     201.245 148.181  39.683  1.00  0.00           C  
ATOM   2574  O   GLU B 156     200.426 148.919  40.231  1.00  0.00           O  
ATOM   2575  CB  GLU B 156     201.761 148.407  37.247  1.00  0.00           C  
ATOM   2576  CG  GLU B 156     200.382 148.952  36.903  1.00  0.00           C  
ATOM   2577  CD  GLU B 156     199.976 148.665  35.485  1.00  0.00           C  
ATOM   2578  OE1 GLU B 156     200.818 148.726  34.622  1.00  0.00           O  
ATOM   2579  OE2 GLU B 156     198.822 148.383  35.264  1.00  0.00           O  
ATOM   2580  H   GLU B 156     204.029 147.690  38.146  1.00  0.00           H  
ATOM   2581  HA  GLU B 156     202.268 149.816  38.792  1.00  0.00           H  
ATOM   2582 1HB  GLU B 156     202.470 148.810  36.525  1.00  0.00           H  
ATOM   2583 2HB  GLU B 156     201.736 147.325  37.113  1.00  0.00           H  
ATOM   2584 1HG  GLU B 156     199.649 148.508  37.577  1.00  0.00           H  
ATOM   2585 2HG  GLU B 156     200.378 150.029  37.066  1.00  0.00           H  
ATOM   2586  N   ALA B 157     201.323 146.878  39.930  1.00  0.00           N  
ATOM   2587  CA  ALA B 157     200.474 146.236  40.927  1.00  0.00           C  
ATOM   2588  C   ALA B 157     200.746 146.785  42.320  1.00  0.00           C  
ATOM   2589  O   ALA B 157     199.822 146.993  43.108  1.00  0.00           O  
ATOM   2590  CB  ALA B 157     200.678 144.728  40.904  1.00  0.00           C  
ATOM   2591  H   ALA B 157     201.988 146.319  39.417  1.00  0.00           H  
ATOM   2592  HA  ALA B 157     199.432 146.451  40.684  1.00  0.00           H  
ATOM   2593 1HB  ALA B 157     200.036 144.263  41.653  1.00  0.00           H  
ATOM   2594 2HB  ALA B 157     200.422 144.342  39.918  1.00  0.00           H  
ATOM   2595 3HB  ALA B 157     201.720 144.499  41.125  1.00  0.00           H  
ATOM   2596  N   GLU B 158     202.018 147.018  42.621  1.00  0.00           N  
ATOM   2597  CA  GLU B 158     202.413 147.563  43.915  1.00  0.00           C  
ATOM   2598  C   GLU B 158     201.859 148.966  44.114  1.00  0.00           C  
ATOM   2599  O   GLU B 158     201.425 149.324  45.210  1.00  0.00           O  
ATOM   2600  CB  GLU B 158     203.938 147.585  44.043  1.00  0.00           C  
ATOM   2601  CG  GLU B 158     204.577 146.210  44.183  1.00  0.00           C  
ATOM   2602  CD  GLU B 158     206.072 146.241  44.028  1.00  0.00           C  
ATOM   2603  OE1 GLU B 158     206.601 147.295  43.768  1.00  0.00           O  
ATOM   2604  OE2 GLU B 158     206.684 145.209  44.171  1.00  0.00           O  
ATOM   2605  H   GLU B 158     202.732 146.814  41.935  1.00  0.00           H  
ATOM   2606  HA  GLU B 158     201.998 146.929  44.698  1.00  0.00           H  
ATOM   2607 1HB  GLU B 158     204.370 148.065  43.164  1.00  0.00           H  
ATOM   2608 2HB  GLU B 158     204.221 148.176  44.913  1.00  0.00           H  
ATOM   2609 1HG  GLU B 158     204.333 145.807  45.166  1.00  0.00           H  
ATOM   2610 2HG  GLU B 158     204.152 145.545  43.432  1.00  0.00           H  
ATOM   2611  N   LYS B 159     201.874 149.761  43.049  1.00  0.00           N  
ATOM   2612  CA  LYS B 159     201.324 151.111  43.091  1.00  0.00           C  
ATOM   2613  C   LYS B 159     199.818 151.086  43.325  1.00  0.00           C  
ATOM   2614  O   LYS B 159     199.276 151.930  44.037  1.00  0.00           O  
ATOM   2615  CB  LYS B 159     201.643 151.859  41.796  1.00  0.00           C  
ATOM   2616  CG  LYS B 159     203.107 152.249  41.638  1.00  0.00           C  
ATOM   2617  CD  LYS B 159     203.354 152.941  40.306  1.00  0.00           C  
ATOM   2618  CE  LYS B 159     204.822 153.305  40.135  1.00  0.00           C  
ATOM   2619  NZ  LYS B 159     205.084 153.957  38.823  1.00  0.00           N  
ATOM   2620  H   LYS B 159     202.275 149.419  42.187  1.00  0.00           H  
ATOM   2621  HA  LYS B 159     201.779 151.643  43.926  1.00  0.00           H  
ATOM   2622 1HB  LYS B 159     201.367 151.241  40.941  1.00  0.00           H  
ATOM   2623 2HB  LYS B 159     201.047 152.771  41.746  1.00  0.00           H  
ATOM   2624 1HG  LYS B 159     203.393 152.922  42.447  1.00  0.00           H  
ATOM   2625 2HG  LYS B 159     203.729 151.356  41.695  1.00  0.00           H  
ATOM   2626 1HD  LYS B 159     203.054 152.281  39.491  1.00  0.00           H  
ATOM   2627 2HD  LYS B 159     202.756 153.850  40.252  1.00  0.00           H  
ATOM   2628 1HE  LYS B 159     205.123 153.984  40.931  1.00  0.00           H  
ATOM   2629 2HE  LYS B 159     205.430 152.403  40.206  1.00  0.00           H  
ATOM   2630 1HZ  LYS B 159     206.066 154.181  38.748  1.00  0.00           H  
ATOM   2631 2HZ  LYS B 159     204.825 153.327  38.076  1.00  0.00           H  
ATOM   2632 3HZ  LYS B 159     204.539 154.804  38.753  1.00  0.00           H  
ATOM   2633  N   LEU B 160     199.146 150.109  42.722  1.00  0.00           N  
ATOM   2634  CA  LEU B 160     197.714 149.925  42.924  1.00  0.00           C  
ATOM   2635  C   LEU B 160     197.426 149.293  44.280  1.00  0.00           C  
ATOM   2636  O   LEU B 160     196.321 149.414  44.810  1.00  0.00           O  
ATOM   2637  CB  LEU B 160     197.130 149.048  41.809  1.00  0.00           C  
ATOM   2638  CG  LEU B 160     197.143 149.662  40.404  1.00  0.00           C  
ATOM   2639  CD1 LEU B 160     196.671 148.626  39.392  1.00  0.00           C  
ATOM   2640  CD2 LEU B 160     196.253 150.895  40.380  1.00  0.00           C  
ATOM   2641  H   LEU B 160     199.642 149.478  42.109  1.00  0.00           H  
ATOM   2642  HA  LEU B 160     197.234 150.905  42.907  1.00  0.00           H  
ATOM   2643 1HB  LEU B 160     197.693 148.117  41.769  1.00  0.00           H  
ATOM   2644 2HB  LEU B 160     196.095 148.812  42.058  1.00  0.00           H  
ATOM   2645  HG  LEU B 160     198.163 149.945  40.140  1.00  0.00           H  
ATOM   2646 1HD1 LEU B 160     196.681 149.062  38.393  1.00  0.00           H  
ATOM   2647 2HD1 LEU B 160     197.338 147.764  39.417  1.00  0.00           H  
ATOM   2648 3HD1 LEU B 160     195.659 148.311  39.640  1.00  0.00           H  
ATOM   2649 1HD2 LEU B 160     196.263 151.332  39.381  1.00  0.00           H  
ATOM   2650 2HD2 LEU B 160     195.233 150.613  40.642  1.00  0.00           H  
ATOM   2651 3HD2 LEU B 160     196.623 151.626  41.099  1.00  0.00           H  
ATOM   2652  N   GLY B 161     198.425 148.617  44.836  1.00  0.00           N  
ATOM   2653  CA  GLY B 161     198.312 148.043  46.172  1.00  0.00           C  
ATOM   2654  C   GLY B 161     198.043 146.545  46.104  1.00  0.00           C  
ATOM   2655  O   GLY B 161     197.906 145.884  47.132  1.00  0.00           O  
ATOM   2656  H   GLY B 161     199.287 148.500  44.323  1.00  0.00           H  
ATOM   2657 1HA  GLY B 161     199.233 148.226  46.727  1.00  0.00           H  
ATOM   2658 2HA  GLY B 161     197.507 148.536  46.714  1.00  0.00           H  
ATOM   2659  N   ASP B 162     197.966 146.017  44.888  1.00  0.00           N  
ATOM   2660  CA  ASP B 162     197.670 144.603  44.684  1.00  0.00           C  
ATOM   2661  C   ASP B 162     198.937 143.760  44.748  1.00  0.00           C  
ATOM   2662  O   ASP B 162     199.464 143.338  43.718  1.00  0.00           O  
ATOM   2663  CB  ASP B 162     196.975 144.389  43.337  1.00  0.00           C  
ATOM   2664  CG  ASP B 162     196.441 142.974  43.163  1.00  0.00           C  
ATOM   2665  OD1 ASP B 162     196.864 142.107  43.893  1.00  0.00           O  
ATOM   2666  OD2 ASP B 162     195.618 142.772  42.304  1.00  0.00           O  
ATOM   2667  H   ASP B 162     198.118 146.609  44.084  1.00  0.00           H  
ATOM   2668  HA  ASP B 162     197.010 144.269  45.484  1.00  0.00           H  
ATOM   2669 1HB  ASP B 162     196.146 145.089  43.240  1.00  0.00           H  
ATOM   2670 2HB  ASP B 162     197.676 144.598  42.529  1.00  0.00           H  
ATOM   2671  N   LEU B 163     199.420 143.519  45.961  1.00  0.00           N  
ATOM   2672  CA  LEU B 163     200.679 142.806  46.156  1.00  0.00           C  
ATOM   2673  C   LEU B 163     200.554 141.347  45.741  1.00  0.00           C  
ATOM   2674  O   LEU B 163     201.547 140.702  45.406  1.00  0.00           O  
ATOM   2675  CB  LEU B 163     201.115 142.890  47.624  1.00  0.00           C  
ATOM   2676  CG  LEU B 163     201.473 144.292  48.133  1.00  0.00           C  
ATOM   2677  CD1 LEU B 163     201.777 144.230  49.623  1.00  0.00           C  
ATOM   2678  CD2 LEU B 163     202.665 144.827  47.353  1.00  0.00           C  
ATOM   2679  H   LEU B 163     198.904 143.838  46.767  1.00  0.00           H  
ATOM   2680  HA  LEU B 163     201.437 143.267  45.525  1.00  0.00           H  
ATOM   2681 1HB  LEU B 163     200.310 142.507  48.248  1.00  0.00           H  
ATOM   2682 2HB  LEU B 163     201.990 142.254  47.764  1.00  0.00           H  
ATOM   2683  HG  LEU B 163     200.621 144.958  47.994  1.00  0.00           H  
ATOM   2684 1HD1 LEU B 163     202.031 145.227  49.985  1.00  0.00           H  
ATOM   2685 2HD1 LEU B 163     200.901 143.863  50.158  1.00  0.00           H  
ATOM   2686 3HD1 LEU B 163     202.616 143.557  49.796  1.00  0.00           H  
ATOM   2687 1HD2 LEU B 163     202.919 145.824  47.714  1.00  0.00           H  
ATOM   2688 2HD2 LEU B 163     203.519 144.162  47.493  1.00  0.00           H  
ATOM   2689 3HD2 LEU B 163     202.415 144.877  46.294  1.00  0.00           H  
ATOM   2690  N   GLY B 164     199.330 140.831  45.766  1.00  0.00           N  
ATOM   2691  CA  GLY B 164     199.052 139.496  45.255  1.00  0.00           C  
ATOM   2692  C   GLY B 164     199.421 139.381  43.781  1.00  0.00           C  
ATOM   2693  O   GLY B 164     200.161 138.481  43.385  1.00  0.00           O  
ATOM   2694  H   GLY B 164     198.573 141.379  46.149  1.00  0.00           H  
ATOM   2695 1HA  GLY B 164     199.613 138.761  45.832  1.00  0.00           H  
ATOM   2696 2HA  GLY B 164     197.995 139.269  45.387  1.00  0.00           H  
ATOM   2697  N   ALA B 165     198.900 140.299  42.974  1.00  0.00           N  
ATOM   2698  CA  ALA B 165     199.221 140.340  41.552  1.00  0.00           C  
ATOM   2699  C   ALA B 165     200.707 140.593  41.329  1.00  0.00           C  
ATOM   2700  O   ALA B 165     201.304 140.060  40.395  1.00  0.00           O  
ATOM   2701  CB  ALA B 165     198.392 141.408  40.853  1.00  0.00           C  
ATOM   2702  H   ALA B 165     198.267 140.988  43.354  1.00  0.00           H  
ATOM   2703  HA  ALA B 165     198.982 139.370  41.116  1.00  0.00           H  
ATOM   2704 1HB  ALA B 165     198.643 141.427  39.792  1.00  0.00           H  
ATOM   2705 2HB  ALA B 165     197.332 141.182  40.971  1.00  0.00           H  
ATOM   2706 3HB  ALA B 165     198.606 142.381  41.293  1.00  0.00           H  
ATOM   2707  N   ALA B 166     201.298 141.411  42.195  1.00  0.00           N  
ATOM   2708  CA  ALA B 166     202.722 141.712  42.111  1.00  0.00           C  
ATOM   2709  C   ALA B 166     203.563 140.455  42.293  1.00  0.00           C  
ATOM   2710  O   ALA B 166     204.544 140.243  41.581  1.00  0.00           O  
ATOM   2711  CB  ALA B 166     203.103 142.758  43.150  1.00  0.00           C  
ATOM   2712  H   ALA B 166     200.746 141.834  42.926  1.00  0.00           H  
ATOM   2713  HA  ALA B 166     202.935 142.111  41.120  1.00  0.00           H  
ATOM   2714 1HB  ALA B 166     204.170 142.972  43.075  1.00  0.00           H  
ATOM   2715 2HB  ALA B 166     202.536 143.671  42.972  1.00  0.00           H  
ATOM   2716 3HB  ALA B 166     202.878 142.379  44.145  1.00  0.00           H  
ATOM   2717  N   ALA B 167     203.172 139.621  43.252  1.00  0.00           N  
ATOM   2718  CA  ALA B 167     203.844 138.348  43.479  1.00  0.00           C  
ATOM   2719  C   ALA B 167     203.696 137.423  42.277  1.00  0.00           C  
ATOM   2720  O   ALA B 167     204.629 136.708  41.914  1.00  0.00           O  
ATOM   2721  CB  ALA B 167     203.298 137.679  44.732  1.00  0.00           C  
ATOM   2722  H   ALA B 167     202.390 139.877  43.836  1.00  0.00           H  
ATOM   2723  HA  ALA B 167     204.908 138.539  43.620  1.00  0.00           H  
ATOM   2724 1HB  ALA B 167     203.809 136.729  44.890  1.00  0.00           H  
ATOM   2725 2HB  ALA B 167     203.463 138.327  45.593  1.00  0.00           H  
ATOM   2726 3HB  ALA B 167     202.230 137.500  44.613  1.00  0.00           H  
ATOM   2727  N   VAL B 168     202.517 137.442  41.666  1.00  0.00           N  
ATOM   2728  CA  VAL B 168     202.268 136.662  40.459  1.00  0.00           C  
ATOM   2729  C   VAL B 168     203.113 137.161  39.295  1.00  0.00           C  
ATOM   2730  O   VAL B 168     203.673 136.370  38.537  1.00  0.00           O  
ATOM   2731  CB  VAL B 168     200.778 136.733  40.075  1.00  0.00           C  
ATOM   2732  CG1 VAL B 168     200.550 136.104  38.708  1.00  0.00           C  
ATOM   2733  CG2 VAL B 168     199.936 136.041  41.135  1.00  0.00           C  
ATOM   2734  H   VAL B 168     201.774 138.011  42.044  1.00  0.00           H  
ATOM   2735  HA  VAL B 168     202.550 135.625  40.653  1.00  0.00           H  
ATOM   2736  HB  VAL B 168     200.481 137.780  40.000  1.00  0.00           H  
ATOM   2737 1HG1 VAL B 168     199.492 136.163  38.452  1.00  0.00           H  
ATOM   2738 2HG1 VAL B 168     201.134 136.638  37.960  1.00  0.00           H  
ATOM   2739 3HG1 VAL B 168     200.858 135.059  38.733  1.00  0.00           H  
ATOM   2740 1HG2 VAL B 168     198.884 136.096  40.857  1.00  0.00           H  
ATOM   2741 2HG2 VAL B 168     200.237 134.996  41.214  1.00  0.00           H  
ATOM   2742 3HG2 VAL B 168     200.083 136.534  42.096  1.00  0.00           H  
ATOM   2743  N   ALA B 169     203.204 138.479  39.159  1.00  0.00           N  
ATOM   2744  CA  ALA B 169     204.066 139.088  38.151  1.00  0.00           C  
ATOM   2745  C   ALA B 169     205.518 138.676  38.348  1.00  0.00           C  
ATOM   2746  O   ALA B 169     206.232 138.407  37.382  1.00  0.00           O  
ATOM   2747  CB  ALA B 169     203.937 140.604  38.187  1.00  0.00           C  
ATOM   2748  H   ALA B 169     202.662 139.074  39.769  1.00  0.00           H  
ATOM   2749  HA  ALA B 169     203.752 138.735  37.170  1.00  0.00           H  
ATOM   2750 1HB  ALA B 169     204.586 141.043  37.430  1.00  0.00           H  
ATOM   2751 2HB  ALA B 169     202.903 140.886  37.986  1.00  0.00           H  
ATOM   2752 3HB  ALA B 169     204.227 140.970  39.171  1.00  0.00           H  
ATOM   2753  N   ALA B 170     205.950 138.629  39.604  1.00  0.00           N  
ATOM   2754  CA  ALA B 170     207.294 138.175  39.935  1.00  0.00           C  
ATOM   2755  C   ALA B 170     207.492 136.712  39.555  1.00  0.00           C  
ATOM   2756  O   ALA B 170     208.576 136.312  39.131  1.00  0.00           O  
ATOM   2757  CB  ALA B 170     207.574 138.379  41.416  1.00  0.00           C  
ATOM   2758  H   ALA B 170     205.332 138.915  40.348  1.00  0.00           H  
ATOM   2759  HA  ALA B 170     208.011 138.764  39.360  1.00  0.00           H  
ATOM   2760 1HB  ALA B 170     208.581 138.037  41.649  1.00  0.00           H  
ATOM   2761 2HB  ALA B 170     207.485 139.439  41.660  1.00  0.00           H  
ATOM   2762 3HB  ALA B 170     206.853 137.811  42.003  1.00  0.00           H  
ATOM   2763  N   ARG B 171     206.438 135.918  39.709  1.00  0.00           N  
ATOM   2764  CA  ARG B 171     206.475 134.512  39.331  1.00  0.00           C  
ATOM   2765  C   ARG B 171     206.678 134.350  37.829  1.00  0.00           C  
ATOM   2766  O   ARG B 171     207.411 133.468  37.384  1.00  0.00           O  
ATOM   2767  CB  ARG B 171     205.188 133.813  39.745  1.00  0.00           C  
ATOM   2768  CG  ARG B 171     205.171 132.312  39.507  1.00  0.00           C  
ATOM   2769  CD  ARG B 171     204.016 131.663  40.179  1.00  0.00           C  
ATOM   2770  NE  ARG B 171     203.946 130.240  39.884  1.00  0.00           N  
ATOM   2771  CZ  ARG B 171     204.745 129.305  40.434  1.00  0.00           C  
ATOM   2772  NH1 ARG B 171     205.667 129.657  41.303  1.00  0.00           N  
ATOM   2773  NH2 ARG B 171     204.603 128.035  40.099  1.00  0.00           N  
ATOM   2774  H   ARG B 171     205.587 136.301  40.100  1.00  0.00           H  
ATOM   2775  HA  ARG B 171     207.321 134.041  39.832  1.00  0.00           H  
ATOM   2776 1HB  ARG B 171     205.009 133.981  40.806  1.00  0.00           H  
ATOM   2777 2HB  ARG B 171     204.349 134.244  39.199  1.00  0.00           H  
ATOM   2778 1HG  ARG B 171     205.100 132.114  38.437  1.00  0.00           H  
ATOM   2779 2HG  ARG B 171     206.088 131.870  39.898  1.00  0.00           H  
ATOM   2780 1HD  ARG B 171     204.108 131.783  41.258  1.00  0.00           H  
ATOM   2781 2HD  ARG B 171     203.090 132.126  39.840  1.00  0.00           H  
ATOM   2782  HE  ARG B 171     203.249 129.931  39.220  1.00  0.00           H  
ATOM   2783 1HH1 ARG B 171     205.776 130.628  41.558  1.00  0.00           H  
ATOM   2784 2HH1 ARG B 171     206.266 128.956  41.714  1.00  0.00           H  
ATOM   2785 1HH2 ARG B 171     203.894 127.764  39.431  1.00  0.00           H  
ATOM   2786 2HH2 ARG B 171     205.201 127.334  40.511  1.00  0.00           H  
ATOM   2787  N   LEU B 172     206.025 135.209  37.054  1.00  0.00           N  
ATOM   2788  CA  LEU B 172     206.214 135.233  35.609  1.00  0.00           C  
ATOM   2789  C   LEU B 172     207.588 135.776  35.242  1.00  0.00           C  
ATOM   2790  O   LEU B 172     208.194 135.348  34.260  1.00  0.00           O  
ATOM   2791  CB  LEU B 172     205.126 136.088  34.946  1.00  0.00           C  
ATOM   2792  CG  LEU B 172     203.703 135.518  35.008  1.00  0.00           C  
ATOM   2793  CD1 LEU B 172     202.735 136.497  34.358  1.00  0.00           C  
ATOM   2794  CD2 LEU B 172     203.666 134.167  34.308  1.00  0.00           C  
ATOM   2795  H   LEU B 172     205.381 135.861  37.477  1.00  0.00           H  
ATOM   2796  HA  LEU B 172     206.153 134.209  35.235  1.00  0.00           H  
ATOM   2797 1HB  LEU B 172     205.112 137.065  35.426  1.00  0.00           H  
ATOM   2798 2HB  LEU B 172     205.383 136.225  33.896  1.00  0.00           H  
ATOM   2799  HG  LEU B 172     203.405 135.395  36.049  1.00  0.00           H  
ATOM   2800 1HD1 LEU B 172     201.724 136.092  34.401  1.00  0.00           H  
ATOM   2801 2HD1 LEU B 172     202.768 137.448  34.890  1.00  0.00           H  
ATOM   2802 3HD1 LEU B 172     203.019 136.653  33.318  1.00  0.00           H  
ATOM   2803 1HD2 LEU B 172     202.655 133.762  34.352  1.00  0.00           H  
ATOM   2804 2HD2 LEU B 172     203.963 134.289  33.266  1.00  0.00           H  
ATOM   2805 3HD2 LEU B 172     204.354 133.482  34.804  1.00  0.00           H  
ATOM   2806  N   ALA B 173     208.074 136.724  36.036  1.00  0.00           N  
ATOM   2807  CA  ALA B 173     209.381 137.327  35.797  1.00  0.00           C  
ATOM   2808  C   ALA B 173     210.495 136.296  35.925  1.00  0.00           C  
ATOM   2809  O   ALA B 173     211.396 136.236  35.090  1.00  0.00           O  
ATOM   2810  CB  ALA B 173     209.617 138.482  36.760  1.00  0.00           C  
ATOM   2811  H   ALA B 173     207.525 137.036  36.824  1.00  0.00           H  
ATOM   2812  HA  ALA B 173     209.404 137.714  34.780  1.00  0.00           H  
ATOM   2813 1HB  ALA B 173     210.595 138.922  36.569  1.00  0.00           H  
ATOM   2814 2HB  ALA B 173     208.844 139.240  36.618  1.00  0.00           H  
ATOM   2815 3HB  ALA B 173     209.578 138.115  37.785  1.00  0.00           H  
ATOM   2816  N   VAL B 174     210.427 135.485  36.977  1.00  0.00           N  
ATOM   2817  CA  VAL B 174     211.467 134.504  37.255  1.00  0.00           C  
ATOM   2818  C   VAL B 174     211.418 133.351  36.261  1.00  0.00           C  
ATOM   2819  O   VAL B 174     212.452 132.803  35.878  1.00  0.00           O  
ATOM   2820  CB  VAL B 174     211.312 133.953  38.685  1.00  0.00           C  
ATOM   2821  CG1 VAL B 174     210.118 133.013  38.767  1.00  0.00           C  
ATOM   2822  CG2 VAL B 174     212.588 133.241  39.106  1.00  0.00           C  
ATOM   2823  H   VAL B 174     209.634 135.552  37.599  1.00  0.00           H  
ATOM   2824  HA  VAL B 174     212.440 134.989  37.150  1.00  0.00           H  
ATOM   2825  HB  VAL B 174     211.116 134.782  39.365  1.00  0.00           H  
ATOM   2826 1HG1 VAL B 174     210.023 132.633  39.784  1.00  0.00           H  
ATOM   2827 2HG1 VAL B 174     209.211 133.553  38.496  1.00  0.00           H  
ATOM   2828 3HG1 VAL B 174     210.264 132.179  38.081  1.00  0.00           H  
ATOM   2829 1HG2 VAL B 174     212.472 132.854  40.119  1.00  0.00           H  
ATOM   2830 2HG2 VAL B 174     212.787 132.415  38.423  1.00  0.00           H  
ATOM   2831 3HG2 VAL B 174     213.422 133.943  39.080  1.00  0.00           H  
ATOM   2832  N   GLU B 175     210.209 132.987  35.844  1.00  0.00           N  
ATOM   2833  CA  GLU B 175     210.024 131.921  34.866  1.00  0.00           C  
ATOM   2834  C   GLU B 175     210.598 132.313  33.511  1.00  0.00           C  
ATOM   2835  O   GLU B 175     211.230 131.500  32.837  1.00  0.00           O  
ATOM   2836  CB  GLU B 175     208.539 131.580  34.722  1.00  0.00           C  
ATOM   2837  CG  GLU B 175     208.245 130.454  33.741  1.00  0.00           C  
ATOM   2838  CD  GLU B 175     208.833 129.138  34.166  1.00  0.00           C  
ATOM   2839  OE1 GLU B 175     209.084 128.971  35.336  1.00  0.00           O  
ATOM   2840  OE2 GLU B 175     209.031 128.297  33.321  1.00  0.00           O  
ATOM   2841  H   GLU B 175     209.400 133.462  36.214  1.00  0.00           H  
ATOM   2842  HA  GLU B 175     210.564 131.040  35.211  1.00  0.00           H  
ATOM   2843 1HB  GLU B 175     208.137 131.290  35.693  1.00  0.00           H  
ATOM   2844 2HB  GLU B 175     207.993 132.463  34.392  1.00  0.00           H  
ATOM   2845 1HG  GLU B 175     207.165 130.343  33.645  1.00  0.00           H  
ATOM   2846 2HG  GLU B 175     208.642 130.726  32.764  1.00  0.00           H  
ATOM   2847  N   ALA B 176     210.372 133.560  33.115  1.00  0.00           N  
ATOM   2848  CA  ALA B 176     210.910 134.078  31.863  1.00  0.00           C  
ATOM   2849  C   ALA B 176     212.434 134.116  31.893  1.00  0.00           C  
ATOM   2850  O   ALA B 176     213.093 133.689  30.945  1.00  0.00           O  
ATOM   2851  CB  ALA B 176     210.352 135.464  31.577  1.00  0.00           C  
ATOM   2852  H   ALA B 176     209.812 134.167  33.697  1.00  0.00           H  
ATOM   2853  HA  ALA B 176     210.612 133.410  31.055  1.00  0.00           H  
ATOM   2854 1HB  ALA B 176     210.764 135.836  30.640  1.00  0.00           H  
ATOM   2855 2HB  ALA B 176     209.268 135.411  31.501  1.00  0.00           H  
ATOM   2856 3HB  ALA B 176     210.626 136.140  32.387  1.00  0.00           H  
ATOM   2857  N   ALA B 177     212.986 134.627  32.988  1.00  0.00           N  
ATOM   2858  CA  ALA B 177     214.433 134.696  33.155  1.00  0.00           C  
ATOM   2859  C   ALA B 177     215.041 133.304  33.276  1.00  0.00           C  
ATOM   2860  O   ALA B 177     216.130 133.044  32.764  1.00  0.00           O  
ATOM   2861  CB  ALA B 177     214.787 135.535  34.371  1.00  0.00           C  
ATOM   2862  H   ALA B 177     212.388 134.977  33.723  1.00  0.00           H  
ATOM   2863  HA  ALA B 177     214.862 135.166  32.268  1.00  0.00           H  
ATOM   2864 1HB  ALA B 177     215.871 135.577  34.483  1.00  0.00           H  
ATOM   2865 2HB  ALA B 177     214.396 136.546  34.245  1.00  0.00           H  
ATOM   2866 3HB  ALA B 177     214.349 135.087  35.263  1.00  0.00           H  
ATOM   2867  N   LYS B 178     214.330 132.412  33.957  1.00  0.00           N  
ATOM   2868  CA  LYS B 178     214.785 131.036  34.124  1.00  0.00           C  
ATOM   2869  C   LYS B 178     214.899 130.328  32.780  1.00  0.00           C  
ATOM   2870  O   LYS B 178     215.877 129.628  32.519  1.00  0.00           O  
ATOM   2871  CB  LYS B 178     213.838 130.266  35.045  1.00  0.00           C  
ATOM   2872  CG  LYS B 178     214.235 128.816  35.287  1.00  0.00           C  
ATOM   2873  CD  LYS B 178     213.307 128.148  36.290  1.00  0.00           C  
ATOM   2874  CE  LYS B 178     213.648 126.675  36.466  1.00  0.00           C  
ATOM   2875  NZ  LYS B 178     212.822 126.035  37.525  1.00  0.00           N  
ATOM   2876  H   LYS B 178     213.455 132.694  34.372  1.00  0.00           H  
ATOM   2877  HA  LYS B 178     215.777 131.050  34.576  1.00  0.00           H  
ATOM   2878 1HB  LYS B 178     213.787 130.764  36.014  1.00  0.00           H  
ATOM   2879 2HB  LYS B 178     212.833 130.271  34.621  1.00  0.00           H  
ATOM   2880 1HG  LYS B 178     214.196 128.266  34.345  1.00  0.00           H  
ATOM   2881 2HG  LYS B 178     215.256 128.777  35.667  1.00  0.00           H  
ATOM   2882 1HD  LYS B 178     213.392 128.650  37.255  1.00  0.00           H  
ATOM   2883 2HD  LYS B 178     212.277 128.233  35.945  1.00  0.00           H  
ATOM   2884 1HE  LYS B 178     213.484 126.149  35.526  1.00  0.00           H  
ATOM   2885 2HE  LYS B 178     214.700 126.575  36.733  1.00  0.00           H  
ATOM   2886 1HZ  LYS B 178     213.079 125.062  37.611  1.00  0.00           H  
ATOM   2887 2HZ  LYS B 178     212.981 126.504  38.406  1.00  0.00           H  
ATOM   2888 3HZ  LYS B 178     211.845 126.105  37.279  1.00  0.00           H  
ATOM   2889  N   GLN B 179     213.895 130.514  31.931  1.00  0.00           N  
ATOM   2890  CA  GLN B 179     213.906 129.938  30.592  1.00  0.00           C  
ATOM   2891  C   GLN B 179     214.975 130.586  29.721  1.00  0.00           C  
ATOM   2892  O   GLN B 179     215.601 129.925  28.894  1.00  0.00           O  
ATOM   2893  CB  GLN B 179     212.532 130.089  29.933  1.00  0.00           C  
ATOM   2894  CG  GLN B 179     211.437 129.258  30.579  1.00  0.00           C  
ATOM   2895  CD  GLN B 179     211.678 127.768  30.430  1.00  0.00           C  
ATOM   2896  OE1 GLN B 179     212.354 127.324  29.498  1.00  0.00           O  
ATOM   2897  NE2 GLN B 179     211.125 126.986  31.350  1.00  0.00           N  
ATOM   2898  H   GLN B 179     213.102 131.070  32.220  1.00  0.00           H  
ATOM   2899  HA  GLN B 179     214.147 128.877  30.675  1.00  0.00           H  
ATOM   2900 1HB  GLN B 179     212.226 131.135  29.967  1.00  0.00           H  
ATOM   2901 2HB  GLN B 179     212.599 129.801  28.884  1.00  0.00           H  
ATOM   2902 1HG  GLN B 179     211.396 129.493  31.642  1.00  0.00           H  
ATOM   2903 2HG  GLN B 179     210.485 129.500  30.106  1.00  0.00           H  
ATOM   2904 1HE2 GLN B 179     211.249 125.993  31.304  1.00  0.00           H  
ATOM   2905 2HE2 GLN B 179     210.584 127.387  32.089  1.00  0.00           H  
ATOM   2906  N   ALA B 180     215.181 131.885  29.914  1.00  0.00           N  
ATOM   2907  CA  ALA B 180     216.218 132.611  29.195  1.00  0.00           C  
ATOM   2908  C   ALA B 180     217.606 132.197  29.659  1.00  0.00           C  
ATOM   2909  O   ALA B 180     218.558 132.193  28.878  1.00  0.00           O  
ATOM   2910  CB  ALA B 180     216.030 134.112  29.365  1.00  0.00           C  
ATOM   2911  H   ALA B 180     214.603 132.380  30.579  1.00  0.00           H  
ATOM   2912  HA  ALA B 180     216.133 132.363  28.136  1.00  0.00           H  
ATOM   2913 1HB  ALA B 180     216.812 134.641  28.821  1.00  0.00           H  
ATOM   2914 2HB  ALA B 180     215.056 134.404  28.974  1.00  0.00           H  
ATOM   2915 3HB  ALA B 180     216.088 134.366  30.422  1.00  0.00           H  
ATOM   2916  N   GLY B 181     217.717 131.846  30.936  1.00  0.00           N  
ATOM   2917  CA  GLY B 181     219.007 131.513  31.530  1.00  0.00           C  
ATOM   2918  C   GLY B 181     219.743 132.767  31.984  1.00  0.00           C  
ATOM   2919  O   GLY B 181     220.968 132.773  32.095  1.00  0.00           O  
ATOM   2920  H   GLY B 181     216.887 131.808  31.508  1.00  0.00           H  
ATOM   2921 1HA  GLY B 181     218.853 130.847  32.380  1.00  0.00           H  
ATOM   2922 2HA  GLY B 181     219.614 130.974  30.804  1.00  0.00           H  
ATOM   2923  N   ASP B 182     218.988 133.827  32.247  1.00  0.00           N  
ATOM   2924  CA  ASP B 182     219.571 135.106  32.637  1.00  0.00           C  
ATOM   2925  C   ASP B 182     219.747 135.193  34.148  1.00  0.00           C  
ATOM   2926  O   ASP B 182     218.837 135.606  34.866  1.00  0.00           O  
ATOM   2927  CB  ASP B 182     218.697 136.265  32.152  1.00  0.00           C  
ATOM   2928  CG  ASP B 182     218.720 136.431  30.638  1.00  0.00           C  
ATOM   2929  OD1 ASP B 182     219.775 136.306  30.063  1.00  0.00           O  
ATOM   2930  OD2 ASP B 182     217.683 136.682  30.072  1.00  0.00           O  
ATOM   2931  H   ASP B 182     217.983 133.746  32.176  1.00  0.00           H  
ATOM   2932  HA  ASP B 182     220.558 135.187  32.183  1.00  0.00           H  
ATOM   2933 1HB  ASP B 182     217.666 136.101  32.468  1.00  0.00           H  
ATOM   2934 2HB  ASP B 182     219.036 137.194  32.610  1.00  0.00           H  
ATOM   2935  N   ASN B 183     220.923 134.803  34.623  1.00  0.00           N  
ATOM   2936  CA  ASN B 183     221.191 134.746  36.056  1.00  0.00           C  
ATOM   2937  C   ASN B 183     221.140 136.133  36.682  1.00  0.00           C  
ATOM   2938  O   ASN B 183     220.734 136.293  37.832  1.00  0.00           O  
ATOM   2939  CB  ASN B 183     222.533 134.089  36.323  1.00  0.00           C  
ATOM   2940  CG  ASN B 183     222.511 132.607  36.073  1.00  0.00           C  
ATOM   2941  OD1 ASN B 183     221.445 131.981  36.069  1.00  0.00           O  
ATOM   2942  ND2 ASN B 183     223.668 132.033  35.863  1.00  0.00           N  
ATOM   2943  H   ASN B 183     221.653 134.538  33.978  1.00  0.00           H  
ATOM   2944  HA  ASN B 183     220.412 134.142  36.522  1.00  0.00           H  
ATOM   2945 1HB  ASN B 183     223.293 134.543  35.686  1.00  0.00           H  
ATOM   2946 2HB  ASN B 183     222.825 134.267  37.358  1.00  0.00           H  
ATOM   2947 1HD2 ASN B 183     223.714 131.049  35.691  1.00  0.00           H  
ATOM   2948 2HD2 ASN B 183     224.506 132.578  35.874  1.00  0.00           H  
ATOM   2949  N   ASP B 184     221.558 137.137  35.916  1.00  0.00           N  
ATOM   2950  CA  ASP B 184     221.579 138.512  36.401  1.00  0.00           C  
ATOM   2951  C   ASP B 184     220.168 139.055  36.580  1.00  0.00           C  
ATOM   2952  O   ASP B 184     219.901 139.822  37.504  1.00  0.00           O  
ATOM   2953  CB  ASP B 184     222.358 139.409  35.437  1.00  0.00           C  
ATOM   2954  CG  ASP B 184     223.857 139.140  35.457  1.00  0.00           C  
ATOM   2955  OD1 ASP B 184     224.308 138.468  36.354  1.00  0.00           O  
ATOM   2956  OD2 ASP B 184     224.536 139.610  34.576  1.00  0.00           O  
ATOM   2957  H   ASP B 184     221.868 136.943  34.975  1.00  0.00           H  
ATOM   2958  HA  ASP B 184     222.066 138.527  37.376  1.00  0.00           H  
ATOM   2959 1HB  ASP B 184     221.991 139.259  34.421  1.00  0.00           H  
ATOM   2960 2HB  ASP B 184     222.188 140.455  35.694  1.00  0.00           H  
ATOM   2961  N   VAL B 185     219.268 138.656  35.688  1.00  0.00           N  
ATOM   2962  CA  VAL B 185     217.868 139.048  35.785  1.00  0.00           C  
ATOM   2963  C   VAL B 185     217.182 138.354  36.953  1.00  0.00           C  
ATOM   2964  O   VAL B 185     216.393 138.965  37.676  1.00  0.00           O  
ATOM   2965  CB  VAL B 185     217.125 138.705  34.480  1.00  0.00           C  
ATOM   2966  CG1 VAL B 185     215.634 138.966  34.632  1.00  0.00           C  
ATOM   2967  CG2 VAL B 185     217.700 139.516  33.329  1.00  0.00           C  
ATOM   2968  H   VAL B 185     219.562 138.064  34.924  1.00  0.00           H  
ATOM   2969  HA  VAL B 185     217.821 140.122  35.965  1.00  0.00           H  
ATOM   2970  HB  VAL B 185     217.246 137.642  34.273  1.00  0.00           H  
ATOM   2971 1HG1 VAL B 185     215.125 138.718  33.700  1.00  0.00           H  
ATOM   2972 2HG1 VAL B 185     215.237 138.349  35.437  1.00  0.00           H  
ATOM   2973 3HG1 VAL B 185     215.471 140.018  34.865  1.00  0.00           H  
ATOM   2974 1HG2 VAL B 185     217.171 139.268  32.409  1.00  0.00           H  
ATOM   2975 2HG2 VAL B 185     217.585 140.579  33.539  1.00  0.00           H  
ATOM   2976 3HG2 VAL B 185     218.759 139.282  33.212  1.00  0.00           H  
ATOM   2977  N   LEU B 186     217.483 137.072  37.133  1.00  0.00           N  
ATOM   2978  CA  LEU B 186     216.942 136.307  38.251  1.00  0.00           C  
ATOM   2979  C   LEU B 186     217.302 136.952  39.584  1.00  0.00           C  
ATOM   2980  O   LEU B 186     216.476 137.020  40.494  1.00  0.00           O  
ATOM   2981  CB  LEU B 186     217.470 134.867  38.213  1.00  0.00           C  
ATOM   2982  CG  LEU B 186     216.910 133.983  37.091  1.00  0.00           C  
ATOM   2983  CD1 LEU B 186     217.706 132.687  37.021  1.00  0.00           C  
ATOM   2984  CD2 LEU B 186     215.436 133.707  37.350  1.00  0.00           C  
ATOM   2985  H   LEU B 186     218.102 136.616  36.480  1.00  0.00           H  
ATOM   2986  HA  LEU B 186     215.855 136.298  38.172  1.00  0.00           H  
ATOM   2987 1HB  LEU B 186     218.552 134.897  38.102  1.00  0.00           H  
ATOM   2988 2HB  LEU B 186     217.235 134.386  39.163  1.00  0.00           H  
ATOM   2989  HG  LEU B 186     217.022 134.494  36.135  1.00  0.00           H  
ATOM   2990 1HD1 LEU B 186     217.308 132.058  36.224  1.00  0.00           H  
ATOM   2991 2HD1 LEU B 186     218.752 132.913  36.817  1.00  0.00           H  
ATOM   2992 3HD1 LEU B 186     217.627 132.160  37.972  1.00  0.00           H  
ATOM   2993 1HD2 LEU B 186     215.039 133.079  36.552  1.00  0.00           H  
ATOM   2994 2HD2 LEU B 186     215.324 133.194  38.305  1.00  0.00           H  
ATOM   2995 3HD2 LEU B 186     214.889 134.649  37.377  1.00  0.00           H  
ATOM   2996  N   ARG B 187     218.538 137.425  39.693  1.00  0.00           N  
ATOM   2997  CA  ARG B 187     218.975 138.166  40.870  1.00  0.00           C  
ATOM   2998  C   ARG B 187     218.119 139.408  41.089  1.00  0.00           C  
ATOM   2999  O   ARG B 187     217.692 139.690  42.210  1.00  0.00           O  
ATOM   3000  CB  ARG B 187     220.434 138.576  40.733  1.00  0.00           C  
ATOM   3001  CG  ARG B 187     221.021 139.270  41.952  1.00  0.00           C  
ATOM   3002  CD  ARG B 187     222.459 139.589  41.763  1.00  0.00           C  
ATOM   3003  NE  ARG B 187     223.262 138.389  41.589  1.00  0.00           N  
ATOM   3004  CZ  ARG B 187     224.456 138.351  40.966  1.00  0.00           C  
ATOM   3005  NH1 ARG B 187     224.972 139.452  40.466  1.00  0.00           N  
ATOM   3006  NH2 ARG B 187     225.110 137.208  40.859  1.00  0.00           N  
ATOM   3007  H   ARG B 187     219.192 137.269  38.940  1.00  0.00           H  
ATOM   3008  HA  ARG B 187     218.857 137.526  41.745  1.00  0.00           H  
ATOM   3009 1HB  ARG B 187     221.042 137.696  40.530  1.00  0.00           H  
ATOM   3010 2HB  ARG B 187     220.543 139.252  39.884  1.00  0.00           H  
ATOM   3011 1HG  ARG B 187     220.484 140.201  42.134  1.00  0.00           H  
ATOM   3012 2HG  ARG B 187     220.925 138.619  42.822  1.00  0.00           H  
ATOM   3013 1HD  ARG B 187     222.580 140.211  40.877  1.00  0.00           H  
ATOM   3014 2HD  ARG B 187     222.831 140.123  42.636  1.00  0.00           H  
ATOM   3015  HE  ARG B 187     222.898 137.522  41.961  1.00  0.00           H  
ATOM   3016 1HH1 ARG B 187     224.472 140.327  40.548  1.00  0.00           H  
ATOM   3017 2HH1 ARG B 187     225.867 139.424  39.999  1.00  0.00           H  
ATOM   3018 1HH2 ARG B 187     224.714 136.361  41.244  1.00  0.00           H  
ATOM   3019 2HH2 ARG B 187     226.005 137.180  40.393  1.00  0.00           H  
ATOM   3020  N   LYS B 188     217.869 140.144  40.013  1.00  0.00           N  
ATOM   3021  CA  LYS B 188     217.008 141.321  40.073  1.00  0.00           C  
ATOM   3022  C   LYS B 188     215.603 140.953  40.534  1.00  0.00           C  
ATOM   3023  O   LYS B 188     215.006 141.653  41.350  1.00  0.00           O  
ATOM   3024  CB  LYS B 188     216.950 142.013  38.710  1.00  0.00           C  
ATOM   3025  CG  LYS B 188     216.154 143.311  38.697  1.00  0.00           C  
ATOM   3026  CD  LYS B 188     216.224 143.989  37.337  1.00  0.00           C  
ATOM   3027  CE  LYS B 188     215.439 145.292  37.325  1.00  0.00           C  
ATOM   3028  NZ  LYS B 188     215.569 146.009  36.027  1.00  0.00           N  
ATOM   3029  H   LYS B 188     218.288 139.886  39.131  1.00  0.00           H  
ATOM   3030  HA  LYS B 188     217.424 142.018  40.801  1.00  0.00           H  
ATOM   3031 1HB  LYS B 188     217.962 142.237  38.372  1.00  0.00           H  
ATOM   3032 2HB  LYS B 188     216.502 141.339  37.979  1.00  0.00           H  
ATOM   3033 1HG  LYS B 188     215.111 143.102  38.936  1.00  0.00           H  
ATOM   3034 2HG  LYS B 188     216.552 143.989  39.452  1.00  0.00           H  
ATOM   3035 1HD  LYS B 188     217.265 144.199  37.088  1.00  0.00           H  
ATOM   3036 2HD  LYS B 188     215.815 143.322  36.577  1.00  0.00           H  
ATOM   3037 1HE  LYS B 188     214.386 145.083  37.507  1.00  0.00           H  
ATOM   3038 2HE  LYS B 188     215.800 145.941  38.122  1.00  0.00           H  
ATOM   3039 1HZ  LYS B 188     215.035 146.866  36.061  1.00  0.00           H  
ATOM   3040 2HZ  LYS B 188     216.541 146.224  35.857  1.00  0.00           H  
ATOM   3041 3HZ  LYS B 188     215.219 145.423  35.282  1.00  0.00           H  
ATOM   3042  N   VAL B 189     215.083 139.852  40.005  1.00  0.00           N  
ATOM   3043  CA  VAL B 189     213.754 139.380  40.371  1.00  0.00           C  
ATOM   3044  C   VAL B 189     213.696 138.976  41.839  1.00  0.00           C  
ATOM   3045  O   VAL B 189     212.734 139.288  42.541  1.00  0.00           O  
ATOM   3046  CB  VAL B 189     213.355 138.178  39.494  1.00  0.00           C  
ATOM   3047  CG1 VAL B 189     212.059 137.559  39.997  1.00  0.00           C  
ATOM   3048  CG2 VAL B 189     213.215 138.618  38.045  1.00  0.00           C  
ATOM   3049  H   VAL B 189     215.625 139.325  39.332  1.00  0.00           H  
ATOM   3050  HA  VAL B 189     213.045 140.197  40.225  1.00  0.00           H  
ATOM   3051  HB  VAL B 189     214.127 137.412  39.570  1.00  0.00           H  
ATOM   3052 1HG1 VAL B 189     211.792 136.711  39.367  1.00  0.00           H  
ATOM   3053 2HG1 VAL B 189     212.193 137.219  41.024  1.00  0.00           H  
ATOM   3054 3HG1 VAL B 189     211.263 138.303  39.961  1.00  0.00           H  
ATOM   3055 1HG2 VAL B 189     212.934 137.763  37.431  1.00  0.00           H  
ATOM   3056 2HG2 VAL B 189     212.447 139.388  37.971  1.00  0.00           H  
ATOM   3057 3HG2 VAL B 189     214.166 139.019  37.694  1.00  0.00           H  
ATOM   3058  N   ALA B 190     214.731 138.280  42.297  1.00  0.00           N  
ATOM   3059  CA  ALA B 190     214.781 137.798  43.672  1.00  0.00           C  
ATOM   3060  C   ALA B 190     214.645 138.946  44.664  1.00  0.00           C  
ATOM   3061  O   ALA B 190     213.958 138.824  45.677  1.00  0.00           O  
ATOM   3062  CB  ALA B 190     216.074 137.035  43.919  1.00  0.00           C  
ATOM   3063  H   ALA B 190     215.502 138.081  41.674  1.00  0.00           H  
ATOM   3064  HA  ALA B 190     213.941 137.122  43.830  1.00  0.00           H  
ATOM   3065 1HB  ALA B 190     216.095 136.681  44.951  1.00  0.00           H  
ATOM   3066 2HB  ALA B 190     216.129 136.182  43.242  1.00  0.00           H  
ATOM   3067 3HB  ALA B 190     216.923 137.692  43.743  1.00  0.00           H  
ATOM   3068  N   GLU B 191     215.306 140.060  44.366  1.00  0.00           N  
ATOM   3069  CA  GLU B 191     215.270 141.228  45.237  1.00  0.00           C  
ATOM   3070  C   GLU B 191     213.883 141.856  45.256  1.00  0.00           C  
ATOM   3071  O   GLU B 191     213.372 142.223  46.315  1.00  0.00           O  
ATOM   3072  CB  GLU B 191     216.303 142.262  44.784  1.00  0.00           C  
ATOM   3073  CG  GLU B 191     216.239 143.585  45.537  1.00  0.00           C  
ATOM   3074  CD  GLU B 191     216.574 143.446  46.995  1.00  0.00           C  
ATOM   3075  OE1 GLU B 191     217.264 142.517  47.341  1.00  0.00           O  
ATOM   3076  OE2 GLU B 191     216.138 144.269  47.765  1.00  0.00           O  
ATOM   3077  H   GLU B 191     215.848 140.097  43.514  1.00  0.00           H  
ATOM   3078  HA  GLU B 191     215.503 140.909  46.253  1.00  0.00           H  
ATOM   3079 1HB  GLU B 191     217.306 141.855  44.910  1.00  0.00           H  
ATOM   3080 2HB  GLU B 191     216.166 142.475  43.724  1.00  0.00           H  
ATOM   3081 1HG  GLU B 191     216.938 144.284  45.081  1.00  0.00           H  
ATOM   3082 2HG  GLU B 191     215.235 143.999  45.436  1.00  0.00           H  
ATOM   3083  N   GLN B 192     213.276 141.978  44.080  1.00  0.00           N  
ATOM   3084  CA  GLN B 192     211.951 142.574  43.958  1.00  0.00           C  
ATOM   3085  C   GLN B 192     210.896 141.710  44.636  1.00  0.00           C  
ATOM   3086  O   GLN B 192     209.960 142.223  45.251  1.00  0.00           O  
ATOM   3087  CB  GLN B 192     211.591 142.783  42.484  1.00  0.00           C  
ATOM   3088  CG  GLN B 192     210.347 143.625  42.262  1.00  0.00           C  
ATOM   3089  CD  GLN B 192     210.525 145.057  42.729  1.00  0.00           C  
ATOM   3090  OE1 GLN B 192     211.559 145.683  42.479  1.00  0.00           O  
ATOM   3091  NE2 GLN B 192     209.517 145.584  43.415  1.00  0.00           N  
ATOM   3092  H   GLN B 192     213.747 141.650  43.249  1.00  0.00           H  
ATOM   3093  HA  GLN B 192     211.960 143.542  44.463  1.00  0.00           H  
ATOM   3094 1HB  GLN B 192     212.421 143.267  41.971  1.00  0.00           H  
ATOM   3095 2HB  GLN B 192     211.432 141.815  42.010  1.00  0.00           H  
ATOM   3096 1HG  GLN B 192     210.116 143.640  41.196  1.00  0.00           H  
ATOM   3097 2HG  GLN B 192     209.518 143.186  42.816  1.00  0.00           H  
ATOM   3098 1HE2 GLN B 192     209.578 146.526  43.750  1.00  0.00           H  
ATOM   3099 2HE2 GLN B 192     208.697 145.042  43.596  1.00  0.00           H  
ATOM   3100  N   ALA B 193     211.049 140.396  44.518  1.00  0.00           N  
ATOM   3101  CA  ALA B 193     210.124 139.456  45.139  1.00  0.00           C  
ATOM   3102  C   ALA B 193     210.126 139.606  46.656  1.00  0.00           C  
ATOM   3103  O   ALA B 193     209.074 139.554  47.295  1.00  0.00           O  
ATOM   3104  CB  ALA B 193     210.475 138.030  44.745  1.00  0.00           C  
ATOM   3105  H   ALA B 193     211.827 140.037  43.982  1.00  0.00           H  
ATOM   3106  HA  ALA B 193     209.115 139.680  44.788  1.00  0.00           H  
ATOM   3107 1HB  ALA B 193     209.774 137.341  45.217  1.00  0.00           H  
ATOM   3108 2HB  ALA B 193     210.414 137.924  43.662  1.00  0.00           H  
ATOM   3109 3HB  ALA B 193     211.487 137.799  45.076  1.00  0.00           H  
ATOM   3110  N   LEU B 194     211.311 139.790  47.225  1.00  0.00           N  
ATOM   3111  CA  LEU B 194     211.450 139.966  48.666  1.00  0.00           C  
ATOM   3112  C   LEU B 194     210.829 141.279  49.124  1.00  0.00           C  
ATOM   3113  O   LEU B 194     210.221 141.350  50.189  1.00  0.00           O  
ATOM   3114  CB  LEU B 194     212.931 139.928  49.064  1.00  0.00           C  
ATOM   3115  CG  LEU B 194     213.609 138.555  48.973  1.00  0.00           C  
ATOM   3116  CD1 LEU B 194     215.100 138.705  49.245  1.00  0.00           C  
ATOM   3117  CD2 LEU B 194     212.964 137.603  49.970  1.00  0.00           C  
ATOM   3118  H   LEU B 194     212.139 139.809  46.646  1.00  0.00           H  
ATOM   3119  HA  LEU B 194     210.919 139.156  49.167  1.00  0.00           H  
ATOM   3120 1HB  LEU B 194     213.481 140.612  48.421  1.00  0.00           H  
ATOM   3121 2HB  LEU B 194     213.023 140.276  50.093  1.00  0.00           H  
ATOM   3122  HG  LEU B 194     213.493 138.158  47.964  1.00  0.00           H  
ATOM   3123 1HD1 LEU B 194     215.582 137.730  49.180  1.00  0.00           H  
ATOM   3124 2HD1 LEU B 194     215.539 139.376  48.506  1.00  0.00           H  
ATOM   3125 3HD1 LEU B 194     215.247 139.117  50.243  1.00  0.00           H  
ATOM   3126 1HD2 LEU B 194     213.446 136.627  49.905  1.00  0.00           H  
ATOM   3127 2HD2 LEU B 194     213.081 137.999  50.979  1.00  0.00           H  
ATOM   3128 3HD2 LEU B 194     211.904 137.500  49.741  1.00  0.00           H  
ATOM   3129  N   ARG B 195     210.991 142.319  48.310  1.00  0.00           N  
ATOM   3130  CA  ARG B 195     210.391 143.616  48.597  1.00  0.00           C  
ATOM   3131  C   ARG B 195     208.873 143.524  48.640  1.00  0.00           C  
ATOM   3132  O   ARG B 195     208.224 144.166  49.468  1.00  0.00           O  
ATOM   3133  CB  ARG B 195     210.803 144.640  47.549  1.00  0.00           C  
ATOM   3134  CG  ARG B 195     212.260 145.072  47.615  1.00  0.00           C  
ATOM   3135  CD  ARG B 195     212.603 146.015  46.521  1.00  0.00           C  
ATOM   3136  NE  ARG B 195     214.022 146.330  46.500  1.00  0.00           N  
ATOM   3137  CZ  ARG B 195     214.586 147.271  45.720  1.00  0.00           C  
ATOM   3138  NH1 ARG B 195     213.839 147.983  44.905  1.00  0.00           N  
ATOM   3139  NH2 ARG B 195     215.889 147.481  45.774  1.00  0.00           N  
ATOM   3140  H   ARG B 195     211.544 142.206  47.472  1.00  0.00           H  
ATOM   3141  HA  ARG B 195     210.731 143.944  49.581  1.00  0.00           H  
ATOM   3142 1HB  ARG B 195     210.624 144.235  46.555  1.00  0.00           H  
ATOM   3143 2HB  ARG B 195     210.189 145.534  47.654  1.00  0.00           H  
ATOM   3144 1HG  ARG B 195     212.449 145.567  48.567  1.00  0.00           H  
ATOM   3145 2HG  ARG B 195     212.903 144.195  47.527  1.00  0.00           H  
ATOM   3146 1HD  ARG B 195     212.338 145.571  45.561  1.00  0.00           H  
ATOM   3147 2HD  ARG B 195     212.051 146.945  46.656  1.00  0.00           H  
ATOM   3148  HE  ARG B 195     214.630 145.802  47.114  1.00  0.00           H  
ATOM   3149 1HH1 ARG B 195     212.843 147.824  44.863  1.00  0.00           H  
ATOM   3150 2HH1 ARG B 195     214.262 148.691  44.322  1.00  0.00           H  
ATOM   3151 1HH2 ARG B 195     216.464 146.934  46.401  1.00  0.00           H  
ATOM   3152 2HH2 ARG B 195     216.311 148.187  45.191  1.00  0.00           H  
ATOM   3153  N   ILE B 196     208.308 142.719  47.746  1.00  0.00           N  
ATOM   3154  CA  ILE B 196     206.875 142.446  47.754  1.00  0.00           C  
ATOM   3155  C   ILE B 196     206.461 141.723  49.029  1.00  0.00           C  
ATOM   3156  O   ILE B 196     205.458 142.069  49.653  1.00  0.00           O  
ATOM   3157  CB  ILE B 196     206.468 141.604  46.531  1.00  0.00           C  
ATOM   3158  CG1 ILE B 196     206.629 142.419  45.245  1.00  0.00           C  
ATOM   3159  CG2 ILE B 196     205.037 141.110  46.677  1.00  0.00           C  
ATOM   3160  CD1 ILE B 196     206.569 141.588  43.983  1.00  0.00           C  
ATOM   3161  H   ILE B 196     208.885 142.286  47.040  1.00  0.00           H  
ATOM   3162  HA  ILE B 196     206.343 143.396  47.727  1.00  0.00           H  
ATOM   3163  HB  ILE B 196     207.132 140.745  46.444  1.00  0.00           H  
ATOM   3164 1HG1 ILE B 196     205.845 143.175  45.193  1.00  0.00           H  
ATOM   3165 2HG1 ILE B 196     207.585 142.943  45.262  1.00  0.00           H  
ATOM   3166 1HG2 ILE B 196     204.766 140.518  45.803  1.00  0.00           H  
ATOM   3167 2HG2 ILE B 196     204.955 140.495  47.572  1.00  0.00           H  
ATOM   3168 3HG2 ILE B 196     204.364 141.964  46.759  1.00  0.00           H  
ATOM   3169 1HD1 ILE B 196     206.691 142.236  43.115  1.00  0.00           H  
ATOM   3170 2HD1 ILE B 196     207.369 140.847  43.998  1.00  0.00           H  
ATOM   3171 3HD1 ILE B 196     205.607 141.083  43.926  1.00  0.00           H  
ATOM   3172  N   ALA B 197     207.240 140.716  49.413  1.00  0.00           N  
ATOM   3173  CA  ALA B 197     206.955 139.942  50.613  1.00  0.00           C  
ATOM   3174  C   ALA B 197     206.954 140.829  51.854  1.00  0.00           C  
ATOM   3175  O   ALA B 197     206.117 140.668  52.741  1.00  0.00           O  
ATOM   3176  CB  ALA B 197     207.967 138.816  50.772  1.00  0.00           C  
ATOM   3177  H   ALA B 197     208.051 140.483  48.855  1.00  0.00           H  
ATOM   3178  HA  ALA B 197     205.960 139.506  50.518  1.00  0.00           H  
ATOM   3179 1HB  ALA B 197     207.741 138.247  51.673  1.00  0.00           H  
ATOM   3180 2HB  ALA B 197     207.916 138.157  49.904  1.00  0.00           H  
ATOM   3181 3HB  ALA B 197     208.968 139.236  50.849  1.00  0.00           H  
ATOM   3182  N   LYS B 198     207.896 141.762  51.908  1.00  0.00           N  
ATOM   3183  CA  LYS B 198     208.001 142.681  53.035  1.00  0.00           C  
ATOM   3184  C   LYS B 198     206.776 143.581  53.128  1.00  0.00           C  
ATOM   3185  O   LYS B 198     206.242 143.807  54.212  1.00  0.00           O  
ATOM   3186  CB  LYS B 198     209.269 143.529  52.919  1.00  0.00           C  
ATOM   3187  CG  LYS B 198     210.561 142.767  53.178  1.00  0.00           C  
ATOM   3188  CD  LYS B 198     211.778 143.655  52.967  1.00  0.00           C  
ATOM   3189  CE  LYS B 198     213.072 142.887  53.199  1.00  0.00           C  
ATOM   3190  NZ  LYS B 198     214.272 143.727  52.937  1.00  0.00           N  
ATOM   3191  H   LYS B 198     208.558 141.840  51.148  1.00  0.00           H  
ATOM   3192  HA  LYS B 198     208.053 142.096  53.954  1.00  0.00           H  
ATOM   3193 1HB  LYS B 198     209.329 143.958  51.918  1.00  0.00           H  
ATOM   3194 2HB  LYS B 198     209.220 144.356  53.627  1.00  0.00           H  
ATOM   3195 1HG  LYS B 198     210.566 142.396  54.204  1.00  0.00           H  
ATOM   3196 2HG  LYS B 198     210.623 141.914  52.502  1.00  0.00           H  
ATOM   3197 1HD  LYS B 198     211.774 144.043  51.948  1.00  0.00           H  
ATOM   3198 2HD  LYS B 198     211.738 144.497  53.658  1.00  0.00           H  
ATOM   3199 1HE  LYS B 198     213.107 142.537  54.230  1.00  0.00           H  
ATOM   3200 2HE  LYS B 198     213.102 142.018  52.543  1.00  0.00           H  
ATOM   3201 1HZ  LYS B 198     215.107 143.182  53.101  1.00  0.00           H  
ATOM   3202 2HZ  LYS B 198     214.260 144.042  51.977  1.00  0.00           H  
ATOM   3203 3HZ  LYS B 198     214.265 144.527  53.554  1.00  0.00           H  
ATOM   3204  N   GLU B 199     206.336 144.093  51.982  1.00  0.00           N  
ATOM   3205  CA  GLU B 199     205.138 144.922  51.926  1.00  0.00           C  
ATOM   3206  C   GLU B 199     203.888 144.106  52.232  1.00  0.00           C  
ATOM   3207  O   GLU B 199     202.941 144.609  52.840  1.00  0.00           O  
ATOM   3208  CB  GLU B 199     205.007 145.577  50.549  1.00  0.00           C  
ATOM   3209  CG  GLU B 199     206.067 146.628  50.250  1.00  0.00           C  
ATOM   3210  CD  GLU B 199     206.004 147.805  51.183  1.00  0.00           C  
ATOM   3211  OE1 GLU B 199     204.943 148.361  51.336  1.00  0.00           O  
ATOM   3212  OE2 GLU B 199     207.018 148.148  51.743  1.00  0.00           O  
ATOM   3213  H   GLU B 199     206.844 143.903  51.131  1.00  0.00           H  
ATOM   3214  HA  GLU B 199     205.219 145.700  52.684  1.00  0.00           H  
ATOM   3215 1HB  GLU B 199     205.066 144.812  49.775  1.00  0.00           H  
ATOM   3216 2HB  GLU B 199     204.030 146.054  50.464  1.00  0.00           H  
ATOM   3217 1HG  GLU B 199     207.052 146.169  50.329  1.00  0.00           H  
ATOM   3218 2HG  GLU B 199     205.939 146.975  49.225  1.00  0.00           H  
ATOM   3219  N   ALA B 200     203.892 142.847  51.811  1.00  0.00           N  
ATOM   3220  CA  ALA B 200     202.778 141.945  52.081  1.00  0.00           C  
ATOM   3221  C   ALA B 200     202.565 141.767  53.579  1.00  0.00           C  
ATOM   3222  O   ALA B 200     201.430 141.716  54.053  1.00  0.00           O  
ATOM   3223  CB  ALA B 200     203.014 140.597  51.415  1.00  0.00           C  
ATOM   3224  H   ALA B 200     204.685 142.504  51.289  1.00  0.00           H  
ATOM   3225  HA  ALA B 200     201.869 142.383  51.670  1.00  0.00           H  
ATOM   3226 1HB  ALA B 200     202.173 139.936  51.626  1.00  0.00           H  
ATOM   3227 2HB  ALA B 200     203.106 140.735  50.338  1.00  0.00           H  
ATOM   3228 3HB  ALA B 200     203.929 140.155  51.804  1.00  0.00           H  
ATOM   3229  N   GLU B 201     203.664 141.673  54.322  1.00  0.00           N  
ATOM   3230  CA  GLU B 201     203.601 141.559  55.774  1.00  0.00           C  
ATOM   3231  C   GLU B 201     202.986 142.804  56.399  1.00  0.00           C  
ATOM   3232  O   GLU B 201     202.236 142.716  57.370  1.00  0.00           O  
ATOM   3233  CB  GLU B 201     204.999 141.324  56.352  1.00  0.00           C  
ATOM   3234  CG  GLU B 201     205.570 139.941  56.072  1.00  0.00           C  
ATOM   3235  CD  GLU B 201     206.968 139.769  56.598  1.00  0.00           C  
ATOM   3236  OE1 GLU B 201     207.531 140.732  57.062  1.00  0.00           O  
ATOM   3237  OE2 GLU B 201     207.473 138.673  56.537  1.00  0.00           O  
ATOM   3238  H   GLU B 201     204.566 141.683  53.868  1.00  0.00           H  
ATOM   3239  HA  GLU B 201     202.962 140.714  56.025  1.00  0.00           H  
ATOM   3240 1HB  GLU B 201     205.690 142.061  55.942  1.00  0.00           H  
ATOM   3241 2HB  GLU B 201     204.974 141.464  57.432  1.00  0.00           H  
ATOM   3242 1HG  GLU B 201     204.926 139.193  56.533  1.00  0.00           H  
ATOM   3243 2HG  GLU B 201     205.568 139.770  54.997  1.00  0.00           H  
ATOM   3244  N   LYS B 202     203.310 143.964  55.835  1.00  0.00           N  
ATOM   3245  CA  LYS B 202     202.752 145.226  56.307  1.00  0.00           C  
ATOM   3246  C   LYS B 202     201.238 145.255  56.141  1.00  0.00           C  
ATOM   3247  O   LYS B 202     200.520 145.759  57.004  1.00  0.00           O  
ATOM   3248  CB  LYS B 202     203.386 146.403  55.561  1.00  0.00           C  
ATOM   3249  CG  LYS B 202     204.852 146.642  55.896  1.00  0.00           C  
ATOM   3250  CD  LYS B 202     205.419 147.802  55.090  1.00  0.00           C  
ATOM   3251  CE  LYS B 202     206.918 147.945  55.308  1.00  0.00           C  
ATOM   3252  NZ  LYS B 202     207.507 149.005  54.444  1.00  0.00           N  
ATOM   3253  H   LYS B 202     203.959 143.971  55.062  1.00  0.00           H  
ATOM   3254  HA  LYS B 202     202.970 145.326  57.371  1.00  0.00           H  
ATOM   3255 1HB  LYS B 202     203.309 146.236  54.487  1.00  0.00           H  
ATOM   3256 2HB  LYS B 202     202.837 147.316  55.792  1.00  0.00           H  
ATOM   3257 1HG  LYS B 202     204.953 146.865  56.959  1.00  0.00           H  
ATOM   3258 2HG  LYS B 202     205.427 145.742  55.676  1.00  0.00           H  
ATOM   3259 1HD  LYS B 202     205.229 147.636  54.028  1.00  0.00           H  
ATOM   3260 2HD  LYS B 202     204.928 148.727  55.388  1.00  0.00           H  
ATOM   3261 1HE  LYS B 202     207.111 148.195  56.350  1.00  0.00           H  
ATOM   3262 2HE  LYS B 202     207.412 147.000  55.085  1.00  0.00           H  
ATOM   3263 1HZ  LYS B 202     208.499 149.070  54.618  1.00  0.00           H  
ATOM   3264 2HZ  LYS B 202     207.350 148.776  53.473  1.00  0.00           H  
ATOM   3265 3HZ  LYS B 202     207.071 149.892  54.655  1.00  0.00           H  
ATOM   3266  N   GLN B 203     200.760 144.712  55.028  1.00  0.00           N  
ATOM   3267  CA  GLN B 203     199.328 144.656  54.756  1.00  0.00           C  
ATOM   3268  C   GLN B 203     198.679 143.477  55.474  1.00  0.00           C  
ATOM   3269  O   GLN B 203     197.470 143.468  55.700  1.00  0.00           O  
ATOM   3270  CB  GLN B 203     199.072 144.558  53.250  1.00  0.00           C  
ATOM   3271  CG  GLN B 203     199.469 145.798  52.468  1.00  0.00           C  
ATOM   3272  CD  GLN B 203     199.024 145.737  51.020  1.00  0.00           C  
ATOM   3273  OE1 GLN B 203     198.372 144.779  50.596  1.00  0.00           O  
ATOM   3274  NE2 GLN B 203     199.373 146.762  50.251  1.00  0.00           N  
ATOM   3275  H   GLN B 203     201.404 144.328  54.350  1.00  0.00           H  
ATOM   3276  HA  GLN B 203     198.868 145.566  55.135  1.00  0.00           H  
ATOM   3277 1HB  GLN B 203     199.624 143.712  52.841  1.00  0.00           H  
ATOM   3278 2HB  GLN B 203     198.012 144.373  53.072  1.00  0.00           H  
ATOM   3279 1HG  GLN B 203     199.007 146.670  52.932  1.00  0.00           H  
ATOM   3280 2HG  GLN B 203     200.554 145.896  52.489  1.00  0.00           H  
ATOM   3281 1HE2 GLN B 203     199.107 146.778  49.286  1.00  0.00           H  
ATOM   3282 2HE2 GLN B 203     199.901 147.519  50.635  1.00  0.00           H  
ATOM   3283  N   GLY B 204     199.490 142.486  55.827  1.00  0.00           N  
ATOM   3284  CA  GLY B 204     198.999 141.308  56.530  1.00  0.00           C  
ATOM   3285  C   GLY B 204     198.802 140.139  55.574  1.00  0.00           C  
ATOM   3286  O   GLY B 204     198.275 139.092  55.956  1.00  0.00           O  
ATOM   3287  H   GLY B 204     200.473 142.551  55.604  1.00  0.00           H  
ATOM   3288 1HA  GLY B 204     199.706 141.029  57.312  1.00  0.00           H  
ATOM   3289 2HA  GLY B 204     198.055 141.544  57.021  1.00  0.00           H  
ATOM   3290  N   LEU B 205     199.228 140.322  54.329  1.00  0.00           N  
ATOM   3291  CA  LEU B 205     199.076 139.291  53.308  1.00  0.00           C  
ATOM   3292  C   LEU B 205     200.192 138.259  53.399  1.00  0.00           C  
ATOM   3293  O   LEU B 205     201.007 138.130  52.486  1.00  0.00           O  
ATOM   3294  CB  LEU B 205     199.070 139.924  51.911  1.00  0.00           C  
ATOM   3295  CG  LEU B 205     197.944 140.931  51.642  1.00  0.00           C  
ATOM   3296  CD1 LEU B 205     198.158 141.582  50.282  1.00  0.00           C  
ATOM   3297  CD2 LEU B 205     196.601 140.220  51.703  1.00  0.00           C  
ATOM   3298  H   LEU B 205     199.667 141.196  54.082  1.00  0.00           H  
ATOM   3299  HA  LEU B 205     198.132 138.774  53.477  1.00  0.00           H  
ATOM   3300 1HB  LEU B 205     200.017 140.438  51.758  1.00  0.00           H  
ATOM   3301 2HB  LEU B 205     198.987 139.130  51.170  1.00  0.00           H  
ATOM   3302  HG  LEU B 205     197.972 141.718  52.396  1.00  0.00           H  
ATOM   3303 1HD1 LEU B 205     197.359 142.298  50.091  1.00  0.00           H  
ATOM   3304 2HD1 LEU B 205     199.117 142.100  50.273  1.00  0.00           H  
ATOM   3305 3HD1 LEU B 205     198.152 140.816  49.508  1.00  0.00           H  
ATOM   3306 1HD2 LEU B 205     195.801 140.936  51.512  1.00  0.00           H  
ATOM   3307 2HD2 LEU B 205     196.571 139.434  50.948  1.00  0.00           H  
ATOM   3308 3HD2 LEU B 205     196.466 139.780  52.691  1.00  0.00           H  
ATOM   3309  N   VAL B 206     200.223 137.523  54.505  1.00  0.00           N  
ATOM   3310  CA  VAL B 206     201.308 136.586  54.772  1.00  0.00           C  
ATOM   3311  C   VAL B 206     201.312 135.445  53.761  1.00  0.00           C  
ATOM   3312  O   VAL B 206     202.346 134.821  53.522  1.00  0.00           O  
ATOM   3313  CB  VAL B 206     201.177 136.008  56.194  1.00  0.00           C  
ATOM   3314  CG1 VAL B 206     201.209 137.125  57.227  1.00  0.00           C  
ATOM   3315  CG2 VAL B 206     199.892 135.203  56.309  1.00  0.00           C  
ATOM   3316  H   VAL B 206     199.475 137.616  55.178  1.00  0.00           H  
ATOM   3317  HA  VAL B 206     202.254 137.116  54.675  1.00  0.00           H  
ATOM   3318  HB  VAL B 206     202.032 135.361  56.393  1.00  0.00           H  
ATOM   3319 1HG1 VAL B 206     201.115 136.698  58.226  1.00  0.00           H  
ATOM   3320 2HG1 VAL B 206     202.152 137.665  57.150  1.00  0.00           H  
ATOM   3321 3HG1 VAL B 206     200.381 137.810  57.047  1.00  0.00           H  
ATOM   3322 1HG2 VAL B 206     199.806 134.797  57.317  1.00  0.00           H  
ATOM   3323 2HG2 VAL B 206     199.038 135.849  56.104  1.00  0.00           H  
ATOM   3324 3HG2 VAL B 206     199.910 134.385  55.589  1.00  0.00           H  
ATOM   3325  N   ASP B 207     200.152 135.180  53.172  1.00  0.00           N  
ATOM   3326  CA  ASP B 207     200.033 134.157  52.139  1.00  0.00           C  
ATOM   3327  C   ASP B 207     200.701 134.606  50.844  1.00  0.00           C  
ATOM   3328  O   ASP B 207     201.366 133.816  50.173  1.00  0.00           O  
ATOM   3329  CB  ASP B 207     198.561 133.828  51.875  1.00  0.00           C  
ATOM   3330  CG  ASP B 207     197.739 135.053  51.498  1.00  0.00           C  
ATOM   3331  OD1 ASP B 207     198.225 136.146  51.670  1.00  0.00           O  
ATOM   3332  OD2 ASP B 207     196.633 134.884  51.043  1.00  0.00           O  
ATOM   3333  H   ASP B 207     199.330 135.696  53.448  1.00  0.00           H  
ATOM   3334  HA  ASP B 207     200.547 133.258  52.481  1.00  0.00           H  
ATOM   3335 1HB  ASP B 207     198.491 133.099  51.068  1.00  0.00           H  
ATOM   3336 2HB  ASP B 207     198.124 133.375  52.766  1.00  0.00           H  
ATOM   3337  N   VAL B 208     200.518 135.875  50.498  1.00  0.00           N  
ATOM   3338  CA  VAL B 208     201.209 136.466  49.360  1.00  0.00           C  
ATOM   3339  C   VAL B 208     202.716 136.492  49.582  1.00  0.00           C  
ATOM   3340  O   VAL B 208     203.492 136.243  48.660  1.00  0.00           O  
ATOM   3341  CB  VAL B 208     200.704 137.900  49.115  1.00  0.00           C  
ATOM   3342  CG1 VAL B 208     201.568 138.600  48.077  1.00  0.00           C  
ATOM   3343  CG2 VAL B 208     199.249 137.869  48.673  1.00  0.00           C  
ATOM   3344  H   VAL B 208     199.881 136.444  51.039  1.00  0.00           H  
ATOM   3345  HA  VAL B 208     201.015 135.851  48.480  1.00  0.00           H  
ATOM   3346  HB  VAL B 208     200.791 138.469  50.041  1.00  0.00           H  
ATOM   3347 1HG1 VAL B 208     201.197 139.612  47.916  1.00  0.00           H  
ATOM   3348 2HG1 VAL B 208     202.598 138.643  48.430  1.00  0.00           H  
ATOM   3349 3HG1 VAL B 208     201.528 138.047  47.138  1.00  0.00           H  
ATOM   3350 1HG2 VAL B 208     198.898 138.886  48.503  1.00  0.00           H  
ATOM   3351 2HG2 VAL B 208     199.162 137.295  47.750  1.00  0.00           H  
ATOM   3352 3HG2 VAL B 208     198.643 137.401  49.450  1.00  0.00           H  
ATOM   3353  N   ALA B 209     203.122 136.792  50.810  1.00  0.00           N  
ATOM   3354  CA  ALA B 209     204.536 136.852  51.158  1.00  0.00           C  
ATOM   3355  C   ALA B 209     205.230 135.525  50.872  1.00  0.00           C  
ATOM   3356  O   ALA B 209     206.371 135.498  50.410  1.00  0.00           O  
ATOM   3357  CB  ALA B 209     204.708 137.235  52.621  1.00  0.00           C  
ATOM   3358  H   ALA B 209     202.432 136.984  51.525  1.00  0.00           H  
ATOM   3359  HA  ALA B 209     205.013 137.613  50.537  1.00  0.00           H  
ATOM   3360 1HB  ALA B 209     205.769 137.276  52.865  1.00  0.00           H  
ATOM   3361 2HB  ALA B 209     204.256 138.211  52.796  1.00  0.00           H  
ATOM   3362 3HB  ALA B 209     204.220 136.492  53.250  1.00  0.00           H  
ATOM   3363  N   VAL B 210     204.535 134.429  51.150  1.00  0.00           N  
ATOM   3364  CA  VAL B 210     205.053 133.098  50.857  1.00  0.00           C  
ATOM   3365  C   VAL B 210     205.212 132.887  49.357  1.00  0.00           C  
ATOM   3366  O   VAL B 210     206.230 132.371  48.897  1.00  0.00           O  
ATOM   3367  CB  VAL B 210     204.111 132.021  51.427  1.00  0.00           C  
ATOM   3368  CG1 VAL B 210     204.456 130.654  50.853  1.00  0.00           C  
ATOM   3369  CG2 VAL B 210     204.200 132.006  52.945  1.00  0.00           C  
ATOM   3370  H   VAL B 210     203.622 134.519  51.575  1.00  0.00           H  
ATOM   3371  HA  VAL B 210     206.041 133.004  51.309  1.00  0.00           H  
ATOM   3372  HB  VAL B 210     203.089 132.248  51.124  1.00  0.00           H  
ATOM   3373 1HG1 VAL B 210     203.781 129.905  51.267  1.00  0.00           H  
ATOM   3374 2HG1 VAL B 210     204.351 130.678  49.769  1.00  0.00           H  
ATOM   3375 3HG1 VAL B 210     205.483 130.399  51.114  1.00  0.00           H  
ATOM   3376 1HG2 VAL B 210     203.532 131.243  53.342  1.00  0.00           H  
ATOM   3377 2HG2 VAL B 210     205.224 131.785  53.248  1.00  0.00           H  
ATOM   3378 3HG2 VAL B 210     203.909 132.981  53.336  1.00  0.00           H  
ATOM   3379  N   GLU B 211     204.198 133.287  48.597  1.00  0.00           N  
ATOM   3380  CA  GLU B 211     204.228 133.154  47.146  1.00  0.00           C  
ATOM   3381  C   GLU B 211     205.380 133.945  46.543  1.00  0.00           C  
ATOM   3382  O   GLU B 211     206.057 133.477  45.628  1.00  0.00           O  
ATOM   3383  CB  GLU B 211     202.903 133.623  46.540  1.00  0.00           C  
ATOM   3384  CG  GLU B 211     202.773 133.374  45.044  1.00  0.00           C  
ATOM   3385  CD  GLU B 211     202.783 131.911  44.692  1.00  0.00           C  
ATOM   3386  OE1 GLU B 211     202.601 131.106  45.573  1.00  0.00           O  
ATOM   3387  OE2 GLU B 211     202.972 131.601  43.540  1.00  0.00           O  
ATOM   3388  H   GLU B 211     203.386 133.696  49.038  1.00  0.00           H  
ATOM   3389  HA  GLU B 211     204.382 132.102  46.899  1.00  0.00           H  
ATOM   3390 1HB  GLU B 211     202.076 133.116  47.037  1.00  0.00           H  
ATOM   3391 2HB  GLU B 211     202.782 134.693  46.713  1.00  0.00           H  
ATOM   3392 1HG  GLU B 211     201.840 133.814  44.693  1.00  0.00           H  
ATOM   3393 2HG  GLU B 211     203.594 133.872  44.530  1.00  0.00           H  
ATOM   3394  N   ALA B 212     205.599 135.151  47.060  1.00  0.00           N  
ATOM   3395  CA  ALA B 212     206.746 135.959  46.665  1.00  0.00           C  
ATOM   3396  C   ALA B 212     208.054 135.316  47.106  1.00  0.00           C  
ATOM   3397  O   ALA B 212     209.049 135.351  46.384  1.00  0.00           O  
ATOM   3398  CB  ALA B 212     206.626 137.363  47.237  1.00  0.00           C  
ATOM   3399  H   ALA B 212     204.955 135.514  47.750  1.00  0.00           H  
ATOM   3400  HA  ALA B 212     206.761 136.023  45.574  1.00  0.00           H  
ATOM   3401 1HB  ALA B 212     207.489 137.955  46.930  1.00  0.00           H  
ATOM   3402 2HB  ALA B 212     205.715 137.832  46.864  1.00  0.00           H  
ATOM   3403 3HB  ALA B 212     206.588 137.311  48.322  1.00  0.00           H  
ATOM   3404  N   ALA B 213     208.044 134.729  48.298  1.00  0.00           N  
ATOM   3405  CA  ALA B 213     209.218 134.044  48.824  1.00  0.00           C  
ATOM   3406  C   ALA B 213     209.578 132.834  47.970  1.00  0.00           C  
ATOM   3407  O   ALA B 213     210.755 132.532  47.766  1.00  0.00           O  
ATOM   3408  CB  ALA B 213     208.987 133.621  50.267  1.00  0.00           C  
ATOM   3409  H   ALA B 213     207.202 134.759  48.855  1.00  0.00           H  
ATOM   3410  HA  ALA B 213     210.063 134.731  48.793  1.00  0.00           H  
ATOM   3411 1HB  ALA B 213     209.871 133.110  50.644  1.00  0.00           H  
ATOM   3412 2HB  ALA B 213     208.788 134.504  50.875  1.00  0.00           H  
ATOM   3413 3HB  ALA B 213     208.131 132.948  50.315  1.00  0.00           H  
ATOM   3414  N   ARG B 214     208.557 132.142  47.471  1.00  0.00           N  
ATOM   3415  CA  ARG B 214     208.762 131.030  46.553  1.00  0.00           C  
ATOM   3416  C   ARG B 214     209.505 131.477  45.301  1.00  0.00           C  
ATOM   3417  O   ARG B 214     210.377 130.768  44.799  1.00  0.00           O  
ATOM   3418  CB  ARG B 214     207.429 130.413  46.155  1.00  0.00           C  
ATOM   3419  CG  ARG B 214     206.750 129.601  47.246  1.00  0.00           C  
ATOM   3420  CD  ARG B 214     205.427 129.088  46.806  1.00  0.00           C  
ATOM   3421  NE  ARG B 214     205.558 127.989  45.863  1.00  0.00           N  
ATOM   3422  CZ  ARG B 214     204.636 127.661  44.937  1.00  0.00           C  
ATOM   3423  NH1 ARG B 214     203.525 128.357  44.840  1.00  0.00           N  
ATOM   3424  NH2 ARG B 214     204.849 126.641  44.123  1.00  0.00           N  
ATOM   3425  H   ARG B 214     207.616 132.397  47.736  1.00  0.00           H  
ATOM   3426  HA  ARG B 214     209.375 130.278  47.050  1.00  0.00           H  
ATOM   3427 1HB  ARG B 214     206.741 131.200  45.852  1.00  0.00           H  
ATOM   3428 2HB  ARG B 214     207.574 129.757  45.297  1.00  0.00           H  
ATOM   3429 1HG  ARG B 214     207.377 128.749  47.511  1.00  0.00           H  
ATOM   3430 2HG  ARG B 214     206.599 130.227  48.125  1.00  0.00           H  
ATOM   3431 1HD  ARG B 214     204.869 128.731  47.671  1.00  0.00           H  
ATOM   3432 2HD  ARG B 214     204.869 129.889  46.320  1.00  0.00           H  
ATOM   3433  HE  ARG B 214     206.400 127.430  45.906  1.00  0.00           H  
ATOM   3434 1HH1 ARG B 214     203.362 129.136  45.462  1.00  0.00           H  
ATOM   3435 2HH1 ARG B 214     202.834 128.112  44.146  1.00  0.00           H  
ATOM   3436 1HH2 ARG B 214     205.704 126.106  44.197  1.00  0.00           H  
ATOM   3437 2HH2 ARG B 214     204.159 126.396  43.429  1.00  0.00           H  
ATOM   3438  N   VAL B 215     209.155 132.658  44.801  1.00  0.00           N  
ATOM   3439  CA  VAL B 215     209.840 133.237  43.652  1.00  0.00           C  
ATOM   3440  C   VAL B 215     211.267 133.636  44.006  1.00  0.00           C  
ATOM   3441  O   VAL B 215     212.200 133.378  43.245  1.00  0.00           O  
ATOM   3442  CB  VAL B 215     209.076 134.473  43.141  1.00  0.00           C  
ATOM   3443  CG1 VAL B 215     209.861 135.166  42.038  1.00  0.00           C  
ATOM   3444  CG2 VAL B 215     207.698 134.061  42.645  1.00  0.00           C  
ATOM   3445  H   VAL B 215     208.393 133.166  45.228  1.00  0.00           H  
ATOM   3446  HA  VAL B 215     209.892 132.485  42.865  1.00  0.00           H  
ATOM   3447  HB  VAL B 215     208.970 135.187  43.958  1.00  0.00           H  
ATOM   3448 1HG1 VAL B 215     209.307 136.038  41.689  1.00  0.00           H  
ATOM   3449 2HG1 VAL B 215     210.829 135.484  42.426  1.00  0.00           H  
ATOM   3450 3HG1 VAL B 215     210.010 134.476  41.208  1.00  0.00           H  
ATOM   3451 1HG2 VAL B 215     207.163 134.940  42.286  1.00  0.00           H  
ATOM   3452 2HG2 VAL B 215     207.804 133.343  41.832  1.00  0.00           H  
ATOM   3453 3HG2 VAL B 215     207.139 133.605  43.462  1.00  0.00           H  
ATOM   3454  N   ALA B 216     211.429 134.268  45.163  1.00  0.00           N  
ATOM   3455  CA  ALA B 216     212.732 134.770  45.585  1.00  0.00           C  
ATOM   3456  C   ALA B 216     213.738 133.637  45.733  1.00  0.00           C  
ATOM   3457  O   ALA B 216     214.890 133.757  45.314  1.00  0.00           O  
ATOM   3458  CB  ALA B 216     212.607 135.541  46.890  1.00  0.00           C  
ATOM   3459  H   ALA B 216     210.631 134.401  45.767  1.00  0.00           H  
ATOM   3460  HA  ALA B 216     213.106 135.447  44.817  1.00  0.00           H  
ATOM   3461 1HB  ALA B 216     213.587 135.909  47.193  1.00  0.00           H  
ATOM   3462 2HB  ALA B 216     211.929 136.383  46.754  1.00  0.00           H  
ATOM   3463 3HB  ALA B 216     212.213 134.882  47.664  1.00  0.00           H  
ATOM   3464  N   VAL B 217     213.297 132.535  46.330  1.00  0.00           N  
ATOM   3465  CA  VAL B 217     214.181 131.409  46.608  1.00  0.00           C  
ATOM   3466  C   VAL B 217     214.510 130.642  45.334  1.00  0.00           C  
ATOM   3467  O   VAL B 217     215.627 130.153  45.163  1.00  0.00           O  
ATOM   3468  CB  VAL B 217     213.528 130.454  47.625  1.00  0.00           C  
ATOM   3469  CG1 VAL B 217     212.321 129.763  47.007  1.00  0.00           C  
ATOM   3470  CG2 VAL B 217     214.547 129.433  48.105  1.00  0.00           C  
ATOM   3471  H   VAL B 217     212.325 132.476  46.601  1.00  0.00           H  
ATOM   3472  HA  VAL B 217     215.116 131.792  47.014  1.00  0.00           H  
ATOM   3473  HB  VAL B 217     213.166 131.034  48.474  1.00  0.00           H  
ATOM   3474 1HG1 VAL B 217     211.872 129.092  47.740  1.00  0.00           H  
ATOM   3475 2HG1 VAL B 217     211.589 130.511  46.704  1.00  0.00           H  
ATOM   3476 3HG1 VAL B 217     212.638 129.188  46.137  1.00  0.00           H  
ATOM   3477 1HG2 VAL B 217     214.079 128.762  48.824  1.00  0.00           H  
ATOM   3478 2HG2 VAL B 217     214.914 128.857  47.255  1.00  0.00           H  
ATOM   3479 3HG2 VAL B 217     215.382 129.948  48.581  1.00  0.00           H  
ATOM   3480  N   GLU B 218     213.531 130.539  44.441  1.00  0.00           N  
ATOM   3481  CA  GLU B 218     213.736 129.893  43.150  1.00  0.00           C  
ATOM   3482  C   GLU B 218     214.644 130.726  42.254  1.00  0.00           C  
ATOM   3483  O   GLU B 218     215.515 130.189  41.566  1.00  0.00           O  
ATOM   3484  CB  GLU B 218     212.394 129.656  42.453  1.00  0.00           C  
ATOM   3485  CG  GLU B 218     212.502 128.977  41.096  1.00  0.00           C  
ATOM   3486  CD  GLU B 218     213.076 127.590  41.180  1.00  0.00           C  
ATOM   3487  OE1 GLU B 218     213.145 127.060  42.263  1.00  0.00           O  
ATOM   3488  OE2 GLU B 218     213.446 127.058  40.159  1.00  0.00           O  
ATOM   3489  H   GLU B 218     212.623 130.919  44.661  1.00  0.00           H  
ATOM   3490  HA  GLU B 218     214.227 128.933  43.317  1.00  0.00           H  
ATOM   3491 1HB  GLU B 218     211.759 129.037  43.088  1.00  0.00           H  
ATOM   3492 2HB  GLU B 218     211.885 130.609  42.311  1.00  0.00           H  
ATOM   3493 1HG  GLU B 218     211.509 128.920  40.649  1.00  0.00           H  
ATOM   3494 2HG  GLU B 218     213.129 129.585  40.445  1.00  0.00           H  
ATOM   3495  N   ALA B 219     214.439 132.037  42.267  1.00  0.00           N  
ATOM   3496  CA  ALA B 219     215.247 132.949  41.467  1.00  0.00           C  
ATOM   3497  C   ALA B 219     216.714 132.885  41.873  1.00  0.00           C  
ATOM   3498  O   ALA B 219     217.599 132.787  41.023  1.00  0.00           O  
ATOM   3499  CB  ALA B 219     214.725 134.373  41.593  1.00  0.00           C  
ATOM   3500  H   ALA B 219     213.703 132.414  42.849  1.00  0.00           H  
ATOM   3501  HA  ALA B 219     215.180 132.642  40.422  1.00  0.00           H  
ATOM   3502 1HB  ALA B 219     215.338 135.040  40.990  1.00  0.00           H  
ATOM   3503 2HB  ALA B 219     213.693 134.413  41.244  1.00  0.00           H  
ATOM   3504 3HB  ALA B 219     214.768 134.683  42.636  1.00  0.00           H  
ATOM   3505  N   ALA B 220     216.965 132.945  43.175  1.00  0.00           N  
ATOM   3506  CA  ALA B 220     218.325 132.892  43.698  1.00  0.00           C  
ATOM   3507  C   ALA B 220     218.936 131.510  43.501  1.00  0.00           C  
ATOM   3508  O   ALA B 220     220.117 131.384  43.176  1.00  0.00           O  
ATOM   3509  CB  ALA B 220     218.343 133.274  45.170  1.00  0.00           C  
ATOM   3510  H   ALA B 220     216.193 133.030  43.822  1.00  0.00           H  
ATOM   3511  HA  ALA B 220     218.936 133.606  43.144  1.00  0.00           H  
ATOM   3512 1HB  ALA B 220     219.366 133.227  45.546  1.00  0.00           H  
ATOM   3513 2HB  ALA B 220     217.958 134.286  45.290  1.00  0.00           H  
ATOM   3514 3HB  ALA B 220     217.720 132.580  45.734  1.00  0.00           H  
ATOM   3515  N   LYS B 221     218.126 130.476  43.700  1.00  0.00           N  
ATOM   3516  CA  LYS B 221     218.590 129.102  43.562  1.00  0.00           C  
ATOM   3517  C   LYS B 221     219.083 128.825  42.148  1.00  0.00           C  
ATOM   3518  O   LYS B 221     220.137 128.222  41.953  1.00  0.00           O  
ATOM   3519  CB  LYS B 221     217.476 128.121  43.932  1.00  0.00           C  
ATOM   3520  CG  LYS B 221     217.833 126.656  43.723  1.00  0.00           C  
ATOM   3521  CD  LYS B 221     216.677 125.745  44.108  1.00  0.00           C  
ATOM   3522  CE  LYS B 221     216.965 124.297  43.741  1.00  0.00           C  
ATOM   3523  NZ  LYS B 221     215.870 123.385  44.169  1.00  0.00           N  
ATOM   3524  H   LYS B 221     217.163 130.648  43.950  1.00  0.00           H  
ATOM   3525  HA  LYS B 221     219.431 128.950  44.239  1.00  0.00           H  
ATOM   3526 1HB  LYS B 221     217.208 128.254  44.981  1.00  0.00           H  
ATOM   3527 2HB  LYS B 221     216.588 128.338  43.337  1.00  0.00           H  
ATOM   3528 1HG  LYS B 221     218.082 126.488  42.674  1.00  0.00           H  
ATOM   3529 2HG  LYS B 221     218.701 126.403  44.329  1.00  0.00           H  
ATOM   3530 1HD  LYS B 221     216.504 125.811  45.183  1.00  0.00           H  
ATOM   3531 2HD  LYS B 221     215.772 126.067  43.592  1.00  0.00           H  
ATOM   3532 1HE  LYS B 221     217.090 124.213  42.662  1.00  0.00           H  
ATOM   3533 2HE  LYS B 221     217.893 123.979  44.217  1.00  0.00           H  
ATOM   3534 1HZ  LYS B 221     216.100 122.437  43.909  1.00  0.00           H  
ATOM   3535 2HZ  LYS B 221     215.758 123.441  45.172  1.00  0.00           H  
ATOM   3536 3HZ  LYS B 221     215.009 123.658  43.719  1.00  0.00           H  
ATOM   3537  N   GLN B 222     218.311 129.271  41.162  1.00  0.00           N  
ATOM   3538  CA  GLN B 222     218.675 129.085  39.760  1.00  0.00           C  
ATOM   3539  C   GLN B 222     219.861 129.960  39.379  1.00  0.00           C  
ATOM   3540  O   GLN B 222     220.701 129.567  38.567  1.00  0.00           O  
ATOM   3541  CB  GLN B 222     217.484 129.396  38.850  1.00  0.00           C  
ATOM   3542  CG  GLN B 222     216.342 128.400  38.957  1.00  0.00           C  
ATOM   3543  CD  GLN B 222     216.786 126.978  38.672  1.00  0.00           C  
ATOM   3544  OE1 GLN B 222     217.745 126.749  37.930  1.00  0.00           O  
ATOM   3545  NE2 GLN B 222     216.090 126.012  39.261  1.00  0.00           N  
ATOM   3546  H   GLN B 222     217.452 129.749  41.387  1.00  0.00           H  
ATOM   3547  HA  GLN B 222     218.970 128.047  39.614  1.00  0.00           H  
ATOM   3548 1HB  GLN B 222     217.092 130.384  39.089  1.00  0.00           H  
ATOM   3549 2HB  GLN B 222     217.815 129.417  37.812  1.00  0.00           H  
ATOM   3550 1HG  GLN B 222     215.936 128.435  39.968  1.00  0.00           H  
ATOM   3551 2HG  GLN B 222     215.570 128.668  38.235  1.00  0.00           H  
ATOM   3552 1HE2 GLN B 222     216.336 125.054  39.111  1.00  0.00           H  
ATOM   3553 2HE2 GLN B 222     215.319 126.242  39.856  1.00  0.00           H  
ATOM   3554  N   ALA B 223     219.926 131.149  39.970  1.00  0.00           N  
ATOM   3555  CA  ALA B 223     221.051 132.054  39.751  1.00  0.00           C  
ATOM   3556  C   ALA B 223     222.321 131.517  40.395  1.00  0.00           C  
ATOM   3557  O   ALA B 223     223.426 131.766  39.913  1.00  0.00           O  
ATOM   3558  CB  ALA B 223     220.728 133.440  40.289  1.00  0.00           C  
ATOM   3559  H   ALA B 223     219.179 131.436  40.585  1.00  0.00           H  
ATOM   3560  HA  ALA B 223     221.224 132.124  38.675  1.00  0.00           H  
ATOM   3561 1HB  ALA B 223     221.577 134.102  40.119  1.00  0.00           H  
ATOM   3562 2HB  ALA B 223     219.850 133.835  39.776  1.00  0.00           H  
ATOM   3563 3HB  ALA B 223     220.526 133.377  41.356  1.00  0.00           H  
ATOM   3564  N   GLY B 224     222.158 130.779  41.488  1.00  0.00           N  
ATOM   3565  CA  GLY B 224     223.297 130.248  42.230  1.00  0.00           C  
ATOM   3566  C   GLY B 224     223.744 131.215  43.317  1.00  0.00           C  
ATOM   3567  O   GLY B 224     224.836 131.078  43.871  1.00  0.00           O  
ATOM   3568  H   GLY B 224     221.224 130.583  41.814  1.00  0.00           H  
ATOM   3569 1HA  GLY B 224     223.025 129.292  42.678  1.00  0.00           H  
ATOM   3570 2HA  GLY B 224     224.121 130.058  41.544  1.00  0.00           H  
ATOM   3571  N   ASP B 225     222.899 132.194  43.618  1.00  0.00           N  
ATOM   3572  CA  ASP B 225     223.244 133.236  44.577  1.00  0.00           C  
ATOM   3573  C   ASP B 225     222.977 132.781  46.007  1.00  0.00           C  
ATOM   3574  O   ASP B 225     221.920 133.064  46.572  1.00  0.00           O  
ATOM   3575  CB  ASP B 225     222.454 134.515  44.286  1.00  0.00           C  
ATOM   3576  CG  ASP B 225     222.903 135.210  43.007  1.00  0.00           C  
ATOM   3577  OD1 ASP B 225     223.975 134.912  42.537  1.00  0.00           O  
ATOM   3578  OD2 ASP B 225     222.168 136.032  42.513  1.00  0.00           O  
ATOM   3579  H   ASP B 225     221.992 132.215  43.172  1.00  0.00           H  
ATOM   3580  HA  ASP B 225     224.310 133.448  44.491  1.00  0.00           H  
ATOM   3581 1HB  ASP B 225     221.394 134.276  44.200  1.00  0.00           H  
ATOM   3582 2HB  ASP B 225     222.567 135.209  45.119  1.00  0.00           H  
ATOM   3583  N   ASN B 226     224.120 132.340  46.725  1.00  0.00           N  
ATOM   3584  CA  ASN B 226     224.033 131.751  48.056  1.00  0.00           C  
ATOM   3585  C   ASN B 226     223.836 132.824  49.122  1.00  0.00           C  
ATOM   3586  O   ASN B 226     223.155 132.602  50.122  1.00  0.00           O  
ATOM   3587  CB  ASN B 226     225.269 130.922  48.354  1.00  0.00           C  
ATOM   3588  CG  ASN B 226     225.322 129.654  47.546  1.00  0.00           C  
ATOM   3589  OD1 ASN B 226     224.289 129.144  47.100  1.00  0.00           O  
ATOM   3590  ND2 ASN B 226     226.508 129.137  47.350  1.00  0.00           N  
ATOM   3591  H   ASN B 226     224.959 132.205  46.181  1.00  0.00           H  
ATOM   3592  HA  ASN B 226     223.167 131.093  48.082  1.00  0.00           H  
ATOM   3593 1HB  ASN B 226     226.162 131.511  48.144  1.00  0.00           H  
ATOM   3594 2HB  ASN B 226     225.288 130.665  49.413  1.00  0.00           H  
ATOM   3595 1HD2 ASN B 226     226.605 128.294  46.820  1.00  0.00           H  
ATOM   3596 2HD2 ASN B 226     227.318 129.584  47.730  1.00  0.00           H  
ATOM   3597  N   ASP B 227     224.436 133.988  48.898  1.00  0.00           N  
ATOM   3598  CA  ASP B 227     224.313 135.104  49.830  1.00  0.00           C  
ATOM   3599  C   ASP B 227     222.875 135.601  49.907  1.00  0.00           C  
ATOM   3600  O   ASP B 227     222.394 135.976  50.976  1.00  0.00           O  
ATOM   3601  CB  ASP B 227     225.235 136.254  49.416  1.00  0.00           C  
ATOM   3602  CG  ASP B 227     226.708 135.944  49.645  1.00  0.00           C  
ATOM   3603  OD1 ASP B 227     226.995 134.994  50.333  1.00  0.00           O  
ATOM   3604  OD2 ASP B 227     227.532 136.661  49.129  1.00  0.00           O  
ATOM   3605  H   ASP B 227     224.991 134.105  48.064  1.00  0.00           H  
ATOM   3606  HA  ASP B 227     224.595 134.757  50.824  1.00  0.00           H  
ATOM   3607 1HB  ASP B 227     225.086 136.477  48.359  1.00  0.00           H  
ATOM   3608 2HB  ASP B 227     224.975 137.150  49.980  1.00  0.00           H  
ATOM   3609  N   VAL B 228     222.192 135.601  48.766  1.00  0.00           N  
ATOM   3610  CA  VAL B 228     220.798 136.021  48.706  1.00  0.00           C  
ATOM   3611  C   VAL B 228     219.882 134.981  49.341  1.00  0.00           C  
ATOM   3612  O   VAL B 228     218.936 135.322  50.050  1.00  0.00           O  
ATOM   3613  CB  VAL B 228     220.373 136.253  47.244  1.00  0.00           C  
ATOM   3614  CG1 VAL B 228     218.883 136.551  47.163  1.00  0.00           C  
ATOM   3615  CG2 VAL B 228     221.184 137.390  46.643  1.00  0.00           C  
ATOM   3616  H   VAL B 228     222.652 135.303  47.918  1.00  0.00           H  
ATOM   3617  HA  VAL B 228     220.691 136.946  49.277  1.00  0.00           H  
ATOM   3618  HB  VAL B 228     220.549 135.339  46.675  1.00  0.00           H  
ATOM   3619 1HG1 VAL B 228     218.600 136.712  46.123  1.00  0.00           H  
ATOM   3620 2HG1 VAL B 228     218.321 135.709  47.566  1.00  0.00           H  
ATOM   3621 3HG1 VAL B 228     218.660 137.447  47.742  1.00  0.00           H  
ATOM   3622 1HG2 VAL B 228     220.879 137.548  45.609  1.00  0.00           H  
ATOM   3623 2HG2 VAL B 228     221.012 138.302  47.215  1.00  0.00           H  
ATOM   3624 3HG2 VAL B 228     222.244 137.137  46.673  1.00  0.00           H  
ATOM   3625  N   LEU B 229     220.168 133.711  49.078  1.00  0.00           N  
ATOM   3626  CA  LEU B 229     219.391 132.617  49.645  1.00  0.00           C  
ATOM   3627  C   LEU B 229     219.381 132.679  51.166  1.00  0.00           C  
ATOM   3628  O   LEU B 229     218.364 132.399  51.803  1.00  0.00           O  
ATOM   3629  CB  LEU B 229     219.961 131.269  49.186  1.00  0.00           C  
ATOM   3630  CG  LEU B 229     219.678 130.890  47.726  1.00  0.00           C  
ATOM   3631  CD1 LEU B 229     220.461 129.634  47.367  1.00  0.00           C  
ATOM   3632  CD2 LEU B 229     218.184 130.676  47.537  1.00  0.00           C  
ATOM   3633  H   LEU B 229     220.947 133.497  48.469  1.00  0.00           H  
ATOM   3634  HA  LEU B 229     218.358 132.714  49.304  1.00  0.00           H  
ATOM   3635 1HB  LEU B 229     221.041 131.284  49.321  1.00  0.00           H  
ATOM   3636 2HB  LEU B 229     219.547 130.483  49.818  1.00  0.00           H  
ATOM   3637  HG  LEU B 229     220.016 131.693  47.070  1.00  0.00           H  
ATOM   3638 1HD1 LEU B 229     220.261 129.365  46.329  1.00  0.00           H  
ATOM   3639 2HD1 LEU B 229     221.528 129.822  47.492  1.00  0.00           H  
ATOM   3640 3HD1 LEU B 229     220.156 128.817  48.019  1.00  0.00           H  
ATOM   3641 1HD2 LEU B 229     217.983 130.407  46.499  1.00  0.00           H  
ATOM   3642 2HD2 LEU B 229     217.846 129.872  48.192  1.00  0.00           H  
ATOM   3643 3HD2 LEU B 229     217.651 131.594  47.784  1.00  0.00           H  
ATOM   3644  N   ARG B 230     220.520 133.043  51.745  1.00  0.00           N  
ATOM   3645  CA  ARG B 230     220.606 133.289  53.180  1.00  0.00           C  
ATOM   3646  C   ARG B 230     219.630 134.375  53.611  1.00  0.00           C  
ATOM   3647  O   ARG B 230     218.942 134.238  54.622  1.00  0.00           O  
ATOM   3648  CB  ARG B 230     222.019 133.698  53.570  1.00  0.00           C  
ATOM   3649  CG  ARG B 230     222.235 133.909  55.060  1.00  0.00           C  
ATOM   3650  CD  ARG B 230     223.653 134.224  55.370  1.00  0.00           C  
ATOM   3651  NE  ARG B 230     224.538 133.116  55.048  1.00  0.00           N  
ATOM   3652  CZ  ARG B 230     225.866 133.230  54.852  1.00  0.00           C  
ATOM   3653  NH1 ARG B 230     226.446 134.405  54.948  1.00  0.00           N  
ATOM   3654  NH2 ARG B 230     226.585 132.159  54.562  1.00  0.00           N  
ATOM   3655  H   ARG B 230     221.348 133.152  51.178  1.00  0.00           H  
ATOM   3656  HA  ARG B 230     220.334 132.372  53.705  1.00  0.00           H  
ATOM   3657 1HB  ARG B 230     222.722 132.934  53.240  1.00  0.00           H  
ATOM   3658 2HB  ARG B 230     222.282 134.626  53.063  1.00  0.00           H  
ATOM   3659 1HG  ARG B 230     221.616 134.739  55.403  1.00  0.00           H  
ATOM   3660 2HG  ARG B 230     221.959 133.003  55.601  1.00  0.00           H  
ATOM   3661 1HD  ARG B 230     223.968 135.092  54.791  1.00  0.00           H  
ATOM   3662 2HD  ARG B 230     223.753 134.443  56.433  1.00  0.00           H  
ATOM   3663  HE  ARG B 230     224.127 132.196  54.965  1.00  0.00           H  
ATOM   3664 1HH1 ARG B 230     225.897 135.224  55.169  1.00  0.00           H  
ATOM   3665 2HH1 ARG B 230     227.442 134.490  54.801  1.00  0.00           H  
ATOM   3666 1HH2 ARG B 230     226.138 131.255  54.488  1.00  0.00           H  
ATOM   3667 2HH2 ARG B 230     227.580 132.244  54.415  1.00  0.00           H  
ATOM   3668  N   LYS B 231     219.577 135.457  52.841  1.00  0.00           N  
ATOM   3669  CA  LYS B 231     218.619 136.527  53.088  1.00  0.00           C  
ATOM   3670  C   LYS B 231     217.186 136.029  52.943  1.00  0.00           C  
ATOM   3671  O   LYS B 231     216.312 136.390  53.730  1.00  0.00           O  
ATOM   3672  CB  LYS B 231     218.868 137.698  52.136  1.00  0.00           C  
ATOM   3673  CG  LYS B 231     220.157 138.464  52.405  1.00  0.00           C  
ATOM   3674  CD  LYS B 231     220.353 139.587  51.397  1.00  0.00           C  
ATOM   3675  CE  LYS B 231     221.653 140.336  51.647  1.00  0.00           C  
ATOM   3676  NZ  LYS B 231     221.877 141.412  50.645  1.00  0.00           N  
ATOM   3677  H   LYS B 231     220.217 135.538  52.064  1.00  0.00           H  
ATOM   3678  HA  LYS B 231     218.747 136.875  54.112  1.00  0.00           H  
ATOM   3679 1HB  LYS B 231     218.904 137.332  51.110  1.00  0.00           H  
ATOM   3680 2HB  LYS B 231     218.040 138.404  52.203  1.00  0.00           H  
ATOM   3681 1HG  LYS B 231     220.126 138.889  53.408  1.00  0.00           H  
ATOM   3682 2HG  LYS B 231     221.004 137.781  52.344  1.00  0.00           H  
ATOM   3683 1HD  LYS B 231     220.370 139.172  50.388  1.00  0.00           H  
ATOM   3684 2HD  LYS B 231     219.521 140.288  51.468  1.00  0.00           H  
ATOM   3685 1HE  LYS B 231     221.631 140.780  52.641  1.00  0.00           H  
ATOM   3686 2HE  LYS B 231     222.489 139.637  51.604  1.00  0.00           H  
ATOM   3687 1HZ  LYS B 231     222.748 141.883  50.845  1.00  0.00           H  
ATOM   3688 2HZ  LYS B 231     221.918 141.008  49.719  1.00  0.00           H  
ATOM   3689 3HZ  LYS B 231     221.118 142.077  50.688  1.00  0.00           H  
ATOM   3690  N   VAL B 232     216.954 135.197  51.933  1.00  0.00           N  
ATOM   3691  CA  VAL B 232     215.629 134.641  51.689  1.00  0.00           C  
ATOM   3692  C   VAL B 232     215.175 133.771  52.854  1.00  0.00           C  
ATOM   3693  O   VAL B 232     214.029 133.852  53.292  1.00  0.00           O  
ATOM   3694  CB  VAL B 232     215.630 133.804  50.396  1.00  0.00           C  
ATOM   3695  CG1 VAL B 232     214.323 133.039  50.255  1.00  0.00           C  
ATOM   3696  CG2 VAL B 232     215.859 134.707  49.194  1.00  0.00           C  
ATOM   3697  H   VAL B 232     217.713 134.945  51.318  1.00  0.00           H  
ATOM   3698  HA  VAL B 232     214.919 135.464  51.595  1.00  0.00           H  
ATOM   3699  HB  VAL B 232     216.430 133.065  50.454  1.00  0.00           H  
ATOM   3700 1HG1 VAL B 232     214.341 132.453  49.336  1.00  0.00           H  
ATOM   3701 2HG1 VAL B 232     214.197 132.373  51.108  1.00  0.00           H  
ATOM   3702 3HG1 VAL B 232     213.492 133.744  50.219  1.00  0.00           H  
ATOM   3703 1HG2 VAL B 232     215.860 134.109  48.284  1.00  0.00           H  
ATOM   3704 2HG2 VAL B 232     215.063 135.450  49.140  1.00  0.00           H  
ATOM   3705 3HG2 VAL B 232     216.820 135.213  49.297  1.00  0.00           H  
ATOM   3706  N   ALA B 233     216.082 132.933  53.349  1.00  0.00           N  
ATOM   3707  CA  ALA B 233     215.768 132.028  54.446  1.00  0.00           C  
ATOM   3708  C   ALA B 233     215.310 132.792  55.681  1.00  0.00           C  
ATOM   3709  O   ALA B 233     214.376 132.377  56.369  1.00  0.00           O  
ATOM   3710  CB  ALA B 233     216.973 131.160  54.778  1.00  0.00           C  
ATOM   3711  H   ALA B 233     217.013 132.929  52.959  1.00  0.00           H  
ATOM   3712  HA  ALA B 233     214.947 131.379  54.135  1.00  0.00           H  
ATOM   3713 1HB  ALA B 233     216.721 130.487  55.599  1.00  0.00           H  
ATOM   3714 2HB  ALA B 233     217.253 130.574  53.902  1.00  0.00           H  
ATOM   3715 3HB  ALA B 233     217.808 131.795  55.071  1.00  0.00           H  
ATOM   3716  N   GLU B 234     215.969 133.910  55.957  1.00  0.00           N  
ATOM   3717  CA  GLU B 234     215.628 134.740  57.106  1.00  0.00           C  
ATOM   3718  C   GLU B 234     214.260 135.389  56.930  1.00  0.00           C  
ATOM   3719  O   GLU B 234     213.448 135.406  57.854  1.00  0.00           O  
ATOM   3720  CB  GLU B 234     216.692 135.819  57.319  1.00  0.00           C  
ATOM   3721  CG  GLU B 234     216.426 136.740  58.501  1.00  0.00           C  
ATOM   3722  CD  GLU B 234     216.483 136.027  59.823  1.00  0.00           C  
ATOM   3723  OE1 GLU B 234     217.050 134.962  59.878  1.00  0.00           O  
ATOM   3724  OE2 GLU B 234     215.960 136.549  60.780  1.00  0.00           O  
ATOM   3725  H   GLU B 234     216.730 134.195  55.353  1.00  0.00           H  
ATOM   3726  HA  GLU B 234     215.581 134.104  57.988  1.00  0.00           H  
ATOM   3727 1HB  GLU B 234     217.663 135.347  57.475  1.00  0.00           H  
ATOM   3728 2HB  GLU B 234     216.768 136.436  56.424  1.00  0.00           H  
ATOM   3729 1HG  GLU B 234     217.167 137.539  58.499  1.00  0.00           H  
ATOM   3730 2HG  GLU B 234     215.443 137.193  58.380  1.00  0.00           H  
ATOM   3731  N   GLN B 235     214.012 135.919  55.739  1.00  0.00           N  
ATOM   3732  CA  GLN B 235     212.739 136.564  55.435  1.00  0.00           C  
ATOM   3733  C   GLN B 235     211.594 135.560  55.468  1.00  0.00           C  
ATOM   3734  O   GLN B 235     210.496 135.873  55.931  1.00  0.00           O  
ATOM   3735  CB  GLN B 235     212.796 137.247  54.066  1.00  0.00           C  
ATOM   3736  CG  GLN B 235     211.563 138.066  53.727  1.00  0.00           C  
ATOM   3737  CD  GLN B 235     211.389 139.259  54.647  1.00  0.00           C  
ATOM   3738  OE1 GLN B 235     212.309 140.063  54.824  1.00  0.00           O  
ATOM   3739  NE2 GLN B 235     210.207 139.381  55.240  1.00  0.00           N  
ATOM   3740  H   GLN B 235     214.723 135.876  55.022  1.00  0.00           H  
ATOM   3741  HA  GLN B 235     212.543 137.316  56.199  1.00  0.00           H  
ATOM   3742 1HB  GLN B 235     213.661 137.909  54.026  1.00  0.00           H  
ATOM   3743 2HB  GLN B 235     212.924 136.494  53.289  1.00  0.00           H  
ATOM   3744 1HG  GLN B 235     211.653 138.434  52.704  1.00  0.00           H  
ATOM   3745 2HG  GLN B 235     210.681 137.432  53.819  1.00  0.00           H  
ATOM   3746 1HE2 GLN B 235     210.034 140.149  55.860  1.00  0.00           H  
ATOM   3747 2HE2 GLN B 235     209.489 138.706  55.069  1.00  0.00           H  
ATOM   3748  N   ALA B 236     211.855 134.356  54.976  1.00  0.00           N  
ATOM   3749  CA  ALA B 236     210.845 133.303  54.950  1.00  0.00           C  
ATOM   3750  C   ALA B 236     210.406 132.928  56.360  1.00  0.00           C  
ATOM   3751  O   ALA B 236     209.224 132.698  56.612  1.00  0.00           O  
ATOM   3752  CB  ALA B 236     211.375 132.078  54.218  1.00  0.00           C  
ATOM   3753  H   ALA B 236     212.776 134.162  54.609  1.00  0.00           H  
ATOM   3754  HA  ALA B 236     209.970 133.675  54.420  1.00  0.00           H  
ATOM   3755 1HB  ALA B 236     210.610 131.302  54.209  1.00  0.00           H  
ATOM   3756 2HB  ALA B 236     211.630 132.350  53.194  1.00  0.00           H  
ATOM   3757 3HB  ALA B 236     212.262 131.707  54.727  1.00  0.00           H  
ATOM   3758  N   LEU B 237     211.365 132.871  57.280  1.00  0.00           N  
ATOM   3759  CA  LEU B 237     211.076 132.538  58.669  1.00  0.00           C  
ATOM   3760  C   LEU B 237     210.281 133.645  59.347  1.00  0.00           C  
ATOM   3761  O   LEU B 237     209.399 133.377  60.165  1.00  0.00           O  
ATOM   3762  CB  LEU B 237     212.380 132.293  59.438  1.00  0.00           C  
ATOM   3763  CG  LEU B 237     213.141 131.013  59.066  1.00  0.00           C  
ATOM   3764  CD1 LEU B 237     214.448 130.955  59.845  1.00  0.00           C  
ATOM   3765  CD2 LEU B 237     212.272 129.801  59.365  1.00  0.00           C  
ATOM   3766  H   LEU B 237     212.318 133.063  57.008  1.00  0.00           H  
ATOM   3767  HA  LEU B 237     210.468 131.634  58.688  1.00  0.00           H  
ATOM   3768 1HB  LEU B 237     213.048 133.136  59.267  1.00  0.00           H  
ATOM   3769 2HB  LEU B 237     212.153 132.246  60.503  1.00  0.00           H  
ATOM   3770  HG  LEU B 237     213.386 131.031  58.004  1.00  0.00           H  
ATOM   3771 1HD1 LEU B 237     214.989 130.046  59.581  1.00  0.00           H  
ATOM   3772 2HD1 LEU B 237     215.058 131.824  59.597  1.00  0.00           H  
ATOM   3773 3HD1 LEU B 237     214.236 130.953  60.913  1.00  0.00           H  
ATOM   3774 1HD2 LEU B 237     212.812 128.892  59.100  1.00  0.00           H  
ATOM   3775 2HD2 LEU B 237     212.027 129.782  60.427  1.00  0.00           H  
ATOM   3776 3HD2 LEU B 237     211.353 129.860  58.782  1.00  0.00           H  
ATOM   3777  N   ARG B 238     210.595 134.889  59.004  1.00  0.00           N  
ATOM   3778  CA  ARG B 238     209.852 136.036  59.511  1.00  0.00           C  
ATOM   3779  C   ARG B 238     208.397 135.992  59.067  1.00  0.00           C  
ATOM   3780  O   ARG B 238     207.496 136.360  59.822  1.00  0.00           O  
ATOM   3781  CB  ARG B 238     210.484 137.336  59.035  1.00  0.00           C  
ATOM   3782  CG  ARG B 238     211.818 137.673  59.683  1.00  0.00           C  
ATOM   3783  CD  ARG B 238     212.427 138.889  59.086  1.00  0.00           C  
ATOM   3784  NE  ARG B 238     213.724 139.189  59.670  1.00  0.00           N  
ATOM   3785  CZ  ARG B 238     214.578 140.119  59.200  1.00  0.00           C  
ATOM   3786  NH1 ARG B 238     214.259 140.829  58.141  1.00  0.00           N  
ATOM   3787  NH2 ARG B 238     215.737 140.317  59.804  1.00  0.00           N  
ATOM   3788  H   ARG B 238     211.369 135.044  58.372  1.00  0.00           H  
ATOM   3789  HA  ARG B 238     209.867 136.001  60.602  1.00  0.00           H  
ATOM   3790 1HB  ARG B 238     210.643 137.290  57.959  1.00  0.00           H  
ATOM   3791 2HB  ARG B 238     209.803 138.164  59.231  1.00  0.00           H  
ATOM   3792 1HG  ARG B 238     211.670 137.852  60.749  1.00  0.00           H  
ATOM   3793 2HG  ARG B 238     212.509 136.841  59.548  1.00  0.00           H  
ATOM   3794 1HD  ARG B 238     212.562 138.739  58.015  1.00  0.00           H  
ATOM   3795 2HD  ARG B 238     211.772 139.743  59.252  1.00  0.00           H  
ATOM   3796  HE  ARG B 238     214.005 138.662  60.487  1.00  0.00           H  
ATOM   3797 1HH1 ARG B 238     213.373 140.678  57.680  1.00  0.00           H  
ATOM   3798 2HH1 ARG B 238     214.899 141.526  57.789  1.00  0.00           H  
ATOM   3799 1HH2 ARG B 238     215.982 139.770  60.619  1.00  0.00           H  
ATOM   3800 2HH2 ARG B 238     216.377 141.013  59.452  1.00  0.00           H  
ATOM   3801  N   ILE B 239     208.173 135.540  57.838  1.00  0.00           N  
ATOM   3802  CA  ILE B 239     206.820 135.338  57.330  1.00  0.00           C  
ATOM   3803  C   ILE B 239     206.085 134.271  58.133  1.00  0.00           C  
ATOM   3804  O   ILE B 239     204.917 134.439  58.482  1.00  0.00           O  
ATOM   3805  CB  ILE B 239     206.845 134.937  55.844  1.00  0.00           C  
ATOM   3806  CG1 ILE B 239     207.366 136.094  54.987  1.00  0.00           C  
ATOM   3807  CG2 ILE B 239     205.459 134.512  55.384  1.00  0.00           C  
ATOM   3808  CD1 ILE B 239     207.739 135.691  53.579  1.00  0.00           C  
ATOM   3809  H   ILE B 239     208.959 135.332  57.239  1.00  0.00           H  
ATOM   3810  HA  ILE B 239     206.266 136.272  57.439  1.00  0.00           H  
ATOM   3811  HB  ILE B 239     207.535 134.105  55.703  1.00  0.00           H  
ATOM   3812 1HG1 ILE B 239     206.608 136.874  54.930  1.00  0.00           H  
ATOM   3813 2HG1 ILE B 239     208.246 136.529  55.460  1.00  0.00           H  
ATOM   3814 1HG2 ILE B 239     205.494 134.233  54.331  1.00  0.00           H  
ATOM   3815 2HG2 ILE B 239     205.125 133.660  55.974  1.00  0.00           H  
ATOM   3816 3HG2 ILE B 239     204.762 135.340  55.516  1.00  0.00           H  
ATOM   3817 1HD1 ILE B 239     208.099 136.564  53.034  1.00  0.00           H  
ATOM   3818 2HD1 ILE B 239     208.523 134.935  53.612  1.00  0.00           H  
ATOM   3819 3HD1 ILE B 239     206.864 135.285  53.073  1.00  0.00           H  
ATOM   3820  N   ALA B 240     206.777 133.175  58.420  1.00  0.00           N  
ATOM   3821  CA  ALA B 240     206.201 132.089  59.207  1.00  0.00           C  
ATOM   3822  C   ALA B 240     205.742 132.584  60.572  1.00  0.00           C  
ATOM   3823  O   ALA B 240     204.685 132.185  61.065  1.00  0.00           O  
ATOM   3824  CB  ALA B 240     207.205 130.958  59.367  1.00  0.00           C  
ATOM   3825  H   ALA B 240     207.726 133.087  58.087  1.00  0.00           H  
ATOM   3826  HA  ALA B 240     205.325 131.708  58.682  1.00  0.00           H  
ATOM   3827 1HB  ALA B 240     206.760 130.156  59.957  1.00  0.00           H  
ATOM   3828 2HB  ALA B 240     207.479 130.575  58.384  1.00  0.00           H  
ATOM   3829 3HB  ALA B 240     208.095 131.330  59.873  1.00  0.00           H  
ATOM   3830  N   LYS B 241     206.541 133.451  61.183  1.00  0.00           N  
ATOM   3831  CA  LYS B 241     206.207 134.018  62.483  1.00  0.00           C  
ATOM   3832  C   LYS B 241     204.934 134.853  62.409  1.00  0.00           C  
ATOM   3833  O   LYS B 241     204.088 134.791  63.301  1.00  0.00           O  
ATOM   3834  CB  LYS B 241     207.365 134.868  63.009  1.00  0.00           C  
ATOM   3835  CG  LYS B 241     208.581 134.067  63.454  1.00  0.00           C  
ATOM   3836  CD  LYS B 241     209.687 134.979  63.964  1.00  0.00           C  
ATOM   3837  CE  LYS B 241     210.899 134.180  64.420  1.00  0.00           C  
ATOM   3838  NZ  LYS B 241     211.990 135.060  64.919  1.00  0.00           N  
ATOM   3839  H   LYS B 241     207.403 133.726  60.733  1.00  0.00           H  
ATOM   3840  HA  LYS B 241     206.026 133.201  63.182  1.00  0.00           H  
ATOM   3841 1HB  LYS B 241     207.687 135.564  62.235  1.00  0.00           H  
ATOM   3842 2HB  LYS B 241     207.024 135.459  63.860  1.00  0.00           H  
ATOM   3843 1HG  LYS B 241     208.294 133.380  64.250  1.00  0.00           H  
ATOM   3844 2HG  LYS B 241     208.960 133.485  62.615  1.00  0.00           H  
ATOM   3845 1HD  LYS B 241     209.991 135.662  63.169  1.00  0.00           H  
ATOM   3846 2HD  LYS B 241     209.316 135.568  64.802  1.00  0.00           H  
ATOM   3847 1HE  LYS B 241     210.606 133.499  65.217  1.00  0.00           H  
ATOM   3848 2HE  LYS B 241     211.279 133.589  63.587  1.00  0.00           H  
ATOM   3849 1HZ  LYS B 241     212.774 134.494  65.211  1.00  0.00           H  
ATOM   3850 2HZ  LYS B 241     212.284 135.685  64.181  1.00  0.00           H  
ATOM   3851 3HZ  LYS B 241     211.656 135.601  65.704  1.00  0.00           H  
ATOM   3852  N   GLU B 242     204.804 135.632  61.342  1.00  0.00           N  
ATOM   3853  CA  GLU B 242     203.621 136.458  61.134  1.00  0.00           C  
ATOM   3854  C   GLU B 242     202.387 135.599  60.888  1.00  0.00           C  
ATOM   3855  O   GLU B 242     201.286 135.938  61.323  1.00  0.00           O  
ATOM   3856  CB  GLU B 242     203.835 137.411  59.956  1.00  0.00           C  
ATOM   3857  CG  GLU B 242     204.870 138.499  60.206  1.00  0.00           C  
ATOM   3858  CD  GLU B 242     204.520 139.380  61.374  1.00  0.00           C  
ATOM   3859  OE1 GLU B 242     203.414 139.864  61.419  1.00  0.00           O  
ATOM   3860  OE2 GLU B 242     205.360 139.570  62.222  1.00  0.00           O  
ATOM   3861  H   GLU B 242     205.545 135.655  60.655  1.00  0.00           H  
ATOM   3862  HA  GLU B 242     203.442 137.040  62.040  1.00  0.00           H  
ATOM   3863 1HB  GLU B 242     204.152 136.842  59.081  1.00  0.00           H  
ATOM   3864 2HB  GLU B 242     202.892 137.897  59.705  1.00  0.00           H  
ATOM   3865 1HG  GLU B 242     205.834 138.031  60.397  1.00  0.00           H  
ATOM   3866 2HG  GLU B 242     204.963 139.110  59.312  1.00  0.00           H  
ATOM   3867  N   ALA B 243     202.576 134.487  60.187  1.00  0.00           N  
ATOM   3868  CA  ALA B 243     201.502 133.527  59.968  1.00  0.00           C  
ATOM   3869  C   ALA B 243     201.010 132.941  61.285  1.00  0.00           C  
ATOM   3870  O   ALA B 243     199.809 132.742  61.476  1.00  0.00           O  
ATOM   3871  CB  ALA B 243     201.964 132.416  59.037  1.00  0.00           C  
ATOM   3872  H   ALA B 243     203.489 134.301  59.796  1.00  0.00           H  
ATOM   3873  HA  ALA B 243     200.663 134.046  59.502  1.00  0.00           H  
ATOM   3874 1HB  ALA B 243     201.150 131.707  58.883  1.00  0.00           H  
ATOM   3875 2HB  ALA B 243     202.257 132.843  58.079  1.00  0.00           H  
ATOM   3876 3HB  ALA B 243     202.815 131.901  59.480  1.00  0.00           H  
ATOM   3877  N   GLU B 244     201.941 132.667  62.191  1.00  0.00           N  
ATOM   3878  CA  GLU B 244     201.598 132.152  63.511  1.00  0.00           C  
ATOM   3879  C   GLU B 244     200.809 133.176  64.314  1.00  0.00           C  
ATOM   3880  O   GLU B 244     199.878 132.826  65.043  1.00  0.00           O  
ATOM   3881  CB  GLU B 244     202.864 131.757  64.275  1.00  0.00           C  
ATOM   3882  CG  GLU B 244     203.511 130.466  63.793  1.00  0.00           C  
ATOM   3883  CD  GLU B 244     204.766 130.125  64.548  1.00  0.00           C  
ATOM   3884  OE1 GLU B 244     205.590 130.991  64.718  1.00  0.00           O  
ATOM   3885  OE2 GLU B 244     204.901 128.995  64.956  1.00  0.00           O  
ATOM   3886  H   GLU B 244     202.912 132.820  61.959  1.00  0.00           H  
ATOM   3887  HA  GLU B 244     200.968 131.272  63.386  1.00  0.00           H  
ATOM   3888 1HB  GLU B 244     203.603 132.553  64.192  1.00  0.00           H  
ATOM   3889 2HB  GLU B 244     202.628 131.637  65.332  1.00  0.00           H  
ATOM   3890 1HG  GLU B 244     202.799 129.650  63.907  1.00  0.00           H  
ATOM   3891 2HG  GLU B 244     203.745 130.564  62.734  1.00  0.00           H  
ATOM   3892  N   LYS B 245     201.182 134.444  64.178  1.00  0.00           N  
ATOM   3893  CA  LYS B 245     200.450 135.532  64.815  1.00  0.00           C  
ATOM   3894  C   LYS B 245     199.004 135.581  64.336  1.00  0.00           C  
ATOM   3895  O   LYS B 245     198.089 135.850  65.113  1.00  0.00           O  
ATOM   3896  CB  LYS B 245     201.136 136.871  64.545  1.00  0.00           C  
ATOM   3897  CG  LYS B 245     202.463 137.056  65.270  1.00  0.00           C  
ATOM   3898  CD  LYS B 245     203.103 138.390  64.923  1.00  0.00           C  
ATOM   3899  CE  LYS B 245     204.501 138.506  65.512  1.00  0.00           C  
ATOM   3900  NZ  LYS B 245     205.182 139.760  65.089  1.00  0.00           N  
ATOM   3901  H   LYS B 245     201.994 134.660  63.616  1.00  0.00           H  
ATOM   3902  HA  LYS B 245     200.435 135.354  65.890  1.00  0.00           H  
ATOM   3903 1HB  LYS B 245     201.323 136.976  63.477  1.00  0.00           H  
ATOM   3904 2HB  LYS B 245     200.476 137.686  64.843  1.00  0.00           H  
ATOM   3905 1HG  LYS B 245     202.300 137.008  66.347  1.00  0.00           H  
ATOM   3906 2HG  LYS B 245     203.145 136.252  64.991  1.00  0.00           H  
ATOM   3907 1HD  LYS B 245     203.164 138.494  63.840  1.00  0.00           H  
ATOM   3908 2HD  LYS B 245     202.487 139.201  65.314  1.00  0.00           H  
ATOM   3909 1HE  LYS B 245     204.441 138.490  66.599  1.00  0.00           H  
ATOM   3910 2HE  LYS B 245     205.103 137.656  65.191  1.00  0.00           H  
ATOM   3911 1HZ  LYS B 245     206.105 139.797  65.498  1.00  0.00           H  
ATOM   3912 2HZ  LYS B 245     205.262 139.777  64.081  1.00  0.00           H  
ATOM   3913 3HZ  LYS B 245     204.643 140.557  65.399  1.00  0.00           H  
ATOM   3914  N   GLN B 246     198.804 135.314  63.048  1.00  0.00           N  
ATOM   3915  CA  GLN B 246     197.464 135.246  62.477  1.00  0.00           C  
ATOM   3916  C   GLN B 246     196.788 133.923  62.816  1.00  0.00           C  
ATOM   3917  O   GLN B 246     195.561 133.818  62.795  1.00  0.00           O  
ATOM   3918  CB  GLN B 246     197.518 135.431  60.958  1.00  0.00           C  
ATOM   3919  CG  GLN B 246     197.968 136.813  60.516  1.00  0.00           C  
ATOM   3920  CD  GLN B 246     197.872 137.000  59.013  1.00  0.00           C  
ATOM   3921  OE1 GLN B 246     197.782 136.028  58.258  1.00  0.00           O  
ATOM   3922  NE2 GLN B 246     197.890 138.252  58.571  1.00  0.00           N  
ATOM   3923  H   GLN B 246     199.602 135.153  62.450  1.00  0.00           H  
ATOM   3924  HA  GLN B 246     196.862 136.045  62.913  1.00  0.00           H  
ATOM   3925 1HB  GLN B 246     198.203 134.701  60.527  1.00  0.00           H  
ATOM   3926 2HB  GLN B 246     196.532 135.247  60.534  1.00  0.00           H  
ATOM   3927 1HG  GLN B 246     197.335 137.561  60.994  1.00  0.00           H  
ATOM   3928 2HG  GLN B 246     199.007 136.959  60.812  1.00  0.00           H  
ATOM   3929 1HE2 GLN B 246     197.830 138.437  57.589  1.00  0.00           H  
ATOM   3930 2HE2 GLN B 246     197.964 139.010  59.218  1.00  0.00           H  
ATOM   3931  N   GLY B 247     197.595 132.914  63.126  1.00  0.00           N  
ATOM   3932  CA  GLY B 247     197.077 131.590  63.454  1.00  0.00           C  
ATOM   3933  C   GLY B 247     197.100 130.675  62.236  1.00  0.00           C  
ATOM   3934  O   GLY B 247     196.605 129.550  62.286  1.00  0.00           O  
ATOM   3935  H   GLY B 247     198.594 133.067  63.138  1.00  0.00           H  
ATOM   3936 1HA  GLY B 247     197.675 131.153  64.254  1.00  0.00           H  
ATOM   3937 2HA  GLY B 247     196.058 131.680  63.826  1.00  0.00           H  
ATOM   3938  N   ASN B 248     197.678 131.164  61.145  1.00  0.00           N  
ATOM   3939  CA  ASN B 248     197.703 130.419  59.892  1.00  0.00           C  
ATOM   3940  C   ASN B 248     198.896 129.472  59.839  1.00  0.00           C  
ATOM   3941  O   ASN B 248     199.863 129.719  59.118  1.00  0.00           O  
ATOM   3942  CB  ASN B 248     197.720 131.367  58.707  1.00  0.00           C  
ATOM   3943  CG  ASN B 248     196.423 132.110  58.543  1.00  0.00           C  
ATOM   3944  OD1 ASN B 248     195.340 131.523  58.646  1.00  0.00           O  
ATOM   3945  ND2 ASN B 248     196.512 133.391  58.289  1.00  0.00           N  
ATOM   3946  H   ASN B 248     198.110 132.077  61.184  1.00  0.00           H  
ATOM   3947  HA  ASN B 248     196.798 129.814  59.830  1.00  0.00           H  
ATOM   3948 1HB  ASN B 248     198.526 132.091  58.832  1.00  0.00           H  
ATOM   3949 2HB  ASN B 248     197.922 130.806  57.795  1.00  0.00           H  
ATOM   3950 1HD2 ASN B 248     195.681 133.936  58.170  1.00  0.00           H  
ATOM   3951 2HD2 ASN B 248     197.409 133.824  58.214  1.00  0.00           H  
ATOM   3952  N   VAL B 249     198.819 128.389  60.604  1.00  0.00           N  
ATOM   3953  CA  VAL B 249     199.943 127.469  60.743  1.00  0.00           C  
ATOM   3954  C   VAL B 249     200.260 126.784  59.421  1.00  0.00           C  
ATOM   3955  O   VAL B 249     201.402 126.400  59.170  1.00  0.00           O  
ATOM   3956  CB  VAL B 249     199.632 126.401  61.809  1.00  0.00           C  
ATOM   3957  CG1 VAL B 249     199.601 127.026  63.195  1.00  0.00           C  
ATOM   3958  CG2 VAL B 249     198.307 125.724  61.492  1.00  0.00           C  
ATOM   3959  H   VAL B 249     197.962 128.200  61.102  1.00  0.00           H  
ATOM   3960  HA  VAL B 249     200.821 128.040  61.040  1.00  0.00           H  
ATOM   3961  HB  VAL B 249     200.430 125.658  61.809  1.00  0.00           H  
ATOM   3962 1HG1 VAL B 249     199.380 126.257  63.936  1.00  0.00           H  
ATOM   3963 2HG1 VAL B 249     200.571 127.473  63.415  1.00  0.00           H  
ATOM   3964 3HG1 VAL B 249     198.830 127.795  63.231  1.00  0.00           H  
ATOM   3965 1HG2 VAL B 249     198.094 124.970  62.249  1.00  0.00           H  
ATOM   3966 2HG2 VAL B 249     197.511 126.469  61.487  1.00  0.00           H  
ATOM   3967 3HG2 VAL B 249     198.366 125.249  60.513  1.00  0.00           H  
ATOM   3968  N   GLU B 250     199.244 126.635  58.578  1.00  0.00           N  
ATOM   3969  CA  GLU B 250     199.416 126.003  57.277  1.00  0.00           C  
ATOM   3970  C   GLU B 250     200.395 126.784  56.409  1.00  0.00           C  
ATOM   3971  O   GLU B 250     201.306 126.209  55.813  1.00  0.00           O  
ATOM   3972  CB  GLU B 250     198.069 125.882  56.562  1.00  0.00           C  
ATOM   3973  CG  GLU B 250     198.138 125.204  55.200  1.00  0.00           C  
ATOM   3974  CD  GLU B 250     196.797 125.104  54.528  1.00  0.00           C  
ATOM   3975  OE1 GLU B 250     195.832 125.550  55.100  1.00  0.00           O  
ATOM   3976  OE2 GLU B 250     196.738 124.580  53.440  1.00  0.00           O  
ATOM   3977  H   GLU B 250     198.328 126.967  58.846  1.00  0.00           H  
ATOM   3978  HA  GLU B 250     199.832 125.006  57.428  1.00  0.00           H  
ATOM   3979 1HB  GLU B 250     197.376 125.314  57.183  1.00  0.00           H  
ATOM   3980 2HB  GLU B 250     197.642 126.875  56.420  1.00  0.00           H  
ATOM   3981 1HG  GLU B 250     198.812 125.771  54.558  1.00  0.00           H  
ATOM   3982 2HG  GLU B 250     198.553 124.205  55.325  1.00  0.00           H  
ATOM   3983  N   VAL B 251     200.202 128.096  56.344  1.00  0.00           N  
ATOM   3984  CA  VAL B 251     201.103 128.968  55.599  1.00  0.00           C  
ATOM   3985  C   VAL B 251     202.479 129.026  56.252  1.00  0.00           C  
ATOM   3986  O   VAL B 251     203.499 129.103  55.569  1.00  0.00           O  
ATOM   3987  CB  VAL B 251     200.519 130.391  55.512  1.00  0.00           C  
ATOM   3988  CG1 VAL B 251     201.477 131.315  54.776  1.00  0.00           C  
ATOM   3989  CG2 VAL B 251     199.166 130.353  54.818  1.00  0.00           C  
ATOM   3990  H   VAL B 251     199.411 128.503  56.823  1.00  0.00           H  
ATOM   3991  HA  VAL B 251     201.231 128.557  54.597  1.00  0.00           H  
ATOM   3992  HB  VAL B 251     200.400 130.787  56.520  1.00  0.00           H  
ATOM   3993 1HG1 VAL B 251     201.048 132.317  54.724  1.00  0.00           H  
ATOM   3994 2HG1 VAL B 251     202.426 131.355  55.310  1.00  0.00           H  
ATOM   3995 3HG1 VAL B 251     201.643 130.939  53.767  1.00  0.00           H  
ATOM   3996 1HG2 VAL B 251     198.758 131.362  54.760  1.00  0.00           H  
ATOM   3997 2HG2 VAL B 251     199.284 129.951  53.811  1.00  0.00           H  
ATOM   3998 3HG2 VAL B 251     198.484 129.718  55.384  1.00  0.00           H  
ATOM   3999  N   ALA B 252     202.498 128.989  57.580  1.00  0.00           N  
ATOM   4000  CA  ALA B 252     203.749 129.036  58.329  1.00  0.00           C  
ATOM   4001  C   ALA B 252     204.690 127.916  57.900  1.00  0.00           C  
ATOM   4002  O   ALA B 252     205.901 128.111  57.806  1.00  0.00           O  
ATOM   4003  CB  ALA B 252     203.475 128.952  59.824  1.00  0.00           C  
ATOM   4004  H   ALA B 252     201.626 128.929  58.083  1.00  0.00           H  
ATOM   4005  HA  ALA B 252     204.245 129.983  58.116  1.00  0.00           H  
ATOM   4006 1HB  ALA B 252     204.419 128.988  60.368  1.00  0.00           H  
ATOM   4007 2HB  ALA B 252     202.849 129.792  60.127  1.00  0.00           H  
ATOM   4008 3HB  ALA B 252     202.962 128.018  60.046  1.00  0.00           H  
ATOM   4009  N   VAL B 253     204.124 126.742  57.638  1.00  0.00           N  
ATOM   4010  CA  VAL B 253     204.901 125.608  57.153  1.00  0.00           C  
ATOM   4011  C   VAL B 253     205.409 125.853  55.737  1.00  0.00           C  
ATOM   4012  O   VAL B 253     206.570 125.583  55.430  1.00  0.00           O  
ATOM   4013  CB  VAL B 253     204.046 124.327  57.175  1.00  0.00           C  
ATOM   4014  CG1 VAL B 253     204.775 123.189  56.475  1.00  0.00           C  
ATOM   4015  CG2 VAL B 253     203.712 123.952  58.610  1.00  0.00           C  
ATOM   4016  H   VAL B 253     203.130 126.634  57.779  1.00  0.00           H  
ATOM   4017  HA  VAL B 253     205.772 125.485  57.800  1.00  0.00           H  
ATOM   4018  HB  VAL B 253     203.125 124.507  56.621  1.00  0.00           H  
ATOM   4019 1HG1 VAL B 253     204.156 122.291  56.500  1.00  0.00           H  
ATOM   4020 2HG1 VAL B 253     204.972 123.465  55.439  1.00  0.00           H  
ATOM   4021 3HG1 VAL B 253     205.718 122.993  56.985  1.00  0.00           H  
ATOM   4022 1HG2 VAL B 253     203.107 123.045  58.618  1.00  0.00           H  
ATOM   4023 2HG2 VAL B 253     204.634 123.777  59.165  1.00  0.00           H  
ATOM   4024 3HG2 VAL B 253     203.155 124.763  59.078  1.00  0.00           H  
ATOM   4025  N   LYS B 254     204.532 126.363  54.880  1.00  0.00           N  
ATOM   4026  CA  LYS B 254     204.906 126.700  53.512  1.00  0.00           C  
ATOM   4027  C   LYS B 254     206.044 127.710  53.483  1.00  0.00           C  
ATOM   4028  O   LYS B 254     206.950 127.617  52.657  1.00  0.00           O  
ATOM   4029  CB  LYS B 254     203.700 127.246  52.746  1.00  0.00           C  
ATOM   4030  CG  LYS B 254     202.618 126.214  52.459  1.00  0.00           C  
ATOM   4031  CD  LYS B 254     201.423 126.846  51.759  1.00  0.00           C  
ATOM   4032  CE  LYS B 254     200.311 125.832  51.536  1.00  0.00           C  
ATOM   4033  NZ  LYS B 254     199.100 126.456  50.937  1.00  0.00           N  
ATOM   4034  H   LYS B 254     203.582 126.523  55.184  1.00  0.00           H  
ATOM   4035  HA  LYS B 254     205.255 125.792  53.016  1.00  0.00           H  
ATOM   4036 1HB  LYS B 254     203.245 128.058  53.315  1.00  0.00           H  
ATOM   4037 2HB  LYS B 254     204.030 127.658  51.793  1.00  0.00           H  
ATOM   4038 1HG  LYS B 254     203.025 125.426  51.824  1.00  0.00           H  
ATOM   4039 2HG  LYS B 254     202.283 125.767  53.395  1.00  0.00           H  
ATOM   4040 1HD  LYS B 254     201.040 127.668  52.364  1.00  0.00           H  
ATOM   4041 2HD  LYS B 254     201.737 127.244  50.793  1.00  0.00           H  
ATOM   4042 1HE  LYS B 254     200.664 125.044  50.873  1.00  0.00           H  
ATOM   4043 2HE  LYS B 254     200.036 125.379  52.489  1.00  0.00           H  
ATOM   4044 1HZ  LYS B 254     198.388 125.753  50.806  1.00  0.00           H  
ATOM   4045 2HZ  LYS B 254     198.752 127.178  51.553  1.00  0.00           H  
ATOM   4046 3HZ  LYS B 254     199.339 126.864  50.043  1.00  0.00           H  
ATOM   4047  N   ALA B 255     205.993 128.677  54.394  1.00  0.00           N  
ATOM   4048  CA  ALA B 255     207.085 129.630  54.561  1.00  0.00           C  
ATOM   4049  C   ALA B 255     208.364 128.929  54.999  1.00  0.00           C  
ATOM   4050  O   ALA B 255     209.446 129.218  54.488  1.00  0.00           O  
ATOM   4051  CB  ALA B 255     206.700 130.706  55.565  1.00  0.00           C  
ATOM   4052  H   ALA B 255     205.177 128.754  54.984  1.00  0.00           H  
ATOM   4053  HA  ALA B 255     207.279 130.104  53.601  1.00  0.00           H  
ATOM   4054 1HB  ALA B 255     207.525 131.410  55.680  1.00  0.00           H  
ATOM   4055 2HB  ALA B 255     205.817 131.237  55.210  1.00  0.00           H  
ATOM   4056 3HB  ALA B 255     206.483 130.245  56.527  1.00  0.00           H  
ATOM   4057  N   ALA B 256     208.234 128.008  55.948  1.00  0.00           N  
ATOM   4058  CA  ALA B 256     209.376 127.247  56.438  1.00  0.00           C  
ATOM   4059  C   ALA B 256     209.956 126.356  55.344  1.00  0.00           C  
ATOM   4060  O   ALA B 256     211.165 126.136  55.287  1.00  0.00           O  
ATOM   4061  CB  ALA B 256     208.978 126.411  57.645  1.00  0.00           C  
ATOM   4062  H   ALA B 256     207.320 127.830  56.340  1.00  0.00           H  
ATOM   4063  HA  ALA B 256     210.156 127.947  56.740  1.00  0.00           H  
ATOM   4064 1HB  ALA B 256     209.840 125.849  58.001  1.00  0.00           H  
ATOM   4065 2HB  ALA B 256     208.620 127.068  58.439  1.00  0.00           H  
ATOM   4066 3HB  ALA B 256     208.186 125.719  57.362  1.00  0.00           H  
ATOM   4067  N   ARG B 257     209.086 125.848  54.480  1.00  0.00           N  
ATOM   4068  CA  ARG B 257     209.511 125.011  53.365  1.00  0.00           C  
ATOM   4069  C   ARG B 257     210.430 125.777  52.421  1.00  0.00           C  
ATOM   4070  O   ARG B 257     211.375 125.216  51.868  1.00  0.00           O  
ATOM   4071  CB  ARG B 257     208.306 124.499  52.591  1.00  0.00           C  
ATOM   4072  CG  ARG B 257     207.561 123.351  53.253  1.00  0.00           C  
ATOM   4073  CD  ARG B 257     206.432 122.872  52.415  1.00  0.00           C  
ATOM   4074  NE  ARG B 257     205.697 121.795  53.059  1.00  0.00           N  
ATOM   4075  CZ  ARG B 257     206.077 120.502  53.057  1.00  0.00           C  
ATOM   4076  NH1 ARG B 257     207.182 120.142  52.443  1.00  0.00           N  
ATOM   4077  NH2 ARG B 257     205.338 119.596  53.673  1.00  0.00           N  
ATOM   4078  H   ARG B 257     208.101 126.046  54.598  1.00  0.00           H  
ATOM   4079  HA  ARG B 257     210.075 124.167  53.763  1.00  0.00           H  
ATOM   4080 1HB  ARG B 257     207.596 125.311  52.444  1.00  0.00           H  
ATOM   4081 2HB  ARG B 257     208.624 124.160  51.605  1.00  0.00           H  
ATOM   4082 1HG  ARG B 257     208.245 122.518  53.415  1.00  0.00           H  
ATOM   4083 2HG  ARG B 257     207.159 123.682  54.212  1.00  0.00           H  
ATOM   4084 1HD  ARG B 257     205.741 123.694  52.232  1.00  0.00           H  
ATOM   4085 2HD  ARG B 257     206.816 122.502  51.465  1.00  0.00           H  
ATOM   4086  HE  ARG B 257     204.841 122.033  53.541  1.00  0.00           H  
ATOM   4087 1HH1 ARG B 257     207.747 120.835  51.973  1.00  0.00           H  
ATOM   4088 2HH1 ARG B 257     207.467 119.173  52.442  1.00  0.00           H  
ATOM   4089 1HH2 ARG B 257     204.488 119.872  54.145  1.00  0.00           H  
ATOM   4090 2HH2 ARG B 257     205.622 118.627  53.672  1.00  0.00           H  
ATOM   4091  N   VAL B 258     210.145 127.062  52.240  1.00  0.00           N  
ATOM   4092  CA  VAL B 258     211.033 127.946  51.497  1.00  0.00           C  
ATOM   4093  C   VAL B 258     212.333 128.185  52.251  1.00  0.00           C  
ATOM   4094  O   VAL B 258     213.414 128.175  51.663  1.00  0.00           O  
ATOM   4095  CB  VAL B 258     210.342 129.297  51.232  1.00  0.00           C  
ATOM   4096  CG1 VAL B 258     211.333 130.298  50.657  1.00  0.00           C  
ATOM   4097  CG2 VAL B 258     209.165 129.100  50.288  1.00  0.00           C  
ATOM   4098  H   VAL B 258     209.292 127.435  52.629  1.00  0.00           H  
ATOM   4099  HA  VAL B 258     211.285 127.467  50.548  1.00  0.00           H  
ATOM   4100  HB  VAL B 258     209.985 129.704  52.178  1.00  0.00           H  
ATOM   4101 1HG1 VAL B 258     210.827 131.247  50.476  1.00  0.00           H  
ATOM   4102 2HG1 VAL B 258     212.147 130.451  51.365  1.00  0.00           H  
ATOM   4103 3HG1 VAL B 258     211.733 129.916  49.718  1.00  0.00           H  
ATOM   4104 1HG2 VAL B 258     208.681 130.059  50.105  1.00  0.00           H  
ATOM   4105 2HG2 VAL B 258     209.522 128.687  49.344  1.00  0.00           H  
ATOM   4106 3HG2 VAL B 258     208.449 128.412  50.737  1.00  0.00           H  
ATOM   4107  N   ALA B 259     212.220 128.401  53.558  1.00  0.00           N  
ATOM   4108  CA  ALA B 259     213.381 128.717  54.384  1.00  0.00           C  
ATOM   4109  C   ALA B 259     214.400 127.587  54.357  1.00  0.00           C  
ATOM   4110  O   ALA B 259     215.603 127.826  54.251  1.00  0.00           O  
ATOM   4111  CB  ALA B 259     212.950 129.008  55.815  1.00  0.00           C  
ATOM   4112  H   ALA B 259     211.310 128.343  53.989  1.00  0.00           H  
ATOM   4113  HA  ALA B 259     213.862 129.606  53.979  1.00  0.00           H  
ATOM   4114 1HB  ALA B 259     213.825 129.243  56.418  1.00  0.00           H  
ATOM   4115 2HB  ALA B 259     212.264 129.855  55.825  1.00  0.00           H  
ATOM   4116 3HB  ALA B 259     212.449 128.133  56.227  1.00  0.00           H  
ATOM   4117  N   VAL B 260     213.913 126.353  54.454  1.00  0.00           N  
ATOM   4118  CA  VAL B 260     214.787 125.188  54.498  1.00  0.00           C  
ATOM   4119  C   VAL B 260     215.440 124.935  53.146  1.00  0.00           C  
ATOM   4120  O   VAL B 260     216.591 124.505  53.070  1.00  0.00           O  
ATOM   4121  CB  VAL B 260     213.991 123.939  54.921  1.00  0.00           C  
ATOM   4122  CG1 VAL B 260     213.011 123.537  53.829  1.00  0.00           C  
ATOM   4123  CG2 VAL B 260     214.946 122.798  55.236  1.00  0.00           C  
ATOM   4124  H   VAL B 260     212.915 126.221  54.498  1.00  0.00           H  
ATOM   4125  HA  VAL B 260     215.584 125.377  55.219  1.00  0.00           H  
ATOM   4126  HB  VAL B 260     213.403 124.178  55.808  1.00  0.00           H  
ATOM   4127 1HG1 VAL B 260     212.457 122.653  54.145  1.00  0.00           H  
ATOM   4128 2HG1 VAL B 260     212.315 124.355  53.646  1.00  0.00           H  
ATOM   4129 3HG1 VAL B 260     213.559 123.313  52.914  1.00  0.00           H  
ATOM   4130 1HG2 VAL B 260     214.376 121.919  55.536  1.00  0.00           H  
ATOM   4131 2HG2 VAL B 260     215.537 122.564  54.351  1.00  0.00           H  
ATOM   4132 3HG2 VAL B 260     215.610 123.094  56.049  1.00  0.00           H  
ATOM   4133  N   GLU B 261     214.697 125.206  52.076  1.00  0.00           N  
ATOM   4134  CA  GLU B 261     215.227 125.080  50.723  1.00  0.00           C  
ATOM   4135  C   GLU B 261     216.309 126.119  50.457  1.00  0.00           C  
ATOM   4136  O   GLU B 261     217.344 125.810  49.869  1.00  0.00           O  
ATOM   4137  CB  GLU B 261     214.104 125.224  49.694  1.00  0.00           C  
ATOM   4138  CG  GLU B 261     214.539 125.004  48.252  1.00  0.00           C  
ATOM   4139  CD  GLU B 261     214.947 123.584  47.976  1.00  0.00           C  
ATOM   4140  OE1 GLU B 261     214.621 122.727  48.762  1.00  0.00           O  
ATOM   4141  OE2 GLU B 261     215.586 123.354  46.976  1.00  0.00           O  
ATOM   4142  H   GLU B 261     213.744 125.508  52.205  1.00  0.00           H  
ATOM   4143  HA  GLU B 261     215.682 124.096  50.622  1.00  0.00           H  
ATOM   4144 1HB  GLU B 261     213.311 124.509  49.917  1.00  0.00           H  
ATOM   4145 2HB  GLU B 261     213.672 126.223  49.764  1.00  0.00           H  
ATOM   4146 1HG  GLU B 261     213.715 125.268  47.590  1.00  0.00           H  
ATOM   4147 2HG  GLU B 261     215.374 125.667  48.031  1.00  0.00           H  
ATOM   4148  N   ALA B 262     216.062 127.349  50.890  1.00  0.00           N  
ATOM   4149  CA  ALA B 262     217.021 128.433  50.712  1.00  0.00           C  
ATOM   4150  C   ALA B 262     218.314 128.153  51.468  1.00  0.00           C  
ATOM   4151  O   ALA B 262     219.408 128.314  50.925  1.00  0.00           O  
ATOM   4152  CB  ALA B 262     216.419 129.755  51.164  1.00  0.00           C  
ATOM   4153  H   ALA B 262     215.186 127.540  51.357  1.00  0.00           H  
ATOM   4154  HA  ALA B 262     217.266 128.507  49.652  1.00  0.00           H  
ATOM   4155 1HB  ALA B 262     217.147 130.554  51.024  1.00  0.00           H  
ATOM   4156 2HB  ALA B 262     215.529 129.970  50.576  1.00  0.00           H  
ATOM   4157 3HB  ALA B 262     216.150 129.689  52.218  1.00  0.00           H  
ATOM   4158  N   ALA B 263     218.182 127.733  52.721  1.00  0.00           N  
ATOM   4159  CA  ALA B 263     219.341 127.467  53.565  1.00  0.00           C  
ATOM   4160  C   ALA B 263     220.108 126.242  53.079  1.00  0.00           C  
ATOM   4161  O   ALA B 263     221.337 126.227  53.079  1.00  0.00           O  
ATOM   4162  CB  ALA B 263     218.912 127.283  55.011  1.00  0.00           C  
ATOM   4163  H   ALA B 263     217.256 127.594  53.098  1.00  0.00           H  
ATOM   4164  HA  ALA B 263     220.016 128.322  53.507  1.00  0.00           H  
ATOM   4165 1HB  ALA B 263     219.788 127.084  55.629  1.00  0.00           H  
ATOM   4166 2HB  ALA B 263     218.417 128.188  55.364  1.00  0.00           H  
ATOM   4167 3HB  ALA B 263     218.222 126.442  55.083  1.00  0.00           H  
ATOM   4168  N   LYS B 264     219.371 125.216  52.666  1.00  0.00           N  
ATOM   4169  CA  LYS B 264     219.978 123.973  52.203  1.00  0.00           C  
ATOM   4170  C   LYS B 264     220.820 124.206  50.956  1.00  0.00           C  
ATOM   4171  O   LYS B 264     221.933 123.691  50.841  1.00  0.00           O  
ATOM   4172  CB  LYS B 264     218.903 122.922  51.923  1.00  0.00           C  
ATOM   4173  CG  LYS B 264     219.442 121.588  51.424  1.00  0.00           C  
ATOM   4174  CD  LYS B 264     218.323 120.575  51.237  1.00  0.00           C  
ATOM   4175  CE  LYS B 264     218.834 119.298  50.587  1.00  0.00           C  
ATOM   4176  NZ  LYS B 264     217.755 118.285  50.424  1.00  0.00           N  
ATOM   4177  H   LYS B 264     218.365 125.298  52.676  1.00  0.00           H  
ATOM   4178  HA  LYS B 264     220.640 123.598  52.984  1.00  0.00           H  
ATOM   4179 1HB  LYS B 264     218.333 122.733  52.833  1.00  0.00           H  
ATOM   4180 2HB  LYS B 264     218.208 123.303  51.175  1.00  0.00           H  
ATOM   4181 1HG  LYS B 264     219.951 121.735  50.470  1.00  0.00           H  
ATOM   4182 2HG  LYS B 264     220.160 121.194  52.142  1.00  0.00           H  
ATOM   4183 1HD  LYS B 264     217.887 120.330  52.207  1.00  0.00           H  
ATOM   4184 2HD  LYS B 264     217.544 121.005  50.607  1.00  0.00           H  
ATOM   4185 1HE  LYS B 264     219.248 119.529  49.606  1.00  0.00           H  
ATOM   4186 2HE  LYS B 264     219.627 118.869  51.200  1.00  0.00           H  
ATOM   4187 1HZ  LYS B 264     218.134 117.455  49.991  1.00  0.00           H  
ATOM   4188 2HZ  LYS B 264     217.376 118.048  51.331  1.00  0.00           H  
ATOM   4189 3HZ  LYS B 264     217.022 118.664  49.842  1.00  0.00           H  
ATOM   4190  N   GLN B 265     220.285 124.983  50.021  1.00  0.00           N  
ATOM   4191  CA  GLN B 265     220.998 125.309  48.793  1.00  0.00           C  
ATOM   4192  C   GLN B 265     222.174 126.238  49.067  1.00  0.00           C  
ATOM   4193  O   GLN B 265     223.213 126.151  48.414  1.00  0.00           O  
ATOM   4194  CB  GLN B 265     220.049 125.952  47.778  1.00  0.00           C  
ATOM   4195  CG  GLN B 265     219.027 124.996  47.189  1.00  0.00           C  
ATOM   4196  CD  GLN B 265     219.668 123.912  46.343  1.00  0.00           C  
ATOM   4197  OE1 GLN B 265     220.480 124.195  45.458  1.00  0.00           O  
ATOM   4198  NE2 GLN B 265     219.306 122.662  46.611  1.00  0.00           N  
ATOM   4199  H   GLN B 265     219.358 125.360  50.167  1.00  0.00           H  
ATOM   4200  HA  GLN B 265     221.400 124.385  48.371  1.00  0.00           H  
ATOM   4201 1HB  GLN B 265     219.509 126.771  48.253  1.00  0.00           H  
ATOM   4202 2HB  GLN B 265     220.627 126.374  46.956  1.00  0.00           H  
ATOM   4203 1HG  GLN B 265     218.481 124.517  48.002  1.00  0.00           H  
ATOM   4204 2HG  GLN B 265     218.338 125.559  46.559  1.00  0.00           H  
ATOM   4205 1HE2 GLN B 265     219.696 121.905  46.085  1.00  0.00           H  
ATOM   4206 2HE2 GLN B 265     218.644 122.477  47.337  1.00  0.00           H  
ATOM   4207  N   ALA B 266     222.004 127.129  50.039  1.00  0.00           N  
ATOM   4208  CA  ALA B 266     223.079 128.014  50.464  1.00  0.00           C  
ATOM   4209  C   ALA B 266     224.181 127.243  51.174  1.00  0.00           C  
ATOM   4210  O   ALA B 266     225.353 127.616  51.115  1.00  0.00           O  
ATOM   4211  CB  ALA B 266     222.537 129.112  51.367  1.00  0.00           C  
ATOM   4212  H   ALA B 266     221.104 127.192  50.496  1.00  0.00           H  
ATOM   4213  HA  ALA B 266     223.513 128.471  49.574  1.00  0.00           H  
ATOM   4214 1HB  ALA B 266     223.352 129.766  51.677  1.00  0.00           H  
ATOM   4215 2HB  ALA B 266     221.791 129.693  50.826  1.00  0.00           H  
ATOM   4216 3HB  ALA B 266     222.079 128.663  52.247  1.00  0.00           H  
ATOM   4217  N   GLY B 267     223.801 126.161  51.847  1.00  0.00           N  
ATOM   4218  CA  GLY B 267     224.751 125.358  52.608  1.00  0.00           C  
ATOM   4219  C   GLY B 267     224.894 125.878  54.032  1.00  0.00           C  
ATOM   4220  O   GLY B 267     225.883 125.599  54.709  1.00  0.00           O  
ATOM   4221  H   GLY B 267     222.830 125.890  51.829  1.00  0.00           H  
ATOM   4222 1HA  GLY B 267     224.417 124.320  52.625  1.00  0.00           H  
ATOM   4223 2HA  GLY B 267     225.722 125.374  52.113  1.00  0.00           H  
ATOM   4224  N   ASP B 268     223.898 126.633  54.483  1.00  0.00           N  
ATOM   4225  CA  ASP B 268     223.935 127.237  55.810  1.00  0.00           C  
ATOM   4226  C   ASP B 268     223.336 126.304  56.856  1.00  0.00           C  
ATOM   4227  O   ASP B 268     222.138 126.350  57.130  1.00  0.00           O  
ATOM   4228  CB  ASP B 268     223.182 128.570  55.814  1.00  0.00           C  
ATOM   4229  CG  ASP B 268     223.936 129.679  55.093  1.00  0.00           C  
ATOM   4230  OD1 ASP B 268     225.136 129.585  54.990  1.00  0.00           O  
ATOM   4231  OD2 ASP B 268     223.304 130.609  54.653  1.00  0.00           O  
ATOM   4232  H   ASP B 268     223.096 126.794  53.891  1.00  0.00           H  
ATOM   4233  HA  ASP B 268     224.975 127.413  56.081  1.00  0.00           H  
ATOM   4234 1HB  ASP B 268     222.211 128.440  55.336  1.00  0.00           H  
ATOM   4235 2HB  ASP B 268     223.001 128.882  56.843  1.00  0.00           H  
ATOM   4236  N   ASN B 269     224.178 125.458  57.435  1.00  0.00           N  
ATOM   4237  CA  ASN B 269     223.723 124.466  58.404  1.00  0.00           C  
ATOM   4238  C   ASN B 269     223.204 125.131  59.672  1.00  0.00           C  
ATOM   4239  O   ASN B 269     222.308 124.614  60.336  1.00  0.00           O  
ATOM   4240  CB  ASN B 269     224.837 123.488  58.732  1.00  0.00           C  
ATOM   4241  CG  ASN B 269     225.096 122.513  57.618  1.00  0.00           C  
ATOM   4242  OD1 ASN B 269     224.223 122.261  56.778  1.00  0.00           O  
ATOM   4243  ND2 ASN B 269     226.281 121.959  57.590  1.00  0.00           N  
ATOM   4244  H   ASN B 269     225.160 125.500  57.202  1.00  0.00           H  
ATOM   4245  HA  ASN B 269     222.899 123.910  57.958  1.00  0.00           H  
ATOM   4246 1HB  ASN B 269     225.755 124.040  58.939  1.00  0.00           H  
ATOM   4247 2HB  ASN B 269     224.578 122.931  59.633  1.00  0.00           H  
ATOM   4248 1HD2 ASN B 269     226.510 121.303  56.870  1.00  0.00           H  
ATOM   4249 2HD2 ASN B 269     226.958 122.192  58.288  1.00  0.00           H  
ATOM   4250  N   ASP B 270     223.777 126.285  60.005  1.00  0.00           N  
ATOM   4251  CA  ASP B 270     223.366 127.029  61.189  1.00  0.00           C  
ATOM   4252  C   ASP B 270     221.971 127.615  61.016  1.00  0.00           C  
ATOM   4253  O   ASP B 270     221.198 127.693  61.970  1.00  0.00           O  
ATOM   4254  CB  ASP B 270     224.364 128.151  61.491  1.00  0.00           C  
ATOM   4255  CG  ASP B 270     225.682 127.636  62.051  1.00  0.00           C  
ATOM   4256  OD1 ASP B 270     225.700 126.540  62.560  1.00  0.00           O  
ATOM   4257  OD2 ASP B 270     226.657 128.344  61.967  1.00  0.00           O  
ATOM   4258  H   ASP B 270     224.514 126.655  59.423  1.00  0.00           H  
ATOM   4259  HA  ASP B 270     223.334 126.342  62.034  1.00  0.00           H  
ATOM   4260 1HB  ASP B 270     224.567 128.712  60.579  1.00  0.00           H  
ATOM   4261 2HB  ASP B 270     223.924 128.844  62.210  1.00  0.00           H  
ATOM   4262  N   VAL B 271     221.657 128.031  59.793  1.00  0.00           N  
ATOM   4263  CA  VAL B 271     220.330 128.542  59.476  1.00  0.00           C  
ATOM   4264  C   VAL B 271     219.295 127.425  59.479  1.00  0.00           C  
ATOM   4265  O   VAL B 271     218.176 127.602  59.963  1.00  0.00           O  
ATOM   4266  CB  VAL B 271     220.337 129.228  58.097  1.00  0.00           C  
ATOM   4267  CG1 VAL B 271     218.922 129.598  57.679  1.00  0.00           C  
ATOM   4268  CG2 VAL B 271     221.228 130.461  58.137  1.00  0.00           C  
ATOM   4269  H   VAL B 271     222.355 127.988  59.064  1.00  0.00           H  
ATOM   4270  HA  VAL B 271     220.043 129.259  60.243  1.00  0.00           H  
ATOM   4271  HB  VAL B 271     220.718 128.527  57.355  1.00  0.00           H  
ATOM   4272 1HG1 VAL B 271     218.946 130.082  56.702  1.00  0.00           H  
ATOM   4273 2HG1 VAL B 271     218.312 128.697  57.622  1.00  0.00           H  
ATOM   4274 3HG1 VAL B 271     218.493 130.282  58.411  1.00  0.00           H  
ATOM   4275 1HG2 VAL B 271     221.229 130.940  57.158  1.00  0.00           H  
ATOM   4276 2HG2 VAL B 271     220.849 131.159  58.883  1.00  0.00           H  
ATOM   4277 3HG2 VAL B 271     222.245 130.167  58.397  1.00  0.00           H  
ATOM   4278  N   LEU B 272     219.672 126.274  58.934  1.00  0.00           N  
ATOM   4279  CA  LEU B 272     218.792 125.110  58.913  1.00  0.00           C  
ATOM   4280  C   LEU B 272     218.363 124.720  60.322  1.00  0.00           C  
ATOM   4281  O   LEU B 272     217.212 124.349  60.550  1.00  0.00           O  
ATOM   4282  CB  LEU B 272     219.495 123.925  58.240  1.00  0.00           C  
ATOM   4283  CG  LEU B 272     219.639 124.016  56.715  1.00  0.00           C  
ATOM   4284  CD1 LEU B 272     220.514 122.873  56.218  1.00  0.00           C  
ATOM   4285  CD2 LEU B 272     218.262 123.969  56.071  1.00  0.00           C  
ATOM   4286  H   LEU B 272     220.591 126.202  58.523  1.00  0.00           H  
ATOM   4287  HA  LEU B 272     217.892 125.366  58.353  1.00  0.00           H  
ATOM   4288 1HB  LEU B 272     220.495 123.829  58.661  1.00  0.00           H  
ATOM   4289 2HB  LEU B 272     218.939 123.016  58.466  1.00  0.00           H  
ATOM   4290  HG  LEU B 272     220.132 124.952  56.451  1.00  0.00           H  
ATOM   4291 1HD1 LEU B 272     220.617 122.937  55.135  1.00  0.00           H  
ATOM   4292 2HD1 LEU B 272     221.499 122.942  56.680  1.00  0.00           H  
ATOM   4293 3HD1 LEU B 272     220.054 121.921  56.483  1.00  0.00           H  
ATOM   4294 1HD2 LEU B 272     218.364 124.035  54.987  1.00  0.00           H  
ATOM   4295 2HD2 LEU B 272     217.769 123.033  56.333  1.00  0.00           H  
ATOM   4296 3HD2 LEU B 272     217.664 124.807  56.430  1.00  0.00           H  
ATOM   4297  N   ARG B 273     219.295 124.807  61.265  1.00  0.00           N  
ATOM   4298  CA  ARG B 273     218.978 124.623  62.676  1.00  0.00           C  
ATOM   4299  C   ARG B 273     217.905 125.604  63.134  1.00  0.00           C  
ATOM   4300  O   ARG B 273     216.946 125.222  63.805  1.00  0.00           O  
ATOM   4301  CB  ARG B 273     220.223 124.802  63.531  1.00  0.00           C  
ATOM   4302  CG  ARG B 273     220.025 124.533  65.015  1.00  0.00           C  
ATOM   4303  CD  ARG B 273     221.287 124.707  65.778  1.00  0.00           C  
ATOM   4304  NE  ARG B 273     222.290 123.725  65.399  1.00  0.00           N  
ATOM   4305  CZ  ARG B 273     223.415 124.007  64.712  1.00  0.00           C  
ATOM   4306  NH1 ARG B 273     223.665 125.242  64.339  1.00  0.00           N  
ATOM   4307  NH2 ARG B 273     224.267 123.041  64.415  1.00  0.00           N  
ATOM   4308  H   ARG B 273     220.247 125.009  60.997  1.00  0.00           H  
ATOM   4309  HA  ARG B 273     218.583 123.615  62.812  1.00  0.00           H  
ATOM   4310 1HB  ARG B 273     221.007 124.134  63.177  1.00  0.00           H  
ATOM   4311 2HB  ARG B 273     220.592 125.823  63.428  1.00  0.00           H  
ATOM   4312 1HG  ARG B 273     219.284 125.226  65.414  1.00  0.00           H  
ATOM   4313 2HG  ARG B 273     219.677 123.509  65.156  1.00  0.00           H  
ATOM   4314 1HD  ARG B 273     221.693 125.700  65.588  1.00  0.00           H  
ATOM   4315 2HD  ARG B 273     221.086 124.595  66.843  1.00  0.00           H  
ATOM   4316  HE  ARG B 273     222.132 122.764  65.669  1.00  0.00           H  
ATOM   4317 1HH1 ARG B 273     223.014 125.980  64.566  1.00  0.00           H  
ATOM   4318 2HH1 ARG B 273     224.508 125.453  63.824  1.00  0.00           H  
ATOM   4319 1HH2 ARG B 273     224.074 122.091  64.702  1.00  0.00           H  
ATOM   4320 2HH2 ARG B 273     225.109 123.252  63.901  1.00  0.00           H  
ATOM   4321  N   LYS B 274     218.073 126.869  62.764  1.00  0.00           N  
ATOM   4322  CA  LYS B 274     217.086 127.896  63.078  1.00  0.00           C  
ATOM   4323  C   LYS B 274     215.738 127.579  62.441  1.00  0.00           C  
ATOM   4324  O   LYS B 274     214.691 127.762  63.060  1.00  0.00           O  
ATOM   4325  CB  LYS B 274     217.576 129.269  62.616  1.00  0.00           C  
ATOM   4326  CG  LYS B 274     216.672 130.427  63.016  1.00  0.00           C  
ATOM   4327  CD  LYS B 274     217.254 131.761  62.571  1.00  0.00           C  
ATOM   4328  CE  LYS B 274     216.361 132.921  62.986  1.00  0.00           C  
ATOM   4329  NZ  LYS B 274     216.938 134.236  62.595  1.00  0.00           N  
ATOM   4330  H   LYS B 274     218.906 127.127  62.255  1.00  0.00           H  
ATOM   4331  HA  LYS B 274     216.942 127.920  64.160  1.00  0.00           H  
ATOM   4332 1HB  LYS B 274     218.567 129.460  63.029  1.00  0.00           H  
ATOM   4333 2HB  LYS B 274     217.668 129.276  61.529  1.00  0.00           H  
ATOM   4334 1HG  LYS B 274     215.691 130.298  62.558  1.00  0.00           H  
ATOM   4335 2HG  LYS B 274     216.551 130.437  64.098  1.00  0.00           H  
ATOM   4336 1HD  LYS B 274     218.240 131.895  63.017  1.00  0.00           H  
ATOM   4337 2HD  LYS B 274     217.361 131.768  61.486  1.00  0.00           H  
ATOM   4338 1HE  LYS B 274     215.383 132.813  62.517  1.00  0.00           H  
ATOM   4339 2HE  LYS B 274     216.224 132.906  64.067  1.00  0.00           H  
ATOM   4340 1HZ  LYS B 274     216.317 134.977  62.887  1.00  0.00           H  
ATOM   4341 2HZ  LYS B 274     217.838 134.355  63.039  1.00  0.00           H  
ATOM   4342 3HZ  LYS B 274     217.051 134.269  61.592  1.00  0.00           H  
ATOM   4343  N   VAL B 275     215.775 127.105  61.201  1.00  0.00           N  
ATOM   4344  CA  VAL B 275     214.558 126.758  60.477  1.00  0.00           C  
ATOM   4345  C   VAL B 275     213.812 125.620  61.163  1.00  0.00           C  
ATOM   4346  O   VAL B 275     212.593 125.673  61.324  1.00  0.00           O  
ATOM   4347  CB  VAL B 275     214.896 126.348  59.031  1.00  0.00           C  
ATOM   4348  CG1 VAL B 275     213.667 125.777  58.339  1.00  0.00           C  
ATOM   4349  CG2 VAL B 275     215.437 127.547  58.267  1.00  0.00           C  
ATOM   4350  H   VAL B 275     216.670 126.977  60.748  1.00  0.00           H  
ATOM   4351  HA  VAL B 275     213.900 127.630  60.472  1.00  0.00           H  
ATOM   4352  HB  VAL B 275     215.648 125.560  59.053  1.00  0.00           H  
ATOM   4353 1HG1 VAL B 275     213.924 125.492  57.318  1.00  0.00           H  
ATOM   4354 2HG1 VAL B 275     213.319 124.899  58.883  1.00  0.00           H  
ATOM   4355 3HG1 VAL B 275     212.879 126.529  58.317  1.00  0.00           H  
ATOM   4356 1HG2 VAL B 275     215.674 127.249  57.245  1.00  0.00           H  
ATOM   4357 2HG2 VAL B 275     214.686 128.337  58.250  1.00  0.00           H  
ATOM   4358 3HG2 VAL B 275     216.339 127.913  58.756  1.00  0.00           H  
ATOM   4359  N   ALA B 276     214.552 124.592  61.562  1.00  0.00           N  
ATOM   4360  CA  ALA B 276     213.960 123.434  62.222  1.00  0.00           C  
ATOM   4361  C   ALA B 276     213.269 123.833  63.519  1.00  0.00           C  
ATOM   4362  O   ALA B 276     212.187 123.338  63.833  1.00  0.00           O  
ATOM   4363  CB  ALA B 276     215.022 122.377  62.492  1.00  0.00           C  
ATOM   4364  H   ALA B 276     215.550 124.615  61.404  1.00  0.00           H  
ATOM   4365  HA  ALA B 276     213.205 123.009  61.561  1.00  0.00           H  
ATOM   4366 1HB  ALA B 276     214.563 121.519  62.985  1.00  0.00           H  
ATOM   4367 2HB  ALA B 276     215.466 122.059  61.548  1.00  0.00           H  
ATOM   4368 3HB  ALA B 276     215.795 122.795  63.134  1.00  0.00           H  
ATOM   4369  N   GLU B 277     213.901 124.729  64.269  1.00  0.00           N  
ATOM   4370  CA  GLU B 277     213.351 125.192  65.537  1.00  0.00           C  
ATOM   4371  C   GLU B 277     212.045 125.948  65.326  1.00  0.00           C  
ATOM   4372  O   GLU B 277     211.107 125.818  66.113  1.00  0.00           O  
ATOM   4373  CB  GLU B 277     214.359 126.087  66.261  1.00  0.00           C  
ATOM   4374  CG  GLU B 277     215.565 125.348  66.825  1.00  0.00           C  
ATOM   4375  CD  GLU B 277     216.592 126.271  67.418  1.00  0.00           C  
ATOM   4376  OE1 GLU B 277     216.435 127.462  67.293  1.00  0.00           O  
ATOM   4377  OE2 GLU B 277     217.534 125.785  67.998  1.00  0.00           O  
ATOM   4378  H   GLU B 277     214.787 125.097  63.953  1.00  0.00           H  
ATOM   4379  HA  GLU B 277     213.131 124.322  66.157  1.00  0.00           H  
ATOM   4380 1HB  GLU B 277     214.726 126.851  65.575  1.00  0.00           H  
ATOM   4381 2HB  GLU B 277     213.865 126.599  67.087  1.00  0.00           H  
ATOM   4382 1HG  GLU B 277     215.226 124.656  67.596  1.00  0.00           H  
ATOM   4383 2HG  GLU B 277     216.025 124.764  66.028  1.00  0.00           H  
ATOM   4384  N   GLN B 278     211.992 126.740  64.261  1.00  0.00           N  
ATOM   4385  CA  GLN B 278     210.770 127.444  63.889  1.00  0.00           C  
ATOM   4386  C   GLN B 278     209.691 126.469  63.435  1.00  0.00           C  
ATOM   4387  O   GLN B 278     208.514 126.636  63.754  1.00  0.00           O  
ATOM   4388  CB  GLN B 278     211.054 128.463  62.782  1.00  0.00           C  
ATOM   4389  CG  GLN B 278     209.835 129.247  62.330  1.00  0.00           C  
ATOM   4390  CD  GLN B 278     209.178 130.004  63.470  1.00  0.00           C  
ATOM   4391  OE1 GLN B 278     209.856 130.605  64.306  1.00  0.00           O  
ATOM   4392  NE2 GLN B 278     207.850 129.976  63.507  1.00  0.00           N  
ATOM   4393  H   GLN B 278     212.820 126.859  63.696  1.00  0.00           H  
ATOM   4394  HA  GLN B 278     210.392 127.968  64.767  1.00  0.00           H  
ATOM   4395 1HB  GLN B 278     211.804 129.175  63.125  1.00  0.00           H  
ATOM   4396 2HB  GLN B 278     211.465 127.949  61.913  1.00  0.00           H  
ATOM   4397 1HG  GLN B 278     210.139 129.969  61.571  1.00  0.00           H  
ATOM   4398 2HG  GLN B 278     209.104 128.555  61.914  1.00  0.00           H  
ATOM   4399 1HE2 GLN B 278     207.360 130.456  64.237  1.00  0.00           H  
ATOM   4400 2HE2 GLN B 278     207.338 129.475  62.808  1.00  0.00           H  
ATOM   4401  N   ALA B 279     210.099 125.449  62.687  1.00  0.00           N  
ATOM   4402  CA  ALA B 279     209.183 124.403  62.250  1.00  0.00           C  
ATOM   4403  C   ALA B 279     208.603 123.650  63.442  1.00  0.00           C  
ATOM   4404  O   ALA B 279     207.424 123.294  63.446  1.00  0.00           O  
ATOM   4405  CB  ALA B 279     209.889 123.442  61.306  1.00  0.00           C  
ATOM   4406  H   ALA B 279     211.070 125.399  62.410  1.00  0.00           H  
ATOM   4407  HA  ALA B 279     208.352 124.870  61.719  1.00  0.00           H  
ATOM   4408 1HB  ALA B 279     209.192 122.667  60.988  1.00  0.00           H  
ATOM   4409 2HB  ALA B 279     210.250 123.985  60.433  1.00  0.00           H  
ATOM   4410 3HB  ALA B 279     210.733 122.982  61.819  1.00  0.00           H  
ATOM   4411  N   LEU B 280     209.437 123.410  64.446  1.00  0.00           N  
ATOM   4412  CA  LEU B 280     209.004 122.712  65.650  1.00  0.00           C  
ATOM   4413  C   LEU B 280     208.033 123.562  66.461  1.00  0.00           C  
ATOM   4414  O   LEU B 280     207.091 123.045  67.057  1.00  0.00           O  
ATOM   4415  CB  LEU B 280     210.217 122.344  66.514  1.00  0.00           C  
ATOM   4416  CG  LEU B 280     211.125 121.244  65.951  1.00  0.00           C  
ATOM   4417  CD1 LEU B 280     212.392 121.151  66.792  1.00  0.00           C  
ATOM   4418  CD2 LEU B 280     210.375 119.920  65.945  1.00  0.00           C  
ATOM   4419  H   LEU B 280     210.396 123.718  64.374  1.00  0.00           H  
ATOM   4420  HA  LEU B 280     208.481 121.802  65.356  1.00  0.00           H  
ATOM   4421 1HB  LEU B 280     210.826 123.236  66.655  1.00  0.00           H  
ATOM   4422 2HB  LEU B 280     209.861 122.014  67.490  1.00  0.00           H  
ATOM   4423  HG  LEU B 280     211.419 121.500  64.933  1.00  0.00           H  
ATOM   4424 1HD1 LEU B 280     213.038 120.369  66.392  1.00  0.00           H  
ATOM   4425 2HD1 LEU B 280     212.918 122.105  66.763  1.00  0.00           H  
ATOM   4426 3HD1 LEU B 280     212.128 120.912  67.821  1.00  0.00           H  
ATOM   4427 1HD2 LEU B 280     211.021 119.138  65.544  1.00  0.00           H  
ATOM   4428 2HD2 LEU B 280     210.083 119.663  66.963  1.00  0.00           H  
ATOM   4429 3HD2 LEU B 280     209.485 120.010  65.323  1.00  0.00           H  
ATOM   4430  N   ARG B 281     208.273 124.869  66.479  1.00  0.00           N  
ATOM   4431  CA  ARG B 281     207.349 125.809  67.103  1.00  0.00           C  
ATOM   4432  C   ARG B 281     205.994 125.789  66.414  1.00  0.00           C  
ATOM   4433  O   ARG B 281     204.951 125.867  67.066  1.00  0.00           O  
ATOM   4434  CB  ARG B 281     207.915 127.221  67.064  1.00  0.00           C  
ATOM   4435  CG  ARG B 281     208.998 127.506  68.091  1.00  0.00           C  
ATOM   4436  CD  ARG B 281     209.278 128.961  68.206  1.00  0.00           C  
ATOM   4437  NE  ARG B 281     210.073 129.450  67.092  1.00  0.00           N  
ATOM   4438  CZ  ARG B 281     211.421 129.452  67.058  1.00  0.00           C  
ATOM   4439  NH1 ARG B 281     212.104 128.990  68.081  1.00  0.00           N  
ATOM   4440  NH2 ARG B 281     212.053 129.919  65.997  1.00  0.00           N  
ATOM   4441  H   ARG B 281     209.117 125.220  66.048  1.00  0.00           H  
ATOM   4442  HA  ARG B 281     207.198 125.507  68.140  1.00  0.00           H  
ATOM   4443 1HB  ARG B 281     208.335 127.418  66.078  1.00  0.00           H  
ATOM   4444 2HB  ARG B 281     207.110 127.940  67.225  1.00  0.00           H  
ATOM   4445 1HG  ARG B 281     208.679 127.140  69.067  1.00  0.00           H  
ATOM   4446 2HG  ARG B 281     209.920 127.002  67.799  1.00  0.00           H  
ATOM   4447 1HD  ARG B 281     208.337 129.512  68.221  1.00  0.00           H  
ATOM   4448 2HD  ARG B 281     209.825 129.153  69.128  1.00  0.00           H  
ATOM   4449  HE  ARG B 281     209.582 129.813  66.287  1.00  0.00           H  
ATOM   4450 1HH1 ARG B 281     211.622 128.632  68.893  1.00  0.00           H  
ATOM   4451 2HH1 ARG B 281     213.114 128.992  68.055  1.00  0.00           H  
ATOM   4452 1HH2 ARG B 281     211.527 130.276  65.210  1.00  0.00           H  
ATOM   4453 2HH2 ARG B 281     213.063 129.922  65.970  1.00  0.00           H  
ATOM   4454  N   ILE B 282     206.010 125.683  65.089  1.00  0.00           N  
ATOM   4455  CA  ILE B 282     204.780 125.602  64.309  1.00  0.00           C  
ATOM   4456  C   ILE B 282     203.991 124.346  64.654  1.00  0.00           C  
ATOM   4457  O   ILE B 282     202.764 124.379  64.753  1.00  0.00           O  
ATOM   4458  CB  ILE B 282     205.084 125.619  62.800  1.00  0.00           C  
ATOM   4459  CG1 ILE B 282     205.619 126.990  62.379  1.00  0.00           C  
ATOM   4460  CG2 ILE B 282     203.839 125.262  62.002  1.00  0.00           C  
ATOM   4461  CD1 ILE B 282     206.223 127.011  60.993  1.00  0.00           C  
ATOM   4462  H   ILE B 282     206.897 125.658  64.608  1.00  0.00           H  
ATOM   4463  HA  ILE B 282     204.157 126.461  64.557  1.00  0.00           H  
ATOM   4464  HB  ILE B 282     205.866 124.894  62.578  1.00  0.00           H  
ATOM   4465 1HG1 ILE B 282     204.812 127.721  62.410  1.00  0.00           H  
ATOM   4466 2HG1 ILE B 282     206.382 127.316  63.086  1.00  0.00           H  
ATOM   4467 1HG2 ILE B 282     204.071 125.280  60.938  1.00  0.00           H  
ATOM   4468 2HG2 ILE B 282     203.501 124.266  62.283  1.00  0.00           H  
ATOM   4469 3HG2 ILE B 282     203.052 125.986  62.214  1.00  0.00           H  
ATOM   4470 1HD1 ILE B 282     206.580 128.015  60.766  1.00  0.00           H  
ATOM   4471 2HD1 ILE B 282     207.058 126.310  60.949  1.00  0.00           H  
ATOM   4472 3HD1 ILE B 282     205.468 126.722  60.263  1.00  0.00           H  
ATOM   4473  N   VAL B 283     204.702 123.238  64.839  1.00  0.00           N  
ATOM   4474  CA  VAL B 283     204.081 121.992  65.265  1.00  0.00           C  
ATOM   4475  C   VAL B 283     203.284 122.183  66.552  1.00  0.00           C  
ATOM   4476  O   VAL B 283     202.133 121.759  66.647  1.00  0.00           O  
ATOM   4477  CB  VAL B 283     205.155 120.910  65.484  1.00  0.00           C  
ATOM   4478  CG1 VAL B 283     204.556 119.700  66.186  1.00  0.00           C  
ATOM   4479  CG2 VAL B 283     205.767 120.511  64.150  1.00  0.00           C  
ATOM   4480  H   VAL B 283     205.701 123.263  64.677  1.00  0.00           H  
ATOM   4481  HA  VAL B 283     203.385 121.667  64.490  1.00  0.00           H  
ATOM   4482  HB  VAL B 283     205.932 121.308  66.136  1.00  0.00           H  
ATOM   4483 1HG1 VAL B 283     205.329 118.945  66.333  1.00  0.00           H  
ATOM   4484 2HG1 VAL B 283     204.157 120.002  67.154  1.00  0.00           H  
ATOM   4485 3HG1 VAL B 283     203.755 119.284  65.576  1.00  0.00           H  
ATOM   4486 1HG2 VAL B 283     206.526 119.746  64.312  1.00  0.00           H  
ATOM   4487 2HG2 VAL B 283     204.989 120.117  63.495  1.00  0.00           H  
ATOM   4488 3HG2 VAL B 283     206.225 121.383  63.684  1.00  0.00           H  
ATOM   4489  N   ARG B 284     203.904 122.826  67.533  1.00  0.00           N  
ATOM   4490  CA  ARG B 284     203.271 123.036  68.830  1.00  0.00           C  
ATOM   4491  C   ARG B 284     202.027 123.902  68.704  1.00  0.00           C  
ATOM   4492  O   ARG B 284     201.004 123.632  69.331  1.00  0.00           O  
ATOM   4493  CB  ARG B 284     204.243 123.691  69.801  1.00  0.00           C  
ATOM   4494  CG  ARG B 284     205.399 122.807  70.241  1.00  0.00           C  
ATOM   4495  CD  ARG B 284     206.261 123.489  71.241  1.00  0.00           C  
ATOM   4496  NE  ARG B 284     207.444 122.706  71.560  1.00  0.00           N  
ATOM   4497  CZ  ARG B 284     207.463 121.660  72.410  1.00  0.00           C  
ATOM   4498  NH1 ARG B 284     206.358 121.285  73.015  1.00  0.00           N  
ATOM   4499  NH2 ARG B 284     208.592 121.012  72.635  1.00  0.00           N  
ATOM   4500  H   ARG B 284     204.837 123.181  67.379  1.00  0.00           H  
ATOM   4501  HA  ARG B 284     202.963 122.067  69.225  1.00  0.00           H  
ATOM   4502 1HB  ARG B 284     204.666 124.584  69.344  1.00  0.00           H  
ATOM   4503 2HB  ARG B 284     203.707 124.003  70.697  1.00  0.00           H  
ATOM   4504 1HG  ARG B 284     205.009 121.894  70.691  1.00  0.00           H  
ATOM   4505 2HG  ARG B 284     206.013 122.553  69.376  1.00  0.00           H  
ATOM   4506 1HD  ARG B 284     206.586 124.451  70.845  1.00  0.00           H  
ATOM   4507 2HD  ARG B 284     205.698 123.646  72.160  1.00  0.00           H  
ATOM   4508  HE  ARG B 284     208.314 122.964  71.114  1.00  0.00           H  
ATOM   4509 1HH1 ARG B 284     205.494 121.781  72.844  1.00  0.00           H  
ATOM   4510 2HH1 ARG B 284     206.372 120.502  73.652  1.00  0.00           H  
ATOM   4511 1HH2 ARG B 284     209.442 121.300  72.169  1.00  0.00           H  
ATOM   4512 2HH2 ARG B 284     208.606 120.228  73.271  1.00  0.00           H  
ATOM   4513  N   GLU B 285     202.121 124.948  67.886  1.00  0.00           N  
ATOM   4514  CA  GLU B 285     200.995 125.850  67.667  1.00  0.00           C  
ATOM   4515  C   GLU B 285     199.878 125.161  66.893  1.00  0.00           C  
ATOM   4516  O   GLU B 285     198.696 125.394  67.153  1.00  0.00           O  
ATOM   4517  CB  GLU B 285     201.453 127.101  66.914  1.00  0.00           C  
ATOM   4518  CG  GLU B 285     202.358 128.023  67.719  1.00  0.00           C  
ATOM   4519  CD  GLU B 285     201.703 128.540  68.970  1.00  0.00           C  
ATOM   4520  OE1 GLU B 285     200.616 129.059  68.878  1.00  0.00           O  
ATOM   4521  OE2 GLU B 285     202.291 128.416  70.019  1.00  0.00           O  
ATOM   4522  H   GLU B 285     202.991 125.120  67.406  1.00  0.00           H  
ATOM   4523  HA  GLU B 285     200.594 126.144  68.636  1.00  0.00           H  
ATOM   4524 1HB  GLU B 285     201.991 126.808  66.013  1.00  0.00           H  
ATOM   4525 2HB  GLU B 285     200.581 127.677  66.602  1.00  0.00           H  
ATOM   4526 1HG  GLU B 285     203.261 127.479  67.994  1.00  0.00           H  
ATOM   4527 2HG  GLU B 285     202.650 128.865  67.093  1.00  0.00           H  
ATOM   4528  N   ALA B 286     200.258 124.312  65.946  1.00  0.00           N  
ATOM   4529  CA  ALA B 286     199.290 123.530  65.184  1.00  0.00           C  
ATOM   4530  C   ALA B 286     198.514 122.583  66.090  1.00  0.00           C  
ATOM   4531  O   ALA B 286     197.310 122.395  65.922  1.00  0.00           O  
ATOM   4532  CB  ALA B 286     199.990 122.751  64.081  1.00  0.00           C  
ATOM   4533  H   ALA B 286     201.242 124.206  65.745  1.00  0.00           H  
ATOM   4534  HA  ALA B 286     198.573 124.213  64.731  1.00  0.00           H  
ATOM   4535 1HB  ALA B 286     199.253 122.173  63.522  1.00  0.00           H  
ATOM   4536 2HB  ALA B 286     200.490 123.445  63.408  1.00  0.00           H  
ATOM   4537 3HB  ALA B 286     200.724 122.078  64.520  1.00  0.00           H  
ATOM   4538  N   LEU B 287     199.211 121.989  67.054  1.00  0.00           N  
ATOM   4539  CA  LEU B 287     198.581 121.087  68.011  1.00  0.00           C  
ATOM   4540  C   LEU B 287     197.597 121.831  68.906  1.00  0.00           C  
ATOM   4541  O   LEU B 287     196.542 121.304  69.253  1.00  0.00           O  
ATOM   4542  CB  LEU B 287     199.648 120.401  68.873  1.00  0.00           C  
ATOM   4543  CG  LEU B 287     200.540 119.387  68.146  1.00  0.00           C  
ATOM   4544  CD1 LEU B 287     201.612 118.876  69.100  1.00  0.00           C  
ATOM   4545  CD2 LEU B 287     199.686 118.243  67.620  1.00  0.00           C  
ATOM   4546  H   LEU B 287     200.202 122.169  67.126  1.00  0.00           H  
ATOM   4547  HA  LEU B 287     198.021 120.335  67.459  1.00  0.00           H  
ATOM   4548 1HB  LEU B 287     200.295 121.166  69.299  1.00  0.00           H  
ATOM   4549 2HB  LEU B 287     199.151 119.878  69.691  1.00  0.00           H  
ATOM   4550  HG  LEU B 287     201.043 119.878  67.312  1.00  0.00           H  
ATOM   4551 1HD1 LEU B 287     202.246 118.156  68.583  1.00  0.00           H  
ATOM   4552 2HD1 LEU B 287     202.220 119.712  69.445  1.00  0.00           H  
ATOM   4553 3HD1 LEU B 287     201.138 118.394  69.954  1.00  0.00           H  
ATOM   4554 1HD2 LEU B 287     200.320 117.523  67.102  1.00  0.00           H  
ATOM   4555 2HD2 LEU B 287     199.184 117.751  68.454  1.00  0.00           H  
ATOM   4556 3HD2 LEU B 287     198.941 118.635  66.927  1.00  0.00           H  
ATOM   4557  N   LYS B 288     197.952 123.058  69.272  1.00  0.00           N  
ATOM   4558  CA  LYS B 288     197.054 123.918  70.037  1.00  0.00           C  
ATOM   4559  C   LYS B 288     195.766 124.188  69.271  1.00  0.00           C  
ATOM   4560  O   LYS B 288     194.682 124.215  69.853  1.00  0.00           O  
ATOM   4561  CB  LYS B 288     197.746 125.237  70.387  1.00  0.00           C  
ATOM   4562  CG  LYS B 288     198.855 125.111  71.422  1.00  0.00           C  
ATOM   4563  CD  LYS B 288     199.537 126.448  71.666  1.00  0.00           C  
ATOM   4564  CE  LYS B 288     200.775 126.288  72.537  1.00  0.00           C  
ATOM   4565  NZ  LYS B 288     201.514 127.572  72.695  1.00  0.00           N  
ATOM   4566  H   LYS B 288     198.865 123.404  69.018  1.00  0.00           H  
ATOM   4567  HA  LYS B 288     196.788 123.405  70.962  1.00  0.00           H  
ATOM   4568 1HB  LYS B 288     198.175 125.672  69.484  1.00  0.00           H  
ATOM   4569 2HB  LYS B 288     197.009 125.943  70.770  1.00  0.00           H  
ATOM   4570 1HG  LYS B 288     198.436 124.748  72.363  1.00  0.00           H  
ATOM   4571 2HG  LYS B 288     199.597 124.392  71.074  1.00  0.00           H  
ATOM   4572 1HD  LYS B 288     199.830 126.889  70.712  1.00  0.00           H  
ATOM   4573 2HD  LYS B 288     198.842 127.128  72.160  1.00  0.00           H  
ATOM   4574 1HE  LYS B 288     200.482 125.927  73.522  1.00  0.00           H  
ATOM   4575 2HE  LYS B 288     201.443 125.553  72.089  1.00  0.00           H  
ATOM   4576 1HZ  LYS B 288     202.324 127.423  73.278  1.00  0.00           H  
ATOM   4577 2HZ  LYS B 288     201.806 127.906  71.789  1.00  0.00           H  
ATOM   4578 3HZ  LYS B 288     200.909 128.255  73.128  1.00  0.00           H  
ATOM   4579  N   GLN B 289     195.891 124.386  67.964  1.00  0.00           N  
ATOM   4580  CA  GLN B 289     194.732 124.600  67.106  1.00  0.00           C  
ATOM   4581  C   GLN B 289     194.006 123.287  66.829  1.00  0.00           C  
ATOM   4582  O   GLN B 289     192.812 123.279  66.538  1.00  0.00           O  
ATOM   4583  CB  GLN B 289     195.154 125.254  65.788  1.00  0.00           C  
ATOM   4584  CG  GLN B 289     195.726 126.653  65.942  1.00  0.00           C  
ATOM   4585  CD  GLN B 289     194.714 127.633  66.505  1.00  0.00           C  
ATOM   4586  OE1 GLN B 289     193.558 127.669  66.075  1.00  0.00           O  
ATOM   4587  NE2 GLN B 289     195.143 128.436  67.472  1.00  0.00           N  
ATOM   4588  H   GLN B 289     196.814 124.393  67.553  1.00  0.00           H  
ATOM   4589  HA  GLN B 289     194.035 125.259  67.622  1.00  0.00           H  
ATOM   4590 1HB  GLN B 289     195.907 124.636  65.299  1.00  0.00           H  
ATOM   4591 2HB  GLN B 289     194.295 125.314  65.120  1.00  0.00           H  
ATOM   4592 1HG  GLN B 289     196.578 126.614  66.621  1.00  0.00           H  
ATOM   4593 2HG  GLN B 289     196.044 127.015  64.964  1.00  0.00           H  
ATOM   4594 1HE2 GLN B 289     194.521 129.103  67.883  1.00  0.00           H  
ATOM   4595 2HE2 GLN B 289     196.089 128.374  67.791  1.00  0.00           H  
ATOM   4596  N   GLY B 290     194.736 122.182  66.922  1.00  0.00           N  
ATOM   4597  CA  GLY B 290     194.174 120.867  66.643  1.00  0.00           C  
ATOM   4598  C   GLY B 290     194.433 120.452  65.201  1.00  0.00           C  
ATOM   4599  O   GLY B 290     193.875 119.465  64.716  1.00  0.00           O  
ATOM   4600  H   GLY B 290     195.706 122.254  67.194  1.00  0.00           H  
ATOM   4601 1HA  GLY B 290     194.609 120.132  67.320  1.00  0.00           H  
ATOM   4602 2HA  GLY B 290     193.101 120.882  66.834  1.00  0.00           H  
ATOM   4603  N   ASN B 291     195.283 121.209  64.516  1.00  0.00           N  
ATOM   4604  CA  ASN B 291     195.574 120.957  63.110  1.00  0.00           C  
ATOM   4605  C   ASN B 291     196.700 119.943  62.955  1.00  0.00           C  
ATOM   4606  O   ASN B 291     197.843 120.309  62.681  1.00  0.00           O  
ATOM   4607  CB  ASN B 291     195.918 122.251  62.395  1.00  0.00           C  
ATOM   4608  CG  ASN B 291     195.870 122.115  60.899  1.00  0.00           C  
ATOM   4609  OD1 ASN B 291     196.171 121.049  60.350  1.00  0.00           O  
ATOM   4610  ND2 ASN B 291     195.496 123.175  60.228  1.00  0.00           N  
ATOM   4611  H   ASN B 291     195.741 121.980  64.982  1.00  0.00           H  
ATOM   4612  HA  ASN B 291     194.683 120.537  62.643  1.00  0.00           H  
ATOM   4613 1HB  ASN B 291     195.220 123.032  62.700  1.00  0.00           H  
ATOM   4614 2HB  ASN B 291     196.918 122.573  62.687  1.00  0.00           H  
ATOM   4615 1HD2 ASN B 291     195.446 123.142  59.229  1.00  0.00           H  
ATOM   4616 2HD2 ASN B 291     195.261 124.016  60.713  1.00  0.00           H  
ATOM   4617  N   LYS B 292     196.370 118.668  63.128  1.00  0.00           N  
ATOM   4618  CA  LYS B 292     197.376 117.613  63.150  1.00  0.00           C  
ATOM   4619  C   LYS B 292     198.049 117.464  61.790  1.00  0.00           C  
ATOM   4620  O   LYS B 292     199.226 117.115  61.706  1.00  0.00           O  
ATOM   4621  CB  LYS B 292     196.749 116.283  63.575  1.00  0.00           C  
ATOM   4622  CG  LYS B 292     195.736 115.722  62.587  1.00  0.00           C  
ATOM   4623  CD  LYS B 292     195.101 114.443  63.113  1.00  0.00           C  
ATOM   4624  CE  LYS B 292     194.079 113.888  62.131  1.00  0.00           C  
ATOM   4625  NZ  LYS B 292     193.469 112.620  62.621  1.00  0.00           N  
ATOM   4626  H   LYS B 292     195.397 118.423  63.248  1.00  0.00           H  
ATOM   4627  HA  LYS B 292     198.146 117.884  63.872  1.00  0.00           H  
ATOM   4628 1HB  LYS B 292     197.533 115.537  63.710  1.00  0.00           H  
ATOM   4629 2HB  LYS B 292     196.246 116.408  64.534  1.00  0.00           H  
ATOM   4630 1HG  LYS B 292     194.952 116.460  62.409  1.00  0.00           H  
ATOM   4631 2HG  LYS B 292     196.231 115.509  61.638  1.00  0.00           H  
ATOM   4632 1HD  LYS B 292     195.877 113.694  63.278  1.00  0.00           H  
ATOM   4633 2HD  LYS B 292     194.607 114.645  64.063  1.00  0.00           H  
ATOM   4634 1HE  LYS B 292     193.288 114.620  61.976  1.00  0.00           H  
ATOM   4635 2HE  LYS B 292     194.561 113.696  61.173  1.00  0.00           H  
ATOM   4636 1HZ  LYS B 292     192.800 112.285  61.944  1.00  0.00           H  
ATOM   4637 2HZ  LYS B 292     194.193 111.927  62.751  1.00  0.00           H  
ATOM   4638 3HZ  LYS B 292     193.002 112.789  63.501  1.00  0.00           H  
ATOM   4639  N   GLU B 293     197.293 117.730  60.731  1.00  0.00           N  
ATOM   4640  CA  GLU B 293     197.810 117.608  59.372  1.00  0.00           C  
ATOM   4641  C   GLU B 293     198.999 118.535  59.152  1.00  0.00           C  
ATOM   4642  O   GLU B 293     200.036 118.117  58.635  1.00  0.00           O  
ATOM   4643  CB  GLU B 293     196.712 117.920  58.353  1.00  0.00           C  
ATOM   4644  CG  GLU B 293     197.162 117.843  56.901  1.00  0.00           C  
ATOM   4645  CD  GLU B 293     196.056 118.146  55.928  1.00  0.00           C  
ATOM   4646  OE1 GLU B 293     194.946 118.341  56.362  1.00  0.00           O  
ATOM   4647  OE2 GLU B 293     196.322 118.184  54.750  1.00  0.00           O  
ATOM   4648  H   GLU B 293     196.337 118.022  60.868  1.00  0.00           H  
ATOM   4649  HA  GLU B 293     198.156 116.585  59.224  1.00  0.00           H  
ATOM   4650 1HB  GLU B 293     195.885 117.222  58.484  1.00  0.00           H  
ATOM   4651 2HB  GLU B 293     196.325 118.923  58.530  1.00  0.00           H  
ATOM   4652 1HG  GLU B 293     197.973 118.554  56.744  1.00  0.00           H  
ATOM   4653 2HG  GLU B 293     197.549 116.844  56.703  1.00  0.00           H  
ATOM   4654  N   VAL B 294     198.844 119.794  59.546  1.00  0.00           N  
ATOM   4655  CA  VAL B 294     199.910 120.778  59.408  1.00  0.00           C  
ATOM   4656  C   VAL B 294     201.084 120.451  60.320  1.00  0.00           C  
ATOM   4657  O   VAL B 294     202.243 120.606  59.935  1.00  0.00           O  
ATOM   4658  CB  VAL B 294     199.383 122.187  59.740  1.00  0.00           C  
ATOM   4659  CG1 VAL B 294     200.536 123.170  59.868  1.00  0.00           C  
ATOM   4660  CG2 VAL B 294     198.404 122.639  58.668  1.00  0.00           C  
ATOM   4661  H   VAL B 294     197.962 120.077  59.952  1.00  0.00           H  
ATOM   4662  HA  VAL B 294     200.272 120.752  58.379  1.00  0.00           H  
ATOM   4663  HB  VAL B 294     198.877 122.157  60.706  1.00  0.00           H  
ATOM   4664 1HG1 VAL B 294     200.146 124.161  60.103  1.00  0.00           H  
ATOM   4665 2HG1 VAL B 294     201.205 122.846  60.665  1.00  0.00           H  
ATOM   4666 3HG1 VAL B 294     201.085 123.212  58.927  1.00  0.00           H  
ATOM   4667 1HG2 VAL B 294     198.035 123.636  58.909  1.00  0.00           H  
ATOM   4668 2HG2 VAL B 294     198.908 122.663  57.701  1.00  0.00           H  
ATOM   4669 3HG2 VAL B 294     197.566 121.943  58.623  1.00  0.00           H  
ATOM   4670  N   ALA B 295     200.778 119.996  61.530  1.00  0.00           N  
ATOM   4671  CA  ALA B 295     201.806 119.608  62.487  1.00  0.00           C  
ATOM   4672  C   ALA B 295     202.731 118.547  61.899  1.00  0.00           C  
ATOM   4673  O   ALA B 295     203.947 118.600  62.086  1.00  0.00           O  
ATOM   4674  CB  ALA B 295     201.168 119.100  63.772  1.00  0.00           C  
ATOM   4675  H   ALA B 295     199.805 119.918  61.795  1.00  0.00           H  
ATOM   4676  HA  ALA B 295     202.414 120.484  62.718  1.00  0.00           H  
ATOM   4677 1HB  ALA B 295     201.949 118.814  64.477  1.00  0.00           H  
ATOM   4678 2HB  ALA B 295     200.555 119.888  64.210  1.00  0.00           H  
ATOM   4679 3HB  ALA B 295     200.544 118.236  63.552  1.00  0.00           H  
ATOM   4680  N   LYS B 296     202.148 117.587  61.192  1.00  0.00           N  
ATOM   4681  CA  LYS B 296     202.918 116.511  60.579  1.00  0.00           C  
ATOM   4682  C   LYS B 296     203.766 117.030  59.426  1.00  0.00           C  
ATOM   4683  O   LYS B 296     204.915 116.622  59.255  1.00  0.00           O  
ATOM   4684  CB  LYS B 296     201.989 115.399  60.090  1.00  0.00           C  
ATOM   4685  CG  LYS B 296     201.341 114.585  61.203  1.00  0.00           C  
ATOM   4686  CD  LYS B 296     200.390 113.540  60.641  1.00  0.00           C  
ATOM   4687  CE  LYS B 296     199.658 112.802  61.752  1.00  0.00           C  
ATOM   4688  NZ  LYS B 296     198.721 111.777  61.217  1.00  0.00           N  
ATOM   4689  H   LYS B 296     201.144 117.604  61.075  1.00  0.00           H  
ATOM   4690  HA  LYS B 296     203.596 116.101  61.330  1.00  0.00           H  
ATOM   4691 1HB  LYS B 296     201.192 115.830  59.485  1.00  0.00           H  
ATOM   4692 2HB  LYS B 296     202.547 114.711  59.454  1.00  0.00           H  
ATOM   4693 1HG  LYS B 296     202.116 114.084  61.786  1.00  0.00           H  
ATOM   4694 2HG  LYS B 296     200.788 115.249  61.865  1.00  0.00           H  
ATOM   4695 1HD  LYS B 296     199.658 114.023  59.993  1.00  0.00           H  
ATOM   4696 2HD  LYS B 296     200.952 112.817  60.048  1.00  0.00           H  
ATOM   4697 1HE  LYS B 296     200.381 112.312  62.402  1.00  0.00           H  
ATOM   4698 2HE  LYS B 296     199.091 113.515  62.350  1.00  0.00           H  
ATOM   4699 1HZ  LYS B 296     198.255 111.313  61.984  1.00  0.00           H  
ATOM   4700 2HZ  LYS B 296     198.033 112.224  60.627  1.00  0.00           H  
ATOM   4701 3HZ  LYS B 296     199.236 111.098  60.677  1.00  0.00           H  
ATOM   4702  N   LYS B 297     203.194 117.930  58.634  1.00  0.00           N  
ATOM   4703  CA  LYS B 297     203.918 118.552  57.533  1.00  0.00           C  
ATOM   4704  C   LYS B 297     205.074 119.401  58.042  1.00  0.00           C  
ATOM   4705  O   LYS B 297     206.150 119.428  57.444  1.00  0.00           O  
ATOM   4706  CB  LYS B 297     202.974 119.406  56.685  1.00  0.00           C  
ATOM   4707  CG  LYS B 297     201.974 118.608  55.860  1.00  0.00           C  
ATOM   4708  CD  LYS B 297     201.015 119.524  55.114  1.00  0.00           C  
ATOM   4709  CE  LYS B 297     200.021 118.727  54.281  1.00  0.00           C  
ATOM   4710  NZ  LYS B 297     199.020 119.606  53.618  1.00  0.00           N  
ATOM   4711  H   LYS B 297     202.233 118.190  58.801  1.00  0.00           H  
ATOM   4712  HA  LYS B 297     204.336 117.764  56.904  1.00  0.00           H  
ATOM   4713 1HB  LYS B 297     202.412 120.079  57.333  1.00  0.00           H  
ATOM   4714 2HB  LYS B 297     203.556 120.022  55.999  1.00  0.00           H  
ATOM   4715 1HG  LYS B 297     202.508 117.988  55.139  1.00  0.00           H  
ATOM   4716 2HG  LYS B 297     201.399 117.955  56.518  1.00  0.00           H  
ATOM   4717 1HD  LYS B 297     200.468 120.139  55.828  1.00  0.00           H  
ATOM   4718 2HD  LYS B 297     201.581 120.182  54.454  1.00  0.00           H  
ATOM   4719 1HE  LYS B 297     200.555 118.164  53.517  1.00  0.00           H  
ATOM   4720 2HE  LYS B 297     199.496 118.019  54.922  1.00  0.00           H  
ATOM   4721 1HZ  LYS B 297     198.380 119.041  53.080  1.00  0.00           H  
ATOM   4722 2HZ  LYS B 297     198.506 120.119  54.322  1.00  0.00           H  
ATOM   4723 3HZ  LYS B 297     199.494 120.256  53.008  1.00  0.00           H  
ATOM   4724  N   ALA B 298     204.848 120.099  59.152  1.00  0.00           N  
ATOM   4725  CA  ALA B 298     205.877 120.933  59.758  1.00  0.00           C  
ATOM   4726  C   ALA B 298     207.081 120.105  60.183  1.00  0.00           C  
ATOM   4727  O   ALA B 298     208.223 120.549  60.073  1.00  0.00           O  
ATOM   4728  CB  ALA B 298     205.309 121.692  60.947  1.00  0.00           C  
ATOM   4729  H   ALA B 298     203.937 120.042  59.589  1.00  0.00           H  
ATOM   4730  HA  ALA B 298     206.219 121.653  59.012  1.00  0.00           H  
ATOM   4731 1HB  ALA B 298     206.089 122.314  61.389  1.00  0.00           H  
ATOM   4732 2HB  ALA B 298     204.486 122.327  60.617  1.00  0.00           H  
ATOM   4733 3HB  ALA B 298     204.946 120.986  61.690  1.00  0.00           H  
ATOM   4734  N   LEU B 299     206.817 118.897  60.671  1.00  0.00           N  
ATOM   4735  CA  LEU B 299     207.880 117.997  61.103  1.00  0.00           C  
ATOM   4736  C   LEU B 299     208.804 117.641  59.945  1.00  0.00           C  
ATOM   4737  O   LEU B 299     210.024 117.581  60.105  1.00  0.00           O  
ATOM   4738  CB  LEU B 299     207.281 116.717  61.700  1.00  0.00           C  
ATOM   4739  CG  LEU B 299     206.602 116.875  63.066  1.00  0.00           C  
ATOM   4740  CD1 LEU B 299     205.831 115.605  63.400  1.00  0.00           C  
ATOM   4741  CD2 LEU B 299     207.654 117.170  64.125  1.00  0.00           C  
ATOM   4742  H   LEU B 299     205.857 118.595  60.746  1.00  0.00           H  
ATOM   4743  HA  LEU B 299     208.480 118.506  61.858  1.00  0.00           H  
ATOM   4744 1HB  LEU B 299     206.541 116.324  61.005  1.00  0.00           H  
ATOM   4745 2HB  LEU B 299     208.076 115.979  61.808  1.00  0.00           H  
ATOM   4746  HG  LEU B 299     205.888 117.698  63.025  1.00  0.00           H  
ATOM   4747 1HD1 LEU B 299     205.348 115.717  64.371  1.00  0.00           H  
ATOM   4748 2HD1 LEU B 299     205.073 115.428  62.637  1.00  0.00           H  
ATOM   4749 3HD1 LEU B 299     206.518 114.760  63.432  1.00  0.00           H  
ATOM   4750 1HD2 LEU B 299     207.171 117.283  65.096  1.00  0.00           H  
ATOM   4751 2HD2 LEU B 299     208.368 116.348  64.168  1.00  0.00           H  
ATOM   4752 3HD2 LEU B 299     208.177 118.092  63.871  1.00  0.00           H  
ATOM   4753  N   GLU B 300     208.215 117.402  58.776  1.00  0.00           N  
ATOM   4754  CA  GLU B 300     208.980 117.006  57.600  1.00  0.00           C  
ATOM   4755  C   GLU B 300     210.015 118.061  57.233  1.00  0.00           C  
ATOM   4756  O   GLU B 300     211.117 117.735  56.793  1.00  0.00           O  
ATOM   4757  CB  GLU B 300     208.045 116.761  56.414  1.00  0.00           C  
ATOM   4758  CG  GLU B 300     207.171 115.522  56.547  1.00  0.00           C  
ATOM   4759  CD  GLU B 300     207.961 114.243  56.506  1.00  0.00           C  
ATOM   4760  OE1 GLU B 300     208.656 114.027  55.543  1.00  0.00           O  
ATOM   4761  OE2 GLU B 300     207.867 113.481  57.440  1.00  0.00           O  
ATOM   4762  H   GLU B 300     207.213 117.501  58.702  1.00  0.00           H  
ATOM   4763  HA  GLU B 300     209.514 116.084  57.830  1.00  0.00           H  
ATOM   4764 1HB  GLU B 300     207.388 117.621  56.285  1.00  0.00           H  
ATOM   4765 2HB  GLU B 300     208.633 116.659  55.502  1.00  0.00           H  
ATOM   4766 1HG  GLU B 300     206.630 115.571  57.491  1.00  0.00           H  
ATOM   4767 2HG  GLU B 300     206.440 115.518  55.740  1.00  0.00           H  
ATOM   4768  N   VAL B 301     209.653 119.327  57.417  1.00  0.00           N  
ATOM   4769  CA  VAL B 301     210.584 120.428  57.202  1.00  0.00           C  
ATOM   4770  C   VAL B 301     211.709 120.406  58.229  1.00  0.00           C  
ATOM   4771  O   VAL B 301     212.882 120.553  57.883  1.00  0.00           O  
ATOM   4772  CB  VAL B 301     209.845 121.777  57.283  1.00  0.00           C  
ATOM   4773  CG1 VAL B 301     210.833 122.931  57.213  1.00  0.00           C  
ATOM   4774  CG2 VAL B 301     208.820 121.874  56.163  1.00  0.00           C  
ATOM   4775  H   VAL B 301     208.709 119.529  57.712  1.00  0.00           H  
ATOM   4776  HA  VAL B 301     211.035 120.313  56.216  1.00  0.00           H  
ATOM   4777  HB  VAL B 301     209.338 121.845  58.246  1.00  0.00           H  
ATOM   4778 1HG1 VAL B 301     210.294 123.876  57.272  1.00  0.00           H  
ATOM   4779 2HG1 VAL B 301     211.534 122.862  58.044  1.00  0.00           H  
ATOM   4780 3HG1 VAL B 301     211.380 122.885  56.271  1.00  0.00           H  
ATOM   4781 1HG2 VAL B 301     208.301 122.830  56.227  1.00  0.00           H  
ATOM   4782 2HG2 VAL B 301     209.326 121.799  55.200  1.00  0.00           H  
ATOM   4783 3HG2 VAL B 301     208.099 121.062  56.258  1.00  0.00           H  
ATOM   4784  N   ALA B 302     211.346 120.223  59.494  1.00  0.00           N  
ATOM   4785  CA  ALA B 302     212.327 120.156  60.570  1.00  0.00           C  
ATOM   4786  C   ALA B 302     213.266 118.972  60.386  1.00  0.00           C  
ATOM   4787  O   ALA B 302     214.467 119.073  60.642  1.00  0.00           O  
ATOM   4788  CB  ALA B 302     211.630 120.071  61.920  1.00  0.00           C  
ATOM   4789  H   ALA B 302     210.365 120.126  59.714  1.00  0.00           H  
ATOM   4790  HA  ALA B 302     212.928 121.064  60.547  1.00  0.00           H  
ATOM   4791 1HB  ALA B 302     212.374 120.021  62.714  1.00  0.00           H  
ATOM   4792 2HB  ALA B 302     211.005 120.953  62.064  1.00  0.00           H  
ATOM   4793 3HB  ALA B 302     211.006 119.178  61.951  1.00  0.00           H  
ATOM   4794  N   ILE B 303     212.716 117.850  59.937  1.00  0.00           N  
ATOM   4795  CA  ILE B 303     213.493 116.626  59.774  1.00  0.00           C  
ATOM   4796  C   ILE B 303     214.557 116.791  58.697  1.00  0.00           C  
ATOM   4797  O   ILE B 303     215.717 116.431  58.896  1.00  0.00           O  
ATOM   4798  CB  ILE B 303     212.581 115.438  59.417  1.00  0.00           C  
ATOM   4799  CG1 ILE B 303     211.685 115.078  60.605  1.00  0.00           C  
ATOM   4800  CG2 ILE B 303     213.412 114.239  58.990  1.00  0.00           C  
ATOM   4801  CD1 ILE B 303     210.512 114.196  60.241  1.00  0.00           C  
ATOM   4802  H   ILE B 303     211.733 117.841  59.704  1.00  0.00           H  
ATOM   4803  HA  ILE B 303     214.004 116.411  60.713  1.00  0.00           H  
ATOM   4804  HB  ILE B 303     211.919 115.721  58.599  1.00  0.00           H  
ATOM   4805 1HG1 ILE B 303     212.275 114.564  61.363  1.00  0.00           H  
ATOM   4806 2HG1 ILE B 303     211.296 115.990  61.059  1.00  0.00           H  
ATOM   4807 1HG2 ILE B 303     212.751 113.408  58.742  1.00  0.00           H  
ATOM   4808 2HG2 ILE B 303     214.007 114.501  58.117  1.00  0.00           H  
ATOM   4809 3HG2 ILE B 303     214.073 113.945  59.805  1.00  0.00           H  
ATOM   4810 1HD1 ILE B 303     209.924 113.985  61.134  1.00  0.00           H  
ATOM   4811 2HD1 ILE B 303     209.887 114.708  59.508  1.00  0.00           H  
ATOM   4812 3HD1 ILE B 303     210.877 113.262  59.818  1.00  0.00           H  
ATOM   4813  N   GLU B 304     214.153 117.337  57.554  1.00  0.00           N  
ATOM   4814  CA  GLU B 304     215.076 117.565  56.447  1.00  0.00           C  
ATOM   4815  C   GLU B 304     216.151 118.578  56.826  1.00  0.00           C  
ATOM   4816  O   GLU B 304     217.324 118.405  56.493  1.00  0.00           O  
ATOM   4817  CB  GLU B 304     214.316 118.051  55.211  1.00  0.00           C  
ATOM   4818  CG  GLU B 304     215.188 118.264  53.981  1.00  0.00           C  
ATOM   4819  CD  GLU B 304     215.741 116.981  53.426  1.00  0.00           C  
ATOM   4820  OE1 GLU B 304     215.230 115.941  53.765  1.00  0.00           O  
ATOM   4821  OE2 GLU B 304     216.675 117.042  52.662  1.00  0.00           O  
ATOM   4822  H   GLU B 304     213.186 117.600  57.448  1.00  0.00           H  
ATOM   4823  HA  GLU B 304     215.577 116.625  56.213  1.00  0.00           H  
ATOM   4824 1HB  GLU B 304     213.543 117.327  54.951  1.00  0.00           H  
ATOM   4825 2HB  GLU B 304     213.819 118.994  55.436  1.00  0.00           H  
ATOM   4826 1HG  GLU B 304     214.595 118.755  53.209  1.00  0.00           H  
ATOM   4827 2HG  GLU B 304     216.012 118.926  54.243  1.00  0.00           H  
ATOM   4828  N   ALA B 305     215.745 119.632  57.522  1.00  0.00           N  
ATOM   4829  CA  ALA B 305     216.671 120.669  57.956  1.00  0.00           C  
ATOM   4830  C   ALA B 305     217.721 120.106  58.907  1.00  0.00           C  
ATOM   4831  O   ALA B 305     218.913 120.384  58.764  1.00  0.00           O  
ATOM   4832  CB  ALA B 305     215.918 121.813  58.620  1.00  0.00           C  
ATOM   4833  H   ALA B 305     214.765 119.718  57.759  1.00  0.00           H  
ATOM   4834  HA  ALA B 305     217.193 121.055  57.079  1.00  0.00           H  
ATOM   4835 1HB  ALA B 305     216.624 122.578  58.938  1.00  0.00           H  
ATOM   4836 2HB  ALA B 305     215.212 122.243  57.909  1.00  0.00           H  
ATOM   4837 3HB  ALA B 305     215.376 121.436  59.487  1.00  0.00           H  
ATOM   4838  N   ALA B 306     217.273 119.318  59.875  1.00  0.00           N  
ATOM   4839  CA  ALA B 306     218.160 118.782  60.901  1.00  0.00           C  
ATOM   4840  C   ALA B 306     219.076 117.708  60.327  1.00  0.00           C  
ATOM   4841  O   ALA B 306     220.250 117.623  60.690  1.00  0.00           O  
ATOM   4842  CB  ALA B 306     217.351 118.221  62.062  1.00  0.00           C  
ATOM   4843  H   ALA B 306     216.290 119.083  59.904  1.00  0.00           H  
ATOM   4844  HA  ALA B 306     218.789 119.592  61.271  1.00  0.00           H  
ATOM   4845 1HB  ALA B 306     218.027 117.825  62.819  1.00  0.00           H  
ATOM   4846 2HB  ALA B 306     216.743 119.016  62.498  1.00  0.00           H  
ATOM   4847 3HB  ALA B 306     216.702 117.425  61.702  1.00  0.00           H  
ATOM   4848  N   ASN B 307     218.536 116.891  59.432  1.00  0.00           N  
ATOM   4849  CA  ASN B 307     219.299 115.810  58.821  1.00  0.00           C  
ATOM   4850  C   ASN B 307     220.466 116.352  58.007  1.00  0.00           C  
ATOM   4851  O   ASN B 307     221.558 115.785  58.013  1.00  0.00           O  
ATOM   4852  CB  ASN B 307     218.401 114.945  57.956  1.00  0.00           C  
ATOM   4853  CG  ASN B 307     219.126 113.765  57.369  1.00  0.00           C  
ATOM   4854  OD1 ASN B 307     219.364 113.708  56.157  1.00  0.00           O  
ATOM   4855  ND2 ASN B 307     219.482 112.824  58.205  1.00  0.00           N  
ATOM   4856  H   ASN B 307     217.570 117.023  59.166  1.00  0.00           H  
ATOM   4857  HA  ASN B 307     219.712 115.186  59.614  1.00  0.00           H  
ATOM   4858 1HB  ASN B 307     217.562 114.581  58.552  1.00  0.00           H  
ATOM   4859 2HB  ASN B 307     217.989 115.544  57.144  1.00  0.00           H  
ATOM   4860 1HD2 ASN B 307     219.967 112.015  57.871  1.00  0.00           H  
ATOM   4861 2HD2 ASN B 307     219.269 112.912  59.177  1.00  0.00           H  
ATOM   4862  N   GLN B 308     220.227 117.455  57.304  1.00  0.00           N  
ATOM   4863  CA  GLN B 308     221.283 118.128  56.552  1.00  0.00           C  
ATOM   4864  C   GLN B 308     222.275 118.807  57.486  1.00  0.00           C  
ATOM   4865  O   GLN B 308     223.482 118.801  57.237  1.00  0.00           O  
ATOM   4866  CB  GLN B 308     220.685 119.157  55.589  1.00  0.00           C  
ATOM   4867  CG  GLN B 308     219.914 118.550  54.430  1.00  0.00           C  
ATOM   4868  CD  GLN B 308     220.800 117.732  53.510  1.00  0.00           C  
ATOM   4869  OE1 GLN B 308     221.828 118.214  53.025  1.00  0.00           O  
ATOM   4870  NE2 GLN B 308     220.407 116.487  53.263  1.00  0.00           N  
ATOM   4871  H   GLN B 308     219.294 117.837  57.290  1.00  0.00           H  
ATOM   4872  HA  GLN B 308     221.828 117.381  55.978  1.00  0.00           H  
ATOM   4873 1HB  GLN B 308     220.010 119.816  56.134  1.00  0.00           H  
ATOM   4874 2HB  GLN B 308     221.482 119.775  55.176  1.00  0.00           H  
ATOM   4875 1HG  GLN B 308     219.137 117.896  54.826  1.00  0.00           H  
ATOM   4876 2HG  GLN B 308     219.464 119.353  53.846  1.00  0.00           H  
ATOM   4877 1HE2 GLN B 308     220.952 115.900  52.663  1.00  0.00           H  
ATOM   4878 2HE2 GLN B 308     219.567 116.137  53.677  1.00  0.00           H  
ATOM   4879  N   ALA B 309     221.762 119.392  58.563  1.00  0.00           N  
ATOM   4880  CA  ALA B 309     222.605 120.063  59.548  1.00  0.00           C  
ATOM   4881  C   ALA B 309     223.485 119.065  60.288  1.00  0.00           C  
ATOM   4882  O   ALA B 309     224.627 119.368  60.635  1.00  0.00           O  
ATOM   4883  CB  ALA B 309     221.750 120.847  60.532  1.00  0.00           C  
ATOM   4884  H   ALA B 309     220.762 119.375  58.705  1.00  0.00           H  
ATOM   4885  HA  ALA B 309     223.258 120.758  59.017  1.00  0.00           H  
ATOM   4886 1HB  ALA B 309     222.394 121.340  61.261  1.00  0.00           H  
ATOM   4887 2HB  ALA B 309     221.169 121.596  59.994  1.00  0.00           H  
ATOM   4888 3HB  ALA B 309     221.074 120.167  61.048  1.00  0.00           H  
ATOM   4889  N   GLY B 310     222.948 117.874  60.528  1.00  0.00           N  
ATOM   4890  CA  GLY B 310     223.691 116.824  61.218  1.00  0.00           C  
ATOM   4891  C   GLY B 310     223.745 117.082  62.717  1.00  0.00           C  
ATOM   4892  O   GLY B 310     224.680 116.656  63.397  1.00  0.00           O  
ATOM   4893  H   GLY B 310     222.002 117.691  60.228  1.00  0.00           H  
ATOM   4894 1HA  GLY B 310     223.219 115.859  61.027  1.00  0.00           H  
ATOM   4895 2HA  GLY B 310     224.702 116.771  60.817  1.00  0.00           H  
ATOM   4896  N   ASP B 311     222.740 117.781  63.230  1.00  0.00           N  
ATOM   4897  CA  ASP B 311     222.707 118.155  64.639  1.00  0.00           C  
ATOM   4898  C   ASP B 311     221.962 117.113  65.467  1.00  0.00           C  
ATOM   4899  O   ASP B 311     220.734 117.031  65.422  1.00  0.00           O  
ATOM   4900  CB  ASP B 311     222.046 119.524  64.816  1.00  0.00           C  
ATOM   4901  CG  ASP B 311     221.977 119.964  66.271  1.00  0.00           C  
ATOM   4902  OD1 ASP B 311     221.840 119.116  67.123  1.00  0.00           O  
ATOM   4903  OD2 ASP B 311     222.063 121.142  66.519  1.00  0.00           O  
ATOM   4904  H   ASP B 311     221.977 118.062  62.628  1.00  0.00           H  
ATOM   4905  HA  ASP B 311     223.730 118.202  65.010  1.00  0.00           H  
ATOM   4906 1HB  ASP B 311     222.603 120.272  64.252  1.00  0.00           H  
ATOM   4907 2HB  ASP B 311     221.035 119.496  64.412  1.00  0.00           H  
ATOM   4908  N   GLN B 312     222.714 116.320  66.224  1.00  0.00           N  
ATOM   4909  CA  GLN B 312     222.162 115.141  66.879  1.00  0.00           C  
ATOM   4910  C   GLN B 312     221.097 115.524  67.898  1.00  0.00           C  
ATOM   4911  O   GLN B 312     220.045 114.891  67.976  1.00  0.00           O  
ATOM   4912  CB  GLN B 312     223.273 114.338  67.561  1.00  0.00           C  
ATOM   4913  CG  GLN B 312     222.800 113.048  68.209  1.00  0.00           C  
ATOM   4914  CD  GLN B 312     222.319 112.031  67.192  1.00  0.00           C  
ATOM   4915  OE1 GLN B 312     222.740 112.046  66.032  1.00  0.00           O  
ATOM   4916  NE2 GLN B 312     221.433 111.139  67.621  1.00  0.00           N  
ATOM   4917  H   GLN B 312     223.692 116.541  66.347  1.00  0.00           H  
ATOM   4918  HA  GLN B 312     221.690 114.520  66.118  1.00  0.00           H  
ATOM   4919 1HB  GLN B 312     224.040 114.085  66.829  1.00  0.00           H  
ATOM   4920 2HB  GLN B 312     223.743 114.949  68.331  1.00  0.00           H  
ATOM   4921 1HG  GLN B 312     223.627 112.609  68.767  1.00  0.00           H  
ATOM   4922 2HG  GLN B 312     221.974 113.274  68.883  1.00  0.00           H  
ATOM   4923 1HE2 GLN B 312     221.080 110.443  66.995  1.00  0.00           H  
ATOM   4924 2HE2 GLN B 312     221.119 111.163  68.570  1.00  0.00           H  
ATOM   4925  N   LYS B 313     221.376 116.564  68.675  1.00  0.00           N  
ATOM   4926  CA  LYS B 313     220.440 117.036  69.688  1.00  0.00           C  
ATOM   4927  C   LYS B 313     219.139 117.514  69.054  1.00  0.00           C  
ATOM   4928  O   LYS B 313     218.053 117.265  69.579  1.00  0.00           O  
ATOM   4929  CB  LYS B 313     221.067 118.160  70.515  1.00  0.00           C
[truncated: 252,838 more chars]
