# Supplementary material for: Reconfigurable asymmetric protein assemblies through implicit negative design
Source: Science. Author manuscript; Available in PMC 2023 Jan 27. (PMC9881579; doi:10.1126/science.abj7662)
Supplement: Data S2 [file NIHMS1843281-supplement-Data_S2.gz › without_all_supplement_resubmit_20211001/components/bivalent/DF321.pdb]

HEADER                                            05-JAN-21   XXXX              
EXPDTA    THEORETICAL MODEL                                                     
REMARK 220                                                                      
REMARK 220 EXPERIMENTAL DETAILS                                                 
REMARK 220  EXPERIMENT TYPE                : THEORETICAL MODELLING              
REMARK 220  DATE OF DATA COLLECTION        : 05-JAN-21                          
REMARK 220                                                                      
REMARK 220 REMARK: MODEL GENERATED BY ROSETTA                                   
REMARK 220  VERSION 2020.17+release.43186e059c1                                 
ATOM      1  N   THR A   1     185.983  99.126  38.162  1.00  0.00           N  
ATOM      2  CA  THR A   1     185.447  98.453  39.364  1.00  0.00           C  
ATOM      3  C   THR A   1     185.643  99.346  40.628  1.00  0.00           C  
ATOM      4  O   THR A   1     186.787  99.697  40.946  1.00  0.00           O  
ATOM      5  CB  THR A   1     186.119  97.084  39.577  1.00  0.00           C  
ATOM      6  OG1 THR A   1     185.826  96.227  38.466  1.00  0.00           O  
ATOM      7  CG2 THR A   1     185.618  96.437  40.859  1.00  0.00           C  
ATOM      8 1H   THR A   1     186.071  98.445  37.420  1.00  0.00           H  
ATOM      9 2H   THR A   1     185.382  99.883  37.840  1.00  0.00           H  
ATOM     10 3H   THR A   1     186.899  99.502  38.373  1.00  0.00           H  
ATOM     11  HA  THR A   1     184.377  98.279  39.193  1.00  0.00           H  
ATOM     12  HB  THR A   1     187.199  97.215  39.642  1.00  0.00           H  
ATOM     13  HG1 THR A   1     186.646  95.956  38.046  1.00  0.00           H  
ATOM     14 1HG2 THR A   1     186.104  95.471  40.993  1.00  0.00           H  
ATOM     15 2HG2 THR A   1     185.850  97.081  41.707  1.00  0.00           H  
ATOM     16 3HG2 THR A   1     184.539  96.295  40.796  1.00  0.00           H  
ATOM     17  N   LYS A   2     184.529  99.671  41.350  1.00  0.00           N  
ATOM     18  CA  LYS A   2     184.532 100.484  42.583  1.00  0.00           C  
ATOM     19  C   LYS A   2     185.492  99.982  43.653  1.00  0.00           C  
ATOM     20  O   LYS A   2     186.227 100.773  44.238  1.00  0.00           O  
ATOM     21  CB  LYS A   2     183.136 100.563  43.192  1.00  0.00           C  
ATOM     22  CG  LYS A   2     183.076 101.419  44.457  1.00  0.00           C  
ATOM     23  CD  LYS A   2     181.667 101.521  45.007  1.00  0.00           C  
ATOM     24  CE  LYS A   2     181.636 102.410  46.238  1.00  0.00           C  
ATOM     25  NZ  LYS A   2     180.271 102.523  46.815  1.00  0.00           N  
ATOM     26  H   LYS A   2     183.632  99.361  40.997  1.00  0.00           H  
ATOM     27  HA  LYS A   2     184.829 101.502  42.324  1.00  0.00           H  
ATOM     28 1HB  LYS A   2     182.451 101.007  42.463  1.00  0.00           H  
ATOM     29 2HB  LYS A   2     182.775  99.565  43.428  1.00  0.00           H  
ATOM     30 1HG  LYS A   2     183.714 100.993  45.231  1.00  0.00           H  
ATOM     31 2HG  LYS A   2     183.442 102.422  44.221  1.00  0.00           H  
ATOM     32 1HD  LYS A   2     181.017 101.954  44.243  1.00  0.00           H  
ATOM     33 2HD  LYS A   2     181.299 100.530  45.265  1.00  0.00           H  
ATOM     34 1HE  LYS A   2     182.312 102.012  46.994  1.00  0.00           H  
ATOM     35 2HE  LYS A   2     181.980 103.409  45.952  1.00  0.00           H  
ATOM     36 1HZ  LYS A   2     180.318 103.158  47.620  1.00  0.00           H  
ATOM     37 2HZ  LYS A   2     179.652 102.916  46.127  1.00  0.00           H  
ATOM     38 3HZ  LYS A   2     179.932 101.625  47.108  1.00  0.00           H  
ATOM     39  N   GLU A   3     185.492  98.674  43.913  1.00  0.00           N  
ATOM     40  CA  GLU A   3     186.386  98.142  44.930  1.00  0.00           C  
ATOM     41  C   GLU A   3     187.831  98.454  44.605  1.00  0.00           C  
ATOM     42  O   GLU A   3     188.581  98.918  45.468  1.00  0.00           O  
ATOM     43  CB  GLU A   3     186.236  96.633  45.069  1.00  0.00           C  
ATOM     44  CG  GLU A   3     187.165  96.035  46.114  1.00  0.00           C  
ATOM     45  CD  GLU A   3     187.006  94.567  46.282  1.00  0.00           C  
ATOM     46  OE1 GLU A   3     186.155  93.998  45.646  1.00  0.00           O  
ATOM     47  OE2 GLU A   3     187.769  94.001  47.041  1.00  0.00           O  
ATOM     48  H   GLU A   3     184.864  98.065  43.411  1.00  0.00           H  
ATOM     49  HA  GLU A   3     186.141  98.610  45.883  1.00  0.00           H  
ATOM     50 1HB  GLU A   3     185.207  96.387  45.333  1.00  0.00           H  
ATOM     51 2HB  GLU A   3     186.457  96.155  44.115  1.00  0.00           H  
ATOM     52 1HG  GLU A   3     188.196  96.230  45.825  1.00  0.00           H  
ATOM     53 2HG  GLU A   3     186.987  96.530  47.067  1.00  0.00           H  
ATOM     54  N   GLU A   4     188.220  98.219  43.355  1.00  0.00           N  
ATOM     55  CA  GLU A   4     189.588  98.450  42.938  1.00  0.00           C  
ATOM     56  C   GLU A   4     189.935  99.931  43.036  1.00  0.00           C  
ATOM     57  O   GLU A   4     191.033 100.276  43.481  1.00  0.00           O  
ATOM     58  CB  GLU A   4     189.789  97.939  41.512  1.00  0.00           C  
ATOM     59  CG  GLU A   4     189.734  96.413  41.381  1.00  0.00           C  
ATOM     60  CD  GLU A   4     189.839  95.942  39.957  1.00  0.00           C  
ATOM     61  OE1 GLU A   4     189.730  96.762  39.074  1.00  0.00           O  
ATOM     62  OE2 GLU A   4     190.017  94.767  39.751  1.00  0.00           O  
ATOM     63  H   GLU A   4     187.555  97.834  42.702  1.00  0.00           H  
ATOM     64  HA  GLU A   4     190.249  97.897  43.603  1.00  0.00           H  
ATOM     65 1HB  GLU A   4     189.022  98.362  40.867  1.00  0.00           H  
ATOM     66 2HB  GLU A   4     190.755  98.275  41.137  1.00  0.00           H  
ATOM     67 1HG  GLU A   4     190.552  95.981  41.957  1.00  0.00           H  
ATOM     68 2HG  GLU A   4     188.799  96.056  41.808  1.00  0.00           H  
ATOM     69  N   LEU A   5     188.989 100.806  42.677  1.00  0.00           N  
ATOM     70  CA  LEU A   5     189.228 102.236  42.773  1.00  0.00           C  
ATOM     71  C   LEU A   5     189.391 102.671  44.232  1.00  0.00           C  
ATOM     72  O   LEU A   5     190.311 103.427  44.556  1.00  0.00           O  
ATOM     73  CB  LEU A   5     188.057 102.980  42.142  1.00  0.00           C  
ATOM     74  CG  LEU A   5     187.885 102.860  40.588  1.00  0.00           C  
ATOM     75  CD1 LEU A   5     186.513 103.437  40.145  1.00  0.00           C  
ATOM     76  CD2 LEU A   5     188.976 103.620  39.876  1.00  0.00           C  
ATOM     77  H   LEU A   5     188.120 100.453  42.267  1.00  0.00           H  
ATOM     78  HA  LEU A   5     190.149 102.468  42.247  1.00  0.00           H  
ATOM     79 1HB  LEU A   5     187.143 102.620  42.605  1.00  0.00           H  
ATOM     80 2HB  LEU A   5     188.190 103.989  42.393  1.00  0.00           H  
ATOM     81  HG  LEU A   5     187.932 101.815  40.312  1.00  0.00           H  
ATOM     82 1HD1 LEU A   5     186.403 103.330  39.063  1.00  0.00           H  
ATOM     83 2HD1 LEU A   5     185.708 102.894  40.633  1.00  0.00           H  
ATOM     84 3HD1 LEU A   5     186.435 104.479  40.396  1.00  0.00           H  
ATOM     85 1HD2 LEU A   5     188.823 103.488  38.824  1.00  0.00           H  
ATOM     86 2HD2 LEU A   5     188.915 104.671  40.123  1.00  0.00           H  
ATOM     87 3HD2 LEU A   5     189.953 103.233  40.145  1.00  0.00           H  
ATOM     88  N   LYS A   6     188.561 102.126  45.133  1.00  0.00           N  
ATOM     89  CA  LYS A   6     188.676 102.467  46.548  1.00  0.00           C  
ATOM     90  C   LYS A   6     190.008 101.993  47.123  1.00  0.00           C  
ATOM     91  O   LYS A   6     190.654 102.720  47.898  1.00  0.00           O  
ATOM     92  CB  LYS A   6     187.531 101.823  47.339  1.00  0.00           C  
ATOM     93  CG  LYS A   6     186.104 102.386  47.079  1.00  0.00           C  
ATOM     94  CD  LYS A   6     185.821 103.736  47.780  1.00  0.00           C  
ATOM     95  CE  LYS A   6     185.761 103.570  49.324  1.00  0.00           C  
ATOM     96  NZ  LYS A   6     185.242 104.778  50.018  1.00  0.00           N  
ATOM     97  H   LYS A   6     187.801 101.520  44.816  1.00  0.00           H  
ATOM     98  HA  LYS A   6     188.627 103.544  46.653  1.00  0.00           H  
ATOM     99 1HB  LYS A   6     187.487 100.764  47.072  1.00  0.00           H  
ATOM    100 2HB  LYS A   6     187.753 101.864  48.396  1.00  0.00           H  
ATOM    101 1HG  LYS A   6     185.985 102.540  46.007  1.00  0.00           H  
ATOM    102 2HG  LYS A   6     185.362 101.653  47.394  1.00  0.00           H  
ATOM    103 1HD  LYS A   6     186.587 104.471  47.526  1.00  0.00           H  
ATOM    104 2HD  LYS A   6     184.855 104.122  47.436  1.00  0.00           H  
ATOM    105 1HE  LYS A   6     185.127 102.722  49.573  1.00  0.00           H  
ATOM    106 2HE  LYS A   6     186.765 103.389  49.695  1.00  0.00           H  
ATOM    107 1HZ  LYS A   6     185.235 104.625  51.009  1.00  0.00           H  
ATOM    108 2HZ  LYS A   6     185.829 105.601  49.812  1.00  0.00           H  
ATOM    109 3HZ  LYS A   6     184.276 104.963  49.702  1.00  0.00           H  
ATOM    110  N   ARG A   7     190.450 100.795  46.721  1.00  0.00           N  
ATOM    111  CA  ARG A   7     191.727 100.284  47.181  1.00  0.00           C  
ATOM    112  C   ARG A   7     192.857 101.136  46.633  1.00  0.00           C  
ATOM    113  O   ARG A   7     193.819 101.421  47.351  1.00  0.00           O  
ATOM    114  CB  ARG A   7     191.913  98.830  46.779  1.00  0.00           C  
ATOM    115  CG  ARG A   7     191.031  97.842  47.549  1.00  0.00           C  
ATOM    116  CD  ARG A   7     191.261  96.431  47.124  1.00  0.00           C  
ATOM    117  NE  ARG A   7     190.365  95.492  47.818  1.00  0.00           N  
ATOM    118  CZ  ARG A   7     190.553  94.976  49.045  1.00  0.00           C  
ATOM    119  NH1 ARG A   7     191.607  95.284  49.786  1.00  0.00           N  
ATOM    120  NH2 ARG A   7     189.636  94.143  49.483  1.00  0.00           N  
ATOM    121  H   ARG A   7     189.854 100.211  46.123  1.00  0.00           H  
ATOM    122  HA  ARG A   7     191.749 100.339  48.269  1.00  0.00           H  
ATOM    123 1HB  ARG A   7     191.681  98.722  45.719  1.00  0.00           H  
ATOM    124 2HB  ARG A   7     192.952  98.539  46.921  1.00  0.00           H  
ATOM    125 1HG  ARG A   7     191.247  97.929  48.610  1.00  0.00           H  
ATOM    126 2HG  ARG A   7     189.984  98.079  47.381  1.00  0.00           H  
ATOM    127 1HD  ARG A   7     191.059  96.354  46.052  1.00  0.00           H  
ATOM    128 2HD  ARG A   7     192.289  96.141  47.316  1.00  0.00           H  
ATOM    129  HE  ARG A   7     189.511  95.169  47.334  1.00  0.00           H  
ATOM    130 1HH1 ARG A   7     192.304  95.924  49.438  1.00  0.00           H  
ATOM    131 2HH1 ARG A   7     191.716  94.878  50.704  1.00  0.00           H  
ATOM    132 1HH2 ARG A   7     188.839  93.936  48.857  1.00  0.00           H  
ATOM    133 2HH2 ARG A   7     189.712  93.719  50.394  1.00  0.00           H  
ATOM    134  N   ALA A   8     192.731 101.572  45.373  1.00  0.00           N  
ATOM    135  CA  ALA A   8     193.722 102.426  44.748  1.00  0.00           C  
ATOM    136  C   ALA A   8     193.855 103.741  45.504  1.00  0.00           C  
ATOM    137  O   ALA A   8     194.965 104.252  45.643  1.00  0.00           O  
ATOM    138  CB  ALA A   8     193.356 102.684  43.305  1.00  0.00           C  
ATOM    139  H   ALA A   8     191.944 101.245  44.807  1.00  0.00           H  
ATOM    140  HA  ALA A   8     194.685 101.915  44.786  1.00  0.00           H  
ATOM    141 1HB  ALA A   8     194.111 103.307  42.842  1.00  0.00           H  
ATOM    142 2HB  ALA A   8     193.285 101.735  42.777  1.00  0.00           H  
ATOM    143 3HB  ALA A   8     192.400 103.182  43.273  1.00  0.00           H  
ATOM    144  N   ILE A   9     192.743 104.280  46.032  1.00  0.00           N  
ATOM    145  CA  ILE A   9     192.848 105.513  46.803  1.00  0.00           C  
ATOM    146  C   ILE A   9     193.657 105.265  48.053  1.00  0.00           C  
ATOM    147  O   ILE A   9     194.517 106.080  48.400  1.00  0.00           O  
ATOM    148  CB  ILE A   9     191.460 106.061  47.184  1.00  0.00           C  
ATOM    149  CG1 ILE A   9     190.707 106.522  45.934  1.00  0.00           C  
ATOM    150  CG2 ILE A   9     191.594 107.202  48.180  1.00  0.00           C  
ATOM    151  CD1 ILE A   9     189.248 106.831  46.179  1.00  0.00           C  
ATOM    152  H   ILE A   9     191.836 103.850  45.825  1.00  0.00           H  
ATOM    153  HA  ILE A   9     193.362 106.247  46.200  1.00  0.00           H  
ATOM    154  HB  ILE A   9     190.867 105.266  47.634  1.00  0.00           H  
ATOM    155 1HG1 ILE A   9     191.182 107.416  45.532  1.00  0.00           H  
ATOM    156 2HG1 ILE A   9     190.766 105.749  45.167  1.00  0.00           H  
ATOM    157 1HG2 ILE A   9     190.604 107.578  48.438  1.00  0.00           H  
ATOM    158 2HG2 ILE A   9     192.091 106.843  49.080  1.00  0.00           H  
ATOM    159 3HG2 ILE A   9     192.183 108.005  47.737  1.00  0.00           H  
ATOM    160 1HD1 ILE A   9     188.781 107.151  45.247  1.00  0.00           H  
ATOM    161 2HD1 ILE A   9     188.744 105.937  46.549  1.00  0.00           H  
ATOM    162 3HD1 ILE A   9     189.164 107.627  46.918  1.00  0.00           H  
ATOM    163  N   GLU A  10     193.356 104.182  48.778  1.00  0.00           N  
ATOM    164  CA  GLU A  10     194.105 103.907  49.997  1.00  0.00           C  
ATOM    165  C   GLU A  10     195.585 103.699  49.722  1.00  0.00           C  
ATOM    166  O   GLU A  10     196.437 104.244  50.437  1.00  0.00           O  
ATOM    167  CB  GLU A  10     193.562 102.684  50.732  1.00  0.00           C  
ATOM    168  CG  GLU A  10     194.316 102.388  52.040  1.00  0.00           C  
ATOM    169  CD  GLU A  10     193.759 101.242  52.821  1.00  0.00           C  
ATOM    170  OE1 GLU A  10     192.783 100.667  52.403  1.00  0.00           O  
ATOM    171  OE2 GLU A  10     194.334 100.927  53.845  1.00  0.00           O  
ATOM    172  H   GLU A  10     192.587 103.567  48.475  1.00  0.00           H  
ATOM    173  HA  GLU A  10     194.004 104.769  50.654  1.00  0.00           H  
ATOM    174 1HB  GLU A  10     192.508 102.832  50.961  1.00  0.00           H  
ATOM    175 2HB  GLU A  10     193.638 101.807  50.083  1.00  0.00           H  
ATOM    176 1HG  GLU A  10     195.352 102.152  51.801  1.00  0.00           H  
ATOM    177 2HG  GLU A  10     194.314 103.284  52.660  1.00  0.00           H  
ATOM    178  N   GLU A  11     195.909 102.894  48.705  1.00  0.00           N  
ATOM    179  CA  GLU A  11     197.300 102.643  48.384  1.00  0.00           C  
ATOM    180  C   GLU A  11     198.005 103.924  48.006  1.00  0.00           C  
ATOM    181  O   GLU A  11     199.075 104.236  48.539  1.00  0.00           O  
ATOM    182  CB  GLU A  11     197.423 101.652  47.221  1.00  0.00           C  
ATOM    183  CG  GLU A  11     198.874 101.343  46.812  1.00  0.00           C  
ATOM    184  CD  GLU A  11     198.992 100.398  45.640  1.00  0.00           C  
ATOM    185  OE1 GLU A  11     197.988  99.979  45.129  1.00  0.00           O  
ATOM    186  OE2 GLU A  11     200.107 100.098  45.253  1.00  0.00           O  
ATOM    187  H   GLU A  11     195.171 102.431  48.165  1.00  0.00           H  
ATOM    188  HA  GLU A  11     197.787 102.223  49.262  1.00  0.00           H  
ATOM    189 1HB  GLU A  11     196.931 100.717  47.489  1.00  0.00           H  
ATOM    190 2HB  GLU A  11     196.900 102.055  46.350  1.00  0.00           H  
ATOM    191 1HG  GLU A  11     199.356 102.277  46.542  1.00  0.00           H  
ATOM    192 2HG  GLU A  11     199.401 100.929  47.668  1.00  0.00           H  
ATOM    193  N   ALA A  12     197.405 104.682  47.086  1.00  0.00           N  
ATOM    194  CA  ALA A  12     198.006 105.899  46.609  1.00  0.00           C  
ATOM    195  C   ALA A  12     198.178 106.905  47.727  1.00  0.00           C  
ATOM    196  O   ALA A  12     199.226 107.549  47.834  1.00  0.00           O  
ATOM    197  CB  ALA A  12     197.154 106.476  45.511  1.00  0.00           C  
ATOM    198  H   ALA A  12     196.519 104.386  46.676  1.00  0.00           H  
ATOM    199  HA  ALA A  12     198.988 105.647  46.220  1.00  0.00           H  
ATOM    200 1HB  ALA A  12     197.620 107.364  45.128  1.00  0.00           H  
ATOM    201 2HB  ALA A  12     197.048 105.746  44.725  1.00  0.00           H  
ATOM    202 3HB  ALA A  12     196.172 106.711  45.914  1.00  0.00           H  
ATOM    203  N   HIS A  13     197.185 107.017  48.604  1.00  0.00           N  
ATOM    204  CA  HIS A  13     197.276 107.946  49.706  1.00  0.00           C  
ATOM    205  C   HIS A  13     198.437 107.575  50.624  1.00  0.00           C  
ATOM    206  O   HIS A  13     199.263 108.426  50.957  1.00  0.00           O  
ATOM    207  CB  HIS A  13     195.949 108.009  50.459  1.00  0.00           C  
ATOM    208  CG  HIS A  13     195.971 108.919  51.622  1.00  0.00           C  
ATOM    209  ND1 HIS A  13     196.261 108.469  52.891  1.00  0.00           N  
ATOM    210  CD2 HIS A  13     195.767 110.252  51.730  1.00  0.00           C  
ATOM    211  CE1 HIS A  13     196.231 109.473  53.735  1.00  0.00           C  
ATOM    212  NE2 HIS A  13     195.935 110.582  53.066  1.00  0.00           N  
ATOM    213  H   HIS A  13     196.317 106.491  48.477  1.00  0.00           H  
ATOM    214  HA  HIS A  13     197.471 108.943  49.318  1.00  0.00           H  
ATOM    215 1HB  HIS A  13     195.161 108.334  49.775  1.00  0.00           H  
ATOM    216 2HB  HIS A  13     195.684 107.007  50.805  1.00  0.00           H  
ATOM    217  HD1 HIS A  13     196.464 107.524  53.141  1.00  0.00           H  
ATOM    218  HD2 HIS A  13     195.523 111.027  50.997  1.00  0.00           H  
ATOM    219  HE1 HIS A  13     196.439 109.304  54.793  1.00  0.00           H  
ATOM    220  N   ARG A  14     198.539 106.292  51.003  1.00  0.00           N  
ATOM    221  CA  ARG A  14     199.620 105.842  51.880  1.00  0.00           C  
ATOM    222  C   ARG A  14     201.005 106.055  51.260  1.00  0.00           C  
ATOM    223  O   ARG A  14     201.963 106.389  51.962  1.00  0.00           O  
ATOM    224  CB  ARG A  14     199.456 104.363  52.212  1.00  0.00           C  
ATOM    225  CG  ARG A  14     198.316 104.022  53.172  1.00  0.00           C  
ATOM    226  CD  ARG A  14     198.255 102.554  53.446  1.00  0.00           C  
ATOM    227  NE  ARG A  14     197.127 102.190  54.316  1.00  0.00           N  
ATOM    228  CZ  ARG A  14     197.100 102.273  55.657  1.00  0.00           C  
ATOM    229  NH1 ARG A  14     198.135 102.720  56.358  1.00  0.00           N  
ATOM    230  NH2 ARG A  14     195.996 101.887  56.255  1.00  0.00           N  
ATOM    231  H   ARG A  14     197.828 105.618  50.701  1.00  0.00           H  
ATOM    232  HA  ARG A  14     199.564 106.412  52.804  1.00  0.00           H  
ATOM    233 1HB  ARG A  14     199.275 103.809  51.285  1.00  0.00           H  
ATOM    234 2HB  ARG A  14     200.380 103.984  52.642  1.00  0.00           H  
ATOM    235 1HG  ARG A  14     198.471 104.549  54.111  1.00  0.00           H  
ATOM    236 2HG  ARG A  14     197.367 104.331  52.739  1.00  0.00           H  
ATOM    237 1HD  ARG A  14     198.123 102.031  52.495  1.00  0.00           H  
ATOM    238 2HD  ARG A  14     199.176 102.219  53.910  1.00  0.00           H  
ATOM    239  HE  ARG A  14     196.261 101.817  53.886  1.00  0.00           H  
ATOM    240 1HH1 ARG A  14     198.979 103.011  55.889  1.00  0.00           H  
ATOM    241 2HH1 ARG A  14     198.082 102.768  57.364  1.00  0.00           H  
ATOM    242 1HH2 ARG A  14     195.223 101.542  55.658  1.00  0.00           H  
ATOM    243 2HH2 ARG A  14     195.907 101.920  57.258  1.00  0.00           H  
ATOM    244  N   LYS A  15     201.105 105.879  49.940  1.00  0.00           N  
ATOM    245  CA  LYS A  15     202.364 106.061  49.229  1.00  0.00           C  
ATOM    246  C   LYS A  15     202.647 107.489  48.743  1.00  0.00           C  
ATOM    247  O   LYS A  15     203.789 107.795  48.393  1.00  0.00           O  
ATOM    248  CB  LYS A  15     202.420 105.106  48.040  1.00  0.00           C  
ATOM    249  CG  LYS A  15     202.497 103.643  48.442  1.00  0.00           C  
ATOM    250  CD  LYS A  15     202.539 102.718  47.235  1.00  0.00           C  
ATOM    251  CE  LYS A  15     202.680 101.261  47.674  1.00  0.00           C  
ATOM    252  NZ  LYS A  15     202.651 100.315  46.525  1.00  0.00           N  
ATOM    253  H   LYS A  15     200.287 105.534  49.428  1.00  0.00           H  
ATOM    254  HA  LYS A  15     203.167 105.791  49.913  1.00  0.00           H  
ATOM    255 1HB  LYS A  15     201.522 105.240  47.429  1.00  0.00           H  
ATOM    256 2HB  LYS A  15     203.281 105.344  47.419  1.00  0.00           H  
ATOM    257 1HG  LYS A  15     203.383 103.483  49.055  1.00  0.00           H  
ATOM    258 2HG  LYS A  15     201.617 103.397  49.037  1.00  0.00           H  
ATOM    259 1HD  LYS A  15     201.619 102.830  46.658  1.00  0.00           H  
ATOM    260 2HD  LYS A  15     203.379 102.983  46.597  1.00  0.00           H  
ATOM    261 1HE  LYS A  15     203.628 101.147  48.194  1.00  0.00           H  
ATOM    262 2HE  LYS A  15     201.869 101.008  48.357  1.00  0.00           H  
ATOM    263 1HZ  LYS A  15     202.753  99.372  46.863  1.00  0.00           H  
ATOM    264 2HZ  LYS A  15     201.742 100.390  46.039  1.00  0.00           H  
ATOM    265 3HZ  LYS A  15     203.394 100.524  45.882  1.00  0.00           H  
ATOM    266  N   GLY A  16     201.642 108.370  48.715  1.00  0.00           N  
ATOM    267  CA  GLY A  16     201.840 109.723  48.210  1.00  0.00           C  
ATOM    268  C   GLY A  16     201.790 109.741  46.687  1.00  0.00           C  
ATOM    269  O   GLY A  16     202.279 110.662  46.017  1.00  0.00           O  
ATOM    270  H   GLY A  16     200.697 108.101  48.989  1.00  0.00           H  
ATOM    271 1HA  GLY A  16     201.061 110.357  48.610  1.00  0.00           H  
ATOM    272 2HA  GLY A  16     202.793 110.111  48.562  1.00  0.00           H  
ATOM    273  N   ASP A  17     201.199 108.703  46.116  1.00  0.00           N  
ATOM    274  CA  ASP A  17     201.192 108.550  44.681  1.00  0.00           C  
ATOM    275  C   ASP A  17     200.041 109.330  44.066  1.00  0.00           C  
ATOM    276  O   ASP A  17     198.943 108.810  43.826  1.00  0.00           O  
ATOM    277  CB  ASP A  17     201.138 107.063  44.322  1.00  0.00           C  
ATOM    278  CG  ASP A  17     201.259 106.769  42.849  1.00  0.00           C  
ATOM    279  OD1 ASP A  17     200.982 107.640  42.048  1.00  0.00           O  
ATOM    280  OD2 ASP A  17     201.622 105.663  42.518  1.00  0.00           O  
ATOM    281  H   ASP A  17     200.710 108.034  46.704  1.00  0.00           H  
ATOM    282  HA  ASP A  17     202.123 108.954  44.285  1.00  0.00           H  
ATOM    283 1HB  ASP A  17     201.922 106.528  44.861  1.00  0.00           H  
ATOM    284 2HB  ASP A  17     200.198 106.670  44.645  1.00  0.00           H  
ATOM    285  N   LYS A  18     200.320 110.605  43.822  1.00  0.00           N  
ATOM    286  CA  LYS A  18     199.327 111.528  43.302  1.00  0.00           C  
ATOM    287  C   LYS A  18     198.823 111.058  41.945  1.00  0.00           C  
ATOM    288  O   LYS A  18     197.647 111.238  41.618  1.00  0.00           O  
ATOM    289  CB  LYS A  18     199.907 112.939  43.196  1.00  0.00           C  
ATOM    290  CG  LYS A  18     200.172 113.613  44.535  1.00  0.00           C  
ATOM    291  CD  LYS A  18     200.568 115.071  44.353  1.00  0.00           C  
ATOM    292  CE  LYS A  18     201.951 115.196  43.729  1.00  0.00           C  
ATOM    293  NZ  LYS A  18     202.427 116.605  43.711  1.00  0.00           N  
ATOM    294  H   LYS A  18     201.258 110.923  44.083  1.00  0.00           H  
ATOM    295  HA  LYS A  18     198.484 111.563  43.991  1.00  0.00           H  
ATOM    296 1HB  LYS A  18     200.847 112.906  42.646  1.00  0.00           H  
ATOM    297 2HB  LYS A  18     199.221 113.573  42.632  1.00  0.00           H  
ATOM    298 1HG  LYS A  18     199.275 113.564  45.152  1.00  0.00           H  
ATOM    299 2HG  LYS A  18     200.976 113.090  45.053  1.00  0.00           H  
ATOM    300 1HD  LYS A  18     199.841 115.567  43.707  1.00  0.00           H  
ATOM    301 2HD  LYS A  18     200.568 115.572  45.320  1.00  0.00           H  
ATOM    302 1HE  LYS A  18     202.659 114.593  44.295  1.00  0.00           H  
ATOM    303 2HE  LYS A  18     201.924 114.822  42.706  1.00  0.00           H  
ATOM    304 1HZ  LYS A  18     203.346 116.647  43.291  1.00  0.00           H  
ATOM    305 2HZ  LYS A  18     201.786 117.171  43.173  1.00  0.00           H  
ATOM    306 3HZ  LYS A  18     202.474 116.958  44.656  1.00  0.00           H  
ATOM    307  N   GLU A  19     199.706 110.426  41.164  1.00  0.00           N  
ATOM    308  CA  GLU A  19     199.353 110.038  39.806  1.00  0.00           C  
ATOM    309  C   GLU A  19     198.284 108.954  39.804  1.00  0.00           C  
ATOM    310  O   GLU A  19     197.367 108.994  38.973  1.00  0.00           O  
ATOM    311  CB  GLU A  19     200.591 109.574  39.036  1.00  0.00           C  
ATOM    312  CG  GLU A  19     201.621 110.687  38.750  1.00  0.00           C  
ATOM    313  CD  GLU A  19     201.076 111.807  37.899  1.00  0.00           C  
ATOM    314  OE1 GLU A  19     200.542 111.537  36.857  1.00  0.00           O  
ATOM    315  OE2 GLU A  19     201.193 112.946  38.306  1.00  0.00           O  
ATOM    316  H   GLU A  19     200.640 110.239  41.509  1.00  0.00           H  
ATOM    317  HA  GLU A  19     198.946 110.911  39.295  1.00  0.00           H  
ATOM    318 1HB  GLU A  19     201.091 108.786  39.603  1.00  0.00           H  
ATOM    319 2HB  GLU A  19     200.283 109.146  38.083  1.00  0.00           H  
ATOM    320 1HG  GLU A  19     201.955 111.103  39.699  1.00  0.00           H  
ATOM    321 2HG  GLU A  19     202.484 110.246  38.254  1.00  0.00           H  
ATOM    322  N   LYS A  20     198.360 108.007  40.746  1.00  0.00           N  
ATOM    323  CA  LYS A  20     197.323 106.990  40.819  1.00  0.00           C  
ATOM    324  C   LYS A  20     195.999 107.630  41.195  1.00  0.00           C  
ATOM    325  O   LYS A  20     194.959 107.223  40.680  1.00  0.00           O  
ATOM    326  CB  LYS A  20     197.695 105.902  41.827  1.00  0.00           C  
ATOM    327  CG  LYS A  20     198.739 104.912  41.328  1.00  0.00           C  
ATOM    328  CD  LYS A  20     199.035 103.846  42.372  1.00  0.00           C  
ATOM    329  CE  LYS A  20     200.049 102.834  41.860  1.00  0.00           C  
ATOM    330  NZ  LYS A  20     201.337 103.478  41.486  1.00  0.00           N  
ATOM    331  H   LYS A  20     199.187 107.965  41.362  1.00  0.00           H  
ATOM    332  HA  LYS A  20     197.217 106.556  39.828  1.00  0.00           H  
ATOM    333 1HB  LYS A  20     198.081 106.365  42.736  1.00  0.00           H  
ATOM    334 2HB  LYS A  20     196.803 105.338  42.100  1.00  0.00           H  
ATOM    335 1HG  LYS A  20     198.377 104.428  40.420  1.00  0.00           H  
ATOM    336 2HG  LYS A  20     199.661 105.443  41.092  1.00  0.00           H  
ATOM    337 1HD  LYS A  20     199.428 104.319  43.273  1.00  0.00           H  
ATOM    338 2HD  LYS A  20     198.113 103.324  42.630  1.00  0.00           H  
ATOM    339 1HE  LYS A  20     200.240 102.089  42.631  1.00  0.00           H  
ATOM    340 2HE  LYS A  20     199.645 102.325  40.986  1.00  0.00           H  
ATOM    341 1HZ  LYS A  20     201.981 102.774  41.152  1.00  0.00           H  
ATOM    342 2HZ  LYS A  20     201.175 104.159  40.757  1.00  0.00           H  
ATOM    343 3HZ  LYS A  20     201.732 103.937  42.294  1.00  0.00           H  
ATOM    344  N   LEU A  21     196.004 108.628  42.083  1.00  0.00           N  
ATOM    345  CA  LEU A  21     194.723 109.240  42.416  1.00  0.00           C  
ATOM    346  C   LEU A  21     194.136 109.928  41.196  1.00  0.00           C  
ATOM    347  O   LEU A  21     192.924 109.886  40.997  1.00  0.00           O  
ATOM    348  CB  LEU A  21     194.890 110.253  43.556  1.00  0.00           C  
ATOM    349  CG  LEU A  21     195.223 109.658  44.930  1.00  0.00           C  
ATOM    350  CD1 LEU A  21     195.500 110.784  45.918  1.00  0.00           C  
ATOM    351  CD2 LEU A  21     194.067 108.789  45.402  1.00  0.00           C  
ATOM    352  H   LEU A  21     196.887 108.903  42.534  1.00  0.00           H  
ATOM    353  HA  LEU A  21     194.038 108.453  42.698  1.00  0.00           H  
ATOM    354 1HB  LEU A  21     195.689 110.944  43.292  1.00  0.00           H  
ATOM    355 2HB  LEU A  21     193.965 110.820  43.656  1.00  0.00           H  
ATOM    356  HG  LEU A  21     196.126 109.051  44.855  1.00  0.00           H  
ATOM    357 1HD1 LEU A  21     195.737 110.361  46.894  1.00  0.00           H  
ATOM    358 2HD1 LEU A  21     196.344 111.377  45.566  1.00  0.00           H  
ATOM    359 3HD1 LEU A  21     194.619 111.419  46.001  1.00  0.00           H  
ATOM    360 1HD2 LEU A  21     194.304 108.366  46.378  1.00  0.00           H  
ATOM    361 2HD2 LEU A  21     193.164 109.396  45.478  1.00  0.00           H  
ATOM    362 3HD2 LEU A  21     193.902 107.983  44.687  1.00  0.00           H  
ATOM    363  N   LYS A  22     194.980 110.528  40.348  1.00  0.00           N  
ATOM    364  CA  LYS A  22     194.470 111.198  39.153  1.00  0.00           C  
ATOM    365  C   LYS A  22     193.783 110.174  38.241  1.00  0.00           C  
ATOM    366  O   LYS A  22     192.711 110.452  37.692  1.00  0.00           O  
ATOM    367  CB  LYS A  22     195.606 111.879  38.400  1.00  0.00           C  
ATOM    368  CG  LYS A  22     196.210 113.058  39.125  1.00  0.00           C  
ATOM    369  CD  LYS A  22     197.400 113.608  38.361  1.00  0.00           C  
ATOM    370  CE  LYS A  22     198.166 114.615  39.191  1.00  0.00           C  
ATOM    371  NZ  LYS A  22     199.371 115.127  38.466  1.00  0.00           N  
ATOM    372  H   LYS A  22     195.978 110.568  40.587  1.00  0.00           H  
ATOM    373  HA  LYS A  22     193.737 111.942  39.447  1.00  0.00           H  
ATOM    374 1HB  LYS A  22     196.399 111.160  38.215  1.00  0.00           H  
ATOM    375 2HB  LYS A  22     195.244 112.224  37.432  1.00  0.00           H  
ATOM    376 1HG  LYS A  22     195.454 113.838  39.205  1.00  0.00           H  
ATOM    377 2HG  LYS A  22     196.513 112.774  40.120  1.00  0.00           H  
ATOM    378 1HD  LYS A  22     198.076 112.801  38.076  1.00  0.00           H  
ATOM    379 2HD  LYS A  22     197.052 114.103  37.456  1.00  0.00           H  
ATOM    380 1HE  LYS A  22     197.525 115.447  39.452  1.00  0.00           H  
ATOM    381 2HE  LYS A  22     198.496 114.119  40.107  1.00  0.00           H  
ATOM    382 1HZ  LYS A  22     199.867 115.774  39.053  1.00  0.00           H  
ATOM    383 2HZ  LYS A  22     200.003 114.343  38.227  1.00  0.00           H  
ATOM    384 3HZ  LYS A  22     199.077 115.618  37.618  1.00  0.00           H  
ATOM    385  N   GLU A  23     194.386 108.975  38.108  1.00  0.00           N  
ATOM    386  CA  GLU A  23     193.791 107.884  37.333  1.00  0.00           C  
ATOM    387  C   GLU A  23     192.461 107.455  37.935  1.00  0.00           C  
ATOM    388  O   GLU A  23     191.490 107.232  37.207  1.00  0.00           O  
ATOM    389  CB  GLU A  23     194.742 106.687  37.270  1.00  0.00           C  
ATOM    390  CG  GLU A  23     194.206 105.499  36.483  1.00  0.00           C  
ATOM    391  CD  GLU A  23     195.204 104.383  36.356  1.00  0.00           C  
ATOM    392  OE1 GLU A  23     196.333 104.573  36.743  1.00  0.00           O  
ATOM    393  OE2 GLU A  23     194.839 103.337  35.872  1.00  0.00           O  
ATOM    394  H   GLU A  23     195.317 108.851  38.524  1.00  0.00           H  
ATOM    395  HA  GLU A  23     193.610 108.240  36.319  1.00  0.00           H  
ATOM    396 1HB  GLU A  23     195.683 106.993  36.812  1.00  0.00           H  
ATOM    397 2HB  GLU A  23     194.965 106.345  38.280  1.00  0.00           H  
ATOM    398 1HG  GLU A  23     193.315 105.119  36.981  1.00  0.00           H  
ATOM    399 2HG  GLU A  23     193.917 105.836  35.488  1.00  0.00           H  
ATOM    400  N   VAL A  24     192.407 107.363  39.266  1.00  0.00           N  
ATOM    401  CA  VAL A  24     191.183 106.995  39.962  1.00  0.00           C  
ATOM    402  C   VAL A  24     190.084 108.004  39.697  1.00  0.00           C  
ATOM    403  O   VAL A  24     188.937 107.618  39.473  1.00  0.00           O  
ATOM    404  CB  VAL A  24     191.434 106.901  41.479  1.00  0.00           C  
ATOM    405  CG1 VAL A  24     190.116 106.797  42.231  1.00  0.00           C  
ATOM    406  CG2 VAL A  24     192.325 105.706  41.783  1.00  0.00           C  
ATOM    407  H   VAL A  24     193.279 107.501  39.789  1.00  0.00           H  
ATOM    408  HA  VAL A  24     190.861 106.024  39.588  1.00  0.00           H  
ATOM    409  HB  VAL A  24     191.924 107.815  41.814  1.00  0.00           H  
ATOM    410 1HG1 VAL A  24     190.313 106.732  43.302  1.00  0.00           H  
ATOM    411 2HG1 VAL A  24     189.510 107.679  42.027  1.00  0.00           H  
ATOM    412 3HG1 VAL A  24     189.581 105.905  41.907  1.00  0.00           H  
ATOM    413 1HG2 VAL A  24     192.499 105.647  42.857  1.00  0.00           H  
ATOM    414 2HG2 VAL A  24     191.837 104.793  41.443  1.00  0.00           H  
ATOM    415 3HG2 VAL A  24     193.278 105.822  41.267  1.00  0.00           H  
ATOM    416  N   ILE A  25     190.422 109.291  39.735  1.00  0.00           N  
ATOM    417  CA  ILE A  25     189.438 110.330  39.511  1.00  0.00           C  
ATOM    418  C   ILE A  25     188.887 110.189  38.101  1.00  0.00           C  
ATOM    419  O   ILE A  25     187.669 110.219  37.918  1.00  0.00           O  
ATOM    420  CB  ILE A  25     190.044 111.732  39.707  1.00  0.00           C  
ATOM    421  CG1 ILE A  25     190.443 111.941  41.170  1.00  0.00           C  
ATOM    422  CG2 ILE A  25     189.061 112.803  39.261  1.00  0.00           C  
ATOM    423  CD1 ILE A  25     191.338 113.138  41.394  1.00  0.00           C  
ATOM    424  H   ILE A  25     191.388 109.528  39.977  1.00  0.00           H  
ATOM    425  HA  ILE A  25     188.625 110.211  40.226  1.00  0.00           H  
ATOM    426  HB  ILE A  25     190.956 111.820  39.117  1.00  0.00           H  
ATOM    427 1HG1 ILE A  25     189.546 112.067  41.777  1.00  0.00           H  
ATOM    428 2HG1 ILE A  25     190.962 111.055  41.537  1.00  0.00           H  
ATOM    429 1HG2 ILE A  25     189.505 113.788  39.407  1.00  0.00           H  
ATOM    430 2HG2 ILE A  25     188.826 112.664  38.207  1.00  0.00           H  
ATOM    431 3HG2 ILE A  25     188.147 112.727  39.850  1.00  0.00           H  
ATOM    432 1HD1 ILE A  25     191.578 113.220  42.455  1.00  0.00           H  
ATOM    433 2HD1 ILE A  25     192.259 113.016  40.823  1.00  0.00           H  
ATOM    434 3HD1 ILE A  25     190.825 114.042  41.068  1.00  0.00           H  
ATOM    435  N   LYS A  26     189.772 110.035  37.106  1.00  0.00           N  
ATOM    436  CA  LYS A  26     189.344 109.874  35.724  1.00  0.00           C  
ATOM    437  C   LYS A  26     188.442 108.653  35.555  1.00  0.00           C  
ATOM    438  O   LYS A  26     187.370 108.741  34.946  1.00  0.00           O  
ATOM    439  CB  LYS A  26     190.554 109.757  34.799  1.00  0.00           C  
ATOM    440  CG  LYS A  26     190.215 109.612  33.309  1.00  0.00           C  
ATOM    441  CD  LYS A  26     191.486 109.529  32.461  1.00  0.00           C  
ATOM    442  CE  LYS A  26     191.182 109.461  30.953  1.00  0.00           C  
ATOM    443  NZ  LYS A  26     190.492 108.176  30.550  1.00  0.00           N  
ATOM    444  H   LYS A  26     190.774 110.062  37.317  1.00  0.00           H  
ATOM    445  HA  LYS A  26     188.777 110.750  35.442  1.00  0.00           H  
ATOM    446 1HB  LYS A  26     191.189 110.635  34.929  1.00  0.00           H  
ATOM    447 2HB  LYS A  26     191.146 108.888  35.095  1.00  0.00           H  
ATOM    448 1HG  LYS A  26     189.616 108.711  33.157  1.00  0.00           H  
ATOM    449 2HG  LYS A  26     189.623 110.475  32.995  1.00  0.00           H  
ATOM    450 1HD  LYS A  26     192.108 110.406  32.658  1.00  0.00           H  
ATOM    451 2HD  LYS A  26     192.047 108.639  32.750  1.00  0.00           H  
ATOM    452 1HE  LYS A  26     190.546 110.301  30.682  1.00  0.00           H  
ATOM    453 2HE  LYS A  26     192.122 109.537  30.408  1.00  0.00           H  
ATOM    454 1HZ  LYS A  26     190.314 108.172  29.559  1.00  0.00           H  
ATOM    455 2HZ  LYS A  26     191.061 107.379  30.782  1.00  0.00           H  
ATOM    456 3HZ  LYS A  26     189.590 108.082  31.033  1.00  0.00           H  
ATOM    457  N   ARG A  27     188.865 107.502  36.084  1.00  0.00           N  
ATOM    458  CA  ARG A  27     188.058 106.305  35.939  1.00  0.00           C  
ATOM    459  C   ARG A  27     186.715 106.475  36.627  1.00  0.00           C  
ATOM    460  O   ARG A  27     185.696 106.002  36.115  1.00  0.00           O  
ATOM    461  CB  ARG A  27     188.778 105.098  36.521  1.00  0.00           C  
ATOM    462  CG  ARG A  27     189.966 104.608  35.709  1.00  0.00           C  
ATOM    463  CD  ARG A  27     190.604 103.419  36.330  1.00  0.00           C  
ATOM    464  NE  ARG A  27     191.792 103.000  35.604  1.00  0.00           N  
ATOM    465  CZ  ARG A  27     191.781 102.233  34.497  1.00  0.00           C  
ATOM    466  NH1 ARG A  27     190.640 101.810  34.000  1.00  0.00           N  
ATOM    467  NH2 ARG A  27     192.919 101.905  33.909  1.00  0.00           N  
ATOM    468  H   ARG A  27     189.769 107.457  36.561  1.00  0.00           H  
ATOM    469  HA  ARG A  27     187.884 106.140  34.875  1.00  0.00           H  
ATOM    470 1HB  ARG A  27     189.138 105.337  37.521  1.00  0.00           H  
ATOM    471 2HB  ARG A  27     188.078 104.267  36.616  1.00  0.00           H  
ATOM    472 1HG  ARG A  27     189.633 104.335  34.707  1.00  0.00           H  
ATOM    473 2HG  ARG A  27     190.712 105.401  35.640  1.00  0.00           H  
ATOM    474 1HD  ARG A  27     190.894 103.655  37.353  1.00  0.00           H  
ATOM    475 2HD  ARG A  27     189.898 102.589  36.336  1.00  0.00           H  
ATOM    476  HE  ARG A  27     192.690 103.305  35.956  1.00  0.00           H  
ATOM    477 1HH1 ARG A  27     189.770 102.061  34.450  1.00  0.00           H  
ATOM    478 2HH1 ARG A  27     190.632 101.236  33.170  1.00  0.00           H  
ATOM    479 1HH2 ARG A  27     193.797 102.230  34.290  1.00  0.00           H  
ATOM    480 2HH2 ARG A  27     192.911 101.331  33.079  1.00  0.00           H  
ATOM    481  N   ALA A  28     186.692 107.154  37.778  1.00  0.00           N  
ATOM    482  CA  ALA A  28     185.449 107.400  38.476  1.00  0.00           C  
ATOM    483  C   ALA A  28     184.506 108.218  37.597  1.00  0.00           C  
ATOM    484  O   ALA A  28     183.297 107.951  37.567  1.00  0.00           O  
ATOM    485  CB  ALA A  28     185.724 108.111  39.774  1.00  0.00           C  
ATOM    486  H   ALA A  28     187.568 107.465  38.204  1.00  0.00           H  
ATOM    487  HA  ALA A  28     184.986 106.439  38.687  1.00  0.00           H  
ATOM    488 1HB  ALA A  28     184.797 108.258  40.306  1.00  0.00           H  
ATOM    489 2HB  ALA A  28     186.383 107.502  40.346  1.00  0.00           H  
ATOM    490 3HB  ALA A  28     186.195 109.071  39.573  1.00  0.00           H  
ATOM    491  N   GLN A  29     185.048 109.203  36.852  1.00  0.00           N  
ATOM    492  CA  GLN A  29     184.217 109.996  35.950  1.00  0.00           C  
ATOM    493  C   GLN A  29     183.616 109.121  34.858  1.00  0.00           C  
ATOM    494  O   GLN A  29     182.428 109.238  34.551  1.00  0.00           O  
ATOM    495  CB  GLN A  29     185.035 111.099  35.256  1.00  0.00           C  
ATOM    496  CG  GLN A  29     185.507 112.252  36.109  1.00  0.00           C  
ATOM    497  CD  GLN A  29     186.449 113.171  35.314  1.00  0.00           C  
ATOM    498  OE1 GLN A  29     187.420 112.707  34.717  1.00  0.00           O  
ATOM    499  NE2 GLN A  29     186.145 114.449  35.262  1.00  0.00           N  
ATOM    500  H   GLN A  29     186.040 109.430  36.978  1.00  0.00           H  
ATOM    501  HA  GLN A  29     183.409 110.447  36.524  1.00  0.00           H  
ATOM    502 1HB  GLN A  29     185.916 110.655  34.804  1.00  0.00           H  
ATOM    503 2HB  GLN A  29     184.444 111.519  34.447  1.00  0.00           H  
ATOM    504 1HG  GLN A  29     184.644 112.827  36.429  1.00  0.00           H  
ATOM    505 2HG  GLN A  29     186.041 111.869  36.959  1.00  0.00           H  
ATOM    506 1HE2 GLN A  29     186.728 115.076  34.695  1.00  0.00           H  
ATOM    507 2HE2 GLN A  29     185.342 114.807  35.736  1.00  0.00           H  
ATOM    508  N   GLU A  30     184.423 108.198  34.320  1.00  0.00           N  
ATOM    509  CA  GLU A  30     183.977 107.301  33.254  1.00  0.00           C  
ATOM    510  C   GLU A  30     182.864 106.359  33.721  1.00  0.00           C  
ATOM    511  O   GLU A  30     181.925 106.077  32.973  1.00  0.00           O  
ATOM    512  CB  GLU A  30     185.158 106.482  32.727  1.00  0.00           C  
ATOM    513  CG  GLU A  30     186.198 107.294  31.969  1.00  0.00           C  
ATOM    514  CD  GLU A  30     187.415 106.490  31.603  1.00  0.00           C  
ATOM    515  OE1 GLU A  30     187.493 105.353  31.999  1.00  0.00           O  
ATOM    516  OE2 GLU A  30     188.267 107.015  30.926  1.00  0.00           O  
ATOM    517  H   GLU A  30     185.407 108.188  34.612  1.00  0.00           H  
ATOM    518  HA  GLU A  30     183.590 107.909  32.438  1.00  0.00           H  
ATOM    519 1HB  GLU A  30     185.660 105.990  33.560  1.00  0.00           H  
ATOM    520 2HB  GLU A  30     184.791 105.702  32.060  1.00  0.00           H  
ATOM    521 1HG  GLU A  30     185.747 107.683  31.058  1.00  0.00           H  
ATOM    522 2HG  GLU A  30     186.499 108.141  32.583  1.00  0.00           H  
ATOM    523  N   GLU A  31     182.955 105.896  34.973  1.00  0.00           N  
ATOM    524  CA  GLU A  31     181.928 105.034  35.551  1.00  0.00           C  
ATOM    525  C   GLU A  31     180.766 105.804  36.187  1.00  0.00           C  
ATOM    526  O   GLU A  31     179.681 105.244  36.364  1.00  0.00           O  
ATOM    527  CB  GLU A  31     182.512 104.069  36.594  1.00  0.00           C  
ATOM    528  CG  GLU A  31     183.493 103.025  36.049  1.00  0.00           C  
ATOM    529  CD  GLU A  31     183.943 102.047  37.116  1.00  0.00           C  
ATOM    530  OE1 GLU A  31     183.518 102.207  38.230  1.00  0.00           O  
ATOM    531  OE2 GLU A  31     184.689 101.134  36.813  1.00  0.00           O  
ATOM    532  H   GLU A  31     183.803 106.107  35.509  1.00  0.00           H  
ATOM    533  HA  GLU A  31     181.517 104.429  34.745  1.00  0.00           H  
ATOM    534 1HB  GLU A  31     183.046 104.647  37.353  1.00  0.00           H  
ATOM    535 2HB  GLU A  31     181.700 103.545  37.097  1.00  0.00           H  
ATOM    536 1HG  GLU A  31     183.018 102.477  35.236  1.00  0.00           H  
ATOM    537 2HG  GLU A  31     184.364 103.543  35.647  1.00  0.00           H  
ATOM    538  N   GLY A  32     180.972 107.079  36.539  1.00  0.00           N  
ATOM    539  CA  GLY A  32     179.937 107.855  37.205  1.00  0.00           C  
ATOM    540  C   GLY A  32     179.935 107.585  38.709  1.00  0.00           C  
ATOM    541  O   GLY A  32     178.927 107.797  39.389  1.00  0.00           O  
ATOM    542  H   GLY A  32     181.881 107.515  36.403  1.00  0.00           H  
ATOM    543 1HA  GLY A  32     180.118 108.914  37.023  1.00  0.00           H  
ATOM    544 2HA  GLY A  32     178.964 107.611  36.778  1.00  0.00           H  
ATOM    545  N   ASP A  33     181.053 107.049  39.208  1.00  0.00           N  
ATOM    546  CA  ASP A  33     181.190 106.660  40.607  1.00  0.00           C  
ATOM    547  C   ASP A  33     181.527 107.877  41.467  1.00  0.00           C  
ATOM    548  O   ASP A  33     182.702 108.216  41.648  1.00  0.00           O  
ATOM    549  CB  ASP A  33     182.257 105.563  40.748  1.00  0.00           C  
ATOM    550  CG  ASP A  33     182.386 105.011  42.172  1.00  0.00           C  
ATOM    551  OD1 ASP A  33     182.044 105.718  43.110  1.00  0.00           O  
ATOM    552  OD2 ASP A  33     182.779 103.885  42.319  1.00  0.00           O  
ATOM    553  H   ASP A  33     181.861 106.986  38.587  1.00  0.00           H  
ATOM    554  HA  ASP A  33     180.237 106.254  40.946  1.00  0.00           H  
ATOM    555 1HB  ASP A  33     182.021 104.737  40.070  1.00  0.00           H  
ATOM    556 2HB  ASP A  33     183.224 105.961  40.441  1.00  0.00           H  
ATOM    557  N   GLU A  34     180.485 108.572  41.938  1.00  0.00           N  
ATOM    558  CA  GLU A  34     180.659 109.804  42.694  1.00  0.00           C  
ATOM    559  C   GLU A  34     181.447 109.611  43.976  1.00  0.00           C  
ATOM    560  O   GLU A  34     182.221 110.486  44.360  1.00  0.00           O  
ATOM    561  CB  GLU A  34     179.293 110.409  43.026  1.00  0.00           C  
ATOM    562  CG  GLU A  34     178.550 110.979  41.827  1.00  0.00           C  
ATOM    563  CD  GLU A  34     177.197 111.530  42.184  1.00  0.00           C  
ATOM    564  OE1 GLU A  34     176.777 111.344  43.301  1.00  0.00           O  
ATOM    565  OE2 GLU A  34     176.583 112.138  41.339  1.00  0.00           O  
ATOM    566  H   GLU A  34     179.548 108.238  41.745  1.00  0.00           H  
ATOM    567  HA  GLU A  34     181.202 110.508  42.065  1.00  0.00           H  
ATOM    568 1HB  GLU A  34     178.659 109.648  43.482  1.00  0.00           H  
ATOM    569 2HB  GLU A  34     179.417 111.210  43.754  1.00  0.00           H  
ATOM    570 1HG  GLU A  34     179.149 111.776  41.386  1.00  0.00           H  
ATOM    571 2HG  GLU A  34     178.431 110.195  41.080  1.00  0.00           H  
ATOM    572  N   GLU A  35     181.255 108.479  44.651  1.00  0.00           N  
ATOM    573  CA  GLU A  35     181.961 108.250  45.904  1.00  0.00           C  
ATOM    574  C   GLU A  35     183.457 108.239  45.677  1.00  0.00           C  
ATOM    575  O   GLU A  35     184.204 108.927  46.384  1.00  0.00           O  
ATOM    576  CB  GLU A  35     181.522 106.929  46.539  1.00  0.00           C  
ATOM    577  CG  GLU A  35     182.211 106.604  47.856  1.00  0.00           C  
ATOM    578  CD  GLU A  35     181.738 105.312  48.462  1.00  0.00           C  
ATOM    579  OE1 GLU A  35     180.690 104.848  48.082  1.00  0.00           O  
ATOM    580  OE2 GLU A  35     182.426 104.787  49.305  1.00  0.00           O  
ATOM    581  H   GLU A  35     180.614 107.784  44.284  1.00  0.00           H  
ATOM    582  HA  GLU A  35     181.725 109.062  46.589  1.00  0.00           H  
ATOM    583 1HB  GLU A  35     180.447 106.952  46.721  1.00  0.00           H  
ATOM    584 2HB  GLU A  35     181.719 106.110  45.847  1.00  0.00           H  
ATOM    585 1HG  GLU A  35     183.285 106.540  47.686  1.00  0.00           H  
ATOM    586 2HG  GLU A  35     182.029 107.417  48.559  1.00  0.00           H  
ATOM    587  N   VAL A  36     183.894 107.480  44.668  1.00  0.00           N  
ATOM    588  CA  VAL A  36     185.305 107.426  44.346  1.00  0.00           C  
ATOM    589  C   VAL A  36     185.806 108.762  43.854  1.00  0.00           C  
ATOM    590  O   VAL A  36     186.892 109.193  44.237  1.00  0.00           O  
ATOM    591  CB  VAL A  36     185.568 106.356  43.269  1.00  0.00           C  
ATOM    592  CG1 VAL A  36     186.994 106.462  42.751  1.00  0.00           C  
ATOM    593  CG2 VAL A  36     185.302 104.972  43.840  1.00  0.00           C  
ATOM    594  H   VAL A  36     183.212 106.908  44.138  1.00  0.00           H  
ATOM    595  HA  VAL A  36     185.848 107.167  45.254  1.00  0.00           H  
ATOM    596  HB  VAL A  36     184.904 106.535  42.423  1.00  0.00           H  
ATOM    597 1HG1 VAL A  36     187.162 105.699  41.990  1.00  0.00           H  
ATOM    598 2HG1 VAL A  36     187.151 107.448  42.315  1.00  0.00           H  
ATOM    599 3HG1 VAL A  36     187.692 106.313  43.574  1.00  0.00           H  
ATOM    600 1HG2 VAL A  36     185.489 104.220  43.073  1.00  0.00           H  
ATOM    601 2HG2 VAL A  36     185.962 104.795  44.689  1.00  0.00           H  
ATOM    602 3HG2 VAL A  36     184.264 104.905  44.166  1.00  0.00           H  
ATOM    603  N   TYR A  37     185.055 109.408  42.968  1.00  0.00           N  
ATOM    604  CA  TYR A  37     185.463 110.687  42.426  1.00  0.00           C  
ATOM    605  C   TYR A  37     185.722 111.679  43.542  1.00  0.00           C  
ATOM    606  O   TYR A  37     186.802 112.272  43.625  1.00  0.00           O  
ATOM    607  CB  TYR A  37     184.347 111.200  41.515  1.00  0.00           C  
ATOM    608  CG  TYR A  37     184.503 112.570  40.918  1.00  0.00           C  
ATOM    609  CD1 TYR A  37     185.233 112.757  39.767  1.00  0.00           C  
ATOM    610  CD2 TYR A  37     183.866 113.648  41.522  1.00  0.00           C  
ATOM    611  CE1 TYR A  37     185.314 114.027  39.212  1.00  0.00           C  
ATOM    612  CE2 TYR A  37     183.953 114.902  40.973  1.00  0.00           C  
ATOM    613  CZ  TYR A  37     184.661 115.100  39.821  1.00  0.00           C  
ATOM    614  OH  TYR A  37     184.714 116.355  39.243  1.00  0.00           O  
ATOM    615  H   TYR A  37     184.167 109.007  42.646  1.00  0.00           H  
ATOM    616  HA  TYR A  37     186.386 110.554  41.861  1.00  0.00           H  
ATOM    617 1HB  TYR A  37     184.212 110.501  40.694  1.00  0.00           H  
ATOM    618 2HB  TYR A  37     183.418 111.193  42.077  1.00  0.00           H  
ATOM    619  HD1 TYR A  37     185.733 111.910  39.291  1.00  0.00           H  
ATOM    620  HD2 TYR A  37     183.289 113.499  42.430  1.00  0.00           H  
ATOM    621  HE1 TYR A  37     185.876 114.187  38.302  1.00  0.00           H  
ATOM    622  HE2 TYR A  37     183.456 115.736  41.448  1.00  0.00           H  
ATOM    623  HH  TYR A  37     184.049 116.972  39.656  1.00  0.00           H  
ATOM    624  N   ARG A  38     184.739 111.842  44.429  1.00  0.00           N  
ATOM    625  CA  ARG A  38     184.837 112.844  45.467  1.00  0.00           C  
ATOM    626  C   ARG A  38     185.987 112.547  46.428  1.00  0.00           C  
ATOM    627  O   ARG A  38     186.751 113.452  46.782  1.00  0.00           O  
ATOM    628  CB  ARG A  38     183.532 112.925  46.246  1.00  0.00           C  
ATOM    629  CG  ARG A  38     182.332 113.388  45.436  1.00  0.00           C  
ATOM    630  CD  ARG A  38     181.053 113.094  46.132  1.00  0.00           C  
ATOM    631  NE  ARG A  38     180.826 113.994  47.251  1.00  0.00           N  
ATOM    632  CZ  ARG A  38     180.045 113.712  48.312  1.00  0.00           C  
ATOM    633  NH1 ARG A  38     179.425 112.555  48.384  1.00  0.00           N  
ATOM    634  NH2 ARG A  38     179.902 114.599  49.282  1.00  0.00           N  
ATOM    635  H   ARG A  38     183.881 111.290  44.349  1.00  0.00           H  
ATOM    636  HA  ARG A  38     185.008 113.810  44.998  1.00  0.00           H  
ATOM    637 1HB  ARG A  38     183.294 111.946  46.658  1.00  0.00           H  
ATOM    638 2HB  ARG A  38     183.650 113.612  47.083  1.00  0.00           H  
ATOM    639 1HG  ARG A  38     182.395 114.465  45.275  1.00  0.00           H  
ATOM    640 2HG  ARG A  38     182.323 112.877  44.472  1.00  0.00           H  
ATOM    641 1HD  ARG A  38     180.225 113.204  45.432  1.00  0.00           H  
ATOM    642 2HD  ARG A  38     181.073 112.074  46.513  1.00  0.00           H  
ATOM    643  HE  ARG A  38     181.286 114.894  47.232  1.00  0.00           H  
ATOM    644 1HH1 ARG A  38     179.534 111.877  47.643  1.00  0.00           H  
ATOM    645 2HH1 ARG A  38     178.840 112.344  49.179  1.00  0.00           H  
ATOM    646 1HH2 ARG A  38     180.379 115.489  49.227  1.00  0.00           H  
ATOM    647 2HH2 ARG A  38     179.317 114.388  50.077  1.00  0.00           H  
ATOM    648  N   GLU A  39     186.169 111.272  46.799  1.00  0.00           N  
ATOM    649  CA  GLU A  39     187.221 110.924  47.738  1.00  0.00           C  
ATOM    650  C   GLU A  39     188.615 111.047  47.141  1.00  0.00           C  
ATOM    651  O   GLU A  39     189.521 111.559  47.804  1.00  0.00           O  
ATOM    652  CB  GLU A  39     187.009 109.497  48.249  1.00  0.00           C  
ATOM    653  CG  GLU A  39     187.998 109.060  49.321  1.00  0.00           C  
ATOM    654  CD  GLU A  39     187.717 107.681  49.848  1.00  0.00           C  
ATOM    655  OE1 GLU A  39     186.780 107.070  49.392  1.00  0.00           O  
ATOM    656  OE2 GLU A  39     188.440 107.237  50.709  1.00  0.00           O  
ATOM    657  H   GLU A  39     185.531 110.534  46.483  1.00  0.00           H  
ATOM    658  HA  GLU A  39     187.153 111.613  48.580  1.00  0.00           H  
ATOM    659 1HB  GLU A  39     186.005 109.404  48.663  1.00  0.00           H  
ATOM    660 2HB  GLU A  39     187.087 108.797  47.417  1.00  0.00           H  
ATOM    661 1HG  GLU A  39     189.004 109.078  48.901  1.00  0.00           H  
ATOM    662 2HG  GLU A  39     187.964 109.773  50.144  1.00  0.00           H  
ATOM    663  N   ALA A  40     188.820 110.550  45.912  1.00  0.00           N  
ATOM    664  CA  ALA A  40     190.136 110.614  45.296  1.00  0.00           C  
ATOM    665  C   ALA A  40     190.572 112.068  45.149  1.00  0.00           C  
ATOM    666  O   ALA A  40     191.746 112.379  45.353  1.00  0.00           O  
ATOM    667  CB  ALA A  40     190.129 109.899  43.968  1.00  0.00           C  
ATOM    668  H   ALA A  40     188.053 110.111  45.397  1.00  0.00           H  
ATOM    669  HA  ALA A  40     190.844 110.116  45.956  1.00  0.00           H  
ATOM    670 1HB  ALA A  40     191.123 109.925  43.524  1.00  0.00           H  
ATOM    671 2HB  ALA A  40     189.832 108.887  44.127  1.00  0.00           H  
ATOM    672 3HB  ALA A  40     189.410 110.375  43.314  1.00  0.00           H  
ATOM    673  N   ILE A  41     189.619 112.969  44.857  1.00  0.00           N  
ATOM    674  CA  ILE A  41     189.918 114.392  44.755  1.00  0.00           C  
ATOM    675  C   ILE A  41     190.357 114.960  46.082  1.00  0.00           C  
ATOM    676  O   ILE A  41     191.334 115.716  46.130  1.00  0.00           O  
ATOM    677  CB  ILE A  41     188.727 115.192  44.238  1.00  0.00           C  
ATOM    678  CG1 ILE A  41     188.485 114.825  42.784  1.00  0.00           C  
ATOM    679  CG2 ILE A  41     188.987 116.681  44.435  1.00  0.00           C  
ATOM    680  CD1 ILE A  41     187.211 115.286  42.210  1.00  0.00           C  
ATOM    681  H   ILE A  41     188.670 112.642  44.645  1.00  0.00           H  
ATOM    682  HA  ILE A  41     190.733 114.525  44.056  1.00  0.00           H  
ATOM    683  HB  ILE A  41     187.842 114.887  44.780  1.00  0.00           H  
ATOM    684 1HG1 ILE A  41     189.279 115.238  42.193  1.00  0.00           H  
ATOM    685 2HG1 ILE A  41     188.509 113.757  42.700  1.00  0.00           H  
ATOM    686 1HG2 ILE A  41     188.163 117.227  44.078  1.00  0.00           H  
ATOM    687 2HG2 ILE A  41     189.126 116.933  45.483  1.00  0.00           H  
ATOM    688 3HG2 ILE A  41     189.872 116.947  43.887  1.00  0.00           H  
ATOM    689 1HD1 ILE A  41     187.164 114.949  41.189  1.00  0.00           H  
ATOM    690 2HD1 ILE A  41     186.390 114.850  42.780  1.00  0.00           H  
ATOM    691 3HD1 ILE A  41     187.137 116.340  42.230  1.00  0.00           H  
ATOM    692  N   GLN A  42     189.640 114.633  47.156  1.00  0.00           N  
ATOM    693  CA  GLN A  42     190.043 115.114  48.458  1.00  0.00           C  
ATOM    694  C   GLN A  42     191.419 114.560  48.823  1.00  0.00           C  
ATOM    695  O   GLN A  42     192.256 115.287  49.365  1.00  0.00           O  
ATOM    696  CB  GLN A  42     188.998 114.703  49.498  1.00  0.00           C  
ATOM    697  CG  GLN A  42     187.674 115.454  49.377  1.00  0.00           C  
ATOM    698  CD  GLN A  42     186.583 114.912  50.289  1.00  0.00           C  
ATOM    699  OE1 GLN A  42     186.304 113.706  50.341  1.00  0.00           O  
ATOM    700  NE2 GLN A  42     185.967 115.809  51.049  1.00  0.00           N  
ATOM    701  H   GLN A  42     188.788 114.068  47.054  1.00  0.00           H  
ATOM    702  HA  GLN A  42     190.108 116.198  48.427  1.00  0.00           H  
ATOM    703 1HB  GLN A  42     188.790 113.636  49.390  1.00  0.00           H  
ATOM    704 2HB  GLN A  42     189.390 114.862  50.499  1.00  0.00           H  
ATOM    705 1HG  GLN A  42     187.846 116.487  49.652  1.00  0.00           H  
ATOM    706 2HG  GLN A  42     187.325 115.400  48.356  1.00  0.00           H  
ATOM    707 1HE2 GLN A  42     185.249 115.529  51.684  1.00  0.00           H  
ATOM    708 2HE2 GLN A  42     186.247 116.789  51.003  1.00  0.00           H  
ATOM    709  N   ALA A  43     191.670 113.275  48.516  1.00  0.00           N  
ATOM    710  CA  ALA A  43     192.964 112.670  48.789  1.00  0.00           C  
ATOM    711  C   ALA A  43     194.064 113.349  47.982  1.00  0.00           C  
ATOM    712  O   ALA A  43     195.154 113.599  48.501  1.00  0.00           O  
ATOM    713  CB  ALA A  43     192.929 111.184  48.473  1.00  0.00           C  
ATOM    714  H   ALA A  43     190.923 112.699  48.121  1.00  0.00           H  
ATOM    715  HA  ALA A  43     193.186 112.805  49.846  1.00  0.00           H  
ATOM    716 1HB  ALA A  43     193.894 110.734  48.699  1.00  0.00           H  
ATOM    717 2HB  ALA A  43     192.153 110.704  49.066  1.00  0.00           H  
ATOM    718 3HB  ALA A  43     192.703 111.055  47.420  1.00  0.00           H  
ATOM    719  N   LEU A  44     193.773 113.705  46.730  1.00  0.00           N  
ATOM    720  CA  LEU A  44     194.779 114.326  45.892  1.00  0.00           C  
ATOM    721  C   LEU A  44     195.124 115.705  46.403  1.00  0.00           C  
ATOM    722  O   LEU A  44     196.303 116.017  46.582  1.00  0.00           O  
ATOM    723  CB  LEU A  44     194.285 114.418  44.443  1.00  0.00           C  
ATOM    724  CG  LEU A  44     195.246 115.090  43.454  1.00  0.00           C  
ATOM    725  CD1 LEU A  44     196.552 114.308  43.403  1.00  0.00           C  
ATOM    726  CD2 LEU A  44     194.596 115.157  42.080  1.00  0.00           C  
ATOM    727  H   LEU A  44     192.872 113.442  46.324  1.00  0.00           H  
ATOM    728  HA  LEU A  44     195.674 113.716  45.941  1.00  0.00           H  
ATOM    729 1HB  LEU A  44     194.086 113.411  44.079  1.00  0.00           H  
ATOM    730 2HB  LEU A  44     193.350 114.978  44.429  1.00  0.00           H  
ATOM    731  HG  LEU A  44     195.475 116.099  43.797  1.00  0.00           H  
ATOM    732 1HD1 LEU A  44     197.235 114.785  42.701  1.00  0.00           H  
ATOM    733 2HD1 LEU A  44     197.005 114.292  44.395  1.00  0.00           H  
ATOM    734 3HD1 LEU A  44     196.352 113.287  43.079  1.00  0.00           H  
ATOM    735 1HD2 LEU A  44     195.279 115.635  41.377  1.00  0.00           H  
ATOM    736 2HD2 LEU A  44     194.368 114.148  41.735  1.00  0.00           H  
ATOM    737 3HD2 LEU A  44     193.674 115.736  42.141  1.00  0.00           H  
ATOM    738  N   ALA A  45     194.109 116.536  46.653  1.00  0.00           N  
ATOM    739  CA  ALA A  45     194.368 117.880  47.131  1.00  0.00           C  
ATOM    740  C   ALA A  45     195.111 117.819  48.469  1.00  0.00           C  
ATOM    741  O   ALA A  45     196.002 118.637  48.727  1.00  0.00           O  
ATOM    742  CB  ALA A  45     193.071 118.644  47.239  1.00  0.00           C  
ATOM    743  H   ALA A  45     193.146 116.230  46.487  1.00  0.00           H  
ATOM    744  HA  ALA A  45     195.012 118.378  46.415  1.00  0.00           H  
ATOM    745 1HB  ALA A  45     193.270 119.657  47.577  1.00  0.00           H  
ATOM    746 2HB  ALA A  45     192.582 118.672  46.266  1.00  0.00           H  
ATOM    747 3HB  ALA A  45     192.430 118.127  47.952  1.00  0.00           H  
ATOM    748  N   LYS A  46     194.766 116.832  49.313  1.00  0.00           N  
ATOM    749  CA  LYS A  46     195.434 116.630  50.589  1.00  0.00           C  
ATOM    750  C   LYS A  46     196.914 116.331  50.385  1.00  0.00           C  
ATOM    751  O   LYS A  46     197.754 116.979  51.011  1.00  0.00           O  
ATOM    752  CB  LYS A  46     194.767 115.497  51.368  1.00  0.00           C  
ATOM    753  CG  LYS A  46     195.364 115.167  52.747  1.00  0.00           C  
ATOM    754  CD  LYS A  46     194.525 114.062  53.406  1.00  0.00           C  
ATOM    755  CE  LYS A  46     194.999 113.658  54.807  1.00  0.00           C  
ATOM    756  NZ  LYS A  46     196.299 112.894  54.793  1.00  0.00           N  
ATOM    757  H   LYS A  46     193.976 116.223  49.080  1.00  0.00           H  
ATOM    758  HA  LYS A  46     195.351 117.549  51.171  1.00  0.00           H  
ATOM    759 1HB  LYS A  46     193.710 115.727  51.497  1.00  0.00           H  
ATOM    760 2HB  LYS A  46     194.820 114.588  50.775  1.00  0.00           H  
ATOM    761 1HG  LYS A  46     196.398 114.824  52.633  1.00  0.00           H  
ATOM    762 2HG  LYS A  46     195.359 116.056  53.374  1.00  0.00           H  
ATOM    763 1HD  LYS A  46     193.490 114.394  53.476  1.00  0.00           H  
ATOM    764 2HD  LYS A  46     194.553 113.176  52.770  1.00  0.00           H  
ATOM    765 1HE  LYS A  46     195.111 114.543  55.430  1.00  0.00           H  
ATOM    766 2HE  LYS A  46     194.232 113.017  55.238  1.00  0.00           H  
ATOM    767 1HZ  LYS A  46     196.535 112.623  55.730  1.00  0.00           H  
ATOM    768 2HZ  LYS A  46     196.179 112.047  54.205  1.00  0.00           H  
ATOM    769 3HZ  LYS A  46     197.093 113.445  54.427  1.00  0.00           H  
ATOM    770  N   LEU A  47     197.247 115.385  49.487  1.00  0.00           N  
ATOM    771  CA  LEU A  47     198.650 115.021  49.301  1.00  0.00           C  
ATOM    772  C   LEU A  47     199.439 116.211  48.775  1.00  0.00           C  
ATOM    773  O   LEU A  47     200.590 116.421  49.179  1.00  0.00           O  
ATOM    774  CB  LEU A  47     198.826 113.865  48.296  1.00  0.00           C  
ATOM    775  CG  LEU A  47     198.323 112.440  48.684  1.00  0.00           C  
ATOM    776  CD1 LEU A  47     198.588 111.511  47.473  1.00  0.00           C  
ATOM    777  CD2 LEU A  47     198.997 111.952  49.963  1.00  0.00           C  
ATOM    778  H   LEU A  47     196.506 114.872  49.000  1.00  0.00           H  
ATOM    779  HA  LEU A  47     199.070 114.746  50.266  1.00  0.00           H  
ATOM    780 1HB  LEU A  47     198.292 114.149  47.384  1.00  0.00           H  
ATOM    781 2HB  LEU A  47     199.883 113.786  48.050  1.00  0.00           H  
ATOM    782  HG  LEU A  47     197.252 112.458  48.848  1.00  0.00           H  
ATOM    783 1HD1 LEU A  47     198.230 110.500  47.682  1.00  0.00           H  
ATOM    784 2HD1 LEU A  47     198.081 111.909  46.611  1.00  0.00           H  
ATOM    785 3HD1 LEU A  47     199.650 111.482  47.263  1.00  0.00           H  
ATOM    786 1HD2 LEU A  47     198.637 110.950  50.210  1.00  0.00           H  
ATOM    787 2HD2 LEU A  47     200.071 111.929  49.827  1.00  0.00           H  
ATOM    788 3HD2 LEU A  47     198.761 112.618  50.794  1.00  0.00           H  
ATOM    789  N   ILE A  48     198.811 117.004  47.902  1.00  0.00           N  
ATOM    790  CA  ILE A  48     199.443 118.188  47.345  1.00  0.00           C  
ATOM    791  C   ILE A  48     199.761 119.174  48.466  1.00  0.00           C  
ATOM    792  O   ILE A  48     200.859 119.738  48.504  1.00  0.00           O  
ATOM    793  CB  ILE A  48     198.541 118.859  46.293  1.00  0.00           C  
ATOM    794  CG1 ILE A  48     198.415 117.970  45.053  1.00  0.00           C  
ATOM    795  CG2 ILE A  48     199.089 120.227  45.917  1.00  0.00           C  
ATOM    796  CD1 ILE A  48     197.311 118.391  44.109  1.00  0.00           C  
ATOM    797  H   ILE A  48     197.871 116.739  47.587  1.00  0.00           H  
ATOM    798  HA  ILE A  48     200.383 117.889  46.884  1.00  0.00           H  
ATOM    799  HB  ILE A  48     197.537 118.979  46.698  1.00  0.00           H  
ATOM    800 1HG1 ILE A  48     199.355 117.977  44.503  1.00  0.00           H  
ATOM    801 2HG1 ILE A  48     198.224 116.941  45.361  1.00  0.00           H  
ATOM    802 1HG2 ILE A  48     198.440 120.687  45.172  1.00  0.00           H  
ATOM    803 2HG2 ILE A  48     199.128 120.859  46.803  1.00  0.00           H  
ATOM    804 3HG2 ILE A  48     200.092 120.117  45.506  1.00  0.00           H  
ATOM    805 1HD1 ILE A  48     197.284 117.713  43.256  1.00  0.00           H  
ATOM    806 2HD1 ILE A  48     196.354 118.357  44.630  1.00  0.00           H  
ATOM    807 3HD1 ILE A  48     197.499 119.405  43.760  1.00  0.00           H  
ATOM    808  N   ALA A  49     198.814 119.401  49.373  1.00  0.00           N  
ATOM    809  CA  ALA A  49     199.073 120.258  50.513  1.00  0.00           C  
ATOM    810  C   ALA A  49     200.198 119.722  51.384  1.00  0.00           C  
ATOM    811  O   ALA A  49     201.034 120.496  51.874  1.00  0.00           O  
ATOM    812  CB  ALA A  49     197.808 120.406  51.314  1.00  0.00           C  
ATOM    813  H   ALA A  49     197.885 118.990  49.246  1.00  0.00           H  
ATOM    814  HA  ALA A  49     199.392 121.208  50.160  1.00  0.00           H  
ATOM    815 1HB  ALA A  49     197.983 121.057  52.159  1.00  0.00           H  
ATOM    816 2HB  ALA A  49     197.028 120.824  50.677  1.00  0.00           H  
ATOM    817 3HB  ALA A  49     197.496 119.427  51.675  1.00  0.00           H  
ATOM    818  N   GLU A  50     200.257 118.405  51.583  1.00  0.00           N  
ATOM    819  CA  GLU A  50     201.315 117.857  52.417  1.00  0.00           C  
ATOM    820  C   GLU A  50     202.690 118.089  51.796  1.00  0.00           C  
ATOM    821  O   GLU A  50     203.638 118.446  52.501  1.00  0.00           O  
ATOM    822  CB  GLU A  50     201.063 116.373  52.671  1.00  0.00           C  
ATOM    823  CG  GLU A  50     199.862 116.116  53.572  1.00  0.00           C  
ATOM    824  CD  GLU A  50     199.503 114.676  53.706  1.00  0.00           C  
ATOM    825  OE1 GLU A  50     200.114 113.859  53.064  1.00  0.00           O  
ATOM    826  OE2 GLU A  50     198.598 114.390  54.466  1.00  0.00           O  
ATOM    827  H   GLU A  50     199.512 117.800  51.219  1.00  0.00           H  
ATOM    828  HA  GLU A  50     201.287 118.369  53.378  1.00  0.00           H  
ATOM    829 1HB  GLU A  50     200.885 115.869  51.721  1.00  0.00           H  
ATOM    830 2HB  GLU A  50     201.941 115.921  53.126  1.00  0.00           H  
ATOM    831 1HG  GLU A  50     200.088 116.510  54.563  1.00  0.00           H  
ATOM    832 2HG  GLU A  50     199.007 116.665  53.195  1.00  0.00           H  
ATOM    833  N   GLU A  51     202.784 117.938  50.471  1.00  0.00           N  
ATOM    834  CA  GLU A  51     204.029 118.196  49.756  1.00  0.00           C  
ATOM    835  C   GLU A  51     204.444 119.664  49.832  1.00  0.00           C  
ATOM    836  O   GLU A  51     205.614 119.973  50.070  1.00  0.00           O  
ATOM    837  CB  GLU A  51     203.890 117.775  48.291  1.00  0.00           C  
ATOM    838  CG  GLU A  51     205.159 117.942  47.466  1.00  0.00           C  
ATOM    839  CD  GLU A  51     205.002 117.463  46.050  1.00  0.00           C  
ATOM    840  OE1 GLU A  51     203.933 117.018  45.708  1.00  0.00           O  
ATOM    841  OE2 GLU A  51     205.953 117.544  45.308  1.00  0.00           O  
ATOM    842  H   GLU A  51     201.975 117.563  49.963  1.00  0.00           H  
ATOM    843  HA  GLU A  51     204.813 117.593  50.208  1.00  0.00           H  
ATOM    844 1HB  GLU A  51     203.593 116.728  48.240  1.00  0.00           H  
ATOM    845 2HB  GLU A  51     203.104 118.363  47.817  1.00  0.00           H  
ATOM    846 1HG  GLU A  51     205.436 118.995  47.454  1.00  0.00           H  
ATOM    847 2HG  GLU A  51     205.965 117.388  47.945  1.00  0.00           H  
ATOM    848  N   ALA A  52     203.488 120.572  49.592  1.00  0.00           N  
ATOM    849  CA  ALA A  52     203.723 122.006  49.687  1.00  0.00           C  
ATOM    850  C   ALA A  52     204.075 122.442  51.105  1.00  0.00           C  
ATOM    851  O   ALA A  52     204.867 123.370  51.298  1.00  0.00           O  
ATOM    852  CB  ALA A  52     202.498 122.759  49.217  1.00  0.00           C  
ATOM    853  H   ALA A  52     202.561 120.246  49.307  1.00  0.00           H  
ATOM    854  HA  ALA A  52     204.564 122.246  49.041  1.00  0.00           H  
ATOM    855 1HB  ALA A  52     202.678 123.828  49.260  1.00  0.00           H  
ATOM    856 2HB  ALA A  52     202.253 122.468  48.195  1.00  0.00           H  
ATOM    857 3HB  ALA A  52     201.680 122.496  49.880  1.00  0.00           H  
ATOM    858  N   GLY A  53     203.509 121.769  52.111  1.00  0.00           N  
ATOM    859  CA  GLY A  53     203.728 122.170  53.494  1.00  0.00           C  
ATOM    860  C   GLY A  53     202.593 123.033  54.058  1.00  0.00           C  
ATOM    861  O   GLY A  53     202.822 123.885  54.919  1.00  0.00           O  
ATOM    862  H   GLY A  53     202.869 121.001  51.912  1.00  0.00           H  
ATOM    863 1HA  GLY A  53     203.831 121.271  54.102  1.00  0.00           H  
ATOM    864 2HA  GLY A  53     204.669 122.710  53.571  1.00  0.00           H  
ATOM    865  N   VAL A  54     201.377 122.846  53.544  1.00  0.00           N  
ATOM    866  CA  VAL A  54     200.215 123.612  53.976  1.00  0.00           C  
ATOM    867  C   VAL A  54     199.271 122.794  54.852  1.00  0.00           C  
ATOM    868  O   VAL A  54     198.777 121.750  54.431  1.00  0.00           O  
ATOM    869  CB  VAL A  54     199.442 124.129  52.748  1.00  0.00           C  
ATOM    870  CG1 VAL A  54     198.255 124.976  53.184  1.00  0.00           C  
ATOM    871  CG2 VAL A  54     200.373 124.928  51.849  1.00  0.00           C  
ATOM    872  H   VAL A  54     201.248 122.097  52.866  1.00  0.00           H  
ATOM    873  HA  VAL A  54     200.560 124.475  54.547  1.00  0.00           H  
ATOM    874  HB  VAL A  54     199.044 123.278  52.196  1.00  0.00           H  
ATOM    875 1HG1 VAL A  54     197.720 125.333  52.304  1.00  0.00           H  
ATOM    876 2HG1 VAL A  54     197.584 124.374  53.797  1.00  0.00           H  
ATOM    877 3HG1 VAL A  54     198.610 125.829  53.763  1.00  0.00           H  
ATOM    878 1HG2 VAL A  54     199.820 125.290  50.983  1.00  0.00           H  
ATOM    879 2HG2 VAL A  54     200.776 125.776  52.403  1.00  0.00           H  
ATOM    880 3HG2 VAL A  54     201.192 124.290  51.516  1.00  0.00           H  
ATOM    881  N   ASP A  55     199.019 123.269  56.069  1.00  0.00           N  
ATOM    882  CA  ASP A  55     198.222 122.527  57.031  1.00  0.00           C  
ATOM    883  C   ASP A  55     196.705 122.754  56.931  1.00  0.00           C  
ATOM    884  O   ASP A  55     195.925 121.814  56.752  1.00  0.00           O  
ATOM    885  CB  ASP A  55     198.751 122.824  58.436  1.00  0.00           C  
ATOM    886  CG  ASP A  55     198.791 124.325  58.767  1.00  0.00           C  
ATOM    887  OD1 ASP A  55     198.446 125.122  57.906  1.00  0.00           O  
ATOM    888  OD2 ASP A  55     199.154 124.662  59.859  1.00  0.00           O  
ATOM    889  H   ASP A  55     199.390 124.178  56.356  1.00  0.00           H  
ATOM    890  HA  ASP A  55     198.396 121.465  56.846  1.00  0.00           H  
ATOM    891 1HB  ASP A  55     198.119 122.323  59.172  1.00  0.00           H  
ATOM    892 2HB  ASP A  55     199.758 122.417  58.537  1.00  0.00           H  
ATOM    893  N   ASP A  56     196.269 124.006  57.037  1.00  0.00           N  
ATOM    894  CA  ASP A  56     194.837 124.281  57.155  1.00  0.00           C  
ATOM    895  C   ASP A  56     194.128 124.304  55.802  1.00  0.00           C  
ATOM    896  O   ASP A  56     193.820 125.365  55.232  1.00  0.00           O  
ATOM    897  CB  ASP A  56     194.586 125.580  57.924  1.00  0.00           C  
ATOM    898  CG  ASP A  56     193.092 125.781  58.276  1.00  0.00           C  
ATOM    899  OD1 ASP A  56     192.309 124.951  57.889  1.00  0.00           O  
ATOM    900  OD2 ASP A  56     192.763 126.732  58.961  1.00  0.00           O  
ATOM    901  H   ASP A  56     196.963 124.746  57.097  1.00  0.00           H  
ATOM    902  HA  ASP A  56     194.390 123.475  57.739  1.00  0.00           H  
ATOM    903 1HB  ASP A  56     195.170 125.566  58.845  1.00  0.00           H  
ATOM    904 2HB  ASP A  56     194.938 126.414  57.336  1.00  0.00           H  
ATOM    905  N   VAL A  57     193.900 123.102  55.291  1.00  0.00           N  
ATOM    906  CA  VAL A  57     193.260 122.906  53.998  1.00  0.00           C  
ATOM    907  C   VAL A  57     191.944 122.137  54.092  1.00  0.00           C  
ATOM    908  O   VAL A  57     191.883 121.011  54.591  1.00  0.00           O  
ATOM    909  CB  VAL A  57     194.216 122.150  53.055  1.00  0.00           C  
ATOM    910  CG1 VAL A  57     193.573 121.956  51.690  1.00  0.00           C  
ATOM    911  CG2 VAL A  57     195.528 122.910  52.931  1.00  0.00           C  
ATOM    912  H   VAL A  57     194.228 122.314  55.858  1.00  0.00           H  
ATOM    913  HA  VAL A  57     193.032 123.889  53.587  1.00  0.00           H  
ATOM    914  HB  VAL A  57     194.406 121.158  53.465  1.00  0.00           H  
ATOM    915 1HG1 VAL A  57     194.262 121.420  51.037  1.00  0.00           H  
ATOM    916 2HG1 VAL A  57     192.655 121.380  51.799  1.00  0.00           H  
ATOM    917 3HG1 VAL A  57     193.344 122.928  51.254  1.00  0.00           H  
ATOM    918 1HG2 VAL A  57     196.199 122.369  52.264  1.00  0.00           H  
ATOM    919 2HG2 VAL A  57     195.336 123.904  52.527  1.00  0.00           H  
ATOM    920 3HG2 VAL A  57     195.990 123.000  53.914  1.00  0.00           H  
ATOM    921  N   ARG A  58     190.895 122.743  53.555  1.00  0.00           N  
ATOM    922  CA  ARG A  58     189.571 122.147  53.511  1.00  0.00           C  
ATOM    923  C   ARG A  58     189.137 121.830  52.086  1.00  0.00           C  
ATOM    924  O   ARG A  58     189.086 122.710  51.222  1.00  0.00           O  
ATOM    925  CB  ARG A  58     188.572 123.098  54.161  1.00  0.00           C  
ATOM    926  CG  ARG A  58     187.105 122.659  54.180  1.00  0.00           C  
ATOM    927  CD  ARG A  58     186.261 123.687  54.865  1.00  0.00           C  
ATOM    928  NE  ARG A  58     184.845 123.322  54.890  1.00  0.00           N  
ATOM    929  CZ  ARG A  58     183.852 124.051  55.443  1.00  0.00           C  
ATOM    930  NH1 ARG A  58     184.097 125.204  56.042  1.00  0.00           N  
ATOM    931  NH2 ARG A  58     182.623 123.579  55.370  1.00  0.00           N  
ATOM    932  H   ARG A  58     191.043 123.682  53.177  1.00  0.00           H  
ATOM    933  HA  ARG A  58     189.592 121.217  54.080  1.00  0.00           H  
ATOM    934 1HB  ARG A  58     188.873 123.267  55.194  1.00  0.00           H  
ATOM    935 2HB  ARG A  58     188.617 124.059  53.653  1.00  0.00           H  
ATOM    936 1HG  ARG A  58     186.733 122.540  53.158  1.00  0.00           H  
ATOM    937 2HG  ARG A  58     187.003 121.716  54.717  1.00  0.00           H  
ATOM    938 1HD  ARG A  58     186.605 123.800  55.890  1.00  0.00           H  
ATOM    939 2HD  ARG A  58     186.363 124.639  54.334  1.00  0.00           H  
ATOM    940  HE  ARG A  58     184.554 122.440  54.445  1.00  0.00           H  
ATOM    941 1HH1 ARG A  58     185.040 125.563  56.091  1.00  0.00           H  
ATOM    942 2HH1 ARG A  58     183.340 125.734  56.449  1.00  0.00           H  
ATOM    943 1HH2 ARG A  58     182.477 122.679  54.882  1.00  0.00           H  
ATOM    944 2HH2 ARG A  58     181.847 124.082  55.764  1.00  0.00           H  
ATOM    945  N   VAL A  59     188.837 120.560  51.819  1.00  0.00           N  
ATOM    946  CA  VAL A  59     188.408 120.194  50.473  1.00  0.00           C  
ATOM    947  C   VAL A  59     187.118 119.418  50.499  1.00  0.00           C  
ATOM    948  O   VAL A  59     187.019 118.399  51.187  1.00  0.00           O  
ATOM    949  CB  VAL A  59     189.470 119.347  49.755  1.00  0.00           C  
ATOM    950  CG1 VAL A  59     188.994 118.999  48.297  1.00  0.00           C  
ATOM    951  CG2 VAL A  59     190.735 120.103  49.756  1.00  0.00           C  
ATOM    952  H   VAL A  59     188.912 119.867  52.554  1.00  0.00           H  
ATOM    953  HA  VAL A  59     188.243 121.104  49.895  1.00  0.00           H  
ATOM    954  HB  VAL A  59     189.609 118.402  50.282  1.00  0.00           H  
ATOM    955 1HG1 VAL A  59     189.748 118.404  47.796  1.00  0.00           H  
ATOM    956 2HG1 VAL A  59     188.067 118.440  48.316  1.00  0.00           H  
ATOM    957 3HG1 VAL A  59     188.839 119.926  47.738  1.00  0.00           H  
ATOM    958 1HG2 VAL A  59     191.505 119.548  49.274  1.00  0.00           H  
ATOM    959 2HG2 VAL A  59     190.552 121.019  49.236  1.00  0.00           H  
ATOM    960 3HG2 VAL A  59     191.035 120.307  50.769  1.00  0.00           H  
ATOM    961  N   GLU A  60     186.155 119.891  49.724  1.00  0.00           N  
ATOM    962  CA  GLU A  60     184.852 119.248  49.605  1.00  0.00           C  
ATOM    963  C   GLU A  60     184.476 119.126  48.141  1.00  0.00           C  
ATOM    964  O   GLU A  60     184.833 119.984  47.334  1.00  0.00           O  
ATOM    965  CB  GLU A  60     183.782 120.027  50.373  1.00  0.00           C  
ATOM    966  CG  GLU A  60     184.065 120.185  51.870  1.00  0.00           C  
ATOM    967  CD  GLU A  60     182.968 120.890  52.646  1.00  0.00           C  
ATOM    968  OE1 GLU A  60     181.939 121.205  52.082  1.00  0.00           O  
ATOM    969  OE2 GLU A  60     183.170 121.111  53.826  1.00  0.00           O  
ATOM    970  H   GLU A  60     186.366 120.755  49.206  1.00  0.00           H  
ATOM    971  HA  GLU A  60     184.912 118.248  50.019  1.00  0.00           H  
ATOM    972 1HB  GLU A  60     183.656 121.018  49.932  1.00  0.00           H  
ATOM    973 2HB  GLU A  60     182.846 119.496  50.279  1.00  0.00           H  
ATOM    974 1HG  GLU A  60     184.231 119.197  52.303  1.00  0.00           H  
ATOM    975 2HG  GLU A  60     184.986 120.752  51.989  1.00  0.00           H  
ATOM    976  N   VAL A  61     183.776 118.056  47.783  1.00  0.00           N  
ATOM    977  CA  VAL A  61     183.341 117.905  46.403  1.00  0.00           C  
ATOM    978  C   VAL A  61     181.819 117.716  46.390  1.00  0.00           C  
ATOM    979  O   VAL A  61     181.301 116.820  47.063  1.00  0.00           O  
ATOM    980  CB  VAL A  61     184.079 116.721  45.752  1.00  0.00           C  
ATOM    981  CG1 VAL A  61     183.682 116.584  44.262  1.00  0.00           C  
ATOM    982  CG2 VAL A  61     185.585 116.897  45.917  1.00  0.00           C  
ATOM    983  H   VAL A  61     183.516 117.365  48.475  1.00  0.00           H  
ATOM    984  HA  VAL A  61     183.583 118.811  45.855  1.00  0.00           H  
ATOM    985  HB  VAL A  61     183.789 115.822  46.254  1.00  0.00           H  
ATOM    986 1HG1 VAL A  61     184.201 115.734  43.831  1.00  0.00           H  
ATOM    987 2HG1 VAL A  61     182.611 116.440  44.168  1.00  0.00           H  
ATOM    988 3HG1 VAL A  61     183.967 117.485  43.724  1.00  0.00           H  
ATOM    989 1HG2 VAL A  61     186.083 116.054  45.479  1.00  0.00           H  
ATOM    990 2HG2 VAL A  61     185.898 117.803  45.430  1.00  0.00           H  
ATOM    991 3HG2 VAL A  61     185.844 116.956  46.967  1.00  0.00           H  
ATOM    992  N   HIS A  62     181.114 118.563  45.636  1.00  0.00           N  
ATOM    993  CA  HIS A  62     179.651 118.553  45.606  1.00  0.00           C  
ATOM    994  C   HIS A  62     179.077 118.607  44.202  1.00  0.00           C  
ATOM    995  O   HIS A  62     179.329 119.540  43.441  1.00  0.00           O  
ATOM    996  CB  HIS A  62     179.100 119.757  46.372  1.00  0.00           C  
ATOM    997  CG  HIS A  62     179.496 119.807  47.800  1.00  0.00           C  
ATOM    998  ND1 HIS A  62     178.848 119.084  48.775  1.00  0.00           N  
ATOM    999  CD2 HIS A  62     180.483 120.492  48.428  1.00  0.00           C  
ATOM   1000  CE1 HIS A  62     179.417 119.327  49.945  1.00  0.00           C  
ATOM   1001  NE2 HIS A  62     180.406 120.178  49.758  1.00  0.00           N  
ATOM   1002  H   HIS A  62     181.637 119.230  45.068  1.00  0.00           H  
ATOM   1003  HA  HIS A  62     179.285 117.644  46.079  1.00  0.00           H  
ATOM   1004 1HB  HIS A  62     179.440 120.675  45.892  1.00  0.00           H  
ATOM   1005 2HB  HIS A  62     178.010 119.747  46.321  1.00  0.00           H  
ATOM   1006  HD2 HIS A  62     181.205 121.165  47.961  1.00  0.00           H  
ATOM   1007  HE1 HIS A  62     179.125 118.901  50.902  1.00  0.00           H  
ATOM   1008  HE2 HIS A  62     181.030 120.542  50.508  1.00  0.00           H  
ATOM   1009  N   ASN A  63     178.269 117.611  43.861  1.00  0.00           N  
ATOM   1010  CA  ASN A  63     177.644 117.501  42.541  1.00  0.00           C  
ATOM   1011  C   ASN A  63     178.668 117.600  41.409  1.00  0.00           C  
ATOM   1012  O   ASN A  63     178.421 118.208  40.361  1.00  0.00           O  
ATOM   1013  CB  ASN A  63     176.570 118.561  42.376  1.00  0.00           C  
ATOM   1014  CG  ASN A  63     175.441 118.396  43.354  1.00  0.00           C  
ATOM   1015  OD1 ASN A  63     175.027 117.272  43.660  1.00  0.00           O  
ATOM   1016  ND2 ASN A  63     174.934 119.496  43.851  1.00  0.00           N  
ATOM   1017  H   ASN A  63     178.068 116.898  44.551  1.00  0.00           H  
ATOM   1018  HA  ASN A  63     177.178 116.518  42.464  1.00  0.00           H  
ATOM   1019 1HB  ASN A  63     177.010 119.550  42.511  1.00  0.00           H  
ATOM   1020 2HB  ASN A  63     176.167 118.516  41.364  1.00  0.00           H  
ATOM   1021 1HD2 ASN A  63     174.180 119.446  44.507  1.00  0.00           H  
ATOM   1022 2HD2 ASN A  63     175.299 120.384  43.576  1.00  0.00           H  
ATOM   1023  N   GLY A  64     179.836 117.005  41.628  1.00  0.00           N  
ATOM   1024  CA  GLY A  64     180.900 117.009  40.644  1.00  0.00           C  
ATOM   1025  C   GLY A  64     181.853 118.205  40.752  1.00  0.00           C  
ATOM   1026  O   GLY A  64     182.922 118.196  40.136  1.00  0.00           O  
ATOM   1027  H   GLY A  64     179.978 116.503  42.492  1.00  0.00           H  
ATOM   1028 1HA  GLY A  64     181.453 116.082  40.724  1.00  0.00           H  
ATOM   1029 2HA  GLY A  64     180.456 117.005  39.652  1.00  0.00           H  
ATOM   1030  N   ARG A  65     181.496 119.237  41.528  1.00  0.00           N  
ATOM   1031  CA  ARG A  65     182.334 120.434  41.624  1.00  0.00           C  
ATOM   1032  C   ARG A  65     183.261 120.373  42.816  1.00  0.00           C  
ATOM   1033  O   ARG A  65     182.892 119.886  43.886  1.00  0.00           O  
ATOM   1034  CB  ARG A  65     181.481 121.689  41.740  1.00  0.00           C  
ATOM   1035  CG  ARG A  65     180.894 122.213  40.438  1.00  0.00           C  
ATOM   1036  CD  ARG A  65     179.835 121.312  39.902  1.00  0.00           C  
ATOM   1037  NE  ARG A  65     179.178 121.889  38.759  1.00  0.00           N  
ATOM   1038  CZ  ARG A  65     178.267 121.260  37.987  1.00  0.00           C  
ATOM   1039  NH1 ARG A  65     177.889 120.009  38.245  1.00  0.00           N  
ATOM   1040  NH2 ARG A  65     177.746 121.908  36.955  1.00  0.00           N  
ATOM   1041  H   ARG A  65     180.611 119.219  42.039  1.00  0.00           H  
ATOM   1042  HA  ARG A  65     182.943 120.509  40.722  1.00  0.00           H  
ATOM   1043 1HB  ARG A  65     180.652 121.498  42.419  1.00  0.00           H  
ATOM   1044 2HB  ARG A  65     182.080 122.494  42.175  1.00  0.00           H  
ATOM   1045 1HG  ARG A  65     180.459 123.197  40.605  1.00  0.00           H  
ATOM   1046 2HG  ARG A  65     181.681 122.283  39.696  1.00  0.00           H  
ATOM   1047 1HD  ARG A  65     180.279 120.382  39.575  1.00  0.00           H  
ATOM   1048 2HD  ARG A  65     179.088 121.109  40.673  1.00  0.00           H  
ATOM   1049  HE  ARG A  65     179.419 122.840  38.518  1.00  0.00           H  
ATOM   1050 1HH1 ARG A  65     178.267 119.475  39.052  1.00  0.00           H  
ATOM   1051 2HH1 ARG A  65     177.208 119.562  37.652  1.00  0.00           H  
ATOM   1052 1HH2 ARG A  65     178.031 122.857  36.757  1.00  0.00           H  
ATOM   1053 2HH2 ARG A  65     177.062 121.456  36.364  1.00  0.00           H  
ATOM   1054  N   VAL A  66     184.450 120.926  42.661  1.00  0.00           N  
ATOM   1055  CA  VAL A  66     185.418 120.863  43.735  1.00  0.00           C  
ATOM   1056  C   VAL A  66     185.634 122.195  44.404  1.00  0.00           C  
ATOM   1057  O   VAL A  66     185.884 123.188  43.735  1.00  0.00           O  
ATOM   1058  CB  VAL A  66     186.767 120.351  43.197  1.00  0.00           C  
ATOM   1059  CG1 VAL A  66     187.799 120.294  44.314  1.00  0.00           C  
ATOM   1060  CG2 VAL A  66     186.585 118.981  42.561  1.00  0.00           C  
ATOM   1061  H   VAL A  66     184.709 121.374  41.773  1.00  0.00           H  
ATOM   1062  HA  VAL A  66     185.067 120.152  44.483  1.00  0.00           H  
ATOM   1063  HB  VAL A  66     187.140 121.053  42.450  1.00  0.00           H  
ATOM   1064 1HG1 VAL A  66     188.747 119.931  43.915  1.00  0.00           H  
ATOM   1065 2HG1 VAL A  66     187.940 121.292  44.730  1.00  0.00           H  
ATOM   1066 3HG1 VAL A  66     187.452 119.619  45.096  1.00  0.00           H  
ATOM   1067 1HG2 VAL A  66     187.543 118.626  42.182  1.00  0.00           H  
ATOM   1068 2HG2 VAL A  66     186.207 118.281  43.306  1.00  0.00           H  
ATOM   1069 3HG2 VAL A  66     185.874 119.054  41.738  1.00  0.00           H  
ATOM   1070  N   ARG A  67     185.532 122.227  45.722  1.00  0.00           N  
ATOM   1071  CA  ARG A  67     185.786 123.455  46.453  1.00  0.00           C  
ATOM   1072  C   ARG A  67     186.995 123.328  47.368  1.00  0.00           C  
ATOM   1073  O   ARG A  67     187.067 122.446  48.233  1.00  0.00           O  
ATOM   1074  CB  ARG A  67     184.569 123.841  47.280  1.00  0.00           C  
ATOM   1075  CG  ARG A  67     184.701 125.150  48.043  1.00  0.00           C  
ATOM   1076  CD  ARG A  67     183.471 125.465  48.813  1.00  0.00           C  
ATOM   1077  NE  ARG A  67     183.598 126.710  49.552  1.00  0.00           N  
ATOM   1078  CZ  ARG A  67     182.752 127.115  50.521  1.00  0.00           C  
ATOM   1079  NH1 ARG A  67     181.727 126.362  50.853  1.00  0.00           N  
ATOM   1080  NH2 ARG A  67     182.954 128.266  51.135  1.00  0.00           N  
ATOM   1081  H   ARG A  67     185.271 121.381  46.233  1.00  0.00           H  
ATOM   1082  HA  ARG A  67     186.000 124.250  45.737  1.00  0.00           H  
ATOM   1083 1HB  ARG A  67     183.699 123.925  46.630  1.00  0.00           H  
ATOM   1084 2HB  ARG A  67     184.359 123.056  48.006  1.00  0.00           H  
ATOM   1085 1HG  ARG A  67     185.535 125.081  48.741  1.00  0.00           H  
ATOM   1086 2HG  ARG A  67     184.883 125.964  47.338  1.00  0.00           H  
ATOM   1087 1HD  ARG A  67     182.628 125.558  48.128  1.00  0.00           H  
ATOM   1088 2HD  ARG A  67     183.273 124.664  49.524  1.00  0.00           H  
ATOM   1089  HE  ARG A  67     184.375 127.315  49.324  1.00  0.00           H  
ATOM   1090 1HH1 ARG A  67     181.573 125.481  50.382  1.00  0.00           H  
ATOM   1091 2HH1 ARG A  67     181.093 126.666  51.579  1.00  0.00           H  
ATOM   1092 1HH2 ARG A  67     183.743 128.845  50.879  1.00  0.00           H  
ATOM   1093 2HH2 ARG A  67     182.321 128.570  51.859  1.00  0.00           H  
ATOM   1094  N   LEU A  68     187.967 124.206  47.138  1.00  0.00           N  
ATOM   1095  CA  LEU A  68     189.211 124.244  47.890  1.00  0.00           C  
ATOM   1096  C   LEU A  68     189.343 125.520  48.710  1.00  0.00           C  
ATOM   1097  O   LEU A  68     189.379 126.620  48.143  1.00  0.00           O  
ATOM   1098  CB  LEU A  68     190.404 124.122  46.934  1.00  0.00           C  
ATOM   1099  CG  LEU A  68     191.788 124.301  47.571  1.00  0.00           C  
ATOM   1100  CD1 LEU A  68     192.041 123.172  48.562  1.00  0.00           C  
ATOM   1101  CD2 LEU A  68     192.850 124.320  46.482  1.00  0.00           C  
ATOM   1102  H   LEU A  68     187.836 124.900  46.393  1.00  0.00           H  
ATOM   1103  HA  LEU A  68     189.225 123.393  48.572  1.00  0.00           H  
ATOM   1104 1HB  LEU A  68     190.378 123.138  46.470  1.00  0.00           H  
ATOM   1105 2HB  LEU A  68     190.300 124.873  46.151  1.00  0.00           H  
ATOM   1106  HG  LEU A  68     191.816 125.241  48.122  1.00  0.00           H  
ATOM   1107 1HD1 LEU A  68     193.025 123.299  49.014  1.00  0.00           H  
ATOM   1108 2HD1 LEU A  68     191.279 123.194  49.340  1.00  0.00           H  
ATOM   1109 3HD1 LEU A  68     192.002 122.216  48.041  1.00  0.00           H  
ATOM   1110 1HD2 LEU A  68     193.834 124.448  46.934  1.00  0.00           H  
ATOM   1111 2HD2 LEU A  68     192.824 123.380  45.931  1.00  0.00           H  
ATOM   1112 3HD2 LEU A  68     192.655 125.147  45.798  1.00  0.00           H  
ATOM   1113  N   GLU A  69     189.448 125.379  50.032  1.00  0.00           N  
ATOM   1114  CA  GLU A  69     189.621 126.536  50.901  1.00  0.00           C  
ATOM   1115  C   GLU A  69     190.902 126.428  51.725  1.00  0.00           C  
ATOM   1116  O   GLU A  69     191.123 125.452  52.453  1.00  0.00           O  
ATOM   1117  CB  GLU A  69     188.415 126.685  51.831  1.00  0.00           C  
ATOM   1118  CG  GLU A  69     188.484 127.888  52.761  1.00  0.00           C  
ATOM   1119  CD  GLU A  69     187.278 128.010  53.650  1.00  0.00           C  
ATOM   1120  OE1 GLU A  69     186.397 127.191  53.541  1.00  0.00           O  
ATOM   1121  OE2 GLU A  69     187.237 128.924  54.440  1.00  0.00           O  
ATOM   1122  H   GLU A  69     189.367 124.445  50.444  1.00  0.00           H  
ATOM   1123  HA  GLU A  69     189.695 127.418  50.278  1.00  0.00           H  
ATOM   1124 1HB  GLU A  69     187.506 126.773  51.237  1.00  0.00           H  
ATOM   1125 2HB  GLU A  69     188.318 125.791  52.448  1.00  0.00           H  
ATOM   1126 1HG  GLU A  69     189.373 127.802  53.385  1.00  0.00           H  
ATOM   1127 2HG  GLU A  69     188.581 128.792  52.162  1.00  0.00           H  
ATOM   1128  N   ILE A  70     191.770 127.431  51.604  1.00  0.00           N  
ATOM   1129  CA  ILE A  70     193.030 127.377  52.345  1.00  0.00           C  
ATOM   1130  C   ILE A  70     193.322 128.644  53.145  1.00  0.00           C  
ATOM   1131  O   ILE A  70     193.323 129.750  52.591  1.00  0.00           O  
ATOM   1132  CB  ILE A  70     194.221 127.151  51.398  1.00  0.00           C  
ATOM   1133  CG1 ILE A  70     194.058 125.893  50.557  1.00  0.00           C  
ATOM   1134  CG2 ILE A  70     195.422 126.949  52.276  1.00  0.00           C  
ATOM   1135  CD1 ILE A  70     195.167 125.705  49.511  1.00  0.00           C  
ATOM   1136  H   ILE A  70     191.525 128.213  50.984  1.00  0.00           H  
ATOM   1137  HA  ILE A  70     192.984 126.550  53.051  1.00  0.00           H  
ATOM   1138  HB  ILE A  70     194.358 127.993  50.730  1.00  0.00           H  
ATOM   1139 1HG1 ILE A  70     194.070 125.043  51.208  1.00  0.00           H  
ATOM   1140 2HG1 ILE A  70     193.106 125.924  50.038  1.00  0.00           H  
ATOM   1141 1HG2 ILE A  70     196.271 126.750  51.686  1.00  0.00           H  
ATOM   1142 2HG2 ILE A  70     195.629 127.821  52.880  1.00  0.00           H  
ATOM   1143 3HG2 ILE A  70     195.229 126.100  52.931  1.00  0.00           H  
ATOM   1144 1HD1 ILE A  70     194.981 124.800  48.962  1.00  0.00           H  
ATOM   1145 2HD1 ILE A  70     195.160 126.550  48.822  1.00  0.00           H  
ATOM   1146 3HD1 ILE A  70     196.140 125.634  49.976  1.00  0.00           H  
ATOM   1147  N   ARG A  71     193.670 128.482  54.421  1.00  0.00           N  
ATOM   1148  CA  ARG A  71     194.009 129.653  55.234  1.00  0.00           C  
ATOM   1149  C   ARG A  71     195.399 130.168  54.842  1.00  0.00           C  
ATOM   1150  O   ARG A  71     196.355 129.396  54.753  1.00  0.00           O  
ATOM   1151  CB  ARG A  71     193.985 129.312  56.717  1.00  0.00           C  
ATOM   1152  CG  ARG A  71     194.162 130.501  57.649  1.00  0.00           C  
ATOM   1153  CD  ARG A  71     194.162 130.085  59.075  1.00  0.00           C  
ATOM   1154  NE  ARG A  71     192.898 129.480  59.464  1.00  0.00           N  
ATOM   1155  CZ  ARG A  71     191.808 130.169  59.852  1.00  0.00           C  
ATOM   1156  NH1 ARG A  71     191.842 131.482  59.897  1.00  0.00           N  
ATOM   1157  NH2 ARG A  71     190.703 129.524  60.187  1.00  0.00           N  
ATOM   1158  H   ARG A  71     193.700 127.531  54.814  1.00  0.00           H  
ATOM   1159  HA  ARG A  71     193.291 130.442  55.034  1.00  0.00           H  
ATOM   1160 1HB  ARG A  71     193.038 128.835  56.965  1.00  0.00           H  
ATOM   1161 2HB  ARG A  71     194.778 128.599  56.939  1.00  0.00           H  
ATOM   1162 1HG  ARG A  71     195.110 130.993  57.435  1.00  0.00           H  
ATOM   1163 2HG  ARG A  71     193.344 131.206  57.497  1.00  0.00           H  
ATOM   1164 1HD  ARG A  71     194.954 129.356  59.241  1.00  0.00           H  
ATOM   1165 2HD  ARG A  71     194.333 130.956  59.707  1.00  0.00           H  
ATOM   1166  HE  ARG A  71     192.834 128.470  59.442  1.00  0.00           H  
ATOM   1167 1HH1 ARG A  71     192.685 131.975  59.641  1.00  0.00           H  
ATOM   1168 2HH1 ARG A  71     191.024 131.999  60.188  1.00  0.00           H  
ATOM   1169 1HH2 ARG A  71     190.677 128.514  60.152  1.00  0.00           H  
ATOM   1170 2HH2 ARG A  71     189.887 130.041  60.477  1.00  0.00           H  
ATOM   1171  N   GLY A  72     195.532 131.483  54.670  1.00  0.00           N  
ATOM   1172  CA  GLY A  72     196.832 132.087  54.395  1.00  0.00           C  
ATOM   1173  C   GLY A  72     196.959 132.559  52.951  1.00  0.00           C  
ATOM   1174  O   GLY A  72     196.127 132.253  52.102  1.00  0.00           O  
ATOM   1175  H   GLY A  72     194.704 132.089  54.726  1.00  0.00           H  
ATOM   1176 1HA  GLY A  72     196.980 132.932  55.066  1.00  0.00           H  
ATOM   1177 2HA  GLY A  72     197.619 131.368  54.613  1.00  0.00           H  
ATOM   1178  N   GLN A  73     198.012 133.328  52.677  1.00  0.00           N  
ATOM   1179  CA  GLN A  73     198.278 133.833  51.327  1.00  0.00           C  
ATOM   1180  C   GLN A  73     199.731 133.583  50.908  1.00  0.00           C  
ATOM   1181  O   GLN A  73     200.293 134.286  50.059  1.00  0.00           O  
ATOM   1182  CB  GLN A  73     197.963 135.329  51.246  1.00  0.00           C  
ATOM   1183  CG  GLN A  73     196.508 135.674  51.517  1.00  0.00           C  
ATOM   1184  CD  GLN A  73     196.258 137.170  51.511  1.00  0.00           C  
ATOM   1185  OE1 GLN A  73     197.184 137.968  51.342  1.00  0.00           O  
ATOM   1186  NE2 GLN A  73     195.001 137.559  51.695  1.00  0.00           N  
ATOM   1187  H   GLN A  73     198.650 133.571  53.423  1.00  0.00           H  
ATOM   1188  HA  GLN A  73     197.648 133.285  50.627  1.00  0.00           H  
ATOM   1189 1HB  GLN A  73     198.576 135.870  51.967  1.00  0.00           H  
ATOM   1190 2HB  GLN A  73     198.218 135.701  50.254  1.00  0.00           H  
ATOM   1191 1HG  GLN A  73     195.888 135.221  50.743  1.00  0.00           H  
ATOM   1192 2HG  GLN A  73     196.229 135.285  52.495  1.00  0.00           H  
ATOM   1193 1HE2 GLN A  73     194.775 138.534  51.701  1.00  0.00           H  
ATOM   1194 2HE2 GLN A  73     194.281 136.879  51.828  1.00  0.00           H  
ATOM   1195  N   SER A  74     200.350 132.592  51.537  1.00  0.00           N  
ATOM   1196  CA  SER A  74     201.764 132.287  51.334  1.00  0.00           C  
ATOM   1197  C   SER A  74     202.006 131.605  49.994  1.00  0.00           C  
ATOM   1198  O   SER A  74     201.067 131.190  49.300  1.00  0.00           O  
ATOM   1199  CB  SER A  74     202.271 131.402  52.456  1.00  0.00           C  
ATOM   1200  OG  SER A  74     201.740 130.109  52.355  1.00  0.00           O  
ATOM   1201  H   SER A  74     199.810 132.010  52.165  1.00  0.00           H  
ATOM   1202  HA  SER A  74     202.322 133.226  51.335  1.00  0.00           H  
ATOM   1203 1HB  SER A  74     203.359 131.355  52.419  1.00  0.00           H  
ATOM   1204 2HB  SER A  74     201.995 131.837  53.415  1.00  0.00           H  
ATOM   1205  HG  SER A  74     201.512 129.846  53.250  1.00  0.00           H  
ATOM   1206  N   GLN A  75     203.275 131.523  49.602  1.00  0.00           N  
ATOM   1207  CA  GLN A  75     203.659 130.819  48.388  1.00  0.00           C  
ATOM   1208  C   GLN A  75     203.073 129.417  48.372  1.00  0.00           C  
ATOM   1209  O   GLN A  75     202.457 129.011  47.387  1.00  0.00           O  
ATOM   1210  CB  GLN A  75     205.184 130.753  48.261  1.00  0.00           C  
ATOM   1211  CG  GLN A  75     205.833 132.066  47.857  1.00  0.00           C  
ATOM   1212  CD  GLN A  75     207.347 131.995  47.884  1.00  0.00           C  
ATOM   1213  OE1 GLN A  75     207.946 131.582  48.879  1.00  0.00           O  
ATOM   1214  NE2 GLN A  75     207.976 132.400  46.786  1.00  0.00           N  
ATOM   1215  H   GLN A  75     204.003 131.964  50.165  1.00  0.00           H  
ATOM   1216  HA  GLN A  75     203.266 131.369  47.532  1.00  0.00           H  
ATOM   1217 1HB  GLN A  75     205.616 130.444  49.213  1.00  0.00           H  
ATOM   1218 2HB  GLN A  75     205.455 130.002  47.519  1.00  0.00           H  
ATOM   1219 1HG  GLN A  75     205.519 132.317  46.843  1.00  0.00           H  
ATOM   1220 2HG  GLN A  75     205.515 132.845  48.551  1.00  0.00           H  
ATOM   1221 1HE2 GLN A  75     208.977 132.377  46.744  1.00  0.00           H  
ATOM   1222 2HE2 GLN A  75     207.452 132.729  46.000  1.00  0.00           H  
ATOM   1223  N   ALA A  76     203.258 128.678  49.471  1.00  0.00           N  
ATOM   1224  CA  ALA A  76     202.816 127.292  49.549  1.00  0.00           C  
ATOM   1225  C   ALA A  76     201.314 127.209  49.374  1.00  0.00           C  
ATOM   1226  O   ALA A  76     200.811 126.345  48.655  1.00  0.00           O  
ATOM   1227  CB  ALA A  76     203.207 126.683  50.877  1.00  0.00           C  
ATOM   1228  H   ALA A  76     203.745 129.099  50.251  1.00  0.00           H  
ATOM   1229  HA  ALA A  76     203.283 126.735  48.744  1.00  0.00           H  
ATOM   1230 1HB  ALA A  76     202.891 125.658  50.909  1.00  0.00           H  
ATOM   1231 2HB  ALA A  76     204.287 126.723  50.994  1.00  0.00           H  
ATOM   1232 3HB  ALA A  76     202.735 127.228  51.687  1.00  0.00           H  
ATOM   1233  N   VAL A  77     200.591 128.124  50.009  1.00  0.00           N  
ATOM   1234  CA  VAL A  77     199.147 128.132  49.946  1.00  0.00           C  
ATOM   1235  C   VAL A  77     198.689 128.291  48.513  1.00  0.00           C  
ATOM   1236  O   VAL A  77     197.843 127.523  48.038  1.00  0.00           O  
ATOM   1237  CB  VAL A  77     198.575 129.277  50.803  1.00  0.00           C  
ATOM   1238  CG1 VAL A  77     197.110 129.512  50.467  1.00  0.00           C  
ATOM   1239  CG2 VAL A  77     198.744 128.953  52.279  1.00  0.00           C  
ATOM   1240  H   VAL A  77     201.062 128.834  50.562  1.00  0.00           H  
ATOM   1241  HA  VAL A  77     198.774 127.186  50.319  1.00  0.00           H  
ATOM   1242  HB  VAL A  77     199.110 130.197  50.568  1.00  0.00           H  
ATOM   1243 1HG1 VAL A  77     196.721 130.325  51.081  1.00  0.00           H  
ATOM   1244 2HG1 VAL A  77     197.016 129.778  49.414  1.00  0.00           H  
ATOM   1245 3HG1 VAL A  77     196.540 128.605  50.665  1.00  0.00           H  
ATOM   1246 1HG2 VAL A  77     198.338 129.767  52.879  1.00  0.00           H  
ATOM   1247 2HG2 VAL A  77     198.213 128.030  52.513  1.00  0.00           H  
ATOM   1248 3HG2 VAL A  77     199.803 128.829  52.506  1.00  0.00           H  
ATOM   1249  N   VAL A  78     199.239 129.291  47.818  1.00  0.00           N  
ATOM   1250  CA  VAL A  78     198.810 129.557  46.452  1.00  0.00           C  
ATOM   1251  C   VAL A  78     199.228 128.404  45.536  1.00  0.00           C  
ATOM   1252  O   VAL A  78     198.469 128.009  44.640  1.00  0.00           O  
ATOM   1253  CB  VAL A  78     199.421 130.875  45.943  1.00  0.00           C  
ATOM   1254  CG1 VAL A  78     199.101 131.076  44.468  1.00  0.00           C  
ATOM   1255  CG2 VAL A  78     198.902 132.041  46.772  1.00  0.00           C  
ATOM   1256  H   VAL A  78     199.941 129.884  48.279  1.00  0.00           H  
ATOM   1257  HA  VAL A  78     197.724 129.629  46.444  1.00  0.00           H  
ATOM   1258  HB  VAL A  78     200.506 130.821  46.030  1.00  0.00           H  
ATOM   1259 1HG1 VAL A  78     199.540 132.013  44.124  1.00  0.00           H  
ATOM   1260 2HG1 VAL A  78     199.512 130.249  43.891  1.00  0.00           H  
ATOM   1261 3HG1 VAL A  78     198.019 131.112  44.333  1.00  0.00           H  
ATOM   1262 1HG2 VAL A  78     199.338 132.970  46.406  1.00  0.00           H  
ATOM   1263 2HG2 VAL A  78     197.815 132.091  46.687  1.00  0.00           H  
ATOM   1264 3HG2 VAL A  78     199.178 131.897  47.816  1.00  0.00           H  
ATOM   1265  N   ARG A  79     200.435 127.854  45.772  1.00  0.00           N  
ATOM   1266  CA  ARG A  79     200.920 126.742  44.974  1.00  0.00           C  
ATOM   1267  C   ARG A  79     200.064 125.504  45.120  1.00  0.00           C  
ATOM   1268  O   ARG A  79     199.827 124.823  44.129  1.00  0.00           O  
ATOM   1269  CB  ARG A  79     202.352 126.400  45.361  1.00  0.00           C  
ATOM   1270  CG  ARG A  79     203.395 127.409  44.908  1.00  0.00           C  
ATOM   1271  CD  ARG A  79     204.725 127.130  45.505  1.00  0.00           C  
ATOM   1272  NE  ARG A  79     205.702 128.149  45.156  1.00  0.00           N  
ATOM   1273  CZ  ARG A  79     206.922 128.263  45.715  1.00  0.00           C  
ATOM   1274  NH1 ARG A  79     207.300 127.416  46.648  1.00  0.00           N  
ATOM   1275  NH2 ARG A  79     207.740 129.227  45.328  1.00  0.00           N  
ATOM   1276  H   ARG A  79     201.034 128.267  46.492  1.00  0.00           H  
ATOM   1277  HA  ARG A  79     200.899 127.046  43.929  1.00  0.00           H  
ATOM   1278 1HB  ARG A  79     202.425 126.314  46.444  1.00  0.00           H  
ATOM   1279 2HB  ARG A  79     202.622 125.433  44.935  1.00  0.00           H  
ATOM   1280 1HG  ARG A  79     203.492 127.370  43.822  1.00  0.00           H  
ATOM   1281 2HG  ARG A  79     203.087 128.411  45.209  1.00  0.00           H  
ATOM   1282 1HD  ARG A  79     204.638 127.099  46.591  1.00  0.00           H  
ATOM   1283 2HD  ARG A  79     205.092 126.169  45.144  1.00  0.00           H  
ATOM   1284  HE  ARG A  79     205.447 128.820  44.444  1.00  0.00           H  
ATOM   1285 1HH1 ARG A  79     206.676 126.679  46.944  1.00  0.00           H  
ATOM   1286 2HH1 ARG A  79     208.214 127.501  47.068  1.00  0.00           H  
ATOM   1287 1HH2 ARG A  79     207.449 129.879  44.612  1.00  0.00           H  
ATOM   1288 2HH2 ARG A  79     208.653 129.313  45.748  1.00  0.00           H  
ATOM   1289  N   VAL A  80     199.539 125.233  46.314  1.00  0.00           N  
ATOM   1290  CA  VAL A  80     198.641 124.095  46.435  1.00  0.00           C  
ATOM   1291  C   VAL A  80     197.442 124.308  45.550  1.00  0.00           C  
ATOM   1292  O   VAL A  80     197.081 123.440  44.759  1.00  0.00           O  
ATOM   1293  CB  VAL A  80     198.180 123.908  47.893  1.00  0.00           C  
ATOM   1294  CG1 VAL A  80     197.037 122.907  47.966  1.00  0.00           C  
ATOM   1295  CG2 VAL A  80     199.351 123.453  48.751  1.00  0.00           C  
ATOM   1296  H   VAL A  80     199.853 125.763  47.134  1.00  0.00           H  
ATOM   1297  HA  VAL A  80     199.168 123.206  46.110  1.00  0.00           H  
ATOM   1298  HB  VAL A  80     197.800 124.858  48.269  1.00  0.00           H  
ATOM   1299 1HG1 VAL A  80     196.724 122.787  49.003  1.00  0.00           H  
ATOM   1300 2HG1 VAL A  80     196.197 123.270  47.373  1.00  0.00           H  
ATOM   1301 3HG1 VAL A  80     197.370 121.946  47.575  1.00  0.00           H  
ATOM   1302 1HG2 VAL A  80     199.018 123.324  49.781  1.00  0.00           H  
ATOM   1303 2HG2 VAL A  80     199.735 122.506  48.372  1.00  0.00           H  
ATOM   1304 3HG2 VAL A  80     200.140 124.204  48.717  1.00  0.00           H  
ATOM   1305  N   ALA A  81     196.766 125.439  45.706  1.00  0.00           N  
ATOM   1306  CA  ALA A  81     195.612 125.674  44.872  1.00  0.00           C  
ATOM   1307  C   ALA A  81     195.960 125.708  43.386  1.00  0.00           C  
ATOM   1308  O   ALA A  81     195.183 125.207  42.563  1.00  0.00           O  
ATOM   1309  CB  ALA A  81     194.972 126.974  45.283  1.00  0.00           C  
ATOM   1310  H   ALA A  81     197.052 126.128  46.409  1.00  0.00           H  
ATOM   1311  HA  ALA A  81     194.914 124.865  45.024  1.00  0.00           H  
ATOM   1312 1HB  ALA A  81     194.099 127.148  44.683  1.00  0.00           H  
ATOM   1313 2HB  ALA A  81     194.697 126.923  46.331  1.00  0.00           H  
ATOM   1314 3HB  ALA A  81     195.682 127.790  45.133  1.00  0.00           H  
ATOM   1315  N   THR A  82     197.148 126.225  43.031  1.00  0.00           N  
ATOM   1316  CA  THR A  82     197.552 126.237  41.631  1.00  0.00           C  
ATOM   1317  C   THR A  82     197.582 124.825  41.041  1.00  0.00           C  
ATOM   1318  O   THR A  82     197.034 124.574  39.966  1.00  0.00           O  
ATOM   1319  CB  THR A  82     198.933 126.897  41.464  1.00  0.00           C  
ATOM   1320  OG1 THR A  82     198.873 128.258  41.912  1.00  0.00           O  
ATOM   1321  CG2 THR A  82     199.367 126.866  40.007  1.00  0.00           C  
ATOM   1322  H   THR A  82     197.757 126.668  43.728  1.00  0.00           H  
ATOM   1323  HA  THR A  82     196.818 126.817  41.076  1.00  0.00           H  
ATOM   1324  HB  THR A  82     199.667 126.363  42.067  1.00  0.00           H  
ATOM   1325  HG1 THR A  82     198.468 128.290  42.783  1.00  0.00           H  
ATOM   1326 1HG2 THR A  82     200.345 127.337  39.908  1.00  0.00           H  
ATOM   1327 2HG2 THR A  82     199.425 125.832  39.667  1.00  0.00           H  
ATOM   1328 3HG2 THR A  82     198.642 127.407  39.400  1.00  0.00           H  
ATOM   1329  N   GLU A  83     198.208 123.873  41.740  1.00  0.00           N  
ATOM   1330  CA  GLU A  83     198.273 122.508  41.239  1.00  0.00           C  
ATOM   1331  C   GLU A  83     196.911 121.856  41.227  1.00  0.00           C  
ATOM   1332  O   GLU A  83     196.527 121.236  40.237  1.00  0.00           O  
ATOM   1333  CB  GLU A  83     199.235 121.672  42.087  1.00  0.00           C  
ATOM   1334  CG  GLU A  83     199.447 120.253  41.581  1.00  0.00           C  
ATOM   1335  CD  GLU A  83     200.495 119.505  42.358  1.00  0.00           C  
ATOM   1336  OE1 GLU A  83     201.138 120.108  43.183  1.00  0.00           O  
ATOM   1337  OE2 GLU A  83     200.652 118.330  42.127  1.00  0.00           O  
ATOM   1338  H   GLU A  83     198.689 124.096  42.613  1.00  0.00           H  
ATOM   1339  HA  GLU A  83     198.633 122.539  40.222  1.00  0.00           H  
ATOM   1340 1HB  GLU A  83     200.207 122.163  42.124  1.00  0.00           H  
ATOM   1341 2HB  GLU A  83     198.860 121.611  43.108  1.00  0.00           H  
ATOM   1342 1HG  GLU A  83     198.505 119.709  41.648  1.00  0.00           H  
ATOM   1343 2HG  GLU A  83     199.739 120.292  40.532  1.00  0.00           H  
ATOM   1344  N   VAL A  84     196.122 122.052  42.281  1.00  0.00           N  
ATOM   1345  CA  VAL A  84     194.824 121.418  42.318  1.00  0.00           C  
ATOM   1346  C   VAL A  84     193.986 121.899  41.131  1.00  0.00           C  
ATOM   1347  O   VAL A  84     193.400 121.086  40.412  1.00  0.00           O  
ATOM   1348  CB  VAL A  84     194.103 121.743  43.640  1.00  0.00           C  
ATOM   1349  CG1 VAL A  84     192.655 121.279  43.585  1.00  0.00           C  
ATOM   1350  CG2 VAL A  84     194.835 121.090  44.803  1.00  0.00           C  
ATOM   1351  H   VAL A  84     196.450 122.602  43.079  1.00  0.00           H  
ATOM   1352  HA  VAL A  84     194.965 120.339  42.232  1.00  0.00           H  
ATOM   1353  HB  VAL A  84     194.089 122.824  43.779  1.00  0.00           H  
ATOM   1354 1HG1 VAL A  84     192.161 121.516  44.527  1.00  0.00           H  
ATOM   1355 2HG1 VAL A  84     192.142 121.785  42.768  1.00  0.00           H  
ATOM   1356 3HG1 VAL A  84     192.625 120.201  43.422  1.00  0.00           H  
ATOM   1357 1HG2 VAL A  84     194.320 121.325  45.734  1.00  0.00           H  
ATOM   1358 2HG2 VAL A  84     194.854 120.010  44.660  1.00  0.00           H  
ATOM   1359 3HG2 VAL A  84     195.857 121.468  44.848  1.00  0.00           H  
ATOM   1360  N   VAL A  85     194.002 123.207  40.842  1.00  0.00           N  
ATOM   1361  CA  VAL A  85     193.206 123.722  39.733  1.00  0.00           C  
ATOM   1362  C   VAL A  85     193.582 123.105  38.384  1.00  0.00           C  
ATOM   1363  O   VAL A  85     192.711 122.581  37.685  1.00  0.00           O  
ATOM   1364  CB  VAL A  85     193.367 125.251  39.646  1.00  0.00           C  
ATOM   1365  CG1 VAL A  85     192.838 125.768  38.316  1.00  0.00           C  
ATOM   1366  CG2 VAL A  85     192.644 125.915  40.808  1.00  0.00           C  
ATOM   1367  H   VAL A  85     194.509 123.867  41.438  1.00  0.00           H  
ATOM   1368  HA  VAL A  85     192.176 123.478  39.927  1.00  0.00           H  
ATOM   1369  HB  VAL A  85     194.428 125.499  39.688  1.00  0.00           H  
ATOM   1370 1HG1 VAL A  85     192.961 126.850  38.272  1.00  0.00           H  
ATOM   1371 2HG1 VAL A  85     193.394 125.307  37.500  1.00  0.00           H  
ATOM   1372 3HG1 VAL A  85     191.782 125.519  38.223  1.00  0.00           H  
ATOM   1373 1HG2 VAL A  85     192.763 126.996  40.741  1.00  0.00           H  
ATOM   1374 2HG2 VAL A  85     191.585 125.663  40.769  1.00  0.00           H  
ATOM   1375 3HG2 VAL A  85     193.067 125.562  41.749  1.00  0.00           H  
ATOM   1376  N   THR A  86     194.858 123.124  38.007  1.00  0.00           N  
ATOM   1377  CA  THR A  86     195.226 122.614  36.696  1.00  0.00           C  
ATOM   1378  C   THR A  86     195.114 121.099  36.590  1.00  0.00           C  
ATOM   1379  O   THR A  86     194.603 120.599  35.585  1.00  0.00           O  
ATOM   1380  CB  THR A  86     196.660 123.042  36.335  1.00  0.00           C  
ATOM   1381  OG1 THR A  86     196.724 124.470  36.233  1.00  0.00           O  
ATOM   1382  CG2 THR A  86     197.084 122.424  35.011  1.00  0.00           C  
ATOM   1383  H   THR A  86     195.570 123.559  38.603  1.00  0.00           H  
ATOM   1384  HA  THR A  86     194.538 123.048  35.972  1.00  0.00           H  
ATOM   1385  HB  THR A  86     197.345 122.716  37.117  1.00  0.00           H  
ATOM   1386  HG1 THR A  86     196.808 124.722  35.310  1.00  0.00           H  
ATOM   1387 1HG2 THR A  86     198.100 122.737  34.772  1.00  0.00           H  
ATOM   1388 2HG2 THR A  86     197.047 121.337  35.088  1.00  0.00           H  
ATOM   1389 3HG2 THR A  86     196.408 122.754  34.223  1.00  0.00           H  
ATOM   1390  N   GLU A  87     195.566 120.358  37.602  1.00  0.00           N  
ATOM   1391  CA  GLU A  87     195.569 118.905  37.507  1.00  0.00           C  
ATOM   1392  C   GLU A  87     194.144 118.352  37.474  1.00  0.00           C  
ATOM   1393  O   GLU A  87     193.892 117.326  36.842  1.00  0.00           O  
ATOM   1394  CB  GLU A  87     196.354 118.292  38.666  1.00  0.00           C  
ATOM   1395  CG  GLU A  87     197.877 118.621  38.687  1.00  0.00           C  
ATOM   1396  CD  GLU A  87     198.639 118.149  37.460  1.00  0.00           C  
ATOM   1397  OE1 GLU A  87     198.301 117.108  36.940  1.00  0.00           O  
ATOM   1398  OE2 GLU A  87     199.596 118.779  37.083  1.00  0.00           O  
ATOM   1399  H   GLU A  87     195.951 120.787  38.446  1.00  0.00           H  
ATOM   1400  HA  GLU A  87     196.060 118.622  36.577  1.00  0.00           H  
ATOM   1401 1HB  GLU A  87     195.927 118.634  39.610  1.00  0.00           H  
ATOM   1402 2HB  GLU A  87     196.239 117.213  38.639  1.00  0.00           H  
ATOM   1403 1HG  GLU A  87     197.996 119.701  38.770  1.00  0.00           H  
ATOM   1404 2HG  GLU A  87     198.308 118.172  39.581  1.00  0.00           H  
ATOM   1405  N   LEU A  88     193.202 118.997  38.171  1.00  0.00           N  
ATOM   1406  CA  LEU A  88     191.819 118.573  38.061  1.00  0.00           C  
ATOM   1407  C   LEU A  88     191.174 119.205  36.822  1.00  0.00           C  
ATOM   1408  O   LEU A  88     190.390 118.554  36.122  1.00  0.00           O  
ATOM   1409  CB  LEU A  88     191.053 118.954  39.325  1.00  0.00           C  
ATOM   1410  CG  LEU A  88     191.468 118.284  40.639  1.00  0.00           C  
ATOM   1411  CD1 LEU A  88     190.681 118.902  41.734  1.00  0.00           C  
ATOM   1412  CD2 LEU A  88     191.177 116.780  40.602  1.00  0.00           C  
ATOM   1413  H   LEU A  88     193.441 119.783  38.781  1.00  0.00           H  
ATOM   1414  HA  LEU A  88     191.790 117.495  37.931  1.00  0.00           H  
ATOM   1415 1HB  LEU A  88     191.195 120.010  39.453  1.00  0.00           H  
ATOM   1416 2HB  LEU A  88     190.020 118.775  39.189  1.00  0.00           H  
ATOM   1417  HG  LEU A  88     192.532 118.463  40.823  1.00  0.00           H  
ATOM   1418 1HD1 LEU A  88     190.972 118.464  42.675  1.00  0.00           H  
ATOM   1419 2HD1 LEU A  88     190.875 119.953  41.758  1.00  0.00           H  
ATOM   1420 3HD1 LEU A  88     189.636 118.737  41.557  1.00  0.00           H  
ATOM   1421 1HD2 LEU A  88     191.455 116.338  41.559  1.00  0.00           H  
ATOM   1422 2HD2 LEU A  88     190.115 116.624  40.429  1.00  0.00           H  
ATOM   1423 3HD2 LEU A  88     191.744 116.297  39.813  1.00  0.00           H  
ATOM   1424  N   GLY A  89     191.567 120.435  36.461  1.00  0.00           N  
ATOM   1425  CA  GLY A  89     190.991 121.104  35.302  1.00  0.00           C  
ATOM   1426  C   GLY A  89     191.266 120.284  34.037  1.00  0.00           C  
ATOM   1427  O   GLY A  89     190.443 120.204  33.126  1.00  0.00           O  
ATOM   1428  H   GLY A  89     192.226 120.985  37.012  1.00  0.00           H  
ATOM   1429 1HA  GLY A  89     189.919 121.233  35.445  1.00  0.00           H  
ATOM   1430 2HA  GLY A  89     191.434 122.095  35.213  1.00  0.00           H  
ATOM   1431  N   LYS A  90     192.389 119.575  34.036  1.00  0.00           N  
ATOM   1432  CA  LYS A  90     192.807 118.686  32.960  1.00  0.00           C  
ATOM   1433  C   LYS A  90     191.758 117.592  32.668  1.00  0.00           C  
ATOM   1434  O   LYS A  90     191.696 117.079  31.548  1.00  0.00           O  
ATOM   1435  CB  LYS A  90     194.153 118.048  33.305  1.00  0.00           C  
ATOM   1436  CG  LYS A  90     194.800 117.283  32.158  1.00  0.00           C  
ATOM   1437  CD  LYS A  90     196.221 116.864  32.504  1.00  0.00           C  
ATOM   1438  CE  LYS A  90     196.922 116.241  31.307  1.00  0.00           C  
ATOM   1439  NZ  LYS A  90     197.083 117.210  30.189  1.00  0.00           N  
ATOM   1440  H   LYS A  90     193.051 119.747  34.798  1.00  0.00           H  
ATOM   1441  HA  LYS A  90     192.930 119.287  32.059  1.00  0.00           H  
ATOM   1442 1HB  LYS A  90     194.851 118.821  33.627  1.00  0.00           H  
ATOM   1443 2HB  LYS A  90     194.025 117.356  34.138  1.00  0.00           H  
ATOM   1444 1HG  LYS A  90     194.211 116.393  31.936  1.00  0.00           H  
ATOM   1445 2HG  LYS A  90     194.823 117.913  31.269  1.00  0.00           H  
ATOM   1446 1HD  LYS A  90     196.787 117.735  32.834  1.00  0.00           H  
ATOM   1447 2HD  LYS A  90     196.198 116.138  33.317  1.00  0.00           H  
ATOM   1448 1HE  LYS A  90     197.907 115.885  31.607  1.00  0.00           H  
ATOM   1449 2HE  LYS A  90     196.345 115.387  30.950  1.00  0.00           H  
ATOM   1450 1HZ  LYS A  90     197.551 116.759  29.416  1.00  0.00           H  
ATOM   1451 2HZ  LYS A  90     196.173 117.533  29.890  1.00  0.00           H  
ATOM   1452 3HZ  LYS A  90     197.633 117.997  30.502  1.00  0.00           H  
ATOM   1453  N   LEU A  91     190.981 117.185  33.682  1.00  0.00           N  
ATOM   1454  CA  LEU A  91     189.936 116.170  33.558  1.00  0.00           C  
ATOM   1455  C   LEU A  91     188.566 116.834  33.364  1.00  0.00           C  
ATOM   1456  O   LEU A  91     187.525 116.180  33.463  1.00  0.00           O  
ATOM   1457  CB  LEU A  91     189.913 115.273  34.802  1.00  0.00           C  
ATOM   1458  CG  LEU A  91     191.180 114.444  35.048  1.00  0.00           C  
ATOM   1459  CD1 LEU A  91     191.025 113.647  36.336  1.00  0.00           C  
ATOM   1460  CD2 LEU A  91     191.423 113.523  33.861  1.00  0.00           C  
ATOM   1461  H   LEU A  91     191.055 117.655  34.582  1.00  0.00           H  
ATOM   1462  HA  LEU A  91     190.135 115.568  32.676  1.00  0.00           H  
ATOM   1463 1HB  LEU A  91     189.753 115.899  35.678  1.00  0.00           H  
ATOM   1464 2HB  LEU A  91     189.076 114.581  34.717  1.00  0.00           H  
ATOM   1465  HG  LEU A  91     192.034 115.111  35.169  1.00  0.00           H  
ATOM   1466 1HD1 LEU A  91     191.925 113.058  36.510  1.00  0.00           H  
ATOM   1467 2HD1 LEU A  91     190.873 114.331  37.171  1.00  0.00           H  
ATOM   1468 3HD1 LEU A  91     190.167 112.981  36.250  1.00  0.00           H  
ATOM   1469 1HD2 LEU A  91     192.324 112.934  34.035  1.00  0.00           H  
ATOM   1470 2HD2 LEU A  91     190.570 112.855  33.739  1.00  0.00           H  
ATOM   1471 3HD2 LEU A  91     191.548 114.120  32.957  1.00  0.00           H  
ATOM   1472  N   GLY A  92     188.552 118.152  33.147  1.00  0.00           N  
ATOM   1473  CA  GLY A  92     187.311 118.890  32.965  1.00  0.00           C  
ATOM   1474  C   GLY A  92     186.638 119.249  34.291  1.00  0.00           C  
ATOM   1475  O   GLY A  92     185.476 119.664  34.311  1.00  0.00           O  
ATOM   1476  H   GLY A  92     189.420 118.677  33.081  1.00  0.00           H  
ATOM   1477 1HA  GLY A  92     187.533 119.809  32.416  1.00  0.00           H  
ATOM   1478 2HA  GLY A  92     186.627 118.308  32.351  1.00  0.00           H  
ATOM   1479  N   ILE A  93     187.352 119.074  35.404  1.00  0.00           N  
ATOM   1480  CA  ILE A  93     186.796 119.301  36.718  1.00  0.00           C  
ATOM   1481  C   ILE A  93     186.900 120.760  37.089  1.00  0.00           C  
ATOM   1482  O   ILE A  93     187.961 121.365  36.985  1.00  0.00           O  
ATOM   1483  CB  ILE A  93     187.550 118.459  37.749  1.00  0.00           C  
ATOM   1484  CG1 ILE A  93     187.385 116.989  37.392  1.00  0.00           C  
ATOM   1485  CG2 ILE A  93     187.129 118.792  39.195  1.00  0.00           C  
ATOM   1486  CD1 ILE A  93     188.254 116.070  38.178  1.00  0.00           C  
ATOM   1487  H   ILE A  93     188.330 118.778  35.378  1.00  0.00           H  
ATOM   1488  HA  ILE A  93     185.745 119.012  36.714  1.00  0.00           H  
ATOM   1489  HB  ILE A  93     188.568 118.664  37.640  1.00  0.00           H  
ATOM   1490 1HG1 ILE A  93     186.352 116.704  37.521  1.00  0.00           H  
ATOM   1491 2HG1 ILE A  93     187.648 116.858  36.343  1.00  0.00           H  
ATOM   1492 1HG2 ILE A  93     187.697 118.200  39.893  1.00  0.00           H  
ATOM   1493 2HG2 ILE A  93     187.308 119.844  39.413  1.00  0.00           H  
ATOM   1494 3HG2 ILE A  93     186.069 118.579  39.323  1.00  0.00           H  
ATOM   1495 1HD1 ILE A  93     188.085 115.057  37.829  1.00  0.00           H  
ATOM   1496 2HD1 ILE A  93     189.299 116.340  38.021  1.00  0.00           H  
ATOM   1497 3HD1 ILE A  93     188.022 116.126  39.229  1.00  0.00           H  
ATOM   1498  N   ARG A  94     185.785 121.324  37.506  1.00  0.00           N  
ATOM   1499  CA  ARG A  94     185.751 122.711  37.920  1.00  0.00           C  
ATOM   1500  C   ARG A  94     186.213 122.829  39.354  1.00  0.00           C  
ATOM   1501  O   ARG A  94     185.746 122.074  40.216  1.00  0.00           O  
ATOM   1502  CB  ARG A  94     184.349 123.287  37.784  1.00  0.00           C  
ATOM   1503  CG  ARG A  94     184.241 124.779  38.055  1.00  0.00           C  
ATOM   1504  CD  ARG A  94     182.902 125.309  37.688  1.00  0.00           C  
ATOM   1505  NE  ARG A  94     182.638 125.177  36.263  1.00  0.00           N  
ATOM   1506  CZ  ARG A  94     181.618 125.774  35.617  1.00  0.00           C  
ATOM   1507  NH1 ARG A  94     180.775 126.535  36.279  1.00  0.00           N  
ATOM   1508  NH2 ARG A  94     181.463 125.591  34.317  1.00  0.00           N  
ATOM   1509  H   ARG A  94     184.950 120.757  37.547  1.00  0.00           H  
ATOM   1510  HA  ARG A  94     186.432 123.287  37.294  1.00  0.00           H  
ATOM   1511 1HB  ARG A  94     183.978 123.107  36.776  1.00  0.00           H  
ATOM   1512 2HB  ARG A  94     183.677 122.776  38.476  1.00  0.00           H  
ATOM   1513 1HG  ARG A  94     184.406 124.969  39.116  1.00  0.00           H  
ATOM   1514 2HG  ARG A  94     184.992 125.310  37.469  1.00  0.00           H  
ATOM   1515 1HD  ARG A  94     182.132 124.758  38.229  1.00  0.00           H  
ATOM   1516 2HD  ARG A  94     182.845 126.364  37.950  1.00  0.00           H  
ATOM   1517  HE  ARG A  94     183.265 124.599  35.721  1.00  0.00           H  
ATOM   1518 1HH1 ARG A  94     180.894 126.674  37.272  1.00  0.00           H  
ATOM   1519 2HH1 ARG A  94     180.011 126.983  35.794  1.00  0.00           H  
ATOM   1520 1HH2 ARG A  94     182.111 125.006  33.808  1.00  0.00           H  
ATOM   1521 2HH2 ARG A  94     180.699 126.038  33.832  1.00  0.00           H  
ATOM   1522  N   VAL A  95     187.149 123.748  39.589  1.00  0.00           N  
ATOM   1523  CA  VAL A  95     187.699 123.939  40.916  1.00  0.00           C  
ATOM   1524  C   VAL A  95     187.497 125.372  41.384  1.00  0.00           C  
ATOM   1525  O   VAL A  95     187.898 126.328  40.717  1.00  0.00           O  
ATOM   1526  CB  VAL A  95     189.202 123.601  40.926  1.00  0.00           C  
ATOM   1527  CG1 VAL A  95     189.787 123.813  42.314  1.00  0.00           C  
ATOM   1528  CG2 VAL A  95     189.412 122.166  40.465  1.00  0.00           C  
ATOM   1529  H   VAL A  95     187.469 124.334  38.809  1.00  0.00           H  
ATOM   1530  HA  VAL A  95     187.186 123.273  41.608  1.00  0.00           H  
ATOM   1531  HB  VAL A  95     189.722 124.280  40.250  1.00  0.00           H  
ATOM   1532 1HG1 VAL A  95     190.849 123.570  42.302  1.00  0.00           H  
ATOM   1533 2HG1 VAL A  95     189.657 124.855  42.608  1.00  0.00           H  
ATOM   1534 3HG1 VAL A  95     189.275 123.167  43.027  1.00  0.00           H  
ATOM   1535 1HG2 VAL A  95     190.477 121.934  40.474  1.00  0.00           H  
ATOM   1536 2HG2 VAL A  95     188.887 121.488  41.138  1.00  0.00           H  
ATOM   1537 3HG2 VAL A  95     189.024 122.048  39.454  1.00  0.00           H  
ATOM   1538  N   THR A  96     186.880 125.512  42.537  1.00  0.00           N  
ATOM   1539  CA  THR A  96     186.657 126.802  43.140  1.00  0.00           C  
ATOM   1540  C   THR A  96     187.714 127.011  44.208  1.00  0.00           C  
ATOM   1541  O   THR A  96     187.928 126.145  45.070  1.00  0.00           O  
ATOM   1542  CB  THR A  96     185.246 126.915  43.746  1.00  0.00           C  
ATOM   1543  OG1 THR A  96     184.265 126.739  42.715  1.00  0.00           O  
ATOM   1544  CG2 THR A  96     185.052 128.275  44.397  1.00  0.00           C  
ATOM   1545  H   THR A  96     186.565 124.681  43.021  1.00  0.00           H  
ATOM   1546  HA  THR A  96     186.765 127.577  42.387  1.00  0.00           H  
ATOM   1547  HB  THR A  96     185.108 126.136  44.496  1.00  0.00           H  
ATOM   1548  HG1 THR A  96     183.964 125.827  42.713  1.00  0.00           H  
ATOM   1549 1HG2 THR A  96     184.050 128.337  44.820  1.00  0.00           H  
ATOM   1550 2HG2 THR A  96     185.789 128.407  45.189  1.00  0.00           H  
ATOM   1551 3HG2 THR A  96     185.179 129.058  43.650  1.00  0.00           H  
ATOM   1552  N   VAL A  97     188.377 128.155  44.155  1.00  0.00           N  
ATOM   1553  CA  VAL A  97     189.437 128.441  45.103  1.00  0.00           C  
ATOM   1554  C   VAL A  97     189.121 129.669  45.941  1.00  0.00           C  
ATOM   1555  O   VAL A  97     188.779 130.743  45.425  1.00  0.00           O  
ATOM   1556  CB  VAL A  97     190.768 128.660  44.360  1.00  0.00           C  
ATOM   1557  CG1 VAL A  97     191.881 128.987  45.345  1.00  0.00           C  
ATOM   1558  CG2 VAL A  97     191.116 127.423  43.545  1.00  0.00           C  
ATOM   1559  H   VAL A  97     188.130 128.828  43.425  1.00  0.00           H  
ATOM   1560  HA  VAL A  97     189.530 127.605  45.795  1.00  0.00           H  
ATOM   1561  HB  VAL A  97     190.665 129.517  43.694  1.00  0.00           H  
ATOM   1562 1HG1 VAL A  97     192.814 129.139  44.802  1.00  0.00           H  
ATOM   1563 2HG1 VAL A  97     191.627 129.896  45.891  1.00  0.00           H  
ATOM   1564 3HG1 VAL A  97     192.000 128.162  46.046  1.00  0.00           H  
ATOM   1565 1HG2 VAL A  97     192.057 127.585  43.022  1.00  0.00           H  
ATOM   1566 2HG2 VAL A  97     191.213 126.565  44.210  1.00  0.00           H  
ATOM   1567 3HG2 VAL A  97     190.325 127.232  42.819  1.00  0.00           H  
ATOM   1568  N   GLN A  98     189.237 129.488  47.253  1.00  0.00           N  
ATOM   1569  CA  GLN A  98     189.062 130.544  48.238  1.00  0.00           C  
ATOM   1570  C   GLN A  98     190.227 130.561  49.221  1.00  0.00           C  
ATOM   1571  O   GLN A  98     190.669 129.501  49.667  1.00  0.00           O  
ATOM   1572  CB  GLN A  98     187.739 130.366  48.989  1.00  0.00           C  
ATOM   1573  CG  GLN A  98     186.507 130.442  48.105  1.00  0.00           C  
ATOM   1574  CD  GLN A  98     185.222 130.221  48.881  1.00  0.00           C  
ATOM   1575  OE1 GLN A  98     185.089 129.244  49.623  1.00  0.00           O  
ATOM   1576  NE2 GLN A  98     184.269 131.130  48.716  1.00  0.00           N  
ATOM   1577  H   GLN A  98     189.444 128.538  47.586  1.00  0.00           H  
ATOM   1578  HA  GLN A  98     189.040 131.505  47.720  1.00  0.00           H  
ATOM   1579 1HB  GLN A  98     187.734 129.399  49.491  1.00  0.00           H  
ATOM   1580 2HB  GLN A  98     187.649 131.135  49.756  1.00  0.00           H  
ATOM   1581 1HG  GLN A  98     186.462 131.427  47.643  1.00  0.00           H  
ATOM   1582 2HG  GLN A  98     186.576 129.672  47.335  1.00  0.00           H  
ATOM   1583 1HE2 GLN A  98     183.399 131.039  49.203  1.00  0.00           H  
ATOM   1584 2HE2 GLN A  98     184.418 131.908  48.105  1.00  0.00           H  
ATOM   1585  N   LEU A  99     190.738 131.741  49.554  1.00  0.00           N  
ATOM   1586  CA  LEU A  99     191.764 131.802  50.588  1.00  0.00           C  
ATOM   1587  C   LEU A  99     191.267 132.568  51.822  1.00  0.00           C  
ATOM   1588  O   LEU A  99     190.487 133.517  51.684  1.00  0.00           O  
ATOM   1589  CB  LEU A  99     193.029 132.470  50.034  1.00  0.00           C  
ATOM   1590  CG  LEU A  99     193.668 131.782  48.821  1.00  0.00           C  
ATOM   1591  CD1 LEU A  99     194.922 132.541  48.408  1.00  0.00           C  
ATOM   1592  CD2 LEU A  99     193.993 130.337  49.170  1.00  0.00           C  
ATOM   1593  H   LEU A  99     190.403 132.587  49.109  1.00  0.00           H  
ATOM   1594  HA  LEU A  99     192.016 130.786  50.889  1.00  0.00           H  
ATOM   1595 1HB  LEU A  99     192.784 133.491  49.744  1.00  0.00           H  
ATOM   1596 2HB  LEU A  99     193.777 132.509  50.826  1.00  0.00           H  
ATOM   1597  HG  LEU A  99     192.973 131.805  47.982  1.00  0.00           H  
ATOM   1598 1HD1 LEU A  99     195.376 132.052  47.546  1.00  0.00           H  
ATOM   1599 2HD1 LEU A  99     194.657 133.565  48.146  1.00  0.00           H  
ATOM   1600 3HD1 LEU A  99     195.630 132.550  49.236  1.00  0.00           H  
ATOM   1601 1HD2 LEU A  99     194.447 129.848  48.308  1.00  0.00           H  
ATOM   1602 2HD2 LEU A  99     194.690 130.314  50.009  1.00  0.00           H  
ATOM   1603 3HD2 LEU A  99     193.077 129.814  49.444  1.00  0.00           H  
ATOM   1604  N   GLY A 100     191.745 132.133  53.017  1.00  0.00           N  
ATOM   1605  CA  GLY A 100     191.425 132.683  54.340  1.00  0.00           C  
ATOM   1606  C   GLY A 100     192.402 133.765  54.822  1.00  0.00           C  
ATOM   1607  O   GLY A 100     193.611 133.536  54.946  1.00  0.00           O  
ATOM   1608  OXT GLY A 100     191.920 134.735  55.407  1.00  0.00           O  
ATOM   1609  H   GLY A 100     192.389 131.337  52.956  1.00  0.00           H  
ATOM   1610 1HA  GLY A 100     190.417 133.091  54.337  1.00  0.00           H  
ATOM   1611 2HA  GLY A 100     191.416 131.869  55.056  1.00  0.00           H  
TER                                                                             
ATOM   1613  N   THR B 101     180.481 139.892  37.432  1.00  0.00           N  
ATOM   1614  CA  THR B 101     181.740 139.139  37.580  1.00  0.00           C  
ATOM   1615  C   THR B 101     182.580 139.300  36.283  1.00  0.00           C  
ATOM   1616  O   THR B 101     182.042 139.774  35.273  1.00  0.00           O  
ATOM   1617  CB  THR B 101     181.454 137.615  37.906  1.00  0.00           C  
ATOM   1618  OG1 THR B 101     180.785 137.020  36.789  1.00  0.00           O  
ATOM   1619  CG2 THR B 101     180.550 137.413  39.211  1.00  0.00           C  
ATOM   1620 1H   THR B 101     180.023 139.984  38.327  1.00  0.00           H  
ATOM   1621 2H   THR B 101     180.667 140.807  37.044  1.00  0.00           H  
ATOM   1622 3H   THR B 101     179.882 139.378  36.797  1.00  0.00           H  
ATOM   1623  HA  THR B 101     182.305 139.565  38.417  1.00  0.00           H  
ATOM   1624  HB  THR B 101     182.408 137.093  38.062  1.00  0.00           H  
ATOM   1625  HG1 THR B 101     180.796 136.029  36.886  1.00  0.00           H  
ATOM   1626 1HG2 THR B 101     180.396 136.342  39.372  1.00  0.00           H  
ATOM   1627 2HG2 THR B 101     181.030 137.836  40.082  1.00  0.00           H  
ATOM   1628 3HG2 THR B 101     179.578 137.888  39.081  1.00  0.00           H  
ATOM   1629  N   VAL B 102     183.888 138.930  36.325  1.00  0.00           N  
ATOM   1630  CA  VAL B 102     184.795 138.980  35.161  1.00  0.00           C  
ATOM   1631  C   VAL B 102     185.214 137.604  34.691  1.00  0.00           C  
ATOM   1632  O   VAL B 102     185.693 136.783  35.473  1.00  0.00           O  
ATOM   1633  CB  VAL B 102     186.061 139.787  35.503  1.00  0.00           C  
ATOM   1634  CG1 VAL B 102     187.036 139.768  34.336  1.00  0.00           C  
ATOM   1635  CG2 VAL B 102     185.683 141.215  35.866  1.00  0.00           C  
ATOM   1636  H   VAL B 102     184.264 138.583  37.217  1.00  0.00           H  
ATOM   1637  HA  VAL B 102     184.303 139.474  34.320  1.00  0.00           H  
ATOM   1638  HB  VAL B 102     186.563 139.317  36.349  1.00  0.00           H  
ATOM   1639 1HG1 VAL B 102     187.926 140.343  34.596  1.00  0.00           H  
ATOM   1640 2HG1 VAL B 102     187.322 138.738  34.118  1.00  0.00           H  
ATOM   1641 3HG1 VAL B 102     186.564 140.208  33.459  1.00  0.00           H  
ATOM   1642 1HG2 VAL B 102     186.583 141.780  36.107  1.00  0.00           H  
ATOM   1643 2HG2 VAL B 102     185.175 141.683  35.021  1.00  0.00           H  
ATOM   1644 3HG2 VAL B 102     185.017 141.208  36.729  1.00  0.00           H  
ATOM   1645  N   THR B 103     185.065 137.365  33.392  1.00  0.00           N  
ATOM   1646  CA  THR B 103     185.442 136.074  32.841  1.00  0.00           C  
ATOM   1647  C   THR B 103     186.629 136.216  31.909  1.00  0.00           C  
ATOM   1648  O   THR B 103     186.649 137.072  31.021  1.00  0.00           O  
ATOM   1649  CB  THR B 103     184.267 135.422  32.090  1.00  0.00           C  
ATOM   1650  OG1 THR B 103     183.168 135.231  32.990  1.00  0.00           O  
ATOM   1651  CG2 THR B 103     184.683 134.078  31.511  1.00  0.00           C  
ATOM   1652  H   THR B 103     184.671 138.083  32.798  1.00  0.00           H  
ATOM   1653  HA  THR B 103     185.731 135.421  33.654  1.00  0.00           H  
ATOM   1654  HB  THR B 103     183.945 136.076  31.280  1.00  0.00           H  
ATOM   1655  HG1 THR B 103     183.121 134.306  33.245  1.00  0.00           H  
ATOM   1656 1HG2 THR B 103     183.840 133.632  30.984  1.00  0.00           H  
ATOM   1657 2HG2 THR B 103     185.511 134.222  30.817  1.00  0.00           H  
ATOM   1658 3HG2 THR B 103     184.996 133.417  32.318  1.00  0.00           H  
ATOM   1659  N   PHE B 104     187.596 135.337  32.094  1.00  0.00           N  
ATOM   1660  CA  PHE B 104     188.763 135.281  31.245  1.00  0.00           C  
ATOM   1661  C   PHE B 104     188.690 134.016  30.405  1.00  0.00           C  
ATOM   1662  O   PHE B 104     188.773 132.902  30.932  1.00  0.00           O  
ATOM   1663  CB  PHE B 104     190.036 135.234  32.091  1.00  0.00           C  
ATOM   1664  CG  PHE B 104     190.219 136.414  33.008  1.00  0.00           C  
ATOM   1665  CD1 PHE B 104     189.626 136.432  34.273  1.00  0.00           C  
ATOM   1666  CD2 PHE B 104     190.972 137.506  32.624  1.00  0.00           C  
ATOM   1667  CE1 PHE B 104     189.791 137.514  35.109  1.00  0.00           C  
ATOM   1668  CE2 PHE B 104     191.129 138.576  33.470  1.00  0.00           C  
ATOM   1669  CZ  PHE B 104     190.548 138.583  34.699  1.00  0.00           C  
ATOM   1670  H   PHE B 104     187.510 134.711  32.892  1.00  0.00           H  
ATOM   1671  HA  PHE B 104     188.779 136.150  30.586  1.00  0.00           H  
ATOM   1672 1HB  PHE B 104     190.040 134.341  32.680  1.00  0.00           H  
ATOM   1673 2HB  PHE B 104     190.899 135.185  31.430  1.00  0.00           H  
ATOM   1674  HD1 PHE B 104     189.021 135.583  34.596  1.00  0.00           H  
ATOM   1675  HD2 PHE B 104     191.446 137.518  31.642  1.00  0.00           H  
ATOM   1676  HE1 PHE B 104     189.323 137.522  36.084  1.00  0.00           H  
ATOM   1677  HE2 PHE B 104     191.715 139.414  33.165  1.00  0.00           H  
ATOM   1678  HZ  PHE B 104     190.691 139.437  35.343  1.00  0.00           H  
ATOM   1679  N   ASP B 105     188.464 134.168  29.101  1.00  0.00           N  
ATOM   1680  CA  ASP B 105     188.383 132.998  28.221  1.00  0.00           C  
ATOM   1681  C   ASP B 105     189.757 132.801  27.585  1.00  0.00           C  
ATOM   1682  O   ASP B 105     190.151 133.569  26.700  1.00  0.00           O  
ATOM   1683  CB  ASP B 105     187.329 133.164  27.125  1.00  0.00           C  
ATOM   1684  CG  ASP B 105     187.146 131.865  26.336  1.00  0.00           C  
ATOM   1685  OD1 ASP B 105     187.837 130.922  26.667  1.00  0.00           O  
ATOM   1686  OD2 ASP B 105     186.328 131.805  25.444  1.00  0.00           O  
ATOM   1687  H   ASP B 105     188.354 135.098  28.717  1.00  0.00           H  
ATOM   1688  HA  ASP B 105     188.145 132.111  28.812  1.00  0.00           H  
ATOM   1689 1HB  ASP B 105     186.376 133.448  27.573  1.00  0.00           H  
ATOM   1690 2HB  ASP B 105     187.630 133.957  26.440  1.00  0.00           H  
ATOM   1691  N   ILE B 106     190.517 131.837  28.080  1.00  0.00           N  
ATOM   1692  CA  ILE B 106     191.906 131.695  27.710  1.00  0.00           C  
ATOM   1693  C   ILE B 106     192.053 130.481  26.782  1.00  0.00           C  
ATOM   1694  O   ILE B 106     191.867 129.335  27.195  1.00  0.00           O  
ATOM   1695  CB  ILE B 106     192.694 131.478  29.003  1.00  0.00           C  
ATOM   1696  CG1 ILE B 106     192.387 132.630  29.995  1.00  0.00           C  
ATOM   1697  CG2 ILE B 106     194.167 131.454  28.689  1.00  0.00           C  
ATOM   1698  CD1 ILE B 106     192.777 132.333  31.414  1.00  0.00           C  
ATOM   1699  H   ILE B 106     190.128 131.182  28.763  1.00  0.00           H  
ATOM   1700  HA  ILE B 106     192.242 132.592  27.196  1.00  0.00           H  
ATOM   1701  HB  ILE B 106     192.393 130.562  29.456  1.00  0.00           H  
ATOM   1702 1HG1 ILE B 106     192.885 133.523  29.664  1.00  0.00           H  
ATOM   1703 2HG1 ILE B 106     191.320 132.818  30.011  1.00  0.00           H  
ATOM   1704 1HG2 ILE B 106     194.721 131.310  29.592  1.00  0.00           H  
ATOM   1705 2HG2 ILE B 106     194.381 130.646  28.000  1.00  0.00           H  
ATOM   1706 3HG2 ILE B 106     194.455 132.402  28.239  1.00  0.00           H  
ATOM   1707 1HD1 ILE B 106     192.504 133.162  32.039  1.00  0.00           H  
ATOM   1708 2HD1 ILE B 106     192.235 131.452  31.743  1.00  0.00           H  
ATOM   1709 3HD1 ILE B 106     193.823 132.160  31.496  1.00  0.00           H  
ATOM   1710  N   THR B 107     192.416 130.710  25.527  1.00  0.00           N  
ATOM   1711  CA  THR B 107     192.410 129.603  24.567  1.00  0.00           C  
ATOM   1712  C   THR B 107     193.801 129.280  24.044  1.00  0.00           C  
ATOM   1713  O   THR B 107     194.735 130.068  24.221  1.00  0.00           O  
ATOM   1714  CB  THR B 107     191.482 129.913  23.377  1.00  0.00           C  
ATOM   1715  OG1 THR B 107     191.992 131.039  22.652  1.00  0.00           O  
ATOM   1716  CG2 THR B 107     190.075 130.223  23.865  1.00  0.00           C  
ATOM   1717  H   THR B 107     192.644 131.646  25.235  1.00  0.00           H  
ATOM   1718  HA  THR B 107     192.045 128.707  25.067  1.00  0.00           H  
ATOM   1719  HB  THR B 107     191.448 129.053  22.709  1.00  0.00           H  
ATOM   1720  HG1 THR B 107     191.829 130.914  21.713  1.00  0.00           H  
ATOM   1721 1HG2 THR B 107     189.434 130.439  23.011  1.00  0.00           H  
ATOM   1722 2HG2 THR B 107     189.681 129.364  24.407  1.00  0.00           H  
ATOM   1723 3HG2 THR B 107     190.102 131.088  24.526  1.00  0.00           H  
ATOM   1724  N   ASN B 108     193.929 128.102  23.403  1.00  0.00           N  
ATOM   1725  CA  ASN B 108     195.188 127.619  22.824  1.00  0.00           C  
ATOM   1726  C   ASN B 108     196.282 127.620  23.888  1.00  0.00           C  
ATOM   1727  O   ASN B 108     197.406 128.077  23.651  1.00  0.00           O  
ATOM   1728  CB  ASN B 108     195.583 128.458  21.621  1.00  0.00           C  
ATOM   1729  CG  ASN B 108     194.587 128.355  20.499  1.00  0.00           C  
ATOM   1730  OD1 ASN B 108     194.036 127.278  20.225  1.00  0.00           O  
ATOM   1731  ND2 ASN B 108     194.340 129.458  19.841  1.00  0.00           N  
ATOM   1732  H   ASN B 108     193.105 127.519  23.312  1.00  0.00           H  
ATOM   1733  HA  ASN B 108     195.049 126.584  22.503  1.00  0.00           H  
ATOM   1734 1HB  ASN B 108     195.682 129.506  21.908  1.00  0.00           H  
ATOM   1735 2HB  ASN B 108     196.554 128.130  21.254  1.00  0.00           H  
ATOM   1736 1HD2 ASN B 108     193.688 129.457  19.083  1.00  0.00           H  
ATOM   1737 2HD2 ASN B 108     194.804 130.308  20.100  1.00  0.00           H  
ATOM   1738  N   ILE B 109     195.927 127.113  25.064  1.00  0.00           N  
ATOM   1739  CA  ILE B 109     196.783 127.161  26.242  1.00  0.00           C  
ATOM   1740  C   ILE B 109     197.223 125.828  26.843  1.00  0.00           C  
ATOM   1741  O   ILE B 109     196.422 124.925  27.083  1.00  0.00           O  
ATOM   1742  CB  ILE B 109     196.107 128.044  27.326  1.00  0.00           C  
ATOM   1743  CG1 ILE B 109     197.037 128.169  28.524  1.00  0.00           C  
ATOM   1744  CG2 ILE B 109     194.720 127.503  27.717  1.00  0.00           C  
ATOM   1745  CD1 ILE B 109     196.692 129.205  29.520  1.00  0.00           C  
ATOM   1746  H   ILE B 109     195.006 126.673  25.116  1.00  0.00           H  
ATOM   1747  HA  ILE B 109     197.691 127.683  25.952  1.00  0.00           H  
ATOM   1748  HB  ILE B 109     195.987 129.041  26.915  1.00  0.00           H  
ATOM   1749 1HG1 ILE B 109     197.046 127.222  29.050  1.00  0.00           H  
ATOM   1750 2HG1 ILE B 109     198.024 128.379  28.153  1.00  0.00           H  
ATOM   1751 1HG2 ILE B 109     194.257 128.150  28.442  1.00  0.00           H  
ATOM   1752 2HG2 ILE B 109     194.101 127.475  26.836  1.00  0.00           H  
ATOM   1753 3HG2 ILE B 109     194.803 126.500  28.136  1.00  0.00           H  
ATOM   1754 1HD1 ILE B 109     197.426 129.184  30.302  1.00  0.00           H  
ATOM   1755 2HD1 ILE B 109     196.715 130.172  29.034  1.00  0.00           H  
ATOM   1756 3HD1 ILE B 109     195.713 129.019  29.943  1.00  0.00           H  
ATOM   1757  N   ASP B 110     198.527 125.750  27.115  1.00  0.00           N  
ATOM   1758  CA  ASP B 110     199.191 124.559  27.647  1.00  0.00           C  
ATOM   1759  C   ASP B 110     199.030 124.471  29.169  1.00  0.00           C  
ATOM   1760  O   ASP B 110     198.733 125.470  29.829  1.00  0.00           O  
ATOM   1761  CB  ASP B 110     200.686 124.566  27.287  1.00  0.00           C  
ATOM   1762  CG  ASP B 110     201.353 123.167  27.372  1.00  0.00           C  
ATOM   1763  OD1 ASP B 110     200.694 122.239  27.806  1.00  0.00           O  
ATOM   1764  OD2 ASP B 110     202.503 123.055  27.050  1.00  0.00           O  
ATOM   1765  H   ASP B 110     199.095 126.580  26.927  1.00  0.00           H  
ATOM   1766  HA  ASP B 110     198.729 123.678  27.200  1.00  0.00           H  
ATOM   1767 1HB  ASP B 110     200.805 124.941  26.273  1.00  0.00           H  
ATOM   1768 2HB  ASP B 110     201.215 125.258  27.946  1.00  0.00           H  
ATOM   1769  N   ASP B 111     199.260 123.288  29.731  1.00  0.00           N  
ATOM   1770  CA  ASP B 111     199.054 123.078  31.163  1.00  0.00           C  
ATOM   1771  C   ASP B 111     199.970 123.978  31.992  1.00  0.00           C  
ATOM   1772  O   ASP B 111     199.547 124.521  33.012  1.00  0.00           O  
ATOM   1773  CB  ASP B 111     199.300 121.613  31.530  1.00  0.00           C  
ATOM   1774  CG  ASP B 111     198.201 120.684  31.031  1.00  0.00           C  
ATOM   1775  OD1 ASP B 111     197.164 121.174  30.650  1.00  0.00           O  
ATOM   1776  OD2 ASP B 111     198.409 119.494  31.034  1.00  0.00           O  
ATOM   1777  H   ASP B 111     199.623 122.549  29.127  1.00  0.00           H  
ATOM   1778  HA  ASP B 111     198.032 123.352  31.394  1.00  0.00           H  
ATOM   1779 1HB  ASP B 111     200.251 121.286  31.109  1.00  0.00           H  
ATOM   1780 2HB  ASP B 111     199.372 121.516  32.614  1.00  0.00           H  
ATOM   1781  N   LYS B 112     201.231 124.137  31.581  1.00  0.00           N  
ATOM   1782  CA  LYS B 112     202.158 124.950  32.367  1.00  0.00           C  
ATOM   1783  C   LYS B 112     201.614 126.368  32.523  1.00  0.00           C  
ATOM   1784  O   LYS B 112     201.677 126.957  33.609  1.00  0.00           O  
ATOM   1785  CB  LYS B 112     203.532 124.987  31.691  1.00  0.00           C  
ATOM   1786  CG  LYS B 112     204.607 125.812  32.422  1.00  0.00           C  
ATOM   1787  CD  LYS B 112     205.962 125.711  31.704  1.00  0.00           C  
ATOM   1788  CE  LYS B 112     207.018 126.601  32.355  1.00  0.00           C  
ATOM   1789  NZ  LYS B 112     208.348 126.482  31.672  1.00  0.00           N  
ATOM   1790  H   LYS B 112     201.537 123.693  30.718  1.00  0.00           H  
ATOM   1791  HA  LYS B 112     202.256 124.511  33.360  1.00  0.00           H  
ATOM   1792 1HB  LYS B 112     203.901 123.967  31.580  1.00  0.00           H  
ATOM   1793 2HB  LYS B 112     203.422 125.396  30.684  1.00  0.00           H  
ATOM   1794 1HG  LYS B 112     204.308 126.863  32.455  1.00  0.00           H  
ATOM   1795 2HG  LYS B 112     204.711 125.453  33.445  1.00  0.00           H  
ATOM   1796 1HD  LYS B 112     206.306 124.676  31.717  1.00  0.00           H  
ATOM   1797 2HD  LYS B 112     205.838 126.018  30.662  1.00  0.00           H  
ATOM   1798 1HE  LYS B 112     206.687 127.637  32.293  1.00  0.00           H  
ATOM   1799 2HE  LYS B 112     207.133 126.327  33.402  1.00  0.00           H  
ATOM   1800 1HZ  LYS B 112     209.015 127.098  32.125  1.00  0.00           H  
ATOM   1801 2HZ  LYS B 112     208.677 125.532  31.734  1.00  0.00           H  
ATOM   1802 3HZ  LYS B 112     208.265 126.736  30.697  1.00  0.00           H  
ATOM   1803  N   SER B 113     201.034 126.875  31.437  1.00  0.00           N  
ATOM   1804  CA  SER B 113     200.571 128.247  31.335  1.00  0.00           C  
ATOM   1805  C   SER B 113     199.405 128.460  32.281  1.00  0.00           C  
ATOM   1806  O   SER B 113     199.285 129.505  32.931  1.00  0.00           O  
ATOM   1807  CB  SER B 113     200.154 128.500  29.908  1.00  0.00           C  
ATOM   1808  OG  SER B 113     201.252 128.439  29.038  1.00  0.00           O  
ATOM   1809  H   SER B 113     200.964 126.292  30.616  1.00  0.00           H  
ATOM   1810  HA  SER B 113     201.380 128.915  31.609  1.00  0.00           H  
ATOM   1811 1HB  SER B 113     199.454 127.735  29.630  1.00  0.00           H  
ATOM   1812 2HB  SER B 113     199.653 129.465  29.821  1.00  0.00           H  
ATOM   1813  HG  SER B 113     200.874 128.289  28.146  1.00  0.00           H  
ATOM   1814  N   THR B 114     198.535 127.455  32.370  1.00  0.00           N  
ATOM   1815  CA  THR B 114     197.356 127.539  33.207  1.00  0.00           C  
ATOM   1816  C   THR B 114     197.742 127.648  34.672  1.00  0.00           C  
ATOM   1817  O   THR B 114     197.022 128.273  35.453  1.00  0.00           O  
ATOM   1818  CB  THR B 114     196.439 126.320  32.998  1.00  0.00           C  
ATOM   1819  OG1 THR B 114     197.132 125.125  33.383  1.00  0.00           O  
ATOM   1820  CG2 THR B 114     196.020 126.211  31.540  1.00  0.00           C  
ATOM   1821  H   THR B 114     198.674 126.629  31.781  1.00  0.00           H  
ATOM   1822  HA  THR B 114     196.819 128.441  32.932  1.00  0.00           H  
ATOM   1823  HB  THR B 114     195.549 126.423  33.619  1.00  0.00           H  
ATOM   1824  HG1 THR B 114     198.051 125.189  33.113  1.00  0.00           H  
ATOM   1825 1HG2 THR B 114     195.372 125.345  31.411  1.00  0.00           H  
ATOM   1826 2HG2 THR B 114     195.482 127.113  31.248  1.00  0.00           H  
ATOM   1827 3HG2 THR B 114     196.904 126.098  30.915  1.00  0.00           H  
ATOM   1828  N   LYS B 115     198.857 127.015  35.056  1.00  0.00           N  
ATOM   1829  CA  LYS B 115     199.350 127.081  36.423  1.00  0.00           C  
ATOM   1830  C   LYS B 115     199.954 128.442  36.730  1.00  0.00           C  
ATOM   1831  O   LYS B 115     199.772 128.970  37.833  1.00  0.00           O  
ATOM   1832  CB  LYS B 115     200.383 125.980  36.672  1.00  0.00           C  
ATOM   1833  CG  LYS B 115     199.803 124.573  36.718  1.00  0.00           C  
ATOM   1834  CD  LYS B 115     200.880 123.541  37.018  1.00  0.00           C  
ATOM   1835  CE  LYS B 115     200.301 122.135  37.073  1.00  0.00           C  
ATOM   1836  NZ  LYS B 115     201.347 121.114  37.350  1.00  0.00           N  
ATOM   1837  H   LYS B 115     199.354 126.426  34.376  1.00  0.00           H  
ATOM   1838  HA  LYS B 115     198.514 126.956  37.104  1.00  0.00           H  
ATOM   1839 1HB  LYS B 115     201.138 126.006  35.886  1.00  0.00           H  
ATOM   1840 2HB  LYS B 115     200.889 126.165  37.620  1.00  0.00           H  
ATOM   1841 1HG  LYS B 115     199.036 124.520  37.492  1.00  0.00           H  
ATOM   1842 2HG  LYS B 115     199.343 124.338  35.758  1.00  0.00           H  
ATOM   1843 1HD  LYS B 115     201.647 123.580  36.242  1.00  0.00           H  
ATOM   1844 2HD  LYS B 115     201.346 123.770  37.975  1.00  0.00           H  
ATOM   1845 1HE  LYS B 115     199.545 122.085  37.855  1.00  0.00           H  
ATOM   1846 2HE  LYS B 115     199.825 121.900  36.121  1.00  0.00           H  
ATOM   1847 1HZ  LYS B 115     200.923 120.196  37.378  1.00  0.00           H  
ATOM   1848 2HZ  LYS B 115     202.044 121.139  36.620  1.00  0.00           H  
ATOM   1849 3HZ  LYS B 115     201.783 121.309  38.240  1.00  0.00           H  
ATOM   1850  N   LEU B 116     200.652 129.036  35.751  1.00  0.00           N  
ATOM   1851  CA  LEU B 116     201.236 130.360  35.963  1.00  0.00           C  
ATOM   1852  C   LEU B 116     200.109 131.357  36.199  1.00  0.00           C  
ATOM   1853  O   LEU B 116     200.201 132.240  37.068  1.00  0.00           O  
ATOM   1854  CB  LEU B 116     202.010 130.826  34.713  1.00  0.00           C  
ATOM   1855  CG  LEU B 116     203.298 130.069  34.327  1.00  0.00           C  
ATOM   1856  CD1 LEU B 116     203.798 130.577  32.955  1.00  0.00           C  
ATOM   1857  CD2 LEU B 116     204.346 130.307  35.356  1.00  0.00           C  
ATOM   1858  H   LEU B 116     200.827 128.507  34.889  1.00  0.00           H  
ATOM   1859  HA  LEU B 116     201.872 130.339  36.842  1.00  0.00           H  
ATOM   1860 1HB  LEU B 116     201.336 130.760  33.864  1.00  0.00           H  
ATOM   1861 2HB  LEU B 116     202.274 131.874  34.851  1.00  0.00           H  
ATOM   1862  HG  LEU B 116     203.084 129.003  34.246  1.00  0.00           H  
ATOM   1863 1HD1 LEU B 116     204.706 130.042  32.672  1.00  0.00           H  
ATOM   1864 2HD1 LEU B 116     203.041 130.419  32.198  1.00  0.00           H  
ATOM   1865 3HD1 LEU B 116     204.011 131.628  33.030  1.00  0.00           H  
ATOM   1866 1HD2 LEU B 116     205.250 129.775  35.066  1.00  0.00           H  
ATOM   1867 2HD2 LEU B 116     204.541 131.376  35.407  1.00  0.00           H  
ATOM   1868 3HD2 LEU B 116     204.022 129.949  36.325  1.00  0.00           H  
ATOM   1869  N   ILE B 117     199.034 131.175  35.428  1.00  0.00           N  
ATOM   1870  CA  ILE B 117     197.879 132.037  35.506  1.00  0.00           C  
ATOM   1871  C   ILE B 117     197.145 131.814  36.793  1.00  0.00           C  
ATOM   1872  O   ILE B 117     196.880 132.775  37.510  1.00  0.00           O  
ATOM   1873  CB  ILE B 117     196.925 131.800  34.321  1.00  0.00           C  
ATOM   1874  CG1 ILE B 117     197.589 132.222  33.008  1.00  0.00           C  
ATOM   1875  CG2 ILE B 117     195.621 132.555  34.529  1.00  0.00           C  
ATOM   1876  CD1 ILE B 117     196.860 131.743  31.773  1.00  0.00           C  
ATOM   1877  H   ILE B 117     199.062 130.430  34.723  1.00  0.00           H  
ATOM   1878  HA  ILE B 117     198.212 133.060  35.491  1.00  0.00           H  
ATOM   1879  HB  ILE B 117     196.708 130.736  34.236  1.00  0.00           H  
ATOM   1880 1HG1 ILE B 117     197.653 133.309  32.966  1.00  0.00           H  
ATOM   1881 2HG1 ILE B 117     198.607 131.834  32.974  1.00  0.00           H  
ATOM   1882 1HG2 ILE B 117     194.959 132.377  33.682  1.00  0.00           H  
ATOM   1883 2HG2 ILE B 117     195.142 132.208  35.443  1.00  0.00           H  
ATOM   1884 3HG2 ILE B 117     195.828 133.623  34.610  1.00  0.00           H  
ATOM   1885 1HD1 ILE B 117     197.391 132.081  30.883  1.00  0.00           H  
ATOM   1886 2HD1 ILE B 117     196.816 130.653  31.777  1.00  0.00           H  
ATOM   1887 3HD1 ILE B 117     195.850 132.148  31.768  1.00  0.00           H  
ATOM   1888  N   ALA B 118     196.865 130.564  37.153  1.00  0.00           N  
ATOM   1889  CA  ALA B 118     196.193 130.326  38.408  1.00  0.00           C  
ATOM   1890  C   ALA B 118     196.996 130.855  39.580  1.00  0.00           C  
ATOM   1891  O   ALA B 118     196.416 131.404  40.518  1.00  0.00           O  
ATOM   1892  CB  ALA B 118     195.918 128.839  38.581  1.00  0.00           C  
ATOM   1893  H   ALA B 118     197.065 129.779  36.531  1.00  0.00           H  
ATOM   1894  HA  ALA B 118     195.264 130.871  38.386  1.00  0.00           H  
ATOM   1895 1HB  ALA B 118     195.404 128.672  39.527  1.00  0.00           H  
ATOM   1896 2HB  ALA B 118     195.292 128.487  37.761  1.00  0.00           H  
ATOM   1897 3HB  ALA B 118     196.860 128.293  38.578  1.00  0.00           H  
ATOM   1898  N   THR B 119     198.329 130.741  39.556  1.00  0.00           N  
ATOM   1899  CA  THR B 119     199.074 131.301  40.670  1.00  0.00           C  
ATOM   1900  C   THR B 119     198.784 132.794  40.828  1.00  0.00           C  
ATOM   1901  O   THR B 119     198.462 133.252  41.931  1.00  0.00           O  
ATOM   1902  CB  THR B 119     200.587 131.078  40.489  1.00  0.00           C  
ATOM   1903  OG1 THR B 119     200.880 129.678  40.575  1.00  0.00           O  
ATOM   1904  CG2 THR B 119     201.368 131.823  41.561  1.00  0.00           C  
ATOM   1905  H   THR B 119     198.812 130.233  38.807  1.00  0.00           H  
ATOM   1906  HA  THR B 119     198.759 130.794  41.581  1.00  0.00           H  
ATOM   1907  HB  THR B 119     200.893 131.440  39.508  1.00  0.00           H  
ATOM   1908  HG1 THR B 119     200.144 129.222  40.990  1.00  0.00           H  
ATOM   1909 1HG2 THR B 119     202.435 131.655  41.418  1.00  0.00           H  
ATOM   1910 2HG2 THR B 119     201.156 132.890  41.491  1.00  0.00           H  
ATOM   1911 3HG2 THR B 119     201.073 131.459  42.545  1.00  0.00           H  
ATOM   1912  N   ALA B 120     198.855 133.563  39.725  1.00  0.00           N  
ATOM   1913  CA  ALA B 120     198.599 134.997  39.812  1.00  0.00           C  
ATOM   1914  C   ALA B 120     197.181 135.322  40.245  1.00  0.00           C  
ATOM   1915  O   ALA B 120     196.969 136.206  41.077  1.00  0.00           O  
ATOM   1916  CB  ALA B 120     198.830 135.643  38.476  1.00  0.00           C  
ATOM   1917  H   ALA B 120     199.162 133.153  38.831  1.00  0.00           H  
ATOM   1918  HA  ALA B 120     199.288 135.414  40.546  1.00  0.00           H  
ATOM   1919 1HB  ALA B 120     198.671 136.717  38.550  1.00  0.00           H  
ATOM   1920 2HB  ALA B 120     199.831 135.444  38.159  1.00  0.00           H  
ATOM   1921 3HB  ALA B 120     198.131 135.212  37.762  1.00  0.00           H  
ATOM   1922  N   VAL B 121     196.206 134.617  39.680  1.00  0.00           N  
ATOM   1923  CA  VAL B 121     194.818 134.943  39.934  1.00  0.00           C  
ATOM   1924  C   VAL B 121     194.433 134.543  41.327  1.00  0.00           C  
ATOM   1925  O   VAL B 121     193.705 135.272  42.003  1.00  0.00           O  
ATOM   1926  CB  VAL B 121     193.898 134.230  38.925  1.00  0.00           C  
ATOM   1927  CG1 VAL B 121     192.437 134.441  39.296  1.00  0.00           C  
ATOM   1928  CG2 VAL B 121     194.177 134.739  37.520  1.00  0.00           C  
ATOM   1929  H   VAL B 121     196.452 133.860  39.041  1.00  0.00           H  
ATOM   1930  HA  VAL B 121     194.706 136.025  39.848  1.00  0.00           H  
ATOM   1931  HB  VAL B 121     194.088 133.158  38.969  1.00  0.00           H  
ATOM   1932 1HG1 VAL B 121     191.801 133.930  38.572  1.00  0.00           H  
ATOM   1933 2HG1 VAL B 121     192.252 134.037  40.291  1.00  0.00           H  
ATOM   1934 3HG1 VAL B 121     192.210 135.507  39.288  1.00  0.00           H  
ATOM   1935 1HG2 VAL B 121     193.523 134.231  36.812  1.00  0.00           H  
ATOM   1936 2HG2 VAL B 121     193.992 135.813  37.478  1.00  0.00           H  
ATOM   1937 3HG2 VAL B 121     195.217 134.540  37.261  1.00  0.00           H  
ATOM   1938  N   ILE B 122     194.857 133.356  41.744  1.00  0.00           N  
ATOM   1939  CA  ILE B 122     194.494 132.877  43.044  1.00  0.00           C  
ATOM   1940  C   ILE B 122     195.025 133.810  44.119  1.00  0.00           C  
ATOM   1941  O   ILE B 122     194.264 134.217  44.998  1.00  0.00           O  
ATOM   1942  CB  ILE B 122     195.030 131.452  43.271  1.00  0.00           C  
ATOM   1943  CG1 ILE B 122     194.283 130.453  42.383  1.00  0.00           C  
ATOM   1944  CG2 ILE B 122     194.905 131.063  44.736  1.00  0.00           C  
ATOM   1945  CD1 ILE B 122     194.944 129.096  42.299  1.00  0.00           C  
ATOM   1946  H   ILE B 122     195.456 132.779  41.155  1.00  0.00           H  
ATOM   1947  HA  ILE B 122     193.407 132.849  43.117  1.00  0.00           H  
ATOM   1948  HB  ILE B 122     196.079 131.407  42.981  1.00  0.00           H  
ATOM   1949 1HG1 ILE B 122     193.270 130.316  42.762  1.00  0.00           H  
ATOM   1950 2HG1 ILE B 122     194.201 130.854  41.372  1.00  0.00           H  
ATOM   1951 1HG2 ILE B 122     195.288 130.053  44.878  1.00  0.00           H  
ATOM   1952 2HG2 ILE B 122     195.480 131.758  45.346  1.00  0.00           H  
ATOM   1953 3HG2 ILE B 122     193.857 131.100  45.034  1.00  0.00           H  
ATOM   1954 1HD1 ILE B 122     194.357 128.444  41.652  1.00  0.00           H  
ATOM   1955 2HD1 ILE B 122     195.949 129.206  41.888  1.00  0.00           H  
ATOM   1956 3HD1 ILE B 122     195.005 128.659  43.295  1.00  0.00           H  
ATOM   1957  N   HIS B 123     196.296 134.239  44.005  1.00  0.00           N  
ATOM   1958  CA  HIS B 123     196.825 135.184  44.966  1.00  0.00           C  
ATOM   1959  C   HIS B 123     196.054 136.494  44.938  1.00  0.00           C  
ATOM   1960  O   HIS B 123     195.690 137.018  45.992  1.00  0.00           O  
ATOM   1961  CB  HIS B 123     198.309 135.451  44.696  1.00  0.00           C  
ATOM   1962  CG  HIS B 123     198.957 136.334  45.716  1.00  0.00           C  
ATOM   1963  ND1 HIS B 123     199.283 135.894  46.982  1.00  0.00           N  
ATOM   1964  CD2 HIS B 123     199.339 137.632  45.659  1.00  0.00           C  
ATOM   1965  CE1 HIS B 123     199.838 136.884  47.659  1.00  0.00           C  
ATOM   1966  NE2 HIS B 123     199.884 137.948  46.879  1.00  0.00           N  
ATOM   1967  H   HIS B 123     196.922 133.848  43.294  1.00  0.00           H  
ATOM   1968  HA  HIS B 123     196.720 134.746  45.955  1.00  0.00           H  
ATOM   1969 1HB  HIS B 123     198.851 134.504  44.671  1.00  0.00           H  
ATOM   1970 2HB  HIS B 123     198.423 135.919  43.718  1.00  0.00           H  
ATOM   1971  HD1 HIS B 123     199.198 134.957  47.322  1.00  0.00           H  
ATOM   1972  HD2 HIS B 123     199.285 138.385  44.873  1.00  0.00           H  
ATOM   1973  HE1 HIS B 123     200.169 136.736  48.687  1.00  0.00           H  
ATOM   1974  N   ILE B 124     195.773 137.015  43.744  1.00  0.00           N  
ATOM   1975  CA  ILE B 124     195.057 138.272  43.661  1.00  0.00           C  
ATOM   1976  C   ILE B 124     193.723 138.152  44.371  1.00  0.00           C  
ATOM   1977  O   ILE B 124     193.349 139.040  45.143  1.00  0.00           O  
ATOM   1978  CB  ILE B 124     194.835 138.692  42.197  1.00  0.00           C  
ATOM   1979  CG1 ILE B 124     196.155 139.138  41.563  1.00  0.00           C  
ATOM   1980  CG2 ILE B 124     193.799 139.802  42.113  1.00  0.00           C  
ATOM   1981  CD1 ILE B 124     196.087 139.302  40.062  1.00  0.00           C  
ATOM   1982  H   ILE B 124     196.119 136.562  42.894  1.00  0.00           H  
ATOM   1983  HA  ILE B 124     195.634 139.030  44.171  1.00  0.00           H  
ATOM   1984  HB  ILE B 124     194.483 137.836  41.622  1.00  0.00           H  
ATOM   1985 1HG1 ILE B 124     196.464 140.089  41.997  1.00  0.00           H  
ATOM   1986 2HG1 ILE B 124     196.932 138.408  41.790  1.00  0.00           H  
ATOM   1987 1HG2 ILE B 124     193.654 140.088  41.071  1.00  0.00           H  
ATOM   1988 2HG2 ILE B 124     192.855 139.451  42.527  1.00  0.00           H  
ATOM   1989 3HG2 ILE B 124     194.144 140.666  42.681  1.00  0.00           H  
ATOM   1990 1HD1 ILE B 124     197.060 139.620  39.686  1.00  0.00           H  
ATOM   1991 2HD1 ILE B 124     195.813 138.351  39.603  1.00  0.00           H  
ATOM   1992 3HD1 ILE B 124     195.340 140.054  39.812  1.00  0.00           H  
ATOM   1993  N   ALA B 125     193.003 137.059  44.162  1.00  0.00           N  
ATOM   1994  CA  ALA B 125     191.739 136.894  44.847  1.00  0.00           C  
ATOM   1995  C   ALA B 125     191.947 136.889  46.359  1.00  0.00           C  
ATOM   1996  O   ALA B 125     191.134 137.430  47.120  1.00  0.00           O  
ATOM   1997  CB  ALA B 125     191.101 135.610  44.402  1.00  0.00           C  
ATOM   1998  H   ALA B 125     193.325 136.351  43.499  1.00  0.00           H  
ATOM   1999  HA  ALA B 125     191.103 137.737  44.588  1.00  0.00           H  
ATOM   2000 1HB  ALA B 125     190.144 135.474  44.887  1.00  0.00           H  
ATOM   2001 2HB  ALA B 125     190.980 135.675  43.338  1.00  0.00           H  
ATOM   2002 3HB  ALA B 125     191.754 134.771  44.649  1.00  0.00           H  
ATOM   2003  N   GLY B 126     193.045 136.285  46.822  1.00  0.00           N  
ATOM   2004  CA  GLY B 126     193.315 136.275  48.246  1.00  0.00           C  
ATOM   2005  C   GLY B 126     193.486 137.697  48.777  1.00  0.00           C  
ATOM   2006  O   GLY B 126     192.989 138.021  49.860  1.00  0.00           O  
ATOM   2007  H   GLY B 126     193.654 135.776  46.172  1.00  0.00           H  
ATOM   2008 1HA  GLY B 126     192.485 135.793  48.758  1.00  0.00           H  
ATOM   2009 2HA  GLY B 126     194.212 135.688  48.438  1.00  0.00           H  
ATOM   2010  N   ARG B 127     194.114 138.565  47.972  1.00  0.00           N  
ATOM   2011  CA  ARG B 127     194.368 139.958  48.345  1.00  0.00           C  
ATOM   2012  C   ARG B 127     193.101 140.821  48.266  1.00  0.00           C  
ATOM   2013  O   ARG B 127     192.896 141.707  49.100  1.00  0.00           O  
ATOM   2014  CB  ARG B 127     195.438 140.557  47.444  1.00  0.00           C  
ATOM   2015  CG  ARG B 127     196.827 139.965  47.620  1.00  0.00           C  
ATOM   2016  CD  ARG B 127     197.434 140.363  48.916  1.00  0.00           C  
ATOM   2017  NE  ARG B 127     198.803 139.892  49.041  1.00  0.00           N  
ATOM   2018  CZ  ARG B 127     199.588 140.097  50.117  1.00  0.00           C  
ATOM   2019  NH1 ARG B 127     199.125 140.766  51.149  1.00  0.00           N  
ATOM   2020  NH2 ARG B 127     200.823 139.627  50.134  1.00  0.00           N  
ATOM   2021  H   ARG B 127     194.504 138.193  47.099  1.00  0.00           H  
ATOM   2022  HA  ARG B 127     194.718 139.972  49.376  1.00  0.00           H  
ATOM   2023 1HB  ARG B 127     195.152 140.423  46.402  1.00  0.00           H  
ATOM   2024 2HB  ARG B 127     195.510 141.629  47.628  1.00  0.00           H  
ATOM   2025 1HG  ARG B 127     196.766 138.877  47.590  1.00  0.00           H  
ATOM   2026 2HG  ARG B 127     197.476 140.315  46.816  1.00  0.00           H  
ATOM   2027 1HD  ARG B 127     197.439 141.450  48.997  1.00  0.00           H  
ATOM   2028 2HD  ARG B 127     196.852 139.941  49.734  1.00  0.00           H  
ATOM   2029  HE  ARG B 127     199.195 139.373  48.266  1.00  0.00           H  
ATOM   2030 1HH1 ARG B 127     198.181 141.126  51.137  1.00  0.00           H  
ATOM   2031 2HH1 ARG B 127     199.713 140.920  51.956  1.00  0.00           H  
ATOM   2032 1HH2 ARG B 127     201.179 139.112  49.339  1.00  0.00           H  
ATOM   2033 2HH2 ARG B 127     201.411 139.781  50.939  1.00  0.00           H  
ATOM   2034  N   GLU B 128     192.234 140.544  47.284  1.00  0.00           N  
ATOM   2035  CA  GLU B 128     190.973 141.274  47.153  1.00  0.00           C  
ATOM   2036  C   GLU B 128     189.833 140.697  48.005  1.00  0.00           C  
ATOM   2037  O   GLU B 128     188.823 141.372  48.212  1.00  0.00           O  
ATOM   2038  CB  GLU B 128     190.495 141.349  45.696  1.00  0.00           C  
ATOM   2039  CG  GLU B 128     191.365 142.137  44.755  1.00  0.00           C  
ATOM   2040  CD  GLU B 128     190.789 142.208  43.359  1.00  0.00           C  
ATOM   2041  OE1 GLU B 128     189.840 142.950  43.152  1.00  0.00           O  
ATOM   2042  OE2 GLU B 128     191.293 141.548  42.500  1.00  0.00           O  
ATOM   2043  H   GLU B 128     192.505 139.852  46.578  1.00  0.00           H  
ATOM   2044  HA  GLU B 128     191.148 142.295  47.489  1.00  0.00           H  
ATOM   2045 1HB  GLU B 128     190.422 140.333  45.294  1.00  0.00           H  
ATOM   2046 2HB  GLU B 128     189.499 141.788  45.664  1.00  0.00           H  
ATOM   2047 1HG  GLU B 128     191.481 143.146  45.145  1.00  0.00           H  
ATOM   2048 2HG  GLU B 128     192.355 141.675  44.716  1.00  0.00           H  
ATOM   2049  N   GLY B 129     189.976 139.468  48.514  1.00  0.00           N  
ATOM   2050  CA  GLY B 129     188.930 138.855  49.323  1.00  0.00           C  
ATOM   2051  C   GLY B 129     187.793 138.301  48.463  1.00  0.00           C  
ATOM   2052  O   GLY B 129     186.631 138.289  48.881  1.00  0.00           O  
ATOM   2053  H   GLY B 129     190.792 138.900  48.288  1.00  0.00           H  
ATOM   2054 1HA  GLY B 129     189.370 138.047  49.910  1.00  0.00           H  
ATOM   2055 2HA  GLY B 129     188.540 139.589  50.025  1.00  0.00           H  
ATOM   2056  N   THR B 130     188.127 137.891  47.243  1.00  0.00           N  
ATOM   2057  CA  THR B 130     187.152 137.406  46.279  1.00  0.00           C  
ATOM   2058  C   THR B 130     187.229 135.903  46.090  1.00  0.00           C  
ATOM   2059  O   THR B 130     188.142 135.243  46.581  1.00  0.00           O  
ATOM   2060  CB  THR B 130     187.336 138.101  44.917  1.00  0.00           C  
ATOM   2061  OG1 THR B 130     188.609 137.742  44.363  1.00  0.00           O  
ATOM   2062  CG2 THR B 130     187.264 139.612  45.075  1.00  0.00           C  
ATOM   2063  H   THR B 130     189.120 137.871  46.997  1.00  0.00           H  
ATOM   2064  HA  THR B 130     186.154 137.649  46.642  1.00  0.00           H  
ATOM   2065  HB  THR B 130     186.553 137.775  44.233  1.00  0.00           H  
ATOM   2066  HG1 THR B 130     188.904 138.435  43.767  1.00  0.00           H  
ATOM   2067 1HG2 THR B 130     187.396 140.086  44.102  1.00  0.00           H  
ATOM   2068 2HG2 THR B 130     186.293 139.889  45.485  1.00  0.00           H  
ATOM   2069 3HG2 THR B 130     188.051 139.945  45.750  1.00  0.00           H  
ATOM   2070  N   THR B 131     186.258 135.353  45.371  1.00  0.00           N  
ATOM   2071  CA  THR B 131     186.216 133.922  45.077  1.00  0.00           C  
ATOM   2072  C   THR B 131     186.454 133.702  43.583  1.00  0.00           C  
ATOM   2073  O   THR B 131     185.868 134.418  42.753  1.00  0.00           O  
ATOM   2074  CB  THR B 131     184.873 133.297  45.497  1.00  0.00           C  
ATOM   2075  OG1 THR B 131     184.709 133.417  46.916  1.00  0.00           O  
ATOM   2076  CG2 THR B 131     184.823 131.828  45.106  1.00  0.00           C  
ATOM   2077  H   THR B 131     185.534 135.954  45.008  1.00  0.00           H  
ATOM   2078  HA  THR B 131     186.997 133.406  45.641  1.00  0.00           H  
ATOM   2079  HB  THR B 131     184.056 133.826  45.005  1.00  0.00           H  
ATOM   2080  HG1 THR B 131     185.568 133.550  47.326  1.00  0.00           H  
ATOM   2081 1HG2 THR B 131     183.866 131.403  45.410  1.00  0.00           H  
ATOM   2082 2HG2 THR B 131     184.935 131.734  44.026  1.00  0.00           H  
ATOM   2083 3HG2 THR B 131     185.631 131.292  45.602  1.00  0.00           H  
ATOM   2084  N   VAL B 132     187.284 132.704  43.229  1.00  0.00           N  
ATOM   2085  CA  VAL B 132     187.507 132.420  41.804  1.00  0.00           C  
ATOM   2086  C   VAL B 132     187.179 130.998  41.372  1.00  0.00           C  
ATOM   2087  O   VAL B 132     187.569 130.022  42.016  1.00  0.00           O  
ATOM   2088  CB  VAL B 132     188.979 132.703  41.449  1.00  0.00           C  
ATOM   2089  CG1 VAL B 132     189.227 132.453  39.969  1.00  0.00           C  
ATOM   2090  CG2 VAL B 132     189.336 134.134  41.822  1.00  0.00           C  
ATOM   2091  H   VAL B 132     187.763 132.160  43.960  1.00  0.00           H  
ATOM   2092  HA  VAL B 132     186.863 133.084  41.229  1.00  0.00           H  
ATOM   2093  HB  VAL B 132     189.616 132.012  42.003  1.00  0.00           H  
ATOM   2094 1HG1 VAL B 132     190.273 132.658  39.736  1.00  0.00           H  
ATOM   2095 2HG1 VAL B 132     189.000 131.414  39.732  1.00  0.00           H  
ATOM   2096 3HG1 VAL B 132     188.590 133.109  39.377  1.00  0.00           H  
ATOM   2097 1HG2 VAL B 132     190.378 134.326  41.569  1.00  0.00           H  
ATOM   2098 2HG2 VAL B 132     188.695 134.824  41.273  1.00  0.00           H  
ATOM   2099 3HG2 VAL B 132     189.190 134.278  42.893  1.00  0.00           H  
ATOM   2100  N   HIS B 133     186.473 130.886  40.251  1.00  0.00           N  
ATOM   2101  CA  HIS B 133     186.095 129.592  39.703  1.00  0.00           C  
ATOM   2102  C   HIS B 133     186.951 129.230  38.487  1.00  0.00           C  
ATOM   2103  O   HIS B 133     186.986 129.964  37.493  1.00  0.00           O  
ATOM   2104  CB  HIS B 133     184.613 129.586  39.315  1.00  0.00           C  
ATOM   2105  CG  HIS B 133     183.695 129.958  40.438  1.00  0.00           C  
ATOM   2106  ND1 HIS B 133     183.343 129.073  41.435  1.00  0.00           N  
ATOM   2107  CD2 HIS B 133     183.058 131.119  40.721  1.00  0.00           C  
ATOM   2108  CE1 HIS B 133     182.527 129.674  42.284  1.00  0.00           C  
ATOM   2109  NE2 HIS B 133     182.339 130.915  41.873  1.00  0.00           N  
ATOM   2110  H   HIS B 133     186.216 131.745  39.752  1.00  0.00           H  
ATOM   2111  HA  HIS B 133     186.239 128.827  40.467  1.00  0.00           H  
ATOM   2112 1HB  HIS B 133     184.449 130.285  38.494  1.00  0.00           H  
ATOM   2113 2HB  HIS B 133     184.334 128.594  38.961  1.00  0.00           H  
ATOM   2114  HD1 HIS B 133     183.703 128.148  41.559  1.00  0.00           H  
ATOM   2115  HD2 HIS B 133     183.031 132.089  40.225  1.00  0.00           H  
ATOM   2116  HE1 HIS B 133     182.134 129.140  43.149  1.00  0.00           H  
ATOM   2117  N   PHE B 134     187.622 128.083  38.537  1.00  0.00           N  
ATOM   2118  CA  PHE B 134     188.443 127.643  37.412  1.00  0.00           C  
ATOM   2119  C   PHE B 134     187.832 126.455  36.670  1.00  0.00           C  
ATOM   2120  O   PHE B 134     187.540 125.409  37.265  1.00  0.00           O  
ATOM   2121  CB  PHE B 134     189.844 127.270  37.900  1.00  0.00           C  
ATOM   2122  CG  PHE B 134     190.598 128.417  38.512  1.00  0.00           C  
ATOM   2123  CD1 PHE B 134     190.417 128.751  39.846  1.00  0.00           C  
ATOM   2124  CD2 PHE B 134     191.488 129.163  37.755  1.00  0.00           C  
ATOM   2125  CE1 PHE B 134     191.110 129.806  40.410  1.00  0.00           C  
ATOM   2126  CE2 PHE B 134     192.183 130.217  38.317  1.00  0.00           C  
ATOM   2127  CZ  PHE B 134     191.993 130.539  39.646  1.00  0.00           C  
ATOM   2128  H   PHE B 134     187.602 127.509  39.383  1.00  0.00           H  
ATOM   2129  HA  PHE B 134     188.545 128.469  36.707  1.00  0.00           H  
ATOM   2130 1HB  PHE B 134     189.771 126.476  38.642  1.00  0.00           H  
ATOM   2131 2HB  PHE B 134     190.429 126.885  37.066  1.00  0.00           H  
ATOM   2132  HD1 PHE B 134     189.719 128.171  40.450  1.00  0.00           H  
ATOM   2133  HD2 PHE B 134     191.638 128.909  36.705  1.00  0.00           H  
ATOM   2134  HE1 PHE B 134     190.958 130.058  41.459  1.00  0.00           H  
ATOM   2135  HE2 PHE B 134     192.880 130.795  37.711  1.00  0.00           H  
ATOM   2136  HZ  PHE B 134     192.538 131.370  40.089  1.00  0.00           H  
ATOM   2137  N   GLN B 135     187.630 126.607  35.365  1.00  0.00           N  
ATOM   2138  CA  GLN B 135     187.154 125.503  34.540  1.00  0.00           C  
ATOM   2139  C   GLN B 135     188.186 125.146  33.477  1.00  0.00           C  
ATOM   2140  O   GLN B 135     188.503 125.948  32.590  1.00  0.00           O  
ATOM   2141  CB  GLN B 135     185.819 125.858  33.880  1.00  0.00           C  
ATOM   2142  CG  GLN B 135     185.326 124.827  32.879  1.00  0.00           C  
ATOM   2143  CD  GLN B 135     184.822 123.563  33.550  1.00  0.00           C  
ATOM   2144  OE1 GLN B 135     183.805 123.577  34.248  1.00  0.00           O  
ATOM   2145  NE2 GLN B 135     185.533 122.461  33.341  1.00  0.00           N  
ATOM   2146  H   GLN B 135     187.798 127.521  34.930  1.00  0.00           H  
ATOM   2147  HA  GLN B 135     187.003 124.629  35.172  1.00  0.00           H  
ATOM   2148 1HB  GLN B 135     185.054 125.975  34.647  1.00  0.00           H  
ATOM   2149 2HB  GLN B 135     185.912 126.813  33.363  1.00  0.00           H  
ATOM   2150 1HG  GLN B 135     184.507 125.259  32.303  1.00  0.00           H  
ATOM   2151 2HG  GLN B 135     186.148 124.558  32.215  1.00  0.00           H  
ATOM   2152 1HE2 GLN B 135     185.250 121.596  33.758  1.00  0.00           H  
ATOM   2153 2HE2 GLN B 135     186.352 122.494  32.767  1.00  0.00           H  
ATOM   2154  N   GLY B 136     188.752 123.951  33.576  1.00  0.00           N  
ATOM   2155  CA  GLY B 136     189.747 123.559  32.584  1.00  0.00           C  
ATOM   2156  C   GLY B 136     189.106 122.734  31.480  1.00  0.00           C  
ATOM   2157  O   GLY B 136     188.069 122.096  31.688  1.00  0.00           O  
ATOM   2158  H   GLY B 136     188.469 123.324  34.320  1.00  0.00           H  
ATOM   2159 1HA  GLY B 136     190.211 124.448  32.149  1.00  0.00           H  
ATOM   2160 2HA  GLY B 136     190.542 122.989  33.051  1.00  0.00           H  
ATOM   2161  N   HIS B 137     189.743 122.750  30.316  1.00  0.00           N  
ATOM   2162  CA  HIS B 137     189.464 121.885  29.188  1.00  0.00           C  
ATOM   2163  C   HIS B 137     190.790 121.518  28.519  1.00  0.00           C  
ATOM   2164  O   HIS B 137     191.811 122.186  28.720  1.00  0.00           O  
ATOM   2165  CB  HIS B 137     188.525 122.565  28.187  1.00  0.00           C  
ATOM   2166  CG  HIS B 137     187.173 122.881  28.748  1.00  0.00           C  
ATOM   2167  ND1 HIS B 137     186.235 121.907  29.020  1.00  0.00           N  
ATOM   2168  CD2 HIS B 137     186.602 124.060  29.087  1.00  0.00           C  
ATOM   2169  CE1 HIS B 137     185.144 122.475  29.505  1.00  0.00           C  
ATOM   2170  NE2 HIS B 137     185.341 123.779  29.555  1.00  0.00           N  
ATOM   2171  H   HIS B 137     190.461 123.458  30.168  1.00  0.00           H  
ATOM   2172  HA  HIS B 137     188.977 120.977  29.545  1.00  0.00           H  
ATOM   2173 1HB  HIS B 137     188.975 123.494  27.838  1.00  0.00           H  
ATOM   2174 2HB  HIS B 137     188.391 121.921  27.318  1.00  0.00           H  
ATOM   2175  HD1 HIS B 137     186.371 120.918  28.950  1.00  0.00           H  
ATOM   2176  HD2 HIS B 137     186.954 125.090  29.051  1.00  0.00           H  
ATOM   2177  HE1 HIS B 137     184.282 121.871  29.784  1.00  0.00           H  
ATOM   2178  N   ASP B 138     190.810 120.509  27.667  1.00  0.00           N  
ATOM   2179  CA  ASP B 138     192.100 120.199  27.076  1.00  0.00           C  
ATOM   2180  C   ASP B 138     192.473 121.257  26.032  1.00  0.00           C  
ATOM   2181  O   ASP B 138     191.998 121.239  24.894  1.00  0.00           O  
ATOM   2182  CB  ASP B 138     192.079 118.810  26.434  1.00  0.00           C  
ATOM   2183  CG  ASP B 138     193.444 118.376  25.915  1.00  0.00           C  
ATOM   2184  OD1 ASP B 138     194.366 119.151  26.007  1.00  0.00           O  
ATOM   2185  OD2 ASP B 138     193.550 117.275  25.433  1.00  0.00           O  
ATOM   2186  H   ASP B 138     189.989 119.957  27.465  1.00  0.00           H  
ATOM   2187  HA  ASP B 138     192.859 120.206  27.858  1.00  0.00           H  
ATOM   2188 1HB  ASP B 138     191.735 118.077  27.164  1.00  0.00           H  
ATOM   2189 2HB  ASP B 138     191.372 118.803  25.605  1.00  0.00           H  
ATOM   2190  N   GLY B 139     193.293 122.213  26.477  1.00  0.00           N  
ATOM   2191  CA  GLY B 139     193.783 123.338  25.679  1.00  0.00           C  
ATOM   2192  C   GLY B 139     193.040 124.648  25.928  1.00  0.00           C  
ATOM   2193  O   GLY B 139     193.243 125.635  25.206  1.00  0.00           O  
ATOM   2194  H   GLY B 139     193.570 122.135  27.450  1.00  0.00           H  
ATOM   2195 1HA  GLY B 139     194.843 123.480  25.895  1.00  0.00           H  
ATOM   2196 2HA  GLY B 139     193.714 123.077  24.624  1.00  0.00           H  
ATOM   2197  N   GLN B 140     192.186 124.672  26.941  1.00  0.00           N  
ATOM   2198  CA  GLN B 140     191.421 125.878  27.257  1.00  0.00           C  
ATOM   2199  C   GLN B 140     191.169 126.070  28.751  1.00  0.00           C  
ATOM   2200  O   GLN B 140     190.914 125.126  29.504  1.00  0.00           O  
ATOM   2201  CB  GLN B 140     190.112 125.910  26.451  1.00  0.00           C  
ATOM   2202  CG  GLN B 140     189.205 127.128  26.711  1.00  0.00           C  
ATOM   2203  CD  GLN B 140     187.972 127.128  25.831  1.00  0.00           C  
ATOM   2204  OE1 GLN B 140     187.543 126.072  25.325  1.00  0.00           O  
ATOM   2205  NE2 GLN B 140     187.382 128.297  25.629  1.00  0.00           N  
ATOM   2206  H   GLN B 140     192.093 123.822  27.503  1.00  0.00           H  
ATOM   2207  HA  GLN B 140     191.998 126.740  26.931  1.00  0.00           H  
ATOM   2208 1HB  GLN B 140     190.370 125.952  25.392  1.00  0.00           H  
ATOM   2209 2HB  GLN B 140     189.556 125.019  26.584  1.00  0.00           H  
ATOM   2210 1HG  GLN B 140     188.861 127.105  27.747  1.00  0.00           H  
ATOM   2211 2HG  GLN B 140     189.760 128.050  26.527  1.00  0.00           H  
ATOM   2212 1HE2 GLN B 140     186.568 128.370  25.059  1.00  0.00           H  
ATOM   2213 2HE2 GLN B 140     187.732 129.159  26.067  1.00  0.00           H  
ATOM   2214  N   LEU B 141     191.262 127.317  29.182  1.00  0.00           N  
ATOM   2215  CA  LEU B 141     191.019 127.671  30.566  1.00  0.00           C  
ATOM   2216  C   LEU B 141     190.005 128.797  30.680  1.00  0.00           C  
ATOM   2217  O   LEU B 141     190.133 129.835  30.031  1.00  0.00           O  
ATOM   2218  CB  LEU B 141     192.368 128.044  31.216  1.00  0.00           C  
ATOM   2219  CG  LEU B 141     192.378 128.606  32.652  1.00  0.00           C  
ATOM   2220  CD1 LEU B 141     191.900 127.558  33.662  1.00  0.00           C  
ATOM   2221  CD2 LEU B 141     193.815 129.050  32.959  1.00  0.00           C  
ATOM   2222  H   LEU B 141     191.485 128.054  28.507  1.00  0.00           H  
ATOM   2223  HA  LEU B 141     190.608 126.800  31.076  1.00  0.00           H  
ATOM   2224 1HB  LEU B 141     192.981 127.146  31.223  1.00  0.00           H  
ATOM   2225 2HB  LEU B 141     192.862 128.761  30.587  1.00  0.00           H  
ATOM   2226  HG  LEU B 141     191.716 129.447  32.714  1.00  0.00           H  
ATOM   2227 1HD1 LEU B 141     191.932 127.989  34.654  1.00  0.00           H  
ATOM   2228 2HD1 LEU B 141     190.876 127.255  33.439  1.00  0.00           H  
ATOM   2229 3HD1 LEU B 141     192.551 126.689  33.623  1.00  0.00           H  
ATOM   2230 1HD2 LEU B 141     193.887 129.456  33.961  1.00  0.00           H  
ATOM   2231 2HD2 LEU B 141     194.447 128.201  32.881  1.00  0.00           H  
ATOM   2232 3HD2 LEU B 141     194.134 129.804  32.240  1.00  0.00           H  
ATOM   2233  N   GLU B 142     188.973 128.595  31.491  1.00  0.00           N  
ATOM   2234  CA  GLU B 142     188.032 129.678  31.741  1.00  0.00           C  
ATOM   2235  C   GLU B 142     188.091 130.072  33.201  1.00  0.00           C  
ATOM   2236  O   GLU B 142     187.967 129.231  34.098  1.00  0.00           O  
ATOM   2237  CB  GLU B 142     186.608 129.265  31.363  1.00  0.00           C  
ATOM   2238  CG  GLU B 142     185.562 130.351  31.571  1.00  0.00           C  
ATOM   2239  CD  GLU B 142     184.184 129.926  31.145  1.00  0.00           C  
ATOM   2240  OE1 GLU B 142     184.050 128.842  30.629  1.00  0.00           O  
ATOM   2241  OE2 GLU B 142     183.264 130.686  31.337  1.00  0.00           O  
ATOM   2242  H   GLU B 142     188.853 127.681  31.940  1.00  0.00           H  
ATOM   2243  HA  GLU B 142     188.324 130.548  31.153  1.00  0.00           H  
ATOM   2244 1HB  GLU B 142     186.580 128.970  30.314  1.00  0.00           H  
ATOM   2245 2HB  GLU B 142     186.311 128.398  31.955  1.00  0.00           H  
ATOM   2246 1HG  GLU B 142     185.537 130.620  32.626  1.00  0.00           H  
ATOM   2247 2HG  GLU B 142     185.855 131.235  31.006  1.00  0.00           H  
ATOM   2248  N   ILE B 143     188.304 131.357  33.449  1.00  0.00           N  
ATOM   2249  CA  ILE B 143     188.352 131.799  34.836  1.00  0.00           C  
ATOM   2250  C   ILE B 143     187.286 132.826  35.152  1.00  0.00           C  
ATOM   2251  O   ILE B 143     187.188 133.852  34.480  1.00  0.00           O  
ATOM   2252  CB  ILE B 143     189.734 132.389  35.171  1.00  0.00           C  
ATOM   2253  CG1 ILE B 143     190.834 131.360  34.899  1.00  0.00           C  
ATOM   2254  CG2 ILE B 143     189.779 132.850  36.619  1.00  0.00           C  
ATOM   2255  CD1 ILE B 143     192.235 131.905  35.064  1.00  0.00           C  
ATOM   2256  H   ILE B 143     188.458 131.996  32.657  1.00  0.00           H  
ATOM   2257  HA  ILE B 143     188.196 130.941  35.488  1.00  0.00           H  
ATOM   2258  HB  ILE B 143     189.932 133.242  34.522  1.00  0.00           H  
ATOM   2259 1HG1 ILE B 143     190.715 130.513  35.574  1.00  0.00           H  
ATOM   2260 2HG1 ILE B 143     190.735 130.982  33.881  1.00  0.00           H  
ATOM   2261 1HG2 ILE B 143     190.762 133.264  36.839  1.00  0.00           H  
ATOM   2262 2HG2 ILE B 143     189.019 133.614  36.781  1.00  0.00           H  
ATOM   2263 3HG2 ILE B 143     189.586 132.003  37.277  1.00  0.00           H  
ATOM   2264 1HD1 ILE B 143     192.959 131.118  34.854  1.00  0.00           H  
ATOM   2265 2HD1 ILE B 143     192.387 132.733  34.371  1.00  0.00           H  
ATOM   2266 3HD1 ILE B 143     192.369 132.257  36.086  1.00  0.00           H  
ATOM   2267  N   GLU B 144     186.509 132.587  36.201  1.00  0.00           N  
ATOM   2268  CA  GLU B 144     185.534 133.592  36.625  1.00  0.00           C  
ATOM   2269  C   GLU B 144     185.919 134.187  37.978  1.00  0.00           C  
ATOM   2270  O   GLU B 144     186.078 133.473  38.977  1.00  0.00           O  
ATOM   2271  CB  GLU B 144     184.117 133.018  36.674  1.00  0.00           C  
ATOM   2272  CG  GLU B 144     183.040 134.035  37.052  1.00  0.00           C  
ATOM   2273  CD  GLU B 144     181.639 133.474  37.033  1.00  0.00           C  
ATOM   2274  OE1 GLU B 144     181.467 132.286  36.841  1.00  0.00           O  
ATOM   2275  OE2 GLU B 144     180.724 134.247  37.177  1.00  0.00           O  
ATOM   2276  H   GLU B 144     186.612 131.692  36.690  1.00  0.00           H  
ATOM   2277  HA  GLU B 144     185.531 134.404  35.901  1.00  0.00           H  
ATOM   2278 1HB  GLU B 144     183.865 132.614  35.694  1.00  0.00           H  
ATOM   2279 2HB  GLU B 144     184.073 132.218  37.380  1.00  0.00           H  
ATOM   2280 1HG  GLU B 144     183.241 134.416  38.056  1.00  0.00           H  
ATOM   2281 2HG  GLU B 144     183.100 134.879  36.359  1.00  0.00           H  
ATOM   2282  N   VAL B 145     186.051 135.511  38.023  1.00  0.00           N  
ATOM   2283  CA  VAL B 145     186.450 136.164  39.264  1.00  0.00           C  
ATOM   2284  C   VAL B 145     185.336 137.097  39.744  1.00  0.00           C  
ATOM   2285  O   VAL B 145     184.863 137.971  38.996  1.00  0.00           O  
ATOM   2286  CB  VAL B 145     187.739 136.997  39.070  1.00  0.00           C  
ATOM   2287  CG1 VAL B 145     188.146 137.656  40.413  1.00  0.00           C  
ATOM   2288  CG2 VAL B 145     188.866 136.138  38.492  1.00  0.00           C  
ATOM   2289  H   VAL B 145     185.895 136.051  37.166  1.00  0.00           H  
ATOM   2290  HA  VAL B 145     186.620 135.407  40.029  1.00  0.00           H  
ATOM   2291  HB  VAL B 145     187.521 137.801  38.371  1.00  0.00           H  
ATOM   2292 1HG1 VAL B 145     189.028 138.254  40.262  1.00  0.00           H  
ATOM   2293 2HG1 VAL B 145     187.345 138.287  40.797  1.00  0.00           H  
ATOM   2294 3HG1 VAL B 145     188.364 136.905  41.152  1.00  0.00           H  
ATOM   2295 1HG2 VAL B 145     189.750 136.752  38.343  1.00  0.00           H  
ATOM   2296 2HG2 VAL B 145     189.106 135.335  39.156  1.00  0.00           H  
ATOM   2297 3HG2 VAL B 145     188.544 135.729  37.540  1.00  0.00           H  
ATOM   2298  N   LYS B 146     184.907 136.911  40.989  1.00  0.00           N  
ATOM   2299  CA  LYS B 146     183.880 137.776  41.545  1.00  0.00           C  
ATOM   2300  C   LYS B 146     184.475 139.091  42.008  1.00  0.00           C  
ATOM   2301  O   LYS B 146     185.612 139.121  42.461  1.00  0.00           O  
ATOM   2302  CB  LYS B 146     183.163 137.084  42.705  1.00  0.00           C  
ATOM   2303  CG  LYS B 146     182.362 135.852  42.305  1.00  0.00           C  
ATOM   2304  CD  LYS B 146     181.546 135.320  43.473  1.00  0.00           C  
ATOM   2305  CE  LYS B 146     180.742 134.092  43.074  1.00  0.00           C  
ATOM   2306  NZ  LYS B 146     179.933 133.563  44.206  1.00  0.00           N  
ATOM   2307  H   LYS B 146     185.306 136.149  41.554  1.00  0.00           H  
ATOM   2308  HA  LYS B 146     183.151 137.990  40.773  1.00  0.00           H  
ATOM   2309 1HB  LYS B 146     183.893 136.780  43.455  1.00  0.00           H  
ATOM   2310 2HB  LYS B 146     182.479 137.787  43.181  1.00  0.00           H  
ATOM   2311 1HG  LYS B 146     181.687 136.106  41.487  1.00  0.00           H  
ATOM   2312 2HG  LYS B 146     183.042 135.072  41.963  1.00  0.00           H  
ATOM   2313 1HD  LYS B 146     182.214 135.056  44.294  1.00  0.00           H  
ATOM   2314 2HD  LYS B 146     180.861 136.093  43.821  1.00  0.00           H  
ATOM   2315 1HE  LYS B 146     180.073 134.346  42.253  1.00  0.00           H  
ATOM   2316 2HE  LYS B 146     181.419 133.309  42.732  1.00  0.00           H  
ATOM   2317 1HZ  LYS B 146     179.416 132.751  43.901  1.00  0.00           H  
ATOM   2318 2HZ  LYS B 146     180.546 133.306  44.967  1.00  0.00           H  
ATOM   2319 3HZ  LYS B 146     179.288 134.274  44.520  1.00  0.00           H  
ATOM   2320  N   ASN B 147     183.720 140.182  41.886  1.00  0.00           N  
ATOM   2321  CA  ASN B 147     184.108 141.463  42.473  1.00  0.00           C  
ATOM   2322  C   ASN B 147     185.540 141.880  42.131  1.00  0.00           C  
ATOM   2323  O   ASN B 147     186.263 142.363  43.000  1.00  0.00           O  
ATOM   2324  CB  ASN B 147     183.924 141.418  43.979  1.00  0.00           C  
ATOM   2325  CG  ASN B 147     182.484 141.252  44.380  1.00  0.00           C  
ATOM   2326  OD1 ASN B 147     181.580 141.788  43.730  1.00  0.00           O  
ATOM   2327  ND2 ASN B 147     182.255 140.518  45.439  1.00  0.00           N  
ATOM   2328  H   ASN B 147     182.820 140.111  41.433  1.00  0.00           H  
ATOM   2329  HA  ASN B 147     183.451 142.234  42.065  1.00  0.00           H  
ATOM   2330 1HB  ASN B 147     184.502 140.590  44.392  1.00  0.00           H  
ATOM   2331 2HB  ASN B 147     184.308 142.338  44.420  1.00  0.00           H  
ATOM   2332 1HD2 ASN B 147     181.316 140.373  45.753  1.00  0.00           H  
ATOM   2333 2HD2 ASN B 147     183.017 140.103  45.935  1.00  0.00           H  
ATOM   2334  N   LEU B 148     185.940 141.723  40.875  1.00  0.00           N  
ATOM   2335  CA  LEU B 148     187.302 142.067  40.477  1.00  0.00           C  
ATOM   2336  C   LEU B 148     187.496 143.533  40.106  1.00  0.00           C  
ATOM   2337  O   LEU B 148     186.829 144.058  39.211  1.00  0.00           O  
ATOM   2338  CB  LEU B 148     187.719 141.160  39.305  1.00  0.00           C  
ATOM   2339  CG  LEU B 148     189.127 141.370  38.680  1.00  0.00           C  
ATOM   2340  CD1 LEU B 148     190.226 141.126  39.673  1.00  0.00           C  
ATOM   2341  CD2 LEU B 148     189.280 140.399  37.546  1.00  0.00           C  
ATOM   2342  H   LEU B 148     185.295 141.330  40.208  1.00  0.00           H  
ATOM   2343  HA  LEU B 148     187.954 141.849  41.326  1.00  0.00           H  
ATOM   2344 1HB  LEU B 148     187.643 140.148  39.625  1.00  0.00           H  
ATOM   2345 2HB  LEU B 148     186.996 141.304  38.507  1.00  0.00           H  
ATOM   2346  HG  LEU B 148     189.217 142.388  38.323  1.00  0.00           H  
ATOM   2347 1HD1 LEU B 148     191.185 141.272  39.195  1.00  0.00           H  
ATOM   2348 2HD1 LEU B 148     190.132 141.827  40.482  1.00  0.00           H  
ATOM   2349 3HD1 LEU B 148     190.182 140.128  40.062  1.00  0.00           H  
ATOM   2350 1HD2 LEU B 148     190.219 140.518  37.102  1.00  0.00           H  
ATOM   2351 2HD2 LEU B 148     189.195 139.387  37.918  1.00  0.00           H  
ATOM   2352 3HD2 LEU B 148     188.525 140.585  36.829  1.00  0.00           H  
ATOM   2353  N   HIS B 149     188.412 144.191  40.824  1.00  0.00           N  
ATOM   2354  CA  HIS B 149     188.776 145.589  40.613  1.00  0.00           C  
ATOM   2355  C   HIS B 149     189.500 145.743  39.278  1.00  0.00           C  
ATOM   2356  O   HIS B 149     190.265 144.857  38.891  1.00  0.00           O  
ATOM   2357  CB  HIS B 149     189.658 146.097  41.748  1.00  0.00           C  
ATOM   2358  CG  HIS B 149     189.860 147.584  41.759  1.00  0.00           C  
ATOM   2359  ND1 HIS B 149     190.751 148.238  40.919  1.00  0.00           N  
ATOM   2360  CD2 HIS B 149     189.278 148.544  42.514  1.00  0.00           C  
ATOM   2361  CE1 HIS B 149     190.693 149.543  41.164  1.00  0.00           C  
ATOM   2362  NE2 HIS B 149     189.810 149.747  42.126  1.00  0.00           N  
ATOM   2363  H   HIS B 149     188.900 143.689  41.583  1.00  0.00           H  
ATOM   2364  HA  HIS B 149     187.875 146.202  40.582  1.00  0.00           H  
ATOM   2365 1HB  HIS B 149     189.233 145.791  42.707  1.00  0.00           H  
ATOM   2366 2HB  HIS B 149     190.616 145.626  41.661  1.00  0.00           H  
ATOM   2367  HD2 HIS B 149     188.525 148.391  43.288  1.00  0.00           H  
ATOM   2368  HE1 HIS B 149     191.277 150.315  40.662  1.00  0.00           H  
ATOM   2369  HE2 HIS B 149     189.561 150.646  42.522  1.00  0.00           H  
ATOM   2370  N   GLU B 150     189.257 146.841  38.562  1.00  0.00           N  
ATOM   2371  CA  GLU B 150     189.915 147.089  37.279  1.00  0.00           C  
ATOM   2372  C   GLU B 150     191.443 147.016  37.313  1.00  0.00           C  
ATOM   2373  O   GLU B 150     192.063 146.543  36.356  1.00  0.00           O  
ATOM   2374  CB  GLU B 150     189.526 148.463  36.737  1.00  0.00           C  
ATOM   2375  CG  GLU B 150     190.156 148.794  35.377  1.00  0.00           C  
ATOM   2376  CD  GLU B 150     189.713 150.108  34.820  1.00  0.00           C  
ATOM   2377  OE1 GLU B 150     188.900 150.753  35.437  1.00  0.00           O  
ATOM   2378  OE2 GLU B 150     190.212 150.484  33.773  1.00  0.00           O  
ATOM   2379  H   GLU B 150     188.599 147.526  38.912  1.00  0.00           H  
ATOM   2380  HA  GLU B 150     189.557 146.337  36.579  1.00  0.00           H  
ATOM   2381 1HB  GLU B 150     188.444 148.519  36.630  1.00  0.00           H  
ATOM   2382 2HB  GLU B 150     189.828 149.234  37.448  1.00  0.00           H  
ATOM   2383 1HG  GLU B 150     191.240 148.831  35.481  1.00  0.00           H  
ATOM   2384 2HG  GLU B 150     189.918 147.999  34.671  1.00  0.00           H  
ATOM   2385  N   LYS B 151     192.076 147.522  38.370  1.00  0.00           N  
ATOM   2386  CA  LYS B 151     193.535 147.501  38.398  1.00  0.00           C  
ATOM   2387  C   LYS B 151     194.034 146.073  38.326  1.00  0.00           C  
ATOM   2388  O   LYS B 151     194.908 145.732  37.516  1.00  0.00           O  
ATOM   2389  CB  LYS B 151     194.069 148.186  39.657  1.00  0.00           C  
ATOM   2390  CG  LYS B 151     195.588 148.203  39.767  1.00  0.00           C  
ATOM   2391  CD  LYS B 151     196.043 148.946  41.014  1.00  0.00           C  
ATOM   2392  CE  LYS B 151     197.558 148.929  41.148  1.00  0.00           C  
ATOM   2393  NZ  LYS B 151     198.020 149.680  42.346  1.00  0.00           N  
ATOM   2394  H   LYS B 151     191.544 147.893  39.159  1.00  0.00           H  
ATOM   2395  HA  LYS B 151     193.909 148.038  37.527  1.00  0.00           H  
ATOM   2396 1HB  LYS B 151     193.720 149.219  39.686  1.00  0.00           H  
ATOM   2397 2HB  LYS B 151     193.675 147.682  40.540  1.00  0.00           H  
ATOM   2398 1HG  LYS B 151     195.962 147.179  39.809  1.00  0.00           H  
ATOM   2399 2HG  LYS B 151     196.011 148.689  38.889  1.00  0.00           H  
ATOM   2400 1HD  LYS B 151     195.703 149.982  40.964  1.00  0.00           H  
ATOM   2401 2HD  LYS B 151     195.605 148.480  41.897  1.00  0.00           H  
ATOM   2402 1HE  LYS B 151     197.905 147.900  41.224  1.00  0.00           H  
ATOM   2403 2HE  LYS B 151     198.008 149.375  40.260  1.00  0.00           H  
ATOM   2404 1HZ  LYS B 151     199.029 149.646  42.399  1.00  0.00           H  
ATOM   2405 2HZ  LYS B 151     197.720 150.643  42.278  1.00  0.00           H  
ATOM   2406 3HZ  LYS B 151     197.626 149.264  43.178  1.00  0.00           H  
ATOM   2407  N   TRP B 152     193.437 145.234  39.157  1.00  0.00           N  
ATOM   2408  CA  TRP B 152     193.831 143.858  39.265  1.00  0.00           C  
ATOM   2409  C   TRP B 152     193.408 143.070  38.030  1.00  0.00           C  
ATOM   2410  O   TRP B 152     194.119 142.151  37.620  1.00  0.00           O  
ATOM   2411  CB  TRP B 152     193.219 143.233  40.520  1.00  0.00           C  
ATOM   2412  CG  TRP B 152     193.847 143.713  41.794  1.00  0.00           C  
ATOM   2413  CD1 TRP B 152     193.258 144.477  42.756  1.00  0.00           C  
ATOM   2414  CD2 TRP B 152     195.197 143.459  42.254  1.00  0.00           C  
ATOM   2415  NE1 TRP B 152     194.143 144.718  43.777  1.00  0.00           N  
ATOM   2416  CE2 TRP B 152     195.334 144.101  43.488  1.00  0.00           C  
ATOM   2417  CE3 TRP B 152     196.282 142.749  41.726  1.00  0.00           C  
ATOM   2418  CZ2 TRP B 152     196.517 144.059  44.209  1.00  0.00           C  
ATOM   2419  CZ3 TRP B 152     197.468 142.706  42.450  1.00  0.00           C  
ATOM   2420  CH2 TRP B 152     197.581 143.344  43.659  1.00  0.00           C  
ATOM   2421  H   TRP B 152     192.712 145.594  39.763  1.00  0.00           H  
ATOM   2422  HA  TRP B 152     194.910 143.820  39.330  1.00  0.00           H  
ATOM   2423 1HB  TRP B 152     192.154 143.460  40.557  1.00  0.00           H  
ATOM   2424 2HB  TRP B 152     193.322 142.149  40.474  1.00  0.00           H  
ATOM   2425  HD1 TRP B 152     192.234 144.844  42.719  1.00  0.00           H  
ATOM   2426  HE1 TRP B 152     193.951 145.261  44.607  1.00  0.00           H  
ATOM   2427  HE3 TRP B 152     196.197 142.239  40.767  1.00  0.00           H  
ATOM   2428  HZ2 TRP B 152     196.627 144.560  45.171  1.00  0.00           H  
ATOM   2429  HZ3 TRP B 152     198.309 142.152  42.031  1.00  0.00           H  
ATOM   2430  HH2 TRP B 152     198.526 143.290  44.201  1.00  0.00           H  
ATOM   2431  N   LYS B 153     192.295 143.467  37.399  1.00  0.00           N  
ATOM   2432  CA  LYS B 153     191.853 142.851  36.157  1.00  0.00           C  
ATOM   2433  C   LYS B 153     192.925 143.021  35.114  1.00  0.00           C  
ATOM   2434  O   LYS B 153     193.324 142.047  34.480  1.00  0.00           O  
ATOM   2435  CB  LYS B 153     190.536 143.459  35.673  1.00  0.00           C  
ATOM   2436  CG  LYS B 153     190.004 142.858  34.379  1.00  0.00           C  
ATOM   2437  CD  LYS B 153     188.652 143.451  34.009  1.00  0.00           C  
ATOM   2438  CE  LYS B 153     188.127 142.864  32.707  1.00  0.00           C  
ATOM   2439  NZ  LYS B 153     188.814 143.438  31.519  1.00  0.00           N  
ATOM   2440  H   LYS B 153     191.706 144.174  37.843  1.00  0.00           H  
ATOM   2441  HA  LYS B 153     191.727 141.790  36.314  1.00  0.00           H  
ATOM   2442 1HB  LYS B 153     189.772 143.331  36.440  1.00  0.00           H  
ATOM   2443 2HB  LYS B 153     190.666 144.530  35.516  1.00  0.00           H  
ATOM   2444 1HG  LYS B 153     190.710 143.052  33.570  1.00  0.00           H  
ATOM   2445 2HG  LYS B 153     189.898 141.780  34.495  1.00  0.00           H  
ATOM   2446 1HD  LYS B 153     187.935 143.249  34.805  1.00  0.00           H  
ATOM   2447 2HD  LYS B 153     188.748 144.531  33.896  1.00  0.00           H  
ATOM   2448 1HE  LYS B 153     188.273 141.785  32.710  1.00  0.00           H  
ATOM   2449 2HE  LYS B 153     187.058 143.062  32.624  1.00  0.00           H  
ATOM   2450 1HZ  LYS B 153     188.438 143.024  30.678  1.00  0.00           H  
ATOM   2451 2HZ  LYS B 153     188.669 144.438  31.496  1.00  0.00           H  
ATOM   2452 3HZ  LYS B 153     189.804 143.243  31.576  1.00  0.00           H  
ATOM   2453  N   ARG B 154     193.413 144.255  34.958  1.00  0.00           N  
ATOM   2454  CA  ARG B 154     194.431 144.535  33.966  1.00  0.00           C  
ATOM   2455  C   ARG B 154     195.720 143.759  34.255  1.00  0.00           C  
ATOM   2456  O   ARG B 154     196.334 143.234  33.324  1.00  0.00           O  
ATOM   2457  CB  ARG B 154     194.679 146.033  33.898  1.00  0.00           C  
ATOM   2458  CG  ARG B 154     193.522 146.811  33.250  1.00  0.00           C  
ATOM   2459  CD  ARG B 154     193.769 148.280  33.186  1.00  0.00           C  
ATOM   2460  NE  ARG B 154     192.624 149.012  32.605  1.00  0.00           N  
ATOM   2461  CZ  ARG B 154     192.377 149.190  31.294  1.00  0.00           C  
ATOM   2462  NH1 ARG B 154     193.175 148.700  30.355  1.00  0.00           N  
ATOM   2463  NH2 ARG B 154     191.303 149.875  30.977  1.00  0.00           N  
ATOM   2464  H   ARG B 154     193.009 145.022  35.509  1.00  0.00           H  
ATOM   2465  HA  ARG B 154     194.049 144.217  32.993  1.00  0.00           H  
ATOM   2466 1HB  ARG B 154     194.815 146.422  34.909  1.00  0.00           H  
ATOM   2467 2HB  ARG B 154     195.591 146.233  33.338  1.00  0.00           H  
ATOM   2468 1HG  ARG B 154     193.366 146.437  32.239  1.00  0.00           H  
ATOM   2469 2HG  ARG B 154     192.611 146.650  33.829  1.00  0.00           H  
ATOM   2470 1HD  ARG B 154     193.914 148.647  34.206  1.00  0.00           H  
ATOM   2471 2HD  ARG B 154     194.658 148.490  32.599  1.00  0.00           H  
ATOM   2472  HE  ARG B 154     191.929 149.441  33.242  1.00  0.00           H  
ATOM   2473 1HH1 ARG B 154     193.996 148.173  30.607  1.00  0.00           H  
ATOM   2474 2HH1 ARG B 154     192.961 148.854  29.379  1.00  0.00           H  
ATOM   2475 1HH2 ARG B 154     190.714 150.233  31.749  1.00  0.00           H  
ATOM   2476 2HH2 ARG B 154     191.059 150.046  30.015  1.00  0.00           H  
ATOM   2477  N   LEU B 155     196.103 143.638  35.535  1.00  0.00           N  
ATOM   2478  CA  LEU B 155     197.295 142.862  35.886  1.00  0.00           C  
ATOM   2479  C   LEU B 155     197.109 141.385  35.534  1.00  0.00           C  
ATOM   2480  O   LEU B 155     198.038 140.748  35.016  1.00  0.00           O  
ATOM   2481  CB  LEU B 155     197.601 143.004  37.382  1.00  0.00           C  
ATOM   2482  CG  LEU B 155     198.080 144.389  37.835  1.00  0.00           C  
ATOM   2483  CD1 LEU B 155     198.039 144.470  39.355  1.00  0.00           C  
ATOM   2484  CD2 LEU B 155     199.488 144.635  37.312  1.00  0.00           C  
ATOM   2485  H   LEU B 155     195.587 144.156  36.255  1.00  0.00           H  
ATOM   2486  HA  LEU B 155     198.129 143.237  35.303  1.00  0.00           H  
ATOM   2487 1HB  LEU B 155     196.700 142.766  37.945  1.00  0.00           H  
ATOM   2488 2HB  LEU B 155     198.373 142.283  37.649  1.00  0.00           H  
ATOM   2489  HG  LEU B 155     197.409 145.153  37.442  1.00  0.00           H  
ATOM   2490 1HD1 LEU B 155     198.380 145.455  39.676  1.00  0.00           H  
ATOM   2491 2HD1 LEU B 155     197.018 144.310  39.700  1.00  0.00           H  
ATOM   2492 3HD1 LEU B 155     198.690 143.706  39.777  1.00  0.00           H  
ATOM   2493 1HD2 LEU B 155     199.828 145.621  37.633  1.00  0.00           H  
ATOM   2494 2HD2 LEU B 155     200.161 143.873  37.705  1.00  0.00           H  
ATOM   2495 3HD2 LEU B 155     199.485 144.590  36.223  1.00  0.00           H  
ATOM   2496  N   ILE B 156     195.897 140.850  35.744  1.00  0.00           N  
ATOM   2497  CA  ILE B 156     195.622 139.465  35.376  1.00  0.00           C  
ATOM   2498  C   ILE B 156     195.689 139.313  33.862  1.00  0.00           C  
ATOM   2499  O   ILE B 156     196.288 138.350  33.374  1.00  0.00           O  
ATOM   2500  CB  ILE B 156     194.249 138.944  35.892  1.00  0.00           C  
ATOM   2501  CG1 ILE B 156     194.252 138.837  37.436  1.00  0.00           C  
ATOM   2502  CG2 ILE B 156     193.953 137.582  35.246  1.00  0.00           C  
ATOM   2503  CD1 ILE B 156     192.872 138.608  38.071  1.00  0.00           C  
ATOM   2504  H   ILE B 156     195.190 141.406  36.231  1.00  0.00           H  
ATOM   2505  HA  ILE B 156     196.393 138.837  35.810  1.00  0.00           H  
ATOM   2506  HB  ILE B 156     193.465 139.652  35.624  1.00  0.00           H  
ATOM   2507 1HG1 ILE B 156     194.906 138.028  37.729  1.00  0.00           H  
ATOM   2508 2HG1 ILE B 156     194.647 139.762  37.835  1.00  0.00           H  
ATOM   2509 1HG2 ILE B 156     193.006 137.193  35.580  1.00  0.00           H  
ATOM   2510 2HG2 ILE B 156     193.908 137.697  34.186  1.00  0.00           H  
ATOM   2511 3HG2 ILE B 156     194.740 136.881  35.494  1.00  0.00           H  
ATOM   2512 1HD1 ILE B 156     192.974 138.565  39.154  1.00  0.00           H  
ATOM   2513 2HD1 ILE B 156     192.219 139.432  37.805  1.00  0.00           H  
ATOM   2514 3HD1 ILE B 156     192.439 137.682  37.721  1.00  0.00           H  
ATOM   2515  N   GLU B 157     195.080 140.241  33.113  1.00  0.00           N  
ATOM   2516  CA  GLU B 157     195.104 140.155  31.659  1.00  0.00           C  
ATOM   2517  C   GLU B 157     196.526 140.214  31.118  1.00  0.00           C  
ATOM   2518  O   GLU B 157     196.870 139.433  30.227  1.00  0.00           O  
ATOM   2519  CB  GLU B 157     194.270 141.283  31.047  1.00  0.00           C  
ATOM   2520  CG  GLU B 157     192.771 141.151  31.275  1.00  0.00           C  
ATOM   2521  CD  GLU B 157     191.991 142.309  30.718  1.00  0.00           C  
ATOM   2522  OE1 GLU B 157     192.597 143.283  30.341  1.00  0.00           O  
ATOM   2523  OE2 GLU B 157     190.787 142.220  30.669  1.00  0.00           O  
ATOM   2524  H   GLU B 157     194.566 141.000  33.568  1.00  0.00           H  
ATOM   2525  HA  GLU B 157     194.657 139.208  31.363  1.00  0.00           H  
ATOM   2526 1HB  GLU B 157     194.589 142.238  31.463  1.00  0.00           H  
ATOM   2527 2HB  GLU B 157     194.443 141.321  29.971  1.00  0.00           H  
ATOM   2528 1HG  GLU B 157     192.422 140.233  30.805  1.00  0.00           H  
ATOM   2529 2HG  GLU B 157     192.582 141.074  32.345  1.00  0.00           H  
ATOM   2530  N   MET B 158     197.370 141.090  31.679  1.00  0.00           N  
ATOM   2531  CA  MET B 158     198.771 141.159  31.285  1.00  0.00           C  
ATOM   2532  C   MET B 158     199.500 139.855  31.558  1.00  0.00           C  
ATOM   2533  O   MET B 158     200.284 139.397  30.733  1.00  0.00           O  
ATOM   2534  CB  MET B 158     199.466 142.283  32.018  1.00  0.00           C  
ATOM   2535  CG  MET B 158     199.102 143.703  31.630  1.00  0.00           C  
ATOM   2536  SD  MET B 158     199.839 144.919  32.772  1.00  0.00           S  
ATOM   2537  CE  MET B 158     201.600 144.832  32.397  1.00  0.00           C  
ATOM   2538  H   MET B 158     197.006 141.758  32.367  1.00  0.00           H  
ATOM   2539  HA  MET B 158     198.818 141.348  30.209  1.00  0.00           H  
ATOM   2540 1HB  MET B 158     199.144 142.200  33.038  1.00  0.00           H  
ATOM   2541 2HB  MET B 158     200.535 142.144  31.988  1.00  0.00           H  
ATOM   2542 1HG  MET B 158     199.462 143.910  30.623  1.00  0.00           H  
ATOM   2543 2HG  MET B 158     198.023 143.829  31.634  1.00  0.00           H  
ATOM   2544 1HE  MET B 158     202.135 145.512  33.050  1.00  0.00           H  
ATOM   2545 2HE  MET B 158     201.970 143.841  32.546  1.00  0.00           H  
ATOM   2546 3HE  MET B 158     201.771 145.124  31.359  1.00  0.00           H  
ATOM   2547  N   LEU B 159     199.231 139.233  32.709  1.00  0.00           N  
ATOM   2548  CA  LEU B 159     199.907 137.985  33.023  1.00  0.00           C  
ATOM   2549  C   LEU B 159     199.450 136.899  32.055  1.00  0.00           C  
ATOM   2550  O   LEU B 159     200.296 136.174  31.513  1.00  0.00           O  
ATOM   2551  CB  LEU B 159     199.676 137.610  34.503  1.00  0.00           C  
ATOM   2552  CG  LEU B 159     200.493 136.386  35.133  1.00  0.00           C  
ATOM   2553  CD1 LEU B 159     199.921 135.074  34.641  1.00  0.00           C  
ATOM   2554  CD2 LEU B 159     202.009 136.476  34.798  1.00  0.00           C  
ATOM   2555  H   LEU B 159     198.614 139.675  33.398  1.00  0.00           H  
ATOM   2556  HA  LEU B 159     200.968 138.136  32.878  1.00  0.00           H  
ATOM   2557 1HB  LEU B 159     199.890 138.489  35.108  1.00  0.00           H  
ATOM   2558 2HB  LEU B 159     198.612 137.388  34.622  1.00  0.00           H  
ATOM   2559  HG  LEU B 159     200.384 136.425  36.203  1.00  0.00           H  
ATOM   2560 1HD1 LEU B 159     200.462 134.244  35.108  1.00  0.00           H  
ATOM   2561 2HD1 LEU B 159     198.870 135.029  34.911  1.00  0.00           H  
ATOM   2562 3HD1 LEU B 159     200.002 134.989  33.591  1.00  0.00           H  
ATOM   2563 1HD2 LEU B 159     202.530 135.639  35.266  1.00  0.00           H  
ATOM   2564 2HD2 LEU B 159     202.165 136.424  33.728  1.00  0.00           H  
ATOM   2565 3HD2 LEU B 159     202.415 137.409  35.180  1.00  0.00           H  
ATOM   2566  N   ILE B 160     198.139 136.775  31.818  1.00  0.00           N  
ATOM   2567  CA  ILE B 160     197.629 135.757  30.907  1.00  0.00           C  
ATOM   2568  C   ILE B 160     198.237 135.929  29.523  1.00  0.00           C  
ATOM   2569  O   ILE B 160     198.679 134.949  28.909  1.00  0.00           O  
ATOM   2570  CB  ILE B 160     196.094 135.818  30.809  1.00  0.00           C  
ATOM   2571  CG1 ILE B 160     195.457 135.384  32.132  1.00  0.00           C  
ATOM   2572  CG2 ILE B 160     195.598 134.947  29.665  1.00  0.00           C  
ATOM   2573  CD1 ILE B 160     193.981 135.696  32.231  1.00  0.00           C  
ATOM   2574  H   ILE B 160     197.478 137.392  32.308  1.00  0.00           H  
ATOM   2575  HA  ILE B 160     197.914 134.782  31.285  1.00  0.00           H  
ATOM   2576  HB  ILE B 160     195.781 136.847  30.632  1.00  0.00           H  
ATOM   2577 1HG1 ILE B 160     195.588 134.310  32.264  1.00  0.00           H  
ATOM   2578 2HG1 ILE B 160     195.965 135.878  32.960  1.00  0.00           H  
ATOM   2579 1HG2 ILE B 160     194.511 135.001  29.611  1.00  0.00           H  
ATOM   2580 2HG2 ILE B 160     196.026 135.300  28.728  1.00  0.00           H  
ATOM   2581 3HG2 ILE B 160     195.902 133.914  29.836  1.00  0.00           H  
ATOM   2582 1HD1 ILE B 160     193.602 135.359  33.196  1.00  0.00           H  
ATOM   2583 2HD1 ILE B 160     193.830 136.772  32.137  1.00  0.00           H  
ATOM   2584 3HD1 ILE B 160     193.447 135.183  31.433  1.00  0.00           H  
ATOM   2585  N   GLU B 161     198.237 137.162  29.005  1.00  0.00           N  
ATOM   2586  CA  GLU B 161     198.829 137.420  27.708  1.00  0.00           C  
ATOM   2587  C   GLU B 161     200.306 137.083  27.691  1.00  0.00           C  
ATOM   2588  O   GLU B 161     200.770 136.402  26.772  1.00  0.00           O  
ATOM   2589  CB  GLU B 161     198.627 138.885  27.316  1.00  0.00           C  
ATOM   2590  CG  GLU B 161     199.212 139.260  25.961  1.00  0.00           C  
ATOM   2591  CD  GLU B 161     198.932 140.686  25.578  1.00  0.00           C  
ATOM   2592  OE1 GLU B 161     198.262 141.361  26.322  1.00  0.00           O  
ATOM   2593  OE2 GLU B 161     199.387 141.101  24.539  1.00  0.00           O  
ATOM   2594  H   GLU B 161     197.815 137.936  29.524  1.00  0.00           H  
ATOM   2595  HA  GLU B 161     198.338 136.793  26.973  1.00  0.00           H  
ATOM   2596 1HB  GLU B 161     197.561 139.114  27.295  1.00  0.00           H  
ATOM   2597 2HB  GLU B 161     199.085 139.529  28.067  1.00  0.00           H  
ATOM   2598 1HG  GLU B 161     200.291 139.109  25.989  1.00  0.00           H  
ATOM   2599 2HG  GLU B 161     198.799 138.597  25.203  1.00  0.00           H  
ATOM   2600  N   ALA B 162     201.056 137.538  28.699  1.00  0.00           N  
ATOM   2601  CA  ALA B 162     202.485 137.303  28.720  1.00  0.00           C  
ATOM   2602  C   ALA B 162     202.789 135.800  28.746  1.00  0.00           C  
ATOM   2603  O   ALA B 162     203.702 135.341  28.057  1.00  0.00           O  
ATOM   2604  CB  ALA B 162     203.097 138.013  29.913  1.00  0.00           C  
ATOM   2605  H   ALA B 162     200.637 138.103  29.443  1.00  0.00           H  
ATOM   2606  HA  ALA B 162     202.902 137.728  27.808  1.00  0.00           H  
ATOM   2607 1HB  ALA B 162     204.167 137.910  29.898  1.00  0.00           H  
ATOM   2608 2HB  ALA B 162     202.854 139.047  29.858  1.00  0.00           H  
ATOM   2609 3HB  ALA B 162     202.684 137.598  30.832  1.00  0.00           H  
ATOM   2610  N   ALA B 163     201.982 135.024  29.490  1.00  0.00           N  
ATOM   2611  CA  ALA B 163     202.199 133.584  29.601  1.00  0.00           C  
ATOM   2612  C   ALA B 163     202.043 132.900  28.252  1.00  0.00           C  
ATOM   2613  O   ALA B 163     202.886 132.080  27.868  1.00  0.00           O  
ATOM   2614  CB  ALA B 163     201.239 132.978  30.614  1.00  0.00           C  
ATOM   2615  H   ALA B 163     201.249 135.469  30.045  1.00  0.00           H  
ATOM   2616  HA  ALA B 163     203.206 133.411  29.972  1.00  0.00           H  
ATOM   2617 1HB  ALA B 163     201.412 131.904  30.682  1.00  0.00           H  
ATOM   2618 2HB  ALA B 163     201.403 133.435  31.590  1.00  0.00           H  
ATOM   2619 3HB  ALA B 163     200.213 133.160  30.296  1.00  0.00           H  
ATOM   2620  N   ARG B 164     200.982 133.253  27.514  1.00  0.00           N  
ATOM   2621  CA  ARG B 164     200.710 132.599  26.241  1.00  0.00           C  
ATOM   2622  C   ARG B 164     201.673 133.081  25.165  1.00  0.00           C  
ATOM   2623  O   ARG B 164     202.022 132.330  24.244  1.00  0.00           O  
ATOM   2624  CB  ARG B 164     199.280 132.858  25.800  1.00  0.00           C  
ATOM   2625  CG  ARG B 164     198.207 132.160  26.632  1.00  0.00           C  
ATOM   2626  CD  ARG B 164     196.888 132.217  25.962  1.00  0.00           C  
ATOM   2627  NE  ARG B 164     196.344 133.572  25.964  1.00  0.00           N  
ATOM   2628  CZ  ARG B 164     195.236 133.980  25.301  1.00  0.00           C  
ATOM   2629  NH1 ARG B 164     194.548 133.135  24.559  1.00  0.00           N  
ATOM   2630  NH2 ARG B 164     194.832 135.238  25.395  1.00  0.00           N  
ATOM   2631  H   ARG B 164     200.328 133.953  27.885  1.00  0.00           H  
ATOM   2632  HA  ARG B 164     200.841 131.524  26.372  1.00  0.00           H  
ATOM   2633 1HB  ARG B 164     199.089 133.933  25.850  1.00  0.00           H  
ATOM   2634 2HB  ARG B 164     199.157 132.553  24.763  1.00  0.00           H  
ATOM   2635 1HG  ARG B 164     198.474 131.110  26.774  1.00  0.00           H  
ATOM   2636 2HG  ARG B 164     198.119 132.649  27.603  1.00  0.00           H  
ATOM   2637 1HD  ARG B 164     196.998 131.886  24.932  1.00  0.00           H  
ATOM   2638 2HD  ARG B 164     196.191 131.561  26.482  1.00  0.00           H  
ATOM   2639  HE  ARG B 164     196.852 134.265  26.509  1.00  0.00           H  
ATOM   2640 1HH1 ARG B 164     194.841 132.173  24.473  1.00  0.00           H  
ATOM   2641 2HH1 ARG B 164     193.722 133.455  24.066  1.00  0.00           H  
ATOM   2642 1HH2 ARG B 164     195.341 135.893  25.974  1.00  0.00           H  
ATOM   2643 2HH2 ARG B 164     194.005 135.543  24.901  1.00  0.00           H  
ATOM   2644  N   ARG B 165     202.125 134.327  25.289  1.00  0.00           N  
ATOM   2645  CA  ARG B 165     203.148 134.828  24.402  1.00  0.00           C  
ATOM   2646  C   ARG B 165     204.473 134.081  24.602  1.00  0.00           C  
ATOM   2647  O   ARG B 165     205.172 133.820  23.623  1.00  0.00           O  
ATOM   2648  CB  ARG B 165     203.306 136.326  24.558  1.00  0.00           C  
ATOM   2649  CG  ARG B 165     202.207 137.159  23.919  1.00  0.00           C  
ATOM   2650  CD  ARG B 165     202.543 138.590  23.974  1.00  0.00           C  
ATOM   2651  NE  ARG B 165     201.507 139.455  23.379  1.00  0.00           N  
ATOM   2652  CZ  ARG B 165     201.342 139.727  22.072  1.00  0.00           C  
ATOM   2653  NH1 ARG B 165     202.133 139.219  21.147  1.00  0.00           N  
ATOM   2654  NH2 ARG B 165     200.354 140.527  21.748  1.00  0.00           N  
ATOM   2655  H   ARG B 165     201.708 134.948  25.989  1.00  0.00           H  
ATOM   2656  HA  ARG B 165     202.813 134.652  23.381  1.00  0.00           H  
ATOM   2657 1HB  ARG B 165     203.316 136.572  25.617  1.00  0.00           H  
ATOM   2658 2HB  ARG B 165     204.239 136.641  24.135  1.00  0.00           H  
ATOM   2659 1HG  ARG B 165     202.092 136.864  22.877  1.00  0.00           H  
ATOM   2660 2HG  ARG B 165     201.269 137.004  24.443  1.00  0.00           H  
ATOM   2661 1HD  ARG B 165     202.659 138.865  25.012  1.00  0.00           H  
ATOM   2662 2HD  ARG B 165     203.477 138.756  23.461  1.00  0.00           H  
ATOM   2663  HE  ARG B 165     200.826 139.917  24.000  1.00  0.00           H  
ATOM   2664 1HH1 ARG B 165     202.883 138.608  21.415  1.00  0.00           H  
ATOM   2665 2HH1 ARG B 165     201.987 139.446  20.175  1.00  0.00           H  
ATOM   2666 1HH2 ARG B 165     199.770 140.902  22.514  1.00  0.00           H  
ATOM   2667 2HH2 ARG B 165     200.174 140.771  20.788  1.00  0.00           H  
ATOM   2668  N   ALA B 166     204.817 133.739  25.862  1.00  0.00           N  
ATOM   2669  CA  ALA B 166     206.004 132.932  26.155  1.00  0.00           C  
ATOM   2670  C   ALA B 166     205.845 131.510  25.608  1.00  0.00           C  
ATOM   2671  O   ALA B 166     206.807 130.909  25.132  1.00  0.00           O  
ATOM   2672  CB  ALA B 166     206.258 132.864  27.647  1.00  0.00           C  
ATOM   2673  H   ALA B 166     204.253 134.099  26.634  1.00  0.00           H  
ATOM   2674  HA  ALA B 166     206.856 133.397  25.669  1.00  0.00           H  
ATOM   2675 1HB  ALA B 166     207.149 132.280  27.831  1.00  0.00           H  
ATOM   2676 2HB  ALA B 166     206.395 133.854  28.030  1.00  0.00           H  
ATOM   2677 3HB  ALA B 166     205.406 132.397  28.139  1.00  0.00           H  
ATOM   2678  N   GLN B 167     204.618 130.974  25.694  1.00  0.00           N  
ATOM   2679  CA  GLN B 167     204.282 129.643  25.184  1.00  0.00           C  
ATOM   2680  C   GLN B 167     204.549 129.532  23.683  1.00  0.00           C  
ATOM   2681  O   GLN B 167     205.063 128.519  23.204  1.00  0.00           O  
ATOM   2682  CB  GLN B 167     202.801 129.340  25.453  1.00  0.00           C  
ATOM   2683  CG  GLN B 167     202.325 127.963  25.035  1.00  0.00           C  
ATOM   2684  CD  GLN B 167     200.821 127.779  25.290  1.00  0.00           C  
ATOM   2685  OE1 GLN B 167     200.332 127.796  26.437  1.00  0.00           O  
ATOM   2686  NE2 GLN B 167     200.076 127.649  24.199  1.00  0.00           N  
ATOM   2687  H   GLN B 167     203.901 131.505  26.195  1.00  0.00           H  
ATOM   2688  HA  GLN B 167     204.901 128.913  25.700  1.00  0.00           H  
ATOM   2689 1HB  GLN B 167     202.597 129.481  26.512  1.00  0.00           H  
ATOM   2690 2HB  GLN B 167     202.192 130.053  24.916  1.00  0.00           H  
ATOM   2691 1HG  GLN B 167     202.507 127.828  23.968  1.00  0.00           H  
ATOM   2692 2HG  GLN B 167     202.869 127.210  25.605  1.00  0.00           H  
ATOM   2693 1HE2 GLN B 167     199.055 127.582  24.241  1.00  0.00           H  
ATOM   2694 2HE2 GLN B 167     200.506 127.660  23.297  1.00  0.00           H  
ATOM   2695  N   ASP B 168     204.172 130.579  22.954  1.00  0.00           N  
ATOM   2696  CA  ASP B 168     204.366 130.708  21.516  1.00  0.00           C  
ATOM   2697  C   ASP B 168     205.860 130.916  21.182  1.00  0.00           C  
ATOM   2698  O   ASP B 168     206.452 131.874  21.659  1.00  0.00           O  
ATOM   2699  CB  ASP B 168     203.527 131.881  20.989  1.00  0.00           C  
ATOM   2700  CG  ASP B 168     203.565 132.073  19.463  1.00  0.00           C  
ATOM   2701  OD1 ASP B 168     204.494 131.599  18.826  1.00  0.00           O  
ATOM   2702  OD2 ASP B 168     202.657 132.678  18.940  1.00  0.00           O  
ATOM   2703  H   ASP B 168     203.665 131.326  23.442  1.00  0.00           H  
ATOM   2704  HA  ASP B 168     203.982 129.805  21.067  1.00  0.00           H  
ATOM   2705 1HB  ASP B 168     202.488 131.750  21.302  1.00  0.00           H  
ATOM   2706 2HB  ASP B 168     203.879 132.786  21.463  1.00  0.00           H  
ATOM   2707  N   PRO B 169     206.524 130.023  20.418  1.00  0.00           N  
ATOM   2708  CA  PRO B 169     207.945 130.075  20.081  1.00  0.00           C  
ATOM   2709  C   PRO B 169     208.334 131.216  19.128  1.00  0.00           C  
ATOM   2710  O   PRO B 169     209.517 131.428  18.869  1.00  0.00           O  
ATOM   2711  CB  PRO B 169     208.187 128.706  19.427  1.00  0.00           C  
ATOM   2712  CG  PRO B 169     206.836 128.288  18.887  1.00  0.00           C  
ATOM   2713  CD  PRO B 169     205.827 128.829  19.884  1.00  0.00           C  
ATOM   2714  HA  PRO B 169     208.514 130.163  21.018  1.00  0.00           H  
ATOM   2715 1HB  PRO B 169     208.952 128.801  18.641  1.00  0.00           H  
ATOM   2716 2HB  PRO B 169     208.583 128.005  20.176  1.00  0.00           H  
ATOM   2717 1HG  PRO B 169     206.689 128.702  17.875  1.00  0.00           H  
ATOM   2718 2HG  PRO B 169     206.786 127.195  18.789  1.00  0.00           H  
ATOM   2719 1HD  PRO B 169     204.929 129.135  19.320  1.00  0.00           H  
ATOM   2720 2HD  PRO B 169     205.607 128.086  20.674  1.00  0.00           H  
ATOM   2721  N   ASP B 170     207.355 131.911  18.549  1.00  0.00           N  
ATOM   2722  CA  ASP B 170     207.660 133.034  17.673  1.00  0.00           C  
ATOM   2723  C   ASP B 170     208.616 134.054  18.326  1.00  0.00           C  
ATOM   2724  O   ASP B 170     208.355 134.525  19.432  1.00  0.00           O  
ATOM   2725  CB  ASP B 170     206.382 133.751  17.251  1.00  0.00           C  
ATOM   2726  CG  ASP B 170     206.688 134.920  16.363  1.00  0.00           C  
ATOM   2727  OD1 ASP B 170     206.837 134.746  15.177  1.00  0.00           O  
ATOM   2728  OD2 ASP B 170     206.821 136.013  16.912  1.00  0.00           O  
ATOM   2729  H   ASP B 170     206.364 131.687  18.726  1.00  0.00           H  
ATOM   2730  HA  ASP B 170     208.086 132.616  16.775  1.00  0.00           H  
ATOM   2731 1HB  ASP B 170     205.742 133.051  16.711  1.00  0.00           H  
ATOM   2732 2HB  ASP B 170     205.828 134.070  18.119  1.00  0.00           H  
ATOM   2733  N   PRO B 171     209.730 134.447  17.675  1.00  0.00           N  
ATOM   2734  CA  PRO B 171     210.698 135.399  18.200  1.00  0.00           C  
ATOM   2735  C   PRO B 171     210.095 136.722  18.706  1.00  0.00           C  
ATOM   2736  O   PRO B 171     210.585 137.265  19.704  1.00  0.00           O  
ATOM   2737  CB  PRO B 171     211.552 135.678  16.952  1.00  0.00           C  
ATOM   2738  CG  PRO B 171     211.509 134.385  16.159  1.00  0.00           C  
ATOM   2739  CD  PRO B 171     210.113 133.857  16.362  1.00  0.00           C  
ATOM   2740  HA  PRO B 171     211.290 134.920  18.988  1.00  0.00           H  
ATOM   2741 1HB  PRO B 171     211.133 136.535  16.399  1.00  0.00           H  
ATOM   2742 2HB  PRO B 171     212.572 135.960  17.255  1.00  0.00           H  
ATOM   2743 1HG  PRO B 171     211.708 134.603  15.098  1.00  0.00           H  
ATOM   2744 2HG  PRO B 171     212.263 133.681  16.465  1.00  0.00           H  
ATOM   2745 1HD  PRO B 171     209.441 134.161  15.538  1.00  0.00           H  
ATOM   2746 2HD  PRO B 171     210.202 132.761  16.469  1.00  0.00           H  
ATOM   2747  N   GLU B 172     209.020 137.235  18.070  1.00  0.00           N  
ATOM   2748  CA  GLU B 172     208.490 138.525  18.501  1.00  0.00           C  
ATOM   2749  C   GLU B 172     207.595 138.326  19.689  1.00  0.00           C  
ATOM   2750  O   GLU B 172     207.613 139.121  20.636  1.00  0.00           O  
ATOM   2751  CB  GLU B 172     207.732 139.231  17.373  1.00  0.00           C  
ATOM   2752  CG  GLU B 172     208.602 139.657  16.177  1.00  0.00           C  
ATOM   2753  CD  GLU B 172     209.624 140.708  16.532  1.00  0.00           C  
ATOM   2754  OE1 GLU B 172     209.256 141.695  17.121  1.00  0.00           O  
ATOM   2755  OE2 GLU B 172     210.788 140.518  16.225  1.00  0.00           O  
ATOM   2756  H   GLU B 172     208.534 136.760  17.300  1.00  0.00           H  
ATOM   2757  HA  GLU B 172     209.319 139.161  18.803  1.00  0.00           H  
ATOM   2758 1HB  GLU B 172     206.953 138.567  16.995  1.00  0.00           H  
ATOM   2759 2HB  GLU B 172     207.240 140.119  17.768  1.00  0.00           H  
ATOM   2760 1HG  GLU B 172     209.120 138.778  15.794  1.00  0.00           H  
ATOM   2761 2HG  GLU B 172     207.952 140.036  15.391  1.00  0.00           H  
ATOM   2762  N   SER B 173     206.843 137.230  19.661  1.00  0.00           N  
ATOM   2763  CA  SER B 173     205.960 136.912  20.772  1.00  0.00           C  
ATOM   2764  C   SER B 173     206.774 136.735  22.044  1.00  0.00           C  
ATOM   2765  O   SER B 173     206.422 137.266  23.099  1.00  0.00           O  
ATOM   2766  CB  SER B 173     205.169 135.654  20.507  1.00  0.00           C  
ATOM   2767  OG  SER B 173     204.339 135.377  21.585  1.00  0.00           O  
ATOM   2768  H   SER B 173     206.860 136.653  18.799  1.00  0.00           H  
ATOM   2769  HA  SER B 173     205.269 137.742  20.914  1.00  0.00           H  
ATOM   2770 1HB  SER B 173     204.572 135.780  19.606  1.00  0.00           H  
ATOM   2771 2HB  SER B 173     205.843 134.810  20.346  1.00  0.00           H  
ATOM   2772  HG  SER B 173     204.786 134.650  22.114  1.00  0.00           H  
ATOM   2773  N   LEU B 174     207.881 136.010  21.940  1.00  0.00           N  
ATOM   2774  CA  LEU B 174     208.701 135.731  23.097  1.00  0.00           C  
ATOM   2775  C   LEU B 174     209.284 137.018  23.691  1.00  0.00           C  
ATOM   2776  O   LEU B 174     209.284 137.191  24.916  1.00  0.00           O  
ATOM   2777  CB  LEU B 174     209.826 134.809  22.663  1.00  0.00           C  
ATOM   2778  CG  LEU B 174     209.436 133.382  22.211  1.00  0.00           C  
ATOM   2779  CD1 LEU B 174     210.671 132.730  21.631  1.00  0.00           C  
ATOM   2780  CD2 LEU B 174     208.880 132.600  23.355  1.00  0.00           C  
ATOM   2781  H   LEU B 174     208.112 135.603  21.030  1.00  0.00           H  
ATOM   2782  HA  LEU B 174     208.080 135.259  23.852  1.00  0.00           H  
ATOM   2783 1HB  LEU B 174     210.322 135.272  21.823  1.00  0.00           H  
ATOM   2784 2HB  LEU B 174     210.518 134.719  23.486  1.00  0.00           H  
ATOM   2785  HG  LEU B 174     208.681 133.425  21.435  1.00  0.00           H  
ATOM   2786 1HD1 LEU B 174     210.430 131.730  21.283  1.00  0.00           H  
ATOM   2787 2HD1 LEU B 174     211.017 133.319  20.795  1.00  0.00           H  
ATOM   2788 3HD1 LEU B 174     211.448 132.678  22.384  1.00  0.00           H  
ATOM   2789 1HD2 LEU B 174     208.618 131.594  23.020  1.00  0.00           H  
ATOM   2790 2HD2 LEU B 174     209.609 132.549  24.120  1.00  0.00           H  
ATOM   2791 3HD2 LEU B 174     207.986 133.073  23.731  1.00  0.00           H  
ATOM   2792  N   LYS B 175     209.740 137.950  22.838  1.00  0.00           N  
ATOM   2793  CA  LYS B 175     210.275 139.210  23.352  1.00  0.00           C  
ATOM   2794  C   LYS B 175     209.182 140.017  24.066  1.00  0.00           C  
ATOM   2795  O   LYS B 175     209.439 140.606  25.126  1.00  0.00           O  
ATOM   2796  CB  LYS B 175     210.911 140.020  22.224  1.00  0.00           C  
ATOM   2797  CG  LYS B 175     212.244 139.433  21.695  1.00  0.00           C  
ATOM   2798  CD  LYS B 175     212.905 140.323  20.623  1.00  0.00           C  
ATOM   2799  CE  LYS B 175     212.118 140.301  19.309  1.00  0.00           C  
ATOM   2800  NZ  LYS B 175     212.777 141.082  18.222  1.00  0.00           N  
ATOM   2801  H   LYS B 175     209.763 137.752  21.832  1.00  0.00           H  
ATOM   2802  HA  LYS B 175     211.047 138.981  24.084  1.00  0.00           H  
ATOM   2803 1HB  LYS B 175     210.202 140.062  21.394  1.00  0.00           H  
ATOM   2804 2HB  LYS B 175     211.087 141.041  22.558  1.00  0.00           H  
ATOM   2805 1HG  LYS B 175     212.938 139.323  22.531  1.00  0.00           H  
ATOM   2806 2HG  LYS B 175     212.065 138.451  21.279  1.00  0.00           H  
ATOM   2807 1HD  LYS B 175     212.984 141.349  20.986  1.00  0.00           H  
ATOM   2808 2HD  LYS B 175     213.907 139.948  20.421  1.00  0.00           H  
ATOM   2809 1HE  LYS B 175     212.009 139.266  18.981  1.00  0.00           H  
ATOM   2810 2HE  LYS B 175     211.129 140.721  19.471  1.00  0.00           H  
ATOM   2811 1HZ  LYS B 175     212.175 140.997  17.379  1.00  0.00           H  
ATOM   2812 2HZ  LYS B 175     212.858 142.049  18.486  1.00  0.00           H  
ATOM   2813 3HZ  LYS B 175     213.684 140.704  18.025  1.00  0.00           H  
ATOM   2814  N   GLU B 176     207.961 140.017  23.508  1.00  0.00           N  
ATOM   2815  CA  GLU B 176     206.831 140.695  24.138  1.00  0.00           C  
ATOM   2816  C   GLU B 176     206.446 140.016  25.443  1.00  0.00           C  
ATOM   2817  O   GLU B 176     206.150 140.685  26.433  1.00  0.00           O  
ATOM   2818  CB  GLU B 176     205.646 140.771  23.171  1.00  0.00           C  
ATOM   2819  CG  GLU B 176     205.817 141.823  22.085  1.00  0.00           C  
ATOM   2820  CD  GLU B 176     205.711 143.209  22.679  1.00  0.00           C  
ATOM   2821  OE1 GLU B 176     204.679 143.488  23.237  1.00  0.00           O  
ATOM   2822  OE2 GLU B 176     206.654 143.960  22.651  1.00  0.00           O  
ATOM   2823  H   GLU B 176     207.830 139.571  22.594  1.00  0.00           H  
ATOM   2824  HA  GLU B 176     207.134 141.717  24.363  1.00  0.00           H  
ATOM   2825 1HB  GLU B 176     205.525 139.805  22.679  1.00  0.00           H  
ATOM   2826 2HB  GLU B 176     204.731 140.986  23.724  1.00  0.00           H  
ATOM   2827 1HG  GLU B 176     206.796 141.700  21.619  1.00  0.00           H  
ATOM   2828 2HG  GLU B 176     205.054 141.683  21.321  1.00  0.00           H  
ATOM   2829  N   ALA B 177     206.551 138.689  25.513  1.00  0.00           N  
ATOM   2830  CA  ALA B 177     206.228 138.010  26.757  1.00  0.00           C  
ATOM   2831  C   ALA B 177     207.146 138.480  27.868  1.00  0.00           C  
ATOM   2832  O   ALA B 177     206.685 138.747  28.985  1.00  0.00           O  
ATOM   2833  CB  ALA B 177     206.385 136.531  26.593  1.00  0.00           C  
ATOM   2834  H   ALA B 177     206.768 138.151  24.669  1.00  0.00           H  
ATOM   2835  HA  ALA B 177     205.199 138.249  27.022  1.00  0.00           H  
ATOM   2836 1HB  ALA B 177     206.123 136.039  27.520  1.00  0.00           H  
ATOM   2837 2HB  ALA B 177     205.759 136.210  25.821  1.00  0.00           H  
ATOM   2838 3HB  ALA B 177     207.406 136.310  26.332  1.00  0.00           H  
ATOM   2839  N   VAL B 178     208.436 138.661  27.534  1.00  0.00           N  
ATOM   2840  CA  VAL B 178     209.397 139.143  28.507  1.00  0.00           C  
ATOM   2841  C   VAL B 178     209.065 140.568  28.911  1.00  0.00           C  
ATOM   2842  O   VAL B 178     209.096 140.878  30.097  1.00  0.00           O  
ATOM   2843  CB  VAL B 178     210.853 139.107  27.973  1.00  0.00           C  
ATOM   2844  CG1 VAL B 178     211.804 139.811  28.979  1.00  0.00           C  
ATOM   2845  CG2 VAL B 178     211.289 137.655  27.748  1.00  0.00           C  
ATOM   2846  H   VAL B 178     208.737 138.377  26.592  1.00  0.00           H  
ATOM   2847  HA  VAL B 178     209.336 138.504  29.384  1.00  0.00           H  
ATOM   2848  HB  VAL B 178     210.905 139.648  27.030  1.00  0.00           H  
ATOM   2849 1HG1 VAL B 178     212.812 139.787  28.589  1.00  0.00           H  
ATOM   2850 2HG1 VAL B 178     211.515 140.850  29.121  1.00  0.00           H  
ATOM   2851 3HG1 VAL B 178     211.775 139.316  29.928  1.00  0.00           H  
ATOM   2852 1HG2 VAL B 178     212.305 137.630  27.359  1.00  0.00           H  
ATOM   2853 2HG2 VAL B 178     211.245 137.098  28.676  1.00  0.00           H  
ATOM   2854 3HG2 VAL B 178     210.623 137.207  27.026  1.00  0.00           H  
ATOM   2855  N   ARG B 179     208.803 141.451  27.940  1.00  0.00           N  
ATOM   2856  CA  ARG B 179     208.499 142.847  28.254  1.00  0.00           C  
ATOM   2857  C   ARG B 179     207.270 143.010  29.154  1.00  0.00           C  
ATOM   2858  O   ARG B 179     207.322 143.745  30.146  1.00  0.00           O  
ATOM   2859  CB  ARG B 179     208.291 143.671  26.988  1.00  0.00           C  
ATOM   2860  CG  ARG B 179     208.054 145.175  27.250  1.00  0.00           C  
ATOM   2861  CD  ARG B 179     207.755 145.959  25.998  1.00  0.00           C  
ATOM   2862  NE  ARG B 179     206.482 145.578  25.394  1.00  0.00           N  
ATOM   2863  CZ  ARG B 179     205.251 145.950  25.849  1.00  0.00           C  
ATOM   2864  NH1 ARG B 179     205.124 146.718  26.928  1.00  0.00           N  
ATOM   2865  NH2 ARG B 179     204.179 145.531  25.209  1.00  0.00           N  
ATOM   2866  H   ARG B 179     208.863 141.146  26.962  1.00  0.00           H  
ATOM   2867  HA  ARG B 179     209.359 143.261  28.779  1.00  0.00           H  
ATOM   2868 1HB  ARG B 179     209.158 143.566  26.338  1.00  0.00           H  
ATOM   2869 2HB  ARG B 179     207.427 143.283  26.442  1.00  0.00           H  
ATOM   2870 1HG  ARG B 179     207.216 145.293  27.932  1.00  0.00           H  
ATOM   2871 2HG  ARG B 179     208.947 145.597  27.711  1.00  0.00           H  
ATOM   2872 1HD  ARG B 179     207.733 147.025  26.219  1.00  0.00           H  
ATOM   2873 2HD  ARG B 179     208.541 145.764  25.266  1.00  0.00           H  
ATOM   2874  HE  ARG B 179     206.514 144.997  24.528  1.00  0.00           H  
ATOM   2875 1HH1 ARG B 179     205.941 147.039  27.425  1.00  0.00           H  
ATOM   2876 2HH1 ARG B 179     204.206 146.978  27.270  1.00  0.00           H  
ATOM   2877 1HH2 ARG B 179     204.291 144.919  24.383  1.00  0.00           H  
ATOM   2878 2HH2 ARG B 179     203.258 145.785  25.524  1.00  0.00           H  
ATOM   2879  N   ILE B 180     206.166 142.339  28.826  1.00  0.00           N  
ATOM   2880  CA  ILE B 180     204.956 142.489  29.628  1.00  0.00           C  
ATOM   2881  C   ILE B 180     205.230 141.955  31.014  1.00  0.00           C  
ATOM   2882  O   ILE B 180     204.840 142.564  32.018  1.00  0.00           O  
ATOM   2883  CB  ILE B 180     203.760 141.746  29.005  1.00  0.00           C  
ATOM   2884  CG1 ILE B 180     203.370 142.387  27.671  1.00  0.00           C  
ATOM   2885  CG2 ILE B 180     202.579 141.743  29.963  1.00  0.00           C  
ATOM   2886  CD1 ILE B 180     202.416 141.551  26.847  1.00  0.00           C  
ATOM   2887  H   ILE B 180     206.175 141.745  27.993  1.00  0.00           H  
ATOM   2888  HA  ILE B 180     204.707 143.547  29.701  1.00  0.00           H  
ATOM   2889  HB  ILE B 180     204.044 140.717  28.789  1.00  0.00           H  
ATOM   2890 1HG1 ILE B 180     202.904 143.355  27.854  1.00  0.00           H  
ATOM   2891 2HG1 ILE B 180     204.266 142.565  27.076  1.00  0.00           H  
ATOM   2892 1HG2 ILE B 180     201.742 141.214  29.507  1.00  0.00           H  
ATOM   2893 2HG2 ILE B 180     202.862 141.242  30.888  1.00  0.00           H  
ATOM   2894 3HG2 ILE B 180     202.284 142.769  30.181  1.00  0.00           H  
ATOM   2895 1HD1 ILE B 180     202.187 142.071  25.917  1.00  0.00           H  
ATOM   2896 2HD1 ILE B 180     202.878 140.589  26.621  1.00  0.00           H  
ATOM   2897 3HD1 ILE B 180     201.497 141.390  27.408  1.00  0.00           H  
ATOM   2898  N   ALA B 181     205.855 140.787  31.080  1.00  0.00           N  
ATOM   2899  CA  ALA B 181     206.163 140.198  32.353  1.00  0.00           C  
ATOM   2900  C   ALA B 181     207.087 141.119  33.166  1.00  0.00           C  
ATOM   2901  O   ALA B 181     206.916 141.242  34.381  1.00  0.00           O  
ATOM   2902  CB  ALA B 181     206.754 138.844  32.117  1.00  0.00           C  
ATOM   2903  H   ALA B 181     206.124 140.289  30.227  1.00  0.00           H  
ATOM   2904  HA  ALA B 181     205.241 140.084  32.909  1.00  0.00           H  
ATOM   2905 1HB  ALA B 181     206.968 138.383  33.048  1.00  0.00           H  
ATOM   2906 2HB  ALA B 181     206.056 138.234  31.558  1.00  0.00           H  
ATOM   2907 3HB  ALA B 181     207.661 138.966  31.538  1.00  0.00           H  
ATOM   2908  N   GLU B 182     208.051 141.791  32.515  1.00  0.00           N  
ATOM   2909  CA  GLU B 182     208.938 142.705  33.222  1.00  0.00           C  
ATOM   2910  C   GLU B 182     208.136 143.798  33.890  1.00  0.00           C  
ATOM   2911  O   GLU B 182     208.395 144.129  35.052  1.00  0.00           O  
ATOM   2912  CB  GLU B 182     209.962 143.319  32.265  1.00  0.00           C  
ATOM   2913  CG  GLU B 182     210.925 144.300  32.919  1.00  0.00           C  
ATOM   2914  CD  GLU B 182     211.901 144.899  31.945  1.00  0.00           C  
ATOM   2915  OE1 GLU B 182     211.935 144.460  30.821  1.00  0.00           O  
ATOM   2916  OE2 GLU B 182     212.613 145.798  32.326  1.00  0.00           O  
ATOM   2917  H   GLU B 182     208.205 141.630  31.521  1.00  0.00           H  
ATOM   2918  HA  GLU B 182     209.467 142.150  33.995  1.00  0.00           H  
ATOM   2919 1HB  GLU B 182     210.552 142.526  31.806  1.00  0.00           H  
ATOM   2920 2HB  GLU B 182     209.442 143.845  31.464  1.00  0.00           H  
ATOM   2921 1HG  GLU B 182     210.352 145.102  33.382  1.00  0.00           H  
ATOM   2922 2HG  GLU B 182     211.474 143.783  33.705  1.00  0.00           H  
ATOM   2923  N   GLU B 183     207.160 144.369  33.167  1.00  0.00           N  
ATOM   2924  CA  GLU B 183     206.336 145.412  33.746  1.00  0.00           C  
ATOM   2925  C   GLU B 183     205.593 144.881  34.964  1.00  0.00           C  
ATOM   2926  O   GLU B 183     205.524 145.576  35.974  1.00  0.00           O  
ATOM   2927  CB  GLU B 183     205.342 145.948  32.713  1.00  0.00           C  
ATOM   2928  CG  GLU B 183     205.974 146.780  31.606  1.00  0.00           C  
ATOM   2929  CD  GLU B 183     204.964 147.320  30.632  1.00  0.00           C  
ATOM   2930  OE1 GLU B 183     203.825 146.925  30.705  1.00  0.00           O  
ATOM   2931  OE2 GLU B 183     205.332 148.129  29.813  1.00  0.00           O  
ATOM   2932  H   GLU B 183     207.046 144.104  32.181  1.00  0.00           H  
ATOM   2933  HA  GLU B 183     206.988 146.220  34.069  1.00  0.00           H  
ATOM   2934 1HB  GLU B 183     204.817 145.114  32.247  1.00  0.00           H  
ATOM   2935 2HB  GLU B 183     204.596 146.566  33.212  1.00  0.00           H  
ATOM   2936 1HG  GLU B 183     206.512 147.614  32.054  1.00  0.00           H  
ATOM   2937 2HG  GLU B 183     206.695 146.164  31.070  1.00  0.00           H  
ATOM   2938  N   LEU B 184     205.083 143.643  34.901  1.00  0.00           N  
ATOM   2939  CA  LEU B 184     204.366 143.080  36.045  1.00  0.00           C  
ATOM   2940  C   LEU B 184     205.256 142.932  37.267  1.00  0.00           C  
ATOM   2941  O   LEU B 184     204.834 143.256  38.389  1.00  0.00           O  
ATOM   2942  CB  LEU B 184     203.780 141.712  35.676  1.00  0.00           C  
ATOM   2943  CG  LEU B 184     202.634 141.732  34.655  1.00  0.00           C  
ATOM   2944  CD1 LEU B 184     202.285 140.305  34.255  1.00  0.00           C  
ATOM   2945  CD2 LEU B 184     201.431 142.442  35.257  1.00  0.00           C  
ATOM   2946  H   LEU B 184     205.143 143.135  34.010  1.00  0.00           H  
ATOM   2947  HA  LEU B 184     203.565 143.758  36.307  1.00  0.00           H  
ATOM   2948 1HB  LEU B 184     204.576 141.091  35.268  1.00  0.00           H  
ATOM   2949 2HB  LEU B 184     203.406 141.237  36.584  1.00  0.00           H  
ATOM   2950  HG  LEU B 184     202.956 142.260  33.758  1.00  0.00           H  
ATOM   2951 1HD1 LEU B 184     201.471 140.319  33.530  1.00  0.00           H  
ATOM   2952 2HD1 LEU B 184     203.158 139.827  33.811  1.00  0.00           H  
ATOM   2953 3HD1 LEU B 184     201.974 139.746  35.137  1.00  0.00           H  
ATOM   2954 1HD2 LEU B 184     200.617 142.457  34.531  1.00  0.00           H  
ATOM   2955 2HD2 LEU B 184     201.107 141.913  36.154  1.00  0.00           H  
ATOM   2956 3HD2 LEU B 184     201.704 143.464  35.517  1.00  0.00           H  
ATOM   2957  N   VAL B 185     206.500 142.507  37.052  1.00  0.00           N  
ATOM   2958  CA  VAL B 185     207.425 142.347  38.162  1.00  0.00           C  
ATOM   2959  C   VAL B 185     207.738 143.702  38.777  1.00  0.00           C  
ATOM   2960  O   VAL B 185     207.754 143.842  39.994  1.00  0.00           O  
ATOM   2961  CB  VAL B 185     208.729 141.678  37.689  1.00  0.00           C  
ATOM   2962  CG1 VAL B 185     209.764 141.680  38.805  1.00  0.00           C  
ATOM   2963  CG2 VAL B 185     208.443 140.260  37.220  1.00  0.00           C  
ATOM   2964  H   VAL B 185     206.762 142.227  36.099  1.00  0.00           H  
ATOM   2965  HA  VAL B 185     206.951 141.725  38.913  1.00  0.00           H  
ATOM   2966  HB  VAL B 185     209.145 142.258  36.864  1.00  0.00           H  
ATOM   2967 1HG1 VAL B 185     210.679 141.203  38.453  1.00  0.00           H  
ATOM   2968 2HG1 VAL B 185     209.979 142.706  39.099  1.00  0.00           H  
ATOM   2969 3HG1 VAL B 185     209.375 141.129  39.661  1.00  0.00           H  
ATOM   2970 1HG2 VAL B 185     209.370 139.793  36.886  1.00  0.00           H  
ATOM   2971 2HG2 VAL B 185     208.022 139.682  38.043  1.00  0.00           H  
ATOM   2972 3HG2 VAL B 185     207.733 140.286  36.394  1.00  0.00           H  
ATOM   2973  N   ARG B 186     208.009 144.703  37.933  1.00  0.00           N  
ATOM   2974  CA  ARG B 186     208.311 146.043  38.415  1.00  0.00           C  
ATOM   2975  C   ARG B 186     207.136 146.693  39.144  1.00  0.00           C  
ATOM   2976  O   ARG B 186     207.344 147.444  40.100  1.00  0.00           O  
ATOM   2977  CB  ARG B 186     208.727 146.933  37.253  1.00  0.00           C  
ATOM   2978  CG  ARG B 186     210.091 146.615  36.661  1.00  0.00           C  
ATOM   2979  CD  ARG B 186     210.444 147.551  35.562  1.00  0.00           C  
ATOM   2980  NE  ARG B 186     211.705 147.196  34.932  1.00  0.00           N  
ATOM   2981  CZ  ARG B 186     212.920 147.517  35.418  1.00  0.00           C  
ATOM   2982  NH1 ARG B 186     213.021 148.199  36.537  1.00  0.00           N  
ATOM   2983  NH2 ARG B 186     214.010 147.147  34.769  1.00  0.00           N  
ATOM   2984  H   ARG B 186     208.021 144.513  36.927  1.00  0.00           H  
ATOM   2985  HA  ARG B 186     209.140 145.962  39.115  1.00  0.00           H  
ATOM   2986 1HB  ARG B 186     207.993 146.851  36.452  1.00  0.00           H  
ATOM   2987 2HB  ARG B 186     208.742 147.973  37.578  1.00  0.00           H  
ATOM   2988 1HG  ARG B 186     210.852 146.695  37.437  1.00  0.00           H  
ATOM   2989 2HG  ARG B 186     210.087 145.601  36.260  1.00  0.00           H  
ATOM   2990 1HD  ARG B 186     209.664 147.528  34.801  1.00  0.00           H  
ATOM   2991 2HD  ARG B 186     210.534 148.561  35.959  1.00  0.00           H  
ATOM   2992  HE  ARG B 186     211.668 146.671  34.068  1.00  0.00           H  
ATOM   2993 1HH1 ARG B 186     212.188 148.482  37.033  1.00  0.00           H  
ATOM   2994 2HH1 ARG B 186     213.932 148.440  36.901  1.00  0.00           H  
ATOM   2995 1HH2 ARG B 186     213.933 146.623  33.908  1.00  0.00           H  
ATOM   2996 2HH2 ARG B 186     214.920 147.388  35.132  1.00  0.00           H  
ATOM   2997  N   LEU B 187     205.905 146.443  38.686  1.00  0.00           N  
ATOM   2998  CA  LEU B 187     204.743 147.031  39.335  1.00  0.00           C  
ATOM   2999  C   LEU B 187     204.549 146.453  40.734  1.00  0.00           C  
ATOM   3000  O   LEU B 187     204.268 147.196  41.679  1.00  0.00           O  
ATOM   3001  CB  LEU B 187     203.485 146.788  38.491  1.00  0.00           C  
ATOM   3002  CG  LEU B 187     203.405 147.572  37.176  1.00  0.00           C  
ATOM   3003  CD1 LEU B 187     202.270 147.020  36.323  1.00  0.00           C  
ATOM   3004  CD2 LEU B 187     203.194 149.048  37.477  1.00  0.00           C  
ATOM   3005  H   LEU B 187     205.792 145.871  37.847  1.00  0.00           H  
ATOM   3006  HA  LEU B 187     204.906 148.098  39.434  1.00  0.00           H  
ATOM   3007 1HB  LEU B 187     203.430 145.728  38.249  1.00  0.00           H  
ATOM   3008 2HB  LEU B 187     202.611 147.049  39.087  1.00  0.00           H  
ATOM   3009  HG  LEU B 187     204.333 147.444  36.618  1.00  0.00           H  
ATOM   3010 1HD1 LEU B 187     202.213 147.577  35.388  1.00  0.00           H  
ATOM   3011 2HD1 LEU B 187     202.457 145.968  36.107  1.00  0.00           H  
ATOM   3012 3HD1 LEU B 187     201.329 147.119  36.862  1.00  0.00           H  
ATOM   3013 1HD2 LEU B 187     203.137 149.606  36.541  1.00  0.00           H  
ATOM   3014 2HD2 LEU B 187     202.265 149.177  38.033  1.00  0.00           H  
ATOM   3015 3HD2 LEU B 187     204.027 149.421  38.072  1.00  0.00           H  
ATOM   3016  N   HIS B 188     204.753 145.136  40.888  1.00  0.00           N  
ATOM   3017  CA  HIS B 188     204.527 144.495  42.180  1.00  0.00           C  
ATOM   3018  C   HIS B 188     205.625 143.499  42.602  1.00  0.00           C  
ATOM   3019  O   HIS B 188     205.344 142.302  42.684  1.00  0.00           O  
ATOM   3020  CB  HIS B 188     203.175 143.774  42.163  1.00  0.00           C  
ATOM   3021  CG  HIS B 188     202.007 144.690  41.973  1.00  0.00           C  
ATOM   3022  ND1 HIS B 188     201.506 145.477  42.988  1.00  0.00           N  
ATOM   3023  CD2 HIS B 188     201.240 144.944  40.887  1.00  0.00           C  
ATOM   3024  CE1 HIS B 188     200.481 146.177  42.534  1.00  0.00           C  
ATOM   3025  NE2 HIS B 188     200.300 145.871  41.262  1.00  0.00           N  
ATOM   3026  H   HIS B 188     204.989 144.563  40.069  1.00  0.00           H  
ATOM   3027  HA  HIS B 188     204.465 145.262  42.950  1.00  0.00           H  
ATOM   3028 1HB  HIS B 188     203.166 143.037  41.358  1.00  0.00           H  
ATOM   3029 2HB  HIS B 188     203.038 143.235  43.100  1.00  0.00           H  
ATOM   3030  HD1 HIS B 188     201.896 145.580  43.904  1.00  0.00           H  
ATOM   3031  HD2 HIS B 188     201.253 144.563  39.865  1.00  0.00           H  
ATOM   3032  HE1 HIS B 188     199.946 146.865  43.187  1.00  0.00           H  
ATOM   3033  N   PRO B 189     206.858 143.937  42.911  1.00  0.00           N  
ATOM   3034  CA  PRO B 189     207.943 143.071  43.332  1.00  0.00           C  
ATOM   3035  C   PRO B 189     207.504 142.283  44.550  1.00  0.00           C  
ATOM   3036  O   PRO B 189     206.867 142.841  45.444  1.00  0.00           O  
ATOM   3037  CB  PRO B 189     209.043 144.069  43.722  1.00  0.00           C  
ATOM   3038  CG  PRO B 189     208.777 145.278  42.860  1.00  0.00           C  
ATOM   3039  CD  PRO B 189     207.265 145.360  42.775  1.00  0.00           C  
ATOM   3040  HA  PRO B 189     208.252 142.416  42.501  1.00  0.00           H  
ATOM   3041 1HB  PRO B 189     209.003 144.279  44.799  1.00  0.00           H  
ATOM   3042 2HB  PRO B 189     210.034 143.611  43.522  1.00  0.00           H  
ATOM   3043 1HG  PRO B 189     209.229 146.179  43.293  1.00  0.00           H  
ATOM   3044 2HG  PRO B 189     209.233 145.135  41.868  1.00  0.00           H  
ATOM   3045 1HD  PRO B 189     206.843 145.922  43.618  1.00  0.00           H  
ATOM   3046 2HD  PRO B 189     207.017 145.794  41.828  1.00  0.00           H  
ATOM   3047  N   GLY B 190     207.823 140.998  44.589  1.00  0.00           N  
ATOM   3048  CA  GLY B 190     207.480 140.152  45.729  1.00  0.00           C  
ATOM   3049  C   GLY B 190     206.108 139.482  45.626  1.00  0.00           C  
ATOM   3050  O   GLY B 190     205.833 138.526  46.352  1.00  0.00           O  
ATOM   3051  H   GLY B 190     208.353 140.583  43.829  1.00  0.00           H  
ATOM   3052 1HA  GLY B 190     208.243 139.384  45.837  1.00  0.00           H  
ATOM   3053 2HA  GLY B 190     207.515 140.754  46.637  1.00  0.00           H  
ATOM   3054  N   ASN B 191     205.266 139.958  44.709  1.00  0.00           N  
ATOM   3055  CA  ASN B 191     203.932 139.414  44.488  1.00  0.00           C  
ATOM   3056  C   ASN B 191     203.978 138.085  43.763  1.00  0.00           C  
ATOM   3057  O   ASN B 191     204.854 137.847  42.931  1.00  0.00           O  
ATOM   3058  CB  ASN B 191     203.082 140.407  43.720  1.00  0.00           C  
ATOM   3059  CG  ASN B 191     201.576 140.137  43.796  1.00  0.00           C  
ATOM   3060  OD1 ASN B 191     200.988 139.208  43.183  1.00  0.00           O  
ATOM   3061  ND2 ASN B 191     200.928 140.978  44.566  1.00  0.00           N  
ATOM   3062  H   ASN B 191     205.531 140.788  44.165  1.00  0.00           H  
ATOM   3063  HA  ASN B 191     203.466 139.236  45.460  1.00  0.00           H  
ATOM   3064 1HB  ASN B 191     203.269 141.388  44.137  1.00  0.00           H  
ATOM   3065 2HB  ASN B 191     203.406 140.430  42.688  1.00  0.00           H  
ATOM   3066 1HD2 ASN B 191     199.926 140.889  44.698  1.00  0.00           H  
ATOM   3067 2HD2 ASN B 191     201.419 141.706  45.041  1.00  0.00           H  
ATOM   3068  N   MET B 192     202.990 137.244  44.013  1.00  0.00           N  
ATOM   3069  CA  MET B 192     202.901 135.966  43.328  1.00  0.00           C  
ATOM   3070  C   MET B 192     202.685 136.151  41.817  1.00  0.00           C  
ATOM   3071  O   MET B 192     203.098 135.298  41.019  1.00  0.00           O  
ATOM   3072  CB  MET B 192     201.776 135.130  43.935  1.00  0.00           C  
ATOM   3073  CG  MET B 192     202.010 134.714  45.380  1.00  0.00           C  
ATOM   3074  SD  MET B 192     203.567 133.833  45.606  1.00  0.00           S  
ATOM   3075  CE  MET B 192     203.243 132.329  44.690  1.00  0.00           C  
ATOM   3076  H   MET B 192     202.290 137.487  44.709  1.00  0.00           H  
ATOM   3077  HA  MET B 192     203.832 135.431  43.477  1.00  0.00           H  
ATOM   3078 1HB  MET B 192     200.844 135.692  43.896  1.00  0.00           H  
ATOM   3079 2HB  MET B 192     201.636 134.224  43.344  1.00  0.00           H  
ATOM   3080 1HG  MET B 192     202.018 135.598  46.016  1.00  0.00           H  
ATOM   3081 2HG  MET B 192     201.197 134.065  45.708  1.00  0.00           H  
ATOM   3082 1HE  MET B 192     204.116 131.679  44.737  1.00  0.00           H  
ATOM   3083 2HE  MET B 192     202.384 131.816  45.125  1.00  0.00           H  
ATOM   3084 3HE  MET B 192     203.029 132.576  43.650  1.00  0.00           H  
ATOM   3085  N   LEU B 193     202.078 137.281  41.409  1.00  0.00           N  
ATOM   3086  CA  LEU B 193     201.937 137.558  39.989  1.00  0.00           C  
ATOM   3087  C   LEU B 193     203.309 137.894  39.430  1.00  0.00           C  
ATOM   3088  O   LEU B 193     203.581 137.636  38.257  1.00  0.00           O  
ATOM   3089  CB  LEU B 193     200.939 138.713  39.735  1.00  0.00           C  
ATOM   3090  CG  LEU B 193     201.372 140.196  40.117  1.00  0.00           C  
ATOM   3091  CD1 LEU B 193     202.156 140.876  38.972  1.00  0.00           C  
ATOM   3092  CD2 LEU B 193     200.148 140.971  40.454  1.00  0.00           C  
ATOM   3093  H   LEU B 193     201.685 137.930  42.093  1.00  0.00           H  
ATOM   3094  HA  LEU B 193     201.563 136.661  39.492  1.00  0.00           H  
ATOM   3095 1HB  LEU B 193     200.690 138.715  38.676  1.00  0.00           H  
ATOM   3096 2HB  LEU B 193     200.027 138.489  40.289  1.00  0.00           H  
ATOM   3097  HG  LEU B 193     202.013 140.172  40.973  1.00  0.00           H  
ATOM   3098 1HD1 LEU B 193     202.436 141.888  39.268  1.00  0.00           H  
ATOM   3099 2HD1 LEU B 193     203.053 140.342  38.724  1.00  0.00           H  
ATOM   3100 3HD1 LEU B 193     201.518 140.918  38.099  1.00  0.00           H  
ATOM   3101 1HD2 LEU B 193     200.419 141.984  40.746  1.00  0.00           H  
ATOM   3102 2HD2 LEU B 193     199.486 141.004  39.591  1.00  0.00           H  
ATOM   3103 3HD2 LEU B 193     199.649 140.482  41.281  1.00  0.00           H  
ATOM   3104  N   ALA B 194     204.179 138.494  40.259  1.00  0.00           N  
ATOM   3105  CA  ALA B 194     205.527 138.819  39.837  1.00  0.00           C  
ATOM   3106  C   ALA B 194     206.315 137.532  39.738  1.00  0.00           C  
ATOM   3107  O   ALA B 194     207.095 137.359  38.811  1.00  0.00           O  
ATOM   3108  CB  ALA B 194     206.196 139.791  40.786  1.00  0.00           C  
ATOM   3109  H   ALA B 194     203.909 138.713  41.210  1.00  0.00           H  
ATOM   3110  HA  ALA B 194     205.476 139.275  38.850  1.00  0.00           H  
ATOM   3111 1HB  ALA B 194     207.192 140.015  40.437  1.00  0.00           H  
ATOM   3112 2HB  ALA B 194     205.609 140.707  40.826  1.00  0.00           H  
ATOM   3113 3HB  ALA B 194     206.264 139.369  41.774  1.00  0.00           H  
ATOM   3114  N   GLU B 195     206.088 136.605  40.672  1.00  0.00           N  
ATOM   3115  CA  GLU B 195     206.774 135.328  40.592  1.00  0.00           C  
ATOM   3116  C   GLU B 195     206.348 134.617  39.314  1.00  0.00           C  
ATOM   3117  O   GLU B 195     207.195 134.085  38.589  1.00  0.00           O  
ATOM   3118  CB  GLU B 195     206.465 134.463  41.815  1.00  0.00           C  
ATOM   3119  CG  GLU B 195     207.136 133.097  41.805  1.00  0.00           C  
ATOM   3120  CD  GLU B 195     207.008 132.373  43.116  1.00  0.00           C  
ATOM   3121  OE1 GLU B 195     206.785 133.019  44.112  1.00  0.00           O  
ATOM   3122  OE2 GLU B 195     207.134 131.171  43.124  1.00  0.00           O  
ATOM   3123  H   GLU B 195     205.492 136.855  41.467  1.00  0.00           H  
ATOM   3124  HA  GLU B 195     207.841 135.503  40.532  1.00  0.00           H  
ATOM   3125 1HB  GLU B 195     206.781 134.984  42.719  1.00  0.00           H  
ATOM   3126 2HB  GLU B 195     205.388 134.306  41.888  1.00  0.00           H  
ATOM   3127 1HG  GLU B 195     206.685 132.488  41.022  1.00  0.00           H  
ATOM   3128 2HG  GLU B 195     208.190 133.223  41.567  1.00  0.00           H  
ATOM   3129  N   ALA B 196     205.037 134.620  39.017  1.00  0.00           N  
ATOM   3130  CA  ALA B 196     204.568 134.003  37.781  1.00  0.00           C  
ATOM   3131  C   ALA B 196     205.199 134.714  36.589  1.00  0.00           C  
ATOM   3132  O   ALA B 196     205.635 134.068  35.632  1.00  0.00           O  
ATOM   3133  CB  ALA B 196     203.057 134.060  37.687  1.00  0.00           C  
ATOM   3134  H   ALA B 196     204.370 135.016  39.689  1.00  0.00           H  
ATOM   3135  HA  ALA B 196     204.889 132.963  37.773  1.00  0.00           H  
ATOM   3136 1HB  ALA B 196     202.724 133.583  36.762  1.00  0.00           H  
ATOM   3137 2HB  ALA B 196     202.617 133.541  38.541  1.00  0.00           H  
ATOM   3138 3HB  ALA B 196     202.740 135.101  37.694  1.00  0.00           H  
ATOM   3139  N   ALA B 197     205.263 136.048  36.656  1.00  0.00           N  
ATOM   3140  CA  ALA B 197     205.834 136.846  35.589  1.00  0.00           C  
ATOM   3141  C   ALA B 197     207.314 136.488  35.394  1.00  0.00           C  
ATOM   3142  O   ALA B 197     207.782 136.413  34.260  1.00  0.00           O  
ATOM   3143  CB  ALA B 197     205.644 138.313  35.899  1.00  0.00           C  
ATOM   3144  H   ALA B 197     204.849 136.523  37.461  1.00  0.00           H  
ATOM   3145  HA  ALA B 197     205.306 136.611  34.668  1.00  0.00           H  
ATOM   3146 1HB  ALA B 197     206.039 138.909  35.105  1.00  0.00           H  
ATOM   3147 2HB  ALA B 197     204.582 138.519  36.020  1.00  0.00           H  
ATOM   3148 3HB  ALA B 197     206.155 138.550  36.808  1.00  0.00           H  
ATOM   3149  N   LEU B 198     208.054 136.236  36.481  1.00  0.00           N  
ATOM   3150  CA  LEU B 198     209.455 135.848  36.344  1.00  0.00           C  
ATOM   3151  C   LEU B 198     209.531 134.508  35.637  1.00  0.00           C  
ATOM   3152  O   LEU B 198     210.417 134.302  34.805  1.00  0.00           O  
ATOM   3153  CB  LEU B 198     210.157 135.780  37.706  1.00  0.00           C  
ATOM   3154  CG  LEU B 198     210.423 137.140  38.440  1.00  0.00           C  
ATOM   3155  CD1 LEU B 198     210.926 136.861  39.835  1.00  0.00           C  
ATOM   3156  CD2 LEU B 198     211.453 137.945  37.705  1.00  0.00           C  
ATOM   3157  H   LEU B 198     207.640 136.386  37.401  1.00  0.00           H  
ATOM   3158  HA  LEU B 198     209.957 136.576  35.721  1.00  0.00           H  
ATOM   3159 1HB  LEU B 198     209.532 135.179  38.361  1.00  0.00           H  
ATOM   3160 2HB  LEU B 198     211.107 135.271  37.574  1.00  0.00           H  
ATOM   3161  HG  LEU B 198     209.509 137.697  38.504  1.00  0.00           H  
ATOM   3162 1HD1 LEU B 198     211.098 137.791  40.352  1.00  0.00           H  
ATOM   3163 2HD1 LEU B 198     210.194 136.289  40.372  1.00  0.00           H  
ATOM   3164 3HD1 LEU B 198     211.859 136.300  39.782  1.00  0.00           H  
ATOM   3165 1HD2 LEU B 198     211.630 138.877  38.231  1.00  0.00           H  
ATOM   3166 2HD2 LEU B 198     212.350 137.375  37.674  1.00  0.00           H  
ATOM   3167 3HD2 LEU B 198     211.130 138.168  36.710  1.00  0.00           H  
ATOM   3168  N   LYS B 199     208.592 133.604  35.938  1.00  0.00           N  
ATOM   3169  CA  LYS B 199     208.563 132.307  35.271  1.00  0.00           C  
ATOM   3170  C   LYS B 199     208.219 132.473  33.788  1.00  0.00           C  
ATOM   3171  O   LYS B 199     208.755 131.743  32.944  1.00  0.00           O  
ATOM   3172  CB  LYS B 199     207.593 131.358  35.947  1.00  0.00           C  
ATOM   3173  CG  LYS B 199     208.032 130.893  37.296  1.00  0.00           C  
ATOM   3174  CD  LYS B 199     207.007 129.988  37.948  1.00  0.00           C  
ATOM   3175  CE  LYS B 199     207.467 129.558  39.330  1.00  0.00           C  
ATOM   3176  NZ  LYS B 199     206.461 128.706  40.009  1.00  0.00           N  
ATOM   3177  H   LYS B 199     207.928 133.824  36.690  1.00  0.00           H  
ATOM   3178  HA  LYS B 199     209.555 131.869  35.333  1.00  0.00           H  
ATOM   3179 1HB  LYS B 199     206.632 131.843  36.057  1.00  0.00           H  
ATOM   3180 2HB  LYS B 199     207.467 130.486  35.323  1.00  0.00           H  
ATOM   3181 1HG  LYS B 199     208.970 130.356  37.191  1.00  0.00           H  
ATOM   3182 2HG  LYS B 199     208.193 131.762  37.930  1.00  0.00           H  
ATOM   3183 1HD  LYS B 199     206.057 130.515  38.033  1.00  0.00           H  
ATOM   3184 2HD  LYS B 199     206.861 129.103  37.330  1.00  0.00           H  
ATOM   3185 1HE  LYS B 199     208.399 129.001  39.238  1.00  0.00           H  
ATOM   3186 2HE  LYS B 199     207.648 130.447  39.938  1.00  0.00           H  
ATOM   3187 1HZ  LYS B 199     206.805 128.442  40.919  1.00  0.00           H  
ATOM   3188 2HZ  LYS B 199     205.598 129.218  40.110  1.00  0.00           H  
ATOM   3189 3HZ  LYS B 199     206.296 127.874  39.459  1.00  0.00           H  
ATOM   3190  N   VAL B 200     207.364 133.456  33.466  1.00  0.00           N  
ATOM   3191  CA  VAL B 200     207.056 133.781  32.073  1.00  0.00           C  
ATOM   3192  C   VAL B 200     208.318 134.268  31.372  1.00  0.00           C  
ATOM   3193  O   VAL B 200     208.585 133.868  30.234  1.00  0.00           O  
ATOM   3194  CB  VAL B 200     205.966 134.866  31.992  1.00  0.00           C  
ATOM   3195  CG1 VAL B 200     205.822 135.371  30.564  1.00  0.00           C  
ATOM   3196  CG2 VAL B 200     204.645 134.312  32.503  1.00  0.00           C  
ATOM   3197  H   VAL B 200     206.879 133.934  34.237  1.00  0.00           H  
ATOM   3198  HA  VAL B 200     206.704 132.877  31.578  1.00  0.00           H  
ATOM   3199  HB  VAL B 200     206.266 135.716  32.605  1.00  0.00           H  
ATOM   3200 1HG1 VAL B 200     205.048 136.138  30.525  1.00  0.00           H  
ATOM   3201 2HG1 VAL B 200     206.769 135.796  30.232  1.00  0.00           H  
ATOM   3202 3HG1 VAL B 200     205.546 134.544  29.911  1.00  0.00           H  
ATOM   3203 1HG2 VAL B 200     203.879 135.084  32.444  1.00  0.00           H  
ATOM   3204 2HG2 VAL B 200     204.348 133.458  31.894  1.00  0.00           H  
ATOM   3205 3HG2 VAL B 200     204.760 133.995  33.540  1.00  0.00           H  
ATOM   3206  N   ILE B 201     209.092 135.129  32.048  1.00  0.00           N  
ATOM   3207  CA  ILE B 201     210.335 135.636  31.491  1.00  0.00           C  
ATOM   3208  C   ILE B 201     211.290 134.492  31.256  1.00  0.00           C  
ATOM   3209  O   ILE B 201     211.955 134.469  30.226  1.00  0.00           O  
ATOM   3210  CB  ILE B 201     211.036 136.680  32.393  1.00  0.00           C  
ATOM   3211  CG1 ILE B 201     210.185 137.939  32.450  1.00  0.00           C  
ATOM   3212  CG2 ILE B 201     212.444 136.970  31.833  1.00  0.00           C  
ATOM   3213  CD1 ILE B 201     210.563 138.963  33.502  1.00  0.00           C  
ATOM   3214  H   ILE B 201     208.756 135.459  32.958  1.00  0.00           H  
ATOM   3215  HA  ILE B 201     210.114 136.105  30.534  1.00  0.00           H  
ATOM   3216  HB  ILE B 201     211.121 136.301  33.406  1.00  0.00           H  
ATOM   3217 1HG1 ILE B 201     210.210 138.426  31.487  1.00  0.00           H  
ATOM   3218 2HG1 ILE B 201     209.188 137.626  32.647  1.00  0.00           H  
ATOM   3219 1HG2 ILE B 201     212.944 137.711  32.441  1.00  0.00           H  
ATOM   3220 2HG2 ILE B 201     213.061 136.074  31.821  1.00  0.00           H  
ATOM   3221 3HG2 ILE B 201     212.344 137.336  30.840  1.00  0.00           H  
ATOM   3222 1HD1 ILE B 201     209.868 139.786  33.450  1.00  0.00           H  
ATOM   3223 2HD1 ILE B 201     210.503 138.511  34.475  1.00  0.00           H  
ATOM   3224 3HD1 ILE B 201     211.566 139.333  33.331  1.00  0.00           H  
ATOM   3225  N   LEU B 202     211.407 133.569  32.215  1.00  0.00           N  
ATOM   3226  CA  LEU B 202     212.268 132.414  32.030  1.00  0.00           C  
ATOM   3227  C   LEU B 202     211.804 131.562  30.870  1.00  0.00           C  
ATOM   3228  O   LEU B 202     212.629 131.096  30.090  1.00  0.00           O  
ATOM   3229  CB  LEU B 202     212.303 131.568  33.309  1.00  0.00           C  
ATOM   3230  CG  LEU B 202     213.017 132.203  34.508  1.00  0.00           C  
ATOM   3231  CD1 LEU B 202     212.799 131.343  35.745  1.00  0.00           C  
ATOM   3232  CD2 LEU B 202     214.500 132.349  34.198  1.00  0.00           C  
ATOM   3233  H   LEU B 202     210.899 133.700  33.093  1.00  0.00           H  
ATOM   3234  HA  LEU B 202     213.269 132.764  31.810  1.00  0.00           H  
ATOM   3235 1HB  LEU B 202     211.279 131.351  33.610  1.00  0.00           H  
ATOM   3236 2HB  LEU B 202     212.802 130.624  33.088  1.00  0.00           H  
ATOM   3237  HG  LEU B 202     212.590 133.187  34.707  1.00  0.00           H  
ATOM   3238 1HD1 LEU B 202     213.306 131.794  36.597  1.00  0.00           H  
ATOM   3239 2HD1 LEU B 202     211.731 131.272  35.955  1.00  0.00           H  
ATOM   3240 3HD1 LEU B 202     213.202 130.346  35.570  1.00  0.00           H  
ATOM   3241 1HD2 LEU B 202     215.007 132.801  35.050  1.00  0.00           H  
ATOM   3242 2HD2 LEU B 202     214.928 131.366  34.001  1.00  0.00           H  
ATOM   3243 3HD2 LEU B 202     214.627 132.983  33.321  1.00  0.00           H  
ATOM   3244  N   THR B 203     210.495 131.350  30.737  1.00  0.00           N  
ATOM   3245  CA  THR B 203     209.996 130.540  29.640  1.00  0.00           C  
ATOM   3246  C   THR B 203     210.300 131.199  28.309  1.00  0.00           C  
ATOM   3247  O   THR B 203     210.815 130.551  27.389  1.00  0.00           O  
ATOM   3248  CB  THR B 203     208.473 130.301  29.774  1.00  0.00           C  
ATOM   3249  OG1 THR B 203     208.212 129.586  30.995  1.00  0.00           O  
ATOM   3250  CG2 THR B 203     207.935 129.496  28.581  1.00  0.00           C  
ATOM   3251  H   THR B 203     209.850 131.705  31.444  1.00  0.00           H  
ATOM   3252  HA  THR B 203     210.504 129.575  29.665  1.00  0.00           H  
ATOM   3253  HB  THR B 203     207.962 131.265  29.820  1.00  0.00           H  
ATOM   3254  HG1 THR B 203     208.402 130.174  31.755  1.00  0.00           H  
ATOM   3255 1HG2 THR B 203     206.863 129.343  28.705  1.00  0.00           H  
ATOM   3256 2HG2 THR B 203     208.109 130.032  27.645  1.00  0.00           H  
ATOM   3257 3HG2 THR B 203     208.438 128.533  28.538  1.00  0.00           H  
ATOM   3258  N   ALA B 204     209.977 132.487  28.195  1.00  0.00           N  
ATOM   3259  CA  ALA B 204     210.219 133.179  26.955  1.00  0.00           C  
ATOM   3260  C   ALA B 204     211.712 133.252  26.643  1.00  0.00           C  
ATOM   3261  O   ALA B 204     212.122 133.007  25.505  1.00  0.00           O  
ATOM   3262  CB  ALA B 204     209.620 134.556  27.030  1.00  0.00           C  
ATOM   3263  H   ALA B 204     209.537 132.973  28.980  1.00  0.00           H  
ATOM   3264  HA  ALA B 204     209.732 132.618  26.168  1.00  0.00           H  
ATOM   3265 1HB  ALA B 204     209.773 135.069  26.092  1.00  0.00           H  
ATOM   3266 2HB  ALA B 204     208.568 134.480  27.236  1.00  0.00           H  
ATOM   3267 3HB  ALA B 204     210.100 135.097  27.838  1.00  0.00           H  
ATOM   3268  N   ALA B 205     212.534 133.549  27.663  1.00  0.00           N  
ATOM   3269  CA  ALA B 205     213.971 133.660  27.508  1.00  0.00           C  
ATOM   3270  C   ALA B 205     214.573 132.331  27.092  1.00  0.00           C  
ATOM   3271  O   ALA B 205     215.474 132.299  26.253  1.00  0.00           O  
ATOM   3272  CB  ALA B 205     214.588 134.159  28.794  1.00  0.00           C  
ATOM   3273  H   ALA B 205     212.149 133.751  28.582  1.00  0.00           H  
ATOM   3274  HA  ALA B 205     214.168 134.383  26.724  1.00  0.00           H  
ATOM   3275 1HB  ALA B 205     215.663 134.289  28.670  1.00  0.00           H  
ATOM   3276 2HB  ALA B 205     214.137 135.099  29.050  1.00  0.00           H  
ATOM   3277 3HB  ALA B 205     214.391 133.450  29.584  1.00  0.00           H  
ATOM   3278  N   GLU B 206     214.065 131.230  27.654  1.00  0.00           N  
ATOM   3279  CA  GLU B 206     214.542 129.903  27.321  1.00  0.00           C  
ATOM   3280  C   GLU B 206     214.277 129.622  25.853  1.00  0.00           C  
ATOM   3281  O   GLU B 206     215.166 129.131  25.149  1.00  0.00           O  
ATOM   3282  CB  GLU B 206     213.870 128.852  28.205  1.00  0.00           C  
ATOM   3283  CG  GLU B 206     214.397 127.439  28.047  1.00  0.00           C  
ATOM   3284  CD  GLU B 206     213.760 126.468  29.031  1.00  0.00           C  
ATOM   3285  OE1 GLU B 206     212.877 126.865  29.755  1.00  0.00           O  
ATOM   3286  OE2 GLU B 206     214.190 125.332  29.096  1.00  0.00           O  
ATOM   3287  H   GLU B 206     213.363 131.317  28.389  1.00  0.00           H  
ATOM   3288  HA  GLU B 206     215.615 129.865  27.487  1.00  0.00           H  
ATOM   3289 1HB  GLU B 206     213.994 129.127  29.245  1.00  0.00           H  
ATOM   3290 2HB  GLU B 206     212.798 128.843  28.001  1.00  0.00           H  
ATOM   3291 1HG  GLU B 206     214.194 127.103  27.033  1.00  0.00           H  
ATOM   3292 2HG  GLU B 206     215.477 127.449  28.190  1.00  0.00           H  
ATOM   3293  N   GLU B 207     213.075 129.961  25.369  1.00  0.00           N  
ATOM   3294  CA  GLU B 207     212.781 129.732  23.962  1.00  0.00           C  
ATOM   3295  C   GLU B 207     213.642 130.643  23.080  1.00  0.00           C  
ATOM   3296  O   GLU B 207     214.091 130.220  22.012  1.00  0.00           O  
ATOM   3297  CB  GLU B 207     211.301 129.937  23.672  1.00  0.00           C  
ATOM   3298  CG  GLU B 207     210.373 128.905  24.306  1.00  0.00           C  
ATOM   3299  CD  GLU B 207     210.589 127.510  23.785  1.00  0.00           C  
ATOM   3300  OE1 GLU B 207     210.618 127.326  22.598  1.00  0.00           O  
ATOM   3301  OE2 GLU B 207     210.784 126.627  24.595  1.00  0.00           O  
ATOM   3302  H   GLU B 207     212.345 130.299  26.010  1.00  0.00           H  
ATOM   3303  HA  GLU B 207     213.029 128.700  23.725  1.00  0.00           H  
ATOM   3304 1HB  GLU B 207     211.021 130.896  24.063  1.00  0.00           H  
ATOM   3305 2HB  GLU B 207     211.132 129.940  22.601  1.00  0.00           H  
ATOM   3306 1HG  GLU B 207     210.529 128.904  25.384  1.00  0.00           H  
ATOM   3307 2HG  GLU B 207     209.339 129.207  24.119  1.00  0.00           H  
ATOM   3308  N   LEU B 208     213.902 131.879  23.531  1.00  0.00           N  
ATOM   3309  CA  LEU B 208     214.771 132.779  22.778  1.00  0.00           C  
ATOM   3310  C   LEU B 208     216.190 132.191  22.710  1.00  0.00           C  
ATOM   3311  O   LEU B 208     216.873 132.306  21.696  1.00  0.00           O  
ATOM   3312  CB  LEU B 208     214.802 134.167  23.431  1.00  0.00           C  
ATOM   3313  CG  LEU B 208     213.514 134.990  23.303  1.00  0.00           C  
ATOM   3314  CD1 LEU B 208     213.608 136.221  24.194  1.00  0.00           C  
ATOM   3315  CD2 LEU B 208     213.305 135.383  21.848  1.00  0.00           C  
ATOM   3316  H   LEU B 208     213.435 132.202  24.384  1.00  0.00           H  
ATOM   3317  HA  LEU B 208     214.393 132.852  21.771  1.00  0.00           H  
ATOM   3318 1HB  LEU B 208     215.014 134.046  24.492  1.00  0.00           H  
ATOM   3319 2HB  LEU B 208     215.610 134.744  22.983  1.00  0.00           H  
ATOM   3320  HG  LEU B 208     212.666 134.396  23.644  1.00  0.00           H  
ATOM   3321 1HD1 LEU B 208     212.692 136.807  24.104  1.00  0.00           H  
ATOM   3322 2HD1 LEU B 208     213.737 135.911  25.231  1.00  0.00           H  
ATOM   3323 3HD1 LEU B 208     214.458 136.829  23.887  1.00  0.00           H  
ATOM   3324 1HD2 LEU B 208     212.389 135.968  21.757  1.00  0.00           H  
ATOM   3325 2HD2 LEU B 208     214.151 135.979  21.507  1.00  0.00           H  
ATOM   3326 3HD2 LEU B 208     213.223 134.485  21.237  1.00  0.00           H  
ATOM   3327  N   ALA B 209     216.644 131.552  23.801  1.00  0.00           N  
ATOM   3328  CA  ALA B 209     217.956 130.898  23.839  1.00  0.00           C  
ATOM   3329  C   ALA B 209     218.021 129.737  22.843  1.00  0.00           C  
ATOM   3330  O   ALA B 209     219.065 129.482  22.246  1.00  0.00           O  
ATOM   3331  CB  ALA B 209     218.271 130.372  25.229  1.00  0.00           C  
ATOM   3332  H   ALA B 209     216.066 131.570  24.643  1.00  0.00           H  
ATOM   3333  HA  ALA B 209     218.704 131.633  23.559  1.00  0.00           H  
ATOM   3334 1HB  ALA B 209     219.251 129.915  25.224  1.00  0.00           H  
ATOM   3335 2HB  ALA B 209     218.255 131.184  25.931  1.00  0.00           H  
ATOM   3336 3HB  ALA B 209     217.531 129.634  25.516  1.00  0.00           H  
ATOM   3337  N   LYS B 210     216.902 129.011  22.693  1.00  0.00           N  
ATOM   3338  CA  LYS B 210     216.820 127.891  21.754  1.00  0.00           C  
ATOM   3339  C   LYS B 210     216.894 128.360  20.300  1.00  0.00           C  
ATOM   3340  O   LYS B 210     217.475 127.682  19.449  1.00  0.00           O  
ATOM   3341  CB  LYS B 210     215.519 127.103  21.933  1.00  0.00           C  
ATOM   3342  CG  LYS B 210     215.390 126.273  23.200  1.00  0.00           C  
ATOM   3343  CD  LYS B 210     214.012 125.591  23.223  1.00  0.00           C  
ATOM   3344  CE  LYS B 210     213.764 124.779  24.476  1.00  0.00           C  
ATOM   3345  NZ  LYS B 210     212.370 124.239  24.497  1.00  0.00           N  
ATOM   3346  H   LYS B 210     216.100 129.242  23.284  1.00  0.00           H  
ATOM   3347  HA  LYS B 210     217.664 127.230  21.938  1.00  0.00           H  
ATOM   3348 1HB  LYS B 210     214.681 127.796  21.919  1.00  0.00           H  
ATOM   3349 2HB  LYS B 210     215.390 126.433  21.086  1.00  0.00           H  
ATOM   3350 1HG  LYS B 210     216.174 125.518  23.224  1.00  0.00           H  
ATOM   3351 2HG  LYS B 210     215.496 126.914  24.073  1.00  0.00           H  
ATOM   3352 1HD  LYS B 210     213.233 126.353  23.153  1.00  0.00           H  
ATOM   3353 2HD  LYS B 210     213.921 124.938  22.357  1.00  0.00           H  
ATOM   3354 1HE  LYS B 210     214.468 123.950  24.514  1.00  0.00           H  
ATOM   3355 2HE  LYS B 210     213.912 125.408  25.351  1.00  0.00           H  
ATOM   3356 1HZ  LYS B 210     212.218 123.711  25.339  1.00  0.00           H  
ATOM   3357 2HZ  LYS B 210     211.712 125.050  24.473  1.00  0.00           H  
ATOM   3358 3HZ  LYS B 210     212.207 123.654  23.695  1.00  0.00           H  
ATOM   3359  N   LEU B 211     216.293 129.512  20.005  1.00  0.00           N  
ATOM   3360  CA  LEU B 211     216.302 130.022  18.643  1.00  0.00           C  
ATOM   3361  C   LEU B 211     217.736 130.283  18.181  1.00  0.00           C  
ATOM   3362  O   LEU B 211     218.520 130.841  18.928  1.00  0.00           O  
ATOM   3363  CB  LEU B 211     215.535 131.353  18.556  1.00  0.00           C  
ATOM   3364  CG  LEU B 211     213.999 131.342  18.723  1.00  0.00           C  
ATOM   3365  CD1 LEU B 211     213.525 132.773  18.791  1.00  0.00           C  
ATOM   3366  CD2 LEU B 211     213.337 130.647  17.546  1.00  0.00           C  
ATOM   3367  H   LEU B 211     215.771 129.994  20.745  1.00  0.00           H  
ATOM   3368  HA  LEU B 211     215.824 129.274  18.030  1.00  0.00           H  
ATOM   3369 1HB  LEU B 211     215.929 132.001  19.345  1.00  0.00           H  
ATOM   3370 2HB  LEU B 211     215.757 131.821  17.604  1.00  0.00           H  
ATOM   3371  HG  LEU B 211     213.726 130.839  19.640  1.00  0.00           H  
ATOM   3372 1HD1 LEU B 211     212.440 132.791  18.906  1.00  0.00           H  
ATOM   3373 2HD1 LEU B 211     213.978 133.258  19.615  1.00  0.00           H  
ATOM   3374 3HD1 LEU B 211     213.808 133.281  17.891  1.00  0.00           H  
ATOM   3375 1HD2 LEU B 211     212.250 130.674  17.688  1.00  0.00           H  
ATOM   3376 2HD2 LEU B 211     213.594 131.160  16.621  1.00  0.00           H  
ATOM   3377 3HD2 LEU B 211     213.658 129.614  17.488  1.00  0.00           H  
ATOM   3378  N   PRO B 212     218.094 129.982  16.921  1.00  0.00           N  
ATOM   3379  CA  PRO B 212     219.408 130.223  16.326  1.00  0.00           C  
ATOM   3380  C   PRO B 212     219.674 131.692  16.010  1.00  0.00           C  
ATOM   3381  O   PRO B 212     220.800 132.079  15.716  1.00  0.00           O  
ATOM   3382  CB  PRO B 212     219.346 129.385  15.042  1.00  0.00           C  
ATOM   3383  CG  PRO B 212     217.867 129.305  14.700  1.00  0.00           C  
ATOM   3384  CD  PRO B 212     217.154 129.249  16.043  1.00  0.00           C  
ATOM   3385  HA  PRO B 212     220.179 129.830  17.011  1.00  0.00           H  
ATOM   3386 1HB  PRO B 212     219.938 129.876  14.252  1.00  0.00           H  
ATOM   3387 2HB  PRO B 212     219.799 128.399  15.215  1.00  0.00           H  
ATOM   3388 1HG  PRO B 212     217.570 130.177  14.094  1.00  0.00           H  
ATOM   3389 2HG  PRO B 212     217.673 128.414  14.082  1.00  0.00           H  
ATOM   3390 1HD  PRO B 212     216.202 129.791  15.959  1.00  0.00           H  
ATOM   3391 2HD  PRO B 212     217.022 128.197  16.366  1.00  0.00           H  
ATOM   3392  N   ASP B 213     218.615 132.496  16.009  1.00  0.00           N  
ATOM   3393  CA  ASP B 213     218.703 133.901  15.667  1.00  0.00           C  
ATOM   3394  C   ASP B 213     219.640 134.681  16.607  1.00  0.00           C  
ATOM   3395  O   ASP B 213     219.405 134.696  17.818  1.00  0.00           O  
ATOM   3396  CB  ASP B 213     217.311 134.524  15.700  1.00  0.00           C  
ATOM   3397  CG  ASP B 213     217.330 135.961  15.274  1.00  0.00           C  
ATOM   3398  OD1 ASP B 213     217.404 136.225  14.101  1.00  0.00           O  
ATOM   3399  OD2 ASP B 213     217.311 136.803  16.151  1.00  0.00           O  
ATOM   3400  H   ASP B 213     217.716 132.119  16.256  1.00  0.00           H  
ATOM   3401  HA  ASP B 213     219.033 133.954  14.641  1.00  0.00           H  
ATOM   3402 1HB  ASP B 213     216.657 133.969  15.025  1.00  0.00           H  
ATOM   3403 2HB  ASP B 213     216.893 134.439  16.691  1.00  0.00           H  
ATOM   3404  N   PRO B 214     220.685 135.365  16.098  1.00  0.00           N  
ATOM   3405  CA  PRO B 214     221.631 136.145  16.876  1.00  0.00           C  
ATOM   3406  C   PRO B 214     220.989 137.161  17.824  1.00  0.00           C  
ATOM   3407  O   PRO B 214     221.501 137.373  18.924  1.00  0.00           O  
ATOM   3408  CB  PRO B 214     222.408 136.884  15.778  1.00  0.00           C  
ATOM   3409  CG  PRO B 214     222.378 135.942  14.589  1.00  0.00           C  
ATOM   3410  CD  PRO B 214     221.015 135.300  14.643  1.00  0.00           C  
ATOM   3411  HA  PRO B 214     222.286 135.469  17.438  1.00  0.00           H  
ATOM   3412 1HB  PRO B 214     221.932 137.858  15.570  1.00  0.00           H  
ATOM   3413 2HB  PRO B 214     223.432 137.100  16.119  1.00  0.00           H  
ATOM   3414 1HG  PRO B 214     222.530 136.506  13.655  1.00  0.00           H  
ATOM   3415 2HG  PRO B 214     223.176 135.207  14.632  1.00  0.00           H  
ATOM   3416 1HD  PRO B 214     220.276 135.837  14.017  1.00  0.00           H  
ATOM   3417 2HD  PRO B 214     221.155 134.248  14.345  1.00  0.00           H  
ATOM   3418  N   GLU B 215     219.858 137.770  17.419  1.00  0.00           N  
ATOM   3419  CA  GLU B 215     219.255 138.780  18.281  1.00  0.00           C  
ATOM   3420  C   GLU B 215     218.411 138.124  19.355  1.00  0.00           C  
ATOM   3421  O   GLU B 215     218.426 138.567  20.506  1.00  0.00           O  
ATOM   3422  CB  GLU B 215     218.441 139.783  17.466  1.00  0.00           C  
ATOM   3423  CG  GLU B 215     219.296 140.585  16.461  1.00  0.00           C  
ATOM   3424  CD  GLU B 215     220.393 141.389  17.122  1.00  0.00           C  
ATOM   3425  OE1 GLU B 215     220.106 142.150  18.005  1.00  0.00           O  
ATOM   3426  OE2 GLU B 215     221.535 141.223  16.740  1.00  0.00           O  
ATOM   3427  H   GLU B 215     219.416 137.577  16.522  1.00  0.00           H  
ATOM   3428  HA  GLU B 215     220.051 139.329  18.777  1.00  0.00           H  
ATOM   3429 1HB  GLU B 215     217.664 139.256  16.907  1.00  0.00           H  
ATOM   3430 2HB  GLU B 215     217.947 140.486  18.137  1.00  0.00           H  
ATOM   3431 1HG  GLU B 215     219.750 139.890  15.755  1.00  0.00           H  
ATOM   3432 2HG  GLU B 215     218.645 141.256  15.901  1.00  0.00           H  
ATOM   3433  N   ALA B 216     217.708 137.039  19.008  1.00  0.00           N  
ATOM   3434  CA  ALA B 216     216.940 136.332  20.024  1.00  0.00           C  
ATOM   3435  C   ALA B 216     217.867 135.847  21.122  1.00  0.00           C  
ATOM   3436  O   ALA B 216     217.553 135.954  22.306  1.00  0.00           O  
ATOM   3437  CB  ALA B 216     216.214 135.136  19.435  1.00  0.00           C  
ATOM   3438  H   ALA B 216     217.665 136.774  18.012  1.00  0.00           H  
ATOM   3439  HA  ALA B 216     216.218 137.023  20.454  1.00  0.00           H  
ATOM   3440 1HB  ALA B 216     215.662 134.637  20.218  1.00  0.00           H  
ATOM   3441 2HB  ALA B 216     215.536 135.465  18.651  1.00  0.00           H  
ATOM   3442 3HB  ALA B 216     216.951 134.446  19.020  1.00  0.00           H  
ATOM   3443  N   LEU B 217     219.051 135.377  20.738  1.00  0.00           N  
ATOM   3444  CA  LEU B 217     219.984 134.870  21.723  1.00  0.00           C  
ATOM   3445  C   LEU B 217     220.457 135.983  22.658  1.00  0.00           C  
ATOM   3446  O   LEU B 217     220.524 135.792  23.878  1.00  0.00           O  
ATOM   3447  CB  LEU B 217     221.177 134.290  20.991  1.00  0.00           C  
ATOM   3448  CG  LEU B 217     220.944 133.023  20.150  1.00  0.00           C  
ATOM   3449  CD1 LEU B 217     222.198 132.756  19.347  1.00  0.00           C  
ATOM   3450  CD2 LEU B 217     220.596 131.881  21.020  1.00  0.00           C  
ATOM   3451  H   LEU B 217     219.251 135.303  19.735  1.00  0.00           H  
ATOM   3452  HA  LEU B 217     219.481 134.113  22.315  1.00  0.00           H  
ATOM   3453 1HB  LEU B 217     221.560 135.047  20.325  1.00  0.00           H  
ATOM   3454 2HB  LEU B 217     221.921 134.053  21.733  1.00  0.00           H  
ATOM   3455  HG  LEU B 217     220.131 133.177  19.456  1.00  0.00           H  
ATOM   3456 1HD1 LEU B 217     222.047 131.875  18.725  1.00  0.00           H  
ATOM   3457 2HD1 LEU B 217     222.395 133.603  18.720  1.00  0.00           H  
ATOM   3458 3HD1 LEU B 217     223.031 132.596  20.014  1.00  0.00           H  
ATOM   3459 1HD2 LEU B 217     220.447 130.988  20.413  1.00  0.00           H  
ATOM   3460 2HD2 LEU B 217     221.382 131.715  21.712  1.00  0.00           H  
ATOM   3461 3HD2 LEU B 217     219.684 132.084  21.550  1.00  0.00           H  
ATOM   3462  N   LYS B 218     220.729 137.171  22.108  1.00  0.00           N  
ATOM   3463  CA  LYS B 218     221.163 138.292  22.938  1.00  0.00           C  
ATOM   3464  C   LYS B 218     220.052 138.692  23.913  1.00  0.00           C  
ATOM   3465  O   LYS B 218     220.321 138.992  25.088  1.00  0.00           O  
ATOM   3466  CB  LYS B 218     221.512 139.479  22.048  1.00  0.00           C  
ATOM   3467  CG  LYS B 218     222.766 139.308  21.211  1.00  0.00           C  
ATOM   3468  CD  LYS B 218     222.921 140.477  20.250  1.00  0.00           C  
ATOM   3469  CE  LYS B 218     224.014 140.236  19.220  1.00  0.00           C  
ATOM   3470  NZ  LYS B 218     224.034 141.328  18.190  1.00  0.00           N  
ATOM   3471  H   LYS B 218     220.708 137.268  21.085  1.00  0.00           H  
ATOM   3472  HA  LYS B 218     222.039 137.989  23.511  1.00  0.00           H  
ATOM   3473 1HB  LYS B 218     220.680 139.668  21.364  1.00  0.00           H  
ATOM   3474 2HB  LYS B 218     221.633 140.369  22.664  1.00  0.00           H  
ATOM   3475 1HG  LYS B 218     223.636 139.270  21.871  1.00  0.00           H  
ATOM   3476 2HG  LYS B 218     222.724 138.389  20.664  1.00  0.00           H  
ATOM   3477 1HD  LYS B 218     221.978 140.637  19.719  1.00  0.00           H  
ATOM   3478 2HD  LYS B 218     223.158 141.380  20.811  1.00  0.00           H  
ATOM   3479 1HE  LYS B 218     224.986 140.186  19.707  1.00  0.00           H  
ATOM   3480 2HE  LYS B 218     223.819 139.285  18.718  1.00  0.00           H  
ATOM   3481 1HZ  LYS B 218     224.742 141.135  17.501  1.00  0.00           H  
ATOM   3482 2HZ  LYS B 218     223.108 141.362  17.714  1.00  0.00           H  
ATOM   3483 3HZ  LYS B 218     224.215 142.217  18.625  1.00  0.00           H  
ATOM   3484  N   GLU B 219     218.801 138.667  23.427  1.00  0.00           N  
ATOM   3485  CA  GLU B 219     217.654 139.014  24.251  1.00  0.00           C  
ATOM   3486  C   GLU B 219     217.396 137.948  25.304  1.00  0.00           C  
ATOM   3487  O   GLU B 219     216.952 138.273  26.404  1.00  0.00           O  
ATOM   3488  CB  GLU B 219     216.405 139.261  23.402  1.00  0.00           C  
ATOM   3489  CG  GLU B 219     216.497 140.517  22.508  1.00  0.00           C  
ATOM   3490  CD  GLU B 219     216.672 141.807  23.289  1.00  0.00           C  
ATOM   3491  OE1 GLU B 219     215.924 142.034  24.206  1.00  0.00           O  
ATOM   3492  OE2 GLU B 219     217.573 142.565  22.964  1.00  0.00           O  
ATOM   3493  H   GLU B 219     218.663 138.457  22.433  1.00  0.00           H  
ATOM   3494  HA  GLU B 219     217.881 139.944  24.769  1.00  0.00           H  
ATOM   3495 1HB  GLU B 219     216.239 138.400  22.750  1.00  0.00           H  
ATOM   3496 2HB  GLU B 219     215.534 139.358  24.048  1.00  0.00           H  
ATOM   3497 1HG  GLU B 219     217.341 140.408  21.833  1.00  0.00           H  
ATOM   3498 2HG  GLU B 219     215.601 140.587  21.912  1.00  0.00           H  
ATOM   3499  N   ALA B 220     217.670 136.676  24.981  1.00  0.00           N  
ATOM   3500  CA  ALA B 220     217.500 135.592  25.938  1.00  0.00           C  
ATOM   3501  C   ALA B 220     218.376 135.829  27.149  1.00  0.00           C  
ATOM   3502  O   ALA B 220     217.946 135.604  28.287  1.00  0.00           O  
ATOM   3503  CB  ALA B 220     217.890 134.281  25.322  1.00  0.00           C  
ATOM   3504  H   ALA B 220     217.948 136.461  24.022  1.00  0.00           H  
ATOM   3505  HA  ALA B 220     216.456 135.564  26.245  1.00  0.00           H  
ATOM   3506 1HB  ALA B 220     217.743 133.491  26.045  1.00  0.00           H  
ATOM   3507 2HB  ALA B 220     217.299 134.110  24.469  1.00  0.00           H  
ATOM   3508 3HB  ALA B 220     218.923 134.323  25.028  1.00  0.00           H  
ATOM   3509  N   VAL B 221     219.601 136.317  26.894  1.00  0.00           N  
ATOM   3510  CA  VAL B 221     220.527 136.621  27.967  1.00  0.00           C  
ATOM   3511  C   VAL B 221     219.997 137.766  28.802  1.00  0.00           C  
ATOM   3512  O   VAL B 221     219.969 137.662  30.026  1.00  0.00           O  
ATOM   3513  CB  VAL B 221     221.911 136.991  27.401  1.00  0.00           C  
ATOM   3514  CG1 VAL B 221     222.818 137.509  28.508  1.00  0.00           C  
ATOM   3515  CG2 VAL B 221     222.531 135.782  26.717  1.00  0.00           C  
ATOM   3516  H   VAL B 221     219.883 136.419  25.911  1.00  0.00           H  
ATOM   3517  HA  VAL B 221     220.621 135.736  28.592  1.00  0.00           H  
ATOM   3518  HB  VAL B 221     221.793 137.799  26.678  1.00  0.00           H  
ATOM   3519 1HG1 VAL B 221     223.791 137.766  28.090  1.00  0.00           H  
ATOM   3520 2HG1 VAL B 221     222.372 138.395  28.959  1.00  0.00           H  
ATOM   3521 3HG1 VAL B 221     222.942 136.737  29.267  1.00  0.00           H  
ATOM   3522 1HG2 VAL B 221     223.508 136.052  26.318  1.00  0.00           H  
ATOM   3523 2HG2 VAL B 221     222.643 134.973  27.438  1.00  0.00           H  
ATOM   3524 3HG2 VAL B 221     221.885 135.455  25.902  1.00  0.00           H  
ATOM   3525  N   LYS B 222     219.560 138.850  28.154  1.00  0.00           N  
ATOM   3526  CA  LYS B 222     219.073 140.001  28.907  1.00  0.00           C  
ATOM   3527  C   LYS B 222     217.852 139.655  29.744  1.00  0.00           C  
ATOM   3528  O   LYS B 222     217.743 140.067  30.900  1.00  0.00           O  
ATOM   3529  CB  LYS B 222     218.653 141.118  27.960  1.00  0.00           C  
ATOM   3530  CG  LYS B 222     219.751 141.812  27.197  1.00  0.00           C  
ATOM   3531  CD  LYS B 222     219.111 142.826  26.260  1.00  0.00           C  
ATOM   3532  CE  LYS B 222     220.086 143.483  25.320  1.00  0.00           C  
ATOM   3533  NZ  LYS B 222     219.366 144.368  24.355  1.00  0.00           N  
ATOM   3534  H   LYS B 222     219.617 138.877  27.130  1.00  0.00           H  
ATOM   3535  HA  LYS B 222     219.865 140.345  29.572  1.00  0.00           H  
ATOM   3536 1HB  LYS B 222     217.961 140.708  27.220  1.00  0.00           H  
ATOM   3537 2HB  LYS B 222     218.110 141.875  28.520  1.00  0.00           H  
ATOM   3538 1HG  LYS B 222     220.426 142.316  27.890  1.00  0.00           H  
ATOM   3539 2HG  LYS B 222     220.318 141.081  26.617  1.00  0.00           H  
ATOM   3540 1HD  LYS B 222     218.350 142.325  25.661  1.00  0.00           H  
ATOM   3541 2HD  LYS B 222     218.621 143.600  26.847  1.00  0.00           H  
ATOM   3542 1HE  LYS B 222     220.803 144.075  25.887  1.00  0.00           H  
ATOM   3543 2HE  LYS B 222     220.620 142.714  24.761  1.00  0.00           H  
ATOM   3544 1HZ  LYS B 222     220.017 144.794  23.720  1.00  0.00           H  
ATOM   3545 2HZ  LYS B 222     218.688 143.780  23.820  1.00  0.00           H  
ATOM   3546 3HZ  LYS B 222     218.865 145.085  24.853  1.00  0.00           H  
ATOM   3547  N   ALA B 223     216.922 138.907  29.155  1.00  0.00           N  
ATOM   3548  CA  ALA B 223     215.714 138.528  29.852  1.00  0.00           C  
ATOM   3549  C   ALA B 223     216.041 137.687  31.074  1.00  0.00           C  
ATOM   3550  O   ALA B 223     215.542 137.929  32.182  1.00  0.00           O  
ATOM   3551  CB  ALA B 223     214.838 137.774  28.884  1.00  0.00           C  
ATOM   3552  H   ALA B 223     217.046 138.625  28.181  1.00  0.00           H  
ATOM   3553  HA  ALA B 223     215.205 139.429  30.187  1.00  0.00           H  
ATOM   3554 1HB  ALA B 223     213.924 137.483  29.354  1.00  0.00           H  
ATOM   3555 2HB  ALA B 223     214.625 138.406  28.026  1.00  0.00           H  
ATOM   3556 3HB  ALA B 223     215.380 136.899  28.551  1.00  0.00           H  
ATOM   3557  N   ALA B 224     216.947 136.735  30.899  1.00  0.00           N  
ATOM   3558  CA  ALA B 224     217.363 135.921  32.004  1.00  0.00           C  
ATOM   3559  C   ALA B 224     218.089 136.766  33.066  1.00  0.00           C  
ATOM   3560  O   ALA B 224     217.825 136.613  34.263  1.00  0.00           O  
ATOM   3561  CB  ALA B 224     218.226 134.829  31.458  1.00  0.00           C  
ATOM   3562  H   ALA B 224     217.321 136.528  29.966  1.00  0.00           H  
ATOM   3563  HA  ALA B 224     216.480 135.483  32.468  1.00  0.00           H  
ATOM   3564 1HB  ALA B 224     218.543 134.195  32.233  1.00  0.00           H  
ATOM   3565 2HB  ALA B 224     217.664 134.262  30.726  1.00  0.00           H  
ATOM   3566 3HB  ALA B 224     219.077 135.290  30.977  1.00  0.00           H  
ATOM   3567  N   GLU B 225     218.920 137.732  32.644  1.00  0.00           N  
ATOM   3568  CA  GLU B 225     219.634 138.585  33.592  1.00  0.00           C  
ATOM   3569  C   GLU B 225     218.665 139.330  34.486  1.00  0.00           C  
ATOM   3570  O   GLU B 225     218.920 139.482  35.686  1.00  0.00           O  
ATOM   3571  CB  GLU B 225     220.552 139.581  32.882  1.00  0.00           C  
ATOM   3572  CG  GLU B 225     221.305 140.541  33.840  1.00  0.00           C  
ATOM   3573  CD  GLU B 225     222.254 141.485  33.125  1.00  0.00           C  
ATOM   3574  OE1 GLU B 225     222.465 141.311  31.951  1.00  0.00           O  
ATOM   3575  OE2 GLU B 225     222.755 142.396  33.749  1.00  0.00           O  
ATOM   3576  H   GLU B 225     219.124 137.824  31.645  1.00  0.00           H  
ATOM   3577  HA  GLU B 225     220.255 137.949  34.219  1.00  0.00           H  
ATOM   3578 1HB  GLU B 225     221.286 139.036  32.285  1.00  0.00           H  
ATOM   3579 2HB  GLU B 225     219.961 140.187  32.193  1.00  0.00           H  
ATOM   3580 1HG  GLU B 225     220.572 141.139  34.380  1.00  0.00           H  
ATOM   3581 2HG  GLU B 225     221.858 139.951  34.570  1.00  0.00           H  
ATOM   3582  N   LYS B 226     217.562 139.805  33.906  1.00  0.00           N  
ATOM   3583  CA  LYS B 226     216.549 140.539  34.653  1.00  0.00           C  
ATOM   3584  C   LYS B 226     215.957 139.663  35.763  1.00  0.00           C  
ATOM   3585  O   LYS B 226     215.667 140.163  36.857  1.00  0.00           O  
ATOM   3586  CB  LYS B 226     215.472 141.047  33.690  1.00  0.00           C  
ATOM   3587  CG  LYS B 226     215.966 142.182  32.775  1.00  0.00           C  
ATOM   3588  CD  LYS B 226     214.933 142.581  31.715  1.00  0.00           C  
ATOM   3589  CE  LYS B 226     215.467 143.712  30.829  1.00  0.00           C  
ATOM   3590  NZ  LYS B 226     214.529 144.045  29.700  1.00  0.00           N  
ATOM   3591  H   LYS B 226     217.465 139.683  32.891  1.00  0.00           H  
ATOM   3592  HA  LYS B 226     217.025 141.397  35.121  1.00  0.00           H  
ATOM   3593 1HB  LYS B 226     215.130 140.230  33.061  1.00  0.00           H  
ATOM   3594 2HB  LYS B 226     214.614 141.407  34.255  1.00  0.00           H  
ATOM   3595 1HG  LYS B 226     216.179 143.055  33.393  1.00  0.00           H  
ATOM   3596 2HG  LYS B 226     216.887 141.883  32.290  1.00  0.00           H  
ATOM   3597 1HD  LYS B 226     214.702 141.721  31.091  1.00  0.00           H  
ATOM   3598 2HD  LYS B 226     214.017 142.911  32.200  1.00  0.00           H  
ATOM   3599 1HE  LYS B 226     215.596 144.601  31.446  1.00  0.00           H  
ATOM   3600 2HE  LYS B 226     216.433 143.424  30.414  1.00  0.00           H  
ATOM   3601 1HZ  LYS B 226     214.905 144.800  29.152  1.00  0.00           H  
ATOM   3602 2HZ  LYS B 226     214.406 143.237  29.114  1.00  0.00           H  
ATOM   3603 3HZ  LYS B 226     213.610 144.324  30.081  1.00  0.00           H  
ATOM   3604  N   VAL B 227     215.793 138.359  35.493  1.00  0.00           N  
ATOM   3605  CA  VAL B 227     215.314 137.434  36.517  1.00  0.00           C  
ATOM   3606  C   VAL B 227     216.355 137.282  37.623  1.00  0.00           C  
ATOM   3607  O   VAL B 227     216.009 137.262  38.814  1.00  0.00           O  
ATOM   3608  CB  VAL B 227     214.955 136.048  35.944  1.00  0.00           C  
ATOM   3609  CG1 VAL B 227     214.609 135.069  37.107  1.00  0.00           C  
ATOM   3610  CG2 VAL B 227     213.782 136.183  34.973  1.00  0.00           C  
ATOM   3611  H   VAL B 227     215.995 138.033  34.537  1.00  0.00           H  
ATOM   3612  HA  VAL B 227     214.423 137.861  36.955  1.00  0.00           H  
ATOM   3613  HB  VAL B 227     215.807 135.656  35.411  1.00  0.00           H  
ATOM   3614 1HG1 VAL B 227     214.361 134.108  36.708  1.00  0.00           H  
ATOM   3615 2HG1 VAL B 227     215.453 134.954  37.784  1.00  0.00           H  
ATOM   3616 3HG1 VAL B 227     213.759 135.452  37.664  1.00  0.00           H  
ATOM   3617 1HG2 VAL B 227     213.538 135.219  34.549  1.00  0.00           H  
ATOM   3618 2HG2 VAL B 227     212.914 136.577  35.482  1.00  0.00           H  
ATOM   3619 3HG2 VAL B 227     214.073 136.857  34.177  1.00  0.00           H  
ATOM   3620  N   VAL B 228     217.627 137.167  37.237  1.00  0.00           N  
ATOM   3621  CA  VAL B 228     218.674 137.001  38.239  1.00  0.00           C  
ATOM   3622  C   VAL B 228     218.706 138.218  39.150  1.00  0.00           C  
ATOM   3623  O   VAL B 228     218.795 138.080  40.366  1.00  0.00           O  
ATOM   3624  CB  VAL B 228     220.049 136.818  37.569  1.00  0.00           C  
ATOM   3625  CG1 VAL B 228     221.154 136.818  38.614  1.00  0.00           C  
ATOM   3626  CG2 VAL B 228     220.066 135.527  36.765  1.00  0.00           C  
ATOM   3627  H   VAL B 228     217.828 137.155  36.229  1.00  0.00           H  
ATOM   3628  HA  VAL B 228     218.447 136.124  38.831  1.00  0.00           H  
ATOM   3629  HB  VAL B 228     220.234 137.662  36.905  1.00  0.00           H  
ATOM   3630 1HG1 VAL B 228     222.119 136.688  38.123  1.00  0.00           H  
ATOM   3631 2HG1 VAL B 228     221.147 137.765  39.152  1.00  0.00           H  
ATOM   3632 3HG1 VAL B 228     220.992 135.999  39.315  1.00  0.00           H  
ATOM   3633 1HG2 VAL B 228     221.040 135.404  36.294  1.00  0.00           H  
ATOM   3634 2HG2 VAL B 228     219.874 134.683  37.429  1.00  0.00           H  
ATOM   3635 3HG2 VAL B 228     219.292 135.566  35.997  1.00  0.00           H  
ATOM   3636  N   ARG B 229     218.653 139.413  38.554  1.00  0.00           N  
ATOM   3637  CA  ARG B 229     218.671 140.649  39.316  1.00  0.00           C  
ATOM   3638  C   ARG B 229     217.461 140.839  40.228  1.00  0.00           C  
ATOM   3639  O   ARG B 229     217.610 141.399  41.318  1.00  0.00           O  
ATOM   3640  CB  ARG B 229     218.803 141.838  38.387  1.00  0.00           C  
ATOM   3641  CG  ARG B 229     220.178 141.997  37.771  1.00  0.00           C  
ATOM   3642  CD  ARG B 229     220.259 143.189  36.892  1.00  0.00           C  
ATOM   3643  NE  ARG B 229     221.586 143.333  36.300  1.00  0.00           N  
ATOM   3644  CZ  ARG B 229     222.646 143.940  36.862  1.00  0.00           C  
ATOM   3645  NH1 ARG B 229     222.582 144.500  38.061  1.00  0.00           N  
ATOM   3646  NH2 ARG B 229     223.758 143.956  36.166  1.00  0.00           N  
ATOM   3647  H   ARG B 229     218.617 139.452  37.534  1.00  0.00           H  
ATOM   3648  HA  ARG B 229     219.559 140.628  39.944  1.00  0.00           H  
ATOM   3649 1HB  ARG B 229     218.086 141.732  37.570  1.00  0.00           H  
ATOM   3650 2HB  ARG B 229     218.560 142.751  38.925  1.00  0.00           H  
ATOM   3651 1HG  ARG B 229     220.918 142.091  38.559  1.00  0.00           H  
ATOM   3652 2HG  ARG B 229     220.404 141.118  37.167  1.00  0.00           H  
ATOM   3653 1HD  ARG B 229     219.540 143.068  36.077  1.00  0.00           H  
ATOM   3654 2HD  ARG B 229     220.020 144.092  37.449  1.00  0.00           H  
ATOM   3655  HE  ARG B 229     221.757 142.933  35.365  1.00  0.00           H  
ATOM   3656 1HH1 ARG B 229     221.724 144.483  38.586  1.00  0.00           H  
ATOM   3657 2HH1 ARG B 229     223.399 144.949  38.453  1.00  0.00           H  
ATOM   3658 1HH2 ARG B 229     223.745 143.501  35.239  1.00  0.00           H  
ATOM   3659 2HH2 ARG B 229     224.591 144.392  36.524  1.00  0.00           H  
ATOM   3660  N   GLU B 230     216.266 140.393  39.814  1.00  0.00           N  
ATOM   3661  CA  GLU B 230     215.118 140.526  40.704  1.00  0.00           C  
ATOM   3662  C   GLU B 230     215.258 139.615  41.925  1.00  0.00           C  
ATOM   3663  O   GLU B 230     214.974 140.039  43.048  1.00  0.00           O  
ATOM   3664  CB  GLU B 230     213.806 140.201  39.982  1.00  0.00           C  
ATOM   3665  CG  GLU B 230     212.538 140.380  40.852  1.00  0.00           C  
ATOM   3666  CD  GLU B 230     212.277 141.786  41.256  1.00  0.00           C  
ATOM   3667  OE1 GLU B 230     212.785 142.674  40.622  1.00  0.00           O  
ATOM   3668  OE2 GLU B 230     211.563 141.978  42.208  1.00  0.00           O  
ATOM   3669  H   GLU B 230     216.145 140.044  38.859  1.00  0.00           H  
ATOM   3670  HA  GLU B 230     215.072 141.557  41.051  1.00  0.00           H  
ATOM   3671 1HB  GLU B 230     213.707 140.835  39.101  1.00  0.00           H  
ATOM   3672 2HB  GLU B 230     213.836 139.165  39.635  1.00  0.00           H  
ATOM   3673 1HG  GLU B 230     211.684 140.021  40.300  1.00  0.00           H  
ATOM   3674 2HG  GLU B 230     212.624 139.781  41.746  1.00  0.00           H  
ATOM   3675  N   GLN B 231     215.724 138.375  41.729  1.00  0.00           N  
ATOM   3676  CA  GLN B 231     215.900 137.467  42.862  1.00  0.00           C  
ATOM   3677  C   GLN B 231     217.256 136.730  42.887  1.00  0.00           C  
ATOM   3678  O   GLN B 231     217.280 135.522  42.637  1.00  0.00           O  
ATOM   3679  CB  GLN B 231     214.764 136.441  42.869  1.00  0.00           C  
ATOM   3680  CG  GLN B 231     213.386 137.038  43.098  1.00  0.00           C  
ATOM   3681  CD  GLN B 231     212.320 135.977  43.295  1.00  0.00           C  
ATOM   3682  OE1 GLN B 231     212.626 134.813  43.569  1.00  0.00           O  
ATOM   3683  NE2 GLN B 231     211.060 136.373  43.158  1.00  0.00           N  
ATOM   3684  H   GLN B 231     215.906 138.043  40.772  1.00  0.00           H  
ATOM   3685  HA  GLN B 231     215.820 138.046  43.780  1.00  0.00           H  
ATOM   3686 1HB  GLN B 231     214.747 135.911  41.917  1.00  0.00           H  
ATOM   3687 2HB  GLN B 231     214.945 135.703  43.651  1.00  0.00           H  
ATOM   3688 1HG  GLN B 231     213.416 137.663  43.991  1.00  0.00           H  
ATOM   3689 2HG  GLN B 231     213.114 137.640  42.231  1.00  0.00           H  
ATOM   3690 1HE2 GLN B 231     210.313 135.717  43.276  1.00  0.00           H  
ATOM   3691 2HE2 GLN B 231     210.856 137.327  42.936  1.00  0.00           H  
ATOM   3692  N   PRO B 232     218.388 137.371  43.220  1.00  0.00           N  
ATOM   3693  CA  PRO B 232     219.696 136.749  43.208  1.00  0.00           C  
ATOM   3694  C   PRO B 232     219.693 135.555  44.143  1.00  0.00           C  
ATOM   3695  O   PRO B 232     219.097 135.620  45.219  1.00  0.00           O  
ATOM   3696  CB  PRO B 232     220.607 137.854  43.758  1.00  0.00           C  
ATOM   3697  CG  PRO B 232     219.918 139.137  43.360  1.00  0.00           C  
ATOM   3698  CD  PRO B 232     218.435 138.829  43.479  1.00  0.00           C  
ATOM   3699  HA  PRO B 232     219.964 136.467  42.176  1.00  0.00           H  
ATOM   3700 1HB  PRO B 232     220.722 137.741  44.845  1.00  0.00           H  
ATOM   3701 2HB  PRO B 232     221.616 137.755  43.316  1.00  0.00           H  
ATOM   3702 1HG  PRO B 232     220.232 139.973  43.999  1.00  0.00           H  
ATOM   3703 2HG  PRO B 232     220.194 139.402  42.324  1.00  0.00           H  
ATOM   3704 1HD  PRO B 232     218.054 139.022  44.489  1.00  0.00           H  
ATOM   3705 2HD  PRO B 232     217.932 139.409  42.733  1.00  0.00           H  
ATOM   3706  N   GLY B 233     220.324 134.465  43.737  1.00  0.00           N  
ATOM   3707  CA  GLY B 233     220.440 133.264  44.561  1.00  0.00           C  
ATOM   3708  C   GLY B 233     219.224 132.329  44.523  1.00  0.00           C  
ATOM   3709  O   GLY B 233     219.286 131.216  45.051  1.00  0.00           O  
ATOM   3710  H   GLY B 233     220.806 134.480  42.846  1.00  0.00           H  
ATOM   3711 1HA  GLY B 233     221.320 132.709  44.244  1.00  0.00           H  
ATOM   3712 2HA  GLY B 233     220.621 133.565  45.594  1.00  0.00           H  
ATOM   3713  N   SER B 234     218.134 132.760  43.887  1.00  0.00           N  
ATOM   3714  CA  SER B 234     216.911 131.961  43.822  1.00  0.00           C  
ATOM   3715  C   SER B 234     216.961 130.866  42.779  1.00  0.00           C  
ATOM   3716  O   SER B 234     217.811 130.872  41.883  1.00  0.00           O  
ATOM   3717  CB  SER B 234     215.711 132.818  43.498  1.00  0.00           C  
ATOM   3718  OG  SER B 234     215.820 133.359  42.207  1.00  0.00           O  
ATOM   3719  H   SER B 234     218.114 133.701  43.482  1.00  0.00           H  
ATOM   3720  HA  SER B 234     216.760 131.498  44.798  1.00  0.00           H  
ATOM   3721 1HB  SER B 234     214.805 132.223  43.570  1.00  0.00           H  
ATOM   3722 2HB  SER B 234     215.635 133.621  44.229  1.00  0.00           H  
ATOM   3723  HG  SER B 234     216.183 134.263  42.343  1.00  0.00           H  
ATOM   3724  N   ASN B 235     216.011 129.932  42.870  1.00  0.00           N  
ATOM   3725  CA  ASN B 235     215.882 128.906  41.849  1.00  0.00           C  
ATOM   3726  C   ASN B 235     215.523 129.530  40.497  1.00  0.00           C  
ATOM   3727  O   ASN B 235     215.921 129.016  39.447  1.00  0.00           O  
ATOM   3728  CB  ASN B 235     214.862 127.872  42.264  1.00  0.00           C  
ATOM   3729  CG  ASN B 235     215.369 126.969  43.370  1.00  0.00           C  
ATOM   3730  OD1 ASN B 235     216.580 126.816  43.597  1.00  0.00           O  
ATOM   3731  ND2 ASN B 235     214.449 126.369  44.074  1.00  0.00           N  
ATOM   3732  H   ASN B 235     215.383 129.940  43.662  1.00  0.00           H  
ATOM   3733  HA  ASN B 235     216.845 128.415  41.731  1.00  0.00           H  
ATOM   3734 1HB  ASN B 235     213.955 128.371  42.600  1.00  0.00           H  
ATOM   3735 2HB  ASN B 235     214.598 127.257  41.403  1.00  0.00           H  
ATOM   3736 1HD2 ASN B 235     214.709 125.760  44.825  1.00  0.00           H  
ATOM   3737 2HD2 ASN B 235     213.481 126.515  43.868  1.00  0.00           H  
ATOM   3738  N   LEU B 236     214.787 130.651  40.519  1.00  0.00           N  
ATOM   3739  CA  LEU B 236     214.439 131.332  39.284  1.00  0.00           C  
ATOM   3740  C   LEU B 236     215.718 131.862  38.649  1.00  0.00           C  
ATOM   3741  O   LEU B 236     215.924 131.746  37.440  1.00  0.00           O  
ATOM   3742  CB  LEU B 236     213.456 132.480  39.550  1.00  0.00           C  
ATOM   3743  CG  LEU B 236     212.065 132.063  40.043  1.00  0.00           C  
ATOM   3744  CD1 LEU B 236     211.288 133.299  40.475  1.00  0.00           C  
ATOM   3745  CD2 LEU B 236     211.335 131.318  38.934  1.00  0.00           C  
ATOM   3746  H   LEU B 236     214.447 131.018  41.398  1.00  0.00           H  
ATOM   3747  HA  LEU B 236     213.975 130.624  38.603  1.00  0.00           H  
ATOM   3748 1HB  LEU B 236     213.889 133.141  40.299  1.00  0.00           H  
ATOM   3749 2HB  LEU B 236     213.326 133.046  38.628  1.00  0.00           H  
ATOM   3750  HG  LEU B 236     212.166 131.412  40.912  1.00  0.00           H  
ATOM   3751 1HD1 LEU B 236     210.299 133.003  40.825  1.00  0.00           H  
ATOM   3752 2HD1 LEU B 236     211.822 133.801  41.281  1.00  0.00           H  
ATOM   3753 3HD1 LEU B 236     211.184 133.978  39.629  1.00  0.00           H  
ATOM   3754 1HD2 LEU B 236     210.346 131.021  39.285  1.00  0.00           H  
ATOM   3755 2HD2 LEU B 236     211.232 131.968  38.065  1.00  0.00           H  
ATOM   3756 3HD2 LEU B 236     211.904 130.430  38.658  1.00  0.00           H  
ATOM   3757  N   ALA B 237     216.604 132.403  39.488  1.00  0.00           N  
ATOM   3758  CA  ALA B 237     217.895 132.908  39.034  1.00  0.00           C  
ATOM   3759  C   ALA B 237     218.758 131.770  38.485  1.00  0.00           C  
ATOM   3760  O   ALA B 237     219.461 131.950  37.494  1.00  0.00           O  
ATOM   3761  CB  ALA B 237     218.619 133.614  40.160  1.00  0.00           C  
ATOM   3762  H   ALA B 237     216.326 132.510  40.463  1.00  0.00           H  
ATOM   3763  HA  ALA B 237     217.713 133.621  38.231  1.00  0.00           H  
ATOM   3764 1HB  ALA B 237     219.565 134.001  39.801  1.00  0.00           H  
ATOM   3765 2HB  ALA B 237     218.005 134.437  40.526  1.00  0.00           H  
ATOM   3766 3HB  ALA B 237     218.801 132.916  40.972  1.00  0.00           H  
ATOM   3767  N   LYS B 238     218.704 130.592  39.116  1.00  0.00           N  
ATOM   3768  CA  LYS B 238     219.509 129.466  38.643  1.00  0.00           C  
ATOM   3769  C   LYS B 238     219.061 129.050  37.247  1.00  0.00           C  
ATOM   3770  O   LYS B 238     219.901 128.770  36.380  1.00  0.00           O  
ATOM   3771  CB  LYS B 238     219.414 128.293  39.613  1.00  0.00           C  
ATOM   3772  CG  LYS B 238     220.108 128.542  40.947  1.00  0.00           C  
ATOM   3773  CD  LYS B 238     219.906 127.384  41.919  1.00  0.00           C  
ATOM   3774  CE  LYS B 238     220.477 127.717  43.289  1.00  0.00           C  
ATOM   3775  NZ  LYS B 238     220.191 126.644  44.278  1.00  0.00           N  
ATOM   3776  H   LYS B 238     218.146 130.523  39.971  1.00  0.00           H  
ATOM   3777  HA  LYS B 238     220.549 129.785  38.582  1.00  0.00           H  
ATOM   3778 1HB  LYS B 238     218.369 128.072  39.809  1.00  0.00           H  
ATOM   3779 2HB  LYS B 238     219.855 127.408  39.158  1.00  0.00           H  
ATOM   3780 1HG  LYS B 238     221.176 128.681  40.772  1.00  0.00           H  
ATOM   3781 2HG  LYS B 238     219.718 129.450  41.393  1.00  0.00           H  
ATOM   3782 1HD  LYS B 238     218.845 127.169  42.024  1.00  0.00           H  
ATOM   3783 2HD  LYS B 238     220.404 126.496  41.537  1.00  0.00           H  
ATOM   3784 1HE  LYS B 238     221.553 127.848  43.208  1.00  0.00           H  
ATOM   3785 2HE  LYS B 238     220.030 128.651  43.644  1.00  0.00           H  
ATOM   3786 1HZ  LYS B 238     220.577 126.903  45.175  1.00  0.00           H  
ATOM   3787 2HZ  LYS B 238     219.180 126.537  44.360  1.00  0.00           H  
ATOM   3788 3HZ  LYS B 238     220.601 125.773  43.972  1.00  0.00           H  
ATOM   3789  N   LYS B 239     217.742 129.060  37.002  1.00  0.00           N  
ATOM   3790  CA  LYS B 239     217.252 128.750  35.669  1.00  0.00           C  
ATOM   3791  C   LYS B 239     217.689 129.847  34.720  1.00  0.00           C  
ATOM   3792  O   LYS B 239     218.075 129.570  33.587  1.00  0.00           O  
ATOM   3793  CB  LYS B 239     215.736 128.599  35.626  1.00  0.00           C  
ATOM   3794  CG  LYS B 239     215.155 128.248  34.206  1.00  0.00           C  
ATOM   3795  CD  LYS B 239     215.577 126.839  33.704  1.00  0.00           C  
ATOM   3796  CE  LYS B 239     214.967 126.524  32.323  1.00  0.00           C  
ATOM   3797  NZ  LYS B 239     215.323 125.136  31.825  1.00  0.00           N  
ATOM   3798  H   LYS B 239     217.086 129.224  37.776  1.00  0.00           H  
ATOM   3799  HA  LYS B 239     217.709 127.817  35.345  1.00  0.00           H  
ATOM   3800 1HB  LYS B 239     215.429 127.822  36.327  1.00  0.00           H  
ATOM   3801 2HB  LYS B 239     215.292 129.529  35.968  1.00  0.00           H  
ATOM   3802 1HG  LYS B 239     214.066 128.293  34.247  1.00  0.00           H  
ATOM   3803 2HG  LYS B 239     215.489 128.985  33.482  1.00  0.00           H  
ATOM   3804 1HD  LYS B 239     216.663 126.792  33.595  1.00  0.00           H  
ATOM   3805 2HD  LYS B 239     215.267 126.078  34.417  1.00  0.00           H  
ATOM   3806 1HE  LYS B 239     213.883 126.612  32.379  1.00  0.00           H  
ATOM   3807 2HE  LYS B 239     215.343 127.255  31.603  1.00  0.00           H  
ATOM   3808 1HZ  LYS B 239     214.892 124.989  30.882  1.00  0.00           H  
ATOM   3809 2HZ  LYS B 239     216.350 125.019  31.736  1.00  0.00           H  
ATOM   3810 3HZ  LYS B 239     214.970 124.445  32.461  1.00  0.00           H  
ATOM   3811  N   ALA B 240     217.627 131.099  35.167  1.00  0.00           N  
ATOM   3812  CA  ALA B 240     218.077 132.184  34.333  1.00  0.00           C  
ATOM   3813  C   ALA B 240     219.543 132.010  33.951  1.00  0.00           C  
ATOM   3814  O   ALA B 240     219.907 132.240  32.798  1.00  0.00           O  
ATOM   3815  CB  ALA B 240     217.903 133.476  35.063  1.00  0.00           C  
ATOM   3816  H   ALA B 240     217.216 131.292  36.083  1.00  0.00           H  
ATOM   3817  HA  ALA B 240     217.482 132.193  33.426  1.00  0.00           H  
ATOM   3818 1HB  ALA B 240     218.230 134.255  34.444  1.00  0.00           H  
ATOM   3819 2HB  ALA B 240     216.890 133.628  35.335  1.00  0.00           H  
ATOM   3820 3HB  ALA B 240     218.492 133.442  35.941  1.00  0.00           H  
ATOM   3821  N   LEU B 241     220.379 131.544  34.878  1.00  0.00           N  
ATOM   3822  CA  LEU B 241     221.784 131.355  34.553  1.00  0.00           C  
ATOM   3823  C   LEU B 241     221.928 130.255  33.507  1.00  0.00           C  
ATOM   3824  O   LEU B 241     222.736 130.391  32.583  1.00  0.00           O  
ATOM   3825  CB  LEU B 241     222.576 131.051  35.819  1.00  0.00           C  
ATOM   3826  CG  LEU B 241     222.687 132.216  36.869  1.00  0.00           C  
ATOM   3827  CD1 LEU B 241     223.342 131.692  38.141  1.00  0.00           C  
ATOM   3828  CD2 LEU B 241     223.523 133.354  36.309  1.00  0.00           C  
ATOM   3829  H   LEU B 241     220.036 131.412  35.834  1.00  0.00           H  
ATOM   3830  HA  LEU B 241     222.159 132.268  34.111  1.00  0.00           H  
ATOM   3831 1HB  LEU B 241     222.084 130.214  36.314  1.00  0.00           H  
ATOM   3832 2HB  LEU B 241     223.580 130.755  35.530  1.00  0.00           H  
ATOM   3833  HG  LEU B 241     221.695 132.580  37.113  1.00  0.00           H  
ATOM   3834 1HD1 LEU B 241     223.408 132.492  38.871  1.00  0.00           H  
ATOM   3835 2HD1 LEU B 241     222.739 130.882  38.552  1.00  0.00           H  
ATOM   3836 3HD1 LEU B 241     224.341 131.324  37.913  1.00  0.00           H  
ATOM   3837 1HD2 LEU B 241     223.597 134.148  37.040  1.00  0.00           H  
ATOM   3838 2HD2 LEU B 241     224.500 132.972  36.090  1.00  0.00           H  
ATOM   3839 3HD2 LEU B 241     223.082 133.756  35.416  1.00  0.00           H  
ATOM   3840  N   GLU B 242     221.129 129.187  33.619  1.00  0.00           N  
ATOM   3841  CA  GLU B 242     221.130 128.124  32.615  1.00  0.00           C  
ATOM   3842  C   GLU B 242     220.775 128.685  31.232  1.00  0.00           C  
ATOM   3843  O   GLU B 242     221.415 128.347  30.234  1.00  0.00           O  
ATOM   3844  CB  GLU B 242     220.134 127.026  32.960  1.00  0.00           C  
ATOM   3845  CG  GLU B 242     220.080 125.891  31.952  1.00  0.00           C  
ATOM   3846  CD  GLU B 242     218.991 124.921  32.252  1.00  0.00           C  
ATOM   3847  OE1 GLU B 242     218.889 124.456  33.353  1.00  0.00           O  
ATOM   3848  OE2 GLU B 242     218.203 124.678  31.347  1.00  0.00           O  
ATOM   3849  H   GLU B 242     220.539 129.097  34.460  1.00  0.00           H  
ATOM   3850  HA  GLU B 242     222.129 127.695  32.567  1.00  0.00           H  
ATOM   3851 1HB  GLU B 242     220.372 126.616  33.942  1.00  0.00           H  
ATOM   3852 2HB  GLU B 242     219.139 127.445  33.020  1.00  0.00           H  
ATOM   3853 1HG  GLU B 242     219.911 126.294  30.958  1.00  0.00           H  
ATOM   3854 2HG  GLU B 242     221.039 125.373  31.946  1.00  0.00           H  
ATOM   3855  N   ILE B 243     219.755 129.557  31.182  1.00  0.00           N  
ATOM   3856  CA  ILE B 243     219.292 130.167  29.935  1.00  0.00           C  
ATOM   3857  C   ILE B 243     220.389 131.036  29.346  1.00  0.00           C  
ATOM   3858  O   ILE B 243     220.617 130.999  28.131  1.00  0.00           O  
ATOM   3859  CB  ILE B 243     218.025 131.013  30.159  1.00  0.00           C  
ATOM   3860  CG1 ILE B 243     216.843 130.114  30.531  1.00  0.00           C  
ATOM   3861  CG2 ILE B 243     217.706 131.832  28.918  1.00  0.00           C  
ATOM   3862  CD1 ILE B 243     215.640 130.871  31.048  1.00  0.00           C  
ATOM   3863  H   ILE B 243     219.254 129.739  32.057  1.00  0.00           H  
ATOM   3864  HA  ILE B 243     219.068 129.375  29.228  1.00  0.00           H  
ATOM   3865  HB  ILE B 243     218.183 131.689  30.999  1.00  0.00           H  
ATOM   3866 1HG1 ILE B 243     216.535 129.539  29.659  1.00  0.00           H  
ATOM   3867 2HG1 ILE B 243     217.152 129.404  31.298  1.00  0.00           H  
ATOM   3868 1HG2 ILE B 243     216.807 132.423  29.094  1.00  0.00           H  
ATOM   3869 2HG2 ILE B 243     218.540 132.497  28.697  1.00  0.00           H  
ATOM   3870 3HG2 ILE B 243     217.541 131.163  28.073  1.00  0.00           H  
ATOM   3871 1HD1 ILE B 243     214.844 130.166  31.291  1.00  0.00           H  
ATOM   3872 2HD1 ILE B 243     215.918 131.427  31.944  1.00  0.00           H  
ATOM   3873 3HD1 ILE B 243     215.290 131.563  30.284  1.00  0.00           H  
ATOM   3874  N   ILE B 244     221.064 131.811  30.201  1.00  0.00           N  
ATOM   3875  CA  ILE B 244     222.164 132.640  29.750  1.00  0.00           C  
ATOM   3876  C   ILE B 244     223.241 131.760  29.155  1.00  0.00           C  
ATOM   3877  O   ILE B 244     223.793 132.112  28.116  1.00  0.00           O  
ATOM   3878  CB  ILE B 244     222.783 133.480  30.891  1.00  0.00           C  
ATOM   3879  CG1 ILE B 244     221.761 134.526  31.340  1.00  0.00           C  
ATOM   3880  CG2 ILE B 244     224.083 134.132  30.387  1.00  0.00           C  
ATOM   3881  CD1 ILE B 244     222.055 135.256  32.636  1.00  0.00           C  
ATOM   3882  H   ILE B 244     220.752 131.839  31.175  1.00  0.00           H  
ATOM   3883  HA  ILE B 244     221.799 133.314  28.984  1.00  0.00           H  
ATOM   3884  HB  ILE B 244     223.000 132.848  31.748  1.00  0.00           H  
ATOM   3885 1HG1 ILE B 244     221.647 135.259  30.564  1.00  0.00           H  
ATOM   3886 2HG1 ILE B 244     220.833 134.016  31.459  1.00  0.00           H  
ATOM   3887 1HG2 ILE B 244     224.521 134.743  31.163  1.00  0.00           H  
ATOM   3888 2HG2 ILE B 244     224.815 133.383  30.090  1.00  0.00           H  
ATOM   3889 3HG2 ILE B 244     223.851 134.736  29.549  1.00  0.00           H  
ATOM   3890 1HD1 ILE B 244     221.242 135.949  32.843  1.00  0.00           H  
ATOM   3891 2HD1 ILE B 244     222.129 134.543  33.439  1.00  0.00           H  
ATOM   3892 3HD1 ILE B 244     222.984 135.814  32.554  1.00  0.00           H  
ATOM   3893  N   LEU B 245     223.567 130.638  29.801  1.00  0.00           N  
ATOM   3894  CA  LEU B 245     224.561 129.734  29.243  1.00  0.00           C  
ATOM   3895  C   LEU B 245     224.124 129.172  27.905  1.00  0.00           C  
ATOM   3896  O   LEU B 245     224.943 129.059  26.994  1.00  0.00           O  
ATOM   3897  CB  LEU B 245     224.832 128.582  30.218  1.00  0.00           C  
ATOM   3898  CG  LEU B 245     225.490 128.975  31.547  1.00  0.00           C  
ATOM   3899  CD1 LEU B 245     225.596 127.750  32.444  1.00  0.00           C  
ATOM   3900  CD2 LEU B 245     226.861 129.576  31.276  1.00  0.00           C  
ATOM   3901  H   LEU B 245     223.137 130.443  30.711  1.00  0.00           H  
ATOM   3902  HA  LEU B 245     225.481 130.282  29.096  1.00  0.00           H  
ATOM   3903 1HB  LEU B 245     223.887 128.092  30.449  1.00  0.00           H  
ATOM   3904 2HB  LEU B 245     225.482 127.857  29.728  1.00  0.00           H  
ATOM   3905  HG  LEU B 245     224.866 129.709  32.058  1.00  0.00           H  
ATOM   3906 1HD1 LEU B 245     226.064 128.030  33.389  1.00  0.00           H  
ATOM   3907 2HD1 LEU B 245     224.600 127.352  32.637  1.00  0.00           H  
ATOM   3908 3HD1 LEU B 245     226.202 126.990  31.951  1.00  0.00           H  
ATOM   3909 1HD2 LEU B 245     227.328 129.857  32.221  1.00  0.00           H  
ATOM   3910 2HD2 LEU B 245     227.486 128.842  30.767  1.00  0.00           H  
ATOM   3911 3HD2 LEU B 245     226.753 130.460  30.648  1.00  0.00           H  
ATOM   3912  N   ARG B 246     222.851 128.805  27.755  1.00  0.00           N  
ATOM   3913  CA  ARG B 246     222.418 128.261  26.479  1.00  0.00           C  
ATOM   3914  C   ARG B 246     222.513 129.305  25.380  1.00  0.00           C  
ATOM   3915  O   ARG B 246     222.999 129.013  24.279  1.00  0.00           O  
ATOM   3916  CB  ARG B 246     220.981 127.767  26.562  1.00  0.00           C  
ATOM   3917  CG  ARG B 246     220.775 126.516  27.399  1.00  0.00           C  
ATOM   3918  CD  ARG B 246     219.339 126.114  27.457  1.00  0.00           C  
ATOM   3919  NE  ARG B 246     219.121 124.980  28.366  1.00  0.00           N  
ATOM   3920  CZ  ARG B 246     219.278 123.671  28.076  1.00  0.00           C  
ATOM   3921  NH1 ARG B 246     219.670 123.260  26.880  1.00  0.00           N  
ATOM   3922  NH2 ARG B 246     219.025 122.807  29.041  1.00  0.00           N  
ATOM   3923  H   ARG B 246     222.213 128.844  28.557  1.00  0.00           H  
ATOM   3924  HA  ARG B 246     223.069 127.423  26.223  1.00  0.00           H  
ATOM   3925 1HB  ARG B 246     220.368 128.552  27.004  1.00  0.00           H  
ATOM   3926 2HB  ARG B 246     220.600 127.577  25.559  1.00  0.00           H  
ATOM   3927 1HG  ARG B 246     221.349 125.702  26.963  1.00  0.00           H  
ATOM   3928 2HG  ARG B 246     221.119 126.687  28.413  1.00  0.00           H  
ATOM   3929 1HD  ARG B 246     218.755 126.960  27.830  1.00  0.00           H  
ATOM   3930 2HD  ARG B 246     218.980 125.846  26.465  1.00  0.00           H  
ATOM   3931  HE  ARG B 246     218.808 125.184  29.330  1.00  0.00           H  
ATOM   3932 1HH1 ARG B 246     219.860 123.926  26.150  1.00  0.00           H  
ATOM   3933 2HH1 ARG B 246     219.778 122.272  26.697  1.00  0.00           H  
ATOM   3934 1HH2 ARG B 246     218.723 123.184  29.954  1.00  0.00           H  
ATOM   3935 2HH2 ARG B 246     219.123 121.816  28.892  1.00  0.00           H  
ATOM   3936  N   ALA B 247     222.054 130.522  25.674  1.00  0.00           N  
ATOM   3937  CA  ALA B 247     222.096 131.565  24.681  1.00  0.00           C  
ATOM   3938  C   ALA B 247     223.534 131.953  24.367  1.00  0.00           C  
ATOM   3939  O   ALA B 247     223.899 132.104  23.200  1.00  0.00           O  
ATOM   3940  CB  ALA B 247     221.321 132.757  25.168  1.00  0.00           C  
ATOM   3941  H   ALA B 247     221.647 130.708  26.595  1.00  0.00           H  
ATOM   3942  HA  ALA B 247     221.636 131.179  23.778  1.00  0.00           H  
ATOM   3943 1HB  ALA B 247     221.336 133.526  24.411  1.00  0.00           H  
ATOM   3944 2HB  ALA B 247     220.307 132.473  25.377  1.00  0.00           H  
ATOM   3945 3HB  ALA B 247     221.782 133.114  26.078  1.00  0.00           H  
ATOM   3946  N   ALA B 248     224.366 132.077  25.412  1.00  0.00           N  
ATOM   3947  CA  ALA B 248     225.752 132.468  25.263  1.00  0.00           C  
ATOM   3948  C   ALA B 248     226.519 131.441  24.451  1.00  0.00           C  
ATOM   3949  O   ALA B 248     227.349 131.811  23.621  1.00  0.00           O  
ATOM   3950  CB  ALA B 248     226.377 132.667  26.628  1.00  0.00           C  
ATOM   3951  H   ALA B 248     224.016 131.943  26.358  1.00  0.00           H  
ATOM   3952  HA  ALA B 248     225.780 133.410  24.733  1.00  0.00           H  
ATOM   3953 1HB  ALA B 248     227.407 133.007  26.524  1.00  0.00           H  
ATOM   3954 2HB  ALA B 248     225.809 133.402  27.169  1.00  0.00           H  
ATOM   3955 3HB  ALA B 248     226.350 131.735  27.172  1.00  0.00           H  
ATOM   3956  N   GLU B 249     226.227 130.153  24.654  1.00  0.00           N  
ATOM   3957  CA  GLU B 249     226.902 129.107  23.913  1.00  0.00           C  
ATOM   3958  C   GLU B 249     226.569 129.221  22.432  1.00  0.00           C  
ATOM   3959  O   GLU B 249     227.465 129.110  21.592  1.00  0.00           O  
ATOM   3960  CB  GLU B 249     226.502 127.728  24.442  1.00  0.00           C  
ATOM   3961  CG  GLU B 249     227.250 126.567  23.801  1.00  0.00           C  
ATOM   3962  CD  GLU B 249     226.883 125.236  24.393  1.00  0.00           C  
ATOM   3963  OE1 GLU B 249     226.092 125.210  25.305  1.00  0.00           O  
ATOM   3964  OE2 GLU B 249     227.393 124.242  23.933  1.00  0.00           O  
ATOM   3965  H   GLU B 249     225.573 129.890  25.394  1.00  0.00           H  
ATOM   3966  HA  GLU B 249     227.974 129.241  24.028  1.00  0.00           H  
ATOM   3967 1HB  GLU B 249     226.678 127.686  25.517  1.00  0.00           H  
ATOM   3968 2HB  GLU B 249     225.436 127.570  24.278  1.00  0.00           H  
ATOM   3969 1HG  GLU B 249     227.029 126.551  22.734  1.00  0.00           H  
ATOM   3970 2HG  GLU B 249     228.321 126.729  23.919  1.00  0.00           H  
ATOM   3971  N   GLU B 250     225.296 129.470  22.101  1.00  0.00           N  
ATOM   3972  CA  GLU B 250     224.935 129.610  20.695  1.00  0.00           C  
ATOM   3973  C   GLU B 250     225.594 130.862  20.102  1.00  0.00           C  
ATOM   3974  O   GLU B 250     226.025 130.851  18.945  1.00  0.00           O  
ATOM   3975  CB  GLU B 250     223.425 129.653  20.529  1.00  0.00           C  
ATOM   3976  CG  GLU B 250     222.709 128.345  20.845  1.00  0.00           C  
ATOM   3977  CD  GLU B 250     223.064 127.235  19.899  1.00  0.00           C  
ATOM   3978  OE1 GLU B 250     222.989 127.429  18.715  1.00  0.00           O  
ATOM   3979  OE2 GLU B 250     223.456 126.191  20.376  1.00  0.00           O  
ATOM   3980  H   GLU B 250     224.568 129.485  22.829  1.00  0.00           H  
ATOM   3981  HA  GLU B 250     225.310 128.742  20.156  1.00  0.00           H  
ATOM   3982 1HB  GLU B 250     223.045 130.392  21.208  1.00  0.00           H  
ATOM   3983 2HB  GLU B 250     223.169 129.952  19.518  1.00  0.00           H  
ATOM   3984 1HG  GLU B 250     222.970 128.040  21.857  1.00  0.00           H  
ATOM   3985 2HG  GLU B 250     221.630 128.524  20.817  1.00  0.00           H  
ATOM   3986  N   LEU B 251     225.698 131.934  20.898  1.00  0.00           N  
ATOM   3987  CA  LEU B 251     226.367 133.149  20.446  1.00  0.00           C  
ATOM   3988  C   LEU B 251     227.852 132.852  20.180  1.00  0.00           C  
ATOM   3989  O   LEU B 251     228.434 133.365  19.228  1.00  0.00           O  
ATOM   3990  CB  LEU B 251     226.226 134.261  21.494  1.00  0.00           C  
ATOM   3991  CG  LEU B 251     224.823 134.865  21.638  1.00  0.00           C  
ATOM   3992  CD1 LEU B 251     224.780 135.761  22.868  1.00  0.00           C  
ATOM   3993  CD2 LEU B 251     224.475 135.646  20.380  1.00  0.00           C  
ATOM   3994  H   LEU B 251     225.253 131.908  21.821  1.00  0.00           H  
ATOM   3995  HA  LEU B 251     225.919 133.458  19.514  1.00  0.00           H  
ATOM   3996 1HB  LEU B 251     226.516 133.862  22.464  1.00  0.00           H  
ATOM   3997 2HB  LEU B 251     226.910 135.069  21.237  1.00  0.00           H  
ATOM   3998  HG  LEU B 251     224.096 134.065  21.781  1.00  0.00           H  
ATOM   3999 1HD1 LEU B 251     223.783 136.190  22.971  1.00  0.00           H  
ATOM   4000 2HD1 LEU B 251     225.014 135.172  23.755  1.00  0.00           H  
ATOM   4001 3HD1 LEU B 251     225.510 136.562  22.761  1.00  0.00           H  
ATOM   4002 1HD2 LEU B 251     223.478 136.075  20.482  1.00  0.00           H  
ATOM   4003 2HD2 LEU B 251     225.201 136.447  20.236  1.00  0.00           H  
ATOM   4004 3HD2 LEU B 251     224.496 134.978  19.519  1.00  0.00           H  
ATOM   4005  N   ALA B 252     228.471 131.997  21.016  1.00  0.00           N  
ATOM   4006  CA  ALA B 252     229.866 131.578  20.829  1.00  0.00           C  
ATOM   4007  C   ALA B 252     230.034 130.798  19.521  1.00  0.00           C  
ATOM   4008  O   ALA B 252     231.071 130.890  18.865  1.00  0.00           O  
ATOM   4009  CB  ALA B 252     230.346 130.716  21.986  1.00  0.00           C  
ATOM   4010  H   ALA B 252     227.958 131.680  21.841  1.00  0.00           H  
ATOM   4011  HA  ALA B 252     230.479 132.472  20.781  1.00  0.00           H  
ATOM   4012 1HB  ALA B 252     231.387 130.443  21.829  1.00  0.00           H  
ATOM   4013 2HB  ALA B 252     230.255 131.267  22.903  1.00  0.00           H  
ATOM   4014 3HB  ALA B 252     229.746 129.818  22.046  1.00  0.00           H  
ATOM   4015  N   LYS B 253     229.024 129.993  19.163  1.00  0.00           N  
ATOM   4016  CA  LYS B 253     229.055 129.213  17.925  1.00  0.00           C  
ATOM   4017  C   LYS B 253     228.989 130.110  16.684  1.00  0.00           C  
ATOM   4018  O   LYS B 253     229.610 129.813  15.661  1.00  0.00           O  
ATOM   4019  CB  LYS B 253     227.891 128.222  17.862  1.00  0.00           C  
ATOM   4020  CG  LYS B 253     227.954 127.043  18.817  1.00  0.00           C  
ATOM   4021  CD  LYS B 253     226.697 126.182  18.647  1.00  0.00           C  
ATOM   4022  CE  LYS B 253     226.655 124.996  19.584  1.00  0.00           C  
ATOM   4023  NZ  LYS B 253     225.360 124.262  19.460  1.00  0.00           N  
ATOM   4024  H   LYS B 253     228.227 129.911  19.802  1.00  0.00           H  
ATOM   4025  HA  LYS B 253     229.994 128.663  17.892  1.00  0.00           H  
ATOM   4026 1HB  LYS B 253     226.965 128.750  18.064  1.00  0.00           H  
ATOM   4027 2HB  LYS B 253     227.819 127.824  16.851  1.00  0.00           H  
ATOM   4028 1HG  LYS B 253     228.841 126.446  18.606  1.00  0.00           H  
ATOM   4029 2HG  LYS B 253     228.011 127.403  19.841  1.00  0.00           H  
ATOM   4030 1HD  LYS B 253     225.812 126.794  18.834  1.00  0.00           H  
ATOM   4031 2HD  LYS B 253     226.645 125.820  17.622  1.00  0.00           H  
ATOM   4032 1HE  LYS B 253     227.474 124.317  19.348  1.00  0.00           H  
ATOM   4033 2HE  LYS B 253     226.766 125.341  20.612  1.00  0.00           H  
ATOM   4034 1HZ  LYS B 253     225.342 123.483  20.095  1.00  0.00           H  
ATOM   4035 2HZ  LYS B 253     224.592 124.925  19.703  1.00  0.00           H  
ATOM   4036 3HZ  LYS B 253     225.233 123.934  18.518  1.00  0.00           H  
ATOM   4037  N   LEU B 254     228.226 131.203  16.765  1.00  0.00           N  
ATOM   4038  CA  LEU B 254     228.103 132.109  15.633  1.00  0.00           C  
ATOM   4039  C   LEU B 254     229.469 132.717  15.298  1.00  0.00           C  
ATOM   4040  O   LEU B 254     230.168 133.150  16.195  1.00  0.00           O  
ATOM   4041  CB  LEU B 254     227.133 133.256  15.966  1.00  0.00           C  
ATOM   4042  CG  LEU B 254     225.628 132.918  16.132  1.00  0.00           C  
ATOM   4043  CD1 LEU B 254     224.910 134.152  16.622  1.00  0.00           C  
ATOM   4044  CD2 LEU B 254     225.027 132.481  14.806  1.00  0.00           C  
ATOM   4045  H   LEU B 254     227.680 131.353  17.622  1.00  0.00           H  
ATOM   4046  HA  LEU B 254     227.723 131.528  14.809  1.00  0.00           H  
ATOM   4047 1HB  LEU B 254     227.466 133.692  16.912  1.00  0.00           H  
ATOM   4048 2HB  LEU B 254     227.221 134.020  15.201  1.00  0.00           H  
ATOM   4049  HG  LEU B 254     225.506 132.129  16.863  1.00  0.00           H  
ATOM   4050 1HD1 LEU B 254     223.853 133.920  16.742  1.00  0.00           H  
ATOM   4051 2HD1 LEU B 254     225.317 134.452  17.553  1.00  0.00           H  
ATOM   4052 3HD1 LEU B 254     225.033 134.949  15.910  1.00  0.00           H  
ATOM   4053 1HD2 LEU B 254     223.962 132.266  14.954  1.00  0.00           H  
ATOM   4054 2HD2 LEU B 254     225.131 133.277  14.069  1.00  0.00           H  
ATOM   4055 3HD2 LEU B 254     225.518 131.587  14.443  1.00  0.00           H  
ATOM   4056  N   PRO B 255     229.835 132.882  14.013  1.00  0.00           N  
ATOM   4057  CA  PRO B 255     231.087 133.485  13.554  1.00  0.00           C  
ATOM   4058  C   PRO B 255     231.155 135.005  13.710  1.00  0.00           C  
ATOM   4059  O   PRO B 255     232.221 135.602  13.589  1.00  0.00           O  
ATOM   4060  CB  PRO B 255     231.116 133.091  12.071  1.00  0.00           C  
ATOM   4061  CG  PRO B 255     229.659 132.882  11.691  1.00  0.00           C  
ATOM   4062  CD  PRO B 255     229.006 132.303  12.931  1.00  0.00           C  
ATOM   4063  HA  PRO B 255     231.922 133.012  14.098  1.00  0.00           H  
ATOM   4064 1HB  PRO B 255     231.601 133.888  11.485  1.00  0.00           H  
ATOM   4065 2HB  PRO B 255     231.726 132.184  11.941  1.00  0.00           H  
ATOM   4066 1HG  PRO B 255     229.209 133.838  11.374  1.00  0.00           H  
ATOM   4067 2HG  PRO B 255     229.591 132.206  10.824  1.00  0.00           H  
ATOM   4068 1HD  PRO B 255     227.975 132.687  13.001  1.00  0.00           H  
ATOM   4069 2HD  PRO B 255     229.047 131.195  12.911  1.00  0.00           H  
ATOM   4070  N   ASP B 256     230.001 135.632  13.916  1.00  0.00           N  
ATOM   4071  CA  ASP B 256     229.894 137.077  14.010  1.00  0.00           C  
ATOM   4072  C   ASP B 256     230.663 137.660  15.209  1.00  0.00           C  
ATOM   4073  O   ASP B 256     230.363 137.307  16.347  1.00  0.00           O  
ATOM   4074  CB  ASP B 256     228.425 137.470  14.121  1.00  0.00           C  
ATOM   4075  CG  ASP B 256     228.243 138.955  14.151  1.00  0.00           C  
ATOM   4076  OD1 ASP B 256     228.349 139.581  13.128  1.00  0.00           O  
ATOM   4077  OD2 ASP B 256     228.029 139.471  15.236  1.00  0.00           O  
ATOM   4078  H   ASP B 256     229.163 135.084  14.020  1.00  0.00           H  
ATOM   4079  HA  ASP B 256     230.255 137.483  13.074  1.00  0.00           H  
ATOM   4080 1HB  ASP B 256     227.880 137.069  13.266  1.00  0.00           H  
ATOM   4081 2HB  ASP B 256     227.995 137.031  15.012  1.00  0.00           H  
ATOM   4082  N   PRO B 257     231.634 138.575  15.012  1.00  0.00           N  
ATOM   4083  CA  PRO B 257     232.395 139.216  16.071  1.00  0.00           C  
ATOM   4084  C   PRO B 257     231.549 139.823  17.187  1.00  0.00           C  
ATOM   4085  O   PRO B 257     231.964 139.769  18.342  1.00  0.00           O  
ATOM   4086  CB  PRO B 257     233.154 140.302  15.303  1.00  0.00           C  
ATOM   4087  CG  PRO B 257     232.422 140.415  14.009  1.00  0.00           C  
ATOM   4088  CD  PRO B 257     232.009 139.004  13.688  1.00  0.00           C  
ATOM   4089  HA  PRO B 257     233.107 138.502  16.486  1.00  0.00           H  
ATOM   4090 1HB  PRO B 257     233.153 141.240  15.877  1.00  0.00           H  
ATOM   4091 2HB  PRO B 257     234.206 140.007  15.173  1.00  0.00           H  
ATOM   4092 1HG  PRO B 257     231.562 141.094  14.118  1.00  0.00           H  
ATOM   4093 2HG  PRO B 257     233.075 140.851  13.240  1.00  0.00           H  
ATOM   4094 1HD  PRO B 257     231.176 139.019  12.970  1.00  0.00           H  
ATOM   4095 2HD  PRO B 257     232.868 138.455  13.275  1.00  0.00           H  
ATOM   4096  N   GLU B 258     230.369 140.378  16.884  1.00  0.00           N  
ATOM   4097  CA  GLU B 258     229.620 140.999  17.967  1.00  0.00           C  
ATOM   4098  C   GLU B 258     228.893 139.933  18.766  1.00  0.00           C  
ATOM   4099  O   GLU B 258     228.833 140.014  19.996  1.00  0.00           O  
ATOM   4100  CB  GLU B 258     228.671 142.073  17.443  1.00  0.00           C  
ATOM   4101  CG  GLU B 258     229.399 143.265  16.789  1.00  0.00           C  
ATOM   4102  CD  GLU B 258     230.288 144.020  17.750  1.00  0.00           C  
ATOM   4103  OE1 GLU B 258     229.847 144.349  18.819  1.00  0.00           O  
ATOM   4104  OE2 GLU B 258     231.431 144.251  17.406  1.00  0.00           O  
ATOM   4105  H   GLU B 258     229.976 140.402  15.940  1.00  0.00           H  
ATOM   4106  HA  GLU B 258     230.325 141.489  18.637  1.00  0.00           H  
ATOM   4107 1HB  GLU B 258     228.004 141.635  16.700  1.00  0.00           H  
ATOM   4108 2HB  GLU B 258     228.056 142.450  18.260  1.00  0.00           H  
ATOM   4109 1HG  GLU B 258     230.011 142.891  15.969  1.00  0.00           H  
ATOM   4110 2HG  GLU B 258     228.660 143.949  16.370  1.00  0.00           H  
ATOM   4111  N   ALA B 259     228.370 138.906  18.083  1.00  0.00           N  
ATOM   4112  CA  ALA B 259     227.738 137.807  18.811  1.00  0.00           C  
ATOM   4113  C   ALA B 259     228.761 137.143  19.726  1.00  0.00           C  
ATOM   4114  O   ALA B 259     228.463 136.822  20.875  1.00  0.00           O  
ATOM   4115  CB  ALA B 259     227.180 136.759  17.864  1.00  0.00           C  
ATOM   4116  H   ALA B 259     228.372 138.947  17.050  1.00  0.00           H  
ATOM   4117  HA  ALA B 259     226.936 138.216  19.421  1.00  0.00           H  
ATOM   4118 1HB  ALA B 259     226.725 135.961  18.444  1.00  0.00           H  
ATOM   4119 2HB  ALA B 259     226.440 137.208  17.208  1.00  0.00           H  
ATOM   4120 3HB  ALA B 259     227.999 136.347  17.270  1.00  0.00           H  
ATOM   4121  N   LEU B 260     229.987 136.991  19.234  1.00  0.00           N  
ATOM   4122  CA  LEU B 260     231.030 136.357  20.010  1.00  0.00           C  
ATOM   4123  C   LEU B 260     231.385 137.185  21.242  1.00  0.00           C  
ATOM   4124  O   LEU B 260     231.570 136.633  22.332  1.00  0.00           O  
ATOM   4125  CB  LEU B 260     232.244 136.187  19.124  1.00  0.00           C  
ATOM   4126  CG  LEU B 260     232.113 135.232  17.916  1.00  0.00           C  
ATOM   4127  CD1 LEU B 260     233.343 135.357  17.061  1.00  0.00           C  
ATOM   4128  CD2 LEU B 260     231.935 133.849  18.383  1.00  0.00           C  
ATOM   4129  H   LEU B 260     230.161 137.267  18.264  1.00  0.00           H  
ATOM   4130  HA  LEU B 260     230.664 135.392  20.346  1.00  0.00           H  
ATOM   4131 1HB  LEU B 260     232.499 137.152  18.732  1.00  0.00           H  
ATOM   4132 2HB  LEU B 260     233.044 135.822  19.744  1.00  0.00           H  
ATOM   4133  HG  LEU B 260     231.256 135.499  17.316  1.00  0.00           H  
ATOM   4134 1HD1 LEU B 260     233.248 134.697  16.204  1.00  0.00           H  
ATOM   4135 2HD1 LEU B 260     233.445 136.362  16.712  1.00  0.00           H  
ATOM   4136 3HD1 LEU B 260     234.207 135.090  17.638  1.00  0.00           H  
ATOM   4137 1HD2 LEU B 260     231.853 133.179  17.526  1.00  0.00           H  
ATOM   4138 2HD2 LEU B 260     232.772 133.565  18.982  1.00  0.00           H  
ATOM   4139 3HD2 LEU B 260     231.036 133.773  18.956  1.00  0.00           H  
ATOM   4140  N   LYS B 261     231.441 138.515  21.093  1.00  0.00           N  
ATOM   4141  CA  LYS B 261     231.712 139.382  22.235  1.00  0.00           C  
ATOM   4142  C   LYS B 261     230.583 139.252  23.261  1.00  0.00           C  
ATOM   4143  O   LYS B 261     230.844 139.217  24.471  1.00  0.00           O  
ATOM   4144  CB  LYS B 261     231.837 140.830  21.778  1.00  0.00           C  
ATOM   4145  CG  LYS B 261     233.091 141.148  20.967  1.00  0.00           C  
ATOM   4146  CD  LYS B 261     233.015 142.572  20.438  1.00  0.00           C  
ATOM   4147  CE  LYS B 261     234.070 142.864  19.386  1.00  0.00           C  
ATOM   4148  NZ  LYS B 261     233.894 144.244  18.829  1.00  0.00           N  
ATOM   4149  H   LYS B 261     231.360 138.924  20.157  1.00  0.00           H  
ATOM   4150  HA  LYS B 261     232.643 139.066  22.706  1.00  0.00           H  
ATOM   4151 1HB  LYS B 261     230.972 141.083  21.161  1.00  0.00           H  
ATOM   4152 2HB  LYS B 261     231.820 141.485  22.647  1.00  0.00           H  
ATOM   4153 1HG  LYS B 261     233.965 141.062  21.617  1.00  0.00           H  
ATOM   4154 2HG  LYS B 261     233.211 140.453  20.163  1.00  0.00           H  
ATOM   4155 1HD  LYS B 261     232.031 142.738  19.987  1.00  0.00           H  
ATOM   4156 2HD  LYS B 261     233.139 143.271  21.261  1.00  0.00           H  
ATOM   4157 1HE  LYS B 261     235.060 142.774  19.816  1.00  0.00           H  
ATOM   4158 2HE  LYS B 261     233.971 142.140  18.572  1.00  0.00           H  
ATOM   4159 1HZ  LYS B 261     234.586 144.417  18.119  1.00  0.00           H  
ATOM   4160 2HZ  LYS B 261     232.947 144.315  18.404  1.00  0.00           H  
ATOM   4161 3HZ  LYS B 261     233.980 144.928  19.562  1.00  0.00           H  
ATOM   4162  N   GLU B 262     229.334 139.144  22.775  1.00  0.00           N  
ATOM   4163  CA  GLU B 262     228.195 138.969  23.666  1.00  0.00           C  
ATOM   4164  C   GLU B 262     228.240 137.609  24.335  1.00  0.00           C  
ATOM   4165  O   GLU B 262     227.853 137.489  25.496  1.00  0.00           O  
ATOM   4166  CB  GLU B 262     226.863 139.182  22.942  1.00  0.00           C  
ATOM   4167  CG  GLU B 262     226.593 140.636  22.551  1.00  0.00           C  
ATOM   4168  CD  GLU B 262     226.479 141.546  23.759  1.00  0.00           C  
ATOM   4169  OE1 GLU B 262     225.740 141.222  24.651  1.00  0.00           O  
ATOM   4170  OE2 GLU B 262     227.146 142.562  23.794  1.00  0.00           O  
ATOM   4171  H   GLU B 262     229.177 139.253  21.768  1.00  0.00           H  
ATOM   4172  HA  GLU B 262     228.257 139.725  24.446  1.00  0.00           H  
ATOM   4173 1HB  GLU B 262     226.853 138.585  22.026  1.00  0.00           H  
ATOM   4174 2HB  GLU B 262     226.043 138.840  23.569  1.00  0.00           H  
ATOM   4175 1HG  GLU B 262     227.402 140.993  21.915  1.00  0.00           H  
ATOM   4176 2HG  GLU B 262     225.672 140.682  21.982  1.00  0.00           H  
ATOM   4177  N   ALA B 263     228.731 136.579  23.635  1.00  0.00           N  
ATOM   4178  CA  ALA B 263     228.868 135.264  24.245  1.00  0.00           C  
ATOM   4179  C   ALA B 263     229.807 135.326  25.435  1.00  0.00           C  
ATOM   4180  O   ALA B 263     229.531 134.725  26.480  1.00  0.00           O  
ATOM   4181  CB  ALA B 263     229.429 134.288  23.259  1.00  0.00           C  
ATOM   4182  H   ALA B 263     228.940 136.711  22.642  1.00  0.00           H  
ATOM   4183  HA  ALA B 263     227.886 134.937  24.578  1.00  0.00           H  
ATOM   4184 1HB  ALA B 263     229.507 133.317  23.724  1.00  0.00           H  
ATOM   4185 2HB  ALA B 263     228.794 134.246  22.428  1.00  0.00           H  
ATOM   4186 3HB  ALA B 263     230.400 134.622  22.941  1.00  0.00           H  
ATOM   4187  N   VAL B 264     230.893 136.100  25.288  1.00  0.00           N  
ATOM   4188  CA  VAL B 264     231.842 136.281  26.370  1.00  0.00           C  
ATOM   4189  C   VAL B 264     231.208 137.029  27.521  1.00  0.00           C  
ATOM   4190  O   VAL B 264     231.356 136.620  28.672  1.00  0.00           O  
ATOM   4191  CB  VAL B 264     233.080 137.054  25.877  1.00  0.00           C  
ATOM   4192  CG1 VAL B 264     233.928 137.509  27.055  1.00  0.00           C  
ATOM   4193  CG2 VAL B 264     233.892 136.182  24.932  1.00  0.00           C  
ATOM   4194  H   VAL B 264     231.073 136.506  24.360  1.00  0.00           H  
ATOM   4195  HA  VAL B 264     232.149 135.296  26.713  1.00  0.00           H  
ATOM   4196  HB  VAL B 264     232.751 137.952  25.353  1.00  0.00           H  
ATOM   4197 1HG1 VAL B 264     234.798 138.054  26.689  1.00  0.00           H  
ATOM   4198 2HG1 VAL B 264     233.337 138.160  27.699  1.00  0.00           H  
ATOM   4199 3HG1 VAL B 264     234.258 136.639  27.623  1.00  0.00           H  
ATOM   4200 1HG2 VAL B 264     234.765 136.736  24.587  1.00  0.00           H  
ATOM   4201 2HG2 VAL B 264     234.216 135.282  25.455  1.00  0.00           H  
ATOM   4202 3HG2 VAL B 264     233.278 135.903  24.075  1.00  0.00           H  
ATOM   4203  N   LYS B 265     230.547 138.148  27.229  1.00  0.00           N  
ATOM   4204  CA  LYS B 265     229.941 138.950  28.281  1.00  0.00           C  
ATOM   4205  C   LYS B 265     228.845 138.193  29.020  1.00  0.00           C  
ATOM   4206  O   LYS B 265     228.776 138.231  30.250  1.00  0.00           O  
ATOM   4207  CB  LYS B 265     229.356 140.218  27.668  1.00  0.00           C  
ATOM   4208  CG  LYS B 265     230.396 141.239  27.205  1.00  0.00           C  
ATOM   4209  CD  LYS B 265     229.780 142.294  26.256  1.00  0.00           C  
ATOM   4210  CE  LYS B 265     228.730 143.182  26.926  1.00  0.00           C  
ATOM   4211  NZ  LYS B 265     228.146 144.154  25.955  1.00  0.00           N  
ATOM   4212  H   LYS B 265     230.492 138.452  26.252  1.00  0.00           H  
ATOM   4213  HA  LYS B 265     230.716 139.217  29.000  1.00  0.00           H  
ATOM   4214 1HB  LYS B 265     228.737 139.949  26.808  1.00  0.00           H  
ATOM   4215 2HB  LYS B 265     228.710 140.691  28.402  1.00  0.00           H  
ATOM   4216 1HG  LYS B 265     230.828 141.738  28.072  1.00  0.00           H  
ATOM   4217 2HG  LYS B 265     231.194 140.716  26.674  1.00  0.00           H  
ATOM   4218 1HD  LYS B 265     230.575 142.925  25.865  1.00  0.00           H  
ATOM   4219 2HD  LYS B 265     229.310 141.784  25.413  1.00  0.00           H  
ATOM   4220 1HE  LYS B 265     227.923 142.563  27.309  1.00  0.00           H  
ATOM   4221 2HE  LYS B 265     229.185 143.728  27.749  1.00  0.00           H  
ATOM   4222 1HZ  LYS B 265     227.448 144.718  26.411  1.00  0.00           H  
ATOM   4223 2HZ  LYS B 265     228.866 144.748  25.583  1.00  0.00           H  
ATOM   4224 3HZ  LYS B 265     227.704 143.621  25.179  1.00  0.00           H  
ATOM   4225  N   ALA B 266     227.994 137.497  28.273  1.00  0.00           N  
ATOM   4226  CA  ALA B 266     226.913 136.738  28.863  1.00  0.00           C  
ATOM   4227  C   ALA B 266     227.452 135.641  29.767  1.00  0.00           C  
ATOM   4228  O   ALA B 266     227.015 135.471  30.914  1.00  0.00           O  
ATOM   4229  CB  ALA B 266     226.090 136.160  27.738  1.00  0.00           C  
ATOM   4230  H   ALA B 266     228.076 137.525  27.258  1.00  0.00           H  
ATOM   4231  HA  ALA B 266     226.302 137.408  29.466  1.00  0.00           H  
ATOM   4232 1HB  ALA B 266     225.271 135.597  28.121  1.00  0.00           H  
ATOM   4233 2HB  ALA B 266     225.718 136.968  27.112  1.00  0.00           H  
ATOM   4234 3HB  ALA B 266     226.728 135.518  27.142  1.00  0.00           H  
ATOM   4235  N   ALA B 267     228.465 134.933  29.286  1.00  0.00           N  
ATOM   4236  CA  ALA B 267     229.066 133.903  30.080  1.00  0.00           C  
ATOM   4237  C   ALA B 267     229.766 134.508  31.310  1.00  0.00           C  
ATOM   4238  O   ALA B 267     229.632 133.979  32.419  1.00  0.00           O  
ATOM   4239  CB  ALA B 267     229.996 133.132  29.193  1.00  0.00           C  
ATOM   4240  H   ALA B 267     228.803 135.073  28.329  1.00  0.00           H  
ATOM   4241  HA  ALA B 267     228.282 133.234  30.438  1.00  0.00           H  
ATOM   4242 1HB  ALA B 267     230.456 132.343  29.727  1.00  0.00           H  
ATOM   4243 2HB  ALA B 267     229.439 132.728  28.358  1.00  0.00           H  
ATOM   4244 3HB  ALA B 267     230.743 133.818  28.821  1.00  0.00           H  
ATOM   4245  N   GLU B 268     230.426 135.668  31.155  1.00  0.00           N  
ATOM   4246  CA  GLU B 268     231.085 136.323  32.283  1.00  0.00           C  
ATOM   4247  C   GLU B 268     230.087 136.628  33.381  1.00  0.00           C  
ATOM   4248  O   GLU B 268     230.400 136.465  34.565  1.00  0.00           O  
ATOM   4249  CB  GLU B 268     231.772 137.614  31.833  1.00  0.00           C  
ATOM   4250  CG  GLU B 268     232.420 138.407  32.960  1.00  0.00           C  
ATOM   4251  CD  GLU B 268     233.114 139.650  32.477  1.00  0.00           C  
ATOM   4252  OE1 GLU B 268     233.218 139.825  31.286  1.00  0.00           O  
ATOM   4253  OE2 GLU B 268     233.541 140.425  33.300  1.00  0.00           O  
ATOM   4254  H   GLU B 268     230.543 136.077  30.225  1.00  0.00           H  
ATOM   4255  HA  GLU B 268     231.826 135.637  32.689  1.00  0.00           H  
ATOM   4256 1HB  GLU B 268     232.546 137.379  31.103  1.00  0.00           H  
ATOM   4257 2HB  GLU B 268     231.046 138.262  31.344  1.00  0.00           H  
ATOM   4258 1HG  GLU B 268     231.652 138.690  33.679  1.00  0.00           H  
ATOM   4259 2HG  GLU B 268     233.140 137.769  33.471  1.00  0.00           H  
ATOM   4260  N   LYS B 269     228.890 137.079  33.001  1.00  0.00           N  
ATOM   4261  CA  LYS B 269     227.853 137.392  33.974  1.00  0.00           C  
ATOM   4262  C   LYS B 269     227.477 136.154  34.790  1.00  0.00           C  
ATOM   4263  O   LYS B 269     227.200 136.269  35.989  1.00  0.00           O  
ATOM   4264  CB  LYS B 269     226.631 137.989  33.274  1.00  0.00           C  
ATOM   4265  CG  LYS B 269     226.863 139.409  32.740  1.00  0.00           C  
ATOM   4266  CD  LYS B 269     225.673 139.918  31.928  1.00  0.00           C  
ATOM   4267  CE  LYS B 269     225.915 141.334  31.408  1.00  0.00           C  
ATOM   4268  NZ  LYS B 269     224.806 141.797  30.534  1.00  0.00           N  
ATOM   4269  H   LYS B 269     228.730 137.252  32.002  1.00  0.00           H  
ATOM   4270  HA  LYS B 269     228.246 138.136  34.661  1.00  0.00           H  
ATOM   4271 1HB  LYS B 269     226.351 137.358  32.434  1.00  0.00           H  
ATOM   4272 2HB  LYS B 269     225.789 138.013  33.963  1.00  0.00           H  
ATOM   4273 1HG  LYS B 269     227.022 140.078  33.585  1.00  0.00           H  
ATOM   4274 2HG  LYS B 269     227.756 139.424  32.124  1.00  0.00           H  
ATOM   4275 1HD  LYS B 269     225.508 139.254  31.078  1.00  0.00           H  
ATOM   4276 2HD  LYS B 269     224.774 139.918  32.546  1.00  0.00           H  
ATOM   4277 1HE  LYS B 269     225.991 142.006  32.260  1.00  0.00           H  
ATOM   4278 2HE  LYS B 269     226.850 141.367  30.844  1.00  0.00           H  
ATOM   4279 1HZ  LYS B 269     224.974 142.738  30.224  1.00  0.00           H  
ATOM   4280 2HZ  LYS B 269     224.724 141.193  29.737  1.00  0.00           H  
ATOM   4281 3HZ  LYS B 269     223.928 141.762  31.069  1.00  0.00           H  
ATOM   4282  N   VAL B 270     227.477 134.972  34.158  1.00  0.00           N  
ATOM   4283  CA  VAL B 270     227.204 133.734  34.888  1.00  0.00           C  
ATOM   4284  C   VAL B 270     228.326 133.451  35.885  1.00  0.00           C  
ATOM   4285  O   VAL B 270     228.068 133.054  37.031  1.00  0.00           O  
ATOM   4286  CB  VAL B 270     227.026 132.523  33.948  1.00  0.00           C  
ATOM   4287  CG1 VAL B 270     226.895 131.214  34.779  1.00  0.00           C  
ATOM   4288  CG2 VAL B 270     225.793 132.736  33.070  1.00  0.00           C  
ATOM   4289  H   VAL B 270     227.651 134.964  33.143  1.00  0.00           H  
ATOM   4290  HA  VAL B 270     226.286 133.872  35.444  1.00  0.00           H  
ATOM   4291  HB  VAL B 270     227.896 132.438  33.317  1.00  0.00           H  
ATOM   4292 1HG1 VAL B 270     226.774 130.377  34.115  1.00  0.00           H  
ATOM   4293 2HG1 VAL B 270     227.782 131.048  35.385  1.00  0.00           H  
ATOM   4294 3HG1 VAL B 270     226.026 131.280  35.429  1.00  0.00           H  
ATOM   4295 1HG2 VAL B 270     225.671 131.904  32.389  1.00  0.00           H  
ATOM   4296 2HG2 VAL B 270     224.905 132.828  33.683  1.00  0.00           H  
ATOM   4297 3HG2 VAL B 270     225.934 133.645  32.500  1.00  0.00           H  
ATOM   4298  N   VAL B 271     229.573 133.649  35.448  1.00  0.00           N  
ATOM   4299  CA  VAL B 271     230.696 133.382  36.339  1.00  0.00           C  
ATOM   4300  C   VAL B 271     230.626 134.306  37.548  1.00  0.00           C  
ATOM   4301  O   VAL B 271     230.837 133.866  38.677  1.00  0.00           O  
ATOM   4302  CB  VAL B 271     232.035 133.589  35.605  1.00  0.00           C  
ATOM   4303  CG1 VAL B 271     233.198 133.483  36.579  1.00  0.00           C  
ATOM   4304  CG2 VAL B 271     232.174 132.569  34.485  1.00  0.00           C  
ATOM   4305  H   VAL B 271     229.700 133.933  34.471  1.00  0.00           H  
ATOM   4306  HA  VAL B 271     230.640 132.360  36.671  1.00  0.00           H  
ATOM   4307  HB  VAL B 271     232.057 134.595  35.186  1.00  0.00           H  
ATOM   4308 1HG1 VAL B 271     234.136 133.632  36.043  1.00  0.00           H  
ATOM   4309 2HG1 VAL B 271     233.097 134.245  37.351  1.00  0.00           H  
ATOM   4310 3HG1 VAL B 271     233.197 132.496  37.041  1.00  0.00           H  
ATOM   4311 1HG2 VAL B 271     233.122 132.722  33.970  1.00  0.00           H  
ATOM   4312 2HG2 VAL B 271     232.146 131.562  34.905  1.00  0.00           H  
ATOM   4313 3HG2 VAL B 271     231.353 132.690  33.778  1.00  0.00           H  
ATOM   4314  N   ARG B 272     230.352 135.589  37.315  1.00  0.00           N  
ATOM   4315  CA  ARG B 272     230.258 136.558  38.392  1.00  0.00           C  
ATOM   4316  C   ARG B 272     229.110 136.295  39.365  1.00  0.00           C  
ATOM   4317  O   ARG B 272     229.269 136.528  40.565  1.00  0.00           O  
ATOM   4318  CB  ARG B 272     230.099 137.955  37.811  1.00  0.00           C  
ATOM   4319  CG  ARG B 272     231.353 138.530  37.173  1.00  0.00           C  
ATOM   4320  CD  ARG B 272     231.119 139.890  36.627  1.00  0.00           C  
ATOM   4321  NE  ARG B 272     232.312 140.437  36.001  1.00  0.00           N  
ATOM   4322  CZ  ARG B 272     233.279 141.110  36.655  1.00  0.00           C  
ATOM   4323  NH1 ARG B 272     233.180 141.309  37.951  1.00  0.00           N  
ATOM   4324  NH2 ARG B 272     234.328 141.568  35.995  1.00  0.00           N  
ATOM   4325  H   ARG B 272     230.224 135.898  36.349  1.00  0.00           H  
ATOM   4326  HA  ARG B 272     231.187 136.505  38.956  1.00  0.00           H  
ATOM   4327 1HB  ARG B 272     229.318 137.946  37.052  1.00  0.00           H  
ATOM   4328 2HB  ARG B 272     229.784 138.642  38.596  1.00  0.00           H  
ATOM   4329 1HG  ARG B 272     232.146 138.591  37.919  1.00  0.00           H  
ATOM   4330 2HG  ARG B 272     231.675 137.883  36.355  1.00  0.00           H  
ATOM   4331 1HD  ARG B 272     230.328 139.851  35.878  1.00  0.00           H  
ATOM   4332 2HD  ARG B 272     230.820 140.559  37.434  1.00  0.00           H  
ATOM   4333  HE  ARG B 272     232.424 140.304  35.005  1.00  0.00           H  
ATOM   4334 1HH1 ARG B 272     232.379 140.959  38.456  1.00  0.00           H  
ATOM   4335 2HH1 ARG B 272     233.904 141.814  38.441  1.00  0.00           H  
ATOM   4336 1HH2 ARG B 272     234.404 141.414  34.998  1.00  0.00           H  
ATOM   4337 2HH2 ARG B 272     235.052 142.072  36.485  1.00  0.00           H  
ATOM   4338  N   GLU B 273     227.954 135.825  38.874  1.00  0.00           N  
ATOM   4339  CA  GLU B 273     226.855 135.523  39.782  1.00  0.00           C  
ATOM   4340  C   GLU B 273     227.182 134.299  40.636  1.00  0.00           C  
ATOM   4341  O   GLU B 273     226.888 134.282  41.834  1.00  0.00           O  
ATOM   4342  CB  GLU B 273     225.562 135.286  38.997  1.00  0.00           C  
ATOM   4343  CG  GLU B 273     224.347 134.985  39.864  1.00  0.00           C  
ATOM   4344  CD  GLU B 273     223.974 136.128  40.765  1.00  0.00           C  
ATOM   4345  OE1 GLU B 273     224.320 137.243  40.455  1.00  0.00           O  
ATOM   4346  OE2 GLU B 273     223.342 135.886  41.767  1.00  0.00           O  
ATOM   4347  H   GLU B 273     227.814 135.750  37.862  1.00  0.00           H  
ATOM   4348  HA  GLU B 273     226.710 136.375  40.444  1.00  0.00           H  
ATOM   4349 1HB  GLU B 273     225.334 136.168  38.396  1.00  0.00           H  
ATOM   4350 2HB  GLU B 273     225.700 134.450  38.312  1.00  0.00           H  
ATOM   4351 1HG  GLU B 273     223.501 134.756  39.217  1.00  0.00           H  
ATOM   4352 2HG  GLU B 273     224.555 134.103  40.468  1.00  0.00           H  
ATOM   4353  N   GLN B 274     227.821 133.276  40.050  1.00  0.00           N  
ATOM   4354  CA  GLN B 274     228.160 132.085  40.826  1.00  0.00           C  
ATOM   4355  C   GLN B 274     229.624 131.633  40.662  1.00  0.00           C  
ATOM   4356  O   GLN B 274     229.867 130.606  40.019  1.00  0.00           O  
ATOM   4357  CB  GLN B 274     227.223 130.938  40.438  1.00  0.00           C  
ATOM   4358  CG  GLN B 274     225.766 131.177  40.793  1.00  0.00           C  
ATOM   4359  CD  GLN B 274     224.913 129.937  40.602  1.00  0.00           C  
ATOM   4360  OE1 GLN B 274     225.168 129.122  39.711  1.00  0.00           O  
ATOM   4361  NE2 GLN B 274     223.892 129.788  41.438  1.00  0.00           N  
ATOM   4362  H   GLN B 274     228.030 133.306  39.043  1.00  0.00           H  
ATOM   4363  HA  GLN B 274     227.999 132.305  41.879  1.00  0.00           H  
ATOM   4364 1HB  GLN B 274     227.284 130.766  39.363  1.00  0.00           H  
ATOM   4365 2HB  GLN B 274     227.545 130.022  40.935  1.00  0.00           H  
ATOM   4366 1HG  GLN B 274     225.702 131.478  41.839  1.00  0.00           H  
ATOM   4367 2HG  GLN B 274     225.371 131.966  40.152  1.00  0.00           H  
ATOM   4368 1HE2 GLN B 274     223.294 128.989  41.361  1.00  0.00           H  
ATOM   4369 2HE2 GLN B 274     223.721 130.473  42.146  1.00  0.00           H  
ATOM   4370  N   PRO B 275     230.624 132.326  41.229  1.00  0.00           N  
ATOM   4371  CA  PRO B 275     232.025 132.002  41.061  1.00  0.00           C  
ATOM   4372  C   PRO B 275     232.287 130.590  41.539  1.00  0.00           C  
ATOM   4373  O   PRO B 275     231.724 130.166  42.550  1.00  0.00           O  
ATOM   4374  CB  PRO B 275     232.720 133.019  41.974  1.00  0.00           C  
ATOM   4375  CG  PRO B 275     231.785 134.204  41.999  1.00  0.00           C  
ATOM   4376  CD  PRO B 275     230.394 133.593  41.962  1.00  0.00           C  
ATOM   4377  HA  PRO B 275     232.309 132.140  40.002  1.00  0.00           H  
ATOM   4378 1HB  PRO B 275     232.881 132.578  42.973  1.00  0.00           H  
ATOM   4379 2HB  PRO B 275     233.711 133.267  41.569  1.00  0.00           H  
ATOM   4380 1HG  PRO B 275     231.955 134.825  42.890  1.00  0.00           H  
ATOM   4381 2HG  PRO B 275     231.969 134.846  41.122  1.00  0.00           H  
ATOM   4382 1HD  PRO B 275     230.018 133.364  42.965  1.00  0.00           H  
ATOM   4383 2HD  PRO B 275     229.756 134.277  41.432  1.00  0.00           H  
ATOM   4384  N   GLY B 276     233.121 129.851  40.821  1.00  0.00           N  
ATOM   4385  CA  GLY B 276     233.510 128.497  41.213  1.00  0.00           C  
ATOM   4386  C   GLY B 276     232.461 127.409  40.938  1.00  0.00           C  
ATOM   4387  O   GLY B 276     232.743 126.223  41.126  1.00  0.00           O  
ATOM   4388  H   GLY B 276     233.549 130.258  39.997  1.00  0.00           H  
ATOM   4389 1HA  GLY B 276     234.428 128.234  40.691  1.00  0.00           H  
ATOM   4390 2HA  GLY B 276     233.749 128.496  42.275  1.00  0.00           H  
ATOM   4391  N   SER B 277     231.274 127.799  40.473  1.00  0.00           N  
ATOM   4392  CA  SER B 277     230.164 126.864  40.273  1.00  0.00           C  
ATOM   4393  C   SER B 277     230.254 126.082  38.976  1.00  0.00           C  
ATOM   4394  O   SER B 277     231.039 126.415  38.082  1.00  0.00           O  
ATOM   4395  CB  SER B 277     228.842 127.588  40.261  1.00  0.00           C  
ATOM   4396  OG  SER B 277     228.705 128.350  39.092  1.00  0.00           O  
ATOM   4397  H   SER B 277     231.093 128.795  40.312  1.00  0.00           H  
ATOM   4398  HA  SER B 277     230.171 126.153  41.100  1.00  0.00           H  
ATOM   4399 1HB  SER B 277     228.031 126.869  40.328  1.00  0.00           H  
ATOM   4400 2HB  SER B 277     228.783 128.235  41.132  1.00  0.00           H  
ATOM   4401  HG  SER B 277     228.959 129.267  39.346  1.00  0.00           H  
ATOM   4402  N   ASN B 278     229.471 124.403  38.612  1.00  0.00           N  
ATOM   4403  CA  ASN B 278     229.509 123.690  37.341  1.00  0.00           C  
ATOM   4404  C   ASN B 278     228.934 124.542  36.216  1.00  0.00           C  
ATOM   4405  O   ASN B 278     229.353 124.426  35.062  1.00  0.00           O  
ATOM   4406  CB  ASN B 278     228.764 122.372  37.445  1.00  0.00           C  
ATOM   4407  CG  ASN B 278     229.511 121.351  38.258  1.00  0.00           C  
ATOM   4408  OD1 ASN B 278     230.716 121.487  38.494  1.00  0.00           O  
ATOM   4409  ND2 ASN B 278     228.814 120.330  38.692  1.00  0.00           N  
ATOM   4410  H   ASN B 278     228.878 124.057  39.354  1.00  0.00           H  
ATOM   4411  HA  ASN B 278     230.549 123.479  37.102  1.00  0.00           H  
ATOM   4412 1HB  ASN B 278     227.787 122.539  37.900  1.00  0.00           H  
ATOM   4413 2HB  ASN B 278     228.595 121.970  36.445  1.00  0.00           H  
ATOM   4414 1HD2 ASN B 278     229.260 119.620  39.240  1.00  0.00           H  
ATOM   4415 2HD2 ASN B 278     227.842 120.259  38.477  1.00  0.00           H  
ATOM   4416  N   LEU B 279     227.977 125.398  36.557  1.00  0.00           N  
ATOM   4417  CA  LEU B 279     227.451 126.375  35.612  1.00  0.00           C  
ATOM   4418  C   LEU B 279     228.523 127.378  35.204  1.00  0.00           C  
ATOM   4419  O   LEU B 279     228.616 127.763  34.037  1.00  0.00           O  
ATOM   4420  CB  LEU B 279     226.256 127.115  36.225  1.00  0.00           C  
ATOM   4421  CG  LEU B 279     225.009 126.261  36.490  1.00  0.00           C  
ATOM   4422  CD1 LEU B 279     223.974 127.091  37.237  1.00  0.00           C  
ATOM   4423  CD2 LEU B 279     224.452 125.751  35.169  1.00  0.00           C  
ATOM   4424  H   LEU B 279     227.604 125.371  37.495  1.00  0.00           H  
ATOM   4425  HA  LEU B 279     227.132 125.850  34.711  1.00  0.00           H  
ATOM   4426 1HB  LEU B 279     226.566 127.551  37.173  1.00  0.00           H  
ATOM   4427 2HB  LEU B 279     225.966 127.924  35.555  1.00  0.00           H  
ATOM   4428  HG  LEU B 279     225.276 125.414  37.123  1.00  0.00           H  
ATOM   4429 1HD1 LEU B 279     223.088 126.484  37.426  1.00  0.00           H  
ATOM   4430 2HD1 LEU B 279     224.392 127.426  38.186  1.00  0.00           H  
ATOM   4431 3HD1 LEU B 279     223.699 127.956  36.635  1.00  0.00           H  
ATOM   4432 1HD2 LEU B 279     223.567 125.143  35.358  1.00  0.00           H  
ATOM   4433 2HD2 LEU B 279     224.184 126.598  34.537  1.00  0.00           H  
ATOM   4434 3HD2 LEU B 279     225.207 125.147  34.665  1.00  0.00           H  
ATOM   4435  N   ALA B 280     229.328 127.803  36.171  1.00  0.00           N  
ATOM   4436  CA  ALA B 280     230.437 128.711  35.903  1.00  0.00           C  
ATOM   4437  C   ALA B 280     231.495 128.046  35.032  1.00  0.00           C  
ATOM   4438  O   ALA B 280     232.105 128.689  34.177  1.00  0.00           O  
ATOM   4439  CB  ALA B 280     231.052 129.198  37.207  1.00  0.00           C  
ATOM   4440  H   ALA B 280     229.169 127.487  37.119  1.00  0.00           H  
ATOM   4441  HA  ALA B 280     230.053 129.573  35.357  1.00  0.00           H  
ATOM   4442 1HB  ALA B 280     231.878 129.875  36.989  1.00  0.00           H  
ATOM   4443 2HB  ALA B 280     230.299 129.722  37.793  1.00  0.00           H  
ATOM   4444 3HB  ALA B 280     231.423 128.343  37.772  1.00  0.00           H  
ATOM   4445  N   LYS B 281     231.711 126.754  35.254  1.00  0.00           N  
ATOM   4446  CA  LYS B 281     232.644 125.981  34.441  1.00  0.00           C  
ATOM   4447  C   LYS B 281     232.207 125.950  32.983  1.00  0.00           C  
ATOM   4448  O   LYS B 281     233.026 126.110  32.077  1.00  0.00           O  
ATOM   4449  CB  LYS B 281     232.774 124.557  34.983  1.00  0.00           C  
ATOM   4450  CG  LYS B 281     233.496 124.455  36.319  1.00  0.00           C  
ATOM   4451  CD  LYS B 281     233.583 123.012  36.793  1.00  0.00           C  
ATOM   4452  CE  LYS B 281     234.178 122.923  38.190  1.00  0.00           C  
ATOM   4453  NZ  LYS B 281     234.201 121.523  38.695  1.00  0.00           N  
ATOM   4454  H   LYS B 281     231.214 126.293  36.004  1.00  0.00           H  
ATOM   4455  HA  LYS B 281     233.619 126.464  34.484  1.00  0.00           H  
ATOM   4456 1HB  LYS B 281     231.781 124.122  35.105  1.00  0.00           H  
ATOM   4457 2HB  LYS B 281     233.314 123.942  34.263  1.00  0.00           H  
ATOM   4458 1HG  LYS B 281     234.505 124.857  36.220  1.00  0.00           H  
ATOM   4459 2HG  LYS B 281     232.963 125.043  37.067  1.00  0.00           H  
ATOM   4460 1HD  LYS B 281     232.585 122.571  36.802  1.00  0.00           H  
ATOM   4461 2HD  LYS B 281     234.205 122.441  36.106  1.00  0.00           H  
ATOM   4462 1HE  LYS B 281     235.195 123.309  38.178  1.00  0.00           H  
ATOM   4463 2HE  LYS B 281     233.589 123.531  38.876  1.00  0.00           H  
ATOM   4464 1HZ  LYS B 281     234.603 121.506  39.621  1.00  0.00           H  
ATOM   4465 2HZ  LYS B 281     233.258 121.159  38.730  1.00  0.00           H  
ATOM   4466 3HZ  LYS B 281     234.761 120.951  38.077  1.00  0.00           H  
ATOM   4467  N   LYS B 282     230.913 125.744  32.762  1.00  0.00           N  
ATOM   4468  CA  LYS B 282     230.349 125.794  31.418  1.00  0.00           C  
ATOM   4469  C   LYS B 282     230.442 127.197  30.834  1.00  0.00           C  
ATOM   4470  O   LYS B 282     230.692 127.369  29.640  1.00  0.00           O  
ATOM   4471  CB  LYS B 282     228.892 125.327  31.430  1.00  0.00           C  
ATOM   4472  CG  LYS B 282     228.218 125.328  30.065  1.00  0.00           C  
ATOM   4473  CD  LYS B 282     228.842 124.292  29.140  1.00  0.00           C  
ATOM   4474  CE  LYS B 282     228.147 124.269  27.786  1.00  0.00           C  
ATOM   4475  NZ  LYS B 282     228.698 123.211  26.897  1.00  0.00           N  
ATOM   4476  H   LYS B 282     230.306 125.545  33.543  1.00  0.00           H  
ATOM   4477  HA  LYS B 282     230.924 125.128  30.776  1.00  0.00           H  
ATOM   4478 1HB  LYS B 282     228.839 124.312  31.830  1.00  0.00           H  
ATOM   4479 2HB  LYS B 282     228.310 125.968  32.091  1.00  0.00           H  
ATOM   4480 1HG  LYS B 282     227.157 125.106  30.183  1.00  0.00           H  
ATOM   4481 2HG  LYS B 282     228.317 126.314  29.612  1.00  0.00           H  
ATOM   4482 1HD  LYS B 282     229.897 124.523  28.993  1.00  0.00           H  
ATOM   4483 2HD  LYS B 282     228.765 123.305  29.595  1.00  0.00           H  
ATOM   4484 1HE  LYS B 282     227.083 124.088  27.928  1.00  0.00           H  
ATOM   4485 2HE  LYS B 282     228.268 125.235  27.299  1.00  0.00           H  
ATOM   4486 1HZ  LYS B 282     228.213 123.227  26.011  1.00  0.00           H  
ATOM   4487 2HZ  LYS B 282     229.684 123.378  26.745  1.00  0.00           H  
ATOM   4488 3HZ  LYS B 282     228.574 122.306  27.331  1.00  0.00           H  
ATOM   4489  N   ALA B 283     230.243 128.202  31.681  1.00  0.00           N  
ATOM   4490  CA  ALA B 283     230.385 129.594  31.269  1.00  0.00           C  
ATOM   4491  C   ALA B 283     231.796 129.878  30.771  1.00  0.00           C  
ATOM   4492  O   ALA B 283     231.981 130.535  29.747  1.00  0.00           O  
ATOM   4493  CB  ALA B 283     230.033 130.524  32.422  1.00  0.00           C  
ATOM   4494  H   ALA B 283     229.985 127.996  32.636  1.00  0.00           H  
ATOM   4495  HA  ALA B 283     229.697 129.782  30.444  1.00  0.00           H  
ATOM   4496 1HB  ALA B 283     230.143 131.559  32.099  1.00  0.00           H  
ATOM   4497 2HB  ALA B 283     229.001 130.349  32.729  1.00  0.00           H  
ATOM   4498 3HB  ALA B 283     230.698 130.333  33.260  1.00  0.00           H  
ATOM   4499  N   LEU B 284     232.790 129.379  31.499  1.00  0.00           N  
ATOM   4500  CA  LEU B 284     234.183 129.549  31.113  1.00  0.00           C  
ATOM   4501  C   LEU B 284     234.474 128.872  29.782  1.00  0.00           C  
ATOM   4502  O   LEU B 284     235.213 129.400  28.952  1.00  0.00           O  
ATOM   4503  CB  LEU B 284     235.106 128.977  32.197  1.00  0.00           C  
ATOM   4504  CG  LEU B 284     235.142 129.755  33.518  1.00  0.00           C  
ATOM   4505  CD1 LEU B 284     235.943 128.971  34.548  1.00  0.00           C  
ATOM   4506  CD2 LEU B 284     235.750 131.130  33.282  1.00  0.00           C  
ATOM   4507  H   LEU B 284     232.570 128.870  32.346  1.00  0.00           H  
ATOM   4508  HA  LEU B 284     234.382 130.614  30.992  1.00  0.00           H  
ATOM   4509 1HB  LEU B 284     234.790 127.960  32.420  1.00  0.00           H  
ATOM   4510 2HB  LEU B 284     236.122 128.943  31.805  1.00  0.00           H  
ATOM   4511  HG  LEU B 284     234.127 129.869  33.901  1.00  0.00           H  
ATOM   4512 1HD1 LEU B 284     235.969 129.524  35.487  1.00  0.00           H  
ATOM   4513 2HD1 LEU B 284     235.475 128.001  34.712  1.00  0.00           H  
ATOM   4514 3HD1 LEU B 284     236.960 128.828  34.185  1.00  0.00           H  
ATOM   4515 1HD2 LEU B 284     235.775 131.683  34.222  1.00  0.00           H  
ATOM   4516 2HD2 LEU B 284     236.765 131.018  32.900  1.00  0.00           H  
ATOM   4517 3HD2 LEU B 284     235.147 131.675  32.556  1.00  0.00           H  
ATOM   4518  N   GLU B 285     233.883 127.699  29.578  1.00  0.00           N  
ATOM   4519  CA  GLU B 285     233.954 127.016  28.292  1.00  0.00           C  
ATOM   4520  C   GLU B 285     233.406 127.892  27.173  1.00  0.00           C  
ATOM   4521  O   GLU B 285     234.037 128.044  26.124  1.00  0.00           O  
ATOM   4522  CB  GLU B 285     233.180 125.697  28.346  1.00  0.00           C  
ATOM   4523  CG  GLU B 285     233.215 124.897  27.050  1.00  0.00           C  
ATOM   4524  CD  GLU B 285     232.296 123.706  27.076  1.00  0.00           C  
ATOM   4525  OE1 GLU B 285     232.383 122.932  27.997  1.00  0.00           O  
ATOM   4526  OE2 GLU B 285     231.505 123.572  26.171  1.00  0.00           O  
ATOM   4527  H   GLU B 285     233.370 127.267  30.336  1.00  0.00           H  
ATOM   4528  HA  GLU B 285     235.001 126.810  28.068  1.00  0.00           H  
ATOM   4529 1HB  GLU B 285     233.587 125.068  29.137  1.00  0.00           H  
ATOM   4530 2HB  GLU B 285     232.138 125.895  28.588  1.00  0.00           H  
ATOM   4531 1HG  GLU B 285     232.926 125.547  26.225  1.00  0.00           H  
ATOM   4532 2HG  GLU B 285     234.234 124.559  26.871  1.00  0.00           H  
ATOM   4533  N   ILE B 286     232.229 128.463  27.400  1.00  0.00           N  
ATOM   4534  CA  ILE B 286     231.603 129.345  26.419  1.00  0.00           C  
ATOM   4535  C   ILE B 286     232.492 130.543  26.110  1.00  0.00           C  
ATOM   4536  O   ILE B 286     232.650 130.928  24.952  1.00  0.00           O  
ATOM   4537  CB  ILE B 286     230.232 129.838  26.918  1.00  0.00           C  
ATOM   4538  CG1 ILE B 286     229.237 128.676  26.978  1.00  0.00           C  
ATOM   4539  CG2 ILE B 286     229.707 130.947  26.020  1.00  0.00           C  
ATOM   4540  CD1 ILE B 286     227.969 128.998  27.736  1.00  0.00           C  
ATOM   4541  H   ILE B 286     231.755 128.286  28.273  1.00  0.00           H  
ATOM   4542  HA  ILE B 286     231.466 128.788  25.491  1.00  0.00           H  
ATOM   4543  HB  ILE B 286     230.331 130.221  27.933  1.00  0.00           H  
ATOM   4544 1HG1 ILE B 286     228.964 128.378  25.967  1.00  0.00           H  
ATOM   4545 2HG1 ILE B 286     229.709 127.817  27.455  1.00  0.00           H  
ATOM   4546 1HG2 ILE B 286     228.737 131.283  26.386  1.00  0.00           H  
ATOM   4547 2HG2 ILE B 286     230.406 131.782  26.026  1.00  0.00           H  
ATOM   4548 3HG2 ILE B 286     229.600 130.571  25.002  1.00  0.00           H  
ATOM   4549 1HD1 ILE B 286     227.314 128.126  27.736  1.00  0.00           H  
ATOM   4550 2HD1 ILE B 286     228.217 129.265  28.764  1.00  0.00           H  
ATOM   4551 3HD1 ILE B 286     227.460 129.833  27.257  1.00  0.00           H  
ATOM   4552  N   ILE B 287     233.068 131.130  27.152  1.00  0.00           N  
ATOM   4553  CA  ILE B 287     233.976 132.259  26.990  1.00  0.00           C  
ATOM   4554  C   ILE B 287     235.168 131.888  26.119  1.00  0.00           C  
ATOM   4555  O   ILE B 287     235.582 132.660  25.255  1.00  0.00           O  
ATOM   4556  CB  ILE B 287     234.476 132.762  28.357  1.00  0.00           C  
ATOM   4557  CG1 ILE B 287     233.325 133.391  29.147  1.00  0.00           C  
ATOM   4558  CG2 ILE B 287     235.609 133.760  28.174  1.00  0.00           C  
ATOM   4559  CD1 ILE B 287     233.669 133.695  30.587  1.00  0.00           C  
ATOM   4560  H   ILE B 287     232.874 130.784  28.082  1.00  0.00           H  
ATOM   4561  HA  ILE B 287     233.436 133.066  26.490  1.00  0.00           H  
ATOM   4562  HB  ILE B 287     234.838 131.919  28.944  1.00  0.00           H  
ATOM   4563 1HG1 ILE B 287     233.018 134.319  28.666  1.00  0.00           H  
ATOM   4564 2HG1 ILE B 287     232.467 132.719  29.137  1.00  0.00           H  
ATOM   4565 1HG2 ILE B 287     235.949 134.106  29.149  1.00  0.00           H  
ATOM   4566 2HG2 ILE B 287     236.435 133.281  27.650  1.00  0.00           H  
ATOM   4567 3HG2 ILE B 287     235.254 134.611  27.591  1.00  0.00           H  
ATOM   4568 1HD1 ILE B 287     232.804 134.138  31.082  1.00  0.00           H  
ATOM   4569 2HD1 ILE B 287     233.946 132.772  31.098  1.00  0.00           H  
ATOM   4570 3HD1 ILE B 287     234.503 134.394  30.622  1.00  0.00           H  
ATOM   4571  N   LEU B 288     235.717 130.702  26.352  1.00  0.00           N  
ATOM   4572  CA  LEU B 288     236.823 130.197  25.545  1.00  0.00           C  
ATOM   4573  C   LEU B 288     236.407 130.023  24.090  1.00  0.00           C  
ATOM   4574  O   LEU B 288     237.155 130.374  23.178  1.00  0.00           O  
ATOM   4575  CB  LEU B 288     237.320 128.858  26.104  1.00  0.00           C  
ATOM   4576  CG  LEU B 288     238.057 128.931  27.448  1.00  0.00           C  
ATOM   4577  CD1 LEU B 288     238.289 127.523  27.978  1.00  0.00           C  
ATOM   4578  CD2 LEU B 288     239.375 129.670  27.265  1.00  0.00           C  
ATOM   4579  H   LEU B 288     235.359 130.132  27.105  1.00  0.00           H  
ATOM   4580  HA  LEU B 288     237.632 130.927  25.575  1.00  0.00           H  
ATOM   4581 1HB  LEU B 288     236.466 128.196  26.231  1.00  0.00           H  
ATOM   4582 2HB  LEU B 288     237.998 128.408  25.379  1.00  0.00           H  
ATOM   4583  HG  LEU B 288     237.441 129.463  28.173  1.00  0.00           H  
ATOM   4584 1HD1 LEU B 288     238.812 127.575  28.933  1.00  0.00           H  
ATOM   4585 2HD1 LEU B 288     237.329 127.024  28.118  1.00  0.00           H  
ATOM   4586 3HD1 LEU B 288     238.890 126.960  27.265  1.00  0.00           H  
ATOM   4587 1HD2 LEU B 288     239.898 129.723  28.220  1.00  0.00           H  
ATOM   4588 2HD2 LEU B 288     239.993 129.138  26.541  1.00  0.00           H  
ATOM   4589 3HD2 LEU B 288     239.179 130.679  26.902  1.00  0.00           H  
ATOM   4590  N   ARG B 289     235.214 129.480  23.879  1.00  0.00           N  
ATOM   4591  CA  ARG B 289     234.690 129.276  22.534  1.00  0.00           C  
ATOM   4592  C   ARG B 289     234.530 130.601  21.799  1.00  0.00           C  
ATOM   4593  O   ARG B 289     234.913 130.727  20.637  1.00  0.00           O  
ATOM   4594  CB  ARG B 289     233.347 128.562  22.585  1.00  0.00           C  
ATOM   4595  CG  ARG B 289     233.418 127.093  22.972  1.00  0.00           C  
ATOM   4596  CD  ARG B 289     232.074 126.462  22.981  1.00  0.00           C  
ATOM   4597  NE  ARG B 289     232.121 125.093  23.468  1.00  0.00           N  
ATOM   4598  CZ  ARG B 289     232.466 124.027  22.720  1.00  0.00           C  
ATOM   4599  NH1 ARG B 289     232.791 124.187  21.457  1.00  0.00           N  
ATOM   4600  NH2 ARG B 289     232.478 122.819  23.257  1.00  0.00           N  
ATOM   4601  H   ARG B 289     234.656 129.201  24.674  1.00  0.00           H  
ATOM   4602  HA  ARG B 289     235.404 128.672  21.973  1.00  0.00           H  
ATOM   4603 1HB  ARG B 289     232.697 129.061  23.303  1.00  0.00           H  
ATOM   4604 2HB  ARG B 289     232.865 128.623  21.609  1.00  0.00           H  
ATOM   4605 1HG  ARG B 289     234.043 126.558  22.256  1.00  0.00           H  
ATOM   4606 2HG  ARG B 289     233.848 127.000  23.970  1.00  0.00           H  
ATOM   4607 1HD  ARG B 289     231.409 127.032  23.630  1.00  0.00           H  
ATOM   4608 2HD  ARG B 289     231.670 126.451  21.969  1.00  0.00           H  
ATOM   4609  HE  ARG B 289     231.877 124.929  24.436  1.00  0.00           H  
ATOM   4610 1HH1 ARG B 289     232.782 125.110  21.046  1.00  0.00           H  
ATOM   4611 2HH1 ARG B 289     233.050 123.388  20.897  1.00  0.00           H  
ATOM   4612 1HH2 ARG B 289     232.228 122.695  24.229  1.00  0.00           H  
ATOM   4613 2HH2 ARG B 289     232.736 122.020  22.697  1.00  0.00           H  
ATOM   4614  N   ALA B 290     233.959 131.586  22.484  1.00  0.00           N  
ATOM   4615  CA  ALA B 290     233.761 132.908  21.904  1.00  0.00           C  
ATOM   4616  C   ALA B 290     235.093 133.601  21.648  1.00  0.00           C  
ATOM   4617  O   ALA B 290     235.302 134.194  20.588  1.00  0.00           O  
ATOM   4618  CB  ALA B 290     232.887 133.760  22.813  1.00  0.00           C  
ATOM   4619  H   ALA B 290     233.654 131.415  23.432  1.00  0.00           H  
ATOM   4620  HA  ALA B 290     233.259 132.792  20.942  1.00  0.00           H  
ATOM   4621 1HB  ALA B 290     232.748 134.743  22.365  1.00  0.00           H  
ATOM   4622 2HB  ALA B 290     231.916 133.279  22.940  1.00  0.00           H  
ATOM   4623 3HB  ALA B 290     233.367 133.868  23.783  1.00  0.00           H  
ATOM   4624  N   ALA B 291     235.992 133.526  22.623  1.00  0.00           N  
ATOM   4625  CA  ALA B 291     237.308 134.139  22.501  1.00  0.00           C  
ATOM   4626  C   ALA B 291     238.108 133.508  21.370  1.00  0.00           C  
ATOM   4627  O   ALA B 291     238.824 134.196  20.641  1.00  0.00           O  
ATOM   4628  CB  ALA B 291     238.069 134.025  23.816  1.00  0.00           C  
ATOM   4629  H   ALA B 291     235.756 133.031  23.472  1.00  0.00           H  
ATOM   4630  HA  ALA B 291     237.177 135.194  22.262  1.00  0.00           H  
ATOM   4631 1HB  ALA B 291     239.050 134.487  23.709  1.00  0.00           H  
ATOM   4632 2HB  ALA B 291     237.512 134.530  24.604  1.00  0.00           H  
ATOM   4633 3HB  ALA B 291     238.189 132.973  24.074  1.00  0.00           H  
ATOM   4634  N   GLU B 292     237.986 132.191  21.229  1.00  0.00           N  
ATOM   4635  CA  GLU B 292     238.644 131.474  20.144  1.00  0.00           C  
ATOM   4636  C   GLU B 292     238.195 131.996  18.785  1.00  0.00           C  
ATOM   4637  O   GLU B 292     239.016 132.230  17.899  1.00  0.00           O  
ATOM   4638  CB  GLU B 292     238.355 129.974  20.245  1.00  0.00           C  
ATOM   4639  CG  GLU B 292     239.101 129.121  19.229  1.00  0.00           C  
ATOM   4640  CD  GLU B 292     238.896 127.647  19.440  1.00  0.00           C  
ATOM   4641  OE1 GLU B 292     238.190 127.290  20.352  1.00  0.00           O  
ATOM   4642  OE2 GLU B 292     239.448 126.877  18.689  1.00  0.00           O  
ATOM   4643  H   GLU B 292     237.420 131.676  21.888  1.00  0.00           H  
ATOM   4644  HA  GLU B 292     239.717 131.636  20.222  1.00  0.00           H  
ATOM   4645 1HB  GLU B 292     238.623 129.618  21.240  1.00  0.00           H  
ATOM   4646 2HB  GLU B 292     237.288 129.800  20.110  1.00  0.00           H  
ATOM   4647 1HG  GLU B 292     238.757 129.383  18.228  1.00  0.00           H  
ATOM   4648 2HG  GLU B 292     240.164 129.348  19.289  1.00  0.00           H  
ATOM   4649  N   GLU B 293     236.888 132.175  18.627  1.00  0.00           N  
ATOM   4650  CA  GLU B 293     236.331 132.691  17.382  1.00  0.00           C  
ATOM   4651  C   GLU B 293     236.744 134.136  17.148  1.00  0.00           C  
ATOM   4652  O   GLU B 293     236.967 134.552  16.011  1.00  0.00           O  
ATOM   4653  CB  GLU B 293     234.804 132.584  17.396  1.00  0.00           C  
ATOM   4654  CG  GLU B 293     234.273 131.158  17.366  1.00  0.00           C  
ATOM   4655  CD  GLU B 293     234.700 130.401  16.139  1.00  0.00           C  
ATOM   4656  OE1 GLU B 293     234.547 130.921  15.060  1.00  0.00           O  
ATOM   4657  OE2 GLU B 293     235.179 129.301  16.282  1.00  0.00           O  
ATOM   4658  H   GLU B 293     236.265 131.952  19.390  1.00  0.00           H  
ATOM   4659  HA  GLU B 293     236.725 132.097  16.555  1.00  0.00           H  
ATOM   4660 1HB  GLU B 293     234.414 133.068  18.292  1.00  0.00           H  
ATOM   4661 2HB  GLU B 293     234.395 133.112  16.534  1.00  0.00           H  
ATOM   4662 1HG  GLU B 293     234.632 130.629  18.249  1.00  0.00           H  
ATOM   4663 2HG  GLU B 293     233.186 131.186  17.410  1.00  0.00           H  
ATOM   4664  N   LEU B 294     236.844 134.901  18.230  1.00  0.00           N  
ATOM   4665  CA  LEU B 294     237.349 136.267  18.159  1.00  0.00           C  
ATOM   4666  C   LEU B 294     238.809 136.292  17.724  1.00  0.00           C  
ATOM   4667  O   LEU B 294     239.236 137.197  17.006  1.00  0.00           O  
ATOM   4668  CB  LEU B 294     237.203 136.958  19.521  1.00  0.00           C  
ATOM   4669  CG  LEU B 294     235.770 137.319  19.933  1.00  0.00           C  
ATOM   4670  CD1 LEU B 294     235.768 137.841  21.363  1.00  0.00           C  
ATOM   4671  CD2 LEU B 294     235.211 138.357  18.971  1.00  0.00           C  
ATOM   4672  H   LEU B 294     236.563 134.525  19.125  1.00  0.00           H  
ATOM   4673  HA  LEU B 294     236.773 136.811  17.411  1.00  0.00           H  
ATOM   4674 1HB  LEU B 294     237.613 136.303  20.288  1.00  0.00           H  
ATOM   4675 2HB  LEU B 294     237.786 137.878  19.508  1.00  0.00           H  
ATOM   4676  HG  LEU B 294     235.146 136.425  19.904  1.00  0.00           H  
ATOM   4677 1HD1 LEU B 294     234.750 138.097  21.656  1.00  0.00           H  
ATOM   4678 2HD1 LEU B 294     236.155 137.072  22.032  1.00  0.00           H  
ATOM   4679 3HD1 LEU B 294     236.398 138.728  21.427  1.00  0.00           H  
ATOM   4680 1HD2 LEU B 294     234.192 138.613  19.264  1.00  0.00           H  
ATOM   4681 2HD2 LEU B 294     235.833 139.252  19.000  1.00  0.00           H  
ATOM   4682 3HD2 LEU B 294     235.207 137.951  17.959  1.00  0.00           H  
ATOM   4683  N   ALA B 295     239.569 135.296  18.162  1.00  0.00           N  
ATOM   4684  CA  ALA B 295     240.955 135.144  17.739  1.00  0.00           C  
ATOM   4685  C   ALA B 295     241.043 134.792  16.259  1.00  0.00           C  
ATOM   4686  O   ALA B 295     241.961 135.223  15.561  1.00  0.00           O  
ATOM   4687  CB  ALA B 295     241.656 134.086  18.578  1.00  0.00           C  
ATOM   4688  H   ALA B 295     239.176 134.624  18.808  1.00  0.00           H  
ATOM   4689  HA  ALA B 295     241.467 136.098  17.882  1.00  0.00           H  
ATOM   4690 1HB  ALA B 295     242.691 133.985  18.247  1.00  0.00           H  
ATOM   4691 2HB  ALA B 295     241.636 134.381  19.626  1.00  0.00           H  
ATOM   4692 3HB  ALA B 295     241.143 133.133  18.460  1.00  0.00           H  
ATOM   4693  N   LYS B 296     240.083 134.003  15.788  1.00  0.00           N  
ATOM   4694  CA  LYS B 296     240.011 133.646  14.375  1.00  0.00           C  
ATOM   4695  C   LYS B 296     239.748 134.873  13.511  1.00  0.00           C  
ATOM   4696  O   LYS B 296     240.296 135.002  12.415  1.00  0.00           O  
ATOM   4697  CB  LYS B 296     238.924 132.596  14.142  1.00  0.00           C  
ATOM   4698  CG  LYS B 296     239.269 131.207  14.662  1.00  0.00           C  
ATOM   4699  CD  LYS B 296     238.141 130.221  14.397  1.00  0.00           C  
ATOM   4700  CE  LYS B 296     238.446 128.855  14.995  1.00  0.00           C  
ATOM   4701  NZ  LYS B 296     237.289 127.927  14.881  1.00  0.00           N  
ATOM   4702  H   LYS B 296     239.387 133.640  16.423  1.00  0.00           H  
ATOM   4703  HA  LYS B 296     240.972 133.228  14.074  1.00  0.00           H  
ATOM   4704 1HB  LYS B 296     238.000 132.914  14.626  1.00  0.00           H  
ATOM   4705 2HB  LYS B 296     238.721 132.512  13.074  1.00  0.00           H  
ATOM   4706 1HG  LYS B 296     240.175 130.849  14.171  1.00  0.00           H  
ATOM   4707 2HG  LYS B 296     239.454 131.255  15.734  1.00  0.00           H  
ATOM   4708 1HD  LYS B 296     237.216 130.601  14.833  1.00  0.00           H  
ATOM   4709 2HD  LYS B 296     237.997 130.112  13.322  1.00  0.00           H  
ATOM   4710 1HE  LYS B 296     239.300 128.417  14.482  1.00  0.00           H  
ATOM   4711 2HE  LYS B 296     238.702 128.968  16.048  1.00  0.00           H  
ATOM   4712 1HZ  LYS B 296     237.531 127.035  15.288  1.00  0.00           H  
ATOM   4713 2HZ  LYS B 296     236.495 128.316  15.370  1.00  0.00           H  
ATOM   4714 3HZ  LYS B 296     237.054 127.799  13.907  1.00  0.00           H  
ATOM   4715  N   LEU B 297     238.908 135.772  14.010  1.00  0.00           N  
ATOM   4716  CA  LEU B 297     238.568 136.990  13.284  1.00  0.00           C  
ATOM   4717  C   LEU B 297     239.801 137.851  13.045  1.00  0.00           C  
ATOM   4718  O   LEU B 297     240.630 138.027  13.940  1.00  0.00           O  
ATOM   4719  CB  LEU B 297     237.518 137.794  14.060  1.00  0.00           C  
ATOM   4720  CG  LEU B 297     236.057 137.524  13.679  1.00  0.00           C  
ATOM   4721  CD1 LEU B 297     235.902 137.606  12.167  1.00  0.00           C  
ATOM   4722  CD2 LEU B 297     235.642 136.154  14.198  1.00  0.00           C  
ATOM   4723  H   LEU B 297     238.490 135.609  14.916  1.00  0.00           H  
ATOM   4724  HA  LEU B 297     238.168 136.712  12.309  1.00  0.00           H  
ATOM   4725 1HB  LEU B 297     237.629 137.578  15.122  1.00  0.00           H  
ATOM   4726 2HB  LEU B 297     237.709 138.856  13.906  1.00  0.00           H  
ATOM   4727  HG  LEU B 297     235.418 138.288  14.122  1.00  0.00           H  
ATOM   4728 1HD1 LEU B 297     234.864 137.414  11.896  1.00  0.00           H  
ATOM   4729 2HD1 LEU B 297     236.187 138.602  11.826  1.00  0.00           H  
ATOM   4730 3HD1 LEU B 297     236.544 136.863  11.695  1.00  0.00           H  
ATOM   4731 1HD2 LEU B 297     234.604 135.962  13.927  1.00  0.00           H  
ATOM   4732 2HD2 LEU B 297     236.280 135.389  13.754  1.00  0.00           H  
ATOM   4733 3HD2 LEU B 297     235.746 136.129  15.282  1.00  0.00           H  
ATOM   4734  N   PRO B 298     239.922 138.384  11.835  1.00  0.00           N  
ATOM   4735  CA  PRO B 298     241.064 139.215  11.472  1.00  0.00           C  
ATOM   4736  C   PRO B 298     240.936 140.611  12.065  1.00  0.00           C  
ATOM   4737  O   PRO B 298     241.901 141.377  12.087  1.00  0.00           O  
ATOM   4738  CB  PRO B 298     240.997 139.244   9.941  1.00  0.00           C  
ATOM   4739  CG  PRO B 298     239.542 139.127   9.636  1.00  0.00           C  
ATOM   4740  CD  PRO B 298     239.021 138.162  10.669  1.00  0.00           C  
ATOM   4741  HA  PRO B 298     241.966 138.762  11.882  1.00  0.00           H  
ATOM   4742 1HB  PRO B 298     241.438 140.179   9.564  1.00  0.00           H  
ATOM   4743 2HB  PRO B 298     241.588 138.417   9.523  1.00  0.00           H  
ATOM   4744 1HG  PRO B 298     239.060 140.113   9.697  1.00  0.00           H  
ATOM   4745 2HG  PRO B 298     239.399 138.767   8.607  1.00  0.00           H  
ATOM   4746 1HD  PRO B 298     237.977 138.414  10.913  1.00  0.00           H  
ATOM   4747 2HD  PRO B 298     239.089 137.136  10.278  1.00  0.00           H  
ATOM   4748  N   ASP B 299     239.743 140.941  12.545  1.00  0.00           N  
ATOM   4749  CA  ASP B 299     239.480 142.260  13.111  1.00  0.00           C  
ATOM   4750  C   ASP B 299     240.386 142.540  14.302  1.00  0.00           C  
ATOM   4751  O   ASP B 299     240.398 141.786  15.274  1.00  0.00           O  
ATOM   4752  CB  ASP B 299     238.015 142.378  13.539  1.00  0.00           C  
ATOM   4753  CG  ASP B 299     237.660 143.764  14.060  1.00  0.00           C  
ATOM   4754  OD1 ASP B 299     237.413 144.634  13.259  1.00  0.00           O  
ATOM   4755  OD2 ASP B 299     237.641 143.940  15.256  1.00  0.00           O  
ATOM   4756  H   ASP B 299     238.998 140.258  12.519  1.00  0.00           H  
ATOM   4757  HA  ASP B 299     239.693 143.009  12.349  1.00  0.00           H  
ATOM   4758 1HB  ASP B 299     237.369 142.149  12.691  1.00  0.00           H  
ATOM   4759 2HB  ASP B 299     237.804 141.647  14.320  1.00  0.00           H  
ATOM   4760  N   PRO B 300     241.141 143.629  14.219  1.00  0.00           N  
ATOM   4761  CA  PRO B 300     242.111 143.968  15.254  1.00  0.00           C  
ATOM   4762  C   PRO B 300     241.453 144.020  16.627  1.00  0.00           C  
ATOM   4763  O   PRO B 300     242.017 143.546  17.614  1.00  0.00           O  
ATOM   4764  CB  PRO B 300     242.615 145.347  14.818  1.00  0.00           C  
ATOM   4765  CG  PRO B 300     242.514 145.319  13.330  1.00  0.00           C  
ATOM   4766  CD  PRO B 300     241.240 144.566  13.057  1.00  0.00           C  
ATOM   4767  HA  PRO B 300     242.873 143.190  15.282  1.00  0.00           H  
ATOM   4768 1HB  PRO B 300     241.997 146.135  15.272  1.00  0.00           H  
ATOM   4769 2HB  PRO B 300     243.646 145.501  15.172  1.00  0.00           H  
ATOM   4770 1HG  PRO B 300     242.496 146.344  12.931  1.00  0.00           H  
ATOM   4771 2HG  PRO B 300     243.398 144.827  12.899  1.00  0.00           H  
ATOM   4772 1HD  PRO B 300     240.391 145.267  13.055  1.00  0.00           H  
ATOM   4773 2HD  PRO B 300     241.320 144.050  12.087  1.00  0.00           H  
ATOM   4774  N   GLU B 301     240.261 144.602  16.685  1.00  0.00           N  
ATOM   4775  CA  GLU B 301     239.577 144.823  17.955  1.00  0.00           C  
ATOM   4776  C   GLU B 301     239.020 143.522  18.515  1.00  0.00           C  
ATOM   4777  O   GLU B 301     239.023 143.303  19.727  1.00  0.00           O  
ATOM   4778  CB  GLU B 301     238.446 145.840  17.783  1.00  0.00           C  
ATOM   4779  CG  GLU B 301     238.911 147.241  17.415  1.00  0.00           C  
ATOM   4780  CD  GLU B 301     239.811 147.851  18.453  1.00  0.00           C  
ATOM   4781  OE1 GLU B 301     239.448 147.842  19.605  1.00  0.00           O  
ATOM   4782  OE2 GLU B 301     240.863 148.326  18.095  1.00  0.00           O  
ATOM   4783  H   GLU B 301     239.815 144.898  15.830  1.00  0.00           H  
ATOM   4784  HA  GLU B 301     240.298 145.211  18.674  1.00  0.00           H  
ATOM   4785 1HB  GLU B 301     237.765 145.498  17.003  1.00  0.00           H  
ATOM   4786 2HB  GLU B 301     237.875 145.909  18.709  1.00  0.00           H  
ATOM   4787 1HG  GLU B 301     239.448 147.198  16.467  1.00  0.00           H  
ATOM   4788 2HG  GLU B 301     238.039 147.878  17.278  1.00  0.00           H  
ATOM   4789  N   ALA B 302     238.543 142.655  17.625  1.00  0.00           N  
ATOM   4790  CA  ALA B 302     238.127 141.313  18.012  1.00  0.00           C  
ATOM   4791  C   ALA B 302     239.285 140.531  18.618  1.00  0.00           C  
ATOM   4792  O   ALA B 302     239.109 139.803  19.595  1.00  0.00           O  
ATOM   4793  CB  ALA B 302     237.558 140.570  16.812  1.00  0.00           C  
ATOM   4794  H   ALA B 302     238.467 142.936  16.658  1.00  0.00           H  
ATOM   4795  HA  ALA B 302     237.350 141.396  18.773  1.00  0.00           H  
ATOM   4796 1HB  ALA B 302     237.252 139.568  17.115  1.00  0.00           H  
ATOM   4797 2HB  ALA B 302     236.695 141.111  16.424  1.00  0.00           H  
ATOM   4798 3HB  ALA B 302     238.318 140.496  16.035  1.00  0.00           H  
ATOM   4799  N   LEU B 303     240.466 140.683  18.032  1.00  0.00           N  
ATOM   4800  CA  LEU B 303     241.666 140.029  18.544  1.00  0.00           C  
ATOM   4801  C   LEU B 303     242.006 140.518  19.944  1.00  0.00           C  
ATOM   4802  O   LEU B 303     242.414 139.737  20.804  1.00  0.00           O  
ATOM   4803  CB  LEU B 303     242.852 140.286  17.606  1.00  0.00           C  
ATOM   4804  CG  LEU B 303     242.722 139.701  16.194  1.00  0.00           C  
ATOM   4805  CD1 LEU B 303     243.887 140.176  15.337  1.00  0.00           C  
ATOM   4806  CD2 LEU B 303     242.686 138.182  16.274  1.00  0.00           C  
ATOM   4807  H   LEU B 303     240.537 141.268  17.214  1.00  0.00           H  
ATOM   4808  HA  LEU B 303     241.475 138.957  18.606  1.00  0.00           H  
ATOM   4809 1HB  LEU B 303     242.990 141.361  17.507  1.00  0.00           H  
ATOM   4810 2HB  LEU B 303     243.750 139.865  18.057  1.00  0.00           H  
ATOM   4811  HG  LEU B 303     241.801 140.061  15.734  1.00  0.00           H  
ATOM   4812 1HD1 LEU B 303     243.795 139.761  14.333  1.00  0.00           H  
ATOM   4813 2HD1 LEU B 303     243.877 141.265  15.280  1.00  0.00           H  
ATOM   4814 3HD1 LEU B 303     244.825 139.844  15.782  1.00  0.00           H  
ATOM   4815 1HD2 LEU B 303     242.593 137.766  15.271  1.00  0.00           H  
ATOM   4816 2HD2 LEU B 303     243.607 137.820  16.733  1.00  0.00           H  
ATOM   4817 3HD2 LEU B 303     241.834 137.869  16.877  1.00  0.00           H  
ATOM   4818  N   LYS B 304     241.834 141.817  20.171  1.00  0.00           N  
ATOM   4819  CA  LYS B 304     242.028 142.396  21.495  1.00  0.00           C  
ATOM   4820  C   LYS B 304     241.050 141.806  22.504  1.00  0.00           C  
ATOM   4821  O   LYS B 304     241.429 141.471  23.625  1.00  0.00           O  
ATOM   4822  CB  LYS B 304     241.875 143.918  21.441  1.00  0.00           C  
ATOM   4823  CG  LYS B 304     242.986 144.636  20.686  1.00  0.00           C  
ATOM   4824  CD  LYS B 304     242.710 146.129  20.585  1.00  0.00           C  
ATOM   4825  CE  LYS B 304     243.672 146.804  19.619  1.00  0.00           C  
ATOM   4826  NZ  LYS B 304     243.347 148.244  19.427  1.00  0.00           N  
ATOM   4827  H   LYS B 304     241.561 142.417  19.406  1.00  0.00           H  
ATOM   4828  HA  LYS B 304     243.036 142.157  21.834  1.00  0.00           H  
ATOM   4829 1HB  LYS B 304     240.929 144.171  20.963  1.00  0.00           H  
ATOM   4830 2HB  LYS B 304     241.847 144.316  22.455  1.00  0.00           H  
ATOM   4831 1HG  LYS B 304     243.934 144.484  21.203  1.00  0.00           H  
ATOM   4832 2HG  LYS B 304     243.070 144.221  19.682  1.00  0.00           H  
ATOM   4833 1HD  LYS B 304     241.688 146.287  20.237  1.00  0.00           H  
ATOM   4834 2HD  LYS B 304     242.817 146.585  21.569  1.00  0.00           H  
ATOM   4835 1HE  LYS B 304     244.690 146.721  19.999  1.00  0.00           H  
ATOM   4836 2HE  LYS B 304     243.628 146.305  18.652  1.00  0.00           H  
ATOM   4837 1HZ  LYS B 304     244.006 148.655  18.781  1.00  0.00           H  
ATOM   4838 2HZ  LYS B 304     242.412 148.332  19.056  1.00  0.00           H  
ATOM   4839 3HZ  LYS B 304     243.404 148.724  20.315  1.00  0.00           H  
ATOM   4840  N   GLU B 305     239.792 141.681  22.097  1.00  0.00           N  
ATOM   4841  CA  GLU B 305     238.752 141.156  22.973  1.00  0.00           C  
ATOM   4842  C   GLU B 305     238.959 139.672  23.246  1.00  0.00           C  
ATOM   4843  O   GLU B 305     238.630 139.176  24.324  1.00  0.00           O  
ATOM   4844  CB  GLU B 305     237.370 141.383  22.356  1.00  0.00           C  
ATOM   4845  CG  GLU B 305     236.943 142.843  22.290  1.00  0.00           C  
ATOM   4846  CD  GLU B 305     236.891 143.498  23.642  1.00  0.00           C  
ATOM   4847  OE1 GLU B 305     236.307 142.931  24.535  1.00  0.00           O  
ATOM   4848  OE2 GLU B 305     237.435 144.568  23.783  1.00  0.00           O  
ATOM   4849  H   GLU B 305     239.548 141.958  21.156  1.00  0.00           H  
ATOM   4850  HA  GLU B 305     238.808 141.679  23.930  1.00  0.00           H  
ATOM   4851 1HB  GLU B 305     237.355 140.984  21.342  1.00  0.00           H  
ATOM   4852 2HB  GLU B 305     236.621 140.841  22.933  1.00  0.00           H  
ATOM   4853 1HG  GLU B 305     237.646 143.388  21.662  1.00  0.00           H  
ATOM   4854 2HG  GLU B 305     235.960 142.902  21.825  1.00  0.00           H  
ATOM   4855  N   ALA B 306     239.508 138.966  22.262  1.00  0.00           N  
ATOM   4856  CA  ALA B 306     239.858 137.560  22.430  1.00  0.00           C  
ATOM   4857  C   ALA B 306     240.834 137.371  23.583  1.00  0.00           C  
ATOM   4858  O   ALA B 306     240.669 136.473  24.410  1.00  0.00           O  
ATOM   4859  CB  ALA B 306     240.449 137.003  21.142  1.00  0.00           C  
ATOM   4860  H   ALA B 306     239.687 139.414  21.375  1.00  0.00           H  
ATOM   4861  HA  ALA B 306     238.951 137.004  22.670  1.00  0.00           H  
ATOM   4862 1HB  ALA B 306     240.705 135.952  21.284  1.00  0.00           H  
ATOM   4863 2HB  ALA B 306     239.717 137.091  20.339  1.00  0.00           H  
ATOM   4864 3HB  ALA B 306     241.344 137.563  20.879  1.00  0.00           H  
ATOM   4865  N   VAL B 307     241.853 138.222  23.634  1.00  0.00           N  
ATOM   4866  CA  VAL B 307     242.834 138.180  24.714  1.00  0.00           C  
ATOM   4867  C   VAL B 307     242.193 138.519  26.053  1.00  0.00           C  
ATOM   4868  O   VAL B 307     242.462 137.868  27.064  1.00  0.00           O  
ATOM   4869  CB  VAL B 307     243.982 139.168  24.433  1.00  0.00           C  
ATOM   4870  CG1 VAL B 307     244.909 139.263  25.636  1.00  0.00           C  
ATOM   4871  CG2 VAL B 307     244.749 138.733  23.194  1.00  0.00           C  
ATOM   4872  H   VAL B 307     241.952 138.916  22.907  1.00  0.00           H  
ATOM   4873  HA  VAL B 307     243.229 137.166  24.784  1.00  0.00           H  
ATOM   4874  HB  VAL B 307     243.562 140.161  24.272  1.00  0.00           H  
ATOM   4875 1HG1 VAL B 307     245.714 139.966  25.420  1.00  0.00           H  
ATOM   4876 2HG1 VAL B 307     244.346 139.611  26.502  1.00  0.00           H  
ATOM   4877 3HG1 VAL B 307     245.332 138.281  25.847  1.00  0.00           H  
ATOM   4878 1HG2 VAL B 307     245.558 139.436  23.001  1.00  0.00           H  
ATOM   4879 2HG2 VAL B 307     245.163 137.737  23.354  1.00  0.00           H  
ATOM   4880 3HG2 VAL B 307     244.075 138.712  22.338  1.00  0.00           H  
ATOM   4881  N   LYS B 308     241.343 139.539  26.055  1.00  0.00           N  
ATOM   4882  CA  LYS B 308     240.668 139.972  27.273  1.00  0.00           C  
ATOM   4883  C   LYS B 308     239.829 138.849  27.866  1.00  0.00           C  
ATOM   4884  O   LYS B 308     239.947 138.531  29.050  1.00  0.00           O  
ATOM   4885  CB  LYS B 308     239.789 141.193  26.994  1.00  0.00           C  
ATOM   4886  CG  LYS B 308     240.564 142.471  26.699  1.00  0.00           C  
ATOM   4887  CD  LYS B 308     239.624 143.634  26.415  1.00  0.00           C  
ATOM   4888  CE  LYS B 308     240.368 144.811  25.802  1.00  0.00           C  
ATOM   4889  NZ  LYS B 308     239.447 145.919  25.431  1.00  0.00           N  
ATOM   4890  H   LYS B 308     241.161 140.031  25.189  1.00  0.00           H  
ATOM   4891  HA  LYS B 308     241.423 140.244  28.011  1.00  0.00           H  
ATOM   4892 1HB  LYS B 308     239.143 140.989  26.141  1.00  0.00           H  
ATOM   4893 2HB  LYS B 308     239.146 141.384  27.854  1.00  0.00           H  
ATOM   4894 1HG  LYS B 308     241.192 142.722  27.554  1.00  0.00           H  
ATOM   4895 2HG  LYS B 308     241.206 142.316  25.831  1.00  0.00           H  
ATOM   4896 1HD  LYS B 308     238.842 143.311  25.725  1.00  0.00           H  
ATOM   4897 2HD  LYS B 308     239.154 143.956  27.343  1.00  0.00           H  
ATOM   4898 1HE  LYS B 308     241.101 145.188  26.516  1.00  0.00           H  
ATOM   4899 2HE  LYS B 308     240.898 144.481  24.909  1.00  0.00           H  
ATOM   4900 1HZ  LYS B 308     239.978 146.679  25.029  1.00  0.00           H  
ATOM   4901 2HZ  LYS B 308     238.773 145.585  24.755  1.00  0.00           H  
ATOM   4902 3HZ  LYS B 308     238.962 146.247  26.255  1.00  0.00           H  
ATOM   4903  N   ALA B 309     238.980 138.251  27.037  1.00  0.00           N  
ATOM   4904  CA  ALA B 309     238.085 137.192  27.490  1.00  0.00           C  
ATOM   4905  C   ALA B 309     238.868 135.982  27.983  1.00  0.00           C  
ATOM   4906  O   ALA B 309     238.535 135.392  29.011  1.00  0.00           O  
ATOM   4907  CB  ALA B 309     237.135 136.788  26.372  1.00  0.00           C  
ATOM   4908  H   ALA B 309     238.954 138.536  26.069  1.00  0.00           H  
ATOM   4909  HA  ALA B 309     237.498 137.571  28.328  1.00  0.00           H  
ATOM   4910 1HB  ALA B 309     236.472 135.999  26.726  1.00  0.00           H  
ATOM   4911 2HB  ALA B 309     236.540 137.652  26.071  1.00  0.00           H  
ATOM   4912 3HB  ALA B 309     237.708 136.427  25.521  1.00  0.00           H  
ATOM   4913  N   ALA B 310     239.908 135.617  27.244  1.00  0.00           N  
ATOM   4914  CA  ALA B 310     240.774 134.509  27.633  1.00  0.00           C  
ATOM   4915  C   ALA B 310     241.464 134.791  28.962  1.00  0.00           C  
ATOM   4916  O   ALA B 310     241.542 133.919  29.829  1.00  0.00           O  
ATOM   4917  CB  ALA B 310     241.808 134.236  26.550  1.00  0.00           C  
ATOM   4918  H   ALA B 310     240.106 136.118  26.389  1.00  0.00           H  
ATOM   4919  HA  ALA B 310     240.160 133.617  27.763  1.00  0.00           H  
ATOM   4920 1HB  ALA B 310     242.446 133.407  26.857  1.00  0.00           H  
ATOM   4921 2HB  ALA B 310     241.299 133.978  25.621  1.00  0.00           H  
ATOM   4922 3HB  ALA B 310     242.417 135.126  26.396  1.00  0.00           H  
ATOM   4923  N   GLU B 311     241.965 136.011  29.117  1.00  0.00           N  
ATOM   4924  CA  GLU B 311     242.607 136.425  30.358  1.00  0.00           C  
ATOM   4925  C   GLU B 311     241.671 136.247  31.548  1.00  0.00           C  
ATOM   4926  O   GLU B 311     242.089 135.797  32.614  1.00  0.00           O  
ATOM   4927  CB  GLU B 311     243.059 137.884  30.264  1.00  0.00           C  
ATOM   4928  CG  GLU B 311     243.725 138.418  31.523  1.00  0.00           C  
ATOM   4929  CD  GLU B 311     244.270 139.809  31.353  1.00  0.00           C
[truncated: 326,854 more chars]
