# Supplementary material for: Reconfigurable asymmetric protein assemblies through implicit negative design
Source: Science. Author manuscript; Available in PMC 2023 Jan 27. (PMC9881579; doi:10.1126/science.abj7662)
Supplement: Data S2 [file NIHMS1843281-supplement-Data_S2.gz › without_all_supplement_resubmit_20211001/components/bivalent/DFx.pdb]

HEADER                                            12-JAN-21   XXXX              
EXPDTA    THEORETICAL MODEL                                                     
REMARK 220                                                                      
REMARK 220 EXPERIMENTAL DETAILS                                                 
REMARK 220  EXPERIMENT TYPE                : THEORETICAL MODELLING              
REMARK 220  DATE OF DATA COLLECTION        : 12-JAN-21                          
REMARK 220                                                                      
REMARK 220 REMARK: MODEL GENERATED BY ROSETTA                                   
REMARK 220  VERSION 2020.50+release.1295438                                     
ATOM      1  N   THR A   1     178.681 144.586  37.499  1.00  0.00           N  
ATOM      2  CA  THR A   1     178.703 144.544  36.042  1.00  0.00           C  
ATOM      3  C   THR A   1     179.063 143.147  35.531  1.00  0.00           C  
ATOM      4  O   THR A   1     179.472 142.270  36.314  1.00  0.00           O  
ATOM      5  CB  THR A   1     179.696 145.576  35.476  1.00  0.00           C  
ATOM      6  OG1 THR A   1     181.017 145.282  35.950  1.00  0.00           O  
ATOM      7  CG2 THR A   1     179.308 146.982  35.907  1.00  0.00           C  
ATOM      8 1H   THR A   1     177.992 145.249  37.821  1.00  0.00           H  
ATOM      9 2H   THR A   1     178.468 143.669  37.861  1.00  0.00           H  
ATOM     10 3H   THR A   1     179.600 144.867  37.818  1.00  0.00           H  
ATOM     11  HA  THR A   1     177.701 144.784  35.679  1.00  0.00           H  
ATOM     12  HB  THR A   1     179.696 145.523  34.388  1.00  0.00           H  
ATOM     13  HG1 THR A   1     181.418 144.617  35.385  1.00  0.00           H  
ATOM     14 1HG2 THR A   1     180.021 147.698  35.498  1.00  0.00           H  
ATOM     15 2HG2 THR A   1     178.309 147.213  35.539  1.00  0.00           H  
ATOM     16 3HG2 THR A   1     179.316 147.044  36.995  1.00  0.00           H  
ATOM     17  N   THR A   2     178.820 142.945  34.228  1.00  0.00           N  
ATOM     18  CA  THR A   2     179.179 141.715  33.537  1.00  0.00           C  
ATOM     19  C   THR A   2     180.445 142.014  32.795  1.00  0.00           C  
ATOM     20  O   THR A   2     180.480 142.914  31.950  1.00  0.00           O  
ATOM     21  CB  THR A   2     178.084 141.231  32.568  1.00  0.00           C  
ATOM     22  OG1 THR A   2     176.886 140.945  33.302  1.00  0.00           O  
ATOM     23  CG2 THR A   2     178.536 139.977  31.835  1.00  0.00           C  
ATOM     24  H   THR A   2     178.442 143.715  33.668  1.00  0.00           H  
ATOM     25  HA  THR A   2     179.381 140.923  34.259  1.00  0.00           H  
ATOM     26  HB  THR A   2     177.870 142.013  31.841  1.00  0.00           H  
ATOM     27  HG1 THR A   2     176.156 140.830  32.689  1.00  0.00           H  
ATOM     28 1HG2 THR A   2     177.750 139.650  31.155  1.00  0.00           H  
ATOM     29 2HG2 THR A   2     179.441 140.195  31.267  1.00  0.00           H  
ATOM     30 3HG2 THR A   2     178.742 139.188  32.557  1.00  0.00           H  
ATOM     31  N   ASN A   3     181.498 141.308  33.132  1.00  0.00           N  
ATOM     32  CA  ASN A   3     182.723 141.596  32.454  1.00  0.00           C  
ATOM     33  C   ASN A   3     183.313 140.451  31.646  1.00  0.00           C  
ATOM     34  O   ASN A   3     183.206 139.272  32.029  1.00  0.00           O  
ATOM     35  CB  ASN A   3     183.739 142.091  33.467  1.00  0.00           C  
ATOM     36  CG  ASN A   3     183.295 143.350  34.162  1.00  0.00           C  
ATOM     37  OD1 ASN A   3     182.118 143.723  34.104  1.00  0.00           O  
ATOM     38  ND2 ASN A   3     184.215 144.009  34.818  1.00  0.00           N  
ATOM     39  H   ASN A   3     181.477 140.662  33.919  1.00  0.00           H  
ATOM     40  HA  ASN A   3     182.567 142.418  31.750  1.00  0.00           H  
ATOM     41 1HB  ASN A   3     183.913 141.319  34.217  1.00  0.00           H  
ATOM     42 2HB  ASN A   3     184.687 142.283  32.966  1.00  0.00           H  
ATOM     43 1HD2 ASN A   3     183.978 144.853  35.300  1.00  0.00           H  
ATOM     44 2HD2 ASN A   3     185.155 143.669  34.839  1.00  0.00           H  
ATOM     45  N   PHE A   4     183.935 140.780  30.506  1.00  0.00           N  
ATOM     46  CA  PHE A   4     184.691 139.803  29.768  1.00  0.00           C  
ATOM     47  C   PHE A   4     186.108 140.317  29.449  1.00  0.00           C  
ATOM     48  O   PHE A   4     186.321 141.484  29.054  1.00  0.00           O  
ATOM     49  CB  PHE A   4     183.956 139.444  28.475  1.00  0.00           C  
ATOM     50  CG  PHE A   4     182.564 138.926  28.693  1.00  0.00           C  
ATOM     51  CD1 PHE A   4     181.476 139.786  28.670  1.00  0.00           C  
ATOM     52  CD2 PHE A   4     182.338 137.577  28.923  1.00  0.00           C  
ATOM     53  CE1 PHE A   4     180.194 139.310  28.871  1.00  0.00           C  
ATOM     54  CE2 PHE A   4     181.058 137.098  29.123  1.00  0.00           C  
ATOM     55  CZ  PHE A   4     179.985 137.967  29.097  1.00  0.00           C  
ATOM     56  H   PHE A   4     183.874 141.754  30.150  1.00  0.00           H  
ATOM     57  HA  PHE A   4     184.791 138.890  30.367  1.00  0.00           H  
ATOM     58 1HB  PHE A   4     183.895 140.324  27.835  1.00  0.00           H  
ATOM     59 2HB  PHE A   4     184.521 138.686  27.934  1.00  0.00           H  
ATOM     60  HD1 PHE A   4     181.642 140.849  28.491  1.00  0.00           H  
ATOM     61  HD2 PHE A   4     183.185 136.891  28.943  1.00  0.00           H  
ATOM     62  HE1 PHE A   4     179.349 139.998  28.851  1.00  0.00           H  
ATOM     63  HE2 PHE A   4     180.894 136.036  29.301  1.00  0.00           H  
ATOM     64  HZ  PHE A   4     178.975 137.591  29.257  1.00  0.00           H  
ATOM     65  N   HIS A   5     187.086 139.423  29.557  1.00  0.00           N  
ATOM     66  CA  HIS A   5     188.478 139.697  29.173  1.00  0.00           C  
ATOM     67  C   HIS A   5     188.990 138.674  28.158  1.00  0.00           C  
ATOM     68  O   HIS A   5     189.063 137.481  28.447  1.00  0.00           O  
ATOM     69  CB  HIS A   5     189.388 139.697  30.405  1.00  0.00           C  
ATOM     70  CG  HIS A   5     189.069 140.780  31.389  1.00  0.00           C  
ATOM     71  ND1 HIS A   5     189.785 141.956  31.459  1.00  0.00           N  
ATOM     72  CD2 HIS A   5     188.111 140.864  32.342  1.00  0.00           C  
ATOM     73  CE1 HIS A   5     189.281 142.718  32.414  1.00  0.00           C  
ATOM     74  NE2 HIS A   5     188.266 142.078  32.965  1.00  0.00           N  
ATOM     75  H   HIS A   5     186.864 138.537  30.005  1.00  0.00           H  
ATOM     76  HA  HIS A   5     188.521 140.671  28.697  1.00  0.00           H  
ATOM     77 1HB  HIS A   5     189.309 138.737  30.917  1.00  0.00           H  
ATOM     78 2HB  HIS A   5     190.425 139.816  30.091  1.00  0.00           H  
ATOM     79  HD2 HIS A   5     187.359 140.110  32.574  1.00  0.00           H  
ATOM     80  HE1 HIS A   5     189.641 143.706  32.699  1.00  0.00           H  
ATOM     81  HE2 HIS A   5     187.691 142.422  33.721  1.00  0.00           H  
ATOM     82  N   LEU A   6     189.260 139.124  26.921  1.00  0.00           N  
ATOM     83  CA  LEU A   6     189.731 138.207  25.868  1.00  0.00           C  
ATOM     84  C   LEU A   6     191.265 138.220  25.734  1.00  0.00           C  
ATOM     85  O   LEU A   6     191.892 139.258  25.495  1.00  0.00           O  
ATOM     86  CB  LEU A   6     189.096 138.582  24.523  1.00  0.00           C  
ATOM     87  CG  LEU A   6     187.616 138.981  24.575  1.00  0.00           C  
ATOM     88  CD1 LEU A   6     187.102 139.215  23.161  1.00  0.00           C  
ATOM     89  CD2 LEU A   6     186.819 137.889  25.272  1.00  0.00           C  
ATOM     90  H   LEU A   6     189.167 140.137  26.738  1.00  0.00           H  
ATOM     91  HA  LEU A   6     189.438 137.184  26.143  1.00  0.00           H  
ATOM     92 1HB  LEU A   6     189.650 139.418  24.099  1.00  0.00           H  
ATOM     93 2HB  LEU A   6     189.186 137.732  23.847  1.00  0.00           H  
ATOM     94  HG  LEU A   6     187.510 139.916  25.127  1.00  0.00           H  
ATOM     95 1HD1 LEU A   6     186.051 139.500  23.198  1.00  0.00           H  
ATOM     96 2HD1 LEU A   6     187.677 140.015  22.693  1.00  0.00           H  
ATOM     97 3HD1 LEU A   6     187.211 138.301  22.579  1.00  0.00           H  
ATOM     98 1HD2 LEU A   6     185.767 138.173  25.310  1.00  0.00           H  
ATOM     99 2HD2 LEU A   6     186.923 136.954  24.721  1.00  0.00           H  
ATOM    100 3HD2 LEU A   6     187.195 137.755  26.287  1.00  0.00           H  
ATOM    101  N   ILE A   7     191.883 137.058  25.945  1.00  0.00           N  
ATOM    102  CA  ILE A   7     193.352 136.974  25.974  1.00  0.00           C  
ATOM    103  C   ILE A   7     193.867 136.243  24.735  1.00  0.00           C  
ATOM    104  O   ILE A   7     193.355 135.168  24.405  1.00  0.00           O  
ATOM    105  CB  ILE A   7     193.845 136.252  27.241  1.00  0.00           C  
ATOM    106  CG1 ILE A   7     193.286 136.930  28.494  1.00  0.00           C  
ATOM    107  CG2 ILE A   7     195.366 136.224  27.279  1.00  0.00           C  
ATOM    108  CD1 ILE A   7     193.722 138.369  28.655  1.00  0.00           C  
ATOM    109  H   ILE A   7     191.326 136.203  26.105  1.00  0.00           H  
ATOM    110  HA  ILE A   7     193.753 137.980  25.967  1.00  0.00           H  
ATOM    111  HB  ILE A   7     193.473 135.227  27.244  1.00  0.00           H  
ATOM    112 1HG1 ILE A   7     192.198 136.905  28.467  1.00  0.00           H  
ATOM    113 2HG1 ILE A   7     193.603 136.378  29.379  1.00  0.00           H  
ATOM    114 1HG2 ILE A   7     195.698 135.711  28.181  1.00  0.00           H  
ATOM    115 2HG2 ILE A   7     195.742 135.698  26.403  1.00  0.00           H  
ATOM    116 3HG2 ILE A   7     195.748 137.246  27.281  1.00  0.00           H  
ATOM    117 1HD1 ILE A   7     193.286 138.781  29.566  1.00  0.00           H  
ATOM    118 2HD1 ILE A   7     194.810 138.413  28.721  1.00  0.00           H  
ATOM    119 3HD1 ILE A   7     193.385 138.949  27.797  1.00  0.00           H  
ATOM    120  N   ASN A   8     194.911 136.785  24.068  1.00  0.00           N  
ATOM    121  CA  ASN A   8     195.462 136.159  22.854  1.00  0.00           C  
ATOM    122  C   ASN A   8     194.415 136.035  21.756  1.00  0.00           C  
ATOM    123  O   ASN A   8     194.299 135.014  21.076  1.00  0.00           O  
ATOM    124  CB  ASN A   8     196.048 134.796  23.172  1.00  0.00           C  
ATOM    125  CG  ASN A   8     197.059 134.350  22.152  1.00  0.00           C  
ATOM    126  OD1 ASN A   8     197.813 135.166  21.609  1.00  0.00           O  
ATOM    127  ND2 ASN A   8     197.091 133.069  21.883  1.00  0.00           N  
ATOM    128  H   ASN A   8     195.301 137.664  24.393  1.00  0.00           H  
ATOM    129  HA  ASN A   8     196.223 136.831  22.451  1.00  0.00           H  
ATOM    130 1HB  ASN A   8     196.526 134.825  24.152  1.00  0.00           H  
ATOM    131 2HB  ASN A   8     195.248 134.057  23.220  1.00  0.00           H  
ATOM    132 1HD2 ASN A   8     197.744 132.715  21.213  1.00  0.00           H  
ATOM    133 2HD2 ASN A   8     196.464 132.446  22.346  1.00  0.00           H  
ATOM    134  N   GLY A   9     193.676 137.114  21.585  1.00  0.00           N  
ATOM    135  CA  GLY A   9     192.635 137.094  20.595  1.00  0.00           C  
ATOM    136  C   GLY A   9     193.105 137.714  19.264  1.00  0.00           C  
ATOM    137  O   GLY A   9     194.113 138.417  19.207  1.00  0.00           O  
ATOM    138  H   GLY A   9     193.870 137.933  22.165  1.00  0.00           H  
ATOM    139 1HA  GLY A   9     192.313 136.067  20.425  1.00  0.00           H  
ATOM    140 2HA  GLY A   9     191.771 137.645  20.966  1.00  0.00           H  
ATOM    141  N   SER A  10     192.364 137.452  18.195  1.00  0.00           N  
ATOM    142  CA  SER A  10     192.588 138.077  16.888  1.00  0.00           C  
ATOM    143  C   SER A  10     191.803 139.377  16.791  1.00  0.00           C  
ATOM    144  O   SER A  10     190.818 139.543  17.505  1.00  0.00           O  
ATOM    145  CB  SER A  10     192.178 137.138  15.770  1.00  0.00           C  
ATOM    146  OG  SER A  10     190.787 136.968  15.743  1.00  0.00           O  
ATOM    147  H   SER A  10     191.598 136.780  18.278  1.00  0.00           H  
ATOM    148  HA  SER A  10     193.650 138.295  16.777  1.00  0.00           H  
ATOM    149 1HB  SER A  10     192.517 137.539  14.815  1.00  0.00           H  
ATOM    150 2HB  SER A  10     192.662 136.173  15.910  1.00  0.00           H  
ATOM    151  HG  SER A  10     190.619 136.269  15.107  1.00  0.00           H  
ATOM    152  N   GLU A  11     192.169 140.286  15.875  1.00  0.00           N  
ATOM    153  CA  GLU A  11     191.399 141.527  15.751  1.00  0.00           C  
ATOM    154  C   GLU A  11     190.006 141.284  15.183  1.00  0.00           C  
ATOM    155  O   GLU A  11     189.055 141.962  15.565  1.00  0.00           O  
ATOM    156  CB  GLU A  11     192.131 142.576  14.908  1.00  0.00           C  
ATOM    157  CG  GLU A  11     191.436 143.972  14.859  1.00  0.00           C  
ATOM    158  CD  GLU A  11     191.307 144.749  16.223  1.00  0.00           C  
ATOM    159  OE1 GLU A  11     192.056 144.480  17.150  1.00  0.00           O  
ATOM    160  OE2 GLU A  11     190.447 145.632  16.293  1.00  0.00           O  
ATOM    161  H   GLU A  11     192.988 140.131  15.300  1.00  0.00           H  
ATOM    162  HA  GLU A  11     191.274 141.945  16.748  1.00  0.00           H  
ATOM    163 1HB  GLU A  11     193.138 142.708  15.278  1.00  0.00           H  
ATOM    164 2HB  GLU A  11     192.211 142.209  13.884  1.00  0.00           H  
ATOM    165 1HG  GLU A  11     191.998 144.596  14.165  1.00  0.00           H  
ATOM    166 2HG  GLU A  11     190.446 143.839  14.439  1.00  0.00           H  
ATOM    167  N   GLU A  12     189.884 140.340  14.247  1.00  0.00           N  
ATOM    168  CA  GLU A  12     188.574 140.074  13.658  1.00  0.00           C  
ATOM    169  C   GLU A  12     187.608 139.640  14.755  1.00  0.00           C  
ATOM    170  O   GLU A  12     186.468 140.123  14.829  1.00  0.00           O  
ATOM    171  CB  GLU A  12     188.668 138.995  12.577  1.00  0.00           C  
ATOM    172  CG  GLU A  12     187.342 138.651  11.913  1.00  0.00           C  
ATOM    173  CD  GLU A  12     187.477 137.603  10.844  1.00  0.00           C  
ATOM    174  OE1 GLU A  12     188.583 137.213  10.558  1.00  0.00           O  
ATOM    175  OE2 GLU A  12     186.473 137.194  10.312  1.00  0.00           O  
ATOM    176  H   GLU A  12     190.696 139.814  13.966  1.00  0.00           H  
ATOM    177  HA  GLU A  12     188.198 140.985  13.201  1.00  0.00           H  
ATOM    178 1HB  GLU A  12     189.358 139.320  11.797  1.00  0.00           H  
ATOM    179 2HB  GLU A  12     189.072 138.080  13.010  1.00  0.00           H  
ATOM    180 1HG  GLU A  12     186.650 138.291  12.674  1.00  0.00           H  
ATOM    181 2HG  GLU A  12     186.921 139.557  11.478  1.00  0.00           H  
ATOM    182  N   ALA A  13     188.082 138.762  15.630  1.00  0.00           N  
ATOM    183  CA  ALA A  13     187.276 138.266  16.734  1.00  0.00           C  
ATOM    184  C   ALA A  13     186.921 139.403  17.695  1.00  0.00           C  
ATOM    185  O   ALA A  13     185.792 139.461  18.191  1.00  0.00           O  
ATOM    186  CB  ALA A  13     188.010 137.152  17.466  1.00  0.00           C  
ATOM    187  H   ALA A  13     189.027 138.393  15.492  1.00  0.00           H  
ATOM    188  HA  ALA A  13     186.353 137.864  16.333  1.00  0.00           H  
ATOM    189 1HB  ALA A  13     187.394 136.790  18.291  1.00  0.00           H  
ATOM    190 2HB  ALA A  13     188.210 136.332  16.776  1.00  0.00           H  
ATOM    191 3HB  ALA A  13     188.950 137.534  17.860  1.00  0.00           H  
ATOM    192  N   ARG A  14     187.877 140.318  17.941  1.00  0.00           N  
ATOM    193  CA  ARG A  14     187.611 141.438  18.834  1.00  0.00           C  
ATOM    194  C   ARG A  14     186.536 142.308  18.250  1.00  0.00           C  
ATOM    195  O   ARG A  14     185.647 142.740  18.984  1.00  0.00           O  
ATOM    196  CB  ARG A  14     188.846 142.301  19.110  1.00  0.00           C  
ATOM    197  CG  ARG A  14     189.851 141.678  20.037  1.00  0.00           C  
ATOM    198  CD  ARG A  14     190.947 142.588  20.454  1.00  0.00           C  
ATOM    199  NE  ARG A  14     191.914 142.824  19.394  1.00  0.00           N  
ATOM    200  CZ  ARG A  14     192.968 142.027  19.131  1.00  0.00           C  
ATOM    201  NH1 ARG A  14     193.173 140.933  19.820  1.00  0.00           N  
ATOM    202  NH2 ARG A  14     193.781 142.368  18.157  1.00  0.00           N  
ATOM    203  H   ARG A  14     188.801 140.181  17.535  1.00  0.00           H  
ATOM    204  HA  ARG A  14     187.255 141.052  19.772  1.00  0.00           H  
ATOM    205 1HB  ARG A  14     189.344 142.533  18.178  1.00  0.00           H  
ATOM    206 2HB  ARG A  14     188.532 143.243  19.554  1.00  0.00           H  
ATOM    207 1HG  ARG A  14     189.357 141.299  20.877  1.00  0.00           H  
ATOM    208 2HG  ARG A  14     190.322 140.870  19.528  1.00  0.00           H  
ATOM    209 1HD  ARG A  14     190.518 143.543  20.727  1.00  0.00           H  
ATOM    210 2HD  ARG A  14     191.467 142.183  21.322  1.00  0.00           H  
ATOM    211  HE  ARG A  14     191.812 143.647  18.781  1.00  0.00           H  
ATOM    212 1HH1 ARG A  14     192.522 140.664  20.547  1.00  0.00           H  
ATOM    213 2HH1 ARG A  14     193.946 140.319  19.589  1.00  0.00           H  
ATOM    214 1HH2 ARG A  14     193.566 143.227  17.631  1.00  0.00           H  
ATOM    215 2HH2 ARG A  14     194.575 141.797  17.922  1.00  0.00           H  
ATOM    216  N   GLN A  15     186.557 142.541  16.943  1.00  0.00           N  
ATOM    217  CA  GLN A  15     185.543 143.387  16.343  1.00  0.00           C  
ATOM    218  C   GLN A  15     184.186 142.689  16.308  1.00  0.00           C  
ATOM    219  O   GLN A  15     183.161 143.311  16.591  1.00  0.00           O  
ATOM    220  CB  GLN A  15     185.972 143.848  14.955  1.00  0.00           C  
ATOM    221  CG  GLN A  15     187.127 144.823  15.022  1.00  0.00           C  
ATOM    222  CD  GLN A  15     187.591 145.352  13.700  1.00  0.00           C  
ATOM    223  OE1 GLN A  15     186.917 145.256  12.664  1.00  0.00           O  
ATOM    224  NE2 GLN A  15     188.782 145.929  13.735  1.00  0.00           N  
ATOM    225  H   GLN A  15     187.343 142.182  16.382  1.00  0.00           H  
ATOM    226  HA  GLN A  15     185.442 144.276  16.967  1.00  0.00           H  
ATOM    227 1HB  GLN A  15     186.293 142.980  14.368  1.00  0.00           H  
ATOM    228 2HB  GLN A  15     185.137 144.313  14.440  1.00  0.00           H  
ATOM    229 1HG  GLN A  15     186.815 145.673  15.625  1.00  0.00           H  
ATOM    230 2HG  GLN A  15     187.976 144.334  15.499  1.00  0.00           H  
ATOM    231 1HE2 GLN A  15     189.184 146.314  12.905  1.00  0.00           H  
ATOM    232 2HE2 GLN A  15     189.303 145.963  14.627  1.00  0.00           H  
ATOM    233  N   ARG A  16     184.160 141.387  16.011  1.00  0.00           N  
ATOM    234  CA  ARG A  16     182.881 140.694  15.938  1.00  0.00           C  
ATOM    235  C   ARG A  16     182.200 140.640  17.319  1.00  0.00           C  
ATOM    236  O   ARG A  16     180.977 140.823  17.412  1.00  0.00           O  
ATOM    237  CB  ARG A  16     183.075 139.281  15.408  1.00  0.00           C  
ATOM    238  CG  ARG A  16     183.379 139.192  13.921  1.00  0.00           C  
ATOM    239  CD  ARG A  16     183.532 137.784  13.475  1.00  0.00           C  
ATOM    240  NE  ARG A  16     183.926 137.698  12.077  1.00  0.00           N  
ATOM    241  CZ  ARG A  16     183.074 137.772  11.036  1.00  0.00           C  
ATOM    242  NH1 ARG A  16     181.787 137.935  11.250  1.00  0.00           N  
ATOM    243  NH2 ARG A  16     183.532 137.683   9.800  1.00  0.00           N  
ATOM    244  H   ARG A  16     185.036 140.916  15.752  1.00  0.00           H  
ATOM    245  HA  ARG A  16     182.234 141.240  15.252  1.00  0.00           H  
ATOM    246 1HB  ARG A  16     183.893 138.801  15.941  1.00  0.00           H  
ATOM    247 2HB  ARG A  16     182.174 138.696  15.594  1.00  0.00           H  
ATOM    248 1HG  ARG A  16     182.565 139.645  13.355  1.00  0.00           H  
ATOM    249 2HG  ARG A  16     184.308 139.723  13.707  1.00  0.00           H  
ATOM    250 1HD  ARG A  16     184.298 137.293  14.075  1.00  0.00           H  
ATOM    251 2HD  ARG A  16     182.586 137.259  13.595  1.00  0.00           H  
ATOM    252  HE  ARG A  16     184.909 137.573  11.872  1.00  0.00           H  
ATOM    253 1HH1 ARG A  16     181.437 138.003  12.196  1.00  0.00           H  
ATOM    254 2HH1 ARG A  16     181.149 137.991  10.471  1.00  0.00           H  
ATOM    255 1HH2 ARG A  16     184.522 137.558   9.635  1.00  0.00           H  
ATOM    256 2HH2 ARG A  16     182.893 137.739   9.020  1.00  0.00           H  
ATOM    257  N   ILE A  17     182.997 140.437  18.372  1.00  0.00           N  
ATOM    258  CA  ILE A  17     182.510 140.383  19.746  1.00  0.00           C  
ATOM    259  C   ILE A  17     182.156 141.733  20.301  1.00  0.00           C  
ATOM    260  O   ILE A  17     181.136 141.875  20.983  1.00  0.00           O  
ATOM    261  CB  ILE A  17     183.557 139.731  20.668  1.00  0.00           C  
ATOM    262  CG1 ILE A  17     183.757 138.260  20.292  1.00  0.00           C  
ATOM    263  CG2 ILE A  17     183.135 139.858  22.124  1.00  0.00           C  
ATOM    264  CD1 ILE A  17     185.007 137.644  20.880  1.00  0.00           C  
ATOM    265  H   ILE A  17     184.001 140.279  18.194  1.00  0.00           H  
ATOM    266  HA  ILE A  17     181.584 139.816  19.757  1.00  0.00           H  
ATOM    267  HB  ILE A  17     184.519 140.225  20.533  1.00  0.00           H  
ATOM    268 1HG1 ILE A  17     182.899 137.679  20.628  1.00  0.00           H  
ATOM    269 2HG1 ILE A  17     183.810 138.166  19.207  1.00  0.00           H  
ATOM    270 1HG2 ILE A  17     183.886 139.392  22.762  1.00  0.00           H  
ATOM    271 2HG2 ILE A  17     183.043 140.912  22.384  1.00  0.00           H  
ATOM    272 3HG2 ILE A  17     182.176 139.362  22.270  1.00  0.00           H  
ATOM    273 1HD1 ILE A  17     185.079 136.602  20.569  1.00  0.00           H  
ATOM    274 2HD1 ILE A  17     185.882 138.191  20.528  1.00  0.00           H  
ATOM    275 3HD1 ILE A  17     184.960 137.695  21.967  1.00  0.00           H  
ATOM    276  N   GLU A  18     182.991 142.737  20.052  1.00  0.00           N  
ATOM    277  CA  GLU A  18     182.684 144.088  20.462  1.00  0.00           C  
ATOM    278  C   GLU A  18     181.333 144.497  19.897  1.00  0.00           C  
ATOM    279  O   GLU A  18     180.484 144.990  20.640  1.00  0.00           O  
ATOM    280  CB  GLU A  18     183.772 145.055  19.992  1.00  0.00           C  
ATOM    281  CG  GLU A  18     183.501 146.515  20.324  1.00  0.00           C  
ATOM    282  CD  GLU A  18     184.473 147.455  19.666  1.00  0.00           C  
ATOM    283  OE1 GLU A  18     185.623 147.108  19.553  1.00  0.00           O  
ATOM    284  OE2 GLU A  18     184.063 148.523  19.273  1.00  0.00           O  
ATOM    285  H   GLU A  18     183.868 142.571  19.563  1.00  0.00           H  
ATOM    286  HA  GLU A  18     182.635 144.123  21.543  1.00  0.00           H  
ATOM    287 1HB  GLU A  18     184.725 144.780  20.448  1.00  0.00           H  
ATOM    288 2HB  GLU A  18     183.891 144.973  18.911  1.00  0.00           H  
ATOM    289 1HG  GLU A  18     182.492 146.769  20.000  1.00  0.00           H  
ATOM    290 2HG  GLU A  18     183.553 146.647  21.404  1.00  0.00           H  
ATOM    291  N   GLU A  19     181.105 144.274  18.596  1.00  0.00           N  
ATOM    292  CA  GLU A  19     179.835 144.636  18.002  1.00  0.00           C  
ATOM    293  C   GLU A  19     178.689 143.820  18.566  1.00  0.00           C  
ATOM    294  O   GLU A  19     177.626 144.370  18.844  1.00  0.00           O  
ATOM    295  CB  GLU A  19     179.866 144.449  16.488  1.00  0.00           C  
ATOM    296  CG  GLU A  19     178.569 144.849  15.780  1.00  0.00           C  
ATOM    297  CD  GLU A  19     178.669 144.787  14.287  1.00  0.00           C  
ATOM    298  OE1 GLU A  19     179.741 144.562  13.783  1.00  0.00           O  
ATOM    299  OE2 GLU A  19     177.650 144.937  13.644  1.00  0.00           O  
ATOM    300  H   GLU A  19     181.837 143.886  17.988  1.00  0.00           H  
ATOM    301  HA  GLU A  19     179.644 145.686  18.216  1.00  0.00           H  
ATOM    302 1HB  GLU A  19     180.685 145.034  16.073  1.00  0.00           H  
ATOM    303 2HB  GLU A  19     180.075 143.397  16.263  1.00  0.00           H  
ATOM    304 1HG  GLU A  19     177.773 144.179  16.096  1.00  0.00           H  
ATOM    305 2HG  GLU A  19     178.298 145.858  16.085  1.00  0.00           H  
ATOM    306  N   TYR A  20     178.895 142.515  18.758  1.00  0.00           N  
ATOM    307  CA  TYR A  20     177.847 141.651  19.275  1.00  0.00           C  
ATOM    308  C   TYR A  20     177.342 142.124  20.619  1.00  0.00           C  
ATOM    309  O   TYR A  20     176.123 142.232  20.841  1.00  0.00           O  
ATOM    310  CB  TYR A  20     178.349 140.209  19.381  1.00  0.00           C  
ATOM    311  CG  TYR A  20     177.298 139.231  19.858  1.00  0.00           C  
ATOM    312  CD1 TYR A  20     176.316 138.788  18.985  1.00  0.00           C  
ATOM    313  CD2 TYR A  20     177.318 138.777  21.168  1.00  0.00           C  
ATOM    314  CE1 TYR A  20     175.356 137.894  19.421  1.00  0.00           C  
ATOM    315  CE2 TYR A  20     176.358 137.884  21.604  1.00  0.00           C  
ATOM    316  CZ  TYR A  20     175.381 137.443  20.736  1.00  0.00           C  
ATOM    317  OH  TYR A  20     174.425 136.553  21.170  1.00  0.00           O  
ATOM    318  H   TYR A  20     179.789 142.090  18.482  1.00  0.00           H  
ATOM    319  HA  TYR A  20     177.013 141.676  18.573  1.00  0.00           H  
ATOM    320 1HB  TYR A  20     178.707 139.875  18.405  1.00  0.00           H  
ATOM    321 2HB  TYR A  20     179.191 140.167  20.070  1.00  0.00           H  
ATOM    322  HD1 TYR A  20     176.301 139.144  17.955  1.00  0.00           H  
ATOM    323  HD2 TYR A  20     178.089 139.127  21.855  1.00  0.00           H  
ATOM    324  HE1 TYR A  20     174.585 137.546  18.735  1.00  0.00           H  
ATOM    325  HE2 TYR A  20     176.373 137.528  22.635  1.00  0.00           H  
ATOM    326  HH  TYR A  20     174.587 136.336  22.091  1.00  0.00           H  
ATOM    327  N   VAL A  21     178.265 142.416  21.536  1.00  0.00           N  
ATOM    328  CA  VAL A  21     177.875 142.839  22.858  1.00  0.00           C  
ATOM    329  C   VAL A  21     177.196 144.208  22.778  1.00  0.00           C  
ATOM    330  O   VAL A  21     176.209 144.436  23.477  1.00  0.00           O  
ATOM    331  CB  VAL A  21     179.104 142.911  23.783  1.00  0.00           C  
ATOM    332  CG1 VAL A  21     178.728 143.530  25.122  1.00  0.00           C  
ATOM    333  CG2 VAL A  21     179.689 141.520  23.978  1.00  0.00           C  
ATOM    334  H   VAL A  21     179.265 142.327  21.295  1.00  0.00           H  
ATOM    335  HA  VAL A  21     177.135 142.121  23.230  1.00  0.00           H  
ATOM    336  HB  VAL A  21     179.853 143.560  23.328  1.00  0.00           H  
ATOM    337 1HG1 VAL A  21     179.609 143.573  25.763  1.00  0.00           H  
ATOM    338 2HG1 VAL A  21     178.346 144.538  24.962  1.00  0.00           H  
ATOM    339 3HG1 VAL A  21     177.961 142.921  25.601  1.00  0.00           H  
ATOM    340 1HG2 VAL A  21     180.558 141.579  24.632  1.00  0.00           H  
ATOM    341 2HG2 VAL A  21     178.938 140.870  24.427  1.00  0.00           H  
ATOM    342 3HG2 VAL A  21     179.989 141.113  23.012  1.00  0.00           H  
ATOM    343  N   ARG A  22     177.738 145.144  21.969  1.00  0.00           N  
ATOM    344  CA  ARG A  22     177.139 146.468  21.890  1.00  0.00           C  
ATOM    345  C   ARG A  22     175.738 146.415  21.279  1.00  0.00           C  
ATOM    346  O   ARG A  22     174.868 147.174  21.702  1.00  0.00           O  
ATOM    347  CB  ARG A  22     178.014 147.399  21.063  1.00  0.00           C  
ATOM    348  CG  ARG A  22     179.317 147.809  21.728  1.00  0.00           C  
ATOM    349  CD  ARG A  22     180.242 148.467  20.768  1.00  0.00           C  
ATOM    350  NE  ARG A  22     179.755 149.774  20.356  1.00  0.00           N  
ATOM    351  CZ  ARG A  22     180.412 150.609  19.529  1.00  0.00           C  
ATOM    352  NH1 ARG A  22     181.579 150.260  19.034  1.00  0.00           N  
ATOM    353  NH2 ARG A  22     179.884 151.779  19.213  1.00  0.00           N  
ATOM    354  H   ARG A  22     178.565 144.936  21.400  1.00  0.00           H  
ATOM    355  HA  ARG A  22     177.054 146.856  22.906  1.00  0.00           H  
ATOM    356 1HB  ARG A  22     178.263 146.918  20.117  1.00  0.00           H  
ATOM    357 2HB  ARG A  22     177.460 148.309  20.831  1.00  0.00           H  
ATOM    358 1HG  ARG A  22     179.108 148.511  22.536  1.00  0.00           H  
ATOM    359 2HG  ARG A  22     179.814 146.927  22.132  1.00  0.00           H  
ATOM    360 1HD  ARG A  22     181.217 148.597  21.234  1.00  0.00           H  
ATOM    361 2HD  ARG A  22     180.343 147.847  19.879  1.00  0.00           H  
ATOM    362  HE  ARG A  22     178.859 150.078  20.718  1.00  0.00           H  
ATOM    363 1HH1 ARG A  22     181.982 149.366  19.275  1.00  0.00           H  
ATOM    364 2HH1 ARG A  22     182.072 150.886  18.414  1.00  0.00           H  
ATOM    365 1HH2 ARG A  22     178.986 152.049  19.595  1.00  0.00           H  
ATOM    366 2HH2 ARG A  22     180.378 152.405  18.595  1.00  0.00           H  
ATOM    367  N   ARG A  23     175.496 145.522  20.296  1.00  0.00           N  
ATOM    368  CA  ARG A  23     174.157 145.405  19.729  1.00  0.00           C  
ATOM    369  C   ARG A  23     173.152 144.896  20.759  1.00  0.00           C  
ATOM    370  O   ARG A  23     172.026 145.401  20.835  1.00  0.00           O  
ATOM    371  CB  ARG A  23     174.153 144.505  18.506  1.00  0.00           C  
ATOM    372  CG  ARG A  23     174.739 145.135  17.248  1.00  0.00           C  
ATOM    373  CD  ARG A  23     174.644 144.220  16.079  1.00  0.00           C  
ATOM    374  NE  ARG A  23     175.194 144.822  14.862  1.00  0.00           N  
ATOM    375  CZ  ARG A  23     174.534 145.627  14.010  1.00  0.00           C  
ATOM    376  NH1 ARG A  23     173.269 145.974  14.207  1.00  0.00           N  
ATOM    377  NH2 ARG A  23     175.200 146.067  12.969  1.00  0.00           N  
ATOM    378  H   ARG A  23     176.271 144.973  19.915  1.00  0.00           H  
ATOM    379  HA  ARG A  23     173.840 146.398  19.409  1.00  0.00           H  
ATOM    380 1HB  ARG A  23     174.742 143.611  18.723  1.00  0.00           H  
ATOM    381 2HB  ARG A  23     173.137 144.185  18.288  1.00  0.00           H  
ATOM    382 1HG  ARG A  23     174.194 146.047  17.022  1.00  0.00           H  
ATOM    383 2HG  ARG A  23     175.785 145.377  17.410  1.00  0.00           H  
ATOM    384 1HD  ARG A  23     175.228 143.321  16.297  1.00  0.00           H  
ATOM    385 2HD  ARG A  23     173.613 143.942  15.898  1.00  0.00           H  
ATOM    386  HE  ARG A  23     176.173 144.622  14.603  1.00  0.00           H  
ATOM    387 1HH1 ARG A  23     172.767 145.635  15.011  1.00  0.00           H  
ATOM    388 2HH1 ARG A  23     172.804 146.584  13.548  1.00  0.00           H  
ATOM    389 1HH2 ARG A  23     176.184 145.763  12.866  1.00  0.00           H  
ATOM    390 2HH2 ARG A  23     174.767 146.672  12.290  1.00  0.00           H  
ATOM    391  N   ILE A  24     173.577 143.944  21.601  1.00  0.00           N  
ATOM    392  CA  ILE A  24     172.703 143.492  22.672  1.00  0.00           C  
ATOM    393  C   ILE A  24     172.407 144.621  23.623  1.00  0.00           C  
ATOM    394  O   ILE A  24     171.262 144.798  24.020  1.00  0.00           O  
ATOM    395  CB  ILE A  24     173.328 142.318  23.447  1.00  0.00           C  
ATOM    396  CG1 ILE A  24     173.349 141.057  22.580  1.00  0.00           C  
ATOM    397  CG2 ILE A  24     172.566 142.068  24.739  1.00  0.00           C  
ATOM    398  CD1 ILE A  24     174.194 139.939  23.148  1.00  0.00           C  
ATOM    399  H   ILE A  24     174.494 143.510  21.452  1.00  0.00           H  
ATOM    400  HA  ILE A  24     171.760 143.177  22.227  1.00  0.00           H  
ATOM    401  HB  ILE A  24     174.365 142.552  23.687  1.00  0.00           H  
ATOM    402 1HG1 ILE A  24     172.332 140.686  22.454  1.00  0.00           H  
ATOM    403 2HG1 ILE A  24     173.731 141.302  21.589  1.00  0.00           H  
ATOM    404 1HG2 ILE A  24     173.021 141.235  25.274  1.00  0.00           H  
ATOM    405 2HG2 ILE A  24     172.602 142.961  25.361  1.00  0.00           H  
ATOM    406 3HG2 ILE A  24     171.528 141.828  24.508  1.00  0.00           H  
ATOM    407 1HD1 ILE A  24     174.159 139.080  22.477  1.00  0.00           H  
ATOM    408 2HD1 ILE A  24     175.225 140.279  23.249  1.00  0.00           H  
ATOM    409 3HD1 ILE A  24     173.808 139.652  24.125  1.00  0.00           H  
ATOM    410  N   SER A  25     173.430 145.392  23.973  1.00  0.00           N  
ATOM    411  CA  SER A  25     173.245 146.466  24.911  1.00  0.00           C  
ATOM    412  C   SER A  25     172.282 147.511  24.369  1.00  0.00           C  
ATOM    413  O   SER A  25     171.489 148.092  25.123  1.00  0.00           O  
ATOM    414  CB  SER A  25     174.582 147.105  25.232  1.00  0.00           C  
ATOM    415  OG  SER A  25     175.410 146.214  25.929  1.00  0.00           O  
ATOM    416  H   SER A  25     174.372 145.196  23.618  1.00  0.00           H  
ATOM    417  HA  SER A  25     172.824 146.040  25.816  1.00  0.00           H  
ATOM    418 1HB  SER A  25     175.070 147.412  24.308  1.00  0.00           H  
ATOM    419 2HB  SER A  25     174.422 148.001  25.831  1.00  0.00           H  
ATOM    420  HG  SER A  25     175.766 145.614  25.270  1.00  0.00           H  
ATOM    421  N   LYS A  26     172.342 147.793  23.061  1.00  0.00           N  
ATOM    422  CA  LYS A  26     171.382 148.729  22.490  1.00  0.00           C  
ATOM    423  C   LYS A  26     169.949 148.224  22.658  1.00  0.00           C  
ATOM    424  O   LYS A  26     169.055 149.012  22.981  1.00  0.00           O  
ATOM    425  CB  LYS A  26     171.687 148.971  21.011  1.00  0.00           C  
ATOM    426  CG  LYS A  26     172.929 149.814  20.755  1.00  0.00           C  
ATOM    427  CD  LYS A  26     173.173 150.000  19.265  1.00  0.00           C  
ATOM    428  CE  LYS A  26     174.406 150.853  19.007  1.00  0.00           C  
ATOM    429  NZ  LYS A  26     174.661 151.039  17.553  1.00  0.00           N  
ATOM    430  H   LYS A  26     173.087 147.390  22.484  1.00  0.00           H  
ATOM    431  HA  LYS A  26     171.469 149.671  23.016  1.00  0.00           H  
ATOM    432 1HB  LYS A  26     171.823 148.014  20.507  1.00  0.00           H  
ATOM    433 2HB  LYS A  26     170.840 149.471  20.542  1.00  0.00           H  
ATOM    434 1HG  LYS A  26     172.807 150.793  21.220  1.00  0.00           H  
ATOM    435 2HG  LYS A  26     173.797 149.327  21.198  1.00  0.00           H  
ATOM    436 1HD  LYS A  26     173.310 149.026  18.794  1.00  0.00           H  
ATOM    437 2HD  LYS A  26     172.307 150.485  18.812  1.00  0.00           H  
ATOM    438 1HE  LYS A  26     174.275 151.831  19.468  1.00  0.00           H  
ATOM    439 2HE  LYS A  26     175.278 150.378  19.457  1.00  0.00           H  
ATOM    440 1HZ  LYS A  26     175.486 151.608  17.424  1.00  0.00           H  
ATOM    441 2HZ  LYS A  26     174.803 150.138  17.118  1.00  0.00           H  
ATOM    442 3HZ  LYS A  26     173.867 151.496  17.127  1.00  0.00           H  
ATOM    443  N   LYS A  27     169.734 146.912  22.504  1.00  0.00           N  
ATOM    444  CA  LYS A  27     168.407 146.328  22.679  1.00  0.00           C  
ATOM    445  C   LYS A  27     167.983 146.264  24.156  1.00  0.00           C  
ATOM    446  O   LYS A  27     166.814 146.483  24.481  1.00  0.00           O  
ATOM    447  CB  LYS A  27     168.364 144.934  22.052  1.00  0.00           C  
ATOM    448  CG  LYS A  27     168.435 144.951  20.527  1.00  0.00           C  
ATOM    449  CD  LYS A  27     168.416 143.548  19.931  1.00  0.00           C  
ATOM    450  CE  LYS A  27     168.495 143.602  18.403  1.00  0.00           C  
ATOM    451  NZ  LYS A  27     168.510 142.244  17.789  1.00  0.00           N  
ATOM    452  H   LYS A  27     170.513 146.320  22.188  1.00  0.00           H  
ATOM    453  HA  LYS A  27     167.688 146.960  22.160  1.00  0.00           H  
ATOM    454 1HB  LYS A  27     169.210 144.350  22.424  1.00  0.00           H  
ATOM    455 2HB  LYS A  27     167.452 144.425  22.355  1.00  0.00           H  
ATOM    456 1HG  LYS A  27     167.592 145.520  20.137  1.00  0.00           H  
ATOM    457 2HG  LYS A  27     169.355 145.452  20.223  1.00  0.00           H  
ATOM    458 1HD  LYS A  27     169.275 142.986  20.309  1.00  0.00           H  
ATOM    459 2HD  LYS A  27     167.506 143.032  20.227  1.00  0.00           H  
ATOM    460 1HE  LYS A  27     167.636 144.153  18.025  1.00  0.00           H  
ATOM    461 2HE  LYS A  27     169.407 144.129  18.116  1.00  0.00           H  
ATOM    462 1HZ  LYS A  27     168.563 142.327  16.783  1.00  0.00           H  
ATOM    463 2HZ  LYS A  27     169.312 141.730  18.126  1.00  0.00           H  
ATOM    464 3HZ  LYS A  27     167.665 141.750  18.038  1.00  0.00           H  
ATOM    465  N   GLU A  28     168.940 145.975  25.047  1.00  0.00           N  
ATOM    466  CA  GLU A  28     168.685 145.839  26.482  1.00  0.00           C  
ATOM    467  C   GLU A  28     168.596 147.182  27.217  1.00  0.00           C  
ATOM    468  O   GLU A  28     167.916 147.285  28.241  1.00  0.00           O  
ATOM    469  CB  GLU A  28     169.751 144.955  27.146  1.00  0.00           C  
ATOM    470  CG  GLU A  28     169.726 143.490  26.735  1.00  0.00           C  
ATOM    471  CD  GLU A  28     168.479 142.789  27.200  1.00  0.00           C  
ATOM    472  OE1 GLU A  28     168.017 143.125  28.259  1.00  0.00           O  
ATOM    473  OE2 GLU A  28     167.993 141.901  26.518  1.00  0.00           O  
ATOM    474  H   GLU A  28     169.886 145.792  24.705  1.00  0.00           H  
ATOM    475  HA  GLU A  28     167.726 145.338  26.603  1.00  0.00           H  
ATOM    476 1HB  GLU A  28     170.744 145.354  26.916  1.00  0.00           H  
ATOM    477 2HB  GLU A  28     169.624 144.991  28.224  1.00  0.00           H  
ATOM    478 1HG  GLU A  28     169.787 143.424  25.648  1.00  0.00           H  
ATOM    479 2HG  GLU A  28     170.602 143.003  27.152  1.00  0.00           H  
ATOM    480  N   GLY A  29     169.268 148.219  26.710  1.00  0.00           N  
ATOM    481  CA  GLY A  29     169.285 149.517  27.370  1.00  0.00           C  
ATOM    482  C   GLY A  29     170.440 149.634  28.364  1.00  0.00           C  
ATOM    483  O   GLY A  29     170.377 150.402  29.325  1.00  0.00           O  
ATOM    484  H   GLY A  29     169.840 148.096  25.876  1.00  0.00           H  
ATOM    485 1HA  GLY A  29     169.369 150.296  26.614  1.00  0.00           H  
ATOM    486 2HA  GLY A  29     168.338 149.673  27.885  1.00  0.00           H  
ATOM    487  N   THR A  30     171.465 148.813  28.160  1.00  0.00           N  
ATOM    488  CA  THR A  30     172.643 148.800  29.019  1.00  0.00           C  
ATOM    489  C   THR A  30     173.773 149.687  28.518  1.00  0.00           C  
ATOM    490  O   THR A  30     173.776 150.143  27.370  1.00  0.00           O  
ATOM    491  CB  THR A  30     173.171 147.363  29.186  1.00  0.00           C  
ATOM    492  OG1 THR A  30     173.560 146.842  27.908  1.00  0.00           O  
ATOM    493  CG2 THR A  30     172.099 146.468  29.789  1.00  0.00           C  
ATOM    494  H   THR A  30     171.458 148.236  27.315  1.00  0.00           H  
ATOM    495  HA  THR A  30     172.349 149.165  30.006  1.00  0.00           H  
ATOM    496  HB  THR A  30     174.042 147.369  29.841  1.00  0.00           H  
ATOM    497  HG1 THR A  30     174.455 147.125  27.707  1.00  0.00           H  
ATOM    498 1HG2 THR A  30     172.490 145.456  29.900  1.00  0.00           H  
ATOM    499 2HG2 THR A  30     171.809 146.854  30.766  1.00  0.00           H  
ATOM    500 3HG2 THR A  30     171.229 146.450  29.133  1.00  0.00           H  
ATOM    501  N   GLU A  31     174.750 149.920  29.383  1.00  0.00           N  
ATOM    502  CA  GLU A  31     175.911 150.747  29.067  1.00  0.00           C  
ATOM    503  C   GLU A  31     177.144 149.882  28.862  1.00  0.00           C  
ATOM    504  O   GLU A  31     177.435 149.007  29.690  1.00  0.00           O  
ATOM    505  CB  GLU A  31     176.203 151.744  30.186  1.00  0.00           C  
ATOM    506  CG  GLU A  31     177.379 152.697  29.900  1.00  0.00           C  
ATOM    507  CD  GLU A  31     177.644 153.691  31.008  1.00  0.00           C  
ATOM    508  OE1 GLU A  31     176.895 153.732  31.961  1.00  0.00           O  
ATOM    509  OE2 GLU A  31     178.616 154.397  30.916  1.00  0.00           O  
ATOM    510  H   GLU A  31     174.695 149.476  30.293  1.00  0.00           H  
ATOM    511  HA  GLU A  31     175.710 151.290  28.140  1.00  0.00           H  
ATOM    512 1HB  GLU A  31     175.316 152.348  30.384  1.00  0.00           H  
ATOM    513 2HB  GLU A  31     176.431 151.195  31.089  1.00  0.00           H  
ATOM    514 1HG  GLU A  31     178.289 152.118  29.748  1.00  0.00           H  
ATOM    515 2HG  GLU A  31     177.174 153.238  28.976  1.00  0.00           H  
ATOM    516  N   VAL A  32     177.888 150.107  27.771  1.00  0.00           N  
ATOM    517  CA  VAL A  32     179.075 149.282  27.583  1.00  0.00           C  
ATOM    518  C   VAL A  32     180.334 150.111  27.446  1.00  0.00           C  
ATOM    519  O   VAL A  32     180.420 151.024  26.628  1.00  0.00           O  
ATOM    520  CB  VAL A  32     178.982 148.371  26.359  1.00  0.00           C  
ATOM    521  CG1 VAL A  32     180.279 147.530  26.253  1.00  0.00           C  
ATOM    522  CG2 VAL A  32     177.828 147.545  26.497  1.00  0.00           C  
ATOM    523  H   VAL A  32     177.629 150.826  27.108  1.00  0.00           H  
ATOM    524  HA  VAL A  32     179.188 148.649  28.451  1.00  0.00           H  
ATOM    525  HB  VAL A  32     178.902 148.957  25.449  1.00  0.00           H  
ATOM    526 1HG1 VAL A  32     180.211 146.873  25.406  1.00  0.00           H  
ATOM    527 2HG1 VAL A  32     181.149 148.159  26.138  1.00  0.00           H  
ATOM    528 3HG1 VAL A  32     180.397 146.935  27.149  1.00  0.00           H  
ATOM    529 1HG2 VAL A  32     177.755 146.869  25.655  1.00  0.00           H  
ATOM    530 2HG2 VAL A  32     177.939 147.015  27.389  1.00  0.00           H  
ATOM    531 3HG2 VAL A  32     176.953 148.154  26.557  1.00  0.00           H  
ATOM    532  N   HIS A  33     181.305 149.762  28.270  1.00  0.00           N  
ATOM    533  CA  HIS A  33     182.627 150.340  28.188  1.00  0.00           C  
ATOM    534  C   HIS A  33     183.611 149.268  27.749  1.00  0.00           C  
ATOM    535  O   HIS A  33     183.523 148.121  28.197  1.00  0.00           O  
ATOM    536  CB  HIS A  33     183.053 150.936  29.534  1.00  0.00           C  
ATOM    537  CG  HIS A  33     184.418 151.554  29.513  1.00  0.00           C  
ATOM    538  ND1 HIS A  33     184.674 152.771  28.920  1.00  0.00           N  
ATOM    539  CD2 HIS A  33     185.598 151.120  30.014  1.00  0.00           C  
ATOM    540  CE1 HIS A  33     185.958 153.061  29.056  1.00  0.00           C  
ATOM    541  NE2 HIS A  33     186.539 152.075  29.715  1.00  0.00           N  
ATOM    542  H   HIS A  33     181.091 149.034  28.957  1.00  0.00           H  
ATOM    543  HA  HIS A  33     182.622 151.151  27.465  1.00  0.00           H  
ATOM    544 1HB  HIS A  33     182.337 151.701  29.838  1.00  0.00           H  
ATOM    545 2HB  HIS A  33     183.042 150.158  30.296  1.00  0.00           H  
ATOM    546  HD2 HIS A  33     185.772 150.188  30.550  1.00  0.00           H  
ATOM    547  HE1 HIS A  33     186.449 153.961  28.687  1.00  0.00           H  
ATOM    548  HE2 HIS A  33     187.518 152.028  29.961  1.00  0.00           H  
ATOM    549  N   PHE A  34     184.562 149.630  26.891  1.00  0.00           N  
ATOM    550  CA  PHE A  34     185.555 148.656  26.456  1.00  0.00           C  
ATOM    551  C   PHE A  34     186.890 149.317  26.174  1.00  0.00           C  
ATOM    552  O   PHE A  34     186.941 150.498  25.810  1.00  0.00           O  
ATOM    553  CB  PHE A  34     185.073 147.922  25.203  1.00  0.00           C  
ATOM    554  CG  PHE A  34     184.774 148.832  24.046  1.00  0.00           C  
ATOM    555  CD1 PHE A  34     185.743 149.104  23.091  1.00  0.00           C  
ATOM    556  CD2 PHE A  34     183.525 149.418  23.909  1.00  0.00           C  
ATOM    557  CE1 PHE A  34     185.469 149.941  22.026  1.00  0.00           C  
ATOM    558  CE2 PHE A  34     183.248 150.254  22.845  1.00  0.00           C  
ATOM    559  CZ  PHE A  34     184.221 150.516  21.902  1.00  0.00           C  
ATOM    560  H   PHE A  34     184.605 150.582  26.555  1.00  0.00           H  
ATOM    561  HA  PHE A  34     185.695 147.937  27.256  1.00  0.00           H  
ATOM    562 1HB  PHE A  34     185.831 147.207  24.886  1.00  0.00           H  
ATOM    563 2HB  PHE A  34     184.170 147.360  25.436  1.00  0.00           H  
ATOM    564  HD1 PHE A  34     186.729 148.649  23.188  1.00  0.00           H  
ATOM    565  HD2 PHE A  34     182.756 149.211  24.654  1.00  0.00           H  
ATOM    566  HE1 PHE A  34     186.239 150.147  21.283  1.00  0.00           H  
ATOM    567  HE2 PHE A  34     182.261 150.707  22.749  1.00  0.00           H  
ATOM    568  HZ  PHE A  34     184.005 151.176  21.064  1.00  0.00           H  
ATOM    569  N   GLU A  35     187.959 148.536  26.282  1.00  0.00           N  
ATOM    570  CA  GLU A  35     189.312 149.038  26.043  1.00  0.00           C  
ATOM    571  C   GLU A  35     190.161 147.979  25.316  1.00  0.00           C  
ATOM    572  O   GLU A  35     189.951 146.769  25.459  1.00  0.00           O  
ATOM    573  CB  GLU A  35     189.977 149.430  27.364  1.00  0.00           C  
ATOM    574  CG  GLU A  35     189.253 150.525  28.132  1.00  0.00           C  
ATOM    575  CD  GLU A  35     189.957 150.916  29.401  1.00  0.00           C  
ATOM    576  OE1 GLU A  35     191.093 150.539  29.568  1.00  0.00           O  
ATOM    577  OE2 GLU A  35     189.360 151.593  30.205  1.00  0.00           O  
ATOM    578  H   GLU A  35     187.796 147.558  26.549  1.00  0.00           H  
ATOM    579  HA  GLU A  35     189.242 149.905  25.386  1.00  0.00           H  
ATOM    580 1HB  GLU A  35     190.044 148.555  28.011  1.00  0.00           H  
ATOM    581 2HB  GLU A  35     190.994 149.773  27.173  1.00  0.00           H  
ATOM    582 1HG  GLU A  35     189.163 151.404  27.494  1.00  0.00           H  
ATOM    583 2HG  GLU A  35     188.247 150.182  28.372  1.00  0.00           H  
ATOM    584  N   LYS A  36     191.105 148.413  24.487  1.00  0.00           N  
ATOM    585  CA  LYS A  36     192.040 147.449  23.899  1.00  0.00           C  
ATOM    586  C   LYS A  36     193.484 147.628  24.356  1.00  0.00           C  
ATOM    587  O   LYS A  36     193.912 148.734  24.704  1.00  0.00           O  
ATOM    588  CB  LYS A  36     191.955 147.530  22.375  1.00  0.00           C  
ATOM    589  CG  LYS A  36     190.603 147.121  21.822  1.00  0.00           C  
ATOM    590  CD  LYS A  36     190.533 147.252  20.306  1.00  0.00           C  
ATOM    591  CE  LYS A  36     189.145 146.899  19.811  1.00  0.00           C  
ATOM    592  NZ  LYS A  36     188.974 147.105  18.345  1.00  0.00           N  
ATOM    593  H   LYS A  36     191.186 149.403  24.278  1.00  0.00           H  
ATOM    594  HA  LYS A  36     191.737 146.445  24.200  1.00  0.00           H  
ATOM    595 1HB  LYS A  36     192.166 148.548  22.045  1.00  0.00           H  
ATOM    596 2HB  LYS A  36     192.713 146.876  21.934  1.00  0.00           H  
ATOM    597 1HG  LYS A  36     190.410 146.091  22.100  1.00  0.00           H  
ATOM    598 2HG  LYS A  36     189.824 147.740  22.260  1.00  0.00           H  
ATOM    599 1HD  LYS A  36     190.765 148.275  20.009  1.00  0.00           H  
ATOM    600 2HD  LYS A  36     191.257 146.581  19.834  1.00  0.00           H  
ATOM    601 1HE  LYS A  36     188.948 145.853  20.039  1.00  0.00           H  
ATOM    602 2HE  LYS A  36     188.416 147.517  20.336  1.00  0.00           H  
ATOM    603 1HZ  LYS A  36     187.986 146.834  18.164  1.00  0.00           H  
ATOM    604 2HZ  LYS A  36     189.115 148.068  18.109  1.00  0.00           H  
ATOM    605 3HZ  LYS A  36     189.642 146.510  17.772  1.00  0.00           H  
ATOM    606  N   SER A  37     194.247 146.537  24.272  1.00  0.00           N  
ATOM    607  CA  SER A  37     195.673 146.497  24.549  1.00  0.00           C  
ATOM    608  C   SER A  37     196.325 145.514  23.578  1.00  0.00           C  
ATOM    609  O   SER A  37     195.653 144.971  22.684  1.00  0.00           O  
ATOM    610  CB  SER A  37     195.932 146.083  25.984  1.00  0.00           C  
ATOM    611  OG  SER A  37     197.280 146.258  26.322  1.00  0.00           O  
ATOM    612  H   SER A  37     193.789 145.643  24.064  1.00  0.00           H  
ATOM    613  HA  SER A  37     196.099 147.490  24.404  1.00  0.00           H  
ATOM    614 1HB  SER A  37     195.307 146.675  26.652  1.00  0.00           H  
ATOM    615 2HB  SER A  37     195.654 145.038  26.117  1.00  0.00           H  
ATOM    616  HG  SER A  37     197.356 146.011  27.247  1.00  0.00           H  
ATOM    617  N   ASP A  38     197.595 145.181  23.773  1.00  0.00           N  
ATOM    618  CA  ASP A  38     198.278 144.428  22.732  1.00  0.00           C  
ATOM    619  C   ASP A  38     197.917 142.933  22.786  1.00  0.00           C  
ATOM    620  O   ASP A  38     198.555 142.115  23.461  1.00  0.00           O  
ATOM    621  CB  ASP A  38     199.793 144.603  22.865  1.00  0.00           C  
ATOM    622  CG  ASP A  38     200.565 143.979  21.709  1.00  0.00           C  
ATOM    623  OD1 ASP A  38     199.953 143.333  20.892  1.00  0.00           O  
ATOM    624  OD2 ASP A  38     201.758 144.154  21.655  1.00  0.00           O  
ATOM    625  H   ASP A  38     198.094 145.496  24.598  1.00  0.00           H  
ATOM    626  HA  ASP A  38     197.963 144.823  21.762  1.00  0.00           H  
ATOM    627 1HB  ASP A  38     200.034 145.665  22.911  1.00  0.00           H  
ATOM    628 2HB  ASP A  38     200.132 144.149  23.796  1.00  0.00           H  
ATOM    629  N   GLY A  39     196.866 142.612  22.021  1.00  0.00           N  
ATOM    630  CA  GLY A  39     196.304 141.270  21.884  1.00  0.00           C  
ATOM    631  C   GLY A  39     195.120 140.971  22.807  1.00  0.00           C  
ATOM    632  O   GLY A  39     194.674 139.811  22.877  1.00  0.00           O  
ATOM    633  H   GLY A  39     196.398 143.399  21.573  1.00  0.00           H  
ATOM    634 1HA  GLY A  39     196.002 141.125  20.845  1.00  0.00           H  
ATOM    635 2HA  GLY A  39     197.089 140.546  22.071  1.00  0.00           H  
ATOM    636  N   THR A  40     194.624 141.965  23.549  1.00  0.00           N  
ATOM    637  CA  THR A  40     193.517 141.699  24.468  1.00  0.00           C  
ATOM    638  C   THR A  40     192.319 142.650  24.254  1.00  0.00           C  
ATOM    639  O   THR A  40     192.454 143.756  23.720  1.00  0.00           O  
ATOM    640  CB  THR A  40     193.996 141.797  25.928  1.00  0.00           C  
ATOM    641  OG1 THR A  40     194.337 143.157  26.231  1.00  0.00           O  
ATOM    642  CG2 THR A  40     195.212 140.912  26.152  1.00  0.00           C  
ATOM    643  H   THR A  40     194.999 142.910  23.436  1.00  0.00           H  
ATOM    644  HA  THR A  40     193.157 140.692  24.291  1.00  0.00           H  
ATOM    645  HB  THR A  40     193.195 141.481  26.596  1.00  0.00           H  
ATOM    646  HG1 THR A  40     194.168 143.328  27.161  1.00  0.00           H  
ATOM    647 1HG2 THR A  40     195.536 140.994  27.189  1.00  0.00           H  
ATOM    648 2HG2 THR A  40     194.953 139.876  25.933  1.00  0.00           H  
ATOM    649 3HG2 THR A  40     196.020 141.230  25.493  1.00  0.00           H  
ATOM    650  N   LEU A  41     191.114 142.195  24.625  1.00  0.00           N  
ATOM    651  CA  LEU A  41     189.946 143.090  24.687  1.00  0.00           C  
ATOM    652  C   LEU A  41     189.187 143.015  26.001  1.00  0.00           C  
ATOM    653  O   LEU A  41     188.802 141.943  26.486  1.00  0.00           O  
ATOM    654  CB  LEU A  41     188.983 142.818  23.528  1.00  0.00           C  
ATOM    655  CG  LEU A  41     187.581 143.549  23.532  1.00  0.00           C  
ATOM    656  CD1 LEU A  41     187.747 145.079  23.367  1.00  0.00           C  
ATOM    657  CD2 LEU A  41     186.740 142.977  22.390  1.00  0.00           C  
ATOM    658  H   LEU A  41     191.028 141.206  24.902  1.00  0.00           H  
ATOM    659  HA  LEU A  41     190.308 144.118  24.590  1.00  0.00           H  
ATOM    660 1HB  LEU A  41     189.483 143.123  22.656  1.00  0.00           H  
ATOM    661 2HB  LEU A  41     188.814 141.772  23.469  1.00  0.00           H  
ATOM    662  HG  LEU A  41     187.081 143.372  24.464  1.00  0.00           H  
ATOM    663 1HD1 LEU A  41     186.763 145.557  23.356  1.00  0.00           H  
ATOM    664 2HD1 LEU A  41     188.329 145.491  24.190  1.00  0.00           H  
ATOM    665 3HD1 LEU A  41     188.247 145.296  22.426  1.00  0.00           H  
ATOM    666 1HD2 LEU A  41     185.751 143.447  22.367  1.00  0.00           H  
ATOM    667 2HD2 LEU A  41     187.234 143.162  21.462  1.00  0.00           H  
ATOM    668 3HD2 LEU A  41     186.628 141.904  22.538  1.00  0.00           H  
ATOM    669  N   GLU A  42     188.940 144.185  26.568  1.00  0.00           N  
ATOM    670  CA  GLU A  42     188.166 144.349  27.780  1.00  0.00           C  
ATOM    671  C   GLU A  42     186.739 144.842  27.522  1.00  0.00           C  
ATOM    672  O   GLU A  42     186.552 145.907  26.926  1.00  0.00           O  
ATOM    673  CB  GLU A  42     188.883 145.323  28.720  1.00  0.00           C  
ATOM    674  CG  GLU A  42     188.202 145.514  30.067  1.00  0.00           C  
ATOM    675  CD  GLU A  42     189.057 146.258  31.054  1.00  0.00           C  
ATOM    676  OE1 GLU A  42     190.255 146.237  30.907  1.00  0.00           O  
ATOM    677  OE2 GLU A  42     188.511 146.847  31.958  1.00  0.00           O  
ATOM    678  H   GLU A  42     189.325 145.036  26.140  1.00  0.00           H  
ATOM    679  HA  GLU A  42     188.114 143.377  28.287  1.00  0.00           H  
ATOM    680 1HB  GLU A  42     189.897 144.968  28.905  1.00  0.00           H  
ATOM    681 2HB  GLU A  42     188.959 146.299  28.241  1.00  0.00           H  
ATOM    682 1HG  GLU A  42     187.275 146.066  29.919  1.00  0.00           H  
ATOM    683 2HG  GLU A  42     187.948 144.536  30.476  1.00  0.00           H  
ATOM    684  N   ILE A  43     185.739 144.043  27.945  1.00  0.00           N  
ATOM    685  CA  ILE A  43     184.330 144.380  27.761  1.00  0.00           C  
ATOM    686  C   ILE A  43     183.573 144.561  29.098  1.00  0.00           C  
ATOM    687  O   ILE A  43     183.455 143.594  29.861  1.00  0.00           O  
ATOM    688  CB  ILE A  43     183.661 143.198  27.068  1.00  0.00           C  
ATOM    689  CG1 ILE A  43     184.338 142.917  25.714  1.00  0.00           C  
ATOM    690  CG2 ILE A  43     182.160 143.476  26.901  1.00  0.00           C  
ATOM    691  CD1 ILE A  43     183.944 141.632  25.063  1.00  0.00           C  
ATOM    692  H   ILE A  43     185.952 143.149  28.399  1.00  0.00           H  
ATOM    693  HA  ILE A  43     184.247 145.295  27.180  1.00  0.00           H  
ATOM    694  HB  ILE A  43     183.800 142.357  27.664  1.00  0.00           H  
ATOM    695 1HG1 ILE A  43     184.137 143.722  25.047  1.00  0.00           H  
ATOM    696 2HG1 ILE A  43     185.397 142.845  25.865  1.00  0.00           H  
ATOM    697 1HG2 ILE A  43     181.669 142.633  26.441  1.00  0.00           H  
ATOM    698 2HG2 ILE A  43     181.706 143.650  27.870  1.00  0.00           H  
ATOM    699 3HG2 ILE A  43     182.038 144.363  26.285  1.00  0.00           H  
ATOM    700 1HD1 ILE A  43     184.505 141.530  24.148  1.00  0.00           H  
ATOM    701 2HD1 ILE A  43     184.192 140.803  25.724  1.00  0.00           H  
ATOM    702 3HD1 ILE A  43     182.901 141.618  24.839  1.00  0.00           H  
ATOM    703  N   ARG A  44     182.965 145.711  29.376  1.00  0.00           N  
ATOM    704  CA  ARG A  44     182.260 145.841  30.668  1.00  0.00           C  
ATOM    705  C   ARG A  44     180.830 146.331  30.509  1.00  0.00           C  
ATOM    706  O   ARG A  44     180.619 147.448  30.021  1.00  0.00           O  
ATOM    707  CB  ARG A  44     183.004 146.799  31.587  1.00  0.00           C  
ATOM    708  CG  ARG A  44     182.403 146.945  32.978  1.00  0.00           C  
ATOM    709  CD  ARG A  44     183.276 147.749  33.870  1.00  0.00           C  
ATOM    710  NE  ARG A  44     182.832 147.698  35.254  1.00  0.00           N  
ATOM    711  CZ  ARG A  44     183.452 148.313  36.280  1.00  0.00           C  
ATOM    712  NH1 ARG A  44     184.540 149.021  36.063  1.00  0.00           N  
ATOM    713  NH2 ARG A  44     182.968 148.206  37.504  1.00  0.00           N  
ATOM    714  H   ARG A  44     183.057 146.498  28.716  1.00  0.00           H  
ATOM    715  HA  ARG A  44     182.188 144.859  31.123  1.00  0.00           H  
ATOM    716 1HB  ARG A  44     184.033 146.465  31.706  1.00  0.00           H  
ATOM    717 2HB  ARG A  44     183.030 147.792  31.133  1.00  0.00           H  
ATOM    718 1HG  ARG A  44     181.436 147.443  32.906  1.00  0.00           H  
ATOM    719 2HG  ARG A  44     182.273 145.959  33.422  1.00  0.00           H  
ATOM    720 1HD  ARG A  44     184.296 147.365  33.825  1.00  0.00           H  
ATOM    721 2HD  ARG A  44     183.267 148.789  33.547  1.00  0.00           H  
ATOM    722  HE  ARG A  44     182.000 147.164  35.461  1.00  0.00           H  
ATOM    723 1HH1 ARG A  44     184.909 149.104  35.127  1.00  0.00           H  
ATOM    724 2HH1 ARG A  44     185.003 149.481  36.831  1.00  0.00           H  
ATOM    725 1HH2 ARG A  44     182.133 147.662  37.672  1.00  0.00           H  
ATOM    726 2HH2 ARG A  44     183.432 148.667  38.273  1.00  0.00           H  
ATOM    727  N   VAL A  45     179.828 145.548  30.965  1.00  0.00           N  
ATOM    728  CA  VAL A  45     178.445 145.966  30.725  1.00  0.00           C  
ATOM    729  C   VAL A  45     177.632 146.223  32.012  1.00  0.00           C  
ATOM    730  O   VAL A  45     177.504 145.341  32.886  1.00  0.00           O  
ATOM    731  CB  VAL A  45     177.695 144.856  29.948  1.00  0.00           C  
ATOM    732  CG1 VAL A  45     176.274 145.375  29.583  1.00  0.00           C  
ATOM    733  CG2 VAL A  45     178.516 144.330  28.735  1.00  0.00           C  
ATOM    734  H   VAL A  45     179.995 144.642  31.421  1.00  0.00           H  
ATOM    735  HA  VAL A  45     178.453 146.888  30.141  1.00  0.00           H  
ATOM    736  HB  VAL A  45     177.541 144.008  30.623  1.00  0.00           H  
ATOM    737 1HG1 VAL A  45     175.747 144.605  29.085  1.00  0.00           H  
ATOM    738 2HG1 VAL A  45     175.725 145.664  30.469  1.00  0.00           H  
ATOM    739 3HG1 VAL A  45     176.318 146.224  28.934  1.00  0.00           H  
ATOM    740 1HG2 VAL A  45     177.962 143.535  28.245  1.00  0.00           H  
ATOM    741 2HG2 VAL A  45     178.704 145.084  28.041  1.00  0.00           H  
ATOM    742 3HG2 VAL A  45     179.466 143.942  29.091  1.00  0.00           H  
ATOM    743  N   LYS A  46     177.023 147.404  32.105  1.00  0.00           N  
ATOM    744  CA  LYS A  46     176.256 147.761  33.293  1.00  0.00           C  
ATOM    745  C   LYS A  46     174.809 147.302  33.140  1.00  0.00           C  
ATOM    746  O   LYS A  46     174.200 147.516  32.099  1.00  0.00           O  
ATOM    747  CB  LYS A  46     176.276 149.273  33.533  1.00  0.00           C  
ATOM    748  CG  LYS A  46     177.658 149.882  33.807  1.00  0.00           C  
ATOM    749  CD  LYS A  46     177.526 151.378  34.107  1.00  0.00           C  
ATOM    750  CE  LYS A  46     178.864 152.103  34.140  1.00  0.00           C  
ATOM    751  NZ  LYS A  46     178.671 153.583  34.245  1.00  0.00           N  
ATOM    752  H   LYS A  46     177.121 148.061  31.323  1.00  0.00           H  
ATOM    753  HA  LYS A  46     176.674 147.252  34.151  1.00  0.00           H  
ATOM    754 1HB  LYS A  46     175.864 149.777  32.656  1.00  0.00           H  
ATOM    755 2HB  LYS A  46     175.630 149.510  34.375  1.00  0.00           H  
ATOM    756 1HG  LYS A  46     178.122 149.386  34.652  1.00  0.00           H  
ATOM    757 2HG  LYS A  46     178.292 149.745  32.928  1.00  0.00           H  
ATOM    758 1HD  LYS A  46     176.902 151.849  33.358  1.00  0.00           H  
ATOM    759 2HD  LYS A  46     177.045 151.505  35.075  1.00  0.00           H  
ATOM    760 1HE  LYS A  46     179.446 151.757  34.992  1.00  0.00           H  
ATOM    761 2HE  LYS A  46     179.408 151.887  33.222  1.00  0.00           H  
ATOM    762 1HZ  LYS A  46     179.562 154.049  34.247  1.00  0.00           H  
ATOM    763 2HZ  LYS A  46     178.119 153.888  33.412  1.00  0.00           H  
ATOM    764 3HZ  LYS A  46     178.165 153.815  35.084  1.00  0.00           H  
ATOM    765  N   ASN A  47     174.223 146.768  34.214  1.00  0.00           N  
ATOM    766  CA  ASN A  47     172.814 146.355  34.254  1.00  0.00           C  
ATOM    767  C   ASN A  47     172.402 145.299  33.208  1.00  0.00           C  
ATOM    768  O   ASN A  47     171.310 145.368  32.651  1.00  0.00           O  
ATOM    769  CB  ASN A  47     171.927 147.583  34.106  1.00  0.00           C  
ATOM    770  CG  ASN A  47     172.166 148.573  35.200  1.00  0.00           C  
ATOM    771  OD1 ASN A  47     172.381 148.201  36.364  1.00  0.00           O  
ATOM    772  ND2 ASN A  47     172.136 149.840  34.858  1.00  0.00           N  
ATOM    773  H   ASN A  47     174.774 146.637  35.052  1.00  0.00           H  
ATOM    774  HA  ASN A  47     172.621 145.915  35.230  1.00  0.00           H  
ATOM    775 1HB  ASN A  47     172.091 148.061  33.145  1.00  0.00           H  
ATOM    776 2HB  ASN A  47     170.883 147.275  34.142  1.00  0.00           H  
ATOM    777 1HD2 ASN A  47     172.288 150.550  35.548  1.00  0.00           H  
ATOM    778 2HD2 ASN A  47     171.957 150.098  33.907  1.00  0.00           H  
ATOM    779  N   LEU A  48     173.270 144.319  32.966  1.00  0.00           N  
ATOM    780  CA  LEU A  48     172.939 143.267  32.003  1.00  0.00           C  
ATOM    781  C   LEU A  48     172.307 142.036  32.664  1.00  0.00           C  
ATOM    782  O   LEU A  48     172.746 141.593  33.727  1.00  0.00           O  
ATOM    783  CB  LEU A  48     174.207 142.823  31.272  1.00  0.00           C  
ATOM    784  CG  LEU A  48     174.066 141.818  30.087  1.00  0.00           C  
ATOM    785  CD1 LEU A  48     173.348 142.502  28.891  1.00  0.00           C  
ATOM    786  CD2 LEU A  48     175.428 141.343  29.682  1.00  0.00           C  
ATOM    787  H   LEU A  48     174.151 144.322  33.454  1.00  0.00           H  
ATOM    788  HA  LEU A  48     172.231 143.678  31.286  1.00  0.00           H  
ATOM    789 1HB  LEU A  48     174.694 143.676  30.931  1.00  0.00           H  
ATOM    790 2HB  LEU A  48     174.845 142.357  32.003  1.00  0.00           H  
ATOM    791  HG  LEU A  48     173.483 140.955  30.400  1.00  0.00           H  
ATOM    792 1HD1 LEU A  48     173.278 141.823  28.080  1.00  0.00           H  
ATOM    793 2HD1 LEU A  48     172.351 142.822  29.177  1.00  0.00           H  
ATOM    794 3HD1 LEU A  48     173.899 143.351  28.560  1.00  0.00           H  
ATOM    795 1HD2 LEU A  48     175.319 140.632  28.880  1.00  0.00           H  
ATOM    796 2HD2 LEU A  48     176.039 142.174  29.353  1.00  0.00           H  
ATOM    797 3HD2 LEU A  48     175.893 140.870  30.515  1.00  0.00           H  
ATOM    798  N   HIS A  49     171.300 141.470  31.998  1.00  0.00           N  
ATOM    799  CA  HIS A  49     170.595 140.249  32.392  1.00  0.00           C  
ATOM    800  C   HIS A  49     171.468 138.995  32.219  1.00  0.00           C  
ATOM    801  O   HIS A  49     172.244 138.891  31.261  1.00  0.00           O  
ATOM    802  CB  HIS A  49     169.289 140.108  31.594  1.00  0.00           C  
ATOM    803  CG  HIS A  49     168.349 139.040  32.116  1.00  0.00           C  
ATOM    804  ND1 HIS A  49     168.575 137.682  31.963  1.00  0.00           N  
ATOM    805  CD2 HIS A  49     167.179 139.151  32.791  1.00  0.00           C  
ATOM    806  CE1 HIS A  49     167.582 137.007  32.533  1.00  0.00           C  
ATOM    807  NE2 HIS A  49     166.726 137.878  33.038  1.00  0.00           N  
ATOM    808  H   HIS A  49     170.966 141.941  31.169  1.00  0.00           H  
ATOM    809  HA  HIS A  49     170.329 140.318  33.448  1.00  0.00           H  
ATOM    810 1HB  HIS A  49     168.756 141.062  31.603  1.00  0.00           H  
ATOM    811 2HB  HIS A  49     169.523 139.877  30.556  1.00  0.00           H  
ATOM    812  HD2 HIS A  49     166.689 140.080  33.090  1.00  0.00           H  
ATOM    813  HE1 HIS A  49     167.482 135.921  32.574  1.00  0.00           H  
ATOM    814  HE2 HIS A  49     165.869 137.650  33.530  1.00  0.00           H  
ATOM    815  N   GLU A  50     171.338 138.038  33.143  1.00  0.00           N  
ATOM    816  CA  GLU A  50     172.082 136.776  33.089  1.00  0.00           C  
ATOM    817  C   GLU A  50     171.941 136.015  31.769  1.00  0.00           C  
ATOM    818  O   GLU A  50     172.902 135.374  31.320  1.00  0.00           O  
ATOM    819  CB  GLU A  50     171.633 135.847  34.220  1.00  0.00           C  
ATOM    820  CG  GLU A  50     172.362 134.492  34.246  1.00  0.00           C  
ATOM    821  CD  GLU A  50     171.962 133.629  35.408  1.00  0.00           C  
ATOM    822  OE1 GLU A  50     171.235 134.100  36.248  1.00  0.00           O  
ATOM    823  OE2 GLU A  50     172.368 132.480  35.445  1.00  0.00           O  
ATOM    824  H   GLU A  50     170.702 138.184  33.916  1.00  0.00           H  
ATOM    825  HA  GLU A  50     173.135 137.007  33.240  1.00  0.00           H  
ATOM    826 1HB  GLU A  50     171.797 136.339  35.178  1.00  0.00           H  
ATOM    827 2HB  GLU A  50     170.562 135.657  34.126  1.00  0.00           H  
ATOM    828 1HG  GLU A  50     172.138 133.941  33.333  1.00  0.00           H  
ATOM    829 2HG  GLU A  50     173.438 134.664  34.274  1.00  0.00           H  
ATOM    830  N   LYS A  51     170.754 136.012  31.160  1.00  0.00           N  
ATOM    831  CA  LYS A  51     170.591 135.262  29.921  1.00  0.00           C  
ATOM    832  C   LYS A  51     171.562 135.765  28.866  1.00  0.00           C  
ATOM    833  O   LYS A  51     172.186 134.973  28.156  1.00  0.00           O  
ATOM    834  CB  LYS A  51     169.153 135.364  29.409  1.00  0.00           C  
ATOM    835  CG  LYS A  51     168.873 134.552  28.151  1.00  0.00           C  
ATOM    836  CD  LYS A  51     167.399 134.597  27.780  1.00  0.00           C  
ATOM    837  CE  LYS A  51     167.087 133.652  26.630  1.00  0.00           C  
ATOM    838  NZ  LYS A  51     167.652 134.137  25.341  1.00  0.00           N  
ATOM    839  H   LYS A  51     169.972 136.543  31.548  1.00  0.00           H  
ATOM    840  HA  LYS A  51     170.818 134.216  30.116  1.00  0.00           H  
ATOM    841 1HB  LYS A  51     168.465 135.026  30.185  1.00  0.00           H  
ATOM    842 2HB  LYS A  51     168.917 136.406  29.193  1.00  0.00           H  
ATOM    843 1HG  LYS A  51     169.461 134.950  27.323  1.00  0.00           H  
ATOM    844 2HG  LYS A  51     169.166 133.515  28.315  1.00  0.00           H  
ATOM    845 1HD  LYS A  51     166.797 134.315  28.645  1.00  0.00           H  
ATOM    846 2HD  LYS A  51     167.129 135.612  27.487  1.00  0.00           H  
ATOM    847 1HE  LYS A  51     167.500 132.668  26.846  1.00  0.00           H  
ATOM    848 2HE  LYS A  51     166.007 133.552  26.523  1.00  0.00           H  
ATOM    849 1HZ  LYS A  51     167.424 133.484  24.605  1.00  0.00           H  
ATOM    850 2HZ  LYS A  51     167.261 135.043  25.121  1.00  0.00           H  
ATOM    851 3HZ  LYS A  51     168.656 134.215  25.422  1.00  0.00           H  
ATOM    852  N   ARG A  52     171.714 137.092  28.804  1.00  0.00           N  
ATOM    853  CA  ARG A  52     172.587 137.701  27.821  1.00  0.00           C  
ATOM    854  C   ARG A  52     174.040 137.448  28.161  1.00  0.00           C  
ATOM    855  O   ARG A  52     174.856 137.293  27.247  1.00  0.00           O  
ATOM    856  CB  ARG A  52     172.359 139.175  27.752  1.00  0.00           C  
ATOM    857  CG  ARG A  52     171.016 139.624  27.256  1.00  0.00           C  
ATOM    858  CD  ARG A  52     170.711 139.131  25.910  1.00  0.00           C  
ATOM    859  NE  ARG A  52     169.558 139.795  25.388  1.00  0.00           N  
ATOM    860  CZ  ARG A  52     168.911 139.494  24.271  1.00  0.00           C  
ATOM    861  NH1 ARG A  52     169.278 138.476  23.499  1.00  0.00           N  
ATOM    862  NH2 ARG A  52     167.886 140.262  23.981  1.00  0.00           N  
ATOM    863  H   ARG A  52     171.184 137.666  29.439  1.00  0.00           H  
ATOM    864  HA  ARG A  52     172.382 137.261  26.855  1.00  0.00           H  
ATOM    865 1HB  ARG A  52     172.488 139.584  28.746  1.00  0.00           H  
ATOM    866 2HB  ARG A  52     173.114 139.598  27.102  1.00  0.00           H  
ATOM    867 1HG  ARG A  52     170.241 139.263  27.932  1.00  0.00           H  
ATOM    868 2HG  ARG A  52     170.990 140.706  27.230  1.00  0.00           H  
ATOM    869 1HD  ARG A  52     171.548 139.282  25.235  1.00  0.00           H  
ATOM    870 2HD  ARG A  52     170.477 138.069  25.971  1.00  0.00           H  
ATOM    871  HE  ARG A  52     169.183 140.596  25.913  1.00  0.00           H  
ATOM    872 1HH1 ARG A  52     170.081 137.878  23.763  1.00  0.00           H  
ATOM    873 2HH1 ARG A  52     168.769 138.268  22.656  1.00  0.00           H  
ATOM    874 1HH2 ARG A  52     167.676 141.029  24.647  1.00  0.00           H  
ATOM    875 2HH2 ARG A  52     167.330 140.110  23.155  1.00  0.00           H  
ATOM    876  N   GLU A  53     174.374 137.421  29.454  1.00  0.00           N  
ATOM    877  CA  GLU A  53     175.734 137.108  29.879  1.00  0.00           C  
ATOM    878  C   GLU A  53     176.123 135.751  29.337  1.00  0.00           C  
ATOM    879  O   GLU A  53     177.236 135.574  28.830  1.00  0.00           O  
ATOM    880  CB  GLU A  53     175.853 137.122  31.405  1.00  0.00           C  
ATOM    881  CG  GLU A  53     177.214 136.692  31.933  1.00  0.00           C  
ATOM    882  CD  GLU A  53     177.341 136.854  33.423  1.00  0.00           C  
ATOM    883  OE1 GLU A  53     176.433 137.376  34.024  1.00  0.00           O  
ATOM    884  OE2 GLU A  53     178.348 136.455  33.960  1.00  0.00           O  
ATOM    885  H   GLU A  53     173.662 137.656  30.152  1.00  0.00           H  
ATOM    886  HA  GLU A  53     176.410 137.853  29.476  1.00  0.00           H  
ATOM    887 1HB  GLU A  53     175.652 138.127  31.776  1.00  0.00           H  
ATOM    888 2HB  GLU A  53     175.102 136.458  31.834  1.00  0.00           H  
ATOM    889 1HG  GLU A  53     177.377 135.645  31.678  1.00  0.00           H  
ATOM    890 2HG  GLU A  53     177.986 137.282  31.441  1.00  0.00           H  
ATOM    891  N   ARG A  54     175.192 134.799  29.419  1.00  0.00           N  
ATOM    892  CA  ARG A  54     175.439 133.460  28.921  1.00  0.00           C  
ATOM    893  C   ARG A  54     175.535 133.422  27.391  1.00  0.00           C  
ATOM    894  O   ARG A  54     176.420 132.747  26.853  1.00  0.00           O  
ATOM    895  CB  ARG A  54     174.358 132.526  29.431  1.00  0.00           C  
ATOM    896  CG  ARG A  54     174.460 132.262  30.939  1.00  0.00           C  
ATOM    897  CD  ARG A  54     173.386 131.371  31.458  1.00  0.00           C  
ATOM    898  NE  ARG A  54     173.472 131.220  32.924  1.00  0.00           N  
ATOM    899  CZ  ARG A  54     174.248 130.346  33.592  1.00  0.00           C  
ATOM    900  NH1 ARG A  54     175.046 129.492  32.967  1.00  0.00           N  
ATOM    901  NH2 ARG A  54     174.184 130.377  34.904  1.00  0.00           N  
ATOM    902  H   ARG A  54     174.307 135.018  29.897  1.00  0.00           H  
ATOM    903  HA  ARG A  54     176.392 133.123  29.331  1.00  0.00           H  
ATOM    904 1HB  ARG A  54     173.377 132.963  29.232  1.00  0.00           H  
ATOM    905 2HB  ARG A  54     174.412 131.573  28.909  1.00  0.00           H  
ATOM    906 1HG  ARG A  54     175.429 131.814  31.154  1.00  0.00           H  
ATOM    907 2HG  ARG A  54     174.384 133.214  31.468  1.00  0.00           H  
ATOM    908 1HD  ARG A  54     172.418 131.820  31.225  1.00  0.00           H  
ATOM    909 2HD  ARG A  54     173.447 130.388  30.997  1.00  0.00           H  
ATOM    910  HE  ARG A  54     172.894 131.834  33.525  1.00  0.00           H  
ATOM    911 1HH1 ARG A  54     175.091 129.478  31.959  1.00  0.00           H  
ATOM    912 2HH1 ARG A  54     175.616 128.851  33.501  1.00  0.00           H  
ATOM    913 1HH2 ARG A  54     173.546 131.066  35.340  1.00  0.00           H  
ATOM    914 2HH2 ARG A  54     174.739 129.751  35.467  1.00  0.00           H  
ATOM    915  N   GLU A  55     174.671 134.173  26.695  1.00  0.00           N  
ATOM    916  CA  GLU A  55     174.712 134.228  25.234  1.00  0.00           C  
ATOM    917  C   GLU A  55     176.025 134.846  24.744  1.00  0.00           C  
ATOM    918  O   GLU A  55     176.624 134.364  23.780  1.00  0.00           O  
ATOM    919  CB  GLU A  55     173.524 135.029  24.698  1.00  0.00           C  
ATOM    920  CG  GLU A  55     172.178 134.336  24.851  1.00  0.00           C  
ATOM    921  CD  GLU A  55     171.022 135.204  24.435  1.00  0.00           C  
ATOM    922  OE1 GLU A  55     171.248 136.345  24.110  1.00  0.00           O  
ATOM    923  OE2 GLU A  55     169.913 134.725  24.442  1.00  0.00           O  
ATOM    924  H   GLU A  55     173.921 134.667  27.198  1.00  0.00           H  
ATOM    925  HA  GLU A  55     174.653 133.205  24.851  1.00  0.00           H  
ATOM    926 1HB  GLU A  55     173.468 135.987  25.215  1.00  0.00           H  
ATOM    927 2HB  GLU A  55     173.675 135.237  23.638  1.00  0.00           H  
ATOM    928 1HG  GLU A  55     172.175 133.432  24.243  1.00  0.00           H  
ATOM    929 2HG  GLU A  55     172.049 134.042  25.891  1.00  0.00           H  
ATOM    930  N   ILE A  56     176.508 135.881  25.450  1.00  0.00           N  
ATOM    931  CA  ILE A  56     177.753 136.531  25.069  1.00  0.00           C  
ATOM    932  C   ILE A  56     178.917 135.601  25.310  1.00  0.00           C  
ATOM    933  O   ILE A  56     179.802 135.519  24.453  1.00  0.00           O  
ATOM    934  CB  ILE A  56     177.965 137.840  25.852  1.00  0.00           C  
ATOM    935  CG1 ILE A  56     176.925 138.884  25.437  1.00  0.00           C  
ATOM    936  CG2 ILE A  56     179.374 138.369  25.632  1.00  0.00           C  
ATOM    937  CD1 ILE A  56     176.836 140.064  26.378  1.00  0.00           C  
ATOM    938  H   ILE A  56     175.940 136.252  26.217  1.00  0.00           H  
ATOM    939  HA  ILE A  56     177.737 136.734  24.015  1.00  0.00           H  
ATOM    940  HB  ILE A  56     177.819 137.655  26.916  1.00  0.00           H  
ATOM    941 1HG1 ILE A  56     177.163 139.258  24.442  1.00  0.00           H  
ATOM    942 2HG1 ILE A  56     175.942 138.417  25.384  1.00  0.00           H  
ATOM    943 1HG2 ILE A  56     179.506 139.294  26.191  1.00  0.00           H  
ATOM    944 2HG2 ILE A  56     180.097 137.631  25.975  1.00  0.00           H  
ATOM    945 3HG2 ILE A  56     179.528 138.562  24.570  1.00  0.00           H  
ATOM    946 1HD1 ILE A  56     176.079 140.760  26.018  1.00  0.00           H  
ATOM    947 2HD1 ILE A  56     176.564 139.715  27.375  1.00  0.00           H  
ATOM    948 3HD1 ILE A  56     177.801 140.569  26.421  1.00  0.00           H  
ATOM    949  N   LYS A  57     178.945 134.907  26.442  1.00  0.00           N  
ATOM    950  CA  LYS A  57     180.036 133.991  26.716  1.00  0.00           C  
ATOM    951  C   LYS A  57     180.152 132.914  25.633  1.00  0.00           C  
ATOM    952  O   LYS A  57     181.249 132.661  25.136  1.00  0.00           O  
ATOM    953  CB  LYS A  57     179.849 133.343  28.089  1.00  0.00           C  
ATOM    954  CG  LYS A  57     180.964 132.386  28.490  1.00  0.00           C  
ATOM    955  CD  LYS A  57     182.274 133.127  28.714  1.00  0.00           C  
ATOM    956  CE  LYS A  57     183.323 132.222  29.343  1.00  0.00           C  
ATOM    957  NZ  LYS A  57     183.815 131.192  28.388  1.00  0.00           N  
ATOM    958  H   LYS A  57     178.204 135.042  27.145  1.00  0.00           H  
ATOM    959  HA  LYS A  57     180.971 134.565  26.730  1.00  0.00           H  
ATOM    960 1HB  LYS A  57     179.784 134.119  28.852  1.00  0.00           H  
ATOM    961 2HB  LYS A  57     178.911 132.788  28.105  1.00  0.00           H  
ATOM    962 1HG  LYS A  57     180.687 131.870  29.410  1.00  0.00           H  
ATOM    963 2HG  LYS A  57     181.106 131.644  27.706  1.00  0.00           H  
ATOM    964 1HD  LYS A  57     182.651 133.497  27.760  1.00  0.00           H  
ATOM    965 2HD  LYS A  57     182.102 133.979  29.372  1.00  0.00           H  
ATOM    966 1HE  LYS A  57     184.167 132.822  29.679  1.00  0.00           H  
ATOM    967 2HE  LYS A  57     182.896 131.719  30.211  1.00  0.00           H  
ATOM    968 1HZ  LYS A  57     184.506 130.613  28.842  1.00  0.00           H  
ATOM    969 2HZ  LYS A  57     183.041 130.617  28.084  1.00  0.00           H  
ATOM    970 3HZ  LYS A  57     184.230 131.647  27.587  1.00  0.00           H  
ATOM    971  N   GLU A  58     179.008 132.335  25.203  1.00  0.00           N  
ATOM    972  CA  GLU A  58     179.045 131.347  24.123  1.00  0.00           C  
ATOM    973  C   GLU A  58     179.496 131.971  22.813  1.00  0.00           C  
ATOM    974  O   GLU A  58     180.284 131.375  22.073  1.00  0.00           O  
ATOM    975  CB  GLU A  58     177.676 130.693  23.904  1.00  0.00           C  
ATOM    976  CG  GLU A  58     177.686 129.605  22.804  1.00  0.00           C  
ATOM    977  CD  GLU A  58     176.385 128.867  22.663  1.00  0.00           C  
ATOM    978  OE1 GLU A  58     175.482 129.128  23.418  1.00  0.00           O  
ATOM    979  OE2 GLU A  58     176.283 128.053  21.764  1.00  0.00           O  
ATOM    980  H   GLU A  58     178.125 132.543  25.679  1.00  0.00           H  
ATOM    981  HA  GLU A  58     179.755 130.570  24.390  1.00  0.00           H  
ATOM    982 1HB  GLU A  58     177.338 130.241  24.837  1.00  0.00           H  
ATOM    983 2HB  GLU A  58     176.946 131.459  23.630  1.00  0.00           H  
ATOM    984 1HG  GLU A  58     177.915 130.071  21.847  1.00  0.00           H  
ATOM    985 2HG  GLU A  58     178.482 128.892  23.024  1.00  0.00           H  
ATOM    986  N   TYR A  59     179.000 133.176  22.521  1.00  0.00           N  
ATOM    987  CA  TYR A  59     179.415 133.869  21.322  1.00  0.00           C  
ATOM    988  C   TYR A  59     180.921 134.062  21.331  1.00  0.00           C  
ATOM    989  O   TYR A  59     181.581 133.811  20.309  1.00  0.00           O  
ATOM    990  CB  TYR A  59     178.696 135.215  21.198  1.00  0.00           C  
ATOM    991  CG  TYR A  59     178.942 135.919  19.883  1.00  0.00           C  
ATOM    992  CD1 TYR A  59     178.167 135.611  18.775  1.00  0.00           C  
ATOM    993  CD2 TYR A  59     179.944 136.874  19.784  1.00  0.00           C  
ATOM    994  CE1 TYR A  59     178.392 136.255  17.573  1.00  0.00           C  
ATOM    995  CE2 TYR A  59     180.169 137.518  18.583  1.00  0.00           C  
ATOM    996  CZ  TYR A  59     179.397 137.211  17.481  1.00  0.00           C  
ATOM    997  OH  TYR A  59     179.621 137.852  16.284  1.00  0.00           O  
ATOM    998  H   TYR A  59     178.282 133.595  23.119  1.00  0.00           H  
ATOM    999  HA  TYR A  59     179.147 133.277  20.460  1.00  0.00           H  
ATOM   1000 1HB  TYR A  59     177.621 135.065  21.308  1.00  0.00           H  
ATOM   1001 2HB  TYR A  59     179.019 135.874  22.003  1.00  0.00           H  
ATOM   1002  HD1 TYR A  59     177.380 134.861  18.852  1.00  0.00           H  
ATOM   1003  HD2 TYR A  59     180.554 137.116  20.655  1.00  0.00           H  
ATOM   1004  HE1 TYR A  59     177.782 136.013  16.703  1.00  0.00           H  
ATOM   1005  HE2 TYR A  59     180.956 138.268  18.505  1.00  0.00           H  
ATOM   1006  HH  TYR A  59     180.187 138.614  16.431  1.00  0.00           H  
ATOM   1007  N   ILE A  60     181.484 134.475  22.465  1.00  0.00           N  
ATOM   1008  CA  ILE A  60     182.911 134.709  22.555  1.00  0.00           C  
ATOM   1009  C   ILE A  60     183.665 133.407  22.273  1.00  0.00           C  
ATOM   1010  O   ILE A  60     184.628 133.431  21.509  1.00  0.00           O  
ATOM   1011  CB  ILE A  60     183.298 135.256  23.941  1.00  0.00           C  
ATOM   1012  CG1 ILE A  60     182.781 136.686  24.114  1.00  0.00           C  
ATOM   1013  CG2 ILE A  60     184.806 135.205  24.131  1.00  0.00           C  
ATOM   1014  CD1 ILE A  60     182.820 137.181  25.541  1.00  0.00           C  
ATOM   1015  H   ILE A  60     180.885 134.686  23.280  1.00  0.00           H  
ATOM   1016  HA  ILE A  60     183.184 135.419  21.779  1.00  0.00           H  
ATOM   1017  HB  ILE A  60     182.823 134.653  24.715  1.00  0.00           H  
ATOM   1018 1HG1 ILE A  60     183.374 137.364  23.501  1.00  0.00           H  
ATOM   1019 2HG1 ILE A  60     181.750 136.745  23.762  1.00  0.00           H  
ATOM   1020 1HG2 ILE A  60     185.062 135.596  25.116  1.00  0.00           H  
ATOM   1021 2HG2 ILE A  60     185.148 134.174  24.050  1.00  0.00           H  
ATOM   1022 3HG2 ILE A  60     185.290 135.809  23.364  1.00  0.00           H  
ATOM   1023 1HD1 ILE A  60     182.438 138.202  25.583  1.00  0.00           H  
ATOM   1024 2HD1 ILE A  60     182.203 136.536  26.168  1.00  0.00           H  
ATOM   1025 3HD1 ILE A  60     183.847 137.165  25.904  1.00  0.00           H  
ATOM   1026  N   GLU A  61     183.230 132.290  22.879  1.00  0.00           N  
ATOM   1027  CA  GLU A  61     183.947 131.032  22.679  1.00  0.00           C  
ATOM   1028  C   GLU A  61     183.936 130.611  21.215  1.00  0.00           C  
ATOM   1029  O   GLU A  61     184.971 130.169  20.697  1.00  0.00           O  
ATOM   1030  CB  GLU A  61     183.333 129.927  23.541  1.00  0.00           C  
ATOM   1031  CG  GLU A  61     183.538 130.109  25.038  1.00  0.00           C  
ATOM   1032  CD  GLU A  61     182.892 129.023  25.854  1.00  0.00           C  
ATOM   1033  OE1 GLU A  61     182.467 128.049  25.280  1.00  0.00           O  
ATOM   1034  OE2 GLU A  61     182.825 129.167  27.052  1.00  0.00           O  
ATOM   1035  H   GLU A  61     182.418 132.324  23.502  1.00  0.00           H  
ATOM   1036  HA  GLU A  61     184.980 131.173  23.000  1.00  0.00           H  
ATOM   1037 1HB  GLU A  61     182.261 129.873  23.354  1.00  0.00           H  
ATOM   1038 2HB  GLU A  61     183.763 128.965  23.260  1.00  0.00           H  
ATOM   1039 1HG  GLU A  61     184.606 130.119  25.250  1.00  0.00           H  
ATOM   1040 2HG  GLU A  61     183.127 131.072  25.335  1.00  0.00           H  
ATOM   1041  N   ARG A  62     182.790 130.775  20.534  1.00  0.00           N  
ATOM   1042  CA  ARG A  62     182.643 130.364  19.139  1.00  0.00           C  
ATOM   1043  C   ARG A  62     183.405 131.255  18.164  1.00  0.00           C  
ATOM   1044  O   ARG A  62     183.891 130.781  17.137  1.00  0.00           O  
ATOM   1045  CB  ARG A  62     181.176 130.320  18.747  1.00  0.00           C  
ATOM   1046  CG  ARG A  62     180.379 129.186  19.373  1.00  0.00           C  
ATOM   1047  CD  ARG A  62     178.967 129.173  18.900  1.00  0.00           C  
ATOM   1048  NE  ARG A  62     178.176 128.131  19.561  1.00  0.00           N  
ATOM   1049  CZ  ARG A  62     178.123 126.837  19.208  1.00  0.00           C  
ATOM   1050  NH1 ARG A  62     178.813 126.360  18.179  1.00  0.00           N  
ATOM   1051  NH2 ARG A  62     177.350 126.058  19.926  1.00  0.00           N  
ATOM   1052  H   ARG A  62     181.974 131.153  21.040  1.00  0.00           H  
ATOM   1053  HA  ARG A  62     183.044 129.351  19.052  1.00  0.00           H  
ATOM   1054 1HB  ARG A  62     180.700 131.259  19.039  1.00  0.00           H  
ATOM   1055 2HB  ARG A  62     181.095 130.235  17.664  1.00  0.00           H  
ATOM   1056 1HG  ARG A  62     180.845 128.236  19.119  1.00  0.00           H  
ATOM   1057 2HG  ARG A  62     180.374 129.303  20.460  1.00  0.00           H  
ATOM   1058 1HD  ARG A  62     178.515 130.139  19.140  1.00  0.00           H  
ATOM   1059 2HD  ARG A  62     178.930 129.016  17.827  1.00  0.00           H  
ATOM   1060  HE  ARG A  62     177.592 128.386  20.375  1.00  0.00           H  
ATOM   1061 1HH1 ARG A  62     179.400 126.970  17.632  1.00  0.00           H  
ATOM   1062 2HH1 ARG A  62     178.750 125.379  17.938  1.00  0.00           H  
ATOM   1063 1HH2 ARG A  62     176.833 126.488  20.715  1.00  0.00           H  
ATOM   1064 2HH2 ARG A  62     177.261 125.076  19.719  1.00  0.00           H  
ATOM   1065  N   VAL A  63     183.509 132.545  18.480  1.00  0.00           N  
ATOM   1066  CA  VAL A  63     184.174 133.494  17.595  1.00  0.00           C  
ATOM   1067  C   VAL A  63     185.656 133.661  17.914  1.00  0.00           C  
ATOM   1068  O   VAL A  63     186.462 133.813  16.978  1.00  0.00           O  
ATOM   1069  CB  VAL A  63     183.483 134.868  17.690  1.00  0.00           C  
ATOM   1070  CG1 VAL A  63     184.265 135.913  16.909  1.00  0.00           C  
ATOM   1071  CG2 VAL A  63     182.055 134.766  17.175  1.00  0.00           C  
ATOM   1072  H   VAL A  63     183.064 132.866  19.347  1.00  0.00           H  
ATOM   1073  HA  VAL A  63     184.083 133.113  16.584  1.00  0.00           H  
ATOM   1074  HB  VAL A  63     183.472 135.187  18.733  1.00  0.00           H  
ATOM   1075 1HG1 VAL A  63     183.763 136.877  16.987  1.00  0.00           H  
ATOM   1076 2HG1 VAL A  63     185.272 135.994  17.318  1.00  0.00           H  
ATOM   1077 3HG1 VAL A  63     184.321 135.617  15.861  1.00  0.00           H  
ATOM   1078 1HG2 VAL A  63     181.573 135.740  17.246  1.00  0.00           H  
ATOM   1079 2HG2 VAL A  63     182.066 134.441  16.135  1.00  0.00           H  
ATOM   1080 3HG2 VAL A  63     181.502 134.043  17.775  1.00  0.00           H  
ATOM   1081  N   LEU A  64     186.007 133.697  19.210  1.00  0.00           N  
ATOM   1082  CA  LEU A  64     187.381 133.927  19.642  1.00  0.00           C  
ATOM   1083  C   LEU A  64     188.339 132.754  19.363  1.00  0.00           C  
ATOM   1084  O   LEU A  64     189.515 132.996  19.077  1.00  0.00           O  
ATOM   1085  CB  LEU A  64     187.388 134.239  21.143  1.00  0.00           C  
ATOM   1086  CG  LEU A  64     188.729 134.712  21.718  1.00  0.00           C  
ATOM   1087  CD1 LEU A  64     189.115 136.040  21.081  1.00  0.00           C  
ATOM   1088  CD2 LEU A  64     188.616 134.843  23.230  1.00  0.00           C  
ATOM   1089  H   LEU A  64     185.275 133.586  19.918  1.00  0.00           H  
ATOM   1090  HA  LEU A  64     187.755 134.768  19.099  1.00  0.00           H  
ATOM   1091 1HB  LEU A  64     186.651 135.016  21.340  1.00  0.00           H  
ATOM   1092 2HB  LEU A  64     187.093 133.341  21.686  1.00  0.00           H  
ATOM   1093  HG  LEU A  64     189.506 133.987  21.474  1.00  0.00           H  
ATOM   1094 1HD1 LEU A  64     190.068 136.377  21.489  1.00  0.00           H  
ATOM   1095 2HD1 LEU A  64     189.208 135.913  20.002  1.00  0.00           H  
ATOM   1096 3HD1 LEU A  64     188.347 136.783  21.295  1.00  0.00           H  
ATOM   1097 1HD2 LEU A  64     189.570 135.179  23.638  1.00  0.00           H  
ATOM   1098 2HD2 LEU A  64     187.840 135.569  23.475  1.00  0.00           H  
ATOM   1099 3HD2 LEU A  64     188.357 133.876  23.660  1.00  0.00           H  
ATOM   1100  N   LEU A  65     187.881 131.503  19.492  1.00  0.00           N  
ATOM   1101  CA  LEU A  65     188.749 130.346  19.260  1.00  0.00           C  
ATOM   1102  C   LEU A  65     188.888 129.984  17.784  1.00  0.00           C  
ATOM   1103  O   LEU A  65     189.802 130.466  17.115  1.00  0.00           O  
ATOM   1104  OXT LEU A  65     188.403 128.910  17.416  1.00  0.00           O  
ATOM   1105  CB  LEU A  65     188.208 129.132  20.027  1.00  0.00           C  
ATOM   1106  CG  LEU A  65     189.111 127.893  20.034  1.00  0.00           C  
ATOM   1107  CD1 LEU A  65     190.377 128.191  20.826  1.00  0.00           C  
ATOM   1108  CD2 LEU A  65     188.355 126.717  20.634  1.00  0.00           C  
ATOM   1109  H   LEU A  65     186.913 131.337  19.790  1.00  0.00           H  
ATOM   1110  HA  LEU A  65     189.747 130.600  19.619  1.00  0.00           H  
ATOM   1111 1HB  LEU A  65     188.037 129.423  21.062  1.00  0.00           H  
ATOM   1112 2HB  LEU A  65     187.252 128.843  19.591  1.00  0.00           H  
ATOM   1113  HG  LEU A  65     189.406 127.652  19.012  1.00  0.00           H  
ATOM   1114 1HD1 LEU A  65     191.020 127.310  20.830  1.00  0.00           H  
ATOM   1115 2HD1 LEU A  65     190.908 129.024  20.364  1.00  0.00           H  
ATOM   1116 3HD1 LEU A  65     190.113 128.452  21.850  1.00  0.00           H  
ATOM   1117 1HD2 LEU A  65     188.998 125.835  20.638  1.00  0.00           H  
ATOM   1118 2HD2 LEU A  65     188.061 126.956  21.656  1.00  0.00           H  
ATOM   1119 3HD2 LEU A  65     187.465 126.514  20.038  1.00  0.00           H  
TER                                                                             
ATOM   1121  N   ASN B  66     179.495 138.894  36.983  1.00  0.00           N  
ATOM   1122  CA  ASN B  66     180.813 138.376  37.331  1.00  0.00           C  
ATOM   1123  C   ASN B  66     181.834 138.693  36.247  1.00  0.00           C  
ATOM   1124  O   ASN B  66     181.500 139.286  35.220  1.00  0.00           O  
ATOM   1125  CB  ASN B  66     180.749 136.880  37.582  1.00  0.00           C  
ATOM   1126  CG  ASN B  66     179.887 136.529  38.763  1.00  0.00           C  
ATOM   1127  OD1 ASN B  66     179.641 137.366  39.638  1.00  0.00           O  
ATOM   1128  ND2 ASN B  66     179.425 135.305  38.804  1.00  0.00           N  
ATOM   1129 1H   ASN B  66     178.845 138.671  37.710  1.00  0.00           H  
ATOM   1130 2H   ASN B  66     179.546 139.887  36.876  1.00  0.00           H  
ATOM   1131 3H   ASN B  66     179.190 138.482  36.126  1.00  0.00           H  
ATOM   1132  HA  ASN B  66     181.138 138.849  38.258  1.00  0.00           H  
ATOM   1133 1HB  ASN B  66     180.355 136.378  36.697  1.00  0.00           H  
ATOM   1134 2HB  ASN B  66     181.755 136.497  37.754  1.00  0.00           H  
ATOM   1135 1HD2 ASN B  66     178.845 135.015  39.567  1.00  0.00           H  
ATOM   1136 2HD2 ASN B  66     179.649 134.660  38.075  1.00  0.00           H  
ATOM   1137  N   THR B  67     183.083 138.298  36.478  1.00  0.00           N  
ATOM   1138  CA  THR B  67     184.149 138.547  35.514  1.00  0.00           C  
ATOM   1139  C   THR B  67     184.596 137.253  34.844  1.00  0.00           C  
ATOM   1140  O   THR B  67     184.938 136.281  35.514  1.00  0.00           O  
ATOM   1141  CB  THR B  67     185.357 139.226  36.186  1.00  0.00           C  
ATOM   1142  OG1 THR B  67     184.946 140.471  36.766  1.00  0.00           O  
ATOM   1143  CG2 THR B  67     186.458 139.484  35.168  1.00  0.00           C  
ATOM   1144  H   THR B  67     183.299 137.818  37.339  1.00  0.00           H  
ATOM   1145  HA  THR B  67     183.773 139.226  34.750  1.00  0.00           H  
ATOM   1146  HB  THR B  67     185.743 138.582  36.976  1.00  0.00           H  
ATOM   1147  HG1 THR B  67     184.388 140.299  37.529  1.00  0.00           H  
ATOM   1148 1HG2 THR B  67     187.303 139.964  35.661  1.00  0.00           H  
ATOM   1149 2HG2 THR B  67     186.780 138.538  34.734  1.00  0.00           H  
ATOM   1150 3HG2 THR B  67     186.080 140.135  34.381  1.00  0.00           H  
ATOM   1151  N   HIS B  68     184.588 137.247  33.515  1.00  0.00           N  
ATOM   1152  CA  HIS B  68     185.023 136.081  32.755  1.00  0.00           C  
ATOM   1153  C   HIS B  68     186.365 136.334  32.083  1.00  0.00           C  
ATOM   1154  O   HIS B  68     186.523 137.296  31.331  1.00  0.00           O  
ATOM   1155  CB  HIS B  68     183.979 135.702  31.700  1.00  0.00           C  
ATOM   1156  CG  HIS B  68     182.642 135.350  32.275  1.00  0.00           C  
ATOM   1157  ND1 HIS B  68     182.297 134.059  32.620  1.00  0.00           N  
ATOM   1158  CD2 HIS B  68     181.567 136.118  32.566  1.00  0.00           C  
ATOM   1159  CE1 HIS B  68     181.065 134.051  33.099  1.00  0.00           C  
ATOM   1160  NE2 HIS B  68     180.601 135.286  33.077  1.00  0.00           N  
ATOM   1161  H   HIS B  68     184.268 138.068  33.019  1.00  0.00           H  
ATOM   1162  HA  HIS B  68     185.131 135.241  33.442  1.00  0.00           H  
ATOM   1163 1HB  HIS B  68     183.844 136.533  31.007  1.00  0.00           H  
ATOM   1164 2HB  HIS B  68     184.338 134.849  31.124  1.00  0.00           H  
ATOM   1165  HD2 HIS B  68     181.482 137.195  32.422  1.00  0.00           H  
ATOM   1166  HE1 HIS B  68     180.525 133.172  33.452  1.00  0.00           H  
ATOM   1167  HE2 HIS B  68     179.684 135.577  33.383  1.00  0.00           H  
ATOM   1168  N   PHE B  69     187.326 135.454  32.346  1.00  0.00           N  
ATOM   1169  CA  PHE B  69     188.608 135.491  31.655  1.00  0.00           C  
ATOM   1170  C   PHE B  69     188.726 134.353  30.648  1.00  0.00           C  
ATOM   1171  O   PHE B  69     188.687 133.182  31.020  1.00  0.00           O  
ATOM   1172  CB  PHE B  69     189.758 135.411  32.660  1.00  0.00           C  
ATOM   1173  CG  PHE B  69     189.828 136.584  33.596  1.00  0.00           C  
ATOM   1174  CD1 PHE B  69     189.249 136.520  34.855  1.00  0.00           C  
ATOM   1175  CD2 PHE B  69     190.472 137.753  33.220  1.00  0.00           C  
ATOM   1176  CE1 PHE B  69     189.312 137.599  35.717  1.00  0.00           C  
ATOM   1177  CE2 PHE B  69     190.538 138.832  34.080  1.00  0.00           C  
ATOM   1178  CZ  PHE B  69     189.957 138.754  35.330  1.00  0.00           C  
ATOM   1179  H   PHE B  69     187.157 134.735  33.034  1.00  0.00           H  
ATOM   1180  HA  PHE B  69     188.685 136.434  31.115  1.00  0.00           H  
ATOM   1181 1HB  PHE B  69     189.658 134.505  33.257  1.00  0.00           H  
ATOM   1182 2HB  PHE B  69     190.705 135.346  32.125  1.00  0.00           H  
ATOM   1183  HD1 PHE B  69     188.740 135.606  35.161  1.00  0.00           H  
ATOM   1184  HD2 PHE B  69     190.931 137.814  32.233  1.00  0.00           H  
ATOM   1185  HE1 PHE B  69     188.852 137.535  36.703  1.00  0.00           H  
ATOM   1186  HE2 PHE B  69     191.048 139.745  33.773  1.00  0.00           H  
ATOM   1187  HZ  PHE B  69     190.006 139.605  36.008  1.00  0.00           H  
ATOM   1188  N   ILE B  70     188.860 134.706  29.373  1.00  0.00           N  
ATOM   1189  CA  ILE B  70     188.895 133.713  28.307  1.00  0.00           C  
ATOM   1190  C   ILE B  70     190.253 133.690  27.618  1.00  0.00           C  
ATOM   1191  O   ILE B  70     190.687 134.691  27.046  1.00  0.00           O  
ATOM   1192  CB  ILE B  70     187.795 133.989  27.265  1.00  0.00           C  
ATOM   1193  CG1 ILE B  70     186.422 134.041  27.939  1.00  0.00           C  
ATOM   1194  CG2 ILE B  70     187.817 132.928  26.176  1.00  0.00           C  
ATOM   1195  CD1 ILE B  70     185.937 135.444  28.227  1.00  0.00           C  
ATOM   1196  H   ILE B  70     188.950 135.684  29.139  1.00  0.00           H  
ATOM   1197  HA  ILE B  70     188.718 132.730  28.743  1.00  0.00           H  
ATOM   1198  HB  ILE B  70     187.961 134.965  26.811  1.00  0.00           H  
ATOM   1199 1HG1 ILE B  70     185.686 133.549  27.304  1.00  0.00           H  
ATOM   1200 2HG1 ILE B  70     186.458 133.494  28.881  1.00  0.00           H  
ATOM   1201 1HG2 ILE B  70     187.033 133.137  25.448  1.00  0.00           H  
ATOM   1202 2HG2 ILE B  70     188.786 132.937  25.678  1.00  0.00           H  
ATOM   1203 3HG2 ILE B  70     187.647 131.947  26.620  1.00  0.00           H  
ATOM   1204 1HD1 ILE B  70     184.958 135.399  28.705  1.00  0.00           H  
ATOM   1205 2HD1 ILE B  70     186.642 135.944  28.891  1.00  0.00           H  
ATOM   1206 3HD1 ILE B  70     185.859 136.000  27.295  1.00  0.00           H  
ATOM   1207  N   VAL B  71     190.929 132.548  27.689  1.00  0.00           N  
ATOM   1208  CA  VAL B  71     192.255 132.407  27.101  1.00  0.00           C  
ATOM   1209  C   VAL B  71     192.256 131.369  25.986  1.00  0.00           C  
ATOM   1210  O   VAL B  71     191.867 130.219  26.195  1.00  0.00           O  
ATOM   1211  CB  VAL B  71     193.277 131.999  28.180  1.00  0.00           C  
ATOM   1212  CG1 VAL B  71     194.671 131.893  27.580  1.00  0.00           C  
ATOM   1213  CG2 VAL B  71     193.255 133.005  29.320  1.00  0.00           C  
ATOM   1214  H   VAL B  71     190.526 131.763  28.179  1.00  0.00           H  
ATOM   1215  HA  VAL B  71     192.551 133.365  26.675  1.00  0.00           H  
ATOM   1216  HB  VAL B  71     193.014 131.012  28.560  1.00  0.00           H  
ATOM   1217 1HG1 VAL B  71     195.380 131.603  28.356  1.00  0.00           H  
ATOM   1218 2HG1 VAL B  71     194.671 131.141  26.791  1.00  0.00           H  
ATOM   1219 3HG1 VAL B  71     194.963 132.857  27.165  1.00  0.00           H  
ATOM   1220 1HG2 VAL B  71     193.979 132.710  30.079  1.00  0.00           H  
ATOM   1221 2HG2 VAL B  71     193.512 133.993  28.938  1.00  0.00           H  
ATOM   1222 3HG2 VAL B  71     192.258 133.034  29.761  1.00  0.00           H  
ATOM   1223  N   VAL B  72     192.695 131.771  24.799  1.00  0.00           N  
ATOM   1224  CA  VAL B  72     192.657 130.881  23.645  1.00  0.00           C  
ATOM   1225  C   VAL B  72     194.036 130.744  23.013  1.00  0.00           C  
ATOM   1226  O   VAL B  72     194.890 131.614  23.175  1.00  0.00           O  
ATOM   1227  CB  VAL B  72     191.664 131.410  22.593  1.00  0.00           C  
ATOM   1228  CG1 VAL B  72     190.255 131.454  23.166  1.00  0.00           C  
ATOM   1229  CG2 VAL B  72     192.097 132.790  22.120  1.00  0.00           C  
ATOM   1230  H   VAL B  72     193.063 132.706  24.693  1.00  0.00           H  
ATOM   1231  HA  VAL B  72     192.340 129.895  23.978  1.00  0.00           H  
ATOM   1232  HB  VAL B  72     191.646 130.724  21.746  1.00  0.00           H  
ATOM   1233 1HG1 VAL B  72     189.566 131.830  22.409  1.00  0.00           H  
ATOM   1234 2HG1 VAL B  72     189.953 130.450  23.464  1.00  0.00           H  
ATOM   1235 3HG1 VAL B  72     190.235 132.113  24.033  1.00  0.00           H  
ATOM   1236 1HG2 VAL B  72     191.390 133.157  21.376  1.00  0.00           H  
ATOM   1237 2HG2 VAL B  72     192.120 133.474  22.968  1.00  0.00           H  
ATOM   1238 3HG2 VAL B  72     193.091 132.727  21.677  1.00  0.00           H  
ATOM   1239  N   HIS B  73     194.241 129.644  22.288  1.00  0.00           N  
ATOM   1240  CA  HIS B  73     195.390 129.498  21.403  1.00  0.00           C  
ATOM   1241  C   HIS B  73     196.695 129.723  22.156  1.00  0.00           C  
ATOM   1242  O   HIS B  73     197.622 130.342  21.634  1.00  0.00           O  
ATOM   1243  CB  HIS B  73     195.297 130.475  20.227  1.00  0.00           C  
ATOM   1244  CG  HIS B  73     194.132 130.218  19.322  1.00  0.00           C  
ATOM   1245  ND1 HIS B  73     194.010 129.066  18.575  1.00  0.00           N  
ATOM   1246  CD2 HIS B  73     193.038 130.965  19.044  1.00  0.00           C  
ATOM   1247  CE1 HIS B  73     192.889 129.115  17.877  1.00  0.00           C  
ATOM   1248  NE2 HIS B  73     192.282 130.256  18.143  1.00  0.00           N  
ATOM   1249  H   HIS B  73     193.574 128.888  22.352  1.00  0.00           H  
ATOM   1250  HA  HIS B  73     195.407 128.475  21.025  1.00  0.00           H  
ATOM   1251 1HB  HIS B  73     195.217 131.494  20.606  1.00  0.00           H  
ATOM   1252 2HB  HIS B  73     196.209 130.417  19.633  1.00  0.00           H  
ATOM   1253  HD2 HIS B  73     192.801 131.946  19.458  1.00  0.00           H  
ATOM   1254  HE1 HIS B  73     192.527 128.344  17.197  1.00  0.00           H  
ATOM   1255  HE2 HIS B  73     191.403 130.564  17.751  1.00  0.00           H  
ATOM   1256  N   GLY B  74     196.764 129.215  23.382  1.00  0.00           N  
ATOM   1257  CA  GLY B  74     197.999 129.279  24.157  1.00  0.00           C  
ATOM   1258  C   GLY B  74     198.596 127.893  24.356  1.00  0.00           C  
ATOM   1259  O   GLY B  74     198.166 126.923  23.734  1.00  0.00           O  
ATOM   1260  H   GLY B  74     195.940 128.792  23.784  1.00  0.00           H  
ATOM   1261 1HA  GLY B  74     198.717 129.919  23.642  1.00  0.00           H  
ATOM   1262 2HA  GLY B  74     197.797 129.736  25.124  1.00  0.00           H  
ATOM   1263  N   THR B  75     199.591 127.808  25.240  1.00  0.00           N  
ATOM   1264  CA  THR B  75     200.244 126.547  25.568  1.00  0.00           C  
ATOM   1265  C   THR B  75     199.652 125.935  26.833  1.00  0.00           C  
ATOM   1266  O   THR B  75     198.898 126.591  27.551  1.00  0.00           O  
ATOM   1267  CB  THR B  75     201.761 126.738  25.747  1.00  0.00           C  
ATOM   1268  OG1 THR B  75     202.015 127.462  26.957  1.00  0.00           O  
ATOM   1269  CG2 THR B  75     202.344 127.505  24.570  1.00  0.00           C  
ATOM   1270  H   THR B  75     199.904 128.651  25.703  1.00  0.00           H  
ATOM   1271  HA  THR B  75     200.085 125.850  24.744  1.00  0.00           H  
ATOM   1272  HB  THR B  75     202.245 125.764  25.813  1.00  0.00           H  
ATOM   1273  HG1 THR B  75     202.925 127.320  27.229  1.00  0.00           H  
ATOM   1274 1HG2 THR B  75     203.417 127.630  24.712  1.00  0.00           H  
ATOM   1275 2HG2 THR B  75     202.162 126.951  23.649  1.00  0.00           H  
ATOM   1276 3HG2 THR B  75     201.871 128.484  24.503  1.00  0.00           H  
ATOM   1277  N   GLU B  76     200.005 124.681  27.109  1.00  0.00           N  
ATOM   1278  CA  GLU B  76     199.601 124.030  28.350  1.00  0.00           C  
ATOM   1279  C   GLU B  76     200.194 124.740  29.562  1.00  0.00           C  
ATOM   1280  O   GLU B  76     199.529 124.881  30.588  1.00  0.00           O  
ATOM   1281  CB  GLU B  76     200.029 122.561  28.347  1.00  0.00           C  
ATOM   1282  CG  GLU B  76     199.706 121.808  29.629  1.00  0.00           C  
ATOM   1283  CD  GLU B  76     198.231 121.727  29.902  1.00  0.00           C  
ATOM   1284  OE1 GLU B  76     197.466 121.885  28.982  1.00  0.00           O  
ATOM   1285  OE2 GLU B  76     197.868 121.509  31.034  1.00  0.00           O  
ATOM   1286  H   GLU B  76     200.560 124.166  26.441  1.00  0.00           H  
ATOM   1287  HA  GLU B  76     198.515 124.078  28.427  1.00  0.00           H  
ATOM   1288 1HB  GLU B  76     199.541 122.042  27.522  1.00  0.00           H  
ATOM   1289 2HB  GLU B  76     201.107 122.496  28.183  1.00  0.00           H  
ATOM   1290 1HG  GLU B  76     200.107 120.798  29.555  1.00  0.00           H  
ATOM   1291 2HG  GLU B  76     200.199 122.305  30.464  1.00  0.00           H  
ATOM   1292  N   GLU B  77     201.438 125.188  29.441  1.00  0.00           N  
ATOM   1293  CA  GLU B  77     202.074 125.938  30.516  1.00  0.00           C  
ATOM   1294  C   GLU B  77     201.358 127.257  30.767  1.00  0.00           C  
ATOM   1295  O   GLU B  77     201.165 127.670  31.909  1.00  0.00           O  
ATOM   1296  CB  GLU B  77     203.545 126.200  30.186  1.00  0.00           C  
ATOM   1297  CG  GLU B  77     204.414 124.951  30.148  1.00  0.00           C  
ATOM   1298  CD  GLU B  77     204.299 124.198  28.852  1.00  0.00           C  
ATOM   1299  OE1 GLU B  77     203.579 124.642  27.990  1.00  0.00           O  
ATOM   1300  OE2 GLU B  77     204.933 123.177  28.722  1.00  0.00           O  
ATOM   1301  H   GLU B  77     201.948 125.021  28.583  1.00  0.00           H  
ATOM   1302  HA  GLU B  77     202.022 125.343  31.430  1.00  0.00           H  
ATOM   1303 1HB  GLU B  77     203.619 126.688  29.214  1.00  0.00           H  
ATOM   1304 2HB  GLU B  77     203.969 126.879  30.926  1.00  0.00           H  
ATOM   1305 1HG  GLU B  77     205.454 125.239  30.296  1.00  0.00           H  
ATOM   1306 2HG  GLU B  77     204.126 124.296  30.969  1.00  0.00           H  
ATOM   1307  N   ALA B  78     200.957 127.908  29.681  1.00  0.00           N  
ATOM   1308  CA  ALA B  78     200.238 129.174  29.761  1.00  0.00           C  
ATOM   1309  C   ALA B  78     198.881 128.994  30.431  1.00  0.00           C  
ATOM   1310  O   ALA B  78     198.454 129.843  31.213  1.00  0.00           O  
ATOM   1311  CB  ALA B  78     200.070 129.776  28.374  1.00  0.00           C  
ATOM   1312  H   ALA B  78     201.153 127.510  28.775  1.00  0.00           H  
ATOM   1313  HA  ALA B  78     200.824 129.865  30.368  1.00  0.00           H  
ATOM   1314 1HB  ALA B  78     199.532 130.721  28.452  1.00  0.00           H  
ATOM   1315 2HB  ALA B  78     201.051 129.953  27.933  1.00  0.00           H  
ATOM   1316 3HB  ALA B  78     199.506 129.088  27.745  1.00  0.00           H  
ATOM   1317  N   ARG B  79     198.208 127.886  30.125  1.00  0.00           N  
ATOM   1318  CA  ARG B  79     196.919 127.585  30.741  1.00  0.00           C  
ATOM   1319  C   ARG B  79     197.068 127.361  32.241  1.00  0.00           C  
ATOM   1320  O   ARG B  79     196.251 127.845  33.024  1.00  0.00           O  
ATOM   1321  CB  ARG B  79     196.296 126.352  30.104  1.00  0.00           C  
ATOM   1322  CG  ARG B  79     195.687 126.581  28.731  1.00  0.00           C  
ATOM   1323  CD  ARG B  79     194.854 125.428  28.299  1.00  0.00           C  
ATOM   1324  NE  ARG B  79     195.667 124.277  27.939  1.00  0.00           N  
ATOM   1325  CZ  ARG B  79     196.148 124.038  26.705  1.00  0.00           C  
ATOM   1326  NH1 ARG B  79     195.892 124.874  25.724  1.00  0.00           N  
ATOM   1327  NH2 ARG B  79     196.880 122.961  26.478  1.00  0.00           N  
ATOM   1328  H   ARG B  79     198.595 127.238  29.454  1.00  0.00           H  
ATOM   1329  HA  ARG B  79     196.257 128.439  30.591  1.00  0.00           H  
ATOM   1330 1HB  ARG B  79     197.050 125.574  30.006  1.00  0.00           H  
ATOM   1331 2HB  ARG B  79     195.511 125.966  30.753  1.00  0.00           H  
ATOM   1332 1HG  ARG B  79     195.055 127.469  28.755  1.00  0.00           H  
ATOM   1333 2HG  ARG B  79     196.483 126.721  27.998  1.00  0.00           H  
ATOM   1334 1HD  ARG B  79     194.191 125.136  29.114  1.00  0.00           H  
ATOM   1335 2HD  ARG B  79     194.261 125.712  27.432  1.00  0.00           H  
ATOM   1336  HE  ARG B  79     195.886 123.610  28.668  1.00  0.00           H  
ATOM   1337 1HH1 ARG B  79     195.332 125.699  25.898  1.00  0.00           H  
ATOM   1338 2HH1 ARG B  79     196.252 124.696  24.799  1.00  0.00           H  
ATOM   1339 1HH2 ARG B  79     197.076 122.316  27.231  1.00  0.00           H  
ATOM   1340 2HH2 ARG B  79     197.240 122.780  25.552  1.00  0.00           H  
ATOM   1341  N   GLN B  80     198.105 126.626  32.631  1.00  0.00           N  
ATOM   1342  CA  GLN B  80     198.383 126.373  34.041  1.00  0.00           C  
ATOM   1343  C   GLN B  80     198.749 127.660  34.769  1.00  0.00           C  
ATOM   1344  O   GLN B  80     198.334 127.872  35.908  1.00  0.00           O  
ATOM   1345  CB  GLN B  80     199.512 125.350  34.189  1.00  0.00           C  
ATOM   1346  CG  GLN B  80     199.130 123.938  33.782  1.00  0.00           C  
ATOM   1347  CD  GLN B  80     200.292 122.969  33.889  1.00  0.00           C  
ATOM   1348  OE1 GLN B  80     201.272 123.229  34.594  1.00  0.00           O  
ATOM   1349  NE2 GLN B  80     200.191 121.845  33.190  1.00  0.00           N  
ATOM   1350  H   GLN B  80     198.716 126.229  31.931  1.00  0.00           H  
ATOM   1351  HA  GLN B  80     197.480 125.973  34.503  1.00  0.00           H  
ATOM   1352 1HB  GLN B  80     200.363 125.657  33.581  1.00  0.00           H  
ATOM   1353 2HB  GLN B  80     199.844 125.323  35.227  1.00  0.00           H  
ATOM   1354 1HG  GLN B  80     198.331 123.586  34.435  1.00  0.00           H  
ATOM   1355 2HG  GLN B  80     198.788 123.949  32.747  1.00  0.00           H  
ATOM   1356 1HE2 GLN B  80     200.927 121.168  33.221  1.00  0.00           H  
ATOM   1357 2HE2 GLN B  80     199.379 121.674  32.631  1.00  0.00           H  
ATOM   1358  N   LEU B  81     199.523 128.519  34.109  1.00  0.00           N  
ATOM   1359  CA  LEU B  81     199.853 129.826  34.663  1.00  0.00           C  
ATOM   1360  C   LEU B  81     198.614 130.704  34.779  1.00  0.00           C  
ATOM   1361  O   LEU B  81     198.445 131.434  35.757  1.00  0.00           O  
ATOM   1362  CB  LEU B  81     200.901 130.524  33.786  1.00  0.00           C  
ATOM   1363  CG  LEU B  81     202.311 129.923  33.830  1.00  0.00           C  
ATOM   1364  CD1 LEU B  81     203.155 130.525  32.715  1.00  0.00           C  
ATOM   1365  CD2 LEU B  81     202.935 130.188  35.192  1.00  0.00           C  
ATOM   1366  H   LEU B  81     199.887 128.261  33.203  1.00  0.00           H  
ATOM   1367  HA  LEU B  81     200.270 129.683  35.660  1.00  0.00           H  
ATOM   1368 1HB  LEU B  81     200.561 130.498  32.752  1.00  0.00           H  
ATOM   1369 2HB  LEU B  81     200.975 131.566  34.097  1.00  0.00           H  
ATOM   1370  HG  LEU B  81     202.254 128.847  33.661  1.00  0.00           H  
ATOM   1371 1HD1 LEU B  81     204.157 130.097  32.745  1.00  0.00           H  
ATOM   1372 2HD1 LEU B  81     202.696 130.303  31.751  1.00  0.00           H  
ATOM   1373 3HD1 LEU B  81     203.217 131.604  32.848  1.00  0.00           H  
ATOM   1374 1HD2 LEU B  81     203.937 129.760  35.223  1.00  0.00           H  
ATOM   1375 2HD2 LEU B  81     202.994 131.264  35.361  1.00  0.00           H  
ATOM   1376 3HD2 LEU B  81     202.321 129.732  35.969  1.00  0.00           H  
ATOM   1377  N   ALA B  82     197.747 130.618  33.776  1.00  0.00           N  
ATOM   1378  CA  ALA B  82     196.517 131.399  33.750  1.00  0.00           C  
ATOM   1379  C   ALA B  82     195.655 131.112  34.973  1.00  0.00           C  
ATOM   1380  O   ALA B  82     195.066 132.022  35.558  1.00  0.00           O  
ATOM   1381  CB  ALA B  82     195.736 131.114  32.475  1.00  0.00           C  
ATOM   1382  H   ALA B  82     197.950 129.996  33.005  1.00  0.00           H  
ATOM   1383  HA  ALA B  82     196.776 132.457  33.759  1.00  0.00           H  
ATOM   1384 1HB  ALA B  82     194.821 131.705  32.469  1.00  0.00           H  
ATOM   1385 2HB  ALA B  82     196.343 131.378  31.610  1.00  0.00           H  
ATOM   1386 3HB  ALA B  82     195.485 130.055  32.432  1.00  0.00           H  
ATOM   1387  N   GLU B  83     195.596 129.841  35.356  1.00  0.00           N  
ATOM   1388  CA  GLU B  83     194.858 129.411  36.539  1.00  0.00           C  
ATOM   1389  C   GLU B  83     195.512 129.928  37.813  1.00  0.00           C  
ATOM   1390  O   GLU B  83     194.825 130.375  38.732  1.00  0.00           O  
ATOM   1391  CB  GLU B  83     194.765 127.885  36.584  1.00  0.00           C  
ATOM   1392  CG  GLU B  83     193.877 127.276  35.508  1.00  0.00           C  
ATOM   1393  CD  GLU B  83     193.643 125.805  35.706  1.00  0.00           C  
ATOM   1394  OE1 GLU B  83     193.958 125.309  36.761  1.00  0.00           O  
ATOM   1395  OE2 GLU B  83     193.147 125.175  34.801  1.00  0.00           O  
ATOM   1396  H   GLU B  83     196.080 129.141  34.812  1.00  0.00           H  
ATOM   1397  HA  GLU B  83     193.849 129.823  36.484  1.00  0.00           H  
ATOM   1398 1HB  GLU B  83     195.761 127.456  36.478  1.00  0.00           H  
ATOM   1399 2HB  GLU B  83     194.376 127.573  37.554  1.00  0.00           H  
ATOM   1400 1HG  GLU B  83     192.916 127.789  35.511  1.00  0.00           H  
ATOM   1401 2HG  GLU B  83     194.341 127.438  34.536  1.00  0.00           H  
ATOM   1402  N   GLU B  84     196.839 129.865  37.862  1.00  0.00           N  
ATOM   1403  CA  GLU B  84     197.593 130.330  39.018  1.00  0.00           C  
ATOM   1404  C   GLU B  84     197.463 131.839  39.191  1.00  0.00           C  
ATOM   1405  O   GLU B  84     197.364 132.335  40.314  1.00  0.00           O  
ATOM   1406  CB  GLU B  84     199.069 129.947  38.880  1.00  0.00           C  
ATOM   1407  CG  GLU B  84     199.344 128.454  38.994  1.00  0.00           C  
ATOM   1408  CD  GLU B  84     200.793 128.110  38.791  1.00  0.00           C  
ATOM   1409  OE1 GLU B  84     201.552 128.988  38.455  1.00  0.00           O  
ATOM   1410  OE2 GLU B  84     201.143 126.967  38.971  1.00  0.00           O  
ATOM   1411  H   GLU B  84     197.341 129.479  37.075  1.00  0.00           H  
ATOM   1412  HA  GLU B  84     197.190 129.852  39.911  1.00  0.00           H  
ATOM   1413 1HB  GLU B  84     199.443 130.284  37.913  1.00  0.00           H  
ATOM   1414 2HB  GLU B  84     199.650 130.454  39.651  1.00  0.00           H  
ATOM   1415 1HG  GLU B  84     199.037 128.113  39.982  1.00  0.00           H  
ATOM   1416 2HG  GLU B  84     198.743 127.927  38.254  1.00  0.00           H  
ATOM   1417  N   ILE B  85     197.470 132.560  38.075  1.00  0.00           N  
ATOM   1418  CA  ILE B  85     197.372 134.016  38.097  1.00  0.00           C  
ATOM   1419  C   ILE B  85     196.100 134.472  38.799  1.00  0.00           C  
ATOM   1420  O   ILE B  85     196.145 135.322  39.688  1.00  0.00           O  
ATOM   1421  CB  ILE B  85     197.404 134.590  36.669  1.00  0.00           C  
ATOM   1422  CG1 ILE B  85     198.811 134.473  36.078  1.00  0.00           C  
ATOM   1423  CG2 ILE B  85     196.941 136.039  36.668  1.00  0.00           C  
ATOM   1424  CD1 ILE B  85     198.859 134.638  34.576  1.00  0.00           C  
ATOM   1425  H   ILE B  85     197.558 132.092  37.185  1.00  0.00           H  
ATOM   1426  HA  ILE B  85     198.219 134.412  38.658  1.00  0.00           H  
ATOM   1427  HB  ILE B  85     196.744 134.007  36.027  1.00  0.00           H  
ATOM   1428 1HG1 ILE B  85     199.457 135.229  36.524  1.00  0.00           H  
ATOM   1429 2HG1 ILE B  85     199.231 133.498  36.326  1.00  0.00           H  
ATOM   1430 1HG2 ILE B  85     196.971 136.430  35.651  1.00  0.00           H  
ATOM   1431 2HG2 ILE B  85     195.923 136.096  37.049  1.00  0.00           H  
ATOM   1432 3HG2 ILE B  85     197.600 136.632  37.303  1.00  0.00           H  
ATOM   1433 1HD1 ILE B  85     199.889 134.542  34.231  1.00  0.00           H  
ATOM   1434 2HD1 ILE B  85     198.246 133.868  34.106  1.00  0.00           H  
ATOM   1435 3HD1 ILE B  85     198.477 135.621  34.306  1.00  0.00           H  
ATOM   1436  N   VAL B  86     194.967 133.903  38.398  1.00  0.00           N  
ATOM   1437  CA  VAL B  86     193.687 134.257  38.998  1.00  0.00           C  
ATOM   1438  C   VAL B  86     193.540 133.649  40.388  1.00  0.00           C  
ATOM   1439  O   VAL B  86     193.106 134.325  41.319  1.00  0.00           O  
ATOM   1440  CB  VAL B  86     192.528 133.777  38.105  1.00  0.00           C  
ATOM   1441  CG1 VAL B  86     191.192 134.023  38.788  1.00  0.00           C  
ATOM   1442  CG2 VAL B  86     192.585 134.483  36.759  1.00  0.00           C  
ATOM   1443  H   VAL B  86     194.994 133.213  37.661  1.00  0.00           H  
ATOM   1444  HA  VAL B  86     193.633 135.344  39.085  1.00  0.00           H  
ATOM   1445  HB  VAL B  86     192.619 132.701  37.955  1.00  0.00           H  
ATOM   1446 1HG1 VAL B  86     190.384 133.677  38.143  1.00  0.00           H  
ATOM   1447 2HG1 VAL B  86     191.160 133.479  39.732  1.00  0.00           H  
ATOM   1448 3HG1 VAL B  86     191.071 135.089  38.979  1.00  0.00           H  
ATOM   1449 1HG2 VAL B  86     191.763 134.138  36.132  1.00  0.00           H  
ATOM   1450 2HG2 VAL B  86     192.500 135.560  36.909  1.00  0.00           H  
ATOM   1451 3HG2 VAL B  86     193.533 134.259  36.270  1.00  0.00           H  
ATOM   1452  N   ARG B  87     193.922 132.381  40.532  1.00  0.00           N  
ATOM   1453  CA  ARG B  87     193.756 131.680  41.799  1.00  0.00           C  
ATOM   1454  C   ARG B  87     194.529 132.371  42.917  1.00  0.00           C  
ATOM   1455  O   ARG B  87     193.994 132.588  44.004  1.00  0.00           O  
ATOM   1456  CB  ARG B  87     194.225 130.237  41.677  1.00  0.00           C  
ATOM   1457  CG  ARG B  87     193.990 129.382  42.912  1.00  0.00           C  
ATOM   1458  CD  ARG B  87     194.448 127.984  42.707  1.00  0.00           C  
ATOM   1459  NE  ARG B  87     193.663 127.300  41.691  1.00  0.00           N  
ATOM   1460  CZ  ARG B  87     194.137 126.908  40.493  1.00  0.00           C  
ATOM   1461  NH1 ARG B  87     195.392 127.138  40.175  1.00  0.00           N  
ATOM   1462  NH2 ARG B  87     193.341 126.292  39.637  1.00  0.00           N  
ATOM   1463  H   ARG B  87     194.346 131.896  39.752  1.00  0.00           H  
ATOM   1464  HA  ARG B  87     192.697 131.679  42.058  1.00  0.00           H  
ATOM   1465 1HB  ARG B  87     193.715 129.758  40.842  1.00  0.00           H  
ATOM   1466 2HB  ARG B  87     195.294 130.219  41.461  1.00  0.00           H  
ATOM   1467 1HG  ARG B  87     194.539 129.802  43.755  1.00  0.00           H  
ATOM   1468 2HG  ARG B  87     192.925 129.364  43.145  1.00  0.00           H  
ATOM   1469 1HD  ARG B  87     195.490 127.985  42.388  1.00  0.00           H  
ATOM   1470 2HD  ARG B  87     194.354 127.430  43.640  1.00  0.00           H  
ATOM   1471  HE  ARG B  87     192.692 127.105  41.899  1.00  0.00           H  
ATOM   1472 1HH1 ARG B  87     196.000 127.609  40.830  1.00  0.00           H  
ATOM   1473 2HH1 ARG B  87     195.747 126.844  39.277  1.00  0.00           H  
ATOM   1474 1HH2 ARG B  87     192.376 126.114  39.881  1.00  0.00           H  
ATOM   1475 2HH2 ARG B  87     193.697 125.998  38.739  1.00  0.00           H  
ATOM   1476  N   LEU B  88     195.786 132.715  42.645  1.00  0.00           N  
ATOM   1477  CA  LEU B  88     196.653 133.292  43.664  1.00  0.00           C  
ATOM   1478  C   LEU B  88     196.160 134.669  44.091  1.00  0.00           C  
ATOM   1479  O   LEU B  88     196.177 135.001  45.275  1.00  0.00           O  
ATOM   1480  CB  LEU B  88     198.090 133.397  43.139  1.00  0.00           C  
ATOM   1481  CG  LEU B  88     198.824 132.064  42.938  1.00  0.00           C  
ATOM   1482  CD1 LEU B  88     200.089 132.298  42.124  1.00  0.00           C  
ATOM   1483  CD2 LEU B  88     199.150 131.454  44.293  1.00  0.00           C  
ATOM   1484  H   LEU B  88     196.149 132.568  41.713  1.00  0.00           H  
ATOM   1485  HA  LEU B  88     196.647 132.637  44.535  1.00  0.00           H  
ATOM   1486 1HB  LEU B  88     198.074 133.914  42.181  1.00  0.00           H  
ATOM   1487 2HB  LEU B  88     198.674 133.993  43.840  1.00  0.00           H  
ATOM   1488  HG  LEU B  88     198.187 131.380  42.376  1.00  0.00           H  
ATOM   1489 1HD1 LEU B  88     200.610 131.352  41.980  1.00  0.00           H  
ATOM   1490 2HD1 LEU B  88     199.825 132.717  41.152  1.00  0.00           H  
ATOM   1491 3HD1 LEU B  88     200.739 132.993  42.654  1.00  0.00           H  
ATOM   1492 1HD2 LEU B  88     199.670 130.507  44.150  1.00  0.00           H  
ATOM   1493 2HD2 LEU B  88     199.787 132.137  44.855  1.00  0.00           H  
ATOM   1494 3HD2 LEU B  88     198.227 131.281  44.846  1.00  0.00           H  
ATOM   1495  N   ILE B  89     195.709 135.462  43.121  1.00  0.00           N  
ATOM   1496  CA  ILE B  89     195.166 136.783  43.415  1.00  0.00           C  
ATOM   1497  C   ILE B  89     193.823 136.680  44.126  1.00  0.00           C  
ATOM   1498  O   ILE B  89     193.575 137.381  45.107  1.00  0.00           O  
ATOM   1499  CB  ILE B  89     195.004 137.609  42.126  1.00  0.00           C  
ATOM   1500  CG1 ILE B  89     196.374 137.936  41.525  1.00  0.00           C  
ATOM   1501  CG2 ILE B  89     194.225 138.885  42.406  1.00  0.00           C  
ATOM   1502  CD1 ILE B  89     196.312 138.447  40.104  1.00  0.00           C  
ATOM   1503  H   ILE B  89     195.732 135.138  42.164  1.00  0.00           H  
ATOM   1504  HA  ILE B  89     195.863 137.305  44.070  1.00  0.00           H  
ATOM   1505  HB  ILE B  89     194.467 137.022  41.382  1.00  0.00           H  
ATOM   1506 1HG1 ILE B  89     196.870 138.689  42.138  1.00  0.00           H  
ATOM   1507 2HG1 ILE B  89     197.000 137.043  41.538  1.00  0.00           H  
ATOM   1508 1HG2 ILE B  89     194.120 139.457  41.485  1.00  0.00           H  
ATOM   1509 2HG2 ILE B  89     193.237 138.630  42.789  1.00  0.00           H  
ATOM   1510 3HG2 ILE B  89     194.758 139.482  43.146  1.00  0.00           H  
ATOM   1511 1HD1 ILE B  89     197.321 138.656  39.748  1.00  0.00           H  
ATOM   1512 2HD1 ILE B  89     195.851 137.693  39.466  1.00  0.00           H  
ATOM   1513 3HD1 ILE B  89     195.720 139.361  40.072  1.00  0.00           H  
ATOM   1514  N   ALA B  90     192.963 135.803  43.621  1.00  0.00           N  
ATOM   1515  CA  ALA B  90     191.649 135.575  44.211  1.00  0.00           C  
ATOM   1516  C   ALA B  90     191.767 135.065  45.642  1.00  0.00           C  
ATOM   1517  O   ALA B  90     190.956 135.415  46.499  1.00  0.00           O  
ATOM   1518  CB  ALA B  90     190.851 134.593  43.365  1.00  0.00           C  
ATOM   1519  H   ALA B  90     193.222 135.278  42.798  1.00  0.00           H  
ATOM   1520  HA  ALA B  90     191.108 136.522  44.228  1.00  0.00           H  
ATOM   1521 1HB  ALA B  90     189.873 134.434  43.819  1.00  0.00           H  
ATOM   1522 2HB  ALA B  90     190.724 134.998  42.361  1.00  0.00           H  
ATOM   1523 3HB  ALA B  90     191.384 133.645  43.309  1.00  0.00           H  
ATOM   1524  N   LYS B  91     192.773 134.235  45.895  1.00  0.00           N  
ATOM   1525  CA  LYS B  91     193.019 133.725  47.238  1.00  0.00           C  
ATOM   1526  C   LYS B  91     193.383 134.851  48.197  1.00  0.00           C  
ATOM   1527  O   LYS B  91     192.911 134.886  49.333  1.00  0.00           O  
ATOM   1528  CB  LYS B  91     194.130 132.673  47.217  1.00  0.00           C  
ATOM   1529  CG  LYS B  91     194.372 131.987  48.554  1.00  0.00           C  
ATOM   1530  CD  LYS B  91     195.342 130.824  48.411  1.00  0.00           C  
ATOM   1531  CE  LYS B  91     195.526 130.090  49.731  1.00  0.00           C  
ATOM   1532  NZ  LYS B  91     196.411 128.902  49.589  1.00  0.00           N  
ATOM   1533  H   LYS B  91     193.382 133.950  45.141  1.00  0.00           H  
ATOM   1534  HA  LYS B  91     192.105 133.258  47.605  1.00  0.00           H  
ATOM   1535 1HB  LYS B  91     193.887 131.903  46.484  1.00  0.00           H  
ATOM   1536 2HB  LYS B  91     195.065 133.138  46.905  1.00  0.00           H  
ATOM   1537 1HG  LYS B  91     194.783 132.707  49.264  1.00  0.00           H  
ATOM   1538 2HG  LYS B  91     193.427 131.615  48.948  1.00  0.00           H  
ATOM   1539 1HD  LYS B  91     194.964 130.124  47.665  1.00  0.00           H  
ATOM   1540 2HD  LYS B  91     196.310 131.197  48.076  1.00  0.00           H  
ATOM   1541 1HE  LYS B  91     195.961 130.766  50.466  1.00  0.00           H  
ATOM   1542 2HE  LYS B  91     194.556 129.761  50.103  1.00  0.00           H  
ATOM   1543 1HZ  LYS B  91     196.507 128.444  50.484  1.00  0.00           H  
ATOM   1544 2HZ  LYS B  91     196.008 128.258  48.923  1.00  0.00           H  
ATOM   1545 3HZ  LYS B  91     197.321 129.197  49.263  1.00  0.00           H  
ATOM   1546  N   ALA B  92     194.227 135.770  47.737  1.00  0.00           N  
ATOM   1547  CA  ALA B  92     194.556 136.961  48.512  1.00  0.00           C  
ATOM   1548  C   ALA B  92     193.324 137.824  48.747  1.00  0.00           C  
ATOM   1549  O   ALA B  92     193.186 138.446  49.802  1.00  0.00           O  
ATOM   1550  CB  ALA B  92     195.639 137.767  47.810  1.00  0.00           C  
ATOM   1551  H   ALA B  92     194.660 135.638  46.835  1.00  0.00           H  
ATOM   1552  HA  ALA B  92     194.934 136.647  49.485  1.00  0.00           H  
ATOM   1553 1HB  ALA B  92     195.874 138.653  48.401  1.00  0.00           H  
ATOM   1554 2HB  ALA B  92     196.535 137.155  47.702  1.00  0.00           H  
ATOM   1555 3HB  ALA B  92     195.287 138.071  46.826  1.00  0.00           H  
ATOM   1556  N   LEU B  93     192.430 137.866  47.762  1.00  0.00           N  
ATOM   1557  CA  LEU B  93     191.177 138.599  47.899  1.00  0.00           C  
ATOM   1558  C   LEU B  93     190.179 137.830  48.753  1.00  0.00           C  
ATOM   1559  O   LEU B  93     189.313 138.427  49.394  1.00  0.00           O  
ATOM   1560  CB  LEU B  93     190.571 138.873  46.517  1.00  0.00           C  
ATOM   1561  CG  LEU B  93     191.379 139.811  45.610  1.00  0.00           C  
ATOM   1562  CD1 LEU B  93     190.823 139.752  44.194  1.00  0.00           C  
ATOM   1563  CD2 LEU B  93     191.319 141.227  46.162  1.00  0.00           C  
ATOM   1564  H   LEU B  93     192.630 137.395  46.894  1.00  0.00           H  
ATOM   1565  HA  LEU B  93     191.382 139.550  48.389  1.00  0.00           H  
ATOM   1566 1HB  LEU B  93     190.455 137.925  45.993  1.00  0.00           H  
ATOM   1567 2HB  LEU B  93     189.583 139.313  46.652  1.00  0.00           H  
ATOM   1568  HG  LEU B  93     192.417 139.478  45.575  1.00  0.00           H  
ATOM   1569 1HD1 LEU B  93     191.398 140.418  43.549  1.00  0.00           H  
ATOM   1570 2HD1 LEU B  93     190.896 138.732  43.816  1.00  0.00           H  
ATOM   1571 3HD1 LEU B  93     189.780 140.064  44.199  1.00  0.00           H  
ATOM   1572 1HD2 LEU B  93     191.894 141.893  45.518  1.00  0.00           H  
ATOM   1573 2HD2 LEU B  93     190.282 141.561  46.196  1.00  0.00           H  
ATOM   1574 3HD2 LEU B  93     191.739 141.243  47.168  1.00  0.00           H  
ATOM   1575  N   GLY B  94     190.298 136.506  48.761  1.00  0.00           N  
ATOM   1576  CA  GLY B  94     189.409 135.660  49.548  1.00  0.00           C  
ATOM   1577  C   GLY B  94     188.074 135.460  48.845  1.00  0.00           C  
ATOM   1578  O   GLY B  94     187.040 135.299  49.496  1.00  0.00           O  
ATOM   1579  H   GLY B  94     191.023 136.071  48.208  1.00  0.00           H  
ATOM   1580 1HA  GLY B  94     189.883 134.692  49.717  1.00  0.00           H  
ATOM   1581 2HA  GLY B  94     189.245 136.112  50.525  1.00  0.00           H  
ATOM   1582  N   THR B  95     188.098 135.482  47.515  1.00  0.00           N  
ATOM   1583  CA  THR B  95     186.882 135.350  46.721  1.00  0.00           C  
ATOM   1584  C   THR B  95     186.816 133.992  46.035  1.00  0.00           C  
ATOM   1585  O   THR B  95     187.707 133.158  46.191  1.00  0.00           O  
ATOM   1586  CB  THR B  95     186.785 136.467  45.666  1.00  0.00           C  
ATOM   1587  OG1 THR B  95     185.489 136.438  45.053  1.00  0.00           O  
ATOM   1588  CG2 THR B  95     187.851 136.285  44.596  1.00  0.00           C  
ATOM   1589  H   THR B  95     188.984 135.595  47.043  1.00  0.00           H  
ATOM   1590  HA  THR B  95     186.024 135.433  47.388  1.00  0.00           H  
ATOM   1591  HB  THR B  95     186.922 137.435  46.147  1.00  0.00           H  
ATOM   1592  HG1 THR B  95     185.415 137.162  44.427  1.00  0.00           H  
ATOM   1593 1HG2 THR B  95     187.767 137.084  43.860  1.00  0.00           H  
ATOM   1594 2HG2 THR B  95     188.838 136.318  45.057  1.00  0.00           H  
ATOM   1595 3HG2 THR B  95     187.712 135.323  44.105  1.00  0.00           H  
ATOM   1596  N   GLU B  96     185.754 133.783  45.263  1.00  0.00           N  
ATOM   1597  CA  GLU B  96     185.480 132.491  44.648  1.00  0.00           C  
ATOM   1598  C   GLU B  96     185.889 132.482  43.180  1.00  0.00           C  
ATOM   1599  O   GLU B  96     185.657 133.452  42.457  1.00  0.00           O  
ATOM   1600  CB  GLU B  96     183.995 132.143  44.777  1.00  0.00           C  
ATOM   1601  CG  GLU B  96     183.617 130.781  44.213  1.00  0.00           C  
ATOM   1602  CD  GLU B  96     182.147 130.488  44.326  1.00  0.00           C  
ATOM   1603  OE1 GLU B  96     181.425 131.339  44.789  1.00  0.00           O  
ATOM   1604  OE2 GLU B  96     181.745 129.413  43.949  1.00  0.00           O  
ATOM   1605  H   GLU B  96     185.125 134.553  45.083  1.00  0.00           H  
ATOM   1606  HA  GLU B  96     186.063 131.730  45.167  1.00  0.00           H  
ATOM   1607 1HB  GLU B  96     183.707 132.162  45.828  1.00  0.00           H  
ATOM   1608 2HB  GLU B  96     183.399 132.896  44.260  1.00  0.00           H  
ATOM   1609 1HG  GLU B  96     183.903 130.742  43.162  1.00  0.00           H  
ATOM   1610 2HG  GLU B  96     184.178 130.012  44.742  1.00  0.00           H  
ATOM   1611  N   VAL B  97     186.509 131.389  42.742  1.00  0.00           N  
ATOM   1612  CA  VAL B  97     186.852 131.242  41.332  1.00  0.00           C  
ATOM   1613  C   VAL B  97     186.406 129.888  40.797  1.00  0.00           C  
ATOM   1614  O   VAL B  97     186.606 128.854  41.434  1.00  0.00           O  
ATOM   1615  CB  VAL B  97     188.371 131.395  41.132  1.00  0.00           C  
ATOM   1616  CG1 VAL B  97     188.728 131.282  39.657  1.00  0.00           C  
ATOM   1617  CG2 VAL B  97     188.836 132.728  41.699  1.00  0.00           C  
ATOM   1618  H   VAL B  97     186.753 130.658  43.396  1.00  0.00           H  
ATOM   1619  HA  VAL B  97     186.342 132.025  40.769  1.00  0.00           H  
ATOM   1620  HB  VAL B  97     188.880 130.582  41.649  1.00  0.00           H  
ATOM   1621 1HG1 VAL B  97     189.806 131.392  39.534  1.00  0.00           H  
ATOM   1622 2HG1 VAL B  97     188.419 130.307  39.282  1.00  0.00           H  
ATOM   1623 3HG1 VAL B  97     188.218 132.066  39.098  1.00  0.00           H  
ATOM   1624 1HG2 VAL B  97     189.912 132.829  41.554  1.00  0.00           H  
ATOM   1625 2HG2 VAL B  97     188.323 133.541  41.185  1.00  0.00           H  
ATOM   1626 3HG2 VAL B  97     188.608 132.770  42.764  1.00  0.00           H  
ATOM   1627  N   ARG B  98     185.816 129.907  39.607  1.00  0.00           N  
ATOM   1628  CA  ARG B  98     185.434 128.694  38.897  1.00  0.00           C  
ATOM   1629  C   ARG B  98     186.309 128.472  37.671  1.00  0.00           C  
ATOM   1630  O   ARG B  98     186.564 129.405  36.909  1.00  0.00           O  
ATOM   1631  CB  ARG B  98     183.975 128.760  38.469  1.00  0.00           C  
ATOM   1632  CG  ARG B  98     183.459 127.519  37.759  1.00  0.00           C  
ATOM   1633  CD  ARG B  98     182.016 127.635  37.428  1.00  0.00           C  
ATOM   1634  NE  ARG B  98     181.775 128.633  36.397  1.00  0.00           N  
ATOM   1635  CZ  ARG B  98     181.830 128.392  35.074  1.00  0.00           C  
ATOM   1636  NH1 ARG B  98     182.118 127.188  34.635  1.00  0.00           N  
ATOM   1637  NH2 ARG B  98     181.593 129.370  34.213  1.00  0.00           N  
ATOM   1638  H   ARG B  98     185.642 130.801  39.168  1.00  0.00           H  
ATOM   1639  HA  ARG B  98     185.559 127.844  39.571  1.00  0.00           H  
ATOM   1640 1HB  ARG B  98     183.347 128.925  39.342  1.00  0.00           H  
ATOM   1641 2HB  ARG B  98     183.832 129.607  37.798  1.00  0.00           H  
ATOM   1642 1HG  ARG B  98     184.013 127.373  36.831  1.00  0.00           H  
ATOM   1643 2HG  ARG B  98     183.594 126.648  38.403  1.00  0.00           H  
ATOM   1644 1HD  ARG B  98     181.648 126.676  37.066  1.00  0.00           H  
ATOM   1645 2HD  ARG B  98     181.460 127.925  38.318  1.00  0.00           H  
ATOM   1646  HE  ARG B  98     181.550 129.573  36.697  1.00  0.00           H  
ATOM   1647 1HH1 ARG B  98     182.298 126.441  35.291  1.00  0.00           H  
ATOM   1648 2HH1 ARG B  98     182.158 127.009  33.641  1.00  0.00           H  
ATOM   1649 1HH2 ARG B  98     181.373 130.296  34.551  1.00  0.00           H  
ATOM   1650 2HH2 ARG B  98     181.635 129.190  33.222  1.00  0.00           H  
ATOM   1651  N   PHE B  99     186.766 127.239  37.482  1.00  0.00           N  
ATOM   1652  CA  PHE B  99     187.653 126.918  36.371  1.00  0.00           C  
ATOM   1653  C   PHE B  99     187.003 125.926  35.414  1.00  0.00           C  
ATOM   1654  O   PHE B  99     186.501 124.884  35.833  1.00  0.00           O  
ATOM   1655  CB  PHE B  99     188.972 126.344  36.892  1.00  0.00           C  
ATOM   1656  CG  PHE B  99     189.707 127.263  37.826  1.00  0.00           C  
ATOM   1657  CD1 PHE B  99     189.438 127.253  39.186  1.00  0.00           C  
ATOM   1658  CD2 PHE B  99     190.667 128.141  37.346  1.00  0.00           C  
ATOM   1659  CE1 PHE B  99     190.114 128.099  40.046  1.00  0.00           C  
ATOM   1660  CE2 PHE B  99     191.345 128.986  38.203  1.00  0.00           C  
ATOM   1661  CZ  PHE B  99     191.067 128.965  39.555  1.00  0.00           C  
ATOM   1662  H   PHE B  99     186.490 126.506  38.118  1.00  0.00           H  
ATOM   1663  HA  PHE B  99     187.873 127.838  35.826  1.00  0.00           H  
ATOM   1664 1HB  PHE B  99     188.780 125.409  37.417  1.00  0.00           H  
ATOM   1665 2HB  PHE B  99     189.627 126.118  36.052  1.00  0.00           H  
ATOM   1666  HD1 PHE B  99     188.685 126.567  39.575  1.00  0.00           H  
ATOM   1667  HD2 PHE B  99     190.886 128.158  36.277  1.00  0.00           H  
ATOM   1668  HE1 PHE B  99     189.892 128.080  41.113  1.00  0.00           H  
ATOM   1669  HE2 PHE B  99     192.098 129.671  37.813  1.00  0.00           H  
ATOM   1670  HZ  PHE B  99     191.599 129.632  40.231  1.00  0.00           H  
ATOM   1671  N   GLU B 100     187.024 126.251  34.127  1.00  0.00           N  
ATOM   1672  CA  GLU B 100     186.462 125.370  33.109  1.00  0.00           C  
ATOM   1673  C   GLU B 100     187.385 125.260  31.903  1.00  0.00           C  
ATOM   1674  O   GLU B 100     187.897 126.262  31.405  1.00  0.00           O  
ATOM   1675  CB  GLU B 100     185.086 125.875  32.668  1.00  0.00           C  
ATOM   1676  CG  GLU B 100     184.399 124.999  31.629  1.00  0.00           C  
ATOM   1677  CD  GLU B 100     183.006 125.460  31.304  1.00  0.00           C  
ATOM   1678  OE1 GLU B 100     182.525 126.348  31.965  1.00  0.00           O  
ATOM   1679  OE2 GLU B 100     182.421 124.924  30.391  1.00  0.00           O  
ATOM   1680  H   GLU B 100     187.451 127.121  33.841  1.00  0.00           H  
ATOM   1681  HA  GLU B 100     186.346 124.374  33.540  1.00  0.00           H  
ATOM   1682 1HB  GLU B 100     184.428 125.944  33.535  1.00  0.00           H  
ATOM   1683 2HB  GLU B 100     185.182 126.875  32.249  1.00  0.00           H  
ATOM   1684 1HG  GLU B 100     184.993 125.001  30.716  1.00  0.00           H  
ATOM   1685 2HG  GLU B 100     184.359 123.974  31.999  1.00  0.00           H  
ATOM   1686  N   LYS B 101     187.601 124.035  31.439  1.00  0.00           N  
ATOM   1687  CA  LYS B 101     188.497 123.806  30.315  1.00  0.00           C  
ATOM   1688  C   LYS B 101     187.737 123.287  29.101  1.00  0.00           C  
ATOM   1689  O   LYS B 101     186.797 122.502  29.229  1.00  0.00           O  
ATOM   1690  CB  LYS B 101     189.602 122.823  30.704  1.00  0.00           C  
ATOM   1691  CG  LYS B 101     190.548 123.335  31.783  1.00  0.00           C  
ATOM   1692  CD  LYS B 101     191.621 122.307  32.110  1.00  0.00           C  
ATOM   1693  CE  LYS B 101     192.578 122.824  33.174  1.00  0.00           C  
ATOM   1694  NZ  LYS B 101     193.611 121.815  33.531  1.00  0.00           N  
ATOM   1695  H   LYS B 101     187.144 123.254  31.885  1.00  0.00           H  
ATOM   1696  HA  LYS B 101     188.969 124.753  30.047  1.00  0.00           H  
ATOM   1697 1HB  LYS B 101     189.155 121.896  31.064  1.00  0.00           H  
ATOM   1698 2HB  LYS B 101     190.199 122.579  29.825  1.00  0.00           H  
ATOM   1699 1HG  LYS B 101     191.028 124.252  31.440  1.00  0.00           H  
ATOM   1700 2HG  LYS B 101     189.982 123.557  32.687  1.00  0.00           H  
ATOM   1701 1HD  LYS B 101     191.150 121.391  32.471  1.00  0.00           H  
ATOM   1702 2HD  LYS B 101     192.187 122.073  31.209  1.00  0.00           H  
ATOM   1703 1HE  LYS B 101     193.075 123.722  32.810  1.00  0.00           H  
ATOM   1704 2HE  LYS B 101     192.017 123.085  34.072  1.00  0.00           H  
ATOM   1705 1HZ  LYS B 101     194.224 122.195  34.238  1.00  0.00           H  
ATOM   1706 2HZ  LYS B 101     193.161 120.983  33.888  1.00  0.00           H  
ATOM   1707 3HZ  LYS B 101     194.150 121.579  32.711  1.00  0.00           H  
ATOM   1708  N   LYS B 102     188.160 123.733  27.926  1.00  0.00           N  
ATOM   1709  CA  LYS B 102     187.681 123.202  26.655  1.00  0.00           C  
ATOM   1710  C   LYS B 102     188.821 123.055  25.655  1.00  0.00           C  
ATOM   1711  O   LYS B 102     189.939 123.510  25.902  1.00  0.00           O  
ATOM   1712  CB  LYS B 102     186.588 124.100  26.076  1.00  0.00           C  
ATOM   1713  CG  LYS B 102     185.330 124.191  26.930  1.00  0.00           C  
ATOM   1714  CD  LYS B 102     184.227 124.952  26.209  1.00  0.00           C  
ATOM   1715  CE  LYS B 102     182.971 125.046  27.064  1.00  0.00           C  
ATOM   1716  NZ  LYS B 102     181.845 125.684  26.328  1.00  0.00           N  
ATOM   1717  H   LYS B 102     188.848 124.473  27.902  1.00  0.00           H  
ATOM   1718  HA  LYS B 102     187.247 122.217  26.833  1.00  0.00           H  
ATOM   1719 1HB  LYS B 102     186.977 125.111  25.948  1.00  0.00           H  
ATOM   1720 2HB  LYS B 102     186.298 123.733  25.091  1.00  0.00           H  
ATOM   1721 1HG  LYS B 102     184.975 123.186  27.162  1.00  0.00           H  
ATOM   1722 2HG  LYS B 102     185.560 124.700  27.865  1.00  0.00           H  
ATOM   1723 1HD  LYS B 102     184.573 125.959  25.976  1.00  0.00           H  
ATOM   1724 2HD  LYS B 102     183.982 124.444  25.277  1.00  0.00           H  
ATOM   1725 1HE  LYS B 102     182.666 124.047  27.375  1.00  0.00           H  
ATOM   1726 2HE  LYS B 102     183.181 125.632  27.959  1.00  0.00           H  
ATOM   1727 1HZ  LYS B 102     181.032 125.728  26.927  1.00  0.00           H  
ATOM   1728 2HZ  LYS B 102     182.110 126.619  26.051  1.00  0.00           H  
ATOM   1729 3HZ  LYS B 102     181.627 125.138  25.507  1.00  0.00           H  
ATOM   1730  N   ASP B 103     188.536 122.425  24.523  1.00  0.00           N  
ATOM   1731  CA  ASP B 103     189.583 122.090  23.564  1.00  0.00           C  
ATOM   1732  C   ASP B 103     190.173 123.345  22.930  1.00  0.00           C  
ATOM   1733  O   ASP B 103     189.669 123.834  21.919  1.00  0.00           O  
ATOM   1734  CB  ASP B 103     189.038 121.168  22.472  1.00  0.00           C  
ATOM   1735  CG  ASP B 103     190.120 120.654  21.534  1.00  0.00           C  
ATOM   1736  OD1 ASP B 103     191.242 121.082  21.661  1.00  0.00           O  
ATOM   1737  OD2 ASP B 103     189.814 119.835  20.700  1.00  0.00           O  
ATOM   1738  H   ASP B 103     187.581 122.167  24.324  1.00  0.00           H  
ATOM   1739  HA  ASP B 103     190.382 121.569  24.092  1.00  0.00           H  
ATOM   1740 1HB  ASP B 103     188.540 120.314  22.932  1.00  0.00           H  
ATOM   1741 2HB  ASP B 103     188.292 121.703  21.883  1.00  0.00           H  
ATOM   1742  N   GLY B 104     191.242 123.856  23.532  1.00  0.00           N  
ATOM   1743  CA  GLY B 104     191.954 125.011  23.000  1.00  0.00           C  
ATOM   1744  C   GLY B 104     191.492 126.299  23.668  1.00  0.00           C  
ATOM   1745  O   GLY B 104     191.941 127.388  23.308  1.00  0.00           O  
ATOM   1746  H   GLY B 104     191.577 123.420  24.379  1.00  0.00           H  
ATOM   1747 1HA  GLY B 104     193.026 124.881  23.154  1.00  0.00           H  
ATOM   1748 2HA  GLY B 104     191.791 125.076  21.926  1.00  0.00           H  
ATOM   1749  N   LEU B 105     190.600 126.183  24.651  1.00  0.00           N  
ATOM   1750  CA  LEU B 105     190.055 127.362  25.308  1.00  0.00           C  
ATOM   1751  C   LEU B 105     189.974 127.166  26.816  1.00  0.00           C  
ATOM   1752  O   LEU B 105     189.462 126.153  27.295  1.00  0.00           O  
ATOM   1753  CB  LEU B 105     188.662 127.682  24.752  1.00  0.00           C  
ATOM   1754  CG  LEU B 105     188.042 129.002  25.228  1.00  0.00           C  
ATOM   1755  CD1 LEU B 105     187.243 129.627  24.092  1.00  0.00           C  
ATOM   1756  CD2 LEU B 105     187.159 128.740  26.439  1.00  0.00           C  
ATOM   1757  H   LEU B 105     190.294 125.264  24.939  1.00  0.00           H  
ATOM   1758  HA  LEU B 105     190.719 128.207  25.111  1.00  0.00           H  
ATOM   1759 1HB  LEU B 105     188.721 127.717  23.665  1.00  0.00           H  
ATOM   1760 2HB  LEU B 105     187.983 126.877  25.032  1.00  0.00           H  
ATOM   1761  HG  LEU B 105     188.834 129.698  25.500  1.00  0.00           H  
ATOM   1762 1HD1 LEU B 105     186.801 130.565  24.431  1.00  0.00           H  
ATOM   1763 2HD1 LEU B 105     187.902 129.821  23.247  1.00  0.00           H  
ATOM   1764 3HD1 LEU B 105     186.451 128.944  23.786  1.00  0.00           H  
ATOM   1765 1HD2 LEU B 105     186.718 129.678  26.778  1.00  0.00           H  
ATOM   1766 2HD2 LEU B 105     186.364 128.044  26.167  1.00  0.00           H  
ATOM   1767 3HD2 LEU B 105     187.758 128.310  27.241  1.00  0.00           H  
ATOM   1768  N   LEU B 106     190.481 128.141  27.564  1.00  0.00           N  
ATOM   1769  CA  LEU B 106     190.383 128.130  29.017  1.00  0.00           C  
ATOM   1770  C   LEU B 106     189.486 129.257  29.517  1.00  0.00           C  
ATOM   1771  O   LEU B 106     189.659 130.415  29.134  1.00  0.00           O  
ATOM   1772  CB  LEU B 106     191.777 128.261  29.643  1.00  0.00           C  
ATOM   1773  CG  LEU B 106     191.809 128.436  31.167  1.00  0.00           C  
ATOM   1774  CD1 LEU B 106     191.328 127.156  31.836  1.00  0.00           C  
ATOM   1775  CD2 LEU B 106     193.222 128.787  31.609  1.00  0.00           C  
ATOM   1776  H   LEU B 106     190.949 128.914  27.111  1.00  0.00           H  
ATOM   1777  HA  LEU B 106     189.954 127.177  29.329  1.00  0.00           H  
ATOM   1778 1HB  LEU B 106     192.352 127.369  29.401  1.00  0.00           H  
ATOM   1779 2HB  LEU B 106     192.278 129.122  29.201  1.00  0.00           H  
ATOM   1780  HG  LEU B 106     191.129 129.238  31.455  1.00  0.00           H  
ATOM   1781 1HD1 LEU B 106     191.350 127.280  32.919  1.00  0.00           H  
ATOM   1782 2HD1 LEU B 106     190.308 126.939  31.517  1.00  0.00           H  
ATOM   1783 3HD1 LEU B 106     191.980 126.330  31.552  1.00  0.00           H  
ATOM   1784 1HD2 LEU B 106     193.244 128.912  32.692  1.00  0.00           H  
ATOM   1785 2HD2 LEU B 106     193.902 127.985  31.323  1.00  0.00           H  
ATOM   1786 3HD2 LEU B 106     193.533 129.715  31.130  1.00  0.00           H  
ATOM   1787  N   SER B 107     188.529 128.915  30.370  1.00  0.00           N  
ATOM   1788  CA  SER B 107     187.628 129.910  30.939  1.00  0.00           C  
ATOM   1789  C   SER B 107     187.739 129.951  32.455  1.00  0.00           C  
ATOM   1790  O   SER B 107     187.657 128.919  33.124  1.00  0.00           O  
ATOM   1791  CB  SER B 107     186.197 129.609  30.537  1.00  0.00           C  
ATOM   1792  OG  SER B 107     186.016 129.783  29.158  1.00  0.00           O  
ATOM   1793  H   SER B 107     188.428 127.946  30.643  1.00  0.00           H  
ATOM   1794  HA  SER B 107     187.906 130.889  30.552  1.00  0.00           H  
ATOM   1795 1HB  SER B 107     185.949 128.585  30.813  1.00  0.00           H  
ATOM   1796 2HB  SER B 107     185.521 130.267  31.081  1.00  0.00           H  
ATOM   1797  HG  SER B 107     186.318 128.970  28.747  1.00  0.00           H  
ATOM   1798  N   ILE B 108     187.938 131.147  32.999  1.00  0.00           N  
ATOM   1799  CA  ILE B 108     187.966 131.326  34.446  1.00  0.00           C  
ATOM   1800  C   ILE B 108     186.974 132.392  34.890  1.00  0.00           C  
ATOM   1801  O   ILE B 108     187.012 133.525  34.409  1.00  0.00           O  
ATOM   1802  CB  ILE B 108     189.378 131.708  34.926  1.00  0.00           C  
ATOM   1803  CG1 ILE B 108     190.401 130.672  34.453  1.00  0.00           C  
ATOM   1804  CG2 ILE B 108     189.409 131.838  36.441  1.00  0.00           C  
ATOM   1805  CD1 ILE B 108     191.838 131.084  34.681  1.00  0.00           C  
ATOM   1806  H   ILE B 108     188.081 131.944  32.395  1.00  0.00           H  
ATOM   1807  HA  ILE B 108     187.685 130.385  34.916  1.00  0.00           H  
ATOM   1808  HB  ILE B 108     189.667 132.661  34.483  1.00  0.00           H  
ATOM   1809 1HG1 ILE B 108     190.230 129.729  34.971  1.00  0.00           H  
ATOM   1810 2HG1 ILE B 108     190.266 130.487  33.387  1.00  0.00           H  
ATOM   1811 1HG2 ILE B 108     190.415 132.108  36.762  1.00  0.00           H  
ATOM   1812 2HG2 ILE B 108     188.708 132.611  36.753  1.00  0.00           H  
ATOM   1813 3HG2 ILE B 108     189.126 130.887  36.893  1.00  0.00           H  
ATOM   1814 1HD1 ILE B 108     192.503 130.299  34.320  1.00  0.00           H  
ATOM   1815 2HD1 ILE B 108     192.041 132.009  34.141  1.00  0.00           H  
ATOM   1816 3HD1 ILE B 108     192.006 131.240  35.745  1.00  0.00           H  
ATOM   1817  N   GLU B 109     186.085 132.033  35.810  1.00  0.00           N  
ATOM   1818  CA  GLU B 109     185.072 132.971  36.280  1.00  0.00           C  
ATOM   1819  C   GLU B 109     185.346 133.408  37.713  1.00  0.00           C  
ATOM   1820  O   GLU B 109     185.554 132.574  38.593  1.00  0.00           O  
ATOM   1821  CB  GLU B 109     183.679 132.342  36.184  1.00  0.00           C  
ATOM   1822  CG  GLU B 109     182.551 133.238  36.673  1.00  0.00           C  
ATOM   1823  CD  GLU B 109     181.205 132.572  36.609  1.00  0.00           C  
ATOM   1824  OE1 GLU B 109     181.127 131.483  36.091  1.00  0.00           O  
ATOM   1825  OE2 GLU B 109     180.255 133.151  37.079  1.00  0.00           O  
ATOM   1826  H   GLU B 109     186.125 131.103  36.203  1.00  0.00           H  
ATOM   1827  HA  GLU B 109     185.098 133.856  35.644  1.00  0.00           H  
ATOM   1828 1HB  GLU B 109     183.471 132.075  35.149  1.00  0.00           H  
ATOM   1829 2HB  GLU B 109     183.655 131.425  36.770  1.00  0.00           H  
ATOM   1830 1HG  GLU B 109     182.752 133.529  37.705  1.00  0.00           H  
ATOM   1831 2HG  GLU B 109     182.532 134.144  36.067  1.00  0.00           H  
ATOM   1832  N   VAL B 110     185.353 134.719  37.946  1.00  0.00           N  
ATOM   1833  CA  VAL B 110     185.705 135.240  39.260  1.00  0.00           C  
ATOM   1834  C   VAL B 110     184.602 136.140  39.808  1.00  0.00           C  
ATOM   1835  O   VAL B 110     184.040 136.963  39.088  1.00  0.00           O  
ATOM   1836  CB  VAL B 110     187.023 136.033  39.184  1.00  0.00           C  
ATOM   1837  CG1 VAL B 110     187.483 136.438  40.577  1.00  0.00           C  
ATOM   1838  CG2 VAL B 110     188.088 135.202  38.484  1.00  0.00           C  
ATOM   1839  H   VAL B 110     185.123 135.356  37.198  1.00  0.00           H  
ATOM   1840  HA  VAL B 110     185.841 134.401  39.942  1.00  0.00           H  
ATOM   1841  HB  VAL B 110     186.851 136.952  38.623  1.00  0.00           H  
ATOM   1842 1HG1 VAL B 110     188.415 136.998  40.504  1.00  0.00           H  
ATOM   1843 2HG1 VAL B 110     186.721 137.061  41.044  1.00  0.00           H  
ATOM   1844 3HG1 VAL B 110     187.643 135.545  41.180  1.00  0.00           H  
ATOM   1845 1HG2 VAL B 110     189.017 135.770  38.433  1.00  0.00           H  
ATOM   1846 2HG2 VAL B 110     188.255 134.281  39.042  1.00  0.00           H  
ATOM   1847 3HG2 VAL B 110     187.755 134.960  37.475  1.00  0.00           H  
ATOM   1848  N   LYS B 111     184.304 135.983  41.094  1.00  0.00           N  
ATOM   1849  CA  LYS B 111     183.356 136.862  41.768  1.00  0.00           C  
ATOM   1850  C   LYS B 111     184.075 137.960  42.539  1.00  0.00           C  
ATOM   1851  O   LYS B 111     185.233 137.802  42.921  1.00  0.00           O  
ATOM   1852  CB  LYS B 111     182.458 136.058  42.711  1.00  0.00           C  
ATOM   1853  CG  LYS B 111     181.580 135.025  42.017  1.00  0.00           C  
ATOM   1854  CD  LYS B 111     180.738 134.251  43.019  1.00  0.00           C  
ATOM   1855  CE  LYS B 111     179.948 133.142  42.341  1.00  0.00           C  
ATOM   1856  NZ  LYS B 111     179.261 132.264  43.327  1.00  0.00           N  
ATOM   1857  H   LYS B 111     184.747 135.241  41.617  1.00  0.00           H  
ATOM   1858  HA  LYS B 111     182.729 137.338  41.014  1.00  0.00           H  
ATOM   1859 1HB  LYS B 111     183.074 135.535  43.443  1.00  0.00           H  
ATOM   1860 2HB  LYS B 111     181.804 136.738  43.257  1.00  0.00           H  
ATOM   1861 1HG  LYS B 111     180.920 135.527  41.308  1.00  0.00           H  
ATOM   1862 2HG  LYS B 111     182.208 134.326  41.465  1.00  0.00           H  
ATOM   1863 1HD  LYS B 111     181.387 133.814  43.778  1.00  0.00           H  
ATOM   1864 2HD  LYS B 111     180.042 134.933  43.509  1.00  0.00           H  
ATOM   1865 1HE  LYS B 111     179.203 133.578  41.678  1.00  0.00           H  
ATOM   1866 2HE  LYS B 111     180.623 132.532  41.740  1.00  0.00           H  
ATOM   1867 1HZ  LYS B 111     178.750 131.543  42.838  1.00  0.00           H  
ATOM   1868 2HZ  LYS B 111     179.946 131.838  43.934  1.00  0.00           H  
ATOM   1869 3HZ  LYS B 111     178.618 132.817  43.876  1.00  0.00           H  
ATOM   1870  N   ASN B 112     183.376 139.070  42.774  1.00  0.00           N  
ATOM   1871  CA  ASN B 112     183.847 140.115  43.675  1.00  0.00           C  
ATOM   1872  C   ASN B 112     185.280 140.517  43.350  1.00  0.00           C  
ATOM   1873  O   ASN B 112     186.124 140.594  44.242  1.00  0.00           O  
ATOM   1874  CB  ASN B 112     183.731 139.667  45.120  1.00  0.00           C  
ATOM   1875  CG  ASN B 112     182.314 139.363  45.520  1.00  0.00           C  
ATOM   1876  OD1 ASN B 112     181.378 140.052  45.100  1.00  0.00           O  
ATOM   1877  ND2 ASN B 112     182.139 138.346  46.323  1.00  0.00           N  
ATOM   1878  H   ASN B 112     182.479 139.185  42.324  1.00  0.00           H  
ATOM   1879  HA  ASN B 112     183.222 141.000  43.533  1.00  0.00           H  
ATOM   1880 1HB  ASN B 112     184.340 138.773  45.273  1.00  0.00           H  
ATOM   1881 2HB  ASN B 112     184.124 140.446  45.775  1.00  0.00           H  
ATOM   1882 1HD2 ASN B 112     181.219 138.097  46.623  1.00  0.00           H  
ATOM   1883 2HD2 ASN B 112     182.928 137.817  46.637  1.00  0.00           H  
ATOM   1884  N   LEU B 113     185.550 140.782  42.076  1.00  0.00           N  
ATOM   1885  CA  LEU B 113     186.913 141.049  41.630  1.00  0.00           C  
ATOM   1886  C   LEU B 113     187.093 142.513  41.253  1.00  0.00           C  
ATOM   1887  O   LEU B 113     186.543 142.980  40.255  1.00  0.00           O  
ATOM   1888  CB  LEU B 113     187.262 140.160  40.431  1.00  0.00           C  
ATOM   1889  CG  LEU B 113     188.684 140.316  39.878  1.00  0.00           C  
ATOM   1890  CD1 LEU B 113     189.692 139.900  40.941  1.00  0.00           C  
ATOM   1891  CD2 LEU B 113     188.836 139.474  38.620  1.00  0.00           C  
ATOM   1892  H   LEU B 113     184.798 140.795  41.402  1.00  0.00           H  
ATOM   1893  HA  LEU B 113     187.595 140.817  42.449  1.00  0.00           H  
ATOM   1894 1HB  LEU B 113     187.132 139.118  40.721  1.00  0.00           H  
ATOM   1895 2HB  LEU B 113     186.566 140.379  39.621  1.00  0.00           H  
ATOM   1896  HG  LEU B 113     188.868 141.364  39.637  1.00  0.00           H  
ATOM   1897 1HD1 LEU B 113     190.702 140.011  40.548  1.00  0.00           H  
ATOM   1898 2HD1 LEU B 113     189.574 140.531  41.822  1.00  0.00           H  
ATOM   1899 3HD1 LEU B 113     189.522 138.859  41.215  1.00  0.00           H  
ATOM   1900 1HD2 LEU B 113     189.847 139.586  38.227  1.00  0.00           H  
ATOM   1901 2HD2 LEU B 113     188.654 138.426  38.860  1.00  0.00           H  
ATOM   1902 3HD2 LEU B 113     188.117 139.805  37.871  1.00  0.00           H  
ATOM   1903  N   PRO B 114     187.876 143.230  42.052  1.00  0.00           N  
ATOM   1904  CA  PRO B 114     188.076 144.660  41.853  1.00  0.00           C  
ATOM   1905  C   PRO B 114     188.598 144.952  40.451  1.00  0.00           C  
ATOM   1906  O   PRO B 114     189.344 144.154  39.884  1.00  0.00           O  
ATOM   1907  CB  PRO B 114     189.108 145.016  42.927  1.00  0.00           C  
ATOM   1908  CG  PRO B 114     188.842 144.044  44.026  1.00  0.00           C  
ATOM   1909  CD  PRO B 114     188.513 142.758  43.317  1.00  0.00           C  
ATOM   1910  HA  PRO B 114     187.126 145.179  41.965  1.00  0.00           H  
ATOM   1911 1HB  PRO B 114     190.124 144.929  42.516  1.00  0.00           H  
ATOM   1912 2HB  PRO B 114     188.978 146.062  43.242  1.00  0.00           H  
ATOM   1913 1HG  PRO B 114     189.726 143.955  44.676  1.00  0.00           H  
ATOM   1914 2HG  PRO B 114     188.017 144.403  44.659  1.00  0.00           H  
ATOM   1915 1HD  PRO B 114     189.439 142.200  43.119  1.00  0.00           H  
ATOM   1916 2HD  PRO B 114     187.825 142.163  43.936  1.00  0.00           H  
ATOM   1917  N   GLU B 115     188.205 146.100  39.901  1.00  0.00           N  
ATOM   1918  CA  GLU B 115     188.622 146.512  38.568  1.00  0.00           C  
ATOM   1919  C   GLU B 115     190.141 146.529  38.447  1.00  0.00           C  
ATOM   1920  O   GLU B 115     190.690 146.113  37.425  1.00  0.00           O  
ATOM   1921  CB  GLU B 115     188.060 147.897  38.237  1.00  0.00           C  
ATOM   1922  CG  GLU B 115     188.476 148.436  36.877  1.00  0.00           C  
ATOM   1923  CD  GLU B 115     187.931 149.811  36.602  1.00  0.00           C  
ATOM   1924  OE1 GLU B 115     186.916 150.151  37.158  1.00  0.00           O  
ATOM   1925  OE2 GLU B 115     188.535 150.523  35.833  1.00  0.00           O  
ATOM   1926  H   GLU B 115     187.592 146.706  40.426  1.00  0.00           H  
ATOM   1927  HA  GLU B 115     188.232 145.797  37.845  1.00  0.00           H  
ATOM   1928 1HB  GLU B 115     186.971 147.863  38.266  1.00  0.00           H  
ATOM   1929 2HB  GLU B 115     188.385 148.612  38.994  1.00  0.00           H  
ATOM   1930 1HG  GLU B 115     189.563 148.471  36.827  1.00  0.00           H  
ATOM   1931 2HG  GLU B 115     188.127 147.752  36.104  1.00  0.00           H  
ATOM   1932  N   GLU B 116     190.818 147.021  39.482  1.00  0.00           N  
ATOM   1933  CA  GLU B 116     192.274 147.094  39.477  1.00  0.00           C  
ATOM   1934  C   GLU B 116     192.893 145.716  39.285  1.00  0.00           C  
ATOM   1935  O   GLU B 116     193.872 145.562  38.555  1.00  0.00           O  
ATOM   1936  CB  GLU B 116     192.782 147.715  40.780  1.00  0.00           C  
ATOM   1937  CG  GLU B 116     192.424 149.184  40.958  1.00  0.00           C  
ATOM   1938  CD  GLU B 116     191.026 149.387  41.470  1.00  0.00           C  
ATOM   1939  OE1 GLU B 116     190.347 148.414  41.693  1.00  0.00           O  
ATOM   1940  OE2 GLU B 116     190.635 150.519  41.639  1.00  0.00           O  
ATOM   1941  H   GLU B 116     190.314 147.349  40.293  1.00  0.00           H  
ATOM   1942  HA  GLU B 116     192.587 147.725  38.644  1.00  0.00           H  
ATOM   1943 1HB  GLU B 116     192.373 147.166  41.629  1.00  0.00           H  
ATOM   1944 2HB  GLU B 116     193.868 147.627  40.827  1.00  0.00           H  
ATOM   1945 1HG  GLU B 116     193.125 149.635  41.660  1.00  0.00           H  
ATOM   1946 2HG  GLU B 116     192.534 149.692  40.001  1.00  0.00           H  
ATOM   1947  N   ALA B 117     192.311 144.719  39.943  1.00  0.00           N  
ATOM   1948  CA  ALA B 117     192.775 143.341  39.816  1.00  0.00           C  
ATOM   1949  C   ALA B 117     192.511 142.797  38.418  1.00  0.00           C  
ATOM   1950  O   ALA B 117     193.332 142.065  37.865  1.00  0.00           O  
ATOM   1951  CB  ALA B 117     192.109 142.459  40.862  1.00  0.00           C  
ATOM   1952  H   ALA B 117     191.527 144.917  40.546  1.00  0.00           H  
ATOM   1953  HA  ALA B 117     193.851 143.322  39.998  1.00  0.00           H  
ATOM   1954 1HB  ALA B 117     192.465 141.435  40.754  1.00  0.00           H  
ATOM   1955 2HB  ALA B 117     192.355 142.826  41.858  1.00  0.00           H  
ATOM   1956 3HB  ALA B 117     191.029 142.484  40.723  1.00  0.00           H  
ATOM   1957  N   GLN B 118     191.367 143.163  37.852  1.00  0.00           N  
ATOM   1958  CA  GLN B 118     190.984 142.709  36.521  1.00  0.00           C  
ATOM   1959  C   GLN B 118     191.983 143.177  35.471  1.00  0.00           C  
ATOM   1960  O   GLN B 118     192.365 142.414  34.584  1.00  0.00           O  
ATOM   1961  CB  GLN B 118     189.581 143.211  36.166  1.00  0.00           C  
ATOM   1962  CG  GLN B 118     188.462 142.523  36.930  1.00  0.00           C  
ATOM   1963  CD  GLN B 118     187.089 142.994  36.494  1.00  0.00           C  
ATOM   1964  OE1 GLN B 118     186.804 143.102  35.298  1.00  0.00           O  
ATOM   1965  NE2 GLN B 118     186.227 143.280  37.464  1.00  0.00           N  
ATOM   1966  H   GLN B 118     190.744 143.781  38.356  1.00  0.00           H  
ATOM   1967  HA  GLN B 118     190.973 141.618  36.517  1.00  0.00           H  
ATOM   1968 1HB  GLN B 118     189.516 144.281  36.364  1.00  0.00           H  
ATOM   1969 2HB  GLN B 118     189.400 143.063  35.101  1.00  0.00           H  
ATOM   1970 1HG  GLN B 118     188.525 141.449  36.758  1.00  0.00           H  
ATOM   1971 2HG  GLN B 118     188.577 142.738  37.993  1.00  0.00           H  
ATOM   1972 1HE2 GLN B 118     185.305 143.596  37.237  1.00  0.00           H  
ATOM   1973 2HE2 GLN B 118     186.498 143.179  38.421  1.00  0.00           H  
ATOM   1974  N   ARG B 119     192.410 144.431  35.589  1.00  0.00           N  
ATOM   1975  CA  ARG B 119     193.360 145.015  34.653  1.00  0.00           C  
ATOM   1976  C   ARG B 119     194.723 144.344  34.758  1.00  0.00           C  
ATOM   1977  O   ARG B 119     195.372 144.079  33.746  1.00  0.00           O  
ATOM   1978  CB  ARG B 119     193.511 146.509  34.906  1.00  0.00           C  
ATOM   1979  CG  ARG B 119     192.305 147.349  34.516  1.00  0.00           C  
ATOM   1980  CD  ARG B 119     192.509 148.784  34.837  1.00  0.00           C  
ATOM   1981  NE  ARG B 119     191.337 149.583  34.517  1.00  0.00           N  
ATOM   1982  CZ  ARG B 119     191.064 150.087  33.298  1.00  0.00           C  
ATOM   1983  NH1 ARG B 119     191.887 149.867  32.297  1.00  0.00           N  
ATOM   1984  NH2 ARG B 119     189.969 150.803  33.109  1.00  0.00           N  
ATOM   1985  H   ARG B 119     192.064 144.996  36.351  1.00  0.00           H  
ATOM   1986  HA  ARG B 119     192.983 144.872  33.640  1.00  0.00           H  
ATOM   1987 1HB  ARG B 119     193.703 146.679  35.964  1.00  0.00           H  
ATOM   1988 2HB  ARG B 119     194.370 146.886  34.352  1.00  0.00           H  
ATOM   1989 1HG  ARG B 119     192.131 147.258  33.444  1.00  0.00           H  
ATOM   1990 2HG  ARG B 119     191.426 146.997  35.058  1.00  0.00           H  
ATOM   1991 1HD  ARG B 119     192.714 148.892  35.902  1.00  0.00           H  
ATOM   1992 2HD  ARG B 119     193.351 149.170  34.264  1.00  0.00           H  
ATOM   1993  HE  ARG B 119     190.680 149.774  35.262  1.00  0.00           H  
ATOM   1994 1HH1 ARG B 119     192.724 149.319  32.441  1.00  0.00           H  
ATOM   1995 2HH1 ARG B 119     191.683 150.244  31.382  1.00  0.00           H  
ATOM   1996 1HH2 ARG B 119     189.338 150.973  33.878  1.00  0.00           H  
ATOM   1997 2HH2 ARG B 119     189.766 151.180  32.194  1.00  0.00           H  
ATOM   1998  N   LEU B 120     195.148 144.060  35.987  1.00  0.00           N  
ATOM   1999  CA  LEU B 120     196.427 143.399  36.225  1.00  0.00           C  
ATOM   2000  C   LEU B 120     196.397 141.953  35.748  1.00  0.00           C  
ATOM   2001  O   LEU B 120     197.348 141.470  35.136  1.00  0.00           O  
ATOM   2002  CB  LEU B 120     196.778 143.444  37.718  1.00  0.00           C  
ATOM   2003  CG  LEU B 120     197.098 144.833  38.284  1.00  0.00           C  
ATOM   2004  CD1 LEU B 120     197.115 144.770  39.806  1.00  0.00           C  
ATOM   2005  CD2 LEU B 120     198.438 145.308  37.742  1.00  0.00           C  
ATOM   2006  H   LEU B 120     194.568 144.299  36.780  1.00  0.00           H  
ATOM   2007  HA  LEU B 120     197.198 143.927  35.664  1.00  0.00           H  
ATOM   2008 1HB  LEU B 120     195.941 143.040  38.284  1.00  0.00           H  
ATOM   2009 2HB  LEU B 120     197.647 142.808  37.890  1.00  0.00           H  
ATOM   2010  HG  LEU B 120     196.318 145.535  37.988  1.00  0.00           H  
ATOM   2011 1HD1 LEU B 120     197.342 145.758  40.208  1.00  0.00           H  
ATOM   2012 2HD1 LEU B 120     196.139 144.447  40.167  1.00  0.00           H  
ATOM   2013 3HD1 LEU B 120     197.876 144.062  40.132  1.00  0.00           H  
ATOM   2014 1HD2 LEU B 120     198.664 146.295  38.144  1.00  0.00           H  
ATOM   2015 2HD2 LEU B 120     199.219 144.607  38.038  1.00  0.00           H  
ATOM   2016 3HD2 LEU B 120     198.392 145.361  36.654  1.00  0.00           H  
ATOM   2017  N   ILE B 121     195.289 141.270  36.029  1.00  0.00           N  
ATOM   2018  CA  ILE B 121     195.112 139.881  35.621  1.00  0.00           C  
ATOM   2019  C   ILE B 121     195.113 139.748  34.103  1.00  0.00           C  
ATOM   2020  O   ILE B 121     195.763 138.858  33.553  1.00  0.00           O  
ATOM   2021  CB  ILE B 121     193.801 139.305  36.187  1.00  0.00           C  
ATOM   2022  CG1 ILE B 121     193.913 139.113  37.702  1.00  0.00           C  
ATOM   2023  CG2 ILE B 121     193.460 137.990  35.504  1.00  0.00           C  
ATOM   2024  CD1 ILE B 121     192.583 138.910  38.391  1.00  0.00           C  
ATOM   2025  H   ILE B 121     194.544 141.728  36.535  1.00  0.00           H  
ATOM   2026  HA  ILE B 121     195.944 139.297  36.015  1.00  0.00           H  
ATOM   2027  HB  ILE B 121     192.990 140.013  36.018  1.00  0.00           H  
ATOM   2028 1HG1 ILE B 121     194.542 138.250  37.914  1.00  0.00           H  
ATOM   2029 2HG1 ILE B 121     194.395 139.985  38.144  1.00  0.00           H  
ATOM   2030 1HG2 ILE B 121     192.531 137.596  35.917  1.00  0.00           H  
ATOM   2031 2HG2 ILE B 121     193.340 138.155  34.435  1.00  0.00           H  
ATOM   2032 3HG2 ILE B 121     194.264 137.273  35.673  1.00  0.00           H  
ATOM   2033 1HD1 ILE B 121     192.743 138.782  39.462  1.00  0.00           H  
ATOM   2034 2HD1 ILE B 121     191.948 139.781  38.221  1.00  0.00           H  
ATOM   2035 3HD1 ILE B 121     192.097 138.023  37.989  1.00  0.00           H  
ATOM   2036  N   GLN B 122     194.390 140.640  33.431  1.00  0.00           N  
ATOM   2037  CA  GLN B 122     194.359 140.666  31.975  1.00  0.00           C  
ATOM   2038  C   GLN B 122     195.766 140.733  31.396  1.00  0.00           C  
ATOM   2039  O   GLN B 122     196.101 139.989  30.474  1.00  0.00           O  
ATOM   2040  CB  GLN B 122     193.533 141.854  31.477  1.00  0.00           C  
ATOM   2041  CG  GLN B 122     193.390 141.924  29.966  1.00  0.00           C  
ATOM   2042  CD  GLN B 122     192.840 143.257  29.497  1.00  0.00           C  
ATOM   2043  OE1 GLN B 122     193.427 143.918  28.636  1.00  0.00           O  
ATOM   2044  NE2 GLN B 122     191.709 143.661  30.063  1.00  0.00           N  
ATOM   2045  H   GLN B 122     193.845 141.320  33.942  1.00  0.00           H  
ATOM   2046  HA  GLN B 122     193.882 139.750  31.622  1.00  0.00           H  
ATOM   2047 1HB  GLN B 122     192.533 141.807  31.907  1.00  0.00           H  
ATOM   2048 2HB  GLN B 122     193.991 142.783  31.814  1.00  0.00           H  
ATOM   2049 1HG  GLN B 122     194.370 141.778  29.511  1.00  0.00           H  
ATOM   2050 2HG  GLN B 122     192.707 141.139  29.640  1.00  0.00           H  
ATOM   2051 1HE2 GLN B 122     191.298 144.534  29.793  1.00  0.00           H  
ATOM   2052 2HE2 GLN B 122     191.266 143.095  30.758  1.00  0.00           H  
ATOM   2053  N   LYS B 123     196.585 141.626  31.943  1.00  0.00           N  
ATOM   2054  CA  LYS B 123     197.966 141.770  31.497  1.00  0.00           C  
ATOM   2055  C   LYS B 123     198.785 140.530  31.830  1.00  0.00           C  
ATOM   2056  O   LYS B 123     199.602 140.079  31.027  1.00  0.00           O  
ATOM   2057  CB  LYS B 123     198.607 143.007  32.127  1.00  0.00           C  
ATOM   2058  CG  LYS B 123     198.069 144.331  31.601  1.00  0.00           C  
ATOM   2059  CD  LYS B 123     198.739 145.512  32.287  1.00  0.00           C  
ATOM   2060  CE  LYS B 123     198.195 146.836  31.769  1.00  0.00           C  
ATOM   2061  NZ  LYS B 123     198.815 148.000  32.458  1.00  0.00           N  
ATOM   2062  H   LYS B 123     196.243 142.219  32.686  1.00  0.00           H  
ATOM   2063  HA  LYS B 123     197.969 141.896  30.414  1.00  0.00           H  
ATOM   2064 1HB  LYS B 123     198.451 142.988  33.206  1.00  0.00           H  
ATOM   2065 2HB  LYS B 123     199.683 142.990  31.951  1.00  0.00           H  
ATOM   2066 1HG  LYS B 123     198.248 144.396  30.527  1.00  0.00           H  
ATOM   2067 2HG  LYS B 123     196.994 144.382  31.775  1.00  0.00           H  
ATOM   2068 1HD  LYS B 123     198.567 145.454  33.362  1.00  0.00           H  
ATOM   2069 2HD  LYS B 123     199.813 145.476  32.106  1.00  0.00           H  
ATOM   2070 1HE  LYS B 123     198.391 146.916  30.700  1.00  0.00           H  
ATOM   2071 2HE  LYS B 123     197.117 146.871  31.922  1.00  0.00           H  
ATOM   2072 1HZ  LYS B 123     198.428 148.856  32.087  1.00  0.00           H  
ATOM   2073 2HZ  LYS B 123     198.623 147.946  33.449  1.00  0.00           H  
ATOM   2074 3HZ  LYS B 123     199.813 147.989  32.308  1.00  0.00           H  
ATOM   2075  N   LEU B 124     198.562 139.982  33.021  1.00  0.00           N  
ATOM   2076  CA  LEU B 124     199.294 138.803  33.466  1.00  0.00           C  
ATOM   2077  C   LEU B 124     198.960 137.590  32.606  1.00  0.00           C  
ATOM   2078  O   LEU B 124     199.833 136.785  32.284  1.00  0.00           O  
ATOM   2079  CB  LEU B 124     198.972 138.502  34.935  1.00  0.00           C  
ATOM   2080  CG  LEU B 124     199.561 139.480  35.959  1.00  0.00           C  
ATOM   2081  CD1 LEU B 124     198.879 139.278  37.305  1.00  0.00           C  
ATOM   2082  CD2 LEU B 124     201.062 139.258  36.068  1.00  0.00           C  
ATOM   2083  H   LEU B 124     197.870 140.391  33.632  1.00  0.00           H  
ATOM   2084  HA  LEU B 124     200.362 138.998  33.360  1.00  0.00           H  
ATOM   2085 1HB  LEU B 124     197.890 138.503  35.060  1.00  0.00           H  
ATOM   2086 2HB  LEU B 124     199.344 137.506  35.175  1.00  0.00           H  
ATOM   2087  HG  LEU B 124     199.368 140.504  35.638  1.00  0.00           H  
ATOM   2088 1HD1 LEU B 124     199.297 139.973  38.033  1.00  0.00           H  
ATOM   2089 2HD1 LEU B 124     197.809 139.462  37.202  1.00  0.00           H  
ATOM   2090 3HD1 LEU B 124     199.041 138.256  37.645  1.00  0.00           H  
ATOM   2091 1HD2 LEU B 124     201.481 139.954  36.796  1.00  0.00           H  
ATOM   2092 2HD2 LEU B 124     201.256 138.235  36.391  1.00  0.00           H  
ATOM   2093 3HD2 LEU B 124     201.526 139.426  35.096  1.00  0.00           H  
ATOM   2094  N   LEU B 125     197.687 137.459  32.233  1.00  0.00           N  
ATOM   2095  CA  LEU B 125     197.248 136.331  31.420  1.00  0.00           C  
ATOM   2096  C   LEU B 125     197.891 136.361  30.041  1.00  0.00           C  
ATOM   2097  O   LEU B 125     198.351 135.337  29.538  1.00  0.00           O  
ATOM   2098  CB  LEU B 125     195.721 136.342  31.279  1.00  0.00           C  
ATOM   2099  CG  LEU B 125     194.932 136.020  32.554  1.00  0.00           C  
ATOM   2100  CD1 LEU B 125     193.458 136.332  32.333  1.00  0.00           C  
ATOM   2101  CD2 LEU B 125     195.133 134.556  32.919  1.00  0.00           C  
ATOM   2102  H   LEU B 125     197.011 138.153  32.517  1.00  0.00           H  
ATOM   2103  HA  LEU B 125     197.547 135.409  31.918  1.00  0.00           H  
ATOM   2104 1HB  LEU B 125     195.411 137.329  30.938  1.00  0.00           H  
ATOM   2105 2HB  LEU B 125     195.437 135.613  30.520  1.00  0.00           H  
ATOM   2106  HG  LEU B 125     195.287 136.649  33.371  1.00  0.00           H  
ATOM   2107 1HD1 LEU B 125     192.898 136.103  33.239  1.00  0.00           H  
ATOM   2108 2HD1 LEU B 125     193.342 137.389  32.093  1.00  0.00           H  
ATOM   2109 3HD1 LEU B 125     193.078 135.728  31.510  1.00  0.00           H  
ATOM   2110 1HD2 LEU B 125     194.573 134.327  33.826  1.00  0.00           H  
ATOM   2111 2HD2 LEU B 125     194.777 133.926  32.104  1.00  0.00           H  
ATOM   2112 3HD2 LEU B 125     196.193 134.366  33.089  1.00  0.00           H  
ATOM   2113  N   GLN B 126     197.920 137.544  29.433  1.00  0.00           N  
ATOM   2114  CA  GLN B 126     198.571 137.727  28.142  1.00  0.00           C  
ATOM   2115  C   GLN B 126     200.079 137.548  28.255  1.00  0.00           C  
ATOM   2116  O   GLN B 126     200.719 137.010  27.351  1.00  0.00           O  
ATOM   2117  CB  GLN B 126     198.249 139.112  27.573  1.00  0.00           C  
ATOM   2118  CG  GLN B 126     198.730 139.326  26.148  1.00  0.00           C  
ATOM   2119  CD  GLN B 126     198.011 138.432  25.155  1.00  0.00           C  
ATOM   2120  OE1 GLN B 126     196.778 138.373  25.131  1.00  0.00           O  
ATOM   2121  NE2 GLN B 126     198.778 137.730  24.329  1.00  0.00           N  
ATOM   2122  H   GLN B 126     197.478 138.335  29.878  1.00  0.00           H  
ATOM   2123  HA  GLN B 126     198.193 136.972  27.454  1.00  0.00           H  
ATOM   2124 1HB  GLN B 126     197.171 139.272  27.593  1.00  0.00           H  
ATOM   2125 2HB  GLN B 126     198.706 139.878  28.200  1.00  0.00           H  
ATOM   2126 1HG  GLN B 126     198.550 140.363  25.867  1.00  0.00           H  
ATOM   2127 2HG  GLN B 126     199.796 139.104  26.098  1.00  0.00           H  
ATOM   2128 1HE2 GLN B 126     198.360 137.123  23.651  1.00  0.00           H  
ATOM   2129 2HE2 GLN B 126     199.774 137.808  24.382  1.00  0.00           H  
ATOM   2130  N   LEU B 127     200.643 138.003  29.371  1.00  0.00           N  
ATOM   2131  CA  LEU B 127     202.077 137.894  29.615  1.00  0.00           C  
ATOM   2132  C   LEU B 127     202.505 136.437  29.736  1.00  0.00           C  
ATOM   2133  O   LEU B 127     203.543 136.039  29.207  1.00  0.00           O  
ATOM   2134  CB  LEU B 127     202.457 138.653  30.893  1.00  0.00           C  
ATOM   2135  CG  LEU B 127     203.939 138.598  31.283  1.00  0.00           C  
ATOM   2136  CD1 LEU B 127     204.786 139.156  30.147  1.00  0.00           C  
ATOM   2137  CD2 LEU B 127     204.156 139.387  32.566  1.00  0.00           C  
ATOM   2138  H   LEU B 127     200.056 138.437  30.069  1.00  0.00           H  
ATOM   2139  HA  LEU B 127     202.606 138.343  28.774  1.00  0.00           H  
ATOM   2140 1HB  LEU B 127     202.186 139.701  30.768  1.00  0.00           H  
ATOM   2141 2HB  LEU B 127     201.880 138.247  31.723  1.00  0.00           H  
ATOM   2142  HG  LEU B 127     204.235 137.560  31.441  1.00  0.00           H  
ATOM   2143 1HD1 LEU B 127     205.839 139.116  30.425  1.00  0.00           H  
ATOM   2144 2HD1 LEU B 127     204.626 138.561  29.248  1.00  0.00           H  
ATOM   2145 3HD1 LEU B 127     204.500 140.189  29.955  1.00  0.00           H  
ATOM   2146 1HD2 LEU B 127     205.210 139.347  32.844  1.00  0.00           H  
ATOM   2147 2HD2 LEU B 127     203.862 140.425  32.409  1.00  0.00           H  
ATOM   2148 3HD2 LEU B 127     203.553 138.956  33.365  1.00  0.00           H  
ATOM   2149  N   ALA B 128     201.664 135.673  30.449  1.00  0.00           N  
ATOM   2150  CA  ALA B 128     201.971 134.257  30.605  1.00  0.00           C  
ATOM   2151  C   ALA B 128     202.039 133.558  29.253  1.00  0.00           C  
ATOM   2152  O   ALA B 128     202.892 132.700  29.029  1.00  0.00           O  
ATOM   2153  CB  ALA B 128     200.937 133.586  31.497  1.00  0.00           C  
ATOM   2154  H   ALA B 128     200.829 136.045  30.879  1.00  0.00           H  
ATOM   2155  HA  ALA B 128     202.940 134.165  31.096  1.00  0.00           H  
ATOM   2156 1HB  ALA B 128     201.180 132.529  31.604  1.00  0.00           H  
ATOM   2157 2HB  ALA B 128     200.941 134.060  32.479  1.00  0.00           H  
ATOM   2158 3HB  ALA B 128     199.950 133.687  31.050  1.00  0.00           H  
ATOM   2159  N   VAL B 129     201.134 133.930  28.352  1.00  0.00           N  
ATOM   2160  CA  VAL B 129     201.112 133.363  27.009  1.00  0.00           C  
ATOM   2161  C   VAL B 129     202.365 133.745  26.229  1.00  0.00           C  
ATOM   2162  O   VAL B 129     202.968 132.908  25.557  1.00  0.00           O  
ATOM   2163  CB  VAL B 129     199.866 133.849  26.244  1.00  0.00           C  
ATOM   2164  CG1 VAL B 129     199.948 133.444  24.780  1.00  0.00           C  
ATOM   2165  CG2 VAL B 129     198.610 133.286  26.890  1.00  0.00           C  
ATOM   2166  H   VAL B 129     200.446 134.624  28.605  1.00  0.00           H  
ATOM   2167  HA  VAL B 129     201.092 132.277  27.093  1.00  0.00           H  
ATOM   2168  HB  VAL B 129     199.835 134.938  26.275  1.00  0.00           H  
ATOM   2169 1HG1 VAL B 129     199.060 133.796  24.255  1.00  0.00           H  
ATOM   2170 2HG1 VAL B 129     200.836 133.888  24.329  1.00  0.00           H  
ATOM   2171 3HG1 VAL B 129     200.006 132.358  24.706  1.00  0.00           H  
ATOM   2172 1HG2 VAL B 129     197.733 133.634  26.345  1.00  0.00           H  
ATOM   2173 2HG2 VAL B 129     198.644 132.197  26.865  1.00  0.00           H  
ATOM   2174 3HG2 VAL B 129     198.551 133.623  27.926  1.00  0.00           H  
ATOM   2175  N   ARG B 130     202.750 135.012  26.323  1.00  0.00           N  
ATOM   2176  CA  ARG B 130     203.923 135.509  25.612  1.00  0.00           C  
ATOM   2177  C   ARG B 130     205.192 134.820  26.092  1.00  0.00           C  
ATOM   2178  O   ARG B 130     206.061 134.472  25.292  1.00  0.00           O  
ATOM   2179  CB  ARG B 130     204.066 137.013  25.799  1.00  0.00           C  
ATOM   2180  CG  ARG B 130     203.022 137.849  25.076  1.00  0.00           C  
ATOM   2181  CD  ARG B 130     203.243 139.303  25.284  1.00  0.00           C  
ATOM   2182  NE  ARG B 130     202.200 140.104  24.664  1.00  0.00           N  
ATOM   2183  CZ  ARG B 130     202.187 140.473  23.368  1.00  0.00           C  
ATOM   2184  NH1 ARG B 130     203.165 140.106  22.570  1.00  0.00           N  
ATOM   2185  NH2 ARG B 130     201.191 141.204  22.899  1.00  0.00           N  
ATOM   2186  H   ARG B 130     202.221 135.647  26.901  1.00  0.00           H  
ATOM   2187  HA  ARG B 130     203.805 135.286  24.551  1.00  0.00           H  
ATOM   2188 1HB  ARG B 130     204.006 137.255  26.859  1.00  0.00           H  
ATOM   2189 2HB  ARG B 130     205.046 137.332  25.446  1.00  0.00           H  
ATOM   2190 1HG  ARG B 130     203.068 137.644  24.006  1.00  0.00           H  
ATOM   2191 2HG  ARG B 130     202.029 137.596  25.452  1.00  0.00           H  
ATOM   2192 1HD  ARG B 130     203.251 139.521  26.351  1.00  0.00           H  
ATOM   2193 2HD  ARG B 130     204.199 139.591  24.847  1.00  0.00           H  
ATOM   2194  HE  ARG B 130     201.430 140.406  25.246  1.00  0.00           H  
ATOM   2195 1HH1 ARG B 130     203.927 139.547  22.929  1.00  0.00           H  
ATOM   2196 2HH1 ARG B 130     203.155 140.382  21.599  1.00  0.00           H  
ATOM   2197 1HH2 ARG B 130     200.439 141.486  23.512  1.00  0.00           H  
ATOM   2198 2HH2 ARG B 130     201.181 141.480  21.928  1.00  0.00           H  
ATOM   2199  N   ILE B 131     205.296 134.624  27.403  1.00  0.00           N  
ATOM   2200  CA  ILE B 131     206.459 133.972  27.990  1.00  0.00           C  
ATOM   2201  C   ILE B 131     206.536 132.508  27.576  1.00  0.00           C  
ATOM   2202  O   ILE B 131     207.592 132.026  27.165  1.00  0.00           O  
ATOM   2203  CB  ILE B 131     206.426 134.071  29.526  1.00  0.00           C  
ATOM   2204  CG1 ILE B 131     206.627 135.522  29.972  1.00  0.00           C  
ATOM   2205  CG2 ILE B 131     207.487 133.171  30.140  1.00  0.00           C  
ATOM   2206  CD1 ILE B 131     206.303 135.763  31.429  1.00  0.00           C  
ATOM   2207  H   ILE B 131     204.550 134.938  28.007  1.00  0.00           H  
ATOM   2208  HA  ILE B 131     207.356 134.469  27.623  1.00  0.00           H  
ATOM   2209  HB  ILE B 131     205.447 133.762  29.890  1.00  0.00           H  
ATOM   2210 1HG1 ILE B 131     207.662 135.816  29.799  1.00  0.00           H  
ATOM   2211 2HG1 ILE B 131     205.997 136.178  29.371  1.00  0.00           H  
ATOM   2212 1HG2 ILE B 131     207.451 133.253  31.226  1.00  0.00           H  
ATOM   2213 2HG2 ILE B 131     207.301 132.138  29.848  1.00  0.00           H  
ATOM   2214 3HG2 ILE B 131     208.472 133.475  29.786  1.00  0.00           H  
ATOM   2215 1HD1 ILE B 131     206.469 136.814  31.669  1.00  0.00           H  
ATOM   2216 2HD1 ILE B 131     205.260 135.509  31.617  1.00  0.00           H  
ATOM   2217 3HD1 ILE B 131     206.946 135.143  32.052  1.00  0.00           H  
ATOM   2218  N   ALA B 132     205.413 131.806  27.684  1.00  0.00           N  
ATOM   2219  CA  ALA B 132     205.349 130.400  27.308  1.00  0.00           C  
ATOM   2220  C   ALA B 132     205.662 130.208  25.829  1.00  0.00           C  
ATOM   2221  O   ALA B 132     206.372 129.275  25.452  1.00  0.00           O  
ATOM   2222  CB  ALA B 132     203.979 129.826  27.637  1.00  0.00           C  
ATOM   2223  H   ALA B 132     204.581 132.261  28.033  1.00  0.00           H  
ATOM   2224  HA  ALA B 132     206.103 129.855  27.878  1.00  0.00           H  
ATOM   2225 1HB  ALA B 132     203.947 128.774  27.351  1.00  0.00           H  
ATOM   2226 2HB  ALA B 132     203.794 129.917  28.707  1.00  0.00           H  
ATOM   2227 3HB  ALA B 132     203.214 130.374  27.089  1.00  0.00           H  
ATOM   2228  N   ALA B 133     205.130 131.096  24.997  1.00  0.00           N  
ATOM   2229  CA  ALA B 133     205.357 131.031  23.559  1.00  0.00           C  
ATOM   2230  C   ALA B 133     206.829 131.232  23.225  1.00  0.00           C  
ATOM   2231  O   ALA B 133     207.393 130.509  22.401  1.00  0.00           O  
ATOM   2232  CB  ALA B 133     204.505 132.065  22.839  1.00  0.00           C  
ATOM   2233  H   ALA B 133     204.551 131.836  25.371  1.00  0.00           H  
ATOM   2234  HA  ALA B 133     205.070 130.039  23.207  1.00  0.00           H  
ATOM   2235 1HB  ALA B 133     204.686 132.004  21.766  1.00  0.00           H  
ATOM   2236 2HB  ALA B 133     203.452 131.874  23.040  1.00  0.00           H  
ATOM   2237 3HB  ALA B 133     204.768 133.061  23.194  1.00  0.00           H  
ATOM   2238  N   ALA B 134     207.449 132.215  23.867  1.00  0.00           N  
ATOM   2239  CA  ALA B 134     208.867 132.485  23.671  1.00  0.00           C  
ATOM   2240  C   ALA B 134     209.723 131.329  24.170  1.00  0.00           C  
ATOM   2241  O   ALA B 134     210.738 130.987  23.562  1.00  0.00           O  
ATOM   2242  CB  ALA B 134     209.263 133.778  24.370  1.00  0.00           C  
ATOM   2243  H   ALA B 134     206.922 132.790  24.509  1.00  0.00           H  
ATOM   2244  HA  ALA B 134     209.053 132.596  22.602  1.00  0.00           H  
ATOM   2245 1HB  ALA B 134     210.325 133.964  24.214  1.00  0.00           H  
ATOM   2246 2HB  ALA B 134     208.684 134.606  23.960  1.00  0.00           H  
ATOM   2247 3HB  ALA B 134     209.064 133.689  25.437  1.00  0.00           H  
ATOM   2248  N   ALA B 135     209.309 130.729  25.282  1.00  0.00           N  
ATOM   2249  CA  ALA B 135     210.033 129.604  25.861  1.00  0.00           C  
ATOM   2250  C   ALA B 135     210.035 128.407  24.920  1.00  0.00           C  
ATOM   2251  O   ALA B 135     211.033 127.698  24.804  1.00  0.00           O  
ATOM   2252  CB  ALA B 135     209.430 129.220  27.204  1.00  0.00           C  
ATOM   2253  H   ALA B 135     208.470 131.062  25.736  1.00  0.00           H  
ATOM   2254  HA  ALA B 135     211.068 129.905  26.017  1.00  0.00           H  
ATOM   2255 1HB  ALA B 135     209.982 128.378  27.623  1.00  0.00           H  
ATOM   2256 2HB  ALA B 135     209.490 130.069  27.885  1.00  0.00           H  
ATOM   2257 3HB  ALA B 135     208.388 128.938  27.067  1.00  0.00           H  
ATOM   2258  N   LYS B 136     208.909 128.185  24.250  1.00  0.00           N  
ATOM   2259  CA  LYS B 136     208.791 127.094  23.291  1.00  0.00           C  
ATOM   2260  C   LYS B 136     209.566 127.393  22.015  1.00  0.00           C  
ATOM   2261  O   LYS B 136     210.159 126.498  21.414  1.00  0.00           O  
ATOM   2262  CB  LYS B 136     207.321 126.827  22.963  1.00  0.00           C  
ATOM   2263  CG  LYS B 136     206.484 126.370  24.151  1.00  0.00           C  
ATOM   2264  CD  LYS B 136     206.828 124.943  24.553  1.00  0.00           C  
ATOM   2265  CE  LYS B 136     205.992 124.485  25.738  1.00  0.00           C  
ATOM   2266  NZ  LYS B 136     206.367 123.117  26.188  1.00  0.00           N  
ATOM   2267  H   LYS B 136     208.115 128.791  24.406  1.00  0.00           H  
ATOM   2268  HA  LYS B 136     209.219 126.195  23.736  1.00  0.00           H  
ATOM   2269 1HB  LYS B 136     206.867 127.734  22.563  1.00  0.00           H  
ATOM   2270 2HB  LYS B 136     207.254 126.060  22.192  1.00  0.00           H  
ATOM   2271 1HG  LYS B 136     206.665 127.031  24.999  1.00  0.00           H  
ATOM   2272 2HG  LYS B 136     205.427 126.420  23.892  1.00  0.00           H  
ATOM   2273 1HD  LYS B 136     206.648 124.274  23.710  1.00  0.00           H  
ATOM   2274 2HD  LYS B 136     207.883 124.885  24.821  1.00  0.00           H  
ATOM   2275 1HE  LYS B 136     206.128 125.176  26.568  1.00  0.00           H  
ATOM   2276 2HE  LYS B 136     204.938 124.486  25.462  1.00  0.00           H  
ATOM   2277 1HZ  LYS B 136     205.791 122.850  26.973  1.00  0.00           H  
ATOM   2278 2HZ  LYS B 136     206.227 122.462  25.430  1.00  0.00           H  
ATOM   2279 3HZ  LYS B 136     207.338 123.107  26.465  1.00  0.00           H  
ATOM   2280  N   SER B 137     209.556 128.658  21.605  1.00  0.00           N  
ATOM   2281  CA  SER B 137     210.311 129.090  20.437  1.00  0.00           C  
ATOM   2282  C   SER B 137     211.812 129.019  20.692  1.00  0.00           C  
ATOM   2283  O   SER B 137     212.582 128.619  19.818  1.00  0.00           O  
ATOM   2284  CB  SER B 137     209.920 130.504  20.057  1.00  0.00           C  
ATOM   2285  OG  SER B 137     210.623 130.933  18.923  1.00  0.00           O  
ATOM   2286  H   SER B 137     209.012 129.337  22.120  1.00  0.00           H  
ATOM   2287  HA  SER B 137     210.081 128.411  19.615  1.00  0.00           H  
ATOM   2288 1HB  SER B 137     208.849 130.545  19.861  1.00  0.00           H  
ATOM   2289 2HB  SER B 137     210.126 131.175  20.890  1.00  0.00           H  
ATOM   2290  HG  SER B 137     210.575 131.892  18.929  1.00  0.00           H  
ATOM   2291  N   GLY B 138     212.221 129.411  21.894  1.00  0.00           N  
ATOM   2292  CA  GLY B 138     213.638 129.535  22.218  1.00  0.00           C  
ATOM   2293  C   GLY B 138     214.108 130.977  22.084  1.00  0.00           C  
ATOM   2294  O   GLY B 138     215.305 131.242  21.982  1.00  0.00           O  
ATOM   2295  H   GLY B 138     211.534 129.626  22.602  1.00  0.00           H  
ATOM   2296 1HA  GLY B 138     213.810 129.185  23.237  1.00  0.00           H  
ATOM   2297 2HA  GLY B 138     214.219 128.896  21.555  1.00  0.00           H  
ATOM   2298  N   ASP B 139     213.158 131.906  22.087  1.00  0.00           N  
ATOM   2299  CA  ASP B 139     213.470 133.319  21.904  1.00  0.00           C  
ATOM   2300  C   ASP B 139     213.940 133.953  23.206  1.00  0.00           C  
ATOM   2301  O   ASP B 139     213.189 134.672  23.865  1.00  0.00           O  
ATOM   2302  CB  ASP B 139     212.248 134.074  21.374  1.00  0.00           C  
ATOM   2303  CG  ASP B 139     211.928 133.740  19.923  1.00  0.00           C  
ATOM   2304  OD1 ASP B 139     212.834 133.726  19.123  1.00  0.00           O  
ATOM   2305  OD2 ASP B 139     210.781 133.501  19.628  1.00  0.00           O  
ATOM   2306  H   ASP B 139     212.198 131.626  22.219  1.00  0.00           H  
ATOM   2307  HA  ASP B 139     214.283 133.405  21.182  1.00  0.00           H  
ATOM   2308 1HB  ASP B 139     211.378 133.833  21.986  1.00  0.00           H  
ATOM   2309 2HB  ASP B 139     212.419 135.147  21.455  1.00  0.00           H  
ATOM   2310  N   ASN B 140     215.190 133.683  23.571  1.00  0.00           N  
ATOM   2311  CA  ASN B 140     215.725 134.130  24.852  1.00  0.00           C  
ATOM   2312  C   ASN B 140     215.711 135.651  24.955  1.00  0.00           C  
ATOM   2313  O   ASN B 140     215.511 136.208  26.033  1.00  0.00           O  
ATOM   2314  CB  ASN B 140     217.130 133.593  25.061  1.00  0.00           C  
ATOM   2315  CG  ASN B 140     217.147 132.114  25.330  1.00  0.00           C  
ATOM   2316  OD1 ASN B 140     216.130 131.529  25.720  1.00  0.00           O  
ATOM   2317  ND2 ASN B 140     218.286 131.499  25.133  1.00  0.00           N  
ATOM   2318  H   ASN B 140     215.782 133.156  22.948  1.00  0.00           H  
ATOM   2319  HA  ASN B 140     215.087 133.737  25.643  1.00  0.00           H  
ATOM   2320 1HB  ASN B 140     217.732 133.796  24.174  1.00  0.00           H  
ATOM   2321 2HB  ASN B 140     217.596 134.110  25.898  1.00  0.00           H  
ATOM   2322 1HD2 ASN B 140     218.357 130.515  25.296  1.00  0.00           H  
ATOM   2323 2HD2 ASN B 140     219.083 132.012  24.819  1.00  0.00           H  
ATOM   2324  N   ASP B 141     215.925 136.316  23.825  1.00  0.00           N  
ATOM   2325  CA  ASP B 141     215.918 137.774  23.781  1.00  0.00           C  
ATOM   2326  C   ASP B 141     214.547 138.328  24.151  1.00  0.00           C  
ATOM   2327  O   ASP B 141     214.442 139.361  24.811  1.00  0.00           O  
ATOM   2328  CB  ASP B 141     216.317 138.272  22.390  1.00  0.00           C  
ATOM   2329  CG  ASP B 141     217.794 138.060  22.085  1.00  0.00           C  
ATOM   2330  OD1 ASP B 141     218.540 137.813  23.004  1.00  0.00           O  
ATOM   2331  OD2 ASP B 141     218.163 138.146  20.938  1.00  0.00           O  
ATOM   2332  H   ASP B 141     216.099 135.801  22.975  1.00  0.00           H  
ATOM   2333  HA  ASP B 141     216.632 138.146  24.514  1.00  0.00           H  
ATOM   2334 1HB  ASP B 141     215.728 137.753  21.633  1.00  0.00           H  
ATOM   2335 2HB  ASP B 141     216.093 139.336  22.306  1.00  0.00           H  
ATOM   2336  N   VAL B 142     213.498 137.634  23.720  1.00  0.00           N  
ATOM   2337  CA  VAL B 142     212.132 138.029  24.043  1.00  0.00           C  
ATOM   2338  C   VAL B 142     211.815 137.762  25.510  1.00  0.00           C  
ATOM   2339  O   VAL B 142     211.185 138.582  26.178  1.00  0.00           O  
ATOM   2340  CB  VAL B 142     211.131 137.265  23.156  1.00  0.00           C  
ATOM   2341  CG1 VAL B 142     209.704 137.533  23.611  1.00  0.00           C  
ATOM   2342  CG2 VAL B 142     211.317 137.666  21.701  1.00  0.00           C  
ATOM   2343  H   VAL B 142     213.651 136.811  23.154  1.00  0.00           H  
ATOM   2344  HA  VAL B 142     212.035 139.102  23.875  1.00  0.00           H  
ATOM   2345  HB  VAL B 142     211.307 136.195  23.264  1.00  0.00           H  
ATOM   2346 1HG1 VAL B 142     209.010 136.985  22.973  1.00  0.00           H  
ATOM   2347 2HG1 VAL B 142     209.584 137.205  24.643  1.00  0.00           H  
ATOM   2348 3HG1 VAL B 142     209.494 138.600  23.541  1.00  0.00           H  
ATOM   2349 1HG2 VAL B 142     210.607 137.122  21.080  1.00  0.00           H  
ATOM   2350 2HG2 VAL B 142     211.147 138.738  21.594  1.00  0.00           H  
ATOM   2351 3HG2 VAL B 142     212.333 137.427  21.385  1.00  0.00           H  
ATOM   2352  N   LEU B 143     212.251 136.608  26.003  1.00  0.00           N  
ATOM   2353  CA  LEU B 143     212.053 136.251  27.401  1.00  0.00           C  
ATOM   2354  C   LEU B 143     212.704 137.269  28.329  1.00  0.00           C  
ATOM   2355  O   LEU B 143     212.141 137.629  29.363  1.00  0.00           O  
ATOM   2356  CB  LEU B 143     212.630 134.856  27.678  1.00  0.00           C  
ATOM   2357  CG  LEU B 143     211.855 133.683  27.065  1.00  0.00           C  
ATOM   2358  CD1 LEU B 143     212.699 132.418  27.149  1.00  0.00           C  
ATOM   2359  CD2 LEU B 143     210.534 133.508  27.798  1.00  0.00           C  
ATOM   2360  H   LEU B 143     212.733 135.963  25.393  1.00  0.00           H  
ATOM   2361  HA  LEU B 143     210.983 136.250  27.611  1.00  0.00           H  
ATOM   2362 1HB  LEU B 143     213.647 134.819  27.293  1.00  0.00           H  
ATOM   2363 2HB  LEU B 143     212.666 134.703  28.756  1.00  0.00           H  
ATOM   2364  HG  LEU B 143     211.662 133.885  26.011  1.00  0.00           H  
ATOM   2365 1HD1 LEU B 143     212.148 131.584  26.713  1.00  0.00           H  
ATOM   2366 2HD1 LEU B 143     213.629 132.564  26.600  1.00  0.00           H  
ATOM   2367 3HD1 LEU B 143     212.923 132.199  28.192  1.00  0.00           H  
ATOM   2368 1HD2 LEU B 143     209.983 132.674  27.362  1.00  0.00           H  
ATOM   2369 2HD2 LEU B 143     210.726 133.304  28.852  1.00  0.00           H  
ATOM   2370 3HD2 LEU B 143     209.944 134.420  27.707  1.00  0.00           H  
ATOM   2371  N   ARG B 144     213.892 137.727  27.953  1.00  0.00           N  
ATOM   2372  CA  ARG B 144     214.591 138.756  28.715  1.00  0.00           C  
ATOM   2373  C   ARG B 144     213.770 140.036  28.794  1.00  0.00           C  
ATOM   2374  O   ARG B 144     213.643 140.639  29.859  1.00  0.00           O  
ATOM   2375  CB  ARG B 144     215.942 139.063  28.086  1.00  0.00           C  
ATOM   2376  CG  ARG B 144     216.781 140.082  28.838  1.00  0.00           C  
ATOM   2377  CD  ARG B 144     218.134 140.228  28.242  1.00  0.00           C  
ATOM   2378  NE  ARG B 144     218.904 138.998  28.335  1.00  0.00           N  
ATOM   2379  CZ  ARG B 144     219.984 138.713  27.581  1.00  0.00           C  
ATOM   2380  NH1 ARG B 144     220.408 139.578  26.687  1.00  0.00           N  
ATOM   2381  NH2 ARG B 144     220.617 137.564  27.743  1.00  0.00           N  
ATOM   2382  H   ARG B 144     214.324 137.355  27.120  1.00  0.00           H  
ATOM   2383  HA  ARG B 144     214.738 138.394  29.733  1.00  0.00           H  
ATOM   2384 1HB  ARG B 144     216.525 138.146  28.012  1.00  0.00           H  
ATOM   2385 2HB  ARG B 144     215.795 139.439  27.073  1.00  0.00           H  
ATOM   2386 1HG  ARG B 144     216.287 141.054  28.809  1.00  0.00           H  
ATOM   2387 2HG  ARG B 144     216.897 139.765  29.876  1.00  0.00           H  
ATOM   2388 1HD  ARG B 144     218.040 140.493  27.189  1.00  0.00           H  
ATOM   2389 2HD  ARG B 144     218.680 141.012  28.765  1.00  0.00           H  
ATOM   2390  HE  ARG B 144     218.608 138.309  29.013  1.00  0.00           H  
ATOM   2391 1HH1 ARG B 144     219.924 140.456  26.563  1.00  0.00           H  
ATOM   2392 2HH1 ARG B 144     221.217 139.363  26.122  1.00  0.00           H  
ATOM   2393 1HH2 ARG B 144     220.291 136.899  28.431  1.00  0.00           H  
ATOM   2394 2HH2 ARG B 144     221.425 137.351  27.179  1.00  0.00           H  
ATOM   2395  N   LYS B 145     213.216 140.449  27.659  1.00  0.00           N  
ATOM   2396  CA  LYS B 145     212.353 141.623  27.610  1.00  0.00           C  
ATOM   2397  C   LYS B 145     211.099 141.422  28.453  1.00  0.00           C  
ATOM   2398  O   LYS B 145     210.689 142.314  29.194  1.00  0.00           O  
ATOM   2399  CB  LYS B 145     211.970 141.945  26.165  1.00  0.00           C  
ATOM   2400  CG  LYS B 145     211.078 143.169  26.009  1.00  0.00           C  
ATOM   2401  CD  LYS B 145     211.791 144.434  26.461  1.00  0.00           C  
ATOM   2402  CE  LYS B 145     211.032 145.682  26.033  1.00  0.00           C  
ATOM   2403  NZ  LYS B 145     209.673 145.741  26.637  1.00  0.00           N  
ATOM   2404  H   LYS B 145     213.395 139.934  26.809  1.00  0.00           H  
ATOM   2405  HA  LYS B 145     212.899 142.469  28.025  1.00  0.00           H  
ATOM   2406 1HB  LYS B 145     212.873 142.112  25.578  1.00  0.00           H  
ATOM   2407 2HB  LYS B 145     211.449 141.093  25.728  1.00  0.00           H  
ATOM   2408 1HG  LYS B 145     210.790 143.279  24.962  1.00  0.00           H  
ATOM   2409 2HG  LYS B 145     210.174 143.039  26.604  1.00  0.00           H  
ATOM   2410 1HD  LYS B 145     211.885 144.431  27.547  1.00  0.00           H  
ATOM   2411 2HD  LYS B 145     212.791 144.463  26.027  1.00  0.00           H  
ATOM   2412 1HE  LYS B 145     211.589 146.568  26.334  1.00  0.00           H  
ATOM   2413 2HE  LYS B 145     210.934 145.694  24.947  1.00  0.00           H  
ATOM   2414 1HZ  LYS B 145     209.204 146.581  26.329  1.00  0.00           H  
ATOM   2415 2HZ  LYS B 145     209.141 144.932  26.348  1.00  0.00           H  
ATOM   2416 3HZ  LYS B 145     209.752 145.750  27.644  1.00  0.00           H  
ATOM   2417  N   LEU B 146     210.496 140.243  28.334  1.00  0.00           N  
ATOM   2418  CA  LEU B 146     209.271 139.934  29.062  1.00  0.00           C  
ATOM   2419  C   LEU B 146     209.519 139.897  30.565  1.00  0.00           C  
ATOM   2420  O   LEU B 146     208.669 140.308  31.353  1.00  0.00           O  
ATOM   2421  CB  LEU B 146     208.704 138.587  28.598  1.00  0.00           C  
ATOM   2422  CG  LEU B 146     208.175 138.549  27.158  1.00  0.00           C  
ATOM   2423  CD1 LEU B 146     207.876 137.108  26.765  1.00  0.00           C  
ATOM   2424  CD2 LEU B 146     206.928 139.414  27.052  1.00  0.00           C  
ATOM   2425  H   LEU B 146     210.894 139.545  27.725  1.00  0.00           H  
ATOM   2426  HA  LEU B 146     208.543 140.722  28.866  1.00  0.00           H  
ATOM   2427 1HB  LEU B 146     209.485 137.833  28.684  1.00  0.00           H  
ATOM   2428 2HB  LEU B 146     207.884 138.308  29.260  1.00  0.00           H  
ATOM   2429  HG  LEU B 146     208.939 138.928  26.479  1.00  0.00           H  
ATOM   2430 1HD1 LEU B 146     207.500 137.081  25.742  1.00  0.00           H  
ATOM   2431 2HD1 LEU B 146     208.789 136.516  26.831  1.00  0.00           H  
ATOM   2432 3HD1 LEU B 146     207.125 136.696  27.438  1.00  0.00           H  
ATOM   2433 1HD2 LEU B 146     206.552 139.388  26.029  1.00  0.00           H  
ATOM   2434 2HD2 LEU B 146     206.163 139.035  27.730  1.00  0.00           H  
ATOM   2435 3HD2 LEU B 146     207.175 140.441  27.322  1.00  0.00           H  
ATOM   2436  N   ALA B 147     210.688 139.399  30.955  1.00  0.00           N  
ATOM   2437  CA  ALA B 147     211.067 139.350  32.360  1.00  0.00           C  
ATOM   2438  C   ALA B 147     211.133 140.747  32.964  1.00  0.00           C  
ATOM   2439  O   ALA B 147     210.707 140.963  34.099  1.00  0.00           O  
ATOM   2440  CB  ALA B 147     212.403 138.640  32.523  1.00  0.00           C  
ATOM   2441  H   ALA B 147     211.331 139.050  30.259  1.00  0.00           H  
ATOM   2442  HA  ALA B 147     210.306 138.789  32.904  1.00  0.00           H  
ATOM   2443 1HB  ALA B 147     212.672 138.610  33.580  1.00  0.00           H  
ATOM   2444 2HB  ALA B 147     212.324 137.622  32.141  1.00  0.00           H  
ATOM   2445 3HB  ALA B 147     213.170 139.177  31.968  1.00  0.00           H  
ATOM   2446  N   GLU B 148     211.668 141.691  32.201  1.00  0.00           N  
ATOM   2447  CA  GLU B 148     211.736 143.082  32.634  1.00  0.00           C  
ATOM   2448  C   GLU B 148     210.349 143.711  32.688  1.00  0.00           C  
ATOM   2449  O   GLU B 148     210.026 144.445  33.621  1.00  0.00           O  
ATOM   2450  CB  GLU B 148     212.637 143.889  31.697  1.00  0.00           C  
ATOM   2451  CG  GLU B 148     212.808 145.349  32.092  1.00  0.00           C  
ATOM   2452  CD  GLU B 148     213.538 145.521  33.395  1.00  0.00           C  
ATOM   2453  OE1 GLU B 148     214.241 144.620  33.784  1.00  0.00           O  
ATOM   2454  OE2 GLU B 148     213.391 146.555  34.003  1.00  0.00           O  
ATOM   2455  H   GLU B 148     212.038 141.440  31.293  1.00  0.00           H  
ATOM   2456  HA  GLU B 148     212.151 143.109  33.641  1.00  0.00           H  
ATOM   2457 1HB  GLU B 148     213.627 143.434  31.663  1.00  0.00           H  
ATOM   2458 2HB  GLU B 148     212.229 143.861  30.687  1.00  0.00           H  
ATOM   2459 1HG  GLU B 148     213.362 145.864  31.308  1.00  0.00           H  
ATOM   2460 2HG  GLU B 148     211.825 145.811  32.168  1.00  0.00           H  
ATOM   2461  N   ASP B 149     209.533 143.416  31.683  1.00  0.00           N  
ATOM   2462  CA  ASP B 149     208.157 143.898  31.645  1.00  0.00           C  
ATOM   2463  C   ASP B 149     207.343 143.328  32.799  1.00  0.00           C  
ATOM   2464  O   ASP B 149     206.483 144.009  33.360  1.00  0.00           O  
ATOM   2465  CB  ASP B 149     207.495 143.530  30.315  1.00  0.00           C  
ATOM   2466  CG  ASP B 149     208.032 144.339  29.142  1.00  0.00           C  
ATOM   2467  OD1 ASP B 149     208.664 145.342  29.377  1.00  0.00           O  
ATOM   2468  OD2 ASP B 149     207.805 143.947  28.022  1.00  0.00           O  
ATOM   2469  H   ASP B 149     209.873 142.843  30.923  1.00  0.00           H  
ATOM   2470  HA  ASP B 149     208.168 144.983  31.751  1.00  0.00           H  
ATOM   2471 1HB  ASP B 149     207.654 142.471  30.110  1.00  0.00           H  
ATOM   2472 2HB  ASP B 149     206.419 143.692  30.386  1.00  0.00           H  
ATOM   2473  N   ALA B 150     207.618 142.078  33.150  1.00  0.00           N  
ATOM   2474  CA  ALA B 150     206.951 141.434  34.276  1.00  0.00           C  
ATOM   2475  C   ALA B 150     207.212 142.189  35.573  1.00  0.00           C  
ATOM   2476  O   ALA B 150     206.307 142.372  36.389  1.00  0.00           O  
ATOM   2477  CB  ALA B 150     207.405 139.988  34.405  1.00  0.00           C  
ATOM   2478  H   ALA B 150     208.306 141.559  32.623  1.00  0.00           H  
ATOM   2479  HA  ALA B 150     205.878 141.447  34.096  1.00  0.00           H  
ATOM   2480 1HB  ALA B 150     206.899 139.522  35.251  1.00  0.00           H  
ATOM   2481 2HB  ALA B 150     207.159 139.446  33.492  1.00  0.00           H  
ATOM   2482 3HB  ALA B 150     208.482 139.958  34.566  1.00  0.00           H  
ATOM   2483  N   LEU B 151     208.452 142.629  35.760  1.00  0.00           N  
ATOM   2484  CA  LEU B 151     208.830 143.372  36.956  1.00  0.00           C  
ATOM   2485  C   LEU B 151     208.205 144.759  36.963  1.00  0.00           C  
ATOM   2486  O   LEU B 151     207.790 145.259  38.011  1.00  0.00           O  
ATOM   2487  CB  LEU B 151     210.357 143.492  37.045  1.00  0.00           C  
ATOM   2488  CG  LEU B 151     211.109 142.193  37.361  1.00  0.00           C  
ATOM   2489  CD1 LEU B 151     212.605 142.419  37.194  1.00  0.00           C  
ATOM   2490  CD2 LEU B 151     210.778 141.746  38.777  1.00  0.00           C  
ATOM   2491  H   LEU B 151     209.150 142.443  35.055  1.00  0.00           H  
ATOM   2492  HA  LEU B 151     208.456 142.836  37.828  1.00  0.00           H  
ATOM   2493 1HB  LEU B 151     210.731 143.869  36.095  1.00  0.00           H  
ATOM   2494 2HB  LEU B 151     210.603 144.215  37.822  1.00  0.00           H  
ATOM   2495  HG  LEU B 151     210.808 141.418  36.656  1.00  0.00           H  
ATOM   2496 1HD1 LEU B 151     213.140 141.496  37.418  1.00  0.00           H  
ATOM   2497 2HD1 LEU B 151     212.816 142.719  36.167  1.00  0.00           H  
ATOM   2498 3HD1 LEU B 151     212.933 143.203  37.876  1.00  0.00           H  
ATOM   2499 1HD2 LEU B 151     211.312 140.822  39.001  1.00  0.00           H  
ATOM   2500 2HD2 LEU B 151     211.079 142.520  39.483  1.00  0.00           H  
ATOM   2501 3HD2 LEU B 151     209.705 141.575  38.863  1.00  0.00           H  
ATOM   2502  N   ARG B 152     208.137 145.380  35.791  1.00  0.00           N  
ATOM   2503  CA  ARG B 152     207.460 146.662  35.639  1.00  0.00           C  
ATOM   2504  C   ARG B 152     205.969 146.535  35.915  1.00  0.00           C  
ATOM   2505  O   ARG B 152     205.357 147.429  36.500  1.00  0.00           O  
ATOM   2506  CB  ARG B 152     207.666 147.212  34.235  1.00  0.00           C  
ATOM   2507  CG  ARG B 152     209.080 147.686  33.936  1.00  0.00           C  
ATOM   2508  CD  ARG B 152     209.215 148.158  32.534  1.00  0.00           C  
ATOM   2509  NE  ARG B 152     210.566 148.611  32.243  1.00  0.00           N  
ATOM   2510  CZ  ARG B 152     211.007 148.965  31.020  1.00  0.00           C  
ATOM   2511  NH1 ARG B 152     210.195 148.912  29.987  1.00  0.00           N  
ATOM   2512  NH2 ARG B 152     212.256 149.365  30.858  1.00  0.00           N  
ATOM   2513  H   ARG B 152     208.566 144.950  34.982  1.00  0.00           H  
ATOM   2514  HA  ARG B 152     207.874 147.359  36.369  1.00  0.00           H  
ATOM   2515 1HB  ARG B 152     207.413 146.447  33.503  1.00  0.00           H  
ATOM   2516 2HB  ARG B 152     206.995 148.056  34.073  1.00  0.00           H  
ATOM   2517 1HG  ARG B 152     209.336 148.510  34.602  1.00  0.00           H  
ATOM   2518 2HG  ARG B 152     209.779 146.863  34.090  1.00  0.00           H  
ATOM   2519 1HD  ARG B 152     208.974 147.344  31.851  1.00  0.00           H  
ATOM   2520 2HD  ARG B 152     208.532 148.989  32.363  1.00  0.00           H  
ATOM   2521  HE  ARG B 152     211.220 148.665  33.012  1.00  0.00           H  
ATOM   2522 1HH1 ARG B 152     209.240 148.606  30.111  1.00  0.00           H  
ATOM   2523 2HH1 ARG B 152     210.526 149.177  29.071  1.00  0.00           H  
ATOM   2524 1HH2 ARG B 152     212.881 149.405  31.652  1.00  0.00           H  
ATOM   2525 2HH2 ARG B 152     212.587 149.630  29.942  1.00  0.00           H  
ATOM   2526  N   LEU B 153     205.388 145.418  35.492  1.00  0.00           N  
ATOM   2527  CA  LEU B 153     203.991 145.117  35.794  1.00  0.00           C  
ATOM   2528  C   LEU B 153     203.788 144.893  37.287  1.00  0.00           C  
ATOM   2529  O   LEU B 153     202.782 145.315  37.856  1.00  0.00           O  
ATOM   2530  CB  LEU B 153     203.536 143.874  35.019  1.00  0.00           C  
ATOM   2531  CG  LEU B 153     202.079 143.449  35.240  1.00  0.00           C  
ATOM   2532  CD1 LEU B 153     201.152 144.598  34.867  1.00  0.00           C  
ATOM   2533  CD2 LEU B 153     201.779 142.212  34.406  1.00  0.00           C  
ATOM   2534  H   LEU B 153     205.924 144.759  34.945  1.00  0.00           H  
ATOM   2535  HA  LEU B 153     203.382 145.974  35.502  1.00  0.00           H  
ATOM   2536 1HB  LEU B 153     203.669 144.060  33.954  1.00  0.00           H  
ATOM   2537 2HB  LEU B 153     204.173 143.035  35.301  1.00  0.00           H  
ATOM   2538  HG  LEU B 153     201.922 143.222  36.295  1.00  0.00           H  
ATOM   2539 1HD1 LEU B 153     200.116 144.296  35.024  1.00  0.00           H  
ATOM   2540 2HD1 LEU B 153     201.376 145.463  35.492  1.00  0.00           H  
ATOM   2541 3HD1 LEU B 153     201.299 144.858  33.820  1.00  0.00           H  
ATOM   2542 1HD2 LEU B 153     200.743 141.909  34.564  1.00  0.00           H  
ATOM   2543 2HD2 LEU B 153     201.934 142.437  33.351  1.00  0.00           H  
ATOM   2544 3HD2 LEU B 153     202.443 141.401  34.706  1.00  0.00           H  
ATOM   2545  N   ALA B 154     204.750 144.227  37.916  1.00  0.00           N  
ATOM   2546  CA  ALA B 154     204.731 144.037  39.362  1.00  0.00           C  
ATOM   2547  C   ALA B 154     204.711 145.373  40.092  1.00  0.00           C  
ATOM   2548  O   ALA B 154     203.996 145.541  41.080  1.00  0.00           O  
ATOM   2549  CB  ALA B 154     205.930 143.212  39.805  1.00  0.00           C  
ATOM   2550  H   ALA B 154     205.514 143.840  37.381  1.00  0.00           H  
ATOM   2551  HA  ALA B 154     203.821 143.501  39.629  1.00  0.00           H  
ATOM   2552 1HB  ALA B 154     205.901 143.080  40.887  1.00  0.00           H  
ATOM   2553 2HB  ALA B 154     205.899 142.236  39.319  1.00  0.00           H  
ATOM   2554 3HB  ALA B 154     206.849 143.726  39.527  1.00  0.00           H  
ATOM   2555  N   LYS B 155     205.502 146.322  39.603  1.00  0.00           N  
ATOM   2556  CA  LYS B 155     205.548 147.657  40.185  1.00  0.00           C  
ATOM   2557  C   LYS B 155     204.207 148.366  40.044  1.00  0.00           C  
ATOM   2558  O   LYS B 155     203.756 149.051  40.963  1.00  0.00           O  
ATOM   2559  CB  LYS B 155     206.655 148.487  39.533  1.00  0.00           C  
ATOM   2560  CG  LYS B 155     208.067 148.072  39.925  1.00  0.00           C  
ATOM   2561  CD  LYS B 155     209.109 148.945  39.241  1.00  0.00           C  
ATOM   2562  CE  LYS B 155     210.520 148.539  39.641  1.00  0.00           C  
ATOM   2563  NZ  LYS B 155     211.550 149.388  38.984  1.00  0.00           N  
ATOM   2564  H   LYS B 155     206.085 146.112  38.805  1.00  0.00           H  
ATOM   2565  HA  LYS B 155     205.762 147.564  41.250  1.00  0.00           H  
ATOM   2566 1HB  LYS B 155     206.573 148.414  38.448  1.00  0.00           H  
ATOM   2567 2HB  LYS B 155     206.528 149.536  39.800  1.00  0.00           H  
ATOM   2568 1HG  LYS B 155     208.185 148.159  41.006  1.00  0.00           H  
ATOM   2569 2HG  LYS B 155     208.232 147.033  39.641  1.00  0.00           H  
ATOM   2570 1HD  LYS B 155     209.007 148.854  38.159  1.00  0.00           H  
ATOM   2571 2HD  LYS B 155     208.949 149.987  39.518  1.00  0.00           H  
ATOM   2572 1HE  LYS B 155     210.631 148.626  40.721  1.00  0.00           H  
ATOM   2573 2HE  LYS B 155     210.692 147.500  39.363  1.00  0.00           H  
ATOM   2574 1HZ  LYS B 155     212.470 149.087  39.274  1.00  0.00           H  
ATOM   2575 2HZ  LYS B 155     211.469 149.300  37.980  1.00  0.00           H  
ATOM   2576 3HZ  LYS B 155     211.412 150.352  39.250  1.00  0.00           H  
ATOM   2577  N   GLU B 156     203.573 148.200  38.890  1.00  0.00           N  
ATOM   2578  CA  GLU B 156     202.235 148.734  38.665  1.00  0.00           C  
ATOM   2579  C   GLU B 156     201.245 148.181  39.683  1.00  0.00           C  
ATOM   2580  O   GLU B 156     200.426 148.919  40.231  1.00  0.00           O  
ATOM   2581  CB  GLU B 156     201.761 148.406  37.247  1.00  0.00           C  
ATOM   2582  CG  GLU B 156     200.391 148.969  36.896  1.00  0.00           C  
ATOM   2583  CD  GLU B 156     199.980 148.669  35.481  1.00  0.00           C  
ATOM   2584  OE1 GLU B 156     200.843 148.555  34.644  1.00  0.00           O  
ATOM   2585  OE2 GLU B 156     198.802 148.555  35.238  1.00  0.00           O  
ATOM   2586  H   GLU B 156     204.029 147.690  38.146  1.00  0.00           H  
ATOM   2587  HA  GLU B 156     202.268 149.816  38.792  1.00  0.00           H  
ATOM   2588 1HB  GLU B 156     202.478 148.796  36.524  1.00  0.00           H  
ATOM   2589 2HB  GLU B 156     201.721 147.324  37.118  1.00  0.00           H  
ATOM   2590 1HG  GLU B 156     199.651 148.545  37.575  1.00  0.00           H  
ATOM   2591 2HG  GLU B 156     200.404 150.047  37.045  1.00  0.00           H  
ATOM   2592  N   ALA B 157     201.323 146.878  39.930  1.00  0.00           N  
ATOM   2593  CA  ALA B 157     200.474 146.236  40.927  1.00  0.00           C  
ATOM   2594  C   ALA B 157     200.746 146.785  42.320  1.00  0.00           C  
ATOM   2595  O   ALA B 157     199.822 146.993  43.108  1.00  0.00           O  
ATOM   2596  CB  ALA B 157     200.678 144.728  40.904  1.00  0.00           C  
ATOM   2597  H   ALA B 157     201.988 146.319  39.417  1.00  0.00           H  
ATOM   2598  HA  ALA B 157     199.432 146.451  40.684  1.00  0.00           H  
ATOM   2599 1HB  ALA B 157     200.036 144.263  41.653  1.00  0.00           H  
ATOM   2600 2HB  ALA B 157     200.422 144.342  39.918  1.00  0.00           H  
ATOM   2601 3HB  ALA B 157     201.720 144.499  41.125  1.00  0.00           H  
ATOM   2602  N   GLU B 158     202.018 147.018  42.621  1.00  0.00           N  
ATOM   2603  CA  GLU B 158     202.413 147.563  43.915  1.00  0.00           C  
ATOM   2604  C   GLU B 158     201.859 148.966  44.114  1.00  0.00           C  
ATOM   2605  O   GLU B 158     201.425 149.324  45.210  1.00  0.00           O  
ATOM   2606  CB  GLU B 158     203.938 147.584  44.041  1.00  0.00           C  
ATOM   2607  CG  GLU B 158     204.576 146.210  44.183  1.00  0.00           C  
ATOM   2608  CD  GLU B 158     206.072 146.242  44.035  1.00  0.00           C  
ATOM   2609  OE1 GLU B 158     206.608 147.306  43.839  1.00  0.00           O  
ATOM   2610  OE2 GLU B 158     206.680 145.200  44.118  1.00  0.00           O  
ATOM   2611  H   GLU B 158     202.732 146.814  41.935  1.00  0.00           H  
ATOM   2612  HA  GLU B 158     201.998 146.929  44.698  1.00  0.00           H  
ATOM   2613 1HB  GLU B 158     204.369 148.065  43.163  1.00  0.00           H  
ATOM   2614 2HB  GLU B 158     204.222 148.176  44.912  1.00  0.00           H  
ATOM   2615 1HG  GLU B 158     204.328 145.804  45.163  1.00  0.00           H  
ATOM   2616 2HG  GLU B 158     204.155 145.546  43.428  1.00  0.00           H  
ATOM   2617  N   LYS B 159     201.874 149.761  43.049  1.00  0.00           N  
ATOM   2618  CA  LYS B 159     201.324 151.111  43.091  1.00  0.00           C  
ATOM   2619  C   LYS B 159     199.818 151.086  43.325  1.00  0.00           C  
ATOM   2620  O   LYS B 159     199.276 151.930  44.037  1.00  0.00           O  
ATOM   2621  CB  LYS B 159     201.643 151.859  41.795  1.00  0.00           C  
ATOM   2622  CG  LYS B 159     203.103 152.262  41.644  1.00  0.00           C  
ATOM   2623  CD  LYS B 159     203.349 152.964  40.317  1.00  0.00           C  
ATOM   2624  CE  LYS B 159     204.810 153.359  40.161  1.00  0.00           C  
ATOM   2625  NZ  LYS B 159     205.070 154.025  38.856  1.00  0.00           N  
ATOM   2626  H   LYS B 159     202.275 149.419  42.187  1.00  0.00           H  
ATOM   2627  HA  LYS B 159     201.779 151.643  43.926  1.00  0.00           H  
ATOM   2628 1HB  LYS B 159     201.378 151.235  40.941  1.00  0.00           H  
ATOM   2629 2HB  LYS B 159     201.038 152.764  41.739  1.00  0.00           H  
ATOM   2630 1HG  LYS B 159     203.381 152.934  42.458  1.00  0.00           H  
ATOM   2631 2HG  LYS B 159     203.733 151.375  41.699  1.00  0.00           H  
ATOM   2632 1HD  LYS B 159     203.071 152.300  39.497  1.00  0.00           H  
ATOM   2633 2HD  LYS B 159     202.732 153.860  40.260  1.00  0.00           H  
ATOM   2634 1HE  LYS B 159     205.090 154.039  40.964  1.00  0.00           H  
ATOM   2635 2HE  LYS B 159     205.437 152.471  40.232  1.00  0.00           H  
ATOM   2636 1HZ  LYS B 159     206.047 154.271  38.791  1.00  0.00           H  
ATOM   2637 2HZ  LYS B 159     204.830 153.396  38.102  1.00  0.00           H  
ATOM   2638 3HZ  LYS B 159     204.508 154.862  38.786  1.00  0.00           H  
ATOM   2639  N   LEU B 160     199.146 150.109  42.722  1.00  0.00           N  
ATOM   2640  CA  LEU B 160     197.714 149.925  42.924  1.00  0.00           C  
ATOM   2641  C   LEU B 160     197.426 149.293  44.280  1.00  0.00           C  
ATOM   2642  O   LEU B 160     196.321 149.414  44.810  1.00  0.00           O  
ATOM   2643  CB  LEU B 160     197.130 149.048  41.809  1.00  0.00           C  
ATOM   2644  CG  LEU B 160     197.133 149.666  40.405  1.00  0.00           C  
ATOM   2645  CD1 LEU B 160     196.788 148.597  39.378  1.00  0.00           C  
ATOM   2646  CD2 LEU B 160     196.138 150.815  40.354  1.00  0.00           C  
ATOM   2647  H   LEU B 160     199.642 149.478  42.109  1.00  0.00           H  
ATOM   2648  HA  LEU B 160     197.234 150.905  42.907  1.00  0.00           H  
ATOM   2649 1HB  LEU B 160     197.698 148.120  41.764  1.00  0.00           H  
ATOM   2650 2HB  LEU B 160     196.098 148.806  42.062  1.00  0.00           H  
ATOM   2651  HG  LEU B 160     198.131 150.040  40.175  1.00  0.00           H  
ATOM   2652 1HD1 LEU B 160     196.791 149.036  38.380  1.00  0.00           H  
ATOM   2653 2HD1 LEU B 160     197.527 147.796  39.423  1.00  0.00           H  
ATOM   2654 3HD1 LEU B 160     195.800 148.191  39.593  1.00  0.00           H  
ATOM   2655 1HD2 LEU B 160     196.141 151.255  39.356  1.00  0.00           H  
ATOM   2656 2HD2 LEU B 160     195.139 150.442  40.583  1.00  0.00           H  
ATOM   2657 3HD2 LEU B 160     196.419 151.573  41.086  1.00  0.00           H  
ATOM   2658  N   GLY B 161     198.425 148.617  44.836  1.00  0.00           N  
ATOM   2659  CA  GLY B 161     198.312 148.043  46.172  1.00  0.00           C  
ATOM   2660  C   GLY B 161     198.043 146.545  46.104  1.00  0.00           C  
ATOM   2661  O   GLY B 161     197.906 145.884  47.132  1.00  0.00           O  
ATOM   2662  H   GLY B 161     199.287 148.500  44.323  1.00  0.00           H  
ATOM   2663 1HA  GLY B 161     199.233 148.226  46.727  1.00  0.00           H  
ATOM   2664 2HA  GLY B 161     197.507 148.536  46.714  1.00  0.00           H  
ATOM   2665  N   ASP B 162     197.966 146.017  44.888  1.00  0.00           N  
ATOM   2666  CA  ASP B 162     197.670 144.603  44.684  1.00  0.00           C  
ATOM   2667  C   ASP B 162     198.937 143.760  44.748  1.00  0.00           C  
ATOM   2668  O   ASP B 162     199.464 143.338  43.718  1.00  0.00           O  
ATOM   2669  CB  ASP B 162     196.975 144.391  43.336  1.00  0.00           C  
ATOM   2670  CG  ASP B 162     196.449 142.973  43.158  1.00  0.00           C  
ATOM   2671  OD1 ASP B 162     196.869 142.108  43.890  1.00  0.00           O  
ATOM   2672  OD2 ASP B 162     195.633 142.768  42.292  1.00  0.00           O  
ATOM   2673  H   ASP B 162     198.118 146.609  44.084  1.00  0.00           H  
ATOM   2674  HA  ASP B 162     197.010 144.269  45.484  1.00  0.00           H  
ATOM   2675 1HB  ASP B 162     196.141 145.086  43.243  1.00  0.00           H  
ATOM   2676 2HB  ASP B 162     197.675 144.607  42.528  1.00  0.00           H  
ATOM   2677  N   LEU B 163     199.420 143.519  45.961  1.00  0.00           N  
ATOM   2678  CA  LEU B 163     200.679 142.806  46.156  1.00  0.00           C  
ATOM   2679  C   LEU B 163     200.554 141.347  45.741  1.00  0.00           C  
ATOM   2680  O   LEU B 163     201.547 140.702  45.406  1.00  0.00           O  
ATOM   2681  CB  LEU B 163     201.115 142.891  47.624  1.00  0.00           C  
ATOM   2682  CG  LEU B 163     201.469 144.294  48.134  1.00  0.00           C  
ATOM   2683  CD1 LEU B 163     201.708 144.244  49.637  1.00  0.00           C  
ATOM   2684  CD2 LEU B 163     202.700 144.805  47.401  1.00  0.00           C  
ATOM   2685  H   LEU B 163     198.904 143.838  46.767  1.00  0.00           H  
ATOM   2686  HA  LEU B 163     201.437 143.267  45.525  1.00  0.00           H  
ATOM   2687 1HB  LEU B 163     200.311 142.505  48.248  1.00  0.00           H  
ATOM   2688 2HB  LEU B 163     201.991 142.257  47.764  1.00  0.00           H  
ATOM   2689  HG  LEU B 163     200.632 144.969  47.952  1.00  0.00           H  
ATOM   2690 1HD1 LEU B 163     201.959 145.241  49.999  1.00  0.00           H  
ATOM   2691 2HD1 LEU B 163     200.805 143.893  50.137  1.00  0.00           H  
ATOM   2692 3HD1 LEU B 163     202.531 143.562  49.851  1.00  0.00           H  
ATOM   2693 1HD2 LEU B 163     202.951 145.803  47.762  1.00  0.00           H  
ATOM   2694 2HD2 LEU B 163     203.538 144.132  47.583  1.00  0.00           H  
ATOM   2695 3HD2 LEU B 163     202.495 144.847  46.331  1.00  0.00           H  
ATOM   2696  N   GLY B 164     199.330 140.831  45.766  1.00  0.00           N  
ATOM   2697  CA  GLY B 164     199.052 139.496  45.255  1.00  0.00           C  
ATOM   2698  C   GLY B 164     199.421 139.381  43.781  1.00  0.00           C  
ATOM   2699  O   GLY B 164     200.159 138.480  43.384  1.00  0.00           O  
ATOM   2700  H   GLY B 164     198.572 141.379  46.150  1.00  0.00           H  
ATOM   2701 1HA  GLY B 164     199.613 138.761  45.832  1.00  0.00           H  
ATOM   2702 2HA  GLY B 164     197.995 139.268  45.388  1.00  0.00           H  
ATOM   2703  N   ALA B 165     198.900 140.299  42.974  1.00  0.00           N  
ATOM   2704  CA  ALA B 165     199.221 140.340  41.552  1.00  0.00           C  
ATOM   2705  C   ALA B 165     200.707 140.593  41.329  1.00  0.00           C  
ATOM   2706  O   ALA B 165     201.304 140.060  40.395  1.00  0.00           O  
ATOM   2707  CB  ALA B 165     198.392 141.408  40.853  1.00  0.00           C  
ATOM   2708  H   ALA B 165     198.267 140.988  43.354  1.00  0.00           H  
ATOM   2709  HA  ALA B 165     198.982 139.370  41.116  1.00  0.00           H  
ATOM   2710 1HB  ALA B 165     198.643 141.427  39.792  1.00  0.00           H  
ATOM   2711 2HB  ALA B 165     197.332 141.182  40.971  1.00  0.00           H  
ATOM   2712 3HB  ALA B 165     198.606 142.381  41.293  1.00  0.00           H  
ATOM   2713  N   ALA B 166     201.298 141.411  42.195  1.00  0.00           N  
ATOM   2714  CA  ALA B 166     202.722 141.712  42.111  1.00  0.00           C  
ATOM   2715  C   ALA B 166     203.563 140.455  42.293  1.00  0.00           C  
ATOM   2716  O   ALA B 166     204.544 140.243  41.581  1.00  0.00           O  
ATOM   2717  CB  ALA B 166     203.103 142.758  43.150  1.00  0.00           C  
ATOM   2718  H   ALA B 166     200.746 141.834  42.926  1.00  0.00           H  
ATOM   2719  HA  ALA B 166     202.935 142.111  41.120  1.00  0.00           H  
ATOM   2720 1HB  ALA B 166     204.170 142.972  43.075  1.00  0.00           H  
ATOM   2721 2HB  ALA B 166     202.536 143.671  42.972  1.00  0.00           H  
ATOM   2722 3HB  ALA B 166     202.878 142.379  44.145  1.00  0.00           H  
ATOM   2723  N   ALA B 167     203.172 139.621  43.252  1.00  0.00           N  
ATOM   2724  CA  ALA B 167     203.844 138.348  43.479  1.00  0.00           C  
ATOM   2725  C   ALA B 167     203.696 137.423  42.277  1.00  0.00           C  
ATOM   2726  O   ALA B 167     204.629 136.708  41.914  1.00  0.00           O  
ATOM   2727  CB  ALA B 167     203.298 137.679  44.732  1.00  0.00           C  
ATOM   2728  H   ALA B 167     202.390 139.877  43.836  1.00  0.00           H  
ATOM   2729  HA  ALA B 167     204.908 138.539  43.620  1.00  0.00           H  
ATOM   2730 1HB  ALA B 167     203.809 136.729  44.890  1.00  0.00           H  
ATOM   2731 2HB  ALA B 167     203.463 138.327  45.593  1.00  0.00           H  
ATOM   2732 3HB  ALA B 167     202.230 137.500  44.613  1.00  0.00           H  
ATOM   2733  N   VAL B 168     202.517 137.442  41.666  1.00  0.00           N  
ATOM   2734  CA  VAL B 168     202.268 136.662  40.459  1.00  0.00           C  
ATOM   2735  C   VAL B 168     203.113 137.161  39.295  1.00  0.00           C  
ATOM   2736  O   VAL B 168     203.673 136.370  38.537  1.00  0.00           O  
ATOM   2737  CB  VAL B 168     200.778 136.732  40.075  1.00  0.00           C  
ATOM   2738  CG1 VAL B 168     200.550 136.106  38.708  1.00  0.00           C  
ATOM   2739  CG2 VAL B 168     199.937 136.037  41.135  1.00  0.00           C  
ATOM   2740  H   VAL B 168     201.774 138.011  42.044  1.00  0.00           H  
ATOM   2741  HA  VAL B 168     202.550 135.625  40.653  1.00  0.00           H  
ATOM   2742  HB  VAL B 168     200.481 137.779  40.003  1.00  0.00           H  
ATOM   2743 1HG1 VAL B 168     199.492 136.165  38.452  1.00  0.00           H  
ATOM   2744 2HG1 VAL B 168     201.134 136.642  37.960  1.00  0.00           H  
ATOM   2745 3HG1 VAL B 168     200.859 135.061  38.730  1.00  0.00           H  
ATOM   2746 1HG2 VAL B 168     198.885 136.092  40.857  1.00  0.00           H  
ATOM   2747 2HG2 VAL B 168     200.239 134.992  41.211  1.00  0.00           H  
ATOM   2748 3HG2 VAL B 168     200.084 136.528  42.097  1.00  0.00           H  
ATOM   2749  N   ALA B 169     203.204 138.479  39.159  1.00  0.00           N  
ATOM   2750  CA  ALA B 169     204.066 139.088  38.151  1.00  0.00           C  
ATOM   2751  C   ALA B 169     205.518 138.676  38.348  1.00  0.00           C  
ATOM   2752  O   ALA B 169     206.232 138.407  37.382  1.00  0.00           O  
ATOM   2753  CB  ALA B 169     203.937 140.604  38.187  1.00  0.00           C  
ATOM   2754  H   ALA B 169     202.662 139.074  39.769  1.00  0.00           H  
ATOM   2755  HA  ALA B 169     203.752 138.735  37.170  1.00  0.00           H  
ATOM   2756 1HB  ALA B 169     204.586 141.043  37.430  1.00  0.00           H  
ATOM   2757 2HB  ALA B 169     202.903 140.886  37.986  1.00  0.00           H  
ATOM   2758 3HB  ALA B 169     204.227 140.970  39.171  1.00  0.00           H  
ATOM   2759  N   ALA B 170     205.950 138.629  39.604  1.00  0.00           N  
ATOM   2760  CA  ALA B 170     207.294 138.175  39.935  1.00  0.00           C  
ATOM   2761  C   ALA B 170     207.492 136.712  39.555  1.00  0.00           C  
ATOM   2762  O   ALA B 170     208.576 136.312  39.131  1.00  0.00           O  
ATOM   2763  CB  ALA B 170     207.574 138.379  41.416  1.00  0.00           C  
ATOM   2764  H   ALA B 170     205.332 138.915  40.348  1.00  0.00           H  
ATOM   2765  HA  ALA B 170     208.011 138.764  39.360  1.00  0.00           H  
ATOM   2766 1HB  ALA B 170     208.581 138.037  41.649  1.00  0.00           H  
ATOM   2767 2HB  ALA B 170     207.485 139.439  41.660  1.00  0.00           H  
ATOM   2768 3HB  ALA B 170     206.853 137.811  42.003  1.00  0.00           H  
ATOM   2769  N   ARG B 171     206.438 135.918  39.709  1.00  0.00           N  
ATOM   2770  CA  ARG B 171     206.475 134.512  39.331  1.00  0.00           C  
ATOM   2771  C   ARG B 171     206.678 134.350  37.829  1.00  0.00           C  
ATOM   2772  O   ARG B 171     207.411 133.468  37.384  1.00  0.00           O  
ATOM   2773  CB  ARG B 171     205.187 133.814  39.745  1.00  0.00           C  
ATOM   2774  CG  ARG B 171     205.109 132.343  39.371  1.00  0.00           C  
ATOM   2775  CD  ARG B 171     206.116 131.535  40.105  1.00  0.00           C  
ATOM   2776  NE  ARG B 171     206.076 130.134  39.717  1.00  0.00           N  
ATOM   2777  CZ  ARG B 171     206.731 129.615  38.660  1.00  0.00           C  
ATOM   2778  NH1 ARG B 171     207.469 130.391  37.898  1.00  0.00           N  
ATOM   2779  NH2 ARG B 171     206.630 128.325  38.389  1.00  0.00           N  
ATOM   2780  H   ARG B 171     205.587 136.301  40.100  1.00  0.00           H  
ATOM   2781  HA  ARG B 171     207.321 134.041  39.832  1.00  0.00           H  
ATOM   2782 1HB  ARG B 171     205.065 133.887  40.825  1.00  0.00           H  
ATOM   2783 2HB  ARG B 171     204.337 134.317  39.285  1.00  0.00           H  
ATOM   2784 1HG  ARG B 171     204.118 131.958  39.613  1.00  0.00           H  
ATOM   2785 2HG  ARG B 171     205.291 132.229  38.302  1.00  0.00           H  
ATOM   2786 1HD  ARG B 171     207.114 131.919  39.895  1.00  0.00           H  
ATOM   2787 2HD  ARG B 171     205.922 131.597  41.175  1.00  0.00           H  
ATOM   2788  HE  ARG B 171     205.518 129.506  40.279  1.00  0.00           H  
ATOM   2789 1HH1 ARG B 171     207.546 131.376  38.105  1.00  0.00           H  
ATOM   2790 2HH1 ARG B 171     207.960 130.001  37.106  1.00  0.00           H  
ATOM   2791 1HH2 ARG B 171     206.062 127.729  38.975  1.00  0.00           H  
ATOM   2792 2HH2 ARG B 171     207.120 127.936  37.598  1.00  0.00           H  
ATOM   2793  N   LEU B 172     206.025 135.209  37.054  1.00  0.00           N  
ATOM   2794  CA  LEU B 172     206.214 135.233  35.609  1.00  0.00           C  
ATOM   2795  C   LEU B 172     207.588 135.776  35.242  1.00  0.00           C  
ATOM   2796  O   LEU B 172     208.194 135.348  34.260  1.00  0.00           O  
ATOM   2797  CB  LEU B 172     205.127 136.087  34.946  1.00  0.00           C  
ATOM   2798  CG  LEU B 172     203.699 135.531  35.032  1.00  0.00           C  
ATOM   2799  CD1 LEU B 172     202.725 136.539  34.438  1.00  0.00           C  
ATOM   2800  CD2 LEU B 172     203.627 134.201  34.297  1.00  0.00           C  
ATOM   2801  H   LEU B 172     205.381 135.861  37.477  1.00  0.00           H  
ATOM   2802  HA  LEU B 172     206.153 134.209  35.235  1.00  0.00           H  
ATOM   2803 1HB  LEU B 172     205.127 137.072  35.410  1.00  0.00           H  
ATOM   2804 2HB  LEU B 172     205.373 136.205  33.890  1.00  0.00           H  
ATOM   2805  HG  LEU B 172     203.430 135.383  36.078  1.00  0.00           H  
ATOM   2806 1HD1 LEU B 172     201.710 136.144  34.500  1.00  0.00           H  
ATOM   2807 2HD1 LEU B 172     202.783 137.474  34.995  1.00  0.00           H  
ATOM   2808 3HD1 LEU B 172     202.980 136.720  33.395  1.00  0.00           H  
ATOM   2809 1HD2 LEU B 172     202.612 133.806  34.359  1.00  0.00           H  
ATOM   2810 2HD2 LEU B 172     203.895 134.349  33.251  1.00  0.00           H  
ATOM   2811 3HD2 LEU B 172     204.320 133.495  34.753  1.00  0.00           H  
ATOM   2812  N   ALA B 173     208.074 136.724  36.036  1.00  0.00           N  
ATOM   2813  CA  ALA B 173     209.381 137.327  35.797  1.00  0.00           C  
ATOM   2814  C   ALA B 173     210.495 136.296  35.925  1.00  0.00           C  
ATOM   2815  O   ALA B 173     211.396 136.236  35.090  1.00  0.00           O  
ATOM   2816  CB  ALA B 173     209.617 138.482  36.760  1.00  0.00           C  
ATOM   2817  H   ALA B 173     207.525 137.036  36.824  1.00  0.00           H  
ATOM   2818  HA  ALA B 173     209.404 137.714  34.780  1.00  0.00           H  
ATOM   2819 1HB  ALA B 173     210.595 138.922  36.569  1.00  0.00           H  
ATOM   2820 2HB  ALA B 173     208.844 139.240  36.618  1.00  0.00           H  
ATOM   2821 3HB  ALA B 173     209.578 138.115  37.785  1.00  0.00           H  
ATOM   2822  N   VAL B 174     210.427 135.485  36.977  1.00  0.00           N  
ATOM   2823  CA  VAL B 174     211.467 134.504  37.255  1.00  0.00           C  
ATOM   2824  C   VAL B 174     211.418 133.351  36.261  1.00  0.00           C  
ATOM   2825  O   VAL B 174     212.452 132.803  35.878  1.00  0.00           O  
ATOM   2826  CB  VAL B 174     211.313 133.952  38.684  1.00  0.00           C  
ATOM   2827  CG1 VAL B 174     210.128 133.002  38.764  1.00  0.00           C  
ATOM   2828  CG2 VAL B 174     212.595 133.252  39.110  1.00  0.00           C  
ATOM   2829  H   VAL B 174     209.634 135.552  37.599  1.00  0.00           H  
ATOM   2830  HA  VAL B 174     212.440 134.989  37.150  1.00  0.00           H  
ATOM   2831  HB  VAL B 174     211.108 134.780  39.363  1.00  0.00           H  
ATOM   2832 1HG1 VAL B 174     210.034 132.621  39.781  1.00  0.00           H  
ATOM   2833 2HG1 VAL B 174     209.217 133.533  38.490  1.00  0.00           H  
ATOM   2834 3HG1 VAL B 174     210.283 132.168  38.079  1.00  0.00           H  
ATOM   2835 1HG2 VAL B 174     212.479 132.865  40.122  1.00  0.00           H  
ATOM   2836 2HG2 VAL B 174     212.804 132.428  38.428  1.00  0.00           H  
ATOM   2837 3HG2 VAL B 174     213.422 133.962  39.086  1.00  0.00           H  
ATOM   2838  N   GLU B 175     210.209 132.987  35.844  1.00  0.00           N  
ATOM   2839  CA  GLU B 175     210.024 131.921  34.866  1.00  0.00           C  
ATOM   2840  C   GLU B 175     210.598 132.313  33.511  1.00  0.00           C  
ATOM   2841  O   GLU B 175     211.230 131.500  32.837  1.00  0.00           O  
ATOM   2842  CB  GLU B 175     208.539 131.579  34.723  1.00  0.00           C  
ATOM   2843  CG  GLU B 175     208.246 130.439  33.759  1.00  0.00           C  
ATOM   2844  CD  GLU B 175     208.815 129.125  34.217  1.00  0.00           C  
ATOM   2845  OE1 GLU B 175     209.081 128.990  35.387  1.00  0.00           O  
ATOM   2846  OE2 GLU B 175     208.983 128.254  33.396  1.00  0.00           O  
ATOM   2847  H   GLU B 175     209.400 133.462  36.214  1.00  0.00           H  
ATOM   2848  HA  GLU B 175     210.564 131.040  35.211  1.00  0.00           H  
ATOM   2849 1HB  GLU B 175     208.133 131.306  35.697  1.00  0.00           H  
ATOM   2850 2HB  GLU B 175     207.995 132.458  34.377  1.00  0.00           H  
ATOM   2851 1HG  GLU B 175     207.167 130.336  33.651  1.00  0.00           H  
ATOM   2852 2HG  GLU B 175     208.660 130.688  32.782  1.00  0.00           H  
ATOM   2853  N   ALA B 176     210.372 133.560  33.115  1.00  0.00           N  
ATOM   2854  CA  ALA B 176     210.910 134.078  31.863  1.00  0.00           C  
ATOM   2855  C   ALA B 176     212.434 134.116  31.893  1.00  0.00           C  
ATOM   2856  O   ALA B 176     213.093 133.689  30.945  1.00  0.00           O  
ATOM   2857  CB  ALA B 176     210.352 135.464  31.577  1.00  0.00           C  
ATOM   2858  H   ALA B 176     209.812 134.167  33.697  1.00  0.00           H  
ATOM   2859  HA  ALA B 176     210.612 133.410  31.055  1.00  0.00           H  
ATOM   2860 1HB  ALA B 176     210.764 135.836  30.640  1.00  0.00           H  
ATOM   2861 2HB  ALA B 176     209.268 135.411  31.501  1.00  0.00           H  
ATOM   2862 3HB  ALA B 176     210.626 136.140  32.387  1.00  0.00           H  
ATOM   2863  N   ALA B 177     212.986 134.627  32.988  1.00  0.00           N  
ATOM   2864  CA  ALA B 177     214.433 134.696  33.155  1.00  0.00           C  
ATOM   2865  C   ALA B 177     215.041 133.304  33.276  1.00  0.00           C  
ATOM   2866  O   ALA B 177     216.130 133.044  32.764  1.00  0.00           O  
ATOM   2867  CB  ALA B 177     214.787 135.535  34.371  1.00  0.00           C  
ATOM   2868  H   ALA B 177     212.388 134.977  33.723  1.00  0.00           H  
ATOM   2869  HA  ALA B 177     214.862 135.166  32.268  1.00  0.00           H  
ATOM   2870 1HB  ALA B 177     215.871 135.577  34.483  1.00  0.00           H  
ATOM   2871 2HB  ALA B 177     214.396 136.546  34.245  1.00  0.00           H  
ATOM   2872 3HB  ALA B 177     214.349 135.087  35.263  1.00  0.00           H  
ATOM   2873  N   LYS B 178     214.330 132.412  33.957  1.00  0.00           N  
ATOM   2874  CA  LYS B 178     214.785 131.036  34.124  1.00  0.00           C  
ATOM   2875  C   LYS B 178     214.899 130.328  32.780  1.00  0.00           C  
ATOM   2876  O   LYS B 178     215.877 129.628  32.519  1.00  0.00           O  
ATOM   2877  CB  LYS B 178     213.837 130.266  35.045  1.00  0.00           C  
ATOM   2878  CG  LYS B 178     214.236 128.817  35.288  1.00  0.00           C  
ATOM   2879  CD  LYS B 178     213.315 128.153  36.304  1.00  0.00           C  
ATOM   2880  CE  LYS B 178     213.648 126.678  36.472  1.00  0.00           C  
ATOM   2881  NZ  LYS B 178     212.848 126.049  37.556  1.00  0.00           N  
ATOM   2882  H   LYS B 178     213.455 132.694  34.372  1.00  0.00           H  
ATOM   2883  HA  LYS B 178     215.777 131.050  34.576  1.00  0.00           H  
ATOM   2884 1HB  LYS B 178     213.784 130.766  36.012  1.00  0.00           H  
ATOM   2885 2HB  LYS B 178     212.833 130.271  34.620  1.00  0.00           H  
ATOM   2886 1HG  LYS B 178     214.185 128.263  34.349  1.00  0.00           H  
ATOM   2887 2HG  LYS B 178     215.258 128.778  35.658  1.00  0.00           H  
ATOM   2888 1HD  LYS B 178     213.418 128.653  37.268  1.00  0.00           H  
ATOM   2889 2HD  LYS B 178     212.281 128.248  35.974  1.00  0.00           H  
ATOM   2890 1HE  LYS B 178     213.450 126.153  35.538  1.00  0.00           H  
ATOM   2891 2HE  LYS B 178     214.707 126.568  36.709  1.00  0.00           H  
ATOM   2892 1HZ  LYS B 178     213.097 125.072  37.635  1.00  0.00           H  
ATOM   2893 2HZ  LYS B 178     213.036 126.516  38.432  1.00  0.00           H  
ATOM   2894 3HZ  LYS B 178     211.864 126.127  37.339  1.00  0.00           H  
ATOM   2895  N   GLN B 179     213.895 130.514  31.931  1.00  0.00           N  
ATOM   2896  CA  GLN B 179     213.906 129.938  30.592  1.00  0.00           C  
ATOM   2897  C   GLN B 179     214.975 130.586  29.721  1.00  0.00           C  
ATOM   2898  O   GLN B 179     215.601 129.925  28.894  1.00  0.00           O  
ATOM   2899  CB  GLN B 179     212.533 130.089  29.932  1.00  0.00           C  
ATOM   2900  CG  GLN B 179     211.434 129.271  30.589  1.00  0.00           C  
ATOM   2901  CD  GLN B 179     211.702 127.780  30.521  1.00  0.00           C  
ATOM   2902  OE1 GLN B 179     212.415 127.303  29.633  1.00  0.00           O  
ATOM   2903  NE2 GLN B 179     211.133 127.033  31.460  1.00  0.00           N  
ATOM   2904  H   GLN B 179     213.102 131.070  32.220  1.00  0.00           H  
ATOM   2905  HA  GLN B 179     214.147 128.877  30.675  1.00  0.00           H  
ATOM   2906 1HB  GLN B 179     212.232 131.136  29.954  1.00  0.00           H  
ATOM   2907 2HB  GLN B 179     212.597 129.788  28.887  1.00  0.00           H  
ATOM   2908 1HG  GLN B 179     211.360 129.558  31.638  1.00  0.00           H  
ATOM   2909 2HG  GLN B 179     210.492 129.472  30.079  1.00  0.00           H  
ATOM   2910 1HE2 GLN B 179     211.274 126.042  31.467  1.00  0.00           H  
ATOM   2911 2HE2 GLN B 179     210.562 127.461  32.162  1.00  0.00           H  
ATOM   2912  N   ALA B 180     215.181 131.885  29.914  1.00  0.00           N  
ATOM   2913  CA  ALA B 180     216.218 132.611  29.195  1.00  0.00           C  
ATOM   2914  C   ALA B 180     217.606 132.197  29.659  1.00  0.00           C  
ATOM   2915  O   ALA B 180     218.558 132.193  28.878  1.00  0.00           O  
ATOM   2916  CB  ALA B 180     216.030 134.112  29.365  1.00  0.00           C  
ATOM   2917  H   ALA B 180     214.603 132.380  30.579  1.00  0.00           H  
ATOM   2918  HA  ALA B 180     216.133 132.363  28.136  1.00  0.00           H  
ATOM   2919 1HB  ALA B 180     216.812 134.641  28.821  1.00  0.00           H  
ATOM   2920 2HB  ALA B 180     215.056 134.404  28.974  1.00  0.00           H  
ATOM   2921 3HB  ALA B 180     216.088 134.366  30.422  1.00  0.00           H  
ATOM   2922  N   GLY B 181     217.717 131.846  30.936  1.00  0.00           N  
ATOM   2923  CA  GLY B 181     219.007 131.513  31.530  1.00  0.00           C  
ATOM   2924  C   GLY B 181     219.743 132.767  31.984  1.00  0.00           C  
ATOM   2925  O   GLY B 181     220.968 132.773  32.095  1.00  0.00           O  
ATOM   2926  H   GLY B 181     216.887 131.808  31.508  1.00  0.00           H  
ATOM   2927 1HA  GLY B 181     218.853 130.847  32.380  1.00  0.00           H  
ATOM   2928 2HA  GLY B 181     219.614 130.974  30.804  1.00  0.00           H  
ATOM   2929  N   ASP B 182     218.988 133.827  32.247  1.00  0.00           N  
ATOM   2930  CA  ASP B 182     219.571 135.106  32.637  1.00  0.00           C  
ATOM   2931  C   ASP B 182     219.747 135.193  34.148  1.00  0.00           C  
ATOM   2932  O   ASP B 182     218.837 135.606  34.866  1.00  0.00           O  
ATOM   2933  CB  ASP B 182     218.696 136.264  32.152  1.00  0.00           C  
ATOM   2934  CG  ASP B 182     218.817 136.511  30.654  1.00  0.00           C  
ATOM   2935  OD1 ASP B 182     219.787 136.080  30.077  1.00  0.00           O  
ATOM   2936  OD2 ASP B 182     217.939 137.129  30.101  1.00  0.00           O  
ATOM   2937  H   ASP B 182     217.983 133.746  32.176  1.00  0.00           H  
ATOM   2938  HA  ASP B 182     220.558 135.187  32.183  1.00  0.00           H  
ATOM   2939 1HB  ASP B 182     217.652 136.056  32.388  1.00  0.00           H  
ATOM   2940 2HB  ASP B 182     218.974 137.178  32.680  1.00  0.00           H  
ATOM   2941  N   ASN B 183     220.923 134.803  34.623  1.00  0.00           N  
ATOM   2942  CA  ASN B 183     221.191 134.746  36.056  1.00  0.00           C  
ATOM   2943  C   ASN B 183     221.140 136.133  36.682  1.00  0.00           C  
ATOM   2944  O   ASN B 183     220.734 136.293  37.832  1.00  0.00           O  
ATOM   2945  CB  ASN B 183     222.531 134.087  36.324  1.00  0.00           C  
ATOM   2946  CG  ASN B 183     222.505 132.604  36.083  1.00  0.00           C  
ATOM   2947  OD1 ASN B 183     221.438 131.981  36.082  1.00  0.00           O  
ATOM   2948  ND2 ASN B 183     223.661 132.025  35.878  1.00  0.00           N  
ATOM   2949  H   ASN B 183     221.653 134.538  33.978  1.00  0.00           H  
ATOM   2950  HA  ASN B 183     220.412 134.142  36.522  1.00  0.00           H  
ATOM   2951 1HB  ASN B 183     223.291 134.536  35.683  1.00  0.00           H  
ATOM   2952 2HB  ASN B 183     222.826 134.270  37.358  1.00  0.00           H  
ATOM   2953 1HD2 ASN B 183     223.704 131.040  35.712  1.00  0.00           H  
ATOM   2954 2HD2 ASN B 183     224.500 132.568  35.888  1.00  0.00           H  
ATOM   2955  N   ASP B 184     221.558 137.137  35.916  1.00  0.00           N  
ATOM   2956  CA  ASP B 184     221.579 138.512  36.401  1.00  0.00           C  
ATOM   2957  C   ASP B 184     220.168 139.055  36.580  1.00  0.00           C  
ATOM   2958  O   ASP B 184     219.901 139.822  37.504  1.00  0.00           O  
ATOM   2959  CB  ASP B 184     222.360 139.409  35.436  1.00  0.00           C  
ATOM   2960  CG  ASP B 184     223.864 139.177  35.496  1.00  0.00           C  
ATOM   2961  OD1 ASP B 184     224.326 138.660  36.486  1.00  0.00           O  
ATOM   2962  OD2 ASP B 184     224.535 139.519  34.552  1.00  0.00           O  
ATOM   2963  H   ASP B 184     221.868 136.943  34.975  1.00  0.00           H  
ATOM   2964  HA  ASP B 184     222.066 138.527  37.376  1.00  0.00           H  
ATOM   2965 1HB  ASP B 184     222.019 139.229  34.416  1.00  0.00           H  
ATOM   2966 2HB  ASP B 184     222.158 140.455  35.669  1.00  0.00           H  
ATOM   2967  N   VAL B 185     219.268 138.656  35.688  1.00  0.00           N  
ATOM   2968  CA  VAL B 185     217.868 139.048  35.785  1.00  0.00           C  
ATOM   2969  C   VAL B 185     217.182 138.354  36.953  1.00  0.00           C  
ATOM   2970  O   VAL B 185     216.393 138.965  37.676  1.00  0.00           O  
ATOM   2971  CB  VAL B 185     217.126 138.706  34.480  1.00  0.00           C  
ATOM   2972  CG1 VAL B 185     215.633 138.962  34.634  1.00  0.00           C  
ATOM   2973  CG2 VAL B 185     217.696 139.522  33.331  1.00  0.00           C  
ATOM   2974  H   VAL B 185     219.562 138.064  34.924  1.00  0.00           H  
ATOM   2975  HA  VAL B 185     217.821 140.122  35.965  1.00  0.00           H  
ATOM   2976  HB  VAL B 185     217.249 137.644  34.270  1.00  0.00           H  
ATOM   2977 1HG1 VAL B 185     215.123 138.715  33.702  1.00  0.00           H  
ATOM   2978 2HG1 VAL B 185     215.238 138.341  35.438  1.00  0.00           H  
ATOM   2979 3HG1 VAL B 185     215.466 140.013  34.870  1.00  0.00           H  
ATOM   2980 1HG2 VAL B 185     217.167 139.274  32.411  1.00  0.00           H  
ATOM   2981 2HG2 VAL B 185     217.577 140.584  33.544  1.00  0.00           H  
ATOM   2982 3HG2 VAL B 185     218.755 139.293  33.212  1.00  0.00           H  
ATOM   2983  N   LEU B 186     217.483 137.072  37.133  1.00  0.00           N  
ATOM   2984  CA  LEU B 186     216.942 136.307  38.251  1.00  0.00           C  
ATOM   2985  C   LEU B 186     217.302 136.952  39.584  1.00  0.00           C  
ATOM   2986  O   LEU B 186     216.476 137.020  40.494  1.00  0.00           O  
ATOM   2987  CB  LEU B 186     217.470 134.868  38.215  1.00  0.00           C  
ATOM   2988  CG  LEU B 186     216.915 133.984  37.090  1.00  0.00           C  
ATOM   2989  CD1 LEU B 186     217.725 132.697  37.009  1.00  0.00           C  
ATOM   2990  CD2 LEU B 186     215.447 133.690  37.355  1.00  0.00           C  
ATOM   2991  H   LEU B 186     218.102 136.616  36.480  1.00  0.00           H  
ATOM   2992  HA  LEU B 186     215.855 136.298  38.172  1.00  0.00           H  
ATOM   2993 1HB  LEU B 186     218.554 134.898  38.108  1.00  0.00           H  
ATOM   2994 2HB  LEU B 186     217.233 134.386  39.163  1.00  0.00           H  
ATOM   2995  HG  LEU B 186     217.017 134.502  36.136  1.00  0.00           H  
ATOM   2996 1HD1 LEU B 186     217.330 132.069  36.210  1.00  0.00           H  
ATOM   2997 2HD1 LEU B 186     218.768 132.936  36.800  1.00  0.00           H  
ATOM   2998 3HD1 LEU B 186     217.657 132.163  37.956  1.00  0.00           H  
ATOM   2999 1HD2 LEU B 186     215.051 133.062  36.555  1.00  0.00           H  
ATOM   3000 2HD2 LEU B 186     215.344 133.170  38.307  1.00  0.00           H  
ATOM   3001 3HD2 LEU B 186     214.889 134.626  37.390  1.00  0.00           H  
ATOM   3002  N   ARG B 187     218.538 137.425  39.693  1.00  0.00           N  
ATOM   3003  CA  ARG B 187     218.975 138.166  40.870  1.00  0.00           C  
ATOM   3004  C   ARG B 187     218.119 139.408  41.089  1.00  0.00           C  
ATOM   3005  O   ARG B 187     217.692 139.690  42.210  1.00  0.00           O  
ATOM   3006  CB  ARG B 187     220.433 138.578  40.733  1.00  0.00           C  
ATOM   3007  CG  ARG B 187     221.028 139.245  41.963  1.00  0.00           C  
ATOM   3008  CD  ARG B 187     222.483 139.499  41.801  1.00  0.00           C  
ATOM   3009  NE  ARG B 187     223.213 138.281  41.485  1.00  0.00           N  
ATOM   3010  CZ  ARG B 187     223.819 138.038  40.306  1.00  0.00           C  
ATOM   3011  NH1 ARG B 187     223.774 138.933  39.346  1.00  0.00           N  
ATOM   3012  NH2 ARG B 187     224.460 136.897  40.116  1.00  0.00           N  
ATOM   3013  H   ARG B 187     219.192 137.269  38.940  1.00  0.00           H  
ATOM   3014  HA  ARG B 187     218.857 137.526  41.745  1.00  0.00           H  
ATOM   3015 1HB  ARG B 187     221.038 137.701  40.508  1.00  0.00           H  
ATOM   3016 2HB  ARG B 187     220.539 139.271  39.898  1.00  0.00           H  
ATOM   3017 1HG  ARG B 187     220.531 140.200  42.135  1.00  0.00           H  
ATOM   3018 2HG  ARG B 187     220.887 138.600  42.831  1.00  0.00           H  
ATOM   3019 1HD  ARG B 187     222.639 140.211  40.991  1.00  0.00           H  
ATOM   3020 2HD  ARG B 187     222.885 139.906  42.727  1.00  0.00           H  
ATOM   3021  HE  ARG B 187     223.270 137.568  42.200  1.00  0.00           H  
ATOM   3022 1HH1 ARG B 187     223.284 139.806  39.491  1.00  0.00           H  
ATOM   3023 2HH1 ARG B 187     224.227 138.751  38.462  1.00  0.00           H  
ATOM   3024 1HH2 ARG B 187     224.495 136.208  40.855  1.00  0.00           H  
ATOM   3025 2HH2 ARG B 187     224.913 136.715  39.234  1.00  0.00           H  
ATOM   3026  N   LYS B 188     217.869 140.144  40.013  1.00  0.00           N  
ATOM   3027  CA  LYS B 188     217.008 141.321  40.073  1.00  0.00           C  
ATOM   3028  C   LYS B 188     215.603 140.953  40.534  1.00  0.00           C  
ATOM   3029  O   LYS B 188     215.006 141.653  41.350  1.00  0.00           O  
ATOM   3030  CB  LYS B 188     216.950 142.012  38.710  1.00  0.00           C  
ATOM   3031  CG  LYS B 188     216.152 143.310  38.697  1.00  0.00           C  
ATOM   3032  CD  LYS B 188     216.197 143.973  37.328  1.00  0.00           C  
ATOM   3033  CE  LYS B 188     215.393 145.264  37.310  1.00  0.00           C  
ATOM   3034  NZ  LYS B 188     215.431 145.926  35.978  1.00  0.00           N  
ATOM   3035  H   LYS B 188     218.288 139.886  39.131  1.00  0.00           H  
ATOM   3036  HA  LYS B 188     217.424 142.018  40.801  1.00  0.00           H  
ATOM   3037 1HB  LYS B 188     217.961 142.239  38.373  1.00  0.00           H  
ATOM   3038 2HB  LYS B 188     216.505 141.339  37.978  1.00  0.00           H  
ATOM   3039 1HG  LYS B 188     215.113 143.101  38.956  1.00  0.00           H  
ATOM   3040 2HG  LYS B 188     216.561 143.996  39.438  1.00  0.00           H  
ATOM   3041 1HD  LYS B 188     217.233 144.195  37.066  1.00  0.00           H  
ATOM   3042 2HD  LYS B 188     215.790 143.292  36.581  1.00  0.00           H  
ATOM   3043 1HE  LYS B 188     214.357 145.051  37.567  1.00  0.00           H  
ATOM   3044 2HE  LYS B 188     215.794 145.953  38.055  1.00  0.00           H  
ATOM   3045 1HZ  LYS B 188     214.888 146.776  36.008  1.00  0.00           H  
ATOM   3046 2HZ  LYS B 188     216.387 146.146  35.738  1.00  0.00           H  
ATOM   3047 3HZ  LYS B 188     215.044 145.304  35.282  1.00  0.00           H  
ATOM   3048  N   VAL B 189     215.083 139.852  40.005  1.00  0.00           N  
ATOM   3049  CA  VAL B 189     213.754 139.380  40.371  1.00  0.00           C  
ATOM   3050  C   VAL B 189     213.696 138.976  41.839  1.00  0.00           C  
ATOM   3051  O   VAL B 189     212.734 139.288  42.541  1.00  0.00           O  
ATOM   3052  CB  VAL B 189     213.354 138.179  39.494  1.00  0.00           C  
ATOM   3053  CG1 VAL B 189     212.059 137.560  39.998  1.00  0.00           C  
ATOM   3054  CG2 VAL B 189     213.214 138.619  38.044  1.00  0.00           C  
ATOM   3055  H   VAL B 189     215.625 139.325  39.332  1.00  0.00           H  
ATOM   3056  HA  VAL B 189     213.045 140.197  40.225  1.00  0.00           H  
ATOM   3057  HB  VAL B 189     214.126 137.413  39.569  1.00  0.00           H  
ATOM   3058 1HG1 VAL B 189     211.791 136.711  39.366  1.00  0.00           H  
ATOM   3059 2HG1 VAL B 189     212.192 137.219  41.024  1.00  0.00           H  
ATOM   3060 3HG1 VAL B 189     211.262 138.303  39.962  1.00  0.00           H  
ATOM   3061 1HG2 VAL B 189     212.932 137.764  37.431  1.00  0.00           H  
ATOM   3062 2HG2 VAL B 189     212.445 139.388  37.971  1.00  0.00           H  
ATOM   3063 3HG2 VAL B 189     214.164 139.020  37.693  1.00  0.00           H  
ATOM   3064  N   ALA B 190     214.731 138.280  42.297  1.00  0.00           N  
ATOM   3065  CA  ALA B 190     214.781 137.798  43.672  1.00  0.00           C  
ATOM   3066  C   ALA B 190     214.645 138.946  44.664  1.00  0.00           C  
ATOM   3067  O   ALA B 190     213.958 138.824  45.677  1.00  0.00           O  
ATOM   3068  CB  ALA B 190     216.074 137.035  43.919  1.00  0.00           C  
ATOM   3069  H   ALA B 190     215.502 138.081  41.674  1.00  0.00           H  
ATOM   3070  HA  ALA B 190     213.941 137.122  43.830  1.00  0.00           H  
ATOM   3071 1HB  ALA B 190     216.095 136.681  44.951  1.00  0.00           H  
ATOM   3072 2HB  ALA B 190     216.129 136.182  43.242  1.00  0.00           H  
ATOM   3073 3HB  ALA B 190     216.923 137.692  43.743  1.00  0.00           H  
ATOM   3074  N   GLU B 191     215.306 140.060  44.366  1.00  0.00           N  
ATOM   3075  CA  GLU B 191     215.270 141.228  45.237  1.00  0.00           C  
ATOM   3076  C   GLU B 191     213.883 141.856  45.256  1.00  0.00           C  
ATOM   3077  O   GLU B 191     213.372 142.223  46.315  1.00  0.00           O  
ATOM   3078  CB  GLU B 191     216.303 142.262  44.784  1.00  0.00           C  
ATOM   3079  CG  GLU B 191     216.283 143.560  45.581  1.00  0.00           C  
ATOM   3080  CD  GLU B 191     216.643 143.365  47.027  1.00  0.00           C  
ATOM   3081  OE1 GLU B 191     217.312 142.406  47.329  1.00  0.00           O  
ATOM   3082  OE2 GLU B 191     216.249 144.176  47.831  1.00  0.00           O  
ATOM   3083  H   GLU B 191     215.848 140.097  43.514  1.00  0.00           H  
ATOM   3084  HA  GLU B 191     215.503 140.909  46.253  1.00  0.00           H  
ATOM   3085 1HB  GLU B 191     217.303 141.837  44.864  1.00  0.00           H  
ATOM   3086 2HB  GLU B 191     216.135 142.511  43.737  1.00  0.00           H  
ATOM   3087 1HG  GLU B 191     216.989 144.259  45.134  1.00  0.00           H  
ATOM   3088 2HG  GLU B 191     215.287 143.999  45.515  1.00  0.00           H  
ATOM   3089  N   GLN B 192     213.276 141.978  44.080  1.00  0.00           N  
ATOM   3090  CA  GLN B 192     211.951 142.574  43.958  1.00  0.00           C  
ATOM   3091  C   GLN B 192     210.896 141.710  44.636  1.00  0.00           C  
ATOM   3092  O   GLN B 192     209.960 142.223  45.251  1.00  0.00           O  
ATOM   3093  CB  GLN B 192     211.591 142.783  42.484  1.00  0.00           C  
ATOM   3094  CG  GLN B 192     210.333 143.604  42.262  1.00  0.00           C  
ATOM   3095  CD  GLN B 192     210.483 145.035  42.743  1.00  0.00           C  
ATOM   3096  OE1 GLN B 192     211.531 145.660  42.559  1.00  0.00           O  
ATOM   3097  NE2 GLN B 192     209.434 145.562  43.366  1.00  0.00           N  
ATOM   3098  H   GLN B 192     213.747 141.650  43.249  1.00  0.00           H  
ATOM   3099  HA  GLN B 192     211.960 143.542  44.463  1.00  0.00           H  
ATOM   3100 1HB  GLN B 192     212.414 143.283  41.975  1.00  0.00           H  
ATOM   3101 2HB  GLN B 192     211.450 141.815  42.005  1.00  0.00           H  
ATOM   3102 1HG  GLN B 192     210.108 143.625  41.195  1.00  0.00           H  
ATOM   3103 2HG  GLN B 192     209.509 143.145  42.808  1.00  0.00           H  
ATOM   3104 1HE2 GLN B 192     209.475 146.502  43.706  1.00  0.00           H  
ATOM   3105 2HE2 GLN B 192     208.604 145.020  43.494  1.00  0.00           H  
ATOM   3106  N   ALA B 193     211.049 140.396  44.518  1.00  0.00           N  
ATOM   3107  CA  ALA B 193     210.124 139.456  45.139  1.00  0.00           C  
ATOM   3108  C   ALA B 193     210.126 139.606  46.656  1.00  0.00           C  
ATOM   3109  O   ALA B 193     209.074 139.554  47.295  1.00  0.00           O  
ATOM   3110  CB  ALA B 193     210.475 138.030  44.745  1.00  0.00           C  
ATOM   3111  H   ALA B 193     211.827 140.037  43.982  1.00  0.00           H  
ATOM   3112  HA  ALA B 193     209.115 139.680  44.788  1.00  0.00           H  
ATOM   3113 1HB  ALA B 193     209.774 137.341  45.217  1.00  0.00           H  
ATOM   3114 2HB  ALA B 193     210.414 137.924  43.662  1.00  0.00           H  
ATOM   3115 3HB  ALA B 193     211.487 137.799  45.076  1.00  0.00           H  
ATOM   3116  N   LEU B 194     211.311 139.790  47.225  1.00  0.00           N  
ATOM   3117  CA  LEU B 194     211.450 139.966  48.666  1.00  0.00           C  
ATOM   3118  C   LEU B 194     210.829 141.279  49.124  1.00  0.00           C  
ATOM   3119  O   LEU B 194     210.221 141.350  50.189  1.00  0.00           O  
ATOM   3120  CB  LEU B 194     212.932 139.927  49.063  1.00  0.00           C  
ATOM   3121  CG  LEU B 194     213.611 138.554  48.966  1.00  0.00           C  
ATOM   3122  CD1 LEU B 194     215.112 138.716  49.160  1.00  0.00           C  
ATOM   3123  CD2 LEU B 194     213.021 137.621  50.014  1.00  0.00           C  
ATOM   3124  H   LEU B 194     212.139 139.809  46.646  1.00  0.00           H  
ATOM   3125  HA  LEU B 194     210.919 139.156  49.167  1.00  0.00           H  
ATOM   3126 1HB  LEU B 194     213.481 140.614  48.423  1.00  0.00           H  
ATOM   3127 2HB  LEU B 194     213.024 140.270  50.094  1.00  0.00           H  
ATOM   3128  HG  LEU B 194     213.445 138.136  47.974  1.00  0.00           H  
ATOM   3129 1HD1 LEU B 194     215.595 137.740  49.090  1.00  0.00           H  
ATOM   3130 2HD1 LEU B 194     215.510 139.372  48.386  1.00  0.00           H  
ATOM   3131 3HD1 LEU B 194     215.309 139.148  50.140  1.00  0.00           H  
ATOM   3132 1HD2 LEU B 194     213.504 136.646  49.944  1.00  0.00           H  
ATOM   3133 2HD2 LEU B 194     213.188 138.037  51.007  1.00  0.00           H  
ATOM   3134 3HD2 LEU B 194     211.951 137.510  49.842  1.00  0.00           H  
ATOM   3135  N   ARG B 195     210.991 142.319  48.310  1.00  0.00           N  
ATOM   3136  CA  ARG B 195     210.391 143.616  48.597  1.00  0.00           C  
ATOM   3137  C   ARG B 195     208.873 143.524  48.640  1.00  0.00           C  
ATOM   3138  O   ARG B 195     208.224 144.166  49.468  1.00  0.00           O  
ATOM   3139  CB  ARG B 195     210.803 144.640  47.549  1.00  0.00           C  
ATOM   3140  CG  ARG B 195     212.260 145.071  47.614  1.00  0.00           C  
ATOM   3141  CD  ARG B 195     212.604 146.010  46.517  1.00  0.00           C  
ATOM   3142  NE  ARG B 195     214.029 146.295  46.473  1.00  0.00           N  
ATOM   3143  CZ  ARG B 195     214.604 147.198  45.657  1.00  0.00           C  
ATOM   3144  NH1 ARG B 195     213.864 147.897  44.824  1.00  0.00           N  
ATOM   3145  NH2 ARG B 195     215.912 147.383  45.692  1.00  0.00           N  
ATOM   3146  H   ARG B 195     211.544 142.206  47.472  1.00  0.00           H  
ATOM   3147  HA  ARG B 195     210.731 143.944  49.581  1.00  0.00           H  
ATOM   3148 1HB  ARG B 195     210.623 144.236  46.555  1.00  0.00           H  
ATOM   3149 2HB  ARG B 195     210.190 145.535  47.655  1.00  0.00           H  
ATOM   3150 1HG  ARG B 195     212.450 145.569  48.565  1.00  0.00           H  
ATOM   3151 2HG  ARG B 195     212.903 144.193  47.529  1.00  0.00           H  
ATOM   3152 1HD  ARG B 195     212.314 145.576  45.561  1.00  0.00           H  
ATOM   3153 2HD  ARG B 195     212.074 146.951  46.664  1.00  0.00           H  
ATOM   3154  HE  ARG B 195     214.632 145.777  47.100  1.00  0.00           H  
ATOM   3155 1HH1 ARG B 195     212.865 147.755  44.796  1.00  0.00           H  
ATOM   3156 2HH1 ARG B 195     214.296 148.575  44.212  1.00  0.00           H  
ATOM   3157 1HH2 ARG B 195     216.482 146.847  46.333  1.00  0.00           H  
ATOM   3158 2HH2 ARG B 195     216.343 148.060  45.081  1.00  0.00           H  
ATOM   3159  N   ILE B 196     208.308 142.719  47.746  1.00  0.00           N  
ATOM   3160  CA  ILE B 196     206.875 142.446  47.754  1.00  0.00           C  
ATOM   3161  C   ILE B 196     206.461 141.723  49.029  1.00  0.00           C  
ATOM   3162  O   ILE B 196     205.458 142.069  49.653  1.00  0.00           O  
ATOM   3163  CB  ILE B 196     206.468 141.603  46.532  1.00  0.00           C  
ATOM   3164  CG1 ILE B 196     206.629 142.417  45.245  1.00  0.00           C  
ATOM   3165  CG2 ILE B 196     205.037 141.110  46.677  1.00  0.00           C  
ATOM   3166  CD1 ILE B 196     206.602 141.581  43.986  1.00  0.00           C  
ATOM   3167  H   ILE B 196     208.885 142.286  47.040  1.00  0.00           H  
ATOM   3168  HA  ILE B 196     206.343 143.396  47.727  1.00  0.00           H  
ATOM   3169  HB  ILE B 196     207.131 140.743  46.445  1.00  0.00           H  
ATOM   3170 1HG1 ILE B 196     205.833 143.157  45.181  1.00  0.00           H  
ATOM   3171 2HG1 ILE B 196     207.575 142.959  45.273  1.00  0.00           H  
ATOM   3172 1HG2 ILE B 196     204.765 140.518  45.804  1.00  0.00           H  
ATOM   3173 2HG2 ILE B 196     204.953 140.496  47.573  1.00  0.00           H  
ATOM   3174 3HG2 ILE B 196     204.364 141.965  46.759  1.00  0.00           H  
ATOM   3175 1HD1 ILE B 196     206.723 142.228  43.117  1.00  0.00           H  
ATOM   3176 2HD1 ILE B 196     207.416 140.855  44.013  1.00  0.00           H  
ATOM   3177 3HD1 ILE B 196     205.650 141.057  43.918  1.00  0.00           H  
ATOM   3178  N   ALA B 197     207.240 140.716  49.413  1.00  0.00           N  
ATOM   3179  CA  ALA B 197     206.955 139.942  50.613  1.00  0.00           C  
ATOM   3180  C   ALA B 197     206.954 140.829  51.854  1.00  0.00           C  
ATOM   3181  O   ALA B 197     206.117 140.668  52.741  1.00  0.00           O  
ATOM   3182  CB  ALA B 197     207.967 138.816  50.772  1.00  0.00           C  
ATOM   3183  H   ALA B 197     208.051 140.483  48.855  1.00  0.00           H  
ATOM   3184  HA  ALA B 197     205.960 139.506  50.518  1.00  0.00           H  
ATOM   3185 1HB  ALA B 197     207.741 138.247  51.673  1.00  0.00           H  
ATOM   3186 2HB  ALA B 197     207.916 138.157  49.904  1.00  0.00           H  
ATOM   3187 3HB  ALA B 197     208.968 139.236  50.849  1.00  0.00           H  
ATOM   3188  N   LYS B 198     207.896 141.762  51.908  1.00  0.00           N  
ATOM   3189  CA  LYS B 198     208.001 142.681  53.035  1.00  0.00           C  
ATOM   3190  C   LYS B 198     206.776 143.581  53.128  1.00  0.00           C  
ATOM   3191  O   LYS B 198     206.242 143.807  54.212  1.00  0.00           O  
ATOM   3192  CB  LYS B 198     209.269 143.529  52.918  1.00  0.00           C  
ATOM   3193  CG  LYS B 198     210.560 142.769  53.190  1.00  0.00           C  
ATOM   3194  CD  LYS B 198     211.771 143.685  53.091  1.00  0.00           C  
ATOM   3195  CE  LYS B 198     213.070 142.903  53.221  1.00  0.00           C  
ATOM   3196  NZ  LYS B 198     213.158 142.184  54.521  1.00  0.00           N  
ATOM   3197  H   LYS B 198     208.558 141.840  51.148  1.00  0.00           H  
ATOM   3198  HA  LYS B 198     208.053 142.096  53.954  1.00  0.00           H  
ATOM   3199 1HB  LYS B 198     209.333 143.951  51.915  1.00  0.00           H  
ATOM   3200 2HB  LYS B 198     209.216 144.361  53.621  1.00  0.00           H  
ATOM   3201 1HG  LYS B 198     210.524 142.335  54.190  1.00  0.00           H  
ATOM   3202 2HG  LYS B 198     210.666 141.962  52.466  1.00  0.00           H  
ATOM   3203 1HD  LYS B 198     211.761 144.200  52.129  1.00  0.00           H  
ATOM   3204 2HD  LYS B 198     211.728 144.433  53.883  1.00  0.00           H  
ATOM   3205 1HE  LYS B 198     213.140 142.177  52.412  1.00  0.00           H  
ATOM   3206 2HE  LYS B 198     213.915 143.586  53.141  1.00  0.00           H  
ATOM   3207 1HZ  LYS B 198     214.032 141.679  54.568  1.00  0.00           H  
ATOM   3208 2HZ  LYS B 198     213.114 142.850  55.279  1.00  0.00           H  
ATOM   3209 3HZ  LYS B 198     212.390 141.533  54.599  1.00  0.00           H  
ATOM   3210  N   GLU B 199     206.336 144.093  51.982  1.00  0.00           N  
ATOM   3211  CA  GLU B 199     205.138 144.922  51.926  1.00  0.00           C  
ATOM   3212  C   GLU B 199     203.888 144.106  52.232  1.00  0.00           C  
ATOM   3213  O   GLU B 199     202.941 144.609  52.840  1.00  0.00           O  
ATOM   3214  CB  GLU B 199     205.007 145.575  50.548  1.00  0.00           C  
ATOM   3215  CG  GLU B 199     206.052 146.643  50.256  1.00  0.00           C  
ATOM   3216  CD  GLU B 199     205.961 147.819  51.189  1.00  0.00           C  
ATOM   3217  OE1 GLU B 199     204.898 148.376  51.312  1.00  0.00           O  
ATOM   3218  OE2 GLU B 199     206.958 148.158  51.782  1.00  0.00           O  
ATOM   3219  H   GLU B 199     206.844 143.903  51.131  1.00  0.00           H  
ATOM   3220  HA  GLU B 199     205.219 145.700  52.684  1.00  0.00           H  
ATOM   3221 1HB  GLU B 199     205.086 144.810  49.774  1.00  0.00           H  
ATOM   3222 2HB  GLU B 199     204.023 146.035  50.455  1.00  0.00           H  
ATOM   3223 1HG  GLU B 199     207.043 146.199  50.343  1.00  0.00           H  
ATOM   3224 2HG  GLU B 199     205.925 146.989  49.230  1.00  0.00           H  
ATOM   3225  N   ALA B 200     203.892 142.847  51.811  1.00  0.00           N  
ATOM   3226  CA  ALA B 200     202.778 141.945  52.081  1.00  0.00           C  
ATOM   3227  C   ALA B 200     202.565 141.767  53.579  1.00  0.00           C  
ATOM   3228  O   ALA B 200     201.430 141.716  54.053  1.00  0.00           O  
ATOM   3229  CB  ALA B 200     203.014 140.597  51.415  1.00  0.00           C  
ATOM   3230  H   ALA B 200     204.685 142.504  51.289  1.00  0.00           H  
ATOM   3231  HA  ALA B 200     201.869 142.383  51.670  1.00  0.00           H  
ATOM   3232 1HB  ALA B 200     202.173 139.936  51.626  1.00  0.00           H  
ATOM   3233 2HB  ALA B 200     203.106 140.735  50.338  1.00  0.00           H  
ATOM   3234 3HB  ALA B 200     203.929 140.155  51.804  1.00  0.00           H  
ATOM   3235  N   GLU B 201     203.664 141.673  54.322  1.00  0.00           N  
ATOM   3236  CA  GLU B 201     203.601 141.559  55.774  1.00  0.00           C  
ATOM   3237  C   GLU B 201     202.986 142.804  56.399  1.00  0.00           C  
ATOM   3238  O   GLU B 201     202.236 142.716  57.370  1.00  0.00           O  
ATOM   3239  CB  GLU B 201     204.998 141.323  56.351  1.00  0.00           C  
ATOM   3240  CG  GLU B 201     205.554 139.928  56.105  1.00  0.00           C  
ATOM   3241  CD  GLU B 201     206.953 139.755  56.626  1.00  0.00           C  
ATOM   3242  OE1 GLU B 201     207.770 140.608  56.376  1.00  0.00           O  
ATOM   3243  OE2 GLU B 201     207.206 138.767  57.276  1.00  0.00           O  
ATOM   3244  H   GLU B 201     204.566 141.683  53.868  1.00  0.00           H  
ATOM   3245  HA  GLU B 201     202.962 140.714  56.025  1.00  0.00           H  
ATOM   3246 1HB  GLU B 201     205.696 142.042  55.920  1.00  0.00           H  
ATOM   3247 2HB  GLU B 201     204.980 141.491  57.428  1.00  0.00           H  
ATOM   3248 1HG  GLU B 201     204.905 139.199  56.590  1.00  0.00           H  
ATOM   3249 2HG  GLU B 201     205.542 139.727  55.035  1.00  0.00           H  
ATOM   3250  N   LYS B 202     203.310 143.964  55.835  1.00  0.00           N  
ATOM   3251  CA  LYS B 202     202.752 145.226  56.307  1.00  0.00           C  
ATOM   3252  C   LYS B 202     201.238 145.255  56.141  1.00  0.00           C  
ATOM   3253  O   LYS B 202     200.520 145.759  57.004  1.00  0.00           O  
ATOM   3254  CB  LYS B 202     203.386 146.403  55.561  1.00  0.00           C  
ATOM   3255  CG  LYS B 202     204.851 146.643  55.898  1.00  0.00           C  
ATOM   3256  CD  LYS B 202     205.418 147.806  55.095  1.00  0.00           C  
ATOM   3257  CE  LYS B 202     206.920 147.937  55.296  1.00  0.00           C  
ATOM   3258  NZ  LYS B 202     207.508 148.990  54.423  1.00  0.00           N  
ATOM   3259  H   LYS B 202     203.959 143.971  55.062  1.00  0.00           H  
ATOM   3260  HA  LYS B 202     202.970 145.326  57.371  1.00  0.00           H  
ATOM   3261 1HB  LYS B 202     203.310 146.235  54.487  1.00  0.00           H  
ATOM   3262 2HB  LYS B 202     202.836 147.316  55.790  1.00  0.00           H  
ATOM   3263 1HG  LYS B 202     204.951 146.864  56.961  1.00  0.00           H  
ATOM   3264 2HG  LYS B 202     205.428 145.745  55.676  1.00  0.00           H  
ATOM   3265 1HD  LYS B 202     205.213 147.651  54.034  1.00  0.00           H  
ATOM   3266 2HD  LYS B 202     204.936 148.733  55.407  1.00  0.00           H  
ATOM   3267 1HE  LYS B 202     207.127 148.187  56.335  1.00  0.00           H  
ATOM   3268 2HE  LYS B 202     207.402 146.987  55.070  1.00  0.00           H  
ATOM   3269 1HZ  LYS B 202     208.503 149.046  54.586  1.00  0.00           H  
ATOM   3270 2HZ  LYS B 202     207.338 148.760  53.455  1.00  0.00           H  
ATOM   3271 3HZ  LYS B 202     207.082 149.881  54.637  1.00  0.00           H  
ATOM   3272  N   GLN B 203     200.760 144.712  55.028  1.00  0.00           N  
ATOM   3273  CA  GLN B 203     199.328 144.656  54.756  1.00  0.00           C  
ATOM   3274  C   GLN B 203     198.679 143.477  55.474  1.00  0.00           C  
ATOM   3275  O   GLN B 203     197.470 143.468  55.700  1.00  0.00           O  
ATOM   3276  CB  GLN B 203     199.072 144.558  53.250  1.00  0.00           C  
ATOM   3277  CG  GLN B 203     199.441 145.810  52.473  1.00  0.00           C  
ATOM   3278  CD  GLN B 203     198.971 145.757  51.032  1.00  0.00           C  
ATOM   3279  OE1 GLN B 203     198.371 144.770  50.596  1.00  0.00           O  
ATOM   3280  NE2 GLN B 203     199.242 146.819  50.283  1.00  0.00           N  
ATOM   3281  H   GLN B 203     201.404 144.328  54.350  1.00  0.00           H  
ATOM   3282  HA  GLN B 203     198.868 145.566  55.135  1.00  0.00           H  
ATOM   3283 1HB  GLN B 203     199.642 143.725  52.837  1.00  0.00           H  
ATOM   3284 2HB  GLN B 203     198.016 144.351  53.073  1.00  0.00           H  
ATOM   3285 1HG  GLN B 203     198.978 146.672  52.952  1.00  0.00           H  
ATOM   3286 2HG  GLN B 203     200.526 145.920  52.475  1.00  0.00           H  
ATOM   3287 1HE2 GLN B 203     198.957 146.842  49.323  1.00  0.00           H  
ATOM   3288 2HE2 GLN B 203     199.731 147.598  50.676  1.00  0.00           H  
ATOM   3289  N   GLY B 204     199.490 142.486  55.827  1.00  0.00           N  
ATOM   3290  CA  GLY B 204     198.999 141.308  56.530  1.00  0.00           C  
ATOM   3291  C   GLY B 204     198.802 140.139  55.574  1.00  0.00           C  
ATOM   3292  O   GLY B 204     198.275 139.092  55.956  1.00  0.00           O  
ATOM   3293  H   GLY B 204     200.473 142.551  55.604  1.00  0.00           H  
ATOM   3294 1HA  GLY B 204     199.706 141.029  57.312  1.00  0.00           H  
ATOM   3295 2HA  GLY B 204     198.055 141.544  57.021  1.00  0.00           H  
ATOM   3296  N   LEU B 205     199.228 140.322  54.329  1.00  0.00           N  
ATOM   3297  CA  LEU B 205     199.076 139.291  53.308  1.00  0.00           C  
ATOM   3298  C   LEU B 205     200.192 138.259  53.399  1.00  0.00           C  
ATOM   3299  O   LEU B 205     201.007 138.130  52.486  1.00  0.00           O  
ATOM   3300  CB  LEU B 205     199.070 139.925  51.911  1.00  0.00           C  
ATOM   3301  CG  LEU B 205     197.951 140.940  51.647  1.00  0.00           C  
ATOM   3302  CD1 LEU B 205     198.190 141.623  50.307  1.00  0.00           C  
ATOM   3303  CD2 LEU B 205     196.606 140.229  51.665  1.00  0.00           C  
ATOM   3304  H   LEU B 205     199.667 141.196  54.082  1.00  0.00           H  
ATOM   3305  HA  LEU B 205     198.132 138.774  53.477  1.00  0.00           H  
ATOM   3306 1HB  LEU B 205     200.021 140.432  51.756  1.00  0.00           H  
ATOM   3307 2HB  LEU B 205     198.980 139.131  51.170  1.00  0.00           H  
ATOM   3308  HG  LEU B 205     197.966 141.709  52.420  1.00  0.00           H  
ATOM   3309 1HD1 LEU B 205     197.395 142.345  50.119  1.00  0.00           H  
ATOM   3310 2HD1 LEU B 205     199.150 142.140  50.329  1.00  0.00           H  
ATOM   3311 3HD1 LEU B 205     198.197 140.876  49.514  1.00  0.00           H  
ATOM   3312 1HD2 LEU B 205     195.810 140.951  51.478  1.00  0.00           H  
ATOM   3313 2HD2 LEU B 205     196.589 139.462  50.891  1.00  0.00           H  
ATOM   3314 3HD2 LEU B 205     196.453 139.766  52.640  1.00  0.00           H  
ATOM   3315  N   VAL B 206     200.223 137.523  54.505  1.00  0.00           N  
ATOM   3316  CA  VAL B 206     201.308 136.586  54.772  1.00  0.00           C  
ATOM   3317  C   VAL B 206     201.312 135.445  53.761  1.00  0.00           C  
ATOM   3318  O   VAL B 206     202.346 134.821  53.522  1.00  0.00           O  
ATOM   3319  CB  VAL B 206     201.177 136.008  56.193  1.00  0.00           C  
ATOM   3320  CG1 VAL B 206     201.396 137.097  57.233  1.00  0.00           C  
ATOM   3321  CG2 VAL B 206     199.810 135.363  56.366  1.00  0.00           C  
ATOM   3322  H   VAL B 206     199.475 137.616  55.178  1.00  0.00           H  
ATOM   3323  HA  VAL B 206     202.254 137.116  54.675  1.00  0.00           H  
ATOM   3324  HB  VAL B 206     201.954 135.259  56.344  1.00  0.00           H  
ATOM   3325 1HG1 VAL B 206     201.300 136.670  58.232  1.00  0.00           H  
ATOM   3326 2HG1 VAL B 206     202.393 137.519  57.114  1.00  0.00           H  
ATOM   3327 3HG1 VAL B 206     200.650 137.881  57.101  1.00  0.00           H  
ATOM   3328 1HG2 VAL B 206     199.725 134.956  57.374  1.00  0.00           H  
ATOM   3329 2HG2 VAL B 206     199.033 136.112  56.210  1.00  0.00           H  
ATOM   3330 3HG2 VAL B 206     199.692 134.560  55.639  1.00  0.00           H  
ATOM   3331  N   ASP B 207     200.152 135.180  53.172  1.00  0.00           N  
ATOM   3332  CA  ASP B 207     200.033 134.157  52.139  1.00  0.00           C  
ATOM   3333  C   ASP B 207     200.701 134.606  50.844  1.00  0.00           C  
ATOM   3334  O   ASP B 207     201.366 133.816  50.173  1.00  0.00           O  
ATOM   3335  CB  ASP B 207     198.562 133.828  51.876  1.00  0.00           C  
ATOM   3336  CG  ASP B 207     197.728 135.061  51.550  1.00  0.00           C  
ATOM   3337  OD1 ASP B 207     198.235 136.149  51.686  1.00  0.00           O  
ATOM   3338  OD2 ASP B 207     196.594 134.901  51.168  1.00  0.00           O  
ATOM   3339  H   ASP B 207     199.330 135.696  53.448  1.00  0.00           H  
ATOM   3340  HA  ASP B 207     200.547 133.258  52.481  1.00  0.00           H  
ATOM   3341 1HB  ASP B 207     198.489 133.128  51.044  1.00  0.00           H  
ATOM   3342 2HB  ASP B 207     198.135 133.341  52.753  1.00  0.00           H  
ATOM   3343  N   VAL B 208     200.518 135.875  50.498  1.00  0.00           N  
ATOM   3344  CA  VAL B 208     201.209 136.466  49.360  1.00  0.00           C  
ATOM   3345  C   VAL B 208     202.716 136.492  49.582  1.00  0.00           C  
ATOM   3346  O   VAL B 208     203.492 136.243  48.660  1.00  0.00           O  
ATOM   3347  CB  VAL B 208     200.705 137.901  49.115  1.00  0.00           C  
ATOM   3348  CG1 VAL B 208     201.568 138.599  48.075  1.00  0.00           C  
ATOM   3349  CG2 VAL B 208     199.249 137.870  48.676  1.00  0.00           C  
ATOM   3350  H   VAL B 208     199.881 136.444  51.039  1.00  0.00           H  
ATOM   3351  HA  VAL B 208     201.015 135.851  48.480  1.00  0.00           H  
ATOM   3352  HB  VAL B 208     200.794 138.470  50.041  1.00  0.00           H  
ATOM   3353 1HG1 VAL B 208     201.198 139.612  47.915  1.00  0.00           H  
ATOM   3354 2HG1 VAL B 208     202.599 138.642  48.427  1.00  0.00           H  
ATOM   3355 3HG1 VAL B 208     201.526 138.046  47.137  1.00  0.00           H  
ATOM   3356 1HG2 VAL B 208     198.899 138.888  48.505  1.00  0.00           H  
ATOM   3357 2HG2 VAL B 208     199.160 137.296  47.753  1.00  0.00           H  
ATOM   3358 3HG2 VAL B 208     198.644 137.404  49.453  1.00  0.00           H  
ATOM   3359  N   ALA B 209     203.122 136.792  50.810  1.00  0.00           N  
ATOM   3360  CA  ALA B 209     204.536 136.852  51.158  1.00  0.00           C  
ATOM   3361  C   ALA B 209     205.230 135.525  50.872  1.00  0.00           C  
ATOM   3362  O   ALA B 209     206.371 135.498  50.410  1.00  0.00           O  
ATOM   3363  CB  ALA B 209     204.708 137.235  52.621  1.00  0.00           C  
ATOM   3364  H   ALA B 209     202.432 136.984  51.525  1.00  0.00           H  
ATOM   3365  HA  ALA B 209     205.013 137.613  50.537  1.00  0.00           H  
ATOM   3366 1HB  ALA B 209     205.769 137.276  52.865  1.00  0.00           H  
ATOM   3367 2HB  ALA B 209     204.256 138.211  52.796  1.00  0.00           H  
ATOM   3368 3HB  ALA B 209     204.220 136.492  53.250  1.00  0.00           H  
ATOM   3369  N   VAL B 210     204.535 134.429  51.150  1.00  0.00           N  
ATOM   3370  CA  VAL B 210     205.053 133.098  50.857  1.00  0.00           C  
ATOM   3371  C   VAL B 210     205.212 132.887  49.357  1.00  0.00           C  
ATOM   3372  O   VAL B 210     206.230 132.371  48.897  1.00  0.00           O  
ATOM   3373  CB  VAL B 210     204.113 132.020  51.427  1.00  0.00           C  
ATOM   3374  CG1 VAL B 210     204.483 130.648  50.884  1.00  0.00           C  
ATOM   3375  CG2 VAL B 210     204.172 132.032  52.947  1.00  0.00           C  
ATOM   3376  H   VAL B 210     203.622 134.519  51.575  1.00  0.00           H  
ATOM   3377  HA  VAL B 210     206.041 133.004  51.309  1.00  0.00           H  
ATOM   3378  HB  VAL B 210     203.094 132.230  51.101  1.00  0.00           H  
ATOM   3379 1HG1 VAL B 210     203.808 129.898  51.297  1.00  0.00           H  
ATOM   3380 2HG1 VAL B 210     204.398 130.652  49.797  1.00  0.00           H  
ATOM   3381 3HG1 VAL B 210     205.507 130.408  51.168  1.00  0.00           H  
ATOM   3382 1HG2 VAL B 210     203.504 131.268  53.343  1.00  0.00           H  
ATOM   3383 2HG2 VAL B 210     205.192 131.827  53.273  1.00  0.00           H  
ATOM   3384 3HG2 VAL B 210     203.863 133.010  53.316  1.00  0.00           H  
ATOM   3385  N   GLU B 211     204.198 133.287  48.597  1.00  0.00           N  
ATOM   3386  CA  GLU B 211     204.228 133.154  47.146  1.00  0.00           C  
ATOM   3387  C   GLU B 211     205.380 133.945  46.543  1.00  0.00           C  
ATOM   3388  O   GLU B 211     206.057 133.477  45.628  1.00  0.00           O  
ATOM   3389  CB  GLU B 211     202.903 133.622  46.540  1.00  0.00           C  
ATOM   3390  CG  GLU B 211     202.770 133.364  45.046  1.00  0.00           C  
ATOM   3391  CD  GLU B 211     202.784 131.901  44.701  1.00  0.00           C  
ATOM   3392  OE1 GLU B 211     202.583 131.100  45.582  1.00  0.00           O  
ATOM   3393  OE2 GLU B 211     202.996 131.583  43.554  1.00  0.00           O  
ATOM   3394  H   GLU B 211     203.386 133.696  49.038  1.00  0.00           H  
ATOM   3395  HA  GLU B 211     204.382 132.102  46.899  1.00  0.00           H  
ATOM   3396 1HB  GLU B 211     202.076 133.119  47.041  1.00  0.00           H  
ATOM   3397 2HB  GLU B 211     202.785 134.693  46.706  1.00  0.00           H  
ATOM   3398 1HG  GLU B 211     201.835 133.799  44.694  1.00  0.00           H  
ATOM   3399 2HG  GLU B 211     203.588 133.862  44.527  1.00  0.00           H  
ATOM   3400  N   ALA B 212     205.599 135.151  47.060  1.00  0.00           N  
ATOM   3401  CA  ALA B 212     206.746 135.959  46.665  1.00  0.00           C  
ATOM   3402  C   ALA B 212     208.054 135.316  47.106  1.00  0.00           C  
ATOM   3403  O   ALA B 212     209.049 135.351  46.384  1.00  0.00           O  
ATOM   3404  CB  ALA B 212     206.626 137.363  47.237  1.00  0.00           C  
ATOM   3405  H   ALA B 212     204.955 135.514  47.750  1.00  0.00           H  
ATOM   3406  HA  ALA B 212     206.761 136.023  45.574  1.00  0.00           H  
ATOM   3407 1HB  ALA B 212     207.489 137.955  46.930  1.00  0.00           H  
ATOM   3408 2HB  ALA B 212     205.715 137.832  46.864  1.00  0.00           H  
ATOM   3409 3HB  ALA B 212     206.588 137.311  48.322  1.00  0.00           H  
ATOM   3410  N   ALA B 213     208.044 134.729  48.298  1.00  0.00           N  
ATOM   3411  CA  ALA B 213     209.218 134.044  48.824  1.00  0.00           C  
ATOM   3412  C   ALA B 213     209.578 132.834  47.970  1.00  0.00           C  
ATOM   3413  O   ALA B 213     210.755 132.532  47.766  1.00  0.00           O  
ATOM   3414  CB  ALA B 213     208.987 133.621  50.267  1.00  0.00           C  
ATOM   3415  H   ALA B 213     207.202 134.759  48.855  1.00  0.00           H  
ATOM   3416  HA  ALA B 213     210.063 134.731  48.793  1.00  0.00           H  
ATOM   3417 1HB  ALA B 213     209.871 133.110  50.644  1.00  0.00           H  
ATOM   3418 2HB  ALA B 213     208.788 134.504  50.875  1.00  0.00           H  
ATOM   3419 3HB  ALA B 213     208.131 132.948  50.315  1.00  0.00           H  
ATOM   3420  N   ARG B 214     208.557 132.142  47.471  1.00  0.00           N  
ATOM   3421  CA  ARG B 214     208.762 131.030  46.553  1.00  0.00           C  
ATOM   3422  C   ARG B 214     209.505 131.477  45.301  1.00  0.00           C  
ATOM   3423  O   ARG B 214     210.377 130.768  44.799  1.00  0.00           O  
ATOM   3424  CB  ARG B 214     207.430 130.412  46.154  1.00  0.00           C  
ATOM   3425  CG  ARG B 214     206.765 129.574  47.235  1.00  0.00           C  
ATOM   3426  CD  ARG B 214     205.409 129.126  46.826  1.00  0.00           C  
ATOM   3427  NE  ARG B 214     204.802 128.256  47.820  1.00  0.00           N  
ATOM   3428  CZ  ARG B 214     203.478 128.036  47.938  1.00  0.00           C  
ATOM   3429  NH1 ARG B 214     202.638 128.628  47.119  1.00  0.00           N  
ATOM   3430  NH2 ARG B 214     203.025 127.224  48.878  1.00  0.00           N  
ATOM   3431  H   ARG B 214     207.616 132.397  47.736  1.00  0.00           H  
ATOM   3432  HA  ARG B 214     209.375 130.278  47.050  1.00  0.00           H  
ATOM   3433 1HB  ARG B 214     206.733 131.201  45.873  1.00  0.00           H  
ATOM   3434 2HB  ARG B 214     207.571 129.774  45.282  1.00  0.00           H  
ATOM   3435 1HG  ARG B 214     207.372 128.691  47.435  1.00  0.00           H  
ATOM   3436 2HG  ARG B 214     206.671 130.164  48.147  1.00  0.00           H  
ATOM   3437 1HD  ARG B 214     204.764 129.994  46.694  1.00  0.00           H  
ATOM   3438 2HD  ARG B 214     205.475 128.577  45.887  1.00  0.00           H  
ATOM   3439  HE  ARG B 214     205.417 127.783  48.469  1.00  0.00           H  
ATOM   3440 1HH1 ARG B 214     202.984 129.248  46.401  1.00  0.00           H  
ATOM   3441 2HH1 ARG B 214     201.646 128.462  47.208  1.00  0.00           H  
ATOM   3442 1HH2 ARG B 214     203.671 126.769  49.508  1.00  0.00           H  
ATOM   3443 2HH2 ARG B 214     202.033 127.059  48.967  1.00  0.00           H  
ATOM   3444  N   VAL B 215     209.155 132.658  44.801  1.00  0.00           N  
ATOM   3445  CA  VAL B 215     209.840 133.237  43.652  1.00  0.00           C  
ATOM   3446  C   VAL B 215     211.267 133.636  44.006  1.00  0.00           C  
ATOM   3447  O   VAL B 215     212.200 133.378  43.245  1.00  0.00           O  
ATOM   3448  CB  VAL B 215     209.076 134.473  43.141  1.00  0.00           C  
ATOM   3449  CG1 VAL B 215     209.859 135.164  42.035  1.00  0.00           C  
ATOM   3450  CG2 VAL B 215     207.696 134.062  42.648  1.00  0.00           C  
ATOM   3451  H   VAL B 215     208.393 133.166  45.228  1.00  0.00           H  
ATOM   3452  HA  VAL B 215     209.892 132.485  42.865  1.00  0.00           H  
ATOM   3453  HB  VAL B 215     208.973 135.188  43.957  1.00  0.00           H  
ATOM   3454 1HG1 VAL B 215     209.305 136.036  41.686  1.00  0.00           H  
ATOM   3455 2HG1 VAL B 215     210.828 135.482  42.420  1.00  0.00           H  
ATOM   3456 3HG1 VAL B 215     210.006 134.472  41.206  1.00  0.00           H  
ATOM   3457 1HG2 VAL B 215     207.161 134.941  42.290  1.00  0.00           H  
ATOM   3458 2HG2 VAL B 215     207.799 133.343  41.836  1.00  0.00           H  
ATOM   3459 3HG2 VAL B 215     207.138 133.607  43.467  1.00  0.00           H  
ATOM   3460  N   ALA B 216     211.429 134.268  45.163  1.00  0.00           N  
ATOM   3461  CA  ALA B 216     212.732 134.770  45.585  1.00  0.00           C  
ATOM   3462  C   ALA B 216     213.738 133.637  45.733  1.00  0.00           C  
ATOM   3463  O   ALA B 216     214.890 133.757  45.314  1.00  0.00           O  
ATOM   3464  CB  ALA B 216     212.607 135.541  46.890  1.00  0.00           C  
ATOM   3465  H   ALA B 216     210.631 134.401  45.767  1.00  0.00           H  
ATOM   3466  HA  ALA B 216     213.106 135.447  44.817  1.00  0.00           H  
ATOM   3467 1HB  ALA B 216     213.587 135.909  47.193  1.00  0.00           H  
ATOM   3468 2HB  ALA B 216     211.929 136.383  46.754  1.00  0.00           H  
ATOM   3469 3HB  ALA B 216     212.213 134.882  47.664  1.00  0.00           H  
ATOM   3470  N   VAL B 217     213.297 132.535  46.330  1.00  0.00           N  
ATOM   3471  CA  VAL B 217     214.181 131.409  46.608  1.00  0.00           C  
ATOM   3472  C   VAL B 217     214.510 130.642  45.334  1.00  0.00           C  
ATOM   3473  O   VAL B 217     215.627 130.153  45.163  1.00  0.00           O  
ATOM   3474  CB  VAL B 217     213.527 130.453  47.624  1.00  0.00           C  
ATOM   3475  CG1 VAL B 217     212.474 129.591  46.944  1.00  0.00           C  
ATOM   3476  CG2 VAL B 217     214.591 129.588  48.281  1.00  0.00           C  
ATOM   3477  H   VAL B 217     212.325 132.476  46.601  1.00  0.00           H  
ATOM   3478  HA  VAL B 217     215.116 131.792  47.014  1.00  0.00           H  
ATOM   3479  HB  VAL B 217     213.015 131.043  48.385  1.00  0.00           H  
ATOM   3480 1HG1 VAL B 217     212.023 128.922  47.676  1.00  0.00           H  
ATOM   3481 2HG1 VAL B 217     211.704 130.229  46.511  1.00  0.00           H  
ATOM   3482 3HG1 VAL B 217     212.943 129.001  46.155  1.00  0.00           H  
ATOM   3483 1HG2 VAL B 217     214.122 128.917  48.999  1.00  0.00           H  
ATOM   3484 2HG2 VAL B 217     215.106 129.004  47.519  1.00  0.00           H  
ATOM   3485 3HG2 VAL B 217     215.310 130.226  48.797  1.00  0.00           H  
ATOM   3486  N   GLU B 218     213.531 130.539  44.441  1.00  0.00           N  
ATOM   3487  CA  GLU B 218     213.736 129.893  43.150  1.00  0.00           C  
ATOM   3488  C   GLU B 218     214.644 130.726  42.254  1.00  0.00           C  
ATOM   3489  O   GLU B 218     215.515 130.189  41.566  1.00  0.00           O  
ATOM   3490  CB  GLU B 218     212.395 129.656  42.452  1.00  0.00           C  
ATOM   3491  CG  GLU B 218     212.502 128.968  41.099  1.00  0.00           C  
ATOM   3492  CD  GLU B 218     213.058 127.574  41.193  1.00  0.00           C  
ATOM   3493  OE1 GLU B 218     213.064 127.029  42.270  1.00  0.00           O  
ATOM   3494  OE2 GLU B 218     213.478 127.054  40.186  1.00  0.00           O  
ATOM   3495  H   GLU B 218     212.623 130.919  44.661  1.00  0.00           H  
ATOM   3496  HA  GLU B 218     214.227 128.933  43.317  1.00  0.00           H  
ATOM   3497 1HB  GLU B 218     211.756 129.042  43.089  1.00  0.00           H  
ATOM   3498 2HB  GLU B 218     211.889 130.609  42.303  1.00  0.00           H  
ATOM   3499 1HG  GLU B 218     211.511 128.922  40.647  1.00  0.00           H  
ATOM   3500 2HG  GLU B 218     213.140 129.565  40.449  1.00  0.00           H  
ATOM   3501  N   ALA B 219     214.439 132.037  42.267  1.00  0.00           N  
ATOM   3502  CA  ALA B 219     215.247 132.949  41.467  1.00  0.00           C  
ATOM   3503  C   ALA B 219     216.714 132.885  41.873  1.00  0.00           C  
ATOM   3504  O   ALA B 219     217.599 132.787  41.023  1.00  0.00           O  
ATOM   3505  CB  ALA B 219     214.725 134.373  41.593  1.00  0.00           C  
ATOM   3506  H   ALA B 219     213.703 132.414  42.849  1.00  0.00           H  
ATOM   3507  HA  ALA B 219     215.180 132.642  40.422  1.00  0.00           H  
ATOM   3508 1HB  ALA B 219     215.338 135.040  40.990  1.00  0.00           H  
ATOM   3509 2HB  ALA B 219     213.693 134.413  41.244  1.00  0.00           H  
ATOM   3510 3HB  ALA B 219     214.768 134.683  42.636  1.00  0.00           H  
ATOM   3511  N   ALA B 220     216.965 132.945  43.175  1.00  0.00           N  
ATOM   3512  CA  ALA B 220     218.325 132.892  43.698  1.00  0.00           C  
ATOM   3513  C   ALA B 220     218.936 131.510  43.501  1.00  0.00           C  
ATOM   3514  O   ALA B 220     220.117 131.384  43.176  1.00  0.00           O  
ATOM   3515  CB  ALA B 220     218.343 133.274  45.170  1.00  0.00           C  
ATOM   3516  H   ALA B 220     216.193 133.030  43.822  1.00  0.00           H  
ATOM   3517  HA  ALA B 220     218.936 133.606  43.144  1.00  0.00           H  
ATOM   3518 1HB  ALA B 220     219.366 133.227  45.546  1.00  0.00           H  
ATOM   3519 2HB  ALA B 220     217.958 134.286  45.290  1.00  0.00           H  
ATOM   3520 3HB  ALA B 220     217.720 132.580  45.734  1.00  0.00           H  
ATOM   3521  N   LYS B 221     218.126 130.476  43.700  1.00  0.00           N  
ATOM   3522  CA  LYS B 221     218.590 129.102  43.562  1.00  0.00           C  
ATOM   3523  C   LYS B 221     219.083 128.825  42.148  1.00  0.00           C  
ATOM   3524  O   LYS B 221     220.137 128.222  41.953  1.00  0.00           O  
ATOM   3525  CB  LYS B 221     217.475 128.121  43.931  1.00  0.00           C  
ATOM   3526  CG  LYS B 221     217.858 126.653  43.797  1.00  0.00           C  
ATOM   3527  CD  LYS B 221     216.747 125.743  44.298  1.00  0.00           C  
ATOM   3528  CE  LYS B 221     217.063 124.280  44.027  1.00  0.00           C  
ATOM   3529  NZ  LYS B 221     216.047 123.371  44.624  1.00  0.00           N  
ATOM   3530  H   LYS B 221     217.163 130.648  43.950  1.00  0.00           H  
ATOM   3531  HA  LYS B 221     219.431 128.950  44.239  1.00  0.00           H  
ATOM   3532 1HB  LYS B 221     217.166 128.293  44.963  1.00  0.00           H  
ATOM   3533 2HB  LYS B 221     216.607 128.300  43.296  1.00  0.00           H  
ATOM   3534 1HG  LYS B 221     218.059 126.424  42.749  1.00  0.00           H  
ATOM   3535 2HG  LYS B 221     218.762 126.459  44.372  1.00  0.00           H  
ATOM   3536 1HD  LYS B 221     216.616 125.886  45.372  1.00  0.00           H  
ATOM   3537 2HD  LYS B 221     215.812 126.001  43.799  1.00  0.00           H  
ATOM   3538 1HE  LYS B 221     217.098 124.109  42.952  1.00  0.00           H  
ATOM   3539 2HE  LYS B 221     218.041 124.036  44.444  1.00  0.00           H  
ATOM   3540 1HZ  LYS B 221     216.293 122.412  44.424  1.00  0.00           H  
ATOM   3541 2HZ  LYS B 221     216.019 123.509  45.625  1.00  0.00           H  
ATOM   3542 3HZ  LYS B 221     215.140 123.575  44.230  1.00  0.00           H  
ATOM   3543  N   GLN B 222     218.311 129.271  41.162  1.00  0.00           N  
ATOM   3544  CA  GLN B 222     218.675 129.085  39.760  1.00  0.00           C  
ATOM   3545  C   GLN B 222     219.861 129.960  39.379  1.00  0.00           C  
ATOM   3546  O   GLN B 222     220.701 129.567  38.567  1.00  0.00           O  
ATOM   3547  CB  GLN B 222     217.482 129.395  38.851  1.00  0.00           C  
ATOM   3548  CG  GLN B 222     216.336 128.408  38.969  1.00  0.00           C  
ATOM   3549  CD  GLN B 222     216.762 126.985  38.658  1.00  0.00           C  
ATOM   3550  OE1 GLN B 222     217.696 126.758  37.884  1.00  0.00           O  
ATOM   3551  NE2 GLN B 222     216.079 126.017  39.259  1.00  0.00           N  
ATOM   3552  H   GLN B 222     217.452 129.749  41.387  1.00  0.00           H  
ATOM   3553  HA  GLN B 222     218.970 128.047  39.614  1.00  0.00           H  
ATOM   3554 1HB  GLN B 222     217.097 130.388  39.084  1.00  0.00           H  
ATOM   3555 2HB  GLN B 222     217.811 129.407  37.813  1.00  0.00           H  
ATOM   3556 1HG  GLN B 222     215.950 128.433  39.989  1.00  0.00           H  
ATOM   3557 2HG  GLN B 222     215.552 128.690  38.267  1.00  0.00           H  
ATOM   3558 1HE2 GLN B 222     216.315 125.060  39.093  1.00  0.00           H  
ATOM   3559 2HE2 GLN B 222     215.329 126.247  39.879  1.00  0.00           H  
ATOM   3560  N   ALA B 223     219.926 131.149  39.970  1.00  0.00           N  
ATOM   3561  CA  ALA B 223     221.051 132.054  39.751  1.00  0.00           C  
ATOM   3562  C   ALA B 223     222.321 131.517  40.395  1.00  0.00           C  
ATOM   3563  O   ALA B 223     223.426 131.766  39.913  1.00  0.00           O  
ATOM   3564  CB  ALA B 223     220.728 133.440  40.289  1.00  0.00           C  
ATOM   3565  H   ALA B 223     219.179 131.436  40.585  1.00  0.00           H  
ATOM   3566  HA  ALA B 223     221.224 132.124  38.675  1.00  0.00           H  
ATOM   3567 1HB  ALA B 223     221.577 134.102  40.119  1.00  0.00           H  
ATOM   3568 2HB  ALA B 223     219.850 133.835  39.776  1.00  0.00           H  
ATOM   3569 3HB  ALA B 223     220.526 133.377  41.356  1.00  0.00           H  
ATOM   3570  N   GLY B 224     222.158 130.779  41.488  1.00  0.00           N  
ATOM   3571  CA  GLY B 224     223.297 130.248  42.230  1.00  0.00           C  
ATOM   3572  C   GLY B 224     223.744 131.215  43.317  1.00  0.00           C  
ATOM   3573  O   GLY B 224     224.836 131.078  43.871  1.00  0.00           O  
ATOM   3574  H   GLY B 224     221.224 130.583  41.814  1.00  0.00           H  
ATOM   3575 1HA  GLY B 224     223.025 129.292  42.678  1.00  0.00           H  
ATOM   3576 2HA  GLY B 224     224.121 130.058  41.544  1.00  0.00           H  
ATOM   3577  N   ASP B 225     222.899 132.194  43.618  1.00  0.00           N  
ATOM   3578  CA  ASP B 225     223.244 133.236  44.577  1.00  0.00           C  
ATOM   3579  C   ASP B 225     222.977 132.781  46.007  1.00  0.00           C  
ATOM   3580  O   ASP B 225     221.920 133.064  46.572  1.00  0.00           O  
ATOM   3581  CB  ASP B 225     222.456 134.515  44.288  1.00  0.00           C  
ATOM   3582  CG  ASP B 225     222.966 135.260  43.062  1.00  0.00           C  
ATOM   3583  OD1 ASP B 225     224.039 134.945  42.603  1.00  0.00           O  
ATOM   3584  OD2 ASP B 225     222.280 136.139  42.597  1.00  0.00           O  
ATOM   3585  H   ASP B 225     221.992 132.215  43.172  1.00  0.00           H  
ATOM   3586  HA  ASP B 225     224.310 133.448  44.491  1.00  0.00           H  
ATOM   3587 1HB  ASP B 225     221.405 134.268  44.133  1.00  0.00           H  
ATOM   3588 2HB  ASP B 225     222.512 135.180  45.149  1.00  0.00           H  
ATOM   3589  N   ASN B 226     224.099 132.128  46.799  1.00  0.00           N  
ATOM   3590  CA  ASN B 226     223.953 131.557  48.134  1.00  0.00           C  
ATOM   3591  C   ASN B 226     223.709 132.643  49.175  1.00  0.00           C  
ATOM   3592  O   ASN B 226     223.009 132.424  50.162  1.00  0.00           O  
ATOM   3593  CB  ASN B 226     225.172 130.731  48.499  1.00  0.00           C  
ATOM   3594  CG  ASN B 226     225.249 129.441  47.733  1.00  0.00           C  
ATOM   3595  OD1 ASN B 226     224.236 128.948  47.221  1.00  0.00           O  
ATOM   3596  ND2 ASN B 226     226.429 128.884  47.643  1.00  0.00           N  
ATOM   3597  H   ASN B 226     224.990 132.055  46.331  1.00  0.00           H  
ATOM   3598  HA  ASN B 226     223.083 130.900  48.127  1.00  0.00           H  
ATOM   3599 1HB  ASN B 226     226.075 131.312  48.304  1.00  0.00           H  
ATOM   3600 2HB  ASN B 226     225.153 130.507  49.566  1.00  0.00           H  
ATOM   3601 1HD2 ASN B 226     226.540 128.025  47.142  1.00  0.00           H  
ATOM   3602 2HD2 ASN B 226     227.221 129.319  48.071  1.00  0.00           H  
ATOM   3603  N   ASP B 227     224.292 133.816  48.945  1.00  0.00           N  
ATOM   3604  CA  ASP B 227     224.144 134.936  49.868  1.00  0.00           C  
ATOM   3605  C   ASP B 227     222.723 135.481  49.850  1.00  0.00           C  
ATOM   3606  O   ASP B 227     222.203 135.914  50.877  1.00  0.00           O  
ATOM   3607  CB  ASP B 227     225.131 136.052  49.516  1.00  0.00           C  
ATOM   3608  CG  ASP B 227     226.566 135.717  49.899  1.00  0.00           C  
ATOM   3609  OD1 ASP B 227     226.752 134.909  50.777  1.00  0.00           O  
ATOM   3610  OD2 ASP B 227     227.461 136.274  49.311  1.00  0.00           O  
ATOM   3611  H   ASP B 227     224.850 133.934  48.113  1.00  0.00           H  
ATOM   3612  HA  ASP B 227     224.351 134.581  50.877  1.00  0.00           H  
ATOM   3613 1HB  ASP B 227     225.093 136.247  48.444  1.00  0.00           H  
ATOM   3614 2HB  ASP B 227     224.838 136.970  50.027  1.00  0.00           H  
ATOM   3615  N   VAL B 228     222.101 135.460  48.676  1.00  0.00           N  
ATOM   3616  CA  VAL B 228     220.716 135.887  48.537  1.00  0.00           C  
ATOM   3617  C   VAL B 228     219.764 134.893  49.189  1.00  0.00           C  
ATOM   3618  O   VAL B 228     218.796 135.281  49.843  1.00  0.00           O  
ATOM   3619  CB  VAL B 228     220.351 136.043  47.049  1.00  0.00           C  
ATOM   3620  CG1 VAL B 228     218.863 136.316  46.891  1.00  0.00           C  
ATOM   3621  CG2 VAL B 228     221.173 137.161  46.428  1.00  0.00           C  
ATOM   3622  H   VAL B 228     222.602 135.138  47.860  1.00  0.00           H  
ATOM   3623  HA  VAL B 228     220.594 136.842  49.046  1.00  0.00           H  
ATOM   3624  HB  VAL B 228     220.562 135.106  46.532  1.00  0.00           H  
ATOM   3625 1HG1 VAL B 228     218.622 136.422  45.832  1.00  0.00           H  
ATOM   3626 2HG1 VAL B 228     218.293 135.486  47.309  1.00  0.00           H  
ATOM   3627 3HG1 VAL B 228     218.604 137.236  47.415  1.00  0.00           H  
ATOM   3628 1HG2 VAL B 228     220.910 137.265  45.376  1.00  0.00           H  
ATOM   3629 2HG2 VAL B 228     220.966 138.097  46.948  1.00  0.00           H  
ATOM   3630 3HG2 VAL B 228     222.233 136.926  46.515  1.00  0.00           H  
ATOM   3631  N   LEU B 229     220.044 133.607  49.003  1.00  0.00           N  
ATOM   3632  CA  LEU B 229     219.242 132.552  49.614  1.00  0.00           C  
ATOM   3633  C   LEU B 229     219.206 132.697  51.131  1.00  0.00           C  
ATOM   3634  O   LEU B 229     218.170 132.484  51.760  1.00  0.00           O  
ATOM   3635  CB  LEU B 229     219.801 131.176  49.240  1.00  0.00           C  
ATOM   3636  CG  LEU B 229     219.578 130.739  47.786  1.00  0.00           C  
ATOM   3637  CD1 LEU B 229     220.370 129.468  47.508  1.00  0.00           C  
ATOM   3638  CD2 LEU B 229     218.092 130.522  47.543  1.00  0.00           C  
ATOM   3639  H   LEU B 229     220.832 133.353  48.427  1.00  0.00           H  
ATOM   3640  HA  LEU B 229     218.217 132.641  49.250  1.00  0.00           H  
ATOM   3641 1HB  LEU B 229     220.873 131.173  49.424  1.00  0.00           H  
ATOM   3642 2HB  LEU B 229     219.341 130.425  49.885  1.00  0.00           H  
ATOM   3643  HG  LEU B 229     219.947 131.514  47.114  1.00  0.00           H  
ATOM   3644 1HD1 LEU B 229     220.210 129.159  46.475  1.00  0.00           H  
ATOM   3645 2HD1 LEU B 229     221.430 129.658  47.669  1.00  0.00           H  
ATOM   3646 3HD1 LEU B 229     220.034 128.677  48.178  1.00  0.00           H  
ATOM   3647 1HD2 LEU B 229     217.933 130.213  46.509  1.00  0.00           H  
ATOM   3648 2HD2 LEU B 229     217.723 129.746  48.214  1.00  0.00           H  
ATOM   3649 3HD2 LEU B 229     217.552 131.451  47.732  1.00  0.00           H  
ATOM   3650  N   ARG B 230     220.344 133.061  51.712  1.00  0.00           N  
ATOM   3651  CA  ARG B 230     220.413 133.368  53.136  1.00  0.00           C  
ATOM   3652  C   ARG B 230     219.457 134.495  53.506  1.00  0.00           C  
ATOM   3653  O   ARG B 230     218.743 134.416  54.505  1.00  0.00           O  
ATOM   3654  CB  ARG B 230     221.829 133.758  53.531  1.00  0.00           C  
ATOM   3655  CG  ARG B 230     222.052 133.929  55.025  1.00  0.00           C  
ATOM   3656  CD  ARG B 230     223.478 134.202  55.341  1.00  0.00           C  
ATOM   3657  NE  ARG B 230     224.359 133.180  54.801  1.00  0.00           N  
ATOM   3658  CZ  ARG B 230     225.244 133.381  53.805  1.00  0.00           C  
ATOM   3659  NH1 ARG B 230     225.354 134.570  53.253  1.00  0.00           N  
ATOM   3660  NH2 ARG B 230     226.002 132.384  53.383  1.00  0.00           N  
ATOM   3661  H   ARG B 230     221.181 133.129  51.154  1.00  0.00           H  
ATOM   3662  HA  ARG B 230     220.109 132.482  53.696  1.00  0.00           H  
ATOM   3663 1HB  ARG B 230     222.527 133.000  53.179  1.00  0.00           H  
ATOM   3664 2HB  ARG B 230     222.096 134.697  53.049  1.00  0.00           H  
ATOM   3665 1HG  ARG B 230     221.454 134.765  55.390  1.00  0.00           H  
ATOM   3666 2HG  ARG B 230     221.756 133.016  55.546  1.00  0.00           H  
ATOM   3667 1HD  ARG B 230     223.765 135.163  54.913  1.00  0.00           H  
ATOM   3668 2HD  ARG B 230     223.612 134.232  56.421  1.00  0.00           H  
ATOM   3669  HE  ARG B 230     224.302 132.252  55.200  1.00  0.00           H  
ATOM   3670 1HH1 ARG B 230     224.774 135.332  53.575  1.00  0.00           H  
ATOM   3671 2HH1 ARG B 230     226.018 134.720  52.507  1.00  0.00           H  
ATOM   3672 1HH2 ARG B 230     225.917 131.470  53.806  1.00  0.00           H  
ATOM   3673 2HH2 ARG B 230     226.665 132.535  52.637  1.00  0.00           H  
ATOM   3674  N   LYS B 231     219.448 135.544  52.691  1.00  0.00           N  
ATOM   3675  CA  LYS B 231     218.515 136.652  52.878  1.00  0.00           C  
ATOM   3676  C   LYS B 231     217.071 136.184  52.751  1.00  0.00           C  
ATOM   3677  O   LYS B 231     216.205 136.603  53.517  1.00  0.00           O  
ATOM   3678  CB  LYS B 231     218.798 137.767  51.870  1.00  0.00           C  
ATOM   3679  CG  LYS B 231     217.958 139.021  52.070  1.00  0.00           C  
ATOM   3680  CD  LYS B 231     218.336 140.104  51.070  1.00  0.00           C  
ATOM   3681  CE  LYS B 231     217.509 141.364  51.277  1.00  0.00           C  
ATOM   3682  NZ  LYS B 231     217.902 142.449  50.337  1.00  0.00           N  
ATOM   3683  H   LYS B 231     220.104 135.578  51.924  1.00  0.00           H  
ATOM   3684  HA  LYS B 231     218.649 137.049  53.885  1.00  0.00           H  
ATOM   3685 1HB  LYS B 231     219.847 138.055  51.930  1.00  0.00           H  
ATOM   3686 2HB  LYS B 231     218.616 137.400  50.861  1.00  0.00           H  
ATOM   3687 1HG  LYS B 231     216.902 138.775  51.943  1.00  0.00           H  
ATOM   3688 2HG  LYS B 231     218.105 139.403  53.078  1.00  0.00           H  
ATOM   3689 1HD  LYS B 231     219.393 140.349  51.182  1.00  0.00           H  
ATOM   3690 2HD  LYS B 231     218.173 139.737  50.056  1.00  0.00           H  
ATOM   3691 1HE  LYS B 231     216.455 141.136  51.129  1.00  0.00           H  
ATOM   3692 2HE  LYS B 231     217.642 141.722  52.298  1.00  0.00           H  
ATOM   3693 1HZ  LYS B 231     217.334 143.266  50.507  1.00  0.00           H  
ATOM   3694 2HZ  LYS B 231     218.876 142.683  50.479  1.00  0.00           H  
ATOM   3695 3HZ  LYS B 231     217.767 142.136  49.385  1.00  0.00           H  
ATOM   3696  N   VAL B 232     216.821 135.314  51.779  1.00  0.00           N  
ATOM   3697  CA  VAL B 232     215.486 134.774  51.560  1.00  0.00           C  
ATOM   3698  C   VAL B 232     215.016 133.958  52.758  1.00  0.00           C  
ATOM   3699  O   VAL B 232     213.874 134.085  53.199  1.00  0.00           O  
ATOM   3700  CB  VAL B 232     215.468 133.888  50.300  1.00  0.00           C  
ATOM   3701  CG1 VAL B 232     214.142 133.152  50.184  1.00  0.00           C  
ATOM   3702  CG2 VAL B 232     215.724 134.738  49.065  1.00  0.00           C  
ATOM   3703  H   VAL B 232     217.578 135.017  51.177  1.00  0.00           H  
ATOM   3704  HA  VAL B 232     214.792 135.608  51.435  1.00  0.00           H  
ATOM   3705  HB  VAL B 232     216.249 133.132  50.389  1.00  0.00           H  
ATOM   3706 1HG1 VAL B 232     214.148 132.530  49.288  1.00  0.00           H  
ATOM   3707 2HG1 VAL B 232     213.998 132.522  51.063  1.00  0.00           H  
ATOM   3708 3HG1 VAL B 232     213.330 133.875  50.118  1.00  0.00           H  
ATOM   3709 1HG2 VAL B 232     215.710 134.106  48.178  1.00  0.00           H  
ATOM   3710 2HG2 VAL B 232     214.945 135.498  48.980  1.00  0.00           H  
ATOM   3711 3HG2 VAL B 232     216.696 135.224  49.151  1.00  0.00           H  
ATOM   3712  N   ALA B 233     215.905 133.120  53.281  1.00  0.00           N  
ATOM   3713  CA  ALA B 233     215.569 132.250  54.402  1.00  0.00           C  
ATOM   3714  C   ALA B 233     215.168 133.061  55.627  1.00  0.00           C  
ATOM   3715  O   ALA B 233     214.243 132.693  56.351  1.00  0.00           O  
ATOM   3716  CB  ALA B 233     216.740 131.336  54.732  1.00  0.00           C  
ATOM   3717  H   ALA B 233     216.837 133.086  52.889  1.00  0.00           H  
ATOM   3718  HA  ALA B 233     214.715 131.636  54.117  1.00  0.00           H  
ATOM   3719 1HB  ALA B 233     216.472 130.693  55.572  1.00  0.00           H  
ATOM   3720 2HB  ALA B 233     216.976 130.719  53.864  1.00  0.00           H  
ATOM   3721 3HB  ALA B 233     217.606 131.937  54.998  1.00  0.00           H  
ATOM   3722  N   GLU B 234     215.871 134.166  55.854  1.00  0.00           N  
ATOM   3723  CA  GLU B 234     215.586 135.036  56.989  1.00  0.00           C  
ATOM   3724  C   GLU B 234     214.234 135.721  56.831  1.00  0.00           C  
ATOM   3725  O   GLU B 234     213.469 135.836  57.790  1.00  0.00           O  
ATOM   3726  CB  GLU B 234     216.687 136.086  57.147  1.00  0.00           C  
ATOM   3727  CG  GLU B 234     216.456 137.073  58.284  1.00  0.00           C  
ATOM   3728  CD  GLU B 234     216.404 136.410  59.632  1.00  0.00           C  
ATOM   3729  OE1 GLU B 234     216.965 135.351  59.774  1.00  0.00           O  
ATOM   3730  OE2 GLU B 234     215.801 136.964  60.521  1.00  0.00           O  
ATOM   3731  H   GLU B 234     216.623 134.408  55.226  1.00  0.00           H  
ATOM   3732  HA  GLU B 234     215.542 134.423  57.892  1.00  0.00           H  
ATOM   3733 1HB  GLU B 234     217.641 135.591  57.323  1.00  0.00           H  
ATOM   3734 2HB  GLU B 234     216.779 136.657  56.223  1.00  0.00           H  
ATOM   3735 1HG  GLU B 234     217.262 137.806  58.283  1.00  0.00           H  
ATOM   3736 2HG  GLU B 234     215.519 137.601  58.107  1.00  0.00           H  
ATOM   3737  N   GLN B 235     213.945 136.175  55.617  1.00  0.00           N  
ATOM   3738  CA  GLN B 235     212.652 136.771  55.309  1.00  0.00           C  
ATOM   3739  C   GLN B 235     211.530 135.750  55.441  1.00  0.00           C  
ATOM   3740  O   GLN B 235     210.451 136.057  55.948  1.00  0.00           O  
ATOM   3741  CB  GLN B 235     212.657 137.363  53.896  1.00  0.00           C  
ATOM   3742  CG  GLN B 235     211.346 138.015  53.490  1.00  0.00           C  
ATOM   3743  CD  GLN B 235     211.006 139.216  54.352  1.00  0.00           C  
ATOM   3744  OE1 GLN B 235     211.849 140.084  54.593  1.00  0.00           O  
ATOM   3745  NE2 GLN B 235     209.763 139.273  54.822  1.00  0.00           N  
ATOM   3746  H   GLN B 235     214.642 136.106  54.888  1.00  0.00           H  
ATOM   3747  HA  GLN B 235     212.458 137.569  56.028  1.00  0.00           H  
ATOM   3748 1HB  GLN B 235     213.444 138.114  53.818  1.00  0.00           H  
ATOM   3749 2HB  GLN B 235     212.880 136.578  53.174  1.00  0.00           H  
ATOM   3750 1HG  GLN B 235     211.424 138.348  52.455  1.00  0.00           H  
ATOM   3751 2HG  GLN B 235     210.542 137.285  53.588  1.00  0.00           H  
ATOM   3752 1HE2 GLN B 235     209.482 140.042  55.395  1.00  0.00           H  
ATOM   3753 2HE2 GLN B 235     209.112 138.548  54.602  1.00  0.00           H  
ATOM   3754  N   ALA B 236     211.789 134.529  54.979  1.00  0.00           N  
ATOM   3755  CA  ALA B 236     210.809 133.454  55.062  1.00  0.00           C  
ATOM   3756  C   ALA B 236     210.522 133.083  56.512  1.00  0.00           C  
ATOM   3757  O   ALA B 236     209.381 132.793  56.873  1.00  0.00           O  
ATOM   3758  CB  ALA B 236     211.294 132.238  54.287  1.00  0.00           C  
ATOM   3759  H   ALA B 236     212.689 134.345  54.560  1.00  0.00           H  
ATOM   3760  HA  ALA B 236     209.875 133.802  54.620  1.00  0.00           H  
ATOM   3761 1HB  ALA B 236     210.551 131.443  54.358  1.00  0.00           H  
ATOM   3762 2HB  ALA B 236     211.442 132.505  53.243  1.00  0.00           H  
ATOM   3763 3HB  ALA B 236     212.237 131.890  54.710  1.00  0.00           H  
ATOM   3764  N   LEU B 237     211.563 133.094  57.337  1.00  0.00           N  
ATOM   3765  CA  LEU B 237     211.410 132.836  58.764  1.00  0.00           C  
ATOM   3766  C   LEU B 237     210.527 133.887  59.424  1.00  0.00           C  
ATOM   3767  O   LEU B 237     209.654 133.562  60.224  1.00  0.00           O  
ATOM   3768  CB  LEU B 237     212.785 132.812  59.446  1.00  0.00           C  
ATOM   3769  CG  LEU B 237     213.572 131.503  59.309  1.00  0.00           C  
ATOM   3770  CD1 LEU B 237     215.049 131.770  59.570  1.00  0.00           C  
ATOM   3771  CD2 LEU B 237     213.022 130.474  60.285  1.00  0.00           C  
ATOM   3772  H   LEU B 237     212.483 133.284  56.967  1.00  0.00           H  
ATOM   3773  HA  LEU B 237     210.926 131.868  58.893  1.00  0.00           H  
ATOM   3774 1HB  LEU B 237     213.394 133.611  59.027  1.00  0.00           H  
ATOM   3775 2HB  LEU B 237     212.648 133.007  60.509  1.00  0.00           H  
ATOM   3776  HG  LEU B 237     213.477 131.125  58.291  1.00  0.00           H  
ATOM   3777 1HD1 LEU B 237     215.609 130.840  59.473  1.00  0.00           H  
ATOM   3778 2HD1 LEU B 237     215.422 132.494  58.845  1.00  0.00           H  
ATOM   3779 3HD1 LEU B 237     215.176 132.164  60.578  1.00  0.00           H  
ATOM   3780 1HD2 LEU B 237     213.581 129.544  60.188  1.00  0.00           H  
ATOM   3781 2HD2 LEU B 237     213.119 130.851  61.304  1.00  0.00           H  
ATOM   3782 3HD2 LEU B 237     211.970 130.290  60.065  1.00  0.00           H  
ATOM   3783  N   ARG B 238     210.764 135.151  59.080  1.00  0.00           N  
ATOM   3784  CA  ARG B 238     209.988 136.252  59.634  1.00  0.00           C  
ATOM   3785  C   ARG B 238     208.527 136.162  59.216  1.00  0.00           C  
ATOM   3786  O   ARG B 238     207.624 136.472  59.996  1.00  0.00           O  
ATOM   3787  CB  ARG B 238     210.558 137.589  59.184  1.00  0.00           C  
ATOM   3788  CG  ARG B 238     211.908 137.943  59.786  1.00  0.00           C  
ATOM   3789  CD  ARG B 238     212.451 139.200  59.215  1.00  0.00           C  
ATOM   3790  NE  ARG B 238     213.824 139.439  59.633  1.00  0.00           N  
ATOM   3791  CZ  ARG B 238     214.478 140.606  59.481  1.00  0.00           C  
ATOM   3792  NH1 ARG B 238     213.874 141.632  58.921  1.00  0.00           N  
ATOM   3793  NH2 ARG B 238     215.727 140.723  59.896  1.00  0.00           N  
ATOM   3794  H   ARG B 238     211.501 135.351  58.420  1.00  0.00           H  
ATOM   3795  HA  ARG B 238     210.023 136.188  60.723  1.00  0.00           H  
ATOM   3796 1HB  ARG B 238     210.669 137.591  58.102  1.00  0.00           H  
ATOM   3797 2HB  ARG B 238     209.862 138.387  59.444  1.00  0.00           H  
ATOM   3798 1HG  ARG B 238     211.803 138.074  60.864  1.00  0.00           H  
ATOM   3799 2HG  ARG B 238     212.619 137.140  59.585  1.00  0.00           H  
ATOM   3800 1HD  ARG B 238     212.433 139.144  58.126  1.00  0.00           H  
ATOM   3801 2HD  ARG B 238     211.845 140.044  59.543  1.00  0.00           H  
ATOM   3802  HE  ARG B 238     214.322 138.675  60.068  1.00  0.00           H  
ATOM   3803 1HH1 ARG B 238     212.919 141.543  58.604  1.00  0.00           H  
ATOM   3804 2HH1 ARG B 238     214.364 142.506  58.809  1.00  0.00           H  
ATOM   3805 1HH2 ARG B 238     216.193 139.936  60.327  1.00  0.00           H  
ATOM   3806 2HH2 ARG B 238     216.217 141.597  59.783  1.00  0.00           H  
ATOM   3807  N   ILE B 239     208.297 135.733  57.979  1.00  0.00           N  
ATOM   3808  CA  ILE B 239     206.942 135.523  57.478  1.00  0.00           C  
ATOM   3809  C   ILE B 239     206.234 134.420  58.251  1.00  0.00           C  
ATOM   3810  O   ILE B 239     205.063 134.553  58.609  1.00  0.00           O  
ATOM   3811  CB  ILE B 239     206.960 135.171  55.979  1.00  0.00           C  
ATOM   3812  CG1 ILE B 239     207.421 136.374  55.153  1.00  0.00           C  
ATOM   3813  CG2 ILE B 239     205.583 134.706  55.527  1.00  0.00           C  
ATOM   3814  CD1 ILE B 239     207.819 136.025  53.736  1.00  0.00           C  
ATOM   3815  H   ILE B 239     209.079 135.547  57.369  1.00  0.00           H  
ATOM   3816  HA  ILE B 239     206.376 136.443  57.621  1.00  0.00           H  
ATOM   3817  HB  ILE B 239     207.680 134.372  55.801  1.00  0.00           H  
ATOM   3818 1HG1 ILE B 239     206.623 137.114  55.110  1.00  0.00           H  
ATOM   3819 2HG1 ILE B 239     208.277 136.844  55.639  1.00  0.00           H  
ATOM   3820 1HG2 ILE B 239     205.613 134.462  54.466  1.00  0.00           H  
ATOM   3821 2HG2 ILE B 239     205.293 133.823  56.095  1.00  0.00           H  
ATOM   3822 3HG2 ILE B 239     204.857 135.502  55.695  1.00  0.00           H  
ATOM   3823 1HD1 ILE B 239     208.134 136.929  53.213  1.00  0.00           H  
ATOM   3824 2HD1 ILE B 239     208.643 135.311  53.755  1.00  0.00           H  
ATOM   3825 3HD1 ILE B 239     206.969 135.586  53.218  1.00  0.00           H  
ATOM   3826  N   ALA B 240     206.950 133.330  58.509  1.00  0.00           N  
ATOM   3827  CA  ALA B 240     206.402 132.217  59.272  1.00  0.00           C  
ATOM   3828  C   ALA B 240     205.935 132.669  60.651  1.00  0.00           C  
ATOM   3829  O   ALA B 240     204.894 132.230  61.137  1.00  0.00           O  
ATOM   3830  CB  ALA B 240     207.435 131.106  59.404  1.00  0.00           C  
ATOM   3831  H   ALA B 240     207.900 133.274  58.165  1.00  0.00           H  
ATOM   3832  HA  ALA B 240     205.534 131.825  58.740  1.00  0.00           H  
ATOM   3833 1HB  ALA B 240     207.010 130.280  59.977  1.00  0.00           H  
ATOM   3834 2HB  ALA B 240     207.716 130.751  58.412  1.00  0.00           H  
ATOM   3835 3HB  ALA B 240     208.316 131.487  59.916  1.00  0.00           H  
ATOM   3836  N   LYS B 241     206.710 133.549  61.273  1.00  0.00           N  
ATOM   3837  CA  LYS B 241     206.365 134.082  62.584  1.00  0.00           C  
ATOM   3838  C   LYS B 241     205.060 134.867  62.534  1.00  0.00           C  
ATOM   3839  O   LYS B 241     204.222 134.752  63.426  1.00  0.00           O  
ATOM   3840  CB  LYS B 241     207.491 134.970  63.115  1.00  0.00           C  
ATOM   3841  CG  LYS B 241     208.749 134.213  63.522  1.00  0.00           C  
ATOM   3842  CD  LYS B 241     209.813 135.160  64.056  1.00  0.00           C  
ATOM   3843  CE  LYS B 241     211.121 134.428  64.327  1.00  0.00           C  
ATOM   3844  NZ  LYS B 241     211.004 133.483  65.469  1.00  0.00           N  
ATOM   3845  H   LYS B 241     207.563 133.857  60.827  1.00  0.00           H  
ATOM   3846  HA  LYS B 241     206.223 133.247  63.271  1.00  0.00           H  
ATOM   3847 1HB  LYS B 241     207.771 135.698  62.354  1.00  0.00           H  
ATOM   3848 2HB  LYS B 241     207.137 135.525  63.985  1.00  0.00           H  
ATOM   3849 1HG  LYS B 241     208.501 133.485  64.296  1.00  0.00           H  
ATOM   3850 2HG  LYS B 241     209.148 133.680  62.661  1.00  0.00           H  
ATOM   3851 1HD  LYS B 241     209.995 135.953  63.330  1.00  0.00           H  
ATOM   3852 2HD  LYS B 241     209.465 135.615  64.984  1.00  0.00           H  
ATOM   3853 1HE  LYS B 241     211.415 133.870  63.439  1.00  0.00           H  
ATOM   3854 2HE  LYS B 241     211.904 135.153  64.550  1.00  0.00           H  
ATOM   3855 1HZ  LYS B 241     211.889 133.019  65.616  1.00  0.00           H  
ATOM   3856 2HZ  LYS B 241     210.748 133.991  66.304  1.00  0.00           H  
ATOM   3857 3HZ  LYS B 241     210.293 132.794  65.266  1.00  0.00           H  
ATOM   3858  N   GLU B 242     204.896 135.664  61.483  1.00  0.00           N  
ATOM   3859  CA  GLU B 242     203.683 136.454  61.305  1.00  0.00           C  
ATOM   3860  C   GLU B 242     202.478 135.564  61.037  1.00  0.00           C  
ATOM   3861  O   GLU B 242     201.369 135.851  61.489  1.00  0.00           O  
ATOM   3862  CB  GLU B 242     203.860 137.448  60.153  1.00  0.00           C  
ATOM   3863  CG  GLU B 242     204.835 138.581  60.445  1.00  0.00           C  
ATOM   3864  CD  GLU B 242     204.406 139.436  61.604  1.00  0.00           C  
ATOM   3865  OE1 GLU B 242     203.289 139.892  61.602  1.00  0.00           O  
ATOM   3866  OE2 GLU B 242     205.199 139.633  62.496  1.00  0.00           O  
ATOM   3867  H   GLU B 242     205.629 135.723  60.790  1.00  0.00           H  
ATOM   3868  HA  GLU B 242     203.490 137.005  62.225  1.00  0.00           H  
ATOM   3869 1HB  GLU B 242     204.217 136.920  59.269  1.00  0.00           H  
ATOM   3870 2HB  GLU B 242     202.897 137.892  59.905  1.00  0.00           H  
ATOM   3871 1HG  GLU B 242     205.815 138.156  60.663  1.00  0.00           H  
ATOM   3872 2HG  GLU B 242     204.929 139.203  59.555  1.00  0.00           H  
ATOM   3873  N   ALA B 243     202.701 134.479  60.303  1.00  0.00           N  
ATOM   3874  CA  ALA B 243     201.651 133.501  60.042  1.00  0.00           C  
ATOM   3875  C   ALA B 243     201.153 132.871  61.336  1.00  0.00           C  
ATOM   3876  O   ALA B 243     199.955 132.645  61.506  1.00  0.00           O  
ATOM   3877  CB  ALA B 243     202.156 132.423  59.091  1.00  0.00           C  
ATOM   3878  H   ALA B 243     203.621 134.329  59.913  1.00  0.00           H  
ATOM   3879  HA  ALA B 243     200.809 134.011  59.577  1.00  0.00           H  
ATOM   3880 1HB  ALA B 243     201.359 131.701  58.908  1.00  0.00           H  
ATOM   3881 2HB  ALA B 243     202.453 132.883  58.150  1.00  0.00           H  
ATOM   3882 3HB  ALA B 243     203.011 131.919  59.536  1.00  0.00           H  
ATOM   3883  N   GLU B 244     202.079 132.593  62.249  1.00  0.00           N  
ATOM   3884  CA  GLU B 244     201.729 132.023  63.545  1.00  0.00           C  
ATOM   3885  C   GLU B 244     200.897 132.997  64.370  1.00  0.00           C  
ATOM   3886  O   GLU B 244     199.969 132.594  65.072  1.00  0.00           O  
ATOM   3887  CB  GLU B 244     202.993 131.639  64.317  1.00  0.00           C  
ATOM   3888  CG  GLU B 244     203.720 130.420  63.766  1.00  0.00           C  
ATOM   3889  CD  GLU B 244     204.989 130.111  64.510  1.00  0.00           C  
ATOM   3890  OE1 GLU B 244     205.236 130.736  65.513  1.00  0.00           O  
ATOM   3891  OE2 GLU B 244     205.714 129.247  64.074  1.00  0.00           O  
ATOM   3892  H   GLU B 244     203.047 132.781  62.040  1.00  0.00           H  
ATOM   3893  HA  GLU B 244     201.126 131.132  63.379  1.00  0.00           H  
ATOM   3894 1HB  GLU B 244     203.693 132.476  64.310  1.00  0.00           H  
ATOM   3895 2HB  GLU B 244     202.739 131.435  65.357  1.00  0.00           H  
ATOM   3896 1HG  GLU B 244     203.057 129.557  63.828  1.00  0.00           H  
ATOM   3897 2HG  GLU B 244     203.952 130.592  62.717  1.00  0.00           H  
ATOM   3898  N   LYS B 245     201.235 134.280  64.279  1.00  0.00           N  
ATOM   3899  CA  LYS B 245     200.459 135.324  64.941  1.00  0.00           C  
ATOM   3900  C   LYS B 245     199.018 135.333  64.449  1.00  0.00           C  
ATOM   3901  O   LYS B 245     198.092 135.563  65.226  1.00  0.00           O  
ATOM   3902  CB  LYS B 245     201.103 136.693  64.711  1.00  0.00           C  
ATOM   3903  CG  LYS B 245     202.423 136.898  65.442  1.00  0.00           C  
ATOM   3904  CD  LYS B 245     203.018 138.265  65.136  1.00  0.00           C  
ATOM   3905  CE  LYS B 245     204.418 138.402  65.715  1.00  0.00           C  
ATOM   3906  NZ  LYS B 245     205.059 139.687  65.323  1.00  0.00           N  
ATOM   3907  H   LYS B 245     202.050 134.538  63.741  1.00  0.00           H  
ATOM   3908  HA  LYS B 245     200.444 135.117  66.012  1.00  0.00           H  
ATOM   3909 1HB  LYS B 245     201.284 136.836  63.646  1.00  0.00           H  
ATOM   3910 2HB  LYS B 245     200.416 137.476  65.036  1.00  0.00           H  
ATOM   3911 1HG  LYS B 245     202.262 136.814  66.519  1.00  0.00           H  
ATOM   3912 2HG  LYS B 245     203.131 136.127  65.137  1.00  0.00           H  
ATOM   3913 1HD  LYS B 245     203.065 138.408  64.055  1.00  0.00           H  
ATOM   3914 2HD  LYS B 245     202.381 139.043  65.560  1.00  0.00           H  
ATOM   3915 1HE  LYS B 245     204.368 138.353  66.802  1.00  0.00           H  
ATOM   3916 2HE  LYS B 245     205.040 137.580  65.365  1.00  0.00           H  
ATOM   3917 1HZ  LYS B 245     205.984 139.739  65.725  1.00  0.00           H  
ATOM   3918 2HZ  LYS B 245     205.127 139.736  64.316  1.00  0.00           H  
ATOM   3919 3HZ  LYS B 245     204.500 140.458  65.660  1.00  0.00           H  
ATOM   3920  N   GLN B 246     198.836 135.082  63.158  1.00  0.00           N  
ATOM   3921  CA  GLN B 246     197.502 134.977  62.579  1.00  0.00           C  
ATOM   3922  C   GLN B 246     196.885 133.611  62.866  1.00  0.00           C  
ATOM   3923  O   GLN B 246     195.667 133.453  62.830  1.00  0.00           O  
ATOM   3924  CB  GLN B 246     197.555 135.218  61.068  1.00  0.00           C  
ATOM   3925  CG  GLN B 246     197.998 136.618  60.677  1.00  0.00           C  
ATOM   3926  CD  GLN B 246     197.038 137.686  61.168  1.00  0.00           C  
ATOM   3927  OE1 GLN B 246     195.825 137.587  60.971  1.00  0.00           O  
ATOM   3928  NE2 GLN B 246     197.579 138.715  61.811  1.00  0.00           N  
ATOM   3929  H   GLN B 246     199.644 134.962  62.561  1.00  0.00           H  
ATOM   3930  HA  GLN B 246     196.865 135.730  63.036  1.00  0.00           H  
ATOM   3931 1HB  GLN B 246     198.242 134.508  60.609  1.00  0.00           H  
ATOM   3932 2HB  GLN B 246     196.569 135.046  60.638  1.00  0.00           H  
ATOM   3933 1HG  GLN B 246     198.979 136.814  61.112  1.00  0.00           H  
ATOM   3934 2HG  GLN B 246     198.051 136.681  59.591  1.00  0.00           H  
ATOM   3935 1HE2 GLN B 246     196.995 139.451  62.158  1.00  0.00           H  
ATOM   3936 2HE2 GLN B 246     198.568 138.756  61.949  1.00  0.00           H  
ATOM   3937  N   GLY B 247     197.735 132.632  63.153  1.00  0.00           N  
ATOM   3938  CA  GLY B 247     197.277 131.275  63.423  1.00  0.00           C  
ATOM   3939  C   GLY B 247     197.249 130.439  62.151  1.00  0.00           C  
ATOM   3940  O   GLY B 247     196.728 129.322  62.140  1.00  0.00           O  
ATOM   3941  H   GLY B 247     198.725 132.832  63.182  1.00  0.00           H  
ATOM   3942 1HA  GLY B 247     197.935 130.807  64.157  1.00  0.00           H  
ATOM   3943 2HA  GLY B 247     196.281 131.309  63.862  1.00  0.00           H  
ATOM   3944  N   ASN B 248     197.813 130.985  61.078  1.00  0.00           N  
ATOM   3945  CA  ASN B 248     197.774 130.329  59.775  1.00  0.00           C  
ATOM   3946  C   ASN B 248     198.917 129.333  59.627  1.00  0.00           C  
ATOM   3947  O   ASN B 248     199.933 129.628  59.001  1.00  0.00           O  
ATOM   3948  CB  ASN B 248     197.815 131.355  58.658  1.00  0.00           C  
ATOM   3949  CG  ASN B 248     197.463 130.767  57.320  1.00  0.00           C  
ATOM   3950  OD1 ASN B 248     197.751 129.596  57.049  1.00  0.00           O  
ATOM   3951  ND2 ASN B 248     196.846 131.557  56.480  1.00  0.00           N  
ATOM   3952  H   ASN B 248     198.278 131.875  61.166  1.00  0.00           H  
ATOM   3953  HA  ASN B 248     196.840 129.776  59.694  1.00  0.00           H  
ATOM   3954 1HB  ASN B 248     197.116 132.164  58.882  1.00  0.00           H  
ATOM   3955 2HB  ASN B 248     198.810 131.793  58.601  1.00  0.00           H  
ATOM   3956 1HD2 ASN B 248     196.588 131.219  55.573  1.00  0.00           H  
ATOM   3957 2HD2 ASN B 248     196.634 132.499  56.741  1.00  0.00           H  
ATOM   3958  N   VAL B 249     198.743 128.150  60.207  1.00  0.00           N  
ATOM   3959  CA  VAL B 249     199.803 127.149  60.241  1.00  0.00           C  
ATOM   3960  C   VAL B 249     200.202 126.722  58.833  1.00  0.00           C  
ATOM   3961  O   VAL B 249     201.384 126.545  58.540  1.00  0.00           O  
ATOM   3962  CB  VAL B 249     199.348 125.914  61.040  1.00  0.00           C  
ATOM   3963  CG1 VAL B 249     200.345 124.776  60.876  1.00  0.00           C  
ATOM   3964  CG2 VAL B 249     199.182 126.280  62.507  1.00  0.00           C  
ATOM   3965  H   VAL B 249     197.853 127.938  60.636  1.00  0.00           H  
ATOM   3966  HA  VAL B 249     200.681 127.592  60.712  1.00  0.00           H  
ATOM   3967  HB  VAL B 249     198.395 125.566  60.641  1.00  0.00           H  
ATOM   3968 1HG1 VAL B 249     200.007 123.912  61.447  1.00  0.00           H  
ATOM   3969 2HG1 VAL B 249     200.420 124.508  59.822  1.00  0.00           H  
ATOM   3970 3HG1 VAL B 249     201.321 125.093  61.241  1.00  0.00           H  
ATOM   3971 1HG2 VAL B 249     198.859 125.401  63.066  1.00  0.00           H  
ATOM   3972 2HG2 VAL B 249     200.134 126.632  62.904  1.00  0.00           H  
ATOM   3973 3HG2 VAL B 249     198.434 127.065  62.604  1.00  0.00           H  
ATOM   3974  N   GLU B 250     199.208 126.558  57.967  1.00  0.00           N  
ATOM   3975  CA  GLU B 250     199.448 126.090  56.607  1.00  0.00           C  
ATOM   3976  C   GLU B 250     200.453 126.981  55.887  1.00  0.00           C  
ATOM   3977  O   GLU B 250     201.362 126.491  55.218  1.00  0.00           O  
ATOM   3978  CB  GLU B 250     198.135 126.045  55.820  1.00  0.00           C  
ATOM   3979  CG  GLU B 250     198.285 125.589  54.375  1.00  0.00           C  
ATOM   3980  CD  GLU B 250     198.735 124.160  54.256  1.00  0.00           C  
ATOM   3981  OE1 GLU B 250     198.484 123.400  55.160  1.00  0.00           O  
ATOM   3982  OE2 GLU B 250     199.335 123.828  53.260  1.00  0.00           O  
ATOM   3983  H   GLU B 250     198.264 126.761  58.257  1.00  0.00           H  
ATOM   3984  HA  GLU B 250     199.871 125.086  56.655  1.00  0.00           H  
ATOM   3985 1HB  GLU B 250     197.438 125.367  56.314  1.00  0.00           H  
ATOM   3986 2HB  GLU B 250     197.681 127.035  55.814  1.00  0.00           H  
ATOM   3987 1HG  GLU B 250     197.326 125.698  53.870  1.00  0.00           H  
ATOM   3988 2HG  GLU B 250     199.003 126.235  53.874  1.00  0.00           H  
ATOM   3989  N   VAL B 251     200.284 128.290  56.030  1.00  0.00           N  
ATOM   3990  CA  VAL B 251     201.218 129.251  55.457  1.00  0.00           C  
ATOM   3991  C   VAL B 251     202.566 129.200  56.163  1.00  0.00           C  
ATOM   3992  O   VAL B 251     203.615 129.277  55.523  1.00  0.00           O  
ATOM   3993  CB  VAL B 251     200.645 130.678  55.556  1.00  0.00           C  
ATOM   3994  CG1 VAL B 251     201.713 131.706  55.217  1.00  0.00           C  
ATOM   3995  CG2 VAL B 251     199.447 130.819  54.629  1.00  0.00           C  
ATOM   3996  H   VAL B 251     199.485 128.629  56.550  1.00  0.00           H  
ATOM   3997  HA  VAL B 251     201.382 128.991  54.410  1.00  0.00           H  
ATOM   3998  HB  VAL B 251     200.333 130.864  56.584  1.00  0.00           H  
ATOM   3999 1HG1 VAL B 251     201.291 132.708  55.291  1.00  0.00           H  
ATOM   4000 2HG1 VAL B 251     202.545 131.609  55.914  1.00  0.00           H  
ATOM   4001 3HG1 VAL B 251     202.071 131.538  54.200  1.00  0.00           H  
ATOM   4002 1HG2 VAL B 251     199.047 131.830  54.705  1.00  0.00           H  
ATOM   4003 2HG2 VAL B 251     199.757 130.627  53.602  1.00  0.00           H  
ATOM   4004 3HG2 VAL B 251     198.677 130.103  54.916  1.00  0.00           H  
ATOM   4005  N   ALA B 252     202.531 129.064  57.483  1.00  0.00           N  
ATOM   4006  CA  ALA B 252     203.748 128.977  58.280  1.00  0.00           C  
ATOM   4007  C   ALA B 252     204.605 127.793  57.845  1.00  0.00           C  
ATOM   4008  O   ALA B 252     205.834 127.878  57.825  1.00  0.00           O  
ATOM   4009  CB  ALA B 252     203.410 128.871  59.760  1.00  0.00           C  
ATOM   4010  H   ALA B 252     201.634 129.020  57.952  1.00  0.00           H  
ATOM   4011  HA  ALA B 252     204.333 129.885  58.116  1.00  0.00           H  
ATOM   4012 1HB  ALA B 252     204.329 128.807  60.340  1.00  0.00           H  
ATOM   4013 2HB  ALA B 252     202.847 129.752  60.067  1.00  0.00           H  
ATOM   4014 3HB  ALA B 252     202.810 127.979  59.931  1.00  0.00           H  
ATOM   4015  N   ILE B 253     203.951 126.690  57.498  1.00  0.00           N  
ATOM   4016  CA  ILE B 253     204.647 125.509  57.005  1.00  0.00           C  
ATOM   4017  C   ILE B 253     205.342 125.794  55.680  1.00  0.00           C  
ATOM   4018  O   ILE B 253     206.517 125.475  55.505  1.00  0.00           O  
ATOM   4019  CB  ILE B 253     203.671 124.330  56.830  1.00  0.00           C  
ATOM   4020  CG1 ILE B 253     203.159 123.853  58.192  1.00  0.00           C  
ATOM   4021  CG2 ILE B 253     204.344 123.190  56.083  1.00  0.00           C  
ATOM   4022  CD1 ILE B 253     201.984 122.908  58.106  1.00  0.00           C  
ATOM   4023  H   ILE B 253     202.943 126.672  57.580  1.00  0.00           H  
ATOM   4024  HA  ILE B 253     205.414 125.232  57.728  1.00  0.00           H  
ATOM   4025  HB  ILE B 253     202.801 124.660  56.264  1.00  0.00           H  
ATOM   4026 1HG1 ILE B 253     203.964 123.350  58.728  1.00  0.00           H  
ATOM   4027 2HG1 ILE B 253     202.860 124.715  58.790  1.00  0.00           H  
ATOM   4028 1HG2 ILE B 253     203.642 122.364  55.968  1.00  0.00           H  
ATOM   4029 2HG2 ILE B 253     204.661 123.536  55.099  1.00  0.00           H  
ATOM   4030 3HG2 ILE B 253     205.215 122.849  56.643  1.00  0.00           H  
ATOM   4031 1HD1 ILE B 253     201.678 122.615  59.111  1.00  0.00           H  
ATOM   4032 2HD1 ILE B 253     201.153 123.405  57.604  1.00  0.00           H  
ATOM   4033 3HD1 ILE B 253     202.271 122.022  57.543  1.00  0.00           H  
ATOM   4034  N   LYS B 254     204.608 126.395  54.750  1.00  0.00           N  
ATOM   4035  CA  LYS B 254     205.157 126.732  53.442  1.00  0.00           C  
ATOM   4036  C   LYS B 254     206.250 127.785  53.556  1.00  0.00           C  
ATOM   4037  O   LYS B 254     207.233 127.757  52.816  1.00  0.00           O  
ATOM   4038  CB  LYS B 254     204.050 127.225  52.507  1.00  0.00           C  
ATOM   4039  CG  LYS B 254     202.986 126.183  52.188  1.00  0.00           C  
ATOM   4040  CD  LYS B 254     203.562 125.040  51.366  1.00  0.00           C  
ATOM   4041  CE  LYS B 254     203.820 125.467  49.927  1.00  0.00           C  
ATOM   4042  NZ  LYS B 254     204.370 124.353  49.107  1.00  0.00           N  
ATOM   4043  H   LYS B 254     203.647 126.625  54.955  1.00  0.00           H  
ATOM   4044  HA  LYS B 254     205.602 125.833  53.012  1.00  0.00           H  
ATOM   4045 1HB  LYS B 254     203.553 128.085  52.955  1.00  0.00           H  
ATOM   4046 2HB  LYS B 254     204.489 127.555  51.566  1.00  0.00           H  
ATOM   4047 1HG  LYS B 254     202.579 125.781  53.117  1.00  0.00           H  
ATOM   4048 2HG  LYS B 254     202.176 126.650  51.628  1.00  0.00           H  
ATOM   4049 1HD  LYS B 254     204.501 124.707  51.811  1.00  0.00           H  
ATOM   4050 2HD  LYS B 254     202.863 124.203  51.366  1.00  0.00           H  
ATOM   4051 1HE  LYS B 254     202.888 125.809  49.478  1.00  0.00           H  
ATOM   4052 2HE  LYS B 254     204.529 126.295  49.915  1.00  0.00           H  
ATOM   4053 1HZ  LYS B 254     204.526 124.677  48.163  1.00  0.00           H  
ATOM   4054 2HZ  LYS B 254     205.243 124.041  49.505  1.00  0.00           H  
ATOM   4055 3HZ  LYS B 254     203.712 123.587  49.096  1.00  0.00           H  
ATOM   4056  N   ALA B 255     206.077 128.714  54.491  1.00  0.00           N  
ATOM   4057  CA  ALA B 255     207.083 129.736  54.755  1.00  0.00           C  
ATOM   4058  C   ALA B 255     208.411 129.111  55.160  1.00  0.00           C  
ATOM   4059  O   ALA B 255     209.469 129.510  54.676  1.00  0.00           O  
ATOM   4060  CB  ALA B 255     206.596 130.691  55.832  1.00  0.00           C  
ATOM   4061  H   ALA B 255     205.225 128.709  55.036  1.00  0.00           H  
ATOM   4062  HA  ALA B 255     207.249 130.300  53.834  1.00  0.00           H  
ATOM   4063 1HB  ALA B 255     207.358 131.450  56.018  1.00  0.00           H  
ATOM   4064 2HB  ALA B 255     205.676 131.175  55.504  1.00  0.00           H  
ATOM   4065 3HB  ALA B 255     206.406 130.138  56.750  1.00  0.00           H  
ATOM   4066  N   LEU B 256     208.348 128.128  56.050  1.00  0.00           N  
ATOM   4067  CA  LEU B 256     209.550 127.486  56.568  1.00  0.00           C  
ATOM   4068  C   LEU B 256     210.078 126.439  55.595  1.00  0.00           C  
ATOM   4069  O   LEU B 256     211.261 126.095  55.617  1.00  0.00           O  
ATOM   4070  CB  LEU B 256     209.260 126.833  57.925  1.00  0.00           C  
ATOM   4071  CG  LEU B 256     208.863 127.792  59.055  1.00  0.00           C  
ATOM   4072  CD1 LEU B 256     208.466 126.990  60.287  1.00  0.00           C  
ATOM   4073  CD2 LEU B 256     210.026 128.725  59.360  1.00  0.00           C  
ATOM   4074  H   LEU B 256     207.444 127.818  56.378  1.00  0.00           H  
ATOM   4075  HA  LEU B 256     210.323 128.244  56.688  1.00  0.00           H  
ATOM   4076 1HB  LEU B 256     208.449 126.116  57.800  1.00  0.00           H  
ATOM   4077 2HB  LEU B 256     210.148 126.290  58.248  1.00  0.00           H  
ATOM   4078  HG  LEU B 256     207.997 128.379  58.747  1.00  0.00           H  
ATOM   4079 1HD1 LEU B 256     208.186 127.672  61.090  1.00  0.00           H  
ATOM   4080 2HD1 LEU B 256     207.621 126.347  60.046  1.00  0.00           H  
ATOM   4081 3HD1 LEU B 256     209.308 126.379  60.610  1.00  0.00           H  
ATOM   4082 1HD2 LEU B 256     209.745 129.407  60.163  1.00  0.00           H  
ATOM   4083 2HD2 LEU B 256     210.892 128.138  59.670  1.00  0.00           H  
ATOM   4084 3HD2 LEU B 256     210.277 129.298  58.468  1.00  0.00           H  
ATOM   4085  N   GLU B 257     209.193 125.930  54.742  1.00  0.00           N  
ATOM   4086  CA  GLU B 257     209.601 125.080  53.632  1.00  0.00           C  
ATOM   4087  C   GLU B 257     210.534 125.820  52.683  1.00  0.00           C  
ATOM   4088  O   GLU B 257     211.545 125.276  52.241  1.00  0.00           O  
ATOM   4089  CB  GLU B 257     208.375 124.576  52.867  1.00  0.00           C  
ATOM   4090  CG  GLU B 257     208.691 123.594  51.748  1.00  0.00           C  
ATOM   4091  CD  GLU B 257     207.467 123.139  51.006  1.00  0.00           C  
ATOM   4092  OE1 GLU B 257     206.804 123.967  50.428  1.00  0.00           O  
ATOM   4093  OE2 GLU B 257     207.194 121.962  51.016  1.00  0.00           O  
ATOM   4094  H   GLU B 257     208.213 126.143  54.867  1.00  0.00           H  
ATOM   4095  HA  GLU B 257     210.147 124.226  54.033  1.00  0.00           H  
ATOM   4096 1HB  GLU B 257     207.691 124.085  53.559  1.00  0.00           H  
ATOM   4097 2HB  GLU B 257     207.846 125.423  52.429  1.00  0.00           H  
ATOM   4098 1HG  GLU B 257     209.374 124.069  51.044  1.00  0.00           H  
ATOM   4099 2HG  GLU B 257     209.197 122.727  52.173  1.00  0.00           H  
ATOM   4100  N   VAL B 258     210.188 127.066  52.373  1.00  0.00           N  
ATOM   4101  CA  VAL B 258     211.043 127.917  51.554  1.00  0.00           C  
ATOM   4102  C   VAL B 258     212.365 128.206  52.255  1.00  0.00           C  
ATOM   4103  O   VAL B 258     213.431 128.140  51.642  1.00  0.00           O  
ATOM   4104  CB  VAL B 258     210.331 129.246  51.240  1.00  0.00           C  
ATOM   4105  CG1 VAL B 258     211.296 130.227  50.590  1.00  0.00           C  
ATOM   4106  CG2 VAL B 258     209.132 128.990  50.337  1.00  0.00           C  
ATOM   4107  H   VAL B 258     209.310 127.432  52.713  1.00  0.00           H  
ATOM   4108  HA  VAL B 258     211.269 127.392  50.627  1.00  0.00           H  
ATOM   4109  HB  VAL B 258     209.994 129.696  52.173  1.00  0.00           H  
ATOM   4110 1HG1 VAL B 258     210.774 131.161  50.375  1.00  0.00           H  
ATOM   4111 2HG1 VAL B 258     212.126 130.422  51.269  1.00  0.00           H  
ATOM   4112 3HG1 VAL B 258     211.676 129.803  49.662  1.00  0.00           H  
ATOM   4113 1HG2 VAL B 258     208.633 129.933  50.120  1.00  0.00           H  
ATOM   4114 2HG2 VAL B 258     209.470 128.534  49.406  1.00  0.00           H  
ATOM   4115 3HG2 VAL B 258     208.436 128.318  50.839  1.00  0.00           H  
ATOM   4116  N   ALA B 259     212.289 128.528  53.542  1.00  0.00           N  
ATOM   4117  CA  ALA B 259     213.483 128.778  54.341  1.00  0.00           C  
ATOM   4118  C   ALA B 259     214.386 127.552  54.377  1.00  0.00           C  
ATOM   4119  O   ALA B 259     215.609 127.668  54.276  1.00  0.00           O  
ATOM   4120  CB  ALA B 259     213.100 129.193  55.753  1.00  0.00           C  
ATOM   4121  H   ALA B 259     211.380 128.600  53.977  1.00  0.00           H  
ATOM   4122  HA  ALA B 259     214.045 129.590  53.879  1.00  0.00           H  
ATOM   4123 1HB  ALA B 259     214.002 129.377  56.337  1.00  0.00           H  
ATOM   4124 2HB  ALA B 259     212.501 130.104  55.715  1.00  0.00           H  
ATOM   4125 3HB  ALA B 259     212.519 128.399  56.221  1.00  0.00           H  
ATOM   4126  N   ALA B 260     213.781 126.380  54.519  1.00  0.00           N  
ATOM   4127  CA  ALA B 260     214.532 125.131  54.565  1.00  0.00           C  
ATOM   4128  C   ALA B 260     215.258 124.878  53.249  1.00  0.00           C  
ATOM   4129  O   ALA B 260     216.423 124.481  53.240  1.00  0.00           O  
ATOM   4130  CB  ALA B 260     213.606 123.966  54.890  1.00  0.00           C  
ATOM   4131  H   ALA B 260     212.773 126.351  54.600  1.00  0.00           H  
ATOM   4132  HA  ALA B 260     215.283 125.205  55.349  1.00  0.00           H  
ATOM   4133 1HB  ALA B 260     214.181 123.041  54.919  1.00  0.00           H  
ATOM   4134 2HB  ALA B 260     213.138 124.134  55.859  1.00  0.00           H  
ATOM   4135 3HB  ALA B 260     212.835 123.890  54.123  1.00  0.00           H  
ATOM   4136  N   GLU B 261     214.563 125.110  52.141  1.00  0.00           N  
ATOM   4137  CA  GLU B 261     215.148 124.931  50.817  1.00  0.00           C  
ATOM   4138  C   GLU B 261     216.236 125.966  50.553  1.00  0.00           C  
ATOM   4139  O   GLU B 261     217.287 125.646  49.994  1.00  0.00           O  
ATOM   4140  CB  GLU B 261     214.069 125.025  49.738  1.00  0.00           C  
ATOM   4141  CG  GLU B 261     214.548 124.680  48.336  1.00  0.00           C  
ATOM   4142  CD  GLU B 261     214.907 123.228  48.181  1.00  0.00           C  
ATOM   4143  OE1 GLU B 261     214.340 122.420  48.875  1.00  0.00           O  
ATOM   4144  OE2 GLU B 261     215.748 122.929  47.368  1.00  0.00           O  
ATOM   4145  H   GLU B 261     213.605 125.420  52.217  1.00  0.00           H  
ATOM   4146  HA  GLU B 261     215.614 123.947  50.775  1.00  0.00           H  
ATOM   4147 1HB  GLU B 261     213.247 124.353  49.986  1.00  0.00           H  
ATOM   4148 2HB  GLU B 261     213.666 126.039  49.714  1.00  0.00           H  
ATOM   4149 1HG  GLU B 261     213.763 124.926  47.622  1.00  0.00           H  
ATOM   4150 2HG  GLU B 261     215.418 125.291  48.100  1.00  0.00           H  
ATOM   4151  N   ALA B 262     215.979 127.205  50.955  1.00  0.00           N  
ATOM   4152  CA  ALA B 262     216.936 128.288  50.768  1.00  0.00           C  
ATOM   4153  C   ALA B 262     218.234 128.010  51.518  1.00  0.00           C  
ATOM   4154  O   ALA B 262     219.322 128.123  50.956  1.00  0.00           O  
ATOM   4155  CB  ALA B 262     216.337 129.612  51.219  1.00  0.00           C  
ATOM   4156  H   ALA B 262     215.095 127.402  51.403  1.00  0.00           H  
ATOM   4157  HA  ALA B 262     217.177 128.356  49.706  1.00  0.00           H  
ATOM   4158 1HB  ALA B 262     217.064 130.409  51.073  1.00  0.00           H  
ATOM   4159 2HB  ALA B 262     215.443 129.823  50.634  1.00  0.00           H  
ATOM   4160 3HB  ALA B 262     216.073 129.549  52.275  1.00  0.00           H  
ATOM   4161  N   ALA B 263     218.110 127.651  52.790  1.00  0.00           N  
ATOM   4162  CA  ALA B 263     219.272 127.397  53.633  1.00  0.00           C  
ATOM   4163  C   ALA B 263     219.999 126.130  53.197  1.00  0.00           C  
ATOM   4164  O   ALA B 263     221.228 126.077  53.198  1.00  0.00           O  
ATOM   4165  CB  ALA B 263     218.858 127.294  55.093  1.00  0.00           C  
ATOM   4166  H   ALA B 263     217.185 127.553  53.187  1.00  0.00           H  
ATOM   4167  HA  ALA B 263     219.966 128.230  53.525  1.00  0.00           H  
ATOM   4168 1HB  ALA B 263     219.737 127.101  55.708  1.00  0.00           H  
ATOM   4169 2HB  ALA B 263     218.393 128.227  55.407  1.00  0.00           H  
ATOM   4170 3HB  ALA B 263     218.148 126.475  55.212  1.00  0.00           H  
ATOM   4171  N   ALA B 264     219.232 125.110  52.826  1.00  0.00           N  
ATOM   4172  CA  ALA B 264     219.799 123.827  52.433  1.00  0.00           C  
ATOM   4173  C   ALA B 264     220.673 123.966  51.193  1.00  0.00           C  
ATOM   4174  O   ALA B 264     221.737 123.357  51.099  1.00  0.00           O  
ATOM   4175  CB  ALA B 264     218.693 122.811  52.188  1.00  0.00           C  
ATOM   4176  H   ALA B 264     218.229 125.229  52.814  1.00  0.00           H  
ATOM   4177  HA  ALA B 264     220.433 123.466  53.244  1.00  0.00           H  
ATOM   4178 1HB  ALA B 264     219.133 121.857  51.897  1.00  0.00           H  
ATOM   4179 2HB  ALA B 264     218.113 122.679  53.102  1.00  0.00           H  
ATOM   4180 3HB  ALA B 264     218.041 123.168  51.394  1.00  0.00           H  
ATOM   4181  N   GLN B 265     220.214 124.775  50.243  1.00  0.00           N  
ATOM   4182  CA  GLN B 265     220.960 125.006  49.009  1.00  0.00           C  
ATOM   4183  C   GLN B 265     222.142 125.934  49.246  1.00  0.00           C  
ATOM   4184  O   GLN B 265     223.194 125.789  48.618  1.00  0.00           O  
ATOM   4185  CB  GLN B 265     220.044 125.592  47.930  1.00  0.00           C  
ATOM   4186  CG  GLN B 265     218.953 124.646  47.459  1.00  0.00           C  
ATOM   4187  CD  GLN B 265     219.511 123.370  46.857  1.00  0.00           C  
ATOM   4188  OE1 GLN B 265     220.640 123.345  46.360  1.00  0.00           O  
ATOM   4189  NE2 GLN B 265     218.722 122.303  46.898  1.00  0.00           N  
ATOM   4190  H   GLN B 265     219.330 125.241  50.377  1.00  0.00           H  
ATOM   4191  HA  GLN B 265     221.351 124.051  48.658  1.00  0.00           H  
ATOM   4192 1HB  GLN B 265     219.567 126.495  48.310  1.00  0.00           H  
ATOM   4193 2HB  GLN B 265     220.640 125.877  47.064  1.00  0.00           H  
ATOM   4194 1HG  GLN B 265     218.327 124.377  48.310  1.00  0.00           H  
ATOM   4195 2HG  GLN B 265     218.353 125.149  46.700  1.00  0.00           H  
ATOM   4196 1HE2 GLN B 265     219.037 121.433  46.516  1.00  0.00           H  
ATOM   4197 2HE2 GLN B 265     217.813 122.368  47.310  1.00  0.00           H  
ATOM   4198  N   ALA B 266     221.969 126.886  50.156  1.00  0.00           N  
ATOM   4199  CA  ALA B 266     223.031 127.828  50.494  1.00  0.00           C  
ATOM   4200  C   ALA B 266     224.114 127.157  51.328  1.00  0.00           C  
ATOM   4201  O   ALA B 266     225.280 127.549  51.280  1.00  0.00           O  
ATOM   4202  CB  ALA B 266     222.460 129.028  51.234  1.00  0.00           C  
ATOM   4203  H   ALA B 266     221.078 126.963  50.625  1.00  0.00           H  
ATOM   4204  HA  ALA B 266     223.488 128.171  49.563  1.00  0.00           H  
ATOM   4205 1HB  ALA B 266     223.266 129.720  51.479  1.00  0.00           H  
ATOM   4206 2HB  ALA B 266     221.729 129.533  50.600  1.00  0.00           H  
ATOM   4207 3HB  ALA B 266     221.978 128.695  52.150  1.00  0.00           H  
ATOM   4208  N   GLY B 267     223.722 126.145  52.094  1.00  0.00           N  
ATOM   4209  CA  GLY B 267     224.638 125.486  53.020  1.00  0.00           C  
ATOM   4210  C   GLY B 267     224.663 126.196  54.367  1.00  0.00           C  
ATOM   4211  O   GLY B 267     225.600 126.030  55.148  1.00  0.00           O  
ATOM   4212  H   GLY B 267     222.766 125.825  52.035  1.00  0.00           H  
ATOM   4213 1HA  GLY B 267     224.332 124.449  53.157  1.00  0.00           H  
ATOM   4214 2HA  GLY B 267     225.639 125.471  52.593  1.00  0.00           H  
ATOM   4215  N   ASP B 268     223.631 126.988  54.634  1.00  0.00           N  
ATOM   4216  CA  ASP B 268     223.575 127.789  55.850  1.00  0.00           C  
ATOM   4217  C   ASP B 268     223.091 126.961  57.034  1.00  0.00           C  
ATOM   4218  O   ASP B 268     221.939 127.076  57.456  1.00  0.00           O  
ATOM   4219  CB  ASP B 268     222.656 128.998  55.655  1.00  0.00           C  
ATOM   4220  CG  ASP B 268     223.288 130.090  54.800  1.00  0.00           C  
ATOM   4221  OD1 ASP B 268     224.444 130.378  54.999  1.00  0.00           O  
ATOM   4222  OD2 ASP B 268     222.608 130.624  53.956  1.00  0.00           O  
ATOM   4223  H   ASP B 268     222.863 127.034  53.978  1.00  0.00           H  
ATOM   4224  HA  ASP B 268     224.581 128.141  56.081  1.00  0.00           H  
ATOM   4225 1HB  ASP B 268     221.729 128.676  55.180  1.00  0.00           H  
ATOM   4226 2HB  ASP B 268     222.399 129.421  56.626  1.00  0.00           H  
ATOM   4227  N   LYS B 269     223.978 126.128  57.569  1.00  0.00           N  
ATOM   4228  CA  LYS B 269     223.617 125.212  58.644  1.00  0.00           C  
ATOM   4229  C   LYS B 269     223.076 125.966  59.852  1.00  0.00           C  
ATOM   4230  O   LYS B 269     222.192 125.479  60.553  1.00  0.00           O  
ATOM   4231  CB  LYS B 269     224.821 124.361  59.050  1.00  0.00           C  
ATOM   4232  CG  LYS B 269     225.242 123.331  58.011  1.00  0.00           C  
ATOM   4233  CD  LYS B 269     226.256 122.351  58.585  1.00  0.00           C  
ATOM   4234  CE  LYS B 269     226.803 121.426  57.508  1.00  0.00           C  
ATOM   4235  NZ  LYS B 269     225.753 120.520  56.967  1.00  0.00           N  
ATOM   4236  H   LYS B 269     224.926 126.130  57.219  1.00  0.00           H  
ATOM   4237  HA  LYS B 269     222.828 124.556  58.278  1.00  0.00           H  
ATOM   4238 1HB  LYS B 269     225.676 125.011  59.243  1.00  0.00           H  
ATOM   4239 2HB  LYS B 269     224.598 123.832  59.976  1.00  0.00           H  
ATOM   4240 1HG  LYS B 269     224.366 122.776  57.673  1.00  0.00           H  
ATOM   4241 2HG  LYS B 269     225.685 123.837  57.154  1.00  0.00           H  
ATOM   4242 1HD  LYS B 269     227.083 122.903  59.032  1.00  0.00           H  
ATOM   4243 2HD  LYS B 269     225.783 121.749  59.360  1.00  0.00           H  
ATOM   4244 1HE  LYS B 269     227.210 122.019  56.692  1.00  0.00           H  
ATOM   4245 2HE  LYS B 269     227.607 120.819  57.923  1.00  0.00           H  
ATOM   4246 1HZ  LYS B 269     226.156 119.924  56.257  1.00  0.00           H  
ATOM   4247 2HZ  LYS B 269     225.381 119.950  57.714  1.00  0.00           H  
ATOM   4248 3HZ  LYS B 269     225.009 121.070  56.562  1.00  0.00           H  
ATOM   4249  N   ASP B 270     223.612 127.158  60.087  1.00  0.00           N  
ATOM   4250  CA  ASP B 270     223.165 127.993  61.195  1.00  0.00           C  
ATOM   4251  C   ASP B 270     221.690 128.349  61.053  1.00  0.00           C  
ATOM   4252  O   ASP B 270     220.969 128.459  62.047  1.00  0.00           O  
ATOM   4253  CB  ASP B 270     224.000 129.275  61.272  1.00  0.00           C  
ATOM   4254  CG  ASP B 270     225.425 129.025  61.748  1.00  0.00           C  
ATOM   4255  OD1 ASP B 270     225.681 127.962  62.261  1.00  0.00           O  
ATOM   4256  OD2 ASP B 270     226.243 129.900  61.594  1.00  0.00           O  
ATOM   4257  H   ASP B 270     224.351 127.493  59.487  1.00  0.00           H  
ATOM   4258  HA  ASP B 270     223.282 127.434  62.124  1.00  0.00           H  
ATOM   4259 1HB  ASP B 270     224.038 129.743  60.288  1.00  0.00           H  
ATOM   4260 2HB  ASP B 270     223.524 129.979  61.953  1.00  0.00           H  
ATOM   4261  N   VAL B 271     221.245 128.528  59.816  1.00  0.00           N  
ATOM   4262  CA  VAL B 271     219.861 128.901  59.542  1.00  0.00           C  
ATOM   4263  C   VAL B 271     218.937 127.695  59.646  1.00  0.00           C  
ATOM   4264  O   VAL B 271     217.819 127.801  60.148  1.00  0.00           O  
ATOM   4265  CB  VAL B 271     219.740 129.517  58.138  1.00  0.00           C  
ATOM   4266  CG1 VAL B 271     218.279 129.750  57.781  1.00  0.00           C  
ATOM   4267  CG2 VAL B 271     220.524 130.820  58.075  1.00  0.00           C  
ATOM   4268  H   VAL B 271     221.883 128.401  59.039  1.00  0.00           H  
ATOM   4269  HA  VAL B 271     219.546 129.626  60.293  1.00  0.00           H  
ATOM   4270  HB  VAL B 271     220.141 128.816  57.407  1.00  0.00           H  
ATOM   4271 1HG1 VAL B 271     218.213 130.186  56.784  1.00  0.00           H  
ATOM   4272 2HG1 VAL B 271     217.746 128.800  57.797  1.00  0.00           H  
ATOM   4273 3HG1 VAL B 271     217.832 130.431  58.505  1.00  0.00           H  
ATOM   4274 1HG2 VAL B 271     220.435 131.250  57.076  1.00  0.00           H  
ATOM   4275 2HG2 VAL B 271     220.126 131.519  58.809  1.00  0.00           H  
ATOM   4276 3HG2 VAL B 271     221.574 130.623  58.291  1.00  0.00           H  
ATOM   4277  N   LEU B 272     219.410 126.552  59.164  1.00  0.00           N  
ATOM   4278  CA  LEU B 272     218.653 125.309  59.259  1.00  0.00           C  
ATOM   4279  C   LEU B 272     218.340 124.963  60.712  1.00  0.00           C  
ATOM   4280  O   LEU B 272     217.239 124.513  61.029  1.00  0.00           O  
ATOM   4281  CB  LEU B 272     219.439 124.161  58.611  1.00  0.00           C  
ATOM   4282  CG  LEU B 272     219.549 124.212  57.081  1.00  0.00           C  
ATOM   4283  CD1 LEU B 272     220.596 123.210  56.614  1.00  0.00           C  
ATOM   4284  CD2 LEU B 272     218.192 123.915  56.463  1.00  0.00           C  
ATOM   4285  H   LEU B 272     220.317 126.541  58.720  1.00  0.00           H  
ATOM   4286  HA  LEU B 272     217.704 125.441  58.739  1.00  0.00           H  
ATOM   4287 1HB  LEU B 272     220.448 124.159  59.016  1.00  0.00           H  
ATOM   4288 2HB  LEU B 272     218.959 123.219  58.877  1.00  0.00           H  
ATOM   4289  HG  LEU B 272     219.879 125.206  56.774  1.00  0.00           H  
ATOM   4290 1HD1 LEU B 272     220.674 123.246  55.528  1.00  0.00           H  
ATOM   4291 2HD1 LEU B 272     221.560 123.457  57.057  1.00  0.00           H  
ATOM   4292 3HD1 LEU B 272     220.300 122.207  56.922  1.00  0.00           H  
ATOM   4293 1HD2 LEU B 272     218.270 123.954  55.376  1.00  0.00           H  
ATOM   4294 2HD2 LEU B 272     217.861 122.923  56.769  1.00  0.00           H  
ATOM   4295 3HD2 LEU B 272     217.468 124.658  56.800  1.00  0.00           H  
ATOM   4296  N   LYS B 273     219.313 125.180  61.588  1.00  0.00           N  
ATOM   4297  CA  LYS B 273     219.109 124.999  63.019  1.00  0.00           C  
ATOM   4298  C   LYS B 273     218.080 125.983  63.560  1.00  0.00           C  
ATOM   4299  O   LYS B 273     217.237 125.628  64.381  1.00  0.00           O  
ATOM   4300  CB  LYS B 273     220.431 125.154  63.773  1.00  0.00           C  
ATOM   4301  CG  LYS B 273     221.414 124.009  63.561  1.00  0.00           C  
ATOM   4302  CD  LYS B 273     222.715 124.251  64.310  1.00  0.00           C  
ATOM   4303  CE  LYS B 273     223.706 123.121  64.080  1.00  0.00           C  
ATOM   4304  NZ  LYS B 273     224.996 123.361  64.781  1.00  0.00           N  
ATOM   4305  H   LYS B 273     220.220 125.479  61.254  1.00  0.00           H  
ATOM   4306  HA  LYS B 273     218.724 123.992  63.191  1.00  0.00           H  
ATOM   4307 1HB  LYS B 273     220.922 126.076  63.462  1.00  0.00           H  
ATOM   4308 2HB  LYS B 273     220.235 125.232  64.842  1.00  0.00           H  
ATOM   4309 1HG  LYS B 273     220.968 123.078  63.914  1.00  0.00           H  
ATOM   4310 2HG  LYS B 273     221.628 123.906  62.498  1.00  0.00           H  
ATOM   4311 1HD  LYS B 273     223.160 125.189  63.974  1.00  0.00           H  
ATOM   4312 2HD  LYS B 273     222.511 124.330  65.379  1.00  0.00           H  
ATOM   4313 1HE  LYS B 273     223.280 122.186  64.438  1.00  0.00           H  
ATOM   4314 2HE  LYS B 273     223.902 123.021  63.012  1.00  0.00           H  
ATOM   4315 1HZ  LYS B 273     225.626 122.591  64.604  1.00  0.00           H  
ATOM   4316 2HZ  LYS B 273     225.411 124.219  64.443  1.00  0.00           H  
ATOM   4317 3HZ  LYS B 273     224.832 123.437  65.775  1.00  0.00           H  
ATOM   4318  N   LYS B 274     218.154 127.226  63.090  1.00  0.00           N  
ATOM   4319  CA  LYS B 274     217.178 128.245  63.458  1.00  0.00           C  
ATOM   4320  C   LYS B 274     215.771 127.830  63.047  1.00  0.00           C  
ATOM   4321  O   LYS B 274     214.807 128.066  63.775  1.00  0.00           O  
ATOM   4322  CB  LYS B 274     217.539 129.587  62.821  1.00  0.00           C  
ATOM   4323  CG  LYS B 274     216.649 130.745  63.250  1.00  0.00           C  
ATOM   4324  CD  LYS B 274     217.165 132.069  62.705  1.00  0.00           C  
ATOM   4325  CE  LYS B 274     216.250 133.223  63.091  1.00  0.00           C  
ATOM   4326  NZ  LYS B 274     216.743 134.524  62.567  1.00  0.00           N  
ATOM   4327  H   LYS B 274     218.907 127.471  62.464  1.00  0.00           H  
ATOM   4328  HA  LYS B 274     217.187 128.354  64.542  1.00  0.00           H  
ATOM   4329 1HB  LYS B 274     218.569 129.844  63.073  1.00  0.00           H  
ATOM   4330 2HB  LYS B 274     217.480 129.503  61.736  1.00  0.00           H  
ATOM   4331 1HG  LYS B 274     215.636 130.581  62.884  1.00  0.00           H  
ATOM   4332 2HG  LYS B 274     216.619 130.798  64.339  1.00  0.00           H  
ATOM   4333 1HD  LYS B 274     218.165 132.261  63.098  1.00  0.00           H  
ATOM   4334 2HD  LYS B 274     217.225 132.015  61.617  1.00  0.00           H  
ATOM   4335 1HE  LYS B 274     215.250 133.041  62.698  1.00  0.00           H  
ATOM   4336 2HE  LYS B 274     216.183 133.284  64.177  1.00  0.00           H  
ATOM   4337 1HZ  LYS B 274     216.111 135.261  62.845  1.00  0.00           H  
ATOM   4338 2HZ  LYS B 274     217.663 134.712  62.942  1.00  0.00           H  
ATOM   4339 3HZ  LYS B 274     216.793 134.487  61.560  1.00  0.00           H  
ATOM   4340  N   ILE B 275     215.659 127.212  61.877  1.00  0.00           N  
ATOM   4341  CA  ILE B 275     214.369 126.761  61.370  1.00  0.00           C  
ATOM   4342  C   ILE B 275     213.776 125.675  62.255  1.00  0.00           C  
ATOM   4343  O   ILE B 275     212.579 125.678  62.538  1.00  0.00           O  
ATOM   4344  CB  ILE B 275     214.501 126.234  59.928  1.00  0.00           C  
ATOM   4345  CG1 ILE B 275     214.825 127.381  58.967  1.00  0.00           C  
ATOM   4346  CG2 ILE B 275     213.226 125.524  59.502  1.00  0.00           C  
ATOM   4347  CD1 ILE B 275     215.292 126.923  57.604  1.00  0.00           C  
ATOM   4348  H   ILE B 275     216.489 127.049  61.325  1.00  0.00           H  
ATOM   4349  HA  ILE B 275     213.680 127.606  61.377  1.00  0.00           H  
ATOM   4350  HB  ILE B 275     215.332 125.532  59.872  1.00  0.00           H  
ATOM   4351 1HG1 ILE B 275     213.943 128.006  58.835  1.00  0.00           H  
ATOM   4352 2HG1 ILE B 275     215.605 128.009  59.399  1.00  0.00           H  
ATOM   4353 1HG2 ILE B 275     213.334 125.160  58.482  1.00  0.00           H  
ATOM   4354 2HG2 ILE B 275     213.037 124.685  60.171  1.00  0.00           H  
ATOM   4355 3HG2 ILE B 275     212.388 126.222  59.550  1.00  0.00           H  
ATOM   4356 1HD1 ILE B 275     215.502 127.792  56.981  1.00  0.00           H  
ATOM   4357 2HD1 ILE B 275     216.197 126.325  57.712  1.00  0.00           H  
ATOM   4358 3HD1 ILE B 275     214.513 126.323  57.138  1.00  0.00           H  
ATOM   4359  N   LEU B 276     214.623 124.746  62.690  1.00  0.00           N  
ATOM   4360  CA  LEU B 276     214.184 123.650  63.548  1.00  0.00           C  
ATOM   4361  C   LEU B 276     213.491 124.173  64.798  1.00  0.00           C  
ATOM   4362  O   LEU B 276     212.437 123.670  65.194  1.00  0.00           O  
ATOM   4363  CB  LEU B 276     215.379 122.777  63.945  1.00  0.00           C  
ATOM   4364  CG  LEU B 276     216.008 121.954  62.813  1.00  0.00           C  
ATOM   4365  CD1 LEU B 276     217.252 121.244  63.330  1.00  0.00           C  
ATOM   4366  CD2 LEU B 276     214.988 120.955  62.286  1.00  0.00           C  
ATOM   4367  H   LEU B 276     215.594 124.801  62.421  1.00  0.00           H  
ATOM   4368  HA  LEU B 276     213.460 123.050  62.996  1.00  0.00           H  
ATOM   4369 1HB  LEU B 276     216.157 123.418  64.358  1.00  0.00           H  
ATOM   4370 2HB  LEU B 276     215.060 122.083  64.722  1.00  0.00           H  
ATOM   4371  HG  LEU B 276     216.315 122.619  62.006  1.00  0.00           H  
ATOM   4372 1HD1 LEU B 276     217.698 120.658  62.526  1.00  0.00           H  
ATOM   4373 2HD1 LEU B 276     217.972 121.983  63.682  1.00  0.00           H  
ATOM   4374 3HD1 LEU B 276     216.978 120.583  64.151  1.00  0.00           H  
ATOM   4375 1HD2 LEU B 276     215.435 120.370  61.481  1.00  0.00           H  
ATOM   4376 2HD2 LEU B 276     214.682 120.287  63.092  1.00  0.00           H  
ATOM   4377 3HD2 LEU B 276     214.118 121.489  61.906  1.00  0.00           H  
ATOM   4378  N   GLU B 277     214.086 125.185  65.419  1.00  0.00           N  
ATOM   4379  CA  GLU B 277     213.512 125.798  66.612  1.00  0.00           C  
ATOM   4380  C   GLU B 277     212.122 126.354  66.332  1.00  0.00           C  
ATOM   4381  O   GLU B 277     211.204 126.197  67.134  1.00  0.00           O  
ATOM   4382  CB  GLU B 277     214.424 126.913  67.131  1.00  0.00           C  
ATOM   4383  CG  GLU B 277     215.730 126.425  67.741  1.00  0.00           C  
ATOM   4384  CD  GLU B 277     216.636 127.548  68.162  1.00  0.00           C  
ATOM   4385  OE1 GLU B 277     216.314 128.679  67.886  1.00  0.00           O  
ATOM   4386  OE2 GLU B 277     217.649 127.275  68.761  1.00  0.00           O  
ATOM   4387  H   GLU B 277     214.958 125.542  65.055  1.00  0.00           H  
ATOM   4388  HA  GLU B 277     213.411 125.031  67.380  1.00  0.00           H  
ATOM   4389 1HB  GLU B 277     214.671 127.592  66.313  1.00  0.00           H  
ATOM   4390 2HB  GLU B 277     213.896 127.492  67.888  1.00  0.00           H  
ATOM   4391 1HG  GLU B 277     215.504 125.809  68.612  1.00  0.00           H  
ATOM   4392 2HG  GLU B 277     216.248 125.799  67.015  1.00  0.00           H  
ATOM   4393  N   GLN B 278     211.973 127.010  65.186  1.00  0.00           N  
ATOM   4394  CA  GLN B 278     210.693 127.586  64.792  1.00  0.00           C  
ATOM   4395  C   GLN B 278     209.660 126.498  64.523  1.00  0.00           C  
ATOM   4396  O   GLN B 278     208.480 126.660  64.832  1.00  0.00           O  
ATOM   4397  CB  GLN B 278     210.860 128.464  63.550  1.00  0.00           C  
ATOM   4398  CG  GLN B 278     209.642 129.310  63.217  1.00  0.00           C  
ATOM   4399  CD  GLN B 278     209.359 130.360  64.275  1.00  0.00           C  
ATOM   4400  OE1 GLN B 278     210.241 131.139  64.648  1.00  0.00           O  
ATOM   4401  NE2 GLN B 278     208.125 130.385  64.766  1.00  0.00           N  
ATOM   4402  H   GLN B 278     212.770 127.111  64.568  1.00  0.00           H  
ATOM   4403  HA  GLN B 278     210.322 128.197  65.613  1.00  0.00           H  
ATOM   4404 1HB  GLN B 278     211.707 129.136  63.690  1.00  0.00           H  
ATOM   4405 2HB  GLN B 278     211.081 127.839  62.685  1.00  0.00           H  
ATOM   4406 1HG  GLN B 278     209.815 129.819  62.267  1.00  0.00           H  
ATOM   4407 2HG  GLN B 278     208.772 128.659  63.139  1.00  0.00           H  
ATOM   4408 1HE2 GLN B 278     207.879 131.056  65.466  1.00  0.00           H  
ATOM   4409 2HE2 GLN B 278     207.441 129.735  64.435  1.00  0.00           H  
ATOM   4410  N   LEU B 279     210.111 125.389  63.948  1.00  0.00           N  
ATOM   4411  CA  LEU B 279     209.219 124.289  63.596  1.00  0.00           C  
ATOM   4412  C   LEU B 279     208.654 123.620  64.844  1.00  0.00           C  
ATOM   4413  O   LEU B 279     207.501 123.192  64.861  1.00  0.00           O  
ATOM   4414  CB  LEU B 279     209.964 123.253  62.744  1.00  0.00           C  
ATOM   4415  CG  LEU B 279     210.241 123.663  61.292  1.00  0.00           C  
ATOM   4416  CD1 LEU B 279     211.235 122.691  60.671  1.00  0.00           C  
ATOM   4417  CD2 LEU B 279     208.935 123.682  60.512  1.00  0.00           C  
ATOM   4418  H   LEU B 279     211.097 125.306  63.749  1.00  0.00           H  
ATOM   4419  HA  LEU B 279     208.380 124.694  63.030  1.00  0.00           H  
ATOM   4420 1HB  LEU B 279     210.921 123.040  63.216  1.00  0.00           H  
ATOM   4421 2HB  LEU B 279     209.378 122.335  62.724  1.00  0.00           H  
ATOM   4422  HG  LEU B 279     210.690 124.657  61.273  1.00  0.00           H  
ATOM   4423 1HD1 LEU B 279     211.432 122.981  59.639  1.00  0.00           H  
ATOM   4424 2HD1 LEU B 279     212.166 122.711  61.237  1.00  0.00           H  
ATOM   4425 3HD1 LEU B 279     210.820 121.684  60.691  1.00  0.00           H  
ATOM   4426 1HD2 LEU B 279     209.132 123.973  59.480  1.00  0.00           H  
ATOM   4427 2HD2 LEU B 279     208.485 122.689  60.529  1.00  0.00           H  
ATOM   4428 3HD2 LEU B 279     208.250 124.398  60.966  1.00  0.00           H  
ATOM   4429  N   GLU B 280     209.476 123.531  65.885  1.00  0.00           N  
ATOM   4430  CA  GLU B 280     209.036 122.981  67.162  1.00  0.00           C  
ATOM   4431  C   GLU B 280     207.915 123.816  67.764  1.00  0.00           C  
ATOM   4432  O   GLU B 280     206.954 123.278  68.316  1.00  0.00           O  
ATOM   4433  CB  GLU B 280     210.209 122.900  68.140  1.00  0.00           C  
ATOM   4434  CG  GLU B 280     211.203 121.788  67.842  1.00  0.00           C  
ATOM   4435  CD  GLU B 280     212.165 121.544  68.971  1.00  0.00           C  
ATOM   4436  OE1 GLU B 280     212.121 122.275  69.931  1.00  0.00           O  
ATOM   4437  OE2 GLU B 280     212.944 120.626  68.874  1.00  0.00           O  
ATOM   4438  H   GLU B 280     210.427 123.853  65.789  1.00  0.00           H  
ATOM   4439  HA  GLU B 280     208.644 121.978  66.989  1.00  0.00           H  
ATOM   4440 1HB  GLU B 280     210.754 123.846  68.134  1.00  0.00           H  
ATOM   4441 2HB  GLU B 280     209.829 122.749  69.151  1.00  0.00           H  
ATOM   4442 1HG  GLU B 280     210.653 120.867  67.645  1.00  0.00           H  
ATOM   4443 2HG  GLU B 280     211.762 122.044  66.943  1.00  0.00           H  
ATOM   4444  N   ARG B 281     208.042 125.135  67.658  1.00  0.00           N  
ATOM   4445  CA  ARG B 281     207.001 126.043  68.120  1.00  0.00           C  
ATOM   4446  C   ARG B 281     205.749 125.932  67.259  1.00  0.00           C  
ATOM   4447  O   ARG B 281     204.629 125.976  67.767  1.00  0.00           O  
ATOM   4448  CB  ARG B 281     207.497 127.481  68.103  1.00  0.00           C  
ATOM   4449  CG  ARG B 281     208.561 127.803  69.141  1.00  0.00           C  
ATOM   4450  CD  ARG B 281     208.938 129.239  69.113  1.00  0.00           C  
ATOM   4451  NE  ARG B 281     209.945 129.555  70.115  1.00  0.00           N  
ATOM   4452  CZ  ARG B 281     211.274 129.517  69.900  1.00  0.00           C  
ATOM   4453  NH1 ARG B 281     211.741 129.176  68.719  1.00  0.00           N  
ATOM   4454  NH2 ARG B 281     212.111 129.822  70.878  1.00  0.00           N  
ATOM   4455  H   ARG B 281     208.883 125.515  67.248  1.00  0.00           H  
ATOM   4456  HA  ARG B 281     206.728 125.769  69.139  1.00  0.00           H  
ATOM   4457 1HB  ARG B 281     207.914 127.711  67.123  1.00  0.00           H  
ATOM   4458 2HB  ARG B 281     206.659 128.158  68.269  1.00  0.00           H  
ATOM   4459 1HG  ARG B 281     208.184 127.566  70.135  1.00  0.00           H  
ATOM   4460 2HG  ARG B 281     209.455 127.210  68.941  1.00  0.00           H  
ATOM   4461 1HD  ARG B 281     209.341 129.492  68.134  1.00  0.00           H  
ATOM   4462 2HD  ARG B 281     208.058 129.850  69.312  1.00  0.00           H  
ATOM   4463  HE  ARG B 281     209.625 129.822  71.036  1.00  0.00           H  
ATOM   4464 1HH1 ARG B 281     211.102 128.942  67.972  1.00  0.00           H  
ATOM   4465 2HH1 ARG B 281     212.737 129.146  68.559  1.00  0.00           H  
ATOM   4466 1HH2 ARG B 281     211.752 130.084  71.786  1.00  0.00           H  
ATOM   4467 2HH2 ARG B 281     213.106 129.793  70.718  1.00  0.00           H  
ATOM   4468  N   LEU B 282     205.946 125.786  65.953  1.00  0.00           N  
ATOM   4469  CA  LEU B 282     204.834 125.634  65.023  1.00  0.00           C  
ATOM   4470  C   LEU B 282     204.100 124.317  65.252  1.00  0.00           C  
ATOM   4471  O   LEU B 282     202.876 124.257  65.160  1.00  0.00           O  
ATOM   4472  CB  LEU B 282     205.341 125.698  63.577  1.00  0.00           C  
ATOM   4473  CG  LEU B 282     204.258 125.662  62.490  1.00  0.00           C  
ATOM   4474  CD1 LEU B 282     203.335 126.863  62.654  1.00  0.00           C  
ATOM   4475  CD2 LEU B 282     204.915 125.662  61.118  1.00  0.00           C  
ATOM   4476  H   LEU B 282     206.892 125.780  65.596  1.00  0.00           H  
ATOM   4477  HA  LEU B 282     204.125 126.442  65.197  1.00  0.00           H  
ATOM   4478 1HB  LEU B 282     205.909 126.619  63.449  1.00  0.00           H  
ATOM   4479 2HB  LEU B 282     206.010 124.856  63.405  1.00  0.00           H  
ATOM   4480  HG  LEU B 282     203.657 124.760  62.606  1.00  0.00           H  
ATOM   4481 1HD1 LEU B 282     202.565 126.837  61.883  1.00  0.00           H  
ATOM   4482 2HD1 LEU B 282     202.863 126.827  63.636  1.00  0.00           H  
ATOM   4483 3HD1 LEU B 282     203.911 127.782  62.560  1.00  0.00           H  
ATOM   4484 1HD2 LEU B 282     204.145 125.636  60.346  1.00  0.00           H  
ATOM   4485 2HD2 LEU B 282     205.516 126.564  61.002  1.00  0.00           H  
ATOM   4486 3HD2 LEU B 282     205.555 124.784  61.023  1.00  0.00           H  
ATOM   4487  N   ALA B 283     204.858 123.267  65.551  1.00  0.00           N  
ATOM   4488  CA  ALA B 283     204.279 121.962  65.841  1.00  0.00           C  
ATOM   4489  C   ALA B 283     203.333 122.033  67.035  1.00  0.00           C  
ATOM   4490  O   ALA B 283     202.256 121.437  67.022  1.00  0.00           O  
ATOM   4491  CB  ALA B 283     205.376 120.940  66.096  1.00  0.00           C  
ATOM   4492  H   ALA B 283     205.861 123.378  65.577  1.00  0.00           H  
ATOM   4493  HA  ALA B 283     203.695 121.642  64.977  1.00  0.00           H  
ATOM   4494 1HB  ALA B 283     204.928 119.970  66.311  1.00  0.00           H  
ATOM   4495 2HB  ALA B 283     206.009 120.858  65.212  1.00  0.00           H  
ATOM   4496 3HB  ALA B 283     205.978 121.258  66.946  1.00  0.00           H  
ATOM   4497  N   GLU B 284     203.742 122.766  68.064  1.00  0.00           N  
ATOM   4498  CA  GLU B 284     202.915 122.948  69.252  1.00  0.00           C  
ATOM   4499  C   GLU B 284     201.611 123.660  68.913  1.00  0.00           C  
ATOM   4500  O   GLU B 284     200.556 123.333  69.451  1.00  0.00           O  
ATOM   4501  CB  GLU B 284     203.676 123.741  70.316  1.00  0.00           C  
ATOM   4502  CG  GLU B 284     204.833 122.986  70.954  1.00  0.00           C  
ATOM   4503  CD  GLU B 284     205.602 123.818  71.942  1.00  0.00           C  
ATOM   4504  OE1 GLU B 284     205.321 124.989  72.050  1.00  0.00           O  
ATOM   4505  OE2 GLU B 284     206.472 123.285  72.590  1.00  0.00           O  
ATOM   4506  H   GLU B 284     204.647 123.210  68.023  1.00  0.00           H  
ATOM   4507  HA  GLU B 284     202.661 121.964  69.649  1.00  0.00           H  
ATOM   4508 1HB  GLU B 284     204.076 124.654  69.875  1.00  0.00           H  
ATOM   4509 2HB  GLU B 284     202.990 124.036  71.111  1.00  0.00           H  
ATOM   4510 1HG  GLU B 284     204.442 122.107  71.466  1.00  0.00           H  
ATOM   4511 2HG  GLU B 284     205.508 122.645  70.170  1.00  0.00           H  
ATOM   4512  N   LEU B 285     201.695 124.639  68.018  1.00  0.00           N  
ATOM   4513  CA  LEU B 285     200.518 125.377  67.576  1.00  0.00           C  
ATOM   4514  C   LEU B 285     199.537 124.463  66.851  1.00  0.00           C  
ATOM   4515  O   LEU B 285     198.332 124.501  67.103  1.00  0.00           O  
ATOM   4516  CB  LEU B 285     200.930 126.531  66.654  1.00  0.00           C  
ATOM   4517  CG  LEU B 285     199.777 127.348  66.057  1.00  0.00           C  
ATOM   4518  CD1 LEU B 285     198.925 127.921  67.180  1.00  0.00           C  
ATOM   4519  CD2 LEU B 285     200.342 128.455  65.179  1.00  0.00           C  
ATOM   4520  H   LEU B 285     202.597 124.879  67.632  1.00  0.00           H  
ATOM   4521  HA  LEU B 285     200.008 125.772  68.455  1.00  0.00           H  
ATOM   4522 1HB  LEU B 285     201.564 127.214  67.216  1.00  0.00           H  
ATOM   4523 2HB  LEU B 285     201.512 126.124  65.827  1.00  0.00           H  
ATOM   4524  HG  LEU B 285     199.143 126.697  65.455  1.00  0.00           H  
ATOM   4525 1HD1 LEU B 285     198.106 128.502  66.755  1.00  0.00           H  
ATOM   4526 2HD1 LEU B 285     198.517 127.107  67.780  1.00  0.00           H  
ATOM   4527 3HD1 LEU B 285     199.537 128.565  67.809  1.00  0.00           H  
ATOM   4528 1HD2 LEU B 285     199.523 129.036  64.754  1.00  0.00           H  
ATOM   4529 2HD2 LEU B 285     200.976 129.108  65.780  1.00  0.00           H  
ATOM   4530 3HD2 LEU B 285     200.932 128.017  64.375  1.00  0.00           H  
ATOM   4531  N   ALA B 286     200.061 123.645  65.942  1.00  0.00           N  
ATOM   4532  CA  ALA B 286     199.248 122.664  65.235  1.00  0.00           C  
ATOM   4533  C   ALA B 286     198.657 121.640  66.197  1.00  0.00           C  
ATOM   4534  O   ALA B 286     197.516 121.207  66.037  1.00  0.00           O  
ATOM   4535  CB  ALA B 286     200.071 121.970  64.160  1.00  0.00           C  
ATOM   4536  H   ALA B 286     201.049 123.705  65.740  1.00  0.00           H  
ATOM   4537  HA  ALA B 286     198.417 123.184  64.757  1.00  0.00           H  
ATOM   4538 1HB  ALA B 286     199.449 121.240  63.640  1.00  0.00           H  
ATOM   4539 2HB  ALA B 286     200.435 122.708  63.449  1.00  0.00           H  
ATOM   4540 3HB  ALA B 286     200.915 121.461  64.622  1.00  0.00           H  
ATOM   4541  N   LYS B 287     199.443 121.255  67.198  1.00  0.00           N  
ATOM   4542  CA  LYS B 287     198.992 120.297  68.199  1.00  0.00           C  
ATOM   4543  C   LYS B 287     197.835 120.856  69.015  1.00  0.00           C  
ATOM   4544  O   LYS B 287     196.864 120.152  69.293  1.00  0.00           O  
ATOM   4545  CB  LYS B 287     200.147 119.904  69.123  1.00  0.00           C  
ATOM   4546  CG  LYS B 287     199.797 118.829  70.143  1.00  0.00           C  
ATOM   4547  CD  LYS B 287     201.014 118.433  70.966  1.00  0.00           C  
ATOM   4548  CE  LYS B 287     200.671 117.349  71.977  1.00  0.00           C  
ATOM   4549  NZ  LYS B 287     201.836 116.996  72.832  1.00  0.00           N  
ATOM   4550  H   LYS B 287     200.376 121.636  67.265  1.00  0.00           H  
ATOM   4551  HA  LYS B 287     198.637 119.403  67.687  1.00  0.00           H  
ATOM   4552 1HB  LYS B 287     200.983 119.540  68.525  1.00  0.00           H  
ATOM   4553 2HB  LYS B 287     200.491 120.783  69.667  1.00  0.00           H  
ATOM   4554 1HG  LYS B 287     199.021 119.201  70.812  1.00  0.00           H  
ATOM   4555 2HG  LYS B 287     199.416 117.949  69.627  1.00  0.00           H  
ATOM   4556 1HD  LYS B 287     201.799 118.066  70.303  1.00  0.00           H  
ATOM   4557 2HD  LYS B 287     201.392 119.306  71.499  1.00  0.00           H  
ATOM   4558 1HE  LYS B 287     199.858 117.691  72.615  1.00  0.00           H  
ATOM   4559 2HE  LYS B 287     200.337 116.454  71.451  1.00  0.00           H  
ATOM   4560 1HZ  LYS B 287     201.568 116.275  73.486  1.00  0.00           H  
ATOM   4561 2HZ  LYS B 287     202.590 116.659  72.251  1.00  0.00           H  
ATOM   4562 3HZ  LYS B 287     202.141 117.814  73.340  1.00  0.00           H  
ATOM   4563  N   LYS B 288     197.944 122.123  69.398  1.00  0.00           N  
ATOM   4564  CA  LYS B 288     196.877 122.797  70.125  1.00  0.00           C  
ATOM   4565  C   LYS B 288     195.607 122.878  69.291  1.00  0.00           C  
ATOM   4566  O   LYS B 288     194.500 122.742  69.811  1.00  0.00           O  
ATOM   4567  CB  LYS B 288     197.319 124.200  70.547  1.00  0.00           C  
ATOM   4568  CG  LYS B 288     198.332 124.226  71.683  1.00  0.00           C  
ATOM   4569  CD  LYS B 288     198.757 125.648  72.012  1.00  0.00           C  
ATOM   4570  CE  LYS B 288     199.772 125.675  73.147  1.00  0.00           C  
ATOM   4571  NZ  LYS B 288     200.210 127.061  73.470  1.00  0.00           N  
ATOM   4572  H   LYS B 288     198.789 122.631  69.179  1.00  0.00           H  
ATOM   4573  HA  LYS B 288     196.649 122.220  71.020  1.00  0.00           H  
ATOM   4574 1HB  LYS B 288     197.761 124.714  69.693  1.00  0.00           H  
ATOM   4575 2HB  LYS B 288     196.448 124.777  70.860  1.00  0.00           H  
ATOM   4576 1HG  LYS B 288     197.892 123.772  72.574  1.00  0.00           H  
ATOM   4577 2HG  LYS B 288     199.211 123.649  71.401  1.00  0.00           H  
ATOM   4578 1HD  LYS B 288     199.201 126.109  71.128  1.00  0.00           H  
ATOM   4579 2HD  LYS B 288     197.885 126.232  72.306  1.00  0.00           H  
ATOM   4580 1HE  LYS B 288     199.333 125.230  74.037  1.00  0.00           H  
ATOM   4581 2HE  LYS B 288     200.645 125.087  72.867  1.00  0.00           H  
ATOM   4582 1HZ  LYS B 288     200.880 127.035  74.225  1.00  0.00           H  
ATOM   4583 2HZ  LYS B 288     200.636 127.478  72.654  1.00  0.00           H  
ATOM   4584 3HZ  LYS B 288     199.409 127.611  73.748  1.00  0.00           H  
ATOM   4585  N   GLN B 289     195.771 123.097  67.990  1.00  0.00           N  
ATOM   4586  CA  GLN B 289     194.646 123.084  67.062  1.00  0.00           C  
ATOM   4587  C   GLN B 289     194.073 121.681  66.910  1.00  0.00           C  
ATOM   4588  O   GLN B 289     192.876 121.512  66.671  1.00  0.00           O  
ATOM   4589  CB  GLN B 289     195.074 123.624  65.694  1.00  0.00           C  
ATOM   4590  CG  GLN B 289     195.391 125.109  65.683  1.00  0.00           C  
ATOM   4591  CD  GLN B 289     195.935 125.575  64.345  1.00  0.00           C  
ATOM   4592  OE1 GLN B 289     196.359 124.766  63.517  1.00  0.00           O  
ATOM   4593  NE2 GLN B 289     195.925 126.886  64.129  1.00  0.00           N  
ATOM   4594  H   GLN B 289     196.700 123.279  67.636  1.00  0.00           H  
ATOM   4595  HA  GLN B 289     193.859 123.722  67.465  1.00  0.00           H  
ATOM   4596 1HB  GLN B 289     195.960 123.089  65.352  1.00  0.00           H  
ATOM   4597 2HB  GLN B 289     194.282 123.443  64.968  1.00  0.00           H  
ATOM   4598 1HG  GLN B 289     194.478 125.667  65.892  1.00  0.00           H  
ATOM   4599 2HG  GLN B 289     196.140 125.318  66.448  1.00  0.00           H  
ATOM   4600 1HE2 GLN B 289     196.272 127.252  63.263  1.00  0.00           H  
ATOM   4601 2HE2 GLN B 289     195.572 127.507  64.828  1.00  0.00           H  
ATOM   4602  N   GLY B 290     194.933 120.679  67.049  1.00  0.00           N  
ATOM   4603  CA  GLY B 290     194.503 119.286  66.989  1.00  0.00           C  
ATOM   4604  C   GLY B 290     194.438 118.792  65.550  1.00  0.00           C  
ATOM   4605  O   GLY B 290     193.762 117.809  65.251  1.00  0.00           O  
ATOM   4606  H   GLY B 290     195.909 120.886  67.200  1.00  0.00           H  
ATOM   4607 1HA  GLY B 290     195.196 118.668  67.560  1.00  0.00           H  
ATOM   4608 2HA  GLY B 290     193.525 119.189  67.456  1.00  0.00           H  
ATOM   4609  N   ASN B 291     195.148 119.480  64.659  1.00  0.00           N  
ATOM   4610  CA  ASN B 291     195.134 119.143  63.242  1.00  0.00           C  
ATOM   4611  C   ASN B 291     196.328 118.270  62.871  1.00  0.00           C  
ATOM   4612  O   ASN B 291     197.439 118.769  62.694  1.00  0.00           O  
ATOM   4613  CB  ASN B 291     195.108 120.403  62.395  1.00  0.00           C  
ATOM   4614  CG  ASN B 291     194.931 120.110  60.931  1.00  0.00           C  
ATOM   4615  OD1 ASN B 291     195.563 119.197  60.387  1.00  0.00           O  
ATOM   4616  ND2 ASN B 291     194.085 120.869  60.283  1.00  0.00           N  
ATOM   4617  H   ASN B 291     195.712 120.257  64.976  1.00  0.00           H  
ATOM   4618  HA  ASN B 291     194.228 118.570  63.031  1.00  0.00           H  
ATOM   4619 1HB  ASN B 291     194.292 121.046  62.727  1.00  0.00           H  
ATOM   4620 2HB  ASN B 291     196.038 120.954  62.534  1.00  0.00           H  
ATOM   4621 1HD2 ASN B 291     193.928 120.720  59.306  1.00  0.00           H  
ATOM   4622 2HD2 ASN B 291     193.596 121.596  60.764  1.00  0.00           H  
ATOM   4623  N   LYS B 292     196.091 116.970  62.753  1.00  0.00           N  
ATOM   4624  CA  LYS B 292     197.169 116.009  62.556  1.00  0.00           C  
ATOM   4625  C   LYS B 292     197.798 116.161  61.178  1.00  0.00           C  
ATOM   4626  O   LYS B 292     198.990 115.917  60.997  1.00  0.00           O  
ATOM   4627  CB  LYS B 292     196.653 114.580  62.742  1.00  0.00           C  
ATOM   4628  CG  LYS B 292     196.038 114.307  64.108  1.00  0.00           C  
ATOM   4629  CD  LYS B 292     197.078 114.413  65.214  1.00  0.00           C  
ATOM   4630  CE  LYS B 292     196.482 114.066  66.570  1.00  0.00           C  
ATOM   4631  NZ  LYS B 292     197.480 114.196  67.665  1.00  0.00           N  
ATOM   4632  H   LYS B 292     195.138 116.637  62.803  1.00  0.00           H  
ATOM   4633  HA  LYS B 292     197.945 116.201  63.296  1.00  0.00           H  
ATOM   4634 1HB  LYS B 292     195.898 114.364  61.987  1.00  0.00           H  
ATOM   4635 2HB  LYS B 292     197.472 113.876  62.598  1.00  0.00           H  
ATOM   4636 1HG  LYS B 292     195.241 115.028  64.300  1.00  0.00           H  
ATOM   4637 2HG  LYS B 292     195.609 113.306  64.120  1.00  0.00           H  
ATOM   4638 1HD  LYS B 292     197.903 113.732  65.003  1.00  0.00           H  
ATOM   4639 2HD  LYS B 292     197.470 115.429  65.249  1.00  0.00           H  
ATOM   4640 1HE  LYS B 292     195.644 114.729  66.779  1.00  0.00           H  
ATOM   4641 2HE  LYS B 292     196.110 113.042  66.555  1.00  0.00           H  
ATOM   4642 1HZ  LYS B 292     197.047 113.959  68.547  1.00  0.00           H  
ATOM   4643 2HZ  LYS B 292     198.255 113.571  67.493  1.00  0.00           H  
ATOM   4644 3HZ  LYS B 292     197.818 115.148  67.704  1.00  0.00           H  
ATOM   4645  N   GLU B 293     196.988 116.571  60.204  1.00  0.00           N  
ATOM   4646  CA  GLU B 293     197.454 116.721  58.832  1.00  0.00           C  
ATOM   4647  C   GLU B 293     198.490 117.832  58.720  1.00  0.00           C  
ATOM   4648  O   GLU B 293     199.460 117.717  57.973  1.00  0.00           O  
ATOM   4649  CB  GLU B 293     196.276 117.012  57.899  1.00  0.00           C  
ATOM   4650  CG  GLU B 293     196.623 116.976  56.417  1.00  0.00           C  
ATOM   4651  CD  GLU B 293     197.021 115.606  55.944  1.00  0.00           C  
ATOM   4652  OE1 GLU B 293     196.691 114.651  56.605  1.00  0.00           O  
ATOM   4653  OE2 GLU B 293     197.654 115.514  54.919  1.00  0.00           O  
ATOM   4654  H   GLU B 293     196.024 116.782  60.424  1.00  0.00           H  
ATOM   4655  HA  GLU B 293     197.934 115.792  58.525  1.00  0.00           H  
ATOM   4656 1HB  GLU B 293     195.483 116.286  58.074  1.00  0.00           H  
ATOM   4657 2HB  GLU B 293     195.870 118.000  58.123  1.00  0.00           H  
ATOM   4658 1HG  GLU B 293     195.760 117.311  55.844  1.00  0.00           H  
ATOM   4659 2HG  GLU B 293     197.440 117.672  56.230  1.00  0.00           H  
ATOM   4660  N   LEU B 294     198.278 118.909  59.473  1.00  0.00           N  
ATOM   4661  CA  LEU B 294     199.265 119.977  59.574  1.00  0.00           C  
ATOM   4662  C   LEU B 294     200.473 119.536  60.392  1.00  0.00           C  
ATOM   4663  O   LEU B 294     201.612 119.865  60.059  1.00  0.00           O  
ATOM   4664  CB  LEU B 294     198.634 121.221  60.211  1.00  0.00           C  
ATOM   4665  CG  LEU B 294     197.577 121.939  59.363  1.00  0.00           C  
ATOM   4666  CD1 LEU B 294     196.866 122.984  60.213  1.00  0.00           C  
ATOM   4667  CD2 LEU B 294     198.244 122.580  58.154  1.00  0.00           C  
ATOM   4668  H   LEU B 294     197.413 118.986  59.987  1.00  0.00           H  
ATOM   4669  HA  LEU B 294     199.615 120.220  58.572  1.00  0.00           H  
ATOM   4670 1HB  LEU B 294     198.165 120.932  61.150  1.00  0.00           H  
ATOM   4671 2HB  LEU B 294     199.426 121.938  60.430  1.00  0.00           H  
ATOM   4672  HG  LEU B 294     196.831 121.219  59.025  1.00  0.00           H  
ATOM   4673 1HD1 LEU B 294     196.115 123.493  59.611  1.00  0.00           H  
ATOM   4674 2HD1 LEU B 294     196.382 122.494  61.058  1.00  0.00           H  
ATOM   4675 3HD1 LEU B 294     197.591 123.709  60.578  1.00  0.00           H  
ATOM   4676 1HD2 LEU B 294     197.493 123.090  57.552  1.00  0.00           H  
ATOM   4677 2HD2 LEU B 294     198.990 123.300  58.491  1.00  0.00           H  
ATOM   4678 3HD2 LEU B 294     198.729 121.809  57.556  1.00  0.00           H  
ATOM   4679  N   ALA B 295     200.218 118.792  61.461  1.00  0.00           N  
ATOM   4680  CA  ALA B 295     201.279 118.346  62.356  1.00  0.00           C  
ATOM   4681  C   ALA B 295     202.264 117.437  61.633  1.00  0.00           C  
ATOM   4682  O   ALA B 295     203.475 117.539  61.826  1.00  0.00           O  
ATOM   4683  CB  ALA B 295     200.690 117.633  63.564  1.00  0.00           C  
ATOM   4684  H   ALA B 295     199.264 118.527  61.661  1.00  0.00           H  
ATOM   4685  HA  ALA B 295     201.830 119.221  62.702  1.00  0.00           H  
ATOM   4686 1HB  ALA B 295     201.496 117.306  64.222  1.00  0.00           H  
ATOM   4687 2HB  ALA B 295     200.035 118.314  64.106  1.00  0.00           H  
ATOM   4688 3HB  ALA B 295     200.120 116.767  63.233  1.00  0.00           H  
ATOM   4689  N   ILE B 296     201.737 116.547  60.799  1.00  0.00           N  
ATOM   4690  CA  ILE B 296     202.564 115.579  60.089  1.00  0.00           C  
ATOM   4691  C   ILE B 296     203.349 116.244  58.964  1.00  0.00           C  
ATOM   4692  O   ILE B 296     204.469 115.837  58.651  1.00  0.00           O  
ATOM   4693  CB  ILE B 296     201.703 114.441  59.512  1.00  0.00           C  
ATOM   4694  CG1 ILE B 296     202.583 113.254  59.115  1.00  0.00           C  
ATOM   4695  CG2 ILE B 296     200.898 114.933  58.320  1.00  0.00           C  
ATOM   4696  CD1 ILE B 296     201.829 111.951  58.981  1.00  0.00           C  
ATOM   4697  H   ILE B 296     200.738 116.541  60.652  1.00  0.00           H  
ATOM   4698  HA  ILE B 296     203.285 115.159  60.791  1.00  0.00           H  
ATOM   4699  HB  ILE B 296     201.016 114.081  60.278  1.00  0.00           H  
ATOM   4700 1HG1 ILE B 296     203.072 113.464  58.163  1.00  0.00           H  
ATOM   4701 2HG1 ILE B 296     203.368 113.116  59.860  1.00  0.00           H  
ATOM   4702 1HG2 ILE B 296     200.296 114.117  57.924  1.00  0.00           H  
ATOM   4703 2HG2 ILE B 296     200.245 115.747  58.632  1.00  0.00           H  
ATOM   4704 3HG2 ILE B 296     201.578 115.291  57.545  1.00  0.00           H  
ATOM   4705 1HD1 ILE B 296     202.520 111.157  58.698  1.00  0.00           H  
ATOM   4706 2HD1 ILE B 296     201.362 111.701  59.934  1.00  0.00           H  
ATOM   4707 3HD1 ILE B 296     201.061 112.053  58.215  1.00  0.00           H  
ATOM   4708  N   LYS B 297     202.755 117.267  58.362  1.00  0.00           N  
ATOM   4709  CA  LYS B 297     203.446 118.072  57.361  1.00  0.00           C  
ATOM   4710  C   LYS B 297     204.633 118.808  57.967  1.00  0.00           C  
ATOM   4711  O   LYS B 297     205.683 118.939  57.336  1.00  0.00           O  
ATOM   4712  CB  LYS B 297     202.483 119.069  56.717  1.00  0.00           C  
ATOM   4713  CG  LYS B 297     201.506 118.452  55.724  1.00  0.00           C  
ATOM   4714  CD  LYS B 297     200.371 119.410  55.396  1.00  0.00           C  
ATOM   4715  CE  LYS B 297     200.839 120.533  54.484  1.00  0.00           C  
ATOM   4716  NZ  LYS B 297     199.700 121.333  53.957  1.00  0.00           N  
ATOM   4717  H   LYS B 297     201.802 117.496  58.604  1.00  0.00           H  
ATOM   4718  HA  LYS B 297     203.830 117.407  56.588  1.00  0.00           H  
ATOM   4719 1HB  LYS B 297     201.900 119.564  57.494  1.00  0.00           H  
ATOM   4720 2HB  LYS B 297     203.050 119.839  56.194  1.00  0.00           H  
ATOM   4721 1HG  LYS B 297     202.035 118.199  54.804  1.00  0.00           H  
ATOM   4722 2HG  LYS B 297     201.090 117.538  56.145  1.00  0.00           H  
ATOM   4723 1HD  LYS B 297     199.565 118.863  54.903  1.00  0.00           H  
ATOM   4724 2HD  LYS B 297     199.982 119.841  56.318  1.00  0.00           H  
ATOM   4725 1HE  LYS B 297     201.508 121.194  55.034  1.00  0.00           H  
ATOM   4726 2HE  LYS B 297     201.390 120.114  53.643  1.00  0.00           H  
ATOM   4727 1HZ  LYS B 297     200.052 122.066  53.357  1.00  0.00           H  
ATOM   4728 2HZ  LYS B 297     199.083 120.734  53.429  1.00  0.00           H  
ATOM   4729 3HZ  LYS B 297     199.192 121.744  54.728  1.00  0.00           H  
ATOM   4730  N   ILE B 298     204.462 119.284  59.196  1.00  0.00           N  
ATOM   4731  CA  ILE B 298     205.542 119.946  59.917  1.00  0.00           C  
ATOM   4732  C   ILE B 298     206.679 118.978  60.218  1.00  0.00           C  
ATOM   4733  O   ILE B 298     207.851 119.307  60.039  1.00  0.00           O  
ATOM   4734  CB  ILE B 298     205.028 120.559  61.233  1.00  0.00           C  
ATOM   4735  CG1 ILE B 298     204.070 121.718  60.942  1.00  0.00           C  
ATOM   4736  CG2 ILE B 298     206.192 121.031  62.090  1.00  0.00           C  
ATOM   4737  CD1 ILE B 298     203.233 122.131  62.132  1.00  0.00           C  
ATOM   4738  H   ILE B 298     203.561 119.185  59.640  1.00  0.00           H  
ATOM   4739  HA  ILE B 298     205.941 120.744  59.288  1.00  0.00           H  
ATOM   4740  HB  ILE B 298     204.461 119.813  61.785  1.00  0.00           H  
ATOM   4741 1HG1 ILE B 298     204.638 122.585  60.607  1.00  0.00           H  
ATOM   4742 2HG1 ILE B 298     203.394 121.439  60.132  1.00  0.00           H  
ATOM   4743 1HG2 ILE B 298     205.812 121.463  63.014  1.00  0.00           H  
ATOM   4744 2HG2 ILE B 298     206.838 120.184  62.323  1.00  0.00           H  
ATOM   4745 3HG2 ILE B 298     206.765 121.784  61.546  1.00  0.00           H  
ATOM   4746 1HD1 ILE B 298     202.579 122.955  61.848  1.00  0.00           H  
ATOM   4747 2HD1 ILE B 298     202.628 121.285  62.462  1.00  0.00           H  
ATOM   4748 3HD1 ILE B 298     203.886 122.448  62.943  1.00  0.00           H  
ATOM   4749  N   PHE B 299     206.074 117.829  60.670  1.00  0.00           N  
ATOM   4750  CA  PHE B 299     206.969 116.762  61.080  1.00  0.00           C  
ATOM   4751  C   PHE B 299     207.889 116.398  59.910  1.00  0.00           C  
ATOM   4752  O   PHE B 299     209.109 116.342  60.061  1.00  0.00           O  
ATOM   4753  CB  PHE B 299     206.177 115.534  61.536  1.00  0.00           C  
ATOM   4754  CG  PHE B 299     207.036 114.420  62.060  1.00  0.00           C  
ATOM   4755  CD1 PHE B 299     207.235 114.258  63.423  1.00  0.00           C  
ATOM   4756  CD2 PHE B 299     207.649 113.528  61.191  1.00  0.00           C  
ATOM   4757  CE1 PHE B 299     208.026 113.231  63.906  1.00  0.00           C  
ATOM   4758  CE2 PHE B 299     208.438 112.501  61.671  1.00  0.00           C  
ATOM   4759  CZ  PHE B 299     208.627 112.353  63.029  1.00  0.00           C  
ATOM   4760  H   PHE B 299     205.078 117.686  60.735  1.00  0.00           H  
ATOM   4761  HA  PHE B 299     207.567 117.114  61.922  1.00  0.00           H  
ATOM   4762 1HB  PHE B 299     205.479 115.824  62.322  1.00  0.00           H  
ATOM   4763 2HB  PHE B 299     205.591 115.149  60.704  1.00  0.00           H  
ATOM   4764  HD1 PHE B 299     206.758 114.952  64.116  1.00  0.00           H  
ATOM   4765  HD2 PHE B 299     207.500 113.645  60.116  1.00  0.00           H  
ATOM   4766  HE1 PHE B 299     208.174 113.118  64.979  1.00  0.00           H  
ATOM   4767  HE2 PHE B 299     208.912 111.808  60.976  1.00  0.00           H  
ATOM   4768  HZ  PHE B 299     209.251 111.545  63.408  1.00  0.00           H  
ATOM   4769  N   GLU B 300     207.308 116.147  58.729  1.00  0.00           N  
ATOM   4770  CA  GLU B 300     208.105 115.766  57.580  1.00  0.00           C  
ATOM   4771  C   GLU B 300     209.127 116.837  57.209  1.00  0.00           C  
ATOM   4772  O   GLU B 300     210.284 116.530  56.919  1.00  0.00           O  
ATOM   4773  CB  GLU B 300     207.196 115.482  56.382  1.00  0.00           C  
ATOM   4774  CG  GLU B 300     207.929 115.021  55.132  1.00  0.00           C  
ATOM   4775  CD  GLU B 300     207.002 114.738  53.982  1.00  0.00           C  
ATOM   4776  OE1 GLU B 300     205.813 114.849  54.160  1.00  0.00           O  
ATOM   4777  OE2 GLU B 300     207.484 114.410  52.923  1.00  0.00           O  
ATOM   4778  H   GLU B 300     206.305 116.223  58.629  1.00  0.00           H  
ATOM   4779  HA  GLU B 300     208.649 114.854  57.823  1.00  0.00           H  
ATOM   4780 1HB  GLU B 300     206.472 114.711  56.650  1.00  0.00           H  
ATOM   4781 2HB  GLU B 300     206.636 116.383  56.130  1.00  0.00           H  
ATOM   4782 1HG  GLU B 300     208.635 115.795  54.831  1.00  0.00           H  
ATOM   4783 2HG  GLU B 300     208.495 114.121  55.366  1.00  0.00           H  
ATOM   4784  N   LEU B 301     208.729 118.118  57.211  1.00  0.00           N  
ATOM   4785  CA  LEU B 301     209.676 119.204  56.966  1.00  0.00           C  
ATOM   4786  C   LEU B 301     210.758 119.250  58.043  1.00  0.00           C  
ATOM   4787  O   LEU B 301     211.907 119.594  57.766  1.00  0.00           O  
ATOM   4788  CB  LEU B 301     208.940 120.549  56.918  1.00  0.00           C  
ATOM   4789  CG  LEU B 301     209.824 121.786  56.716  1.00  0.00           C  
ATOM   4790  CD1 LEU B 301     210.603 121.646  55.415  1.00  0.00           C  
ATOM   4791  CD2 LEU B 301     208.955 123.034  56.703  1.00  0.00           C  
ATOM   4792  H   LEU B 301     207.759 118.341  57.383  1.00  0.00           H  
ATOM   4793  HA  LEU B 301     210.167 119.027  56.009  1.00  0.00           H  
ATOM   4794 1HB  LEU B 301     208.219 120.519  56.102  1.00  0.00           H  
ATOM   4795 2HB  LEU B 301     208.392 120.680  57.852  1.00  0.00           H  
ATOM   4796  HG  LEU B 301     210.545 121.853  57.532  1.00  0.00           H  
ATOM   4797 1HD1 LEU B 301     211.232 122.525  55.272  1.00  0.00           H  
ATOM   4798 2HD1 LEU B 301     211.231 120.755  55.461  1.00  0.00           H  
ATOM   4799 3HD1 LEU B 301     209.907 121.559  54.582  1.00  0.00           H  
ATOM   4800 1HD2 LEU B 301     209.584 123.914  56.560  1.00  0.00           H  
ATOM   4801 2HD2 LEU B 301     208.235 122.967  55.887  1.00  0.00           H  
ATOM   4802 3HD2 LEU B 301     208.423 123.119  57.651  1.00  0.00           H  
ATOM   4803  N   PHE B 302     210.406 118.906  59.290  1.00  0.00           N  
ATOM   4804  CA  PHE B 302     211.385 118.907  60.372  1.00  0.00           C  
ATOM   4805  C   PHE B 302     212.548 117.982  60.012  1.00  0.00           C  
ATOM   4806  O   PHE B 302     213.713 118.330  60.204  1.00  0.00           O  
ATOM   4807  CB  PHE B 302     210.742 118.460  61.686  1.00  0.00           C  
ATOM   4808  CG  PHE B 302     211.571 118.766  62.903  1.00  0.00           C  
ATOM   4809  CD1 PHE B 302     211.633 120.055  63.408  1.00  0.00           C  
ATOM   4810  CD2 PHE B 302     212.291 117.768  63.540  1.00  0.00           C  
ATOM   4811  CE1 PHE B 302     212.396 120.340  64.526  1.00  0.00           C  
ATOM   4812  CE2 PHE B 302     213.053 118.048  64.657  1.00  0.00           C  
ATOM   4813  CZ  PHE B 302     213.105 119.335  65.151  1.00  0.00           C  
ATOM   4814  H   PHE B 302     209.453 118.640  59.488  1.00  0.00           H  
ATOM   4815  HA  PHE B 302     211.761 119.923  60.497  1.00  0.00           H  
ATOM   4816 1HB  PHE B 302     209.775 118.946  61.804  1.00  0.00           H  
ATOM   4817 2HB  PHE B 302     210.567 117.385  61.658  1.00  0.00           H  
ATOM   4818  HD1 PHE B 302     211.072 120.850  62.916  1.00  0.00           H  
ATOM   4819  HD2 PHE B 302     212.250 116.749  63.149  1.00  0.00           H  
ATOM   4820  HE1 PHE B 302     212.436 121.357  64.914  1.00  0.00           H  
ATOM   4821  HE2 PHE B 302     213.613 117.253  65.149  1.00  0.00           H  
ATOM   4822  HZ  PHE B 302     213.706 119.558  66.031  1.00  0.00           H  
ATOM   4823  N   ILE B 303     212.216 116.792  59.482  1.00  0.00           N  
ATOM   4824  CA  ILE B 303     213.253 115.852  59.102  1.00  0.00           C  
ATOM   4825  C   ILE B 303     214.044 116.418  57.916  1.00  0.00           C  
ATOM   4826  O   ILE B 303     215.275 116.376  57.900  1.00  0.00           O  
ATOM   4827  CB  ILE B 303     212.652 114.483  58.737  1.00  0.00           C  
ATOM   4828  CG1 ILE B 303     212.073 113.804  59.981  1.00  0.00           C  
ATOM   4829  CG2 ILE B 303     213.705 113.598  58.086  1.00  0.00           C  
ATOM   4830  CD1 ILE B 303     211.237 112.582  59.676  1.00  0.00           C  
ATOM   4831  H   ILE B 303     211.249 116.540  59.342  1.00  0.00           H  
ATOM   4832  HA  ILE B 303     213.926 115.719  59.948  1.00  0.00           H  
ATOM   4833  HB  ILE B 303     211.827 114.620  58.040  1.00  0.00           H  
ATOM   4834 1HG1 ILE B 303     212.884 113.506  60.643  1.00  0.00           H  
ATOM   4835 2HG1 ILE B 303     211.451 114.515  60.527  1.00  0.00           H  
ATOM   4836 1HG2 ILE B 303     213.265 112.633  57.835  1.00  0.00           H  
ATOM   4837 2HG2 ILE B 303     214.072 114.076  57.178  1.00  0.00           H  
ATOM   4838 3HG2 ILE B 303     214.534 113.448  58.779  1.00  0.00           H  
ATOM   4839 1HD1 ILE B 303     210.861 112.158  60.607  1.00  0.00           H  
ATOM   4840 2HD1 ILE B 303     210.397 112.865  59.041  1.00  0.00           H  
ATOM   4841 3HD1 ILE B 303     211.848 111.842  59.162  1.00  0.00           H  
ATOM   4842  N   LYS B 304     213.369 116.960  56.895  1.00  0.00           N  
ATOM   4843  CA  LYS B 304     214.107 117.524  55.766  1.00  0.00           C  
ATOM   4844  C   LYS B 304     215.144 118.560  56.215  1.00  0.00           C  
ATOM   4845  O   LYS B 304     216.272 118.561  55.703  1.00  0.00           O  
ATOM   4846  CB  LYS B 304     213.138 118.151  54.765  1.00  0.00           C  
ATOM   4847  CG  LYS B 304     213.810 118.815  53.570  1.00  0.00           C  
ATOM   4848  CD  LYS B 304     212.784 119.428  52.628  1.00  0.00           C  
ATOM   4849  CE  LYS B 304     213.454 120.238  51.529  1.00  0.00           C  
ATOM   4850  NZ  LYS B 304     212.463 120.833  50.592  1.00  0.00           N  
ATOM   4851  H   LYS B 304     212.347 116.924  56.888  1.00  0.00           H  
ATOM   4852  HA  LYS B 304     214.628 116.717  55.257  1.00  0.00           H  
ATOM   4853 1HB  LYS B 304     212.460 117.387  54.385  1.00  0.00           H  
ATOM   4854 2HB  LYS B 304     212.531 118.904  55.268  1.00  0.00           H  
ATOM   4855 1HG  LYS B 304     214.483 119.598  53.920  1.00  0.00           H  
ATOM   4856 2HG  LYS B 304     214.394 118.075  53.024  1.00  0.00           H  
ATOM   4857 1HD  LYS B 304     212.188 118.635  52.172  1.00  0.00           H  
ATOM   4858 2HD  LYS B 304     212.117 120.080  53.191  1.00  0.00           H  
ATOM   4859 1HE  LYS B 304     214.041 121.041  51.975  1.00  0.00           H  
ATOM   4860 2HE  LYS B 304     214.129 119.596  50.964  1.00  0.00           H  
ATOM   4861 1HZ  LYS B 304     212.947 121.361  49.879  1.00  0.00           H  
ATOM   4862 2HZ  LYS B 304     211.926 120.097  50.158  1.00  0.00           H  
ATOM   4863 3HZ  LYS B 304     211.844 121.446  51.102  1.00  0.00           H  
ATOM   4864  N   VAL B 305     214.795 119.427  57.171  1.00  0.00           N  
ATOM   4865  CA  VAL B 305     215.786 120.370  57.684  1.00  0.00           C  
ATOM   4866  C   VAL B 305     216.944 119.677  58.395  1.00  0.00           C  
ATOM   4867  O   VAL B 305     218.108 120.074  58.221  1.00  0.00           O  
ATOM   4868  CB  VAL B 305     215.117 121.355  58.660  1.00  0.00           C  
ATOM   4869  CG1 VAL B 305     216.162 122.240  59.324  1.00  0.00           C  
ATOM   4870  CG2 VAL B 305     214.088 122.198  57.921  1.00  0.00           C  
ATOM   4871  H   VAL B 305     213.814 119.461  57.482  1.00  0.00           H  
ATOM   4872  HA  VAL B 305     216.208 120.904  56.840  1.00  0.00           H  
ATOM   4873  HB  VAL B 305     214.626 120.791  59.452  1.00  0.00           H  
ATOM   4874 1HG1 VAL B 305     215.672 122.932  60.010  1.00  0.00           H  
ATOM   4875 2HG1 VAL B 305     216.866 121.620  59.876  1.00  0.00           H  
ATOM   4876 3HG1 VAL B 305     216.695 122.807  58.561  1.00  0.00           H  
ATOM   4877 1HG2 VAL B 305     213.618 122.890  58.618  1.00  0.00           H  
ATOM   4878 2HG2 VAL B 305     214.579 122.757  57.126  1.00  0.00           H  
ATOM   4879 3HG2 VAL B 305     213.327 121.546  57.491  1.00  0.00           H  
ATOM   4880  N   ILE B 306     216.654 118.624  59.171  1.00  0.00           N  
ATOM   4881  CA  ILE B 306     217.757 117.893  59.793  1.00  0.00           C  
ATOM   4882  C   ILE B 306     218.624 117.224  58.724  1.00  0.00           C  
ATOM   4883  O   ILE B 306     219.850 117.300  58.789  1.00  0.00           O  
ATOM   4884  CB  ILE B 306     217.232 116.831  60.776  1.00  0.00           C  
ATOM   4885  CG1 ILE B 306     216.466 117.496  61.923  1.00  0.00           C  
ATOM   4886  CG2 ILE B 306     218.380 115.991  61.315  1.00  0.00           C  
ATOM   4887  CD1 ILE B 306     215.658 116.531  62.759  1.00  0.00           C  
ATOM   4888  H   ILE B 306     215.671 118.390  59.359  1.00  0.00           H  
ATOM   4889  HA  ILE B 306     218.387 118.613  60.308  1.00  0.00           H  
ATOM   4890  HB  ILE B 306     216.527 116.177  60.264  1.00  0.00           H  
ATOM   4891 1HG1 ILE B 306     217.168 118.011  62.577  1.00  0.00           H  
ATOM   4892 2HG1 ILE B 306     215.787 118.248  61.518  1.00  0.00           H  
ATOM   4893 1HG2 ILE B 306     217.991 115.247  62.009  1.00  0.00           H  
ATOM   4894 2HG2 ILE B 306     218.883 115.490  60.490  1.00  0.00           H  
ATOM   4895 3HG2 ILE B 306     219.090 116.636  61.834  1.00  0.00           H  
ATOM   4896 1HD1 ILE B 306     215.144 117.077  63.550  1.00  0.00           H  
ATOM   4897 2HD1 ILE B 306     214.923 116.029  62.128  1.00  0.00           H  
ATOM   4898 3HD1 ILE B 306     216.321 115.791  63.203  1.00  0.00           H  
ATOM   4899  N   VAL B 307     218.008 116.639  57.699  1.00  0.00           N  
ATOM   4900  CA  VAL B 307     218.745 116.007  56.613  1.00  0.00           C  
ATOM   4901  C   VAL B 307     219.648 116.977  55.871  1.00  0.00           C  
ATOM   4902  O   VAL B 307     220.767 116.619  55.462  1.00  0.00           O  
ATOM   4903  CB  VAL B 307     217.762 115.376  55.608  1.00  0.00           C  
ATOM   4904  CG1 VAL B 307     218.493 114.953  54.342  1.00  0.00           C  
ATOM   4905  CG2 VAL B 307     217.060 114.189  56.250  1.00  0.00           C  
ATOM   4906  H   VAL B 307     216.981 116.599  57.703  1.00  0.00           H  
ATOM   4907  HA  VAL B 307     219.371 115.231  57.042  1.00  0.00           H  
ATOM   4908  HB  VAL B 307     217.023 116.124  55.318  1.00  0.00           H  
ATOM   4909 1HG1 VAL B 307     217.782 114.509  53.644  1.00  0.00           H  
ATOM   4910 2HG1 VAL B 307     218.956 115.824  53.882  1.00  0.00           H  
ATOM   4911 3HG1 VAL B 307     219.258 114.220  54.593  1.00  0.00           H  
ATOM   4912 1HG2 VAL B 307     216.365 113.748  55.535  1.00  0.00           H  
ATOM   4913 2HG2 VAL B 307     217.799 113.445  56.544  1.00  0.00           H  
ATOM   4914 3HG2 VAL B 307     216.510 114.523  57.129  1.00  0.00           H  
ATOM   4915  N   ALA B 308     219.159 118.203  55.664  1.00  0.00           N  
ATOM   4916  CA  ALA B 308     220.000 119.228  55.070  1.00  0.00           C  
ATOM   4917  C   ALA B 308     221.231 119.479  55.933  1.00  0.00           C  
ATOM   4918  O   ALA B 308     222.329 119.671  55.405  1.00  0.00           O  
ATOM   4919  CB  ALA B 308     219.211 120.514  54.874  1.00  0.00           C  
ATOM   4920  H   ALA B 308     218.178 118.396  55.893  1.00  0.00           H  
ATOM   4921  HA  ALA B 308     220.324 118.880  54.089  1.00  0.00           H  
ATOM   4922 1HB  ALA B 308     219.856 121.271  54.428  1.00  0.00           H  
ATOM   4923 2HB  ALA B 308     218.364 120.324  54.214  1.00  0.00           H  
ATOM   4924 3HB  ALA B 308     218.847 120.867  55.837  1.00  0.00           H  
ATOM   4925  N   LEU B 309     221.065 119.423  57.260  1.00  0.00           N  
ATOM   4926  CA  LEU B 309     222.196 119.535  58.181  1.00  0.00           C  
ATOM   4927  C   LEU B 309     223.113 118.303  58.131  1.00  0.00           C  
ATOM   4928  O   LEU B 309     224.339 118.435  58.163  1.00  0.00           O  
ATOM   4929  CB  LEU B 309     221.681 119.734  59.611  1.00  0.00           C
[truncated: 680,887 more chars]
