# Supplementary material for: Reconfigurable asymmetric protein assemblies through implicit negative design
Source: Science. Author manuscript; Available in PMC 2023 Jan 27. (PMC9881579; doi:10.1126/science.abj7662)
Supplement: Data S2 [file NIHMS1843281-supplement-Data_S2.gz › without_all_supplement_resubmit_20211001/components/bivalent/DF206.pdb]

HEADER                                            05-JAN-21   XXXX              
EXPDTA    THEORETICAL MODEL                                                     
REMARK 220                                                                      
REMARK 220 EXPERIMENTAL DETAILS                                                 
REMARK 220  EXPERIMENT TYPE                : THEORETICAL MODELLING              
REMARK 220  DATE OF DATA COLLECTION        : 05-JAN-21                          
REMARK 220                                                                      
REMARK 220 REMARK: MODEL GENERATED BY ROSETTA                                   
REMARK 220  VERSION 2020.17+release.43186e059c1                                 
ATOM      1  N   THR A   1     178.681 144.586  37.499  1.00  0.00           N  
ATOM      2  CA  THR A   1     178.703 144.544  36.042  1.00  0.00           C  
ATOM      3  C   THR A   1     179.063 143.147  35.531  1.00  0.00           C  
ATOM      4  O   THR A   1     179.472 142.270  36.314  1.00  0.00           O  
ATOM      5  CB  THR A   1     179.696 145.576  35.476  1.00  0.00           C  
ATOM      6  OG1 THR A   1     181.021 145.265  35.927  1.00  0.00           O  
ATOM      7  CG2 THR A   1     179.325 146.979  35.931  1.00  0.00           C  
ATOM      8 1H   THR A   1     177.992 145.249  37.821  1.00  0.00           H  
ATOM      9 2H   THR A   1     178.468 143.669  37.861  1.00  0.00           H  
ATOM     10 3H   THR A   1     179.600 144.867  37.818  1.00  0.00           H  
ATOM     11  HA  THR A   1     177.701 144.784  35.679  1.00  0.00           H  
ATOM     12  HB  THR A   1     179.681 145.537  34.387  1.00  0.00           H  
ATOM     13  HG1 THR A   1     181.444 144.679  35.296  1.00  0.00           H  
ATOM     14 1HG2 THR A   1     180.038 147.695  35.522  1.00  0.00           H  
ATOM     15 2HG2 THR A   1     178.323 147.222  35.580  1.00  0.00           H  
ATOM     16 3HG2 THR A   1     179.349 147.027  37.019  1.00  0.00           H  
ATOM     17  N   THR A   2     178.820 142.945  34.228  1.00  0.00           N  
ATOM     18  CA  THR A   2     179.179 141.715  33.537  1.00  0.00           C  
ATOM     19  C   THR A   2     180.445 142.014  32.795  1.00  0.00           C  
ATOM     20  O   THR A   2     180.480 142.914  31.950  1.00  0.00           O  
ATOM     21  CB  THR A   2     178.084 141.231  32.569  1.00  0.00           C  
ATOM     22  OG1 THR A   2     176.895 140.916  33.306  1.00  0.00           O  
ATOM     23  CG2 THR A   2     178.548 139.995  31.813  1.00  0.00           C  
ATOM     24  H   THR A   2     178.442 143.715  33.668  1.00  0.00           H  
ATOM     25  HA  THR A   2     179.381 140.923  34.259  1.00  0.00           H  
ATOM     26  HB  THR A   2     177.854 142.021  31.855  1.00  0.00           H  
ATOM     27  HG1 THR A   2     176.952 140.016  33.634  1.00  0.00           H  
ATOM     28 1HG2 THR A   2     177.762 139.667  31.133  1.00  0.00           H  
ATOM     29 2HG2 THR A   2     179.446 140.234  31.242  1.00  0.00           H  
ATOM     30 3HG2 THR A   2     178.771 139.198  32.521  1.00  0.00           H  
ATOM     31  N   ASN A   3     181.498 141.308  33.132  1.00  0.00           N  
ATOM     32  CA  ASN A   3     182.723 141.596  32.454  1.00  0.00           C  
ATOM     33  C   ASN A   3     183.313 140.451  31.646  1.00  0.00           C  
ATOM     34  O   ASN A   3     183.206 139.272  32.029  1.00  0.00           O  
ATOM     35  CB  ASN A   3     183.739 142.091  33.467  1.00  0.00           C  
ATOM     36  CG  ASN A   3     183.268 143.311  34.209  1.00  0.00           C  
ATOM     37  OD1 ASN A   3     182.099 143.701  34.109  1.00  0.00           O  
ATOM     38  ND2 ASN A   3     184.156 143.922  34.951  1.00  0.00           N  
ATOM     39  H   ASN A   3     181.477 140.662  33.919  1.00  0.00           H  
ATOM     40  HA  ASN A   3     182.567 142.418  31.750  1.00  0.00           H  
ATOM     41 1HB  ASN A   3     183.948 141.300  34.189  1.00  0.00           H  
ATOM     42 2HB  ASN A   3     184.674 142.327  32.959  1.00  0.00           H  
ATOM     43 1HD2 ASN A   3     183.899 144.740  35.467  1.00  0.00           H  
ATOM     44 2HD2 ASN A   3     185.091 143.572  35.002  1.00  0.00           H  
ATOM     45  N   PHE A   4     183.935 140.780  30.506  1.00  0.00           N  
ATOM     46  CA  PHE A   4     184.691 139.803  29.768  1.00  0.00           C  
ATOM     47  C   PHE A   4     186.108 140.317  29.449  1.00  0.00           C  
ATOM     48  O   PHE A   4     186.321 141.484  29.054  1.00  0.00           O  
ATOM     49  CB  PHE A   4     183.956 139.444  28.475  1.00  0.00           C  
ATOM     50  CG  PHE A   4     182.559 138.937  28.693  1.00  0.00           C  
ATOM     51  CD1 PHE A   4     181.479 139.808  28.676  1.00  0.00           C  
ATOM     52  CD2 PHE A   4     182.321 137.590  28.917  1.00  0.00           C  
ATOM     53  CE1 PHE A   4     180.193 139.343  28.877  1.00  0.00           C  
ATOM     54  CE2 PHE A   4     181.037 137.122  29.117  1.00  0.00           C  
ATOM     55  CZ  PHE A   4     179.972 138.000  29.097  1.00  0.00           C  
ATOM     56  H   PHE A   4     183.874 141.754  30.150  1.00  0.00           H  
ATOM     57  HA  PHE A   4     184.791 138.890  30.367  1.00  0.00           H  
ATOM     58 1HB  PHE A   4     183.902 140.322  27.832  1.00  0.00           H  
ATOM     59 2HB  PHE A   4     184.515 138.679  27.939  1.00  0.00           H  
ATOM     60  HD1 PHE A   4     181.654 140.870  28.501  1.00  0.00           H  
ATOM     61  HD2 PHE A   4     183.162 136.896  28.933  1.00  0.00           H  
ATOM     62  HE1 PHE A   4     179.354 140.038  28.861  1.00  0.00           H  
ATOM     63  HE2 PHE A   4     180.863 136.060  29.291  1.00  0.00           H  
ATOM     64  HZ  PHE A   4     178.959 137.632  29.256  1.00  0.00           H  
ATOM     65  N   HIS A   5     187.086 139.423  29.557  1.00  0.00           N  
ATOM     66  CA  HIS A   5     188.478 139.697  29.173  1.00  0.00           C  
ATOM     67  C   HIS A   5     188.990 138.674  28.158  1.00  0.00           C  
ATOM     68  O   HIS A   5     189.063 137.481  28.447  1.00  0.00           O  
ATOM     69  CB  HIS A   5     189.390 139.697  30.404  1.00  0.00           C  
ATOM     70  CG  HIS A   5     189.054 140.763  31.401  1.00  0.00           C  
ATOM     71  ND1 HIS A   5     189.768 141.939  31.503  1.00  0.00           N  
ATOM     72  CD2 HIS A   5     188.081 140.830  32.341  1.00  0.00           C  
ATOM     73  CE1 HIS A   5     189.248 142.684  32.463  1.00  0.00           C  
ATOM     74  NE2 HIS A   5     188.224 142.034  32.986  1.00  0.00           N  
ATOM     75  H   HIS A   5     186.864 138.537  30.005  1.00  0.00           H  
ATOM     76  HA  HIS A   5     188.521 140.671  28.697  1.00  0.00           H  
ATOM     77 1HB  HIS A   5     189.326 138.731  30.904  1.00  0.00           H  
ATOM     78 2HB  HIS A   5     190.424 139.837  30.092  1.00  0.00           H  
ATOM     79  HD2 HIS A   5     187.327 140.072  32.547  1.00  0.00           H  
ATOM     80  HE1 HIS A   5     189.603 143.668  32.769  1.00  0.00           H  
ATOM     81  HE2 HIS A   5     187.638 142.364  33.739  1.00  0.00           H  
ATOM     82  N   LEU A   6     189.260 139.124  26.921  1.00  0.00           N  
ATOM     83  CA  LEU A   6     189.731 138.207  25.868  1.00  0.00           C  
ATOM     84  C   LEU A   6     191.265 138.220  25.734  1.00  0.00           C  
ATOM     85  O   LEU A   6     191.892 139.258  25.495  1.00  0.00           O  
ATOM     86  CB  LEU A   6     189.096 138.583  24.523  1.00  0.00           C  
ATOM     87  CG  LEU A   6     187.576 138.396  24.430  1.00  0.00           C  
ATOM     88  CD1 LEU A   6     186.910 139.035  25.641  1.00  0.00           C  
ATOM     89  CD2 LEU A   6     187.067 139.015  23.137  1.00  0.00           C  
ATOM     90  H   LEU A   6     189.167 140.137  26.738  1.00  0.00           H  
ATOM     91  HA  LEU A   6     189.438 137.184  26.143  1.00  0.00           H  
ATOM     92 1HB  LEU A   6     189.314 139.630  24.317  1.00  0.00           H  
ATOM     93 2HB  LEU A   6     189.553 137.977  23.741  1.00  0.00           H  
ATOM     94  HG  LEU A   6     187.339 137.332  24.441  1.00  0.00           H  
ATOM     95 1HD1 LEU A   6     185.830 138.902  25.575  1.00  0.00           H  
ATOM     96 2HD1 LEU A   6     187.278 138.560  26.551  1.00  0.00           H  
ATOM     97 3HD1 LEU A   6     187.144 140.098  25.666  1.00  0.00           H  
ATOM     98 1HD2 LEU A   6     185.987 138.882  23.070  1.00  0.00           H  
ATOM     99 2HD2 LEU A   6     187.303 140.080  23.125  1.00  0.00           H  
ATOM    100 3HD2 LEU A   6     187.546 138.528  22.287  1.00  0.00           H  
ATOM    101  N   ILE A   7     191.883 137.058  25.945  1.00  0.00           N  
ATOM    102  CA  ILE A   7     193.352 136.974  25.974  1.00  0.00           C  
ATOM    103  C   ILE A   7     193.867 136.243  24.735  1.00  0.00           C  
ATOM    104  O   ILE A   7     193.355 135.168  24.405  1.00  0.00           O  
ATOM    105  CB  ILE A   7     193.845 136.252  27.241  1.00  0.00           C  
ATOM    106  CG1 ILE A   7     193.297 136.939  28.495  1.00  0.00           C  
ATOM    107  CG2 ILE A   7     195.365 136.214  27.274  1.00  0.00           C  
ATOM    108  CD1 ILE A   7     193.739 138.376  28.646  1.00  0.00           C  
ATOM    109  H   ILE A   7     191.326 136.203  26.105  1.00  0.00           H  
ATOM    110  HA  ILE A   7     193.753 137.980  25.967  1.00  0.00           H  
ATOM    111  HB  ILE A   7     193.465 135.231  27.249  1.00  0.00           H  
ATOM    112 1HG1 ILE A   7     192.208 136.917  28.474  1.00  0.00           H  
ATOM    113 2HG1 ILE A   7     193.617 136.389  29.380  1.00  0.00           H  
ATOM    114 1HG2 ILE A   7     195.697 135.700  28.176  1.00  0.00           H  
ATOM    115 2HG2 ILE A   7     195.734 135.682  26.398  1.00  0.00           H  
ATOM    116 3HG2 ILE A   7     195.755 137.232  27.271  1.00  0.00           H  
ATOM    117 1HD1 ILE A   7     193.311 138.795  29.558  1.00  0.00           H  
ATOM    118 2HD1 ILE A   7     194.827 138.418  28.705  1.00  0.00           H  
ATOM    119 3HD1 ILE A   7     193.399 138.954  27.788  1.00  0.00           H  
ATOM    120  N   ASN A   8     194.911 136.785  24.068  1.00  0.00           N  
ATOM    121  CA  ASN A   8     195.462 136.159  22.854  1.00  0.00           C  
ATOM    122  C   ASN A   8     194.415 136.035  21.756  1.00  0.00           C  
ATOM    123  O   ASN A   8     194.299 135.014  21.076  1.00  0.00           O  
ATOM    124  CB  ASN A   8     196.048 134.796  23.172  1.00  0.00           C  
ATOM    125  CG  ASN A   8     197.061 134.351  22.153  1.00  0.00           C  
ATOM    126  OD1 ASN A   8     197.786 135.173  21.581  1.00  0.00           O  
ATOM    127  ND2 ASN A   8     197.127 133.064  21.918  1.00  0.00           N  
ATOM    128  H   ASN A   8     195.301 137.664  24.393  1.00  0.00           H  
ATOM    129  HA  ASN A   8     196.223 136.831  22.451  1.00  0.00           H  
ATOM    130 1HB  ASN A   8     196.524 134.825  24.153  1.00  0.00           H  
ATOM    131 2HB  ASN A   8     195.249 134.057  23.219  1.00  0.00           H  
ATOM    132 1HD2 ASN A   8     197.782 132.712  21.251  1.00  0.00           H  
ATOM    133 2HD2 ASN A   8     196.522 132.437  22.405  1.00  0.00           H  
ATOM    134  N   GLY A   9     193.676 137.114  21.585  1.00  0.00           N  
ATOM    135  CA  GLY A   9     192.635 137.094  20.595  1.00  0.00           C  
ATOM    136  C   GLY A   9     193.105 137.714  19.264  1.00  0.00           C  
ATOM    137  O   GLY A   9     194.113 138.417  19.207  1.00  0.00           O  
ATOM    138  H   GLY A   9     193.870 137.933  22.165  1.00  0.00           H  
ATOM    139 1HA  GLY A   9     192.313 136.067  20.425  1.00  0.00           H  
ATOM    140 2HA  GLY A   9     191.771 137.645  20.966  1.00  0.00           H  
ATOM    141  N   SER A  10     192.364 137.452  18.195  1.00  0.00           N  
ATOM    142  CA  SER A  10     192.588 138.077  16.888  1.00  0.00           C  
ATOM    143  C   SER A  10     191.803 139.377  16.791  1.00  0.00           C  
ATOM    144  O   SER A  10     190.818 139.543  17.505  1.00  0.00           O  
ATOM    145  CB  SER A  10     192.177 137.139  15.770  1.00  0.00           C  
ATOM    146  OG  SER A  10     190.788 136.953  15.755  1.00  0.00           O  
ATOM    147  H   SER A  10     191.598 136.780  18.278  1.00  0.00           H  
ATOM    148  HA  SER A  10     193.650 138.295  16.777  1.00  0.00           H  
ATOM    149 1HB  SER A  10     192.502 137.548  14.814  1.00  0.00           H  
ATOM    150 2HB  SER A  10     192.674 136.178  15.901  1.00  0.00           H  
ATOM    151  HG  SER A  10     190.645 136.016  15.906  1.00  0.00           H  
ATOM    152  N   GLU A  11     192.169 140.286  15.875  1.00  0.00           N  
ATOM    153  CA  GLU A  11     191.399 141.527  15.751  1.00  0.00           C  
ATOM    154  C   GLU A  11     190.006 141.284  15.183  1.00  0.00           C  
ATOM    155  O   GLU A  11     189.055 141.962  15.565  1.00  0.00           O  
ATOM    156  CB  GLU A  11     192.131 142.576  14.908  1.00  0.00           C  
ATOM    157  CG  GLU A  11     191.427 143.967  14.843  1.00  0.00           C  
ATOM    158  CD  GLU A  11     191.308 144.765  16.196  1.00  0.00           C  
ATOM    159  OE1 GLU A  11     192.083 144.532  17.111  1.00  0.00           O  
ATOM    160  OE2 GLU A  11     190.429 145.629  16.268  1.00  0.00           O  
ATOM    161  H   GLU A  11     192.988 140.131  15.300  1.00  0.00           H  
ATOM    162  HA  GLU A  11     191.274 141.945  16.748  1.00  0.00           H  
ATOM    163 1HB  GLU A  11     193.134 142.718  15.286  1.00  0.00           H  
ATOM    164 2HB  GLU A  11     192.223 142.203  13.887  1.00  0.00           H  
ATOM    165 1HG  GLU A  11     191.975 144.582  14.132  1.00  0.00           H  
ATOM    166 2HG  GLU A  11     190.433 143.820  14.438  1.00  0.00           H  
ATOM    167  N   GLU A  12     189.884 140.340  14.247  1.00  0.00           N  
ATOM    168  CA  GLU A  12     188.574 140.074  13.658  1.00  0.00           C  
ATOM    169  C   GLU A  12     187.608 139.640  14.755  1.00  0.00           C  
ATOM    170  O   GLU A  12     186.468 140.123  14.829  1.00  0.00           O  
ATOM    171  CB  GLU A  12     188.669 138.996  12.576  1.00  0.00           C  
ATOM    172  CG  GLU A  12     187.339 138.638  11.926  1.00  0.00           C  
ATOM    173  CD  GLU A  12     187.477 137.606  10.843  1.00  0.00           C  
ATOM    174  OE1 GLU A  12     188.586 137.242  10.532  1.00  0.00           O  
ATOM    175  OE2 GLU A  12     186.471 137.180  10.325  1.00  0.00           O  
ATOM    176  H   GLU A  12     190.696 139.814  13.966  1.00  0.00           H  
ATOM    177  HA  GLU A  12     188.198 140.985  13.201  1.00  0.00           H  
ATOM    178 1HB  GLU A  12     189.347 139.327  11.790  1.00  0.00           H  
ATOM    179 2HB  GLU A  12     189.086 138.085  13.006  1.00  0.00           H  
ATOM    180 1HG  GLU A  12     186.664 138.256  12.692  1.00  0.00           H  
ATOM    181 2HG  GLU A  12     186.897 139.541  11.509  1.00  0.00           H  
ATOM    182  N   ALA A  13     188.082 138.762  15.630  1.00  0.00           N  
ATOM    183  CA  ALA A  13     187.276 138.266  16.734  1.00  0.00           C  
ATOM    184  C   ALA A  13     186.921 139.403  17.695  1.00  0.00           C  
ATOM    185  O   ALA A  13     185.792 139.461  18.191  1.00  0.00           O  
ATOM    186  CB  ALA A  13     188.010 137.152  17.466  1.00  0.00           C  
ATOM    187  H   ALA A  13     189.027 138.393  15.492  1.00  0.00           H  
ATOM    188  HA  ALA A  13     186.353 137.864  16.333  1.00  0.00           H  
ATOM    189 1HB  ALA A  13     187.394 136.790  18.291  1.00  0.00           H  
ATOM    190 2HB  ALA A  13     188.210 136.332  16.776  1.00  0.00           H  
ATOM    191 3HB  ALA A  13     188.950 137.534  17.860  1.00  0.00           H  
ATOM    192  N   ARG A  14     187.877 140.318  17.941  1.00  0.00           N  
ATOM    193  CA  ARG A  14     187.611 141.438  18.834  1.00  0.00           C  
ATOM    194  C   ARG A  14     186.536 142.308  18.250  1.00  0.00           C  
ATOM    195  O   ARG A  14     185.647 142.740  18.984  1.00  0.00           O  
ATOM    196  CB  ARG A  14     188.846 142.301  19.110  1.00  0.00           C  
ATOM    197  CG  ARG A  14     189.849 141.680  20.040  1.00  0.00           C  
ATOM    198  CD  ARG A  14     190.948 142.588  20.452  1.00  0.00           C  
ATOM    199  NE  ARG A  14     191.927 142.800  19.399  1.00  0.00           N  
ATOM    200  CZ  ARG A  14     192.978 141.993  19.160  1.00  0.00           C  
ATOM    201  NH1 ARG A  14     193.171 140.911  19.870  1.00  0.00           N  
ATOM    202  NH2 ARG A  14     193.804 142.312  18.188  1.00  0.00           N  
ATOM    203  H   ARG A  14     188.801 140.181  17.535  1.00  0.00           H  
ATOM    204  HA  ARG A  14     187.255 141.052  19.772  1.00  0.00           H  
ATOM    205 1HB  ARG A  14     189.346 142.531  18.178  1.00  0.00           H  
ATOM    206 2HB  ARG A  14     188.531 143.245  19.552  1.00  0.00           H  
ATOM    207 1HG  ARG A  14     189.354 141.306  20.881  1.00  0.00           H  
ATOM    208 2HG  ARG A  14     190.318 140.868  19.535  1.00  0.00           H  
ATOM    209 1HD  ARG A  14     190.523 143.550  20.706  1.00  0.00           H  
ATOM    210 2HD  ARG A  14     191.456 142.193  21.332  1.00  0.00           H  
ATOM    211  HE  ARG A  14     191.835 143.613  18.770  1.00  0.00           H  
ATOM    212 1HH1 ARG A  14     192.512 140.658  20.595  1.00  0.00           H  
ATOM    213 2HH1 ARG A  14     193.942 140.288  19.658  1.00  0.00           H  
ATOM    214 1HH2 ARG A  14     193.598 143.163  17.645  1.00  0.00           H  
ATOM    215 2HH2 ARG A  14     194.597 141.734  17.971  1.00  0.00           H  
ATOM    216  N   GLN A  15     186.557 142.541  16.943  1.00  0.00           N  
ATOM    217  CA  GLN A  15     185.543 143.387  16.343  1.00  0.00           C  
ATOM    218  C   GLN A  15     184.186 142.689  16.308  1.00  0.00           C  
ATOM    219  O   GLN A  15     183.161 143.311  16.591  1.00  0.00           O  
ATOM    220  CB  GLN A  15     185.972 143.848  14.955  1.00  0.00           C  
ATOM    221  CG  GLN A  15     187.127 144.823  15.022  1.00  0.00           C  
ATOM    222  CD  GLN A  15     187.572 145.374  13.702  1.00  0.00           C  
ATOM    223  OE1 GLN A  15     186.864 145.339  12.686  1.00  0.00           O  
ATOM    224  NE2 GLN A  15     188.786 145.901  13.717  1.00  0.00           N  
ATOM    225  H   GLN A  15     187.343 142.182  16.382  1.00  0.00           H  
ATOM    226  HA  GLN A  15     185.442 144.276  16.967  1.00  0.00           H  
ATOM    227 1HB  GLN A  15     186.293 142.980  14.368  1.00  0.00           H  
ATOM    228 2HB  GLN A  15     185.137 144.313  14.439  1.00  0.00           H  
ATOM    229 1HG  GLN A  15     186.822 145.663  15.643  1.00  0.00           H  
ATOM    230 2HG  GLN A  15     187.983 144.328  15.479  1.00  0.00           H  
ATOM    231 1HE2 GLN A  15     189.179 146.296  12.887  1.00  0.00           H  
ATOM    232 2HE2 GLN A  15     189.335 145.886  14.593  1.00  0.00           H  
ATOM    233  N   ARG A  16     184.160 141.387  16.011  1.00  0.00           N  
ATOM    234  CA  ARG A  16     182.881 140.694  15.938  1.00  0.00           C  
ATOM    235  C   ARG A  16     182.200 140.640  17.319  1.00  0.00           C  
ATOM    236  O   ARG A  16     180.977 140.823  17.412  1.00  0.00           O  
ATOM    237  CB  ARG A  16     183.074 139.281  15.407  1.00  0.00           C  
ATOM    238  CG  ARG A  16     183.379 139.193  13.920  1.00  0.00           C  
ATOM    239  CD  ARG A  16     183.531 137.785  13.473  1.00  0.00           C  
ATOM    240  NE  ARG A  16     183.893 137.698  12.068  1.00  0.00           N  
ATOM    241  CZ  ARG A  16     183.019 137.781  11.046  1.00  0.00           C  
ATOM    242  NH1 ARG A  16     181.738 137.952  11.289  1.00  0.00           N  
ATOM    243  NH2 ARG A  16     183.448 137.690   9.800  1.00  0.00           N  
ATOM    244  H   ARG A  16     185.036 140.916  15.752  1.00  0.00           H  
ATOM    245  HA  ARG A  16     182.234 141.240  15.252  1.00  0.00           H  
ATOM    246 1HB  ARG A  16     183.893 138.801  15.941  1.00  0.00           H  
ATOM    247 2HB  ARG A  16     182.174 138.696  15.594  1.00  0.00           H  
ATOM    248 1HG  ARG A  16     182.565 139.647  13.354  1.00  0.00           H  
ATOM    249 2HG  ARG A  16     184.309 139.723  13.707  1.00  0.00           H  
ATOM    250 1HD  ARG A  16     184.314 137.300  14.057  1.00  0.00           H  
ATOM    251 2HD  ARG A  16     182.591 137.254  13.617  1.00  0.00           H  
ATOM    252  HE  ARG A  16     184.870 137.566  11.841  1.00  0.00           H  
ATOM    253 1HH1 ARG A  16     181.410 138.022  12.243  1.00  0.00           H  
ATOM    254 2HH1 ARG A  16     181.083 138.014  10.524  1.00  0.00           H  
ATOM    255 1HH2 ARG A  16     184.432 137.558   9.613  1.00  0.00           H  
ATOM    256 2HH2 ARG A  16     182.792 137.752   9.034  1.00  0.00           H  
ATOM    257  N   ILE A  17     182.997 140.437  18.372  1.00  0.00           N  
ATOM    258  CA  ILE A  17     182.510 140.383  19.746  1.00  0.00           C  
ATOM    259  C   ILE A  17     182.156 141.733  20.301  1.00  0.00           C  
ATOM    260  O   ILE A  17     181.136 141.875  20.983  1.00  0.00           O  
ATOM    261  CB  ILE A  17     183.556 139.730  20.668  1.00  0.00           C  
ATOM    262  CG1 ILE A  17     183.766 138.263  20.283  1.00  0.00           C  
ATOM    263  CG2 ILE A  17     183.128 139.846  22.123  1.00  0.00           C  
ATOM    264  CD1 ILE A  17     184.977 137.630  20.928  1.00  0.00           C  
ATOM    265  H   ILE A  17     184.001 140.279  18.194  1.00  0.00           H  
ATOM    266  HA  ILE A  17     181.584 139.816  19.757  1.00  0.00           H  
ATOM    267  HB  ILE A  17     184.516 140.230  20.540  1.00  0.00           H  
ATOM    268 1HG1 ILE A  17     182.887 137.684  20.565  1.00  0.00           H  
ATOM    269 2HG1 ILE A  17     183.876 138.183  19.202  1.00  0.00           H  
ATOM    270 1HG2 ILE A  17     183.878 139.379  22.761  1.00  0.00           H  
ATOM    271 2HG2 ILE A  17     183.029 140.897  22.390  1.00  0.00           H  
ATOM    272 3HG2 ILE A  17     182.171 139.344  22.262  1.00  0.00           H  
ATOM    273 1HD1 ILE A  17     185.060 136.592  20.607  1.00  0.00           H  
ATOM    274 2HD1 ILE A  17     185.874 138.174  20.630  1.00  0.00           H  
ATOM    275 3HD1 ILE A  17     184.874 137.667  22.012  1.00  0.00           H  
ATOM    276  N   GLU A  18     182.991 142.737  20.052  1.00  0.00           N  
ATOM    277  CA  GLU A  18     182.684 144.088  20.462  1.00  0.00           C  
ATOM    278  C   GLU A  18     181.333 144.497  19.897  1.00  0.00           C  
ATOM    279  O   GLU A  18     180.484 144.990  20.640  1.00  0.00           O  
ATOM    280  CB  GLU A  18     183.773 145.056  19.995  1.00  0.00           C  
ATOM    281  CG  GLU A  18     183.532 146.508  20.381  1.00  0.00           C  
ATOM    282  CD  GLU A  18     184.454 147.463  19.675  1.00  0.00           C  
ATOM    283  OE1 GLU A  18     185.611 147.147  19.535  1.00  0.00           O  
ATOM    284  OE2 GLU A  18     184.001 148.509  19.275  1.00  0.00           O  
ATOM    285  H   GLU A  18     183.868 142.571  19.563  1.00  0.00           H  
ATOM    286  HA  GLU A  18     182.635 144.123  21.543  1.00  0.00           H  
ATOM    287 1HB  GLU A  18     184.733 144.754  20.414  1.00  0.00           H  
ATOM    288 2HB  GLU A  18     183.861 145.009  18.909  1.00  0.00           H  
ATOM    289 1HG  GLU A  18     182.502 146.771  20.140  1.00  0.00           H  
ATOM    290 2HG  GLU A  18     183.662 146.614  21.457  1.00  0.00           H  
ATOM    291  N   GLU A  19     181.105 144.274  18.596  1.00  0.00           N  
ATOM    292  CA  GLU A  19     179.835 144.636  18.002  1.00  0.00           C  
ATOM    293  C   GLU A  19     178.689 143.820  18.566  1.00  0.00           C  
ATOM    294  O   GLU A  19     177.626 144.370  18.844  1.00  0.00           O  
ATOM    295  CB  GLU A  19     179.895 144.459  16.483  1.00  0.00           C  
ATOM    296  CG  GLU A  19     178.634 144.891  15.749  1.00  0.00           C  
ATOM    297  CD  GLU A  19     178.396 146.374  15.818  1.00  0.00           C  
ATOM    298  OE1 GLU A  19     179.321 147.092  16.116  1.00  0.00           O  
ATOM    299  OE2 GLU A  19     177.288 146.790  15.573  1.00  0.00           O  
ATOM    300  H   GLU A  19     181.837 143.886  17.988  1.00  0.00           H  
ATOM    301  HA  GLU A  19     179.644 145.686  18.216  1.00  0.00           H  
ATOM    302 1HB  GLU A  19     180.729 145.035  16.082  1.00  0.00           H  
ATOM    303 2HB  GLU A  19     180.077 143.411  16.246  1.00  0.00           H  
ATOM    304 1HG  GLU A  19     178.715 144.596  14.704  1.00  0.00           H  
ATOM    305 2HG  GLU A  19     177.779 144.371  16.180  1.00  0.00           H  
ATOM    306  N   TYR A  20     178.895 142.515  18.758  1.00  0.00           N  
ATOM    307  CA  TYR A  20     177.847 141.651  19.275  1.00  0.00           C  
ATOM    308  C   TYR A  20     177.342 142.124  20.619  1.00  0.00           C  
ATOM    309  O   TYR A  20     176.123 142.232  20.841  1.00  0.00           O  
ATOM    310  CB  TYR A  20     178.348 140.209  19.381  1.00  0.00           C  
ATOM    311  CG  TYR A  20     177.298 139.231  19.860  1.00  0.00           C  
ATOM    312  CD1 TYR A  20     176.328 138.770  18.982  1.00  0.00           C  
ATOM    313  CD2 TYR A  20     177.305 138.796  21.177  1.00  0.00           C  
ATOM    314  CE1 TYR A  20     175.369 137.877  19.419  1.00  0.00           C  
ATOM    315  CE2 TYR A  20     176.345 137.903  21.614  1.00  0.00           C  
ATOM    316  CZ  TYR A  20     175.381 137.444  20.740  1.00  0.00           C  
ATOM    317  OH  TYR A  20     174.425 136.555  21.175  1.00  0.00           O  
ATOM    318  H   TYR A  20     179.789 142.090  18.482  1.00  0.00           H  
ATOM    319  HA  TYR A  20     177.013 141.676  18.573  1.00  0.00           H  
ATOM    320 1HB  TYR A  20     178.705 139.875  18.406  1.00  0.00           H  
ATOM    321 2HB  TYR A  20     179.191 140.167  20.070  1.00  0.00           H  
ATOM    322  HD1 TYR A  20     176.323 139.112  17.947  1.00  0.00           H  
ATOM    323  HD2 TYR A  20     178.066 139.159  21.867  1.00  0.00           H  
ATOM    324  HE1 TYR A  20     174.607 137.515  18.729  1.00  0.00           H  
ATOM    325  HE2 TYR A  20     176.350 137.562  22.649  1.00  0.00           H  
ATOM    326  HH  TYR A  20     174.542 136.396  22.115  1.00  0.00           H  
ATOM    327  N   VAL A  21     178.265 142.416  21.536  1.00  0.00           N  
ATOM    328  CA  VAL A  21     177.875 142.839  22.858  1.00  0.00           C  
ATOM    329  C   VAL A  21     177.196 144.208  22.778  1.00  0.00           C  
ATOM    330  O   VAL A  21     176.209 144.436  23.477  1.00  0.00           O  
ATOM    331  CB  VAL A  21     179.104 142.911  23.784  1.00  0.00           C  
ATOM    332  CG1 VAL A  21     178.727 143.529  25.122  1.00  0.00           C  
ATOM    333  CG2 VAL A  21     179.688 141.520  23.977  1.00  0.00           C  
ATOM    334  H   VAL A  21     179.265 142.327  21.295  1.00  0.00           H  
ATOM    335  HA  VAL A  21     177.135 142.121  23.230  1.00  0.00           H  
ATOM    336  HB  VAL A  21     179.852 143.560  23.329  1.00  0.00           H  
ATOM    337 1HG1 VAL A  21     179.608 143.572  25.764  1.00  0.00           H  
ATOM    338 2HG1 VAL A  21     178.345 144.537  24.962  1.00  0.00           H  
ATOM    339 3HG1 VAL A  21     177.960 142.921  25.601  1.00  0.00           H  
ATOM    340 1HG2 VAL A  21     180.557 141.579  24.632  1.00  0.00           H  
ATOM    341 2HG2 VAL A  21     178.938 140.869  24.427  1.00  0.00           H  
ATOM    342 3HG2 VAL A  21     179.989 141.114  23.012  1.00  0.00           H  
ATOM    343  N   ARG A  22     177.738 145.144  21.969  1.00  0.00           N  
ATOM    344  CA  ARG A  22     177.139 146.468  21.890  1.00  0.00           C  
ATOM    345  C   ARG A  22     175.738 146.415  21.279  1.00  0.00           C  
ATOM    346  O   ARG A  22     174.868 147.174  21.702  1.00  0.00           O  
ATOM    347  CB  ARG A  22     178.016 147.398  21.064  1.00  0.00           C  
ATOM    348  CG  ARG A  22     179.330 147.789  21.721  1.00  0.00           C  
ATOM    349  CD  ARG A  22     180.235 148.482  20.769  1.00  0.00           C  
ATOM    350  NE  ARG A  22     179.746 149.808  20.423  1.00  0.00           N  
ATOM    351  CZ  ARG A  22     180.415 150.695  19.662  1.00  0.00           C  
ATOM    352  NH1 ARG A  22     181.596 150.385  19.174  1.00  0.00           N  
ATOM    353  NH2 ARG A  22     179.884 151.878  19.404  1.00  0.00           N  
ATOM    354  H   ARG A  22     178.565 144.936  21.400  1.00  0.00           H  
ATOM    355  HA  ARG A  22     177.054 146.856  22.906  1.00  0.00           H  
ATOM    356 1HB  ARG A  22     178.251 146.924  20.112  1.00  0.00           H  
ATOM    357 2HB  ARG A  22     177.469 148.316  20.847  1.00  0.00           H  
ATOM    358 1HG  ARG A  22     179.133 148.460  22.557  1.00  0.00           H  
ATOM    359 2HG  ARG A  22     179.836 146.894  22.085  1.00  0.00           H  
ATOM    360 1HD  ARG A  22     181.222 148.589  21.218  1.00  0.00           H  
ATOM    361 2HD  ARG A  22     180.314 147.899  19.852  1.00  0.00           H  
ATOM    362  HE  ARG A  22     178.841 150.083  20.780  1.00  0.00           H  
ATOM    363 1HH1 ARG A  22     182.002 149.481  19.371  1.00  0.00           H  
ATOM    364 2HH1 ARG A  22     182.097 151.050  18.604  1.00  0.00           H  
ATOM    365 1HH2 ARG A  22     178.975 152.116  19.779  1.00  0.00           H  
ATOM    366 2HH2 ARG A  22     180.384 152.542  18.834  1.00  0.00           H  
ATOM    367  N   ARG A  23     175.496 145.522  20.296  1.00  0.00           N  
ATOM    368  CA  ARG A  23     174.157 145.405  19.729  1.00  0.00           C  
ATOM    369  C   ARG A  23     173.152 144.896  20.759  1.00  0.00           C  
ATOM    370  O   ARG A  23     172.026 145.401  20.835  1.00  0.00           O  
ATOM    371  CB  ARG A  23     174.167 144.467  18.531  1.00  0.00           C  
ATOM    372  CG  ARG A  23     174.812 145.037  17.278  1.00  0.00           C  
ATOM    373  CD  ARG A  23     174.772 144.070  16.151  1.00  0.00           C  
ATOM    374  NE  ARG A  23     175.373 144.617  14.945  1.00  0.00           N  
ATOM    375  CZ  ARG A  23     175.312 144.039  13.730  1.00  0.00           C  
ATOM    376  NH1 ARG A  23     174.675 142.899  13.575  1.00  0.00           N  
ATOM    377  NH2 ARG A  23     175.893 144.617  12.693  1.00  0.00           N  
ATOM    378  H   ARG A  23     176.271 144.973  19.915  1.00  0.00           H  
ATOM    379  HA  ARG A  23     173.840 146.398  19.409  1.00  0.00           H  
ATOM    380 1HB  ARG A  23     174.700 143.553  18.789  1.00  0.00           H  
ATOM    381 2HB  ARG A  23     173.144 144.189  18.278  1.00  0.00           H  
ATOM    382 1HG  ARG A  23     174.282 145.940  16.974  1.00  0.00           H  
ATOM    383 2HG  ARG A  23     175.855 145.280  17.484  1.00  0.00           H  
ATOM    384 1HD  ARG A  23     175.318 143.168  16.425  1.00  0.00           H  
ATOM    385 2HD  ARG A  23     173.736 143.814  15.929  1.00  0.00           H  
ATOM    386  HE  ARG A  23     175.872 145.493  15.024  1.00  0.00           H  
ATOM    387 1HH1 ARG A  23     174.231 142.457  14.368  1.00  0.00           H  
ATOM    388 2HH1 ARG A  23     174.629 142.466  12.664  1.00  0.00           H  
ATOM    389 1HH2 ARG A  23     176.383 145.493  12.812  1.00  0.00           H  
ATOM    390 2HH2 ARG A  23     175.847 144.184  11.783  1.00  0.00           H  
ATOM    391  N   ILE A  24     173.577 143.944  21.601  1.00  0.00           N  
ATOM    392  CA  ILE A  24     172.703 143.492  22.672  1.00  0.00           C  
ATOM    393  C   ILE A  24     172.407 144.621  23.623  1.00  0.00           C  
ATOM    394  O   ILE A  24     171.262 144.798  24.020  1.00  0.00           O  
ATOM    395  CB  ILE A  24     173.329 142.319  23.447  1.00  0.00           C  
ATOM    396  CG1 ILE A  24     173.344 141.055  22.584  1.00  0.00           C  
ATOM    397  CG2 ILE A  24     172.572 142.073  24.743  1.00  0.00           C  
ATOM    398  CD1 ILE A  24     174.161 139.925  23.168  1.00  0.00           C  
ATOM    399  H   ILE A  24     174.494 143.510  21.452  1.00  0.00           H  
ATOM    400  HA  ILE A  24     171.760 143.177  22.227  1.00  0.00           H  
ATOM    401  HB  ILE A  24     174.368 142.551  23.683  1.00  0.00           H  
ATOM    402 1HG1 ILE A  24     172.323 140.700  22.442  1.00  0.00           H  
ATOM    403 2HG1 ILE A  24     173.746 141.292  21.598  1.00  0.00           H  
ATOM    404 1HG2 ILE A  24     173.028 141.240  25.279  1.00  0.00           H  
ATOM    405 2HG2 ILE A  24     172.613 142.968  25.363  1.00  0.00           H  
ATOM    406 3HG2 ILE A  24     171.533 141.834  24.518  1.00  0.00           H  
ATOM    407 1HD1 ILE A  24     174.123 139.065  22.499  1.00  0.00           H  
ATOM    408 2HD1 ILE A  24     175.196 140.248  23.285  1.00  0.00           H  
ATOM    409 3HD1 ILE A  24     173.755 139.647  24.139  1.00  0.00           H  
ATOM    410  N   SER A  25     173.430 145.392  23.973  1.00  0.00           N  
ATOM    411  CA  SER A  25     173.245 146.466  24.911  1.00  0.00           C  
ATOM    412  C   SER A  25     172.282 147.511  24.369  1.00  0.00           C  
ATOM    413  O   SER A  25     171.489 148.092  25.123  1.00  0.00           O  
ATOM    414  CB  SER A  25     174.582 147.106  25.232  1.00  0.00           C  
ATOM    415  OG  SER A  25     174.419 148.215  26.072  1.00  0.00           O  
ATOM    416  H   SER A  25     174.372 145.196  23.618  1.00  0.00           H  
ATOM    417  HA  SER A  25     172.824 146.040  25.816  1.00  0.00           H  
ATOM    418 1HB  SER A  25     175.229 146.373  25.713  1.00  0.00           H  
ATOM    419 2HB  SER A  25     175.068 147.415  24.307  1.00  0.00           H  
ATOM    420  HG  SER A  25     174.131 148.936  25.507  1.00  0.00           H  
ATOM    421  N   LYS A  26     172.342 147.793  23.061  1.00  0.00           N  
ATOM    422  CA  LYS A  26     171.382 148.729  22.490  1.00  0.00           C  
ATOM    423  C   LYS A  26     169.949 148.224  22.658  1.00  0.00           C  
ATOM    424  O   LYS A  26     169.055 149.012  22.981  1.00  0.00           O  
ATOM    425  CB  LYS A  26     171.687 148.969  21.011  1.00  0.00           C  
ATOM    426  CG  LYS A  26     172.937 149.801  20.753  1.00  0.00           C  
ATOM    427  CD  LYS A  26     173.191 149.969  19.263  1.00  0.00           C  
ATOM    428  CE  LYS A  26     174.443 150.794  19.003  1.00  0.00           C  
ATOM    429  NZ  LYS A  26     174.716 150.949  17.549  1.00  0.00           N  
ATOM    430  H   LYS A  26     173.087 147.390  22.484  1.00  0.00           H  
ATOM    431  HA  LYS A  26     171.469 149.671  23.016  1.00  0.00           H  
ATOM    432 1HB  LYS A  26     171.812 148.012  20.505  1.00  0.00           H  
ATOM    433 2HB  LYS A  26     170.844 149.479  20.543  1.00  0.00           H  
ATOM    434 1HG  LYS A  26     172.818 150.786  21.206  1.00  0.00           H  
ATOM    435 2HG  LYS A  26     173.798 149.313  21.207  1.00  0.00           H  
ATOM    436 1HD  LYS A  26     173.310 148.988  18.800  1.00  0.00           H  
ATOM    437 2HD  LYS A  26     172.338 150.467  18.802  1.00  0.00           H  
ATOM    438 1HE  LYS A  26     174.325 151.783  19.445  1.00  0.00           H  
ATOM    439 2HE  LYS A  26     175.300 150.311  19.472  1.00  0.00           H  
ATOM    440 1HZ  LYS A  26     175.553 151.500  17.420  1.00  0.00           H  
ATOM    441 2HZ  LYS A  26     174.846 150.038  17.131  1.00  0.00           H  
ATOM    442 3HZ  LYS A  26     173.936 151.413  17.106  1.00  0.00           H  
ATOM    443  N   LYS A  27     169.734 146.912  22.504  1.00  0.00           N  
ATOM    444  CA  LYS A  27     168.407 146.328  22.679  1.00  0.00           C  
ATOM    445  C   LYS A  27     167.983 146.264  24.156  1.00  0.00           C  
ATOM    446  O   LYS A  27     166.814 146.483  24.481  1.00  0.00           O  
ATOM    447  CB  LYS A  27     168.364 144.934  22.052  1.00  0.00           C  
ATOM    448  CG  LYS A  27     168.458 144.950  20.528  1.00  0.00           C  
ATOM    449  CD  LYS A  27     168.448 143.546  19.933  1.00  0.00           C  
ATOM    450  CE  LYS A  27     168.566 143.599  18.407  1.00  0.00           C  
ATOM    451  NZ  LYS A  27     168.597 142.240  17.796  1.00  0.00           N  
ATOM    452  H   LYS A  27     170.513 146.320  22.188  1.00  0.00           H  
ATOM    453  HA  LYS A  27     167.688 146.960  22.160  1.00  0.00           H  
ATOM    454 1HB  LYS A  27     169.200 144.344  22.437  1.00  0.00           H  
ATOM    455 2HB  LYS A  27     167.444 144.431  22.341  1.00  0.00           H  
ATOM    456 1HG  LYS A  27     167.621 145.518  20.125  1.00  0.00           H  
ATOM    457 2HG  LYS A  27     169.383 145.451  20.238  1.00  0.00           H  
ATOM    458 1HD  LYS A  27     169.295 142.981  20.333  1.00  0.00           H  
ATOM    459 2HD  LYS A  27     167.530 143.035  20.207  1.00  0.00           H  
ATOM    460 1HE  LYS A  27     167.717 144.149  18.007  1.00  0.00           H  
ATOM    461 2HE  LYS A  27     169.485 144.125  18.144  1.00  0.00           H  
ATOM    462 1HZ  LYS A  27     168.676 142.321  16.792  1.00  0.00           H  
ATOM    463 2HZ  LYS A  27     169.391 141.727  18.154  1.00  0.00           H  
ATOM    464 3HZ  LYS A  27     167.746 141.746  18.024  1.00  0.00           H  
ATOM    465  N   GLU A  28     168.940 145.975  25.047  1.00  0.00           N  
ATOM    466  CA  GLU A  28     168.685 145.839  26.482  1.00  0.00           C  
ATOM    467  C   GLU A  28     168.596 147.182  27.217  1.00  0.00           C  
ATOM    468  O   GLU A  28     167.916 147.285  28.241  1.00  0.00           O  
ATOM    469  CB  GLU A  28     169.751 144.955  27.146  1.00  0.00           C  
ATOM    470  CG  GLU A  28     169.732 143.492  26.728  1.00  0.00           C  
ATOM    471  CD  GLU A  28     168.507 142.774  27.224  1.00  0.00           C  
ATOM    472  OE1 GLU A  28     168.111 143.049  28.326  1.00  0.00           O  
ATOM    473  OE2 GLU A  28     167.971 141.933  26.520  1.00  0.00           O  
ATOM    474  H   GLU A  28     169.886 145.792  24.705  1.00  0.00           H  
ATOM    475  HA  GLU A  28     167.726 145.338  26.603  1.00  0.00           H  
ATOM    476 1HB  GLU A  28     170.744 145.358  26.921  1.00  0.00           H  
ATOM    477 2HB  GLU A  28     169.619 144.986  28.224  1.00  0.00           H  
ATOM    478 1HG  GLU A  28     169.763 143.432  25.640  1.00  0.00           H  
ATOM    479 2HG  GLU A  28     170.624 143.013  27.118  1.00  0.00           H  
ATOM    480  N   GLY A  29     169.268 148.219  26.710  1.00  0.00           N  
ATOM    481  CA  GLY A  29     169.285 149.517  27.370  1.00  0.00           C  
ATOM    482  C   GLY A  29     170.440 149.634  28.364  1.00  0.00           C  
ATOM    483  O   GLY A  29     170.377 150.402  29.325  1.00  0.00           O  
ATOM    484  H   GLY A  29     169.840 148.096  25.876  1.00  0.00           H  
ATOM    485 1HA  GLY A  29     169.369 150.296  26.614  1.00  0.00           H  
ATOM    486 2HA  GLY A  29     168.338 149.673  27.885  1.00  0.00           H  
ATOM    487  N   THR A  30     171.465 148.813  28.160  1.00  0.00           N  
ATOM    488  CA  THR A  30     172.643 148.800  29.019  1.00  0.00           C  
ATOM    489  C   THR A  30     173.773 149.687  28.518  1.00  0.00           C  
ATOM    490  O   THR A  30     173.776 150.143  27.370  1.00  0.00           O  
ATOM    491  CB  THR A  30     173.171 147.363  29.186  1.00  0.00           C  
ATOM    492  OG1 THR A  30     173.554 146.840  27.907  1.00  0.00           O  
ATOM    493  CG2 THR A  30     172.101 146.469  29.795  1.00  0.00           C  
ATOM    494  H   THR A  30     171.458 148.236  27.315  1.00  0.00           H  
ATOM    495  HA  THR A  30     172.349 149.165  30.006  1.00  0.00           H  
ATOM    496  HB  THR A  30     174.045 147.370  29.837  1.00  0.00           H  
ATOM    497  HG1 THR A  30     173.888 147.554  27.357  1.00  0.00           H  
ATOM    498 1HG2 THR A  30     172.492 145.458  29.906  1.00  0.00           H  
ATOM    499 2HG2 THR A  30     171.816 146.858  30.773  1.00  0.00           H  
ATOM    500 3HG2 THR A  30     171.228 146.451  29.144  1.00  0.00           H  
ATOM    501  N   GLU A  31     174.750 149.920  29.383  1.00  0.00           N  
ATOM    502  CA  GLU A  31     175.911 150.747  29.067  1.00  0.00           C  
ATOM    503  C   GLU A  31     177.144 149.882  28.862  1.00  0.00           C  
ATOM    504  O   GLU A  31     177.435 149.007  29.690  1.00  0.00           O  
ATOM    505  CB  GLU A  31     176.203 151.744  30.186  1.00  0.00           C  
ATOM    506  CG  GLU A  31     177.369 152.707  29.893  1.00  0.00           C  
ATOM    507  CD  GLU A  31     177.638 153.696  31.005  1.00  0.00           C  
ATOM    508  OE1 GLU A  31     176.911 153.713  31.975  1.00  0.00           O  
ATOM    509  OE2 GLU A  31     178.592 154.425  30.897  1.00  0.00           O  
ATOM    510  H   GLU A  31     174.695 149.476  30.293  1.00  0.00           H  
ATOM    511  HA  GLU A  31     175.710 151.290  28.140  1.00  0.00           H  
ATOM    512 1HB  GLU A  31     175.313 152.340  30.392  1.00  0.00           H  
ATOM    513 2HB  GLU A  31     176.443 151.195  31.086  1.00  0.00           H  
ATOM    514 1HG  GLU A  31     178.281 152.136  29.728  1.00  0.00           H  
ATOM    515 2HG  GLU A  31     177.149 153.253  28.975  1.00  0.00           H  
ATOM    516  N   VAL A  32     177.888 150.107  27.771  1.00  0.00           N  
ATOM    517  CA  VAL A  32     179.075 149.282  27.583  1.00  0.00           C  
ATOM    518  C   VAL A  32     180.334 150.111  27.446  1.00  0.00           C  
ATOM    519  O   VAL A  32     180.420 151.024  26.628  1.00  0.00           O  
ATOM    520  CB  VAL A  32     178.916 148.403  26.329  1.00  0.00           C  
ATOM    521  CG1 VAL A  32     180.152 147.539  26.123  1.00  0.00           C  
ATOM    522  CG2 VAL A  32     177.671 147.539  26.456  1.00  0.00           C  
ATOM    523  H   VAL A  32     177.629 150.826  27.108  1.00  0.00           H  
ATOM    524  HA  VAL A  32     179.188 148.649  28.451  1.00  0.00           H  
ATOM    525  HB  VAL A  32     178.825 149.047  25.454  1.00  0.00           H  
ATOM    526 1HG1 VAL A  32     180.023 146.925  25.232  1.00  0.00           H  
ATOM    527 2HG1 VAL A  32     181.026 148.179  25.999  1.00  0.00           H  
ATOM    528 3HG1 VAL A  32     180.294 146.895  26.990  1.00  0.00           H  
ATOM    529 1HG2 VAL A  32     177.564 146.920  25.565  1.00  0.00           H  
ATOM    530 2HG2 VAL A  32     177.759 146.899  27.334  1.00  0.00           H  
ATOM    531 3HG2 VAL A  32     176.794 148.178  26.560  1.00  0.00           H  
ATOM    532  N   HIS A  33     181.305 149.762  28.270  1.00  0.00           N  
ATOM    533  CA  HIS A  33     182.627 150.340  28.188  1.00  0.00           C  
ATOM    534  C   HIS A  33     183.611 149.268  27.749  1.00  0.00           C  
ATOM    535  O   HIS A  33     183.523 148.121  28.197  1.00  0.00           O  
ATOM    536  CB  HIS A  33     183.053 150.936  29.534  1.00  0.00           C  
ATOM    537  CG  HIS A  33     184.418 151.552  29.514  1.00  0.00           C  
ATOM    538  ND1 HIS A  33     184.675 152.771  28.925  1.00  0.00           N  
ATOM    539  CD2 HIS A  33     185.599 151.116  30.012  1.00  0.00           C  
ATOM    540  CE1 HIS A  33     185.960 153.059  29.060  1.00  0.00           C  
ATOM    541  NE2 HIS A  33     186.541 152.071  29.715  1.00  0.00           N  
ATOM    542  H   HIS A  33     181.091 149.034  28.957  1.00  0.00           H  
ATOM    543  HA  HIS A  33     182.622 151.151  27.465  1.00  0.00           H  
ATOM    544 1HB  HIS A  33     182.337 151.702  29.838  1.00  0.00           H  
ATOM    545 2HB  HIS A  33     183.041 150.158  30.296  1.00  0.00           H  
ATOM    546  HD2 HIS A  33     185.773 150.181  30.544  1.00  0.00           H  
ATOM    547  HE1 HIS A  33     186.451 153.960  28.693  1.00  0.00           H  
ATOM    548  HE2 HIS A  33     187.520 152.022  29.959  1.00  0.00           H  
ATOM    549  N   PHE A  34     184.562 149.630  26.891  1.00  0.00           N  
ATOM    550  CA  PHE A  34     185.555 148.656  26.456  1.00  0.00           C  
ATOM    551  C   PHE A  34     186.890 149.317  26.174  1.00  0.00           C  
ATOM    552  O   PHE A  34     186.941 150.498  25.810  1.00  0.00           O  
ATOM    553  CB  PHE A  34     185.073 147.922  25.203  1.00  0.00           C  
ATOM    554  CG  PHE A  34     184.790 148.830  24.040  1.00  0.00           C  
ATOM    555  CD1 PHE A  34     185.775 149.107  23.103  1.00  0.00           C  
ATOM    556  CD2 PHE A  34     183.540 149.409  23.881  1.00  0.00           C  
ATOM    557  CE1 PHE A  34     185.516 149.943  22.033  1.00  0.00           C  
ATOM    558  CE2 PHE A  34     183.279 150.243  22.811  1.00  0.00           C  
ATOM    559  CZ  PHE A  34     184.268 150.510  21.887  1.00  0.00           C  
ATOM    560  H   PHE A  34     184.605 150.582  26.555  1.00  0.00           H  
ATOM    561  HA  PHE A  34     185.695 147.937  27.256  1.00  0.00           H  
ATOM    562 1HB  PHE A  34     185.825 147.198  24.894  1.00  0.00           H  
ATOM    563 2HB  PHE A  34     184.162 147.371  25.433  1.00  0.00           H  
ATOM    564  HD1 PHE A  34     186.761 148.658  23.219  1.00  0.00           H  
ATOM    565  HD2 PHE A  34     182.759 149.198  24.612  1.00  0.00           H  
ATOM    566  HE1 PHE A  34     186.299 150.152  21.304  1.00  0.00           H  
ATOM    567  HE2 PHE A  34     182.292 150.692  22.697  1.00  0.00           H  
ATOM    568  HZ  PHE A  34     184.064 151.169  21.044  1.00  0.00           H  
ATOM    569  N   GLU A  35     187.959 148.536  26.282  1.00  0.00           N  
ATOM    570  CA  GLU A  35     189.312 149.038  26.043  1.00  0.00           C  
ATOM    571  C   GLU A  35     190.161 147.979  25.316  1.00  0.00           C  
ATOM    572  O   GLU A  35     189.951 146.769  25.459  1.00  0.00           O  
ATOM    573  CB  GLU A  35     189.977 149.430  27.364  1.00  0.00           C  
ATOM    574  CG  GLU A  35     189.249 150.521  28.135  1.00  0.00           C  
ATOM    575  CD  GLU A  35     189.968 150.932  29.389  1.00  0.00           C  
ATOM    576  OE1 GLU A  35     191.118 150.588  29.532  1.00  0.00           O  
ATOM    577  OE2 GLU A  35     189.369 151.591  30.207  1.00  0.00           O  
ATOM    578  H   GLU A  35     187.796 147.558  26.549  1.00  0.00           H  
ATOM    579  HA  GLU A  35     189.242 149.905  25.386  1.00  0.00           H  
ATOM    580 1HB  GLU A  35     190.049 148.554  28.009  1.00  0.00           H  
ATOM    581 2HB  GLU A  35     190.993 149.777  27.172  1.00  0.00           H  
ATOM    582 1HG  GLU A  35     189.136 151.393  27.491  1.00  0.00           H  
ATOM    583 2HG  GLU A  35     188.252 150.165  28.394  1.00  0.00           H  
ATOM    584  N   LYS A  36     191.105 148.413  24.487  1.00  0.00           N  
ATOM    585  CA  LYS A  36     192.040 147.449  23.899  1.00  0.00           C  
ATOM    586  C   LYS A  36     193.484 147.628  24.356  1.00  0.00           C  
ATOM    587  O   LYS A  36     193.912 148.734  24.704  1.00  0.00           O  
ATOM    588  CB  LYS A  36     191.955 147.530  22.375  1.00  0.00           C  
ATOM    589  CG  LYS A  36     190.608 147.106  21.821  1.00  0.00           C  
ATOM    590  CD  LYS A  36     190.534 147.248  20.306  1.00  0.00           C  
ATOM    591  CE  LYS A  36     189.147 146.888  19.811  1.00  0.00           C  
ATOM    592  NZ  LYS A  36     188.965 147.124  18.352  1.00  0.00           N  
ATOM    593  H   LYS A  36     191.186 149.403  24.278  1.00  0.00           H  
ATOM    594  HA  LYS A  36     191.737 146.445  24.200  1.00  0.00           H  
ATOM    595 1HB  LYS A  36     192.154 148.551  22.046  1.00  0.00           H  
ATOM    596 2HB  LYS A  36     192.721 146.885  21.934  1.00  0.00           H  
ATOM    597 1HG  LYS A  36     190.431 146.071  22.092  1.00  0.00           H  
ATOM    598 2HG  LYS A  36     189.821 147.710  22.265  1.00  0.00           H  
ATOM    599 1HD  LYS A  36     190.758 148.274  20.016  1.00  0.00           H  
ATOM    600 2HD  LYS A  36     191.262 146.585  19.827  1.00  0.00           H  
ATOM    601 1HE  LYS A  36     188.965 145.835  20.018  1.00  0.00           H  
ATOM    602 2HE  LYS A  36     188.414 147.486  20.354  1.00  0.00           H  
ATOM    603 1HZ  LYS A  36     187.979 146.844  18.171  1.00  0.00           H  
ATOM    604 2HZ  LYS A  36     189.092 148.094  18.136  1.00  0.00           H  
ATOM    605 3HZ  LYS A  36     189.637 146.550  17.762  1.00  0.00           H  
ATOM    606  N   SER A  37     194.247 146.537  24.272  1.00  0.00           N  
ATOM    607  CA  SER A  37     195.673 146.497  24.549  1.00  0.00           C  
ATOM    608  C   SER A  37     196.325 145.514  23.578  1.00  0.00           C  
ATOM    609  O   SER A  37     195.653 144.971  22.684  1.00  0.00           O  
ATOM    610  CB  SER A  37     195.931 146.082  25.984  1.00  0.00           C  
ATOM    611  OG  SER A  37     197.281 146.252  26.321  1.00  0.00           O  
ATOM    612  H   SER A  37     193.789 145.643  24.064  1.00  0.00           H  
ATOM    613  HA  SER A  37     196.099 147.490  24.404  1.00  0.00           H  
ATOM    614 1HB  SER A  37     195.309 146.677  26.653  1.00  0.00           H  
ATOM    615 2HB  SER A  37     195.649 145.039  26.118  1.00  0.00           H  
ATOM    616  HG  SER A  37     197.288 146.610  27.212  1.00  0.00           H  
ATOM    617  N   ASP A  38     197.595 145.181  23.773  1.00  0.00           N  
ATOM    618  CA  ASP A  38     198.278 144.428  22.732  1.00  0.00           C  
ATOM    619  C   ASP A  38     197.917 142.933  22.786  1.00  0.00           C  
ATOM    620  O   ASP A  38     198.555 142.115  23.461  1.00  0.00           O  
ATOM    621  CB  ASP A  38     199.793 144.603  22.863  1.00  0.00           C  
ATOM    622  CG  ASP A  38     200.564 143.971  21.712  1.00  0.00           C  
ATOM    623  OD1 ASP A  38     199.992 143.175  21.005  1.00  0.00           O  
ATOM    624  OD2 ASP A  38     201.717 144.290  21.550  1.00  0.00           O  
ATOM    625  H   ASP A  38     198.094 145.496  24.598  1.00  0.00           H  
ATOM    626  HA  ASP A  38     197.963 144.823  21.762  1.00  0.00           H  
ATOM    627 1HB  ASP A  38     200.034 145.665  22.902  1.00  0.00           H  
ATOM    628 2HB  ASP A  38     200.132 144.155  23.797  1.00  0.00           H  
ATOM    629  N   GLY A  39     196.866 142.612  22.021  1.00  0.00           N  
ATOM    630  CA  GLY A  39     196.304 141.270  21.884  1.00  0.00           C  
ATOM    631  C   GLY A  39     195.120 140.971  22.807  1.00  0.00           C  
ATOM    632  O   GLY A  39     194.674 139.811  22.877  1.00  0.00           O  
ATOM    633  H   GLY A  39     196.398 143.399  21.573  1.00  0.00           H  
ATOM    634 1HA  GLY A  39     196.002 141.125  20.845  1.00  0.00           H  
ATOM    635 2HA  GLY A  39     197.089 140.546  22.071  1.00  0.00           H  
ATOM    636  N   THR A  40     194.624 141.965  23.549  1.00  0.00           N  
ATOM    637  CA  THR A  40     193.517 141.699  24.468  1.00  0.00           C  
ATOM    638  C   THR A  40     192.319 142.650  24.254  1.00  0.00           C  
ATOM    639  O   THR A  40     192.454 143.756  23.720  1.00  0.00           O  
ATOM    640  CB  THR A  40     193.996 141.798  25.928  1.00  0.00           C  
ATOM    641  OG1 THR A  40     194.369 143.151  26.221  1.00  0.00           O  
ATOM    642  CG2 THR A  40     195.191 140.886  26.161  1.00  0.00           C  
ATOM    643  H   THR A  40     194.999 142.910  23.436  1.00  0.00           H  
ATOM    644  HA  THR A  40     193.157 140.692  24.291  1.00  0.00           H  
ATOM    645  HB  THR A  40     193.187 141.506  26.597  1.00  0.00           H  
ATOM    646  HG1 THR A  40     194.070 143.381  27.104  1.00  0.00           H  
ATOM    647 1HG2 THR A  40     195.515 140.969  27.198  1.00  0.00           H  
ATOM    648 2HG2 THR A  40     194.907 139.855  25.950  1.00  0.00           H  
ATOM    649 3HG2 THR A  40     196.006 141.179  25.501  1.00  0.00           H  
ATOM    650  N   LEU A  41     191.114 142.195  24.625  1.00  0.00           N  
ATOM    651  CA  LEU A  41     189.946 143.090  24.687  1.00  0.00           C  
ATOM    652  C   LEU A  41     189.187 143.015  26.001  1.00  0.00           C  
ATOM    653  O   LEU A  41     188.802 141.943  26.486  1.00  0.00           O  
ATOM    654  CB  LEU A  41     188.983 142.818  23.528  1.00  0.00           C  
ATOM    655  CG  LEU A  41     187.584 143.555  23.529  1.00  0.00           C  
ATOM    656  CD1 LEU A  41     187.758 145.087  23.390  1.00  0.00           C  
ATOM    657  CD2 LEU A  41     186.754 143.005  22.368  1.00  0.00           C  
ATOM    658  H   LEU A  41     191.028 141.206  24.902  1.00  0.00           H  
ATOM    659  HA  LEU A  41     190.308 144.118  24.590  1.00  0.00           H  
ATOM    660 1HB  LEU A  41     189.485 143.118  22.655  1.00  0.00           H  
ATOM    661 2HB  LEU A  41     188.810 141.773  23.472  1.00  0.00           H  
ATOM    662  HG  LEU A  41     187.072 143.364  24.452  1.00  0.00           H  
ATOM    663 1HD1 LEU A  41     186.776 145.569  23.376  1.00  0.00           H  
ATOM    664 2HD1 LEU A  41     188.332 145.483  24.227  1.00  0.00           H  
ATOM    665 3HD1 LEU A  41     188.269 145.317  22.460  1.00  0.00           H  
ATOM    666 1HD2 LEU A  41     185.767 143.479  22.341  1.00  0.00           H  
ATOM    667 2HD2 LEU A  41     187.259 143.203  21.448  1.00  0.00           H  
ATOM    668 3HD2 LEU A  41     186.636 141.930  22.496  1.00  0.00           H  
ATOM    669  N   GLU A  42     188.940 144.185  26.568  1.00  0.00           N  
ATOM    670  CA  GLU A  42     188.166 144.349  27.780  1.00  0.00           C  
ATOM    671  C   GLU A  42     186.739 144.842  27.522  1.00  0.00           C  
ATOM    672  O   GLU A  42     186.552 145.907  26.926  1.00  0.00           O  
ATOM    673  CB  GLU A  42     188.883 145.323  28.720  1.00  0.00           C  
ATOM    674  CG  GLU A  42     188.206 145.509  30.070  1.00  0.00           C  
ATOM    675  CD  GLU A  42     189.078 146.216  31.068  1.00  0.00           C  
ATOM    676  OE1 GLU A  42     190.272 146.215  30.892  1.00  0.00           O  
ATOM    677  OE2 GLU A  42     188.549 146.757  32.012  1.00  0.00           O  
ATOM    678  H   GLU A  42     189.325 145.036  26.140  1.00  0.00           H  
ATOM    679  HA  GLU A  42     188.114 143.377  28.287  1.00  0.00           H  
ATOM    680 1HB  GLU A  42     189.899 144.971  28.901  1.00  0.00           H  
ATOM    681 2HB  GLU A  42     188.954 146.300  28.243  1.00  0.00           H  
ATOM    682 1HG  GLU A  42     187.293 146.084  29.931  1.00  0.00           H  
ATOM    683 2HG  GLU A  42     187.929 144.530  30.463  1.00  0.00           H  
ATOM    684  N   ILE A  43     185.739 144.043  27.945  1.00  0.00           N  
ATOM    685  CA  ILE A  43     184.330 144.380  27.761  1.00  0.00           C  
ATOM    686  C   ILE A  43     183.573 144.561  29.098  1.00  0.00           C  
ATOM    687  O   ILE A  43     183.455 143.594  29.861  1.00  0.00           O  
ATOM    688  CB  ILE A  43     183.661 143.198  27.068  1.00  0.00           C  
ATOM    689  CG1 ILE A  43     184.332 142.923  25.710  1.00  0.00           C  
ATOM    690  CG2 ILE A  43     182.158 143.472  26.909  1.00  0.00           C  
ATOM    691  CD1 ILE A  43     183.908 141.658  25.039  1.00  0.00           C  
ATOM    692  H   ILE A  43     185.952 143.149  28.399  1.00  0.00           H  
ATOM    693  HA  ILE A  43     184.247 145.295  27.180  1.00  0.00           H  
ATOM    694  HB  ILE A  43     183.805 142.356  27.661  1.00  0.00           H  
ATOM    695 1HG1 ILE A  43     184.151 143.743  25.056  1.00  0.00           H  
ATOM    696 2HG1 ILE A  43     185.389 142.823  25.861  1.00  0.00           H  
ATOM    697 1HG2 ILE A  43     181.667 142.629  26.449  1.00  0.00           H  
ATOM    698 2HG2 ILE A  43     181.709 143.642  27.881  1.00  0.00           H  
ATOM    699 3HG2 ILE A  43     182.031 144.361  26.296  1.00  0.00           H  
ATOM    700 1HD1 ILE A  43     184.467 141.557  24.122  1.00  0.00           H  
ATOM    701 2HD1 ILE A  43     184.136 140.813  25.686  1.00  0.00           H  
ATOM    702 3HD1 ILE A  43     182.865 141.672  24.813  1.00  0.00           H  
ATOM    703  N   ARG A  44     182.965 145.711  29.376  1.00  0.00           N  
ATOM    704  CA  ARG A  44     182.260 145.841  30.668  1.00  0.00           C  
ATOM    705  C   ARG A  44     180.830 146.331  30.509  1.00  0.00           C  
ATOM    706  O   ARG A  44     180.619 147.448  30.021  1.00  0.00           O  
ATOM    707  CB  ARG A  44     183.004 146.799  31.587  1.00  0.00           C  
ATOM    708  CG  ARG A  44     182.430 146.910  32.993  1.00  0.00           C  
ATOM    709  CD  ARG A  44     183.254 147.798  33.852  1.00  0.00           C  
ATOM    710  NE  ARG A  44     182.938 147.634  35.262  1.00  0.00           N  
ATOM    711  CZ  ARG A  44     183.575 148.265  36.267  1.00  0.00           C  
ATOM    712  NH1 ARG A  44     184.561 149.097  36.003  1.00  0.00           N  
ATOM    713  NH2 ARG A  44     183.212 148.048  37.518  1.00  0.00           N  
ATOM    714  H   ARG A  44     183.057 146.498  28.716  1.00  0.00           H  
ATOM    715  HA  ARG A  44     182.188 144.859  31.123  1.00  0.00           H  
ATOM    716 1HB  ARG A  44     184.042 146.484  31.679  1.00  0.00           H  
ATOM    717 2HB  ARG A  44     182.999 147.800  31.150  1.00  0.00           H  
ATOM    718 1HG  ARG A  44     181.421 147.320  32.943  1.00  0.00           H  
ATOM    719 2HG  ARG A  44     182.399 145.921  33.450  1.00  0.00           H  
ATOM    720 1HD  ARG A  44     184.310 147.566  33.710  1.00  0.00           H  
ATOM    721 2HD  ARG A  44     183.072 148.837  33.580  1.00  0.00           H  
ATOM    722  HE  ARG A  44     182.187 147.004  35.504  1.00  0.00           H  
ATOM    723 1HH1 ARG A  44     184.838 149.262  35.047  1.00  0.00           H  
ATOM    724 2HH1 ARG A  44     185.038 149.567  36.756  1.00  0.00           H  
ATOM    725 1HH2 ARG A  44     182.456 147.410  37.722  1.00  0.00           H  
ATOM    726 2HH2 ARG A  44     183.690 148.521  38.272  1.00  0.00           H  
ATOM    727  N   VAL A  45     179.828 145.548  30.965  1.00  0.00           N  
ATOM    728  CA  VAL A  45     178.445 145.966  30.725  1.00  0.00           C  
ATOM    729  C   VAL A  45     177.632 146.223  32.012  1.00  0.00           C  
ATOM    730  O   VAL A  45     177.504 145.341  32.886  1.00  0.00           O  
ATOM    731  CB  VAL A  45     177.695 144.856  29.948  1.00  0.00           C  
ATOM    732  CG1 VAL A  45     176.268 145.369  29.596  1.00  0.00           C  
ATOM    733  CG2 VAL A  45     178.509 144.341  28.726  1.00  0.00           C  
ATOM    734  H   VAL A  45     179.995 144.642  31.421  1.00  0.00           H  
ATOM    735  HA  VAL A  45     178.453 146.888  30.141  1.00  0.00           H  
ATOM    736  HB  VAL A  45     177.550 144.004  30.619  1.00  0.00           H  
ATOM    737 1HG1 VAL A  45     175.742 144.599  29.098  1.00  0.00           H  
ATOM    738 2HG1 VAL A  45     175.725 145.651  30.488  1.00  0.00           H  
ATOM    739 3HG1 VAL A  45     176.303 146.222  28.952  1.00  0.00           H  
ATOM    740 1HG2 VAL A  45     177.956 143.546  28.236  1.00  0.00           H  
ATOM    741 2HG2 VAL A  45     178.688 145.099  28.034  1.00  0.00           H  
ATOM    742 3HG2 VAL A  45     179.464 143.956  29.073  1.00  0.00           H  
ATOM    743  N   LYS A  46     177.023 147.404  32.105  1.00  0.00           N  
ATOM    744  CA  LYS A  46     176.256 147.761  33.293  1.00  0.00           C  
ATOM    745  C   LYS A  46     174.809 147.302  33.140  1.00  0.00           C  
ATOM    746  O   LYS A  46     174.200 147.516  32.099  1.00  0.00           O  
ATOM    747  CB  LYS A  46     176.276 149.273  33.533  1.00  0.00           C  
ATOM    748  CG  LYS A  46     177.658 149.883  33.800  1.00  0.00           C  
ATOM    749  CD  LYS A  46     177.524 151.370  34.140  1.00  0.00           C  
ATOM    750  CE  LYS A  46     178.857 152.103  34.163  1.00  0.00           C  
ATOM    751  NZ  LYS A  46     178.657 153.578  34.322  1.00  0.00           N  
ATOM    752  H   LYS A  46     177.121 148.061  31.323  1.00  0.00           H  
ATOM    753  HA  LYS A  46     176.674 147.252  34.151  1.00  0.00           H  
ATOM    754 1HB  LYS A  46     175.859 149.776  32.659  1.00  0.00           H  
ATOM    755 2HB  LYS A  46     175.634 149.509  34.379  1.00  0.00           H  
ATOM    756 1HG  LYS A  46     178.140 149.369  34.624  1.00  0.00           H  
ATOM    757 2HG  LYS A  46     178.279 149.773  32.907  1.00  0.00           H  
ATOM    758 1HD  LYS A  46     176.881 151.856  33.417  1.00  0.00           H  
ATOM    759 2HD  LYS A  46     177.062 151.469  35.121  1.00  0.00           H  
ATOM    760 1HE  LYS A  46     179.463 151.735  34.988  1.00  0.00           H  
ATOM    761 2HE  LYS A  46     179.379 151.923  33.224  1.00  0.00           H  
ATOM    762 1HZ  LYS A  46     179.545 154.051  34.316  1.00  0.00           H  
ATOM    763 2HZ  LYS A  46     178.082 153.906  33.514  1.00  0.00           H  
ATOM    764 3HZ  LYS A  46     178.171 153.779  35.181  1.00  0.00           H  
ATOM    765  N   ASN A  47     174.223 146.768  34.214  1.00  0.00           N  
ATOM    766  CA  ASN A  47     172.814 146.355  34.254  1.00  0.00           C  
ATOM    767  C   ASN A  47     172.402 145.299  33.208  1.00  0.00           C  
ATOM    768  O   ASN A  47     171.310 145.368  32.651  1.00  0.00           O  
ATOM    769  CB  ASN A  47     171.927 147.583  34.106  1.00  0.00           C  
ATOM    770  CG  ASN A  47     172.155 148.567  35.208  1.00  0.00           C  
ATOM    771  OD1 ASN A  47     172.315 148.189  36.379  1.00  0.00           O  
ATOM    772  ND2 ASN A  47     172.177 149.833  34.866  1.00  0.00           N  
ATOM    773  H   ASN A  47     174.774 146.637  35.052  1.00  0.00           H  
ATOM    774  HA  ASN A  47     172.621 145.915  35.230  1.00  0.00           H  
ATOM    775 1HB  ASN A  47     172.098 148.067  33.150  1.00  0.00           H  
ATOM    776 2HB  ASN A  47     170.883 147.274  34.131  1.00  0.00           H  
ATOM    777 1HD2 ASN A  47     172.325 150.539  35.561  1.00  0.00           H  
ATOM    778 2HD2 ASN A  47     172.041 150.096  33.909  1.00  0.00           H  
ATOM    779  N   LEU A  48     173.270 144.319  32.966  1.00  0.00           N  
ATOM    780  CA  LEU A  48     172.939 143.267  32.003  1.00  0.00           C  
ATOM    781  C   LEU A  48     172.307 142.036  32.664  1.00  0.00           C  
ATOM    782  O   LEU A  48     172.746 141.593  33.727  1.00  0.00           O  
ATOM    783  CB  LEU A  48     174.207 142.823  31.272  1.00  0.00           C  
ATOM    784  CG  LEU A  48     174.065 141.824  30.082  1.00  0.00           C  
ATOM    785  CD1 LEU A  48     173.348 142.514  28.889  1.00  0.00           C  
ATOM    786  CD2 LEU A  48     175.427 141.351  29.674  1.00  0.00           C  
ATOM    787  H   LEU A  48     174.151 144.322  33.454  1.00  0.00           H  
ATOM    788  HA  LEU A  48     172.231 143.678  31.286  1.00  0.00           H  
ATOM    789 1HB  LEU A  48     174.697 143.676  30.936  1.00  0.00           H  
ATOM    790 2HB  LEU A  48     174.842 142.352  32.002  1.00  0.00           H  
ATOM    791  HG  LEU A  48     173.482 140.960  30.391  1.00  0.00           H  
ATOM    792 1HD1 LEU A  48     173.277 141.839  28.076  1.00  0.00           H  
ATOM    793 2HD1 LEU A  48     172.350 142.833  29.178  1.00  0.00           H  
ATOM    794 3HD1 LEU A  48     173.899 143.364  28.563  1.00  0.00           H  
ATOM    795 1HD2 LEU A  48     175.317 140.644  28.869  1.00  0.00           H  
ATOM    796 2HD2 LEU A  48     176.038 142.183  29.350  1.00  0.00           H  
ATOM    797 3HD2 LEU A  48     175.891 140.873  30.505  1.00  0.00           H  
ATOM    798  N   HIS A  49     171.300 141.470  31.998  1.00  0.00           N  
ATOM    799  CA  HIS A  49     170.595 140.249  32.392  1.00  0.00           C  
ATOM    800  C   HIS A  49     171.468 138.995  32.219  1.00  0.00           C  
ATOM    801  O   HIS A  49     172.244 138.891  31.261  1.00  0.00           O  
ATOM    802  CB  HIS A  49     169.289 140.108  31.594  1.00  0.00           C  
ATOM    803  CG  HIS A  49     168.333 139.065  32.137  1.00  0.00           C  
ATOM    804  ND1 HIS A  49     168.485 137.705  31.923  1.00  0.00           N  
ATOM    805  CD2 HIS A  49     167.214 139.203  32.888  1.00  0.00           C  
ATOM    806  CE1 HIS A  49     167.499 137.054  32.532  1.00  0.00           C  
ATOM    807  NE2 HIS A  49     166.717 137.943  33.119  1.00  0.00           N  
ATOM    808  H   HIS A  49     170.966 141.941  31.169  1.00  0.00           H  
ATOM    809  HA  HIS A  49     170.329 140.318  33.448  1.00  0.00           H  
ATOM    810 1HB  HIS A  49     168.769 141.069  31.581  1.00  0.00           H  
ATOM    811 2HB  HIS A  49     169.522 139.851  30.562  1.00  0.00           H  
ATOM    812  HD2 HIS A  49     166.787 140.141  33.249  1.00  0.00           H  
ATOM    813  HE1 HIS A  49     167.350 135.973  32.541  1.00  0.00           H  
ATOM    814  HE2 HIS A  49     165.882 137.736  33.655  1.00  0.00           H  
ATOM    815  N   GLU A  50     171.338 138.038  33.143  1.00  0.00           N  
ATOM    816  CA  GLU A  50     172.082 136.776  33.089  1.00  0.00           C  
ATOM    817  C   GLU A  50     171.941 136.015  31.769  1.00  0.00           C  
ATOM    818  O   GLU A  50     172.902 135.374  31.320  1.00  0.00           O  
ATOM    819  CB  GLU A  50     171.633 135.847  34.220  1.00  0.00           C  
ATOM    820  CG  GLU A  50     172.343 134.482  34.231  1.00  0.00           C  
ATOM    821  CD  GLU A  50     171.934 133.613  35.384  1.00  0.00           C  
ATOM    822  OE1 GLU A  50     171.211 134.083  36.228  1.00  0.00           O  
ATOM    823  OE2 GLU A  50     172.330 132.460  35.412  1.00  0.00           O  
ATOM    824  H   GLU A  50     170.702 138.184  33.916  1.00  0.00           H  
ATOM    825  HA  GLU A  50     173.135 137.007  33.240  1.00  0.00           H  
ATOM    826 1HB  GLU A  50     171.815 136.331  35.179  1.00  0.00           H  
ATOM    827 2HB  GLU A  50     170.558 135.672  34.137  1.00  0.00           H  
ATOM    828 1HG  GLU A  50     172.110 133.944  33.313  1.00  0.00           H  
ATOM    829 2HG  GLU A  50     173.422 134.639  34.258  1.00  0.00           H  
ATOM    830  N   LYS A  51     170.754 136.012  31.160  1.00  0.00           N  
ATOM    831  CA  LYS A  51     170.591 135.262  29.921  1.00  0.00           C  
ATOM    832  C   LYS A  51     171.562 135.765  28.866  1.00  0.00           C  
ATOM    833  O   LYS A  51     172.186 134.973  28.156  1.00  0.00           O  
ATOM    834  CB  LYS A  51     169.153 135.365  29.410  1.00  0.00           C  
ATOM    835  CG  LYS A  51     168.875 134.559  28.147  1.00  0.00           C  
ATOM    836  CD  LYS A  51     167.404 134.619  27.766  1.00  0.00           C  
ATOM    837  CE  LYS A  51     167.093 133.686  26.605  1.00  0.00           C  
ATOM    838  NZ  LYS A  51     167.708 134.155  25.334  1.00  0.00           N  
ATOM    839  H   LYS A  51     169.972 136.543  31.548  1.00  0.00           H  
ATOM    840  HA  LYS A  51     170.818 134.216  30.116  1.00  0.00           H  
ATOM    841 1HB  LYS A  51     168.466 135.021  30.184  1.00  0.00           H  
ATOM    842 2HB  LYS A  51     168.915 136.408  29.200  1.00  0.00           H  
ATOM    843 1HG  LYS A  51     169.472 134.955  27.324  1.00  0.00           H  
ATOM    844 2HG  LYS A  51     169.158 133.519  28.310  1.00  0.00           H  
ATOM    845 1HD  LYS A  51     166.793 134.334  28.624  1.00  0.00           H  
ATOM    846 2HD  LYS A  51     167.143 135.638  27.480  1.00  0.00           H  
ATOM    847 1HE  LYS A  51     167.469 132.689  26.830  1.00  0.00           H  
ATOM    848 2HE  LYS A  51     166.014 133.621  26.469  1.00  0.00           H  
ATOM    849 1HZ  LYS A  51     167.479 133.511  24.591  1.00  0.00           H  
ATOM    850 2HZ  LYS A  51     167.352 135.073  25.106  1.00  0.00           H  
ATOM    851 3HZ  LYS A  51     168.711 134.201  25.442  1.00  0.00           H  
ATOM    852  N   ARG A  52     171.714 137.092  28.804  1.00  0.00           N  
ATOM    853  CA  ARG A  52     172.587 137.701  27.821  1.00  0.00           C  
ATOM    854  C   ARG A  52     174.040 137.448  28.161  1.00  0.00           C  
ATOM    855  O   ARG A  52     174.856 137.293  27.247  1.00  0.00           O  
ATOM    856  CB  ARG A  52     172.359 139.175  27.752  1.00  0.00           C  
ATOM    857  CG  ARG A  52     171.022 139.624  27.239  1.00  0.00           C  
ATOM    858  CD  ARG A  52     170.744 139.149  25.881  1.00  0.00           C  
ATOM    859  NE  ARG A  52     169.613 139.833  25.338  1.00  0.00           N  
ATOM    860  CZ  ARG A  52     169.011 139.575  24.186  1.00  0.00           C  
ATOM    861  NH1 ARG A  52     169.409 138.586  23.391  1.00  0.00           N  
ATOM    862  NH2 ARG A  52     167.998 140.354  23.884  1.00  0.00           N  
ATOM    863  H   ARG A  52     171.184 137.666  29.439  1.00  0.00           H  
ATOM    864  HA  ARG A  52     172.382 137.261  26.855  1.00  0.00           H  
ATOM    865 1HB  ARG A  52     172.474 139.582  28.749  1.00  0.00           H  
ATOM    866 2HB  ARG A  52     173.123 139.600  27.113  1.00  0.00           H  
ATOM    867 1HG  ARG A  52     170.238 139.250  27.896  1.00  0.00           H  
ATOM    868 2HG  ARG A  52     170.991 140.706  27.228  1.00  0.00           H  
ATOM    869 1HD  ARG A  52     171.599 139.295  25.228  1.00  0.00           H  
ATOM    870 2HD  ARG A  52     170.495 138.089  25.926  1.00  0.00           H  
ATOM    871  HE  ARG A  52     169.217 140.614  25.877  1.00  0.00           H  
ATOM    872 1HH1 ARG A  52     170.200 137.977  23.665  1.00  0.00           H  
ATOM    873 2HH1 ARG A  52     168.933 138.410  22.522  1.00  0.00           H  
ATOM    874 1HH2 ARG A  52     167.762 141.097  24.569  1.00  0.00           H  
ATOM    875 2HH2 ARG A  52     167.475 140.234  23.031  1.00  0.00           H  
ATOM    876  N   GLU A  53     174.374 137.421  29.454  1.00  0.00           N  
ATOM    877  CA  GLU A  53     175.734 137.108  29.879  1.00  0.00           C  
ATOM    878  C   GLU A  53     176.123 135.751  29.337  1.00  0.00           C  
ATOM    879  O   GLU A  53     177.236 135.574  28.830  1.00  0.00           O  
ATOM    880  CB  GLU A  53     175.853 137.121  31.405  1.00  0.00           C  
ATOM    881  CG  GLU A  53     177.226 136.732  31.932  1.00  0.00           C  
ATOM    882  CD  GLU A  53     177.389 137.008  33.401  1.00  0.00           C  
ATOM    883  OE1 GLU A  53     176.594 137.740  33.940  1.00  0.00           O  
ATOM    884  OE2 GLU A  53     178.309 136.486  33.985  1.00  0.00           O  
ATOM    885  H   GLU A  53     173.662 137.656  30.152  1.00  0.00           H  
ATOM    886  HA  GLU A  53     176.410 137.853  29.476  1.00  0.00           H  
ATOM    887 1HB  GLU A  53     175.621 138.119  31.779  1.00  0.00           H  
ATOM    888 2HB  GLU A  53     175.123 136.434  31.832  1.00  0.00           H  
ATOM    889 1HG  GLU A  53     177.384 135.668  31.754  1.00  0.00           H  
ATOM    890 2HG  GLU A  53     177.986 137.281  31.378  1.00  0.00           H  
ATOM    891  N   ARG A  54     175.192 134.799  29.419  1.00  0.00           N  
ATOM    892  CA  ARG A  54     175.439 133.460  28.921  1.00  0.00           C  
ATOM    893  C   ARG A  54     175.535 133.422  27.391  1.00  0.00           C  
ATOM    894  O   ARG A  54     176.420 132.747  26.853  1.00  0.00           O  
ATOM    895  CB  ARG A  54     174.358 132.526  29.431  1.00  0.00           C  
ATOM    896  CG  ARG A  54     174.471 132.247  30.935  1.00  0.00           C  
ATOM    897  CD  ARG A  54     173.402 131.350  31.453  1.00  0.00           C  
ATOM    898  NE  ARG A  54     173.534 131.137  32.909  1.00  0.00           N  
ATOM    899  CZ  ARG A  54     174.316 130.224  33.513  1.00  0.00           C  
ATOM    900  NH1 ARG A  54     175.077 129.382  32.827  1.00  0.00           N  
ATOM    901  NH2 ARG A  54     174.297 130.201  34.826  1.00  0.00           N  
ATOM    902  H   ARG A  54     174.307 135.018  29.897  1.00  0.00           H  
ATOM    903  HA  ARG A  54     176.392 133.123  29.331  1.00  0.00           H  
ATOM    904 1HB  ARG A  54     173.378 132.969  29.245  1.00  0.00           H  
ATOM    905 2HB  ARG A  54     174.403 131.578  28.899  1.00  0.00           H  
ATOM    906 1HG  ARG A  54     175.442 131.798  31.139  1.00  0.00           H  
ATOM    907 2HG  ARG A  54     174.399 133.194  31.475  1.00  0.00           H  
ATOM    908 1HD  ARG A  54     172.434 131.821  31.272  1.00  0.00           H  
ATOM    909 2HD  ARG A  54     173.432 130.386  30.950  1.00  0.00           H  
ATOM    910  HE  ARG A  54     172.988 131.736  33.554  1.00  0.00           H  
ATOM    911 1HH1 ARG A  54     175.087 129.409  31.818  1.00  0.00           H  
ATOM    912 2HH1 ARG A  54     175.653 128.711  33.314  1.00  0.00           H  
ATOM    913 1HH2 ARG A  54     173.686 130.882  35.312  1.00  0.00           H  
ATOM    914 2HH2 ARG A  54     174.859 129.543  35.344  1.00  0.00           H  
ATOM    915  N   GLU A  55     174.671 134.173  26.695  1.00  0.00           N  
ATOM    916  CA  GLU A  55     174.712 134.228  25.234  1.00  0.00           C  
ATOM    917  C   GLU A  55     176.025 134.846  24.744  1.00  0.00           C  
ATOM    918  O   GLU A  55     176.624 134.364  23.780  1.00  0.00           O  
ATOM    919  CB  GLU A  55     173.525 135.030  24.697  1.00  0.00           C  
ATOM    920  CG  GLU A  55     172.178 134.337  24.846  1.00  0.00           C  
ATOM    921  CD  GLU A  55     171.028 135.186  24.380  1.00  0.00           C  
ATOM    922  OE1 GLU A  55     171.251 136.326  24.051  1.00  0.00           O  
ATOM    923  OE2 GLU A  55     169.925 134.694  24.354  1.00  0.00           O  
ATOM    924  H   GLU A  55     173.921 134.667  27.198  1.00  0.00           H  
ATOM    925  HA  GLU A  55     174.653 133.205  24.851  1.00  0.00           H  
ATOM    926 1HB  GLU A  55     173.468 135.987  25.216  1.00  0.00           H  
ATOM    927 2HB  GLU A  55     173.677 135.241  23.638  1.00  0.00           H  
ATOM    928 1HG  GLU A  55     172.191 133.414  24.267  1.00  0.00           H  
ATOM    929 2HG  GLU A  55     172.030 134.075  25.893  1.00  0.00           H  
ATOM    930  N   ILE A  56     176.508 135.881  25.450  1.00  0.00           N  
ATOM    931  CA  ILE A  56     177.753 136.531  25.069  1.00  0.00           C  
ATOM    932  C   ILE A  56     178.917 135.601  25.310  1.00  0.00           C  
ATOM    933  O   ILE A  56     179.802 135.519  24.453  1.00  0.00           O  
ATOM    934  CB  ILE A  56     177.966 137.839  25.852  1.00  0.00           C  
ATOM    935  CG1 ILE A  56     176.926 138.884  25.438  1.00  0.00           C  
ATOM    936  CG2 ILE A  56     179.374 138.369  25.631  1.00  0.00           C  
ATOM    937  CD1 ILE A  56     176.855 140.076  26.365  1.00  0.00           C  
ATOM    938  H   ILE A  56     175.940 136.252  26.217  1.00  0.00           H  
ATOM    939  HA  ILE A  56     177.737 136.734  24.015  1.00  0.00           H  
ATOM    940  HB  ILE A  56     177.820 137.655  26.916  1.00  0.00           H  
ATOM    941 1HG1 ILE A  56     177.153 139.245  24.435  1.00  0.00           H  
ATOM    942 2HG1 ILE A  56     175.939 138.422  25.403  1.00  0.00           H  
ATOM    943 1HG2 ILE A  56     179.507 139.294  26.191  1.00  0.00           H  
ATOM    944 2HG2 ILE A  56     180.098 137.630  25.974  1.00  0.00           H  
ATOM    945 3HG2 ILE A  56     179.528 138.562  24.569  1.00  0.00           H  
ATOM    946 1HD1 ILE A  56     176.096 140.772  26.007  1.00  0.00           H  
ATOM    947 2HD1 ILE A  56     176.594 139.741  27.370  1.00  0.00           H  
ATOM    948 3HD1 ILE A  56     177.822 140.576  26.389  1.00  0.00           H  
ATOM    949  N   LYS A  57     178.945 134.907  26.442  1.00  0.00           N  
ATOM    950  CA  LYS A  57     180.036 133.991  26.716  1.00  0.00           C  
ATOM    951  C   LYS A  57     180.152 132.914  25.633  1.00  0.00           C  
ATOM    952  O   LYS A  57     181.249 132.661  25.136  1.00  0.00           O  
ATOM    953  CB  LYS A  57     179.848 133.344  28.089  1.00  0.00           C  
ATOM    954  CG  LYS A  57     180.994 132.437  28.519  1.00  0.00           C  
ATOM    955  CD  LYS A  57     182.261 133.237  28.786  1.00  0.00           C  
ATOM    956  CE  LYS A  57     183.365 132.354  29.350  1.00  0.00           C  
ATOM    957  NZ  LYS A  57     182.969 131.724  30.639  1.00  0.00           N  
ATOM    958  H   LYS A  57     178.204 135.042  27.145  1.00  0.00           H  
ATOM    959  HA  LYS A  57     180.971 134.565  26.730  1.00  0.00           H  
ATOM    960 1HB  LYS A  57     179.735 134.121  28.845  1.00  0.00           H  
ATOM    961 2HB  LYS A  57     178.934 132.750  28.090  1.00  0.00           H  
ATOM    962 1HG  LYS A  57     180.714 131.902  29.427  1.00  0.00           H  
ATOM    963 2HG  LYS A  57     181.194 131.707  27.735  1.00  0.00           H  
ATOM    964 1HD  LYS A  57     182.608 133.689  27.856  1.00  0.00           H  
ATOM    965 2HD  LYS A  57     182.046 134.033  29.498  1.00  0.00           H  
ATOM    966 1HE  LYS A  57     183.604 131.569  28.634  1.00  0.00           H  
ATOM    967 2HE  LYS A  57     184.261 132.953  29.513  1.00  0.00           H  
ATOM    968 1HZ  LYS A  57     183.727 131.149  30.979  1.00  0.00           H  
ATOM    969 2HZ  LYS A  57     182.763 132.445  31.317  1.00  0.00           H  
ATOM    970 3HZ  LYS A  57     182.150 131.151  30.497  1.00  0.00           H  
ATOM    971  N   GLU A  58     179.008 132.335  25.203  1.00  0.00           N  
ATOM    972  CA  GLU A  58     179.045 131.347  24.123  1.00  0.00           C  
ATOM    973  C   GLU A  58     179.496 131.971  22.813  1.00  0.00           C  
ATOM    974  O   GLU A  58     180.284 131.375  22.073  1.00  0.00           O  
ATOM    975  CB  GLU A  58     177.676 130.693  23.904  1.00  0.00           C  
ATOM    976  CG  GLU A  58     177.684 129.611  22.798  1.00  0.00           C  
ATOM    977  CD  GLU A  58     176.388 128.864  22.665  1.00  0.00           C  
ATOM    978  OE1 GLU A  58     175.487 129.120  23.424  1.00  0.00           O  
ATOM    979  OE2 GLU A  58     176.286 128.047  21.768  1.00  0.00           O  
ATOM    980  H   GLU A  58     178.125 132.543  25.679  1.00  0.00           H  
ATOM    981  HA  GLU A  58     179.755 130.570  24.390  1.00  0.00           H  
ATOM    982 1HB  GLU A  58     177.340 130.236  24.835  1.00  0.00           H  
ATOM    983 2HB  GLU A  58     176.945 131.460  23.636  1.00  0.00           H  
ATOM    984 1HG  GLU A  58     177.901 130.083  21.841  1.00  0.00           H  
ATOM    985 2HG  GLU A  58     178.487 128.902  23.007  1.00  0.00           H  
ATOM    986  N   TYR A  59     179.000 133.176  22.521  1.00  0.00           N  
ATOM    987  CA  TYR A  59     179.415 133.869  21.322  1.00  0.00           C  
ATOM    988  C   TYR A  59     180.921 134.062  21.331  1.00  0.00           C  
ATOM    989  O   TYR A  59     181.581 133.811  20.309  1.00  0.00           O  
ATOM    990  CB  TYR A  59     178.697 135.215  21.198  1.00  0.00           C  
ATOM    991  CG  TYR A  59     178.930 135.911  19.876  1.00  0.00           C  
ATOM    992  CD1 TYR A  59     178.159 135.578  18.772  1.00  0.00           C  
ATOM    993  CD2 TYR A  59     179.913 136.883  19.767  1.00  0.00           C  
ATOM    994  CE1 TYR A  59     178.371 136.214  17.564  1.00  0.00           C  
ATOM    995  CE2 TYR A  59     180.125 137.519  18.559  1.00  0.00           C  
ATOM    996  CZ  TYR A  59     179.358 137.188  17.461  1.00  0.00           C  
ATOM    997  OH  TYR A  59     179.570 137.821  16.258  1.00  0.00           O  
ATOM    998  H   TYR A  59     178.282 133.595  23.119  1.00  0.00           H  
ATOM    999  HA  TYR A  59     179.147 133.277  20.460  1.00  0.00           H  
ATOM   1000 1HB  TYR A  59     177.623 135.068  21.322  1.00  0.00           H  
ATOM   1001 2HB  TYR A  59     179.030 135.879  21.996  1.00  0.00           H  
ATOM   1002  HD1 TYR A  59     177.385 134.815  18.857  1.00  0.00           H  
ATOM   1003  HD2 TYR A  59     180.520 137.144  20.634  1.00  0.00           H  
ATOM   1004  HE1 TYR A  59     177.765 135.953  16.697  1.00  0.00           H  
ATOM   1005  HE2 TYR A  59     180.899 138.282  18.474  1.00  0.00           H  
ATOM   1006  HH  TYR A  59     180.154 138.572  16.391  1.00  0.00           H  
ATOM   1007  N   ILE A  60     181.484 134.475  22.465  1.00  0.00           N  
ATOM   1008  CA  ILE A  60     182.911 134.709  22.555  1.00  0.00           C  
ATOM   1009  C   ILE A  60     183.665 133.407  22.273  1.00  0.00           C  
ATOM   1010  O   ILE A  60     184.628 133.431  21.509  1.00  0.00           O  
ATOM   1011  CB  ILE A  60     183.297 135.255  23.942  1.00  0.00           C  
ATOM   1012  CG1 ILE A  60     182.770 136.682  24.119  1.00  0.00           C  
ATOM   1013  CG2 ILE A  60     184.805 135.214  24.129  1.00  0.00           C  
ATOM   1014  CD1 ILE A  60     182.870 137.198  25.537  1.00  0.00           C  
ATOM   1015  H   ILE A  60     180.885 134.686  23.280  1.00  0.00           H  
ATOM   1016  HA  ILE A  60     183.184 135.419  21.779  1.00  0.00           H  
ATOM   1017  HB  ILE A  60     182.828 134.648  24.715  1.00  0.00           H  
ATOM   1018 1HG1 ILE A  60     183.325 137.358  23.470  1.00  0.00           H  
ATOM   1019 2HG1 ILE A  60     181.724 136.724  23.816  1.00  0.00           H  
ATOM   1020 1HG2 ILE A  60     185.061 135.604  25.114  1.00  0.00           H  
ATOM   1021 2HG2 ILE A  60     185.155 134.186  24.044  1.00  0.00           H  
ATOM   1022 3HG2 ILE A  60     185.284 135.824  23.362  1.00  0.00           H  
ATOM   1023 1HD1 ILE A  60     182.477 138.214  25.583  1.00  0.00           H  
ATOM   1024 2HD1 ILE A  60     182.291 136.554  26.200  1.00  0.00           H  
ATOM   1025 3HD1 ILE A  60     183.913 137.198  25.850  1.00  0.00           H  
ATOM   1026  N   GLU A  61     183.230 132.290  22.879  1.00  0.00           N  
ATOM   1027  CA  GLU A  61     183.947 131.032  22.679  1.00  0.00           C  
ATOM   1028  C   GLU A  61     183.936 130.611  21.215  1.00  0.00           C  
ATOM   1029  O   GLU A  61     184.971 130.169  20.697  1.00  0.00           O  
ATOM   1030  CB  GLU A  61     183.332 129.926  23.539  1.00  0.00           C  
ATOM   1031  CG  GLU A  61     183.550 130.099  25.035  1.00  0.00           C  
ATOM   1032  CD  GLU A  61     182.940 128.990  25.848  1.00  0.00           C  
ATOM   1033  OE1 GLU A  61     182.287 128.151  25.276  1.00  0.00           O  
ATOM   1034  OE2 GLU A  61     183.130 128.982  27.042  1.00  0.00           O  
ATOM   1035  H   GLU A  61     182.418 132.324  23.502  1.00  0.00           H  
ATOM   1036  HA  GLU A  61     184.980 131.173  23.000  1.00  0.00           H  
ATOM   1037 1HB  GLU A  61     182.258 129.880  23.361  1.00  0.00           H  
ATOM   1038 2HB  GLU A  61     183.754 128.963  23.250  1.00  0.00           H  
ATOM   1039 1HG  GLU A  61     184.621 130.134  25.236  1.00  0.00           H  
ATOM   1040 2HG  GLU A  61     183.119 131.049  25.347  1.00  0.00           H  
ATOM   1041  N   ARG A  62     182.790 130.775  20.534  1.00  0.00           N  
ATOM   1042  CA  ARG A  62     182.643 130.364  19.139  1.00  0.00           C  
ATOM   1043  C   ARG A  62     183.405 131.255  18.164  1.00  0.00           C  
ATOM   1044  O   ARG A  62     183.891 130.781  17.137  1.00  0.00           O  
ATOM   1045  CB  ARG A  62     181.176 130.320  18.747  1.00  0.00           C  
ATOM   1046  CG  ARG A  62     180.381 129.180  19.365  1.00  0.00           C  
ATOM   1047  CD  ARG A  62     178.973 129.158  18.880  1.00  0.00           C  
ATOM   1048  NE  ARG A  62     178.195 128.083  19.502  1.00  0.00           N  
ATOM   1049  CZ  ARG A  62     178.164 126.801  19.108  1.00  0.00           C  
ATOM   1050  NH1 ARG A  62     178.868 126.368  18.069  1.00  0.00           N  
ATOM   1051  NH2 ARG A  62     177.399 125.988  19.796  1.00  0.00           N  
ATOM   1052  H   ARG A  62     181.974 131.153  21.040  1.00  0.00           H  
ATOM   1053  HA  ARG A  62     183.044 129.351  19.052  1.00  0.00           H  
ATOM   1054 1HB  ARG A  62     180.698 131.256  19.046  1.00  0.00           H  
ATOM   1055 2HB  ARG A  62     181.095 130.243  17.664  1.00  0.00           H  
ATOM   1056 1HG  ARG A  62     180.856 128.234  19.114  1.00  0.00           H  
ATOM   1057 2HG  ARG A  62     180.366 129.295  20.452  1.00  0.00           H  
ATOM   1058 1HD  ARG A  62     178.503 130.109  19.146  1.00  0.00           H  
ATOM   1059 2HD  ARG A  62     178.948 129.033  17.802  1.00  0.00           H  
ATOM   1060  HE  ARG A  62     177.602 128.303  20.321  1.00  0.00           H  
ATOM   1061 1HH1 ARG A  62     179.448 127.004  17.545  1.00  0.00           H  
ATOM   1062 2HH1 ARG A  62     178.822 125.394  17.797  1.00  0.00           H  
ATOM   1063 1HH2 ARG A  62     176.871 126.384  20.595  1.00  0.00           H  
ATOM   1064 2HH2 ARG A  62     177.327 125.011  19.557  1.00  0.00           H  
ATOM   1065  N   VAL A  63     183.509 132.545  18.480  1.00  0.00           N  
ATOM   1066  CA  VAL A  63     184.174 133.494  17.595  1.00  0.00           C  
ATOM   1067  C   VAL A  63     185.656 133.661  17.914  1.00  0.00           C  
ATOM   1068  O   VAL A  63     186.462 133.813  16.978  1.00  0.00           O  
ATOM   1069  CB  VAL A  63     183.483 134.868  17.688  1.00  0.00           C  
ATOM   1070  CG1 VAL A  63     184.266 135.911  16.905  1.00  0.00           C  
ATOM   1071  CG2 VAL A  63     182.056 134.765  17.174  1.00  0.00           C  
ATOM   1072  H   VAL A  63     183.064 132.866  19.347  1.00  0.00           H  
ATOM   1073  HA  VAL A  63     184.083 133.113  16.584  1.00  0.00           H  
ATOM   1074  HB  VAL A  63     183.473 135.189  18.730  1.00  0.00           H  
ATOM   1075 1HG1 VAL A  63     183.764 136.876  16.982  1.00  0.00           H  
ATOM   1076 2HG1 VAL A  63     185.273 135.993  17.314  1.00  0.00           H  
ATOM   1077 3HG1 VAL A  63     184.321 135.615  15.858  1.00  0.00           H  
ATOM   1078 1HG2 VAL A  63     181.573 135.740  17.244  1.00  0.00           H  
ATOM   1079 2HG2 VAL A  63     182.066 134.439  16.134  1.00  0.00           H  
ATOM   1080 3HG2 VAL A  63     181.503 134.043  17.775  1.00  0.00           H  
ATOM   1081  N   LEU A  64     186.007 133.697  19.210  1.00  0.00           N  
ATOM   1082  CA  LEU A  64     187.381 133.927  19.642  1.00  0.00           C  
ATOM   1083  C   LEU A  64     188.339 132.754  19.363  1.00  0.00           C  
ATOM   1084  O   LEU A  64     189.515 132.996  19.077  1.00  0.00           O  
ATOM   1085  CB  LEU A  64     187.389 134.238  21.144  1.00  0.00           C  
ATOM   1086  CG  LEU A  64     188.731 134.707  21.720  1.00  0.00           C  
ATOM   1087  CD1 LEU A  64     189.141 136.013  21.054  1.00  0.00           C  
ATOM   1088  CD2 LEU A  64     188.606 134.876  23.226  1.00  0.00           C  
ATOM   1089  H   LEU A  64     185.275 133.586  19.918  1.00  0.00           H  
ATOM   1090  HA  LEU A  64     187.755 134.768  19.099  1.00  0.00           H  
ATOM   1091 1HB  LEU A  64     186.654 135.017  21.341  1.00  0.00           H  
ATOM   1092 2HB  LEU A  64     187.091 133.340  21.686  1.00  0.00           H  
ATOM   1093  HG  LEU A  64     189.500 133.965  21.500  1.00  0.00           H  
ATOM   1094 1HD1 LEU A  64     190.095 136.346  21.463  1.00  0.00           H  
ATOM   1095 2HD1 LEU A  64     189.242 135.859  19.980  1.00  0.00           H  
ATOM   1096 3HD1 LEU A  64     188.381 136.771  21.242  1.00  0.00           H  
ATOM   1097 1HD2 LEU A  64     189.561 135.209  23.636  1.00  0.00           H  
ATOM   1098 2HD2 LEU A  64     187.839 135.618  23.447  1.00  0.00           H  
ATOM   1099 3HD2 LEU A  64     188.330 133.923  23.678  1.00  0.00           H  
ATOM   1100  N   LEU A  65     187.881 131.503  19.492  1.00  0.00           N  
ATOM   1101  CA  LEU A  65     188.749 130.346  19.260  1.00  0.00           C  
ATOM   1102  C   LEU A  65     188.888 129.984  17.784  1.00  0.00           C  
ATOM   1103  O   LEU A  65     189.802 130.466  17.115  1.00  0.00           O  
ATOM   1104  OXT LEU A  65     188.403 128.910  17.416  1.00  0.00           O  
ATOM   1105  CB  LEU A  65     188.208 129.132  20.027  1.00  0.00           C  
ATOM   1106  CG  LEU A  65     189.092 127.880  19.999  1.00  0.00           C  
ATOM   1107  CD1 LEU A  65     190.391 128.157  20.742  1.00  0.00           C  
ATOM   1108  CD2 LEU A  65     188.341 126.714  20.627  1.00  0.00           C  
ATOM   1109  H   LEU A  65     186.913 131.337  19.790  1.00  0.00           H  
ATOM   1110  HA  LEU A  65     189.747 130.600  19.619  1.00  0.00           H  
ATOM   1111 1HB  LEU A  65     188.066 129.414  21.069  1.00  0.00           H  
ATOM   1112 2HB  LEU A  65     187.238 128.862  19.611  1.00  0.00           H  
ATOM   1113  HG  LEU A  65     189.344 127.635  18.966  1.00  0.00           H  
ATOM   1114 1HD1 LEU A  65     191.021 127.267  20.721  1.00  0.00           H  
ATOM   1115 2HD1 LEU A  65     190.917 128.983  20.261  1.00  0.00           H  
ATOM   1116 3HD1 LEU A  65     190.171 128.421  21.775  1.00  0.00           H  
ATOM   1117 1HD2 LEU A  65     188.971 125.823  20.606  1.00  0.00           H  
ATOM   1118 2HD2 LEU A  65     188.091 126.957  21.659  1.00  0.00           H  
ATOM   1119 3HD2 LEU A  65     187.426 126.525  20.065  1.00  0.00           H  
TER                                                                             
ATOM   1121  N   ASN B  66     179.495 138.894  36.983  1.00  0.00           N  
ATOM   1122  CA  ASN B  66     180.813 138.376  37.331  1.00  0.00           C  
ATOM   1123  C   ASN B  66     181.834 138.693  36.247  1.00  0.00           C  
ATOM   1124  O   ASN B  66     181.500 139.286  35.220  1.00  0.00           O  
ATOM   1125  CB  ASN B  66     180.750 136.881  37.583  1.00  0.00           C  
ATOM   1126  CG  ASN B  66     179.918 136.533  38.786  1.00  0.00           C  
ATOM   1127  OD1 ASN B  66     179.725 137.361  39.684  1.00  0.00           O  
ATOM   1128  ND2 ASN B  66     179.420 135.323  38.822  1.00  0.00           N  
ATOM   1129 1H   ASN B  66     178.845 138.671  37.710  1.00  0.00           H  
ATOM   1130 2H   ASN B  66     179.546 139.887  36.876  1.00  0.00           H  
ATOM   1131 3H   ASN B  66     179.190 138.482  36.126  1.00  0.00           H  
ATOM   1132  HA  ASN B  66     181.138 138.849  38.258  1.00  0.00           H  
ATOM   1133 1HB  ASN B  66     180.330 136.381  36.709  1.00  0.00           H  
ATOM   1134 2HB  ASN B  66     181.758 136.493  37.729  1.00  0.00           H  
ATOM   1135 1HD2 ASN B  66     178.859 135.035  39.598  1.00  0.00           H  
ATOM   1136 2HD2 ASN B  66     179.602 134.685  38.073  1.00  0.00           H  
ATOM   1137  N   THR B  67     183.083 138.298  36.478  1.00  0.00           N  
ATOM   1138  CA  THR B  67     184.149 138.547  35.514  1.00  0.00           C  
ATOM   1139  C   THR B  67     184.596 137.253  34.844  1.00  0.00           C  
ATOM   1140  O   THR B  67     184.938 136.281  35.514  1.00  0.00           O  
ATOM   1141  CB  THR B  67     185.357 139.227  36.185  1.00  0.00           C  
ATOM   1142  OG1 THR B  67     184.944 140.468  36.772  1.00  0.00           O  
ATOM   1143  CG2 THR B  67     186.454 139.492  35.166  1.00  0.00           C  
ATOM   1144  H   THR B  67     183.299 137.818  37.339  1.00  0.00           H  
ATOM   1145  HA  THR B  67     183.773 139.226  34.750  1.00  0.00           H  
ATOM   1146  HB  THR B  67     185.747 138.581  36.971  1.00  0.00           H  
ATOM   1147  HG1 THR B  67     185.449 141.188  36.385  1.00  0.00           H  
ATOM   1148 1HG2 THR B  67     187.300 139.972  35.658  1.00  0.00           H  
ATOM   1149 2HG2 THR B  67     186.778 138.549  34.726  1.00  0.00           H  
ATOM   1150 3HG2 THR B  67     186.072 140.145  34.382  1.00  0.00           H  
ATOM   1151  N   HIS B  68     184.588 137.247  33.515  1.00  0.00           N  
ATOM   1152  CA  HIS B  68     185.023 136.081  32.755  1.00  0.00           C  
ATOM   1153  C   HIS B  68     186.365 136.334  32.083  1.00  0.00           C  
ATOM   1154  O   HIS B  68     186.523 137.296  31.331  1.00  0.00           O  
ATOM   1155  CB  HIS B  68     183.980 135.702  31.699  1.00  0.00           C  
ATOM   1156  CG  HIS B  68     182.650 135.327  32.274  1.00  0.00           C  
ATOM   1157  ND1 HIS B  68     182.249 134.017  32.430  1.00  0.00           N  
ATOM   1158  CD2 HIS B  68     181.628 136.090  32.730  1.00  0.00           C  
ATOM   1159  CE1 HIS B  68     181.038 133.991  32.959  1.00  0.00           C  
ATOM   1160  NE2 HIS B  68     180.640 135.235  33.150  1.00  0.00           N  
ATOM   1161  H   HIS B  68     184.268 138.068  33.019  1.00  0.00           H  
ATOM   1162  HA  HIS B  68     185.131 135.241  33.442  1.00  0.00           H  
ATOM   1163 1HB  HIS B  68     183.833 136.539  31.016  1.00  0.00           H  
ATOM   1164 2HB  HIS B  68     184.346 134.861  31.111  1.00  0.00           H  
ATOM   1165  HD2 HIS B  68     181.597 137.180  32.759  1.00  0.00           H  
ATOM   1166  HE1 HIS B  68     180.465 133.094  33.197  1.00  0.00           H  
ATOM   1167  HE2 HIS B  68     179.752 135.518  33.541  1.00  0.00           H  
ATOM   1168  N   PHE B  69     187.326 135.454  32.346  1.00  0.00           N  
ATOM   1169  CA  PHE B  69     188.608 135.491  31.655  1.00  0.00           C  
ATOM   1170  C   PHE B  69     188.726 134.353  30.648  1.00  0.00           C  
ATOM   1171  O   PHE B  69     188.687 133.182  31.020  1.00  0.00           O  
ATOM   1172  CB  PHE B  69     189.758 135.411  32.660  1.00  0.00           C  
ATOM   1173  CG  PHE B  69     189.825 136.582  33.599  1.00  0.00           C  
ATOM   1174  CD1 PHE B  69     189.229 136.521  34.850  1.00  0.00           C  
ATOM   1175  CD2 PHE B  69     190.483 137.746  33.234  1.00  0.00           C  
ATOM   1176  CE1 PHE B  69     189.290 137.597  35.715  1.00  0.00           C  
ATOM   1177  CE2 PHE B  69     190.547 138.823  34.096  1.00  0.00           C  
ATOM   1178  CZ  PHE B  69     189.948 138.748  35.338  1.00  0.00           C  
ATOM   1179  H   PHE B  69     187.157 134.735  33.034  1.00  0.00           H  
ATOM   1180  HA  PHE B  69     188.685 136.434  31.115  1.00  0.00           H  
ATOM   1181 1HB  PHE B  69     189.659 134.503  33.255  1.00  0.00           H  
ATOM   1182 2HB  PHE B  69     190.705 135.349  32.126  1.00  0.00           H  
ATOM   1183  HD1 PHE B  69     188.709 135.610  35.148  1.00  0.00           H  
ATOM   1184  HD2 PHE B  69     190.955 137.805  32.253  1.00  0.00           H  
ATOM   1185  HE1 PHE B  69     188.817 137.536  36.695  1.00  0.00           H  
ATOM   1186  HE2 PHE B  69     191.068 139.732  33.797  1.00  0.00           H  
ATOM   1187  HZ  PHE B  69     189.996 139.597  36.019  1.00  0.00           H  
ATOM   1188  N   ILE B  70     188.860 134.706  29.373  1.00  0.00           N  
ATOM   1189  CA  ILE B  70     188.895 133.713  28.307  1.00  0.00           C  
ATOM   1190  C   ILE B  70     190.253 133.690  27.618  1.00  0.00           C  
ATOM   1191  O   ILE B  70     190.687 134.691  27.046  1.00  0.00           O  
ATOM   1192  CB  ILE B  70     187.795 133.987  27.265  1.00  0.00           C  
ATOM   1193  CG1 ILE B  70     186.428 134.093  27.947  1.00  0.00           C  
ATOM   1194  CG2 ILE B  70     187.782 132.896  26.206  1.00  0.00           C  
ATOM   1195  CD1 ILE B  70     186.021 135.510  28.282  1.00  0.00           C  
ATOM   1196  H   ILE B  70     188.950 135.684  29.139  1.00  0.00           H  
ATOM   1197  HA  ILE B  70     188.718 132.730  28.743  1.00  0.00           H  
ATOM   1198  HB  ILE B  70     187.982 134.947  26.783  1.00  0.00           H  
ATOM   1199 1HG1 ILE B  70     185.665 133.662  27.300  1.00  0.00           H  
ATOM   1200 2HG1 ILE B  70     186.437 133.515  28.871  1.00  0.00           H  
ATOM   1201 1HG2 ILE B  70     186.998 133.106  25.478  1.00  0.00           H  
ATOM   1202 2HG2 ILE B  70     188.747 132.868  25.701  1.00  0.00           H  
ATOM   1203 3HG2 ILE B  70     187.591 131.933  26.678  1.00  0.00           H  
ATOM   1204 1HD1 ILE B  70     185.042 135.503  28.763  1.00  0.00           H  
ATOM   1205 2HD1 ILE B  70     186.754 135.949  28.958  1.00  0.00           H  
ATOM   1206 3HD1 ILE B  70     185.971 136.099  27.367  1.00  0.00           H  
ATOM   1207  N   VAL B  71     190.929 132.548  27.689  1.00  0.00           N  
ATOM   1208  CA  VAL B  71     192.255 132.407  27.101  1.00  0.00           C  
ATOM   1209  C   VAL B  71     192.256 131.369  25.986  1.00  0.00           C  
ATOM   1210  O   VAL B  71     191.867 130.219  26.195  1.00  0.00           O  
ATOM   1211  CB  VAL B  71     193.277 131.999  28.179  1.00  0.00           C  
ATOM   1212  CG1 VAL B  71     194.670 131.890  27.578  1.00  0.00           C  
ATOM   1213  CG2 VAL B  71     193.258 133.007  29.318  1.00  0.00           C  
ATOM   1214  H   VAL B  71     190.526 131.763  28.179  1.00  0.00           H  
ATOM   1215  HA  VAL B  71     192.551 133.365  26.675  1.00  0.00           H  
ATOM   1216  HB  VAL B  71     193.013 131.013  28.561  1.00  0.00           H  
ATOM   1217 1HG1 VAL B  71     195.379 131.601  28.354  1.00  0.00           H  
ATOM   1218 2HG1 VAL B  71     194.669 131.138  26.790  1.00  0.00           H  
ATOM   1219 3HG1 VAL B  71     194.963 132.854  27.161  1.00  0.00           H  
ATOM   1220 1HG2 VAL B  71     193.982 132.713  30.077  1.00  0.00           H  
ATOM   1221 2HG2 VAL B  71     193.515 133.995  28.934  1.00  0.00           H  
ATOM   1222 3HG2 VAL B  71     192.262 133.038  29.760  1.00  0.00           H  
ATOM   1223  N   VAL B  72     192.695 131.771  24.799  1.00  0.00           N  
ATOM   1224  CA  VAL B  72     192.657 130.881  23.645  1.00  0.00           C  
ATOM   1225  C   VAL B  72     194.036 130.744  23.013  1.00  0.00           C  
ATOM   1226  O   VAL B  72     194.890 131.614  23.175  1.00  0.00           O  
ATOM   1227  CB  VAL B  72     191.663 131.410  22.594  1.00  0.00           C  
ATOM   1228  CG1 VAL B  72     190.254 131.454  23.168  1.00  0.00           C  
ATOM   1229  CG2 VAL B  72     192.097 132.789  22.119  1.00  0.00           C  
ATOM   1230  H   VAL B  72     193.063 132.706  24.693  1.00  0.00           H  
ATOM   1231  HA  VAL B  72     192.340 129.895  23.978  1.00  0.00           H  
ATOM   1232  HB  VAL B  72     191.644 130.723  21.748  1.00  0.00           H  
ATOM   1233 1HG1 VAL B  72     189.565 131.830  22.411  1.00  0.00           H  
ATOM   1234 2HG1 VAL B  72     189.952 130.451  23.467  1.00  0.00           H  
ATOM   1235 3HG1 VAL B  72     190.236 132.114  24.034  1.00  0.00           H  
ATOM   1236 1HG2 VAL B  72     191.390 133.156  21.376  1.00  0.00           H  
ATOM   1237 2HG2 VAL B  72     192.121 133.474  22.968  1.00  0.00           H  
ATOM   1238 3HG2 VAL B  72     193.089 132.726  21.675  1.00  0.00           H  
ATOM   1239  N   HIS B  73     194.241 129.644  22.288  1.00  0.00           N  
ATOM   1240  CA  HIS B  73     195.390 129.498  21.403  1.00  0.00           C  
ATOM   1241  C   HIS B  73     196.695 129.723  22.156  1.00  0.00           C  
ATOM   1242  O   HIS B  73     197.622 130.342  21.634  1.00  0.00           O  
ATOM   1243  CB  HIS B  73     195.296 130.476  20.228  1.00  0.00           C  
ATOM   1244  CG  HIS B  73     194.137 130.213  19.317  1.00  0.00           C  
ATOM   1245  ND1 HIS B  73     194.043 129.076  18.542  1.00  0.00           N  
ATOM   1246  CD2 HIS B  73     193.024 130.939  19.058  1.00  0.00           C  
ATOM   1247  CE1 HIS B  73     192.920 129.115  17.845  1.00  0.00           C  
ATOM   1248  NE2 HIS B  73     192.285 130.234  18.140  1.00  0.00           N  
ATOM   1249  H   HIS B  73     193.574 128.888  22.352  1.00  0.00           H  
ATOM   1250  HA  HIS B  73     195.407 128.475  21.025  1.00  0.00           H  
ATOM   1251 1HB  HIS B  73     195.208 131.495  20.608  1.00  0.00           H  
ATOM   1252 2HB  HIS B  73     196.211 130.425  19.638  1.00  0.00           H  
ATOM   1253  HD2 HIS B  73     192.764 131.904  19.495  1.00  0.00           H  
ATOM   1254  HE1 HIS B  73     192.577 128.352  17.146  1.00  0.00           H  
ATOM   1255  HE2 HIS B  73     191.399 130.530  17.755  1.00  0.00           H  
ATOM   1256  N   GLY B  74     196.764 129.215  23.382  1.00  0.00           N  
ATOM   1257  CA  GLY B  74     197.999 129.279  24.157  1.00  0.00           C  
ATOM   1258  C   GLY B  74     198.596 127.893  24.356  1.00  0.00           C  
ATOM   1259  O   GLY B  74     198.166 126.923  23.734  1.00  0.00           O  
ATOM   1260  H   GLY B  74     195.940 128.792  23.784  1.00  0.00           H  
ATOM   1261 1HA  GLY B  74     198.717 129.919  23.642  1.00  0.00           H  
ATOM   1262 2HA  GLY B  74     197.797 129.736  25.124  1.00  0.00           H  
ATOM   1263  N   THR B  75     199.591 127.808  25.240  1.00  0.00           N  
ATOM   1264  CA  THR B  75     200.244 126.547  25.568  1.00  0.00           C  
ATOM   1265  C   THR B  75     199.652 125.935  26.833  1.00  0.00           C  
ATOM   1266  O   THR B  75     198.898 126.591  27.551  1.00  0.00           O  
ATOM   1267  CB  THR B  75     201.762 126.738  25.746  1.00  0.00           C  
ATOM   1268  OG1 THR B  75     202.012 127.550  26.900  1.00  0.00           O  
ATOM   1269  CG2 THR B  75     202.362 127.409  24.520  1.00  0.00           C  
ATOM   1270  H   THR B  75     199.904 128.651  25.703  1.00  0.00           H  
ATOM   1271  HA  THR B  75     200.085 125.850  24.744  1.00  0.00           H  
ATOM   1272  HB  THR B  75     202.236 125.768  25.891  1.00  0.00           H  
ATOM   1273  HG1 THR B  75     202.261 128.434  26.621  1.00  0.00           H  
ATOM   1274 1HG2 THR B  75     203.435 127.536  24.663  1.00  0.00           H  
ATOM   1275 2HG2 THR B  75     202.183 126.789  23.641  1.00  0.00           H  
ATOM   1276 3HG2 THR B  75     201.898 128.384  24.375  1.00  0.00           H  
ATOM   1277  N   GLU B  76     200.005 124.681  27.109  1.00  0.00           N  
ATOM   1278  CA  GLU B  76     199.601 124.030  28.350  1.00  0.00           C  
ATOM   1279  C   GLU B  76     200.194 124.740  29.562  1.00  0.00           C  
ATOM   1280  O   GLU B  76     199.529 124.881  30.588  1.00  0.00           O  
ATOM   1281  CB  GLU B  76     200.029 122.561  28.347  1.00  0.00           C  
ATOM   1282  CG  GLU B  76     199.741 121.818  29.643  1.00  0.00           C  
ATOM   1283  CD  GLU B  76     198.275 121.761  29.970  1.00  0.00           C  
ATOM   1284  OE1 GLU B  76     197.481 121.959  29.083  1.00  0.00           O  
ATOM   1285  OE2 GLU B  76     197.950 121.521  31.109  1.00  0.00           O  
ATOM   1286  H   GLU B  76     200.560 124.166  26.441  1.00  0.00           H  
ATOM   1287  HA  GLU B  76     198.515 124.078  28.427  1.00  0.00           H  
ATOM   1288 1HB  GLU B  76     199.519 122.035  27.540  1.00  0.00           H  
ATOM   1289 2HB  GLU B  76     201.102 122.494  28.155  1.00  0.00           H  
ATOM   1290 1HG  GLU B  76     200.123 120.802  29.560  1.00  0.00           H  
ATOM   1291 2HG  GLU B  76     200.271 122.311  30.457  1.00  0.00           H  
ATOM   1292  N   GLU B  77     201.438 125.188  29.441  1.00  0.00           N  
ATOM   1293  CA  GLU B  77     202.074 125.938  30.516  1.00  0.00           C  
ATOM   1294  C   GLU B  77     201.358 127.257  30.767  1.00  0.00           C  
ATOM   1295  O   GLU B  77     201.165 127.670  31.909  1.00  0.00           O  
ATOM   1296  CB  GLU B  77     203.545 126.200  30.185  1.00  0.00           C  
ATOM   1297  CG  GLU B  77     204.426 124.960  30.212  1.00  0.00           C  
ATOM   1298  CD  GLU B  77     205.857 125.251  29.855  1.00  0.00           C  
ATOM   1299  OE1 GLU B  77     206.145 126.368  29.498  1.00  0.00           O  
ATOM   1300  OE2 GLU B  77     206.664 124.355  29.940  1.00  0.00           O  
ATOM   1301  H   GLU B  77     201.948 125.021  28.583  1.00  0.00           H  
ATOM   1302  HA  GLU B  77     202.022 125.343  31.430  1.00  0.00           H  
ATOM   1303 1HB  GLU B  77     203.621 126.644  29.192  1.00  0.00           H  
ATOM   1304 2HB  GLU B  77     203.955 126.917  30.896  1.00  0.00           H  
ATOM   1305 1HG  GLU B  77     204.394 124.525  31.210  1.00  0.00           H  
ATOM   1306 2HG  GLU B  77     204.025 124.227  29.513  1.00  0.00           H  
ATOM   1307  N   ALA B  78     200.957 127.908  29.681  1.00  0.00           N  
ATOM   1308  CA  ALA B  78     200.238 129.174  29.761  1.00  0.00           C  
ATOM   1309  C   ALA B  78     198.881 128.994  30.431  1.00  0.00           C  
ATOM   1310  O   ALA B  78     198.454 129.843  31.213  1.00  0.00           O  
ATOM   1311  CB  ALA B  78     200.070 129.776  28.374  1.00  0.00           C  
ATOM   1312  H   ALA B  78     201.153 127.510  28.775  1.00  0.00           H  
ATOM   1313  HA  ALA B  78     200.824 129.865  30.368  1.00  0.00           H  
ATOM   1314 1HB  ALA B  78     199.532 130.721  28.452  1.00  0.00           H  
ATOM   1315 2HB  ALA B  78     201.051 129.953  27.933  1.00  0.00           H  
ATOM   1316 3HB  ALA B  78     199.506 129.088  27.745  1.00  0.00           H  
ATOM   1317  N   ARG B  79     198.208 127.886  30.125  1.00  0.00           N  
ATOM   1318  CA  ARG B  79     196.919 127.585  30.741  1.00  0.00           C  
ATOM   1319  C   ARG B  79     197.068 127.361  32.241  1.00  0.00           C  
ATOM   1320  O   ARG B  79     196.251 127.845  33.024  1.00  0.00           O  
ATOM   1321  CB  ARG B  79     196.296 126.352  30.104  1.00  0.00           C  
ATOM   1322  CG  ARG B  79     195.696 126.578  28.726  1.00  0.00           C  
ATOM   1323  CD  ARG B  79     194.889 125.414  28.279  1.00  0.00           C  
ATOM   1324  NE  ARG B  79     195.728 124.290  27.891  1.00  0.00           N  
ATOM   1325  CZ  ARG B  79     196.186 124.073  26.644  1.00  0.00           C  
ATOM   1326  NH1 ARG B  79     195.880 124.907  25.675  1.00  0.00           N  
ATOM   1327  NH2 ARG B  79     196.944 123.021  26.392  1.00  0.00           N  
ATOM   1328  H   ARG B  79     198.595 127.238  29.454  1.00  0.00           H  
ATOM   1329  HA  ARG B  79     196.257 128.439  30.591  1.00  0.00           H  
ATOM   1330 1HB  ARG B  79     197.048 125.571  30.013  1.00  0.00           H  
ATOM   1331 2HB  ARG B  79     195.506 125.971  30.749  1.00  0.00           H  
ATOM   1332 1HG  ARG B  79     195.049 127.455  28.750  1.00  0.00           H  
ATOM   1333 2HG  ARG B  79     196.497 126.737  28.002  1.00  0.00           H  
ATOM   1334 1HD  ARG B  79     194.241 125.090  29.093  1.00  0.00           H  
ATOM   1335 2HD  ARG B  79     194.282 125.699  27.422  1.00  0.00           H  
ATOM   1336  HE  ARG B  79     195.985 123.626  28.610  1.00  0.00           H  
ATOM   1337 1HH1 ARG B  79     195.300 125.714  25.869  1.00  0.00           H  
ATOM   1338 2HH1 ARG B  79     196.223 124.747  24.741  1.00  0.00           H  
ATOM   1339 1HH2 ARG B  79     197.177 122.377  27.136  1.00  0.00           H  
ATOM   1340 2HH2 ARG B  79     197.286 122.856  25.456  1.00  0.00           H  
ATOM   1341  N   GLN B  80     198.105 126.626  32.631  1.00  0.00           N  
ATOM   1342  CA  GLN B  80     198.383 126.373  34.041  1.00  0.00           C  
ATOM   1343  C   GLN B  80     198.749 127.660  34.769  1.00  0.00           C  
ATOM   1344  O   GLN B  80     198.334 127.872  35.908  1.00  0.00           O  
ATOM   1345  CB  GLN B  80     199.512 125.350  34.189  1.00  0.00           C  
ATOM   1346  CG  GLN B  80     199.129 123.937  33.784  1.00  0.00           C  
ATOM   1347  CD  GLN B  80     200.286 122.965  33.910  1.00  0.00           C  
ATOM   1348  OE1 GLN B  80     201.240 123.206  34.656  1.00  0.00           O  
ATOM   1349  NE2 GLN B  80     200.209 121.858  33.182  1.00  0.00           N  
ATOM   1350  H   GLN B  80     198.716 126.229  31.931  1.00  0.00           H  
ATOM   1351  HA  GLN B  80     197.480 125.973  34.503  1.00  0.00           H  
ATOM   1352 1HB  GLN B  80     200.362 125.656  33.579  1.00  0.00           H  
ATOM   1353 2HB  GLN B  80     199.846 125.325  35.226  1.00  0.00           H  
ATOM   1354 1HG  GLN B  80     198.321 123.592  34.430  1.00  0.00           H  
ATOM   1355 2HG  GLN B  80     198.799 123.945  32.745  1.00  0.00           H  
ATOM   1356 1HE2 GLN B  80     200.943 121.178  33.223  1.00  0.00           H  
ATOM   1357 2HE2 GLN B  80     199.418 121.701  32.591  1.00  0.00           H  
ATOM   1358  N   LEU B  81     199.523 128.519  34.109  1.00  0.00           N  
ATOM   1359  CA  LEU B  81     199.853 129.826  34.663  1.00  0.00           C  
ATOM   1360  C   LEU B  81     198.614 130.704  34.779  1.00  0.00           C  
ATOM   1361  O   LEU B  81     198.445 131.434  35.757  1.00  0.00           O  
ATOM   1362  CB  LEU B  81     200.901 130.523  33.787  1.00  0.00           C  
ATOM   1363  CG  LEU B  81     202.316 129.932  33.844  1.00  0.00           C  
ATOM   1364  CD1 LEU B  81     203.170 130.552  32.747  1.00  0.00           C  
ATOM   1365  CD2 LEU B  81     202.918 130.188  35.217  1.00  0.00           C  
ATOM   1366  H   LEU B  81     199.887 128.261  33.203  1.00  0.00           H  
ATOM   1367  HA  LEU B  81     200.270 129.683  35.660  1.00  0.00           H  
ATOM   1368 1HB  LEU B  81     200.568 130.487  32.751  1.00  0.00           H  
ATOM   1369 2HB  LEU B  81     200.967 131.569  34.089  1.00  0.00           H  
ATOM   1370  HG  LEU B  81     202.268 128.858  33.663  1.00  0.00           H  
ATOM   1371 1HD1 LEU B  81     204.175 130.131  32.787  1.00  0.00           H  
ATOM   1372 2HD1 LEU B  81     202.727 130.337  31.774  1.00  0.00           H  
ATOM   1373 3HD1 LEU B  81     203.223 131.630  32.892  1.00  0.00           H  
ATOM   1374 1HD2 LEU B  81     203.924 129.767  35.258  1.00  0.00           H  
ATOM   1375 2HD2 LEU B  81     202.968 131.262  35.399  1.00  0.00           H  
ATOM   1376 3HD2 LEU B  81     202.297 129.719  35.980  1.00  0.00           H  
ATOM   1377  N   ALA B  82     197.747 130.618  33.776  1.00  0.00           N  
ATOM   1378  CA  ALA B  82     196.517 131.399  33.750  1.00  0.00           C  
ATOM   1379  C   ALA B  82     195.655 131.112  34.973  1.00  0.00           C  
ATOM   1380  O   ALA B  82     195.066 132.022  35.558  1.00  0.00           O  
ATOM   1381  CB  ALA B  82     195.736 131.114  32.475  1.00  0.00           C  
ATOM   1382  H   ALA B  82     197.950 129.996  33.005  1.00  0.00           H  
ATOM   1383  HA  ALA B  82     196.776 132.457  33.759  1.00  0.00           H  
ATOM   1384 1HB  ALA B  82     194.821 131.705  32.469  1.00  0.00           H  
ATOM   1385 2HB  ALA B  82     196.343 131.378  31.610  1.00  0.00           H  
ATOM   1386 3HB  ALA B  82     195.485 130.055  32.432  1.00  0.00           H  
ATOM   1387  N   GLU B  83     195.596 129.841  35.356  1.00  0.00           N  
ATOM   1388  CA  GLU B  83     194.858 129.411  36.539  1.00  0.00           C  
ATOM   1389  C   GLU B  83     195.512 129.928  37.813  1.00  0.00           C  
ATOM   1390  O   GLU B  83     194.825 130.375  38.732  1.00  0.00           O  
ATOM   1391  CB  GLU B  83     194.766 127.884  36.586  1.00  0.00           C  
ATOM   1392  CG  GLU B  83     193.880 127.275  35.508  1.00  0.00           C  
ATOM   1393  CD  GLU B  83     193.732 125.785  35.646  1.00  0.00           C  
ATOM   1394  OE1 GLU B  83     194.463 125.203  36.410  1.00  0.00           O  
ATOM   1395  OE2 GLU B  83     192.887 125.229  34.985  1.00  0.00           O  
ATOM   1396  H   GLU B  83     196.080 129.141  34.812  1.00  0.00           H  
ATOM   1397  HA  GLU B  83     193.849 129.823  36.484  1.00  0.00           H  
ATOM   1398 1HB  GLU B  83     195.763 127.456  36.481  1.00  0.00           H  
ATOM   1399 2HB  GLU B  83     194.376 127.573  37.555  1.00  0.00           H  
ATOM   1400 1HG  GLU B  83     192.893 127.733  35.561  1.00  0.00           H  
ATOM   1401 2HG  GLU B  83     194.304 127.504  34.531  1.00  0.00           H  
ATOM   1402  N   GLU B  84     196.839 129.865  37.862  1.00  0.00           N  
ATOM   1403  CA  GLU B  84     197.593 130.330  39.018  1.00  0.00           C  
ATOM   1404  C   GLU B  84     197.463 131.839  39.191  1.00  0.00           C  
ATOM   1405  O   GLU B  84     197.364 132.335  40.314  1.00  0.00           O  
ATOM   1406  CB  GLU B  84     199.068 129.947  38.880  1.00  0.00           C  
ATOM   1407  CG  GLU B  84     199.350 128.460  39.044  1.00  0.00           C  
ATOM   1408  CD  GLU B  84     200.803 128.117  38.868  1.00  0.00           C  
ATOM   1409  OE1 GLU B  84     201.562 128.989  38.521  1.00  0.00           O  
ATOM   1410  OE2 GLU B  84     201.154 126.980  39.081  1.00  0.00           O  
ATOM   1411  H   GLU B  84     197.341 129.479  37.075  1.00  0.00           H  
ATOM   1412  HA  GLU B  84     197.190 129.852  39.911  1.00  0.00           H  
ATOM   1413 1HB  GLU B  84     199.433 130.250  37.899  1.00  0.00           H  
ATOM   1414 2HB  GLU B  84     199.654 130.483  39.627  1.00  0.00           H  
ATOM   1415 1HG  GLU B  84     199.033 128.148  40.039  1.00  0.00           H  
ATOM   1416 2HG  GLU B  84     198.759 127.907  38.315  1.00  0.00           H  
ATOM   1417  N   ILE B  85     197.470 132.560  38.075  1.00  0.00           N  
ATOM   1418  CA  ILE B  85     197.372 134.016  38.097  1.00  0.00           C  
ATOM   1419  C   ILE B  85     196.100 134.472  38.799  1.00  0.00           C  
ATOM   1420  O   ILE B  85     196.145 135.322  39.688  1.00  0.00           O  
ATOM   1421  CB  ILE B  85     197.404 134.591  36.669  1.00  0.00           C  
ATOM   1422  CG1 ILE B  85     198.812 134.473  36.078  1.00  0.00           C  
ATOM   1423  CG2 ILE B  85     196.943 136.040  36.669  1.00  0.00           C  
ATOM   1424  CD1 ILE B  85     198.860 134.649  34.577  1.00  0.00           C  
ATOM   1425  H   ILE B  85     197.558 132.092  37.185  1.00  0.00           H  
ATOM   1426  HA  ILE B  85     198.219 134.412  38.658  1.00  0.00           H  
ATOM   1427  HB  ILE B  85     196.743 134.009  36.028  1.00  0.00           H  
ATOM   1428 1HG1 ILE B  85     199.460 135.222  36.530  1.00  0.00           H  
ATOM   1429 2HG1 ILE B  85     199.227 133.494  36.319  1.00  0.00           H  
ATOM   1430 1HG2 ILE B  85     196.973 136.431  35.652  1.00  0.00           H  
ATOM   1431 2HG2 ILE B  85     195.925 136.098  37.050  1.00  0.00           H  
ATOM   1432 3HG2 ILE B  85     197.603 136.632  37.304  1.00  0.00           H  
ATOM   1433 1HD1 ILE B  85     199.890 134.551  34.232  1.00  0.00           H  
ATOM   1434 2HD1 ILE B  85     198.244 133.885  34.101  1.00  0.00           H  
ATOM   1435 3HD1 ILE B  85     198.482 135.636  34.314  1.00  0.00           H  
ATOM   1436  N   VAL B  86     194.967 133.903  38.398  1.00  0.00           N  
ATOM   1437  CA  VAL B  86     193.687 134.257  38.998  1.00  0.00           C  
ATOM   1438  C   VAL B  86     193.540 133.649  40.388  1.00  0.00           C  
ATOM   1439  O   VAL B  86     193.106 134.325  41.319  1.00  0.00           O  
ATOM   1440  CB  VAL B  86     192.528 133.775  38.105  1.00  0.00           C  
ATOM   1441  CG1 VAL B  86     191.191 134.021  38.788  1.00  0.00           C  
ATOM   1442  CG2 VAL B  86     192.584 134.481  36.759  1.00  0.00           C  
ATOM   1443  H   VAL B  86     194.994 133.213  37.661  1.00  0.00           H  
ATOM   1444  HA  VAL B  86     193.633 135.344  39.085  1.00  0.00           H  
ATOM   1445  HB  VAL B  86     192.620 132.699  37.956  1.00  0.00           H  
ATOM   1446 1HG1 VAL B  86     190.384 133.674  38.143  1.00  0.00           H  
ATOM   1447 2HG1 VAL B  86     191.160 133.477  39.732  1.00  0.00           H  
ATOM   1448 3HG1 VAL B  86     191.071 135.087  38.978  1.00  0.00           H  
ATOM   1449 1HG2 VAL B  86     191.762 134.135  36.132  1.00  0.00           H  
ATOM   1450 2HG2 VAL B  86     192.498 135.558  36.909  1.00  0.00           H  
ATOM   1451 3HG2 VAL B  86     193.532 134.258  36.269  1.00  0.00           H  
ATOM   1452  N   ARG B  87     193.922 132.381  40.532  1.00  0.00           N  
ATOM   1453  CA  ARG B  87     193.756 131.680  41.799  1.00  0.00           C  
ATOM   1454  C   ARG B  87     194.529 132.371  42.917  1.00  0.00           C  
ATOM   1455  O   ARG B  87     193.994 132.588  44.004  1.00  0.00           O  
ATOM   1456  CB  ARG B  87     194.225 130.238  41.677  1.00  0.00           C  
ATOM   1457  CG  ARG B  87     194.061 129.403  42.938  1.00  0.00           C  
ATOM   1458  CD  ARG B  87     194.573 128.021  42.752  1.00  0.00           C  
ATOM   1459  NE  ARG B  87     196.013 127.999  42.557  1.00  0.00           N  
ATOM   1460  CZ  ARG B  87     196.922 128.123  43.544  1.00  0.00           C  
ATOM   1461  NH1 ARG B  87     196.524 128.277  44.787  1.00  0.00           N  
ATOM   1462  NH2 ARG B  87     198.213 128.089  43.263  1.00  0.00           N  
ATOM   1463  H   ARG B  87     194.346 131.896  39.752  1.00  0.00           H  
ATOM   1464  HA  ARG B  87     192.697 131.679  42.058  1.00  0.00           H  
ATOM   1465 1HB  ARG B  87     193.674 129.742  40.880  1.00  0.00           H  
ATOM   1466 2HB  ARG B  87     195.281 130.220  41.406  1.00  0.00           H  
ATOM   1467 1HG  ARG B  87     194.613 129.867  43.756  1.00  0.00           H  
ATOM   1468 2HG  ARG B  87     193.004 129.345  43.200  1.00  0.00           H  
ATOM   1469 1HD  ARG B  87     194.339 127.425  43.634  1.00  0.00           H  
ATOM   1470 2HD  ARG B  87     194.103 127.574  41.877  1.00  0.00           H  
ATOM   1471  HE  ARG B  87     196.358 127.881  41.613  1.00  0.00           H  
ATOM   1472 1HH1 ARG B  87     195.537 128.303  45.002  1.00  0.00           H  
ATOM   1473 2HH1 ARG B  87     197.204 128.370  45.527  1.00  0.00           H  
ATOM   1474 1HH2 ARG B  87     198.518 127.970  42.306  1.00  0.00           H  
ATOM   1475 2HH2 ARG B  87     198.893 128.182  44.002  1.00  0.00           H  
ATOM   1476  N   LEU B  88     195.786 132.715  42.645  1.00  0.00           N  
ATOM   1477  CA  LEU B  88     196.653 133.292  43.664  1.00  0.00           C  
ATOM   1478  C   LEU B  88     196.160 134.669  44.091  1.00  0.00           C  
ATOM   1479  O   LEU B  88     196.177 135.001  45.275  1.00  0.00           O  
ATOM   1480  CB  LEU B  88     198.091 133.396  43.139  1.00  0.00           C  
ATOM   1481  CG  LEU B  88     198.833 132.065  42.963  1.00  0.00           C  
ATOM   1482  CD1 LEU B  88     200.129 132.303  42.201  1.00  0.00           C  
ATOM   1483  CD2 LEU B  88     199.105 131.452  44.329  1.00  0.00           C  
ATOM   1484  H   LEU B  88     196.149 132.568  41.713  1.00  0.00           H  
ATOM   1485  HA  LEU B  88     196.647 132.637  44.535  1.00  0.00           H  
ATOM   1486 1HB  LEU B  88     198.072 133.895  42.172  1.00  0.00           H  
ATOM   1487 2HB  LEU B  88     198.669 134.009  43.830  1.00  0.00           H  
ATOM   1488  HG  LEU B  88     198.220 131.382  42.374  1.00  0.00           H  
ATOM   1489 1HD1 LEU B  88     200.656 131.357  42.076  1.00  0.00           H  
ATOM   1490 2HD1 LEU B  88     199.903 132.724  41.221  1.00  0.00           H  
ATOM   1491 3HD1 LEU B  88     200.757 132.997  42.759  1.00  0.00           H  
ATOM   1492 1HD2 LEU B  88     199.632 130.505  44.204  1.00  0.00           H  
ATOM   1493 2HD2 LEU B  88     199.719 132.133  44.918  1.00  0.00           H  
ATOM   1494 3HD2 LEU B  88     198.161 131.276  44.844  1.00  0.00           H  
ATOM   1495  N   ILE B  89     195.709 135.462  43.121  1.00  0.00           N  
ATOM   1496  CA  ILE B  89     195.166 136.783  43.415  1.00  0.00           C  
ATOM   1497  C   ILE B  89     193.823 136.680  44.126  1.00  0.00           C  
ATOM   1498  O   ILE B  89     193.575 137.381  45.107  1.00  0.00           O  
ATOM   1499  CB  ILE B  89     195.003 137.610  42.126  1.00  0.00           C  
ATOM   1500  CG1 ILE B  89     196.373 137.934  41.524  1.00  0.00           C  
ATOM   1501  CG2 ILE B  89     194.226 138.886  42.408  1.00  0.00           C  
ATOM   1502  CD1 ILE B  89     196.307 138.468  40.111  1.00  0.00           C  
ATOM   1503  H   ILE B  89     195.732 135.138  42.164  1.00  0.00           H  
ATOM   1504  HA  ILE B  89     195.863 137.305  44.070  1.00  0.00           H  
ATOM   1505  HB  ILE B  89     194.463 137.023  41.384  1.00  0.00           H  
ATOM   1506 1HG1 ILE B  89     196.878 138.673  42.145  1.00  0.00           H  
ATOM   1507 2HG1 ILE B  89     196.990 137.036  41.519  1.00  0.00           H  
ATOM   1508 1HG2 ILE B  89     194.121 139.459  41.487  1.00  0.00           H  
ATOM   1509 2HG2 ILE B  89     193.239 138.633  42.793  1.00  0.00           H  
ATOM   1510 3HG2 ILE B  89     194.762 139.483  43.146  1.00  0.00           H  
ATOM   1511 1HD1 ILE B  89     197.316 138.674  39.753  1.00  0.00           H  
ATOM   1512 2HD1 ILE B  89     195.836 137.728  39.463  1.00  0.00           H  
ATOM   1513 3HD1 ILE B  89     195.723 139.387  40.097  1.00  0.00           H  
ATOM   1514  N   ALA B  90     192.963 135.803  43.621  1.00  0.00           N  
ATOM   1515  CA  ALA B  90     191.649 135.575  44.211  1.00  0.00           C  
ATOM   1516  C   ALA B  90     191.767 135.065  45.642  1.00  0.00           C  
ATOM   1517  O   ALA B  90     190.956 135.415  46.499  1.00  0.00           O  
ATOM   1518  CB  ALA B  90     190.851 134.593  43.365  1.00  0.00           C  
ATOM   1519  H   ALA B  90     193.222 135.278  42.798  1.00  0.00           H  
ATOM   1520  HA  ALA B  90     191.108 136.522  44.228  1.00  0.00           H  
ATOM   1521 1HB  ALA B  90     189.873 134.434  43.819  1.00  0.00           H  
ATOM   1522 2HB  ALA B  90     190.724 134.998  42.361  1.00  0.00           H  
ATOM   1523 3HB  ALA B  90     191.384 133.645  43.309  1.00  0.00           H  
ATOM   1524  N   GLU B  91     192.773 134.235  45.895  1.00  0.00           N  
ATOM   1525  CA  GLU B  91     193.019 133.725  47.238  1.00  0.00           C  
ATOM   1526  C   GLU B  91     193.383 134.851  48.197  1.00  0.00           C  
ATOM   1527  O   GLU B  91     192.911 134.886  49.333  1.00  0.00           O  
ATOM   1528  CB  GLU B  91     194.137 132.680  47.215  1.00  0.00           C  
ATOM   1529  CG  GLU B  91     194.388 131.999  48.553  1.00  0.00           C  
ATOM   1530  CD  GLU B  91     195.398 130.889  48.464  1.00  0.00           C  
ATOM   1531  OE1 GLU B  91     195.931 130.680  47.400  1.00  0.00           O  
ATOM   1532  OE2 GLU B  91     195.638 130.249  49.460  1.00  0.00           O  
ATOM   1533  H   GLU B  91     193.382 133.950  45.141  1.00  0.00           H  
ATOM   1534  HA  GLU B  91     192.105 133.258  47.605  1.00  0.00           H  
ATOM   1535 1HB  GLU B  91     193.897 131.906  46.486  1.00  0.00           H  
ATOM   1536 2HB  GLU B  91     195.068 133.150  46.899  1.00  0.00           H  
ATOM   1537 1HG  GLU B  91     194.744 132.742  49.266  1.00  0.00           H  
ATOM   1538 2HG  GLU B  91     193.447 131.598  48.927  1.00  0.00           H  
ATOM   1539  N   ALA B  92     194.227 135.770  47.737  1.00  0.00           N  
ATOM   1540  CA  ALA B  92     194.556 136.961  48.512  1.00  0.00           C  
ATOM   1541  C   ALA B  92     193.324 137.824  48.747  1.00  0.00           C  
ATOM   1542  O   ALA B  92     193.186 138.446  49.802  1.00  0.00           O  
ATOM   1543  CB  ALA B  92     195.639 137.767  47.810  1.00  0.00           C  
ATOM   1544  H   ALA B  92     194.660 135.638  46.835  1.00  0.00           H  
ATOM   1545  HA  ALA B  92     194.934 136.647  49.485  1.00  0.00           H  
ATOM   1546 1HB  ALA B  92     195.874 138.653  48.401  1.00  0.00           H  
ATOM   1547 2HB  ALA B  92     196.535 137.155  47.702  1.00  0.00           H  
ATOM   1548 3HB  ALA B  92     195.287 138.071  46.826  1.00  0.00           H  
ATOM   1549  N   LEU B  93     192.430 137.866  47.762  1.00  0.00           N  
ATOM   1550  CA  LEU B  93     191.177 138.599  47.899  1.00  0.00           C  
ATOM   1551  C   LEU B  93     190.179 137.830  48.753  1.00  0.00           C  
ATOM   1552  O   LEU B  93     189.313 138.427  49.394  1.00  0.00           O  
ATOM   1553  CB  LEU B  93     190.570 138.875  46.518  1.00  0.00           C  
ATOM   1554  CG  LEU B  93     191.379 139.812  45.611  1.00  0.00           C  
ATOM   1555  CD1 LEU B  93     190.784 139.801  44.209  1.00  0.00           C  
ATOM   1556  CD2 LEU B  93     191.372 141.216  46.197  1.00  0.00           C  
ATOM   1557  H   LEU B  93     192.630 137.395  46.894  1.00  0.00           H  
ATOM   1558  HA  LEU B  93     191.382 139.550  48.389  1.00  0.00           H  
ATOM   1559 1HB  LEU B  93     190.453 137.927  45.994  1.00  0.00           H  
ATOM   1560 2HB  LEU B  93     189.583 139.316  46.653  1.00  0.00           H  
ATOM   1561  HG  LEU B  93     192.406 139.453  45.541  1.00  0.00           H  
ATOM   1562 1HD1 LEU B  93     191.359 140.467  43.565  1.00  0.00           H  
ATOM   1563 2HD1 LEU B  93     190.820 138.788  43.807  1.00  0.00           H  
ATOM   1564 3HD1 LEU B  93     189.750 140.140  44.250  1.00  0.00           H  
ATOM   1565 1HD2 LEU B  93     191.947 141.882  45.553  1.00  0.00           H  
ATOM   1566 2HD2 LEU B  93     190.345 141.576  46.266  1.00  0.00           H  
ATOM   1567 3HD2 LEU B  93     191.818 141.198  47.191  1.00  0.00           H  
ATOM   1568  N   GLY B  94     190.298 136.506  48.761  1.00  0.00           N  
ATOM   1569  CA  GLY B  94     189.409 135.660  49.548  1.00  0.00           C  
ATOM   1570  C   GLY B  94     188.074 135.460  48.845  1.00  0.00           C  
ATOM   1571  O   GLY B  94     187.040 135.299  49.496  1.00  0.00           O  
ATOM   1572  H   GLY B  94     191.023 136.071  48.208  1.00  0.00           H  
ATOM   1573 1HA  GLY B  94     189.883 134.692  49.717  1.00  0.00           H  
ATOM   1574 2HA  GLY B  94     189.245 136.112  50.525  1.00  0.00           H  
ATOM   1575  N   THR B  95     188.098 135.482  47.515  1.00  0.00           N  
ATOM   1576  CA  THR B  95     186.882 135.350  46.721  1.00  0.00           C  
ATOM   1577  C   THR B  95     186.816 133.992  46.035  1.00  0.00           C  
ATOM   1578  O   THR B  95     187.707 133.158  46.191  1.00  0.00           O  
ATOM   1579  CB  THR B  95     186.785 136.467  45.666  1.00  0.00           C  
ATOM   1580  OG1 THR B  95     185.482 136.451  45.067  1.00  0.00           O  
ATOM   1581  CG2 THR B  95     187.838 136.273  44.585  1.00  0.00           C  
ATOM   1582  H   THR B  95     188.984 135.595  47.043  1.00  0.00           H  
ATOM   1583  HA  THR B  95     186.024 135.433  47.388  1.00  0.00           H  
ATOM   1584  HB  THR B  95     186.938 137.434  46.145  1.00  0.00           H  
ATOM   1585  HG1 THR B  95     185.522 136.870  44.204  1.00  0.00           H  
ATOM   1586 1HG2 THR B  95     187.754 137.072  43.848  1.00  0.00           H  
ATOM   1587 2HG2 THR B  95     188.830 136.297  45.035  1.00  0.00           H  
ATOM   1588 3HG2 THR B  95     187.684 135.312  44.096  1.00  0.00           H  
ATOM   1589  N   GLU B  96     185.754 133.783  45.263  1.00  0.00           N  
ATOM   1590  CA  GLU B  96     185.480 132.491  44.648  1.00  0.00           C  
ATOM   1591  C   GLU B  96     185.889 132.482  43.180  1.00  0.00           C  
ATOM   1592  O   GLU B  96     185.657 133.452  42.457  1.00  0.00           O  
ATOM   1593  CB  GLU B  96     183.995 132.144  44.777  1.00  0.00           C  
ATOM   1594  CG  GLU B  96     183.619 130.776  44.225  1.00  0.00           C  
ATOM   1595  CD  GLU B  96     182.151 130.479  44.347  1.00  0.00           C  
ATOM   1596  OE1 GLU B  96     181.438 131.307  44.864  1.00  0.00           O  
ATOM   1597  OE2 GLU B  96     181.740 129.425  43.923  1.00  0.00           O  
ATOM   1598  H   GLU B  96     185.125 134.553  45.083  1.00  0.00           H  
ATOM   1599  HA  GLU B  96     186.063 131.730  45.167  1.00  0.00           H  
ATOM   1600 1HB  GLU B  96     183.704 132.172  45.827  1.00  0.00           H  
ATOM   1601 2HB  GLU B  96     183.399 132.891  44.252  1.00  0.00           H  
ATOM   1602 1HG  GLU B  96     183.901 130.730  43.174  1.00  0.00           H  
ATOM   1603 2HG  GLU B  96     184.184 130.013  44.758  1.00  0.00           H  
ATOM   1604  N   VAL B  97     186.509 131.389  42.742  1.00  0.00           N  
ATOM   1605  CA  VAL B  97     186.852 131.242  41.332  1.00  0.00           C  
ATOM   1606  C   VAL B  97     186.406 129.888  40.797  1.00  0.00           C  
ATOM   1607  O   VAL B  97     186.606 128.854  41.434  1.00  0.00           O  
ATOM   1608  CB  VAL B  97     188.372 131.395  41.132  1.00  0.00           C  
ATOM   1609  CG1 VAL B  97     188.728 131.287  39.657  1.00  0.00           C  
ATOM   1610  CG2 VAL B  97     188.838 132.724  41.704  1.00  0.00           C  
ATOM   1611  H   VAL B  97     186.753 130.658  43.396  1.00  0.00           H  
ATOM   1612  HA  VAL B  97     186.342 132.025  40.769  1.00  0.00           H  
ATOM   1613  HB  VAL B  97     188.880 130.579  41.646  1.00  0.00           H  
ATOM   1614 1HG1 VAL B  97     189.806 131.397  39.534  1.00  0.00           H  
ATOM   1615 2HG1 VAL B  97     188.417 130.314  39.277  1.00  0.00           H  
ATOM   1616 3HG1 VAL B  97     188.218 132.074  39.101  1.00  0.00           H  
ATOM   1617 1HG2 VAL B  97     189.913 132.825  41.560  1.00  0.00           H  
ATOM   1618 2HG2 VAL B  97     188.325 133.540  41.195  1.00  0.00           H  
ATOM   1619 3HG2 VAL B  97     188.610 132.762  42.770  1.00  0.00           H  
ATOM   1620  N   ARG B  98     185.816 129.907  39.607  1.00  0.00           N  
ATOM   1621  CA  ARG B  98     185.434 128.694  38.897  1.00  0.00           C  
ATOM   1622  C   ARG B  98     186.309 128.472  37.671  1.00  0.00           C  
ATOM   1623  O   ARG B  98     186.564 129.405  36.909  1.00  0.00           O  
ATOM   1624  CB  ARG B  98     183.975 128.762  38.469  1.00  0.00           C  
ATOM   1625  CG  ARG B  98     182.986 128.977  39.604  1.00  0.00           C  
ATOM   1626  CD  ARG B  98     182.924 127.801  40.509  1.00  0.00           C  
ATOM   1627  NE  ARG B  98     181.933 127.976  41.558  1.00  0.00           N  
ATOM   1628  CZ  ARG B  98     180.658 127.546  41.487  1.00  0.00           C  
ATOM   1629  NH1 ARG B  98     180.236 126.919  40.412  1.00  0.00           N  
ATOM   1630  NH2 ARG B  98     179.833 127.755  42.497  1.00  0.00           N  
ATOM   1631  H   ARG B  98     185.642 130.801  39.168  1.00  0.00           H  
ATOM   1632  HA  ARG B  98     185.559 127.844  39.571  1.00  0.00           H  
ATOM   1633 1HB  ARG B  98     183.843 129.576  37.757  1.00  0.00           H  
ATOM   1634 2HB  ARG B  98     183.701 127.836  37.963  1.00  0.00           H  
ATOM   1635 1HG  ARG B  98     183.287 129.846  40.190  1.00  0.00           H  
ATOM   1636 2HG  ARG B  98     181.990 129.145  39.191  1.00  0.00           H  
ATOM   1637 1HD  ARG B  98     182.659 126.913  39.935  1.00  0.00           H  
ATOM   1638 2HD  ARG B  98     183.896 127.653  40.979  1.00  0.00           H  
ATOM   1639  HE  ARG B  98     182.221 128.455  42.402  1.00  0.00           H  
ATOM   1640 1HH1 ARG B  98     180.867 126.760  39.639  1.00  0.00           H  
ATOM   1641 2HH1 ARG B  98     179.280 126.598  40.358  1.00  0.00           H  
ATOM   1642 1HH2 ARG B  98     180.158 128.238  43.325  1.00  0.00           H  
ATOM   1643 2HH2 ARG B  98     178.878 127.433  42.444  1.00  0.00           H  
ATOM   1644  N   PHE B  99     186.766 127.239  37.482  1.00  0.00           N  
ATOM   1645  CA  PHE B  99     187.653 126.918  36.371  1.00  0.00           C  
ATOM   1646  C   PHE B  99     187.003 125.926  35.414  1.00  0.00           C  
ATOM   1647  O   PHE B  99     186.501 124.884  35.833  1.00  0.00           O  
ATOM   1648  CB  PHE B  99     188.972 126.344  36.890  1.00  0.00           C  
ATOM   1649  CG  PHE B  99     189.702 127.258  37.833  1.00  0.00           C  
ATOM   1650  CD1 PHE B  99     189.405 127.261  39.188  1.00  0.00           C  
ATOM   1651  CD2 PHE B  99     190.685 128.117  37.368  1.00  0.00           C  
ATOM   1652  CE1 PHE B  99     190.075 128.101  40.057  1.00  0.00           C  
ATOM   1653  CE2 PHE B  99     191.358 128.958  38.234  1.00  0.00           C  
ATOM   1654  CZ  PHE B  99     191.052 128.950  39.580  1.00  0.00           C  
ATOM   1655  H   PHE B  99     186.490 126.506  38.118  1.00  0.00           H  
ATOM   1656  HA  PHE B  99     187.873 127.838  35.826  1.00  0.00           H  
ATOM   1657 1HB  PHE B  99     188.782 125.404  37.407  1.00  0.00           H  
ATOM   1658 2HB  PHE B  99     189.630 126.127  36.050  1.00  0.00           H  
ATOM   1659  HD1 PHE B  99     188.633 126.589  39.565  1.00  0.00           H  
ATOM   1660  HD2 PHE B  99     190.927 128.124  36.304  1.00  0.00           H  
ATOM   1661  HE1 PHE B  99     189.832 128.093  41.119  1.00  0.00           H  
ATOM   1662  HE2 PHE B  99     192.129 129.628  37.855  1.00  0.00           H  
ATOM   1663  HZ  PHE B  99     191.580 129.613  40.263  1.00  0.00           H  
ATOM   1664  N   GLU B 100     187.024 126.251  34.127  1.00  0.00           N  
ATOM   1665  CA  GLU B 100     186.462 125.370  33.109  1.00  0.00           C  
ATOM   1666  C   GLU B 100     187.385 125.260  31.903  1.00  0.00           C  
ATOM   1667  O   GLU B 100     187.897 126.262  31.405  1.00  0.00           O  
ATOM   1668  CB  GLU B 100     185.087 125.876  32.666  1.00  0.00           C  
ATOM   1669  CG  GLU B 100     184.395 124.994  31.636  1.00  0.00           C  
ATOM   1670  CD  GLU B 100     183.031 125.499  31.256  1.00  0.00           C  
ATOM   1671  OE1 GLU B 100     182.626 126.510  31.778  1.00  0.00           O  
ATOM   1672  OE2 GLU B 100     182.394 124.873  30.442  1.00  0.00           O  
ATOM   1673  H   GLU B 100     187.451 127.121  33.841  1.00  0.00           H  
ATOM   1674  HA  GLU B 100     186.346 124.374  33.540  1.00  0.00           H  
ATOM   1675 1HB  GLU B 100     184.432 125.955  33.533  1.00  0.00           H  
ATOM   1676 2HB  GLU B 100     185.187 126.873  32.238  1.00  0.00           H  
ATOM   1677 1HG  GLU B 100     185.014 124.943  30.741  1.00  0.00           H  
ATOM   1678 2HG  GLU B 100     184.304 123.986  32.039  1.00  0.00           H  
ATOM   1679  N   LYS B 101     187.601 124.035  31.439  1.00  0.00           N  
ATOM   1680  CA  LYS B 101     188.497 123.806  30.315  1.00  0.00           C  
ATOM   1681  C   LYS B 101     187.737 123.287  29.101  1.00  0.00           C  
ATOM   1682  O   LYS B 101     186.797 122.502  29.229  1.00  0.00           O  
ATOM   1683  CB  LYS B 101     189.602 122.823  30.704  1.00  0.00           C  
ATOM   1684  CG  LYS B 101     190.551 123.337  31.779  1.00  0.00           C  
ATOM   1685  CD  LYS B 101     191.649 122.327  32.076  1.00  0.00           C  
ATOM   1686  CE  LYS B 101     192.595 122.836  33.154  1.00  0.00           C  
ATOM   1687  NZ  LYS B 101     193.666 121.851  33.466  1.00  0.00           N  
ATOM   1688  H   LYS B 101     187.144 123.254  31.885  1.00  0.00           H  
ATOM   1689  HA  LYS B 101     188.969 124.753  30.047  1.00  0.00           H  
ATOM   1690 1HB  LYS B 101     189.155 121.897  31.067  1.00  0.00           H  
ATOM   1691 2HB  LYS B 101     190.197 122.577  29.824  1.00  0.00           H  
ATOM   1692 1HG  LYS B 101     191.007 124.270  31.447  1.00  0.00           H  
ATOM   1693 2HG  LYS B 101     189.992 123.532  32.694  1.00  0.00           H  
ATOM   1694 1HD  LYS B 101     191.202 121.390  32.410  1.00  0.00           H  
ATOM   1695 2HD  LYS B 101     192.220 122.133  31.168  1.00  0.00           H  
ATOM   1696 1HE  LYS B 101     193.057 123.764  32.823  1.00  0.00           H  
ATOM   1697 2HE  LYS B 101     192.032 123.041  34.064  1.00  0.00           H  
ATOM   1698 1HZ  LYS B 101     194.270 122.225  34.184  1.00  0.00           H  
ATOM   1699 2HZ  LYS B 101     193.248 120.991  33.792  1.00  0.00           H  
ATOM   1700 3HZ  LYS B 101     194.207 121.667  32.633  1.00  0.00           H  
ATOM   1701  N   LYS B 102     188.160 123.733  27.926  1.00  0.00           N  
ATOM   1702  CA  LYS B 102     187.681 123.202  26.655  1.00  0.00           C  
ATOM   1703  C   LYS B 102     188.821 123.055  25.655  1.00  0.00           C  
ATOM   1704  O   LYS B 102     189.939 123.510  25.902  1.00  0.00           O  
ATOM   1705  CB  LYS B 102     186.588 124.100  26.076  1.00  0.00           C  
ATOM   1706  CG  LYS B 102     185.337 124.205  26.938  1.00  0.00           C  
ATOM   1707  CD  LYS B 102     184.230 124.958  26.216  1.00  0.00           C  
ATOM   1708  CE  LYS B 102     182.975 125.051  27.073  1.00  0.00           C  
ATOM   1709  NZ  LYS B 102     181.829 125.630  26.318  1.00  0.00           N  
ATOM   1710  H   LYS B 102     188.848 124.473  27.902  1.00  0.00           H  
ATOM   1711  HA  LYS B 102     187.247 122.217  26.833  1.00  0.00           H  
ATOM   1712 1HB  LYS B 102     186.981 125.108  25.936  1.00  0.00           H  
ATOM   1713 2HB  LYS B 102     186.288 123.725  25.097  1.00  0.00           H  
ATOM   1714 1HG  LYS B 102     184.982 123.204  27.187  1.00  0.00           H  
ATOM   1715 2HG  LYS B 102     185.575 124.727  27.865  1.00  0.00           H  
ATOM   1716 1HD  LYS B 102     184.571 125.966  25.978  1.00  0.00           H  
ATOM   1717 2HD  LYS B 102     183.985 124.446  25.287  1.00  0.00           H  
ATOM   1718 1HE  LYS B 102     182.698 124.057  27.423  1.00  0.00           H  
ATOM   1719 2HE  LYS B 102     183.172 125.676  27.944  1.00  0.00           H  
ATOM   1720 1HZ  LYS B 102     181.018 125.675  26.919  1.00  0.00           H  
ATOM   1721 2HZ  LYS B 102     182.068 126.561  26.005  1.00  0.00           H  
ATOM   1722 3HZ  LYS B 102     181.623 125.048  25.519  1.00  0.00           H  
ATOM   1723  N   ASP B 103     188.536 122.425  24.523  1.00  0.00           N  
ATOM   1724  CA  ASP B 103     189.583 122.090  23.564  1.00  0.00           C  
ATOM   1725  C   ASP B 103     190.173 123.345  22.930  1.00  0.00           C  
ATOM   1726  O   ASP B 103     189.669 123.834  21.919  1.00  0.00           O  
ATOM   1727  CB  ASP B 103     189.038 121.168  22.472  1.00  0.00           C  
ATOM   1728  CG  ASP B 103     190.116 120.672  21.520  1.00  0.00           C  
ATOM   1729  OD1 ASP B 103     191.231 121.123  21.630  1.00  0.00           O  
ATOM   1730  OD2 ASP B 103     189.815 119.845  20.693  1.00  0.00           O  
ATOM   1731  H   ASP B 103     187.581 122.167  24.324  1.00  0.00           H  
ATOM   1732  HA  ASP B 103     190.382 121.569  24.092  1.00  0.00           H  
ATOM   1733 1HB  ASP B 103     188.555 120.305  22.932  1.00  0.00           H  
ATOM   1734 2HB  ASP B 103     188.280 121.697  21.893  1.00  0.00           H  
ATOM   1735  N   GLY B 104     191.242 123.856  23.532  1.00  0.00           N  
ATOM   1736  CA  GLY B 104     191.954 125.011  23.000  1.00  0.00           C  
ATOM   1737  C   GLY B 104     191.492 126.299  23.668  1.00  0.00           C  
ATOM   1738  O   GLY B 104     191.941 127.388  23.308  1.00  0.00           O  
ATOM   1739  H   GLY B 104     191.577 123.420  24.379  1.00  0.00           H  
ATOM   1740 1HA  GLY B 104     193.026 124.881  23.154  1.00  0.00           H  
ATOM   1741 2HA  GLY B 104     191.791 125.076  21.926  1.00  0.00           H  
ATOM   1742  N   LEU B 105     190.600 126.183  24.651  1.00  0.00           N  
ATOM   1743  CA  LEU B 105     190.055 127.362  25.308  1.00  0.00           C  
ATOM   1744  C   LEU B 105     189.974 127.166  26.816  1.00  0.00           C  
ATOM   1745  O   LEU B 105     189.462 126.153  27.295  1.00  0.00           O  
ATOM   1746  CB  LEU B 105     188.662 127.681  24.752  1.00  0.00           C  
ATOM   1747  CG  LEU B 105     188.022 128.978  25.263  1.00  0.00           C  
ATOM   1748  CD1 LEU B 105     187.174 129.596  24.159  1.00  0.00           C  
ATOM   1749  CD2 LEU B 105     187.182 128.679  26.495  1.00  0.00           C  
ATOM   1750  H   LEU B 105     190.294 125.264  24.939  1.00  0.00           H  
ATOM   1751  HA  LEU B 105     190.719 128.207  25.111  1.00  0.00           H  
ATOM   1752 1HB  LEU B 105     188.728 127.749  23.667  1.00  0.00           H  
ATOM   1753 2HB  LEU B 105     187.991 126.859  25.003  1.00  0.00           H  
ATOM   1754  HG  LEU B 105     188.804 129.692  25.521  1.00  0.00           H  
ATOM   1755 1HD1 LEU B 105     186.720 130.518  24.522  1.00  0.00           H  
ATOM   1756 2HD1 LEU B 105     187.804 129.818  23.297  1.00  0.00           H  
ATOM   1757 3HD1 LEU B 105     186.391 128.897  23.867  1.00  0.00           H  
ATOM   1758 1HD2 LEU B 105     186.728 129.601  26.859  1.00  0.00           H  
ATOM   1759 2HD2 LEU B 105     186.398 127.966  26.237  1.00  0.00           H  
ATOM   1760 3HD2 LEU B 105     187.816 128.255  27.274  1.00  0.00           H  
ATOM   1761  N   LEU B 106     190.481 128.141  27.564  1.00  0.00           N  
ATOM   1762  CA  LEU B 106     190.383 128.130  29.017  1.00  0.00           C  
ATOM   1763  C   LEU B 106     189.486 129.257  29.517  1.00  0.00           C  
ATOM   1764  O   LEU B 106     189.659 130.415  29.134  1.00  0.00           O  
ATOM   1765  CB  LEU B 106     191.777 128.261  29.643  1.00  0.00           C  
ATOM   1766  CG  LEU B 106     191.809 128.453  31.165  1.00  0.00           C  
ATOM   1767  CD1 LEU B 106     191.320 127.184  31.848  1.00  0.00           C  
ATOM   1768  CD2 LEU B 106     193.222 128.803  31.604  1.00  0.00           C  
ATOM   1769  H   LEU B 106     190.949 128.914  27.111  1.00  0.00           H  
ATOM   1770  HA  LEU B 106     189.954 127.177  29.329  1.00  0.00           H  
ATOM   1771 1HB  LEU B 106     192.347 127.363  29.412  1.00  0.00           H  
ATOM   1772 2HB  LEU B 106     192.283 129.115  29.192  1.00  0.00           H  
ATOM   1773  HG  LEU B 106     191.131 129.262  31.443  1.00  0.00           H  
ATOM   1774 1HD1 LEU B 106     191.342 127.320  32.930  1.00  0.00           H  
ATOM   1775 2HD1 LEU B 106     190.300 126.967  31.530  1.00  0.00           H  
ATOM   1776 3HD1 LEU B 106     191.970 126.352  31.574  1.00  0.00           H  
ATOM   1777 1HD2 LEU B 106     193.244 128.941  32.686  1.00  0.00           H  
ATOM   1778 2HD2 LEU B 106     193.899 127.994  31.329  1.00  0.00           H  
ATOM   1779 3HD2 LEU B 106     193.539 129.724  31.115  1.00  0.00           H  
ATOM   1780  N   SER B 107     188.529 128.915  30.370  1.00  0.00           N  
ATOM   1781  CA  SER B 107     187.628 129.910  30.939  1.00  0.00           C  
ATOM   1782  C   SER B 107     187.739 129.951  32.455  1.00  0.00           C  
ATOM   1783  O   SER B 107     187.657 128.919  33.124  1.00  0.00           O  
ATOM   1784  CB  SER B 107     186.197 129.610  30.537  1.00  0.00           C  
ATOM   1785  OG  SER B 107     185.295 130.396  31.267  1.00  0.00           O  
ATOM   1786  H   SER B 107     188.428 127.946  30.643  1.00  0.00           H  
ATOM   1787  HA  SER B 107     187.906 130.889  30.552  1.00  0.00           H  
ATOM   1788 1HB  SER B 107     186.071 129.801  29.472  1.00  0.00           H  
ATOM   1789 2HB  SER B 107     185.985 128.555  30.707  1.00  0.00           H  
ATOM   1790  HG  SER B 107     185.619 130.400  32.171  1.00  0.00           H  
ATOM   1791  N   ILE B 108     187.938 131.147  32.999  1.00  0.00           N  
ATOM   1792  CA  ILE B 108     187.966 131.326  34.446  1.00  0.00           C  
ATOM   1793  C   ILE B 108     186.974 132.392  34.890  1.00  0.00           C  
ATOM   1794  O   ILE B 108     187.012 133.525  34.409  1.00  0.00           O  
ATOM   1795  CB  ILE B 108     189.378 131.708  34.925  1.00  0.00           C  
ATOM   1796  CG1 ILE B 108     190.400 130.667  34.460  1.00  0.00           C  
ATOM   1797  CG2 ILE B 108     189.407 131.848  36.439  1.00  0.00           C  
ATOM   1798  CD1 ILE B 108     191.834 131.046  34.751  1.00  0.00           C  
ATOM   1799  H   ILE B 108     188.081 131.944  32.395  1.00  0.00           H  
ATOM   1800  HA  ILE B 108     187.685 130.385  34.916  1.00  0.00           H  
ATOM   1801  HB  ILE B 108     189.670 132.658  34.476  1.00  0.00           H  
ATOM   1802 1HG1 ILE B 108     190.194 129.713  34.945  1.00  0.00           H  
ATOM   1803 2HG1 ILE B 108     190.300 130.514  33.385  1.00  0.00           H  
ATOM   1804 1HG2 ILE B 108     190.413 132.118  36.761  1.00  0.00           H  
ATOM   1805 2HG2 ILE B 108     188.708 132.624  36.746  1.00  0.00           H  
ATOM   1806 3HG2 ILE B 108     189.122 130.901  36.897  1.00  0.00           H  
ATOM   1807 1HD1 ILE B 108     192.498 130.260  34.392  1.00  0.00           H  
ATOM   1808 2HD1 ILE B 108     192.073 131.982  34.245  1.00  0.00           H  
ATOM   1809 3HD1 ILE B 108     191.967 131.170  35.825  1.00  0.00           H  
ATOM   1810  N   GLU B 109     186.085 132.033  35.810  1.00  0.00           N  
ATOM   1811  CA  GLU B 109     185.072 132.971  36.280  1.00  0.00           C  
ATOM   1812  C   GLU B 109     185.346 133.408  37.713  1.00  0.00           C  
ATOM   1813  O   GLU B 109     185.554 132.574  38.593  1.00  0.00           O  
ATOM   1814  CB  GLU B 109     183.680 132.343  36.186  1.00  0.00           C  
ATOM   1815  CG  GLU B 109     182.548 133.251  36.646  1.00  0.00           C  
ATOM   1816  CD  GLU B 109     181.192 132.624  36.484  1.00  0.00           C  
ATOM   1817  OE1 GLU B 109     181.113 131.565  35.908  1.00  0.00           O  
ATOM   1818  OE2 GLU B 109     180.233 133.205  36.935  1.00  0.00           O  
ATOM   1819  H   GLU B 109     186.125 131.103  36.203  1.00  0.00           H  
ATOM   1820  HA  GLU B 109     185.098 133.856  35.644  1.00  0.00           H  
ATOM   1821 1HB  GLU B 109     183.479 132.056  35.154  1.00  0.00           H  
ATOM   1822 2HB  GLU B 109     183.648 131.437  36.791  1.00  0.00           H  
ATOM   1823 1HG  GLU B 109     182.698 133.497  37.697  1.00  0.00           H  
ATOM   1824 2HG  GLU B 109     182.585 134.178  36.076  1.00  0.00           H  
ATOM   1825  N   VAL B 110     185.353 134.719  37.946  1.00  0.00           N  
ATOM   1826  CA  VAL B 110     185.705 135.240  39.260  1.00  0.00           C  
ATOM   1827  C   VAL B 110     184.602 136.140  39.808  1.00  0.00           C  
ATOM   1828  O   VAL B 110     184.040 136.963  39.088  1.00  0.00           O  
ATOM   1829  CB  VAL B 110     187.023 136.033  39.184  1.00  0.00           C  
ATOM   1830  CG1 VAL B 110     187.483 136.437  40.577  1.00  0.00           C  
ATOM   1831  CG2 VAL B 110     188.088 135.203  38.484  1.00  0.00           C  
ATOM   1832  H   VAL B 110     185.123 135.356  37.198  1.00  0.00           H  
ATOM   1833  HA  VAL B 110     185.841 134.401  39.942  1.00  0.00           H  
ATOM   1834  HB  VAL B 110     186.851 136.952  38.623  1.00  0.00           H  
ATOM   1835 1HG1 VAL B 110     188.415 136.997  40.504  1.00  0.00           H  
ATOM   1836 2HG1 VAL B 110     186.721 137.061  41.045  1.00  0.00           H  
ATOM   1837 3HG1 VAL B 110     187.643 135.544  41.180  1.00  0.00           H  
ATOM   1838 1HG2 VAL B 110     189.017 135.770  38.433  1.00  0.00           H  
ATOM   1839 2HG2 VAL B 110     188.255 134.281  39.042  1.00  0.00           H  
ATOM   1840 3HG2 VAL B 110     187.755 134.960  37.475  1.00  0.00           H  
ATOM   1841  N   LYS B 111     184.304 135.983  41.094  1.00  0.00           N  
ATOM   1842  CA  LYS B 111     183.356 136.862  41.768  1.00  0.00           C  
ATOM   1843  C   LYS B 111     184.075 137.960  42.539  1.00  0.00           C  
ATOM   1844  O   LYS B 111     185.233 137.802  42.921  1.00  0.00           O  
ATOM   1845  CB  LYS B 111     182.458 136.058  42.711  1.00  0.00           C  
ATOM   1846  CG  LYS B 111     181.589 135.017  42.018  1.00  0.00           C  
ATOM   1847  CD  LYS B 111     180.731 134.257  43.018  1.00  0.00           C  
ATOM   1848  CE  LYS B 111     179.941 133.147  42.342  1.00  0.00           C  
ATOM   1849  NZ  LYS B 111     179.204 132.308  43.326  1.00  0.00           N  
ATOM   1850  H   LYS B 111     184.747 135.241  41.617  1.00  0.00           H  
ATOM   1851  HA  LYS B 111     182.729 137.338  41.014  1.00  0.00           H  
ATOM   1852 1HB  LYS B 111     183.073 135.542  43.448  1.00  0.00           H  
ATOM   1853 2HB  LYS B 111     181.798 136.737  43.251  1.00  0.00           H  
ATOM   1854 1HG  LYS B 111     180.940 135.510  41.293  1.00  0.00           H  
ATOM   1855 2HG  LYS B 111     182.223 134.310  41.484  1.00  0.00           H  
ATOM   1856 1HD  LYS B 111     181.370 133.822  43.788  1.00  0.00           H  
ATOM   1857 2HD  LYS B 111     180.035 134.948  43.495  1.00  0.00           H  
ATOM   1858 1HE  LYS B 111     179.227 133.581  41.644  1.00  0.00           H  
ATOM   1859 2HE  LYS B 111     180.622 132.509  41.779  1.00  0.00           H  
ATOM   1860 1HZ  LYS B 111     178.694 131.586  42.838  1.00  0.00           H  
ATOM   1861 2HZ  LYS B 111     179.860 131.885  43.966  1.00  0.00           H  
ATOM   1862 3HZ  LYS B 111     178.556 132.888  43.839  1.00  0.00           H  
ATOM   1863  N   ASN B 112     183.376 139.070  42.774  1.00  0.00           N  
ATOM   1864  CA  ASN B 112     183.847 140.115  43.675  1.00  0.00           C  
ATOM   1865  C   ASN B 112     185.280 140.517  43.350  1.00  0.00           C  
ATOM   1866  O   ASN B 112     186.124 140.594  44.242  1.00  0.00           O  
ATOM   1867  CB  ASN B 112     183.733 139.666  45.120  1.00  0.00           C  
ATOM   1868  CG  ASN B 112     182.312 139.393  45.530  1.00  0.00           C  
ATOM   1869  OD1 ASN B 112     181.381 140.066  45.073  1.00  0.00           O  
ATOM   1870  ND2 ASN B 112     182.127 138.417  46.383  1.00  0.00           N  
ATOM   1871  H   ASN B 112     182.479 139.185  42.324  1.00  0.00           H  
ATOM   1872  HA  ASN B 112     183.222 141.000  43.533  1.00  0.00           H  
ATOM   1873 1HB  ASN B 112     184.321 138.760  45.268  1.00  0.00           H  
ATOM   1874 2HB  ASN B 112     184.146 140.434  45.774  1.00  0.00           H  
ATOM   1875 1HD2 ASN B 112     181.203 138.191  46.691  1.00  0.00           H  
ATOM   1876 2HD2 ASN B 112     182.910 137.899  46.726  1.00  0.00           H  
ATOM   1877  N   LEU B 113     185.550 140.782  42.076  1.00  0.00           N  
ATOM   1878  CA  LEU B 113     186.913 141.049  41.630  1.00  0.00           C  
ATOM   1879  C   LEU B 113     187.093 142.513  41.253  1.00  0.00           C  
ATOM   1880  O   LEU B 113     186.543 142.980  40.255  1.00  0.00           O  
ATOM   1881  CB  LEU B 113     187.262 140.160  40.430  1.00  0.00           C  
ATOM   1882  CG  LEU B 113     188.689 140.307  39.886  1.00  0.00           C  
ATOM   1883  CD1 LEU B 113     189.687 139.886  40.956  1.00  0.00           C  
ATOM   1884  CD2 LEU B 113     188.844 139.460  38.631  1.00  0.00           C  
ATOM   1885  H   LEU B 113     184.798 140.795  41.402  1.00  0.00           H  
ATOM   1886  HA  LEU B 113     187.595 140.817  42.449  1.00  0.00           H  
ATOM   1887 1HB  LEU B 113     187.123 139.119  40.717  1.00  0.00           H  
ATOM   1888 2HB  LEU B 113     186.572 140.386  39.617  1.00  0.00           H  
ATOM   1889  HG  LEU B 113     188.880 141.353  39.644  1.00  0.00           H  
ATOM   1890 1HD1 LEU B 113     190.701 139.991  40.569  1.00  0.00           H  
ATOM   1891 2HD1 LEU B 113     189.567 140.520  41.835  1.00  0.00           H  
ATOM   1892 3HD1 LEU B 113     189.509 138.847  41.231  1.00  0.00           H  
ATOM   1893 1HD2 LEU B 113     189.857 139.566  38.244  1.00  0.00           H  
ATOM   1894 2HD2 LEU B 113     188.654 138.414  38.872  1.00  0.00           H  
ATOM   1895 3HD2 LEU B 113     188.131 139.794  37.877  1.00  0.00           H  
ATOM   1896  N   PRO B 114     187.876 143.230  42.052  1.00  0.00           N  
ATOM   1897  CA  PRO B 114     188.076 144.660  41.853  1.00  0.00           C  
ATOM   1898  C   PRO B 114     188.598 144.952  40.451  1.00  0.00           C  
ATOM   1899  O   PRO B 114     189.344 144.154  39.884  1.00  0.00           O  
ATOM   1900  CB  PRO B 114     189.108 145.016  42.927  1.00  0.00           C  
ATOM   1901  CG  PRO B 114     188.843 144.043  44.026  1.00  0.00           C  
ATOM   1902  CD  PRO B 114     188.514 142.758  43.315  1.00  0.00           C  
ATOM   1903  HA  PRO B 114     187.126 145.179  41.965  1.00  0.00           H  
ATOM   1904 1HB  PRO B 114     190.124 144.930  42.515  1.00  0.00           H  
ATOM   1905 2HB  PRO B 114     188.977 146.061  43.243  1.00  0.00           H  
ATOM   1906 1HG  PRO B 114     189.728 143.953  44.674  1.00  0.00           H  
ATOM   1907 2HG  PRO B 114     188.019 144.401  44.659  1.00  0.00           H  
ATOM   1908 1HD  PRO B 114     189.441 142.204  43.108  1.00  0.00           H  
ATOM   1909 2HD  PRO B 114     187.833 142.158  43.938  1.00  0.00           H  
ATOM   1910  N   GLU B 115     188.205 146.100  39.901  1.00  0.00           N  
ATOM   1911  CA  GLU B 115     188.622 146.512  38.568  1.00  0.00           C  
ATOM   1912  C   GLU B 115     190.141 146.529  38.447  1.00  0.00           C  
ATOM   1913  O   GLU B 115     190.690 146.113  37.425  1.00  0.00           O  
ATOM   1914  CB  GLU B 115     188.060 147.897  38.237  1.00  0.00           C  
ATOM   1915  CG  GLU B 115     188.503 148.450  36.891  1.00  0.00           C  
ATOM   1916  CD  GLU B 115     187.953 149.823  36.614  1.00  0.00           C  
ATOM   1917  OE1 GLU B 115     186.969 150.181  37.213  1.00  0.00           O  
ATOM   1918  OE2 GLU B 115     188.521 150.515  35.801  1.00  0.00           O  
ATOM   1919  H   GLU B 115     187.592 146.706  40.426  1.00  0.00           H  
ATOM   1920  HA  GLU B 115     188.232 145.797  37.845  1.00  0.00           H  
ATOM   1921 1HB  GLU B 115     186.971 147.857  38.241  1.00  0.00           H  
ATOM   1922 2HB  GLU B 115     188.365 148.607  39.007  1.00  0.00           H  
ATOM   1923 1HG  GLU B 115     189.590 148.495  36.867  1.00  0.00           H  
ATOM   1924 2HG  GLU B 115     188.177 147.770  36.105  1.00  0.00           H  
ATOM   1925  N   GLU B 116     190.818 147.021  39.482  1.00  0.00           N  
ATOM   1926  CA  GLU B 116     192.274 147.094  39.477  1.00  0.00           C  
ATOM   1927  C   GLU B 116     192.893 145.716  39.285  1.00  0.00           C  
ATOM   1928  O   GLU B 116     193.872 145.562  38.555  1.00  0.00           O  
ATOM   1929  CB  GLU B 116     192.782 147.715  40.780  1.00  0.00           C  
ATOM   1930  CG  GLU B 116     192.501 149.205  40.918  1.00  0.00           C  
ATOM   1931  CD  GLU B 116     192.845 149.741  42.280  1.00  0.00           C  
ATOM   1932  OE1 GLU B 116     193.058 148.954  43.171  1.00  0.00           O  
ATOM   1933  OE2 GLU B 116     192.893 150.939  42.429  1.00  0.00           O  
ATOM   1934  H   GLU B 116     190.314 147.349  40.293  1.00  0.00           H  
ATOM   1935  HA  GLU B 116     192.587 147.725  38.644  1.00  0.00           H  
ATOM   1936 1HB  GLU B 116     192.321 147.208  41.628  1.00  0.00           H  
ATOM   1937 2HB  GLU B 116     193.859 147.569  40.857  1.00  0.00           H  
ATOM   1938 1HG  GLU B 116     193.083 149.744  40.171  1.00  0.00           H  
ATOM   1939 2HG  GLU B 116     191.446 149.385  40.717  1.00  0.00           H  
ATOM   1940  N   ALA B 117     192.311 144.719  39.943  1.00  0.00           N  
ATOM   1941  CA  ALA B 117     192.775 143.341  39.816  1.00  0.00           C  
ATOM   1942  C   ALA B 117     192.511 142.797  38.418  1.00  0.00           C  
ATOM   1943  O   ALA B 117     193.332 142.065  37.865  1.00  0.00           O  
ATOM   1944  CB  ALA B 117     192.109 142.459  40.862  1.00  0.00           C  
ATOM   1945  H   ALA B 117     191.527 144.917  40.546  1.00  0.00           H  
ATOM   1946  HA  ALA B 117     193.851 143.322  39.998  1.00  0.00           H  
ATOM   1947 1HB  ALA B 117     192.465 141.435  40.754  1.00  0.00           H  
ATOM   1948 2HB  ALA B 117     192.355 142.826  41.858  1.00  0.00           H  
ATOM   1949 3HB  ALA B 117     191.029 142.484  40.723  1.00  0.00           H  
ATOM   1950  N   GLN B 118     191.367 143.163  37.852  1.00  0.00           N  
ATOM   1951  CA  GLN B 118     190.984 142.709  36.521  1.00  0.00           C  
ATOM   1952  C   GLN B 118     191.983 143.177  35.471  1.00  0.00           C  
ATOM   1953  O   GLN B 118     192.365 142.414  34.584  1.00  0.00           O  
ATOM   1954  CB  GLN B 118     189.581 143.211  36.166  1.00  0.00           C  
ATOM   1955  CG  GLN B 118     188.464 142.534  36.942  1.00  0.00           C  
ATOM   1956  CD  GLN B 118     187.090 143.023  36.524  1.00  0.00           C  
ATOM   1957  OE1 GLN B 118     186.770 143.077  35.334  1.00  0.00           O  
ATOM   1958  NE2 GLN B 118     186.270 143.386  37.504  1.00  0.00           N  
ATOM   1959  H   GLN B 118     190.744 143.781  38.356  1.00  0.00           H  
ATOM   1960  HA  GLN B 118     190.973 141.618  36.517  1.00  0.00           H  
ATOM   1961 1HB  GLN B 118     189.520 144.283  36.353  1.00  0.00           H  
ATOM   1962 2HB  GLN B 118     189.395 143.052  35.103  1.00  0.00           H  
ATOM   1963 1HG  GLN B 118     188.511 141.460  36.766  1.00  0.00           H  
ATOM   1964 2HG  GLN B 118     188.594 142.745  38.004  1.00  0.00           H  
ATOM   1965 1HE2 GLN B 118     185.350 143.718  37.290  1.00  0.00           H  
ATOM   1966 2HE2 GLN B 118     186.568 143.328  38.456  1.00  0.00           H  
ATOM   1967  N   ARG B 119     192.410 144.431  35.589  1.00  0.00           N  
ATOM   1968  CA  ARG B 119     193.360 145.015  34.653  1.00  0.00           C  
ATOM   1969  C   ARG B 119     194.723 144.344  34.758  1.00  0.00           C  
ATOM   1970  O   ARG B 119     195.372 144.079  33.746  1.00  0.00           O  
ATOM   1971  CB  ARG B 119     193.511 146.509  34.906  1.00  0.00           C  
ATOM   1972  CG  ARG B 119     192.302 147.348  34.522  1.00  0.00           C  
ATOM   1973  CD  ARG B 119     192.494 148.778  34.870  1.00  0.00           C  
ATOM   1974  NE  ARG B 119     191.329 149.580  34.533  1.00  0.00           N  
ATOM   1975  CZ  ARG B 119     191.090 150.110  33.319  1.00  0.00           C  
ATOM   1976  NH1 ARG B 119     191.944 149.916  32.337  1.00  0.00           N  
ATOM   1977  NH2 ARG B 119     189.998 150.826  33.113  1.00  0.00           N  
ATOM   1978  H   ARG B 119     192.064 144.996  36.351  1.00  0.00           H  
ATOM   1979  HA  ARG B 119     192.983 144.872  33.640  1.00  0.00           H  
ATOM   1980 1HB  ARG B 119     193.708 146.679  35.963  1.00  0.00           H  
ATOM   1981 2HB  ARG B 119     194.367 146.887  34.348  1.00  0.00           H  
ATOM   1982 1HG  ARG B 119     192.137 147.275  33.447  1.00  0.00           H  
ATOM   1983 2HG  ARG B 119     191.422 146.981  35.051  1.00  0.00           H  
ATOM   1984 1HD  ARG B 119     192.673 148.870  35.942  1.00  0.00           H  
ATOM   1985 2HD  ARG B 119     193.350 149.175  34.325  1.00  0.00           H  
ATOM   1986  HE  ARG B 119     190.649 149.751  35.263  1.00  0.00           H  
ATOM   1987 1HH1 ARG B 119     192.778 149.368  32.494  1.00  0.00           H  
ATOM   1988 2HH1 ARG B 119     191.765 150.312  31.426  1.00  0.00           H  
ATOM   1989 1HH2 ARG B 119     189.343 150.976  33.867  1.00  0.00           H  
ATOM   1990 2HH2 ARG B 119     189.820 151.222  32.201  1.00  0.00           H  
ATOM   1991  N   LEU B 120     195.148 144.060  35.987  1.00  0.00           N  
ATOM   1992  CA  LEU B 120     196.427 143.399  36.225  1.00  0.00           C  
ATOM   1993  C   LEU B 120     196.397 141.953  35.748  1.00  0.00           C  
ATOM   1994  O   LEU B 120     197.348 141.470  35.136  1.00  0.00           O  
ATOM   1995  CB  LEU B 120     196.778 143.444  37.718  1.00  0.00           C  
ATOM   1996  CG  LEU B 120     197.102 144.832  38.283  1.00  0.00           C  
ATOM   1997  CD1 LEU B 120     197.165 144.760  39.803  1.00  0.00           C  
ATOM   1998  CD2 LEU B 120     198.421 145.321  37.704  1.00  0.00           C  
ATOM   1999  H   LEU B 120     194.568 144.299  36.780  1.00  0.00           H  
ATOM   2000  HA  LEU B 120     197.198 143.927  35.664  1.00  0.00           H  
ATOM   2001 1HB  LEU B 120     195.938 143.043  38.284  1.00  0.00           H  
ATOM   2002 2HB  LEU B 120     197.644 142.805  37.891  1.00  0.00           H  
ATOM   2003  HG  LEU B 120     196.308 145.529  38.015  1.00  0.00           H  
ATOM   2004 1HD1 LEU B 120     197.395 145.746  40.205  1.00  0.00           H  
ATOM   2005 2HD1 LEU B 120     196.203 144.426  40.192  1.00  0.00           H  
ATOM   2006 3HD1 LEU B 120     197.941 144.056  40.102  1.00  0.00           H  
ATOM   2007 1HD2 LEU B 120     198.652 146.308  38.106  1.00  0.00           H  
ATOM   2008 2HD2 LEU B 120     199.217 144.625  37.973  1.00  0.00           H  
ATOM   2009 3HD2 LEU B 120     198.343 145.380  36.619  1.00  0.00           H  
ATOM   2010  N   ILE B 121     195.289 141.270  36.029  1.00  0.00           N  
ATOM   2011  CA  ILE B 121     195.112 139.881  35.621  1.00  0.00           C  
ATOM   2012  C   ILE B 121     195.113 139.748  34.103  1.00  0.00           C  
ATOM   2013  O   ILE B 121     195.763 138.858  33.553  1.00  0.00           O  
ATOM   2014  CB  ILE B 121     193.801 139.305  36.187  1.00  0.00           C  
ATOM   2015  CG1 ILE B 121     193.913 139.109  37.701  1.00  0.00           C  
ATOM   2016  CG2 ILE B 121     193.457 137.992  35.500  1.00  0.00           C  
ATOM   2017  CD1 ILE B 121     192.586 138.883  38.387  1.00  0.00           C  
ATOM   2018  H   ILE B 121     194.544 141.728  36.535  1.00  0.00           H  
ATOM   2019  HA  ILE B 121     195.944 139.297  36.015  1.00  0.00           H  
ATOM   2020  HB  ILE B 121     192.991 140.015  36.020  1.00  0.00           H  
ATOM   2021 1HG1 ILE B 121     194.556 138.254  37.910  1.00  0.00           H  
ATOM   2022 2HG1 ILE B 121     194.382 139.986  38.148  1.00  0.00           H  
ATOM   2023 1HG2 ILE B 121     192.528 137.599  35.912  1.00  0.00           H  
ATOM   2024 2HG2 ILE B 121     193.336 138.162  34.431  1.00  0.00           H  
ATOM   2025 3HG2 ILE B 121     194.260 137.274  35.666  1.00  0.00           H  
ATOM   2026 1HD1 ILE B 121     192.747 138.752  39.458  1.00  0.00           H  
ATOM   2027 2HD1 ILE B 121     191.938 139.744  38.220  1.00  0.00           H  
ATOM   2028 3HD1 ILE B 121     192.114 137.989  37.981  1.00  0.00           H  
ATOM   2029  N   GLN B 122     194.390 140.640  33.431  1.00  0.00           N  
ATOM   2030  CA  GLN B 122     194.359 140.666  31.975  1.00  0.00           C  
ATOM   2031  C   GLN B 122     195.766 140.733  31.396  1.00  0.00           C  
ATOM   2032  O   GLN B 122     196.101 139.989  30.474  1.00  0.00           O  
ATOM   2033  CB  GLN B 122     193.533 141.854  31.477  1.00  0.00           C  
ATOM   2034  CG  GLN B 122     193.402 141.932  29.965  1.00  0.00           C  
ATOM   2035  CD  GLN B 122     192.823 143.255  29.501  1.00  0.00           C  
ATOM   2036  OE1 GLN B 122     193.369 143.908  28.608  1.00  0.00           O  
ATOM   2037  NE2 GLN B 122     191.712 143.658  30.107  1.00  0.00           N  
ATOM   2038  H   GLN B 122     193.845 141.320  33.942  1.00  0.00           H  
ATOM   2039  HA  GLN B 122     193.882 139.750  31.622  1.00  0.00           H  
ATOM   2040 1HB  GLN B 122     192.530 141.801  31.899  1.00  0.00           H  
ATOM   2041 2HB  GLN B 122     193.985 142.782  31.823  1.00  0.00           H  
ATOM   2042 1HG  GLN B 122     194.390 141.815  29.519  1.00  0.00           H  
ATOM   2043 2HG  GLN B 122     192.742 141.132  29.627  1.00  0.00           H  
ATOM   2044 1HE2 GLN B 122     191.283 144.523  29.843  1.00  0.00           H  
ATOM   2045 2HE2 GLN B 122     191.302 143.098  30.827  1.00  0.00           H  
ATOM   2046  N   LYS B 123     196.585 141.626  31.943  1.00  0.00           N  
ATOM   2047  CA  LYS B 123     197.966 141.770  31.497  1.00  0.00           C  
ATOM   2048  C   LYS B 123     198.785 140.530  31.830  1.00  0.00           C  
ATOM   2049  O   LYS B 123     199.602 140.079  31.027  1.00  0.00           O  
ATOM   2050  CB  LYS B 123     198.606 143.008  32.127  1.00  0.00           C  
ATOM   2051  CG  LYS B 123     198.056 144.332  31.613  1.00  0.00           C  
ATOM   2052  CD  LYS B 123     198.709 145.512  32.318  1.00  0.00           C  
ATOM   2053  CE  LYS B 123     198.141 146.835  31.825  1.00  0.00           C  
ATOM   2054  NZ  LYS B 123     198.767 147.998  32.508  1.00  0.00           N  
ATOM   2055  H   LYS B 123     196.243 142.219  32.686  1.00  0.00           H  
ATOM   2056  HA  LYS B 123     197.969 141.896  30.414  1.00  0.00           H  
ATOM   2057 1HB  LYS B 123     198.461 142.982  33.208  1.00  0.00           H  
ATOM   2058 2HB  LYS B 123     199.681 142.996  31.941  1.00  0.00           H  
ATOM   2059 1HG  LYS B 123     198.241 144.411  30.542  1.00  0.00           H  
ATOM   2060 2HG  LYS B 123     196.981 144.368  31.782  1.00  0.00           H  
ATOM   2061 1HD  LYS B 123     198.542 145.432  33.393  1.00  0.00           H  
ATOM   2062 2HD  LYS B 123     199.783 145.497  32.133  1.00  0.00           H  
ATOM   2063 1HE  LYS B 123     198.310 146.926  30.752  1.00  0.00           H  
ATOM   2064 2HE  LYS B 123     197.067 146.859  32.004  1.00  0.00           H  
ATOM   2065 1HZ  LYS B 123     198.364 148.854  32.155  1.00  0.00           H  
ATOM   2066 2HZ  LYS B 123     198.599 147.934  33.504  1.00  0.00           H  
ATOM   2067 3HZ  LYS B 123     199.762 147.998  32.334  1.00  0.00           H  
ATOM   2068  N   LEU B 124     198.562 139.982  33.021  1.00  0.00           N  
ATOM   2069  CA  LEU B 124     199.294 138.803  33.466  1.00  0.00           C  
ATOM   2070  C   LEU B 124     198.960 137.590  32.606  1.00  0.00           C  
ATOM   2071  O   LEU B 124     199.833 136.785  32.284  1.00  0.00           O  
ATOM   2072  CB  LEU B 124     198.970 138.502  34.935  1.00  0.00           C  
ATOM   2073  CG  LEU B 124     199.568 139.473  35.961  1.00  0.00           C  
ATOM   2074  CD1 LEU B 124     198.912 139.248  37.316  1.00  0.00           C  
ATOM   2075  CD2 LEU B 124     201.073 139.265  36.040  1.00  0.00           C  
ATOM   2076  H   LEU B 124     197.870 140.391  33.632  1.00  0.00           H  
ATOM   2077  HA  LEU B 124     200.362 138.998  33.360  1.00  0.00           H  
ATOM   2078 1HB  LEU B 124     197.889 138.511  35.061  1.00  0.00           H  
ATOM   2079 2HB  LEU B 124     199.334 137.502  35.173  1.00  0.00           H  
ATOM   2080  HG  LEU B 124     199.359 140.499  35.655  1.00  0.00           H  
ATOM   2081 1HD1 LEU B 124     199.336 139.939  38.045  1.00  0.00           H  
ATOM   2082 2HD1 LEU B 124     197.839 139.423  37.234  1.00  0.00           H  
ATOM   2083 3HD1 LEU B 124     199.089 138.224  37.641  1.00  0.00           H  
ATOM   2084 1HD2 LEU B 124     201.498 139.956  36.769  1.00  0.00           H  
ATOM   2085 2HD2 LEU B 124     201.282 138.240  36.347  1.00  0.00           H  
ATOM   2086 3HD2 LEU B 124     201.518 139.449  35.063  1.00  0.00           H  
ATOM   2087  N   LEU B 125     197.687 137.459  32.233  1.00  0.00           N  
ATOM   2088  CA  LEU B 125     197.248 136.331  31.420  1.00  0.00           C  
ATOM   2089  C   LEU B 125     197.891 136.361  30.041  1.00  0.00           C  
ATOM   2090  O   LEU B 125     198.351 135.337  29.538  1.00  0.00           O  
ATOM   2091  CB  LEU B 125     195.721 136.342  31.278  1.00  0.00           C  
ATOM   2092  CG  LEU B 125     194.932 136.013  32.552  1.00  0.00           C  
ATOM   2093  CD1 LEU B 125     193.449 136.262  32.310  1.00  0.00           C  
ATOM   2094  CD2 LEU B 125     195.186 134.565  32.946  1.00  0.00           C  
ATOM   2095  H   LEU B 125     197.011 138.153  32.517  1.00  0.00           H  
ATOM   2096  HA  LEU B 125     197.547 135.409  31.918  1.00  0.00           H  
ATOM   2097 1HB  LEU B 125     195.411 137.331  30.943  1.00  0.00           H  
ATOM   2098 2HB  LEU B 125     195.437 135.617  30.515  1.00  0.00           H  
ATOM   2099  HG  LEU B 125     195.253 136.671  33.360  1.00  0.00           H  
ATOM   2100 1HD1 LEU B 125     192.889 136.027  33.215  1.00  0.00           H  
ATOM   2101 2HD1 LEU B 125     193.294 137.309  32.049  1.00  0.00           H  
ATOM   2102 3HD1 LEU B 125     193.102 135.628  31.495  1.00  0.00           H  
ATOM   2103 1HD2 LEU B 125     194.626 134.331  33.852  1.00  0.00           H  
ATOM   2104 2HD2 LEU B 125     194.864 133.906  32.139  1.00  0.00           H  
ATOM   2105 3HD2 LEU B 125     196.251 134.420  33.130  1.00  0.00           H  
ATOM   2106  N   GLN B 126     197.920 137.544  29.433  1.00  0.00           N  
ATOM   2107  CA  GLN B 126     198.571 137.727  28.142  1.00  0.00           C  
ATOM   2108  C   GLN B 126     200.079 137.548  28.255  1.00  0.00           C  
ATOM   2109  O   GLN B 126     200.719 137.010  27.351  1.00  0.00           O  
ATOM   2110  CB  GLN B 126     198.250 139.111  27.572  1.00  0.00           C  
ATOM   2111  CG  GLN B 126     198.717 139.318  26.141  1.00  0.00           C  
ATOM   2112  CD  GLN B 126     197.973 138.438  25.156  1.00  0.00           C  
ATOM   2113  OE1 GLN B 126     196.741 138.470  25.081  1.00  0.00           O  
ATOM   2114  NE2 GLN B 126     198.716 137.645  24.393  1.00  0.00           N  
ATOM   2115  H   GLN B 126     197.478 138.335  29.878  1.00  0.00           H  
ATOM   2116  HA  GLN B 126     198.193 136.972  27.454  1.00  0.00           H  
ATOM   2117 1HB  GLN B 126     197.173 139.276  27.601  1.00  0.00           H  
ATOM   2118 2HB  GLN B 126     198.716 139.877  28.192  1.00  0.00           H  
ATOM   2119 1HG  GLN B 126     198.552 140.359  25.863  1.00  0.00           H  
ATOM   2120 2HG  GLN B 126     199.779 139.080  26.078  1.00  0.00           H  
ATOM   2121 1HE2 GLN B 126     198.281 137.041  23.724  1.00  0.00           H  
ATOM   2122 2HE2 GLN B 126     199.712 137.651  24.486  1.00  0.00           H  
ATOM   2123  N   LEU B 127     200.643 138.003  29.371  1.00  0.00           N  
ATOM   2124  CA  LEU B 127     202.077 137.894  29.615  1.00  0.00           C  
ATOM   2125  C   LEU B 127     202.505 136.437  29.736  1.00  0.00           C  
ATOM   2126  O   LEU B 127     203.543 136.039  29.207  1.00  0.00           O  
ATOM   2127  CB  LEU B 127     202.457 138.653  30.893  1.00  0.00           C  
ATOM   2128  CG  LEU B 127     203.942 138.612  31.274  1.00  0.00           C  
ATOM   2129  CD1 LEU B 127     204.778 139.159  30.124  1.00  0.00           C  
ATOM   2130  CD2 LEU B 127     204.164 139.421  32.544  1.00  0.00           C  
ATOM   2131  H   LEU B 127     200.056 138.437  30.069  1.00  0.00           H  
ATOM   2132  HA  LEU B 127     202.606 138.343  28.774  1.00  0.00           H  
ATOM   2133 1HB  LEU B 127     202.174 139.697  30.773  1.00  0.00           H  
ATOM   2134 2HB  LEU B 127     201.889 138.238  31.726  1.00  0.00           H  
ATOM   2135  HG  LEU B 127     204.246 137.578  31.445  1.00  0.00           H  
ATOM   2136 1HD1 LEU B 127     205.833 139.128  30.395  1.00  0.00           H  
ATOM   2137 2HD1 LEU B 127     204.615 138.549  29.235  1.00  0.00           H  
ATOM   2138 3HD1 LEU B 127     204.485 140.187  29.919  1.00  0.00           H  
ATOM   2139 1HD2 LEU B 127     205.219 139.391  32.815  1.00  0.00           H  
ATOM   2140 2HD2 LEU B 127     203.861 140.455  32.373  1.00  0.00           H  
ATOM   2141 3HD2 LEU B 127     203.568 138.998  33.353  1.00  0.00           H  
ATOM   2142  N   ALA B 128     201.664 135.673  30.449  1.00  0.00           N  
ATOM   2143  CA  ALA B 128     201.971 134.257  30.605  1.00  0.00           C  
ATOM   2144  C   ALA B 128     202.039 133.558  29.253  1.00  0.00           C  
ATOM   2145  O   ALA B 128     202.892 132.700  29.029  1.00  0.00           O  
ATOM   2146  CB  ALA B 128     200.937 133.586  31.497  1.00  0.00           C  
ATOM   2147  H   ALA B 128     200.829 136.045  30.879  1.00  0.00           H  
ATOM   2148  HA  ALA B 128     202.940 134.165  31.096  1.00  0.00           H  
ATOM   2149 1HB  ALA B 128     201.180 132.529  31.604  1.00  0.00           H  
ATOM   2150 2HB  ALA B 128     200.941 134.060  32.479  1.00  0.00           H  
ATOM   2151 3HB  ALA B 128     199.950 133.687  31.050  1.00  0.00           H  
ATOM   2152  N   VAL B 129     201.134 133.930  28.352  1.00  0.00           N  
ATOM   2153  CA  VAL B 129     201.112 133.363  27.009  1.00  0.00           C  
ATOM   2154  C   VAL B 129     202.365 133.745  26.229  1.00  0.00           C  
ATOM   2155  O   VAL B 129     202.968 132.908  25.557  1.00  0.00           O  
ATOM   2156  CB  VAL B 129     199.866 133.849  26.245  1.00  0.00           C  
ATOM   2157  CG1 VAL B 129     199.947 133.441  24.781  1.00  0.00           C  
ATOM   2158  CG2 VAL B 129     198.610 133.288  26.893  1.00  0.00           C  
ATOM   2159  H   VAL B 129     200.446 134.624  28.605  1.00  0.00           H  
ATOM   2160  HA  VAL B 129     201.092 132.277  27.093  1.00  0.00           H  
ATOM   2161  HB  VAL B 129     199.836 134.938  26.273  1.00  0.00           H  
ATOM   2162 1HG1 VAL B 129     199.058 133.793  24.256  1.00  0.00           H  
ATOM   2163 2HG1 VAL B 129     200.834 133.883  24.328  1.00  0.00           H  
ATOM   2164 3HG1 VAL B 129     200.004 132.355  24.709  1.00  0.00           H  
ATOM   2165 1HG2 VAL B 129     197.733 133.636  26.348  1.00  0.00           H  
ATOM   2166 2HG2 VAL B 129     198.643 132.199  26.869  1.00  0.00           H  
ATOM   2167 3HG2 VAL B 129     198.552 133.627  27.927  1.00  0.00           H  
ATOM   2168  N   ARG B 130     202.750 135.012  26.323  1.00  0.00           N  
ATOM   2169  CA  ARG B 130     203.923 135.509  25.612  1.00  0.00           C  
ATOM   2170  C   ARG B 130     205.192 134.820  26.092  1.00  0.00           C  
ATOM   2171  O   ARG B 130     206.061 134.472  25.292  1.00  0.00           O  
ATOM   2172  CB  ARG B 130     204.066 137.012  25.799  1.00  0.00           C  
ATOM   2173  CG  ARG B 130     203.038 137.850  25.055  1.00  0.00           C  
ATOM   2174  CD  ARG B 130     203.220 139.301  25.313  1.00  0.00           C  
ATOM   2175  NE  ARG B 130     202.194 140.101  24.662  1.00  0.00           N  
ATOM   2176  CZ  ARG B 130     202.226 140.482  23.371  1.00  0.00           C  
ATOM   2177  NH1 ARG B 130     203.236 140.130  22.606  1.00  0.00           N  
ATOM   2178  NH2 ARG B 130     201.243 141.210  22.872  1.00  0.00           N  
ATOM   2179  H   ARG B 130     202.221 135.647  26.901  1.00  0.00           H  
ATOM   2180  HA  ARG B 130     203.805 135.286  24.551  1.00  0.00           H  
ATOM   2181 1HB  ARG B 130     203.985 137.257  26.857  1.00  0.00           H  
ATOM   2182 2HB  ARG B 130     205.053 137.328  25.464  1.00  0.00           H  
ATOM   2183 1HG  ARG B 130     203.135 137.677  23.983  1.00  0.00           H  
ATOM   2184 2HG  ARG B 130     202.035 137.568  25.378  1.00  0.00           H  
ATOM   2185 1HD  ARG B 130     203.170 139.489  26.385  1.00  0.00           H  
ATOM   2186 2HD  ARG B 130     204.191 139.618  24.934  1.00  0.00           H  
ATOM   2187  HE  ARG B 130     201.401 140.391  25.219  1.00  0.00           H  
ATOM   2188 1HH1 ARG B 130     203.988 139.572  22.987  1.00  0.00           H  
ATOM   2189 2HH1 ARG B 130     203.260 140.415  21.638  1.00  0.00           H  
ATOM   2190 1HH2 ARG B 130     200.467 141.482  23.460  1.00  0.00           H  
ATOM   2191 2HH2 ARG B 130     201.267 141.496  21.905  1.00  0.00           H  
ATOM   2192  N   ILE B 131     205.296 134.624  27.403  1.00  0.00           N  
ATOM   2193  CA  ILE B 131     206.459 133.972  27.990  1.00  0.00           C  
ATOM   2194  C   ILE B 131     206.536 132.508  27.576  1.00  0.00           C  
ATOM   2195  O   ILE B 131     207.592 132.026  27.165  1.00  0.00           O  
ATOM   2196  CB  ILE B 131     206.427 134.072  29.526  1.00  0.00           C  
ATOM   2197  CG1 ILE B 131     206.625 135.523  29.971  1.00  0.00           C  
ATOM   2198  CG2 ILE B 131     207.491 133.174  30.139  1.00  0.00           C  
ATOM   2199  CD1 ILE B 131     206.323 135.760  31.433  1.00  0.00           C  
ATOM   2200  H   ILE B 131     204.550 134.938  28.007  1.00  0.00           H  
ATOM   2201  HA  ILE B 131     207.356 134.469  27.623  1.00  0.00           H  
ATOM   2202  HB  ILE B 131     205.449 133.761  29.891  1.00  0.00           H  
ATOM   2203 1HG1 ILE B 131     207.655 135.824  29.782  1.00  0.00           H  
ATOM   2204 2HG1 ILE B 131     205.981 136.176  29.381  1.00  0.00           H  
ATOM   2205 1HG2 ILE B 131     207.455 133.257  31.225  1.00  0.00           H  
ATOM   2206 2HG2 ILE B 131     207.306 132.141  29.848  1.00  0.00           H  
ATOM   2207 3HG2 ILE B 131     208.475 133.480  29.784  1.00  0.00           H  
ATOM   2208 1HD1 ILE B 131     206.485 136.811  31.673  1.00  0.00           H  
ATOM   2209 2HD1 ILE B 131     205.284 135.498  31.638  1.00  0.00           H  
ATOM   2210 3HD1 ILE B 131     206.980 135.143  32.045  1.00  0.00           H  
ATOM   2211  N   ALA B 132     205.413 131.806  27.684  1.00  0.00           N  
ATOM   2212  CA  ALA B 132     205.349 130.400  27.308  1.00  0.00           C  
ATOM   2213  C   ALA B 132     205.662 130.208  25.829  1.00  0.00           C  
ATOM   2214  O   ALA B 132     206.372 129.275  25.452  1.00  0.00           O  
ATOM   2215  CB  ALA B 132     203.979 129.826  27.637  1.00  0.00           C  
ATOM   2216  H   ALA B 132     204.581 132.261  28.033  1.00  0.00           H  
ATOM   2217  HA  ALA B 132     206.103 129.855  27.878  1.00  0.00           H  
ATOM   2218 1HB  ALA B 132     203.947 128.774  27.351  1.00  0.00           H  
ATOM   2219 2HB  ALA B 132     203.794 129.917  28.707  1.00  0.00           H  
ATOM   2220 3HB  ALA B 132     203.214 130.374  27.089  1.00  0.00           H  
ATOM   2221  N   ALA B 133     205.130 131.096  24.997  1.00  0.00           N  
ATOM   2222  CA  ALA B 133     205.357 131.031  23.559  1.00  0.00           C  
ATOM   2223  C   ALA B 133     206.829 131.232  23.225  1.00  0.00           C  
ATOM   2224  O   ALA B 133     207.393 130.509  22.401  1.00  0.00           O  
ATOM   2225  CB  ALA B 133     204.505 132.065  22.839  1.00  0.00           C  
ATOM   2226  H   ALA B 133     204.551 131.836  25.371  1.00  0.00           H  
ATOM   2227  HA  ALA B 133     205.070 130.039  23.207  1.00  0.00           H  
ATOM   2228 1HB  ALA B 133     204.686 132.004  21.766  1.00  0.00           H  
ATOM   2229 2HB  ALA B 133     203.452 131.874  23.040  1.00  0.00           H  
ATOM   2230 3HB  ALA B 133     204.768 133.061  23.194  1.00  0.00           H  
ATOM   2231  N   ALA B 134     207.449 132.215  23.867  1.00  0.00           N  
ATOM   2232  CA  ALA B 134     208.867 132.485  23.671  1.00  0.00           C  
ATOM   2233  C   ALA B 134     209.723 131.329  24.170  1.00  0.00           C  
ATOM   2234  O   ALA B 134     210.738 130.987  23.562  1.00  0.00           O  
ATOM   2235  CB  ALA B 134     209.263 133.778  24.370  1.00  0.00           C  
ATOM   2236  H   ALA B 134     206.922 132.790  24.509  1.00  0.00           H  
ATOM   2237  HA  ALA B 134     209.053 132.596  22.602  1.00  0.00           H  
ATOM   2238 1HB  ALA B 134     210.325 133.964  24.214  1.00  0.00           H  
ATOM   2239 2HB  ALA B 134     208.684 134.606  23.960  1.00  0.00           H  
ATOM   2240 3HB  ALA B 134     209.064 133.689  25.437  1.00  0.00           H  
ATOM   2241  N   ALA B 135     209.309 130.729  25.282  1.00  0.00           N  
ATOM   2242  CA  ALA B 135     210.033 129.604  25.861  1.00  0.00           C  
ATOM   2243  C   ALA B 135     210.035 128.407  24.920  1.00  0.00           C  
ATOM   2244  O   ALA B 135     211.033 127.698  24.804  1.00  0.00           O  
ATOM   2245  CB  ALA B 135     209.430 129.220  27.204  1.00  0.00           C  
ATOM   2246  H   ALA B 135     208.470 131.062  25.736  1.00  0.00           H  
ATOM   2247  HA  ALA B 135     211.068 129.905  26.017  1.00  0.00           H  
ATOM   2248 1HB  ALA B 135     209.982 128.378  27.623  1.00  0.00           H  
ATOM   2249 2HB  ALA B 135     209.490 130.069  27.885  1.00  0.00           H  
ATOM   2250 3HB  ALA B 135     208.388 128.938  27.067  1.00  0.00           H  
ATOM   2251  N   GLU B 136     208.909 128.185  24.250  1.00  0.00           N  
ATOM   2252  CA  GLU B 136     208.791 127.094  23.291  1.00  0.00           C  
ATOM   2253  C   GLU B 136     209.566 127.393  22.015  1.00  0.00           C  
ATOM   2254  O   GLU B 136     210.159 126.498  21.414  1.00  0.00           O  
ATOM   2255  CB  GLU B 136     207.320 126.836  22.956  1.00  0.00           C  
ATOM   2256  CG  GLU B 136     207.084 125.642  22.042  1.00  0.00           C  
ATOM   2257  CD  GLU B 136     205.625 125.343  21.836  1.00  0.00           C  
ATOM   2258  OE1 GLU B 136     204.811 126.045  22.385  1.00  0.00           O  
ATOM   2259  OE2 GLU B 136     205.325 124.410  21.128  1.00  0.00           O  
ATOM   2260  H   GLU B 136     208.115 128.791  24.406  1.00  0.00           H  
ATOM   2261  HA  GLU B 136     209.219 126.195  23.736  1.00  0.00           H  
ATOM   2262 1HB  GLU B 136     206.762 126.667  23.877  1.00  0.00           H  
ATOM   2263 2HB  GLU B 136     206.897 127.716  22.473  1.00  0.00           H  
ATOM   2264 1HG  GLU B 136     207.542 125.842  21.074  1.00  0.00           H  
ATOM   2265 2HG  GLU B 136     207.572 124.767  22.470  1.00  0.00           H  
ATOM   2266  N   SER B 137     209.556 128.658  21.605  1.00  0.00           N  
ATOM   2267  CA  SER B 137     210.311 129.090  20.437  1.00  0.00           C  
ATOM   2268  C   SER B 137     211.812 129.019  20.692  1.00  0.00           C  
ATOM   2269  O   SER B 137     212.582 128.619  19.818  1.00  0.00           O  
ATOM   2270  CB  SER B 137     209.919 130.505  20.058  1.00  0.00           C  
ATOM   2271  OG  SER B 137     208.579 130.564  19.654  1.00  0.00           O  
ATOM   2272  H   SER B 137     209.012 129.337  22.120  1.00  0.00           H  
ATOM   2273  HA  SER B 137     210.081 128.411  19.615  1.00  0.00           H  
ATOM   2274 1HB  SER B 137     210.075 131.166  20.910  1.00  0.00           H  
ATOM   2275 2HB  SER B 137     210.561 130.856  19.251  1.00  0.00           H  
ATOM   2276  HG  SER B 137     208.057 130.444  20.451  1.00  0.00           H  
ATOM   2277  N   GLY B 138     212.221 129.411  21.894  1.00  0.00           N  
ATOM   2278  CA  GLY B 138     213.638 129.535  22.218  1.00  0.00           C  
ATOM   2279  C   GLY B 138     214.108 130.977  22.084  1.00  0.00           C  
ATOM   2280  O   GLY B 138     215.305 131.242  21.982  1.00  0.00           O  
ATOM   2281  H   GLY B 138     211.534 129.626  22.602  1.00  0.00           H  
ATOM   2282 1HA  GLY B 138     213.810 129.185  23.237  1.00  0.00           H  
ATOM   2283 2HA  GLY B 138     214.219 128.896  21.555  1.00  0.00           H  
ATOM   2284  N   ASP B 139     213.158 131.906  22.087  1.00  0.00           N  
ATOM   2285  CA  ASP B 139     213.470 133.319  21.904  1.00  0.00           C  
ATOM   2286  C   ASP B 139     213.940 133.953  23.206  1.00  0.00           C  
ATOM   2287  O   ASP B 139     213.189 134.672  23.865  1.00  0.00           O  
ATOM   2288  CB  ASP B 139     212.249 134.074  21.374  1.00  0.00           C  
ATOM   2289  CG  ASP B 139     212.568 135.506  20.966  1.00  0.00           C  
ATOM   2290  OD1 ASP B 139     213.602 135.997  21.353  1.00  0.00           O  
ATOM   2291  OD2 ASP B 139     211.775 136.095  20.272  1.00  0.00           O  
ATOM   2292  H   ASP B 139     212.198 131.626  22.219  1.00  0.00           H  
ATOM   2293  HA  ASP B 139     214.283 133.405  21.182  1.00  0.00           H  
ATOM   2294 1HB  ASP B 139     211.842 133.548  20.511  1.00  0.00           H  
ATOM   2295 2HB  ASP B 139     211.473 134.094  22.141  1.00  0.00           H  
ATOM   2296  N   ASN B 140     215.190 133.683  23.571  1.00  0.00           N  
ATOM   2297  CA  ASN B 140     215.725 134.130  24.852  1.00  0.00           C  
ATOM   2298  C   ASN B 140     215.711 135.651  24.955  1.00  0.00           C  
ATOM   2299  O   ASN B 140     215.511 136.208  26.033  1.00  0.00           O  
ATOM   2300  CB  ASN B 140     217.129 133.593  25.060  1.00  0.00           C  
ATOM   2301  CG  ASN B 140     217.149 132.114  25.327  1.00  0.00           C  
ATOM   2302  OD1 ASN B 140     216.130 131.526  25.709  1.00  0.00           O  
ATOM   2303  ND2 ASN B 140     218.288 131.500  25.133  1.00  0.00           N  
ATOM   2304  H   ASN B 140     215.782 133.156  22.948  1.00  0.00           H  
ATOM   2305  HA  ASN B 140     215.087 133.737  25.643  1.00  0.00           H  
ATOM   2306 1HB  ASN B 140     217.733 133.799  24.175  1.00  0.00           H  
ATOM   2307 2HB  ASN B 140     217.595 134.108  25.901  1.00  0.00           H  
ATOM   2308 1HD2 ASN B 140     218.360 130.516  25.294  1.00  0.00           H  
ATOM   2309 2HD2 ASN B 140     219.087 132.016  24.823  1.00  0.00           H  
ATOM   2310  N   ASP B 141     215.925 136.316  23.825  1.00  0.00           N  
ATOM   2311  CA  ASP B 141     215.918 137.774  23.781  1.00  0.00           C  
ATOM   2312  C   ASP B 141     214.547 138.328  24.151  1.00  0.00           C  
ATOM   2313  O   ASP B 141     214.442 139.361  24.811  1.00  0.00           O  
ATOM   2314  CB  ASP B 141     216.318 138.271  22.390  1.00  0.00           C  
ATOM   2315  CG  ASP B 141     217.796 138.064  22.089  1.00  0.00           C  
ATOM   2316  OD1 ASP B 141     218.534 137.776  23.002  1.00  0.00           O  
ATOM   2317  OD2 ASP B 141     218.174 138.197  20.950  1.00  0.00           O  
ATOM   2318  H   ASP B 141     216.099 135.801  22.975  1.00  0.00           H  
ATOM   2319  HA  ASP B 141     216.632 138.146  24.514  1.00  0.00           H  
ATOM   2320 1HB  ASP B 141     215.732 137.748  21.634  1.00  0.00           H  
ATOM   2321 2HB  ASP B 141     216.090 139.334  22.303  1.00  0.00           H  
ATOM   2322  N   GLN B 142     213.498 137.634  23.720  1.00  0.00           N  
ATOM   2323  CA  GLN B 142     212.132 138.029  24.043  1.00  0.00           C  
ATOM   2324  C   GLN B 142     211.815 137.762  25.510  1.00  0.00           C  
ATOM   2325  O   GLN B 142     211.185 138.582  26.178  1.00  0.00           O  
ATOM   2326  CB  GLN B 142     211.134 137.288  23.149  1.00  0.00           C  
ATOM   2327  CG  GLN B 142     209.680 137.640  23.414  1.00  0.00           C  
ATOM   2328  CD  GLN B 142     208.733 136.950  22.451  1.00  0.00           C  
ATOM   2329  OE1 GLN B 142     207.525 136.873  22.694  1.00  0.00           O  
ATOM   2330  NE2 GLN B 142     209.275 136.443  21.350  1.00  0.00           N  
ATOM   2331  H   GLN B 142     213.651 136.811  23.154  1.00  0.00           H  
ATOM   2332  HA  GLN B 142     212.035 139.102  23.875  1.00  0.00           H  
ATOM   2333 1HB  GLN B 142     211.348 137.510  22.103  1.00  0.00           H  
ATOM   2334 2HB  GLN B 142     211.250 136.214  23.286  1.00  0.00           H  
ATOM   2335 1HG  GLN B 142     209.422 137.333  24.427  1.00  0.00           H  
ATOM   2336 2HG  GLN B 142     209.552 138.717  23.306  1.00  0.00           H  
ATOM   2337 1HE2 GLN B 142     208.700 135.976  20.677  1.00  0.00           H  
ATOM   2338 2HE2 GLN B 142     210.259 136.528  21.192  1.00  0.00           H  
ATOM   2339  N   LEU B 143     212.251 136.608  26.003  1.00  0.00           N  
ATOM   2340  CA  LEU B 143     212.053 136.251  27.401  1.00  0.00           C  
ATOM   2341  C   LEU B 143     212.704 137.269  28.329  1.00  0.00           C  
ATOM   2342  O   LEU B 143     212.141 137.629  29.363  1.00  0.00           O  
ATOM   2343  CB  LEU B 143     212.628 134.856  27.677  1.00  0.00           C  
ATOM   2344  CG  LEU B 143     211.854 133.683  27.063  1.00  0.00           C  
ATOM   2345  CD1 LEU B 143     212.689 132.414  27.164  1.00  0.00           C  
ATOM   2346  CD2 LEU B 143     210.523 133.521  27.782  1.00  0.00           C  
ATOM   2347  H   LEU B 143     212.733 135.963  25.393  1.00  0.00           H  
ATOM   2348  HA  LEU B 143     210.983 136.250  27.611  1.00  0.00           H  
ATOM   2349 1HB  LEU B 143     213.647 134.818  27.293  1.00  0.00           H  
ATOM   2350 2HB  LEU B 143     212.663 134.702  28.756  1.00  0.00           H  
ATOM   2351  HG  LEU B 143     211.673 133.880  26.006  1.00  0.00           H  
ATOM   2352 1HD1 LEU B 143     212.139 131.581  26.727  1.00  0.00           H  
ATOM   2353 2HD1 LEU B 143     213.626 132.551  26.624  1.00  0.00           H  
ATOM   2354 3HD1 LEU B 143     212.900 132.200  28.211  1.00  0.00           H  
ATOM   2355 1HD2 LEU B 143     209.972 132.688  27.345  1.00  0.00           H  
ATOM   2356 2HD2 LEU B 143     210.703 133.323  28.839  1.00  0.00           H  
ATOM   2357 3HD2 LEU B 143     209.940 134.436  27.679  1.00  0.00           H  
ATOM   2358  N   ARG B 144     213.892 137.727  27.953  1.00  0.00           N  
ATOM   2359  CA  ARG B 144     214.591 138.756  28.715  1.00  0.00           C  
ATOM   2360  C   ARG B 144     213.770 140.036  28.794  1.00  0.00           C  
ATOM   2361  O   ARG B 144     213.643 140.639  29.859  1.00  0.00           O  
ATOM   2362  CB  ARG B 144     215.943 139.063  28.087  1.00  0.00           C  
ATOM   2363  CG  ARG B 144     216.783 140.079  28.843  1.00  0.00           C  
ATOM   2364  CD  ARG B 144     218.134 140.228  28.244  1.00  0.00           C  
ATOM   2365  NE  ARG B 144     218.886 138.984  28.283  1.00  0.00           N  
ATOM   2366  CZ  ARG B 144     219.928 138.694  27.480  1.00  0.00           C  
ATOM   2367  NH1 ARG B 144     220.330 139.568  26.583  1.00  0.00           N  
ATOM   2368  NH2 ARG B 144     220.547 137.532  27.594  1.00  0.00           N  
ATOM   2369  H   ARG B 144     214.324 137.355  27.120  1.00  0.00           H  
ATOM   2370  HA  ARG B 144     214.738 138.394  29.733  1.00  0.00           H  
ATOM   2371 1HB  ARG B 144     216.524 138.145  28.010  1.00  0.00           H  
ATOM   2372 2HB  ARG B 144     215.796 139.443  27.076  1.00  0.00           H  
ATOM   2373 1HG  ARG B 144     216.289 141.050  28.820  1.00  0.00           H  
ATOM   2374 2HG  ARG B 144     216.901 139.756  29.878  1.00  0.00           H  
ATOM   2375 1HD  ARG B 144     218.039 140.537  27.203  1.00  0.00           H  
ATOM   2376 2HD  ARG B 144     218.695 140.982  28.795  1.00  0.00           H  
ATOM   2377  HE  ARG B 144     218.606 138.287  28.960  1.00  0.00           H  
ATOM   2378 1HH1 ARG B 144     219.857 140.456  26.496  1.00  0.00           H  
ATOM   2379 2HH1 ARG B 144     221.111 139.351  25.981  1.00  0.00           H  
ATOM   2380 1HH2 ARG B 144     220.238 136.861  28.283  1.00  0.00           H  
ATOM   2381 2HH2 ARG B 144     221.328 137.315  26.992  1.00  0.00           H  
ATOM   2382  N   GLU B 145     213.216 140.449  27.659  1.00  0.00           N  
ATOM   2383  CA  GLU B 145     212.353 141.623  27.610  1.00  0.00           C  
ATOM   2384  C   GLU B 145     211.099 141.422  28.453  1.00  0.00           C  
ATOM   2385  O   GLU B 145     210.689 142.314  29.194  1.00  0.00           O  
ATOM   2386  CB  GLU B 145     211.963 141.937  26.164  1.00  0.00           C  
ATOM   2387  CG  GLU B 145     211.098 143.179  26.002  1.00  0.00           C  
ATOM   2388  CD  GLU B 145     210.805 143.505  24.564  1.00  0.00           C  
ATOM   2389  OE1 GLU B 145     211.259 142.785  23.707  1.00  0.00           O  
ATOM   2390  OE2 GLU B 145     210.126 144.475  24.321  1.00  0.00           O  
ATOM   2391  H   GLU B 145     213.395 139.934  26.809  1.00  0.00           H  
ATOM   2392  HA  GLU B 145     212.899 142.469  28.025  1.00  0.00           H  
ATOM   2393 1HB  GLU B 145     212.863 142.077  25.566  1.00  0.00           H  
ATOM   2394 2HB  GLU B 145     211.417 141.093  25.743  1.00  0.00           H  
ATOM   2395 1HG  GLU B 145     210.155 143.024  26.526  1.00  0.00           H  
ATOM   2396 2HG  GLU B 145     211.604 144.025  26.465  1.00  0.00           H  
ATOM   2397  N   LEU B 146     210.496 140.243  28.334  1.00  0.00           N  
ATOM   2398  CA  LEU B 146     209.271 139.934  29.062  1.00  0.00           C  
ATOM   2399  C   LEU B 146     209.519 139.897  30.565  1.00  0.00           C  
ATOM   2400  O   LEU B 146     208.669 140.308  31.353  1.00  0.00           O  
ATOM   2401  CB  LEU B 146     208.704 138.587  28.597  1.00  0.00           C  
ATOM   2402  CG  LEU B 146     208.175 138.549  27.158  1.00  0.00           C  
ATOM   2403  CD1 LEU B 146     207.848 137.112  26.774  1.00  0.00           C  
ATOM   2404  CD2 LEU B 146     206.945 139.438  27.045  1.00  0.00           C  
ATOM   2405  H   LEU B 146     210.894 139.545  27.725  1.00  0.00           H  
ATOM   2406  HA  LEU B 146     208.543 140.722  28.866  1.00  0.00           H  
ATOM   2407 1HB  LEU B 146     209.484 137.833  28.683  1.00  0.00           H  
ATOM   2408 2HB  LEU B 146     207.884 138.308  29.259  1.00  0.00           H  
ATOM   2409  HG  LEU B 146     208.947 138.908  26.477  1.00  0.00           H  
ATOM   2410 1HD1 LEU B 146     207.473 137.084  25.751  1.00  0.00           H  
ATOM   2411 2HD1 LEU B 146     208.749 136.502  26.845  1.00  0.00           H  
ATOM   2412 3HD1 LEU B 146     207.089 136.718  27.450  1.00  0.00           H  
ATOM   2413 1HD2 LEU B 146     206.570 139.411  26.021  1.00  0.00           H  
ATOM   2414 2HD2 LEU B 146     206.172 139.078  27.724  1.00  0.00           H  
ATOM   2415 3HD2 LEU B 146     207.211 140.462  27.307  1.00  0.00           H  
ATOM   2416  N   ALA B 147     210.688 139.399  30.955  1.00  0.00           N  
ATOM   2417  CA  ALA B 147     211.067 139.350  32.360  1.00  0.00           C  
ATOM   2418  C   ALA B 147     211.133 140.747  32.964  1.00  0.00           C  
ATOM   2419  O   ALA B 147     210.707 140.963  34.099  1.00  0.00           O  
ATOM   2420  CB  ALA B 147     212.403 138.640  32.523  1.00  0.00           C  
ATOM   2421  H   ALA B 147     211.331 139.050  30.259  1.00  0.00           H  
ATOM   2422  HA  ALA B 147     210.306 138.789  32.904  1.00  0.00           H  
ATOM   2423 1HB  ALA B 147     212.672 138.610  33.580  1.00  0.00           H  
ATOM   2424 2HB  ALA B 147     212.324 137.622  32.141  1.00  0.00           H  
ATOM   2425 3HB  ALA B 147     213.170 139.177  31.968  1.00  0.00           H  
ATOM   2426  N   GLU B 148     211.668 141.691  32.201  1.00  0.00           N  
ATOM   2427  CA  GLU B 148     211.736 143.082  32.634  1.00  0.00           C  
ATOM   2428  C   GLU B 148     210.349 143.711  32.688  1.00  0.00           C  
ATOM   2429  O   GLU B 148     210.026 144.445  33.621  1.00  0.00           O  
ATOM   2430  CB  GLU B 148     212.637 143.889  31.696  1.00  0.00           C  
ATOM   2431  CG  GLU B 148     214.113 143.530  31.780  1.00  0.00           C  
ATOM   2432  CD  GLU B 148     214.962 144.319  30.822  1.00  0.00           C  
ATOM   2433  OE1 GLU B 148     214.414 145.074  30.055  1.00  0.00           O  
ATOM   2434  OE2 GLU B 148     216.160 144.167  30.857  1.00  0.00           O  
ATOM   2435  H   GLU B 148     212.038 141.440  31.293  1.00  0.00           H  
ATOM   2436  HA  GLU B 148     212.151 143.109  33.641  1.00  0.00           H  
ATOM   2437 1HB  GLU B 148     212.314 143.741  30.665  1.00  0.00           H  
ATOM   2438 2HB  GLU B 148     212.537 144.951  31.921  1.00  0.00           H  
ATOM   2439 1HG  GLU B 148     214.465 143.714  32.794  1.00  0.00           H  
ATOM   2440 2HG  GLU B 148     214.231 142.468  31.571  1.00  0.00           H  
ATOM   2441  N   ASP B 149     209.533 143.416  31.683  1.00  0.00           N  
ATOM   2442  CA  ASP B 149     208.157 143.898  31.645  1.00  0.00           C  
ATOM   2443  C   ASP B 149     207.343 143.328  32.799  1.00  0.00           C  
ATOM   2444  O   ASP B 149     206.483 144.009  33.360  1.00  0.00           O  
ATOM   2445  CB  ASP B 149     207.495 143.529  30.315  1.00  0.00           C  
ATOM   2446  CG  ASP B 149     206.289 144.400  29.992  1.00  0.00           C  
ATOM   2447  OD1 ASP B 149     206.472 145.571  29.755  1.00  0.00           O  
ATOM   2448  OD2 ASP B 149     205.196 143.886  29.985  1.00  0.00           O  
ATOM   2449  H   ASP B 149     209.873 142.843  30.923  1.00  0.00           H  
ATOM   2450  HA  ASP B 149     208.168 144.983  31.751  1.00  0.00           H  
ATOM   2451 1HB  ASP B 149     208.222 143.627  29.508  1.00  0.00           H  
ATOM   2452 2HB  ASP B 149     207.176 142.488  30.344  1.00  0.00           H  
ATOM   2453  N   ALA B 150     207.618 142.078  33.150  1.00  0.00           N  
ATOM   2454  CA  ALA B 150     206.951 141.434  34.276  1.00  0.00           C  
ATOM   2455  C   ALA B 150     207.212 142.189  35.573  1.00  0.00           C  
ATOM   2456  O   ALA B 150     206.307 142.372  36.389  1.00  0.00           O  
ATOM   2457  CB  ALA B 150     207.405 139.988  34.405  1.00  0.00           C  
ATOM   2458  H   ALA B 150     208.306 141.559  32.623  1.00  0.00           H  
ATOM   2459  HA  ALA B 150     205.878 141.447  34.096  1.00  0.00           H  
ATOM   2460 1HB  ALA B 150     206.899 139.522  35.251  1.00  0.00           H  
ATOM   2461 2HB  ALA B 150     207.159 139.446  33.492  1.00  0.00           H  
ATOM   2462 3HB  ALA B 150     208.482 139.958  34.566  1.00  0.00           H  
ATOM   2463  N   LEU B 151     208.452 142.629  35.760  1.00  0.00           N  
ATOM   2464  CA  LEU B 151     208.830 143.372  36.956  1.00  0.00           C  
ATOM   2465  C   LEU B 151     208.205 144.759  36.963  1.00  0.00           C  
ATOM   2466  O   LEU B 151     207.790 145.259  38.011  1.00  0.00           O  
ATOM   2467  CB  LEU B 151     210.356 143.493  37.045  1.00  0.00           C  
ATOM   2468  CG  LEU B 151     211.108 142.196  37.372  1.00  0.00           C  
ATOM   2469  CD1 LEU B 151     212.609 142.452  37.321  1.00  0.00           C  
ATOM   2470  CD2 LEU B 151     210.685 141.695  38.745  1.00  0.00           C  
ATOM   2471  H   LEU B 151     209.150 142.443  35.055  1.00  0.00           H  
ATOM   2472  HA  LEU B 151     208.456 142.836  37.828  1.00  0.00           H  
ATOM   2473 1HB  LEU B 151     210.732 143.862  36.092  1.00  0.00           H  
ATOM   2474 2HB  LEU B 151     210.603 144.222  37.817  1.00  0.00           H  
ATOM   2475  HG  LEU B 151     210.874 141.440  36.622  1.00  0.00           H  
ATOM   2476 1HD1 LEU B 151     213.143 141.530  37.553  1.00  0.00           H  
ATOM   2477 2HD1 LEU B 151     212.887 142.790  36.323  1.00  0.00           H  
ATOM   2478 3HD1 LEU B 151     212.872 143.217  38.051  1.00  0.00           H  
ATOM   2479 1HD2 LEU B 151     211.219 140.773  38.976  1.00  0.00           H  
ATOM   2480 2HD2 LEU B 151     210.920 142.449  39.496  1.00  0.00           H  
ATOM   2481 3HD2 LEU B 151     209.612 141.504  38.747  1.00  0.00           H  
ATOM   2482  N   ARG B 152     208.137 145.380  35.791  1.00  0.00           N  
ATOM   2483  CA  ARG B 152     207.460 146.662  35.639  1.00  0.00           C  
ATOM   2484  C   ARG B 152     205.969 146.535  35.915  1.00  0.00           C  
ATOM   2485  O   ARG B 152     205.357 147.429  36.500  1.00  0.00           O  
ATOM   2486  CB  ARG B 152     207.667 147.214  34.236  1.00  0.00           C  
ATOM   2487  CG  ARG B 152     209.067 147.737  33.955  1.00  0.00           C  
ATOM   2488  CD  ARG B 152     209.103 148.577  32.730  1.00  0.00           C  
ATOM   2489  NE  ARG B 152     208.793 147.808  31.536  1.00  0.00           N  
ATOM   2490  CZ  ARG B 152     209.712 147.238  30.733  1.00  0.00           C  
ATOM   2491  NH1 ARG B 152     210.992 147.359  31.010  1.00  0.00           N  
ATOM   2492  NH2 ARG B 152     209.329 146.557  29.667  1.00  0.00           N  
ATOM   2493  H   ARG B 152     208.566 144.950  34.982  1.00  0.00           H  
ATOM   2494  HA  ARG B 152     207.874 147.359  36.369  1.00  0.00           H  
ATOM   2495 1HB  ARG B 152     207.453 146.436  33.505  1.00  0.00           H  
ATOM   2496 2HB  ARG B 152     206.967 148.030  34.059  1.00  0.00           H  
ATOM   2497 1HG  ARG B 152     209.404 148.343  34.796  1.00  0.00           H  
ATOM   2498 2HG  ARG B 152     209.748 146.898  33.815  1.00  0.00           H  
ATOM   2499 1HD  ARG B 152     208.371 149.380  32.818  1.00  0.00           H  
ATOM   2500 2HD  ARG B 152     210.098 149.005  32.612  1.00  0.00           H  
ATOM   2501  HE  ARG B 152     207.818 147.692  31.290  1.00  0.00           H  
ATOM   2502 1HH1 ARG B 152     211.286 147.880  31.824  1.00  0.00           H  
ATOM   2503 2HH1 ARG B 152     211.681 146.932  30.408  1.00  0.00           H  
ATOM   2504 1HH2 ARG B 152     208.345 146.464  29.455  1.00  0.00           H  
ATOM   2505 2HH2 ARG B 152     210.018 146.130  29.067  1.00  0.00           H  
ATOM   2506  N   LEU B 153     205.388 145.418  35.492  1.00  0.00           N  
ATOM   2507  CA  LEU B 153     203.991 145.117  35.794  1.00  0.00           C  
ATOM   2508  C   LEU B 153     203.788 144.893  37.287  1.00  0.00           C  
ATOM   2509  O   LEU B 153     202.782 145.315  37.856  1.00  0.00           O  
ATOM   2510  CB  LEU B 153     203.536 143.874  35.019  1.00  0.00           C  
ATOM   2511  CG  LEU B 153     202.067 143.474  35.206  1.00  0.00           C  
ATOM   2512  CD1 LEU B 153     201.170 144.647  34.835  1.00  0.00           C  
ATOM   2513  CD2 LEU B 153     201.759 142.256  34.347  1.00  0.00           C  
ATOM   2514  H   LEU B 153     205.924 144.759  34.945  1.00  0.00           H  
ATOM   2515  HA  LEU B 153     203.382 145.974  35.502  1.00  0.00           H  
ATOM   2516 1HB  LEU B 153     203.699 144.048  33.956  1.00  0.00           H  
ATOM   2517 2HB  LEU B 153     204.152 143.028  35.325  1.00  0.00           H  
ATOM   2518  HG  LEU B 153     201.887 143.233  36.255  1.00  0.00           H  
ATOM   2519 1HD1 LEU B 153     200.125 144.362  34.968  1.00  0.00           H  
ATOM   2520 2HD1 LEU B 153     201.398 145.498  35.478  1.00  0.00           H  
ATOM   2521 3HD1 LEU B 153     201.341 144.921  33.796  1.00  0.00           H  
ATOM   2522 1HD2 LEU B 153     200.714 141.971  34.482  1.00  0.00           H  
ATOM   2523 2HD2 LEU B 153     201.937 142.495  33.299  1.00  0.00           H  
ATOM   2524 3HD2 LEU B 153     202.401 141.428  34.647  1.00  0.00           H  
ATOM   2525  N   ALA B 154     204.750 144.227  37.916  1.00  0.00           N  
ATOM   2526  CA  ALA B 154     204.731 144.037  39.362  1.00  0.00           C  
ATOM   2527  C   ALA B 154     204.711 145.373  40.092  1.00  0.00           C  
ATOM   2528  O   ALA B 154     203.996 145.541  41.080  1.00  0.00           O  
ATOM   2529  CB  ALA B 154     205.930 143.212  39.805  1.00  0.00           C  
ATOM   2530  H   ALA B 154     205.514 143.840  37.381  1.00  0.00           H  
ATOM   2531  HA  ALA B 154     203.821 143.501  39.629  1.00  0.00           H  
ATOM   2532 1HB  ALA B 154     205.901 143.080  40.887  1.00  0.00           H  
ATOM   2533 2HB  ALA B 154     205.899 142.236  39.319  1.00  0.00           H  
ATOM   2534 3HB  ALA B 154     206.849 143.726  39.527  1.00  0.00           H  
ATOM   2535  N   GLU B 155     205.502 146.322  39.603  1.00  0.00           N  
ATOM   2536  CA  GLU B 155     205.548 147.657  40.185  1.00  0.00           C  
ATOM   2537  C   GLU B 155     204.207 148.366  40.044  1.00  0.00           C  
ATOM   2538  O   GLU B 155     203.756 149.051  40.963  1.00  0.00           O  
ATOM   2539  CB  GLU B 155     206.649 148.489  39.523  1.00  0.00           C  
ATOM   2540  CG  GLU B 155     208.064 148.070  39.895  1.00  0.00           C  
ATOM   2541  CD  GLU B 155     209.118 148.876  39.188  1.00  0.00           C  
ATOM   2542  OE1 GLU B 155     208.767 149.680  38.358  1.00  0.00           O  
ATOM   2543  OE2 GLU B 155     210.275 148.687  39.478  1.00  0.00           O  
ATOM   2544  H   GLU B 155     206.085 146.112  38.805  1.00  0.00           H  
ATOM   2545  HA  GLU B 155     205.762 147.564  41.250  1.00  0.00           H  
ATOM   2546 1HB  GLU B 155     206.553 148.422  38.439  1.00  0.00           H  
ATOM   2547 2HB  GLU B 155     206.527 149.537  39.798  1.00  0.00           H  
ATOM   2548 1HG  GLU B 155     208.195 148.185  40.970  1.00  0.00           H  
ATOM   2549 2HG  GLU B 155     208.194 147.016  39.651  1.00  0.00           H  
ATOM   2550  N   GLU B 156     203.573 148.200  38.890  1.00  0.00           N  
ATOM   2551  CA  GLU B 156     202.235 148.734  38.665  1.00  0.00           C  
ATOM   2552  C   GLU B 156     201.245 148.181  39.683  1.00  0.00           C  
ATOM   2553  O   GLU B 156     200.426 148.919  40.231  1.00  0.00           O  
ATOM   2554  CB  GLU B 156     201.761 148.407  37.247  1.00  0.00           C  
ATOM   2555  CG  GLU B 156     200.382 148.950  36.905  1.00  0.00           C  
ATOM   2556  CD  GLU B 156     199.975 148.664  35.486  1.00  0.00           C  
ATOM   2557  OE1 GLU B 156     200.818 148.724  34.623  1.00  0.00           O  
ATOM   2558  OE2 GLU B 156     198.820 148.383  35.264  1.00  0.00           O  
ATOM   2559  H   GLU B 156     204.029 147.690  38.146  1.00  0.00           H  
ATOM   2560  HA  GLU B 156     202.268 149.816  38.792  1.00  0.00           H  
ATOM   2561 1HB  GLU B 156     202.469 148.812  36.524  1.00  0.00           H  
ATOM   2562 2HB  GLU B 156     201.737 147.326  37.112  1.00  0.00           H  
ATOM   2563 1HG  GLU B 156     199.649 148.505  37.577  1.00  0.00           H  
ATOM   2564 2HG  GLU B 156     200.376 150.027  37.068  1.00  0.00           H  
ATOM   2565  N   ALA B 157     201.323 146.878  39.930  1.00  0.00           N  
ATOM   2566  CA  ALA B 157     200.474 146.236  40.927  1.00  0.00           C  
ATOM   2567  C   ALA B 157     200.746 146.785  42.320  1.00  0.00           C  
ATOM   2568  O   ALA B 157     199.822 146.993  43.108  1.00  0.00           O  
ATOM   2569  CB  ALA B 157     200.678 144.728  40.904  1.00  0.00           C  
ATOM   2570  H   ALA B 157     201.988 146.319  39.417  1.00  0.00           H  
ATOM   2571  HA  ALA B 157     199.432 146.451  40.684  1.00  0.00           H  
ATOM   2572 1HB  ALA B 157     200.036 144.263  41.653  1.00  0.00           H  
ATOM   2573 2HB  ALA B 157     200.422 144.342  39.918  1.00  0.00           H  
ATOM   2574 3HB  ALA B 157     201.720 144.499  41.125  1.00  0.00           H  
ATOM   2575  N   GLU B 158     202.018 147.018  42.621  1.00  0.00           N  
ATOM   2576  CA  GLU B 158     202.413 147.563  43.915  1.00  0.00           C  
ATOM   2577  C   GLU B 158     201.859 148.966  44.114  1.00  0.00           C  
ATOM   2578  O   GLU B 158     201.425 149.324  45.210  1.00  0.00           O  
ATOM   2579  CB  GLU B 158     203.938 147.585  44.043  1.00  0.00           C  
ATOM   2580  CG  GLU B 158     204.576 146.210  44.185  1.00  0.00           C  
ATOM   2581  CD  GLU B 158     206.073 146.243  44.047  1.00  0.00           C  
ATOM   2582  OE1 GLU B 158     206.606 147.301  43.811  1.00  0.00           O  
ATOM   2583  OE2 GLU B 158     206.684 145.209  44.176  1.00  0.00           O  
ATOM   2584  H   GLU B 158     202.732 146.814  41.935  1.00  0.00           H  
ATOM   2585  HA  GLU B 158     201.998 146.929  44.698  1.00  0.00           H  
ATOM   2586 1HB  GLU B 158     204.370 148.064  43.164  1.00  0.00           H  
ATOM   2587 2HB  GLU B 158     204.222 148.177  44.912  1.00  0.00           H  
ATOM   2588 1HG  GLU B 158     204.323 145.803  45.164  1.00  0.00           H  
ATOM   2589 2HG  GLU B 158     204.160 145.548  43.428  1.00  0.00           H  
ATOM   2590  N   LYS B 159     201.874 149.761  43.049  1.00  0.00           N  
ATOM   2591  CA  LYS B 159     201.324 151.111  43.091  1.00  0.00           C  
ATOM   2592  C   LYS B 159     199.818 151.086  43.325  1.00  0.00           C  
ATOM   2593  O   LYS B 159     199.276 151.930  44.037  1.00  0.00           O  
ATOM   2594  CB  LYS B 159     201.643 151.859  41.796  1.00  0.00           C  
ATOM   2595  CG  LYS B 159     203.108 152.240  41.634  1.00  0.00           C  
ATOM   2596  CD  LYS B 159     203.361 152.905  40.289  1.00  0.00           C  
ATOM   2597  CE  LYS B 159     204.836 153.227  40.098  1.00  0.00           C  
ATOM   2598  NZ  LYS B 159     205.107 153.824  38.762  1.00  0.00           N  
ATOM   2599  H   LYS B 159     202.275 149.419  42.187  1.00  0.00           H  
ATOM   2600  HA  LYS B 159     201.779 151.643  43.926  1.00  0.00           H  
ATOM   2601 1HB  LYS B 159     201.360 151.244  40.941  1.00  0.00           H  
ATOM   2602 2HB  LYS B 159     201.052 152.775  41.750  1.00  0.00           H  
ATOM   2603 1HG  LYS B 159     203.396 152.929  42.429  1.00  0.00           H  
ATOM   2604 2HG  LYS B 159     203.727 151.346  41.710  1.00  0.00           H  
ATOM   2605 1HD  LYS B 159     203.037 152.240  39.487  1.00  0.00           H  
ATOM   2606 2HD  LYS B 159     202.786 153.828  40.225  1.00  0.00           H  
ATOM   2607 1HE  LYS B 159     205.157 153.928  40.867  1.00  0.00           H  
ATOM   2608 2HE  LYS B 159     205.424 152.315  40.201  1.00  0.00           H  
ATOM   2609 1HZ  LYS B 159     206.094 154.022  38.676  1.00  0.00           H  
ATOM   2610 2HZ  LYS B 159     204.830 153.174  38.040  1.00  0.00           H  
ATOM   2611 3HZ  LYS B 159     204.582 154.681  38.663  1.00  0.00           H  
ATOM   2612  N   LEU B 160     199.146 150.109  42.722  1.00  0.00           N  
ATOM   2613  CA  LEU B 160     197.714 149.925  42.924  1.00  0.00           C  
ATOM   2614  C   LEU B 160     197.426 149.293  44.280  1.00  0.00           C  
ATOM   2615  O   LEU B 160     196.321 149.414  44.810  1.00  0.00           O  
ATOM   2616  CB  LEU B 160     197.130 149.048  41.809  1.00  0.00           C  
ATOM   2617  CG  LEU B 160     197.144 149.662  40.404  1.00  0.00           C  
ATOM   2618  CD1 LEU B 160     196.676 148.625  39.392  1.00  0.00           C  
ATOM   2619  CD2 LEU B 160     196.250 150.893  40.378  1.00  0.00           C  
ATOM   2620  H   LEU B 160     199.642 149.478  42.109  1.00  0.00           H  
ATOM   2621  HA  LEU B 160     197.234 150.905  42.907  1.00  0.00           H  
ATOM   2622 1HB  LEU B 160     197.693 148.117  41.770  1.00  0.00           H  
ATOM   2623 2HB  LEU B 160     196.095 148.813  42.058  1.00  0.00           H  
ATOM   2624  HG  LEU B 160     198.163 149.947  40.141  1.00  0.00           H  
ATOM   2625 1HD1 LEU B 160     196.686 149.061  38.393  1.00  0.00           H  
ATOM   2626 2HD1 LEU B 160     197.344 147.764  39.417  1.00  0.00           H  
ATOM   2627 3HD1 LEU B 160     195.664 148.307  39.638  1.00  0.00           H  
ATOM   2628 1HD2 LEU B 160     196.261 151.329  39.379  1.00  0.00           H  
ATOM   2629 2HD2 LEU B 160     195.231 150.608  40.639  1.00  0.00           H  
ATOM   2630 3HD2 LEU B 160     196.618 151.624  41.098  1.00  0.00           H  
ATOM   2631  N   GLY B 161     198.425 148.617  44.836  1.00  0.00           N  
ATOM   2632  CA  GLY B 161     198.312 148.043  46.172  1.00  0.00           C  
ATOM   2633  C   GLY B 161     198.043 146.545  46.104  1.00  0.00           C  
ATOM   2634  O   GLY B 161     197.906 145.884  47.132  1.00  0.00           O  
ATOM   2635  H   GLY B 161     199.287 148.500  44.323  1.00  0.00           H  
ATOM   2636 1HA  GLY B 161     199.233 148.226  46.727  1.00  0.00           H  
ATOM   2637 2HA  GLY B 161     197.507 148.536  46.714  1.00  0.00           H  
ATOM   2638  N   ASP B 162     197.966 146.017  44.888  1.00  0.00           N  
ATOM   2639  CA  ASP B 162     197.670 144.603  44.684  1.00  0.00           C  
ATOM   2640  C   ASP B 162     198.937 143.760  44.748  1.00  0.00           C  
ATOM   2641  O   ASP B 162     199.464 143.338  43.718  1.00  0.00           O  
ATOM   2642  CB  ASP B 162     196.975 144.389  43.337  1.00  0.00           C  
ATOM   2643  CG  ASP B 162     196.441 142.973  43.165  1.00  0.00           C  
ATOM   2644  OD1 ASP B 162     196.861 142.107  43.895  1.00  0.00           O  
ATOM   2645  OD2 ASP B 162     195.616 142.773  42.305  1.00  0.00           O  
ATOM   2646  H   ASP B 162     198.118 146.609  44.084  1.00  0.00           H  
ATOM   2647  HA  ASP B 162     197.010 144.269  45.484  1.00  0.00           H  
ATOM   2648 1HB  ASP B 162     196.146 145.090  43.240  1.00  0.00           H  
ATOM   2649 2HB  ASP B 162     197.677 144.597  42.529  1.00  0.00           H  
ATOM   2650  N   LEU B 163     199.420 143.519  45.961  1.00  0.00           N  
ATOM   2651  CA  LEU B 163     200.679 142.806  46.156  1.00  0.00           C  
ATOM   2652  C   LEU B 163     200.554 141.347  45.741  1.00  0.00           C  
ATOM   2653  O   LEU B 163     201.547 140.702  45.406  1.00  0.00           O  
ATOM   2654  CB  LEU B 163     201.115 142.890  47.624  1.00  0.00           C  
ATOM   2655  CG  LEU B 163     201.472 144.292  48.133  1.00  0.00           C  
ATOM   2656  CD1 LEU B 163     201.691 144.246  49.639  1.00  0.00           C  
ATOM   2657  CD2 LEU B 163     202.716 144.792  47.415  1.00  0.00           C  
ATOM   2658  H   LEU B 163     198.904 143.838  46.767  1.00  0.00           H  
ATOM   2659  HA  LEU B 163     201.437 143.267  45.525  1.00  0.00           H  
ATOM   2660 1HB  LEU B 163     200.310 142.506  48.248  1.00  0.00           H  
ATOM   2661 2HB  LEU B 163     201.990 142.255  47.764  1.00  0.00           H  
ATOM   2662  HG  LEU B 163     200.642 144.972  47.937  1.00  0.00           H  
ATOM   2663 1HD1 LEU B 163     201.944 145.243  50.001  1.00  0.00           H  
ATOM   2664 2HD1 LEU B 163     200.779 143.904  50.129  1.00  0.00           H  
ATOM   2665 3HD1 LEU B 163     202.506 143.560  49.867  1.00  0.00           H  
ATOM   2666 1HD2 LEU B 163     202.969 145.790  47.776  1.00  0.00           H  
ATOM   2667 2HD2 LEU B 163     203.547 144.114  47.611  1.00  0.00           H  
ATOM   2668 3HD2 LEU B 163     202.526 144.832  46.342  1.00  0.00           H  
ATOM   2669  N   GLY B 164     199.330 140.831  45.766  1.00  0.00           N  
ATOM   2670  CA  GLY B 164     199.052 139.496  45.255  1.00  0.00           C  
ATOM   2671  C   GLY B 164     199.421 139.381  43.781  1.00  0.00           C  
ATOM   2672  O   GLY B 164     200.161 138.481  43.385  1.00  0.00           O  
ATOM   2673  H   GLY B 164     198.573 141.379  46.149  1.00  0.00           H  
ATOM   2674 1HA  GLY B 164     199.613 138.761  45.832  1.00  0.00           H  
ATOM   2675 2HA  GLY B 164     197.995 139.269  45.387  1.00  0.00           H  
ATOM   2676  N   ALA B 165     198.900 140.299  42.974  1.00  0.00           N  
ATOM   2677  CA  ALA B 165     199.221 140.340  41.552  1.00  0.00           C  
ATOM   2678  C   ALA B 165     200.707 140.593  41.329  1.00  0.00           C  
ATOM   2679  O   ALA B 165     201.304 140.060  40.395  1.00  0.00           O  
ATOM   2680  CB  ALA B 165     198.392 141.408  40.853  1.00  0.00           C  
ATOM   2681  H   ALA B 165     198.267 140.988  43.354  1.00  0.00           H  
ATOM   2682  HA  ALA B 165     198.982 139.370  41.116  1.00  0.00           H  
ATOM   2683 1HB  ALA B 165     198.643 141.427  39.792  1.00  0.00           H  
ATOM   2684 2HB  ALA B 165     197.332 141.182  40.971  1.00  0.00           H  
ATOM   2685 3HB  ALA B 165     198.606 142.381  41.293  1.00  0.00           H  
ATOM   2686  N   ALA B 166     201.298 141.411  42.195  1.00  0.00           N  
ATOM   2687  CA  ALA B 166     202.722 141.712  42.111  1.00  0.00           C  
ATOM   2688  C   ALA B 166     203.563 140.455  42.293  1.00  0.00           C  
ATOM   2689  O   ALA B 166     204.544 140.243  41.581  1.00  0.00           O  
ATOM   2690  CB  ALA B 166     203.103 142.758  43.150  1.00  0.00           C  
ATOM   2691  H   ALA B 166     200.746 141.834  42.926  1.00  0.00           H  
ATOM   2692  HA  ALA B 166     202.935 142.111  41.120  1.00  0.00           H  
ATOM   2693 1HB  ALA B 166     204.170 142.972  43.075  1.00  0.00           H  
ATOM   2694 2HB  ALA B 166     202.536 143.671  42.972  1.00  0.00           H  
ATOM   2695 3HB  ALA B 166     202.878 142.379  44.145  1.00  0.00           H  
ATOM   2696  N   ALA B 167     203.172 139.621  43.252  1.00  0.00           N  
ATOM   2697  CA  ALA B 167     203.844 138.348  43.479  1.00  0.00           C  
ATOM   2698  C   ALA B 167     203.696 137.423  42.277  1.00  0.00           C  
ATOM   2699  O   ALA B 167     204.629 136.708  41.914  1.00  0.00           O  
ATOM   2700  CB  ALA B 167     203.298 137.679  44.732  1.00  0.00           C  
ATOM   2701  H   ALA B 167     202.390 139.877  43.836  1.00  0.00           H  
ATOM   2702  HA  ALA B 167     204.908 138.539  43.620  1.00  0.00           H  
ATOM   2703 1HB  ALA B 167     203.809 136.729  44.890  1.00  0.00           H  
ATOM   2704 2HB  ALA B 167     203.463 138.327  45.593  1.00  0.00           H  
ATOM   2705 3HB  ALA B 167     202.230 137.500  44.613  1.00  0.00           H  
ATOM   2706  N   VAL B 168     202.517 137.442  41.666  1.00  0.00           N  
ATOM   2707  CA  VAL B 168     202.268 136.662  40.459  1.00  0.00           C  
ATOM   2708  C   VAL B 168     203.113 137.161  39.295  1.00  0.00           C  
ATOM   2709  O   VAL B 168     203.673 136.370  38.537  1.00  0.00           O  
ATOM   2710  CB  VAL B 168     200.778 136.733  40.075  1.00  0.00           C  
ATOM   2711  CG1 VAL B 168     200.550 136.104  38.708  1.00  0.00           C  
ATOM   2712  CG2 VAL B 168     199.936 136.040  41.135  1.00  0.00           C  
ATOM   2713  H   VAL B 168     201.774 138.011  42.044  1.00  0.00           H  
ATOM   2714  HA  VAL B 168     202.550 135.625  40.653  1.00  0.00           H  
ATOM   2715  HB  VAL B 168     200.481 137.780  40.000  1.00  0.00           H  
ATOM   2716 1HG1 VAL B 168     199.492 136.163  38.452  1.00  0.00           H  
ATOM   2717 2HG1 VAL B 168     201.134 136.639  37.959  1.00  0.00           H  
ATOM   2718 3HG1 VAL B 168     200.859 135.059  38.733  1.00  0.00           H  
ATOM   2719 1HG2 VAL B 168     198.884 136.095  40.857  1.00  0.00           H  
ATOM   2720 2HG2 VAL B 168     200.237 134.995  41.213  1.00  0.00           H  
ATOM   2721 3HG2 VAL B 168     200.083 136.533  42.096  1.00  0.00           H  
ATOM   2722  N   ALA B 169     203.204 138.479  39.159  1.00  0.00           N  
ATOM   2723  CA  ALA B 169     204.066 139.088  38.151  1.00  0.00           C  
ATOM   2724  C   ALA B 169     205.518 138.676  38.348  1.00  0.00           C  
ATOM   2725  O   ALA B 169     206.232 138.407  37.382  1.00  0.00           O  
ATOM   2726  CB  ALA B 169     203.937 140.604  38.187  1.00  0.00           C  
ATOM   2727  H   ALA B 169     202.662 139.074  39.769  1.00  0.00           H  
ATOM   2728  HA  ALA B 169     203.752 138.735  37.170  1.00  0.00           H  
ATOM   2729 1HB  ALA B 169     204.586 141.043  37.430  1.00  0.00           H  
ATOM   2730 2HB  ALA B 169     202.903 140.886  37.986  1.00  0.00           H  
ATOM   2731 3HB  ALA B 169     204.227 140.970  39.171  1.00  0.00           H  
ATOM   2732  N   ALA B 170     205.950 138.629  39.604  1.00  0.00           N  
ATOM   2733  CA  ALA B 170     207.294 138.175  39.935  1.00  0.00           C  
ATOM   2734  C   ALA B 170     207.492 136.712  39.555  1.00  0.00           C  
ATOM   2735  O   ALA B 170     208.576 136.312  39.131  1.00  0.00           O  
ATOM   2736  CB  ALA B 170     207.574 138.379  41.416  1.00  0.00           C  
ATOM   2737  H   ALA B 170     205.332 138.915  40.348  1.00  0.00           H  
ATOM   2738  HA  ALA B 170     208.011 138.764  39.360  1.00  0.00           H  
ATOM   2739 1HB  ALA B 170     208.581 138.037  41.649  1.00  0.00           H  
ATOM   2740 2HB  ALA B 170     207.485 139.439  41.660  1.00  0.00           H  
ATOM   2741 3HB  ALA B 170     206.853 137.811  42.003  1.00  0.00           H  
ATOM   2742  N   ARG B 171     206.438 135.918  39.709  1.00  0.00           N  
ATOM   2743  CA  ARG B 171     206.475 134.512  39.331  1.00  0.00           C  
ATOM   2744  C   ARG B 171     206.678 134.350  37.829  1.00  0.00           C  
ATOM   2745  O   ARG B 171     207.411 133.468  37.384  1.00  0.00           O  
ATOM   2746  CB  ARG B 171     205.188 133.813  39.745  1.00  0.00           C  
ATOM   2747  CG  ARG B 171     205.170 132.312  39.506  1.00  0.00           C  
ATOM   2748  CD  ARG B 171     203.998 131.667  40.151  1.00  0.00           C  
ATOM   2749  NE  ARG B 171     203.927 130.246  39.851  1.00  0.00           N  
ATOM   2750  CZ  ARG B 171     204.691 129.302  40.434  1.00  0.00           C  
ATOM   2751  NH1 ARG B 171     205.577 129.643  41.344  1.00  0.00           N  
ATOM   2752  NH2 ARG B 171     204.551 128.033  40.091  1.00  0.00           N  
ATOM   2753  H   ARG B 171     205.587 136.301  40.100  1.00  0.00           H  
ATOM   2754  HA  ARG B 171     207.321 134.041  39.832  1.00  0.00           H  
ATOM   2755 1HB  ARG B 171     205.009 133.980  40.806  1.00  0.00           H  
ATOM   2756 2HB  ARG B 171     204.349 134.244  39.200  1.00  0.00           H  
ATOM   2757 1HG  ARG B 171     205.124 132.114  38.435  1.00  0.00           H  
ATOM   2758 2HG  ARG B 171     206.077 131.867  39.919  1.00  0.00           H  
ATOM   2759 1HD  ARG B 171     204.068 131.784  41.232  1.00  0.00           H  
ATOM   2760 2HD  ARG B 171     203.082 132.137  39.794  1.00  0.00           H  
ATOM   2761  HE  ARG B 171     203.257 129.945  39.156  1.00  0.00           H  
ATOM   2762 1HH1 ARG B 171     205.685 130.613  41.606  1.00  0.00           H  
ATOM   2763 2HH1 ARG B 171     206.150 128.935  41.781  1.00  0.00           H  
ATOM   2764 1HH2 ARG B 171     203.870 127.771  39.392  1.00  0.00           H  
ATOM   2765 2HH2 ARG B 171     205.123 127.326  40.528  1.00  0.00           H  
ATOM   2766  N   LEU B 172     206.025 135.209  37.054  1.00  0.00           N  
ATOM   2767  CA  LEU B 172     206.214 135.233  35.609  1.00  0.00           C  
ATOM   2768  C   LEU B 172     207.588 135.776  35.242  1.00  0.00           C  
ATOM   2769  O   LEU B 172     208.194 135.348  34.260  1.00  0.00           O  
ATOM   2770  CB  LEU B 172     205.126 136.088  34.946  1.00  0.00           C  
ATOM   2771  CG  LEU B 172     203.704 135.517  35.006  1.00  0.00           C  
ATOM   2772  CD1 LEU B 172     202.736 136.496  34.355  1.00  0.00           C  
ATOM   2773  CD2 LEU B 172     203.668 134.166  34.306  1.00  0.00           C  
ATOM   2774  H   LEU B 172     205.381 135.861  37.477  1.00  0.00           H  
ATOM   2775  HA  LEU B 172     206.153 134.209  35.235  1.00  0.00           H  
ATOM   2776 1HB  LEU B 172     205.112 137.065  35.427  1.00  0.00           H  
ATOM   2777 2HB  LEU B 172     205.384 136.226  33.896  1.00  0.00           H  
ATOM   2778  HG  LEU B 172     203.404 135.394  36.047  1.00  0.00           H  
ATOM   2779 1HD1 LEU B 172     201.725 136.091  34.398  1.00  0.00           H  
ATOM   2780 2HD1 LEU B 172     202.767 137.447  34.888  1.00  0.00           H  
ATOM   2781 3HD1 LEU B 172     203.020 136.652  33.315  1.00  0.00           H  
ATOM   2782 1HD2 LEU B 172     202.657 133.760  34.349  1.00  0.00           H  
ATOM   2783 2HD2 LEU B 172     203.966 134.288  33.265  1.00  0.00           H  
ATOM   2784 3HD2 LEU B 172     204.356 133.481  34.803  1.00  0.00           H  
ATOM   2785  N   ALA B 173     208.074 136.724  36.036  1.00  0.00           N  
ATOM   2786  CA  ALA B 173     209.381 137.327  35.797  1.00  0.00           C  
ATOM   2787  C   ALA B 173     210.495 136.296  35.925  1.00  0.00           C  
ATOM   2788  O   ALA B 173     211.396 136.236  35.090  1.00  0.00           O  
ATOM   2789  CB  ALA B 173     209.617 138.482  36.760  1.00  0.00           C  
ATOM   2790  H   ALA B 173     207.525 137.036  36.824  1.00  0.00           H  
ATOM   2791  HA  ALA B 173     209.404 137.714  34.780  1.00  0.00           H  
ATOM   2792 1HB  ALA B 173     210.595 138.922  36.569  1.00  0.00           H  
ATOM   2793 2HB  ALA B 173     208.844 139.240  36.618  1.00  0.00           H  
ATOM   2794 3HB  ALA B 173     209.578 138.115  37.785  1.00  0.00           H  
ATOM   2795  N   VAL B 174     210.427 135.485  36.977  1.00  0.00           N  
ATOM   2796  CA  VAL B 174     211.467 134.504  37.255  1.00  0.00           C  
ATOM   2797  C   VAL B 174     211.418 133.351  36.261  1.00  0.00           C  
ATOM   2798  O   VAL B 174     212.452 132.803  35.878  1.00  0.00           O  
ATOM   2799  CB  VAL B 174     211.312 133.953  38.685  1.00  0.00           C  
ATOM   2800  CG1 VAL B 174     210.119 133.012  38.766  1.00  0.00           C  
ATOM   2801  CG2 VAL B 174     212.589 133.242  39.107  1.00  0.00           C  
ATOM   2802  H   VAL B 174     209.634 135.552  37.599  1.00  0.00           H  
ATOM   2803  HA  VAL B 174     212.440 134.989  37.150  1.00  0.00           H  
ATOM   2804  HB  VAL B 174     211.115 134.782  39.365  1.00  0.00           H  
ATOM   2805 1HG1 VAL B 174     210.024 132.632  39.784  1.00  0.00           H  
ATOM   2806 2HG1 VAL B 174     209.211 133.551  38.495  1.00  0.00           H  
ATOM   2807 3HG1 VAL B 174     210.265 132.178  38.081  1.00  0.00           H  
ATOM   2808 1HG2 VAL B 174     212.472 132.855  40.119  1.00  0.00           H  
ATOM   2809 2HG2 VAL B 174     212.789 132.416  38.424  1.00  0.00           H  
ATOM   2810 3HG2 VAL B 174     213.422 133.944  39.081  1.00  0.00           H  
ATOM   2811  N   GLU B 175     210.209 132.987  35.844  1.00  0.00           N  
ATOM   2812  CA  GLU B 175     210.024 131.921  34.866  1.00  0.00           C  
ATOM   2813  C   GLU B 175     210.598 132.313  33.511  1.00  0.00           C  
ATOM   2814  O   GLU B 175     211.230 131.500  32.837  1.00  0.00           O  
ATOM   2815  CB  GLU B 175     208.539 131.580  34.722  1.00  0.00           C  
ATOM   2816  CG  GLU B 175     208.246 130.444  33.753  1.00  0.00           C  
ATOM   2817  CD  GLU B 175     208.839 129.133  34.191  1.00  0.00           C  
ATOM   2818  OE1 GLU B 175     209.054 128.964  35.367  1.00  0.00           O  
ATOM   2819  OE2 GLU B 175     209.076 128.300  33.348  1.00  0.00           O  
ATOM   2820  H   GLU B 175     209.400 133.462  36.214  1.00  0.00           H  
ATOM   2821  HA  GLU B 175     210.564 131.040  35.211  1.00  0.00           H  
ATOM   2822 1HB  GLU B 175     208.134 131.302  35.695  1.00  0.00           H  
ATOM   2823 2HB  GLU B 175     207.995 132.460  34.381  1.00  0.00           H  
ATOM   2824 1HG  GLU B 175     207.167 130.328  33.660  1.00  0.00           H  
ATOM   2825 2HG  GLU B 175     208.641 130.706  32.772  1.00  0.00           H  
ATOM   2826  N   ALA B 176     210.372 133.560  33.115  1.00  0.00           N  
ATOM   2827  CA  ALA B 176     210.910 134.078  31.863  1.00  0.00           C  
ATOM   2828  C   ALA B 176     212.434 134.116  31.893  1.00  0.00           C  
ATOM   2829  O   ALA B 176     213.093 133.689  30.945  1.00  0.00           O  
ATOM   2830  CB  ALA B 176     210.352 135.464  31.577  1.00  0.00           C  
ATOM   2831  H   ALA B 176     209.812 134.167  33.697  1.00  0.00           H  
ATOM   2832  HA  ALA B 176     210.612 133.410  31.055  1.00  0.00           H  
ATOM   2833 1HB  ALA B 176     210.764 135.836  30.640  1.00  0.00           H  
ATOM   2834 2HB  ALA B 176     209.268 135.411  31.501  1.00  0.00           H  
ATOM   2835 3HB  ALA B 176     210.626 136.140  32.387  1.00  0.00           H  
ATOM   2836  N   ALA B 177     212.986 134.627  32.988  1.00  0.00           N  
ATOM   2837  CA  ALA B 177     214.433 134.696  33.155  1.00  0.00           C  
ATOM   2838  C   ALA B 177     215.041 133.304  33.276  1.00  0.00           C  
ATOM   2839  O   ALA B 177     216.130 133.044  32.764  1.00  0.00           O  
ATOM   2840  CB  ALA B 177     214.787 135.535  34.371  1.00  0.00           C  
ATOM   2841  H   ALA B 177     212.388 134.977  33.723  1.00  0.00           H  
ATOM   2842  HA  ALA B 177     214.862 135.166  32.268  1.00  0.00           H  
ATOM   2843 1HB  ALA B 177     215.871 135.577  34.483  1.00  0.00           H  
ATOM   2844 2HB  ALA B 177     214.396 136.546  34.245  1.00  0.00           H  
ATOM   2845 3HB  ALA B 177     214.349 135.087  35.263  1.00  0.00           H  
ATOM   2846  N   LYS B 178     214.330 132.412  33.957  1.00  0.00           N  
ATOM   2847  CA  LYS B 178     214.785 131.036  34.124  1.00  0.00           C  
ATOM   2848  C   LYS B 178     214.899 130.328  32.780  1.00  0.00           C  
ATOM   2849  O   LYS B 178     215.877 129.628  32.519  1.00  0.00           O  
ATOM   2850  CB  LYS B 178     213.838 130.266  35.045  1.00  0.00           C  
ATOM   2851  CG  LYS B 178     214.236 128.816  35.287  1.00  0.00           C  
ATOM   2852  CD  LYS B 178     213.307 128.148  36.290  1.00  0.00           C  
ATOM   2853  CE  LYS B 178     213.649 126.675  36.466  1.00  0.00           C  
ATOM   2854  NZ  LYS B 178     212.820 126.034  37.523  1.00  0.00           N  
ATOM   2855  H   LYS B 178     213.455 132.694  34.372  1.00  0.00           H  
ATOM   2856  HA  LYS B 178     215.777 131.050  34.576  1.00  0.00           H  
ATOM   2857 1HB  LYS B 178     213.787 130.765  36.014  1.00  0.00           H  
ATOM   2858 2HB  LYS B 178     212.833 130.271  34.621  1.00  0.00           H  
ATOM   2859 1HG  LYS B 178     214.197 128.266  34.346  1.00  0.00           H  
ATOM   2860 2HG  LYS B 178     215.256 128.778  35.668  1.00  0.00           H  
ATOM   2861 1HD  LYS B 178     213.392 128.650  37.255  1.00  0.00           H  
ATOM   2862 2HD  LYS B 178     212.277 128.233  35.945  1.00  0.00           H  
ATOM   2863 1HE  LYS B 178     213.487 126.150  35.526  1.00  0.00           H  
ATOM   2864 2HE  LYS B 178     214.700 126.575  36.736  1.00  0.00           H  
ATOM   2865 1HZ  LYS B 178     213.077 125.061  37.609  1.00  0.00           H  
ATOM   2866 2HZ  LYS B 178     212.977 126.503  38.405  1.00  0.00           H  
ATOM   2867 3HZ  LYS B 178     211.844 126.104  37.274  1.00  0.00           H  
ATOM   2868  N   GLN B 179     213.895 130.514  31.931  1.00  0.00           N  
ATOM   2869  CA  GLN B 179     213.906 129.938  30.592  1.00  0.00           C  
ATOM   2870  C   GLN B 179     214.975 130.586  29.721  1.00  0.00           C  
ATOM   2871  O   GLN B 179     215.601 129.925  28.894  1.00  0.00           O  
ATOM   2872  CB  GLN B 179     212.532 130.089  29.933  1.00  0.00           C  
ATOM   2873  CG  GLN B 179     211.438 129.256  30.577  1.00  0.00           C  
ATOM   2874  CD  GLN B 179     211.680 127.766  30.427  1.00  0.00           C  
ATOM   2875  OE1 GLN B 179     212.354 127.324  29.492  1.00  0.00           O  
ATOM   2876  NE2 GLN B 179     211.132 126.982  31.348  1.00  0.00           N  
ATOM   2877  H   GLN B 179     213.102 131.070  32.220  1.00  0.00           H  
ATOM   2878  HA  GLN B 179     214.147 128.877  30.675  1.00  0.00           H  
ATOM   2879 1HB  GLN B 179     212.225 131.134  29.969  1.00  0.00           H  
ATOM   2880 2HB  GLN B 179     212.599 129.803  28.883  1.00  0.00           H  
ATOM   2881 1HG  GLN B 179     211.395 129.490  31.641  1.00  0.00           H  
ATOM   2882 2HG  GLN B 179     210.486 129.497  30.103  1.00  0.00           H  
ATOM   2883 1HE2 GLN B 179     211.258 125.990  31.301  1.00  0.00           H  
ATOM   2884 2HE2 GLN B 179     210.593 127.383  32.089  1.00  0.00           H  
ATOM   2885  N   ALA B 180     215.181 131.885  29.914  1.00  0.00           N  
ATOM   2886  CA  ALA B 180     216.218 132.611  29.195  1.00  0.00           C  
ATOM   2887  C   ALA B 180     217.606 132.197  29.659  1.00  0.00           C  
ATOM   2888  O   ALA B 180     218.558 132.193  28.878  1.00  0.00           O  
ATOM   2889  CB  ALA B 180     216.030 134.112  29.365  1.00  0.00           C  
ATOM   2890  H   ALA B 180     214.603 132.380  30.579  1.00  0.00           H  
ATOM   2891  HA  ALA B 180     216.133 132.363  28.136  1.00  0.00           H  
ATOM   2892 1HB  ALA B 180     216.812 134.641  28.821  1.00  0.00           H  
ATOM   2893 2HB  ALA B 180     215.056 134.404  28.974  1.00  0.00           H  
ATOM   2894 3HB  ALA B 180     216.088 134.366  30.422  1.00  0.00           H  
ATOM   2895  N   GLY B 181     217.717 131.846  30.936  1.00  0.00           N  
ATOM   2896  CA  GLY B 181     219.007 131.513  31.530  1.00  0.00           C  
ATOM   2897  C   GLY B 181     219.743 132.767  31.984  1.00  0.00           C  
ATOM   2898  O   GLY B 181     220.968 132.773  32.095  1.00  0.00           O  
ATOM   2899  H   GLY B 181     216.887 131.808  31.508  1.00  0.00           H  
ATOM   2900 1HA  GLY B 181     218.853 130.847  32.380  1.00  0.00           H  
ATOM   2901 2HA  GLY B 181     219.614 130.974  30.804  1.00  0.00           H  
ATOM   2902  N   ASP B 182     218.988 133.827  32.247  1.00  0.00           N  
ATOM   2903  CA  ASP B 182     219.571 135.106  32.637  1.00  0.00           C  
ATOM   2904  C   ASP B 182     219.747 135.193  34.148  1.00  0.00           C  
ATOM   2905  O   ASP B 182     218.837 135.606  34.866  1.00  0.00           O  
ATOM   2906  CB  ASP B 182     218.697 136.265  32.152  1.00  0.00           C  
ATOM   2907  CG  ASP B 182     218.784 136.484  30.647  1.00  0.00           C  
ATOM   2908  OD1 ASP B 182     219.774 136.103  30.068  1.00  0.00           O  
ATOM   2909  OD2 ASP B 182     217.861 137.029  30.092  1.00  0.00           O  
ATOM   2910  H   ASP B 182     217.983 133.746  32.176  1.00  0.00           H  
ATOM   2911  HA  ASP B 182     220.558 135.187  32.183  1.00  0.00           H  
ATOM   2912 1HB  ASP B 182     217.657 136.071  32.416  1.00  0.00           H  
ATOM   2913 2HB  ASP B 182     218.997 137.184  32.656  1.00  0.00           H  
ATOM   2914  N   ASN B 183     220.923 134.803  34.623  1.00  0.00           N  
ATOM   2915  CA  ASN B 183     221.191 134.746  36.056  1.00  0.00           C  
ATOM   2916  C   ASN B 183     221.140 136.133  36.682  1.00  0.00           C  
ATOM   2917  O   ASN B 183     220.734 136.293  37.832  1.00  0.00           O  
ATOM   2918  CB  ASN B 183     222.533 134.089  36.323  1.00  0.00           C  
ATOM   2919  CG  ASN B 183     222.511 132.607  36.073  1.00  0.00           C  
ATOM   2920  OD1 ASN B 183     221.445 131.981  36.073  1.00  0.00           O  
ATOM   2921  ND2 ASN B 183     223.668 132.033  35.861  1.00  0.00           N  
ATOM   2922  H   ASN B 183     221.653 134.538  33.978  1.00  0.00           H  
ATOM   2923  HA  ASN B 183     220.412 134.142  36.522  1.00  0.00           H  
ATOM   2924 1HB  ASN B 183     223.293 134.542  35.685  1.00  0.00           H  
ATOM   2925 2HB  ASN B 183     222.826 134.267  37.358  1.00  0.00           H  
ATOM   2926 1HD2 ASN B 183     223.714 131.049  35.689  1.00  0.00           H  
ATOM   2927 2HD2 ASN B 183     224.505 132.579  35.870  1.00  0.00           H  
ATOM   2928  N   ASP B 184     221.558 137.137  35.916  1.00  0.00           N  
ATOM   2929  CA  ASP B 184     221.579 138.512  36.401  1.00  0.00           C  
ATOM   2930  C   ASP B 184     220.168 139.055  36.580  1.00  0.00           C  
ATOM   2931  O   ASP B 184     219.901 139.822  37.504  1.00  0.00           O  
ATOM   2932  CB  ASP B 184     222.358 139.409  35.437  1.00  0.00           C  
ATOM   2933  CG  ASP B 184     223.860 139.163  35.481  1.00  0.00           C  
ATOM   2934  OD1 ASP B 184     224.317 138.563  36.425  1.00  0.00           O  
ATOM   2935  OD2 ASP B 184     224.537 139.576  34.569  1.00  0.00           O  
ATOM   2936  H   ASP B 184     221.868 136.943  34.975  1.00  0.00           H  
ATOM   2937  HA  ASP B 184     222.066 138.527  37.376  1.00  0.00           H  
ATOM   2938 1HB  ASP B 184     222.007 139.241  34.418  1.00  0.00           H  
ATOM   2939 2HB  ASP B 184     222.169 140.455  35.680  1.00  0.00           H  
ATOM   2940  N   VAL B 185     219.268 138.656  35.688  1.00  0.00           N  
ATOM   2941  CA  VAL B 185     217.868 139.048  35.785  1.00  0.00           C  
ATOM   2942  C   VAL B 185     217.182 138.354  36.953  1.00  0.00           C  
ATOM   2943  O   VAL B 185     216.393 138.965  37.676  1.00  0.00           O  
ATOM   2944  CB  VAL B 185     217.125 138.705  34.480  1.00  0.00           C  
ATOM   2945  CG1 VAL B 185     215.634 138.964  34.632  1.00  0.00           C  
ATOM   2946  CG2 VAL B 185     217.699 139.518  33.329  1.00  0.00           C  
ATOM   2947  H   VAL B 185     219.562 138.064  34.924  1.00  0.00           H  
ATOM   2948  HA  VAL B 185     217.821 140.122  35.965  1.00  0.00           H  
ATOM   2949  HB  VAL B 185     217.248 137.642  34.272  1.00  0.00           H  
ATOM   2950 1HG1 VAL B 185     215.124 138.716  33.701  1.00  0.00           H  
ATOM   2951 2HG1 VAL B 185     215.238 138.345  35.438  1.00  0.00           H  
ATOM   2952 3HG1 VAL B 185     215.469 140.015  34.866  1.00  0.00           H  
ATOM   2953 1HG2 VAL B 185     217.169 139.270  32.410  1.00  0.00           H  
ATOM   2954 2HG2 VAL B 185     217.581 140.581  33.540  1.00  0.00           H  
ATOM   2955 3HG2 VAL B 185     218.757 139.286  33.212  1.00  0.00           H  
ATOM   2956  N   LEU B 186     217.483 137.072  37.133  1.00  0.00           N  
ATOM   2957  CA  LEU B 186     216.942 136.307  38.251  1.00  0.00           C  
ATOM   2958  C   LEU B 186     217.302 136.952  39.584  1.00  0.00           C  
ATOM   2959  O   LEU B 186     216.476 137.020  40.494  1.00  0.00           O  
ATOM   2960  CB  LEU B 186     217.470 134.867  38.213  1.00  0.00           C  
ATOM   2961  CG  LEU B 186     216.911 133.983  37.091  1.00  0.00           C  
ATOM   2962  CD1 LEU B 186     217.705 132.686  37.023  1.00  0.00           C  
ATOM   2963  CD2 LEU B 186     215.436 133.709  37.348  1.00  0.00           C  
ATOM   2964  H   LEU B 186     218.102 136.616  36.480  1.00  0.00           H  
ATOM   2965  HA  LEU B 186     215.855 136.298  38.172  1.00  0.00           H  
ATOM   2966 1HB  LEU B 186     218.552 134.897  38.103  1.00  0.00           H  
ATOM   2967 2HB  LEU B 186     217.235 134.386  39.162  1.00  0.00           H  
ATOM   2968  HG  LEU B 186     217.024 134.494  36.135  1.00  0.00           H  
ATOM   2969 1HD1 LEU B 186     217.308 132.058  36.225  1.00  0.00           H  
ATOM   2970 2HD1 LEU B 186     218.752 132.911  36.819  1.00  0.00           H  
ATOM   2971 3HD1 LEU B 186     217.624 132.159  37.973  1.00  0.00           H  
ATOM   2972 1HD2 LEU B 186     215.039 133.081  36.550  1.00  0.00           H  
ATOM   2973 2HD2 LEU B 186     215.322 133.196  38.303  1.00  0.00           H  
ATOM   2974 3HD2 LEU B 186     214.890 134.652  37.374  1.00  0.00           H  
ATOM   2975  N   ARG B 187     218.538 137.425  39.693  1.00  0.00           N  
ATOM   2976  CA  ARG B 187     218.975 138.166  40.870  1.00  0.00           C  
ATOM   2977  C   ARG B 187     218.119 139.408  41.089  1.00  0.00           C  
ATOM   2978  O   ARG B 187     217.692 139.690  42.210  1.00  0.00           O  
ATOM   2979  CB  ARG B 187     220.434 138.576  40.733  1.00  0.00           C  
ATOM   2980  CG  ARG B 187     221.037 139.216  41.973  1.00  0.00           C  
ATOM   2981  CD  ARG B 187     222.500 139.429  41.824  1.00  0.00           C  
ATOM   2982  NE  ARG B 187     223.215 138.175  41.646  1.00  0.00           N  
ATOM   2983  CZ  ARG B 187     223.782 137.775  40.493  1.00  0.00           C  
ATOM   2984  NH1 ARG B 187     223.709 138.537  39.424  1.00  0.00           N  
ATOM   2985  NH2 ARG B 187     224.411 136.614  40.433  1.00  0.00           N  
ATOM   2986  H   ARG B 187     219.192 137.269  38.940  1.00  0.00           H  
ATOM   2987  HA  ARG B 187     218.857 137.526  41.745  1.00  0.00           H  
ATOM   2988 1HB  ARG B 187     221.035 137.703  40.486  1.00  0.00           H  
ATOM   2989 2HB  ARG B 187     220.536 139.286  39.911  1.00  0.00           H  
ATOM   2990 1HG  ARG B 187     220.567 140.184  42.149  1.00  0.00           H  
ATOM   2991 2HG  ARG B 187     220.871 138.569  42.834  1.00  0.00           H  
ATOM   2992 1HD  ARG B 187     222.690 140.056  40.953  1.00  0.00           H  
ATOM   2993 2HD  ARG B 187     222.888 139.920  42.716  1.00  0.00           H  
ATOM   2994  HE  ARG B 187     223.292 137.561  42.446  1.00  0.00           H  
ATOM   2995 1HH1 ARG B 187     223.228 139.424  39.469  1.00  0.00           H  
ATOM   2996 2HH1 ARG B 187     224.134 138.237  38.560  1.00  0.00           H  
ATOM   2997 1HH2 ARG B 187     224.467 136.027  41.254  1.00  0.00           H  
ATOM   2998 2HH2 ARG B 187     224.836 136.313  39.568  1.00  0.00           H  
ATOM   2999  N   GLU B 188     217.869 140.144  40.013  1.00  0.00           N  
ATOM   3000  CA  GLU B 188     217.008 141.321  40.073  1.00  0.00           C  
ATOM   3001  C   GLU B 188     215.603 140.953  40.534  1.00  0.00           C  
ATOM   3002  O   GLU B 188     215.006 141.653  41.350  1.00  0.00           O  
ATOM   3003  CB  GLU B 188     216.943 142.005  38.706  1.00  0.00           C  
ATOM   3004  CG  GLU B 188     216.112 143.280  38.679  1.00  0.00           C  
ATOM   3005  CD  GLU B 188     216.092 143.938  37.328  1.00  0.00           C  
ATOM   3006  OE1 GLU B 188     216.731 143.436  36.434  1.00  0.00           O  
ATOM   3007  OE2 GLU B 188     215.437 144.944  37.188  1.00  0.00           O  
ATOM   3008  H   GLU B 188     218.288 139.886  39.131  1.00  0.00           H  
ATOM   3009  HA  GLU B 188     217.424 142.018  40.801  1.00  0.00           H  
ATOM   3010 1HB  GLU B 188     217.952 142.257  38.377  1.00  0.00           H  
ATOM   3011 2HB  GLU B 188     216.522 141.316  37.973  1.00  0.00           H  
ATOM   3012 1HG  GLU B 188     215.089 143.040  38.969  1.00  0.00           H  
ATOM   3013 2HG  GLU B 188     216.514 143.978  39.412  1.00  0.00           H  
ATOM   3014  N   VAL B 189     215.083 139.852  40.005  1.00  0.00           N  
ATOM   3015  CA  VAL B 189     213.754 139.380  40.371  1.00  0.00           C  
ATOM   3016  C   VAL B 189     213.696 138.976  41.839  1.00  0.00           C  
ATOM   3017  O   VAL B 189     212.734 139.288  42.541  1.00  0.00           O  
ATOM   3018  CB  VAL B 189     213.355 138.178  39.494  1.00  0.00           C  
ATOM   3019  CG1 VAL B 189     212.059 137.560  39.997  1.00  0.00           C  
ATOM   3020  CG2 VAL B 189     213.216 138.618  38.045  1.00  0.00           C  
ATOM   3021  H   VAL B 189     215.625 139.325  39.332  1.00  0.00           H  
ATOM   3022  HA  VAL B 189     213.045 140.197  40.225  1.00  0.00           H  
ATOM   3023  HB  VAL B 189     214.127 137.412  39.570  1.00  0.00           H  
ATOM   3024 1HG1 VAL B 189     211.791 136.711  39.366  1.00  0.00           H  
ATOM   3025 2HG1 VAL B 189     212.192 137.220  41.024  1.00  0.00           H  
ATOM   3026 3HG1 VAL B 189     211.263 138.303  39.960  1.00  0.00           H  
ATOM   3027 1HG2 VAL B 189     212.934 137.763  37.431  1.00  0.00           H  
ATOM   3028 2HG2 VAL B 189     212.448 139.388  37.970  1.00  0.00           H  
ATOM   3029 3HG2 VAL B 189     214.167 139.019  37.694  1.00  0.00           H  
ATOM   3030  N   ALA B 190     214.731 138.280  42.297  1.00  0.00           N  
ATOM   3031  CA  ALA B 190     214.781 137.798  43.672  1.00  0.00           C  
ATOM   3032  C   ALA B 190     214.645 138.946  44.664  1.00  0.00           C  
ATOM   3033  O   ALA B 190     213.958 138.824  45.677  1.00  0.00           O  
ATOM   3034  CB  ALA B 190     216.074 137.035  43.919  1.00  0.00           C  
ATOM   3035  H   ALA B 190     215.502 138.081  41.674  1.00  0.00           H  
ATOM   3036  HA  ALA B 190     213.941 137.122  43.830  1.00  0.00           H  
ATOM   3037 1HB  ALA B 190     216.095 136.681  44.951  1.00  0.00           H  
ATOM   3038 2HB  ALA B 190     216.129 136.182  43.242  1.00  0.00           H  
ATOM   3039 3HB  ALA B 190     216.923 137.692  43.743  1.00  0.00           H  
ATOM   3040  N   GLU B 191     215.306 140.060  44.366  1.00  0.00           N  
ATOM   3041  CA  GLU B 191     215.270 141.228  45.237  1.00  0.00           C  
ATOM   3042  C   GLU B 191     213.883 141.856  45.256  1.00  0.00           C  
ATOM   3043  O   GLU B 191     213.372 142.223  46.315  1.00  0.00           O  
ATOM   3044  CB  GLU B 191     216.303 142.263  44.786  1.00  0.00           C  
ATOM   3045  CG  GLU B 191     217.750 141.849  45.017  1.00  0.00           C  
ATOM   3046  CD  GLU B 191     218.058 141.583  46.464  1.00  0.00           C  
ATOM   3047  OE1 GLU B 191     217.753 142.419  47.280  1.00  0.00           O  
ATOM   3048  OE2 GLU B 191     218.600 140.542  46.754  1.00  0.00           O  
ATOM   3049  H   GLU B 191     215.848 140.097  43.514  1.00  0.00           H  
ATOM   3050  HA  GLU B 191     215.503 140.909  46.253  1.00  0.00           H  
ATOM   3051 1HB  GLU B 191     216.178 142.461  43.721  1.00  0.00           H  
ATOM   3052 2HB  GLU B 191     216.135 143.200  45.316  1.00  0.00           H  
ATOM   3053 1HG  GLU B 191     217.955 140.946  44.442  1.00  0.00           H  
ATOM   3054 2HG  GLU B 191     218.405 142.637  44.649  1.00  0.00           H  
ATOM   3055  N   GLN B 192     213.276 141.978  44.080  1.00  0.00           N  
ATOM   3056  CA  GLN B 192     211.951 142.574  43.958  1.00  0.00           C  
ATOM   3057  C   GLN B 192     210.896 141.710  44.636  1.00  0.00           C  
ATOM   3058  O   GLN B 192     209.960 142.223  45.251  1.00  0.00           O  
ATOM   3059  CB  GLN B 192     211.589 142.781  42.485  1.00  0.00           C  
ATOM   3060  CG  GLN B 192     210.346 143.626  42.262  1.00  0.00           C  
ATOM   3061  CD  GLN B 192     210.529 145.058  42.725  1.00  0.00           C  
ATOM   3062  OE1 GLN B 192     211.560 145.684  42.464  1.00  0.00           O  
ATOM   3063  NE2 GLN B 192     209.527 145.587  43.418  1.00  0.00           N  
ATOM   3064  H   GLN B 192     213.747 141.650  43.249  1.00  0.00           H  
ATOM   3065  HA  GLN B 192     211.960 143.542  44.463  1.00  0.00           H  
ATOM   3066 1HB  GLN B 192     212.420 143.264  41.971  1.00  0.00           H  
ATOM   3067 2HB  GLN B 192     211.428 141.814  42.010  1.00  0.00           H  
ATOM   3068 1HG  GLN B 192     210.114 143.638  41.197  1.00  0.00           H  
ATOM   3069 2HG  GLN B 192     209.518 143.189  42.820  1.00  0.00           H  
ATOM   3070 1HE2 GLN B 192     209.590 146.529  43.751  1.00  0.00           H  
ATOM   3071 2HE2 GLN B 192     208.708 145.045  43.608  1.00  0.00           H  
ATOM   3072  N   ALA B 193     211.049 140.396  44.518  1.00  0.00           N  
ATOM   3073  CA  ALA B 193     210.124 139.456  45.139  1.00  0.00           C  
ATOM   3074  C   ALA B 193     210.126 139.606  46.656  1.00  0.00           C  
ATOM   3075  O   ALA B 193     209.074 139.554  47.295  1.00  0.00           O  
ATOM   3076  CB  ALA B 193     210.475 138.030  44.745  1.00  0.00           C  
ATOM   3077  H   ALA B 193     211.827 140.037  43.982  1.00  0.00           H  
ATOM   3078  HA  ALA B 193     209.115 139.680  44.788  1.00  0.00           H  
ATOM   3079 1HB  ALA B 193     209.774 137.341  45.217  1.00  0.00           H  
ATOM   3080 2HB  ALA B 193     210.414 137.924  43.662  1.00  0.00           H  
ATOM   3081 3HB  ALA B 193     211.487 137.799  45.076  1.00  0.00           H  
ATOM   3082  N   LEU B 194     211.311 139.790  47.225  1.00  0.00           N  
ATOM   3083  CA  LEU B 194     211.450 139.966  48.666  1.00  0.00           C  
ATOM   3084  C   LEU B 194     210.829 141.279  49.124  1.00  0.00           C  
ATOM   3085  O   LEU B 194     210.221 141.350  50.189  1.00  0.00           O  
ATOM   3086  CB  LEU B 194     212.931 139.928  49.064  1.00  0.00           C  
ATOM   3087  CG  LEU B 194     213.610 138.556  48.968  1.00  0.00           C  
ATOM   3088  CD1 LEU B 194     215.101 138.707  49.238  1.00  0.00           C  
ATOM   3089  CD2 LEU B 194     212.969 137.601  49.964  1.00  0.00           C  
ATOM   3090  H   LEU B 194     212.139 139.809  46.646  1.00  0.00           H  
ATOM   3091  HA  LEU B 194     210.919 139.156  49.167  1.00  0.00           H  
ATOM   3092 1HB  LEU B 194     213.481 140.615  48.423  1.00  0.00           H  
ATOM   3093 2HB  LEU B 194     213.023 140.272  50.094  1.00  0.00           H  
ATOM   3094  HG  LEU B 194     213.492 138.161  47.959  1.00  0.00           H  
ATOM   3095 1HD1 LEU B 194     215.584 137.732  49.170  1.00  0.00           H  
ATOM   3096 2HD1 LEU B 194     215.538 139.380  48.500  1.00  0.00           H  
ATOM   3097 3HD1 LEU B 194     215.251 139.117  50.236  1.00  0.00           H  
ATOM   3098 1HD2 LEU B 194     213.451 136.625  49.895  1.00  0.00           H  
ATOM   3099 2HD2 LEU B 194     213.087 137.994  50.974  1.00  0.00           H  
ATOM   3100 3HD2 LEU B 194     211.908 137.497  49.737  1.00  0.00           H  
ATOM   3101  N   GLU B 195     210.991 142.319  48.310  1.00  0.00           N  
ATOM   3102  CA  GLU B 195     210.391 143.616  48.597  1.00  0.00           C  
ATOM   3103  C   GLU B 195     208.873 143.524  48.640  1.00  0.00           C  
ATOM   3104  O   GLU B 195     208.224 144.166  49.468  1.00  0.00           O  
ATOM   3105  CB  GLU B 195     210.819 144.646  47.549  1.00  0.00           C  
ATOM   3106  CG  GLU B 195     212.277 145.072  47.645  1.00  0.00           C  
ATOM   3107  CD  GLU B 195     212.566 145.896  48.869  1.00  0.00           C  
ATOM   3108  OE1 GLU B 195     211.860 146.848  49.101  1.00  0.00           O  
ATOM   3109  OE2 GLU B 195     213.494 145.573  49.573  1.00  0.00           O  
ATOM   3110  H   GLU B 195     211.544 142.206  47.472  1.00  0.00           H  
ATOM   3111  HA  GLU B 195     210.731 143.944  49.581  1.00  0.00           H  
ATOM   3112 1HB  GLU B 195     210.655 144.239  46.551  1.00  0.00           H  
ATOM   3113 2HB  GLU B 195     210.202 145.539  47.643  1.00  0.00           H  
ATOM   3114 1HG  GLU B 195     212.905 144.182  47.664  1.00  0.00           H  
ATOM   3115 2HG  GLU B 195     212.536 145.647  46.757  1.00  0.00           H  
ATOM   3116  N   ILE B 196     208.308 142.719  47.746  1.00  0.00           N  
ATOM   3117  CA  ILE B 196     206.875 142.446  47.754  1.00  0.00           C  
ATOM   3118  C   ILE B 196     206.461 141.723  49.029  1.00  0.00           C  
ATOM   3119  O   ILE B 196     205.458 142.069  49.653  1.00  0.00           O  
ATOM   3120  CB  ILE B 196     206.468 141.604  46.531  1.00  0.00           C  
ATOM   3121  CG1 ILE B 196     206.629 142.419  45.245  1.00  0.00           C  
ATOM   3122  CG2 ILE B 196     205.037 141.110  46.677  1.00  0.00           C  
ATOM   3123  CD1 ILE B 196     206.570 141.588  43.983  1.00  0.00           C  
ATOM   3124  H   ILE B 196     208.885 142.286  47.040  1.00  0.00           H  
ATOM   3125  HA  ILE B 196     206.343 143.396  47.727  1.00  0.00           H  
ATOM   3126  HB  ILE B 196     207.132 140.745  46.444  1.00  0.00           H  
ATOM   3127 1HG1 ILE B 196     205.845 143.175  45.193  1.00  0.00           H  
ATOM   3128 2HG1 ILE B 196     207.585 142.943  45.262  1.00  0.00           H  
ATOM   3129 1HG2 ILE B 196     204.766 140.518  45.803  1.00  0.00           H  
ATOM   3130 2HG2 ILE B 196     204.955 140.496  47.572  1.00  0.00           H  
ATOM   3131 3HG2 ILE B 196     204.364 141.964  46.759  1.00  0.00           H  
ATOM   3132 1HD1 ILE B 196     206.691 142.236  43.115  1.00  0.00           H  
ATOM   3133 2HD1 ILE B 196     207.369 140.847  43.998  1.00  0.00           H  
ATOM   3134 3HD1 ILE B 196     205.607 141.082  43.926  1.00  0.00           H  
ATOM   3135  N   ALA B 197     207.240 140.716  49.413  1.00  0.00           N  
ATOM   3136  CA  ALA B 197     206.955 139.942  50.613  1.00  0.00           C  
ATOM   3137  C   ALA B 197     206.954 140.829  51.854  1.00  0.00           C  
ATOM   3138  O   ALA B 197     206.117 140.668  52.741  1.00  0.00           O  
ATOM   3139  CB  ALA B 197     207.967 138.816  50.772  1.00  0.00           C  
ATOM   3140  H   ALA B 197     208.051 140.483  48.855  1.00  0.00           H  
ATOM   3141  HA  ALA B 197     205.960 139.506  50.518  1.00  0.00           H  
ATOM   3142 1HB  ALA B 197     207.741 138.247  51.673  1.00  0.00           H  
ATOM   3143 2HB  ALA B 197     207.916 138.157  49.904  1.00  0.00           H  
ATOM   3144 3HB  ALA B 197     208.968 139.236  50.849  1.00  0.00           H  
ATOM   3145  N   LYS B 198     207.896 141.762  51.908  1.00  0.00           N  
ATOM   3146  CA  LYS B 198     208.001 142.681  53.035  1.00  0.00           C  
ATOM   3147  C   LYS B 198     206.776 143.581  53.128  1.00  0.00           C  
ATOM   3148  O   LYS B 198     206.242 143.807  54.212  1.00  0.00           O  
ATOM   3149  CB  LYS B 198     209.269 143.529  52.919  1.00  0.00           C  
ATOM   3150  CG  LYS B 198     210.556 142.785  53.250  1.00  0.00           C  
ATOM   3151  CD  LYS B 198     211.718 143.749  53.439  1.00  0.00           C  
ATOM   3152  CE  LYS B 198     212.154 144.357  52.114  1.00  0.00           C  
ATOM   3153  NZ  LYS B 198     213.310 145.279  52.279  1.00  0.00           N  
ATOM   3154  H   LYS B 198     208.558 141.840  51.148  1.00  0.00           H  
ATOM   3155  HA  LYS B 198     208.053 142.096  53.954  1.00  0.00           H  
ATOM   3156 1HB  LYS B 198     209.357 143.914  51.903  1.00  0.00           H  
ATOM   3157 2HB  LYS B 198     209.195 144.386  53.588  1.00  0.00           H  
ATOM   3158 1HG  LYS B 198     210.418 142.211  54.166  1.00  0.00           H  
ATOM   3159 2HG  LYS B 198     210.795 142.094  52.442  1.00  0.00           H  
ATOM   3160 1HD  LYS B 198     211.420 144.550  54.117  1.00  0.00           H  
ATOM   3161 2HD  LYS B 198     212.562 143.218  53.879  1.00  0.00           H  
ATOM   3162 1HE  LYS B 198     212.436 143.562  51.424  1.00  0.00           H  
ATOM   3163 2HE  LYS B 198     211.324 144.910  51.677  1.00  0.00           H  
ATOM   3164 1HZ  LYS B 198     213.568 145.662  51.380  1.00  0.00           H  
ATOM   3165 2HZ  LYS B 198     213.054 146.032  52.903  1.00  0.00           H  
ATOM   3166 3HZ  LYS B 198     214.093 144.773  52.667  1.00  0.00           H  
ATOM   3167  N   GLU B 199     206.336 144.093  51.982  1.00  0.00           N  
ATOM   3168  CA  GLU B 199     205.138 144.922  51.926  1.00  0.00           C  
ATOM   3169  C   GLU B 199     203.888 144.106  52.232  1.00  0.00           C  
ATOM   3170  O   GLU B 199     202.941 144.609  52.840  1.00  0.00           O  
ATOM   3171  CB  GLU B 199     205.007 145.577  50.549  1.00  0.00           C  
ATOM   3172  CG  GLU B 199     206.063 146.632  50.252  1.00  0.00           C  
ATOM   3173  CD  GLU B 199     206.002 147.803  51.194  1.00  0.00           C  
ATOM   3174  OE1 GLU B 199     204.939 148.351  51.361  1.00  0.00           O  
ATOM   3175  OE2 GLU B 199     207.019 148.148  51.747  1.00  0.00           O  
ATOM   3176  H   GLU B 199     206.844 143.903  51.131  1.00  0.00           H  
ATOM   3177  HA  GLU B 199     205.219 145.700  52.684  1.00  0.00           H  
ATOM   3178 1HB  GLU B 199     205.071 144.813  49.775  1.00  0.00           H  
ATOM   3179 2HB  GLU B 199     204.028 146.050  50.463  1.00  0.00           H  
ATOM   3180 1HG  GLU B 199     207.049 146.175  50.323  1.00  0.00           H  
ATOM   3181 2HG  GLU B 199     205.930 146.986  49.231  1.00  0.00           H  
ATOM   3182  N   ALA B 200     203.892 142.847  51.811  1.00  0.00           N  
ATOM   3183  CA  ALA B 200     202.778 141.945  52.081  1.00  0.00           C  
ATOM   3184  C   ALA B 200     202.565 141.767  53.579  1.00  0.00           C  
ATOM   3185  O   ALA B 200     201.430 141.716  54.053  1.00  0.00           O  
ATOM   3186  CB  ALA B 200     203.014 140.597  51.415  1.00  0.00           C  
ATOM   3187  H   ALA B 200     204.685 142.504  51.289  1.00  0.00           H  
ATOM   3188  HA  ALA B 200     201.869 142.383  51.670  1.00  0.00           H  
ATOM   3189 1HB  ALA B 200     202.173 139.936  51.626  1.00  0.00           H  
ATOM   3190 2HB  ALA B 200     203.106 140.735  50.338  1.00  0.00           H  
ATOM   3191 3HB  ALA B 200     203.929 140.155  51.804  1.00  0.00           H  
ATOM   3192  N   GLU B 201     203.664 141.673  54.322  1.00  0.00           N  
ATOM   3193  CA  GLU B 201     203.601 141.559  55.774  1.00  0.00           C  
ATOM   3194  C   GLU B 201     202.986 142.804  56.399  1.00  0.00           C  
ATOM   3195  O   GLU B 201     202.236 142.716  57.370  1.00  0.00           O  
ATOM   3196  CB  GLU B 201     204.999 141.324  56.352  1.00  0.00           C  
ATOM   3197  CG  GLU B 201     205.593 139.962  56.024  1.00  0.00           C  
ATOM   3198  CD  GLU B 201     207.033 139.838  56.438  1.00  0.00           C  
ATOM   3199  OE1 GLU B 201     207.472 140.627  57.240  1.00  0.00           O  
ATOM   3200  OE2 GLU B 201     207.696 138.952  55.951  1.00  0.00           O  
ATOM   3201  H   GLU B 201     204.566 141.683  53.868  1.00  0.00           H  
ATOM   3202  HA  GLU B 201     202.962 140.714  56.025  1.00  0.00           H  
ATOM   3203 1HB  GLU B 201     205.681 142.086  55.975  1.00  0.00           H  
ATOM   3204 2HB  GLU B 201     204.965 141.423  57.437  1.00  0.00           H  
ATOM   3205 1HG  GLU B 201     205.014 139.192  56.533  1.00  0.00           H  
ATOM   3206 2HG  GLU B 201     205.512 139.790  54.952  1.00  0.00           H  
ATOM   3207  N   LYS B 202     203.310 143.964  55.835  1.00  0.00           N  
ATOM   3208  CA  LYS B 202     202.752 145.226  56.307  1.00  0.00           C  
ATOM   3209  C   LYS B 202     201.238 145.255  56.141  1.00  0.00           C  
ATOM   3210  O   LYS B 202     200.520 145.759  57.004  1.00  0.00           O  
ATOM   3211  CB  LYS B 202     203.386 146.403  55.561  1.00  0.00           C  
ATOM   3212  CG  LYS B 202     204.852 146.642  55.897  1.00  0.00           C  
ATOM   3213  CD  LYS B 202     205.419 147.802  55.091  1.00  0.00           C  
ATOM   3214  CE  LYS B 202     206.917 147.947  55.310  1.00  0.00           C  
ATOM   3215  NZ  LYS B 202     207.506 149.007  54.445  1.00  0.00           N  
ATOM   3216  H   LYS B 202     203.959 143.971  55.062  1.00  0.00           H  
ATOM   3217  HA  LYS B 202     202.970 145.326  57.371  1.00  0.00           H  
ATOM   3218 1HB  LYS B 202     203.308 146.236  54.487  1.00  0.00           H  
ATOM   3219 2HB  LYS B 202     202.837 147.316  55.792  1.00  0.00           H  
ATOM   3220 1HG  LYS B 202     204.954 146.864  56.958  1.00  0.00           H  
ATOM   3221 2HG  LYS B 202     205.427 145.743  55.675  1.00  0.00           H  
ATOM   3222 1HD  LYS B 202     205.229 147.638  54.029  1.00  0.00           H  
ATOM   3223 2HD  LYS B 202     204.926 148.729  55.391  1.00  0.00           H  
ATOM   3224 1HE  LYS B 202     207.110 148.198  56.351  1.00  0.00           H  
ATOM   3225 2HE  LYS B 202     207.411 147.002  55.088  1.00  0.00           H  
ATOM   3226 1HZ  LYS B 202     208.499 149.072  54.619  1.00  0.00           H  
ATOM   3227 2HZ  LYS B 202     207.349 148.777  53.475  1.00  0.00           H  
ATOM   3228 3HZ  LYS B 202     207.070 149.893  54.656  1.00  0.00           H  
ATOM   3229  N   GLN B 203     200.760 144.712  55.028  1.00  0.00           N  
ATOM   3230  CA  GLN B 203     199.328 144.656  54.756  1.00  0.00           C  
ATOM   3231  C   GLN B 203     198.679 143.477  55.474  1.00  0.00           C  
ATOM   3232  O   GLN B 203     197.470 143.468  55.700  1.00  0.00           O  
ATOM   3233  CB  GLN B 203     199.072 144.558  53.250  1.00  0.00           C  
ATOM   3234  CG  GLN B 203     199.576 145.749  52.453  1.00  0.00           C  
ATOM   3235  CD  GLN B 203     198.915 147.048  52.875  1.00  0.00           C  
ATOM   3236  OE1 GLN B 203     197.692 147.121  53.016  1.00  0.00           O  
ATOM   3237  NE2 GLN B 203     199.723 148.083  53.078  1.00  0.00           N  
ATOM   3238  H   GLN B 203     201.404 144.328  54.350  1.00  0.00           H  
ATOM   3239  HA  GLN B 203     198.868 145.566  55.135  1.00  0.00           H  
ATOM   3240 1HB  GLN B 203     199.553 143.662  52.856  1.00  0.00           H  
ATOM   3241 2HB  GLN B 203     198.001 144.461  53.069  1.00  0.00           H  
ATOM   3242 1HG  GLN B 203     200.650 145.847  52.606  1.00  0.00           H  
ATOM   3243 2HG  GLN B 203     199.362 145.584  51.397  1.00  0.00           H  
ATOM   3244 1HE2 GLN B 203     199.345 148.966  53.358  1.00  0.00           H  
ATOM   3245 2HE2 GLN B 203     200.710 147.980  52.952  1.00  0.00           H  
ATOM   3246  N   GLY B 204     199.490 142.486  55.827  1.00  0.00           N  
ATOM   3247  CA  GLY B 204     198.999 141.308  56.530  1.00  0.00           C  
ATOM   3248  C   GLY B 204     198.802 140.139  55.574  1.00  0.00           C  
ATOM   3249  O   GLY B 204     198.275 139.092  55.956  1.00  0.00           O  
ATOM   3250  H   GLY B 204     200.473 142.551  55.604  1.00  0.00           H  
ATOM   3251 1HA  GLY B 204     199.706 141.029  57.312  1.00  0.00           H  
ATOM   3252 2HA  GLY B 204     198.055 141.544  57.021  1.00  0.00           H  
ATOM   3253  N   LEU B 205     199.228 140.322  54.329  1.00  0.00           N  
ATOM   3254  CA  LEU B 205     199.076 139.291  53.308  1.00  0.00           C  
ATOM   3255  C   LEU B 205     200.192 138.259  53.399  1.00  0.00           C  
ATOM   3256  O   LEU B 205     201.007 138.130  52.486  1.00  0.00           O  
ATOM   3257  CB  LEU B 205     199.070 139.925  51.911  1.00  0.00           C  
ATOM   3258  CG  LEU B 205     197.950 140.940  51.647  1.00  0.00           C  
ATOM   3259  CD1 LEU B 205     198.170 141.597  50.291  1.00  0.00           C  
ATOM   3260  CD2 LEU B 205     196.604 140.234  51.699  1.00  0.00           C  
ATOM   3261  H   LEU B 205     199.667 141.196  54.082  1.00  0.00           H  
ATOM   3262  HA  LEU B 205     198.132 138.774  53.477  1.00  0.00           H  
ATOM   3263 1HB  LEU B 205     200.021 140.433  51.756  1.00  0.00           H  
ATOM   3264 2HB  LEU B 205     198.980 139.131  51.170  1.00  0.00           H  
ATOM   3265  HG  LEU B 205     197.981 141.722  52.406  1.00  0.00           H  
ATOM   3266 1HD1 LEU B 205     197.375 142.319  50.103  1.00  0.00           H  
ATOM   3267 2HD1 LEU B 205     199.132 142.111  50.288  1.00  0.00           H  
ATOM   3268 3HD1 LEU B 205     198.162 140.836  49.511  1.00  0.00           H  
ATOM   3269 1HD2 LEU B 205     195.807 140.956  51.512  1.00  0.00           H  
ATOM   3270 2HD2 LEU B 205     196.571 139.454  50.940  1.00  0.00           H  
ATOM   3271 3HD2 LEU B 205     196.465 139.790  52.685  1.00  0.00           H  
ATOM   3272  N   VAL B 206     200.223 137.523  54.505  1.00  0.00           N  
ATOM   3273  CA  VAL B 206     201.308 136.586  54.772  1.00  0.00           C  
ATOM   3274  C   VAL B 206     201.312 135.445  53.761  1.00  0.00           C  
ATOM   3275  O   VAL B 206     202.346 134.821  53.522  1.00  0.00           O  
ATOM   3276  CB  VAL B 206     201.177 136.008  56.194  1.00  0.00           C  
ATOM   3277  CG1 VAL B 206     201.206 137.125  57.227  1.00  0.00           C  
ATOM   3278  CG2 VAL B 206     199.893 135.201  56.308  1.00  0.00           C  
ATOM   3279  H   VAL B 206     199.475 137.616  55.178  1.00  0.00           H  
ATOM   3280  HA  VAL B 206     202.254 137.116  54.675  1.00  0.00           H  
ATOM   3281  HB  VAL B 206     202.033 135.363  56.394  1.00  0.00           H  
ATOM   3282 1HG1 VAL B 206     201.113 136.698  58.226  1.00  0.00           H  
ATOM   3283 2HG1 VAL B 206     202.148 137.667  57.151  1.00  0.00           H  
ATOM   3284 3HG1 VAL B 206     200.377 137.809  57.047  1.00  0.00           H  
ATOM   3285 1HG2 VAL B 206     199.808 134.795  57.316  1.00  0.00           H  
ATOM   3286 2HG2 VAL B 206     199.038 135.845  56.102  1.00  0.00           H  
ATOM   3287 3HG2 VAL B 206     199.913 134.382  55.588  1.00  0.00           H  
ATOM   3288  N   ASP B 207     200.152 135.180  53.172  1.00  0.00           N  
ATOM   3289  CA  ASP B 207     200.033 134.157  52.139  1.00  0.00           C  
ATOM   3290  C   ASP B 207     200.701 134.606  50.844  1.00  0.00           C  
ATOM   3291  O   ASP B 207     201.366 133.816  50.173  1.00  0.00           O  
ATOM   3292  CB  ASP B 207     198.561 133.828  51.875  1.00  0.00           C  
ATOM   3293  CG  ASP B 207     197.737 135.055  51.509  1.00  0.00           C  
ATOM   3294  OD1 ASP B 207     198.230 136.147  51.666  1.00  0.00           O  
ATOM   3295  OD2 ASP B 207     196.622 134.888  51.076  1.00  0.00           O  
ATOM   3296  H   ASP B 207     199.330 135.696  53.448  1.00  0.00           H  
ATOM   3297  HA  ASP B 207     200.547 133.258  52.481  1.00  0.00           H  
ATOM   3298 1HB  ASP B 207     198.490 133.105  51.063  1.00  0.00           H  
ATOM   3299 2HB  ASP B 207     198.127 133.368  52.763  1.00  0.00           H  
ATOM   3300  N   VAL B 208     200.518 135.875  50.498  1.00  0.00           N  
ATOM   3301  CA  VAL B 208     201.209 136.466  49.360  1.00  0.00           C  
ATOM   3302  C   VAL B 208     202.716 136.492  49.582  1.00  0.00           C  
ATOM   3303  O   VAL B 208     203.492 136.243  48.660  1.00  0.00           O  
ATOM   3304  CB  VAL B 208     200.704 137.900  49.115  1.00  0.00           C  
ATOM   3305  CG1 VAL B 208     201.567 138.599  48.076  1.00  0.00           C  
ATOM   3306  CG2 VAL B 208     199.248 137.869  48.675  1.00  0.00           C  
ATOM   3307  H   VAL B 208     199.881 136.444  51.039  1.00  0.00           H  
ATOM   3308  HA  VAL B 208     201.015 135.851  48.480  1.00  0.00           H  
ATOM   3309  HB  VAL B 208     200.792 138.469  50.041  1.00  0.00           H  
ATOM   3310 1HG1 VAL B 208     201.196 139.612  47.915  1.00  0.00           H  
ATOM   3311 2HG1 VAL B 208     202.598 138.642  48.428  1.00  0.00           H  
ATOM   3312 3HG1 VAL B 208     201.526 138.046  47.138  1.00  0.00           H  
ATOM   3313 1HG2 VAL B 208     198.898 138.886  48.504  1.00  0.00           H  
ATOM   3314 2HG2 VAL B 208     199.160 137.295  47.752  1.00  0.00           H  
ATOM   3315 3HG2 VAL B 208     198.643 137.402  49.452  1.00  0.00           H  
ATOM   3316  N   ALA B 209     203.122 136.792  50.810  1.00  0.00           N  
ATOM   3317  CA  ALA B 209     204.536 136.852  51.158  1.00  0.00           C  
ATOM   3318  C   ALA B 209     205.230 135.525  50.872  1.00  0.00           C  
ATOM   3319  O   ALA B 209     206.371 135.498  50.410  1.00  0.00           O  
ATOM   3320  CB  ALA B 209     204.708 137.235  52.621  1.00  0.00           C  
ATOM   3321  H   ALA B 209     202.432 136.984  51.525  1.00  0.00           H  
ATOM   3322  HA  ALA B 209     205.013 137.613  50.537  1.00  0.00           H  
ATOM   3323 1HB  ALA B 209     205.769 137.276  52.865  1.00  0.00           H  
ATOM   3324 2HB  ALA B 209     204.256 138.211  52.796  1.00  0.00           H  
ATOM   3325 3HB  ALA B 209     204.220 136.492  53.250  1.00  0.00           H  
ATOM   3326  N   VAL B 210     204.535 134.429  51.150  1.00  0.00           N  
ATOM   3327  CA  VAL B 210     205.053 133.098  50.857  1.00  0.00           C  
ATOM   3328  C   VAL B 210     205.212 132.887  49.357  1.00  0.00           C  
ATOM   3329  O   VAL B 210     206.230 132.371  48.897  1.00  0.00           O  
ATOM   3330  CB  VAL B 210     204.111 132.021  51.427  1.00  0.00           C  
ATOM   3331  CG1 VAL B 210     204.437 130.659  50.831  1.00  0.00           C  
ATOM   3332  CG2 VAL B 210     204.222 131.986  52.944  1.00  0.00           C  
ATOM   3333  H   VAL B 210     203.622 134.519  51.575  1.00  0.00           H  
ATOM   3334  HA  VAL B 210     206.041 133.004  51.309  1.00  0.00           H  
ATOM   3335  HB  VAL B 210     203.087 132.259  51.142  1.00  0.00           H  
ATOM   3336 1HG1 VAL B 210     203.762 129.910  51.245  1.00  0.00           H  
ATOM   3337 2HG1 VAL B 210     204.316 130.698  49.749  1.00  0.00           H  
ATOM   3338 3HG1 VAL B 210     205.466 130.393  51.073  1.00  0.00           H  
ATOM   3339 1HG2 VAL B 210     203.553 131.223  53.340  1.00  0.00           H  
ATOM   3340 2HG2 VAL B 210     205.249 131.753  53.228  1.00  0.00           H  
ATOM   3341 3HG2 VAL B 210     203.945 132.958  53.351  1.00  0.00           H  
ATOM   3342  N   GLU B 211     204.198 133.287  48.597  1.00  0.00           N  
ATOM   3343  CA  GLU B 211     204.228 133.154  47.146  1.00  0.00           C  
ATOM   3344  C   GLU B 211     205.380 133.945  46.543  1.00  0.00           C  
ATOM   3345  O   GLU B 211     206.057 133.477  45.628  1.00  0.00           O  
ATOM   3346  CB  GLU B 211     202.903 133.623  46.540  1.00  0.00           C  
ATOM   3347  CG  GLU B 211     202.782 133.393  45.040  1.00  0.00           C  
ATOM   3348  CD  GLU B 211     202.725 131.936  44.675  1.00  0.00           C  
ATOM   3349  OE1 GLU B 211     202.416 131.140  45.529  1.00  0.00           O  
ATOM   3350  OE2 GLU B 211     202.990 131.618  43.539  1.00  0.00           O  
ATOM   3351  H   GLU B 211     203.386 133.696  49.038  1.00  0.00           H  
ATOM   3352  HA  GLU B 211     204.382 132.102  46.899  1.00  0.00           H  
ATOM   3353 1HB  GLU B 211     202.077 133.104  47.026  1.00  0.00           H  
ATOM   3354 2HB  GLU B 211     202.775 134.689  46.726  1.00  0.00           H  
ATOM   3355 1HG  GLU B 211     201.876 133.881  44.681  1.00  0.00           H  
ATOM   3356 2HG  GLU B 211     203.633 133.854  44.542  1.00  0.00           H  
ATOM   3357  N   ALA B 212     205.599 135.151  47.060  1.00  0.00           N  
ATOM   3358  CA  ALA B 212     206.746 135.959  46.665  1.00  0.00           C  
ATOM   3359  C   ALA B 212     208.054 135.316  47.106  1.00  0.00           C  
ATOM   3360  O   ALA B 212     209.049 135.351  46.384  1.00  0.00           O  
ATOM   3361  CB  ALA B 212     206.626 137.363  47.237  1.00  0.00           C  
ATOM   3362  H   ALA B 212     204.955 135.514  47.750  1.00  0.00           H  
ATOM   3363  HA  ALA B 212     206.761 136.023  45.574  1.00  0.00           H  
ATOM   3364 1HB  ALA B 212     207.489 137.955  46.930  1.00  0.00           H  
ATOM   3365 2HB  ALA B 212     205.715 137.832  46.864  1.00  0.00           H  
ATOM   3366 3HB  ALA B 212     206.588 137.311  48.322  1.00  0.00           H  
ATOM   3367  N   ALA B 213     208.044 134.729  48.298  1.00  0.00           N  
ATOM   3368  CA  ALA B 213     209.218 134.044  48.824  1.00  0.00           C  
ATOM   3369  C   ALA B 213     209.578 132.834  47.970  1.00  0.00           C  
ATOM   3370  O   ALA B 213     210.755 132.532  47.766  1.00  0.00           O  
ATOM   3371  CB  ALA B 213     208.987 133.621  50.267  1.00  0.00           C  
ATOM   3372  H   ALA B 213     207.202 134.759  48.855  1.00  0.00           H  
ATOM   3373  HA  ALA B 213     210.063 134.731  48.793  1.00  0.00           H  
ATOM   3374 1HB  ALA B 213     209.871 133.110  50.644  1.00  0.00           H  
ATOM   3375 2HB  ALA B 213     208.788 134.504  50.875  1.00  0.00           H  
ATOM   3376 3HB  ALA B 213     208.131 132.948  50.315  1.00  0.00           H  
ATOM   3377  N   ARG B 214     208.557 132.142  47.471  1.00  0.00           N  
ATOM   3378  CA  ARG B 214     208.762 131.030  46.553  1.00  0.00           C  
ATOM   3379  C   ARG B 214     209.505 131.477  45.301  1.00  0.00           C  
ATOM   3380  O   ARG B 214     210.377 130.768  44.799  1.00  0.00           O  
ATOM   3381  CB  ARG B 214     207.429 130.413  46.155  1.00  0.00           C  
ATOM   3382  CG  ARG B 214     206.774 129.559  47.229  1.00  0.00           C  
ATOM   3383  CD  ARG B 214     205.485 128.986  46.764  1.00  0.00           C  
ATOM   3384  NE  ARG B 214     204.832 128.205  47.803  1.00  0.00           N  
ATOM   3385  CZ  ARG B 214     205.110 126.916  48.079  1.00  0.00           C  
ATOM   3386  NH1 ARG B 214     206.027 126.278  47.386  1.00  0.00           N  
ATOM   3387  NH2 ARG B 214     204.459 126.292  49.046  1.00  0.00           N  
ATOM   3388  H   ARG B 214     207.616 132.397  47.736  1.00  0.00           H  
ATOM   3389  HA  ARG B 214     209.375 130.278  47.050  1.00  0.00           H  
ATOM   3390 1HB  ARG B 214     206.728 131.202  45.888  1.00  0.00           H  
ATOM   3391 2HB  ARG B 214     207.567 129.786  45.274  1.00  0.00           H  
ATOM   3392 1HG  ARG B 214     207.438 128.737  47.496  1.00  0.00           H  
ATOM   3393 2HG  ARG B 214     206.579 130.170  48.111  1.00  0.00           H  
ATOM   3394 1HD  ARG B 214     204.813 129.792  46.471  1.00  0.00           H  
ATOM   3395 2HD  ARG B 214     205.664 128.334  45.910  1.00  0.00           H  
ATOM   3396  HE  ARG B 214     204.120 128.662  48.357  1.00  0.00           H  
ATOM   3397 1HH1 ARG B 214     206.524 126.755  46.647  1.00  0.00           H  
ATOM   3398 2HH1 ARG B 214     206.235 125.312  47.593  1.00  0.00           H  
ATOM   3399 1HH2 ARG B 214     203.754 126.783  49.578  1.00  0.00           H  
ATOM   3400 2HH2 ARG B 214     204.667 125.327  49.253  1.00  0.00           H  
ATOM   3401  N   VAL B 215     209.155 132.658  44.801  1.00  0.00           N  
ATOM   3402  CA  VAL B 215     209.840 133.237  43.652  1.00  0.00           C  
ATOM   3403  C   VAL B 215     211.267 133.636  44.006  1.00  0.00           C  
ATOM   3404  O   VAL B 215     212.200 133.378  43.245  1.00  0.00           O  
ATOM   3405  CB  VAL B 215     209.076 134.473  43.141  1.00  0.00           C  
ATOM   3406  CG1 VAL B 215     209.861 135.166  42.038  1.00  0.00           C  
ATOM   3407  CG2 VAL B 215     207.698 134.061  42.645  1.00  0.00           C  
ATOM   3408  H   VAL B 215     208.393 133.166  45.228  1.00  0.00           H  
ATOM   3409  HA  VAL B 215     209.892 132.485  42.865  1.00  0.00           H  
ATOM   3410  HB  VAL B 215     208.970 135.187  43.958  1.00  0.00           H  
ATOM   3411 1HG1 VAL B 215     209.306 136.038  41.689  1.00  0.00           H  
ATOM   3412 2HG1 VAL B 215     210.829 135.484  42.425  1.00  0.00           H  
ATOM   3413 3HG1 VAL B 215     210.010 134.476  41.208  1.00  0.00           H  
ATOM   3414 1HG2 VAL B 215     207.163 134.940  42.286  1.00  0.00           H  
ATOM   3415 2HG2 VAL B 215     207.803 133.343  41.832  1.00  0.00           H  
ATOM   3416 3HG2 VAL B 215     207.139 133.605  43.462  1.00  0.00           H  
ATOM   3417  N   ALA B 216     211.429 134.268  45.163  1.00  0.00           N  
ATOM   3418  CA  ALA B 216     212.732 134.770  45.585  1.00  0.00           C  
ATOM   3419  C   ALA B 216     213.738 133.637  45.733  1.00  0.00           C  
ATOM   3420  O   ALA B 216     214.890 133.757  45.314  1.00  0.00           O  
ATOM   3421  CB  ALA B 216     212.607 135.541  46.890  1.00  0.00           C  
ATOM   3422  H   ALA B 216     210.631 134.401  45.767  1.00  0.00           H  
ATOM   3423  HA  ALA B 216     213.106 135.447  44.817  1.00  0.00           H  
ATOM   3424 1HB  ALA B 216     213.587 135.909  47.193  1.00  0.00           H  
ATOM   3425 2HB  ALA B 216     211.929 136.383  46.754  1.00  0.00           H  
ATOM   3426 3HB  ALA B 216     212.213 134.882  47.664  1.00  0.00           H  
ATOM   3427  N   VAL B 217     213.297 132.535  46.330  1.00  0.00           N  
ATOM   3428  CA  VAL B 217     214.181 131.409  46.608  1.00  0.00           C  
ATOM   3429  C   VAL B 217     214.510 130.642  45.334  1.00  0.00           C  
ATOM   3430  O   VAL B 217     215.627 130.153  45.163  1.00  0.00           O  
ATOM   3431  CB  VAL B 217     213.528 130.454  47.625  1.00  0.00           C  
ATOM   3432  CG1 VAL B 217     212.328 129.755  47.004  1.00  0.00           C  
ATOM   3433  CG2 VAL B 217     214.550 129.439  48.113  1.00  0.00           C  
ATOM   3434  H   VAL B 217     212.325 132.476  46.601  1.00  0.00           H  
ATOM   3435  HA  VAL B 217     215.116 131.792  47.014  1.00  0.00           H  
ATOM   3436  HB  VAL B 217     213.159 131.035  48.470  1.00  0.00           H  
ATOM   3437 1HG1 VAL B 217     211.878 129.084  47.736  1.00  0.00           H  
ATOM   3438 2HG1 VAL B 217     211.593 130.498  46.695  1.00  0.00           H  
ATOM   3439 3HG1 VAL B 217     212.650 129.179  46.136  1.00  0.00           H  
ATOM   3440 1HG2 VAL B 217     214.082 128.768  48.832  1.00  0.00           H  
ATOM   3441 2HG2 VAL B 217     214.923 128.862  47.267  1.00  0.00           H  
ATOM   3442 3HG2 VAL B 217     215.380 129.960  48.591  1.00  0.00           H  
ATOM   3443  N   GLU B 218     213.531 130.539  44.441  1.00  0.00           N  
ATOM   3444  CA  GLU B 218     213.736 129.893  43.150  1.00  0.00           C  
ATOM   3445  C   GLU B 218     214.644 130.726  42.254  1.00  0.00           C  
ATOM   3446  O   GLU B 218     215.515 130.189  41.566  1.00  0.00           O  
ATOM   3447  CB  GLU B 218     212.394 129.656  42.453  1.00  0.00           C  
ATOM   3448  CG  GLU B 218     212.502 128.974  41.097  1.00  0.00           C  
ATOM   3449  CD  GLU B 218     213.078 127.588  41.183  1.00  0.00           C  
ATOM   3450  OE1 GLU B 218     213.153 127.063  42.268  1.00  0.00           O  
ATOM   3451  OE2 GLU B 218     213.444 127.054  40.163  1.00  0.00           O  
ATOM   3452  H   GLU B 218     212.623 130.919  44.661  1.00  0.00           H  
ATOM   3453  HA  GLU B 218     214.227 128.933  43.317  1.00  0.00           H  
ATOM   3454 1HB  GLU B 218     211.758 129.039  43.089  1.00  0.00           H  
ATOM   3455 2HB  GLU B 218     211.886 130.610  42.309  1.00  0.00           H  
ATOM   3456 1HG  GLU B 218     211.509 128.915  40.652  1.00  0.00           H  
ATOM   3457 2HG  GLU B 218     213.127 129.582  40.445  1.00  0.00           H  
ATOM   3458  N   ALA B 219     214.439 132.037  42.267  1.00  0.00           N  
ATOM   3459  CA  ALA B 219     215.247 132.949  41.467  1.00  0.00           C  
ATOM   3460  C   ALA B 219     216.714 132.885  41.873  1.00  0.00           C  
ATOM   3461  O   ALA B 219     217.599 132.787  41.023  1.00  0.00           O  
ATOM   3462  CB  ALA B 219     214.725 134.373  41.593  1.00  0.00           C  
ATOM   3463  H   ALA B 219     213.703 132.414  42.849  1.00  0.00           H  
ATOM   3464  HA  ALA B 219     215.180 132.642  40.422  1.00  0.00           H  
ATOM   3465 1HB  ALA B 219     215.338 135.040  40.990  1.00  0.00           H  
ATOM   3466 2HB  ALA B 219     213.693 134.413  41.244  1.00  0.00           H  
ATOM   3467 3HB  ALA B 219     214.768 134.683  42.636  1.00  0.00           H  
ATOM   3468  N   ALA B 220     216.965 132.945  43.175  1.00  0.00           N  
ATOM   3469  CA  ALA B 220     218.325 132.892  43.698  1.00  0.00           C  
ATOM   3470  C   ALA B 220     218.936 131.510  43.501  1.00  0.00           C  
ATOM   3471  O   ALA B 220     220.117 131.384  43.176  1.00  0.00           O  
ATOM   3472  CB  ALA B 220     218.343 133.274  45.170  1.00  0.00           C  
ATOM   3473  H   ALA B 220     216.193 133.030  43.822  1.00  0.00           H  
ATOM   3474  HA  ALA B 220     218.936 133.606  43.144  1.00  0.00           H  
ATOM   3475 1HB  ALA B 220     219.366 133.227  45.546  1.00  0.00           H  
ATOM   3476 2HB  ALA B 220     217.958 134.286  45.290  1.00  0.00           H  
ATOM   3477 3HB  ALA B 220     217.720 132.580  45.734  1.00  0.00           H  
ATOM   3478  N   LYS B 221     218.126 130.476  43.700  1.00  0.00           N  
ATOM   3479  CA  LYS B 221     218.590 129.102  43.562  1.00  0.00           C  
ATOM   3480  C   LYS B 221     219.083 128.825  42.148  1.00  0.00           C  
ATOM   3481  O   LYS B 221     220.137 128.222  41.953  1.00  0.00           O  
ATOM   3482  CB  LYS B 221     217.476 128.121  43.932  1.00  0.00           C  
ATOM   3483  CG  LYS B 221     217.833 126.656  43.725  1.00  0.00           C  
ATOM   3484  CD  LYS B 221     216.683 125.744  44.125  1.00  0.00           C  
ATOM   3485  CE  LYS B 221     216.973 124.295  43.765  1.00  0.00           C  
ATOM   3486  NZ  LYS B 221     215.874 123.385  44.188  1.00  0.00           N  
ATOM   3487  H   LYS B 221     217.163 130.648  43.950  1.00  0.00           H  
ATOM   3488  HA  LYS B 221     219.431 128.950  44.239  1.00  0.00           H  
ATOM   3489 1HB  LYS B 221     217.207 128.255  44.980  1.00  0.00           H  
ATOM   3490 2HB  LYS B 221     216.589 128.337  43.336  1.00  0.00           H  
ATOM   3491 1HG  LYS B 221     218.073 126.484  42.674  1.00  0.00           H  
ATOM   3492 2HG  LYS B 221     218.709 126.407  44.324  1.00  0.00           H  
ATOM   3493 1HD  LYS B 221     216.518 125.817  45.201  1.00  0.00           H  
ATOM   3494 2HD  LYS B 221     215.774 126.060  43.614  1.00  0.00           H  
ATOM   3495 1HE  LYS B 221     217.105 124.207  42.687  1.00  0.00           H  
ATOM   3496 2HE  LYS B 221     217.896 123.977  44.249  1.00  0.00           H  
ATOM   3497 1HZ  LYS B 221     216.104 122.436  43.932  1.00  0.00           H  
ATOM   3498 2HZ  LYS B 221     215.755 123.444  45.190  1.00  0.00           H  
ATOM   3499 3HZ  LYS B 221     215.016 123.658  43.731  1.00  0.00           H  
ATOM   3500  N   GLN B 222     218.311 129.271  41.162  1.00  0.00           N  
ATOM   3501  CA  GLN B 222     218.675 129.085  39.760  1.00  0.00           C  
ATOM   3502  C   GLN B 222     219.861 129.960  39.379  1.00  0.00           C  
ATOM   3503  O   GLN B 222     220.701 129.567  38.567  1.00  0.00           O  
ATOM   3504  CB  GLN B 222     217.484 129.396  38.850  1.00  0.00           C  
ATOM   3505  CG  GLN B 222     216.342 128.400  38.957  1.00  0.00           C  
ATOM   3506  CD  GLN B 222     216.784 126.978  38.668  1.00  0.00           C  
ATOM   3507  OE1 GLN B 222     217.740 126.751  37.921  1.00  0.00           O  
ATOM   3508  NE2 GLN B 222     216.091 126.012  39.259  1.00  0.00           N  
ATOM   3509  H   GLN B 222     217.452 129.749  41.387  1.00  0.00           H  
ATOM   3510  HA  GLN B 222     218.970 128.047  39.614  1.00  0.00           H  
ATOM   3511 1HB  GLN B 222     217.092 130.385  39.088  1.00  0.00           H  
ATOM   3512 2HB  GLN B 222     217.815 129.417  37.812  1.00  0.00           H  
ATOM   3513 1HG  GLN B 222     215.938 128.433  39.969  1.00  0.00           H  
ATOM   3514 2HG  GLN B 222     215.569 128.671  38.238  1.00  0.00           H  
ATOM   3515 1HE2 GLN B 222     216.337 125.054  39.106  1.00  0.00           H  
ATOM   3516 2HE2 GLN B 222     215.323 126.241  39.858  1.00  0.00           H  
ATOM   3517  N   ALA B 223     219.926 131.149  39.970  1.00  0.00           N  
ATOM   3518  CA  ALA B 223     221.051 132.054  39.751  1.00  0.00           C  
ATOM   3519  C   ALA B 223     222.321 131.517  40.395  1.00  0.00           C  
ATOM   3520  O   ALA B 223     223.426 131.766  39.913  1.00  0.00           O  
ATOM   3521  CB  ALA B 223     220.728 133.440  40.289  1.00  0.00           C  
ATOM   3522  H   ALA B 223     219.179 131.436  40.585  1.00  0.00           H  
ATOM   3523  HA  ALA B 223     221.224 132.124  38.675  1.00  0.00           H  
ATOM   3524 1HB  ALA B 223     221.577 134.102  40.119  1.00  0.00           H  
ATOM   3525 2HB  ALA B 223     219.850 133.835  39.776  1.00  0.00           H  
ATOM   3526 3HB  ALA B 223     220.526 133.377  41.356  1.00  0.00           H  
ATOM   3527  N   GLY B 224     222.158 130.779  41.488  1.00  0.00           N  
ATOM   3528  CA  GLY B 224     223.297 130.248  42.230  1.00  0.00           C  
ATOM   3529  C   GLY B 224     223.744 131.215  43.317  1.00  0.00           C  
ATOM   3530  O   GLY B 224     224.836 131.078  43.871  1.00  0.00           O  
ATOM   3531  H   GLY B 224     221.224 130.583  41.814  1.00  0.00           H  
ATOM   3532 1HA  GLY B 224     223.025 129.292  42.678  1.00  0.00           H  
ATOM   3533 2HA  GLY B 224     224.121 130.058  41.544  1.00  0.00           H  
ATOM   3534  N   ASP B 225     222.899 132.194  43.618  1.00  0.00           N  
ATOM   3535  CA  ASP B 225     223.244 133.236  44.577  1.00  0.00           C  
ATOM   3536  C   ASP B 225     222.977 132.781  46.007  1.00  0.00           C  
ATOM   3537  O   ASP B 225     221.920 133.064  46.572  1.00  0.00           O  
ATOM   3538  CB  ASP B 225     222.454 134.515  44.286  1.00  0.00           C  
ATOM   3539  CG  ASP B 225     222.986 135.725  45.044  1.00  0.00           C  
ATOM   3540  OD1 ASP B 225     223.401 135.562  46.166  1.00  0.00           O  
ATOM   3541  OD2 ASP B 225     222.970 136.798  44.492  1.00  0.00           O  
ATOM   3542  H   ASP B 225     221.992 132.215  43.172  1.00  0.00           H  
ATOM   3543  HA  ASP B 225     224.310 133.448  44.491  1.00  0.00           H  
ATOM   3544 1HB  ASP B 225     222.490 134.729  43.218  1.00  0.00           H  
ATOM   3545 2HB  ASP B 225     221.409 134.366  44.556  1.00  0.00           H  
ATOM   3546  N   ASN B 226     224.128 132.390  46.775  1.00  0.00           N  
ATOM   3547  CA  ASN B 226     224.044 131.805  48.109  1.00  0.00           C  
ATOM   3548  C   ASN B 226     223.833 132.880  49.169  1.00  0.00           C  
ATOM   3549  O   ASN B 226     223.153 132.655  50.169  1.00  0.00           O  
ATOM   3550  CB  ASN B 226     225.288 130.990  48.414  1.00  0.00           C  
ATOM   3551  CG  ASN B 226     225.358 129.721  47.612  1.00  0.00           C  
ATOM   3552  OD1 ASN B 226     224.331 129.193  47.171  1.00  0.00           O  
ATOM   3553  ND2 ASN B 226     226.551 129.221  47.414  1.00  0.00           N  
ATOM   3554  H   ASN B 226     224.971 132.262  46.234  1.00  0.00           H  
ATOM   3555  HA  ASN B 226     223.183 131.139  48.134  1.00  0.00           H  
ATOM   3556 1HB  ASN B 226     226.175 131.589  48.205  1.00  0.00           H  
ATOM   3557 2HB  ASN B 226     225.306 130.738  49.475  1.00  0.00           H  
ATOM   3558 1HD2 ASN B 226     226.659 128.377  46.887  1.00  0.00           H  
ATOM   3559 2HD2 ASN B 226     227.355 129.682  47.789  1.00  0.00           H  
ATOM   3560  N   ASP B 227     224.421 134.050  48.942  1.00  0.00           N  
ATOM   3561  CA  ASP B 227     224.285 135.168  49.869  1.00  0.00           C  
ATOM   3562  C   ASP B 227     222.841 135.651  49.939  1.00  0.00           C  
ATOM   3563  O   ASP B 227     222.353 136.025  51.006  1.00  0.00           O  
ATOM   3564  CB  ASP B 227     225.197 136.325  49.453  1.00  0.00           C  
ATOM   3565  CG  ASP B 227     226.672 136.030  49.689  1.00  0.00           C  
ATOM   3566  OD1 ASP B 227     226.966 135.079  50.374  1.00  0.00           O  
ATOM   3567  OD2 ASP B 227     227.491 136.759  49.182  1.00  0.00           O  
ATOM   3568  H   ASP B 227     224.977 134.168  48.109  1.00  0.00           H  
ATOM   3569  HA  ASP B 227     224.567 134.829  50.865  1.00  0.00           H  
ATOM   3570 1HB  ASP B 227     225.050 136.542  48.395  1.00  0.00           H  
ATOM   3571 2HB  ASP B 227     224.927 137.221  50.012  1.00  0.00           H  
ATOM   3572  N   VAL B 228     222.164 135.641  48.796  1.00  0.00           N  
ATOM   3573  CA  VAL B 228     220.764 136.047  48.731  1.00  0.00           C  
ATOM   3574  C   VAL B 228     219.858 134.996  49.362  1.00  0.00           C  
ATOM   3575  O   VAL B 228     218.906 135.328  50.069  1.00  0.00           O  
ATOM   3576  CB  VAL B 228     220.340 136.275  47.268  1.00  0.00           C  
ATOM   3577  CG1 VAL B 228     218.826 136.371  47.161  1.00  0.00           C  
ATOM   3578  CG2 VAL B 228     221.000 137.535  46.728  1.00  0.00           C  
ATOM   3579  H   VAL B 228     222.629 135.347  47.950  1.00  0.00           H  
ATOM   3580  HA  VAL B 228     220.645 136.970  49.301  1.00  0.00           H  
ATOM   3581  HB  VAL B 228     220.651 135.417  46.671  1.00  0.00           H  
ATOM   3582 1HG1 VAL B 228     218.544 136.532  46.120  1.00  0.00           H  
ATOM   3583 2HG1 VAL B 228     218.376 135.445  47.519  1.00  0.00           H  
ATOM   3584 3HG1 VAL B 228     218.471 137.206  47.765  1.00  0.00           H  
ATOM   3585 1HG2 VAL B 228     220.697 137.689  45.693  1.00  0.00           H  
ATOM   3586 2HG2 VAL B 228     220.694 138.392  47.328  1.00  0.00           H  
ATOM   3587 3HG2 VAL B 228     222.084 137.427  46.776  1.00  0.00           H  
ATOM   3588  N   LEU B 229     220.158 133.729  49.099  1.00  0.00           N  
ATOM   3589  CA  LEU B 229     219.387 132.628  49.662  1.00  0.00           C  
ATOM   3590  C   LEU B 229     219.370 132.687  51.184  1.00  0.00           C  
ATOM   3591  O   LEU B 229     218.353 132.397  51.814  1.00  0.00           O  
ATOM   3592  CB  LEU B 229     219.969 131.285  49.203  1.00  0.00           C  
ATOM   3593  CG  LEU B 229     219.700 130.909  47.740  1.00  0.00           C  
ATOM   3594  CD1 LEU B 229     220.499 129.664  47.380  1.00  0.00           C  
ATOM   3595  CD2 LEU B 229     218.209 130.679  47.541  1.00  0.00           C  
ATOM   3596  H   LEU B 229     220.942 133.524  48.495  1.00  0.00           H  
ATOM   3597  HA  LEU B 229     218.356 132.715  49.317  1.00  0.00           H  
ATOM   3598 1HB  LEU B 229     221.048 131.307  49.346  1.00  0.00           H  
ATOM   3599 2HB  LEU B 229     219.556 130.495  49.830  1.00  0.00           H  
ATOM   3600  HG  LEU B 229     220.033 131.718  47.089  1.00  0.00           H  
ATOM   3601 1HD1 LEU B 229     220.308 129.396  46.341  1.00  0.00           H  
ATOM   3602 2HD1 LEU B 229     221.562 129.862  47.514  1.00  0.00           H  
ATOM   3603 3HD1 LEU B 229     220.199 128.840  48.027  1.00  0.00           H  
ATOM   3604 1HD2 LEU B 229     218.018 130.413  46.501  1.00  0.00           H  
ATOM   3605 2HD2 LEU B 229     217.876 129.869  48.190  1.00  0.00           H  
ATOM   3606 3HD2 LEU B 229     217.664 131.590  47.788  1.00  0.00           H  
ATOM   3607  N   ARG B 230     220.503 133.059  51.767  1.00  0.00           N  
ATOM   3608  CA  ARG B 230     220.579 133.306  53.203  1.00  0.00           C  
ATOM   3609  C   ARG B 230     219.591 134.383  53.629  1.00  0.00           C  
ATOM   3610  O   ARG B 230     218.898 134.241  54.637  1.00  0.00           O  
ATOM   3611  CB  ARG B 230     221.986 133.727  53.601  1.00  0.00           C  
ATOM   3612  CG  ARG B 230     222.190 133.949  55.091  1.00  0.00           C  
ATOM   3613  CD  ARG B 230     223.606 134.263  55.411  1.00  0.00           C  
ATOM   3614  NE  ARG B 230     224.491 133.152  55.100  1.00  0.00           N  
ATOM   3615  CZ  ARG B 230     225.818 133.265  54.899  1.00  0.00           C  
ATOM   3616  NH1 ARG B 230     226.398 134.442  54.981  1.00  0.00           N  
ATOM   3617  NH2 ARG B 230     226.538 132.192  54.621  1.00  0.00           N  
ATOM   3618  H   ARG B 230     221.334 133.175  51.206  1.00  0.00           H  
ATOM   3619  HA  ARG B 230     220.313 132.388  53.727  1.00  0.00           H  
ATOM   3620 1HB  ARG B 230     222.697 132.968  53.280  1.00  0.00           H  
ATOM   3621 2HB  ARG B 230     222.246 134.655  53.091  1.00  0.00           H  
ATOM   3622 1HG  ARG B 230     221.570 134.783  55.423  1.00  0.00           H  
ATOM   3623 2HG  ARG B 230     221.907 133.048  55.636  1.00  0.00           H  
ATOM   3624 1HD  ARG B 230     223.927 135.127  54.831  1.00  0.00           H  
ATOM   3625 2HD  ARG B 230     223.698 134.485  56.474  1.00  0.00           H  
ATOM   3626  HE  ARG B 230     224.081 132.230  55.029  1.00  0.00           H  
ATOM   3627 1HH1 ARG B 230     225.848 135.262  55.193  1.00  0.00           H  
ATOM   3628 2HH1 ARG B 230     227.393 134.526  54.830  1.00  0.00           H  
ATOM   3629 1HH2 ARG B 230     226.092 131.286  54.559  1.00  0.00           H  
ATOM   3630 2HH2 ARG B 230     227.532 132.276  54.471  1.00  0.00           H  
ATOM   3631  N   LYS B 231     219.532 135.465  52.859  1.00  0.00           N  
ATOM   3632  CA  LYS B 231     218.561 136.525  53.098  1.00  0.00           C  
ATOM   3633  C   LYS B 231     217.134 136.010  52.950  1.00  0.00           C  
ATOM   3634  O   LYS B 231     216.254 136.364  53.732  1.00  0.00           O  
ATOM   3635  CB  LYS B 231     218.800 137.695  52.142  1.00  0.00           C  
ATOM   3636  CG  LYS B 231     217.875 138.885  52.360  1.00  0.00           C  
ATOM   3637  CD  LYS B 231     218.190 140.014  51.391  1.00  0.00           C  
ATOM   3638  CE  LYS B 231     217.248 141.193  51.589  1.00  0.00           C  
ATOM   3639  NZ  LYS B 231     217.510 142.285  50.612  1.00  0.00           N  
ATOM   3640  H   LYS B 231     220.176 135.552  52.086  1.00  0.00           H  
ATOM   3641  HA  LYS B 231     218.681 136.878  54.121  1.00  0.00           H  
ATOM   3642 1HB  LYS B 231     219.827 138.046  52.247  1.00  0.00           H  
ATOM   3643 2HB  LYS B 231     218.673 137.356  51.114  1.00  0.00           H  
ATOM   3644 1HG  LYS B 231     216.840 138.572  52.217  1.00  0.00           H  
ATOM   3645 2HG  LYS B 231     217.988 139.251  53.380  1.00  0.00           H  
ATOM   3646 1HD  LYS B 231     219.216 140.350  51.544  1.00  0.00           H  
ATOM   3647 2HD  LYS B 231     218.093 139.653  50.367  1.00  0.00           H  
ATOM   3648 1HE  LYS B 231     216.218 140.859  51.474  1.00  0.00           H  
ATOM   3649 2HE  LYS B 231     217.368 141.589  52.597  1.00  0.00           H  
ATOM   3650 1HZ  LYS B 231     216.866 143.046  50.776  1.00  0.00           H  
ATOM   3651 2HZ  LYS B 231     218.458 142.616  50.722  1.00  0.00           H  
ATOM   3652 3HZ  LYS B 231     217.383 141.934  49.673  1.00  0.00           H  
ATOM   3653  N   VAL B 232     216.917 135.171  51.942  1.00  0.00           N  
ATOM   3654  CA  VAL B 232     215.597 134.602  51.693  1.00  0.00           C  
ATOM   3655  C   VAL B 232     215.145 133.728  52.855  1.00  0.00           C  
ATOM   3656  O   VAL B 232     213.997 133.803  53.291  1.00  0.00           O  
ATOM   3657  CB  VAL B 232     215.611 133.764  50.401  1.00  0.00           C  
ATOM   3658  CG1 VAL B 232     214.309 132.991  50.253  1.00  0.00           C  
ATOM   3659  CG2 VAL B 232     215.839 134.669  49.199  1.00  0.00           C  
ATOM   3660  H   VAL B 232     217.681 134.921  51.335  1.00  0.00           H  
ATOM   3661  HA  VAL B 232     214.880 135.419  51.595  1.00  0.00           H  
ATOM   3662  HB  VAL B 232     216.415 133.031  50.462  1.00  0.00           H  
ATOM   3663 1HG1 VAL B 232     214.337 132.404  49.335  1.00  0.00           H  
ATOM   3664 2HG1 VAL B 232     214.184 132.323  51.106  1.00  0.00           H  
ATOM   3665 3HG1 VAL B 232     213.474 133.689  50.212  1.00  0.00           H  
ATOM   3666 1HG2 VAL B 232     215.849 134.070  48.289  1.00  0.00           H  
ATOM   3667 2HG2 VAL B 232     215.038 135.406  49.141  1.00  0.00           H  
ATOM   3668 3HG2 VAL B 232     216.796 135.181  49.306  1.00  0.00           H  
ATOM   3669  N   ALA B 233     216.055 132.896  53.353  1.00  0.00           N  
ATOM   3670  CA  ALA B 233     215.744 131.988  54.448  1.00  0.00           C  
ATOM   3671  C   ALA B 233     215.278 132.749  55.682  1.00  0.00           C  
ATOM   3672  O   ALA B 233     214.344 132.329  56.365  1.00  0.00           O  
ATOM   3673  CB  ALA B 233     216.954 131.127  54.781  1.00  0.00           C  
ATOM   3674  H   ALA B 233     216.988 132.898  52.964  1.00  0.00           H  
ATOM   3675  HA  ALA B 233     214.927 131.335  54.133  1.00  0.00           H  
ATOM   3676 1HB  ALA B 233     216.704 130.451  55.601  1.00  0.00           H  
ATOM   3677 2HB  ALA B 233     217.238 130.544  53.906  1.00  0.00           H  
ATOM   3678 3HB  ALA B 233     217.784 131.765  55.078  1.00  0.00           H  
ATOM   3679  N   GLU B 234     215.935 133.867  55.963  1.00  0.00           N  
ATOM   3680  CA  GLU B 234     215.588 134.691  57.115  1.00  0.00           C  
ATOM   3681  C   GLU B 234     214.227 135.353  56.930  1.00  0.00           C  
ATOM   3682  O   GLU B 234     213.410 135.380  57.849  1.00  0.00           O  
ATOM   3683  CB  GLU B 234     216.659 135.759  57.348  1.00  0.00           C  
ATOM   3684  CG  GLU B 234     216.400 136.658  58.549  1.00  0.00           C  
ATOM   3685  CD  GLU B 234     216.439 135.914  59.855  1.00  0.00           C  
ATOM   3686  OE1 GLU B 234     216.979 134.834  59.886  1.00  0.00           O  
ATOM   3687  OE2 GLU B 234     215.927 136.426  60.823  1.00  0.00           O  
ATOM   3688  H   GLU B 234     216.695 134.156  55.363  1.00  0.00           H  
ATOM   3689  HA  GLU B 234     215.527 134.049  57.993  1.00  0.00           H  
ATOM   3690 1HB  GLU B 234     217.627 135.279  57.492  1.00  0.00           H  
ATOM   3691 2HB  GLU B 234     216.736 136.395  56.466  1.00  0.00           H  
ATOM   3692 1HG  GLU B 234     217.153 137.445  58.570  1.00  0.00           H  
ATOM   3693 2HG  GLU B 234     215.425 137.129  58.434  1.00  0.00           H  
ATOM   3694  N   GLN B 235     213.991 135.882  55.736  1.00  0.00           N  
ATOM   3695  CA  GLN B 235     212.725 136.535  55.423  1.00  0.00           C  
ATOM   3696  C   GLN B 235     211.571 135.541  55.456  1.00  0.00           C  
ATOM   3697  O   GLN B 235     210.475 135.865  55.915  1.00  0.00           O  
ATOM   3698  CB  GLN B 235     212.794 137.210  54.051  1.00  0.00           C  
ATOM   3699  CG  GLN B 235     211.613 138.113  53.741  1.00  0.00           C  
ATOM   3700  CD  GLN B 235     211.568 139.336  54.637  1.00  0.00           C  
ATOM   3701  OE1 GLN B 235     212.543 140.087  54.736  1.00  0.00           O  
ATOM   3702  NE2 GLN B 235     210.434 139.543  55.297  1.00  0.00           N  
ATOM   3703  H   GLN B 235     214.707 135.832  55.024  1.00  0.00           H  
ATOM   3704  HA  GLN B 235     212.531 137.293  56.180  1.00  0.00           H  
ATOM   3705 1HB  GLN B 235     213.702 137.810  53.986  1.00  0.00           H  
ATOM   3706 2HB  GLN B 235     212.849 136.449  53.273  1.00  0.00           H  
ATOM   3707 1HG  GLN B 235     211.688 138.450  52.707  1.00  0.00           H  
ATOM   3708 2HG  GLN B 235     210.691 137.550  53.884  1.00  0.00           H  
ATOM   3709 1HE2 GLN B 235     210.346 140.334  55.904  1.00  0.00           H  
ATOM   3710 2HE2 GLN B 235     209.669 138.909  55.188  1.00  0.00           H  
ATOM   3711  N   ALA B 236     211.824 134.332  54.969  1.00  0.00           N  
ATOM   3712  CA  ALA B 236     210.810 133.283  54.959  1.00  0.00           C  
ATOM   3713  C   ALA B 236     210.375 132.926  56.374  1.00  0.00           C  
ATOM   3714  O   ALA B 236     209.192 132.699  56.631  1.00  0.00           O  
ATOM   3715  CB  ALA B 236     211.332 132.048  54.237  1.00  0.00           C  
ATOM   3716  H   ALA B 236     212.741 134.133  54.596  1.00  0.00           H  
ATOM   3717  HA  ALA B 236     209.935 133.654  54.428  1.00  0.00           H  
ATOM   3718 1HB  ALA B 236     210.564 131.275  54.239  1.00  0.00           H  
ATOM   3719 2HB  ALA B 236     211.585 132.309  53.210  1.00  0.00           H  
ATOM   3720 3HB  ALA B 236     212.219 131.679  54.747  1.00  0.00           H  
ATOM   3721  N   LEU B 237     211.336 132.877  57.291  1.00  0.00           N  
ATOM   3722  CA  LEU B 237     211.050 132.567  58.685  1.00  0.00           C  
ATOM   3723  C   LEU B 237     210.261 133.687  59.348  1.00  0.00           C  
ATOM   3724  O   LEU B 237     209.369 133.435  60.162  1.00  0.00           O  
ATOM   3725  CB  LEU B 237     212.356 132.329  59.453  1.00  0.00           C  
ATOM   3726  CG  LEU B 237     213.101 131.031  59.114  1.00  0.00           C  
ATOM   3727  CD1 LEU B 237     214.417 130.986  59.878  1.00  0.00           C  
ATOM   3728  CD2 LEU B 237     212.224 129.837  59.462  1.00  0.00           C  
ATOM   3729  H   LEU B 237     212.289 133.059  57.013  1.00  0.00           H  
ATOM   3730  HA  LEU B 237     210.438 131.666  58.722  1.00  0.00           H  
ATOM   3731 1HB  LEU B 237     213.032 133.160  59.256  1.00  0.00           H  
ATOM   3732 2HB  LEU B 237     212.134 132.314  60.520  1.00  0.00           H  
ATOM   3733  HG  LEU B 237     213.333 131.013  58.049  1.00  0.00           H  
ATOM   3734 1HD1 LEU B 237     214.946 130.064  59.637  1.00  0.00           H  
ATOM   3735 2HD1 LEU B 237     215.031 131.840  59.596  1.00  0.00           H  
ATOM   3736 3HD1 LEU B 237     214.217 131.020  60.949  1.00  0.00           H  
ATOM   3737 1HD2 LEU B 237     212.753 128.915  59.220  1.00  0.00           H  
ATOM   3738 2HD2 LEU B 237     211.993 129.854  60.527  1.00  0.00           H  
ATOM   3739 3HD2 LEU B 237     211.299 129.886  58.889  1.00  0.00           H  
ATOM   3740  N   ARG B 238     210.587 134.925  58.997  1.00  0.00           N  
ATOM   3741  CA  ARG B 238     209.855 136.084  59.492  1.00  0.00           C  
ATOM   3742  C   ARG B 238     208.403 136.055  59.038  1.00  0.00           C  
ATOM   3743  O   ARG B 238     207.501 136.436  59.784  1.00  0.00           O  
ATOM   3744  CB  ARG B 238     210.506 137.373  59.013  1.00  0.00           C  
ATOM   3745  CG  ARG B 238     211.841 137.696  59.666  1.00  0.00           C  
ATOM   3746  CD  ARG B 238     212.477 138.890  59.054  1.00  0.00           C  
ATOM   3747  NE  ARG B 238     213.771 139.182  59.651  1.00  0.00           N  
ATOM   3748  CZ  ARG B 238     214.661 140.064  59.155  1.00  0.00           C  
ATOM   3749  NH1 ARG B 238     214.383 140.731  58.057  1.00  0.00           N  
ATOM   3750  NH2 ARG B 238     215.812 140.258  59.773  1.00  0.00           N  
ATOM   3751  H   ARG B 238     211.366 135.068  58.366  1.00  0.00           H  
ATOM   3752  HA  ARG B 238     209.861 136.055  60.584  1.00  0.00           H  
ATOM   3753 1HB  ARG B 238     210.670 137.320  57.938  1.00  0.00           H  
ATOM   3754 2HB  ARG B 238     209.836 138.211  59.201  1.00  0.00           H  
ATOM   3755 1HG  ARG B 238     211.689 137.895  60.727  1.00  0.00           H  
ATOM   3756 2HG  ARG B 238     212.518 136.849  59.549  1.00  0.00           H  
ATOM   3757 1HD  ARG B 238     212.625 138.718  57.988  1.00  0.00           H  
ATOM   3758 2HD  ARG B 238     211.833 139.758  59.195  1.00  0.00           H  
ATOM   3759  HE  ARG B 238     214.020 138.688  60.497  1.00  0.00           H  
ATOM   3760 1HH1 ARG B 238     213.503 140.582  57.584  1.00  0.00           H  
ATOM   3761 2HH1 ARG B 238     215.050 141.392  57.685  1.00  0.00           H  
ATOM   3762 1HH2 ARG B 238     216.026 139.746  60.618  1.00  0.00           H  
ATOM   3763 2HH2 ARG B 238     216.479 140.919  59.402  1.00  0.00           H  
ATOM   3764  N   ILE B 239     208.183 135.599  57.809  1.00  0.00           N  
ATOM   3765  CA  ILE B 239     206.831 135.400  57.296  1.00  0.00           C  
ATOM   3766  C   ILE B 239     206.087 134.341  58.101  1.00  0.00           C  
ATOM   3767  O   ILE B 239     204.921 134.520  58.449  1.00  0.00           O  
ATOM   3768  CB  ILE B 239     206.861 134.991  55.812  1.00  0.00           C  
ATOM   3769  CG1 ILE B 239     207.389 136.141  54.951  1.00  0.00           C  
ATOM   3770  CG2 ILE B 239     205.475 134.568  55.349  1.00  0.00           C  
ATOM   3771  CD1 ILE B 239     207.774 135.728  53.549  1.00  0.00           C  
ATOM   3772  H   ILE B 239     208.969 135.385  57.215  1.00  0.00           H  
ATOM   3773  HA  ILE B 239     206.282 136.338  57.398  1.00  0.00           H  
ATOM   3774  HB  ILE B 239     207.548 134.156  55.679  1.00  0.00           H  
ATOM   3775 1HG1 ILE B 239     206.632 136.921  54.882  1.00  0.00           H  
ATOM   3776 2HG1 ILE B 239     208.266 136.580  55.429  1.00  0.00           H  
ATOM   3777 1HG2 ILE B 239     205.514 134.283  54.298  1.00  0.00           H  
ATOM   3778 2HG2 ILE B 239     205.136 133.720  55.943  1.00  0.00           H  
ATOM   3779 3HG2 ILE B 239     204.781 135.399  55.474  1.00  0.00           H  
ATOM   3780 1HD1 ILE B 239     208.139 136.596  53.001  1.00  0.00           H  
ATOM   3781 2HD1 ILE B 239     208.558 134.971  53.595  1.00  0.00           H  
ATOM   3782 3HD1 ILE B 239     206.903 135.318  53.039  1.00  0.00           H  
ATOM   3783  N   ALA B 240     206.770 133.240  58.389  1.00  0.00           N  
ATOM   3784  CA  ALA B 240     206.183 132.159  59.176  1.00  0.00           C  
ATOM   3785  C   ALA B 240     205.736 132.656  60.545  1.00  0.00           C  
ATOM   3786  O   ALA B 240     204.675 132.274  61.038  1.00  0.00           O  
ATOM   3787  CB  ALA B 240     207.174 131.015  59.328  1.00  0.00           C  
ATOM   3788  H   ALA B 240     207.718 133.144  58.058  1.00  0.00           H  
ATOM   3789  HA  ALA B 240     205.301 131.790  58.655  1.00  0.00           H  
ATOM   3790 1HB  ALA B 240     206.721 130.217  59.919  1.00  0.00           H  
ATOM   3791 2HB  ALA B 240     207.440 130.631  58.343  1.00  0.00           H  
ATOM   3792 3HB  ALA B 240     208.071 131.374  59.833  1.00  0.00           H  
ATOM   3793  N   LYS B 241     206.552 133.507  61.156  1.00  0.00           N  
ATOM   3794  CA  LYS B 241     206.235 134.068  62.463  1.00  0.00           C  
ATOM   3795  C   LYS B 241     204.969 134.915  62.408  1.00  0.00           C  
ATOM   3796  O   LYS B 241     204.135 134.861  63.313  1.00  0.00           O  
ATOM   3797  CB  LYS B 241     207.405 134.904  62.984  1.00  0.00           C  
ATOM   3798  CG  LYS B 241     208.617 134.089  63.416  1.00  0.00           C  
ATOM   3799  CD  LYS B 241     209.744 134.989  63.900  1.00  0.00           C  
ATOM   3800  CE  LYS B 241     210.959 134.176  64.325  1.00  0.00           C  
ATOM   3801  NZ  LYS B 241     212.073 135.045  64.792  1.00  0.00           N  
ATOM   3802  H   LYS B 241     207.413 133.775  60.702  1.00  0.00           H  
ATOM   3803  HA  LYS B 241     206.053 133.247  63.158  1.00  0.00           H  
ATOM   3804 1HB  LYS B 241     207.729 135.600  62.210  1.00  0.00           H  
ATOM   3805 2HB  LYS B 241     207.078 135.495  63.840  1.00  0.00           H  
ATOM   3806 1HG  LYS B 241     208.332 133.412  64.222  1.00  0.00           H  
ATOM   3807 2HG  LYS B 241     208.974 133.494  62.576  1.00  0.00           H  
ATOM   3808 1HD  LYS B 241     210.035 135.670  63.099  1.00  0.00           H  
ATOM   3809 2HD  LYS B 241     209.400 135.580  64.748  1.00  0.00           H  
ATOM   3810 1HE  LYS B 241     210.679 133.500  65.131  1.00  0.00           H  
ATOM   3811 2HE  LYS B 241     211.309 133.578  63.484  1.00  0.00           H  
ATOM   3812 1HZ  LYS B 241     212.858 134.469  65.064  1.00  0.00           H  
ATOM   3813 2HZ  LYS B 241     212.354 135.665  64.045  1.00  0.00           H  
ATOM   3814 3HZ  LYS B 241     211.766 135.590  65.585  1.00  0.00           H  
ATOM   3815  N   GLU B 242     204.829 135.695  61.342  1.00  0.00           N  
ATOM   3816  CA  GLU B 242     203.643 136.517  61.143  1.00  0.00           C  
ATOM   3817  C   GLU B 242     202.410 135.655  60.905  1.00  0.00           C  
ATOM   3818  O   GLU B 242     201.311 135.990  61.349  1.00  0.00           O  
ATOM   3819  CB  GLU B 242     203.847 137.471  59.964  1.00  0.00           C  
ATOM   3820  CG  GLU B 242     204.879 138.562  60.208  1.00  0.00           C  
ATOM   3821  CD  GLU B 242     204.534 139.440  61.379  1.00  0.00           C  
ATOM   3822  OE1 GLU B 242     203.427 139.925  61.429  1.00  0.00           O  
ATOM   3823  OE2 GLU B 242     205.377 139.627  62.225  1.00  0.00           O  
ATOM   3824  H   GLU B 242     205.566 135.720  60.651  1.00  0.00           H  
ATOM   3825  HA  GLU B 242     203.469 137.098  62.049  1.00  0.00           H  
ATOM   3826 1HB  GLU B 242     204.162 136.903  59.087  1.00  0.00           H  
ATOM   3827 2HB  GLU B 242     202.901 137.952  59.718  1.00  0.00           H  
ATOM   3828 1HG  GLU B 242     205.847 138.098  60.390  1.00  0.00           H  
ATOM   3829 2HG  GLU B 242     204.962 139.176  59.313  1.00  0.00           H  
ATOM   3830  N   ALA B 243     202.597 134.545  60.201  1.00  0.00           N  
ATOM   3831  CA  ALA B 243     201.524 133.579  59.994  1.00  0.00           C  
ATOM   3832  C   ALA B 243     201.059 132.981  61.315  1.00  0.00           C  
ATOM   3833  O   ALA B 243     199.865 132.764  61.523  1.00  0.00           O  
ATOM   3834  CB  ALA B 243     201.978 132.477  59.047  1.00  0.00           C  
ATOM   3835  H   ALA B 243     203.505 134.364  59.799  1.00  0.00           H  
ATOM   3836  HA  ALA B 243     200.674 134.095  59.547  1.00  0.00           H  
ATOM   3837 1HB  ALA B 243     201.166 131.764  58.903  1.00  0.00           H  
ATOM   3838 2HB  ALA B 243     202.251 132.914  58.087  1.00  0.00           H  
ATOM   3839 3HB  ALA B 243     202.840 131.965  59.472  1.00  0.00           H  
ATOM   3840  N   GLU B 244     202.007 132.716  62.206  1.00  0.00           N  
ATOM   3841  CA  GLU B 244     201.691 132.193  63.530  1.00  0.00           C  
ATOM   3842  C   GLU B 244     200.895 133.202  64.345  1.00  0.00           C  
ATOM   3843  O   GLU B 244     199.980 132.836  65.083  1.00  0.00           O  
ATOM   3844  CB  GLU B 244     202.974 131.819  64.276  1.00  0.00           C  
ATOM   3845  CG  GLU B 244     203.716 130.626  63.691  1.00  0.00           C  
ATOM   3846  CD  GLU B 244     205.098 130.461  64.261  1.00  0.00           C  
ATOM   3847  OE1 GLU B 244     205.335 130.940  65.344  1.00  0.00           O  
ATOM   3848  OE2 GLU B 244     205.918 129.855  63.611  1.00  0.00           O  
ATOM   3849  H   GLU B 244     202.974 132.881  61.960  1.00  0.00           H  
ATOM   3850  HA  GLU B 244     201.075 131.302  63.411  1.00  0.00           H  
ATOM   3851 1HB  GLU B 244     203.655 132.670  64.278  1.00  0.00           H  
ATOM   3852 2HB  GLU B 244     202.736 131.589  65.315  1.00  0.00           H  
ATOM   3853 1HG  GLU B 244     203.143 129.721  63.891  1.00  0.00           H  
ATOM   3854 2HG  GLU B 244     203.786 130.749  62.612  1.00  0.00           H  
ATOM   3855  N   LYS B 245     201.245 134.476  64.207  1.00  0.00           N  
ATOM   3856  CA  LYS B 245     200.501 135.552  64.852  1.00  0.00           C  
ATOM   3857  C   LYS B 245     199.052 135.579  64.380  1.00  0.00           C  
ATOM   3858  O   LYS B 245     198.138 135.830  65.164  1.00  0.00           O  
ATOM   3859  CB  LYS B 245     201.167 136.901  64.583  1.00  0.00           C  
ATOM   3860  CG  LYS B 245     202.496 137.101  65.298  1.00  0.00           C  
ATOM   3861  CD  LYS B 245     203.118 138.442  64.944  1.00  0.00           C  
ATOM   3862  CE  LYS B 245     204.518 138.575  65.527  1.00  0.00           C  
ATOM   3863  NZ  LYS B 245     205.186 139.833  65.091  1.00  0.00           N  
ATOM   3864  H   LYS B 245     202.048 134.707  63.637  1.00  0.00           H  
ATOM   3865  HA  LYS B 245     200.494 135.369  65.926  1.00  0.00           H  
ATOM   3866 1HB  LYS B 245     201.343 137.014  63.513  1.00  0.00           H  
ATOM   3867 2HB  LYS B 245     200.497 137.706  64.890  1.00  0.00           H  
ATOM   3868 1HG  LYS B 245     202.340 137.056  66.376  1.00  0.00           H  
ATOM   3869 2HG  LYS B 245     203.185 136.305  65.016  1.00  0.00           H  
ATOM   3870 1HD  LYS B 245     203.175 138.544  63.859  1.00  0.00           H  
ATOM   3871 2HD  LYS B 245     202.495 139.247  65.336  1.00  0.00           H  
ATOM   3872 1HE  LYS B 245     204.462 138.567  66.614  1.00  0.00           H  
ATOM   3873 2HE  LYS B 245     205.127 137.729  65.209  1.00  0.00           H  
ATOM   3874 1HZ  LYS B 245     206.109 139.882  65.497  1.00  0.00           H  
ATOM   3875 2HZ  LYS B 245     205.260 139.843  64.083  1.00  0.00           H  
ATOM   3876 3HZ  LYS B 245     204.641 140.627  65.396  1.00  0.00           H  
ATOM   3877  N   GLN B 246     198.849 135.319  63.092  1.00  0.00           N  
ATOM   3878  CA  GLN B 246     197.507 135.238  62.528  1.00  0.00           C  
ATOM   3879  C   GLN B 246     196.846 133.908  62.869  1.00  0.00           C  
ATOM   3880  O   GLN B 246     195.620 133.796  62.871  1.00  0.00           O  
ATOM   3881  CB  GLN B 246     197.552 135.426  61.009  1.00  0.00           C  
ATOM   3882  CG  GLN B 246     197.990 136.811  60.566  1.00  0.00           C  
ATOM   3883  CD  GLN B 246     197.896 136.994  59.063  1.00  0.00           C  
ATOM   3884  OE1 GLN B 246     197.835 136.020  58.307  1.00  0.00           O  
ATOM   3885  NE2 GLN B 246     197.884 138.246  58.620  1.00  0.00           N  
ATOM   3886  H   GLN B 246     199.646 135.172  62.489  1.00  0.00           H  
ATOM   3887  HA  GLN B 246     196.900 136.031  62.966  1.00  0.00           H  
ATOM   3888 1HB  GLN B 246     198.238 134.700  60.573  1.00  0.00           H  
ATOM   3889 2HB  GLN B 246     196.564 135.235  60.590  1.00  0.00           H  
ATOM   3890 1HG  GLN B 246     197.349 137.553  61.041  1.00  0.00           H  
ATOM   3891 2HG  GLN B 246     199.027 136.966  60.865  1.00  0.00           H  
ATOM   3892 1HE2 GLN B 246     197.823 138.430  57.638  1.00  0.00           H  
ATOM   3893 2HE2 GLN B 246     197.935 139.007  59.268  1.00  0.00           H  
ATOM   3894  N   GLY B 247     197.665 132.902  63.155  1.00  0.00           N  
ATOM   3895  CA  GLY B 247     197.162 131.571  63.475  1.00  0.00           C  
ATOM   3896  C   GLY B 247     197.168 130.673  62.244  1.00  0.00           C  
ATOM   3897  O   GLY B 247     196.666 129.550  62.283  1.00  0.00           O  
ATOM   3898  H   GLY B 247     198.662 133.063  63.154  1.00  0.00           H  
ATOM   3899 1HA  GLY B 247     197.779 131.127  64.257  1.00  0.00           H  
ATOM   3900 2HA  GLY B 247     196.151 131.648  63.868  1.00  0.00           H  
ATOM   3901  N   ASN B 248     197.735 131.175  61.154  1.00  0.00           N  
ATOM   3902  CA  ASN B 248     197.743 130.446  59.890  1.00  0.00           C  
ATOM   3903  C   ASN B 248     198.927 129.489  59.812  1.00  0.00           C  
ATOM   3904  O   ASN B 248     199.894 129.743  59.095  1.00  0.00           O  
ATOM   3905  CB  ASN B 248     197.758 131.410  58.718  1.00  0.00           C  
ATOM   3906  CG  ASN B 248     196.457 132.148  58.560  1.00  0.00           C  
ATOM   3907  OD1 ASN B 248     195.377 131.554  58.658  1.00  0.00           O  
ATOM   3908  ND2 ASN B 248     196.539 133.431  58.318  1.00  0.00           N  
ATOM   3909  H   ASN B 248     198.173 132.083  61.200  1.00  0.00           H  
ATOM   3910  HA  ASN B 248     196.832 129.851  59.827  1.00  0.00           H  
ATOM   3911 1HB  ASN B 248     198.560 132.137  58.854  1.00  0.00           H  
ATOM   3912 2HB  ASN B 248     197.965 130.862  57.799  1.00  0.00           H  
ATOM   3913 1HD2 ASN B 248     195.706 133.973  58.204  1.00  0.00           H  
ATOM   3914 2HD2 ASN B 248     197.435 133.870  58.247  1.00  0.00           H  
ATOM   3915  N   VAL B 249     198.842 128.391  60.555  1.00  0.00           N  
ATOM   3916  CA  VAL B 249     199.958 127.457  60.670  1.00  0.00           C  
ATOM   3917  C   VAL B 249     200.261 126.795  59.333  1.00  0.00           C  
ATOM   3918  O   VAL B 249     201.400 126.416  59.063  1.00  0.00           O  
ATOM   3919  CB  VAL B 249     199.642 126.372  61.716  1.00  0.00           C  
ATOM   3920  CG1 VAL B 249     199.609 126.972  63.114  1.00  0.00           C  
ATOM   3921  CG2 VAL B 249     198.317 125.703  61.385  1.00  0.00           C  
ATOM   3922  H   VAL B 249     197.984 128.199  61.051  1.00  0.00           H  
ATOM   3923  HA  VAL B 249     200.843 128.014  60.974  1.00  0.00           H  
ATOM   3924  HB  VAL B 249     200.439 125.627  61.706  1.00  0.00           H  
ATOM   3925 1HG1 VAL B 249     199.384 126.191  63.840  1.00  0.00           H  
ATOM   3926 2HG1 VAL B 249     200.578 127.414  63.343  1.00  0.00           H  
ATOM   3927 3HG1 VAL B 249     198.838 127.742  63.160  1.00  0.00           H  
ATOM   3928 1HG2 VAL B 249     198.101 124.936  62.128  1.00  0.00           H  
ATOM   3929 2HG2 VAL B 249     197.522 126.448  61.389  1.00  0.00           H  
ATOM   3930 3HG2 VAL B 249     198.378 125.244  60.397  1.00  0.00           H  
ATOM   3931  N   GLU B 250     199.236 126.657  58.499  1.00  0.00           N  
ATOM   3932  CA  GLU B 250     199.396 126.050  57.185  1.00  0.00           C  
ATOM   3933  C   GLU B 250     200.387 126.833  56.332  1.00  0.00           C  
ATOM   3934  O   GLU B 250     201.289 126.256  55.726  1.00  0.00           O  
ATOM   3935  CB  GLU B 250     198.046 125.966  56.469  1.00  0.00           C  
ATOM   3936  CG  GLU B 250     198.101 125.311  55.097  1.00  0.00           C  
ATOM   3937  CD  GLU B 250     196.761 125.259  54.419  1.00  0.00           C  
ATOM   3938  OE1 GLU B 250     195.810 125.744  54.985  1.00  0.00           O  
ATOM   3939  OE2 GLU B 250     196.686 124.734  53.333  1.00  0.00           O  
ATOM   3940  H   GLU B 250     198.322 126.980  58.785  1.00  0.00           H  
ATOM   3941  HA  GLU B 250     199.795 125.043  57.314  1.00  0.00           H  
ATOM   3942 1HB  GLU B 250     197.344 125.401  57.082  1.00  0.00           H  
ATOM   3943 2HB  GLU B 250     197.637 126.969  56.345  1.00  0.00           H  
ATOM   3944 1HG  GLU B 250     198.793 125.869  54.467  1.00  0.00           H  
ATOM   3945 2HG  GLU B 250     198.488 124.298  55.205  1.00  0.00           H  
ATOM   3946  N   VAL B 251     200.213 128.149  56.292  1.00  0.00           N  
ATOM   3947  CA  VAL B 251     201.124 129.021  55.559  1.00  0.00           C  
ATOM   3948  C   VAL B 251     202.499 129.056  56.215  1.00  0.00           C  
ATOM   3949  O   VAL B 251     203.522 129.108  55.532  1.00  0.00           O  
ATOM   3950  CB  VAL B 251     200.555 130.451  55.489  1.00  0.00           C  
ATOM   3951  CG1 VAL B 251     201.518 131.371  54.753  1.00  0.00           C  
ATOM   3952  CG2 VAL B 251     199.196 130.434  54.806  1.00  0.00           C  
ATOM   3953  H   VAL B 251     199.431 128.559  56.782  1.00  0.00           H  
ATOM   3954  HA  VAL B 251     201.249 128.621  54.552  1.00  0.00           H  
ATOM   3955  HB  VAL B 251     200.449 130.840  56.501  1.00  0.00           H  
ATOM   3956 1HG1 VAL B 251     201.100 132.378  54.713  1.00  0.00           H  
ATOM   3957 2HG1 VAL B 251     202.471 131.396  55.280  1.00  0.00           H  
ATOM   3958 3HG1 VAL B 251     201.671 131.002  53.739  1.00  0.00           H  
ATOM   3959 1HG2 VAL B 251     198.800 131.448  54.760  1.00  0.00           H  
ATOM   3960 2HG2 VAL B 251     199.302 130.040  53.795  1.00  0.00           H  
ATOM   3961 3HG2 VAL B 251     198.512 129.802  55.372  1.00  0.00           H  
ATOM   3962  N   ALA B 252     202.516 129.028  57.543  1.00  0.00           N  
ATOM   3963  CA  ALA B 252     203.766 129.061  58.293  1.00  0.00           C  
ATOM   3964  C   ALA B 252     204.687 127.918  57.880  1.00  0.00           C  
ATOM   3965  O   ALA B 252     205.900 128.093  57.775  1.00  0.00           O  
ATOM   3966  CB  ALA B 252     203.487 129.001  59.788  1.00  0.00           C  
ATOM   3967  H   ALA B 252     201.642 128.983  58.044  1.00  0.00           H  
ATOM   3968  HA  ALA B 252     204.280 129.996  58.070  1.00  0.00           H  
ATOM   3969 1HB  ALA B 252     204.431 129.027  60.334  1.00  0.00           H  
ATOM   3970 2HB  ALA B 252     202.877 129.855  60.079  1.00  0.00           H  
ATOM   3971 3HB  ALA B 252     202.958 128.080  60.022  1.00  0.00           H  
ATOM   3972  N   VAL B 253     204.102 126.748  57.647  1.00  0.00           N  
ATOM   3973  CA  VAL B 253     204.860 125.591  57.190  1.00  0.00           C  
ATOM   3974  C   VAL B 253     205.368 125.790  55.766  1.00  0.00           C  
ATOM   3975  O   VAL B 253     206.519 125.485  55.460  1.00  0.00           O  
ATOM   3976  CB  VAL B 253     203.986 124.324  57.249  1.00  0.00           C  
ATOM   3977  CG1 VAL B 253     204.691 123.158  56.572  1.00  0.00           C  
ATOM   3978  CG2 VAL B 253     203.656 123.989  58.695  1.00  0.00           C  
ATOM   3979  H   VAL B 253     203.106 126.660  57.790  1.00  0.00           H  
ATOM   3980  HA  VAL B 253     205.730 125.470  57.837  1.00  0.00           H  
ATOM   3981  HB  VAL B 253     203.063 124.505  56.697  1.00  0.00           H  
ATOM   3982 1HG1 VAL B 253     204.059 122.272  56.622  1.00  0.00           H  
ATOM   3983 2HG1 VAL B 253     204.885 123.406  55.529  1.00  0.00           H  
ATOM   3984 3HG1 VAL B 253     205.635 122.960  57.080  1.00  0.00           H  
ATOM   3985 1HG2 VAL B 253     203.037 123.093  58.729  1.00  0.00           H  
ATOM   3986 2HG2 VAL B 253     204.579 123.814  59.248  1.00  0.00           H  
ATOM   3987 3HG2 VAL B 253     203.115 124.821  59.147  1.00  0.00           H  
ATOM   3988  N   LYS B 254     204.500 126.303  54.902  1.00  0.00           N  
ATOM   3989  CA  LYS B 254     204.880 126.616  53.530  1.00  0.00           C  
ATOM   3990  C   LYS B 254     206.032 127.612  53.490  1.00  0.00           C  
ATOM   3991  O   LYS B 254     206.937 127.496  52.664  1.00  0.00           O  
ATOM   3992  CB  LYS B 254     203.682 127.167  52.755  1.00  0.00           C  
ATOM   3993  CG  LYS B 254     202.593 126.141  52.469  1.00  0.00           C  
ATOM   3994  CD  LYS B 254     201.400 126.781  51.773  1.00  0.00           C  
ATOM   3995  CE  LYS B 254     200.292 125.767  51.529  1.00  0.00           C  
ATOM   3996  NZ  LYS B 254     199.081 126.399  50.938  1.00  0.00           N  
ATOM   3997  H   LYS B 254     203.552 126.482  55.202  1.00  0.00           H  
ATOM   3998  HA  LYS B 254     205.218 125.699  53.047  1.00  0.00           H  
ATOM   3999 1HB  LYS B 254     203.231 127.986  53.316  1.00  0.00           H  
ATOM   4000 2HB  LYS B 254     204.020 127.571  51.801  1.00  0.00           H  
ATOM   4001 1HG  LYS B 254     202.994 125.352  51.832  1.00  0.00           H  
ATOM   4002 2HG  LYS B 254     202.260 125.693  53.405  1.00  0.00           H  
ATOM   4003 1HD  LYS B 254     201.011 127.591  52.391  1.00  0.00           H  
ATOM   4004 2HD  LYS B 254     201.717 127.196  50.817  1.00  0.00           H  
ATOM   4005 1HE  LYS B 254     200.650 124.993  50.851  1.00  0.00           H  
ATOM   4006 2HE  LYS B 254     200.017 125.295  52.471  1.00  0.00           H  
ATOM   4007 1HZ  LYS B 254     198.371 125.695  50.792  1.00  0.00           H  
ATOM   4008 2HZ  LYS B 254     198.729 127.106  51.568  1.00  0.00           H  
ATOM   4009 3HZ  LYS B 254     199.319 126.824  50.054  1.00  0.00           H  
ATOM   4010  N   ALA B 255     205.995 128.588  54.390  1.00  0.00           N  
ATOM   4011  CA  ALA B 255     207.100 129.528  54.547  1.00  0.00           C  
ATOM   4012  C   ALA B 255     208.370 128.815  54.989  1.00  0.00           C  
ATOM   4013  O   ALA B 255     209.458 129.095  54.485  1.00  0.00           O  
ATOM   4014  CB  ALA B 255     206.730 130.618  55.541  1.00  0.00           C  
ATOM   4015  H   ALA B 255     205.181 128.682  54.980  1.00  0.00           H  
ATOM   4016  HA  ALA B 255     207.300 129.990  53.581  1.00  0.00           H  
ATOM   4017 1HB  ALA B 255     207.565 131.311  55.648  1.00  0.00           H  
ATOM   4018 2HB  ALA B 255     205.854 131.158  55.181  1.00  0.00           H  
ATOM   4019 3HB  ALA B 255     206.508 130.170  56.508  1.00  0.00           H  
ATOM   4020  N   ALA B 256     208.227 127.891  55.935  1.00  0.00           N  
ATOM   4021  CA  ALA B 256     209.357 127.115  56.426  1.00  0.00           C  
ATOM   4022  C   ALA B 256     209.939 126.233  55.327  1.00  0.00           C  
ATOM   4023  O   ALA B 256     211.149 126.020  55.264  1.00  0.00           O  
ATOM   4024  CB  ALA B 256     208.942 126.269  57.619  1.00  0.00           C  
ATOM   4025  H   ALA B 256     207.310 127.724  56.324  1.00  0.00           H  
ATOM   4026  HA  ALA B 256     210.141 127.804  56.743  1.00  0.00           H  
ATOM   4027 1HB  ALA B 256     209.796 125.695  57.975  1.00  0.00           H  
ATOM   4028 2HB  ALA B 256     208.582 126.918  58.418  1.00  0.00           H  
ATOM   4029 3HB  ALA B 256     208.146 125.587  57.321  1.00  0.00           H  
ATOM   4030  N   ARG B 257     209.069 125.722  54.462  1.00  0.00           N  
ATOM   4031  CA  ARG B 257     209.496 124.900  53.338  1.00  0.00           C  
ATOM   4032  C   ARG B 257     210.416 125.679  52.405  1.00  0.00           C  
ATOM   4033  O   ARG B 257     211.371 125.128  51.858  1.00  0.00           O  
ATOM   4034  CB  ARG B 257     208.292 124.396  52.556  1.00  0.00           C  
ATOM   4035  CG  ARG B 257     207.539 123.248  53.210  1.00  0.00           C  
ATOM   4036  CD  ARG B 257     206.388 122.804  52.382  1.00  0.00           C  
ATOM   4037  NE  ARG B 257     205.680 121.691  52.992  1.00  0.00           N  
ATOM   4038  CZ  ARG B 257     206.032 120.397  52.863  1.00  0.00           C  
ATOM   4039  NH1 ARG B 257     207.084 120.071  52.146  1.00  0.00           N  
ATOM   4040  NH2 ARG B 257     205.321 119.456  53.459  1.00  0.00           N  
ATOM   4041  H   ARG B 257     208.083 125.909  54.588  1.00  0.00           H  
ATOM   4042  HA  ARG B 257     210.060 124.051  53.726  1.00  0.00           H  
ATOM   4043 1HB  ARG B 257     207.586 125.213  52.410  1.00  0.00           H  
ATOM   4044 2HB  ARG B 257     208.613 124.061  51.570  1.00  0.00           H  
ATOM   4045 1HG  ARG B 257     208.213 122.401  53.343  1.00  0.00           H  
ATOM   4046 2HG  ARG B 257     207.161 123.567  54.181  1.00  0.00           H  
ATOM   4047 1HD  ARG B 257     205.687 123.630  52.262  1.00  0.00           H  
ATOM   4048 2HD  ARG B 257     206.745 122.486  51.404  1.00  0.00           H  
ATOM   4049  HE  ARG B 257     204.865 121.902  53.552  1.00  0.00           H  
ATOM   4050 1HH1 ARG B 257     207.628 120.790  51.690  1.00  0.00           H  
ATOM   4051 2HH1 ARG B 257     207.348 119.101  52.049  1.00  0.00           H  
ATOM   4052 1HH2 ARG B 257     204.512 119.706  54.011  1.00  0.00           H  
ATOM   4053 2HH2 ARG B 257     205.585 118.486  53.363  1.00  0.00           H  
ATOM   4054  N   VAL B 258     210.122 126.962  52.229  1.00  0.00           N  
ATOM   4055  CA  VAL B 258     211.003 127.854  51.486  1.00  0.00           C  
ATOM   4056  C   VAL B 258     212.298 128.107  52.243  1.00  0.00           C  
ATOM   4057  O   VAL B 258     213.382 128.108  51.658  1.00  0.00           O  
ATOM   4058  CB  VAL B 258     210.300 129.197  51.217  1.00  0.00           C  
ATOM   4059  CG1 VAL B 258     211.284 130.210  50.652  1.00  0.00           C  
ATOM   4060  CG2 VAL B 258     209.133 128.989  50.263  1.00  0.00           C  
ATOM   4061  H   VAL B 258     209.267 127.327  52.621  1.00  0.00           H  
ATOM   4062  HA  VAL B 258     211.261 127.376  50.540  1.00  0.00           H  
ATOM   4063  HB  VAL B 258     209.931 129.600  52.160  1.00  0.00           H  
ATOM   4064 1HG1 VAL B 258     210.770 131.154  50.467  1.00  0.00           H  
ATOM   4065 2HG1 VAL B 258     212.091 130.371  51.366  1.00  0.00           H  
ATOM   4066 3HG1 VAL B 258     211.696 129.834  49.716  1.00  0.00           H  
ATOM   4067 1HG2 VAL B 258     208.640 129.943  50.077  1.00  0.00           H  
ATOM   4068 2HG2 VAL B 258     209.502 128.581  49.321  1.00  0.00           H  
ATOM   4069 3HG2 VAL B 258     208.421 128.293  50.706  1.00  0.00           H  
ATOM   4070  N   ALA B 259     212.180 128.324  53.549  1.00  0.00           N  
ATOM   4071  CA  ALA B 259     213.333 128.666  54.375  1.00  0.00           C  
ATOM   4072  C   ALA B 259     214.377 127.556  54.352  1.00  0.00           C  
ATOM   4073  O   ALA B 259     215.574 127.819  54.255  1.00  0.00           O  
ATOM   4074  CB  ALA B 259     212.896 128.948  55.806  1.00  0.00           C  
ATOM   4075  H   ALA B 259     211.270 128.249  53.981  1.00  0.00           H  
ATOM   4076  HA  ALA B 259     213.797 129.563  53.970  1.00  0.00           H  
ATOM   4077 1HB  ALA B 259     213.766 129.203  56.409  1.00  0.00           H  
ATOM   4078 2HB  ALA B 259     212.192 129.782  55.814  1.00  0.00           H  
ATOM   4079 3HB  ALA B 259     212.413 128.065  56.220  1.00  0.00           H  
ATOM   4080  N   VAL B 260     213.914 126.312  54.440  1.00  0.00           N  
ATOM   4081  CA  VAL B 260     214.810 125.163  54.468  1.00  0.00           C  
ATOM   4082  C   VAL B 260     215.474 124.947  53.114  1.00  0.00           C  
ATOM   4083  O   VAL B 260     216.642 124.565  53.038  1.00  0.00           O  
ATOM   4084  CB  VAL B 260     214.036 123.892  54.865  1.00  0.00           C  
ATOM   4085  CG1 VAL B 260     212.969 123.573  53.829  1.00  0.00           C  
ATOM   4086  CG2 VAL B 260     215.000 122.727  55.023  1.00  0.00           C  
ATOM   4087  H   VAL B 260     212.918 126.161  54.488  1.00  0.00           H  
ATOM   4088  HA  VAL B 260     215.600 125.356  55.197  1.00  0.00           H  
ATOM   4089  HB  VAL B 260     213.523 124.071  55.810  1.00  0.00           H  
ATOM   4090 1HG1 VAL B 260     212.431 122.672  54.126  1.00  0.00           H  
ATOM   4091 2HG1 VAL B 260     212.269 124.405  53.759  1.00  0.00           H  
ATOM   4092 3HG1 VAL B 260     213.440 123.410  52.860  1.00  0.00           H  
ATOM   4093 1HG2 VAL B 260     214.446 121.832  55.305  1.00  0.00           H  
ATOM   4094 2HG2 VAL B 260     215.517 122.552  54.080  1.00  0.00           H  
ATOM   4095 3HG2 VAL B 260     215.730 122.960  55.799  1.00  0.00           H  
ATOM   4096  N   GLU B 261     214.721 125.194  52.046  1.00  0.00           N  
ATOM   4097  CA  GLU B 261     215.252 125.079  50.692  1.00  0.00           C  
ATOM   4098  C   GLU B 261     216.323 126.131  50.431  1.00  0.00           C  
ATOM   4099  O   GLU B 261     217.357 125.838  49.833  1.00  0.00           O  
ATOM   4100  CB  GLU B 261     214.127 125.216  49.664  1.00  0.00           C  
ATOM   4101  CG  GLU B 261     214.560 124.981  48.223  1.00  0.00           C  
ATOM   4102  CD  GLU B 261     214.970 123.558  47.961  1.00  0.00           C  
ATOM   4103  OE1 GLU B 261     214.634 122.708  48.750  1.00  0.00           O  
ATOM   4104  OE2 GLU B 261     215.620 123.322  46.970  1.00  0.00           O  
ATOM   4105  H   GLU B 261     213.760 125.469  52.177  1.00  0.00           H  
ATOM   4106  HA  GLU B 261     215.717 124.101  50.587  1.00  0.00           H  
ATOM   4107 1HB  GLU B 261     213.334 124.505  49.895  1.00  0.00           H  
ATOM   4108 2HB  GLU B 261     213.698 126.216  49.725  1.00  0.00           H  
ATOM   4109 1HG  GLU B 261     213.734 125.237  47.560  1.00  0.00           H  
ATOM   4110 2HG  GLU B 261     215.393 125.643  47.993  1.00  0.00           H  
ATOM   4111  N   ALA B 262     216.068 127.354  50.879  1.00  0.00           N  
ATOM   4112  CA  ALA B 262     217.022 128.444  50.720  1.00  0.00           C  
ATOM   4113  C   ALA B 262     218.308 128.167  51.490  1.00  0.00           C  
ATOM   4114  O   ALA B 262     219.407 128.335  50.960  1.00  0.00           O  
ATOM   4115  CB  ALA B 262     216.407 129.760  51.175  1.00  0.00           C  
ATOM   4116  H   ALA B 262     215.189 127.535  51.343  1.00  0.00           H  
ATOM   4117  HA  ALA B 262     217.279 128.528  49.663  1.00  0.00           H  
ATOM   4118 1HB  ALA B 262     217.133 130.564  51.050  1.00  0.00           H  
ATOM   4119 2HB  ALA B 262     215.523 129.974  50.577  1.00  0.00           H  
ATOM   4120 3HB  ALA B 262     216.127 129.685  52.224  1.00  0.00           H  
ATOM   4121  N   ALA B 263     218.164 127.739  52.739  1.00  0.00           N  
ATOM   4122  CA  ALA B 263     219.313 127.470  53.594  1.00  0.00           C  
ATOM   4123  C   ALA B 263     220.083 126.245  53.114  1.00  0.00           C  
ATOM   4124  O   ALA B 263     221.312 126.217  53.151  1.00  0.00           O  
ATOM   4125  CB  ALA B 263     218.870 127.285  55.035  1.00  0.00           C  
ATOM   4126  H   ALA B 263     217.234 127.596  53.104  1.00  0.00           H  
ATOM   4127  HA  ALA B 263     219.990 128.324  53.542  1.00  0.00           H  
ATOM   4128 1HB  ALA B 263     219.739 127.084  55.662  1.00  0.00           H  
ATOM   4129 2HB  ALA B 263     218.373 128.190  55.385  1.00  0.00           H  
ATOM   4130 3HB  ALA B 263     218.178 126.445  55.099  1.00  0.00           H  
ATOM   4131  N   LYS B 264     219.350 125.231  52.664  1.00  0.00           N  
ATOM   4132  CA  LYS B 264     219.959 123.991  52.202  1.00  0.00           C  
ATOM   4133  C   LYS B 264     220.829 124.228  50.974  1.00  0.00           C  
ATOM   4134  O   LYS B 264     221.938 123.707  50.878  1.00  0.00           O  
ATOM   4135  CB  LYS B 264     218.883 122.950  51.892  1.00  0.00           C  
ATOM   4136  CG  LYS B 264     219.425 121.592  51.466  1.00  0.00           C  
ATOM   4137  CD  LYS B 264     218.305 120.575  51.304  1.00  0.00           C  
ATOM   4138  CE  LYS B 264     218.845 119.220  50.871  1.00  0.00           C  
ATOM   4139  NZ  LYS B 264     217.758 118.218  50.698  1.00  0.00           N  
ATOM   4140  H   LYS B 264     218.345 125.323  52.644  1.00  0.00           H  
ATOM   4141  HA  LYS B 264     220.603 123.604  52.993  1.00  0.00           H  
ATOM   4142 1HB  LYS B 264     218.257 122.799  52.772  1.00  0.00           H  
ATOM   4143 2HB  LYS B 264     218.239 123.318  51.092  1.00  0.00           H  
ATOM   4144 1HG  LYS B 264     219.954 121.692  50.517  1.00  0.00           H  
ATOM   4145 2HG  LYS B 264     220.127 121.229  52.216  1.00  0.00           H  
ATOM   4146 1HD  LYS B 264     217.776 120.461  52.251  1.00  0.00           H  
ATOM   4147 2HD  LYS B 264     217.598 120.930  50.554  1.00  0.00           H  
ATOM   4148 1HE  LYS B 264     219.379 119.325  49.928  1.00  0.00           H  
ATOM   4149 2HE  LYS B 264     219.545 118.851  51.621  1.00  0.00           H  
ATOM   4150 1HZ  LYS B 264     218.157 117.335  50.412  1.00  0.00           H  
ATOM   4151 2HZ  LYS B 264     217.267 118.098  51.573  1.00  0.00           H  
ATOM   4152 3HZ  LYS B 264     217.113 118.540  49.991  1.00  0.00           H  
ATOM   4153  N   GLN B 265     220.316 125.018  50.037  1.00  0.00           N  
ATOM   4154  CA  GLN B 265     221.059 125.355  48.829  1.00  0.00           C  
ATOM   4155  C   GLN B 265     222.222 126.290  49.137  1.00  0.00           C  
ATOM   4156  O   GLN B 265     223.278 126.213  48.510  1.00  0.00           O  
ATOM   4157  CB  GLN B 265     220.133 125.997  47.793  1.00  0.00           C  
ATOM   4158  CG  GLN B 265     219.123 125.041  47.182  1.00  0.00           C  
ATOM   4159  CD  GLN B 265     219.782 123.958  46.349  1.00  0.00           C  
ATOM   4160  OE1 GLN B 265     220.607 124.243  45.476  1.00  0.00           O  
ATOM   4161  NE2 GLN B 265     219.422 122.708  46.612  1.00  0.00           N  
ATOM   4162  H   GLN B 265     219.389 125.397  50.166  1.00  0.00           H  
ATOM   4163  HA  GLN B 265     221.477 124.437  48.412  1.00  0.00           H  
ATOM   4164 1HB  GLN B 265     219.583 126.817  48.255  1.00  0.00           H  
ATOM   4165 2HB  GLN B 265     220.729 126.419  46.984  1.00  0.00           H  
ATOM   4166 1HG  GLN B 265     218.562 124.560  47.984  1.00  0.00           H  
ATOM   4167 2HG  GLN B 265     218.447 125.604  46.539  1.00  0.00           H  
ATOM   4168 1HE2 GLN B 265     219.823 121.951  46.094  1.00  0.00           H  
ATOM   4169 2HE2 GLN B 265     218.749 122.521  47.328  1.00  0.00           H  
ATOM   4170  N   ALA B 266     222.022 127.174  50.110  1.00  0.00           N  
ATOM   4171  CA  ALA B 266     223.081 128.065  50.565  1.00  0.00           C  
ATOM   4172  C   ALA B 266     224.174 127.298  51.294  1.00  0.00           C  
ATOM   4173  O   ALA B 266     225.346 127.673  51.250  1.00  0.00           O  
ATOM   4174  CB  ALA B 266     222.508 129.152  51.463  1.00  0.00           C  
ATOM   4175  H   ALA B 266     221.112 127.226  50.547  1.00  0.00           H  
ATOM   4176  HA  ALA B 266     223.529 128.532  49.688  1.00  0.00           H  
ATOM   4177 1HB  ALA B 266     223.312 129.811  51.794  1.00  0.00           H  
ATOM   4178 2HB  ALA B 266     221.771 129.731  50.910  1.00  0.00           H  
ATOM   4179 3HB  ALA B 266     222.035 128.693  52.330  1.00  0.00           H  
ATOM   4180  N   GLY B 267     223.786 126.219  51.965  1.00  0.00           N  
ATOM   4181  CA  GLY B 267     224.727 125.415  52.736  1.00  0.00           C  
ATOM   4182  C   GLY B 267     224.879 125.953  54.152  1.00  0.00           C  
ATOM   4183  O   GLY B 267     225.886 125.709  54.815  1.00  0.00           O  
ATOM   4184  H   GLY B 267     222.813 125.948  51.939  1.00  0.00           H  
ATOM   4185 1HA  GLY B 267     224.379 124.381  52.769  1.00  0.00           H  
ATOM   4186 2HA  GLY B 267     225.696 125.413  52.239  1.00  0.00           H  
ATOM   4187  N   ASP B 268     223.871 126.685  54.611  1.00  0.00           N  
ATOM   4188  CA  ASP B 268     223.909 127.298  55.936  1.00  0.00           C  
ATOM   4189  C   ASP B 268     223.346 126.357  56.994  1.00  0.00           C  
ATOM   4190  O   ASP B 268     222.142 126.342  57.247  1.00  0.00           O  
ATOM   4191  CB  ASP B 268     223.123 128.611  55.943  1.00  0.00           C  
ATOM   4192  CG  ASP B 268     223.843 129.737  55.212  1.00  0.00           C  
ATOM   4193  OD1 ASP B 268     225.043 129.670  55.095  1.00  0.00           O  
ATOM   4194  OD2 ASP B 268     223.185 130.651  54.777  1.00  0.00           O  
ATOM   4195  H   ASP B 268     223.056 126.823  54.030  1.00  0.00           H  
ATOM   4196  HA  ASP B 268     224.949 127.500  56.192  1.00  0.00           H  
ATOM   4197 1HB  ASP B 268     222.151 128.456  55.475  1.00  0.00           H  
ATOM   4198 2HB  ASP B 268     222.944 128.923  56.973  1.00  0.00           H  
ATOM   4199  N   ASN B 269     224.225 125.574  57.607  1.00  0.00           N  
ATOM   4200  CA  ASN B 269     223.807 124.553  58.563  1.00  0.00           C  
ATOM   4201  C   ASN B 269     223.170 125.182  59.796  1.00  0.00           C  
ATOM   4202  O   ASN B 269     222.245 124.623  60.383  1.00  0.00           O  
ATOM   4203  CB  ASN B 269     224.982 123.677  58.957  1.00  0.00           C  
ATOM   4204  CG  ASN B 269     225.411 122.754  57.850  1.00  0.00           C  
ATOM   4205  OD1 ASN B 269     224.643 122.479  56.922  1.00  0.00           O  
ATOM   4206  ND2 ASN B 269     226.625 122.271  57.931  1.00  0.00           N  
ATOM   4207  H   ASN B 269     225.207 125.685  57.409  1.00  0.00           H  
ATOM   4208  HA  ASN B 269     223.055 123.927  58.083  1.00  0.00           H  
ATOM   4209 1HB  ASN B 269     225.827 124.306  59.239  1.00  0.00           H  
ATOM   4210 2HB  ASN B 269     224.713 123.079  59.829  1.00  0.00           H  
ATOM   4211 1HD2 ASN B 269     226.965 121.652  57.222  1.00  0.00           H  
ATOM   4212 2HD2 ASN B 269     227.212 122.521  58.700  1.00  0.00           H  
ATOM   4213  N   ASP B 270     223.673 126.350  60.185  1.00  0.00           N  
ATOM   4214  CA  ASP B 270     223.170 127.045  61.363  1.00  0.00           C  
ATOM   4215  C   ASP B 270     221.767 127.588  61.129  1.00  0.00           C  
ATOM   4216  O   ASP B 270     220.937 127.601  62.035  1.00  0.00           O  
ATOM   4217  CB  ASP B 270     224.109 128.191  61.753  1.00  0.00           C  
ATOM   4218  CG  ASP B 270     225.416 127.704  62.363  1.00  0.00           C  
ATOM   4219  OD1 ASP B 270     225.468 126.574  62.785  1.00  0.00           O  
ATOM   4220  OD2 ASP B 270     226.350 128.470  62.403  1.00  0.00           O  
ATOM   4221  H   ASP B 270     224.422 126.767  59.650  1.00  0.00           H  
ATOM   4222  HA  ASP B 270     223.117 126.333  62.188  1.00  0.00           H  
ATOM   4223 1HB  ASP B 270     224.337 128.789  60.868  1.00  0.00           H  
ATOM   4224 2HB  ASP B 270     223.610 128.843  62.469  1.00  0.00           H  
ATOM   4225  N   VAL B 271     221.511 128.039  59.905  1.00  0.00           N  
ATOM   4226  CA  VAL B 271     220.188 128.520  59.528  1.00  0.00           C  
ATOM   4227  C   VAL B 271     219.191 127.374  59.436  1.00  0.00           C  
ATOM   4228  O   VAL B 271     218.045 127.498  59.869  1.00  0.00           O  
ATOM   4229  CB  VAL B 271     220.251 129.251  58.174  1.00  0.00           C  
ATOM   4230  CG1 VAL B 271     218.853 129.625  57.705  1.00  0.00           C  
ATOM   4231  CG2 VAL B 271     221.128 130.488  58.294  1.00  0.00           C  
ATOM   4232  H   VAL B 271     222.252 128.047  59.218  1.00  0.00           H  
ATOM   4233  HA  VAL B 271     219.835 129.204  60.300  1.00  0.00           H  
ATOM   4234  HB  VAL B 271     220.671 128.578  57.427  1.00  0.00           H  
ATOM   4235 1HG1 VAL B 271     218.916 130.140  56.746  1.00  0.00           H  
ATOM   4236 2HG1 VAL B 271     218.254 128.721  57.591  1.00  0.00           H  
ATOM   4237 3HG1 VAL B 271     218.386 130.281  58.439  1.00  0.00           H  
ATOM   4238 1HG2 VAL B 271     221.168 131.000  57.333  1.00  0.00           H  
ATOM   4239 2HG2 VAL B 271     220.710 131.159  59.045  1.00  0.00           H  
ATOM   4240 3HG2 VAL B 271     222.135 130.193  58.590  1.00  0.00           H  
ATOM   4241  N   LEU B 272     219.632 126.258  58.865  1.00  0.00           N  
ATOM   4242  CA  LEU B 272     218.799 125.064  58.772  1.00  0.00           C  
ATOM   4243  C   LEU B 272     218.320 124.619  60.148  1.00  0.00           C  
ATOM   4244  O   LEU B 272     217.163 124.233  60.319  1.00  0.00           O  
ATOM   4245  CB  LEU B 272     219.577 123.925  58.102  1.00  0.00           C  
ATOM   4246  CG  LEU B 272     219.746 124.039  56.581  1.00  0.00           C  
ATOM   4247  CD1 LEU B 272     220.824 123.070  56.115  1.00  0.00           C  
ATOM   4248  CD2 LEU B 272     218.417 123.749  55.900  1.00  0.00           C  
ATOM   4249  H   LEU B 272     220.566 126.235  58.487  1.00  0.00           H  
ATOM   4250  HA  LEU B 272     217.917 125.302  58.177  1.00  0.00           H  
ATOM   4251 1HB  LEU B 272     220.572 123.878  58.542  1.00  0.00           H  
ATOM   4252 2HB  LEU B 272     219.066 122.985  58.309  1.00  0.00           H  
ATOM   4253  HG  LEU B 272     220.072 125.048  56.326  1.00  0.00           H  
ATOM   4254 1HD1 LEU B 272     220.944 123.151  55.035  1.00  0.00           H  
ATOM   4255 2HD1 LEU B 272     221.768 123.312  56.603  1.00  0.00           H  
ATOM   4256 3HD1 LEU B 272     220.533 122.052  56.372  1.00  0.00           H  
ATOM   4257 1HD2 LEU B 272     218.537 123.830  54.819  1.00  0.00           H  
ATOM   4258 2HD2 LEU B 272     218.091 122.740  56.153  1.00  0.00           H  
ATOM   4259 3HD2 LEU B 272     217.670 124.467  56.238  1.00  0.00           H  
ATOM   4260  N   ARG B 273     219.216 124.673  61.127  1.00  0.00           N  
ATOM   4261  CA  ARG B 273     218.852 124.410  62.515  1.00  0.00           C  
ATOM   4262  C   ARG B 273     217.793 125.390  63.004  1.00  0.00           C  
ATOM   4263  O   ARG B 273     216.825 124.999  63.657  1.00  0.00           O  
ATOM   4264  CB  ARG B 273     220.075 124.500  63.415  1.00  0.00           C  
ATOM   4265  CG  ARG B 273     219.838 124.087  64.859  1.00  0.00           C  
ATOM   4266  CD  ARG B 273     221.093 124.124  65.654  1.00  0.00           C  
ATOM   4267  NE  ARG B 273     222.085 123.190  65.145  1.00  0.00           N  
ATOM   4268  CZ  ARG B 273     223.212 123.547  64.501  1.00  0.00           C  
ATOM   4269  NH1 ARG B 273     223.477 124.819  64.294  1.00  0.00           N  
ATOM   4270  NH2 ARG B 273     224.054 122.620  64.076  1.00  0.00           N  
ATOM   4271  H   ARG B 273     220.173 124.906  60.906  1.00  0.00           H  
ATOM   4272  HA  ARG B 273     218.427 123.407  62.575  1.00  0.00           H  
ATOM   4273 1HB  ARG B 273     220.867 123.867  63.017  1.00  0.00           H  
ATOM   4274 2HB  ARG B 273     220.448 125.525  63.422  1.00  0.00           H  
ATOM   4275 1HG  ARG B 273     219.122 124.766  65.319  1.00  0.00           H  
ATOM   4276 2HG  ARG B 273     219.445 123.070  64.887  1.00  0.00           H  
ATOM   4277 1HD  ARG B 273     221.518 125.127  65.616  1.00  0.00           H  
ATOM   4278 2HD  ARG B 273     220.877 123.861  66.688  1.00  0.00           H  
ATOM   4279  HE  ARG B 273     221.917 122.203  65.285  1.00  0.00           H  
ATOM   4280 1HH1 ARG B 273     222.834 125.528  64.618  1.00  0.00           H  
ATOM   4281 2HH1 ARG B 273     224.322 125.086  63.811  1.00  0.00           H  
ATOM   4282 1HH2 ARG B 273     223.850 121.643  64.235  1.00  0.00           H  
ATOM   4283 2HH2 ARG B 273     224.898 122.888  63.593  1.00  0.00           H  
ATOM   4284  N   LYS B 274     217.982 126.665  62.680  1.00  0.00           N  
ATOM   4285  CA  LYS B 274     217.007 127.695  63.025  1.00  0.00           C  
ATOM   4286  C   LYS B 274     215.650 127.403  62.395  1.00  0.00           C  
ATOM   4287  O   LYS B 274     214.613 127.565  63.035  1.00  0.00           O  
ATOM   4288  CB  LYS B 274     217.505 129.073  62.586  1.00  0.00           C  
ATOM   4289  CG  LYS B 274     216.610 130.230  63.010  1.00  0.00           C  
ATOM   4290  CD  LYS B 274     217.192 131.567  62.575  1.00  0.00           C  
ATOM   4291  CE  LYS B 274     216.307 132.725  63.012  1.00  0.00           C  
ATOM   4292  NZ  LYS B 274     216.878 134.041  62.618  1.00  0.00           N  
ATOM   4293  H   LYS B 274     218.822 126.929  62.186  1.00  0.00           H  
ATOM   4294  HA  LYS B 274     216.876 127.700  64.108  1.00  0.00           H  
ATOM   4295 1HB  LYS B 274     218.498 129.249  62.999  1.00  0.00           H  
ATOM   4296 2HB  LYS B 274     217.593 129.099  61.499  1.00  0.00           H  
ATOM   4297 1HG  LYS B 274     215.623 130.110  62.562  1.00  0.00           H  
ATOM   4298 2HG  LYS B 274     216.500 130.226  64.094  1.00  0.00           H  
ATOM   4299 1HD  LYS B 274     218.183 131.692  63.013  1.00  0.00           H  
ATOM   4300 2HD  LYS B 274     217.289 131.586  61.490  1.00  0.00           H  
ATOM   4301 1HE  LYS B 274     215.322 132.620  62.559  1.00  0.00           H  
ATOM   4302 2HE  LYS B 274     216.189 132.704  64.095  1.00  0.00           H  
ATOM   4303 1HZ  LYS B 274     216.263 134.781  62.926  1.00  0.00           H  
ATOM   4304 2HZ  LYS B 274     217.785 134.157  63.048  1.00  0.00           H  
ATOM   4305 3HZ  LYS B 274     216.975 134.080  61.614  1.00  0.00           H  
ATOM   4306  N   VAL B 275     215.668 126.972  61.139  1.00  0.00           N  
ATOM   4307  CA  VAL B 275     214.442 126.641  60.425  1.00  0.00           C  
ATOM   4308  C   VAL B 275     213.736 125.449  61.061  1.00  0.00           C  
ATOM   4309  O   VAL B 275     212.521 125.466  61.254  1.00  0.00           O  
ATOM   4310  CB  VAL B 275     214.753 126.323  58.950  1.00  0.00           C  
ATOM   4311  CG1 VAL B 275     213.513 125.793  58.247  1.00  0.00           C  
ATOM   4312  CG2 VAL B 275     215.279 127.568  58.252  1.00  0.00           C  
ATOM   4313  H   VAL B 275     216.557 126.867  60.667  1.00  0.00           H  
ATOM   4314  HA  VAL B 275     213.766 127.496  60.485  1.00  0.00           H  
ATOM   4315  HB  VAL B 275     215.507 125.537  58.909  1.00  0.00           H  
ATOM   4316 1HG1 VAL B 275     213.751 125.573  57.206  1.00  0.00           H  
ATOM   4317 2HG1 VAL B 275     213.176 124.882  58.741  1.00  0.00           H  
ATOM   4318 3HG1 VAL B 275     212.723 126.543  58.287  1.00  0.00           H  
ATOM   4319 1HG2 VAL B 275     215.497 127.336  57.210  1.00  0.00           H  
ATOM   4320 2HG2 VAL B 275     214.527 128.356  58.299  1.00  0.00           H  
ATOM   4321 3HG2 VAL B 275     216.190 127.906  58.747  1.00  0.00           H  
ATOM   4322  N   ALA B 276     214.507 124.416  61.386  1.00  0.00           N  
ATOM   4323  CA  ALA B 276     213.956 123.211  61.991  1.00  0.00           C  
ATOM   4324  C   ALA B 276     213.303 123.516  63.333  1.00  0.00           C  
ATOM   4325  O   ALA B 276     212.261 122.955  63.669  1.00  0.00           O  
ATOM   4326  CB  ALA B 276     215.041 122.157  62.157  1.00  0.00           C  
ATOM   4327  H   ALA B 276     215.501 124.470  61.207  1.00  0.00           H  
ATOM   4328  HA  ALA B 276     213.183 122.816  61.331  1.00  0.00           H  
ATOM   4329 1HB  ALA B 276     214.612 121.262  62.611  1.00  0.00           H  
ATOM   4330 2HB  ALA B 276     215.456 121.906  61.181  1.00  0.00           H  
ATOM   4331 3HB  ALA B 276     215.829 122.546  62.797  1.00  0.00           H  
ATOM   4332  N   GLU B 277     213.925 124.408  64.097  1.00  0.00           N  
ATOM   4333  CA  GLU B 277     213.389 124.816  65.390  1.00  0.00           C  
ATOM   4334  C   GLU B 277     212.089 125.593  65.224  1.00  0.00           C  
ATOM   4335  O   GLU B 277     211.136 125.396  65.978  1.00  0.00           O  
ATOM   4336  CB  GLU B 277     214.411 125.667  66.147  1.00  0.00           C  
ATOM   4337  CG  GLU B 277     213.906 126.228  67.469  1.00  0.00           C  
ATOM   4338  CD  GLU B 277     213.585 125.158  68.475  1.00  0.00           C  
ATOM   4339  OE1 GLU B 277     214.111 124.078  68.353  1.00  0.00           O  
ATOM   4340  OE2 GLU B 277     212.813 125.421  69.366  1.00  0.00           O  
ATOM   4341  H   GLU B 277     214.793 124.812  63.775  1.00  0.00           H  
ATOM   4342  HA  GLU B 277     213.166 123.920  65.970  1.00  0.00           H  
ATOM   4343 1HB  GLU B 277     215.299 125.070  66.355  1.00  0.00           H  
ATOM   4344 2HB  GLU B 277     214.719 126.506  65.524  1.00  0.00           H  
ATOM   4345 1HG  GLU B 277     214.667 126.887  67.887  1.00  0.00           H  
ATOM   4346 2HG  GLU B 277     213.013 126.823  67.281  1.00  0.00           H  
ATOM   4347  N   GLN B 278     212.056 126.479  64.234  1.00  0.00           N  
ATOM   4348  CA  GLN B 278     210.845 127.224  63.910  1.00  0.00           C  
ATOM   4349  C   GLN B 278     209.738 126.292  63.433  1.00  0.00           C  
ATOM   4350  O   GLN B 278     208.569 126.477  63.769  1.00  0.00           O  
ATOM   4351  CB  GLN B 278     211.135 128.281  62.841  1.00  0.00           C  
ATOM   4352  CG  GLN B 278     210.022 129.298  62.653  1.00  0.00           C  
ATOM   4353  CD  GLN B 278     209.840 130.188  63.867  1.00  0.00           C  
ATOM   4354  OE1 GLN B 278     210.802 130.765  64.382  1.00  0.00           O  
ATOM   4355  NE2 GLN B 278     208.601 130.306  64.333  1.00  0.00           N  
ATOM   4356  H   GLN B 278     212.893 126.639  63.691  1.00  0.00           H  
ATOM   4357  HA  GLN B 278     210.492 127.719  64.816  1.00  0.00           H  
ATOM   4358 1HB  GLN B 278     212.045 128.823  63.103  1.00  0.00           H  
ATOM   4359 2HB  GLN B 278     211.310 127.792  61.883  1.00  0.00           H  
ATOM   4360 1HG  GLN B 278     210.263 129.930  61.798  1.00  0.00           H  
ATOM   4361 2HG  GLN B 278     209.087 128.768  62.474  1.00  0.00           H  
ATOM   4362 1HE2 GLN B 278     208.419 130.881  65.132  1.00  0.00           H  
ATOM   4363 2HE2 GLN B 278     207.850 129.821  63.885  1.00  0.00           H  
ATOM   4364  N   ALA B 279     210.113 125.291  62.644  1.00  0.00           N  
ATOM   4365  CA  ALA B 279     209.161 124.308  62.145  1.00  0.00           C  
ATOM   4366  C   ALA B 279     208.525 123.530  63.291  1.00  0.00           C  
ATOM   4367  O   ALA B 279     207.330 123.232  63.264  1.00  0.00           O  
ATOM   4368  CB  ALA B 279     209.841 123.359  61.171  1.00  0.00           C  
ATOM   4369  H   ALA B 279     211.086 125.210  62.380  1.00  0.00           H  
ATOM   4370  HA  ALA B 279     208.360 124.835  61.622  1.00  0.00           H  
ATOM   4371 1HB  ALA B 279     209.114 122.631  60.807  1.00  0.00           H  
ATOM   4372 2HB  ALA B 279     210.240 123.923  60.329  1.00  0.00           H  
ATOM   4373 3HB  ALA B 279     210.653 122.838  61.677  1.00  0.00           H  
ATOM   4374  N   LEU B 280     209.330 123.202  64.295  1.00  0.00           N  
ATOM   4375  CA  LEU B 280     208.834 122.522  65.486  1.00  0.00           C  
ATOM   4376  C   LEU B 280     207.863 123.405  66.260  1.00  0.00           C  
ATOM   4377  O   LEU B 280     206.830 122.939  66.734  1.00  0.00           O  
ATOM   4378  CB  LEU B 280     210.004 122.120  66.393  1.00  0.00           C  
ATOM   4379  CG  LEU B 280     210.799 120.886  65.947  1.00  0.00           C  
ATOM   4380  CD1 LEU B 280     212.039 120.738  66.817  1.00  0.00           C  
ATOM   4381  CD2 LEU B 280     209.914 119.652  66.040  1.00  0.00           C  
ATOM   4382  H   LEU B 280     210.312 123.431  64.233  1.00  0.00           H  
ATOM   4383  HA  LEU B 280     208.292 121.629  65.174  1.00  0.00           H  
ATOM   4384 1HB  LEU B 280     210.698 122.957  66.455  1.00  0.00           H  
ATOM   4385 2HB  LEU B 280     209.617 121.922  67.392  1.00  0.00           H  
ATOM   4386  HG  LEU B 280     211.129 121.019  64.916  1.00  0.00           H  
ATOM   4387 1HD1 LEU B 280     212.604 119.862  66.500  1.00  0.00           H  
ATOM   4388 2HD1 LEU B 280     212.663 121.627  66.716  1.00  0.00           H  
ATOM   4389 3HD1 LEU B 280     211.741 120.620  67.858  1.00  0.00           H  
ATOM   4390 1HD2 LEU B 280     210.479 118.775  65.722  1.00  0.00           H  
ATOM   4391 2HD2 LEU B 280     209.585 119.517  67.070  1.00  0.00           H  
ATOM   4392 3HD2 LEU B 280     209.045 119.777  65.395  1.00  0.00           H  
ATOM   4393  N   ARG B 281     208.207 124.683  66.387  1.00  0.00           N  
ATOM   4394  CA  ARG B 281     207.350 125.642  67.073  1.00  0.00           C  
ATOM   4395  C   ARG B 281     206.024 125.816  66.348  1.00  0.00           C  
ATOM   4396  O   ARG B 281     204.976 125.977  66.976  1.00  0.00           O  
ATOM   4397  CB  ARG B 281     208.042 126.992  67.187  1.00  0.00           C  
ATOM   4398  CG  ARG B 281     209.223 127.027  68.143  1.00  0.00           C  
ATOM   4399  CD  ARG B 281     209.900 128.349  68.132  1.00  0.00           C  
ATOM   4400  NE  ARG B 281     211.151 128.324  68.874  1.00  0.00           N  
ATOM   4401  CZ  ARG B 281     211.919 129.405  69.114  1.00  0.00           C  
ATOM   4402  NH1 ARG B 281     211.553 130.585  68.666  1.00  0.00           N  
ATOM   4403  NH2 ARG B 281     213.042 129.278  69.800  1.00  0.00           N  
ATOM   4404  H   ARG B 281     209.083 124.998  65.996  1.00  0.00           H  
ATOM   4405  HA  ARG B 281     207.134 125.258  68.072  1.00  0.00           H  
ATOM   4406 1HB  ARG B 281     208.403 127.300  66.206  1.00  0.00           H  
ATOM   4407 2HB  ARG B 281     207.324 127.742  67.521  1.00  0.00           H  
ATOM   4408 1HG  ARG B 281     208.876 126.828  69.158  1.00  0.00           H  
ATOM   4409 2HG  ARG B 281     209.950 126.267  67.853  1.00  0.00           H  
ATOM   4410 1HD  ARG B 281     210.119 128.637  67.104  1.00  0.00           H  
ATOM   4411 2HD  ARG B 281     209.249 129.095  68.587  1.00  0.00           H  
ATOM   4412  HE  ARG B 281     211.466 127.434  69.234  1.00  0.00           H  
ATOM   4413 1HH1 ARG B 281     210.695 130.682  68.142  1.00  0.00           H  
ATOM   4414 2HH1 ARG B 281     212.128 131.395  68.846  1.00  0.00           H  
ATOM   4415 1HH2 ARG B 281     213.324 128.370  70.145  1.00  0.00           H  
ATOM   4416 2HH2 ARG B 281     213.617 130.087  69.980  1.00  0.00           H  
ATOM   4417  N   ILE B 282     206.072 125.778  65.021  1.00  0.00           N  
ATOM   4418  CA  ILE B 282     204.862 125.799  64.206  1.00  0.00           C  
ATOM   4419  C   ILE B 282     204.014 124.558  64.448  1.00  0.00           C  
ATOM   4420  O   ILE B 282     202.794 124.645  64.589  1.00  0.00           O  
ATOM   4421  CB  ILE B 282     205.209 125.900  62.709  1.00  0.00           C  
ATOM   4422  CG1 ILE B 282     205.829 127.264  62.396  1.00  0.00           C  
ATOM   4423  CG2 ILE B 282     203.969 125.667  61.859  1.00  0.00           C  
ATOM   4424  CD1 ILE B 282     206.517 127.327  61.052  1.00  0.00           C  
ATOM   4425  H   ILE B 282     206.971 125.735  64.561  1.00  0.00           H  
ATOM   4426  HA  ILE B 282     204.267 126.666  64.495  1.00  0.00           H  
ATOM   4427  HB  ILE B 282     205.957 125.149  62.458  1.00  0.00           H  
ATOM   4428 1HG1 ILE B 282     205.054 128.030  62.418  1.00  0.00           H  
ATOM   4429 2HG1 ILE B 282     206.559 127.517  63.164  1.00  0.00           H  
ATOM   4430 1HG2 ILE B 282     204.232 125.743  60.804  1.00  0.00           H  
ATOM   4431 2HG2 ILE B 282     203.570 124.674  62.063  1.00  0.00           H  
ATOM   4432 3HG2 ILE B 282     203.216 126.418  62.100  1.00  0.00           H  
ATOM   4433 1HD1 ILE B 282     206.932 128.325  60.902  1.00  0.00           H  
ATOM   4434 2HD1 ILE B 282     207.322 126.592  61.020  1.00  0.00           H  
ATOM   4435 3HD1 ILE B 282     205.797 127.112  60.264  1.00  0.00           H  
ATOM   4436  N   ALA B 283     204.667 123.401  64.497  1.00  0.00           N  
ATOM   4437  CA  ALA B 283     203.983 122.146  64.774  1.00  0.00           C  
ATOM   4438  C   ALA B 283     203.270 122.193  66.122  1.00  0.00           C  
ATOM   4439  O   ALA B 283     202.146 121.712  66.256  1.00  0.00           O  
ATOM   4440  CB  ALA B 283     204.967 120.985  64.740  1.00  0.00           C  
ATOM   4441  H   ALA B 283     205.666 123.394  64.335  1.00  0.00           H  
ATOM   4442  HA  ALA B 283     203.225 121.985  64.006  1.00  0.00           H  
ATOM   4443 1HB  ALA B 283     204.440 120.054  64.949  1.00  0.00           H  
ATOM   4444 2HB  ALA B 283     205.426 120.928  63.752  1.00  0.00           H  
ATOM   4445 3HB  ALA B 283     205.740 121.142  65.490  1.00  0.00           H  
ATOM   4446  N   LYS B 284     203.932 122.776  67.114  1.00  0.00           N  
ATOM   4447  CA  LYS B 284     203.360 122.897  68.449  1.00  0.00           C  
ATOM   4448  C   LYS B 284     202.116 123.775  68.439  1.00  0.00           C  
ATOM   4449  O   LYS B 284     201.114 123.456  69.077  1.00  0.00           O  
ATOM   4450  CB  LYS B 284     204.394 123.461  69.425  1.00  0.00           C  
ATOM   4451  CG  LYS B 284     205.501 122.486  69.802  1.00  0.00           C  
ATOM   4452  CD  LYS B 284     206.487 123.117  70.773  1.00  0.00           C  
ATOM   4453  CE  LYS B 284     207.571 122.131  71.183  1.00  0.00           C  
ATOM   4454  NZ  LYS B 284     208.535 122.732  72.144  1.00  0.00           N  
ATOM   4455  H   LYS B 284     204.856 123.146  66.941  1.00  0.00           H  
ATOM   4456  HA  LYS B 284     203.062 121.904  68.789  1.00  0.00           H  
ATOM   4457 1HB  LYS B 284     204.861 124.345  68.990  1.00  0.00           H  
ATOM   4458 2HB  LYS B 284     203.895 123.773  70.343  1.00  0.00           H  
ATOM   4459 1HG  LYS B 284     205.064 121.600  70.266  1.00  0.00           H  
ATOM   4460 2HG  LYS B 284     206.035 122.177  68.904  1.00  0.00           H  
ATOM   4461 1HD  LYS B 284     206.954 123.985  70.305  1.00  0.00           H  
ATOM   4462 2HD  LYS B 284     205.956 123.450  71.666  1.00  0.00           H  
ATOM   4463 1HE  LYS B 284     207.112 121.258  71.645  1.00  0.00           H  
ATOM   4464 2HE  LYS B 284     208.116 121.802  70.299  1.00  0.00           H  
ATOM   4465 1HZ  LYS B 284     209.236 122.047  72.390  1.00  0.00           H  
ATOM   4466 2HZ  LYS B 284     208.981 123.533  71.719  1.00  0.00           H  
ATOM   4467 3HZ  LYS B 284     208.043 123.023  72.977  1.00  0.00           H  
ATOM   4468  N   GLU B 285     202.187 124.884  67.708  1.00  0.00           N  
ATOM   4469  CA  GLU B 285     201.055 125.795  67.588  1.00  0.00           C  
ATOM   4470  C   GLU B 285     199.908 125.153  66.819  1.00  0.00           C  
ATOM   4471  O   GLU B 285     198.738 125.370  67.134  1.00  0.00           O  
ATOM   4472  CB  GLU B 285     201.484 127.090  66.895  1.00  0.00           C  
ATOM   4473  CG  GLU B 285     202.414 127.967  67.721  1.00  0.00           C  
ATOM   4474  CD  GLU B 285     201.781 128.455  68.994  1.00  0.00           C  
ATOM   4475  OE1 GLU B 285     200.702 128.993  68.930  1.00  0.00           O  
ATOM   4476  OE2 GLU B 285     202.377 128.289  70.032  1.00  0.00           O  
ATOM   4477  H   GLU B 285     203.047 125.100  67.225  1.00  0.00           H  
ATOM   4478  HA  GLU B 285     200.692 126.029  68.589  1.00  0.00           H  
ATOM   4479 1HB  GLU B 285     201.992 126.851  65.960  1.00  0.00           H  
ATOM   4480 2HB  GLU B 285     200.602 127.679  66.646  1.00  0.00           H  
ATOM   4481 1HG  GLU B 285     203.309 127.397  67.969  1.00  0.00           H  
ATOM   4482 2HG  GLU B 285     202.718 128.823  67.120  1.00  0.00           H  
ATOM   4483  N   ALA B 286     200.251 124.359  65.811  1.00  0.00           N  
ATOM   4484  CA  ALA B 286     199.256 123.605  65.057  1.00  0.00           C  
ATOM   4485  C   ALA B 286     198.527 122.609  65.951  1.00  0.00           C  
ATOM   4486  O   ALA B 286     197.317 122.421  65.830  1.00  0.00           O  
ATOM   4487  CB  ALA B 286     199.911 122.884  63.888  1.00  0.00           C  
ATOM   4488  H   ALA B 286     201.225 124.276  65.557  1.00  0.00           H  
ATOM   4489  HA  ALA B 286     198.514 124.301  64.667  1.00  0.00           H  
ATOM   4490 1HB  ALA B 286     199.155 122.325  63.337  1.00  0.00           H  
ATOM   4491 2HB  ALA B 286     200.377 123.613  63.227  1.00  0.00           H  
ATOM   4492 3HB  ALA B 286     200.669 122.198  64.263  1.00  0.00           H  
ATOM   4493  N   GLU B 287     199.271 121.974  66.851  1.00  0.00           N  
ATOM   4494  CA  GLU B 287     198.688 121.039  67.806  1.00  0.00           C  
ATOM   4495  C   GLU B 287     197.743 121.749  68.766  1.00  0.00           C  
ATOM   4496  O   GLU B 287     196.697 121.214  69.131  1.00  0.00           O  
ATOM   4497  CB  GLU B 287     199.789 120.325  68.594  1.00  0.00           C  
ATOM   4498  CG  GLU B 287     200.576 119.302  67.788  1.00  0.00           C  
ATOM   4499  CD  GLU B 287     201.681 118.659  68.579  1.00  0.00           C  
ATOM   4500  OE1 GLU B 287     201.587 118.632  69.782  1.00  0.00           O  
ATOM   4501  OE2 GLU B 287     202.622 118.194  67.978  1.00  0.00           O  
ATOM   4502  H   GLU B 287     200.267 122.143  66.874  1.00  0.00           H  
ATOM   4503  HA  GLU B 287     198.106 120.302  67.255  1.00  0.00           H  
ATOM   4504 1HB  GLU B 287     200.494 121.061  68.981  1.00  0.00           H  
ATOM   4505 2HB  GLU B 287     199.350 119.811  69.449  1.00  0.00           H  
ATOM   4506 1HG  GLU B 287     199.895 118.526  67.441  1.00  0.00           H  
ATOM   4507 2HG  GLU B 287     201.000 119.792  66.913  1.00  0.00           H  
ATOM   4508  N   LYS B 288     198.120 122.959  69.171  1.00  0.00           N  
ATOM   4509  CA  LYS B 288     197.258 123.788  70.006  1.00  0.00           C  
ATOM   4510  C   LYS B 288     195.948 124.107  69.300  1.00  0.00           C  
ATOM   4511  O   LYS B 288     194.883 124.104  69.918  1.00  0.00           O  
ATOM   4512  CB  LYS B 288     197.976 125.084  70.392  1.00  0.00           C  
ATOM   4513  CG  LYS B 288     199.121 124.898  71.377  1.00  0.00           C  
ATOM   4514  CD  LYS B 288     199.814 126.220  71.677  1.00  0.00           C  
ATOM   4515  CE  LYS B 288     201.085 126.012  72.484  1.00  0.00           C  
ATOM   4516  NZ  LYS B 288     201.825 127.284  72.699  1.00  0.00           N  
ATOM   4517  H   LYS B 288     199.025 123.311  68.895  1.00  0.00           H  
ATOM   4518  HA  LYS B 288     197.019 123.235  70.915  1.00  0.00           H  
ATOM   4519 1HB  LYS B 288     198.376 125.559  69.497  1.00  0.00           H  
ATOM   4520 2HB  LYS B 288     197.260 125.776  70.839  1.00  0.00           H  
ATOM   4521 1HG  LYS B 288     198.740 124.479  72.309  1.00  0.00           H  
ATOM   4522 2HG  LYS B 288     199.851 124.203  70.958  1.00  0.00           H  
ATOM   4523 1HD  LYS B 288     200.065 126.721  70.739  1.00  0.00           H  
ATOM   4524 2HD  LYS B 288     199.137 126.866  72.241  1.00  0.00           H  
ATOM   4525 1HE  LYS B 288     200.834 125.583  73.453  1.00  0.00           H  
ATOM   4526 2HE  LYS B 288     201.737 125.313  71.960  1.00  0.00           H  
ATOM   4527 1HZ  LYS B 288     202.659 127.104  73.239  1.00  0.00           H  
ATOM   4528 2HZ  LYS B 288     202.079 127.684  71.806  1.00  0.00           H  
ATOM   4529 3HZ  LYS B 288     201.234 127.934  73.202  1.00  0.00           H  
ATOM   4530  N   GLN B 289     196.031 124.378  68.002  1.00  0.00           N  
ATOM   4531  CA  GLN B 289     194.842 124.607  67.189  1.00  0.00           C  
ATOM   4532  C   GLN B 289     194.113 123.298  66.904  1.00  0.00           C  
ATOM   4533  O   GLN B 289     192.910 123.292  66.648  1.00  0.00           O  
ATOM   4534  CB  GLN B 289     195.216 125.296  65.874  1.00  0.00           C  
ATOM   4535  CG  GLN B 289     195.706 126.724  66.037  1.00  0.00           C  
ATOM   4536  CD  GLN B 289     195.973 127.400  64.705  1.00  0.00           C  
ATOM   4537  OE1 GLN B 289     196.340 126.747  63.724  1.00  0.00           O  
ATOM   4538  NE2 GLN B 289     195.790 128.715  64.663  1.00  0.00           N  
ATOM   4539  H   GLN B 289     196.942 124.431  67.567  1.00  0.00           H  
ATOM   4540  HA  GLN B 289     194.161 125.249  67.744  1.00  0.00           H  
ATOM   4541 1HB  GLN B 289     195.999 124.726  65.374  1.00  0.00           H  
ATOM   4542 2HB  GLN B 289     194.350 125.311  65.212  1.00  0.00           H  
ATOM   4543 1HG  GLN B 289     194.947 127.300  66.566  1.00  0.00           H  
ATOM   4544 2HG  GLN B 289     196.635 126.716  66.608  1.00  0.00           H  
ATOM   4545 1HE2 GLN B 289     195.950 129.216  63.811  1.00  0.00           H  
ATOM   4546 2HE2 GLN B 289     195.492 129.206  65.482  1.00  0.00           H  
ATOM   4547  N   GLY B 290     194.849 122.193  66.950  1.00  0.00           N  
ATOM   4548  CA  GLY B 290     194.272 120.878  66.708  1.00  0.00           C  
ATOM   4549  C   GLY B 290     194.533 120.415  65.280  1.00  0.00           C  
ATOM   4550  O   GLY B 290     194.031 119.375  64.851  1.00  0.00           O  
ATOM   4551  H   GLY B 290     195.834 122.268  67.159  1.00  0.00           H  
ATOM   4552 1HA  GLY B 290     194.694 120.159  67.410  1.00  0.00           H  
ATOM   4553 2HA  GLY B 290     193.198 120.912  66.893  1.00  0.00           H  
ATOM   4554  N   ASN B 291     195.323 121.194  64.548  1.00  0.00           N  
ATOM   4555  CA  ASN B 291     195.603 120.898  63.147  1.00  0.00           C  
ATOM   4556  C   ASN B 291     196.773 119.932  63.013  1.00  0.00           C  
ATOM   4557  O   ASN B 291     197.878 120.328  62.644  1.00  0.00           O  
ATOM   4558  CB  ASN B 291     195.874 122.176  62.374  1.00  0.00           C  
ATOM   4559  CG  ASN B 291     195.816 121.974  60.885  1.00  0.00           C  
ATOM   4560  OD1 ASN B 291     196.099 120.880  60.383  1.00  0.00           O  
ATOM   4561  ND2 ASN B 291     195.453 123.008  60.170  1.00  0.00           N  
ATOM   4562  H   ASN B 291     195.737 122.011  64.970  1.00  0.00           H  
ATOM   4563  HA  ASN B 291     194.726 120.419  62.713  1.00  0.00           H  
ATOM   4564 1HB  ASN B 291     195.142 122.934  62.655  1.00  0.00           H  
ATOM   4565 2HB  ASN B 291     196.860 122.559  62.639  1.00  0.00           H  
ATOM   4566 1HD2 ASN B 291     195.397 122.932  59.174  1.00  0.00           H  
ATOM   4567 2HD2 ASN B 291     195.233 123.873  60.618  1.00  0.00           H  
ATOM   4568  N   VAL B 292     196.524 118.662  63.315  1.00  0.00           N  
ATOM   4569  CA  VAL B 292     197.583 117.661  63.352  1.00  0.00           C  
ATOM   4570  C   VAL B 292     198.150 117.406  61.960  1.00  0.00           C  
ATOM   4571  O   VAL B 292     199.305 117.008  61.815  1.00  0.00           O  
ATOM   4572  CB  VAL B 292     197.048 116.340  63.936  1.00  0.00           C  
ATOM   4573  CG1 VAL B 292     196.637 116.527  65.388  1.00  0.00           C  
ATOM   4574  CG2 VAL B 292     195.877 115.842  63.103  1.00  0.00           C  
ATOM   4575  H   VAL B 292     195.574 118.384  63.523  1.00  0.00           H  
ATOM   4576  HA  VAL B 292     198.394 118.039  63.974  1.00  0.00           H  
ATOM   4577  HB  VAL B 292     197.847 115.597  63.921  1.00  0.00           H  
ATOM   4578 1HG1 VAL B 292     196.262 115.584  65.785  1.00  0.00           H  
ATOM   4579 2HG1 VAL B 292     197.499 116.849  65.972  1.00  0.00           H  
ATOM   4580 3HG1 VAL B 292     195.854 117.283  65.450  1.00  0.00           H  
ATOM   4581 1HG2 VAL B 292     195.504 114.908  63.521  1.00  0.00           H  
ATOM   4582 2HG2 VAL B 292     195.081 116.587  63.113  1.00  0.00           H  
ATOM   4583 3HG2 VAL B 292     196.204 115.675  62.077  1.00  0.00           H  
ATOM   4584  N   GLU B 293     197.329 117.638  60.943  1.00  0.00           N  
ATOM   4585  CA  GLU B 293     197.749 117.439  59.561  1.00  0.00           C  
ATOM   4586  C   GLU B 293     198.897 118.373  59.195  1.00  0.00           C  
ATOM   4587  O   GLU B 293     199.903 117.941  58.630  1.00  0.00           O  
ATOM   4588  CB  GLU B 293     196.573 117.663  58.608  1.00  0.00           C  
ATOM   4589  CG  GLU B 293     196.911 117.476  57.136  1.00  0.00           C  
ATOM   4590  CD  GLU B 293     195.729 117.691  56.232  1.00  0.00           C  
ATOM   4591  OE1 GLU B 293     194.709 117.084  56.464  1.00  0.00           O  
ATOM   4592  OE2 GLU B 293     195.845 118.461  55.308  1.00  0.00           O  
ATOM   4593  H   GLU B 293     196.391 117.959  61.129  1.00  0.00           H  
ATOM   4594  HA  GLU B 293     198.108 116.415  59.452  1.00  0.00           H  
ATOM   4595 1HB  GLU B 293     195.768 116.972  58.856  1.00  0.00           H  
ATOM   4596 2HB  GLU B 293     196.187 118.674  58.737  1.00  0.00           H  
ATOM   4597 1HG  GLU B 293     197.695 118.182  56.862  1.00  0.00           H  
ATOM   4598 2HG  GLU B 293     197.298 116.470  56.988  1.00  0.00           H  
ATOM   4599  N   VAL B 294     198.741 119.651  59.520  1.00  0.00           N  
ATOM   4600  CA  VAL B 294     199.789 120.635  59.286  1.00  0.00           C  
ATOM   4601  C   VAL B 294     200.992 120.384  60.186  1.00  0.00           C  
ATOM   4602  O   VAL B 294     202.137 120.527  59.760  1.00  0.00           O  
ATOM   4603  CB  VAL B 294     199.252 122.057  59.536  1.00  0.00           C  
ATOM   4604  CG1 VAL B 294     200.394 123.061  59.563  1.00  0.00           C  
ATOM   4605  CG2 VAL B 294     198.237 122.423  58.463  1.00  0.00           C  
ATOM   4606  H   VAL B 294     197.870 119.947  59.938  1.00  0.00           H  
ATOM   4607  HA  VAL B 294     200.125 120.543  58.251  1.00  0.00           H  
ATOM   4608  HB  VAL B 294     198.773 122.087  60.515  1.00  0.00           H  
ATOM   4609 1HG1 VAL B 294     199.996 124.060  59.741  1.00  0.00           H  
ATOM   4610 2HG1 VAL B 294     201.089 122.800  60.362  1.00  0.00           H  
ATOM   4611 3HG1 VAL B 294     200.916 123.044  58.607  1.00  0.00           H  
ATOM   4612 1HG2 VAL B 294     197.861 123.429  58.647  1.00  0.00           H  
ATOM   4613 2HG2 VAL B 294     198.714 122.386  57.484  1.00  0.00           H  
ATOM   4614 3HG2 VAL B 294     197.408 121.715  58.490  1.00  0.00           H  
ATOM   4615  N   ALA B 295     200.724 120.008  61.431  1.00  0.00           N  
ATOM   4616  CA  ALA B 295     201.782 119.703  62.386  1.00  0.00           C  
ATOM   4617  C   ALA B 295     202.708 118.616  61.852  1.00  0.00           C  
ATOM   4618  O   ALA B 295     203.926 118.693  62.014  1.00  0.00           O  
ATOM   4619  CB  ALA B 295     201.186 119.281  63.721  1.00  0.00           C  
ATOM   4620  H   ALA B 295     199.758 119.930  61.725  1.00  0.00           H  
ATOM   4621  HA  ALA B 295     202.380 120.602  62.536  1.00  0.00           H  
ATOM   4622 1HB  ALA B 295     201.988 119.056  64.424  1.00  0.00           H  
ATOM   4623 2HB  ALA B 295     200.571 120.090  64.117  1.00  0.00           H  
ATOM   4624 3HB  ALA B 295     200.570 118.395  63.580  1.00  0.00           H  
ATOM   4625  N   ALA B 296     202.123 117.608  61.216  1.00  0.00           N  
ATOM   4626  CA  ALA B 296     202.898 116.530  60.613  1.00  0.00           C  
ATOM   4627  C   ALA B 296     203.793 117.053  59.497  1.00  0.00           C  
ATOM   4628  O   ALA B 296     204.959 116.674  59.394  1.00  0.00           O  
ATOM   4629  CB  ALA B 296     201.973 115.444  60.083  1.00  0.00           C  
ATOM   4630  H   ALA B 296     201.114 117.588  61.147  1.00  0.00           H  
ATOM   4631  HA  ALA B 296     203.543 116.098  61.378  1.00  0.00           H  
ATOM   4632 1HB  ALA B 296     202.566 114.647  59.635  1.00  0.00           H  
ATOM   4633 2HB  ALA B 296     201.380 115.039  60.903  1.00  0.00           H  
ATOM   4634 3HB  ALA B 296     201.309 115.867  59.331  1.00  0.00           H  
ATOM   4635  N   LEU B 297     203.240 117.926  58.661  1.00  0.00           N  
ATOM   4636  CA  LEU B 297     203.994 118.518  57.563  1.00  0.00           C  
ATOM   4637  C   LEU B 297     205.097 119.431  58.079  1.00  0.00           C  
ATOM   4638  O   LEU B 297     206.179 119.505  57.496  1.00  0.00           O  
ATOM   4639  CB  LEU B 297     203.056 119.310  56.643  1.00  0.00           C  
ATOM   4640  CG  LEU B 297     201.999 118.483  55.899  1.00  0.00           C  
ATOM   4641  CD1 LEU B 297     201.099 119.412  55.097  1.00  0.00           C  
ATOM   4642  CD2 LEU B 297     202.689 117.473  54.994  1.00  0.00           C  
ATOM   4643  H   LEU B 297     202.274 118.187  58.793  1.00  0.00           H  
ATOM   4644  HA  LEU B 297     204.465 117.715  56.995  1.00  0.00           H  
ATOM   4645 1HB  LEU B 297     202.534 120.056  57.239  1.00  0.00           H  
ATOM   4646 2HB  LEU B 297     203.658 119.827  55.896  1.00  0.00           H  
ATOM   4647  HG  LEU B 297     201.376 117.956  56.622  1.00  0.00           H  
ATOM   4648 1HD1 LEU B 297     200.348 118.825  54.569  1.00  0.00           H  
ATOM   4649 2HD1 LEU B 297     200.603 120.111  55.772  1.00  0.00           H  
ATOM   4650 3HD1 LEU B 297     201.698 119.967  54.376  1.00  0.00           H  
ATOM   4651 1HD2 LEU B 297     201.938 116.885  54.466  1.00  0.00           H  
ATOM   4652 2HD2 LEU B 297     203.312 118.000  54.270  1.00  0.00           H  
ATOM   4653 3HD2 LEU B 297     203.312 116.811  55.595  1.00  0.00           H  
ATOM   4654  N   ALA B 298     204.819 120.126  59.178  1.00  0.00           N  
ATOM   4655  CA  ALA B 298     205.823 120.948  59.841  1.00  0.00           C  
ATOM   4656  C   ALA B 298     207.011 120.110  60.298  1.00  0.00           C  
ATOM   4657  O   ALA B 298     208.160 120.532  60.189  1.00  0.00           O  
ATOM   4658  CB  ALA B 298     205.210 121.684  61.020  1.00  0.00           C  
ATOM   4659  H   ALA B 298     203.887 120.078  59.567  1.00  0.00           H  
ATOM   4660  HA  ALA B 298     206.195 121.683  59.123  1.00  0.00           H  
ATOM   4661 1HB  ALA B 298     205.972 122.297  61.505  1.00  0.00           H  
ATOM   4662 2HB  ALA B 298     204.400 122.325  60.670  1.00  0.00           H  
ATOM   4663 3HB  ALA B 298     204.816 120.965  61.735  1.00  0.00           H  
ATOM   4664  N   LEU B 299     206.722 118.919  60.812  1.00  0.00           N  
ATOM   4665  CA  LEU B 299     207.765 118.018  61.287  1.00  0.00           C  
ATOM   4666  C   LEU B 299     208.612 117.499  60.133  1.00  0.00           C  
ATOM   4667  O   LEU B 299     209.819 117.295  60.276  1.00  0.00           O  
ATOM   4668  CB  LEU B 299     207.142 116.838  62.043  1.00  0.00           C  
ATOM   4669  CG  LEU B 299     206.476 117.182  63.381  1.00  0.00           C  
ATOM   4670  CD1 LEU B 299     205.654 115.994  63.861  1.00  0.00           C  
ATOM   4671  CD2 LEU B 299     207.543 117.555  64.399  1.00  0.00           C  
ATOM   4672  H   LEU B 299     205.756 118.631  60.876  1.00  0.00           H  
ATOM   4673  HA  LEU B 299     208.423 118.572  61.957  1.00  0.00           H  
ATOM   4674 1HB  LEU B 299     206.388 116.377  61.407  1.00  0.00           H  
ATOM   4675 2HB  LEU B 299     207.921 116.101  62.241  1.00  0.00           H  
ATOM   4676  HG  LEU B 299     205.796 118.024  63.244  1.00  0.00           H  
ATOM   4677 1HD1 LEU B 299     205.180 116.238  64.811  1.00  0.00           H  
ATOM   4678 2HD1 LEU B 299     204.886 115.761  63.123  1.00  0.00           H  
ATOM   4679 3HD1 LEU B 299     206.305 115.130  63.992  1.00  0.00           H  
ATOM   4680 1HD2 LEU B 299     207.070 117.800  65.350  1.00  0.00           H  
ATOM   4681 2HD2 LEU B 299     208.223 116.713  64.539  1.00  0.00           H  
ATOM   4682 3HD2 LEU B 299     208.104 118.418  64.039  1.00  0.00           H  
ATOM   4683  N   VAL B 300     207.975 117.285  58.986  1.00  0.00           N  
ATOM   4684  CA  VAL B 300     208.681 116.854  57.785  1.00  0.00           C  
ATOM   4685  C   VAL B 300     209.746 117.864  57.380  1.00  0.00           C  
ATOM   4686  O   VAL B 300     210.863 117.492  57.024  1.00  0.00           O  
ATOM   4687  CB  VAL B 300     207.690 116.664  56.621  1.00  0.00           C  
ATOM   4688  CG1 VAL B 300     208.438 116.464  55.312  1.00  0.00           C  
ATOM   4689  CG2 VAL B 300     206.777 115.481  56.907  1.00  0.00           C  
ATOM   4690  H   VAL B 300     206.975 117.426  58.946  1.00  0.00           H  
ATOM   4691  HA  VAL B 300     209.184 115.911  57.999  1.00  0.00           H  
ATOM   4692  HB  VAL B 300     207.091 117.568  56.515  1.00  0.00           H  
ATOM   4693 1HG1 VAL B 300     207.722 116.331  54.500  1.00  0.00           H  
ATOM   4694 2HG1 VAL B 300     209.057 117.337  55.110  1.00  0.00           H  
ATOM   4695 3HG1 VAL B 300     209.070 115.579  55.385  1.00  0.00           H  
ATOM   4696 1HG2 VAL B 300     206.079 115.352  56.081  1.00  0.00           H  
ATOM   4697 2HG2 VAL B 300     207.377 114.577  57.020  1.00  0.00           H  
ATOM   4698 3HG2 VAL B 300     206.221 115.664  57.827  1.00  0.00           H  
ATOM   4699  N   VAL B 301     209.392 119.144  57.436  1.00  0.00           N  
ATOM   4700  CA  VAL B 301     210.347 120.216  57.175  1.00  0.00           C  
ATOM   4701  C   VAL B 301     211.469 120.214  58.204  1.00  0.00           C  
ATOM   4702  O   VAL B 301     212.644 120.350  57.857  1.00  0.00           O  
ATOM   4703  CB  VAL B 301     209.637 121.583  57.197  1.00  0.00           C  
ATOM   4704  CG1 VAL B 301     210.653 122.712  57.103  1.00  0.00           C  
ATOM   4705  CG2 VAL B 301     208.634 121.664  56.056  1.00  0.00           C  
ATOM   4706  H   VAL B 301     208.437 119.381  57.664  1.00  0.00           H  
ATOM   4707  HA  VAL B 301     210.795 120.048  56.196  1.00  0.00           H  
ATOM   4708  HB  VAL B 301     209.117 121.696  58.148  1.00  0.00           H  
ATOM   4709 1HG1 VAL B 301     210.134 123.671  57.120  1.00  0.00           H  
ATOM   4710 2HG1 VAL B 301     211.338 122.656  57.949  1.00  0.00           H  
ATOM   4711 3HG1 VAL B 301     211.214 122.620  56.173  1.00  0.00           H  
ATOM   4712 1HG2 VAL B 301     208.136 122.632  56.078  1.00  0.00           H  
ATOM   4713 2HG2 VAL B 301     209.154 121.544  55.105  1.00  0.00           H  
ATOM   4714 3HG2 VAL B 301     207.893 120.872  56.167  1.00  0.00           H  
ATOM   4715  N   ALA B 302     211.103 120.062  59.472  1.00  0.00           N  
ATOM   4716  CA  ALA B 302     212.082 120.014  60.553  1.00  0.00           C  
ATOM   4717  C   ALA B 302     213.039 118.843  60.376  1.00  0.00           C  
ATOM   4718  O   ALA B 302     214.246 118.980  60.580  1.00  0.00           O  
ATOM   4719  CB  ALA B 302     211.381 119.926  61.901  1.00  0.00           C  
ATOM   4720  H   ALA B 302     210.121 119.974  59.693  1.00  0.00           H  
ATOM   4721  HA  ALA B 302     212.670 120.931  60.526  1.00  0.00           H  
ATOM   4722 1HB  ALA B 302     212.126 119.891  62.697  1.00  0.00           H  
ATOM   4723 2HB  ALA B 302     210.744 120.799  62.038  1.00  0.00           H  
ATOM   4724 3HB  ALA B 302     210.771 119.025  61.934  1.00  0.00           H  
ATOM   4725  N   VAL B 303     212.497 117.693  59.995  1.00  0.00           N  
ATOM   4726  CA  VAL B 303     213.302 116.492  59.803  1.00  0.00           C  
ATOM   4727  C   VAL B 303     214.311 116.682  58.679  1.00  0.00           C  
ATOM   4728  O   VAL B 303     215.498 116.399  58.843  1.00  0.00           O  
ATOM   4729  CB  VAL B 303     212.398 115.288  59.479  1.00  0.00           C  
ATOM   4730  CG1 VAL B 303     213.225 114.132  58.935  1.00  0.00           C  
ATOM   4731  CG2 VAL B 303     211.634 114.864  60.725  1.00  0.00           C  
ATOM   4732  H   VAL B 303     211.501 117.649  59.834  1.00  0.00           H  
ATOM   4733  HA  VAL B 303     213.842 116.286  60.728  1.00  0.00           H  
ATOM   4734  HB  VAL B 303     211.693 115.574  58.699  1.00  0.00           H  
ATOM   4735 1HG1 VAL B 303     212.570 113.290  58.711  1.00  0.00           H  
ATOM   4736 2HG1 VAL B 303     213.734 114.447  58.024  1.00  0.00           H  
ATOM   4737 3HG1 VAL B 303     213.962 113.830  59.679  1.00  0.00           H  
ATOM   4738 1HG2 VAL B 303     210.997 114.013  60.488  1.00  0.00           H  
ATOM   4739 2HG2 VAL B 303     212.340 114.584  61.507  1.00  0.00           H  
ATOM   4740 3HG2 VAL B 303     211.018 115.693  61.073  1.00  0.00           H  
ATOM   4741  N   ASN B 304     213.832 117.163  57.535  1.00  0.00           N  
ATOM   4742  CA  ASN B 304     214.685 117.359  56.369  1.00  0.00           C  
ATOM   4743  C   ASN B 304     215.703 118.467  56.611  1.00  0.00           C  
ATOM   4744  O   ASN B 304     216.842 118.389  56.149  1.00  0.00           O  
ATOM   4745  CB  ASN B 304     213.848 117.662  55.140  1.00  0.00           C  
ATOM   4746  CG  ASN B 304     213.101 116.457  54.638  1.00  0.00           C  
ATOM   4747  OD1 ASN B 304     213.488 115.314  54.909  1.00  0.00           O  
ATOM   4748  ND2 ASN B 304     212.038 116.690  53.912  1.00  0.00           N  
ATOM   4749  H   ASN B 304     212.853 117.399  57.474  1.00  0.00           H  
ATOM   4750  HA  ASN B 304     215.239 116.437  56.186  1.00  0.00           H  
ATOM   4751 1HB  ASN B 304     213.129 118.449  55.374  1.00  0.00           H  
ATOM   4752 2HB  ASN B 304     214.492 118.033  54.343  1.00  0.00           H  
ATOM   4753 1HD2 ASN B 304     211.501 115.926  53.551  1.00  0.00           H  
ATOM   4754 2HD2 ASN B 304     211.761 117.630  53.718  1.00  0.00           H  
ATOM   4755  N   ALA B 305     215.287 119.498  57.338  1.00  0.00           N  
ATOM   4756  CA  ALA B 305     216.169 120.608  57.673  1.00  0.00           C  
ATOM   4757  C   ALA B 305     217.296 120.155  58.593  1.00  0.00           C  
ATOM   4758  O   ALA B 305     218.458 120.500  58.383  1.00  0.00           O  
ATOM   4759  CB  ALA B 305     215.381 121.738  58.317  1.00  0.00           C  
ATOM   4760  H   ALA B 305     214.331 119.512  57.668  1.00  0.00           H  
ATOM   4761  HA  ALA B 305     216.624 120.977  56.752  1.00  0.00           H  
ATOM   4762 1HB  ALA B 305     216.055 122.559  58.561  1.00  0.00           H  
ATOM   4763 2HB  ALA B 305     214.617 122.090  57.624  1.00  0.00           H  
ATOM   4764 3HB  ALA B 305     214.906 121.376  59.228  1.00  0.00           H  
ATOM   4765  N   ALA B 306     216.944 119.385  59.616  1.00  0.00           N  
ATOM   4766  CA  ALA B 306     217.920 118.904  60.586  1.00  0.00           C  
ATOM   4767  C   ALA B 306     218.915 117.950  59.937  1.00  0.00           C  
ATOM   4768  O   ALA B 306     220.107 117.974  60.248  1.00  0.00           O  
ATOM   4769  CB  ALA B 306     217.220 118.227  61.754  1.00  0.00           C  
ATOM   4770  H   ALA B 306     215.974 119.125  59.726  1.00  0.00           H  
ATOM   4771  HA  ALA B 306     218.482 119.760  60.964  1.00  0.00           H  
ATOM   4772 1HB  ALA B 306     217.963 117.872  62.468  1.00  0.00           H  
ATOM   4773 2HB  ALA B 306     216.556 118.938  62.244  1.00  0.00           H  
ATOM   4774 3HB  ALA B 306     216.639 117.381  61.387  1.00  0.00           H  
ATOM   4775  N   GLN B 307     218.420 117.107  59.038  1.00  0.00           N  
ATOM   4776  CA  GLN B 307     219.270 116.175  58.311  1.00  0.00           C  
ATOM   4777  C   GLN B 307     220.237 116.910  57.393  1.00  0.00           C  
ATOM   4778  O   GLN B 307     221.405 116.541  57.277  1.00  0.00           O  
ATOM   4779  CB  GLN B 307     218.420 115.195  57.498  1.00  0.00           C  
ATOM   4780  CG  GLN B 307     217.657 114.187  58.340  1.00  0.00           C  
ATOM   4781  CD  GLN B 307     216.584 113.466  57.546  1.00  0.00           C  
ATOM   4782  OE1 GLN B 307     216.309 113.808  56.392  1.00  0.00           O  
ATOM   4783  NE2 GLN B 307     215.971 112.458  58.158  1.00  0.00           N  
ATOM   4784  H   GLN B 307     217.427 117.116  58.851  1.00  0.00           H  
ATOM   4785  HA  GLN B 307     219.865 115.613  59.033  1.00  0.00           H  
ATOM   4786 1HB  GLN B 307     217.697 115.751  56.900  1.00  0.00           H  
ATOM   4787 2HB  GLN B 307     219.059 114.643  56.809  1.00  0.00           H  
ATOM   4788 1HG  GLN B 307     218.356 113.445  58.721  1.00  0.00           H  
ATOM   4789 2HG  GLN B 307     217.176 114.709  59.167  1.00  0.00           H  
ATOM   4790 1HE2 GLN B 307     215.254 111.945  57.684  1.00  0.00           H  
ATOM   4791 2HE2 GLN B 307     216.226 112.215  59.094  1.00  0.00           H  
ATOM   4792  N   ALA B 308     219.740 117.955  56.737  1.00  0.00           N  
ATOM   4793  CA  ALA B 308     220.583 118.807  55.904  1.00  0.00           C  
ATOM   4794  C   ALA B 308     221.653 119.503  56.732  1.00  0.00           C  
ATOM   4795  O   ALA B 308     222.783 119.690  56.277  1.00  0.00           O  
ATOM   4796  CB  ALA B 308     219.735 119.833  55.166  1.00  0.00           C  
ATOM   4797  H   ALA B 308     218.758 118.166  56.819  1.00  0.00           H  
ATOM   4798  HA  ALA B 308     221.088 118.181  55.169  1.00  0.00           H  
ATOM   4799 1HB  ALA B 308     220.379 120.461  54.550  1.00  0.00           H  
ATOM   4800 2HB  ALA B 308     219.013 119.320  54.531  1.00  0.00           H  
ATOM   4801 3HB  ALA B 308     219.207 120.454  55.887  1.00  0.00           H  
ATOM   4802  N   ALA B 309     221.293 119.886  57.954  1.00  0.00           N  
ATOM   4803  CA  ALA B 309     222.250 120.472  58.887  1.00  0.00           C  
ATOM   4804  C   ALA B 309     223.182 119.411  59.457  1.00  0.00           C  
ATOM   4805  O   ALA B 309     224.329 119.698  59.798  1.00  0.00           O  
ATOM   4806  CB  ALA B 309     221.520 121.194  60.010  1.00  0.00           C  
ATOM   4807  H   ALA B 309     220.334 119.771  58.244  1.00  0.00           H  
ATOM   4808  HA  ALA B 309     222.858 121.194  58.340  1.00  0.00           H  
ATOM   4809 1HB  ALA B 309     222.248 121.625  60.698  1.00  0.00           H  
ATOM   4810 2HB  ALA B 309     220.902 121.989  59.591  1.00  0.00           H  
ATOM   4811 3HB  ALA B 309     220.889 120.489  60.546  1.00  0.00           H  
ATOM   4812  N   GLY B 310     222.682 118.184  59.558  1.00  0.00           N  
ATOM   4813  CA  GLY B 310     223.463 117.082  60.108  1.00  0.00           C  
ATOM   4814  C   GLY B 310     223.359 117.037  61.625  1.00  0.00           C  
ATOM   4815  O   GLY B 310     224.205 116.445  62.298  1.00  0.00           O  
ATOM   4816  H   GLY B 310     221.737 118.011  59.249  1.00  0.00           H  
ATOM   4817 1HA  GLY B 310     223.111 116.140  59.685  1.00  0.00           H  
ATOM   4818 2HA  GLY B 310     224.507 117.193  59.814  1.00  0.00           H  
ATOM   4819  N   ASP B 311     222.319 117.663  62.162  1.00  0.00           N  
ATOM   4820  CA  ASP B 311     222.136 117.743  63.606  1.00  0.00           C  
ATOM   4821  C   ASP B 311     221.267 116.599  64.117  1.00  0.00           C  
ATOM   4822  O   ASP B 311     220.041 116.713  64.173  1.00  0.00           O  
ATOM   4823  CB  ASP B 311     221.505 119.083  63.992  1.00  0.00           C  
ATOM   4824  CG  ASP B 311     221.412 119.281  65.499  1.00  0.00           C  
ATOM   4825  OD1 ASP B 311     221.433 118.304  66.210  1.00  0.00           O  
ATOM   4826  OD2 ASP B 311     221.319 120.408  65.926  1.00  0.00           O  
ATOM   4827  H   ASP B 311     221.636 118.094  61.554  1.00  0.00           H  
ATOM   4828  HA  ASP B 311     223.110 117.658  64.086  1.00  0.00           H  
ATOM   4829 1HB  ASP B 311     222.094 119.898  63.569  1.00  0.00           H  
ATOM   4830 2HB  ASP B 311     220.503 119.150  63.569  1.00  0.00           H  
ATOM   4831  N   GLN B 312     221.909 115.497  64.489  1.00  0.00           N  
ATOM   4832  CA  GLN B 312     221.193 114.289  64.880  1.00  0.00           C  
ATOM   4833  C   GLN B 312     220.470 114.482  66.206  1.00  0.00           C  
ATOM   4834  O   GLN B 312     219.405 113.911  66.432  1.00  0.00           O  
ATOM   4835  CB  GLN B 312     222.156 113.103  64.977  1.00  0.00           C  
ATOM   4836  CG  GLN B 312     221.472 111.760  65.166  1.00  0.00           C  
ATOM   4837  CD  GLN B 312     220.580 111.394  63.997  1.00  0.00           C  
ATOM   4838  OE1 GLN B 312     221.015 111.395  62.842  1.00  0.00           O  
ATOM   4839  NE2 GLN B 312     219.322 111.081  64.289  1.00  0.00           N  
ATOM   4840  H   GLN B 312     222.920 115.497  64.500  1.00  0.00           H  
ATOM   4841  HA  GLN B 312     220.443 114.078  64.117  1.00  0.00           H  
ATOM   4842 1HB  GLN B 312     222.760 113.048  64.072  1.00  0.00           H  
ATOM   4843 2HB  GLN B 312     222.837 113.256  65.815  1.00  0.00           H  
ATOM   4844 1HG  GLN B 312     222.234 110.986  65.270  1.00  0.00           H  
ATOM   4845 2HG  GLN B 312     220.859 111.800  66.067  1.00  0.00           H  
ATOM   4846 1HE2 GLN B 312     218.686 110.831  63.557  1.00  0.00           H  
ATOM   4847 2HE2 GLN B 312     219.011 111.093  65.239  1.00  0.00           H  
ATOM   4848  N   ASP B 313     221.055 115.293  67.081  1.00  0.00           N  
ATOM   4849  CA  ASP B 313     220.467 115.563  68.387  1.00  0.00           C  
ATOM   4850  C   ASP B 313     219.118 116.257  68.249  1.00  0.00           C  
ATOM   4851  O   ASP B 313     218.197 116.006  69.029  1.00  0.00           O  
ATOM   4852  CB  ASP B 313     221.408 116.426  69.231  1.00  0.00           C  
ATOM   4853  CG  ASP B 313     222.637 115.666  69.712  1.00  0.00           C  
ATOM   4854  OD1 ASP B 313     222.649 114.463  69.601  1.00  0.00           O  
ATOM   4855  OD2 ASP B 313     223.553 116.296  70.185  1.00  0.00           O  
ATOM   4856  H   ASP B 313     221.931 115.731  66.837  1.00  0.00           H  
ATOM   4857  HA  ASP B 313     220.299 114.613  68.898  1.00  0.00           H  
ATOM   4858 1HB  ASP B 313     221.736 117.286  68.647  1.00  0.00           H  
ATOM   4859 2HB  ASP B 313     220.871 116.806  70.101  1.00  0.00           H  
ATOM   4860  N   LEU B 314     219.005 117.130  67.255  1.00  0.00           N  
ATOM   4861  CA  LEU B 314     217.747 117.814  66.973  1.00  0.00           C  
ATOM   4862  C   LEU B 314     216.713 116.851  66.408  1.00  0.00           C  
ATOM   4863  O   LEU B 314     215.523 116.961  66.702  1.00  0.00           O  
ATOM   4864  CB  LEU B 314     217.977 118.964  65.984  1.00  0.00           C  
ATOM   4865  CG  LEU B 314     216.755 119.843  65.690  1.00  0.00           C  
ATOM   4866  CD1 LEU B 314     216.193 120.386  66.997  1.00  0.00           C  
ATOM   4867  CD2 LEU B 314     217.157 120.975  64.756  1.00  0.00           C  
ATOM   4868  H   LEU B 314     219.812 117.326  66.678  1.00  0.00           H  
ATOM   4869  HA  LEU B 314     217.353 118.212  67.908  1.00  0.00           H  
ATOM   4870 1HB  LEU B 314     218.762 119.608  66.377  1.00  0.00           H  
ATOM   4871 2HB  LEU B 314     218.319 118.545  65.038  1.00  0.00           H  
ATOM   4872  HG  LEU B 314     215.979 119.241  65.218  1.00  0.00           H  
ATOM   4873 1HD1 LEU B 314     215.325 121.010  66.788  1.00  0.00           H  
ATOM   4874 2HD1 LEU B 314     215.896 119.555  67.638  1.00  0.00           H  
ATOM   4875 3HD1 LEU B 314     216.954 120.980  67.501  1.00  0.00           H  
ATOM   4876 1HD2 LEU B 314     216.288 121.599  64.546  1.00  0.00           H  
ATOM   4877 2HD2 LEU B 314     217.932 121.578  65.228  1.00  0.00           H  
ATOM   4878 3HD2 LEU B 314     217.538 120.559  63.823  1.00  0.00           H  
ATOM   4879  N   LEU B 315     217.173 115.907  65.593  1.00  0.00           N  
ATOM   4880  CA  LEU B 315     216.295 114.895  65.021  1.00  0.00           C  
ATOM   4881  C   LEU B 315     215.645 114.047  66.109  1.00  0.00           C  
ATOM   4882  O   LEU B 315     214.497 113.627  65.980  1.00  0.00           O  
ATOM   4883  CB  LEU B 315     217.083 113.993  64.062  1.00  0.00           C  
ATOM   4884  CG  LEU B 315     217.419 114.606  62.697  1.00  0.00           C  
ATOM   4885  CD1 LEU B 315     218.360 113.678  61.941  1.00  0.00           C  
ATOM   4886  CD2 LEU B 315     216.135 114.839  61.915  1.00  0.00           C  
ATOM   4887  H   LEU B 315     218.157 115.892  65.363  1.00  0.00           H  
ATOM   4888  HA  LEU B 315     215.497 115.397  64.473  1.00  0.00           H  
ATOM   4889 1HB  LEU B 315     218.020 113.714  64.540  1.00  0.00           H  
ATOM   4890 2HB  LEU B 315     216.505 113.086  63.885  1.00  0.00           H  
ATOM   4891  HG  LEU B 315     217.933 115.557  62.842  1.00  0.00           H  
ATOM   4892 1HD1 LEU B 315     218.599 114.114  60.971  1.00  0.00           H  
ATOM   4893 2HD1 LEU B 315     219.278 113.545  62.514  1.00  0.00           H  
ATOM   4894 3HD1 LEU B 315     217.878 112.712  61.795  1.00  0.00           H  
ATOM   4895 1HD2 LEU B 315     216.374 115.276  60.945  1.00  0.00           H  
ATOM   4896 2HD2 LEU B 315     215.621 113.889  61.768  1.00  0.00           H  
ATOM   4897 3HD2 LEU B 315     215.489 115.519  62.470  1.00  0.00           H  
ATOM   4898  N   ARG B 316     216.389 113.805  67.183  1.00  0.00           N  
ATOM   4899  CA  ARG B 316     215.844 113.131  68.356  1.00  0.00           C  
ATOM   4900  C   ARG B 316     214.731 113.950  68.995  1.00  0.00           C  
ATOM   4901  O   ARG B 316     213.685 113.415  69.361  1.00  0.00           O  
ATOM   4902  CB  ARG B 316     216.937 112.878  69.383  1.00  0.00           C  
ATOM   4903  CG  ARG B 316     217.956 111.821  68.986  1.00  0.00           C  
ATOM   4904  CD  ARG B 316     218.858 111.478  70.114  1.00  0.00           C  
ATOM   4905  NE  ARG B 316     219.821 110.450  69.746  1.00  0.00           N  
ATOM   4906  CZ  ARG B 316     221.080 110.694  69.335  1.00  0.00           C  
ATOM   4907  NH1 ARG B 316     221.515 111.931  69.246  1.00  0.00           N  
ATOM   4908  NH2 ARG B 316     221.878 109.688  69.022  1.00  0.00           N  
ATOM   4909  H   ARG B 316     217.357 114.095  67.188  1.00  0.00           H  
ATOM   4910  HA  ARG B 316     215.415 112.180  68.039  1.00  0.00           H  
ATOM   4911 1HB  ARG B 316     217.480 113.804  69.572  1.00  0.00           H  
ATOM   4912 2HB  ARG B 316     216.486 112.564  70.324  1.00  0.00           H  
ATOM   4913 1HG  ARG B 316     217.437 110.915  68.673  1.00  0.00           H  
ATOM   4914 2HG  ARG B 316     218.564 112.194  68.160  1.00  0.00           H  
ATOM   4915 1HD  ARG B 316     219.410 112.366  70.421  1.00  0.00           H  
ATOM   4916 2HD  ARG B 316     218.269 111.108  70.951  1.00  0.00           H  
ATOM   4917  HE  ARG B 316     219.521 109.486  69.803  1.00  0.00           H  
ATOM   4918 1HH1 ARG B 316     220.905 112.700  69.485  1.00  0.00           H  
ATOM   4919 2HH1 ARG B 316     222.459 112.113  68.939  1.00  0.00           H  
ATOM   4920 1HH2 ARG B 316     221.543 108.736  69.092  1.00  0.00           H  
ATOM   4921 2HH2 ARG B 316     222.822 109.870  68.716  1.00  0.00           H  
ATOM   4922  N   LYS B 317     214.959 115.254  69.123  1.00  0.00           N  
ATOM   4923  CA  LYS B 317     213.932 116.170  69.601  1.00  0.00           C  
ATOM   4924  C   LYS B 317     212.714 116.156  68.686  1.00  0.00           C  
ATOM   4925  O   LYS B 317     211.575 116.147  69.151  1.00  0.00           O  
ATOM   4926  CB  LYS B 317     214.491 117.589  69.713  1.00  0.00           C  
ATOM   4927  CG  LYS B 317     213.494 118.619  70.230  1.00  0.00           C  
ATOM   4928  CD  LYS B 317     214.097 120.015  70.241  1.00  0.00           C  
ATOM   4929  CE  LYS B 317     213.113 121.040  70.783  1.00  0.00           C
[truncated: 290,611 more chars]
