# Supplementary material for: Reconfigurable asymmetric protein assemblies through implicit negative design
Source: Science. Author manuscript; Available in PMC 2023 Jan 27. (PMC9881579; doi:10.1126/science.abj7662)
Supplement: Data S2 [file NIHMS1843281-supplement-Data_S2.gz › without_all_supplement_resubmit_20211001/components/bivalent/DF0.pdb]

HEADER                                            28-MAY-21   XXXX              
EXPDTA    THEORETICAL MODEL                                                     
REMARK 220                                                                      
REMARK 220 EXPERIMENTAL DETAILS                                                 
REMARK 220  EXPERIMENT TYPE                : THEORETICAL MODELLING              
REMARK 220  DATE OF DATA COLLECTION        : 28-MAY-21                          
REMARK 220                                                                      
REMARK 220 REMARK: MODEL GENERATED BY ROSETTA                                   
REMARK 220  VERSION 2021.20+release.47c4f8c                                     
ATOM      1  N   SER A   1      24.968 -73.140 -26.649  1.00  0.00           N  
ATOM      2  CA  SER A   1      26.168 -73.967 -26.679  1.00  0.00           C  
ATOM      3  C   SER A   1      27.183 -73.506 -25.642  1.00  0.00           C  
ATOM      4  O   SER A   1      27.045 -72.428 -25.062  1.00  0.00           O  
ATOM      5  CB  SER A   1      26.792 -73.932 -28.060  1.00  0.00           C  
ATOM      6  OG  SER A   1      25.913 -74.446 -29.022  1.00  0.00           O  
ATOM      7 1H   SER A   1      24.320 -73.464 -27.338  1.00  0.00           H  
ATOM      8 2H   SER A   1      24.546 -73.196 -25.742  1.00  0.00           H  
ATOM      9 3H   SER A   1      25.213 -72.189 -26.843  1.00  0.00           H  
ATOM     10  HA  SER A   1      25.885 -74.996 -26.448  1.00  0.00           H  
ATOM     11 1HB  SER A   1      27.054 -72.906 -28.315  1.00  0.00           H  
ATOM     12 2HB  SER A   1      27.713 -74.514 -28.058  1.00  0.00           H  
ATOM     13  HG  SER A   1      26.201 -74.086 -29.864  1.00  0.00           H  
ATOM     14  N   SER A   2      28.205 -74.324 -25.409  1.00  0.00           N  
ATOM     15  CA  SER A   2      29.235 -73.998 -24.430  1.00  0.00           C  
ATOM     16  C   SER A   2      30.519 -73.545 -25.113  1.00  0.00           C  
ATOM     17  O   SER A   2      31.078 -74.263 -25.942  1.00  0.00           O  
ATOM     18  CB  SER A   2      29.516 -75.199 -23.548  1.00  0.00           C  
ATOM     19  OG  SER A   2      28.371 -75.578 -22.836  1.00  0.00           O  
ATOM     20  H   SER A   2      28.269 -75.192 -25.922  1.00  0.00           H  
ATOM     21  HA  SER A   2      28.868 -73.186 -23.802  1.00  0.00           H  
ATOM     22 1HB  SER A   2      29.856 -76.031 -24.164  1.00  0.00           H  
ATOM     23 2HB  SER A   2      30.318 -74.958 -22.852  1.00  0.00           H  
ATOM     24  HG  SER A   2      28.102 -76.426 -23.198  1.00  0.00           H  
ATOM     25  N   ILE A   3      30.982 -72.351 -24.761  1.00  0.00           N  
ATOM     26  CA  ILE A   3      32.146 -71.763 -25.414  1.00  0.00           C  
ATOM     27  C   ILE A   3      33.340 -71.715 -24.470  1.00  0.00           C  
ATOM     28  O   ILE A   3      33.246 -71.194 -23.360  1.00  0.00           O  
ATOM     29  CB  ILE A   3      31.832 -70.343 -25.919  1.00  0.00           C  
ATOM     30  CG1 ILE A   3      30.729 -70.385 -26.980  1.00  0.00           C  
ATOM     31  CG2 ILE A   3      33.087 -69.689 -26.478  1.00  0.00           C  
ATOM     32  CD1 ILE A   3      30.190 -69.024 -27.355  1.00  0.00           C  
ATOM     33  H   ILE A   3      30.515 -71.836 -24.029  1.00  0.00           H  
ATOM     34  HA  ILE A   3      32.408 -72.379 -26.275  1.00  0.00           H  
ATOM     35  HB  ILE A   3      31.455 -69.739 -25.095  1.00  0.00           H  
ATOM     36 1HG1 ILE A   3      31.109 -70.863 -27.882  1.00  0.00           H  
ATOM     37 2HG1 ILE A   3      29.898 -70.991 -26.616  1.00  0.00           H  
ATOM     38 1HG2 ILE A   3      32.847 -68.686 -26.831  1.00  0.00           H  
ATOM     39 2HG2 ILE A   3      33.843 -69.627 -25.696  1.00  0.00           H  
ATOM     40 3HG2 ILE A   3      33.469 -70.284 -27.307  1.00  0.00           H  
ATOM     41 1HD1 ILE A   3      29.412 -69.136 -28.110  1.00  0.00           H  
ATOM     42 2HD1 ILE A   3      29.771 -68.542 -26.471  1.00  0.00           H  
ATOM     43 3HD1 ILE A   3      30.997 -68.411 -27.754  1.00  0.00           H  
ATOM     44  N   PHE A   4      34.467 -72.251 -24.927  1.00  0.00           N  
ATOM     45  CA  PHE A   4      35.713 -72.172 -24.173  1.00  0.00           C  
ATOM     46  C   PHE A   4      36.634 -71.100 -24.741  1.00  0.00           C  
ATOM     47  O   PHE A   4      36.891 -71.069 -25.943  1.00  0.00           O  
ATOM     48  CB  PHE A   4      36.429 -73.524 -24.182  1.00  0.00           C  
ATOM     49  CG  PHE A   4      35.637 -74.634 -23.551  1.00  0.00           C  
ATOM     50  CD1 PHE A   4      34.689 -75.332 -24.284  1.00  0.00           C  
ATOM     51  CD2 PHE A   4      35.837 -74.981 -22.223  1.00  0.00           C  
ATOM     52  CE1 PHE A   4      33.959 -76.353 -23.705  1.00  0.00           C  
ATOM     53  CE2 PHE A   4      35.110 -76.001 -21.642  1.00  0.00           C  
ATOM     54  CZ  PHE A   4      34.170 -76.688 -22.384  1.00  0.00           C  
ATOM     55  H   PHE A   4      34.463 -72.713 -25.824  1.00  0.00           H  
ATOM     56  HA  PHE A   4      35.479 -71.910 -23.142  1.00  0.00           H  
ATOM     57 1HB  PHE A   4      36.655 -73.809 -25.208  1.00  0.00           H  
ATOM     58 2HB  PHE A   4      37.376 -73.437 -23.650  1.00  0.00           H  
ATOM     59  HD1 PHE A   4      34.523 -75.068 -25.329  1.00  0.00           H  
ATOM     60  HD2 PHE A   4      36.579 -74.438 -21.637  1.00  0.00           H  
ATOM     61  HE1 PHE A   4      33.217 -76.893 -24.292  1.00  0.00           H  
ATOM     62  HE2 PHE A   4      35.277 -76.265 -20.598  1.00  0.00           H  
ATOM     63  HZ  PHE A   4      33.594 -77.492 -21.927  1.00  0.00           H  
ATOM     64  N   LEU A   5      37.122 -70.222 -23.871  1.00  0.00           N  
ATOM     65  CA  LEU A   5      37.988 -69.128 -24.295  1.00  0.00           C  
ATOM     66  C   LEU A   5      39.420 -69.344 -23.825  1.00  0.00           C  
ATOM     67  O   LEU A   5      39.715 -69.242 -22.634  1.00  0.00           O  
ATOM     68  CB  LEU A   5      37.461 -67.794 -23.753  1.00  0.00           C  
ATOM     69  CG  LEU A   5      36.002 -67.466 -24.096  1.00  0.00           C  
ATOM     70  CD1 LEU A   5      35.574 -66.210 -23.348  1.00  0.00           C  
ATOM     71  CD2 LEU A   5      35.863 -67.281 -25.599  1.00  0.00           C  
ATOM     72  H   LEU A   5      36.896 -70.317 -22.892  1.00  0.00           H  
ATOM     73  HA  LEU A   5      37.991 -69.092 -25.385  1.00  0.00           H  
ATOM     74 1HB  LEU A   5      37.553 -67.799 -22.668  1.00  0.00           H  
ATOM     75 2HB  LEU A   5      38.083 -66.989 -24.145  1.00  0.00           H  
ATOM     76  HG  LEU A   5      35.359 -68.284 -23.770  1.00  0.00           H  
ATOM     77 1HD1 LEU A   5      34.538 -65.977 -23.591  1.00  0.00           H  
ATOM     78 2HD1 LEU A   5      35.665 -66.378 -22.274  1.00  0.00           H  
ATOM     79 3HD1 LEU A   5      36.212 -65.377 -23.641  1.00  0.00           H  
ATOM     80 1HD2 LEU A   5      34.826 -67.048 -25.843  1.00  0.00           H  
ATOM     81 2HD2 LEU A   5      36.505 -66.462 -25.926  1.00  0.00           H  
ATOM     82 3HD2 LEU A   5      36.159 -68.198 -26.108  1.00  0.00           H  
ATOM     83  N   LEU A   6      40.307 -69.658 -24.763  1.00  0.00           N  
ATOM     84  CA  LEU A   6      41.702 -69.926 -24.439  1.00  0.00           C  
ATOM     85  C   LEU A   6      42.589 -68.738 -24.788  1.00  0.00           C  
ATOM     86  O   LEU A   6      42.851 -68.471 -25.960  1.00  0.00           O  
ATOM     87  CB  LEU A   6      42.189 -71.173 -25.189  1.00  0.00           C  
ATOM     88  CG  LEU A   6      41.714 -72.517 -24.623  1.00  0.00           C  
ATOM     89  CD1 LEU A   6      40.408 -72.918 -25.294  1.00  0.00           C  
ATOM     90  CD2 LEU A   6      42.789 -73.570 -24.846  1.00  0.00           C  
ATOM     91  H   LEU A   6      40.006 -69.732 -25.724  1.00  0.00           H  
ATOM     92  HA  LEU A   6      41.781 -70.107 -23.367  1.00  0.00           H  
ATOM     93 1HB  LEU A   6      41.851 -71.111 -26.222  1.00  0.00           H  
ATOM     94 2HB  LEU A   6      43.279 -71.178 -25.184  1.00  0.00           H  
ATOM     95  HG  LEU A   6      41.522 -72.415 -23.554  1.00  0.00           H  
ATOM     96 1HD1 LEU A   6      40.070 -73.874 -24.892  1.00  0.00           H  
ATOM     97 2HD1 LEU A   6      39.651 -72.157 -25.102  1.00  0.00           H  
ATOM     98 3HD1 LEU A   6      40.565 -73.012 -26.368  1.00  0.00           H  
ATOM     99 1HD2 LEU A   6      42.452 -74.526 -24.443  1.00  0.00           H  
ATOM    100 2HD2 LEU A   6      42.981 -73.674 -25.914  1.00  0.00           H  
ATOM    101 3HD2 LEU A   6      43.706 -73.267 -24.340  1.00  0.00           H  
ATOM    102  N   SER A   7      43.053 -68.022 -23.769  1.00  0.00           N  
ATOM    103  CA  SER A   7      43.895 -66.855 -23.996  1.00  0.00           C  
ATOM    104  C   SER A   7      45.370 -67.197 -23.812  1.00  0.00           C  
ATOM    105  O   SER A   7      45.715 -68.086 -23.036  1.00  0.00           O  
ATOM    106  CB  SER A   7      43.503 -65.737 -23.049  1.00  0.00           C  
ATOM    107  OG  SER A   7      44.366 -64.641 -23.182  1.00  0.00           O  
ATOM    108  H   SER A   7      42.821 -68.292 -22.824  1.00  0.00           H  
ATOM    109  HA  SER A   7      43.754 -66.520 -25.023  1.00  0.00           H  
ATOM    110 1HB  SER A   7      42.480 -65.426 -23.258  1.00  0.00           H  
ATOM    111 2HB  SER A   7      43.531 -66.103 -22.024  1.00  0.00           H  
ATOM    112  HG  SER A   7      45.250 -65.007 -23.256  1.00  0.00           H  
ATOM    113  N   ASN A   8      46.231 -66.478 -24.529  1.00  0.00           N  
ATOM    114  CA  ASN A   8      47.674 -66.660 -24.423  1.00  0.00           C  
ATOM    115  C   ASN A   8      48.064 -68.110 -24.671  1.00  0.00           C  
ATOM    116  O   ASN A   8      48.863 -68.682 -23.930  1.00  0.00           O  
ATOM    117  CB  ASN A   8      48.174 -66.197 -23.067  1.00  0.00           C  
ATOM    118  CG  ASN A   8      47.992 -64.719 -22.858  1.00  0.00           C  
ATOM    119  OD1 ASN A   8      48.431 -63.905 -23.677  1.00  0.00           O  
ATOM    120  ND2 ASN A   8      47.352 -64.358 -21.775  1.00  0.00           N  
ATOM    121  H   ASN A   8      45.872 -65.780 -25.165  1.00  0.00           H  
ATOM    122  HA  ASN A   8      48.155 -66.059 -25.195  1.00  0.00           H  
ATOM    123 1HB  ASN A   8      47.641 -66.732 -22.280  1.00  0.00           H  
ATOM    124 2HB  ASN A   8      49.233 -66.438 -22.968  1.00  0.00           H  
ATOM    125 1HD2 ASN A   8      47.201 -63.388 -21.583  1.00  0.00           H  
ATOM    126 2HD2 ASN A   8      47.014 -65.051 -21.139  1.00  0.00           H  
ATOM    127  N   VAL A   9      47.501 -68.703 -25.720  1.00  0.00           N  
ATOM    128  CA  VAL A   9      47.666 -70.132 -25.957  1.00  0.00           C  
ATOM    129  C   VAL A   9      48.487 -70.390 -27.214  1.00  0.00           C  
ATOM    130  O   VAL A   9      48.223 -69.817 -28.272  1.00  0.00           O  
ATOM    131  CB  VAL A   9      46.293 -70.814 -26.096  1.00  0.00           C  
ATOM    132  CG1 VAL A   9      45.520 -70.224 -27.266  1.00  0.00           C  
ATOM    133  CG2 VAL A   9      46.475 -72.314 -26.271  1.00  0.00           C  
ATOM    134  H   VAL A   9      46.937 -68.150 -26.350  1.00  0.00           H  
ATOM    135  HA  VAL A   9      48.195 -70.566 -25.109  1.00  0.00           H  
ATOM    136  HB  VAL A   9      45.709 -70.621 -25.195  1.00  0.00           H  
ATOM    137 1HG1 VAL A   9      44.551 -70.718 -27.349  1.00  0.00           H  
ATOM    138 2HG1 VAL A   9      45.370 -69.157 -27.102  1.00  0.00           H  
ATOM    139 3HG1 VAL A   9      46.083 -70.375 -28.187  1.00  0.00           H  
ATOM    140 1HG2 VAL A   9      45.499 -72.790 -26.367  1.00  0.00           H  
ATOM    141 2HG2 VAL A   9      47.063 -72.507 -27.168  1.00  0.00           H  
ATOM    142 3HG2 VAL A   9      46.993 -72.722 -25.403  1.00  0.00           H  
ATOM    143  N   SER A  10      49.483 -71.267 -27.091  1.00  0.00           N  
ATOM    144  CA  SER A  10      50.368 -71.610 -28.198  1.00  0.00           C  
ATOM    145  C   SER A  10      49.700 -72.586 -29.157  1.00  0.00           C  
ATOM    146  O   SER A  10      48.692 -73.203 -28.816  1.00  0.00           O  
ATOM    147  CB  SER A  10      51.656 -72.210 -27.668  1.00  0.00           C  
ATOM    148  OG  SER A  10      51.425 -73.466 -27.093  1.00  0.00           O  
ATOM    149  H   SER A  10      49.627 -71.716 -26.197  1.00  0.00           H  
ATOM    150  HA  SER A  10      50.605 -70.697 -28.746  1.00  0.00           H  
ATOM    151 1HB  SER A  10      52.375 -72.305 -28.482  1.00  0.00           H  
ATOM    152 2HB  SER A  10      52.091 -71.543 -26.925  1.00  0.00           H  
ATOM    153  HG  SER A  10      52.248 -73.716 -26.664  1.00  0.00           H  
ATOM    154  N   GLU A  11      50.270 -72.732 -30.351  1.00  0.00           N  
ATOM    155  CA  GLU A  11      49.722 -73.641 -31.351  1.00  0.00           C  
ATOM    156  C   GLU A  11      49.727 -75.079 -30.848  1.00  0.00           C  
ATOM    157  O   GLU A  11      48.758 -75.812 -31.049  1.00  0.00           O  
ATOM    158  CB  GLU A  11      50.519 -73.543 -32.655  1.00  0.00           C  
ATOM    159  CG  GLU A  11      50.064 -74.505 -33.744  1.00  0.00           C  
ATOM    160  CD  GLU A  11      48.647 -74.267 -34.179  1.00  0.00           C  
ATOM    161  OE1 GLU A  11      48.175 -73.166 -34.025  1.00  0.00           O  
ATOM    162  OE2 GLU A  11      48.033 -75.187 -34.667  1.00  0.00           O  
ATOM    163  H   GLU A  11      51.096 -72.197 -30.572  1.00  0.00           H  
ATOM    164  HA  GLU A  11      48.689 -73.356 -31.551  1.00  0.00           H  
ATOM    165 1HB  GLU A  11      50.445 -72.530 -33.051  1.00  0.00           H  
ATOM    166 2HB  GLU A  11      51.572 -73.741 -32.452  1.00  0.00           H  
ATOM    167 1HG  GLU A  11      50.721 -74.397 -34.605  1.00  0.00           H  
ATOM    168 2HG  GLU A  11      50.160 -75.526 -33.374  1.00  0.00           H  
ATOM    169  N   GLU A  12      50.811 -75.480 -30.195  1.00  0.00           N  
ATOM    170  CA  GLU A  12      50.893 -76.819 -29.623  1.00  0.00           C  
ATOM    171  C   GLU A  12      49.827 -77.025 -28.556  1.00  0.00           C  
ATOM    172  O   GLU A  12      49.190 -78.077 -28.488  1.00  0.00           O  
ATOM    173  CB  GLU A  12      52.281 -77.060 -29.025  1.00  0.00           C  
ATOM    174  CG  GLU A  12      53.395 -77.189 -30.054  1.00  0.00           C  
ATOM    175  CD  GLU A  12      54.753 -77.349 -29.430  1.00  0.00           C  
ATOM    176  OE1 GLU A  12      54.854 -77.221 -28.233  1.00  0.00           O  
ATOM    177  OE2 GLU A  12      55.690 -77.601 -30.150  1.00  0.00           O  
ATOM    178  H   GLU A  12      51.588 -74.843 -30.078  1.00  0.00           H  
ATOM    179  HA  GLU A  12      50.723 -77.545 -30.418  1.00  0.00           H  
ATOM    180 1HB  GLU A  12      52.537 -76.238 -28.356  1.00  0.00           H  
ATOM    181 2HB  GLU A  12      52.267 -77.974 -28.431  1.00  0.00           H  
ATOM    182 1HG  GLU A  12      53.194 -78.054 -30.686  1.00  0.00           H  
ATOM    183 2HG  GLU A  12      53.394 -76.303 -30.688  1.00  0.00           H  
ATOM    184  N   ALA A  13      49.634 -76.005 -27.729  1.00  0.00           N  
ATOM    185  CA  ALA A  13      48.598 -76.025 -26.705  1.00  0.00           C  
ATOM    186  C   ALA A  13      47.208 -76.062 -27.329  1.00  0.00           C  
ATOM    187  O   ALA A  13      46.326 -76.775 -26.849  1.00  0.00           O  
ATOM    188  CB  ALA A  13      48.734 -74.819 -25.787  1.00  0.00           C  
ATOM    189  H   ALA A  13      50.223 -75.188 -27.817  1.00  0.00           H  
ATOM    190  HA  ALA A  13      48.721 -76.928 -26.107  1.00  0.00           H  
ATOM    191 1HB  ALA A  13      47.953 -74.849 -25.028  1.00  0.00           H  
ATOM    192 2HB  ALA A  13      49.711 -74.838 -25.304  1.00  0.00           H  
ATOM    193 3HB  ALA A  13      48.637 -73.905 -26.372  1.00  0.00           H  
ATOM    194  N   ARG A  14      47.017 -75.296 -28.404  1.00  0.00           N  
ATOM    195  CA  ARG A  14      45.739 -75.280 -29.107  1.00  0.00           C  
ATOM    196  C   ARG A  14      45.388 -76.664 -29.641  1.00  0.00           C  
ATOM    197  O   ARG A  14      44.236 -77.088 -29.556  1.00  0.00           O  
ATOM    198  CB  ARG A  14      45.774 -74.287 -30.259  1.00  0.00           C  
ATOM    199  CG  ARG A  14      45.680 -72.827 -29.849  1.00  0.00           C  
ATOM    200  CD  ARG A  14      45.383 -71.949 -31.008  1.00  0.00           C  
ATOM    201  NE  ARG A  14      46.547 -71.762 -31.860  1.00  0.00           N  
ATOM    202  CZ  ARG A  14      47.460 -70.785 -31.704  1.00  0.00           C  
ATOM    203  NH1 ARG A  14      47.332 -69.915 -30.727  1.00  0.00           N  
ATOM    204  NH2 ARG A  14      48.485 -70.700 -32.534  1.00  0.00           N  
ATOM    205  H   ARG A  14      47.770 -74.715 -28.740  1.00  0.00           H  
ATOM    206  HA  ARG A  14      44.961 -74.984 -28.403  1.00  0.00           H  
ATOM    207 1HB  ARG A  14      46.699 -74.414 -30.819  1.00  0.00           H  
ATOM    208 2HB  ARG A  14      44.948 -74.493 -30.940  1.00  0.00           H  
ATOM    209 1HG  ARG A  14      44.883 -72.705 -29.115  1.00  0.00           H  
ATOM    210 2HG  ARG A  14      46.628 -72.509 -29.412  1.00  0.00           H  
ATOM    211 1HD  ARG A  14      44.590 -72.395 -31.608  1.00  0.00           H  
ATOM    212 2HD  ARG A  14      45.062 -70.971 -30.652  1.00  0.00           H  
ATOM    213  HE  ARG A  14      46.680 -72.413 -32.624  1.00  0.00           H  
ATOM    214 1HH1 ARG A  14      46.547 -69.979 -30.093  1.00  0.00           H  
ATOM    215 2HH1 ARG A  14      48.016 -69.182 -30.610  1.00  0.00           H  
ATOM    216 1HH2 ARG A  14      48.584 -71.370 -33.285  1.00  0.00           H  
ATOM    217 2HH2 ARG A  14      49.170 -69.968 -32.417  1.00  0.00           H  
ATOM    218  N   GLN A  15      46.382 -77.356 -30.191  1.00  0.00           N  
ATOM    219  CA  GLN A  15      46.172 -78.682 -30.761  1.00  0.00           C  
ATOM    220  C   GLN A  15      45.768 -79.685 -29.690  1.00  0.00           C  
ATOM    221  O   GLN A  15      44.918 -80.543 -29.926  1.00  0.00           O  
ATOM    222  CB  GLN A  15      47.438 -79.162 -31.478  1.00  0.00           C  
ATOM    223  CG  GLN A  15      47.729 -78.438 -32.780  1.00  0.00           C  
ATOM    224  CD  GLN A  15      49.049 -78.864 -33.395  1.00  0.00           C  
ATOM    225  OE1 GLN A  15      49.589 -79.923 -33.069  1.00  0.00           O  
ATOM    226  NE2 GLN A  15      49.575 -78.038 -34.293  1.00  0.00           N  
ATOM    227  H   GLN A  15      47.308 -76.951 -30.218  1.00  0.00           H  
ATOM    228  HA  GLN A  15      45.360 -78.621 -31.486  1.00  0.00           H  
ATOM    229 1HB  GLN A  15      48.299 -79.035 -30.821  1.00  0.00           H  
ATOM    230 2HB  GLN A  15      47.348 -80.226 -31.697  1.00  0.00           H  
ATOM    231 1HG  GLN A  15      46.934 -78.655 -33.490  1.00  0.00           H  
ATOM    232 2HG  GLN A  15      47.774 -77.366 -32.584  1.00  0.00           H  
ATOM    233 1HE2 GLN A  15      50.444 -78.265 -34.734  1.00  0.00           H  
ATOM    234 2HE2 GLN A  15      49.104 -77.189 -34.530  1.00  0.00           H  
ATOM    235  N   ARG A  16      46.375 -79.575 -28.511  1.00  0.00           N  
ATOM    236  CA  ARG A  16      46.020 -80.436 -27.390  1.00  0.00           C  
ATOM    237  C   ARG A  16      44.579 -80.210 -26.956  1.00  0.00           C  
ATOM    238  O   ARG A  16      43.822 -81.160 -26.753  1.00  0.00           O  
ATOM    239  CB  ARG A  16      46.948 -80.187 -26.210  1.00  0.00           C  
ATOM    240  CG  ARG A  16      48.362 -80.715 -26.384  1.00  0.00           C  
ATOM    241  CD  ARG A  16      49.069 -80.832 -25.083  1.00  0.00           C  
ATOM    242  NE  ARG A  16      49.282 -79.533 -24.464  1.00  0.00           N  
ATOM    243  CZ  ARG A  16      50.364 -78.757 -24.668  1.00  0.00           C  
ATOM    244  NH1 ARG A  16      51.319 -79.160 -25.477  1.00  0.00           N  
ATOM    245  NH2 ARG A  16      50.465 -77.589 -24.057  1.00  0.00           N  
ATOM    246  H   ARG A  16      47.097 -78.878 -28.389  1.00  0.00           H  
ATOM    247  HA  ARG A  16      46.128 -81.475 -27.704  1.00  0.00           H  
ATOM    248 1HB  ARG A  16      47.016 -79.116 -26.022  1.00  0.00           H  
ATOM    249 2HB  ARG A  16      46.530 -80.650 -25.314  1.00  0.00           H  
ATOM    250 1HG  ARG A  16      48.327 -81.703 -26.845  1.00  0.00           H  
ATOM    251 2HG  ARG A  16      48.927 -80.036 -27.022  1.00  0.00           H  
ATOM    252 1HD  ARG A  16      48.477 -81.442 -24.400  1.00  0.00           H  
ATOM    253 2HD  ARG A  16      50.041 -81.299 -25.237  1.00  0.00           H  
ATOM    254  HE  ARG A  16      48.569 -79.190 -23.835  1.00  0.00           H  
ATOM    255 1HH1 ARG A  16      51.242 -80.051 -25.944  1.00  0.00           H  
ATOM    256 2HH1 ARG A  16      52.130 -78.577 -25.631  1.00  0.00           H  
ATOM    257 1HH2 ARG A  16      49.730 -77.279 -23.435  1.00  0.00           H  
ATOM    258 2HH2 ARG A  16      51.275 -77.007 -24.211  1.00  0.00           H  
ATOM    259  N   ALA A  17      44.205 -78.942 -26.823  1.00  0.00           N  
ATOM    260  CA  ALA A  17      42.850 -78.572 -26.438  1.00  0.00           C  
ATOM    261  C   ALA A  17      41.839 -79.008 -27.491  1.00  0.00           C  
ATOM    262  O   ALA A  17      40.763 -79.508 -27.164  1.00  0.00           O  
ATOM    263  CB  ALA A  17      42.757 -77.071 -26.205  1.00  0.00           C  
ATOM    264  H   ALA A  17      44.886 -78.211 -26.990  1.00  0.00           H  
ATOM    265  HA  ALA A  17      42.605 -79.075 -25.503  1.00  0.00           H  
ATOM    266 1HB  ALA A  17      41.737 -76.810 -25.917  1.00  0.00           H  
ATOM    267 2HB  ALA A  17      43.443 -76.783 -25.408  1.00  0.00           H  
ATOM    268 3HB  ALA A  17      43.021 -76.543 -27.119  1.00  0.00           H  
ATOM    269  N   GLU A  18      42.199 -78.817 -28.756  1.00  0.00           N  
ATOM    270  CA  GLU A  18      41.330 -79.146 -29.878  1.00  0.00           C  
ATOM    271  C   GLU A  18      41.062 -80.644 -29.948  1.00  0.00           C  
ATOM    272  O   GLU A  18      39.910 -81.072 -30.017  1.00  0.00           O  
ATOM    273  CB  GLU A  18      41.952 -78.667 -31.192  1.00  0.00           C  
ATOM    274  CG  GLU A  18      41.189 -79.090 -32.439  1.00  0.00           C  
ATOM    275  CD  GLU A  18      41.730 -78.467 -33.695  1.00  0.00           C  
ATOM    276  OE1 GLU A  18      42.651 -77.691 -33.602  1.00  0.00           O  
ATOM    277  OE2 GLU A  18      41.222 -78.767 -34.750  1.00  0.00           O  
ATOM    278  H   GLU A  18      43.114 -78.432 -28.953  1.00  0.00           H  
ATOM    279  HA  GLU A  18      40.375 -78.638 -29.735  1.00  0.00           H  
ATOM    280 1HB  GLU A  18      42.013 -77.579 -31.190  1.00  0.00           H  
ATOM    281 2HB  GLU A  18      42.968 -79.052 -31.275  1.00  0.00           H  
ATOM    282 1HG  GLU A  18      41.241 -80.175 -32.534  1.00  0.00           H  
ATOM    283 2HG  GLU A  18      40.142 -78.813 -32.323  1.00  0.00           H  
ATOM    284  N   GLU A  19      42.131 -81.434 -29.928  1.00  0.00           N  
ATOM    285  CA  GLU A  19      42.029 -82.878 -30.098  1.00  0.00           C  
ATOM    286  C   GLU A  19      41.258 -83.515 -28.947  1.00  0.00           C  
ATOM    287  O   GLU A  19      40.444 -84.411 -29.160  1.00  0.00           O  
ATOM    288  CB  GLU A  19      43.422 -83.502 -30.200  1.00  0.00           C  
ATOM    289  CG  GLU A  19      43.422 -85.013 -30.389  1.00  0.00           C  
ATOM    290  CD  GLU A  19      42.843 -85.437 -31.709  1.00  0.00           C  
ATOM    291  OE1 GLU A  19      42.774 -84.620 -32.596  1.00  0.00           O  
ATOM    292  OE2 GLU A  19      42.469 -86.580 -31.832  1.00  0.00           O  
ATOM    293  H   GLU A  19      43.044 -81.023 -29.796  1.00  0.00           H  
ATOM    294  HA  GLU A  19      41.485 -83.080 -31.022  1.00  0.00           H  
ATOM    295 1HB  GLU A  19      43.958 -83.060 -31.040  1.00  0.00           H  
ATOM    296 2HB  GLU A  19      43.988 -83.278 -29.296  1.00  0.00           H  
ATOM    297 1HG  GLU A  19      44.447 -85.377 -30.320  1.00  0.00           H  
ATOM    298 2HG  GLU A  19      42.849 -85.469 -29.583  1.00  0.00           H  
ATOM    299  N   TYR A  20      41.530 -83.053 -27.732  1.00  0.00           N  
ATOM    300  CA  TYR A  20      40.873 -83.578 -26.541  1.00  0.00           C  
ATOM    301  C   TYR A  20      39.360 -83.450 -26.644  1.00  0.00           C  
ATOM    302  O   TYR A  20      38.633 -84.430 -26.476  1.00  0.00           O  
ATOM    303  CB  TYR A  20      41.382 -82.861 -25.289  1.00  0.00           C  
ATOM    304  CG  TYR A  20      40.813 -83.410 -23.998  1.00  0.00           C  
ATOM    305  CD1 TYR A  20      41.329 -84.577 -23.455  1.00  0.00           C  
ATOM    306  CD2 TYR A  20      39.778 -82.745 -23.359  1.00  0.00           C  
ATOM    307  CE1 TYR A  20      40.810 -85.078 -22.276  1.00  0.00           C  
ATOM    308  CE2 TYR A  20      39.259 -83.246 -22.181  1.00  0.00           C  
ATOM    309  CZ  TYR A  20      39.771 -84.408 -21.640  1.00  0.00           C  
ATOM    310  OH  TYR A  20      39.255 -84.907 -20.466  1.00  0.00           O  
ATOM    311  H   TYR A  20      42.219 -82.322 -27.624  1.00  0.00           H  
ATOM    312  HA  TYR A  20      41.108 -84.639 -26.456  1.00  0.00           H  
ATOM    313 1HB  TYR A  20      42.469 -82.938 -25.241  1.00  0.00           H  
ATOM    314 2HB  TYR A  20      41.130 -81.803 -25.348  1.00  0.00           H  
ATOM    315  HD1 TYR A  20      42.143 -85.100 -23.957  1.00  0.00           H  
ATOM    316  HD2 TYR A  20      39.372 -81.828 -23.787  1.00  0.00           H  
ATOM    317  HE1 TYR A  20      41.215 -85.995 -21.849  1.00  0.00           H  
ATOM    318  HE2 TYR A  20      38.444 -82.724 -21.679  1.00  0.00           H  
ATOM    319  HH  TYR A  20      38.566 -84.319 -20.146  1.00  0.00           H  
ATOM    320  N   VAL A  21      38.887 -82.238 -26.924  1.00  0.00           N  
ATOM    321  CA  VAL A  21      37.457 -81.998 -27.070  1.00  0.00           C  
ATOM    322  C   VAL A  21      36.890 -82.754 -28.268  1.00  0.00           C  
ATOM    323  O   VAL A  21      35.806 -83.328 -28.181  1.00  0.00           O  
ATOM    324  CB  VAL A  21      37.183 -80.492 -27.240  1.00  0.00           C  
ATOM    325  CG1 VAL A  21      35.718 -80.251 -27.574  1.00  0.00           C  
ATOM    326  CG2 VAL A  21      37.578 -79.747 -25.974  1.00  0.00           C  
ATOM    327  H   VAL A  21      39.532 -81.469 -27.032  1.00  0.00           H  
ATOM    328  HA  VAL A  21      36.952 -82.343 -26.168  1.00  0.00           H  
ATOM    329  HB  VAL A  21      37.769 -80.118 -28.080  1.00  0.00           H  
ATOM    330 1HG1 VAL A  21      35.543 -79.181 -27.691  1.00  0.00           H  
ATOM    331 2HG1 VAL A  21      35.468 -80.763 -28.502  1.00  0.00           H  
ATOM    332 3HG1 VAL A  21      35.094 -80.634 -26.767  1.00  0.00           H  
ATOM    333 1HG2 VAL A  21      37.382 -78.683 -26.102  1.00  0.00           H  
ATOM    334 2HG2 VAL A  21      36.995 -80.125 -25.133  1.00  0.00           H  
ATOM    335 3HG2 VAL A  21      38.639 -79.900 -25.778  1.00  0.00           H  
ATOM    336  N   ARG A  22      37.632 -82.769 -29.374  1.00  0.00           N  
ATOM    337  CA  ARG A  22      37.191 -83.477 -30.569  1.00  0.00           C  
ATOM    338  C   ARG A  22      36.927 -84.949 -30.270  1.00  0.00           C  
ATOM    339  O   ARG A  22      35.903 -85.495 -30.682  1.00  0.00           O  
ATOM    340  CB  ARG A  22      38.233 -83.366 -31.673  1.00  0.00           C  
ATOM    341  CG  ARG A  22      37.808 -83.943 -33.014  1.00  0.00           C  
ATOM    342  CD  ARG A  22      38.871 -83.788 -34.040  1.00  0.00           C  
ATOM    343  NE  ARG A  22      39.134 -82.390 -34.341  1.00  0.00           N  
ATOM    344  CZ  ARG A  22      38.382 -81.629 -35.160  1.00  0.00           C  
ATOM    345  NH1 ARG A  22      37.326 -82.143 -35.750  1.00  0.00           N  
ATOM    346  NH2 ARG A  22      38.706 -80.365 -35.370  1.00  0.00           N  
ATOM    347  H   ARG A  22      38.522 -82.290 -29.385  1.00  0.00           H  
ATOM    348  HA  ARG A  22      36.264 -83.023 -30.919  1.00  0.00           H  
ATOM    349 1HB  ARG A  22      38.485 -82.318 -31.830  1.00  0.00           H  
ATOM    350 2HB  ARG A  22      39.144 -83.880 -31.367  1.00  0.00           H  
ATOM    351 1HG  ARG A  22      37.592 -85.005 -32.901  1.00  0.00           H  
ATOM    352 2HG  ARG A  22      36.914 -83.426 -33.366  1.00  0.00           H  
ATOM    353 1HD  ARG A  22      39.794 -84.238 -33.678  1.00  0.00           H  
ATOM    354 2HD  ARG A  22      38.563 -84.283 -34.960  1.00  0.00           H  
ATOM    355  HE  ARG A  22      39.939 -81.959 -33.906  1.00  0.00           H  
ATOM    356 1HH1 ARG A  22      37.078 -83.110 -35.589  1.00  0.00           H  
ATOM    357 2HH1 ARG A  22      36.762 -81.573 -36.363  1.00  0.00           H  
ATOM    358 1HH2 ARG A  22      39.518 -79.969 -34.916  1.00  0.00           H  
ATOM    359 2HH2 ARG A  22      38.142 -79.795 -35.983  1.00  0.00           H  
ATOM    360  N   ARG A  23      37.850 -85.585 -29.554  1.00  0.00           N  
ATOM    361  CA  ARG A  23      37.705 -86.993 -29.206  1.00  0.00           C  
ATOM    362  C   ARG A  23      36.462 -87.225 -28.356  1.00  0.00           C  
ATOM    363  O   ARG A  23      35.749 -88.208 -28.547  1.00  0.00           O  
ATOM    364  CB  ARG A  23      38.932 -87.487 -28.453  1.00  0.00           C  
ATOM    365  CG  ARG A  23      40.179 -87.661 -29.305  1.00  0.00           C  
ATOM    366  CD  ARG A  23      41.342 -88.099 -28.493  1.00  0.00           C  
ATOM    367  NE  ARG A  23      42.553 -88.205 -29.292  1.00  0.00           N  
ATOM    368  CZ  ARG A  23      43.716 -88.724 -28.854  1.00  0.00           C  
ATOM    369  NH1 ARG A  23      43.811 -89.179 -27.624  1.00  0.00           N  
ATOM    370  NH2 ARG A  23      44.762 -88.776 -29.660  1.00  0.00           N  
ATOM    371  H   ARG A  23      38.674 -85.083 -29.250  1.00  0.00           H  
ATOM    372  HA  ARG A  23      37.608 -87.569 -30.126  1.00  0.00           H  
ATOM    373 1HB  ARG A  23      39.174 -86.787 -27.654  1.00  0.00           H  
ATOM    374 2HB  ARG A  23      38.712 -88.449 -27.990  1.00  0.00           H  
ATOM    375 1HG  ARG A  23      39.993 -88.413 -30.072  1.00  0.00           H  
ATOM    376 2HG  ARG A  23      40.430 -86.712 -29.781  1.00  0.00           H  
ATOM    377 1HD  ARG A  23      41.522 -87.378 -27.697  1.00  0.00           H  
ATOM    378 2HD  ARG A  23      41.135 -89.076 -28.058  1.00  0.00           H  
ATOM    379  HE  ARG A  23      42.518 -87.866 -30.244  1.00  0.00           H  
ATOM    380 1HH1 ARG A  23      43.011 -89.139 -27.008  1.00  0.00           H  
ATOM    381 2HH1 ARG A  23      44.683 -89.568 -27.295  1.00  0.00           H  
ATOM    382 1HH2 ARG A  23      44.689 -88.427 -30.606  1.00  0.00           H  
ATOM    383 2HH2 ARG A  23      45.633 -89.165 -29.331  1.00  0.00           H  
ATOM    384  N   ILE A  24      36.203 -86.308 -27.427  1.00  0.00           N  
ATOM    385  CA  ILE A  24      35.005 -86.387 -26.601  1.00  0.00           C  
ATOM    386  C   ILE A  24      33.744 -86.252 -27.444  1.00  0.00           C  
ATOM    387  O   ILE A  24      32.796 -87.019 -27.283  1.00  0.00           O  
ATOM    388  CB  ILE A  24      35.015 -85.297 -25.514  1.00  0.00           C  
ATOM    389  CG1 ILE A  24      36.100 -85.590 -24.474  1.00  0.00           C  
ATOM    390  CG2 ILE A  24      33.650 -85.196 -24.849  1.00  0.00           C  
ATOM    391  CD1 ILE A  24      36.360 -84.443 -23.524  1.00  0.00           C  
ATOM    392  H   ILE A  24      36.843 -85.535 -27.298  1.00  0.00           H  
ATOM    393  HA  ILE A  24      34.988 -87.359 -26.108  1.00  0.00           H  
ATOM    394  HB  ILE A  24      35.261 -84.336 -25.964  1.00  0.00           H  
ATOM    395 1HG1 ILE A  24      35.816 -86.462 -23.887  1.00  0.00           H  
ATOM    396 2HG1 ILE A  24      37.035 -85.829 -24.982  1.00  0.00           H  
ATOM    397 1HG2 ILE A  24      33.675 -84.422 -24.083  1.00  0.00           H  
ATOM    398 2HG2 ILE A  24      32.900 -84.943 -25.597  1.00  0.00           H  
ATOM    399 3HG2 ILE A  24      33.398 -86.153 -24.391  1.00  0.00           H  
ATOM    400 1HD1 ILE A  24      37.141 -84.726 -22.818  1.00  0.00           H  
ATOM    401 2HD1 ILE A  24      36.681 -83.567 -24.088  1.00  0.00           H  
ATOM    402 3HD1 ILE A  24      35.447 -84.210 -22.978  1.00  0.00           H  
ATOM    403  N   SER A  25      33.746 -85.272 -28.340  1.00  0.00           N  
ATOM    404  CA  SER A  25      32.603 -85.012 -29.209  1.00  0.00           C  
ATOM    405  C   SER A  25      32.321 -86.202 -30.118  1.00  0.00           C  
ATOM    406  O   SER A  25      31.174 -86.440 -30.498  1.00  0.00           O  
ATOM    407  CB  SER A  25      32.854 -83.773 -30.047  1.00  0.00           C  
ATOM    408  OG  SER A  25      33.836 -84.014 -31.017  1.00  0.00           O  
ATOM    409  H   SER A  25      34.561 -84.682 -28.422  1.00  0.00           H  
ATOM    410  HA  SER A  25      31.725 -84.842 -28.586  1.00  0.00           H  
ATOM    411 1HB  SER A  25      31.927 -83.467 -30.531  1.00  0.00           H  
ATOM    412 2HB  SER A  25      33.170 -82.956 -29.400  1.00  0.00           H  
ATOM    413  HG  SER A  25      34.336 -84.772 -30.705  1.00  0.00           H  
ATOM    414  N   LYS A  26      33.368 -86.940 -30.472  1.00  0.00           N  
ATOM    415  CA  LYS A  26      33.209 -88.158 -31.259  1.00  0.00           C  
ATOM    416  C   LYS A  26      32.466 -89.228 -30.472  1.00  0.00           C  
ATOM    417  O   LYS A  26      31.550 -89.868 -30.991  1.00  0.00           O  
ATOM    418  CB  LYS A  26      34.572 -88.687 -31.708  1.00  0.00           C  
ATOM    419  CG  LYS A  26      34.505 -89.926 -32.592  1.00  0.00           C  
ATOM    420  CD  LYS A  26      35.889 -90.337 -33.072  1.00  0.00           C  
ATOM    421  CE  LYS A  26      35.826 -91.582 -33.945  1.00  0.00           C  
ATOM    422  NZ  LYS A  26      37.173 -91.996 -34.422  1.00  0.00           N  
ATOM    423  H   LYS A  26      34.294 -86.653 -30.193  1.00  0.00           H  
ATOM    424  HA  LYS A  26      32.618 -87.923 -32.144  1.00  0.00           H  
ATOM    425 1HB  LYS A  26      35.100 -87.910 -32.261  1.00  0.00           H  
ATOM    426 2HB  LYS A  26      35.174 -88.932 -30.833  1.00  0.00           H  
ATOM    427 1HG  LYS A  26      34.065 -90.751 -32.030  1.00  0.00           H  
ATOM    428 2HG  LYS A  26      33.875 -89.723 -33.457  1.00  0.00           H  
ATOM    429 1HD  LYS A  26      36.332 -89.523 -33.647  1.00  0.00           H  
ATOM    430 2HD  LYS A  26      36.527 -90.541 -32.212  1.00  0.00           H  
ATOM    431 1HE  LYS A  26      35.387 -92.402 -33.377  1.00  0.00           H  
ATOM    432 2HE  LYS A  26      35.192 -91.388 -34.810  1.00  0.00           H  
ATOM    433 1HZ  LYS A  26      37.088 -92.823 -34.996  1.00  0.00           H  
ATOM    434 2HZ  LYS A  26      37.582 -91.250 -34.966  1.00  0.00           H  
ATOM    435 3HZ  LYS A  26      37.764 -92.198 -33.629  1.00  0.00           H  
ATOM    436  N   LYS A  27      32.861 -89.423 -29.218  1.00  0.00           N  
ATOM    437  CA  LYS A  27      32.224 -90.417 -28.361  1.00  0.00           C  
ATOM    438  C   LYS A  27      30.811 -89.994 -27.984  1.00  0.00           C  
ATOM    439  O   LYS A  27      29.901 -90.822 -27.935  1.00  0.00           O  
ATOM    440  CB  LYS A  27      33.057 -90.651 -27.100  1.00  0.00           C  
ATOM    441  CG  LYS A  27      34.387 -91.353 -27.345  1.00  0.00           C  
ATOM    442  CD  LYS A  27      35.177 -91.505 -26.054  1.00  0.00           C  
ATOM    443  CE  LYS A  27      36.515 -92.187 -26.301  1.00  0.00           C  
ATOM    444  NZ  LYS A  27      37.317 -92.308 -25.053  1.00  0.00           N  
ATOM    445  H   LYS A  27      33.630 -88.880 -28.852  1.00  0.00           H  
ATOM    446  HA  LYS A  27      32.155 -91.355 -28.911  1.00  0.00           H  
ATOM    447 1HB  LYS A  27      33.269 -89.694 -26.621  1.00  0.00           H  
ATOM    448 2HB  LYS A  27      32.487 -91.253 -26.392  1.00  0.00           H  
ATOM    449 1HG  LYS A  27      34.202 -92.342 -27.767  1.00  0.00           H  
ATOM    450 2HG  LYS A  27      34.976 -90.778 -28.058  1.00  0.00           H  
ATOM    451 1HD  LYS A  27      35.355 -90.521 -25.619  1.00  0.00           H  
ATOM    452 2HD  LYS A  27      34.603 -92.100 -25.344  1.00  0.00           H  
ATOM    453 1HE  LYS A  27      36.346 -93.183 -26.708  1.00  0.00           H  
ATOM    454 2HE  LYS A  27      37.087 -91.614 -27.030  1.00  0.00           H  
ATOM    455 1HZ  LYS A  27      38.194 -92.764 -25.260  1.00  0.00           H  
ATOM    456 2HZ  LYS A  27      37.496 -91.388 -24.677  1.00  0.00           H  
ATOM    457 3HZ  LYS A  27      36.805 -92.855 -24.376  1.00  0.00           H  
ATOM    458  N   GLU A  28      30.629 -88.705 -27.711  1.00  0.00           N  
ATOM    459  CA  GLU A  28      29.325 -88.184 -27.318  1.00  0.00           C  
ATOM    460  C   GLU A  28      28.381 -88.105 -28.509  1.00  0.00           C  
ATOM    461  O   GLU A  28      27.173 -88.296 -28.365  1.00  0.00           O  
ATOM    462  CB  GLU A  28      29.476 -86.800 -26.681  1.00  0.00           C  
ATOM    463  CG  GLU A  28      30.160 -86.803 -25.323  1.00  0.00           C  
ATOM    464  CD  GLU A  28      29.344 -87.482 -24.258  1.00  0.00           C  
ATOM    465  OE1 GLU A  28      28.162 -87.245 -24.202  1.00  0.00           O  
ATOM    466  OE2 GLU A  28      29.904 -88.238 -23.500  1.00  0.00           O  
ATOM    467  H   GLU A  28      31.415 -88.074 -27.761  1.00  0.00           H  
ATOM    468  HA  GLU A  28      28.888 -88.859 -26.583  1.00  0.00           H  
ATOM    469 1HB  GLU A  28      30.053 -86.155 -27.345  1.00  0.00           H  
ATOM    470 2HB  GLU A  28      28.491 -86.347 -26.559  1.00  0.00           H  
ATOM    471 1HG  GLU A  28      31.119 -87.316 -25.411  1.00  0.00           H  
ATOM    472 2HG  GLU A  28      30.357 -85.774 -25.023  1.00  0.00           H  
ATOM    473  N   GLY A  29      28.929 -87.822 -29.686  1.00  0.00           N  
ATOM    474  CA  GLY A  29      28.124 -87.662 -30.891  1.00  0.00           C  
ATOM    475  C   GLY A  29      27.634 -86.228 -31.042  1.00  0.00           C  
ATOM    476  O   GLY A  29      26.468 -85.993 -31.356  1.00  0.00           O  
ATOM    477  H   GLY A  29      29.932 -87.712 -29.750  1.00  0.00           H  
ATOM    478 1HA  GLY A  29      28.716 -87.942 -31.764  1.00  0.00           H  
ATOM    479 2HA  GLY A  29      27.272 -88.339 -30.852  1.00  0.00           H  
ATOM    480  N   THR A  30      28.529 -85.272 -30.804  1.00  0.00           N  
ATOM    481  CA  THR A  30      28.179 -83.860 -30.870  1.00  0.00           C  
ATOM    482  C   THR A  30      29.030 -83.129 -31.902  1.00  0.00           C  
ATOM    483  O   THR A  30      30.033 -83.654 -32.383  1.00  0.00           O  
ATOM    484  CB  THR A  30      28.338 -83.184 -29.496  1.00  0.00           C  
ATOM    485  OG1 THR A  30      29.721 -83.180 -29.120  1.00  0.00           O  
ATOM    486  CG2 THR A  30      27.532 -83.925 -28.441  1.00  0.00           C  
ATOM    487  H   THR A  30      29.476 -85.535 -30.566  1.00  0.00           H  
ATOM    488  HA  THR A  30      27.135 -83.776 -31.175  1.00  0.00           H  
ATOM    489  HB  THR A  30      27.988 -82.153 -29.554  1.00  0.00           H  
ATOM    490  HG1 THR A  30      29.918 -82.374 -28.635  1.00  0.00           H  
ATOM    491 1HG2 THR A  30      27.656 -83.434 -27.476  1.00  0.00           H  
ATOM    492 2HG2 THR A  30      26.478 -83.920 -28.718  1.00  0.00           H  
ATOM    493 3HG2 THR A  30      27.883 -84.954 -28.371  1.00  0.00           H  
ATOM    494  N   GLU A  31      28.625 -81.905 -32.228  1.00  0.00           N  
ATOM    495  CA  GLU A  31      29.365 -81.061 -33.156  1.00  0.00           C  
ATOM    496  C   GLU A  31      30.138 -79.976 -32.417  1.00  0.00           C  
ATOM    497  O   GLU A  31      29.609 -79.337 -31.507  1.00  0.00           O  
ATOM    498  CB  GLU A  31      28.415 -80.422 -34.171  1.00  0.00           C  
ATOM    499  CG  GLU A  31      29.097 -79.524 -35.193  1.00  0.00           C  
ATOM    500  CD  GLU A  31      28.126 -78.860 -36.129  1.00  0.00           C  
ATOM    501  OE1 GLU A  31      26.945 -79.041 -35.956  1.00  0.00           O  
ATOM    502  OE2 GLU A  31      28.567 -78.171 -37.019  1.00  0.00           O  
ATOM    503  H   GLU A  31      27.783 -81.543 -31.802  1.00  0.00           H  
ATOM    504  HA  GLU A  31      30.082 -81.682 -33.694  1.00  0.00           H  
ATOM    505 1HB  GLU A  31      27.884 -81.204 -34.714  1.00  0.00           H  
ATOM    506 2HB  GLU A  31      27.670 -79.824 -33.645  1.00  0.00           H  
ATOM    507 1HG  GLU A  31      29.661 -78.754 -34.666  1.00  0.00           H  
ATOM    508 2HG  GLU A  31      29.802 -80.120 -35.771  1.00  0.00           H  
ATOM    509  N   VAL A  32      31.394 -79.773 -32.803  1.00  0.00           N  
ATOM    510  CA  VAL A  32      32.210 -78.739 -32.176  1.00  0.00           C  
ATOM    511  C   VAL A  32      32.877 -77.854 -33.221  1.00  0.00           C  
ATOM    512  O   VAL A  32      33.434 -78.341 -34.205  1.00  0.00           O  
ATOM    513  CB  VAL A  32      33.291 -79.379 -31.285  1.00  0.00           C  
ATOM    514  CG1 VAL A  32      34.113 -78.305 -30.590  1.00  0.00           C  
ATOM    515  CG2 VAL A  32      32.641 -80.304 -30.267  1.00  0.00           C  
ATOM    516  H   VAL A  32      31.791 -80.349 -33.533  1.00  0.00           H  
ATOM    517  HA  VAL A  32      31.562 -78.119 -31.556  1.00  0.00           H  
ATOM    518  HB  VAL A  32      33.974 -79.951 -31.912  1.00  0.00           H  
ATOM    519 1HG1 VAL A  32      34.873 -78.775 -29.964  1.00  0.00           H  
ATOM    520 2HG1 VAL A  32      34.598 -77.677 -31.337  1.00  0.00           H  
ATOM    521 3HG1 VAL A  32      33.461 -77.692 -29.968  1.00  0.00           H  
ATOM    522 1HG2 VAL A  32      33.412 -80.754 -29.640  1.00  0.00           H  
ATOM    523 2HG2 VAL A  32      31.954 -79.733 -29.643  1.00  0.00           H  
ATOM    524 3HG2 VAL A  32      32.093 -81.090 -30.786  1.00  0.00           H  
ATOM    525  N   ARG A  33      32.829 -76.549 -32.983  1.00  0.00           N  
ATOM    526  CA  ARG A  33      33.487 -75.568 -33.837  1.00  0.00           C  
ATOM    527  C   ARG A  33      34.808 -75.110 -33.233  1.00  0.00           C  
ATOM    528  O   ARG A  33      34.879 -74.807 -32.042  1.00  0.00           O  
ATOM    529  CB  ARG A  33      32.587 -74.361 -34.057  1.00  0.00           C  
ATOM    530  CG  ARG A  33      33.155 -73.300 -34.985  1.00  0.00           C  
ATOM    531  CD  ARG A  33      32.175 -72.215 -35.246  1.00  0.00           C  
ATOM    532  NE  ARG A  33      31.904 -71.431 -34.051  1.00  0.00           N  
ATOM    533  CZ  ARG A  33      32.593 -70.335 -33.683  1.00  0.00           C  
ATOM    534  NH1 ARG A  33      33.590 -69.904 -34.425  1.00  0.00           N  
ATOM    535  NH2 ARG A  33      32.269 -69.689 -32.575  1.00  0.00           N  
ATOM    536  H   ARG A  33      32.331 -76.225 -32.165  1.00  0.00           H  
ATOM    537  HA  ARG A  33      33.690 -76.031 -34.803  1.00  0.00           H  
ATOM    538 1HB  ARG A  33      31.636 -74.688 -34.473  1.00  0.00           H  
ATOM    539 2HB  ARG A  33      32.378 -73.884 -33.099  1.00  0.00           H  
ATOM    540 1HG  ARG A  33      34.044 -72.858 -34.532  1.00  0.00           H  
ATOM    541 2HG  ARG A  33      33.425 -73.755 -35.939  1.00  0.00           H  
ATOM    542 1HD  ARG A  33      32.568 -71.546 -36.009  1.00  0.00           H  
ATOM    543 2HD  ARG A  33      31.236 -72.647 -35.589  1.00  0.00           H  
ATOM    544  HE  ARG A  33      31.143 -71.731 -33.454  1.00  0.00           H  
ATOM    545 1HH1 ARG A  33      33.839 -70.398 -35.271  1.00  0.00           H  
ATOM    546 2HH1 ARG A  33      34.107 -69.082 -34.149  1.00  0.00           H  
ATOM    547 1HH2 ARG A  33      31.503 -70.020 -32.005  1.00  0.00           H  
ATOM    548 2HH2 ARG A  33      32.785 -68.867 -32.300  1.00  0.00           H  
ATOM    549  N   PHE A  34      35.850 -75.055 -34.056  1.00  0.00           N  
ATOM    550  CA  PHE A  34      37.158 -74.607 -33.598  1.00  0.00           C  
ATOM    551  C   PHE A  34      37.646 -73.412 -34.407  1.00  0.00           C  
ATOM    552  O   PHE A  34      37.795 -73.496 -35.626  1.00  0.00           O  
ATOM    553  CB  PHE A  34      38.176 -75.744 -33.694  1.00  0.00           C  
ATOM    554  CG  PHE A  34      37.782 -76.977 -32.932  1.00  0.00           C  
ATOM    555  CD1 PHE A  34      36.980 -77.945 -33.518  1.00  0.00           C  
ATOM    556  CD2 PHE A  34      38.210 -77.171 -31.627  1.00  0.00           C  
ATOM    557  CE1 PHE A  34      36.616 -79.080 -32.817  1.00  0.00           C  
ATOM    558  CE2 PHE A  34      37.849 -78.304 -30.925  1.00  0.00           C  
ATOM    559  CZ  PHE A  34      37.051 -79.259 -31.521  1.00  0.00           C  
ATOM    560  H   PHE A  34      35.732 -75.328 -35.021  1.00  0.00           H  
ATOM    561  HA  PHE A  34      37.076 -74.310 -32.550  1.00  0.00           H  
ATOM    562 1HB  PHE A  34      38.315 -76.020 -34.739  1.00  0.00           H  
ATOM    563 2HB  PHE A  34      39.139 -75.404 -33.315  1.00  0.00           H  
ATOM    564  HD1 PHE A  34      36.638 -77.804 -34.543  1.00  0.00           H  
ATOM    565  HD2 PHE A  34      38.840 -76.415 -31.156  1.00  0.00           H  
ATOM    566  HE1 PHE A  34      35.986 -79.833 -33.290  1.00  0.00           H  
ATOM    567  HE2 PHE A  34      38.193 -78.444 -29.900  1.00  0.00           H  
ATOM    568  HZ  PHE A  34      36.764 -80.153 -30.968  1.00  0.00           H  
ATOM    569  N   GLU A  35      37.905 -72.303 -33.724  1.00  0.00           N  
ATOM    570  CA  GLU A  35      38.371 -71.090 -34.385  1.00  0.00           C  
ATOM    571  C   GLU A  35      39.692 -70.614 -33.799  1.00  0.00           C  
ATOM    572  O   GLU A  35      39.783 -70.299 -32.614  1.00  0.00           O  
ATOM    573  CB  GLU A  35      37.320 -69.982 -34.268  1.00  0.00           C  
ATOM    574  CG  GLU A  35      37.727 -68.661 -34.907  1.00  0.00           C  
ATOM    575  CD  GLU A  35      36.662 -67.606 -34.798  1.00  0.00           C  
ATOM    576  OE1 GLU A  35      35.588 -67.918 -34.345  1.00  0.00           O  
ATOM    577  OE2 GLU A  35      36.923 -66.486 -35.171  1.00  0.00           O  
ATOM    578  H   GLU A  35      37.789 -72.301 -32.720  1.00  0.00           H  
ATOM    579  HA  GLU A  35      38.527 -71.311 -35.442  1.00  0.00           H  
ATOM    580 1HB  GLU A  35      36.392 -70.309 -34.737  1.00  0.00           H  
ATOM    581 2HB  GLU A  35      37.107 -69.792 -33.217  1.00  0.00           H  
ATOM    582 1HG  GLU A  35      38.633 -68.299 -34.423  1.00  0.00           H  
ATOM    583 2HG  GLU A  35      37.955 -68.833 -35.960  1.00  0.00           H  
ATOM    584  N   LYS A  36      40.722 -70.571 -34.636  1.00  0.00           N  
ATOM    585  CA  LYS A  36      42.042 -70.154 -34.180  1.00  0.00           C  
ATOM    586  C   LYS A  36      42.298 -68.687 -34.501  1.00  0.00           C  
ATOM    587  O   LYS A  36      41.796 -68.159 -35.493  1.00  0.00           O  
ATOM    588  CB  LYS A  36      43.129 -71.026 -34.811  1.00  0.00           C  
ATOM    589  CG  LYS A  36      43.062 -72.495 -34.417  1.00  0.00           C  
ATOM    590  CD  LYS A  36      44.206 -73.287 -35.034  1.00  0.00           C  
ATOM    591  CE  LYS A  36      44.120 -74.762 -34.672  1.00  0.00           C  
ATOM    592  NZ  LYS A  36      45.184 -75.561 -35.338  1.00  0.00           N  
ATOM    593  H   LYS A  36      40.586 -70.844 -35.598  1.00  0.00           H  
ATOM    594  HA  LYS A  36      42.094 -70.286 -33.098  1.00  0.00           H  
ATOM    595 1HB  LYS A  36      43.056 -70.969 -35.898  1.00  0.00           H  
ATOM    596 2HB  LYS A  36      44.111 -70.648 -34.527  1.00  0.00           H  
ATOM    597 1HG  LYS A  36      43.114 -72.585 -33.331  1.00  0.00           H  
ATOM    598 2HG  LYS A  36      42.116 -72.920 -34.753  1.00  0.00           H  
ATOM    599 1HD  LYS A  36      44.175 -73.185 -36.119  1.00  0.00           H  
ATOM    600 2HD  LYS A  36      45.157 -72.889 -34.677  1.00  0.00           H  
ATOM    601 1HE  LYS A  36      44.217 -74.877 -33.593  1.00  0.00           H  
ATOM    602 2HE  LYS A  36      43.148 -75.154 -34.973  1.00  0.00           H  
ATOM    603 1HZ  LYS A  36      45.092 -76.532 -35.073  1.00  0.00           H  
ATOM    604 2HZ  LYS A  36      45.092 -75.476 -36.341  1.00  0.00           H  
ATOM    605 3HZ  LYS A  36      46.091 -75.220 -35.053  1.00  0.00           H  
ATOM    606  N   ASP A  37      43.086 -68.043 -33.651  1.00  0.00           N  
ATOM    607  CA  ASP A  37      43.591 -66.699 -33.899  1.00  0.00           C  
ATOM    608  C   ASP A  37      44.968 -66.502 -33.277  1.00  0.00           C  
ATOM    609  O   ASP A  37      45.543 -67.435 -32.716  1.00  0.00           O  
ATOM    610  CB  ASP A  37      42.621 -65.650 -33.348  1.00  0.00           C  
ATOM    611  CG  ASP A  37      42.586 -64.378 -34.183  1.00  0.00           C  
ATOM    612  OD1 ASP A  37      43.636 -63.852 -34.473  1.00  0.00           O  
ATOM    613  OD2 ASP A  37      41.512 -63.943 -34.520  1.00  0.00           O  
ATOM    614  H   ASP A  37      43.357 -68.502 -32.792  1.00  0.00           H  
ATOM    615  HA  ASP A  37      43.675 -66.554 -34.977  1.00  0.00           H  
ATOM    616 1HB  ASP A  37      41.616 -66.070 -33.308  1.00  0.00           H  
ATOM    617 2HB  ASP A  37      42.908 -65.391 -32.328  1.00  0.00           H  
ATOM    618  N   ASP A  38      45.491 -65.287 -33.368  1.00  0.00           N  
ATOM    619  CA  ASP A  38      46.875 -65.033 -32.990  1.00  0.00           C  
ATOM    620  C   ASP A  38      47.051 -65.078 -31.476  1.00  0.00           C  
ATOM    621  O   ASP A  38      47.040 -64.042 -30.810  1.00  0.00           O  
ATOM    622  CB  ASP A  38      47.336 -63.675 -33.523  1.00  0.00           C  
ATOM    623  CG  ASP A  38      48.833 -63.451 -33.362  1.00  0.00           C  
ATOM    624  OD1 ASP A  38      49.443 -64.170 -32.606  1.00  0.00           O  
ATOM    625  OD2 ASP A  38      49.353 -62.564 -33.995  1.00  0.00           O  
ATOM    626  H   ASP A  38      44.922 -64.526 -33.711  1.00  0.00           H  
ATOM    627  HA  ASP A  38      47.502 -65.811 -33.427  1.00  0.00           H  
ATOM    628 1HB  ASP A  38      47.083 -63.594 -34.581  1.00  0.00           H  
ATOM    629 2HB  ASP A  38      46.806 -62.879 -32.999  1.00  0.00           H  
ATOM    630  N   GLY A  39      47.216 -66.285 -30.942  1.00  0.00           N  
ATOM    631  CA  GLY A  39      47.399 -66.482 -29.510  1.00  0.00           C  
ATOM    632  C   GLY A  39      46.070 -66.737 -28.814  1.00  0.00           C  
ATOM    633  O   GLY A  39      45.969 -66.615 -27.594  1.00  0.00           O  
ATOM    634  H   GLY A  39      47.226 -67.088 -31.554  1.00  0.00           H  
ATOM    635 1HA  GLY A  39      48.071 -67.324 -29.341  1.00  0.00           H  
ATOM    636 2HA  GLY A  39      47.876 -65.601 -29.080  1.00  0.00           H  
ATOM    637  N   PHE A  40      45.046 -67.102 -29.584  1.00  0.00           N  
ATOM    638  CA  PHE A  40      43.722 -67.310 -29.016  1.00  0.00           C  
ATOM    639  C   PHE A  40      42.996 -68.454 -29.712  1.00  0.00           C  
ATOM    640  O   PHE A  40      43.102 -68.622 -30.928  1.00  0.00           O  
ATOM    641  CB  PHE A  40      42.889 -66.031 -29.122  1.00  0.00           C  
ATOM    642  CG  PHE A  40      41.456 -66.204 -28.706  1.00  0.00           C  
ATOM    643  CD1 PHE A  40      41.123 -66.378 -27.371  1.00  0.00           C  
ATOM    644  CD2 PHE A  40      40.439 -66.195 -29.648  1.00  0.00           C  
ATOM    645  CE1 PHE A  40      39.805 -66.538 -26.986  1.00  0.00           C  
ATOM    646  CE2 PHE A  40      39.120 -66.353 -29.267  1.00  0.00           C  
ATOM    647  CZ  PHE A  40      38.804 -66.525 -27.934  1.00  0.00           C  
ATOM    648  H   PHE A  40      45.191 -67.232 -30.575  1.00  0.00           H  
ATOM    649  HA  PHE A  40      43.834 -67.571 -27.962  1.00  0.00           H  
ATOM    650 1HB  PHE A  40      43.333 -65.255 -28.499  1.00  0.00           H  
ATOM    651 2HB  PHE A  40      42.903 -65.672 -30.150  1.00  0.00           H  
ATOM    652  HD1 PHE A  40      41.915 -66.387 -26.621  1.00  0.00           H  
ATOM    653  HD2 PHE A  40      40.689 -66.059 -30.700  1.00  0.00           H  
ATOM    654  HE1 PHE A  40      39.557 -66.674 -25.934  1.00  0.00           H  
ATOM    655  HE2 PHE A  40      38.330 -66.343 -30.017  1.00  0.00           H  
ATOM    656  HZ  PHE A  40      37.765 -66.652 -27.632  1.00  0.00           H  
ATOM    657  N   LEU A  41      42.258 -69.240 -28.935  1.00  0.00           N  
ATOM    658  CA  LEU A  41      41.443 -70.319 -29.481  1.00  0.00           C  
ATOM    659  C   LEU A  41      40.041 -70.304 -28.889  1.00  0.00           C  
ATOM    660  O   LEU A  41      39.871 -70.205 -27.673  1.00  0.00           O  
ATOM    661  CB  LEU A  41      42.106 -71.675 -29.205  1.00  0.00           C  
ATOM    662  CG  LEU A  41      41.252 -72.909 -29.520  1.00  0.00           C  
ATOM    663  CD1 LEU A  41      41.012 -72.993 -31.021  1.00  0.00           C  
ATOM    664  CD2 LEU A  41      41.955 -74.158 -29.008  1.00  0.00           C  
ATOM    665  H   LEU A  41      42.258 -69.085 -27.938  1.00  0.00           H  
ATOM    666  HA  LEU A  41      41.370 -70.187 -30.561  1.00  0.00           H  
ATOM    667 1HB  LEU A  41      43.017 -71.743 -29.798  1.00  0.00           H  
ATOM    668 2HB  LEU A  41      42.379 -71.720 -28.151  1.00  0.00           H  
ATOM    669  HG  LEU A  41      40.281 -72.814 -29.032  1.00  0.00           H  
ATOM    670 1HD1 LEU A  41      40.405 -73.870 -31.245  1.00  0.00           H  
ATOM    671 2HD1 LEU A  41      40.491 -72.096 -31.357  1.00  0.00           H  
ATOM    672 3HD1 LEU A  41      41.968 -73.072 -31.538  1.00  0.00           H  
ATOM    673 1HD2 LEU A  41      41.347 -75.035 -29.231  1.00  0.00           H  
ATOM    674 2HD2 LEU A  41      42.925 -74.255 -29.496  1.00  0.00           H  
ATOM    675 3HD2 LEU A  41      42.097 -74.079 -27.930  1.00  0.00           H  
ATOM    676  N   THR A  42      39.036 -70.402 -29.752  1.00  0.00           N  
ATOM    677  CA  THR A  42      37.670 -70.640 -29.301  1.00  0.00           C  
ATOM    678  C   THR A  42      37.235 -72.069 -29.589  1.00  0.00           C  
ATOM    679  O   THR A  42      37.437 -72.581 -30.692  1.00  0.00           O  
ATOM    680  CB  THR A  42      36.688 -69.657 -29.964  1.00  0.00           C  
ATOM    681  OG1 THR A  42      36.991 -68.319 -29.548  1.00  0.00           O  
ATOM    682  CG2 THR A  42      35.255 -69.991 -29.577  1.00  0.00           C  
ATOM    683  H   THR A  42      39.221 -70.320 -30.741  1.00  0.00           H  
ATOM    684  HA  THR A  42      37.629 -70.484 -28.222  1.00  0.00           H  
ATOM    685  HB  THR A  42      36.789 -69.717 -31.048  1.00  0.00           H  
ATOM    686  HG1 THR A  42      37.546 -68.347 -28.764  1.00  0.00           H  
ATOM    687 1HG2 THR A  42      34.575 -69.287 -30.056  1.00  0.00           H  
ATOM    688 2HG2 THR A  42      35.018 -71.004 -29.903  1.00  0.00           H  
ATOM    689 3HG2 THR A  42      35.146 -69.923 -28.496  1.00  0.00           H  
ATOM    690  N   ILE A  43      36.649 -72.719 -28.590  1.00  0.00           N  
ATOM    691  CA  ILE A  43      36.004 -74.010 -28.803  1.00  0.00           C  
ATOM    692  C   ILE A  43      34.532 -73.962 -28.418  1.00  0.00           C  
ATOM    693  O   ILE A  43      34.193 -73.725 -27.258  1.00  0.00           O  
ATOM    694  CB  ILE A  43      36.710 -75.115 -27.997  1.00  0.00           C  
ATOM    695  CG1 ILE A  43      38.196 -75.175 -28.359  1.00  0.00           C  
ATOM    696  CG2 ILE A  43      36.045 -76.461 -28.243  1.00  0.00           C  
ATOM    697  CD1 ILE A  43      38.988 -76.159 -27.530  1.00  0.00           C  
ATOM    698  H   ILE A  43      36.659 -72.313 -27.665  1.00  0.00           H  
ATOM    699  HA  ILE A  43      36.071 -74.260 -29.860  1.00  0.00           H  
ATOM    700  HB  ILE A  43      36.654 -74.882 -26.934  1.00  0.00           H  
ATOM    701 1HG1 ILE A  43      38.304 -75.447 -29.408  1.00  0.00           H  
ATOM    702 2HG1 ILE A  43      38.642 -74.187 -28.232  1.00  0.00           H  
ATOM    703 1HG2 ILE A  43      36.556 -77.231 -27.666  1.00  0.00           H  
ATOM    704 2HG2 ILE A  43      35.001 -76.412 -27.937  1.00  0.00           H  
ATOM    705 3HG2 ILE A  43      36.101 -76.705 -29.304  1.00  0.00           H  
ATOM    706 1HD1 ILE A  43      40.032 -76.144 -27.845  1.00  0.00           H  
ATOM    707 2HD1 ILE A  43      38.923 -75.884 -26.477  1.00  0.00           H  
ATOM    708 3HD1 ILE A  43      38.583 -77.161 -27.669  1.00  0.00           H  
ATOM    709  N   GLU A  44      33.655 -74.190 -29.390  1.00  0.00           N  
ATOM    710  CA  GLU A  44      32.221 -74.157 -29.128  1.00  0.00           C  
ATOM    711  C   GLU A  44      31.609 -75.548 -29.230  1.00  0.00           C  
ATOM    712  O   GLU A  44      31.618 -76.159 -30.298  1.00  0.00           O  
ATOM    713  CB  GLU A  44      31.522 -73.208 -30.105  1.00  0.00           C  
ATOM    714  CG  GLU A  44      30.018 -73.090 -29.900  1.00  0.00           C  
ATOM    715  CD  GLU A  44      29.366 -72.157 -30.881  1.00  0.00           C  
ATOM    716  OE1 GLU A  44      30.071 -71.520 -31.625  1.00  0.00           O  
ATOM    717  OE2 GLU A  44      28.159 -72.082 -30.887  1.00  0.00           O  
ATOM    718  H   GLU A  44      33.987 -74.406 -30.318  1.00  0.00           H  
ATOM    719  HA  GLU A  44      32.062 -73.791 -28.113  1.00  0.00           H  
ATOM    720 1HB  GLU A  44      31.951 -72.211 -30.013  1.00  0.00           H  
ATOM    721 2HB  GLU A  44      31.695 -73.547 -31.126  1.00  0.00           H  
ATOM    722 1HG  GLU A  44      29.570 -74.078 -30.001  1.00  0.00           H  
ATOM    723 2HG  GLU A  44      29.827 -72.737 -28.887  1.00  0.00           H  
ATOM    724  N   VAL A  45      31.082 -76.052 -28.117  1.00  0.00           N  
ATOM    725  CA  VAL A  45      30.584 -77.420 -28.079  1.00  0.00           C  
ATOM    726  C   VAL A  45      29.069 -77.453 -27.930  1.00  0.00           C  
ATOM    727  O   VAL A  45      28.508 -76.842 -27.021  1.00  0.00           O  
ATOM    728  CB  VAL A  45      31.229 -78.191 -26.911  1.00  0.00           C  
ATOM    729  CG1 VAL A  45      30.747 -79.634 -26.895  1.00  0.00           C  
ATOM    730  CG2 VAL A  45      32.745 -78.129 -27.025  1.00  0.00           C  
ATOM    731  H   VAL A  45      31.037 -75.479 -27.286  1.00  0.00           H  
ATOM    732  HA  VAL A  45      30.854 -77.912 -29.015  1.00  0.00           H  
ATOM    733  HB  VAL A  45      30.916 -77.736 -25.972  1.00  0.00           H  
ATOM    734 1HG1 VAL A  45      31.213 -80.163 -26.063  1.00  0.00           H  
ATOM    735 2HG1 VAL A  45      29.664 -79.654 -26.776  1.00  0.00           H  
ATOM    736 3HG1 VAL A  45      31.021 -80.119 -27.831  1.00  0.00           H  
ATOM    737 1HG2 VAL A  45      33.194 -78.675 -26.196  1.00  0.00           H  
ATOM    738 2HG2 VAL A  45      33.058 -78.579 -27.968  1.00  0.00           H  
ATOM    739 3HG2 VAL A  45      33.070 -77.089 -26.993  1.00  0.00           H  
ATOM    740  N   LYS A  46      28.405 -78.177 -28.827  1.00  0.00           N  
ATOM    741  CA  LYS A  46      26.965 -78.382 -28.726  1.00  0.00           C  
ATOM    742  C   LYS A  46      26.639 -79.560 -27.818  1.00  0.00           C  
ATOM    743  O   LYS A  46      27.407 -80.519 -27.734  1.00  0.00           O  
ATOM    744  CB  LYS A  46      26.359 -78.603 -30.113  1.00  0.00           C  
ATOM    745  CG  LYS A  46      26.477 -77.407 -31.050  1.00  0.00           C  
ATOM    746  CD  LYS A  46      25.784 -77.674 -32.378  1.00  0.00           C  
ATOM    747  CE  LYS A  46      26.032 -76.546 -33.369  1.00  0.00           C  
ATOM    748  NZ  LYS A  46      25.485 -76.859 -34.716  1.00  0.00           N  
ATOM    749  H   LYS A  46      28.912 -78.599 -29.592  1.00  0.00           H  
ATOM    750  HA  LYS A  46      26.519 -77.489 -28.288  1.00  0.00           H  
ATOM    751 1HB  LYS A  46      26.844 -79.452 -30.592  1.00  0.00           H  
ATOM    752 2HB  LYS A  46      25.301 -78.843 -30.013  1.00  0.00           H  
ATOM    753 1HG  LYS A  46      26.025 -76.532 -30.580  1.00  0.00           H  
ATOM    754 2HG  LYS A  46      27.529 -77.192 -31.235  1.00  0.00           H  
ATOM    755 1HD  LYS A  46      26.156 -78.608 -32.800  1.00  0.00           H  
ATOM    756 2HD  LYS A  46      24.711 -77.771 -32.213  1.00  0.00           H  
ATOM    757 1HE  LYS A  46      25.566 -75.632 -33.003  1.00  0.00           H  
ATOM    758 2HE  LYS A  46      27.104 -76.369 -33.458  1.00  0.00           H  
ATOM    759 1HZ  LYS A  46      25.669 -76.088 -35.342  1.00  0.00           H  
ATOM    760 2HZ  LYS A  46      25.925 -77.695 -35.073  1.00  0.00           H  
ATOM    761 3HZ  LYS A  46      24.487 -77.006 -34.649  1.00  0.00           H  
ATOM    762  N   ASN A  47      25.491 -79.487 -27.148  1.00  0.00           N  
ATOM    763  CA  ASN A  47      24.984 -80.590 -26.340  1.00  0.00           C  
ATOM    764  C   ASN A  47      26.029 -81.065 -25.340  1.00  0.00           C  
ATOM    765  O   ASN A  47      26.221 -82.269 -25.162  1.00  0.00           O  
ATOM    766  CB  ASN A  47      24.532 -81.735 -27.227  1.00  0.00           C  
ATOM    767  CG  ASN A  47      23.389 -81.353 -28.126  1.00  0.00           C  
ATOM    768  OD1 ASN A  47      22.503 -80.587 -27.733  1.00  0.00           O  
ATOM    769  ND2 ASN A  47      23.392 -81.874 -29.327  1.00  0.00           N  
ATOM    770  H   ASN A  47      24.942 -78.641 -27.212  1.00  0.00           H  
ATOM    771  HA  ASN A  47      24.126 -80.232 -25.767  1.00  0.00           H  
ATOM    772 1HB  ASN A  47      25.367 -82.072 -27.842  1.00  0.00           H  
ATOM    773 2HB  ASN A  47      24.225 -82.577 -26.604  1.00  0.00           H  
ATOM    774 1HD2 ASN A  47      22.656 -81.656 -29.968  1.00  0.00           H  
ATOM    775 2HD2 ASN A  47      24.130 -82.491 -29.602  1.00  0.00           H  
ATOM    776  N   LEU A  48      26.696 -80.124 -24.681  1.00  0.00           N  
ATOM    777  CA  LEU A  48      27.729 -80.465 -23.710  1.00  0.00           C  
ATOM    778  C   LEU A  48      27.139 -80.629 -22.315  1.00  0.00           C  
ATOM    779  O   LEU A  48      26.526 -79.707 -21.777  1.00  0.00           O  
ATOM    780  CB  LEU A  48      28.816 -79.383 -23.690  1.00  0.00           C  
ATOM    781  CG  LEU A  48      29.975 -79.623 -22.715  1.00  0.00           C  
ATOM    782  CD1 LEU A  48      30.704 -80.904 -23.098  1.00  0.00           C  
ATOM    783  CD2 LEU A  48      30.917 -78.429 -22.742  1.00  0.00           C  
ATOM    784  H   LEU A  48      26.488 -79.151 -24.861  1.00  0.00           H  
ATOM    785  HA  LEU A  48      28.181 -81.411 -24.006  1.00  0.00           H  
ATOM    786 1HB  LEU A  48      29.237 -79.295 -24.690  1.00  0.00           H  
ATOM    787 2HB  LEU A  48      28.354 -78.431 -23.428  1.00  0.00           H  
ATOM    788  HG  LEU A  48      29.582 -79.752 -21.706  1.00  0.00           H  
ATOM    789 1HD1 LEU A  48      31.528 -81.075 -22.405  1.00  0.00           H  
ATOM    790 2HD1 LEU A  48      30.012 -81.745 -23.051  1.00  0.00           H  
ATOM    791 3HD1 LEU A  48      31.095 -80.811 -24.110  1.00  0.00           H  
ATOM    792 1HD2 LEU A  48      31.741 -78.599 -22.049  1.00  0.00           H  
ATOM    793 2HD2 LEU A  48      31.312 -78.300 -23.750  1.00  0.00           H  
ATOM    794 3HD2 LEU A  48      30.375 -77.530 -22.448  1.00  0.00           H  
ATOM    795  N   SER A  49      27.341 -81.805 -21.731  1.00  0.00           N  
ATOM    796  CA  SER A  49      26.891 -82.077 -20.372  1.00  0.00           C  
ATOM    797  C   SER A  49      27.764 -81.360 -19.349  1.00  0.00           C  
ATOM    798  O   SER A  49      28.917 -81.036 -19.630  1.00  0.00           O  
ATOM    799  CB  SER A  49      26.906 -83.570 -20.106  1.00  0.00           C  
ATOM    800  OG  SER A  49      28.218 -84.062 -20.082  1.00  0.00           O  
ATOM    801  H   SER A  49      27.828 -82.531 -22.239  1.00  0.00           H  
ATOM    802  HA  SER A  49      25.872 -81.714 -20.246  1.00  0.00           H  
ATOM    803 1HB  SER A  49      26.421 -83.774 -19.152  1.00  0.00           H  
ATOM    804 2HB  SER A  49      26.337 -84.083 -20.880  1.00  0.00           H  
ATOM    805  HG  SER A  49      28.147 -85.011 -20.211  1.00  0.00           H  
ATOM    806  N   GLU A  50      27.206 -81.117 -18.164  1.00  0.00           N  
ATOM    807  CA  GLU A  50      27.938 -80.497 -17.066  1.00  0.00           C  
ATOM    808  C   GLU A  50      29.133 -81.345 -16.653  1.00  0.00           C  
ATOM    809  O   GLU A  50      30.176 -80.810 -16.272  1.00  0.00           O  
ATOM    810  CB  GLU A  50      27.016 -80.278 -15.865  1.00  0.00           C  
ATOM    811  CG  GLU A  50      27.629 -79.453 -14.743  1.00  0.00           C  
ATOM    812  CD  GLU A  50      26.619 -79.016 -13.719  1.00  0.00           C  
ATOM    813  OE1 GLU A  50      26.183 -79.842 -12.953  1.00  0.00           O  
ATOM    814  OE2 GLU A  50      26.283 -77.856 -13.702  1.00  0.00           O  
ATOM    815  H   GLU A  50      26.240 -81.369 -18.019  1.00  0.00           H  
ATOM    816  HA  GLU A  50      28.309 -79.527 -17.401  1.00  0.00           H  
ATOM    817 1HB  GLU A  50      26.106 -79.775 -16.192  1.00  0.00           H  
ATOM    818 2HB  GLU A  50      26.725 -81.243 -15.450  1.00  0.00           H  
ATOM    819 1HG  GLU A  50      28.398 -80.045 -14.249  1.00  0.00           H  
ATOM    820 2HG  GLU A  50      28.107 -78.574 -15.173  1.00  0.00           H  
ATOM    821  N   GLU A  51      28.981 -82.664 -16.716  1.00  0.00           N  
ATOM    822  CA  GLU A  51      30.065 -83.576 -16.372  1.00  0.00           C  
ATOM    823  C   GLU A  51      31.249 -83.402 -17.312  1.00  0.00           C  
ATOM    824  O   GLU A  51      32.394 -83.296 -16.870  1.00  0.00           O  
ATOM    825  CB  GLU A  51      29.576 -85.026 -16.414  1.00  0.00           C  
ATOM    826  CG  GLU A  51      28.617 -85.399 -15.293  1.00  0.00           C  
ATOM    827  CD  GLU A  51      28.099 -86.805 -15.410  1.00  0.00           C  
ATOM    828  OE1 GLU A  51      28.383 -87.442 -16.395  1.00  0.00           O  
ATOM    829  OE2 GLU A  51      27.418 -87.243 -14.512  1.00  0.00           O  
ATOM    830  H   GLU A  51      28.094 -83.047 -17.012  1.00  0.00           H  
ATOM    831  HA  GLU A  51      30.399 -83.351 -15.359  1.00  0.00           H  
ATOM    832 1HB  GLU A  51      29.072 -85.212 -17.362  1.00  0.00           H  
ATOM    833 2HB  GLU A  51      30.432 -85.699 -16.360  1.00  0.00           H  
ATOM    834 1HG  GLU A  51      29.131 -85.291 -14.338  1.00  0.00           H  
ATOM    835 2HG  GLU A  51      27.777 -84.705 -15.301  1.00  0.00           H  
ATOM    836  N   ARG A  52      30.965 -83.367 -18.609  1.00  0.00           N  
ATOM    837  CA  ARG A  52      32.002 -83.182 -19.619  1.00  0.00           C  
ATOM    838  C   ARG A  52      32.562 -81.765 -19.581  1.00  0.00           C  
ATOM    839  O   ARG A  52      33.749 -81.553 -19.826  1.00  0.00           O  
ATOM    840  CB  ARG A  52      31.454 -83.469 -21.009  1.00  0.00           C  
ATOM    841  CG  ARG A  52      31.104 -84.926 -21.271  1.00  0.00           C  
ATOM    842  CD  ARG A  52      32.308 -85.794 -21.234  1.00  0.00           C  
ATOM    843  NE  ARG A  52      32.056 -87.096 -21.834  1.00  0.00           N  
ATOM    844  CZ  ARG A  52      32.840 -88.179 -21.667  1.00  0.00           C  
ATOM    845  NH1 ARG A  52      33.917 -88.101 -20.920  1.00  0.00           N  
ATOM    846  NH2 ARG A  52      32.525 -89.319 -22.257  1.00  0.00           N  
ATOM    847  H   ARG A  52      30.007 -83.473 -18.906  1.00  0.00           H  
ATOM    848  HA  ARG A  52      32.813 -83.882 -19.413  1.00  0.00           H  
ATOM    849 1HB  ARG A  52      30.553 -82.879 -21.174  1.00  0.00           H  
ATOM    850 2HB  ARG A  52      32.185 -83.166 -21.758  1.00  0.00           H  
ATOM    851 1HG  ARG A  52      30.407 -85.275 -20.509  1.00  0.00           H  
ATOM    852 2HG  ARG A  52      30.643 -85.018 -22.255  1.00  0.00           H  
ATOM    853 1HD  ARG A  52      33.118 -85.316 -21.785  1.00  0.00           H  
ATOM    854 2HD  ARG A  52      32.615 -85.949 -20.200  1.00  0.00           H  
ATOM    855  HE  ARG A  52      31.237 -87.193 -22.417  1.00  0.00           H  
ATOM    856 1HH1 ARG A  52      34.159 -87.231 -20.469  1.00  0.00           H  
ATOM    857 2HH1 ARG A  52      34.505 -88.914 -20.794  1.00  0.00           H  
ATOM    858 1HH2 ARG A  52      31.696 -89.378 -22.832  1.00  0.00           H  
ATOM    859 2HH2 ARG A  52      33.111 -90.130 -22.132  1.00  0.00           H  
ATOM    860  N   LEU A  53      31.701 -80.803 -19.266  1.00  0.00           N  
ATOM    861  CA  LEU A  53      32.113 -79.410 -19.141  1.00  0.00           C  
ATOM    862  C   LEU A  53      33.316 -79.271 -18.218  1.00  0.00           C  
ATOM    863  O   LEU A  53      34.319 -78.654 -18.582  1.00  0.00           O  
ATOM    864  CB  LEU A  53      30.952 -78.560 -18.609  1.00  0.00           C  
ATOM    865  CG  LEU A  53      31.267 -77.077 -18.374  1.00  0.00           C  
ATOM    866  CD1 LEU A  53      31.503 -76.389 -19.711  1.00  0.00           C  
ATOM    867  CD2 LEU A  53      30.116 -76.427 -17.620  1.00  0.00           C  
ATOM    868  H   LEU A  53      30.733 -81.043 -19.098  1.00  0.00           H  
ATOM    869  HA  LEU A  53      32.397 -79.045 -20.128  1.00  0.00           H  
ATOM    870 1HB  LEU A  53      30.128 -78.615 -19.318  1.00  0.00           H  
ATOM    871 2HB  LEU A  53      30.618 -78.982 -17.662  1.00  0.00           H  
ATOM    872  HG  LEU A  53      32.181 -76.988 -17.787  1.00  0.00           H  
ATOM    873 1HD1 LEU A  53      31.727 -75.335 -19.544  1.00  0.00           H  
ATOM    874 2HD1 LEU A  53      32.344 -76.861 -20.220  1.00  0.00           H  
ATOM    875 3HD1 LEU A  53      30.610 -76.476 -20.328  1.00  0.00           H  
ATOM    876 1HD2 LEU A  53      30.340 -75.373 -17.452  1.00  0.00           H  
ATOM    877 2HD2 LEU A  53      29.202 -76.514 -18.207  1.00  0.00           H  
ATOM    878 3HD2 LEU A  53      29.981 -76.927 -16.661  1.00  0.00           H  
ATOM    879  N   ARG A  54      33.213 -79.858 -17.031  1.00  0.00           N  
ATOM    880  CA  ARG A  54      34.270 -79.774 -16.031  1.00  0.00           C  
ATOM    881  C   ARG A  54      35.530 -80.492 -16.499  1.00  0.00           C  
ATOM    882  O   ARG A  54      36.640 -80.000 -16.301  1.00  0.00           O  
ATOM    883  CB  ARG A  54      33.807 -80.375 -14.712  1.00  0.00           C  
ATOM    884  CG  ARG A  54      32.763 -79.557 -13.968  1.00  0.00           C  
ATOM    885  CD  ARG A  54      32.446 -80.147 -12.642  1.00  0.00           C  
ATOM    886  NE  ARG A  54      31.349 -79.453 -11.988  1.00  0.00           N  
ATOM    887  CZ  ARG A  54      31.484 -78.333 -11.250  1.00  0.00           C  
ATOM    888  NH1 ARG A  54      32.671 -77.795 -11.083  1.00  0.00           N  
ATOM    889  NH2 ARG A  54      30.422 -77.776 -10.695  1.00  0.00           N  
ATOM    890  H   ARG A  54      32.374 -80.378 -16.813  1.00  0.00           H  
ATOM    891  HA  ARG A  54      34.510 -78.723 -15.869  1.00  0.00           H  
ATOM    892 1HB  ARG A  54      33.385 -81.363 -14.891  1.00  0.00           H  
ATOM    893 2HB  ARG A  54      34.663 -80.500 -14.049  1.00  0.00           H  
ATOM    894 1HG  ARG A  54      33.137 -78.545 -13.813  1.00  0.00           H  
ATOM    895 2HG  ARG A  54      31.844 -79.519 -14.555  1.00  0.00           H  
ATOM    896 1HD  ARG A  54      32.162 -81.192 -12.767  1.00  0.00           H  
ATOM    897 2HD  ARG A  54      33.322 -80.084 -11.997  1.00  0.00           H  
ATOM    898  HE  ARG A  54      30.420 -79.837 -12.093  1.00  0.00           H  
ATOM    899 1HH1 ARG A  54      33.483 -78.221 -11.508  1.00  0.00           H  
ATOM    900 2HH1 ARG A  54      32.772 -76.956 -10.531  1.00  0.00           H  
ATOM    901 1HH2 ARG A  54      29.508 -78.190 -10.823  1.00  0.00           H  
ATOM    902 2HH2 ARG A  54      30.522 -76.937 -10.143  1.00  0.00           H  
ATOM    903  N   GLU A  55      35.350 -81.648 -17.133  1.00  0.00           N  
ATOM    904  CA  GLU A  55      36.475 -82.439 -17.621  1.00  0.00           C  
ATOM    905  C   GLU A  55      37.278 -81.669 -18.662  1.00  0.00           C  
ATOM    906  O   GLU A  55      38.508 -81.666 -18.634  1.00  0.00           O  
ATOM    907  CB  GLU A  55      35.982 -83.759 -18.218  1.00  0.00           C  
ATOM    908  CG  GLU A  55      35.464 -84.758 -17.194  1.00  0.00           C  
ATOM    909  CD  GLU A  55      34.962 -86.030 -17.819  1.00  0.00           C  
ATOM    910  OE1 GLU A  55      34.877 -86.085 -19.022  1.00  0.00           O  
ATOM    911  OE2 GLU A  55      34.663 -86.948 -17.091  1.00  0.00           O  
ATOM    912  H   GLU A  55      34.411 -81.988 -17.287  1.00  0.00           H  
ATOM    913  HA  GLU A  55      37.131 -82.662 -16.780  1.00  0.00           H  
ATOM    914 1HB  GLU A  55      35.178 -83.559 -18.927  1.00  0.00           H  
ATOM    915 2HB  GLU A  55      36.793 -84.235 -18.769  1.00  0.00           H  
ATOM    916 1HG  GLU A  55      36.268 -85.000 -16.500  1.00  0.00           H  
ATOM    917 2HG  GLU A  55      34.658 -84.295 -16.626  1.00  0.00           H  
ATOM    918  N   ILE A  56      36.569 -81.012 -19.575  1.00  0.00           N  
ATOM    919  CA  ILE A  56      37.201 -80.213 -20.619  1.00  0.00           C  
ATOM    920  C   ILE A  56      37.837 -78.955 -20.041  1.00  0.00           C  
ATOM    921  O   ILE A  56      38.979 -78.625 -20.366  1.00  0.00           O  
ATOM    922  CB  ILE A  56      36.182 -79.822 -21.705  1.00  0.00           C  
ATOM    923  CG1 ILE A  56      35.704 -81.064 -22.461  1.00  0.00           C  
ATOM    924  CG2 ILE A  56      36.789 -78.811 -22.665  1.00  0.00           C  
ATOM    925  CD1 ILE A  56      34.516 -80.811 -23.361  1.00  0.00           C  
ATOM    926  H   ILE A  56      35.560 -81.060 -19.543  1.00  0.00           H  
ATOM    927  HA  ILE A  56      37.987 -80.811 -21.082  1.00  0.00           H  
ATOM    928  HB  ILE A  56      35.303 -79.381 -21.236  1.00  0.00           H  
ATOM    929 1HG1 ILE A  56      36.518 -81.454 -23.072  1.00  0.00           H  
ATOM    930 2HG1 ILE A  56      35.430 -81.842 -21.748  1.00  0.00           H  
ATOM    931 1HG2 ILE A  56      36.056 -78.545 -23.426  1.00  0.00           H  
ATOM    932 2HG2 ILE A  56      37.081 -77.917 -22.115  1.00  0.00           H  
ATOM    933 3HG2 ILE A  56      37.667 -79.245 -23.143  1.00  0.00           H  
ATOM    934 1HD1 ILE A  56      34.235 -81.738 -23.862  1.00  0.00           H  
ATOM    935 2HD1 ILE A  56      33.676 -80.453 -22.764  1.00  0.00           H  
ATOM    936 3HD1 ILE A  56      34.777 -80.061 -24.106  1.00  0.00           H  
ATOM    937  N   ALA A  57      37.099 -78.263 -19.179  1.00  0.00           N  
ATOM    938  CA  ALA A  57      37.578 -77.024 -18.578  1.00  0.00           C  
ATOM    939  C   ALA A  57      38.873 -77.249 -17.811  1.00  0.00           C  
ATOM    940  O   ALA A  57      39.798 -76.441 -17.892  1.00  0.00           O  
ATOM    941  CB  ALA A  57      36.516 -76.435 -17.660  1.00  0.00           C  
ATOM    942  H   ALA A  57      36.180 -78.602 -18.931  1.00  0.00           H  
ATOM    943  HA  ALA A  57      37.768 -76.304 -19.375  1.00  0.00           H  
ATOM    944 1HB  ALA A  57      36.888 -75.511 -17.219  1.00  0.00           H  
ATOM    945 2HB  ALA A  57      35.614 -76.224 -18.237  1.00  0.00           H  
ATOM    946 3HB  ALA A  57      36.283 -77.146 -16.870  1.00  0.00           H  
ATOM    947  N   GLU A  58      38.934 -78.352 -17.069  1.00  0.00           N  
ATOM    948  CA  GLU A  58      40.137 -78.706 -16.323  1.00  0.00           C  
ATOM    949  C   GLU A  58      41.301 -78.995 -17.262  1.00  0.00           C  
ATOM    950  O   GLU A  58      42.398 -78.468 -17.076  1.00  0.00           O  
ATOM    951  CB  GLU A  58      39.873 -79.923 -15.434  1.00  0.00           C  
ATOM    952  CG  GLU A  58      41.077 -80.382 -14.623  1.00  0.00           C  
ATOM    953  CD  GLU A  58      40.797 -81.607 -13.802  1.00  0.00           C  
ATOM    954  OE1 GLU A  58      39.647 -81.930 -13.623  1.00  0.00           O  
ATOM    955  OE2 GLU A  58      41.733 -82.225 -13.352  1.00  0.00           O  
ATOM    956  H   GLU A  58      38.130 -78.960 -17.022  1.00  0.00           H  
ATOM    957  HA  GLU A  58      40.412 -77.863 -15.689  1.00  0.00           H  
ATOM    958 1HB  GLU A  58      39.067 -79.695 -14.734  1.00  0.00           H  
ATOM    959 2HB  GLU A  58      39.546 -80.760 -16.049  1.00  0.00           H  
ATOM    960 1HG  GLU A  58      41.900 -80.596 -15.305  1.00  0.00           H  
ATOM    961 2HG  GLU A  58      41.387 -79.572 -13.964  1.00  0.00           H  
ATOM    962  N   TYR A  59      41.053 -79.829 -18.266  1.00  0.00           N  
ATOM    963  CA  TYR A  59      42.087 -80.191 -19.228  1.00  0.00           C  
ATOM    964  C   TYR A  59      42.649 -78.959 -19.923  1.00  0.00           C  
ATOM    965  O   TYR A  59      43.865 -78.773 -19.974  1.00  0.00           O  
ATOM    966  CB  TYR A  59      41.537 -81.178 -20.260  1.00  0.00           C  
ATOM    967  CG  TYR A  59      42.591 -81.741 -21.188  1.00  0.00           C  
ATOM    968  CD1 TYR A  59      43.389 -82.796 -20.772  1.00  0.00           C  
ATOM    969  CD2 TYR A  59      42.759 -81.202 -22.455  1.00  0.00           C  
ATOM    970  CE1 TYR A  59      44.351 -83.311 -21.620  1.00  0.00           C  
ATOM    971  CE2 TYR A  59      43.721 -81.716 -23.302  1.00  0.00           C  
ATOM    972  CZ  TYR A  59      44.515 -82.766 -22.888  1.00  0.00           C  
ATOM    973  OH  TYR A  59      45.473 -83.278 -23.732  1.00  0.00           O  
ATOM    974  H   TYR A  59      40.128 -80.227 -18.362  1.00  0.00           H  
ATOM    975  HA  TYR A  59      42.906 -80.671 -18.691  1.00  0.00           H  
ATOM    976 1HB  TYR A  59      41.055 -82.011 -19.747  1.00  0.00           H  
ATOM    977 2HB  TYR A  59      40.779 -80.684 -20.867  1.00  0.00           H  
ATOM    978  HD1 TYR A  59      43.257 -83.220 -19.776  1.00  0.00           H  
ATOM    979  HD2 TYR A  59      42.133 -80.371 -22.781  1.00  0.00           H  
ATOM    980  HE1 TYR A  59      44.978 -84.140 -21.293  1.00  0.00           H  
ATOM    981  HE2 TYR A  59      43.854 -81.291 -24.298  1.00  0.00           H  
ATOM    982  HH  TYR A  59      45.927 -84.004 -23.297  1.00  0.00           H  
ATOM    983  N   LEU A  60      41.762 -78.117 -20.451  1.00  0.00           N  
ATOM    984  CA  LEU A  60      42.185 -76.923 -21.173  1.00  0.00           C  
ATOM    985  C   LEU A  60      43.070 -76.039 -20.306  1.00  0.00           C  
ATOM    986  O   LEU A  60      44.057 -75.476 -20.783  1.00  0.00           O  
ATOM    987  CB  LEU A  60      40.962 -76.127 -21.644  1.00  0.00           C  
ATOM    988  CG  LEU A  60      40.460 -76.451 -23.057  1.00  0.00           C  
ATOM    989  CD1 LEU A  60      40.459 -77.960 -23.262  1.00  0.00           C  
ATOM    990  CD2 LEU A  60      39.066 -75.873 -23.246  1.00  0.00           C  
ATOM    991  H   LEU A  60      40.776 -78.308 -20.352  1.00  0.00           H  
ATOM    992  HA  LEU A  60      42.759 -77.232 -22.045  1.00  0.00           H  
ATOM    993 1HB  LEU A  60      40.141 -76.309 -20.951  1.00  0.00           H  
ATOM    994 2HB  LEU A  60      41.205 -75.065 -21.614  1.00  0.00           H  
ATOM    995  HG  LEU A  60      41.137 -76.015 -23.792  1.00  0.00           H  
ATOM    996 1HD1 LEU A  60      40.103 -78.190 -24.266  1.00  0.00           H  
ATOM    997 2HD1 LEU A  60      41.472 -78.345 -23.140  1.00  0.00           H  
ATOM    998 3HD1 LEU A  60      39.802 -78.426 -22.529  1.00  0.00           H  
ATOM    999 1HD2 LEU A  60      38.709 -76.103 -24.251  1.00  0.00           H  
ATOM   1000 2HD2 LEU A  60      38.388 -76.309 -22.512  1.00  0.00           H  
ATOM   1001 3HD2 LEU A  60      39.099 -74.792 -23.111  1.00  0.00           H  
ATOM   1002  N   TRP A  61      42.717 -75.927 -19.029  1.00  0.00           N  
ATOM   1003  CA  TRP A  61      43.548 -75.222 -18.061  1.00  0.00           C  
ATOM   1004  C   TRP A  61      44.950 -75.813 -18.002  1.00  0.00           C  
ATOM   1005  O   TRP A  61      45.941 -75.093 -18.112  1.00  0.00           O  
ATOM   1006  CB  TRP A  61      42.909 -75.274 -16.672  1.00  0.00           C  
ATOM   1007  CG  TRP A  61      43.708 -74.569 -15.619  1.00  0.00           C  
ATOM   1008  CD1 TRP A  61      44.563 -75.140 -14.724  1.00  0.00           C  
ATOM   1009  CD2 TRP A  61      43.732 -73.147 -15.344  1.00  0.00           C  
ATOM   1010  NE1 TRP A  61      45.113 -74.178 -13.914  1.00  0.00           N  
ATOM   1011  CE2 TRP A  61      44.617 -72.952 -14.280  1.00  0.00           C  
ATOM   1012  CE3 TRP A  61      43.083 -72.041 -15.907  1.00  0.00           C  
ATOM   1013  CZ2 TRP A  61      44.873 -71.693 -13.760  1.00  0.00           C  
ATOM   1014  CZ3 TRP A  61      43.341 -70.779 -15.386  1.00  0.00           C  
ATOM   1015  CH2 TRP A  61      44.214 -70.610 -14.341  1.00  0.00           C  
ATOM   1016  H   TRP A  61      41.851 -76.346 -18.719  1.00  0.00           H  
ATOM   1017  HA  TRP A  61      43.633 -74.180 -18.374  1.00  0.00           H  
ATOM   1018 1HB  TRP A  61      41.917 -74.823 -16.710  1.00  0.00           H  
ATOM   1019 2HB  TRP A  61      42.784 -76.314 -16.369  1.00  0.00           H  
ATOM   1020  HD1 TRP A  61      44.777 -76.206 -14.661  1.00  0.00           H  
ATOM   1021  HE1 TRP A  61      45.775 -74.344 -13.169  1.00  0.00           H  
ATOM   1022  HE3 TRP A  61      42.391 -72.169 -16.739  1.00  0.00           H  
ATOM   1023  HZ2 TRP A  61      45.563 -71.539 -12.930  1.00  0.00           H  
ATOM   1024  HZ3 TRP A  61      42.831 -69.923 -15.830  1.00  0.00           H  
ATOM   1025  HH2 TRP A  61      44.394 -69.605 -13.958  1.00  0.00           H  
ATOM   1026  N   ARG A  62      45.024 -77.131 -17.827  1.00  0.00           N  
ATOM   1027  CA  ARG A  62      46.300 -77.832 -17.763  1.00  0.00           C  
ATOM   1028  C   ARG A  62      47.070 -77.694 -19.071  1.00  0.00           C  
ATOM   1029  O   ARG A  62      48.301 -77.682 -19.073  1.00  0.00           O  
ATOM   1030  CB  ARG A  62      46.086 -79.306 -17.457  1.00  0.00           C  
ATOM   1031  CG  ARG A  62      45.551 -79.601 -16.064  1.00  0.00           C  
ATOM   1032  CD  ARG A  62      45.354 -81.057 -15.848  1.00  0.00           C  
ATOM   1033  NE  ARG A  62      44.690 -81.332 -14.584  1.00  0.00           N  
ATOM   1034  CZ  ARG A  62      45.308 -81.361 -13.385  1.00  0.00           C  
ATOM   1035  NH1 ARG A  62      46.600 -81.131 -13.305  1.00  0.00           N  
ATOM   1036  NH2 ARG A  62      44.614 -81.621 -12.291  1.00  0.00           N  
ATOM   1037  H   ARG A  62      44.171 -77.660 -17.726  1.00  0.00           H  
ATOM   1038  HA  ARG A  62      46.896 -77.394 -16.961  1.00  0.00           H  
ATOM   1039 1HB  ARG A  62      45.383 -79.729 -18.176  1.00  0.00           H  
ATOM   1040 2HB  ARG A  62      47.028 -79.843 -17.568  1.00  0.00           H  
ATOM   1041 1HG  ARG A  62      46.258 -79.235 -15.319  1.00  0.00           H  
ATOM   1042 2HG  ARG A  62      44.590 -79.101 -15.930  1.00  0.00           H  
ATOM   1043 1HD  ARG A  62      44.741 -81.465 -16.650  1.00  0.00           H  
ATOM   1044 2HD  ARG A  62      46.322 -81.557 -15.840  1.00  0.00           H  
ATOM   1045  HE  ARG A  62      43.696 -81.513 -14.604  1.00  0.00           H  
ATOM   1046 1HH1 ARG A  62      47.129 -80.933 -14.143  1.00  0.00           H  
ATOM   1047 2HH1 ARG A  62      47.062 -81.154 -12.410  1.00  0.00           H  
ATOM   1048 1HH2 ARG A  62      43.620 -81.798 -12.352  1.00  0.00           H  
ATOM   1049 2HH2 ARG A  62      45.076 -81.644 -11.395  1.00  0.00           H  
ATOM   1050  N   VAL A  63      46.344 -77.593 -20.178  1.00  0.00           N  
ATOM   1051  CA  VAL A  63      46.968 -77.429 -21.486  1.00  0.00           C  
ATOM   1052  C   VAL A  63      47.541 -76.028 -21.654  1.00  0.00           C  
ATOM   1053  O   VAL A  63      48.653 -75.864 -22.153  1.00  0.00           O  
ATOM   1054  CB  VAL A  63      45.944 -77.697 -22.604  1.00  0.00           C  
ATOM   1055  CG1 VAL A  63      46.479 -77.214 -23.944  1.00  0.00           C  
ATOM   1056  CG2 VAL A  63      45.614 -79.181 -22.659  1.00  0.00           C  
ATOM   1057  H   VAL A  63      45.338 -77.632 -20.115  1.00  0.00           H  
ATOM   1058  HA  VAL A  63      47.780 -78.152 -21.574  1.00  0.00           H  
ATOM   1059  HB  VAL A  63      45.036 -77.130 -22.397  1.00  0.00           H  
ATOM   1060 1HG1 VAL A  63      45.742 -77.411 -24.723  1.00  0.00           H  
ATOM   1061 2HG1 VAL A  63      46.673 -76.142 -23.892  1.00  0.00           H  
ATOM   1062 3HG1 VAL A  63      47.403 -77.741 -24.178  1.00  0.00           H  
ATOM   1063 1HG2 VAL A  63      44.889 -79.364 -23.451  1.00  0.00           H  
ATOM   1064 2HG2 VAL A  63      46.523 -79.749 -22.861  1.00  0.00           H  
ATOM   1065 3HG2 VAL A  63      45.195 -79.496 -21.704  1.00  0.00           H  
ATOM   1066  N   ALA A  64      46.779 -75.023 -21.233  1.00  0.00           N  
ATOM   1067  CA  ALA A  64      47.153 -73.630 -21.452  1.00  0.00           C  
ATOM   1068  C   ALA A  64      48.124 -73.147 -20.381  1.00  0.00           C  
ATOM   1069  O   ALA A  64      48.988 -72.311 -20.651  1.00  0.00           O  
ATOM   1070  CB  ALA A  64      45.913 -72.747 -21.480  1.00  0.00           C  
ATOM   1071  H   ALA A  64      45.915 -75.225 -20.749  1.00  0.00           H  
ATOM   1072  HA  ALA A  64      47.642 -73.553 -22.424  1.00  0.00           H  
ATOM   1073 1HB  ALA A  64      46.209 -71.712 -21.645  1.00  0.00           H  
ATOM   1074 2HB  ALA A  64      45.257 -73.069 -22.289  1.00  0.00           H  
ATOM   1075 3HB  ALA A  64      45.387 -72.828 -20.531  1.00  0.00           H  
ATOM   1076  N   VAL A  65      47.978 -73.669 -19.166  1.00  0.00           N  
ATOM   1077  CA  VAL A  65      48.710 -73.151 -18.017  1.00  0.00           C  
ATOM   1078  C   VAL A  65      49.771 -74.139 -17.552  1.00  0.00           C  
ATOM   1079  O   VAL A  65      50.821 -74.208 -18.127  1.00  0.00           O  
ATOM   1080  OXT VAL A  65      49.558 -74.849 -16.606  1.00  0.00           O  
ATOM   1081  CB  VAL A  65      47.743 -72.856 -16.855  1.00  0.00           C  
ATOM   1082  CG1 VAL A  65      48.504 -72.323 -15.650  1.00  0.00           C  
ATOM   1083  CG2 VAL A  65      46.681 -71.864 -17.304  1.00  0.00           C  
ATOM   1084  H   VAL A  65      47.339 -74.440 -19.034  1.00  0.00           H  
ATOM   1085  HA  VAL A  65      49.227 -72.238 -18.318  1.00  0.00           H  
ATOM   1086  HB  VAL A  65      47.265 -73.786 -16.547  1.00  0.00           H  
ATOM   1087 1HG1 VAL A  65      47.805 -72.120 -14.838  1.00  0.00           H  
ATOM   1088 2HG1 VAL A  65      49.234 -73.064 -15.324  1.00  0.00           H  
ATOM   1089 3HG1 VAL A  65      49.018 -71.401 -15.924  1.00  0.00           H  
ATOM   1090 1HG2 VAL A  65      46.000 -71.660 -16.478  1.00  0.00           H  
ATOM   1091 2HG2 VAL A  65      47.159 -70.936 -17.618  1.00  0.00           H  
ATOM   1092 3HG2 VAL A  65      46.121 -72.284 -18.140  1.00  0.00           H  
TER                                                                             
ATOM   1094  N   THR B  66      20.307 -71.341 -23.912  1.00  0.00           N  
ATOM   1095  CA  THR B  66      21.256 -71.351 -22.804  1.00  0.00           C  
ATOM   1096  C   THR B  66      22.689 -71.448 -23.321  1.00  0.00           C  
ATOM   1097  O   THR B  66      23.006 -72.313 -24.136  1.00  0.00           O  
ATOM   1098  CB  THR B  66      20.971 -72.515 -21.837  1.00  0.00           C  
ATOM   1099  OG1 THR B  66      19.670 -72.351 -21.258  1.00  0.00           O  
ATOM   1100  CG2 THR B  66      22.013 -72.556 -20.730  1.00  0.00           C  
ATOM   1101 1H   THR B  66      19.376 -71.277 -23.553  1.00  0.00           H  
ATOM   1102 2H   THR B  66      20.491 -70.555 -24.502  1.00  0.00           H  
ATOM   1103 3H   THR B  66      20.403 -72.184 -24.441  1.00  0.00           H  
ATOM   1104  HA  THR B  66      21.150 -70.419 -22.250  1.00  0.00           H  
ATOM   1105  HB  THR B  66      20.994 -73.457 -22.385  1.00  0.00           H  
ATOM   1106  HG1 THR B  66      19.114 -73.094 -21.504  1.00  0.00           H  
ATOM   1107 1HG2 THR B  66      21.796 -73.385 -20.057  1.00  0.00           H  
ATOM   1108 2HG2 THR B  66      23.002 -72.693 -21.166  1.00  0.00           H  
ATOM   1109 3HG2 THR B  66      21.989 -71.621 -20.173  1.00  0.00           H  
ATOM   1110  N   TRP B  67      23.549 -70.555 -22.839  1.00  0.00           N  
ATOM   1111  CA  TRP B  67      24.926 -70.466 -23.298  1.00  0.00           C  
ATOM   1112  C   TRP B  67      25.867 -70.411 -22.103  1.00  0.00           C  
ATOM   1113  O   TRP B  67      25.518 -69.889 -21.041  1.00  0.00           O  
ATOM   1114  CB  TRP B  67      25.125 -69.231 -24.178  1.00  0.00           C  
ATOM   1115  CG  TRP B  67      24.441 -69.327 -25.508  1.00  0.00           C  
ATOM   1116  CD1 TRP B  67      23.116 -69.135 -25.760  1.00  0.00           C  
ATOM   1117  CD2 TRP B  67      25.050 -69.642 -26.784  1.00  0.00           C  
ATOM   1118  NE1 TRP B  67      22.858 -69.308 -27.097  1.00  0.00           N  
ATOM   1119  CE2 TRP B  67      24.030 -69.618 -27.739  1.00  0.00           C  
ATOM   1120  CE3 TRP B  67      26.359 -69.937 -27.186  1.00  0.00           C  
ATOM   1121  CZ2 TRP B  67      24.273 -69.879 -29.078  1.00  0.00           C  
ATOM   1122  CZ3 TRP B  67      26.603 -70.198 -28.529  1.00  0.00           C  
ATOM   1123  CH2 TRP B  67      25.586 -70.169 -29.450  1.00  0.00           C  
ATOM   1124  H   TRP B  67      23.225 -69.915 -22.128  1.00  0.00           H  
ATOM   1125  HA  TRP B  67      25.152 -71.355 -23.886  1.00  0.00           H  
ATOM   1126 1HB  TRP B  67      24.744 -68.350 -23.660  1.00  0.00           H  
ATOM   1127 2HB  TRP B  67      26.190 -69.075 -24.350  1.00  0.00           H  
ATOM   1128  HD1 TRP B  67      22.370 -68.881 -25.009  1.00  0.00           H  
ATOM   1129  HE1 TRP B  67      21.953 -69.223 -27.537  1.00  0.00           H  
ATOM   1130  HE3 TRP B  67      27.170 -69.958 -26.459  1.00  0.00           H  
ATOM   1131  HZ2 TRP B  67      23.479 -69.862 -29.825  1.00  0.00           H  
ATOM   1132  HZ3 TRP B  67      27.624 -70.428 -28.833  1.00  0.00           H  
ATOM   1133  HH2 TRP B  67      25.812 -70.379 -30.496  1.00  0.00           H  
ATOM   1134  N   GLN B  68      27.070 -70.953 -22.290  1.00  0.00           N  
ATOM   1135  CA  GLN B  68      28.108 -70.899 -21.271  1.00  0.00           C  
ATOM   1136  C   GLN B  68      29.389 -70.351 -21.876  1.00  0.00           C  
ATOM   1137  O   GLN B  68      29.652 -70.551 -23.064  1.00  0.00           O  
ATOM   1138  CB  GLN B  68      28.355 -72.283 -20.665  1.00  0.00           C  
ATOM   1139  CG  GLN B  68      27.131 -72.904 -20.013  1.00  0.00           C  
ATOM   1140  CD  GLN B  68      27.452 -74.207 -19.305  1.00  0.00           C  
ATOM   1141  OE1 GLN B  68      27.371 -74.299 -18.077  1.00  0.00           O  
ATOM   1142  NE2 GLN B  68      27.818 -75.224 -20.077  1.00  0.00           N  
ATOM   1143  H   GLN B  68      27.265 -71.416 -23.166  1.00  0.00           H  
ATOM   1144  HA  GLN B  68      27.776 -70.231 -20.476  1.00  0.00           H  
ATOM   1145 1HB  GLN B  68      28.703 -72.963 -21.443  1.00  0.00           H  
ATOM   1146 2HB  GLN B  68      29.140 -72.216 -19.913  1.00  0.00           H  
ATOM   1147 1HG  GLN B  68      26.730 -72.206 -19.279  1.00  0.00           H  
ATOM   1148 2HG  GLN B  68      26.386 -73.107 -20.782  1.00  0.00           H  
ATOM   1149 1HE2 GLN B  68      28.041 -76.109 -19.666  1.00  0.00           H  
ATOM   1150 2HE2 GLN B  68      27.870 -75.106 -21.069  1.00  0.00           H  
ATOM   1151  N   TRP B  69      30.180 -69.660 -21.059  1.00  0.00           N  
ATOM   1152  CA  TRP B  69      31.529 -69.241 -21.416  1.00  0.00           C  
ATOM   1153  C   TRP B  69      32.496 -69.697 -20.334  1.00  0.00           C  
ATOM   1154  O   TRP B  69      32.263 -69.455 -19.146  1.00  0.00           O  
ATOM   1155  CB  TRP B  69      31.605 -67.723 -21.584  1.00  0.00           C  
ATOM   1156  CG  TRP B  69      30.839 -67.213 -22.768  1.00  0.00           C  
ATOM   1157  CD1 TRP B  69      31.347 -66.891 -23.990  1.00  0.00           C  
ATOM   1158  CD2 TRP B  69      29.415 -66.962 -22.847  1.00  0.00           C  
ATOM   1159  NE1 TRP B  69      30.343 -66.459 -24.821  1.00  0.00           N  
ATOM   1160  CE2 TRP B  69      29.154 -66.497 -24.138  1.00  0.00           C  
ATOM   1161  CE3 TRP B  69      28.357 -67.095 -21.939  1.00  0.00           C  
ATOM   1162  CZ2 TRP B  69      27.875 -66.159 -24.551  1.00  0.00           C  
ATOM   1163  CZ3 TRP B  69      27.074 -66.756 -22.354  1.00  0.00           C  
ATOM   1164  CH2 TRP B  69      26.840 -66.301 -23.627  1.00  0.00           C  
ATOM   1165  H   TRP B  69      29.815 -69.419 -20.147  1.00  0.00           H  
ATOM   1166  HA  TRP B  69      31.797 -69.713 -22.360  1.00  0.00           H  
ATOM   1167 1HB  TRP B  69      31.215 -67.237 -20.689  1.00  0.00           H  
ATOM   1168 2HB  TRP B  69      32.646 -67.420 -21.694  1.00  0.00           H  
ATOM   1169  HD1 TRP B  69      32.397 -66.966 -24.268  1.00  0.00           H  
ATOM   1170  HE1 TRP B  69      30.459 -66.160 -25.779  1.00  0.00           H  
ATOM   1171  HE3 TRP B  69      28.536 -67.458 -20.928  1.00  0.00           H  
ATOM   1172  HZ2 TRP B  69      27.668 -65.795 -25.558  1.00  0.00           H  
ATOM   1173  HZ3 TRP B  69      26.256 -66.861 -21.640  1.00  0.00           H  
ATOM   1174  HH2 TRP B  69      25.821 -66.045 -23.919  1.00  0.00           H  
ATOM   1175  N   VAL B  70      33.574 -70.353 -20.748  1.00  0.00           N  
ATOM   1176  CA  VAL B  70      34.589 -70.868 -19.836  1.00  0.00           C  
ATOM   1177  C   VAL B  70      35.878 -70.105 -20.113  1.00  0.00           C  
ATOM   1178  O   VAL B  70      36.372 -70.091 -21.249  1.00  0.00           O  
ATOM   1179  CB  VAL B  70      34.810 -72.379 -20.038  1.00  0.00           C  
ATOM   1180  CG1 VAL B  70      35.826 -72.907 -19.036  1.00  0.00           C  
ATOM   1181  CG2 VAL B  70      33.487 -73.118 -19.904  1.00  0.00           C  
ATOM   1182  H   VAL B  70      33.686 -70.498 -21.741  1.00  0.00           H  
ATOM   1183  HA  VAL B  70      34.265 -70.677 -18.813  1.00  0.00           H  
ATOM   1184  HB  VAL B  70      35.222 -72.547 -21.033  1.00  0.00           H  
ATOM   1185 1HG1 VAL B  70      35.970 -73.976 -19.193  1.00  0.00           H  
ATOM   1186 2HG1 VAL B  70      36.776 -72.389 -19.174  1.00  0.00           H  
ATOM   1187 3HG1 VAL B  70      35.462 -72.735 -18.023  1.00  0.00           H  
ATOM   1188 1HG2 VAL B  70      33.650 -74.185 -20.048  1.00  0.00           H  
ATOM   1189 2HG2 VAL B  70      33.072 -72.944 -18.911  1.00  0.00           H  
ATOM   1190 3HG2 VAL B  70      32.789 -72.753 -20.657  1.00  0.00           H  
ATOM   1191  N   LEU B  71      36.421 -69.472 -19.078  1.00  0.00           N  
ATOM   1192  CA  LEU B  71      37.553 -68.564 -19.207  1.00  0.00           C  
ATOM   1193  C   LEU B  71      38.815 -69.276 -18.729  1.00  0.00           C  
ATOM   1194  O   LEU B  71      38.947 -69.577 -17.537  1.00  0.00           O  
ATOM   1195  CB  LEU B  71      37.322 -67.286 -18.392  1.00  0.00           C  
ATOM   1196  CG  LEU B  71      36.409 -66.238 -19.042  1.00  0.00           C  
ATOM   1197  CD1 LEU B  71      34.953 -66.623 -18.819  1.00  0.00           C  
ATOM   1198  CD2 LEU B  71      36.709 -64.868 -18.454  1.00  0.00           C  
ATOM   1199  H   LEU B  71      36.022 -69.634 -18.165  1.00  0.00           H  
ATOM   1200  HA  LEU B  71      37.668 -68.298 -20.257  1.00  0.00           H  
ATOM   1201 1HB  LEU B  71      36.882 -67.559 -17.434  1.00  0.00           H  
ATOM   1202 2HB  LEU B  71      38.286 -66.814 -18.204  1.00  0.00           H  
ATOM   1203  HG  LEU B  71      36.588 -66.218 -20.118  1.00  0.00           H  
ATOM   1204 1HD1 LEU B  71      34.305 -65.879 -19.281  1.00  0.00           H  
ATOM   1205 2HD1 LEU B  71      34.762 -67.599 -19.267  1.00  0.00           H  
ATOM   1206 3HD1 LEU B  71      34.749 -66.668 -17.750  1.00  0.00           H  
ATOM   1207 1HD2 LEU B  71      36.061 -64.123 -18.916  1.00  0.00           H  
ATOM   1208 2HD2 LEU B  71      36.530 -64.887 -17.378  1.00  0.00           H  
ATOM   1209 3HD2 LEU B  71      37.751 -64.610 -18.643  1.00  0.00           H  
ATOM   1210  N   ILE B  72      39.737 -69.539 -19.654  1.00  0.00           N  
ATOM   1211  CA  ILE B  72      40.946 -70.303 -19.374  1.00  0.00           C  
ATOM   1212  C   ILE B  72      42.158 -69.409 -19.607  1.00  0.00           C  
ATOM   1213  O   ILE B  72      42.319 -68.844 -20.697  1.00  0.00           O  
ATOM   1214  CB  ILE B  72      41.038 -71.561 -20.257  1.00  0.00           C  
ATOM   1215  CG1 ILE B  72      39.783 -72.422 -20.092  1.00  0.00           C  
ATOM   1216  CG2 ILE B  72      42.285 -72.361 -19.914  1.00  0.00           C  
ATOM   1217  CD1 ILE B  72      38.788 -72.272 -21.220  1.00  0.00           C  
ATOM   1218  H   ILE B  72      39.580 -69.188 -20.589  1.00  0.00           H  
ATOM   1219  HA  ILE B  72      40.928 -70.607 -18.328  1.00  0.00           H  
ATOM   1220  HB  ILE B  72      41.083 -71.267 -21.305  1.00  0.00           H  
ATOM   1221 1HG1 ILE B  72      40.068 -73.471 -20.025  1.00  0.00           H  
ATOM   1222 2HG1 ILE B  72      39.282 -72.160 -19.160  1.00  0.00           H  
ATOM   1223 1HG2 ILE B  72      42.334 -73.247 -20.547  1.00  0.00           H  
ATOM   1224 2HG2 ILE B  72      43.169 -71.747 -20.081  1.00  0.00           H  
ATOM   1225 3HG2 ILE B  72      42.247 -72.665 -18.867  1.00  0.00           H  
ATOM   1226 1HD1 ILE B  72      37.926 -72.913 -21.032  1.00  0.00           H  
ATOM   1227 2HD1 ILE B  72      38.462 -71.234 -21.283  1.00  0.00           H  
ATOM   1228 3HD1 ILE B  72      39.257 -72.563 -22.159  1.00  0.00           H  
ATOM   1229  N   ASN B  73      43.008 -69.291 -18.584  1.00  0.00           N  
ATOM   1230  CA  ASN B  73      44.271 -68.554 -18.671  1.00  0.00           C  
ATOM   1231  C   ASN B  73      44.040 -67.095 -19.059  1.00  0.00           C  
ATOM   1232  O   ASN B  73      44.757 -66.529 -19.888  1.00  0.00           O  
ATOM   1233  CB  ASN B  73      45.212 -69.223 -19.655  1.00  0.00           C  
ATOM   1234  CG  ASN B  73      46.641 -68.790 -19.474  1.00  0.00           C  
ATOM   1235  OD1 ASN B  73      47.097 -68.568 -18.346  1.00  0.00           O  
ATOM   1236  ND2 ASN B  73      47.355 -68.664 -20.563  1.00  0.00           N  
ATOM   1237  H   ASN B  73      42.756 -69.735 -17.711  1.00  0.00           H  
ATOM   1238  HA  ASN B  73      44.732 -68.539 -17.681  1.00  0.00           H  
ATOM   1239 1HB  ASN B  73      45.155 -70.306 -19.535  1.00  0.00           H  
ATOM   1240 2HB  ASN B  73      44.901 -68.990 -20.673  1.00  0.00           H  
ATOM   1241 1HD2 ASN B  73      48.312 -68.378 -20.503  1.00  0.00           H  
ATOM   1242 2HD2 ASN B  73      46.945 -68.853 -21.454  1.00  0.00           H  
ATOM   1243  N   ILE B  74      43.029 -66.480 -18.456  1.00  0.00           N  
ATOM   1244  CA  ILE B  74      42.645 -65.108 -18.760  1.00  0.00           C  
ATOM   1245  C   ILE B  74      42.892 -64.253 -17.527  1.00  0.00           C  
ATOM   1246  O   ILE B  74      42.532 -64.642 -16.408  1.00  0.00           O  
ATOM   1247  CB  ILE B  74      41.168 -65.012 -19.185  1.00  0.00           C  
ATOM   1248  CG1 ILE B  74      40.950 -65.722 -20.524  1.00  0.00           C  
ATOM   1249  CG2 ILE B  74      40.733 -63.557 -19.273  1.00  0.00           C  
ATOM   1250  CD1 ILE B  74      39.496 -65.864 -20.911  1.00  0.00           C  
ATOM   1251  H   ILE B  74      42.512 -66.992 -17.757  1.00  0.00           H  
ATOM   1252  HA  ILE B  74      43.277 -64.742 -19.568  1.00  0.00           H  
ATOM   1253  HB  ILE B  74      40.545 -65.524 -18.452  1.00  0.00           H  
ATOM   1254 1HG1 ILE B  74      41.462 -65.173 -21.314  1.00  0.00           H  
ATOM   1255 2HG1 ILE B  74      41.390 -66.719 -20.483  1.00  0.00           H  
ATOM   1256 1HG2 ILE B  74      39.687 -63.508 -19.575  1.00  0.00           H  
ATOM   1257 2HG2 ILE B  74      40.852 -63.083 -18.300  1.00  0.00           H  
ATOM   1258 3HG2 ILE B  74      41.348 -63.038 -20.008  1.00  0.00           H  
ATOM   1259 1HD1 ILE B  74      39.423 -66.377 -21.870  1.00  0.00           H  
ATOM   1260 2HD1 ILE B  74      38.971 -66.442 -20.149  1.00  0.00           H  
ATOM   1261 3HD1 ILE B  74      39.044 -64.876 -20.992  1.00  0.00           H  
ATOM   1262  N   SER B  75      43.516 -63.095 -17.732  1.00  0.00           N  
ATOM   1263  CA  SER B  75      43.912 -62.229 -16.630  1.00  0.00           C  
ATOM   1264  C   SER B  75      42.689 -61.689 -15.890  1.00  0.00           C  
ATOM   1265  O   SER B  75      41.568 -61.665 -16.407  1.00  0.00           O  
ATOM   1266  CB  SER B  75      44.753 -61.077 -17.149  1.00  0.00           C  
ATOM   1267  OG  SER B  75      43.985 -60.208 -17.933  1.00  0.00           O  
ATOM   1268  H   SER B  75      43.724 -62.810 -18.680  1.00  0.00           H  
ATOM   1269  HA  SER B  75      44.501 -62.814 -15.924  1.00  0.00           H  
ATOM   1270 1HB  SER B  75      45.580 -61.469 -17.740  1.00  0.00           H  
ATOM   1271 2HB  SER B  75      44.149 -60.452 -17.805  1.00  0.00           H  
ATOM   1272  HG  SER B  75      44.611 -59.688 -18.444  1.00  0.00           H  
ATOM   1273  N   GLU B  76      42.925 -61.245 -14.653  1.00  0.00           N  
ATOM   1274  CA  GLU B  76      41.839 -60.733 -13.825  1.00  0.00           C  
ATOM   1275  C   GLU B  76      41.174 -59.515 -14.456  1.00  0.00           C  
ATOM   1276  O   GLU B  76      39.943 -59.398 -14.424  1.00  0.00           O  
ATOM   1277  CB  GLU B  76      42.360 -60.372 -12.432  1.00  0.00           C  
ATOM   1278  CG  GLU B  76      41.308 -59.794 -11.497  1.00  0.00           C  
ATOM   1279  CD  GLU B  76      40.208 -60.769 -11.179  1.00  0.00           C  
ATOM   1280  OE1 GLU B  76      40.411 -61.945 -11.365  1.00  0.00           O  
ATOM   1281  OE2 GLU B  76      39.164 -60.338 -10.750  1.00  0.00           O  
ATOM   1282  H   GLU B  76      43.864 -61.261 -14.280  1.00  0.00           H  
ATOM   1283  HA  GLU B  76      41.074 -61.506 -13.740  1.00  0.00           H  
ATOM   1284 1HB  GLU B  76      42.776 -61.262 -11.958  1.00  0.00           H  
ATOM   1285 2HB  GLU B  76      43.165 -59.642 -12.522  1.00  0.00           H  
ATOM   1286 1HG  GLU B  76      41.789 -59.492 -10.567  1.00  0.00           H  
ATOM   1287 2HG  GLU B  76      40.877 -58.906 -11.957  1.00  0.00           H  
ATOM   1288  N   GLU B  77      41.964 -58.607 -15.034  1.00  0.00           N  
ATOM   1289  CA  GLU B  77      41.383 -57.474 -15.747  1.00  0.00           C  
ATOM   1290  C   GLU B  77      40.501 -57.939 -16.898  1.00  0.00           C  
ATOM   1291  O   GLU B  77      39.353 -57.500 -17.026  1.00  0.00           O  
ATOM   1292  CB  GLU B  77      42.485 -56.554 -16.277  1.00  0.00           C  
ATOM   1293  CG  GLU B  77      41.977 -55.329 -17.023  1.00  0.00           C  
ATOM   1294  CD  GLU B  77      43.083 -54.524 -17.647  1.00  0.00           C  
ATOM   1295  OE1 GLU B  77      43.861 -55.086 -18.379  1.00  0.00           O  
ATOM   1296  OE2 GLU B  77      43.150 -53.345 -17.390  1.00  0.00           O  
ATOM   1297  H   GLU B  77      42.969 -58.695 -14.985  1.00  0.00           H  
ATOM   1298  HA  GLU B  77      40.754 -56.914 -15.053  1.00  0.00           H  
ATOM   1299 1HB  GLU B  77      43.101 -56.209 -15.446  1.00  0.00           H  
ATOM   1300 2HB  GLU B  77      43.132 -57.114 -16.953  1.00  0.00           H  
ATOM   1301 1HG  GLU B  77      41.292 -55.651 -17.806  1.00  0.00           H  
ATOM   1302 2HG  GLU B  77      41.422 -54.698 -16.329  1.00  0.00           H  
ATOM   1303  N   ALA B  78      41.017 -58.834 -17.742  1.00  0.00           N  
ATOM   1304  CA  ALA B  78      40.219 -59.345 -18.851  1.00  0.00           C  
ATOM   1305  C   ALA B  78      38.998 -60.111 -18.355  1.00  0.00           C  
ATOM   1306  O   ALA B  78      37.922 -60.020 -18.958  1.00  0.00           O  
ATOM   1307  CB  ALA B  78      41.081 -60.229 -19.751  1.00  0.00           C  
ATOM   1308  H   ALA B  78      41.963 -59.167 -17.622  1.00  0.00           H  
ATOM   1309  HA  ALA B  78      39.857 -58.494 -19.427  1.00  0.00           H  
ATOM   1310 1HB  ALA B  78      40.476 -60.607 -20.578  1.00  0.00           H  
ATOM   1311 2HB  ALA B  78      41.910 -59.645 -20.148  1.00  0.00           H  
ATOM   1312 3HB  ALA B  78      41.470 -61.067 -19.176  1.00  0.00           H  
ATOM   1313  N   ARG B  79      39.139 -60.863 -17.262  1.00  0.00           N  
ATOM   1314  CA  ARG B  79      37.993 -61.577 -16.705  1.00  0.00           C  
ATOM   1315  C   ARG B  79      36.868 -60.616 -16.340  1.00  0.00           C  
ATOM   1316  O   ARG B  79      35.710 -60.827 -16.718  1.00  0.00           O  
ATOM   1317  CB  ARG B  79      38.403 -62.366 -15.470  1.00  0.00           C  
ATOM   1318  CG  ARG B  79      39.112 -63.680 -15.756  1.00  0.00           C  
ATOM   1319  CD  ARG B  79      39.132 -64.565 -14.563  1.00  0.00           C  
ATOM   1320  NE  ARG B  79      40.050 -64.081 -13.544  1.00  0.00           N  
ATOM   1321  CZ  ARG B  79      41.312 -64.522 -13.379  1.00  0.00           C  
ATOM   1322  NH1 ARG B  79      41.790 -65.455 -14.172  1.00  0.00           N  
ATOM   1323  NH2 ARG B  79      42.069 -64.017 -12.421  1.00  0.00           N  
ATOM   1324  H   ARG B  79      40.039 -60.947 -16.810  1.00  0.00           H  
ATOM   1325  HA  ARG B  79      37.606 -62.259 -17.462  1.00  0.00           H  
ATOM   1326 1HB  ARG B  79      39.067 -61.760 -14.855  1.00  0.00           H  
ATOM   1327 2HB  ARG B  79      37.519 -62.591 -14.872  1.00  0.00           H  
ATOM   1328 1HG  ARG B  79      38.597 -64.203 -16.562  1.00  0.00           H  
ATOM   1329 2HG  ARG B  79      40.142 -63.481 -16.053  1.00  0.00           H  
ATOM   1330 1HD  ARG B  79      38.134 -64.611 -14.128  1.00  0.00           H  
ATOM   1331 2HD  ARG B  79      39.446 -65.565 -14.857  1.00  0.00           H  
ATOM   1332  HE  ARG B  79      39.717 -63.362 -12.915  1.00  0.00           H  
ATOM   1333 1HH1 ARG B  79      41.212 -65.841 -14.905  1.00  0.00           H  
ATOM   1334 2HH1 ARG B  79      42.736 -65.786 -14.049  1.00  0.00           H  
ATOM   1335 1HH2 ARG B  79      41.701 -63.299 -11.812  1.00  0.00           H  
ATOM   1336 2HH2 ARG B  79      43.014 -64.348 -12.298  1.00  0.00           H  
ATOM   1337  N   GLN B  80      37.192 -59.552 -15.601  1.00  0.00           N  
ATOM   1338  CA  GLN B  80      36.158 -58.616 -15.173  1.00  0.00           C  
ATOM   1339  C   GLN B  80      35.492 -57.942 -16.366  1.00  0.00           C  
ATOM   1340  O   GLN B  80      34.276 -57.720 -16.362  1.00  0.00           O  
ATOM   1341  CB  GLN B  80      36.748 -57.557 -14.238  1.00  0.00           C  
ATOM   1342  CG  GLN B  80      37.143 -58.085 -12.870  1.00  0.00           C  
ATOM   1343  CD  GLN B  80      37.751 -57.010 -11.988  1.00  0.00           C  
ATOM   1344  OE1 GLN B  80      37.518 -55.815 -12.192  1.00  0.00           O  
ATOM   1345  NE2 GLN B  80      38.534 -57.429 -11.001  1.00  0.00           N  
ATOM   1346  H   GLN B  80      38.151 -59.385 -15.331  1.00  0.00           H  
ATOM   1347  HA  GLN B  80      35.383 -59.171 -14.645  1.00  0.00           H  
ATOM   1348 1HB  GLN B  80      37.633 -57.118 -14.698  1.00  0.00           H  
ATOM   1349 2HB  GLN B  80      36.023 -56.755 -14.093  1.00  0.00           H  
ATOM   1350 1HG  GLN B  80      36.255 -58.474 -12.371  1.00  0.00           H  
ATOM   1351 2HG  GLN B  80      37.879 -58.879 -12.997  1.00  0.00           H  
ATOM   1352 1HE2 GLN B  80      38.964 -56.766 -10.386  1.00  0.00           H  
ATOM   1353 2HE2 GLN B  80      38.697 -58.407 -10.871  1.00  0.00           H  
ATOM   1354  N   LEU B  81      36.270 -57.609 -17.397  1.00  0.00           N  
ATOM   1355  CA  LEU B  81      35.692 -57.002 -18.591  1.00  0.00           C  
ATOM   1356  C   LEU B  81      34.748 -57.972 -19.295  1.00  0.00           C  
ATOM   1357  O   LEU B  81      33.690 -57.567 -19.791  1.00  0.00           O  
ATOM   1358  CB  LEU B  81      36.802 -56.567 -19.556  1.00  0.00           C  
ATOM   1359  CG  LEU B  81      37.683 -55.406 -19.076  1.00  0.00           C  
ATOM   1360  CD1 LEU B  81      38.889 -55.270 -19.996  1.00  0.00           C  
ATOM   1361  CD2 LEU B  81      36.866 -54.123 -19.053  1.00  0.00           C  
ATOM   1362  H   LEU B  81      37.267 -57.773 -17.362  1.00  0.00           H  
ATOM   1363  HA  LEU B  81      35.107 -56.134 -18.288  1.00  0.00           H  
ATOM   1364 1HB  LEU B  81      37.452 -57.419 -19.746  1.00  0.00           H  
ATOM   1365 2HB  LEU B  81      36.345 -56.267 -20.499  1.00  0.00           H  
ATOM   1366  HG  LEU B  81      38.052 -55.620 -18.072  1.00  0.00           H  
ATOM   1367 1HD1 LEU B  81      39.516 -54.446 -19.654  1.00  0.00           H  
ATOM   1368 2HD1 LEU B  81      39.467 -56.195 -19.978  1.00  0.00           H  
ATOM   1369 3HD1 LEU B  81      38.551 -55.072 -21.012  1.00  0.00           H  
ATOM   1370 1HD2 LEU B  81      37.492 -53.299 -18.711  1.00  0.00           H  
ATOM   1371 2HD2 LEU B  81      36.498 -53.908 -20.056  1.00  0.00           H  
ATOM   1372 3HD2 LEU B  81      36.021 -54.243 -18.375  1.00  0.00           H  
ATOM   1373  N   ILE B  82      35.112 -59.254 -19.344  1.00  0.00           N  
ATOM   1374  CA  ILE B  82      34.237 -60.251 -19.954  1.00  0.00           C  
ATOM   1375  C   ILE B  82      33.006 -60.480 -19.086  1.00  0.00           C  
ATOM   1376  O   ILE B  82      31.877 -60.537 -19.590  1.00  0.00           O  
ATOM   1377  CB  ILE B  82      34.977 -61.585 -20.165  1.00  0.00           C  
ATOM   1378  CG1 ILE B  82      36.064 -61.429 -21.232  1.00  0.00           C  
ATOM   1379  CG2 ILE B  82      33.997 -62.681 -20.555  1.00  0.00           C  
ATOM   1380  CD1 ILE B  82      37.017 -62.600 -21.308  1.00  0.00           C  
ATOM   1381  H   ILE B  82      35.999 -59.548 -18.959  1.00  0.00           H  
ATOM   1382  HA  ILE B  82      33.882 -59.862 -20.907  1.00  0.00           H  
ATOM   1383  HB  ILE B  82      35.480 -61.872 -19.242  1.00  0.00           H  
ATOM   1384 1HG1 ILE B  82      35.599 -61.303 -22.209  1.00  0.00           H  
ATOM   1385 2HG1 ILE B  82      36.646 -60.529 -21.029  1.00  0.00           H  
ATOM   1386 1HG2 ILE B  82      34.536 -63.616 -20.701  1.00  0.00           H  
ATOM   1387 2HG2 ILE B  82      33.259 -62.807 -19.764  1.00  0.00           H  
ATOM   1388 3HG2 ILE B  82      33.492 -62.405 -21.481  1.00  0.00           H  
ATOM   1389 1HD1 ILE B  82      37.758 -62.416 -22.086  1.00  0.00           H  
ATOM   1390 2HD1 ILE B  82      37.521 -62.722 -20.348  1.00  0.00           H  
ATOM   1391 3HD1 ILE B  82      36.461 -63.506 -21.544  1.00  0.00           H  
ATOM   1392  N   GLU B  83      33.196 -60.602 -17.770  1.00  0.00           N  
ATOM   1393  CA  GLU B  83      32.064 -60.791 -16.865  1.00  0.00           C  
ATOM   1394  C   GLU B  83      31.027 -59.688 -17.041  1.00  0.00           C  
ATOM   1395  O   GLU B  83      29.824 -59.957 -17.132  1.00  0.00           O  
ATOM   1396  CB  GLU B  83      32.543 -60.827 -15.412  1.00  0.00           C  
ATOM   1397  CG  GLU B  83      33.306 -62.088 -15.033  1.00  0.00           C  
ATOM   1398  CD  GLU B  83      33.904 -62.017 -13.655  1.00  0.00           C  
ATOM   1399  OE1 GLU B  83      33.849 -60.970 -13.057  1.00  0.00           O  
ATOM   1400  OE2 GLU B  83      34.417 -63.013 -13.200  1.00  0.00           O  
ATOM   1401  H   GLU B  83      34.130 -60.563 -17.385  1.00  0.00           H  
ATOM   1402  HA  GLU B  83      31.585 -61.741 -17.105  1.00  0.00           H  
ATOM   1403 1HB  GLU B  83      33.193 -59.972 -15.222  1.00  0.00           H  
ATOM   1404 2HB  GLU B  83      31.685 -60.741 -14.745  1.00  0.00           H  
ATOM   1405 1HG  GLU B  83      32.627 -62.939 -15.079  1.00  0.00           H  
ATOM   1406 2HG  GLU B  83      34.100 -62.252 -15.760  1.00  0.00           H  
ATOM   1407  N   LYS B  84      31.482 -58.434 -17.091  1.00  0.00           N  
ATOM   1408  CA  LYS B  84      30.566 -57.322 -17.319  1.00  0.00           C  
ATOM   1409  C   LYS B  84      29.951 -57.376 -18.710  1.00  0.00           C  
ATOM   1410  O   LYS B  84      28.762 -57.079 -18.872  1.00  0.00           O  
ATOM   1411  CB  LYS B  84      31.287 -55.988 -17.119  1.00  0.00           C  
ATOM   1412  CG  LYS B  84      31.656 -55.684 -15.673  1.00  0.00           C  
ATOM   1413  CD  LYS B  84      32.519 -54.434 -15.574  1.00  0.00           C  
ATOM   1414  CE  LYS B  84      31.713 -53.179 -15.877  1.00  0.00           C  
ATOM   1415  NZ  LYS B  84      32.495 -51.940 -15.618  1.00  0.00           N  
ATOM   1416  H   LYS B  84      32.465 -58.243 -16.970  1.00  0.00           H  
ATOM   1417  HA  LYS B  84      29.747 -57.395 -16.601  1.00  0.00           H  
ATOM   1418 1HB  LYS B  84      32.204 -55.977 -17.708  1.00  0.00           H  
ATOM   1419 2HB  LYS B  84      30.656 -55.175 -17.480  1.00  0.00           H  
ATOM   1420 1HG  LYS B  84      30.748 -55.535 -15.088  1.00  0.00           H  
ATOM   1421 2HG  LYS B  84      32.204 -56.527 -15.253  1.00  0.00           H  
ATOM   1422 1HD  LYS B  84      32.933 -54.356 -14.568  1.00  0.00           H  
ATOM   1423 2HD  LYS B  84      33.344 -54.504 -16.283  1.00  0.00           H  
ATOM   1424 1HE  LYS B  84      31.406 -53.188 -16.922  1.00  0.00           H  
ATOM   1425 2HE  LYS B  84      30.817 -53.164 -15.258  1.00  0.00           H  
ATOM   1426 1HZ  LYS B  84      31.927 -51.132 -15.830  1.00  0.00           H  
ATOM   1427 2HZ  LYS B  84      32.770 -51.912 -14.646  1.00  0.00           H  
ATOM   1428 3HZ  LYS B  84      33.320 -51.933 -16.201  1.00  0.00           H  
ATOM   1429  N   ALA B  85      30.735 -57.752 -19.722  1.00  0.00           N  
ATOM   1430  CA  ALA B  85      30.205 -57.814 -21.081  1.00  0.00           C  
ATOM   1431  C   ALA B  85      29.063 -58.815 -21.181  1.00  0.00           C  
ATOM   1432  O   ALA B  85      28.055 -58.550 -21.846  1.00  0.00           O  
ATOM   1433  CB  ALA B  85      31.319 -58.167 -22.066  1.00  0.00           C  
ATOM   1434  H   ALA B  85      31.702 -57.996 -19.561  1.00  0.00           H  
ATOM   1435  HA  ALA B  85      29.804 -56.833 -21.334  1.00  0.00           H  
ATOM   1436 1HB  ALA B  85      30.909 -58.211 -23.075  1.00  0.00           H  
ATOM   1437 2HB  ALA B  85      32.096 -57.406 -22.022  1.00  0.00           H  
ATOM   1438 3HB  ALA B  85      31.742 -59.135 -21.804  1.00  0.00           H  
ATOM   1439  N   VAL B  86      29.199 -59.972 -20.530  1.00  0.00           N  
ATOM   1440  CA  VAL B  86      28.148 -60.983 -20.588  1.00  0.00           C  
ATOM   1441  C   VAL B  86      26.862 -60.450 -19.966  1.00  0.00           C  
ATOM   1442  O   VAL B  86      25.777 -60.585 -20.542  1.00  0.00           O  
ATOM   1443  CB  VAL B  86      28.586 -62.261 -19.848  1.00  0.00           C  
ATOM   1444  CG1 VAL B  86      27.423 -63.234 -19.731  1.00  0.00           C  
ATOM   1445  CG2 VAL B  86      29.757 -62.905 -20.576  1.00  0.00           C  
ATOM   1446  H   VAL B  86      30.032 -60.158 -19.990  1.00  0.00           H  
ATOM   1447  HA  VAL B  86      27.937 -61.203 -21.634  1.00  0.00           H  
ATOM   1448  HB  VAL B  86      28.888 -61.998 -18.835  1.00  0.00           H  
ATOM   1449 1HG1 VAL B  86      27.750 -64.132 -19.205  1.00  0.00           H  
ATOM   1450 2HG1 VAL B  86      26.611 -62.765 -19.176  1.00  0.00           H  
ATOM   1451 3HG1 VAL B  86      27.073 -63.505 -20.727  1.00  0.00           H  
ATOM   1452 1HG2 VAL B  86      30.062 -63.807 -20.047  1.00  0.00           H  
ATOM   1453 2HG2 VAL B  86      29.456 -63.163 -21.592  1.00  0.00           H  
ATOM   1454 3HG2 VAL B  86      30.592 -62.205 -20.612  1.00  0.00           H  
ATOM   1455  N   ARG B  87      26.966 -59.839 -18.785  1.00  0.00           N  
ATOM   1456  CA  ARG B  87      25.782 -59.297 -18.131  1.00  0.00           C  
ATOM   1457  C   ARG B  87      25.225 -58.076 -18.852  1.00  0.00           C  
ATOM   1458  O   ARG B  87      24.001 -57.953 -18.978  1.00  0.00           O  
ATOM   1459  CB  ARG B  87      26.102 -58.920 -16.692  1.00  0.00           C  
ATOM   1460  CG  ARG B  87      24.919 -58.405 -15.887  1.00  0.00           C  
ATOM   1461  CD  ARG B  87      23.849 -59.429 -15.767  1.00  0.00           C  
ATOM   1462  NE  ARG B  87      22.711 -58.937 -15.008  1.00  0.00           N  
ATOM   1463  CZ  ARG B  87      21.478 -59.478 -15.041  1.00  0.00           C  
ATOM   1464  NH1 ARG B  87      21.240 -60.526 -15.799  1.00  0.00           N  
ATOM   1465  NH2 ARG B  87      20.507 -58.956 -14.312  1.00  0.00           N  
ATOM   1466  H   ARG B  87      27.864 -59.742 -18.334  1.00  0.00           H  
ATOM   1467  HA  ARG B  87      24.997 -60.054 -18.153  1.00  0.00           H  
ATOM   1468 1HB  ARG B  87      26.503 -59.787 -16.170  1.00  0.00           H  
ATOM   1469 2HB  ARG B  87      26.870 -58.147 -16.680  1.00  0.00           H  
ATOM   1470 1HG  ARG B  87      25.251 -58.137 -14.884  1.00  0.00           H  
ATOM   1471 2HG  ARG B  87      24.500 -57.526 -16.378  1.00  0.00           H  
ATOM   1472 1HD  ARG B  87      23.501 -59.708 -16.761  1.00  0.00           H  
ATOM   1473 2HD  ARG B  87      24.243 -60.309 -15.260  1.00  0.00           H  
ATOM   1474  HE  ARG B  87      22.855 -58.132 -14.413  1.00  0.00           H  
ATOM   1475 1HH1 ARG B  87      21.982 -60.925 -16.357  1.00  0.00           H  
ATOM   1476 2HH1 ARG B  87      20.316 -60.932 -15.824  1.00  0.00           H  
ATOM   1477 1HH2 ARG B  87      20.690 -58.151 -13.729  1.00  0.00           H  
ATOM   1478 2HH2 ARG B  87      19.583 -59.362 -14.337  1.00  0.00           H  
ATOM   1479  N   ALA B  88      26.086 -57.176 -19.334  1.00  0.00           N  
ATOM   1480  CA  ALA B  88      25.603 -55.983 -20.019  1.00  0.00           C  
ATOM   1481  C   ALA B  88      24.758 -56.345 -21.232  1.00  0.00           C  
ATOM   1482  O   ALA B  88      23.787 -55.645 -21.546  1.00  0.00           O  
ATOM   1483  CB  ALA B  88      26.779 -55.099 -20.433  1.00  0.00           C  
ATOM   1484  H   ALA B  88      27.081 -57.315 -19.228  1.00  0.00           H  
ATOM   1485  HA  ALA B  88      24.969 -55.428 -19.326  1.00  0.00           H  
ATOM   1486 1HB  ALA B  88      26.404 -54.210 -20.942  1.00  0.00           H  
ATOM   1487 2HB  ALA B  88      27.337 -54.798 -19.545  1.00  0.00           H  
ATOM   1488 3HB  ALA B  88      27.432 -55.653 -21.103  1.00  0.00           H  
ATOM   1489  N   ILE B  89      25.111 -57.430 -21.925  1.00  0.00           N  
ATOM   1490  CA  ILE B  89      24.298 -57.900 -23.042  1.00  0.00           C  
ATOM   1491  C   ILE B  89      23.160 -58.784 -22.544  1.00  0.00           C  
ATOM   1492  O   ILE B  89      22.003 -58.604 -22.943  1.00  0.00           O  
ATOM   1493  CB  ILE B  89      25.152 -58.679 -24.058  1.00  0.00           C  
ATOM   1494  CG1 ILE B  89      26.213 -57.763 -24.676  1.00  0.00           C  
ATOM   1495  CG2 ILE B  89      24.271 -59.284 -25.139  1.00  0.00           C  
ATOM   1496  CD1 ILE B  89      27.294 -58.506 -25.430  1.00  0.00           C  
ATOM   1497  H   ILE B  89      25.950 -57.935 -21.679  1.00  0.00           H  
ATOM   1498  HA  ILE B  89      23.840 -57.037 -23.524  1.00  0.00           H  
ATOM   1499  HB  ILE B  89      25.686 -59.480 -23.546  1.00  0.00           H  
ATOM   1500 1HG1 ILE B  89      26.688 -57.176 -23.890  1.00  0.00           H  
ATOM   1501 2HG1 ILE B  89      26.989 -58.370 -25.144  1.00  0.00           H  
ATOM   1502 1HG2 ILE B  89      24.891 -59.830 -25.851  1.00  0.00           H  
ATOM   1503 2HG2 ILE B  89      23.553 -59.966 -24.685  1.00  0.00           H  
ATOM   1504 3HG2 ILE B  89      23.737 -58.489 -25.661  1.00  0.00           H  
ATOM   1505 1HD1 ILE B  89      28.009 -57.789 -25.838  1.00  0.00           H  
ATOM   1506 2HD1 ILE B  89      27.809 -59.186 -24.751  1.00  0.00           H  
ATOM   1507 3HD1 ILE B  89      26.846 -59.071 -26.244  1.00  0.00           H  
ATOM   1508  N   SER B  90      23.459 -59.739 -21.662  1.00  0.00           N  
ATOM   1509  CA  SER B  90      22.451 -60.723 -21.280  1.00  0.00           C  
ATOM   1510  C   SER B  90      21.269 -60.072 -20.572  1.00  0.00           C  
ATOM   1511  O   SER B  90      20.129 -60.521 -20.736  1.00  0.00           O  
ATOM   1512  CB  SER B  90      23.069 -61.776 -20.380  1.00  0.00           C  
ATOM   1513  OG  SER B  90      24.058 -62.499 -21.060  1.00  0.00           O  
ATOM   1514  H   SER B  90      24.377 -59.791 -21.248  1.00  0.00           H  
ATOM   1515  HA  SER B  90      22.065 -61.193 -22.186  1.00  0.00           H  
ATOM   1516 1HB  SER B  90      23.503 -61.297 -19.503  1.00  0.00           H  
ATOM   1517 2HB  SER B  90      22.293 -62.456 -20.031  1.00  0.00           H  
ATOM   1518  HG  SER B  90      24.866 -61.989 -20.971  1.00  0.00           H  
ATOM   1519  N   LYS B  91      21.518 -59.027 -19.778  1.00  0.00           N  
ATOM   1520  CA  LYS B  91      20.423 -58.381 -19.066  1.00  0.00           C  
ATOM   1521  C   LYS B  91      19.393 -57.811 -20.032  1.00  0.00           C  
ATOM   1522  O   LYS B  91      18.229 -57.633 -19.656  1.00  0.00           O  
ATOM   1523  CB  LYS B  91      20.957 -57.274 -18.155  1.00  0.00           C  
ATOM   1524  CG  LYS B  91      21.449 -56.036 -18.891  1.00  0.00           C  
ATOM   1525  CD  LYS B  91      22.041 -55.018 -17.928  1.00  0.00           C  
ATOM   1526  CE  LYS B  91      22.435 -53.737 -18.648  1.00  0.00           C  
ATOM   1527  NZ  LYS B  91      23.064 -52.752 -17.726  1.00  0.00           N  
ATOM   1528  H   LYS B  91      22.457 -58.672 -19.663  1.00  0.00           H  
ATOM   1529  HA  LYS B  91      19.916 -59.131 -18.457  1.00  0.00           H  
ATOM   1530 1HB  LYS B  91      20.174 -56.963 -17.463  1.00  0.00           H  
ATOM   1531 2HB  LYS B  91      21.785 -57.661 -17.560  1.00  0.00           H  
ATOM   1532 1HG  LYS B  91      22.212 -56.323 -19.617  1.00  0.00           H  
ATOM   1533 2HG  LYS B  91      20.619 -55.577 -19.427  1.00  0.00           H  
ATOM   1534 1HD  LYS B  91      21.309 -54.780 -17.155  1.00  0.00           H  
ATOM   1535 2HD  LYS B  91      22.924 -55.441 -17.449  1.00  0.00           H  
ATOM   1536 1HE  LYS B  91      23.139 -53.970 -19.445  1.00  0.00           H  
ATOM   1537 2HE  LYS B  91      21.551 -53.284 -19.095  1.00  0.00           H  
ATOM   1538 1HZ  LYS B  91      23.310 -51.918 -18.241  1.00  0.00           H  
ATOM   1539 2HZ  LYS B  91      22.413 -52.514 -16.992  1.00  0.00           H  
ATOM   1540 3HZ  LYS B  91      23.897 -53.154 -17.320  1.00  0.00           H  
ATOM   1541  N   LYS B  92      19.797 -57.530 -21.275  1.00  0.00           N  
ATOM   1542  CA  LYS B  92      18.875 -56.924 -22.230  1.00  0.00           C  
ATOM   1543  C   LYS B  92      17.741 -57.877 -22.585  1.00  0.00           C  
ATOM   1544  O   LYS B  92      16.677 -57.446 -23.041  1.00  0.00           O  
ATOM   1545  CB  LYS B  92      19.619 -56.498 -23.496  1.00  0.00           C  
ATOM   1546  CG  LYS B  92      20.602 -55.353 -23.293  1.00  0.00           C  
ATOM   1547  CD  LYS B  92      21.323 -55.007 -24.588  1.00  0.00           C  
ATOM   1548  CE  LYS B  92      22.314 -53.871 -24.384  1.00  0.00           C  
ATOM   1549  NZ  LYS B  92      23.027 -53.521 -25.643  1.00  0.00           N  
ATOM   1550  H   LYS B  92      20.741 -57.734 -21.564  1.00  0.00           H  
ATOM   1551  HA  LYS B  92      18.429 -56.041 -21.770  1.00  0.00           H  
ATOM   1552 1HB  LYS B  92      20.173 -57.347 -23.896  1.00  0.00           H  
ATOM   1553 2HB  LYS B  92      18.899 -56.190 -24.255  1.00  0.00           H  
ATOM   1554 1HG  LYS B  92      20.066 -54.471 -22.939  1.00  0.00           H  
ATOM   1555 2HG  LYS B  92      21.338 -55.634 -22.541  1.00  0.00           H  
ATOM   1556 1HD  LYS B  92      21.859 -55.885 -24.951  1.00  0.00           H  
ATOM   1557 2HD  LYS B  92      20.594 -54.710 -25.342  1.00  0.00           H  
ATOM   1558 1HE  LYS B  92      21.786 -52.989 -24.023  1.00  0.00           H  
ATOM   1559 2HE  LYS B  92      23.049 -54.159 -23.633  1.00  0.00           H  
ATOM   1560 1HZ  LYS B  92      23.673 -52.766 -25.465  1.00  0.00           H  
ATOM   1561 2HZ  LYS B  92      23.535 -54.328 -25.977  1.00  0.00           H  
ATOM   1562 3HZ  LYS B  92      22.356 -53.233 -26.341  1.00  0.00           H  
ATOM   1563  N   GLU B  93      17.946 -59.175 -22.375  1.00  0.00           N  
ATOM   1564  CA  GLU B  93      16.923 -60.175 -22.641  1.00  0.00           C  
ATOM   1565  C   GLU B  93      16.204 -60.619 -21.369  1.00  0.00           C  
ATOM   1566  O   GLU B  93      15.324 -61.484 -21.434  1.00  0.00           O  
ATOM   1567  CB  GLU B  93      17.545 -61.391 -23.331  1.00  0.00           C  
ATOM   1568  CG  GLU B  93      18.162 -61.094 -24.691  1.00  0.00           C  
ATOM   1569  CD  GLU B  93      17.156 -60.604 -25.695  1.00  0.00           C  
ATOM   1570  OE1 GLU B  93      16.081 -61.152 -25.747  1.00  0.00           O  
ATOM   1571  OE2 GLU B  93      17.464 -59.681 -26.412  1.00  0.00           O  
ATOM   1572  H   GLU B  93      18.844 -59.473 -22.020  1.00  0.00           H  
ATOM   1573  HA  GLU B  93      16.163 -59.729 -23.284  1.00  0.00           H  
ATOM   1574 1HB  GLU B  93      18.323 -61.812 -22.695  1.00  0.00           H  
ATOM   1575 2HB  GLU B  93      16.784 -62.160 -23.470  1.00  0.00           H  
ATOM   1576 1HG  GLU B  93      18.936 -60.337 -24.569  1.00  0.00           H  
ATOM   1577 2HG  GLU B  93      18.634 -62.000 -25.069  1.00  0.00           H  
ATOM   1578  N   GLY B  94      16.553 -60.040 -20.222  1.00  0.00           N  
ATOM   1579  CA  GLY B  94      15.953 -60.404 -18.955  1.00  0.00           C  
ATOM   1580  C   GLY B  94      16.406 -61.745 -18.413  1.00  0.00           C  
ATOM   1581  O   GLY B  94      15.703 -62.361 -17.610  1.00  0.00           O  
ATOM   1582  H   GLY B  94      17.264 -59.322 -20.241  1.00  0.00           H  
ATOM   1583 1HA  GLY B  94      14.869 -60.432 -19.060  1.00  0.00           H  
ATOM   1584 2HA  GLY B  94      16.274 -61.407 -18.676  1.00  0.00           H  
ATOM   1585  N   THR B  95      17.577 -62.205 -18.844  1.00  0.00           N  
ATOM   1586  CA  THR B  95      18.086 -63.517 -18.474  1.00  0.00           C  
ATOM   1587  C   THR B  95      18.868 -63.409 -17.176  1.00  0.00           C  
ATOM   1588  O   THR B  95      19.216 -62.306 -16.741  1.00  0.00           O  
ATOM   1589  CB  THR B  95      18.978 -64.112 -19.580  1.00  0.00           C  
ATOM   1590  OG1 THR B  95      20.091 -63.241 -19.820  1.00  0.00           O  
ATOM   1591  CG2 THR B  95      18.187 -64.286 -20.867  1.00  0.00           C  
ATOM   1592  H   THR B  95      18.129 -61.617 -19.450  1.00  0.00           H  
ATOM   1593  HA  THR B  95      17.240 -64.191 -18.337  1.00  0.00           H  
ATOM   1594  HB  THR B  95      19.356 -65.083 -19.259  1.00  0.00           H  
ATOM   1595  HG1 THR B  95      19.807 -62.503 -20.365  1.00  0.00           H  
ATOM   1596 1HG2 THR B  95      18.833 -64.707 -21.637  1.00  0.00           H  
ATOM   1597 2HG2 THR B  95      17.347 -64.957 -20.691  1.00  0.00           H  
ATOM   1598 3HG2 THR B  95      17.814 -63.317 -21.198  1.00  0.00           H  
ATOM   1599  N   GLU B  96      19.152 -64.557 -16.567  1.00  0.00           N  
ATOM   1600  CA  GLU B  96      19.993 -64.596 -15.383  1.00  0.00           C  
ATOM   1601  C   GLU B  96      21.426 -64.958 -15.753  1.00  0.00           C  
ATOM   1602  O   GLU B  96      21.674 -65.750 -16.667  1.00  0.00           O  
ATOM   1603  CB  GLU B  96      19.443 -65.600 -14.368  1.00  0.00           C  
ATOM   1604  CG  GLU B  96      18.048 -65.274 -13.853  1.00  0.00           C  
ATOM   1605  CD  GLU B  96      17.473 -66.364 -12.992  1.00  0.00           C  
ATOM   1606  OE1 GLU B  96      18.120 -67.370 -12.829  1.00  0.00           O  
ATOM   1607  OE2 GLU B  96      16.384 -66.190 -12.497  1.00  0.00           O  
ATOM   1608  H   GLU B  96      18.776 -65.420 -16.933  1.00  0.00           H  
ATOM   1609  HA  GLU B  96      19.996 -63.605 -14.928  1.00  0.00           H  
ATOM   1610 1HB  GLU B  96      19.410 -66.592 -14.819  1.00  0.00           H  
ATOM   1611 2HB  GLU B  96      20.112 -65.653 -13.509  1.00  0.00           H  
ATOM   1612 1HG  GLU B  96      18.093 -64.353 -13.272  1.00  0.00           H  
ATOM   1613 2HG  GLU B  96      17.389 -65.103 -14.704  1.00  0.00           H  
ATOM   1614  N   VAL B  97      22.370 -64.362 -15.035  1.00  0.00           N  
ATOM   1615  CA  VAL B  97      23.785 -64.661 -15.202  1.00  0.00           C  
ATOM   1616  C   VAL B  97      24.330 -65.192 -13.886  1.00  0.00           C  
ATOM   1617  O   VAL B  97      24.191 -64.561 -12.832  1.00  0.00           O  
ATOM   1618  CB  VAL B  97      24.568 -63.405 -15.628  1.00  0.00           C  
ATOM   1619  CG1 VAL B  97      26.041 -63.736 -15.818  1.00  0.00           C  
ATOM   1620  CG2 VAL B  97      23.975 -62.833 -16.906  1.00  0.00           C  
ATOM   1621  H   VAL B  97      22.090 -63.676 -14.348  1.00  0.00           H  
ATOM   1622  HA  VAL B  97      23.886 -65.435 -15.964  1.00  0.00           H  
ATOM   1623  HB  VAL B  97      24.506 -62.663 -14.833  1.00  0.00           H  
ATOM   1624 1HG1 VAL B  97      26.580 -62.837 -16.118  1.00  0.00           H  
ATOM   1625 2HG1 VAL B  97      26.454 -64.110 -14.881  1.00  0.00           H  
ATOM   1626 3HG1 VAL B  97      26.147 -64.496 -16.592  1.00  0.00           H  
ATOM   1627 1HG2 VAL B  97      24.533 -61.945 -17.201  1.00  0.00           H  
ATOM   1628 2HG2 VAL B  97      24.032 -63.578 -17.700  1.00  0.00           H  
ATOM   1629 3HG2 VAL B  97      22.932 -62.565 -16.735  1.00  0.00           H  
ATOM   1630  N   HIS B  98      24.950 -66.368 -13.951  1.00  0.00           N  
ATOM   1631  CA  HIS B  98      25.488 -67.042 -12.778  1.00  0.00           C  
ATOM   1632  C   HIS B  98      26.961 -67.335 -13.012  1.00  0.00           C  
ATOM   1633  O   HIS B  98      27.386 -67.525 -14.156  1.00  0.00           O  
ATOM   1634  CB  HIS B  98      24.729 -68.340 -12.483  1.00  0.00           C  
ATOM   1635  CG  HIS B  98      23.279 -68.133 -12.177  1.00  0.00           C  
ATOM   1636  ND1 HIS B  98      22.797 -68.038 -10.888  1.00  0.00           N  
ATOM   1637  CD2 HIS B  98      22.205 -68.004 -12.991  1.00  0.00           C  
ATOM   1638  CE1 HIS B  98      21.488 -67.858 -10.924  1.00  0.00           C  
ATOM   1639  NE2 HIS B  98      21.105 -67.834 -12.187  1.00  0.00           N  
ATOM   1640  H   HIS B  98      25.047 -66.804 -14.858  1.00  0.00           H  
ATOM   1641  HA  HIS B  98      25.387 -66.395 -11.909  1.00  0.00           H  
ATOM   1642 1HB  HIS B  98      24.805 -69.009 -13.341  1.00  0.00           H  
ATOM   1643 2HB  HIS B  98      25.189 -68.845 -11.633  1.00  0.00           H  
ATOM   1644  HD2 HIS B  98      22.212 -68.030 -14.081  1.00  0.00           H  
ATOM   1645  HE1 HIS B  98      20.835 -67.747 -10.058  1.00  0.00           H  
ATOM   1646  HE2 HIS B  98      20.157 -67.711 -12.516  1.00  0.00           H  
ATOM   1647  N   PHE B  99      27.735 -67.363 -11.933  1.00  0.00           N  
ATOM   1648  CA  PHE B  99      29.177 -67.540 -12.001  1.00  0.00           C  
ATOM   1649  C   PHE B  99      29.590 -68.683 -11.088  1.00  0.00           C  
ATOM   1650  O   PHE B  99      28.998 -68.885 -10.022  1.00  0.00           O  
ATOM   1651  CB  PHE B  99      29.905 -66.256 -11.598  1.00  0.00           C  
ATOM   1652  CG  PHE B  99      29.544 -65.066 -12.441  1.00  0.00           C  
ATOM   1653  CD1 PHE B  99      28.451 -64.276 -12.120  1.00  0.00           C  
ATOM   1654  CD2 PHE B  99      30.298 -64.735 -13.557  1.00  0.00           C  
ATOM   1655  CE1 PHE B  99      28.118 -63.181 -12.895  1.00  0.00           C  
ATOM   1656  CE2 PHE B  99      29.968 -63.640 -14.333  1.00  0.00           C  
ATOM   1657  CZ  PHE B  99      28.877 -62.863 -14.001  1.00  0.00           C  
ATOM   1658  H   PHE B  99      27.294 -67.254 -11.030  1.00  0.00           H  
ATOM   1659  HA  PHE B  99      29.448 -67.784 -13.030  1.00  0.00           H  
ATOM   1660 1HB  PHE B  99      29.676 -66.019 -10.560  1.00  0.00           H  
ATOM   1661 2HB  PHE B  99      30.980 -66.410 -11.670  1.00  0.00           H  
ATOM   1662  HD1 PHE B  99      27.851 -64.527 -11.245  1.00  0.00           H  
ATOM   1663  HD2 PHE B  99      31.160 -65.349 -13.820  1.00  0.00           H  
ATOM   1664  HE1 PHE B  99      27.256 -62.569 -12.631  1.00  0.00           H  
ATOM   1665  HE2 PHE B  99      30.569 -63.390 -15.207  1.00  0.00           H  
ATOM   1666  HZ  PHE B  99      28.615 -62.001 -14.613  1.00  0.00           H  
ATOM   1667  N   GLU B 100      30.605 -69.436 -11.512  1.00  0.00           N  
ATOM   1668  CA  GLU B 100      31.222 -70.460 -10.682  1.00  0.00           C  
ATOM   1669  C   GLU B 100      32.676 -70.623 -11.101  1.00  0.00           C  
ATOM   1670  O   GLU B 100      32.992 -70.595 -12.294  1.00  0.00           O  
ATOM   1671  CB  GLU B 100      30.478 -71.792 -10.807  1.00  0.00           C  
ATOM   1672  CG  GLU B 100      31.013 -72.897  -9.908  1.00  0.00           C  
ATOM   1673  CD  GLU B 100      30.196 -74.157  -9.982  1.00  0.00           C  
ATOM   1674  OE1 GLU B 100      29.200 -74.158 -10.665  1.00  0.00           O  
ATOM   1675  OE2 GLU B 100      30.568 -75.120  -9.354  1.00  0.00           O  
ATOM   1676  H   GLU B 100      30.952 -69.284 -12.447  1.00  0.00           H  
ATOM   1677  HA  GLU B 100      31.177 -70.138  -9.641  1.00  0.00           H  
ATOM   1678 1HB  GLU B 100      29.425 -71.644 -10.566  1.00  0.00           H  
ATOM   1679 2HB  GLU B 100      30.532 -72.143 -11.837  1.00  0.00           H  
ATOM   1680 1HG  GLU B 100      32.038 -73.125 -10.199  1.00  0.00           H  
ATOM   1681 2HG  GLU B 100      31.028 -72.539  -8.879  1.00  0.00           H  
ATOM   1682  N   LYS B 101      33.555 -70.785 -10.115  1.00  0.00           N  
ATOM   1683  CA  LYS B 101      34.982 -70.978 -10.346  1.00  0.00           C  
ATOM   1684  C   LYS B 101      35.360 -72.400  -9.960  1.00  0.00           C  
ATOM   1685  O   LYS B 101      34.826 -72.946  -8.988  1.00  0.00           O  
ATOM   1686  CB  LYS B 101      35.811 -69.966  -9.553  1.00  0.00           C  
ATOM   1687  CG  LYS B 101      35.648 -68.523 -10.011  1.00  0.00           C  
ATOM   1688  CD  LYS B 101      36.528 -67.583  -9.200  1.00  0.00           C  
ATOM   1689  CE  LYS B 101      36.377 -66.143  -9.666  1.00  0.00           C  
ATOM   1690  NZ  LYS B 101      37.216 -65.208  -8.867  1.00  0.00           N  
ATOM   1691  H   LYS B 101      33.208 -70.774  -9.166  1.00  0.00           H  
ATOM   1692  HA  LYS B 101      35.183 -70.829 -11.406  1.00  0.00           H  
ATOM   1693 1HB  LYS B 101      35.535 -70.016  -8.499  1.00  0.00           H  
ATOM   1694 2HB  LYS B 101      36.868 -70.223  -9.627  1.00  0.00           H  
ATOM   1695 1HG  LYS B 101      35.918 -68.442 -11.064  1.00  0.00           H  
ATOM   1696 2HG  LYS B 101      34.607 -68.221  -9.897  1.00  0.00           H  
ATOM   1697 1HD  LYS B 101      36.254 -67.646  -8.146  1.00  0.00           H  
ATOM   1698 2HD  LYS B 101      37.571 -67.881  -9.305  1.00  0.00           H  
ATOM   1699 1HE  LYS B 101      36.668 -66.067 -10.713  1.00  0.00           H  
ATOM   1700 2HE  LYS B 101      35.334 -65.839  -9.579  1.00  0.00           H  
ATOM   1701 1HZ  LYS B 101      37.087 -64.266  -9.206  1.00  0.00           H  
ATOM   1702 2HZ  LYS B 101      36.941 -65.256  -7.895  1.00  0.00           H  
ATOM   1703 3HZ  LYS B 101      38.188 -65.468  -8.955  1.00  0.00           H  
ATOM   1704  N   ASP B 102      36.281 -72.996 -10.716  1.00  0.00           N  
ATOM   1705  CA  ASP B 102      36.737 -74.360 -10.474  1.00  0.00           C  
ATOM   1706  C   ASP B 102      38.201 -74.471 -10.866  1.00  0.00           C  
ATOM   1707  O   ASP B 102      38.528 -74.435 -12.056  1.00  0.00           O  
ATOM   1708  CB  ASP B 102      35.902 -75.371 -11.262  1.00  0.00           C  
ATOM   1709  CG  ASP B 102      36.275 -76.816 -10.957  1.00  0.00           C  
ATOM   1710  OD1 ASP B 102      37.295 -77.028 -10.344  1.00  0.00           O  
ATOM   1711  OD2 ASP B 102      35.537 -77.692 -11.338  1.00  0.00           O  
ATOM   1712  H   ASP B 102      36.675 -72.475 -11.488  1.00  0.00           H  
ATOM   1713  HA  ASP B 102      36.626 -74.578  -9.412  1.00  0.00           H  
ATOM   1714 1HB  ASP B 102      34.845 -75.228 -11.033  1.00  0.00           H  
ATOM   1715 2HB  ASP B 102      36.031 -75.196 -12.331  1.00  0.00           H  
ATOM   1716  N   ASP B 103      39.073 -74.603  -9.868  1.00  0.00           N  
ATOM   1717  CA  ASP B 103      40.499 -74.828 -10.103  1.00  0.00           C  
ATOM   1718  C   ASP B 103      41.079 -73.760 -11.031  1.00  0.00           C  
ATOM   1719  O   ASP B 103      41.807 -74.058 -11.979  1.00  0.00           O  
ATOM   1720  CB  ASP B 103      40.730 -76.217 -10.705  1.00  0.00           C  
ATOM   1721  CG  ASP B 103      42.167 -76.697 -10.552  1.00  0.00           C  
ATOM   1722  OD1 ASP B 103      42.814 -76.285  -9.618  1.00  0.00           O  
ATOM   1723  OD2 ASP B 103      42.604 -77.470 -11.370  1.00  0.00           O  
ATOM   1724  H   ASP B 103      38.736 -74.543  -8.917  1.00  0.00           H  
ATOM   1725  HA  ASP B 103      41.024 -74.738  -9.152  1.00  0.00           H  
ATOM   1726 1HB  ASP B 103      40.068 -76.937 -10.223  1.00  0.00           H  
ATOM   1727 2HB  ASP B 103      40.478 -76.200 -11.766  1.00  0.00           H  
ATOM   1728  N   GLY B 104      40.735 -72.504 -10.760  1.00  0.00           N  
ATOM   1729  CA  GLY B 104      41.282 -71.392 -11.505  1.00  0.00           C  
ATOM   1730  C   GLY B 104      40.533 -71.019 -12.763  1.00  0.00           C  
ATOM   1731  O   GLY B 104      40.819 -69.967 -13.341  1.00  0.00           O  
ATOM   1732  H   GLY B 104      40.076 -72.324 -10.017  1.00  0.00           H  
ATOM   1733 1HA  GLY B 104      42.309 -71.615 -11.790  1.00  0.00           H  
ATOM   1734 2HA  GLY B 104      40.716 -71.256 -12.425  1.00  0.00           H  
ATOM   1735  N   VAL B 105      39.587 -71.842 -13.207  1.00  0.00           N  
ATOM   1736  CA  VAL B 105      38.798 -71.581 -14.404  1.00  0.00           C  
ATOM   1737  C   VAL B 105      37.471 -70.973 -13.975  1.00  0.00           C  
ATOM   1738  O   VAL B 105      36.846 -71.445 -13.018  1.00  0.00           O  
ATOM   1739  CB  VAL B 105      38.552 -72.876 -15.201  1.00  0.00           C  
ATOM   1740  CG1 VAL B 105      37.662 -72.600 -16.404  1.00  0.00           C  
ATOM   1741  CG2 VAL B 105      39.880 -73.474 -15.639  1.00  0.00           C  
ATOM   1742  H   VAL B 105      39.415 -72.687 -12.679  1.00  0.00           H  
ATOM   1743  HA  VAL B 105      39.338 -70.866 -15.025  1.00  0.00           H  
ATOM   1744  HB  VAL B 105      38.023 -73.587 -14.567  1.00  0.00           H  
ATOM   1745 1HG1 VAL B 105      37.499 -73.526 -16.956  1.00  0.00           H  
ATOM   1746 2HG1 VAL B 105      36.704 -72.207 -16.065  1.00  0.00           H  
ATOM   1747 3HG1 VAL B 105      38.145 -71.872 -17.054  1.00  0.00           H  
ATOM   1748 1HG2 VAL B 105      39.699 -74.390 -16.201  1.00  0.00           H  
ATOM   1749 2HG2 VAL B 105      40.411 -72.760 -16.268  1.00  0.00           H  
ATOM   1750 3HG2 VAL B 105      40.484 -73.702 -14.760  1.00  0.00           H  
ATOM   1751  N   LEU B 106      37.044 -69.928 -14.679  1.00  0.00           N  
ATOM   1752  CA  LEU B 106      35.775 -69.264 -14.410  1.00  0.00           C  
ATOM   1753  C   LEU B 106      34.730 -69.742 -15.412  1.00  0.00           C  
ATOM   1754  O   LEU B 106      34.963 -69.700 -16.627  1.00  0.00           O  
ATOM   1755  CB  LEU B 106      35.932 -67.741 -14.496  1.00  0.00           C  
ATOM   1756  CG  LEU B 106      34.629 -66.934 -14.433  1.00  0.00           C  
ATOM   1757  CD1 LEU B 106      33.992 -67.101 -13.060  1.00  0.00           C  
ATOM   1758  CD2 LEU B 106      34.924 -65.470 -14.725  1.00  0.00           C  
ATOM   1759  H   LEU B 106      37.628 -69.587 -15.428  1.00  0.00           H  
ATOM   1760  HA  LEU B 106      35.450 -69.530 -13.405  1.00  0.00           H  
ATOM   1761 1HB  LEU B 106      36.566 -67.410 -13.674  1.00  0.00           H  
ATOM   1762 2HB  LEU B 106      36.430 -67.495 -15.433  1.00  0.00           H  
ATOM   1763  HG  LEU B 106      33.928 -67.317 -15.175  1.00  0.00           H  
ATOM   1764 1HD1 LEU B 106      33.066 -66.527 -13.016  1.00  0.00           H  
ATOM   1765 2HD1 LEU B 106      33.774 -68.155 -12.887  1.00  0.00           H  
ATOM   1766 3HD1 LEU B 106      34.679 -66.741 -12.295  1.00  0.00           H  
ATOM   1767 1HD2 LEU B 106      33.998 -64.896 -14.681  1.00  0.00           H  
ATOM   1768 2HD2 LEU B 106      35.624 -65.085 -13.983  1.00  0.00           H  
ATOM   1769 3HD2 LEU B 106      35.362 -65.377 -15.719  1.00  0.00           H  
ATOM   1770  N   HIS B 107      33.586 -70.192 -14.906  1.00  0.00           N  
ATOM   1771  CA  HIS B 107      32.451 -70.569 -15.737  1.00  0.00           C  
ATOM   1772  C   HIS B 107      31.370 -69.503 -15.608  1.00  0.00           C  
ATOM   1773  O   HIS B 107      30.949 -69.171 -14.496  1.00  0.00           O  
ATOM   1774  CB  HIS B 107      31.896 -71.939 -15.334  1.00  0.00           C  
ATOM   1775  CG  HIS B 107      32.891 -73.050 -15.456  1.00  0.00           C  
ATOM   1776  ND1 HIS B 107      32.766 -74.062 -16.385  1.00  0.00           N  
ATOM   1777  CD2 HIS B 107      34.027 -73.310 -14.767  1.00  0.00           C  
ATOM   1778  CE1 HIS B 107      33.784 -74.896 -16.262  1.00  0.00           C  
ATOM   1779  NE2 HIS B 107      34.563 -74.462 -15.288  1.00  0.00           N  
ATOM   1780  H   HIS B 107      33.510 -70.273 -13.902  1.00  0.00           H  
ATOM   1781  HA  HIS B 107      32.768 -70.629 -16.779  1.00  0.00           H  
ATOM   1782 1HB  HIS B 107      31.550 -71.902 -14.301  1.00  0.00           H  
ATOM   1783 2HB  HIS B 107      31.036 -72.181 -15.959  1.00  0.00           H  
ATOM   1784  HD1 HIS B 107      32.071 -74.125 -17.102  1.00  0.00           H  
ATOM   1785  HD2 HIS B 107      34.529 -72.797 -13.947  1.00  0.00           H  
ATOM   1786  HE1 HIS B 107      33.869 -75.768 -16.911  1.00  0.00           H  
ATOM   1787  N   ILE B 108      30.922 -68.976 -16.743  1.00  0.00           N  
ATOM   1788  CA  ILE B 108      29.831 -68.010 -16.797  1.00  0.00           C  
ATOM   1789  C   ILE B 108      28.661 -68.684 -17.498  1.00  0.00           C  
ATOM   1790  O   ILE B 108      28.769 -69.068 -18.667  1.00  0.00           O  
ATOM   1791  CB  ILE B 108      30.234 -66.724 -17.541  1.00  0.00           C  
ATOM   1792  CG1 ILE B 108      31.484 -66.109 -16.906  1.00  0.00           C  
ATOM   1793  CG2 ILE B 108      29.086 -65.726 -17.540  1.00  0.00           C  
ATOM   1794  CD1 ILE B 108      31.987 -64.875 -17.619  1.00  0.00           C  
ATOM   1795  H   ILE B 108      31.366 -69.264 -17.602  1.00  0.00           H  
ATOM   1796  HA  ILE B 108      29.553 -67.745 -15.778  1.00  0.00           H  
ATOM   1797  HB  ILE B 108      30.491 -66.966 -18.572  1.00  0.00           H  
ATOM   1798 1HG1 ILE B 108      31.272 -65.843 -15.871  1.00  0.00           H  
ATOM   1799 2HG1 ILE B 108      32.287 -66.847 -16.895  1.00  0.00           H  
ATOM   1800 1HG2 ILE B 108      29.389 -64.823 -18.069  1.00  0.00           H  
ATOM   1801 2HG2 ILE B 108      28.222 -66.166 -18.036  1.00  0.00           H  
ATOM   1802 3HG2 ILE B 108      28.825 -65.474 -16.512  1.00  0.00           H  
ATOM   1803 1HD1 ILE B 108      32.875 -64.498 -17.111  1.00  0.00           H  
ATOM   1804 2HD1 ILE B 108      32.240 -65.128 -18.650  1.00  0.00           H  
ATOM   1805 3HD1 ILE B 108      31.213 -64.110 -17.612  1.00  0.00           H  
ATOM   1806  N   ARG B 109      27.539 -68.821 -16.793  1.00  0.00           N  
ATOM   1807  CA  ARG B 109      26.373 -69.533 -17.299  1.00  0.00           C  
ATOM   1808  C   ARG B 109      25.192 -68.577 -17.358  1.00  0.00           C  
ATOM   1809  O   ARG B 109      24.860 -67.935 -16.357  1.00  0.00           O  
ATOM   1810  CB  ARG B 109      26.031 -70.724 -16.417  1.00  0.00           C  
ATOM   1811  CG  ARG B 109      24.771 -71.475 -16.817  1.00  0.00           C  
ATOM   1812  CD  ARG B 109      24.549 -72.671 -15.963  1.00  0.00           C  
ATOM   1813  NE  ARG B 109      25.539 -73.707 -16.213  1.00  0.00           N  
ATOM   1814  CZ  ARG B 109      25.687 -74.819 -15.468  1.00  0.00           C  
ATOM   1815  NH1 ARG B 109      24.904 -75.025 -14.432  1.00  0.00           N  
ATOM   1816  NH2 ARG B 109      26.619 -75.703 -15.778  1.00  0.00           N  
ATOM   1817  H   ARG B 109      27.505 -68.410 -15.871  1.00  0.00           H  
ATOM   1818  HA  ARG B 109      26.598 -69.894 -18.303  1.00  0.00           H  
ATOM   1819 1HB  ARG B 109      26.856 -71.435 -16.429  1.00  0.00           H  
ATOM   1820 2HB  ARG B 109      25.902 -70.390 -15.387  1.00  0.00           H  
ATOM   1821 1HG  ARG B 109      23.907 -70.818 -16.716  1.00  0.00           H  
ATOM   1822 2HG  ARG B 109      24.857 -71.805 -17.853  1.00  0.00           H  
ATOM   1823 1HD  ARG B 109      24.613 -72.385 -14.914  1.00  0.00           H  
ATOM   1824 2HD  ARG B 109      23.563 -73.086 -16.167  1.00  0.00           H  
ATOM   1825  HE  ARG B 109      26.160 -73.583 -17.002  1.00  0.00           H  
ATOM   1826 1HH1 ARG B 109      24.191 -74.350 -14.195  1.00  0.00           H  
ATOM   1827 2HH1 ARG B 109      25.015 -75.859 -13.874  1.00  0.00           H  
ATOM   1828 1HH2 ARG B 109      27.221 -75.545 -16.575  1.00  0.00           H  
ATOM   1829 2HH2 ARG B 109      26.730 -76.537 -15.220  1.00  0.00           H  
ATOM   1830  N   VAL B 110      24.559 -68.486 -18.527  1.00  0.00           N  
ATOM   1831  CA  VAL B 110      23.426 -67.593 -18.736  1.00  0.00           C  
ATOM   1832  C   VAL B 110      22.278 -68.401 -19.325  1.00  0.00           C  
ATOM   1833  O   VAL B 110      22.480 -69.195 -20.250  1.00  0.00           O  
ATOM   1834  CB  VAL B 110      23.798 -66.437 -19.684  1.00  0.00           C  
ATOM   1835  CG1 VAL B 110      22.667 -65.422 -19.757  1.00  0.00           C  
ATOM   1836  CG2 VAL B 110      25.086 -65.777 -19.215  1.00  0.00           C  
ATOM   1837  H   VAL B 110      24.881 -69.059 -19.292  1.00  0.00           H  
ATOM   1838  HA  VAL B 110      23.118 -67.192 -17.770  1.00  0.00           H  
ATOM   1839  HB  VAL B 110      23.938 -66.835 -20.689  1.00  0.00           H  
ATOM   1840 1HG1 VAL B 110      22.947 -64.613 -20.431  1.00  0.00           H  
ATOM   1841 2HG1 VAL B 110      21.766 -65.909 -20.129  1.00  0.00           H  
ATOM   1842 3HG1 VAL B 110      22.478 -65.016 -18.763  1.00  0.00           H  
ATOM   1843 1HG2 VAL B 110      25.344 -64.962 -19.890  1.00  0.00           H  
ATOM   1844 2HG2 VAL B 110      24.947 -65.385 -18.207  1.00  0.00           H  
ATOM   1845 3HG2 VAL B 110      25.891 -66.512 -19.210  1.00  0.00           H  
ATOM   1846  N   LYS B 111      21.080 -68.207 -18.785  1.00  0.00           N  
ATOM   1847  CA  LYS B 111      19.919 -68.950 -19.244  1.00  0.00           C  
ATOM   1848  C   LYS B 111      19.380 -68.367 -20.551  1.00  0.00           C  
ATOM   1849  O   LYS B 111      19.515 -67.174 -20.832  1.00  0.00           O  
ATOM   1850  CB  LYS B 111      18.827 -68.952 -18.172  1.00  0.00           C  
ATOM   1851  CG  LYS B 111      19.195 -69.706 -16.902  1.00  0.00           C  
ATOM   1852  CD  LYS B 111      18.110 -69.568 -15.844  1.00  0.00           C  
ATOM   1853  CE  LYS B 111      18.449 -70.367 -14.594  1.00  0.00           C  
ATOM   1854  NZ  LYS B 111      17.497 -70.095 -13.484  1.00  0.00           N  
ATOM   1855  H   LYS B 111      20.970 -67.530 -18.045  1.00  0.00           H  
ATOM   1856  HA  LYS B 111      20.222 -69.980 -19.440  1.00  0.00           H  
ATOM   1857 1HB  LYS B 111      18.589 -67.925 -17.895  1.00  0.00           H  
ATOM   1858 2HB  LYS B 111      17.920 -69.400 -18.577  1.00  0.00           H  
ATOM   1859 1HG  LYS B 111      19.333 -70.763 -17.132  1.00  0.00           H  
ATOM   1860 2HG  LYS B 111      20.130 -69.314 -16.504  1.00  0.00           H  
ATOM   1861 1HD  LYS B 111      17.997 -68.517 -15.574  1.00  0.00           H  
ATOM   1862 2HD  LYS B 111      17.162 -69.926 -16.246  1.00  0.00           H  
ATOM   1863 1HE  LYS B 111      18.424 -71.431 -14.825  1.00  0.00           H  
ATOM   1864 2HE  LYS B 111      19.456 -70.113 -14.262  1.00  0.00           H  
ATOM   1865 1HZ  LYS B 111      17.756 -70.642 -12.675  1.00  0.00           H  
ATOM   1866 2HZ  LYS B 111      17.525 -69.113 -13.248  1.00  0.00           H  
ATOM   1867 3HZ  LYS B 111      16.562 -70.344 -13.773  1.00  0.00           H  
ATOM   1868  N   ASN B 112      18.765 -69.244 -21.346  1.00  0.00           N  
ATOM   1869  CA  ASN B 112      17.976 -68.872 -22.524  1.00  0.00           C  
ATOM   1870  C   ASN B 112      18.896 -68.135 -23.490  1.00  0.00           C  
ATOM   1871  O   ASN B 112      19.708 -68.800 -24.159  1.00  0.00           O  
ATOM   1872  CB  ASN B 112      16.775 -68.024 -22.149  1.00  0.00           C  
ATOM   1873  CG  ASN B 112      15.804 -68.757 -21.265  1.00  0.00           C  
ATOM   1874  OD1 ASN B 112      15.767 -69.992 -21.252  1.00  0.00           O  
ATOM   1875  ND2 ASN B 112      15.016 -68.018 -20.526  1.00  0.00           N  
ATOM   1876  H   ASN B 112      18.860 -70.220 -21.105  1.00  0.00           H  
ATOM   1877  HA  ASN B 112      17.679 -69.785 -23.043  1.00  0.00           H  
ATOM   1878 1HB  ASN B 112      17.111 -67.125 -21.632  1.00  0.00           H  
ATOM   1879 2HB  ASN B 112      16.256 -67.707 -23.054  1.00  0.00           H  
ATOM   1880 1HD2 ASN B 112      14.349 -68.452 -19.918  1.00  0.00           H  
ATOM   1881 2HD2 ASN B 112      15.079 -67.022 -20.568  1.00  0.00           H  
ATOM   1882  N   LEU B 113      18.817 -66.805 -23.606  1.00  0.00           N  
ATOM   1883  CA  LEU B 113      19.550 -66.035 -24.610  1.00  0.00           C  
ATOM   1884  C   LEU B 113      19.190 -66.471 -26.027  1.00  0.00           C  
ATOM   1885  O   LEU B 113      18.237 -67.233 -26.229  1.00  0.00           O  
ATOM   1886  CB  LEU B 113      21.061 -66.189 -24.393  1.00  0.00           C  
ATOM   1887  CG  LEU B 113      21.644 -65.414 -23.205  1.00  0.00           C  
ATOM   1888  CD1 LEU B 113      23.151 -65.629 -23.149  1.00  0.00           C  
ATOM   1889  CD2 LEU B 113      21.307 -63.937 -23.347  1.00  0.00           C  
ATOM   1890  H   LEU B 113      18.214 -66.320 -22.957  1.00  0.00           H  
ATOM   1891  HA  LEU B 113      19.268 -64.988 -24.515  1.00  0.00           H  
ATOM   1892 1HB  LEU B 113      21.284 -67.244 -24.242  1.00  0.00           H  
ATOM   1893 2HB  LEU B 113      21.577 -65.855 -25.293  1.00  0.00           H  
ATOM   1894  HG  LEU B 113      21.218 -65.796 -22.276  1.00  0.00           H  
ATOM   1895 1HD1 LEU B 113      23.566 -65.078 -22.304  1.00  0.00           H  
ATOM   1896 2HD1 LEU B 113      23.363 -66.691 -23.027  1.00  0.00           H  
ATOM   1897 3HD1 LEU B 113      23.604 -65.271 -24.073  1.00  0.00           H  
ATOM   1898 1HD2 LEU B 113      21.722 -63.386 -22.502  1.00  0.00           H  
ATOM   1899 2HD2 LEU B 113      21.734 -63.554 -24.274  1.00  0.00           H  
ATOM   1900 3HD2 LEU B 113      20.225 -63.811 -23.367  1.00  0.00           H  
ATOM   1901  N   HIS B 114      19.944 -65.989 -27.014  1.00  0.00           N  
ATOM   1902  CA  HIS B 114      19.725 -66.341 -28.410  1.00  0.00           C  
ATOM   1903  C   HIS B 114      21.051 -66.226 -29.149  1.00  0.00           C  
ATOM   1904  O   HIS B 114      21.936 -65.460 -28.757  1.00  0.00           O  
ATOM   1905  CB  HIS B 114      18.673 -65.436 -29.058  1.00  0.00           C  
ATOM   1906  CG  HIS B 114      18.319 -65.830 -30.459  1.00  0.00           C  
ATOM   1907  ND1 HIS B 114      19.057 -65.429 -31.553  1.00  0.00           N  
ATOM   1908  CD2 HIS B 114      17.308 -66.588 -30.943  1.00  0.00           C  
ATOM   1909  CE1 HIS B 114      18.514 -65.925 -32.651  1.00  0.00           C  
ATOM   1910  NE2 HIS B 114      17.452 -66.631 -32.308  1.00  0.00           N  
ATOM   1911  H   HIS B 114      20.695 -65.357 -26.778  1.00  0.00           H  
ATOM   1912  HA  HIS B 114      19.377 -67.371 -28.476  1.00  0.00           H  
ATOM   1913 1HB  HIS B 114      17.761 -65.451 -28.459  1.00  0.00           H  
ATOM   1914 2HB  HIS B 114      19.037 -64.409 -29.075  1.00  0.00           H  
ATOM   1915  HD2 HIS B 114      16.525 -67.074 -30.360  1.00  0.00           H  
ATOM   1916  HE1 HIS B 114      18.880 -65.777 -33.667  1.00  0.00           H  
ATOM   1917  HE2 HIS B 114      16.841 -67.125 -32.943  1.00  0.00           H  
ATOM   1918  N   GLU B 115      21.176 -67.001 -30.231  1.00  0.00           N  
ATOM   1919  CA  GLU B 115      22.382 -66.968 -31.053  1.00  0.00           C  
ATOM   1920  C   GLU B 115      22.871 -65.554 -31.331  1.00  0.00           C  
ATOM   1921  O   GLU B 115      24.081 -65.307 -31.267  1.00  0.00           O  
ATOM   1922  CB  GLU B 115      22.129 -67.688 -32.379  1.00  0.00           C  
ATOM   1923  CG  GLU B 115      23.325 -67.708 -33.321  1.00  0.00           C  
ATOM   1924  CD  GLU B 115      23.039 -68.421 -34.614  1.00  0.00           C  
ATOM   1925  OE1 GLU B 115      21.989 -69.006 -34.728  1.00  0.00           O  
ATOM   1926  OE2 GLU B 115      23.873 -68.382 -35.487  1.00  0.00           O  
ATOM   1927  H   GLU B 115      20.422 -67.623 -30.488  1.00  0.00           H  
ATOM   1928  HA  GLU B 115      23.181 -67.480 -30.514  1.00  0.00           H  
ATOM   1929 1HB  GLU B 115      21.841 -68.721 -32.183  1.00  0.00           H  
ATOM   1930 2HB  GLU B 115      21.300 -67.210 -32.901  1.00  0.00           H  
ATOM   1931 1HG  GLU B 115      23.616 -66.681 -33.543  1.00  0.00           H  
ATOM   1932 2HG  GLU B 115      24.161 -68.193 -32.821  1.00  0.00           H  
ATOM   1933  N   LYS B 116      21.967 -64.622 -31.643  1.00  0.00           N  
ATOM   1934  CA  LYS B 116      22.387 -63.250 -31.908  1.00  0.00           C  
ATOM   1935  C   LYS B 116      23.153 -62.669 -30.728  1.00  0.00           C  
ATOM   1936  O   LYS B 116      24.260 -62.144 -30.896  1.00  0.00           O  
ATOM   1937  CB  LYS B 116      21.177 -62.373 -32.232  1.00  0.00           C  
ATOM   1938  CG  LYS B 116      21.519 -60.925 -32.558  1.00  0.00           C  
ATOM   1939  CD  LYS B 116      20.276 -60.136 -32.941  1.00  0.00           C  
ATOM   1940  CE  LYS B 116      20.636 -58.753 -33.462  1.00  0.00           C  
ATOM   1941  NZ  LYS B 116      21.050 -57.836 -32.365  1.00  0.00           N  
ATOM   1942  H   LYS B 116      20.988 -64.856 -31.701  1.00  0.00           H  
ATOM   1943  HA  LYS B 116      23.060 -63.252 -32.765  1.00  0.00           H  
ATOM   1944 1HB  LYS B 116      20.642 -62.790 -33.085  1.00  0.00           H  
ATOM   1945 2HB  LYS B 116      20.491 -62.372 -31.384  1.00  0.00           H  
ATOM   1946 1HG  LYS B 116      21.983 -60.456 -31.690  1.00  0.00           H  
ATOM   1947 2HG  LYS B 116      22.227 -60.896 -33.386  1.00  0.00           H  
ATOM   1948 1HD  LYS B 116      19.727 -60.675 -33.714  1.00  0.00           H  
ATOM   1949 2HD  LYS B 116      19.630 -60.029 -32.070  1.00  0.00           H  
ATOM   1950 1HE  LYS B 116      21.452 -58.835 -34.178  1.00  0.00           H  
ATOM   1951 2HE  LYS B 116      19.775 -58.321 -33.973  1.00  0.00           H  
ATOM   1952 1HZ  LYS B 116      21.279 -56.931 -32.751  1.00  0.00           H  
ATOM   1953 2HZ  LYS B 116      20.293 -57.737 -31.704  1.00  0.00           H  
ATOM   1954 3HZ  LYS B 116      21.859 -58.216 -31.896  1.00  0.00           H  
ATOM   1955  N   ARG B 117      22.584 -62.755 -29.524  1.00  0.00           N  
ATOM   1956  CA  ARG B 117      23.243 -62.234 -28.336  1.00  0.00           C  
ATOM   1957  C   ARG B 117      24.524 -62.980 -27.997  1.00  0.00           C  
ATOM   1958  O   ARG B 117      25.498 -62.345 -27.573  1.00  0.00           O  
ATOM   1959  CB  ARG B 117      22.300 -62.303 -27.143  1.00  0.00           C  
ATOM   1960  CG  ARG B 117      21.064 -61.426 -27.253  1.00  0.00           C  
ATOM   1961  CD  ARG B 117      21.414 -59.983 -27.268  1.00  0.00           C  
ATOM   1962  NE  ARG B 117      20.240 -59.138 -27.121  1.00  0.00           N  
ATOM   1963  CZ  ARG B 117      20.196 -57.828 -27.434  1.00  0.00           C  
ATOM   1964  NH1 ARG B 117      21.265 -57.228 -27.910  1.00  0.00           N  
ATOM   1965  NH2 ARG B 117      19.078 -57.144 -27.262  1.00  0.00           N  
ATOM   1966  H   ARG B 117      21.677 -63.190 -29.434  1.00  0.00           H  
ATOM   1967  HA  ARG B 117      23.519 -61.196 -28.521  1.00  0.00           H  
ATOM   1968 1HB  ARG B 117      22.834 -62.008 -26.239  1.00  0.00           H  
ATOM   1969 2HB  ARG B 117      21.482 -61.597 -27.284  1.00  0.00           H  
ATOM   1970 1HG  ARG B 117      20.409 -61.611 -26.400  1.00  0.00           H  
ATOM   1971 2HG  ARG B 117      21.361 -60.377 -27.263  1.00  0.00           H  
ATOM   1972 1HD  ARG B 117      21.895 -59.735 -28.214  1.00  0.00           H  
ATOM   1973 2HD  ARG B 117      20.509 -59.387 -27.156  1.00  0.00           H  
ATOM   1974  HE  ARG B 117      19.397 -59.562 -26.758  1.00  0.00           H  
ATOM   1975 1HH1 ARG B 117      22.120 -57.751 -28.040  1.00  0.00           H  
ATOM   1976 2HH1 ARG B 117      21.232 -56.247 -28.143  1.00  0.00           H  
ATOM   1977 1HH2 ARG B 117      18.255 -57.605 -26.896  1.00  0.00           H  
ATOM   1978 2HH2 ARG B 117      19.045 -56.164 -27.497  1.00  0.00           H  
ATOM   1979  N   ALA B 118      24.548 -64.302 -28.168  1.00  0.00           N  
ATOM   1980  CA  ALA B 118      25.762 -65.057 -27.879  1.00  0.00           C  
ATOM   1981  C   ALA B 118      26.906 -64.625 -28.785  1.00  0.00           C  
ATOM   1982  O   ALA B 118      28.059 -64.538 -28.345  1.00  0.00           O  
ATOM   1983  CB  ALA B 118      25.497 -66.557 -28.023  1.00  0.00           C  
ATOM   1984  H   ALA B 118      23.730 -64.792 -28.499  1.00  0.00           H  
ATOM   1985  HA  ALA B 118      26.056 -64.847 -26.851  1.00  0.00           H  
ATOM   1986 1HB  ALA B 118      26.410 -67.109 -27.805  1.00  0.00           H  
ATOM   1987 2HB  ALA B 118      24.715 -66.857 -27.324  1.00  0.00           H  
ATOM   1988 3HB  ALA B 118      25.176 -66.773 -29.041  1.00  0.00           H  
ATOM   1989  N   ARG B 119      26.608 -64.351 -30.059  1.00  0.00           N  
ATOM   1990  CA  ARG B 119      27.633 -63.850 -30.966  1.00  0.00           C  
ATOM   1991  C   ARG B 119      28.106 -62.465 -30.546  1.00  0.00           C  
ATOM   1992  O   ARG B 119      29.301 -62.158 -30.630  1.00  0.00           O  
ATOM   1993  CB  ARG B 119      27.107 -63.793 -32.393  1.00  0.00           C  
ATOM   1994  CG  ARG B 119      26.930 -65.145 -33.064  1.00  0.00           C  
ATOM   1995  CD  ARG B 119      26.384 -65.009 -34.439  1.00  0.00           C  
ATOM   1996  NE  ARG B 119      26.174 -66.302 -35.070  1.00  0.00           N  
ATOM   1997  CZ  ARG B 119      27.127 -67.004 -35.713  1.00  0.00           C  
ATOM   1998  NH1 ARG B 119      28.348 -66.525 -35.802  1.00  0.00           N  
ATOM   1999  NH2 ARG B 119      26.835 -68.173 -36.255  1.00  0.00           N  
ATOM   2000  H   ARG B 119      25.668 -64.490 -30.405  1.00  0.00           H  
ATOM   2001  HA  ARG B 119      28.492 -64.521 -30.926  1.00  0.00           H  
ATOM   2002 1HB  ARG B 119      26.140 -63.291 -32.403  1.00  0.00           H  
ATOM   2003 2HB  ARG B 119      27.788 -63.205 -33.009  1.00  0.00           H  
ATOM   2004 1HG  ARG B 119      27.895 -65.650 -33.126  1.00  0.00           H  
ATOM   2005 2HG  ARG B 119      26.239 -65.754 -32.480  1.00  0.00           H  
ATOM   2006 1HD  ARG B 119      25.428 -64.489 -34.401  1.00  0.00           H  
ATOM   2007 2HD  ARG B 119      27.082 -64.440 -35.052  1.00  0.00           H  
ATOM   2008  HE  ARG B 119      25.247 -66.703 -35.022  1.00  0.00           H  
ATOM   2009 1HH1 ARG B 119      28.572 -65.631 -35.388  1.00  0.00           H  
ATOM   2010 2HH1 ARG B 119      29.063 -67.051 -36.285  1.00  0.00           H  
ATOM   2011 1HH2 ARG B 119      25.896 -68.541 -36.186  1.00  0.00           H  
ATOM   2012 2HH2 ARG B 119      27.549 -68.699 -36.737  1.00  0.00           H  
ATOM   2013  N   GLU B 120      27.184 -61.613 -30.095  1.00  0.00           N  
ATOM   2014  CA  GLU B 120      27.576 -60.298 -29.597  1.00  0.00           C  
ATOM   2015  C   GLU B 120      28.461 -60.422 -28.366  1.00  0.00           C  
ATOM   2016  O   GLU B 120      29.428 -59.666 -28.208  1.00  0.00           O  
ATOM   2017  CB  GLU B 120      26.339 -59.460 -29.264  1.00  0.00           C  
ATOM   2018  CG  GLU B 120      25.518 -59.043 -30.476  1.00  0.00           C  
ATOM   2019  CD  GLU B 120      24.179 -58.468 -30.106  1.00  0.00           C  
ATOM   2020  OE1 GLU B 120      23.869 -58.436 -28.939  1.00  0.00           O  
ATOM   2021  OE2 GLU B 120      23.465 -58.059 -30.991  1.00  0.00           O  
ATOM   2022  H   GLU B 120      26.206 -61.868 -30.091  1.00  0.00           H  
ATOM   2023  HA  GLU B 120      28.155 -59.795 -30.372  1.00  0.00           H  
ATOM   2024 1HB  GLU B 120      25.687 -60.023 -28.596  1.00  0.00           H  
ATOM   2025 2HB  GLU B 120      26.643 -58.555 -28.739  1.00  0.00           H  
ATOM   2026 1HG  GLU B 120      26.076 -58.298 -31.042  1.00  0.00           H  
ATOM   2027 2HG  GLU B 120      25.370 -59.911 -31.118  1.00  0.00           H  
ATOM   2028  N   ILE B 121      28.143 -61.367 -27.479  1.00  0.00           N  
ATOM   2029  CA  ILE B 121      28.967 -61.584 -26.292  1.00  0.00           C  
ATOM   2030  C   ILE B 121      30.334 -62.121 -26.693  1.00  0.00           C  
ATOM   2031  O   ILE B 121      31.372 -61.632 -26.233  1.00  0.00           O  
ATOM   2032  CB  ILE B 121      28.291 -62.563 -25.315  1.00  0.00           C  
ATOM   2033  CG1 ILE B 121      27.036 -61.931 -24.709  1.00  0.00           C  
ATOM   2034  CG2 ILE B 121      29.263 -62.980 -24.222  1.00  0.00           C  
ATOM   2035  CD1 ILE B 121      26.149 -62.913 -23.978  1.00  0.00           C  
ATOM   2036  H   ILE B 121      27.326 -61.943 -27.622  1.00  0.00           H  
ATOM   2037  HA  ILE B 121      29.122 -60.626 -25.800  1.00  0.00           H  
ATOM   2038  HB  ILE B 121      27.966 -63.451 -25.857  1.00  0.00           H  
ATOM   2039 1HG1 ILE B 121      27.325 -61.147 -24.010  1.00  0.00           H  
ATOM   2040 2HG1 ILE B 121      26.447 -61.462 -25.498  1.00  0.00           H  
ATOM   2041 1HG2 ILE B 121      28.768 -63.671 -23.540  1.00  0.00           H  
ATOM   2042 2HG2 ILE B 121      30.127 -63.468 -24.670  1.00  0.00           H  
ATOM   2043 3HG2 ILE B 121      29.590 -62.098 -23.670  1.00  0.00           H  
ATOM   2044 1HD1 ILE B 121      25.280 -62.390 -23.577  1.00  0.00           H  
ATOM   2045 2HD1 ILE B 121      25.818 -63.689 -24.670  1.00  0.00           H  
ATOM   2046 3HD1 ILE B 121      26.706 -63.368 -23.161  1.00  0.00           H  
ATOM   2047  N   HIS B 122      30.351 -63.132 -27.567  1.00  0.00           N  
ATOM   2048  CA  HIS B 122      31.609 -63.719 -28.007  1.00  0.00           C  
ATOM   2049  C   HIS B 122      32.492 -62.684 -28.693  1.00  0.00           C  
ATOM   2050  O   HIS B 122      33.700 -62.621 -28.439  1.00  0.00           O  
ATOM   2051  CB  HIS B 122      31.355 -64.893 -28.958  1.00  0.00           C  
ATOM   2052  CG  HIS B 122      32.607 -65.527 -29.480  1.00  0.00           C  
ATOM   2053  ND1 HIS B 122      33.067 -65.318 -30.763  1.00  0.00           N  
ATOM   2054  CD2 HIS B 122      33.493 -66.365 -28.893  1.00  0.00           C  
ATOM   2055  CE1 HIS B 122      34.185 -66.000 -30.942  1.00  0.00           C  
ATOM   2056  NE2 HIS B 122      34.464 -66.644 -29.823  1.00  0.00           N  
ATOM   2057  H   HIS B 122      29.483 -63.495 -27.934  1.00  0.00           H  
ATOM   2058  HA  HIS B 122      32.161 -64.088 -27.143  1.00  0.00           H  
ATOM   2059 1HB  HIS B 122      30.773 -65.659 -28.444  1.00  0.00           H  
ATOM   2060 2HB  HIS B 122      30.766 -64.551 -29.808  1.00  0.00           H  
ATOM   2061  HD2 HIS B 122      33.445 -66.748 -27.873  1.00  0.00           H  
ATOM   2062  HE1 HIS B 122      34.776 -66.027 -31.857  1.00  0.00           H  
ATOM   2063  HE2 HIS B 122      35.262 -67.245 -29.670  1.00  0.00           H  
ATOM   2064  N   LYS B 123      31.901 -61.854 -29.557  1.00  0.00           N  
ATOM   2065  CA  LYS B 123      32.667 -60.811 -30.232  1.00  0.00           C  
ATOM   2066  C   LYS B 123      33.407 -59.933 -29.232  1.00  0.00           C  
ATOM   2067  O   LYS B 123      34.617 -59.717 -29.367  1.00  0.00           O  
ATOM   2068  CB  LYS B 123      31.750 -59.953 -31.105  1.00  0.00           C  
ATOM   2069  CG  LYS B 123      32.459 -58.824 -31.842  1.00  0.00           C  
ATOM   2070  CD  LYS B 123      31.481 -58.005 -32.671  1.00  0.00           C  
ATOM   2071  CE  LYS B 123      32.143 -56.759 -33.240  1.00  0.00           C  
ATOM   2072  NZ  LYS B 123      33.098 -57.087 -34.333  1.00  0.00           N  
ATOM   2073  H   LYS B 123      30.914 -61.942 -29.752  1.00  0.00           H  
ATOM   2074  HA  LYS B 123      33.415 -61.287 -30.865  1.00  0.00           H  
ATOM   2075 1HB  LYS B 123      31.261 -60.583 -31.848  1.00  0.00           H  
ATOM   2076 2HB  LYS B 123      30.969 -59.509 -30.486  1.00  0.00           H  
ATOM   2077 1HG  LYS B 123      32.949 -58.169 -31.121  1.00  0.00           H  
ATOM   2078 2HG  LYS B 123      33.219 -59.242 -32.502  1.00  0.00           H  
ATOM   2079 1HD  LYS B 123      31.102 -58.613 -33.493  1.00  0.00           H  
ATOM   2080 2HD  LYS B 123      30.639 -57.704 -32.047  1.00  0.00           H  
ATOM   2081 1HE  LYS B 123      31.380 -56.087 -33.629  1.00  0.00           H  
ATOM   2082 2HE  LYS B 123      32.683 -56.240 -32.447  1.00  0.00           H  
ATOM   2083 1HZ  LYS B 123      33.516 -56.236 -34.682  1.00  0.00           H  
ATOM   2084 2HZ  LYS B 123      33.822 -57.695 -33.978  1.00  0.00           H  
ATOM   2085 3HZ  LYS B 123      32.606 -57.552 -35.082  1.00  0.00           H  
ATOM   2086  N   VAL B 124      32.699 -59.415 -28.226  1.00  0.00           N  
ATOM   2087  CA  VAL B 124      33.335 -58.550 -27.237  1.00  0.00           C  
ATOM   2088  C   VAL B 124      34.393 -59.322 -26.459  1.00  0.00           C  
ATOM   2089  O   VAL B 124      35.525 -58.853 -26.290  1.00  0.00           O  
ATOM   2090  CB  VAL B 124      32.288 -57.984 -26.260  1.00  0.00           C  
ATOM   2091  CG1 VAL B 124      32.970 -57.252 -25.113  1.00  0.00           C  
ATOM   2092  CG2 VAL B 124      31.336 -57.057 -27.000  1.00  0.00           C  
ATOM   2093  H   VAL B 124      31.713 -59.619 -28.141  1.00  0.00           H  
ATOM   2094  HA  VAL B 124      33.852 -57.745 -27.761  1.00  0.00           H  
ATOM   2095  HB  VAL B 124      31.726 -58.811 -25.825  1.00  0.00           H  
ATOM   2096 1HG1 VAL B 124      32.215 -56.859 -24.432  1.00  0.00           H  
ATOM   2097 2HG1 VAL B 124      33.618 -57.944 -24.575  1.00  0.00           H  
ATOM   2098 3HG1 VAL B 124      33.564 -56.429 -25.509  1.00  0.00           H  
ATOM   2099 1HG2 VAL B 124      30.598 -56.662 -26.303  1.00  0.00           H  
ATOM   2100 2HG2 VAL B 124      31.898 -56.234 -27.440  1.00  0.00           H  
ATOM   2101 3HG2 VAL B 124      30.828 -57.612 -27.789  1.00  0.00           H  
ATOM   2102  N   ALA B 125      34.051 -60.523 -25.988  1.00  0.00           N  
ATOM   2103  CA  ALA B 125      35.011 -61.311 -25.219  1.00  0.00           C  
ATOM   2104  C   ALA B 125      36.250 -61.628 -26.045  1.00  0.00           C  
ATOM   2105  O   ALA B 125      37.374 -61.546 -25.538  1.00  0.00           O  
ATOM   2106  CB  ALA B 125      34.356 -62.594 -24.713  1.00  0.00           C  
ATOM   2107  H   ALA B 125      33.128 -60.899 -26.156  1.00  0.00           H  
ATOM   2108  HA  ALA B 125      35.330 -60.716 -24.363  1.00  0.00           H  
ATOM   2109 1HB  ALA B 125      35.083 -63.173 -24.142  1.00  0.00           H  
ATOM   2110 2HB  ALA B 125      33.509 -62.346 -24.074  1.00  0.00           H  
ATOM   2111 3HB  ALA B 125      34.009 -63.184 -25.562  1.00  0.00           H  
ATOM   2112  N   LYS B 126      36.066 -61.990 -27.318  1.00  0.00           N  
ATOM   2113  CA  LYS B 126      37.207 -62.292 -28.179  1.00  0.00           C  
ATOM   2114  C   LYS B 126      38.090 -61.067 -28.366  1.00  0.00           C  
ATOM   2115  O   LYS B 126      39.317 -61.143 -28.242  1.00  0.00           O  
ATOM   2116  CB  LYS B 126      36.734 -62.810 -29.539  1.00  0.00           C  
ATOM   2117  CG  LYS B 126      37.858 -63.150 -30.508  1.00  0.00           C  
ATOM   2118  CD  LYS B 126      37.333 -63.905 -31.720  1.00  0.00           C  
ATOM   2119  CE  LYS B 126      38.471 -64.404 -32.598  1.00  0.00           C  
ATOM   2120  NZ  LYS B 126      39.042 -63.317 -33.440  1.00  0.00           N  
ATOM   2121  H   LYS B 126      35.132 -62.058 -27.697  1.00  0.00           H  
ATOM   2122  HA  LYS B 126      37.802 -63.073 -27.704  1.00  0.00           H  
ATOM   2123 1HB  LYS B 126      36.132 -63.708 -29.396  1.00  0.00           H  
ATOM   2124 2HB  LYS B 126      36.098 -62.062 -30.012  1.00  0.00           H  
ATOM   2125 1HG  LYS B 126      38.339 -62.230 -30.844  1.00  0.00           H  
ATOM   2126 2HG  LYS B 126      38.602 -63.764 -30.002  1.00  0.00           H  
ATOM   2127 1HD  LYS B 126      36.740 -64.758 -31.388  1.00  0.00           H  
ATOM   2128 2HD  LYS B 126      36.693 -63.248 -32.310  1.00  0.00           H  
ATOM   2129 1HE  LYS B 126      39.261 -64.814 -31.971  1.00  0.00           H  
ATOM   2130 2HE  LYS B 126      38.106 -65.197 -33.251  1.00  0.00           H  
ATOM   2131 1HZ  LYS B 126      39.791 -63.688 -34.006  1.00  0.00           H  
ATOM   2132 2HZ  LYS B 126      38.321 -62.942 -34.040  1.00  0.00           H  
ATOM   2133 3HZ  LYS B 126      39.401 -62.584 -32.846  1.00  0.00           H  
ATOM   2134  N   LEU B 127      37.478 -59.918 -28.670  1.00  0.00           N  
ATOM   2135  CA  LEU B 127      38.247 -58.697 -28.877  1.00  0.00           C  
ATOM   2136  C   LEU B 127      39.028 -58.313 -27.628  1.00  0.00           C  
ATOM   2137  O   LEU B 127      40.168 -57.842 -27.721  1.00  0.00           O  
ATOM   2138  CB  LEU B 127      37.315 -57.546 -29.277  1.00  0.00           C  
ATOM   2139  CG  LEU B 127      36.627 -57.690 -30.640  1.00  0.00           C  
ATOM   2140  CD1 LEU B 127      35.523 -56.649 -30.765  1.00  0.00           C  
ATOM   2141  CD2 LEU B 127      37.657 -57.530 -31.748  1.00  0.00           C  
ATOM   2142  H   LEU B 127      36.472 -59.888 -28.760  1.00  0.00           H  
ATOM   2143  HA  LEU B 127      38.970 -58.873 -29.673  1.00  0.00           H  
ATOM   2144 1HB  LEU B 127      36.537 -57.451 -28.521  1.00  0.00           H  
ATOM   2145 2HB  LEU B 127      37.892 -56.621 -29.293  1.00  0.00           H  
ATOM   2146  HG  LEU B 127      36.166 -58.676 -30.713  1.00  0.00           H  
ATOM   2147 1HD1 LEU B 127      35.034 -56.752 -31.733  1.00  0.00           H  
ATOM   2148 2HD1 LEU B 127      34.790 -56.799 -29.971  1.00  0.00           H  
ATOM   2149 3HD1 LEU B 127      35.952 -55.652 -30.679  1.00  0.00           H  
ATOM   2150 1HD2 LEU B 127      37.168 -57.633 -32.718  1.00  0.00           H  
ATOM   2151 2HD2 LEU B 127      38.118 -56.544 -31.677  1.00  0.00           H  
ATOM   2152 3HD2 LEU B 127      38.425 -58.297 -31.646  1.00  0.00           H  
ATOM   2153  N   ILE B 128      38.432 -58.503 -26.448  1.00  0.00           N  
ATOM   2154  CA  ILE B 128      39.163 -58.267 -25.206  1.00  0.00           C  
ATOM   2155  C   ILE B 128      40.390 -59.168 -25.128  1.00  0.00           C  
ATOM   2156  O   ILE B 128      41.468 -58.734 -24.708  1.00  0.00           O  
ATOM   2157  CB  ILE B 128      38.263 -58.508 -23.980  1.00  0.00           C  
ATOM   2158  CG1 ILE B 128      37.183 -57.427 -23.889  1.00  0.00           C  
ATOM   2159  CG2 ILE B 128      39.096 -58.541 -22.708  1.00  0.00           C  
ATOM   2160  CD1 ILE B 128      36.054 -57.771 -22.944  1.00  0.00           C  
ATOM   2161  H   ILE B 128      37.473 -58.812 -26.405  1.00  0.00           H  
ATOM   2162  HA  ILE B 128      39.525 -57.240 -25.208  1.00  0.00           H  
ATOM   2163  HB  ILE B 128      37.747 -59.461 -24.090  1.00  0.00           H  
ATOM   2164 1HG1 ILE B 128      37.632 -56.491 -23.559  1.00  0.00           H  
ATOM   2165 2HG1 ILE B 128      36.758 -57.254 -24.878  1.00  0.00           H  
ATOM   2166 1HG2 ILE B 128      38.445 -58.712 -21.851  1.00  0.00           H  
ATOM   2167 2HG2 ILE B 128      39.828 -59.345 -22.773  1.00  0.00           H  
ATOM   2168 3HG2 ILE B 128      39.613 -57.589 -22.587  1.00  0.00           H  
ATOM   2169 1HD1 ILE B 128      35.328 -56.957 -22.934  1.00  0.00           H  
ATOM   2170 2HD1 ILE B 128      35.567 -58.688 -23.278  1.00  0.00           H  
ATOM   2171 3HD1 ILE B 128      36.451 -57.914 -21.940  1.00  0.00           H  
ATOM   2172  N   LEU B 129      40.249 -60.432 -25.534  1.00  0.00           N  
ATOM   2173  CA  LEU B 129      41.353 -61.376 -25.383  1.00  0.00           C  
ATOM   2174  C   LEU B 129      42.347 -61.262 -26.530  1.00  0.00           C  
ATOM   2175  O   LEU B 129      43.502 -61.685 -26.391  1.00  0.00           O  
ATOM   2176  CB  LEU B 129      40.815 -62.811 -25.309  1.00  0.00           C  
ATOM   2177  CG  LEU B 129      39.885 -63.113 -24.127  1.00  0.00           C  
ATOM   2178  CD1 LEU B 129      39.395 -64.552 -24.221  1.00  0.00           C  
ATOM   2179  CD2 LEU B 129      40.629 -62.873 -22.822  1.00  0.00           C  
ATOM   2180  H   LEU B 129      39.384 -60.747 -25.947  1.00  0.00           H  
ATOM   2181  HA  LEU B 129      41.885 -61.141 -24.463  1.00  0.00           H  
ATOM   2182 1HB  LEU B 129      40.265 -63.023 -26.225  1.00  0.00           H  
ATOM   2183 2HB  LEU B 129      41.660 -63.496 -25.250  1.00  0.00           H  
ATOM   2184  HG  LEU B 129      39.013 -62.460 -24.173  1.00  0.00           H  
ATOM   2185 1HD1 LEU B 129      38.734 -64.766 -23.381  1.00  0.00           H  
ATOM   2186 2HD1 LEU B 129      38.850 -64.690 -25.155  1.00  0.00           H  
ATOM   2187 3HD1 LEU B 129      40.248 -65.229 -24.194  1.00  0.00           H  
ATOM   2188 1HD2 LEU B 129      39.968 -63.087 -21.981  1.00  0.00           H  
ATOM   2189 2HD2 LEU B 129      41.501 -63.527 -22.774  1.00  0.00           H  
ATOM   2190 3HD2 LEU B 129      40.953 -61.833 -22.773  1.00  0.00           H  
ATOM   2191  N   GLU B 130      41.924 -60.696 -27.664  1.00  0.00           N  
ATOM   2192  CA  GLU B 130      42.882 -60.297 -28.688  1.00  0.00           C  
ATOM   2193  C   GLU B 130      43.843 -59.242 -28.153  1.00  0.00           C  
ATOM   2194  O   GLU B 130      45.043 -59.279 -28.451  1.00  0.00           O  
ATOM   2195  CB  GLU B 130      42.153 -59.760 -29.922  1.00  0.00           C  
ATOM   2196  CG  GLU B 130      41.459 -60.828 -30.755  1.00  0.00           C  
ATOM   2197  CD  GLU B 130      40.720 -60.261 -31.935  1.00  0.00           C  
ATOM   2198  OE1 GLU B 130      40.959 -59.126 -32.272  1.00  0.00           O  
ATOM   2199  OE2 GLU B 130      39.916 -60.963 -32.501  1.00  0.00           O  
ATOM   2200  H   GLU B 130      40.939 -60.542 -27.823  1.00  0.00           H  
ATOM   2201  HA  GLU B 130      43.474 -61.167 -28.968  1.00  0.00           H  
ATOM   2202 1HB  GLU B 130      41.400 -59.035 -29.613  1.00  0.00           H  
ATOM   2203 2HB  GLU B 130      42.862 -59.242 -30.567  1.00  0.00           H  
ATOM   2204 1HG  GLU B 130      42.205 -61.536 -31.115  1.00  0.00           H  
ATOM   2205 2HG  GLU B 130      40.759 -61.371 -30.121  1.00  0.00           H  
ATOM   2206  N   VAL B 131      43.335 -58.299 -27.359  1.00  0.00           N  
ATOM   2207  CA  VAL B 131      44.204 -57.319 -26.711  1.00  0.00           C  
ATOM   2208  C   VAL B 131      45.127 -58.014 -25.717  1.00  0.00           C  
ATOM   2209  O   VAL B 131      46.340 -57.768 -25.688  1.00  0.00           O  
ATOM   2210  CB  VAL B 131      43.368 -56.251 -25.981  1.00  0.00           C  
ATOM   2211  CG1 VAL B 131      44.265 -55.357 -25.138  1.00  0.00           C  
ATOM   2212  CG2 VAL B 131      42.582 -55.429 -26.990  1.00  0.00           C  
ATOM   2213  H   VAL B 131      42.338 -58.255 -27.196  1.00  0.00           H  
ATOM   2214  HA  VAL B 131      44.834 -56.860 -27.473  1.00  0.00           H  
ATOM   2215  HB  VAL B 131      42.677 -56.748 -25.298  1.00  0.00           H  
ATOM   2216 1HG1 VAL B 131      43.658 -54.608 -24.629  1.00  0.00           H  
ATOM   2217 2HG1 VAL B 131      44.791 -55.962 -24.399  1.00  0.00           H  
ATOM   2218 3HG1 VAL B 131      44.990 -54.859 -25.782  1.00  0.00           H  
ATOM   2219 1HG2 VAL B 131      41.993 -54.677 -26.467  1.00  0.00           H  
ATOM   2220 2HG2 VAL B 131      43.273 -54.938 -27.676  1.00  0.00           H  
ATOM   2221 3HG2 VAL B 131      41.916 -56.084 -27.553  1.00  0.00           H  
ATOM   2222  N   ALA B 132      44.565 -58.897 -24.886  1.00  0.00           N  
ATOM   2223  CA  ALA B 132      45.363 -59.584 -23.877  1.00  0.00           C  
ATOM   2224  C   ALA B 132      46.485 -60.402 -24.503  1.00  0.00           C  
ATOM   2225  O   ALA B 132      47.624 -60.356 -24.024  1.00  0.00           O  
ATOM   2226  CB  ALA B 132      44.469 -60.478 -23.020  1.00  0.00           C  
ATOM   2227  H   ALA B 132      43.577 -59.096 -24.951  1.00  0.00           H  
ATOM   2228  HA  ALA B 132      45.825 -58.830 -23.240  1.00  0.00           H  
ATOM   2229 1HB  ALA B 132      45.076 -60.988 -22.268  1.00  0.00           H  
ATOM   2230 2HB  ALA B 132      43.713 -59.869 -22.524  1.00  0.00           H  
ATOM   2231 3HB  ALA B 132      43.981 -61.217 -23.652  1.00  0.00           H  
ATOM   2232  N   ALA B 133      46.190 -61.153 -25.566  1.00  0.00           N  
ATOM   2233  CA  ALA B 133      47.237 -61.910 -26.241  1.00  0.00           C  
ATOM   2234  C   ALA B 133      48.299 -60.983 -26.823  1.00  0.00           C  
ATOM   2235  O   ALA B 133      49.500 -61.248 -26.693  1.00  0.00           O  
ATOM   2236  CB  ALA B 133      46.631 -62.791 -27.331  1.00  0.00           C  
ATOM   2237  H   ALA B 133      45.243 -61.206 -25.914  1.00  0.00           H  
ATOM   2238  HA  ALA B 133      47.725 -62.545 -25.501  1.00  0.00           H  
ATOM   2239 1HB  ALA B 133      47.422 -63.353 -27.828  1.00  0.00           H  
ATOM   2240 2HB  ALA B 133      45.919 -63.487 -26.884  1.00  0.00           H  
ATOM   2241 3HB  ALA B 133      46.117 -62.167 -28.059  1.00  0.00           H  
ATOM   2242  N   ALA B 134      47.878 -59.887 -27.458  1.00  0.00           N  
ATOM   2243  CA  ALA B 134      48.835 -58.928 -27.995  1.00  0.00           C  
ATOM   2244  C   ALA B 134      49.659 -58.266 -26.896  1.00  0.00           C  
ATOM   2245  O   ALA B 134      50.860 -58.039 -27.081  1.00  0.00           O  
ATOM   2246  CB  ALA B 134      48.106 -57.875 -28.830  1.00  0.00           C  
ATOM   2247  H   ALA B 134      46.889 -59.713 -27.570  1.00  0.00           H  
ATOM   2248  HA  ALA B 134      49.533 -59.467 -28.635  1.00  0.00           H  
ATOM   2249 1HB  ALA B 134      48.828 -57.162 -29.227  1.00  0.00           H  
ATOM   2250 2HB  ALA B 134      47.584 -58.361 -29.655  1.00  0.00           H  
ATOM   2251 3HB  ALA B 134      47.386 -57.350 -28.204  1.00  0.00           H  
ATOM   2252  N   GLU B 135      49.044 -57.959 -25.751  1.00  0.00           N  
ATOM   2253  CA  GLU B 135      49.800 -57.374 -24.648  1.00  0.00           C  
ATOM   2254  C   GLU B 135      50.942 -58.282 -24.213  1.00  0.00           C  
ATOM   2255  O   GLU B 135      52.054 -57.802 -23.960  1.00  0.00           O  
ATOM   2256  CB  GLU B 135      48.879 -57.096 -23.458  1.00  0.00           C  
ATOM   2257  CG  GLU B 135      49.584 -56.520 -22.238  1.00  0.00           C  
ATOM   2258  CD  GLU B 135      48.640 -56.207 -21.110  1.00  0.00           C  
ATOM   2259  OE1 GLU B 135      47.455 -56.344 -21.298  1.00  0.00           O  
ATOM   2260  OE2 GLU B 135      49.104 -55.831 -20.060  1.00  0.00           O  
ATOM   2261  H   GLU B 135      48.056 -58.125 -25.634  1.00  0.00           H  
ATOM   2262  HA  GLU B 135      50.239 -56.436 -24.988  1.00  0.00           H  
ATOM   2263 1HB  GLU B 135      48.100 -56.394 -23.757  1.00  0.00           H  
ATOM   2264 2HB  GLU B 135      48.387 -58.020 -23.155  1.00  0.00           H  
ATOM   2265 1HG  GLU B 135      50.325 -57.237 -21.887  1.00  0.00           H  
ATOM   2266 2HG  GLU B 135      50.107 -55.610 -22.530  1.00  0.00           H  
ATOM   2267  N   ARG B 136      50.693 -59.593 -24.119  1.00  0.00           N  
ATOM   2268  CA  ARG B 136      51.769 -60.527 -23.805  1.00  0.00           C  
ATOM   2269  C   ARG B 136      52.903 -60.413 -24.812  1.00  0.00           C  
ATOM   2270  O   ARG B 136      54.080 -60.389 -24.436  1.00  0.00           O  
ATOM   2271  CB  ARG B 136      51.250 -61.957 -23.790  1.00  0.00           C  
ATOM   2272  CG  ARG B 136      52.322 -63.024 -23.635  1.00  0.00           C  
ATOM   2273  CD  ARG B 136      51.749 -64.393 -23.708  1.00  0.00           C  
ATOM   2274  NE  ARG B 136      50.995 -64.600 -24.934  1.00  0.00           N  
ATOM   2275  CZ  ARG B 136      51.542 -64.914 -26.125  1.00  0.00           C  
ATOM   2276  NH1 ARG B 136      52.845 -65.052 -26.234  1.00  0.00           N  
ATOM   2277  NH2 ARG B 136      50.769 -65.082 -27.183  1.00  0.00           N  
ATOM   2278  H   ARG B 136      49.759 -59.949 -24.262  1.00  0.00           H  
ATOM   2279  HA  ARG B 136      52.171 -60.274 -22.823  1.00  0.00           H  
ATOM   2280 1HB  ARG B 136      50.543 -62.079 -22.970  1.00  0.00           H  
ATOM   2281 2HB  ARG B 136      50.714 -62.160 -24.717  1.00  0.00           H  
ATOM   2282 1HG  ARG B 136      53.059 -62.918 -24.431  1.00  0.00           H  
ATOM   2283 2HG  ARG B 136      52.813 -62.909 -22.667  1.00  0.00           H  
ATOM   2284 1HD  ARG B 136      52.554 -65.126 -23.675  1.00  0.00           H  
ATOM   2285 2HD  ARG B 136      51.079 -64.552 -22.865  1.00  0.00           H  
ATOM   2286  HE  ARG B 136      49.990 -64.502 -24.890  1.00  0.00           H  
ATOM   2287 1HH1 ARG B 136      53.436 -64.924 -25.425  1.00  0.00           H  
ATOM   2288 2HH1 ARG B 136      53.255 -65.287 -27.126  1.00  0.00           H  
ATOM   2289 1HH2 ARG B 136      49.767 -64.975 -27.100  1.00  0.00           H  
ATOM   2290 2HH2 ARG B 136      51.178 -65.317 -28.075  1.00  0.00           H  
ATOM   2291  N   ILE B 137      52.565 -60.343 -26.102  1.00  0.00           N  
ATOM   2292  CA  ILE B 137      53.596 -60.276 -27.133  1.00  0.00           C  
ATOM   2293  C   ILE B 137      54.481 -59.056 -26.921  1.00  0.00           C  
ATOM   2294  O   ILE B 137      55.708 -59.135 -27.036  1.00  0.00           O  
ATOM   2295  CB  ILE B 137      52.973 -60.225 -28.540  1.00  0.00           C  
ATOM   2296  CG1 ILE B 137      52.292 -61.555 -28.871  1.00  0.00           C  
ATOM   2297  CG2 ILE B 137      54.032 -59.892 -29.579  1.00  0.00           C  
ATOM   2298  CD1 ILE B 137      51.426 -61.507 -30.109  1.00  0.00           C  
ATOM   2299  H   ILE B 137      51.594 -60.334 -26.375  1.00  0.00           H  
ATOM   2300  HA  ILE B 137      54.234 -61.155 -27.041  1.00  0.00           H  
ATOM   2301  HB  ILE B 137      52.198 -59.459 -28.567  1.00  0.00           H  
ATOM   2302 1HG1 ILE B 137      53.049 -62.326 -29.013  1.00  0.00           H  
ATOM   2303 2HG1 ILE B 137      51.667 -61.863 -28.032  1.00  0.00           H  
ATOM   2304 1HG2 ILE B 137      53.575 -59.861 -30.568  1.00  0.00           H  
ATOM   2305 2HG2 ILE B 137      54.473 -58.922 -29.353  1.00  0.00           H  
ATOM   2306 3HG2 ILE B 137      54.810 -60.657 -29.564  1.00  0.00           H  
ATOM   2307 1HD1 ILE B 137      50.978 -62.486 -30.278  1.00  0.00           H  
ATOM   2308 2HD1 ILE B 137      50.638 -60.765 -29.974  1.00  0.00           H  
ATOM   2309 3HD1 ILE B 137      52.037 -61.235 -30.969  1.00  0.00           H  
ATOM   2310  N   VAL B 138      53.871 -57.910 -26.607  1.00  0.00           N  
ATOM   2311  CA  VAL B 138      54.647 -56.712 -26.312  1.00  0.00           C  
ATOM   2312  C   VAL B 138      55.442 -56.897 -25.024  1.00  0.00           C  
ATOM   2313  O   VAL B 138      56.630 -56.559 -24.956  1.00  0.00           O  
ATOM   2314  CB  VAL B 138      53.721 -55.489 -26.175  1.00  0.00           C  
ATOM   2315  CG1 VAL B 138      54.514 -54.267 -25.734  1.00  0.00           C  
ATOM   2316  CG2 VAL B 138      53.013 -55.225 -27.495  1.00  0.00           C  
ATOM   2317  H   VAL B 138      52.862 -57.864 -26.571  1.00  0.00           H  
ATOM   2318  HA  VAL B 138      55.376 -56.566 -27.111  1.00  0.00           H  
ATOM   2319  HB  VAL B 138      52.982 -55.689 -25.399  1.00  0.00           H  
ATOM   2320 1HG1 VAL B 138      53.844 -53.412 -25.642  1.00  0.00           H  
ATOM   2321 2HG1 VAL B 138      54.982 -54.466 -24.770  1.00  0.00           H  
ATOM   2322 3HG1 VAL B 138      55.283 -54.046 -26.474  1.00  0.00           H  
ATOM   2323 1HG2 VAL B 138      52.360 -54.360 -27.391  1.00  0.00           H  
ATOM   2324 2HG2 VAL B 138      53.753 -55.031 -28.272  1.00  0.00           H  
ATOM   2325 3HG2 VAL B 138      52.419 -56.097 -27.770  1.00  0.00           H  
ATOM   2326  N   ARG B 139      54.806 -57.456 -23.988  1.00  0.00           N  
ATOM   2327  CA  ARG B 139      55.476 -57.583 -22.699  1.00  0.00           C  
ATOM   2328  C   ARG B 139      56.722 -58.456 -22.800  1.00  0.00           C  
ATOM   2329  O   ARG B 139      57.672 -58.275 -22.032  1.00  0.00           O  
ATOM   2330  CB  ARG B 139      54.531 -58.173 -21.663  1.00  0.00           C  
ATOM   2331  CG  ARG B 139      55.039 -58.122 -20.231  1.00  0.00           C  
ATOM   2332  CD  ARG B 139      53.984 -58.511 -19.260  1.00  0.00           C  
ATOM   2333  NE  ARG B 139      52.872 -57.574 -19.264  1.00  0.00           N  
ATOM   2334  CZ  ARG B 139      52.842 -56.420 -18.570  1.00  0.00           C  
ATOM   2335  NH1 ARG B 139      53.867 -56.075 -17.823  1.00  0.00           N  
ATOM   2336  NH2 ARG B 139      51.781 -55.634 -18.640  1.00  0.00           N  
ATOM   2337  H   ARG B 139      53.860 -57.795 -24.086  1.00  0.00           H  
ATOM   2338  HA  ARG B 139      55.800 -56.593 -22.377  1.00  0.00           H  
ATOM   2339 1HB  ARG B 139      53.580 -57.643 -21.695  1.00  0.00           H  
ATOM   2340 2HB  ARG B 139      54.332 -59.217 -21.906  1.00  0.00           H  
ATOM   2341 1HG  ARG B 139      55.878 -58.809 -20.118  1.00  0.00           H  
ATOM   2342 2HG  ARG B 139      55.365 -57.109 -19.996  1.00  0.00           H  
ATOM   2343 1HD  ARG B 139      53.599 -59.497 -19.516  1.00  0.00           H  
ATOM   2344 2HD  ARG B 139      54.406 -58.535 -18.256  1.00  0.00           H  
ATOM   2345  HE  ARG B 139      52.065 -57.805 -19.828  1.00  0.00           H  
ATOM   2346 1HH1 ARG B 139      54.678 -56.675 -17.769  1.00  0.00           H  
ATOM   2347 2HH1 ARG B 139      53.844 -55.210 -17.303  1.00  0.00           H  
ATOM   2348 1HH2 ARG B 139      50.993 -55.899 -19.215  1.00  0.00           H  
ATOM   2349 2HH2 ARG B 139      51.759 -54.769 -18.120  1.00  0.00           H  
ATOM   2350  N   GLU B 140      56.744 -59.403 -23.740  1.00  0.00           N  
ATOM   2351  CA  GLU B 140      57.889 -60.301 -23.842  1.00  0.00           C  
ATOM   2352  C   GLU B 140      59.089 -59.636 -24.491  1.00  0.00           C  
ATOM   2353  O   GLU B 140      60.152 -60.263 -24.582  1.00  0.00           O  
ATOM   2354  CB  GLU B 140      57.508 -61.553 -24.636  1.00  0.00           C  
ATOM   2355  CG  GLU B 140      56.554 -62.491 -23.910  1.00  0.00           C  
ATOM   2356  CD  GLU B 140      56.023 -63.585 -24.795  1.00  0.00           C  
ATOM   2357  OE1 GLU B 140      56.359 -63.600 -25.955  1.00  0.00           O  
ATOM   2358  OE2 GLU B 140      55.281 -64.407 -24.311  1.00  0.00           O  
ATOM   2359  H   GLU B 140      55.976 -59.508 -24.389  1.00  0.00           H  
ATOM   2360  HA  GLU B 140      58.186 -60.597 -22.836  1.00  0.00           H  
ATOM   2361 1HB  GLU B 140      57.038 -61.259 -25.575  1.00  0.00           H  
ATOM   2362 2HB  GLU B 140      58.408 -62.116 -24.882  1.00  0.00           H  
ATOM   2363 1HG  GLU B 140      57.076 -62.943 -23.068  1.00  0.00           H  
ATOM   2364 2HG  GLU B 140      55.720 -61.912 -23.517  1.00  0.00           H  
ATOM   2365  N   ARG B 141      58.947 -58.376 -24.912  1.00  0.00           N  
ATOM   2366  CA  ARG B 141      59.967 -57.519 -25.513  1.00  0.00           C  
ATOM   2367  C   ARG B 141      60.626 -58.157 -26.729  1.00  0.00           C  
ATOM   2368  O   ARG B 141      61.857 -58.264 -26.789  1.00  0.00           O  
ATOM   2369  CB  ARG B 141      61.042 -57.181 -24.490  1.00  0.00           C  
ATOM   2370  CG  ARG B 141      60.517 -56.778 -23.121  1.00  0.00           C  
ATOM   2371  CD  ARG B 141      59.551 -55.654 -23.213  1.00  0.00           C  
ATOM   2372  NE  ARG B 141      60.175 -54.441 -23.716  1.00  0.00           N  
ATOM   2373  CZ  ARG B 141      59.502 -53.363 -24.165  1.00  0.00           C  
ATOM   2374  NH1 ARG B 141      58.188 -53.363 -24.167  1.00  0.00           N  
ATOM   2375  NH2 ARG B 141      60.164 -52.307 -24.604  1.00  0.00           N  
ATOM   2376  H   ARG B 141      58.014 -58.014 -24.780  1.00  0.00           H  
ATOM   2377  HA  ARG B 141      59.484 -56.613 -25.879  1.00  0.00           H  
ATOM   2378 1HB  ARG B 141      61.695 -58.042 -24.351  1.00  0.00           H  
ATOM   2379 2HB  ARG B 141      61.655 -56.361 -24.863  1.00  0.00           H  
ATOM   2380 1HG  ARG B 141      60.013 -57.627 -22.659  1.00  0.00           H  
ATOM   2381 2HG  ARG B 141      61.350 -56.463 -22.490  1.00  0.00           H  
ATOM   2382 1HD  ARG B 141      58.740 -55.925 -23.889  1.00  0.00           H  
ATOM   2383 2HD  ARG B 141      59.143 -55.442 -22.225  1.00  0.00           H  
ATOM   2384  HE  ARG B 141      61.186 -54.404 -23.731  1.00  0.00           H  
ATOM   2385 1HH1 ARG B 141      57.682 -54.171 -23.832  1.00  0.00           H  
ATOM   2386 2HH1 ARG B 141      57.683 -52.556 -24.503  1.00  0.00           H  
ATOM   2387 1HH2 ARG B 141      61.175 -52.307 -24.603  1.00  0.00           H  
ATOM   2388 2HH2 ARG B 141      59.660 -51.500 -24.940  1.00  0.00           H  
ATOM   2389  N   PRO B 142      59.847 -58.586 -27.721  1.00  0.00           N  
ATOM   2390  CA  PRO B 142      60.454 -59.134 -28.939  1.00  0.00           C  
ATOM   2391  C   PRO B 142      61.016 -58.042 -29.830  1.00  0.00           C  
ATOM   2392  O   PRO B 142      60.972 -56.860 -29.487  1.00  0.00           O  
ATOM   2393  CB  PRO B 142      59.283 -59.857 -29.613  1.00  0.00           C  
ATOM   2394  CG  PRO B 142      58.088 -59.052 -29.232  1.00  0.00           C  
ATOM   2395  CD  PRO B 142      58.356 -58.635 -27.810  1.00  0.00           C  
ATOM   2396  HA  PRO B 142      61.251 -59.838 -28.661  1.00  0.00           H  
ATOM   2397 1HB  PRO B 142      59.442 -59.896 -30.701  1.00  0.00           H  
ATOM   2398 2HB  PRO B 142      59.229 -60.897 -29.259  1.00  0.00           H  
ATOM   2399 1HG  PRO B 142      57.976 -58.194 -29.911  1.00  0.00           H  
ATOM   2400 2HG  PRO B 142      57.175 -59.657 -29.331  1.00  0.00           H  
ATOM   2401 1HD  PRO B 142      57.909 -57.646 -27.627  1.00  0.00           H  
ATOM   2402 2HD  PRO B 142      57.936 -59.384 -27.123  1.00  0.00           H  
ATOM   2403  N   GLY B 143      61.542 -58.436 -30.982  1.00  0.00           N  
ATOM   2404  CA  GLY B 143      61.920 -57.452 -31.980  1.00  0.00           C  
ATOM   2405  C   GLY B 143      60.813 -56.441 -32.205  1.00  0.00           C  
ATOM   2406  O   GLY B 143      59.627 -56.759 -32.110  1.00  0.00           O  
ATOM   2407  H   GLY B 143      61.686 -59.416 -31.178  1.00  0.00           H  
ATOM   2408 1HA  GLY B 143      62.150 -57.957 -32.920  1.00  0.00           H  
ATOM   2409 2HA  GLY B 143      61.080 -56.786 -32.171  1.00  0.00           H  
ATOM   2410  N   SER B 144      61.216 -55.207 -32.514  1.00  0.00           N  
ATOM   2411  CA  SER B 144      60.249 -54.121 -32.619  1.00  0.00           C  
ATOM   2412  C   SER B 144      59.202 -54.403 -33.686  1.00  0.00           C  
ATOM   2413  O   SER B 144      58.081 -53.886 -33.605  1.00  0.00           O  
ATOM   2414  CB  SER B 144      60.961 -52.819 -32.933  1.00  0.00           C  
ATOM   2415  OG  SER B 144      61.563 -52.869 -34.198  1.00  0.00           O  
ATOM   2416  H   SER B 144      62.194 -55.012 -32.677  1.00  0.00           H  
ATOM   2417  HA  SER B 144      59.727 -54.029 -31.665  1.00  0.00           H  
ATOM   2418 1HB  SER B 144      61.719 -52.628 -32.175  1.00  0.00           H  
ATOM   2419 2HB  SER B 144      61.472 -52.906 -33.891  1.00  0.00           H  
ATOM   2420  HG  SER B 144      60.862 -52.700 -34.830  1.00  0.00           H  
ATOM   2421  N   ASN B 145      59.541 -55.214 -34.692  1.00  0.00           N  
ATOM   2422  CA  ASN B 145      58.573 -55.538 -35.733  1.00  0.00           C  
ATOM   2423  C   ASN B 145      57.375 -56.285 -35.153  1.00  0.00           C  
ATOM   2424  O   ASN B 145      56.236 -56.079 -35.587  1.00  0.00           O  
ATOM   2425  CB  ASN B 145      59.227 -56.348 -36.837  1.00  0.00           C  
ATOM   2426  CG  ASN B 145      60.146 -55.522 -37.694  1.00  0.00           C  
ATOM   2427  OD1 ASN B 145      60.033 -54.291 -37.738  1.00  0.00           O  
ATOM   2428  ND2 ASN B 145      61.053 -56.174 -38.375  1.00  0.00           N  
ATOM   2429  H   ASN B 145      60.470 -55.609 -34.743  1.00  0.00           H  
ATOM   2430  HA  ASN B 145      58.200 -54.607 -36.162  1.00  0.00           H  
ATOM   2431 1HB  ASN B 145      59.798 -57.168 -36.398  1.00  0.00           H  
ATOM   2432 2HB  ASN B 145      58.457 -56.788 -37.471  1.00  0.00           H  
ATOM   2433 1HD2 ASN B 145      61.691 -55.676 -38.963  1.00  0.00           H  
ATOM   2434 2HD2 ASN B 145      61.107 -57.170 -38.309  1.00  0.00           H  
ATOM   2435  N   LEU B 146      57.613 -57.157 -34.170  1.00  0.00           N  
ATOM   2436  CA  LEU B 146      56.530 -57.943 -33.585  1.00  0.00           C  
ATOM   2437  C   LEU B 146      55.784 -57.169 -32.507  1.00  0.00           C  
ATOM   2438  O   LEU B 146      54.572 -57.357 -32.342  1.00  0.00           O  
ATOM   2439  CB  LEU B 146      57.086 -59.243 -32.990  1.00  0.00           C  
ATOM   2440  CG  LEU B 146      57.666 -60.242 -33.999  1.00  0.00           C  
ATOM   2441  CD1 LEU B 146      58.234 -61.443 -33.256  1.00  0.00           C  
ATOM   2442  CD2 LEU B 146      56.579 -60.666 -34.976  1.00  0.00           C  
ATOM   2443  H   LEU B 146      58.552 -57.279 -33.820  1.00  0.00           H  
ATOM   2444  HA  LEU B 146      55.815 -58.184 -34.370  1.00  0.00           H  
ATOM   2445 1HB  LEU B 146      57.874 -58.992 -32.282  1.00  0.00           H  
ATOM   2446 2HB  LEU B 146      56.286 -59.747 -32.447  1.00  0.00           H  
ATOM   2447  HG  LEU B 146      58.483 -59.772 -34.548  1.00  0.00           H  
ATOM   2448 1HD1 LEU B 146      58.647 -62.153 -33.974  1.00  0.00           H  
ATOM   2449 2HD1 LEU B 146      59.022 -61.113 -32.580  1.00  0.00           H  
ATOM   2450 3HD1 LEU B 146      57.442 -61.925 -32.684  1.00  0.00           H  
ATOM   2451 1HD2 LEU B 146      56.992 -61.376 -35.694  1.00  0.00           H  
ATOM   2452 2HD2 LEU B 146      55.762 -61.137 -34.429  1.00  0.00           H  
ATOM   2453 3HD2 LEU B 146      56.204 -59.791 -35.506  1.00  0.00           H  
ATOM   2454  N   ALA B 147      56.482 -56.310 -31.762  1.00  0.00           N  
ATOM   2455  CA  ALA B 147      55.800 -55.440 -30.810  1.00  0.00           C  
ATOM   2456  C   ALA B 147      54.844 -54.491 -31.521  1.00  0.00           C  
ATOM   2457  O   ALA B 147      53.718 -54.273 -31.056  1.00  0.00           O  
ATOM   2458  CB  ALA B 147      56.822 -54.658 -29.984  1.00  0.00           C  
ATOM   2459  H   ALA B 147      57.487 -56.253 -31.849  1.00  0.00           H  
ATOM   2460  HA  ALA B 147      55.209 -56.066 -30.141  1.00  0.00           H  
ATOM   2461 1HB  ALA B 147      56.302 -54.013 -29.278  1.00  0.00           H  
ATOM   2462 2HB  ALA B 147      57.458 -55.356 -29.439  1.00  0.00           H  
ATOM   2463 3HB  ALA B 147      57.435 -54.051 -30.647  1.00  0.00           H  
ATOM   2464  N   LYS B 148      55.270 -53.923 -32.652  1.00  0.00           N  
ATOM   2465  CA  LYS B 148      54.387 -53.043 -33.409  1.00  0.00           C  
ATOM   2466  C   LYS B 148      53.204 -53.814 -33.980  1.00  0.00           C  
ATOM   2467  O   LYS B 148      52.070 -53.317 -33.974  1.00  0.00           O  
ATOM   2468  CB  LYS B 148      55.156 -52.350 -34.535  1.00  0.00           C  
ATOM   2469  CG  LYS B 148      56.129 -51.277 -34.064  1.00  0.00           C  
ATOM   2470  CD  LYS B 148      56.871 -50.651 -35.236  1.00  0.00           C  
ATOM   2471  CE  LYS B 148      57.827 -49.562 -34.769  1.00  0.00           C  
ATOM   2472  NZ  LYS B 148      58.573 -48.954 -35.903  1.00  0.00           N  
ATOM   2473  H   LYS B 148      56.204 -54.095 -32.993  1.00  0.00           H  
ATOM   2474  HA  LYS B 148      53.994 -52.282 -32.735  1.00  0.00           H  
ATOM   2475 1HB  LYS B 148      55.723 -53.091 -35.099  1.00  0.00           H  
ATOM   2476 2HB  LYS B 148      54.452 -51.883 -35.224  1.00  0.00           H  
ATOM   2477 1HG  LYS B 148      55.582 -50.497 -33.533  1.00  0.00           H  
ATOM   2478 2HG  LYS B 148      56.854 -51.717 -33.380  1.00  0.00           H  
ATOM   2479 1HD  LYS B 148      57.438 -51.420 -35.761  1.00  0.00           H  
ATOM   2480 2HD  LYS B 148      56.153 -50.216 -35.931  1.00  0.00           H  
ATOM   2481 1HE  LYS B 148      57.266 -48.781 -34.258  1.00  0.00           H  
ATOM   2482 2HE  LYS B 148      58.543 -49.985 -34.064  1.00  0.00           H  
ATOM   2483 1HZ  LYS B 148      59.195 -48.239 -35.552  1.00  0.00           H  
ATOM   2484 2HZ  LYS B 148      59.112 -49.667 -36.374  1.00  0.00           H  
ATOM   2485 3HZ  LYS B 148      57.920 -48.541 -36.554  1.00  0.00           H  
ATOM   2486  N   LYS B 149      53.447 -55.028 -34.477  1.00  0.00           N  
ATOM   2487  CA  LYS B 149      52.344 -55.897 -34.878  1.00  0.00           C  
ATOM   2488  C   LYS B 149      51.345 -56.077 -33.743  1.00  0.00           C  
ATOM   2489  O   LYS B 149      50.136 -55.904 -33.936  1.00  0.00           O  
ATOM   2490  CB  LYS B 149      52.872 -57.258 -35.334  1.00  0.00           C  
ATOM   2491  CG  LYS B 149      51.789 -58.251 -35.733  1.00  0.00           C  
ATOM   2492  CD  LYS B 149      52.392 -59.543 -36.264  1.00  0.00           C  
ATOM   2493  CE  LYS B 149      51.314 -60.495 -36.760  1.00  0.00           C  
ATOM   2494  NZ  LYS B 149      50.652 -61.217 -35.640  1.00  0.00           N  
ATOM   2495  H   LYS B 149      54.395 -55.360 -34.578  1.00  0.00           H  
ATOM   2496  HA  LYS B 149      51.819 -55.425 -35.710  1.00  0.00           H  
ATOM   2497 1HB  LYS B 149      53.534 -57.123 -36.190  1.00  0.00           H  
ATOM   2498 2HB  LYS B 149      53.460 -57.707 -34.534  1.00  0.00           H  
ATOM   2499 1HG  LYS B 149      51.167 -58.479 -34.867  1.00  0.00           H  
ATOM   2500 2HG  LYS B 149      51.158 -57.810 -36.505  1.00  0.00           H  
ATOM   2501 1HD  LYS B 149      53.071 -59.316 -37.087  1.00  0.00           H  
ATOM   2502 2HD  LYS B 149      52.959 -60.032 -35.472  1.00  0.00           H  
ATOM   2503 1HE  LYS B 149      50.560 -59.936 -37.311  1.00  0.00           H  
ATOM   2504 2HE  LYS B 149      51.757 -61.227 -37.435  1.00  0.00           H  
ATOM   2505 1HZ  LYS B 149      49.945 -61.838 -36.009  1.00  0.00           H  
ATOM   2506 2HZ  LYS B 149      51.340 -61.756 -35.132  1.00  0.00           H  
ATOM   2507 3HZ  LYS B 149      50.220 -60.550 -35.017  1.00  0.00           H  
ATOM   2508  N   ALA B 150      51.835 -56.421 -32.549  1.00  0.00           N  
ATOM   2509  CA  ALA B 150      50.942 -56.597 -31.408  1.00  0.00           C  
ATOM   2510  C   ALA B 150      50.203 -55.309 -31.068  1.00  0.00           C  
ATOM   2511  O   ALA B 150      49.006 -55.348 -30.759  1.00  0.00           O  
ATOM   2512  CB  ALA B 150      51.732 -57.097 -30.197  1.00  0.00           C  
ATOM   2513  H   ALA B 150      52.827 -56.562 -32.424  1.00  0.00           H  
ATOM   2514  HA  ALA B 150      50.192 -57.341 -31.675  1.00  0.00           H  
ATOM   2515 1HB  ALA B 150      51.056 -57.225 -29.351  1.00  0.00           H  
ATOM   2516 2HB  ALA B 150      52.198 -58.053 -30.436  1.00  0.00           H  
ATOM   2517 3HB  ALA B 150      52.502 -56.371 -29.939  1.00  0.00           H  
ATOM   2518  N   LEU B 151      50.890 -54.166 -31.119  1.00  0.00           N  
ATOM   2519  CA  LEU B 151      50.238 -52.899 -30.806  1.00  0.00           C  
ATOM   2520  C   LEU B 151      49.128 -52.582 -31.800  1.00  0.00           C  
ATOM   2521  O   LEU B 151      48.081 -52.055 -31.407  1.00  0.00           O  
ATOM   2522  CB  LEU B 151      51.268 -51.762 -30.804  1.00  0.00           C  
ATOM   2523  CG  LEU B 151      52.263 -51.769 -29.636  1.00  0.00           C  
ATOM   2524  CD1 LEU B 151      53.324 -50.701 -29.867  1.00  0.00           C  
ATOM   2525  CD2 LEU B 151      51.518 -51.527 -28.332  1.00  0.00           C  
ATOM   2526  H   LEU B 151      51.867 -54.168 -31.376  1.00  0.00           H  
ATOM   2527  HA  LEU B 151      49.781 -52.978 -29.821  1.00  0.00           H  
ATOM   2528 1HB  LEU B 151      51.841 -51.810 -31.728  1.00  0.00           H  
ATOM   2529 2HB  LEU B 151      50.735 -50.811 -30.780  1.00  0.00           H  
ATOM   2530  HG  LEU B 151      52.767 -52.735 -29.593  1.00  0.00           H  
ATOM   2531 1HD1 LEU B 151      54.031 -50.706 -29.038  1.00  0.00           H  
ATOM   2532 2HD1 LEU B 151      53.854 -50.909 -30.796  1.00  0.00           H  
ATOM   2533 3HD1 LEU B 151      52.848 -49.723 -29.932  1.00  0.00           H  
ATOM   2534 1HD2 LEU B 151      52.226 -51.532 -27.502  1.00  0.00           H  
ATOM   2535 2HD2 LEU B 151      51.016 -50.560 -28.374  1.00  0.00           H  
ATOM   2536 3HD2 LEU B 151      50.779 -52.314 -28.184  1.00  0.00           H  
ATOM   2537  N   GLU B 152      49.335 -52.894 -33.082  1.00  0.00           N  
ATOM   2538  CA  GLU B 152      48.273 -52.706 -34.064  1.00  0.00           C  
ATOM   2539  C   GLU B 152      47.105 -53.646 -33.806  1.00  0.00           C  
ATOM   2540  O   GLU B 152      45.946 -53.259 -33.988  1.00  0.00           O  
ATOM   2541  CB  GLU B 152      48.811 -52.925 -35.479  1.00  0.00           C  
ATOM   2542  CG  GLU B 152      47.781 -52.720 -36.582  1.00  0.00           C  
ATOM   2543  CD  GLU B 152      47.255 -51.313 -36.636  1.00  0.00           C  
ATOM   2544  OE1 GLU B 152      47.924 -50.429 -36.157  1.00  0.00           O  
ATOM   2545  OE2 GLU B 152      46.182 -51.121 -37.159  1.00  0.00           O  
ATOM   2546  H   GLU B 152      50.226 -53.262 -33.386  1.00  0.00           H  
ATOM   2547  HA  GLU B 152      47.900 -51.683 -33.980  1.00  0.00           H  
ATOM   2548 1HB  GLU B 152      49.639 -52.241 -35.664  1.00  0.00           H  
ATOM   2549 2HB  GLU B 152      49.198 -53.940 -35.568  1.00  0.00           H  
ATOM   2550 1HG  GLU B 152      48.238 -52.962 -37.541  1.00  0.00           H  
ATOM   2551 2HG  GLU B 152      46.952 -53.407 -36.422  1.00  0.00           H  
ATOM   2552  N   ILE B 153      47.390 -54.881 -33.386  1.00  0.00           N  
ATOM   2553  CA  ILE B 153      46.325 -55.803 -33.009  1.00  0.00           C  
ATOM   2554  C   ILE B 153      45.511 -55.232 -31.856  1.00  0.00           C  
ATOM   2555  O   ILE B 153      44.277 -55.300 -31.856  1.00  0.00           O  
ATOM   2556  CB  ILE B 153      46.895 -57.178 -32.611  1.00  0.00           C  
ATOM   2557  CG1 ILE B 153      47.466 -57.895 -33.837  1.00  0.00           C  
ATOM   2558  CG2 ILE B 153      45.822 -58.024 -31.946  1.00  0.00           C  
ATOM   2559  CD1 ILE B 153      48.294 -59.112 -33.501  1.00  0.00           C  
ATOM   2560  H   ILE B 153      48.350 -55.189 -33.326  1.00  0.00           H  
ATOM   2561  HA  ILE B 153      45.648 -55.914 -33.855  1.00  0.00           H  
ATOM   2562  HB  ILE B 153      47.721 -57.040 -31.914  1.00  0.00           H  
ATOM   2563 1HG1 ILE B 153      48.089 -57.204 -34.405  1.00  0.00           H  
ATOM   2564 2HG1 ILE B 153      48.103 -58.718 -33.513  1.00  0.00           H  
ATOM   2565 1HG2 ILE B 153      46.241 -58.992 -31.671  1.00  0.00           H  
ATOM   2566 2HG2 ILE B 153      45.462 -57.519 -31.050  1.00  0.00           H  
ATOM   2567 3HG2 ILE B 153      44.992 -58.173 -32.638  1.00  0.00           H  
ATOM   2568 1HD1 ILE B 153      48.664 -59.567 -34.422  1.00  0.00           H  
ATOM   2569 2HD1 ILE B 153      49.140 -58.816 -32.878  1.00  0.00           H  
ATOM   2570 3HD1 ILE B 153      47.681 -59.833 -32.963  1.00  0.00           H  
ATOM   2571  N   ILE B 154      46.187 -54.654 -30.860  1.00  0.00           N  
ATOM   2572  CA  ILE B 154      45.480 -54.014 -29.755  1.00  0.00           C  
ATOM   2573  C   ILE B 154      44.609 -52.875 -30.269  1.00  0.00           C  
ATOM   2574  O   ILE B 154      43.453 -52.724 -29.860  1.00  0.00           O  
ATOM   2575  CB  ILE B 154      46.465 -53.477 -28.701  1.00  0.00           C  
ATOM   2576  CG1 ILE B 154      47.190 -54.635 -28.010  1.00  0.00           C  
ATOM   2577  CG2 ILE B 154      45.737 -52.616 -27.681  1.00  0.00           C  
ATOM   2578  CD1 ILE B 154      48.343 -54.197 -27.134  1.00  0.00           C  
ATOM   2579  H   ILE B 154      47.198 -54.655 -30.863  1.00  0.00           H  
ATOM   2580  HA  ILE B 154      44.817 -54.746 -29.297  1.00  0.00           H  
ATOM   2581  HB  ILE B 154      47.230 -52.875 -29.192  1.00  0.00           H  
ATOM   2582 1HG1 ILE B 154      46.484 -55.189 -27.392  1.00  0.00           H  
ATOM   2583 2HG1 ILE B 154      47.577 -55.323 -28.762  1.00  0.00           H  
ATOM   2584 1HG2 ILE B 154      46.448 -52.245 -26.944  1.00  0.00           H  
ATOM   2585 2HG2 ILE B 154      45.266 -51.774 -28.186  1.00  0.00           H  
ATOM   2586 3HG2 ILE B 154      44.973 -53.212 -27.181  1.00  0.00           H  
ATOM   2587 1HD1 ILE B 154      48.807 -55.073 -26.679  1.00  0.00           H  
ATOM   2588 2HD1 ILE B 154      49.080 -53.670 -27.740  1.00  0.00           H  
ATOM   2589 3HD1 ILE B 154      47.974 -53.535 -26.352  1.00  0.00           H  
ATOM   2590  N   LEU B 155      45.147 -52.060 -31.179  1.00  0.00           N  
ATOM   2591  CA  LEU B 155      44.371 -50.953 -31.728  1.00  0.00           C  
ATOM   2592  C   LEU B 155      43.163 -51.454 -32.511  1.00  0.00           C  
ATOM   2593  O   LEU B 155      42.059 -50.915 -32.366  1.00  0.00           O  
ATOM   2594  CB  LEU B 155      45.254 -50.089 -32.637  1.00  0.00           C  
ATOM   2595  CG  LEU B 155      46.357 -49.291 -31.930  1.00  0.00           C  
ATOM   2596  CD1 LEU B 155      47.302 -48.700 -32.968  1.00  0.00           C  
ATOM   2597  CD2 LEU B 155      45.727 -48.198 -31.080  1.00  0.00           C  
ATOM   2598  H   LEU B 155      46.095 -52.201 -31.497  1.00  0.00           H  
ATOM   2599  HA  LEU B 155      43.993 -50.352 -30.902  1.00  0.00           H  
ATOM   2600 1HB  LEU B 155      45.732 -50.735 -33.372  1.00  0.00           H  
ATOM   2601 2HB  LEU B 155      44.619 -49.380 -33.167  1.00  0.00           H  
ATOM   2602  HG  LEU B 155      46.937 -49.958 -31.293  1.00  0.00           H  
ATOM   2603 1HD1 LEU B 155      48.085 -48.132 -32.466  1.00  0.00           H  
ATOM   2604 2HD1 LEU B 155      47.753 -49.504 -33.549  1.00  0.00           H  
ATOM   2605 3HD1 LEU B 155      46.745 -48.040 -33.632  1.00  0.00           H  
ATOM   2606 1HD2 LEU B 155      46.510 -47.631 -30.577  1.00  0.00           H  
ATOM   2607 2HD2 LEU B 155      45.147 -47.529 -31.717  1.00  0.00           H  
ATOM   2608 3HD2 LEU B 155      45.070 -48.649 -30.335  1.00  0.00           H  
ATOM   2609  N   ARG B 156      43.350 -52.479 -33.345  1.00  0.00           N  
ATOM   2610  CA  ARG B 156      42.237 -52.968 -34.154  1.00  0.00           C  
ATOM   2611  C   ARG B 156      41.168 -53.617 -33.284  1.00  0.00           C  
ATOM   2612  O   ARG B 156      39.969 -53.402 -33.502  1.00  0.00           O  
ATOM   2613  CB  ARG B 156      42.725 -53.975 -35.185  1.00  0.00           C  
ATOM   2614  CG  ARG B 156      43.566 -53.385 -36.307  1.00  0.00           C  
ATOM   2615  CD  ARG B 156      44.053 -54.434 -37.238  1.00  0.00           C  
ATOM   2616  NE  ARG B 156      44.958 -53.893 -38.239  1.00  0.00           N  
ATOM   2617  CZ  ARG B 156      45.426 -54.580 -39.299  1.00  0.00           C  
ATOM   2618  NH1 ARG B 156      45.066 -55.831 -39.482  1.00  0.00           N  
ATOM   2619  NH2 ARG B 156      46.247 -53.997 -40.155  1.00  0.00           N  
ATOM   2620  H   ARG B 156      44.251 -52.927 -33.426  1.00  0.00           H  
ATOM   2621  HA  ARG B 156      41.773 -52.117 -34.655  1.00  0.00           H  
ATOM   2622 1HB  ARG B 156      43.323 -54.740 -34.692  1.00  0.00           H  
ATOM   2623 2HB  ARG B 156      41.869 -54.472 -35.642  1.00  0.00           H  
ATOM   2624 1HG  ARG B 156      42.966 -52.673 -36.875  1.00  0.00           H  
ATOM   2625 2HG  ARG B 156      44.431 -52.874 -35.883  1.00  0.00           H  
ATOM   2626 1HD  ARG B 156      44.585 -55.201 -36.676  1.00  0.00           H  
ATOM   2627 2HD  ARG B 156      43.206 -54.885 -37.753  1.00  0.00           H  
ATOM   2628  HE  ARG B 156      45.258 -52.933 -38.132  1.00  0.00           H  
ATOM   2629 1HH1 ARG B 156      44.438 -56.277 -38.828  1.00  0.00           H  
ATOM   2630 2HH1 ARG B 156      45.416 -56.347 -40.277  1.00  0.00           H  
ATOM   2631 1HH2 ARG B 156      46.524 -53.035 -40.014  1.00  0.00           H  
ATOM   2632 2HH2 ARG B 156      46.597 -54.512 -40.949  1.00  0.00           H  
ATOM   2633  N   ALA B 157      41.579 -54.409 -32.294  1.00  0.00           N  
ATOM   2634  CA  ALA B 157      40.611 -54.978 -31.362  1.00  0.00           C  
ATOM   2635  C   ALA B 157      39.924 -53.887 -30.551  1.00  0.00           C  
ATOM   2636  O   ALA B 157      38.703 -53.930 -30.354  1.00  0.00           O  
ATOM   2637  CB  ALA B 157      41.297 -55.990 -30.444  1.00  0.00           C  
ATOM   2638  H   ALA B 157      42.559 -54.625 -32.177  1.00  0.00           H  
ATOM   2639  HA  ALA B 157      39.842 -55.490 -31.943  1.00  0.00           H  
ATOM   2640 1HB  ALA B 157      40.565 -56.408 -29.753  1.00  0.00           H  
ATOM   2641 2HB  ALA B 157      41.729 -56.791 -31.044  1.00  0.00           H  
ATOM   2642 3HB  ALA B 157      42.084 -55.493 -29.881  1.00  0.00           H  
ATOM   2643  N   ALA B 158      40.688 -52.901 -30.074  1.00  0.00           N  
ATOM   2644  CA  ALA B 158      40.094 -51.800 -29.324  1.00  0.00           C  
ATOM   2645  C   ALA B 158      39.136 -50.977 -30.171  1.00  0.00           C  
ATOM   2646  O   ALA B 158      38.103 -50.532 -29.660  1.00  0.00           O  
ATOM   2647  CB  ALA B 158      41.187 -50.895 -28.752  1.00  0.00           C  
ATOM   2648  H   ALA B 158      41.685 -52.910 -30.231  1.00  0.00           H  
ATOM   2649  HA  ALA B 158      39.520 -52.222 -28.499  1.00  0.00           H  
ATOM   2650 1HB  ALA B 158      40.729 -50.079 -28.195  1.00  0.00           H  
ATOM   2651 2HB  ALA B 158      41.829 -51.474 -28.087  1.00  0.00           H  
ATOM   2652 3HB  ALA B 158      41.785 -50.488 -29.567  1.00  0.00           H  
ATOM   2653  N   GLU B 159      39.455 -50.764 -31.450  1.00  0.00           N  
ATOM   2654  CA  GLU B 159      38.566 -50.000 -32.320  1.00  0.00           C  
ATOM   2655  C   GLU B 159      37.212 -50.686 -32.450  1.00  0.00           C  
ATOM   2656  O   GLU B 159      36.161 -50.043 -32.335  1.00  0.00           O  
ATOM   2657  CB  GLU B 159      39.195 -49.820 -33.704  1.00  0.00           C  
ATOM   2658  CG  GLU B 159      38.412 -48.907 -34.636  1.00  0.00           C  
ATOM   2659  CD  GLU B 159      39.107 -48.677 -35.950  1.00  0.00           C  
ATOM   2660  OE1 GLU B 159      40.141 -49.262 -36.163  1.00  0.00           O  
ATOM   2661  OE2 GLU B 159      38.602 -47.915 -36.741  1.00  0.00           O  
ATOM   2662  H   GLU B 159      40.317 -51.131 -31.827  1.00  0.00           H  
ATOM   2663  HA  GLU B 159      38.403 -49.019 -31.872  1.00  0.00           H  
ATOM   2664 1HB  GLU B 159      40.198 -49.408 -33.597  1.00  0.00           H  
ATOM   2665 2HB  GLU B 159      39.290 -50.792 -34.189  1.00  0.00           H  
ATOM   2666 1HG  GLU B 159      37.436 -49.351 -34.828  1.00  0.00           H  
ATOM   2667 2HG  GLU B 159      38.254 -47.950 -34.142  1.00  0.00           H  
ATOM   2668  N   GLU B 160      37.217 -52.002 -32.684  1.00  0.00           N  
ATOM   2669  CA  GLU B 160      35.966 -52.744 -32.763  1.00  0.00           C  
ATOM   2670  C   GLU B 160      35.209 -52.712 -31.441  1.00  0.00           C  
ATOM   2671  O   GLU B 160      33.974 -52.645 -31.437  1.00  0.00           O  
ATOM   2672  CB  GLU B 160      36.234 -54.194 -33.170  1.00  0.00           C  
ATOM   2673  CG  GLU B 160      36.641 -54.374 -34.626  1.00  0.00           C  
ATOM   2674  CD  GLU B 160      35.521 -54.085 -35.586  1.00  0.00           C  
ATOM   2675  OE1 GLU B 160      34.477 -54.675 -35.446  1.00  0.00           O  
ATOM   2676  OE2 GLU B 160      35.711 -53.273 -36.461  1.00  0.00           O  
ATOM   2677  H   GLU B 160      38.090 -52.493 -32.810  1.00  0.00           H  
ATOM   2678  HA  GLU B 160      35.328 -52.270 -33.510  1.00  0.00           H  
ATOM   2679 1HB  GLU B 160      37.029 -54.606 -32.547  1.00  0.00           H  
ATOM   2680 2HB  GLU B 160      35.340 -54.793 -32.997  1.00  0.00           H  
ATOM   2681 1HG  GLU B 160      37.474 -53.705 -34.845  1.00  0.00           H  
ATOM   2682 2HG  GLU B 160      36.985 -55.397 -34.773  1.00  0.00           H  
ATOM   2683  N   LEU B 161      35.923 -52.761 -30.313  1.00  0.00           N  
ATOM   2684  CA  LEU B 161      35.263 -52.608 -29.019  1.00  0.00           C  
ATOM   2685  C   LEU B 161      34.666 -51.218 -28.859  1.00  0.00           C  
ATOM   2686  O   LEU B 161      33.559 -51.076 -28.330  1.00  0.00           O  
ATOM   2687  CB  LEU B 161      36.259 -52.874 -27.883  1.00  0.00           C  
ATOM   2688  CG  LEU B 161      36.688 -54.335 -27.703  1.00  0.00           C  
ATOM   2689  CD1 LEU B 161      37.914 -54.398 -26.802  1.00  0.00           C  
ATOM   2690  CD2 LEU B 161      35.536 -55.135 -27.114  1.00  0.00           C  
ATOM   2691  H   LEU B 161      36.922 -52.903 -30.342  1.00  0.00           H  
ATOM   2692  HA  LEU B 161      34.446 -53.326 -28.962  1.00  0.00           H  
ATOM   2693 1HB  LEU B 161      37.157 -52.285 -28.063  1.00  0.00           H  
ATOM   2694 2HB  LEU B 161      35.813 -52.541 -26.946  1.00  0.00           H  
ATOM   2695  HG  LEU B 161      36.964 -54.755 -28.671  1.00  0.00           H  
ATOM   2696 1HD1 LEU B 161      38.220 -55.436 -26.674  1.00  0.00           H  
ATOM   2697 2HD1 LEU B 161      38.729 -53.834 -27.257  1.00  0.00           H  
ATOM   2698 3HD1 LEU B 161      37.673 -53.969 -25.830  1.00  0.00           H  
ATOM   2699 1HD2 LEU B 161      35.841 -56.174 -26.987  1.00  0.00           H  
ATOM   2700 2HD2 LEU B 161      35.260 -54.716 -26.146  1.00  0.00           H  
ATOM   2701 3HD2 LEU B 161      34.679 -55.088 -27.787  1.00  0.00           H  
ATOM   2702  N   ALA B 162      35.382 -50.184 -29.308  1.00  0.00           N  
ATOM   2703  CA  ALA B 162      34.889 -48.819 -29.195  1.00  0.00           C  
ATOM   2704  C   ALA B 162      33.580 -48.605 -29.940  1.00  0.00           C  
ATOM   2705  O   ALA B 162      32.769 -47.774 -29.516  1.00  0.00           O  
ATOM   2706  CB  ALA B 162      35.942 -47.833 -29.709  1.00  0.00           C  
ATOM   2707  H   ALA B 162      36.281 -50.349 -29.736  1.00  0.00           H  
ATOM   2708  HA  ALA B 162      34.697 -48.614 -28.141  1.00  0.00           H  
ATOM   2709 1HB  ALA B 162      35.562 -46.816 -29.620  1.00  0.00           H  
ATOM   2710 2HB  ALA B 162      36.853 -47.935 -29.121  1.00  0.00           H  
ATOM   2711 3HB  ALA B 162      36.160 -48.048 -30.755  1.00  0.00           H  
ATOM   2712  N   LYS B 163      33.353 -49.330 -31.035  1.00  0.00           N  
ATOM   2713  CA  LYS B 163      32.138 -49.198 -31.826  1.00  0.00           C  
ATOM   2714  C   LYS B 163      30.969 -49.979 -31.235  1.00  0.00           C  
ATOM   2715  O   LYS B 163      29.852 -49.896 -31.759  1.00  0.00           O  
ATOM   2716  CB  LYS B 163      32.394 -49.656 -33.263  1.00  0.00           C  
ATOM   2717  CG  LYS B 163      33.356 -48.770 -34.044  1.00  0.00           C  
ATOM   2718  CD  LYS B 163      33.443 -49.199 -35.501  1.00  0.00           C  
ATOM   2719  CE  LYS B 163      34.153 -50.537 -35.643  1.00  0.00           C  
ATOM   2720  NZ  LYS B 163      34.323 -50.928 -37.069  1.00  0.00           N  
ATOM   2721  H   LYS B 163      34.057 -49.993 -31.325  1.00  0.00           H  
ATOM   2722  HA  LYS B 163      31.841 -48.148 -31.833  1.00  0.00           H  
ATOM   2723 1HB  LYS B 163      32.802 -50.667 -33.255  1.00  0.00           H  
ATOM   2724 2HB  LYS B 163      31.451 -49.688 -33.809  1.00  0.00           H  
ATOM   2725 1HG  LYS B 163      33.016 -47.735 -33.998  1.00  0.00           H  
ATOM   2726 2HG  LYS B 163      34.348 -48.828 -33.597  1.00  0.00           H  
ATOM   2727 1HD  LYS B 163      32.438 -49.283 -35.916  1.00  0.00           H  
ATOM   2728 2HD  LYS B 163      33.990 -48.446 -36.069  1.00  0.00           H  
ATOM   2729 1HE  LYS B 163      35.134 -50.480 -35.175  1.00  0.00           H  
ATOM   2730 2HE  LYS B 163      33.577 -51.310 -35.135  1.00  0.00           H  
ATOM   2731 1HZ  LYS B 163      34.796 -51.819 -37.121  1.00  0.00           H  
ATOM   2732 2HZ  LYS B 163      33.416 -51.002 -37.509  1.00  0.00           H  
ATOM   2733 3HZ  LYS B 163      34.872 -50.228 -37.547  1.00  0.00           H  
ATOM   2734  N   ALA B 164      31.200 -50.731 -30.165  1.00  0.00           N  
ATOM   2735  CA  ALA B 164      30.176 -51.560 -29.551  1.00  0.00           C  
ATOM   2736  C   ALA B 164      29.199 -50.705 -28.756  1.00  0.00           C  
ATOM   2737  O   ALA B 164      29.512 -49.593 -28.326  1.00  0.00           O  
ATOM   2738  CB  ALA B 164      30.810 -52.616 -28.641  1.00  0.00           C  
ATOM   2739  H   ALA B 164      32.129 -50.720 -29.768  1.00  0.00           H  
ATOM   2740  HA  ALA B 164      29.629 -52.066 -30.346  1.00  0.00           H  
ATOM   2741 1HB  ALA B 164      30.027 -53.227 -28.192  1.00  0.00           H  
ATOM   2742 2HB  ALA B 164      31.472 -53.253 -29.228  1.00  0.00           H  
ATOM   2743 3HB  ALA B 164      31.382 -52.125 -27.857  1.00  0.00           H  
ATOM   2744  N   ASP B 165      27.997 -51.245 -28.565  1.00  0.00           N  
ATOM   2745  CA  ASP B 165      27.009 -50.662 -27.670  1.00  0.00           C  
ATOM   2746  C   ASP B 165      27.105 -51.200 -26.249  1.00  0.00           C  
ATOM   2747  O   ASP B 165      26.175 -50.998 -25.461  1.00  0.00           O  
ATOM   2748  CB  ASP B 165      25.599 -50.912 -28.212  1.00  0.00           C  
ATOM   2749  CG  ASP B 165      25.233 -52.390 -28.252  1.00  0.00           C  
ATOM   2750  OD1 ASP B 165      26.126 -53.201 -28.310  1.00  0.00           O  
ATOM   2751  OD2 ASP B 165      24.065 -52.692 -28.222  1.00  0.00           O  
ATOM   2752  H   ASP B 165      27.769 -52.093 -29.064  1.00  0.00           H  
ATOM   2753  HA  ASP B 165      27.184 -49.588 -27.613  1.00  0.00           H  
ATOM   2754 1HB  ASP B 165      24.872 -50.389 -27.591  1.00  0.00           H  
ATOM   2755 2HB  ASP B 165      25.520 -50.506 -29.221  1.00  0.00           H  
ATOM   2756  N   VAL B 166      28.203 -51.862 -25.899  1.00  0.00           N  
ATOM   2757  CA  VAL B 166      28.328 -52.522 -24.606  1.00  0.00           C  
ATOM   2758  C   VAL B 166      29.274 -51.725 -23.718  1.00  0.00           C  
ATOM   2759  O   VAL B 166      30.447 -51.526 -24.053  1.00  0.00           O  
ATOM   2760  CB  VAL B 166      28.858 -53.958 -24.775  1.00  0.00           C  
ATOM   2761  CG1 VAL B 166      28.970 -54.647 -23.424  1.00  0.00           C  
ATOM   2762  CG2 VAL B 166      27.944 -54.741 -25.705  1.00  0.00           C  
ATOM   2763  H   VAL B 166      28.972 -51.910 -26.552  1.00  0.00           H  
ATOM   2764  HA  VAL B 166      27.347 -52.542 -24.131  1.00  0.00           H  
ATOM   2765  HB  VAL B 166      29.861 -53.918 -25.200  1.00  0.00           H  
ATOM   2766 1HG1 VAL B 166      29.346 -55.661 -23.562  1.00  0.00           H  
ATOM   2767 2HG1 VAL B 166      29.657 -54.090 -22.787  1.00  0.00           H  
ATOM   2768 3HG1 VAL B 166      27.988 -54.687 -22.953  1.00  0.00           H  
ATOM   2769 1HG2 VAL B 166      28.325 -55.756 -25.821  1.00  0.00           H  
ATOM   2770 2HG2 VAL B 166      26.939 -54.777 -25.283  1.00  0.00           H  
ATOM   2771 3HG2 VAL B 166      27.911 -54.253 -26.680  1.00  0.00           H  
ATOM   2772  N   ASP B 167      28.758 -51.263 -22.576  1.00  0.00           N  
ATOM   2773  CA  ASP B 167      29.572 -50.481 -21.651  1.00  0.00           C  
ATOM   2774  C   ASP B 167      30.910 -51.161 -21.386  1.00  0.00           C  
ATOM   2775  O   ASP B 167      31.969 -50.528 -21.458  1.00  0.00           O  
ATOM   2776  CB  ASP B 167      28.829 -50.270 -20.330  1.00  0.00           C  
ATOM   2777  CG  ASP B 167      28.321 -51.570 -19.721  1.00  0.00           C  
ATOM   2778  OD1 ASP B 167      28.445 -52.589 -20.357  1.00  0.00           O  
ATOM   2779  OD2 ASP B 167      27.814 -51.531 -18.625  1.00  0.00           O  
ATOM   2780  H   ASP B 167      27.795 -51.454 -22.344  1.00  0.00           H  
ATOM   2781  HA  ASP B 167      29.779 -49.512 -22.108  1.00  0.00           H  
ATOM   2782 1HB  ASP B 167      29.492 -49.785 -19.613  1.00  0.00           H  
ATOM   2783 2HB  ASP B 167      27.980 -49.605 -20.492  1.00  0.00           H  
ATOM   2784  N   ALA B 168      30.880 -52.463 -21.090  1.00  0.00           N  
ATOM   2785  CA  ALA B 168      32.119 -53.193 -20.832  1.00  0.00           C  
ATOM   2786  C   ALA B 168      33.060 -53.161 -22.029  1.00  0.00           C  
ATOM   2787  O   ALA B 168      34.275 -53.019 -21.851  1.00  0.00           O  
ATOM   2788  CB  ALA B 168      31.808 -54.635 -20.438  1.00  0.00           C  
ATOM   2789  H   ALA B 168      29.999 -52.956 -21.042  1.00  0.00           H  
ATOM   2790  HA  ALA B 168      32.634 -52.703 -20.004  1.00  0.00           H  
ATOM   2791 1HB  ALA B 168      32.738 -55.168 -20.247  1.00  0.00           H  
ATOM   2792 2HB  ALA B 168      31.194 -54.643 -19.538  1.00  0.00           H  
ATOM   2793 3HB  ALA B 168      31.268 -55.123 -21.248  1.00  0.00           H  
ATOM   2794  N   ALA B 169      32.529 -53.303 -23.245  1.00  0.00           N  
ATOM   2795  CA  ALA B 169      33.375 -53.195 -24.426  1.00  0.00           C  
ATOM   2796  C   ALA B 169      33.976 -51.803 -24.555  1.00  0.00           C  
ATOM   2797  O   ALA B 169      35.153 -51.668 -24.907  1.00  0.00           O  
ATOM   2798  CB  ALA B 169      32.580 -53.550 -25.682  1.00  0.00           C  
ATOM   2799  H   ALA B 169      31.541 -53.485 -23.361  1.00  0.00           H  
ATOM   2800  HA  ALA B 169      34.199 -53.901 -24.318  1.00  0.00           H  
ATOM   2801 1HB  ALA B 169      33.225 -53.465 -26.556  1.00  0.00           H  
ATOM   2802 2HB  ALA B 169      32.210 -54.573 -25.601  1.00  0.00           H  
ATOM   2803 3HB  ALA B 169      31.739 -52.868 -25.784  1.00  0.00           H  
ATOM   2804  N   LEU B 170      33.192 -50.762 -24.273  1.00  0.00           N  
ATOM   2805  CA  LEU B 170      33.710 -49.403 -24.376  1.00  0.00           C  
ATOM   2806  C   LEU B 170      34.801 -49.152 -23.344  1.00  0.00           C  
ATOM   2807  O   LEU B 170      35.823 -48.530 -23.652  1.00  0.00           O  
ATOM   2808  CB  LEU B 170      32.576 -48.387 -24.188  1.00  0.00           C  
ATOM   2809  CG  LEU B 170      31.441 -48.458 -25.218  1.00  0.00           C  
ATOM   2810  CD1 LEU B 170      30.315 -47.524 -24.799  1.00  0.00           C  
ATOM   2811  CD2 LEU B 170      31.979 -48.085 -26.592  1.00  0.00           C  
ATOM   2812  H   LEU B 170      32.234 -50.902 -23.985  1.00  0.00           H  
ATOM   2813  HA  LEU B 170      34.162 -49.279 -25.359  1.00  0.00           H  
ATOM   2814 1HB  LEU B 170      32.137 -48.535 -23.202  1.00  0.00           H  
ATOM   2815 2HB  LEU B 170      32.998 -47.383 -24.228  1.00  0.00           H  
ATOM   2816  HG  LEU B 170      31.040 -49.472 -25.249  1.00  0.00           H  
ATOM   2817 1HD1 LEU B 170      29.509 -47.574 -25.532  1.00  0.00           H  
ATOM   2818 2HD1 LEU B 170      29.936 -47.825 -23.823  1.00  0.00           H  
ATOM   2819 3HD1 LEU B 170      30.691 -46.503 -24.744  1.00  0.00           H  
ATOM   2820 1HD2 LEU B 170      31.173 -48.137 -27.324  1.00  0.00           H  
ATOM   2821 2HD2 LEU B 170      32.380 -47.072 -26.563  1.00  0.00           H  
ATOM   2822 3HD2 LEU B 170      32.771 -48.780 -26.874  1.00  0.00           H  
ATOM   2823  N   GLU B 171      34.603 -49.633 -22.115  1.00  0.00           N  
ATOM   2824  CA  GLU B 171      35.674 -49.581 -21.124  1.00  0.00           C  
ATOM   2825  C   GLU B 171      36.899 -50.357 -21.590  1.00  0.00           C  
ATOM   2826  O   GLU B 171      38.027 -49.867 -21.462  1.00  0.00           O  
ATOM   2827  CB  GLU B 171      35.187 -50.137 -19.784  1.00  0.00           C  
ATOM   2828  CG  GLU B 171      36.242 -50.148 -18.687  1.00  0.00           C  
ATOM   2829  CD  GLU B 171      35.745 -50.750 -17.403  1.00  0.00           C  
ATOM   2830  OE1 GLU B 171      34.591 -51.101 -17.341  1.00  0.00           O  
ATOM   2831  OE2 GLU B 171      36.520 -50.858 -16.481  1.00  0.00           O  
ATOM   2832  H   GLU B 171      33.714 -50.037 -21.857  1.00  0.00           H  
ATOM   2833  HA  GLU B 171      35.971 -48.541 -20.992  1.00  0.00           H  
ATOM   2834 1HB  GLU B 171      34.343 -49.544 -19.429  1.00  0.00           H  
ATOM   2835 2HB  GLU B 171      34.835 -51.159 -19.920  1.00  0.00           H  
ATOM   2836 1HG  GLU B 171      37.104 -50.719 -19.033  1.00  0.00           H  
ATOM   2837 2HG  GLU B 171      36.570 -49.126 -18.502  1.00  0.00           H  
ATOM   2838  N   ALA B 172      36.700 -51.564 -22.125  1.00  0.00           N  
ATOM   2839  CA  ALA B 172      37.828 -52.343 -22.621  1.00  0.00           C  
ATOM   2840  C   ALA B 172      38.564 -51.601 -23.729  1.00  0.00           C  
ATOM   2841  O   ALA B 172      39.796 -51.647 -23.803  1.00  0.00           O  
ATOM   2842  CB  ALA B 172      37.348 -53.707 -23.115  1.00  0.00           C  
ATOM   2843  H   ALA B 172      35.768 -51.948 -22.192  1.00  0.00           H  
ATOM   2844  HA  ALA B 172      38.527 -52.489 -21.797  1.00  0.00           H  
ATOM   2845 1HB  ALA B 172      38.199 -54.282 -23.482  1.00  0.00           H  
ATOM   2846 2HB  ALA B 172      36.876 -54.247 -22.292  1.00  0.00           H  
ATOM   2847 3HB  ALA B 172      36.627 -53.570 -23.918  1.00  0.00           H  
ATOM   2848  N   ALA B 173      37.824 -50.909 -24.601  1.00  0.00           N  
ATOM   2849  CA  ALA B 173      38.461 -50.158 -25.677  1.00  0.00           C  
ATOM   2850  C   ALA B 173      39.388 -49.084 -25.123  1.00  0.00           C  
ATOM   2851  O   ALA B 173      40.486 -48.867 -25.651  1.00  0.00           O  
ATOM   2852  CB  ALA B 173      37.401 -49.535 -26.583  1.00  0.00           C  
ATOM   2853  H   ALA B 173      36.816 -50.902 -24.526  1.00  0.00           H  
ATOM   2854  HA  ALA B 173      39.067 -50.850 -26.263  1.00  0.00           H  
ATOM   2855 1HB  ALA B 173      37.887 -48.975 -27.380  1.00  0.00           H  
ATOM   2856 2HB  ALA B 173      36.783 -50.322 -27.014  1.00  0.00           H  
ATOM   2857 3HB  ALA B 173      36.774 -48.862 -25.998  1.00  0.00           H  
ATOM   2858  N   VAL B 174      38.962 -48.401 -24.055  1.00  0.00           N  
ATOM   2859  CA  VAL B 174      39.788 -47.357 -23.452  1.00  0.00           C  
ATOM   2860  C   VAL B 174      41.009 -47.969 -22.778  1.00  0.00           C  
ATOM   2861  O   VAL B 174      42.137 -47.488 -22.943  1.00  0.00           O  
ATOM   2862  CB  VAL B 174      38.977 -46.557 -22.416  1.00  0.00           C  
ATOM   2863  CG1 VAL B 174      39.881 -45.592 -21.662  1.00  0.00           C  
ATOM   2864  CG2 VAL B 174      37.848 -45.809 -23.108  1.00  0.00           C  
ATOM   2865  H   VAL B 174      38.057 -48.606 -23.657  1.00  0.00           H  
ATOM   2866  HA  VAL B 174      40.145 -46.696 -24.243  1.00  0.00           H  
ATOM   2867  HB  VAL B 174      38.561 -47.247 -21.682  1.00  0.00           H  
ATOM   2868 1HG1 VAL B 174      39.291 -45.034 -20.934  1.00  0.00           H  
ATOM   2869 2HG1 VAL B 174      40.660 -46.152 -21.145  1.00  0.00           H  
ATOM   2870 3HG1 VAL B 174      40.338 -44.897 -22.366  1.00  0.00           H  
ATOM   2871 1HG2 VAL B 174      37.279 -45.245 -22.369  1.00  0.00           H  
ATOM   2872 2HG2 VAL B 174      38.265 -45.123 -23.846  1.00  0.00           H  
ATOM   2873 3HG2 VAL B 174      37.191 -46.522 -23.606  1.00  0.00           H  
ATOM   2874  N   ARG B 175      40.800 -49.035 -22.004  1.00  0.00           N  
ATOM   2875  CA  ARG B 175      41.922 -49.703 -21.347  1.00  0.00           C  
ATOM   2876  C   ARG B 175      42.928 -50.225 -22.365  1.00  0.00           C  
ATOM   2877  O   ARG B 175      44.142 -50.076 -22.181  1.00  0.00           O  
ATOM   2878  CB  ARG B 175      41.431 -50.859 -20.489  1.00  0.00           C  
ATOM   2879  CG  ARG B 175      40.705 -50.448 -19.217  1.00  0.00           C  
ATOM   2880  CD  ARG B 175      40.149 -51.623 -18.498  1.00  0.00           C  
ATOM   2881  NE  ARG B 175      39.425 -51.232 -17.299  1.00  0.00           N  
ATOM   2882  CZ  ARG B 175      39.968 -51.155 -16.069  1.00  0.00           C  
ATOM   2883  NH1 ARG B 175      41.238 -51.445 -15.891  1.00  0.00           N  
ATOM   2884  NH2 ARG B 175      39.224 -50.789 -15.039  1.00  0.00           N  
ATOM   2885  H   ARG B 175      39.866 -49.391 -21.863  1.00  0.00           H  
ATOM   2886  HA  ARG B 175      42.441 -48.975 -20.724  1.00  0.00           H  
ATOM   2887 1HB  ARG B 175      40.751 -51.480 -21.070  1.00  0.00           H  
ATOM   2888 2HB  ARG B 175      42.277 -51.483 -20.199  1.00  0.00           H  
ATOM   2889 1HG  ARG B 175      41.400 -49.936 -18.551  1.00  0.00           H  
ATOM   2890 2HG  ARG B 175      39.882 -49.778 -19.468  1.00  0.00           H  
ATOM   2891 1HD  ARG B 175      39.461 -52.157 -19.153  1.00  0.00           H  
ATOM   2892 2HD  ARG B 175      40.960 -52.288 -18.205  1.00  0.00           H  
ATOM   2893  HE  ARG B 175      38.445 -51.001 -17.396  1.00  0.00           H  
ATOM   2894 1HH1 ARG B 175      41.807 -51.726 -16.678  1.00  0.00           H  
ATOM   2895 2HH1 ARG B 175      41.645 -51.388 -14.969  1.00  0.00           H  
ATOM   2896 1HH2 ARG B 175      38.248 -50.566 -15.176  1.00  0.00           H  
ATOM   2897 2HH2 ARG B 175      39.631 -50.732 -14.118  1.00  0.00           H  
ATOM   2898  N   ALA B 176      42.443 -50.834 -23.449  1.00  0.00           N  
ATOM   2899  CA  ALA B 176      43.343 -51.369 -24.464  1.00  0.00           C  
ATOM   2900  C   ALA B 176      44.095 -50.250 -25.177  1.00  0.00           C  
ATOM   2901  O   ALA B 176      45.320 -50.309 -25.334  1.00  0.00           O  
ATOM   2902  CB  ALA B 176      42.558 -52.216 -25.466  1.00  0.00           C  
ATOM   2903  H   ALA B 176      41.446 -50.930 -23.574  1.00  0.00           H  
ATOM   2904  HA  ALA B 176      44.081 -51.998 -23.967  1.00  0.00           H  
ATOM   2905 1HB  ALA B 176      43.240 -52.610 -26.220  1.00  0.00           H  
ATOM   2906 2HB  ALA B 176      42.077 -53.043 -24.944  1.00  0.00           H  
ATOM   2907 3HB  ALA B 176      41.801 -51.601 -25.948  1.00  0.00           H  
ATOM   2908  N   ALA B 177      43.375 -49.215 -25.616  1.00  0.00           N  
ATOM   2909  CA  ALA B 177      44.030 -48.133 -26.342  1.00  0.00           C  
ATOM   2910  C   ALA B 177      45.024 -47.388 -25.458  1.00  0.00           C  
ATOM   2911  O   ALA B 177      46.110 -47.022 -25.921  1.00  0.00           O  
ATOM   2912  CB  ALA B 177      42.985 -47.177 -26.912  1.00  0.00           C  
ATOM   2913  H   ALA B 177      42.380 -49.169 -25.456  1.00  0.00           H  
ATOM   2914  HA  ALA B 177      44.599 -48.570 -27.162  1.00  0.00           H  
ATOM   2915 1HB  ALA B 177      43.483 -46.372 -27.453  1.00  0.00           H  
ATOM   2916 2HB  ALA B 177      42.330 -47.721 -27.594  1.00  0.00           H  
ATOM   2917 3HB  ALA B 177      42.393 -46.758 -26.101  1.00  0.00           H  
ATOM   2918  N   GLU B 178      44.678 -47.167 -24.187  1.00  0.00           N  
ATOM   2919  CA  GLU B 178      45.598 -46.481 -23.285  1.00  0.00           C  
ATOM   2920  C   GLU B 178      46.934 -47.210 -23.213  1.00  0.00           C  
ATOM   2921  O   GLU B 178      47.993 -46.574 -23.196  1.00  0.00           O  
ATOM   2922  CB  GLU B 178      44.990 -46.367 -21.886  1.00  0.00           C  
ATOM   2923  CG  GLU B 178      45.922 -45.768 -20.842  1.00  0.00           C  
ATOM   2924  CD  GLU B 178      45.284 -45.651 -19.486  1.00  0.00           C  
ATOM   2925  OE1 GLU B 178      44.099 -45.864 -19.387  1.00  0.00           O  
ATOM   2926  OE2 GLU B 178      45.982 -45.349 -18.547  1.00  0.00           O  
ATOM   2927  H   GLU B 178      43.780 -47.469 -23.837  1.00  0.00           H  
ATOM   2928  HA  GLU B 178      45.790 -45.484 -23.680  1.00  0.00           H  
ATOM   2929 1HB  GLU B 178      44.093 -45.748 -21.928  1.00  0.00           H  
ATOM   2930 2HB  GLU B 178      44.689 -47.355 -21.538  1.00  0.00           H  
ATOM   2931 1HG  GLU B 178      46.810 -46.395 -20.761  1.00  0.00           H  
ATOM   2932 2HG  GLU B 178      46.238 -44.781 -21.176  1.00  0.00           H  
ATOM   2933  N   LYS B 179      46.910 -48.546 -23.184  1.00  0.00           N  
ATOM   2934  CA  LYS B 179      48.159 -49.298 -23.104  1.00  0.00           C  
ATOM   2935  C   LYS B 179      49.057 -49.021 -24.301  1.00  0.00           C  
ATOM   2936  O   LYS B 179      50.282 -48.959 -24.156  1.00  0.00           O  
ATOM   2937  CB  LYS B 179      47.874 -50.797 -23.002  1.00  0.00           C  
ATOM   2938  CG  LYS B 179      47.264 -51.232 -21.676  1.00  0.00           C  
ATOM   2939  CD  LYS B 179      46.845 -52.694 -21.713  1.00  0.00           C  
ATOM   2940  CE  LYS B 179      46.094 -53.089 -20.450  1.00  0.00           C  
ATOM   2941  NZ  LYS B 179      45.549 -54.471 -20.534  1.00  0.00           N  
ATOM   2942  H   LYS B 179      46.034 -49.048 -23.216  1.00  0.00           H  
ATOM   2943  HA  LYS B 179      48.699 -48.978 -22.214  1.00  0.00           H  
ATOM   2944 1HB  LYS B 179      47.190 -51.093 -23.797  1.00  0.00           H  
ATOM   2945 2HB  LYS B 179      48.800 -51.354 -23.142  1.00  0.00           H  
ATOM   2946 1HG  LYS B 179      47.992 -51.092 -20.876  1.00  0.00           H  
ATOM   2947 2HG  LYS B 179      46.390 -50.619 -21.458  1.00  0.00           H  
ATOM   2948 1HD  LYS B 179      46.202 -52.867 -22.577  1.00  0.00           H  
ATOM   2949 2HD  LYS B 179      47.730 -53.324 -21.809  1.00  0.00           H  
ATOM   2950 1HE  LYS B 179      46.765 -53.028 -19.594  1.00  0.00           H  
ATOM   2951 2HE  LYS B 179      45.269 -52.396 -20.286  1.00  0.00           H  
ATOM   2952 1HZ  LYS B 179      45.059 -54.693 -19.679  1.00  0.00           H  
ATOM   2953 2HZ  LYS B 179      44.910 -54.534 -21.315  1.00  0.00           H  
ATOM   2954 3HZ  LYS B 179      46.307 -55.125 -20.667  1.00  0.00           H  
ATOM   2955  N   VAL B 180      48.469 -48.846 -25.489  1.00  0.00           N  
ATOM   2956  CA  VAL B 180      49.256 -48.511 -26.671  1.00  0.00           C  
ATOM   2957  C   VAL B 180      49.889 -47.133 -26.518  1.00  0.00           C  
ATOM   2958  O   VAL B 180      51.066 -46.935 -26.845  1.00  0.00           O  
ATOM   2959  CB  VAL B 180      48.373 -48.534 -27.932  1.00  0.00           C  
ATOM   2960  CG1 VAL B 180      49.157 -48.044 -29.141  1.00  0.00           C  
ATOM   2961  CG2 VAL B 180      47.843 -49.941 -28.167  1.00  0.00           C  
ATOM   2962  H   VAL B 180      47.467 -48.945 -25.576  1.00  0.00           H  
ATOM   2963  HA  VAL B 180      50.073 -49.230 -26.758  1.00  0.00           H  
ATOM   2964  HB  VAL B 180      47.537 -47.849 -27.792  1.00  0.00           H  
ATOM   2965 1HG1 VAL B 180      48.517 -48.067 -30.023  1.00  0.00           H  
ATOM   2966 2HG1 VAL B 180      49.495 -47.023 -28.965  1.00  0.00           H  
ATOM   2967 3HG1 VAL B 180      50.019 -48.691 -29.302  1.00  0.00           H  
ATOM   2968 1HG2 VAL B 180      47.218 -49.950 -29.060  1.00  0.00           H  
ATOM   2969 2HG2 VAL B 180      48.679 -50.627 -28.301  1.00  0.00           H  
ATOM   2970 3HG2 VAL B 180      47.251 -50.255 -27.307  1.00  0.00           H  
ATOM   2971  N   VAL B 181      49.120 -46.159 -26.020  1.00  0.00           N  
ATOM   2972  CA  VAL B 181      49.657 -44.818 -25.816  1.00  0.00           C  
ATOM   2973  C   VAL B 181      50.851 -44.828 -24.869  1.00  0.00           C  
ATOM   2974  O   VAL B 181      51.866 -44.187 -25.158  1.00  0.00           O  
ATOM   2975  CB  VAL B 181      48.567 -43.890 -25.249  1.00  0.00           C  
ATOM   2976  CG1 VAL B 181      49.159 -42.539 -24.876  1.00  0.00           C  
ATOM   2977  CG2 VAL B 181      47.447 -43.726 -26.265  1.00  0.00           C  
ATOM   2978  H   VAL B 181      48.157 -46.344 -25.784  1.00  0.00           H  
ATOM   2979  HA  VAL B 181      50.022 -44.442 -26.770  1.00  0.00           H  
ATOM   2980  HB  VAL B 181      48.168 -44.330 -24.335  1.00  0.00           H  
ATOM   2981 1HG1 VAL B 181      48.375 -41.896 -24.476  1.00  0.00           H  
ATOM   2982 2HG1 VAL B 181      49.933 -42.677 -24.121  1.00  0.00           H  
ATOM   2983 3HG1 VAL B 181      49.592 -42.075 -25.761  1.00  0.00           H  
ATOM   2984 1HG2 VAL B 181      46.679 -43.069 -25.857  1.00  0.00           H  
ATOM   2985 2HG2 VAL B 181      47.847 -43.292 -27.181  1.00  0.00           H  
ATOM   2986 3HG2 VAL B 181      47.010 -44.700 -26.485  1.00  0.00           H  
ATOM   2987  N   ARG B 182      50.761 -45.545 -23.751  1.00  0.00           N  
ATOM   2988  CA  ARG B 182      51.851 -45.615 -22.787  1.00  0.00           C  
ATOM   2989  C   ARG B 182      53.081 -46.320 -23.347  1.00  0.00           C  
ATOM   2990  O   ARG B 182      54.204 -45.957 -22.984  1.00  0.00           O  
ATOM   2991  CB  ARG B 182      51.394 -46.339 -21.529  1.00  0.00           C  
ATOM   2992  CG  ARG B 182      50.405 -45.566 -20.671  1.00  0.00           C  
ATOM   2993  CD  ARG B 182      49.976 -46.351 -19.485  1.00  0.00           C  
ATOM   2994  NE  ARG B 182      48.995 -45.634 -18.686  1.00  0.00           N  
ATOM   2995  CZ  ARG B 182      49.297 -44.753 -17.712  1.00  0.00           C  
ATOM   2996  NH1 ARG B 182      50.554 -44.491 -17.430  1.00  0.00           N  
ATOM   2997  NH2 ARG B 182      48.330 -44.152 -17.041  1.00  0.00           N  
ATOM   2998  H   ARG B 182      49.910 -46.055 -23.567  1.00  0.00           H  
ATOM   2999  HA  ARG B 182      52.155 -44.599 -22.533  1.00  0.00           H  
ATOM   3000 1HB  ARG B 182      50.926 -47.283 -21.802  1.00  0.00           H  
ATOM   3001 2HB  ARG B 182      52.259 -46.570 -20.907  1.00  0.00           H  
ATOM   3002 1HG  ARG B 182      50.869 -44.643 -20.322  1.00  0.00           H  
ATOM   3003 2HG  ARG B 182      49.520 -45.327 -21.261  1.00  0.00           H  
ATOM   3004 1HD  ARG B 182      49.530 -47.289 -19.811  1.00  0.00           H  
ATOM   3005 2HD  ARG B 182      50.841 -46.560 -18.855  1.00  0.00           H  
ATOM   3006  HE  ARG B 182      48.017 -45.810 -18.874  1.00  0.00           H  
ATOM   3007 1HH1 ARG B 182      51.293 -44.950 -17.943  1.00  0.00           H  
ATOM   3008 2HH1 ARG B 182      50.780 -43.831 -16.700  1.00  0.00           H  
ATOM   3009 1HH2 ARG B 182      47.363 -44.354 -17.259  1.00  0.00           H  
ATOM   3010 2HH2 ARG B 182      48.556 -43.492 -16.312  1.00  0.00           H  
ATOM   3011  N   GLU B 183      52.894 -47.315 -24.210  1.00  0.00           N  
ATOM   3012  CA  GLU B 183      54.016 -48.087 -24.758  1.00  0.00           C  
ATOM   3013  C   GLU B 183      54.833 -47.207 -25.702  1.00  0.00           C  
ATOM   3014  O   GLU B 183      56.067 -47.237 -25.682  1.00  0.00           O  
ATOM   3015  CB  GLU B 183      53.516 -49.330 -25.498  1.00  0.00           C  
ATOM   3016  CG  GLU B 183      54.620 -50.220 -26.050  1.00  0.00           C  
ATOM   3017  CD  GLU B 183      55.455 -50.853 -24.972  1.00  0.00           C  
ATOM   3018  OE1 GLU B 183      55.004 -50.909 -23.854  1.00  0.00           O  
ATOM   3019  OE2 GLU B 183      56.546 -51.281 -25.268  1.00  0.00           O  
ATOM   3020  H   GLU B 183      51.953 -47.548 -24.497  1.00  0.00           H  
ATOM   3021  HA  GLU B 183      54.665 -48.386 -23.934  1.00  0.00           H  
ATOM   3022 1HB  GLU B 183      52.905 -49.932 -24.826  1.00  0.00           H  
ATOM   3023 2HB  GLU B 183      52.883 -49.026 -26.332  1.00  0.00           H  
ATOM   3024 1HG  GLU B 183      54.170 -51.007 -26.655  1.00  0.00           H  
ATOM   3025 2HG  GLU B 183      55.262 -49.624 -26.698  1.00  0.00           H  
ATOM   3026  N   GLN B 184      54.150 -46.418 -26.531  1.00  0.00           N  
ATOM   3027  CA  GLN B 184      54.787 -45.585 -27.550  1.00  0.00           C  
ATOM   3028  C   GLN B 184      54.153 -44.199 -27.496  1.00  0.00           C  
ATOM   3029  O   GLN B 184      53.374 -43.824 -28.388  1.00  0.00           O  
ATOM   3030  CB  GLN B 184      54.636 -46.195 -28.946  1.00  0.00           C  
ATOM   3031  CG  GLN B 184      55.338 -47.531 -29.121  1.00  0.00           C  
ATOM   3032  CD  GLN B 184      56.844 -47.384 -29.223  1.00  0.00           C  
ATOM   3033  OE1 GLN B 184      57.407 -47.372 -30.321  1.00  0.00           O  
ATOM   3034  NE2 GLN B 184      57.506 -47.272 -28.077  1.00  0.00           N  
ATOM   3035  H   GLN B 184      53.144 -46.404 -26.443  1.00  0.00           H  
ATOM   3036  HA  GLN B 184      55.848 -45.496 -27.311  1.00  0.00           H  
ATOM   3037 1HB  GLN B 184      53.578 -46.339 -29.167  1.00  0.00           H  
ATOM   3038 2HB  GLN B 184      55.035 -45.505 -29.690  1.00  0.00           H  
ATOM   3039 1HG  GLN B 184      55.113 -48.163 -28.261  1.00  0.00           H  
ATOM   3040 2HG  GLN B 184      54.977 -48.002 -30.035  1.00  0.00           H  
ATOM   3041 1HE2 GLN B 184      58.502 -47.172 -28.082  1.00  0.00           H  
ATOM   3042 2HE2 GLN B 184      57.010 -47.286 -27.209  1.00  0.00           H  
ATOM   3043  N   PRO B 185      54.450 -43.411 -26.467  1.00  0.00           N  
ATOM   3044  CA  PRO B 185      53.870 -42.067 -26.375  1.00  0.00           C  
ATOM   3045  C   PRO B 185      54.219 -41.220 -27.590  1.00  0.00           C  
ATOM   3046  O   PRO B 185      55.326 -41.271 -28.128  1.00  0.00           O  
ATOM   3047  CB  PRO B 185      54.505 -41.503 -25.101  1.00  0.00           C  
ATOM   3048  CG  PRO B 185      54.833 -42.710 -24.290  1.00  0.00           C  
ATOM   3049  CD  PRO B 185      55.290 -43.727 -25.301  1.00  0.00           C  
ATOM   3050  HA  PRO B 185      52.779 -42.150 -26.265  1.00  0.00           H  
ATOM   3051 1HB  PRO B 185      53.799 -40.828 -24.595  1.00  0.00           H  
ATOM   3052 2HB  PRO B 185      54.728 -42.320 -24.398  1.00  0.00           H  
ATOM   3053 1HG  PRO B 185      53.947 -43.041 -23.727  1.00  0.00           H  
ATOM   3054 2HG  PRO B 185      55.120 -43.544 -24.948  1.00  0.00           H  
ATOM   3055 1HD  PRO B 185      55.109 -44.739 -24.912  1.00  0.00           H  
ATOM   3056 2HD  PRO B 185      54.751 -43.573 -26.248  1.00  0.00           H  
ATOM   3057  N   GLY B 186      53.235 -40.429 -28.019  1.00  0.00           N  
ATOM   3058  CA  GLY B 186      53.412 -39.526 -29.139  1.00  0.00           C  
ATOM   3059  C   GLY B 186      53.447 -40.173 -30.504  1.00  0.00           C  
ATOM   3060  O   GLY B 186      53.496 -39.452 -31.508  1.00  0.00           O  
ATOM   3061  H   GLY B 186      52.343 -40.463 -27.550  1.00  0.00           H  
ATOM   3062 1HA  GLY B 186      54.343 -38.976 -29.017  1.00  0.00           H  
ATOM   3063 2HA  GLY B 186      53.497 -40.102 -30.060  1.00  0.00           H  
ATOM   3064  N   SER B 187      53.423 -41.500 -30.584  1.00  0.00           N  
ATOM   3065  CA  SER B 187      53.600 -42.201 -31.845  1.00  0.00           C  
ATOM   3066  C   SER B 187      52.306 -42.161 -32.657  1.00  0.00           C  
ATOM   3067  O   SER B 187      51.237 -41.805 -32.159  1.00  0.00           O  
ATOM   3068  CB  SER B 187      54.018 -43.636 -31.595  1.00  0.00           C  
ATOM   3069  OG  SER B 187      52.991 -44.356 -30.967  1.00  0.00           O  
ATOM   3070  H   SER B 187      53.276 -42.036 -29.741  1.00  0.00           H  
ATOM   3071  HA  SER B 187      54.372 -41.688 -32.420  1.00  0.00           H  
ATOM   3072 1HB  SER B 187      54.910 -43.651 -30.970  1.00  0.00           H  
ATOM   3073 2HB  SER B 187      53.229 -44.155 -31.051  1.00  0.00           H  
ATOM   3074  HG  SER B 187      53.198 -44.350 -30.030  1.00  0.00           H  
ATOM   3075  N   ASN B 188      52.409 -42.527 -33.938  1.00  0.00           N  
ATOM   3076  CA  ASN B 188      51.210 -42.687 -34.756  1.00  0.00           C  
ATOM   3077  C   ASN B 188      50.301 -43.768 -34.188  1.00  0.00           C  
ATOM   3078  O   ASN B 188      49.071 -43.670 -34.290  1.00  0.00           O  
ATOM   3079  CB  ASN B 188      51.581 -43.002 -36.194  1.00  0.00           C  
ATOM   3080  CG  ASN B 188      52.138 -41.810 -36.922  1.00  0.00           C  
ATOM   3081  OD1 ASN B 188      51.925 -40.663 -36.513  1.00  0.00           O  
ATOM   3082  ND2 ASN B 188      52.847 -42.059 -37.993  1.00  0.00           N  
ATOM   3083  H   ASN B 188      53.314 -42.695 -34.353  1.00  0.00           H  
ATOM   3084  HA  ASN B 188      50.655 -41.748 -34.744  1.00  0.00           H  
ATOM   3085 1HB  ASN B 188      52.322 -43.803 -36.212  1.00  0.00           H  
ATOM   3086 2HB  ASN B 188      50.700 -43.360 -36.727  1.00  0.00           H  
ATOM   3087 1HD2 ASN B 188      53.243 -41.304 -38.517  1.00  0.00           H  
ATOM   3088 2HD2 ASN B 188      52.994 -43.003 -38.287  1.00  0.00           H  
ATOM   3089  N   LEU B 189      50.884 -44.807 -33.586  1.00  0.00           N  
ATOM   3090  CA  LEU B 189      50.079 -45.806 -32.893  1.00  0.00           C  
ATOM   3091  C   LEU B 189      49.323 -45.195 -31.719  1.00  0.00           C  
ATOM   3092  O   LEU B 189      48.157 -45.533 -31.491  1.00  0.00           O  
ATOM   3093  CB  LEU B 189      50.971 -46.949 -32.394  1.00  0.00           C  
ATOM   3094  CG  LEU B 189      51.609 -47.820 -33.484  1.00  0.00           C  
ATOM   3095  CD1 LEU B 189      52.648 -48.739 -32.857  1.00  0.00           C  
ATOM   3096  CD2 LEU B 189      50.527 -48.620 -34.193  1.00  0.00           C  
ATOM   3097  H   LEU B 189      51.888 -44.912 -33.603  1.00  0.00           H  
ATOM   3098  HA  LEU B 189      49.338 -46.196 -33.590  1.00  0.00           H  
ATOM   3099 1HB  LEU B 189      51.776 -46.526 -31.795  1.00  0.00           H  
ATOM   3100 2HB  LEU B 189      50.375 -47.601 -31.755  1.00  0.00           H  
ATOM   3101  HG  LEU B 189      52.121 -47.182 -34.206  1.00  0.00           H  
ATOM   3102 1HD1 LEU B 189      53.102 -49.358 -33.631  1.00  0.00           H  
ATOM   3103 2HD1 LEU B 189      53.420 -48.140 -32.374  1.00  0.00           H  
ATOM   3104 3HD1 LEU B 189      52.168 -49.379 -32.117  1.00  0.00           H  
ATOM   3105 1HD2 LEU B 189      50.980 -49.238 -34.968  1.00  0.00           H  
ATOM   3106 2HD2 LEU B 189      50.016 -49.259 -33.472  1.00  0.00           H  
ATOM   3107 3HD2 LEU B 189      49.808 -47.938 -34.647  1.00  0.00           H  
ATOM   3108  N   ALA B 190      49.968 -44.297 -30.969  1.00  0.00           N  
ATOM   3109  CA  ALA B 190      49.270 -43.604 -29.892  1.00  0.00           C  
ATOM   3110  C   ALA B 190      48.148 -42.732 -30.441  1.00  0.00           C  
ATOM   3111  O   ALA B 190      47.062 -42.661 -29.856  1.00  0.00           O  
ATOM   3112  CB  ALA B 190      50.259 -42.766 -29.080  1.00  0.00           C  
ATOM   3113  H   ALA B 190      50.940 -44.089 -31.137  1.00  0.00           H  
ATOM   3114  HA  ALA B 190      48.822 -44.354 -29.240  1.00  0.00           H  
ATOM   3115 1HB  ALA B 190      49.727 -42.252 -28.278  1.00  0.00           H  
ATOM   3116 2HB  ALA B 190      51.021 -43.415 -28.652  1.00  0.00           H  
ATOM   3117 3HB  ALA B 190      50.731 -42.031 -29.730  1.00  0.00           H  
ATOM   3118  N   LYS B 191      48.396 -42.063 -31.571  1.00  0.00           N  
ATOM   3119  CA  LYS B 191      47.384 -41.191 -32.151  1.00  0.00           C  
ATOM   3120  C   LYS B 191      46.131 -41.974 -32.518  1.00  0.00           C  
ATOM   3121  O   LYS B 191      45.010 -41.519 -32.264  1.00  0.00           O  
ATOM   3122  CB  LYS B 191      47.936 -40.475 -33.385  1.00  0.00           C  
ATOM   3123  CG  LYS B 191      48.985 -39.414 -33.079  1.00  0.00           C  
ATOM   3124  CD  LYS B 191      49.530 -38.791 -34.356  1.00  0.00           C  
ATOM   3125  CE  LYS B 191      50.672 -37.830 -34.060  1.00  0.00           C  
ATOM   3126  NZ  LYS B 191      51.284 -37.293 -35.306  1.00  0.00           N  
ATOM   3127  H   LYS B 191      49.289 -42.157 -32.032  1.00  0.00           H  
ATOM   3128  HA  LYS B 191      47.105 -40.441 -31.409  1.00  0.00           H  
ATOM   3129 1HB  LYS B 191      48.386 -41.205 -34.059  1.00  0.00           H  
ATOM   3130 2HB  LYS B 191      47.120 -39.993 -33.922  1.00  0.00           H  
ATOM   3131 1HG  LYS B 191      48.542 -38.631 -32.463  1.00  0.00           H  
ATOM   3132 2HG  LYS B 191      49.808 -39.865 -32.525  1.00  0.00           H  
ATOM   3133 1HD  LYS B 191      49.890 -39.577 -35.020  1.00  0.00           H  
ATOM   3134 2HD  LYS B 191      48.733 -38.247 -34.863  1.00  0.00           H  
ATOM   3135 1HE  LYS B 191      50.302 -36.998 -33.464  1.00  0.00           H  
ATOM   3136 2HE  LYS B 191      51.442 -38.346 -33.486  1.00  0.00           H  
ATOM   3137 1HZ  LYS B 191      52.036 -36.662 -35.067  1.00  0.00           H  
ATOM   3138 2HZ  LYS B 191      51.648 -38.056 -35.859  1.00  0.00           H  
ATOM   3139 3HZ  LYS B 191      50.584 -36.796 -35.838  1.00  0.00           H  
ATOM   3140  N   LYS B 192      46.302 -43.159 -33.111  1.00  0.00           N  
ATOM   3141  CA  LYS B 192      45.163 -44.033 -33.361  1.00  0.00           C  
ATOM   3142  C   LYS B 192      44.517 -44.494 -32.059  1.00  0.00           C  
ATOM   3143  O   LYS B 192      43.285 -44.560 -31.970  1.00  0.00           O  
ATOM   3144  CB  LYS B 192      45.592 -45.243 -34.192  1.00  0.00           C  
ATOM   3145  CG  LYS B 192      44.448 -46.163 -34.600  1.00  0.00           C  
ATOM   3146  CD  LYS B 192      44.871 -47.109 -35.714  1.00  0.00           C  
ATOM   3147  CE  LYS B 192      43.761 -48.092 -36.056  1.00  0.00           C  
ATOM   3148  NZ  LYS B 192      44.135 -48.979 -37.191  1.00  0.00           N  
ATOM   3149  H   LYS B 192      47.224 -43.460 -33.395  1.00  0.00           H  
ATOM   3150  HA  LYS B 192      44.411 -43.474 -33.917  1.00  0.00           H  
ATOM   3151 1HB  LYS B 192      46.088 -44.903 -35.101  1.00  0.00           H  
ATOM   3152 2HB  LYS B 192      46.312 -45.836 -33.627  1.00  0.00           H  
ATOM   3153 1HG  LYS B 192      44.128 -46.750 -33.738  1.00  0.00           H  
ATOM   3154 2HG  LYS B 192      43.605 -45.565 -34.942  1.00  0.00           H  
ATOM   3155 1HD  LYS B 192      45.121 -46.532 -36.605  1.00  0.00           H  
ATOM   3156 2HD  LYS B 192      45.754 -47.666 -35.403  1.00  0.00           H  
ATOM   3157 1HE  LYS B 192      43.541 -48.709 -35.186  1.00  0.00           H  
ATOM   3158 2HE  LYS B 192      42.858 -47.544 -36.323  1.00  0.00           H  
ATOM   3159 1HZ  LYS B 192      43.375 -49.615 -37.387  1.00  0.00           H  
ATOM   3160 2HZ  LYS B 192      44.323 -48.418 -38.010  1.00  0.00           H  
ATOM   3161 3HZ  LYS B 192      44.961 -49.508 -36.949  1.00  0.00           H  
ATOM   3162  N   ALA B 193      45.325 -44.808 -31.045  1.00  0.00           N  
ATOM   3163  CA  ALA B 193      44.773 -45.140 -29.736  1.00  0.00           C  
ATOM   3164  C   ALA B 193      43.913 -44.003 -29.199  1.00  0.00           C  
ATOM   3165  O   ALA B 193      42.835 -44.243 -28.644  1.00  0.00           O  
ATOM   3166  CB  ALA B 193      45.898 -45.474 -28.757  1.00  0.00           C  
ATOM   3167  H   ALA B 193      46.327 -44.821 -31.173  1.00  0.00           H  
ATOM   3168  HA  ALA B 193      44.133 -46.014 -29.849  1.00  0.00           H  
ATOM   3169 1HB  ALA B 193      45.472 -45.719 -27.784  1.00  0.00           H  
ATOM   3170 2HB  ALA B 193      46.464 -46.326 -29.131  1.00  0.00           H  
ATOM   3171 3HB  ALA B 193      46.559 -44.614 -28.656  1.00  0.00           H  
ATOM   3172  N   LEU B 194      44.373 -42.758 -29.350  1.00  0.00           N  
ATOM   3173  CA  LEU B 194      43.628 -41.628 -28.808  1.00  0.00           C  
ATOM   3174  C   LEU B 194      42.272 -41.475 -29.480  1.00  0.00           C  
ATOM   3175  O   LEU B 194      41.277 -41.184 -28.805  1.00  0.00           O  
ATOM   3176  CB  LEU B 194      44.434 -40.334 -28.976  1.00  0.00           C  
ATOM   3177  CG  LEU B 194      45.718 -40.236 -28.143  1.00  0.00           C  
ATOM   3178  CD1 LEU B 194      46.456 -38.952 -28.495  1.00  0.00           C  
ATOM   3179  CD2 LEU B 194      45.367 -40.278 -26.663  1.00  0.00           C  
ATOM   3180  H   LEU B 194      45.237 -42.586 -29.843  1.00  0.00           H  
ATOM   3181  HA  LEU B 194      43.443 -41.813 -27.749  1.00  0.00           H  
ATOM   3182 1HB  LEU B 194      44.710 -40.232 -30.024  1.00  0.00           H  
ATOM   3183 2HB  LEU B 194      43.798 -39.491 -28.706  1.00  0.00           H  
ATOM   3184  HG  LEU B 194      46.373 -41.074 -28.384  1.00  0.00           H  
ATOM   3185 1HD1 LEU B 194      47.368 -38.883 -27.903  1.00  0.00           H  
ATOM   3186 2HD1 LEU B 194      46.711 -38.958 -29.555  1.00  0.00           H  
ATOM   3187 3HD1 LEU B 194      45.818 -38.095 -28.279  1.00  0.00           H  
ATOM   3188 1HD2 LEU B 194      46.280 -40.209 -26.071  1.00  0.00           H  
ATOM   3189 2HD2 LEU B 194      44.713 -39.440 -26.420  1.00  0.00           H  
ATOM   3190 3HD2 LEU B 194      44.857 -41.214 -26.436  1.00  0.00           H  
ATOM   3191  N   GLU B 195      42.208 -41.660 -30.803  1.00  0.00           N  
ATOM   3192  CA  GLU B 195      40.923 -41.617 -31.491  1.00  0.00           C  
ATOM   3193  C   GLU B 195      40.007 -42.735 -31.010  1.00  0.00           C  
ATOM   3194  O   GLU B 195      38.799 -42.532 -30.844  1.00  0.00           O  
ATOM   3195  CB  GLU B 195      41.123 -41.723 -33.004  1.00  0.00           C  
ATOM   3196  CG  GLU B 195      39.831 -41.821 -33.804  1.00  0.00           C  
ATOM   3197  CD  GLU B 195      38.974 -40.592 -33.683  1.00  0.00           C  
ATOM   3198  OE1 GLU B 195      39.488 -39.566 -33.307  1.00  0.00           O  
ATOM   3199  OE2 GLU B 195      37.802 -40.679 -33.968  1.00  0.00           O  
ATOM   3200  H   GLU B 195      43.047 -41.833 -31.337  1.00  0.00           H  
ATOM   3201  HA  GLU B 195      40.438 -40.667 -31.261  1.00  0.00           H  
ATOM   3202 1HB  GLU B 195      41.671 -40.850 -33.360  1.00  0.00           H  
ATOM   3203 2HB  GLU B 195      41.724 -42.603 -33.231  1.00  0.00           H  
ATOM   3204 1HG  GLU B 195      40.077 -41.977 -34.854  1.00  0.00           H  
ATOM   3205 2HG  GLU B 195      39.268 -42.687 -33.458  1.00  0.00           H  
ATOM   3206  N   ILE B 196      40.570 -43.923 -30.774  1.00  0.00           N  
ATOM   3207  CA  ILE B 196      39.779 -45.028 -30.242  1.00  0.00           C  
ATOM   3208  C   ILE B 196      39.241 -44.683 -28.859  1.00  0.00           C  
ATOM   3209  O   ILE B 196      38.073 -44.951 -28.548  1.00  0.00           O  
ATOM   3210  CB  ILE B 196      40.613 -46.319 -30.165  1.00  0.00           C  
ATOM   3211  CG1 ILE B 196      40.946 -46.824 -31.570  1.00  0.00           C  
ATOM   3212  CG2 ILE B 196      39.872 -47.386 -29.373  1.00  0.00           C  
ATOM   3213  CD1 ILE B 196      42.002 -47.906 -31.598  1.00  0.00           C  
ATOM   3214  H   ILE B 196      41.550 -44.066 -30.964  1.00  0.00           H  
ATOM   3215  HA  ILE B 196      38.914 -45.176 -30.886  1.00  0.00           H  
ATOM   3216  HB  ILE B 196      41.562 -46.110 -29.672  1.00  0.00           H  
ATOM   3217 1HG1 ILE B 196      41.296 -45.993 -32.183  1.00  0.00           H  
ATOM   3218 2HG1 ILE B 196      41.757 -47.550 -31.513  1.00  0.00           H  
ATOM   3219 1HG2 ILE B 196      40.475 -48.291 -29.331  1.00  0.00           H  
ATOM   3220 2HG2 ILE B 196      39.685 -47.025 -28.363  1.00  0.00           H  
ATOM   3221 3HG2 ILE B 196      38.922 -47.604 -29.861  1.00  0.00           H  
ATOM   3222 1HD1 ILE B 196      42.183 -48.212 -32.628  1.00  0.00           H  
ATOM   3223 2HD1 ILE B 196      42.927 -47.523 -31.164  1.00  0.00           H  
ATOM   3224 3HD1 ILE B 196      41.659 -48.763 -31.020  1.00  0.00           H  
ATOM   3225  N   ILE B 197      40.075 -44.079 -28.005  1.00  0.00           N  
ATOM   3226  CA  ILE B 197      39.605 -43.661 -26.686  1.00  0.00           C  
ATOM   3227  C   ILE B 197      38.497 -42.625 -26.824  1.00  0.00           C  
ATOM   3228  O   ILE B 197      37.483 -42.681 -26.120  1.00  0.00           O  
ATOM   3229  CB  ILE B 197      40.756 -43.081 -25.844  1.00  0.00           C  
ATOM   3230  CG1 ILE B 197      41.782 -44.170 -25.520  1.00  0.00           C  
ATOM   3231  CG2 ILE B 197      40.217 -42.456 -24.566  1.00  0.00           C  
ATOM   3232  CD1 ILE B 197      43.074 -43.639 -24.942  1.00  0.00           C  
ATOM   3233  H   ILE B 197      41.035 -43.906 -28.265  1.00  0.00           H  
ATOM   3234  HA  ILE B 197      39.178 -44.526 -26.182  1.00  0.00           H  
ATOM   3235  HB  ILE B 197      41.278 -42.317 -26.418  1.00  0.00           H  
ATOM   3236 1HG1 ILE B 197      41.353 -44.874 -24.807  1.00  0.00           H  
ATOM   3237 2HG1 ILE B 197      42.019 -44.728 -26.426  1.00  0.00           H  
ATOM   3238 1HG2 ILE B 197      41.043 -42.052 -23.982  1.00  0.00           H  
ATOM   3239 2HG2 ILE B 197      39.524 -41.654 -24.817  1.00  0.00           H  
ATOM   3240 3HG2 ILE B 197      39.697 -43.215 -23.981  1.00  0.00           H  
ATOM   3241 1HD1 ILE B 197      43.751 -44.470 -24.739  1.00  0.00           H  
ATOM   3242 2HD1 ILE B 197      43.539 -42.958 -25.656  1.00  0.00           H  
ATOM   3243 3HD1 ILE B 197      42.866 -43.107 -24.015  1.00  0.00           H  
ATOM   3244  N   LEU B 198      38.674 -41.665 -27.735  1.00  0.00           N  
ATOM   3245  CA  LEU B 198      37.644 -40.654 -27.944  1.00  0.00           C  
ATOM   3246  C   LEU B 198      36.328 -41.292 -28.371  1.00  0.00           C  
ATOM   3247  O   LEU B 198      35.261 -40.916 -27.872  1.00  0.00           O  
ATOM   3248  CB  LEU B 198      38.099 -39.644 -29.005  1.00  0.00           C  
ATOM   3249  CG  LEU B 198      39.214 -38.683 -28.574  1.00  0.00           C  
ATOM   3250  CD1 LEU B 198      39.749 -37.946 -29.794  1.00  0.00           C  
ATOM   3251  CD2 LEU B 198      38.673 -37.708 -27.539  1.00  0.00           C  
ATOM   3252  H   LEU B 198      39.518 -41.629 -28.289  1.00  0.00           H  
ATOM   3253  HA  LEU B 198      37.470 -40.139 -27.001  1.00  0.00           H  
ATOM   3254 1HB  LEU B 198      38.453 -40.192 -29.877  1.00  0.00           H  
ATOM   3255 2HB  LEU B 198      37.240 -39.043 -29.303  1.00  0.00           H  
ATOM   3256  HG  LEU B 198      40.037 -39.252 -28.141  1.00  0.00           H  
ATOM   3257 1HD1 LEU B 198      40.542 -37.263 -29.487  1.00  0.00           H  
ATOM   3258 2HD1 LEU B 198      40.148 -38.666 -30.508  1.00  0.00           H  
ATOM   3259 3HD1 LEU B 198      38.943 -37.380 -30.259  1.00  0.00           H  
ATOM   3260 1HD2 LEU B 198      39.466 -37.026 -27.232  1.00  0.00           H  
ATOM   3261 2HD2 LEU B 198      37.850 -37.138 -27.972  1.00  0.00           H  
ATOM   3262 3HD2 LEU B 198      38.313 -38.261 -26.671  1.00  0.00           H  
ATOM   3263  N   ARG B 199      36.384 -42.260 -29.289  1.00  0.00           N  
ATOM   3264  CA  ARG B 199      35.168 -42.934 -29.731  1.00  0.00           C  
ATOM   3265  C   ARG B 199      34.496 -43.670 -28.578  1.00  0.00           C  
ATOM   3266  O   ARG B 199      33.281 -43.554 -28.380  1.00  0.00           O  
ATOM   3267  CB  ARG B 199      35.478 -43.921 -30.847  1.00  0.00           C  
ATOM   3268  CG  ARG B 199      35.868 -43.286 -32.172  1.00  0.00           C  
ATOM   3269  CD  ARG B 199      36.250 -44.308 -33.180  1.00  0.00           C  
ATOM   3270  NE  ARG B 199      36.816 -43.706 -34.376  1.00  0.00           N  
ATOM   3271  CZ  ARG B 199      37.257 -44.396 -35.445  1.00  0.00           C  
ATOM   3272  NH1 ARG B 199      37.192 -45.709 -35.452  1.00  0.00           N  
ATOM   3273  NH2 ARG B 199      37.756 -43.754 -36.487  1.00  0.00           N  
ATOM   3274  H   ARG B 199      37.270 -42.536 -29.688  1.00  0.00           H  
ATOM   3275  HA  ARG B 199      34.466 -42.181 -30.091  1.00  0.00           H  
ATOM   3276 1HB  ARG B 199      36.296 -44.571 -30.540  1.00  0.00           H  
ATOM   3277 2HB  ARG B 199      34.608 -44.552 -31.027  1.00  0.00           H  
ATOM   3278 1HG  ARG B 199      35.025 -42.717 -32.564  1.00  0.00           H  
ATOM   3279 2HG  ARG B 199      36.717 -42.619 -32.021  1.00  0.00           H  
ATOM   3280 1HD  ARG B 199      36.994 -44.980 -32.752  1.00  0.00           H  
ATOM   3281 2HD  ARG B 199      35.370 -44.880 -33.470  1.00  0.00           H  
ATOM   3282  HE  ARG B 199      36.883 -42.697 -34.407  1.00  0.00           H  
ATOM   3283 1HH1 ARG B 199      36.810 -46.200 -34.656  1.00  0.00           H  
ATOM   3284 2HH1 ARG B 199      37.522 -46.227 -36.253  1.00  0.00           H  
ATOM   3285 1HH2 ARG B 199      37.807 -42.745 -36.481  1.00  0.00           H  
ATOM   3286 2HH2 ARG B 199      38.087 -44.272 -37.288  1.00  0.00           H  
ATOM   3287  N   ALA B 200      35.273 -44.432 -27.805  1.00  0.00           N  
ATOM   3288  CA  ALA B 200      34.703 -45.146 -26.672  1.00  0.00           C  
ATOM   3289  C   ALA B 200      34.187 -44.187 -25.606  1.00  0.00           C  
ATOM   3290  O   ALA B 200      33.093 -44.392 -25.068  1.00  0.00           O  
ATOM   3291  CB  ALA B 200      35.736 -46.100 -26.077  1.00  0.00           C  
ATOM   3292  H   ALA B 200      36.261 -44.522 -27.997  1.00  0.00           H  
ATOM   3293  HA  ALA B 200      33.851 -45.724 -27.029  1.00  0.00           H  
ATOM   3294 1HB  ALA B 200      35.300 -46.629 -25.230  1.00  0.00           H  
ATOM   3295 2HB  ALA B 200      36.045 -46.821 -26.835  1.00  0.00           H  
ATOM   3296 3HB  ALA B 200      36.604 -45.534 -25.742  1.00  0.00           H  
ATOM   3297  N   ALA B 201      34.947 -43.131 -25.297  1.00  0.00           N  
ATOM   3298  CA  ALA B 201      34.500 -42.173 -24.292  1.00  0.00           C  
ATOM   3299  C   ALA B 201      33.234 -41.446 -24.729  1.00  0.00           C  
ATOM   3300  O   ALA B 201      32.346 -41.204 -23.904  1.00  0.00           O  
ATOM   3301  CB  ALA B 201      35.609 -41.167 -23.992  1.00  0.00           C  
ATOM   3302  H   ALA B 201      35.837 -42.988 -25.753  1.00  0.00           H  
ATOM   3303  HA  ALA B 201      34.263 -42.720 -23.380  1.00  0.00           H  
ATOM   3304 1HB  ALA B 201      35.264 -40.456 -23.241  1.00  0.00           H  
ATOM   3305 2HB  ALA B 201      36.486 -41.694 -23.615  1.00  0.00           H  
ATOM   3306 3HB  ALA B 201      35.872 -40.632 -24.904  1.00  0.00           H  
ATOM   3307  N   GLU B 202      33.134 -41.089 -26.011  1.00  0.00           N  
ATOM   3308  CA  GLU B 202      31.930 -40.433 -26.508  1.00  0.00           C  
ATOM   3309  C   GLU B 202      30.711 -41.331 -26.345  1.00  0.00           C  
ATOM   3310  O   GLU B 202      29.651 -40.882 -25.889  1.00  0.00           O  
ATOM   3311  CB  GLU B 202      32.100 -40.048 -27.980  1.00  0.00           C  
ATOM   3312  CG  GLU B 202      30.914 -39.301 -28.575  1.00  0.00           C  
ATOM   3313  CD  GLU B 202      31.148 -38.870 -29.996  1.00  0.00           C  
ATOM   3314  OE1 GLU B 202      32.225 -39.092 -30.495  1.00  0.00           O  
ATOM   3315  OE2 GLU B 202      30.248 -38.318 -30.584  1.00  0.00           O  
ATOM   3316  H   GLU B 202      33.894 -41.273 -26.652  1.00  0.00           H  
ATOM   3317  HA  GLU B 202      31.758 -39.533 -25.916  1.00  0.00           H  
ATOM   3318 1HB  GLU B 202      32.982 -39.418 -28.092  1.00  0.00           H  
ATOM   3319 2HB  GLU B 202      32.262 -40.947 -28.575  1.00  0.00           H  
ATOM   3320 1HG  GLU B 202      30.038 -39.948 -28.543  1.00  0.00           H  
ATOM   3321 2HG  GLU B 202      30.707 -38.424 -27.963  1.00  0.00           H  
ATOM   3322  N   GLU B 203      30.839 -42.606 -26.720  1.00  0.00           N  
ATOM   3323  CA  GLU B 203      29.723 -43.534 -26.577  1.00  0.00           C  
ATOM   3324  C   GLU B 203      29.342 -43.725 -25.115  1.00  0.00           C  
ATOM   3325  O   GLU B 203      28.152 -43.835 -24.793  1.00  0.00           O  
ATOM   3326  CB  GLU B 203      30.073 -44.887 -27.201  1.00  0.00           C  
ATOM   3327  CG  GLU B 203      30.149 -44.877 -28.721  1.00  0.00           C  
ATOM   3328  CD  GLU B 203      28.831 -44.556 -29.371  1.00  0.00           C  
ATOM   3329  OE1 GLU B 203      27.854 -45.178 -29.027  1.00  0.00           O  
ATOM   3330  OE2 GLU B 203      28.802 -43.689 -30.212  1.00  0.00           O  
ATOM   3331  H   GLU B 203      31.711 -42.940 -27.103  1.00  0.00           H  
ATOM   3332  HA  GLU B 203      28.858 -43.119 -27.094  1.00  0.00           H  
ATOM   3333 1HB  GLU B 203      31.036 -45.226 -26.820  1.00  0.00           H  
ATOM   3334 2HB  GLU B 203      29.327 -45.626 -26.908  1.00  0.00           H  
ATOM   3335 1HG  GLU B 203      30.884 -44.136 -29.033  1.00  0.00           H  
ATOM   3336 2HG  GLU B 203      30.490 -45.853 -29.064  1.00  0.00           H  
ATOM   3337  N   LEU B 204      30.329 -43.762 -24.221  1.00  0.00           N  
ATOM   3338  CA  LEU B 204      30.072 -43.764 -22.789  1.00  0.00           C  
ATOM   3339  C   LEU B 204      29.401 -42.482 -22.313  1.00  0.00           C  
ATOM   3340  O   LEU B 204      28.505 -42.546 -21.464  1.00  0.00           O  
ATOM   3341  CB  LEU B 204      31.387 -43.964 -22.025  1.00  0.00           C  
ATOM   3342  CG  LEU B 204      32.009 -45.363 -22.127  1.00  0.00           C  
ATOM   3343  CD1 LEU B 204      33.421 -45.334 -21.559  1.00  0.00           C  
ATOM   3344  CD2 LEU B 204      31.138 -46.362 -21.380  1.00  0.00           C  
ATOM   3345  H   LEU B 204      31.284 -43.788 -24.549  1.00  0.00           H  
ATOM   3346  HA  LEU B 204      29.393 -44.585 -22.560  1.00  0.00           H  
ATOM   3347 1HB  LEU B 204      32.118 -43.249 -22.398  1.00  0.00           H  
ATOM   3348 2HB  LEU B 204      31.211 -43.756 -20.970  1.00  0.00           H  
ATOM   3349  HG  LEU B 204      32.077 -45.655 -23.176  1.00  0.00           H  
ATOM   3350 1HD1 LEU B 204      33.863 -46.328 -21.632  1.00  0.00           H  
ATOM   3351 2HD1 LEU B 204      34.026 -44.626 -22.124  1.00  0.00           H  
ATOM   3352 3HD1 LEU B 204      33.386 -45.029 -20.513  1.00  0.00           H  
ATOM   3353 1HD2 LEU B 204      31.580 -47.356 -21.453  1.00  0.00           H  
ATOM   3354 2HD2 LEU B 204      31.070 -46.072 -20.331  1.00  0.00           H  
ATOM   3355 3HD2 LEU B 204      30.140 -46.375 -21.818  1.00  0.00           H  
ATOM   3356  N   ALA B 205      29.810 -41.327 -22.841  1.00  0.00           N  
ATOM   3357  CA  ALA B 205      29.188 -40.064 -22.469  1.00  0.00           C  
ATOM   3358  C   ALA B 205      27.701 -40.018 -22.801  1.00  0.00           C  
ATOM   3359  O   ALA B 205      26.955 -39.302 -22.129  1.00  0.00           O  
ATOM   3360  CB  ALA B 205      29.906 -38.901 -23.157  1.00  0.00           C  
ATOM   3361  H   ALA B 205      30.567 -41.324 -23.510  1.00  0.00           H  
ATOM   3362  HA  ALA B 205      29.276 -39.949 -21.390  1.00  0.00           H  
ATOM   3363 1HB  ALA B 205      29.430 -37.962 -22.872  1.00  0.00           H  
ATOM   3364 2HB  ALA B 205      30.951 -38.887 -22.849  1.00  0.00           H  
ATOM   3365 3HB  ALA B 205      29.846 -39.023 -24.237  1.00  0.00           H  
ATOM   3366  N   LYS B 206      27.260 -40.759 -23.814  1.00  0.00           N  
ATOM   3367  CA  LYS B 206      25.859 -40.763 -24.214  1.00  0.00           C  
ATOM   3368  C   LYS B 206      25.013 -41.738 -23.404  1.00  0.00           C  
ATOM   3369  O   LYS B 206      23.798 -41.806 -23.620  1.00  0.00           O  
ATOM   3370  CB  LYS B 206      25.742 -41.093 -25.703  1.00  0.00           C  
ATOM   3371  CG  LYS B 206      26.307 -40.025 -26.630  1.00  0.00           C  
ATOM   3372  CD  LYS B 206      26.031 -40.357 -28.089  1.00  0.00           C  
ATOM   3373  CE  LYS B 206      26.932 -41.480 -28.582  1.00  0.00           C  
ATOM   3374  NZ  LYS B 206      26.801 -41.696 -30.048  1.00  0.00           N  
ATOM   3375  H   LYS B 206      27.917 -41.336 -24.319  1.00  0.00           H  
ATOM   3376  HA  LYS B 206      25.445 -39.771 -24.029  1.00  0.00           H  
ATOM   3377 1HB  LYS B 206      26.264 -42.027 -25.911  1.00  0.00           H  
ATOM   3378 2HB  LYS B 206      24.693 -41.239 -25.962  1.00  0.00           H  
ATOM   3379 1HG  LYS B 206      25.855 -39.061 -26.394  1.00  0.00           H  
ATOM   3380 2HG  LYS B 206      27.384 -39.947 -26.481  1.00  0.00           H  
ATOM   3381 1HD  LYS B 206      24.990 -40.662 -28.202  1.00  0.00           H  
ATOM   3382 2HD  LYS B 206      26.202 -39.473 -28.702  1.00  0.00           H  
ATOM   3383 1HE  LYS B 206      27.970 -41.241 -28.353  1.00  0.00           H  
ATOM   3384 2HE  LYS B 206      26.674 -42.406 -28.067  1.00  0.00           H  
ATOM   3385 1HZ  LYS B 206      27.413 -42.448 -30.334  1.00  0.00           H  
ATOM   3386 2HZ  LYS B 206      25.845 -41.938 -30.269  1.00  0.00           H  
ATOM   3387 3HZ  LYS B 206      27.056 -40.850 -30.537  1.00  0.00           H  
ATOM   3388  N   LEU B 207      25.616 -42.488 -22.485  1.00  0.00           N  
ATOM   3389  CA  LEU B 207      24.869 -43.432 -21.671  1.00  0.00           C  
ATOM   3390  C   LEU B 207      24.390 -42.760 -20.385  1.00  0.00           C  
ATOM   3391  O   LEU B 207      25.108 -41.947 -19.795  1.00  0.00           O  
ATOM   3392  CB  LEU B 207      25.737 -44.651 -21.336  1.00  0.00           C  
ATOM   3393  CG  LEU B 207      26.206 -45.483 -22.537  1.00  0.00           C  
ATOM   3394  CD1 LEU B 207      27.077 -46.633 -22.049  1.00  0.00           C  
ATOM   3395  CD2 LEU B 207      24.996 -46.000 -23.300  1.00  0.00           C  
ATOM   3396  H   LEU B 207      26.614 -42.405 -22.350  1.00  0.00           H  
ATOM   3397  HA  LEU B 207      23.999 -43.766 -22.238  1.00  0.00           H  
ATOM   3398 1HB  LEU B 207      26.624 -44.310 -20.804  1.00  0.00           H  
ATOM   3399 2HB  LEU B 207      25.173 -45.309 -20.677  1.00  0.00           H  
ATOM   3400  HG  LEU B 207      26.813 -44.862 -23.196  1.00  0.00           H  
ATOM   3401 1HD1 LEU B 207      27.410 -47.225 -22.902  1.00  0.00           H  
ATOM   3402 2HD1 LEU B 207      27.945 -46.235 -21.523  1.00  0.00           H  
ATOM   3403 3HD1 LEU B 207      26.500 -47.264 -21.373  1.00  0.00           H  
ATOM   3404 1HD2 LEU B 207      25.329 -46.591 -24.154  1.00  0.00           H  
ATOM   3405 2HD2 LEU B 207      24.389 -46.622 -22.642  1.00  0.00           H  
ATOM   3406 3HD2 LEU B 207      24.401 -45.157 -23.653  1.00  0.00           H  
ATOM   3407  N   PRO B 208      23.177 -43.084 -19.924  1.00  0.00           N  
ATOM   3408  CA  PRO B 208      22.692 -42.518 -18.659  1.00  0.00           C  
ATOM   3409  C   PRO B 208      23.375 -43.066 -17.417  1.00  0.00           C  
ATOM   3410  O   PRO B 208      23.240 -42.456 -16.345  1.00  0.00           O  
ATOM   3411  CB  PRO B 208      21.209 -42.903 -18.677  1.00  0.00           C  
ATOM   3412  CG  PRO B 208      21.169 -44.169 -19.462  1.00  0.00           C  
ATOM   3413  CD  PRO B 208      22.187 -43.966 -20.553  1.00  0.00           C  
ATOM   3414  HA  PRO B 208      22.825 -41.426 -18.675  1.00  0.00           H  
ATOM   3415 1HB  PRO B 208      20.839 -43.026 -17.649  1.00  0.00           H  
ATOM   3416 2HB  PRO B 208      20.617 -42.097 -19.137  1.00  0.00           H  
ATOM   3417 1HG  PRO B 208      21.409 -45.025 -18.814  1.00  0.00           H  
ATOM   3418 2HG  PRO B 208      20.156 -44.342 -19.854  1.00  0.00           H  
ATOM   3419 1HD  PRO B 208      22.626 -44.935 -20.831  1.00  0.00           H  
ATOM   3420 2HD  PRO B 208      21.704 -43.495 -21.422  1.00  0.00           H  
ATOM   3421  N   ASP B 209      24.097 -44.177 -17.515  1.00  0.00           N  
ATOM   3422  CA  ASP B 209      24.711 -44.771 -16.341  1.00  0.00           C  
ATOM   3423  C   ASP B 209      25.715 -43.807 -15.707  1.00  0.00           C  
ATOM   3424  O   ASP B 209      26.658 -43.358 -16.362  1.00  0.00           O  
ATOM   3425  CB  ASP B 209      25.407 -46.085 -16.707  1.00  0.00           C  
ATOM   3426  CG  ASP B 209      26.036 -46.777 -15.505  1.00  0.00           C  
ATOM   3427  OD1 ASP B 209      25.313 -47.368 -14.739  1.00  0.00           O  
ATOM   3428  OD2 ASP B 209      27.234 -46.708 -15.366  1.00  0.00           O  
ATOM   3429  H   ASP B 209      24.225 -44.620 -18.415  1.00  0.00           H  
ATOM   3430  HA  ASP B 209      23.929 -44.990 -15.613  1.00  0.00           H  
ATOM   3431 1HB  ASP B 209      24.686 -46.764 -17.163  1.00  0.00           H  
ATOM   3432 2HB  ASP B 209      26.186 -45.890 -17.445  1.00  0.00           H  
ATOM   3433  N   PRO B 210      25.527 -43.470 -14.427  1.00  0.00           N  
ATOM   3434  CA  PRO B 210      26.458 -42.527 -13.788  1.00  0.00           C  
ATOM   3435  C   PRO B 210      27.910 -42.947 -13.925  1.00  0.00           C  
ATOM   3436  O   PRO B 210      28.779 -42.080 -14.081  1.00  0.00           O  
ATOM   3437  CB  PRO B 210      26.013 -42.552 -12.322  1.00  0.00           C  
ATOM   3438  CG  PRO B 210      24.553 -42.846 -12.388  1.00  0.00           C  
ATOM   3439  CD  PRO B 210      24.424 -43.849 -13.503  1.00  0.00           C  
ATOM   3440  HA  PRO B 210      26.331 -41.531 -14.239  1.00  0.00           H  
ATOM   3441 1HB  PRO B 210      26.578 -43.317 -11.770  1.00  0.00           H  
ATOM   3442 2HB  PRO B 210      26.232 -41.585 -11.846  1.00  0.00           H  
ATOM   3443 1HG  PRO B 210      24.201 -43.239 -11.422  1.00  0.00           H  
ATOM   3444 2HG  PRO B 210      23.988 -41.923 -12.580  1.00  0.00           H  
ATOM   3445 1HD  PRO B 210      24.563 -44.864 -13.103  1.00  0.00           H  
ATOM   3446 2HD  PRO B 210      23.434 -43.749 -13.973  1.00  0.00           H  
ATOM   3447  N   GLU B 211      28.197 -44.250 -13.866  1.00  0.00           N  
ATOM   3448  CA  GLU B 211      29.582 -44.710 -13.900  1.00  0.00           C  
ATOM   3449  C   GLU B 211      30.162 -44.606 -15.304  1.00  0.00           C  
ATOM   3450  O   GLU B 211      31.320 -44.209 -15.479  1.00  0.00           O  
ATOM   3451  CB  GLU B 211      29.679 -46.154 -13.404  1.00  0.00           C  
ATOM   3452  CG  GLU B 211      29.309 -46.342 -11.939  1.00  0.00           C  
ATOM   3453  CD  GLU B 211      30.250 -45.635 -11.003  1.00  0.00           C  
ATOM   3454  OE1 GLU B 211      31.438 -45.793 -11.154  1.00  0.00           O  
ATOM   3455  OE2 GLU B 211      29.780 -44.936 -10.137  1.00  0.00           O  
ATOM   3456  H   GLU B 211      27.454 -44.932 -13.798  1.00  0.00           H  
ATOM   3457  HA  GLU B 211      30.174 -44.067 -13.247  1.00  0.00           H  
ATOM   3458 1HB  GLU B 211      29.021 -46.788 -13.998  1.00  0.00           H  
ATOM   3459 2HB  GLU B 211      30.697 -46.519 -13.541  1.00  0.00           H  
ATOM   3460 1HG  GLU B 211      28.301 -45.961 -11.778  1.00  0.00           H  
ATOM   3461 2HG  GLU B 211      29.307 -47.406 -11.709  1.00  0.00           H  
ATOM   3462  N   ALA B 212      29.370 -44.960 -16.319  1.00  0.00           N  
ATOM   3463  CA  ALA B 212      29.793 -44.747 -17.697  1.00  0.00           C  
ATOM   3464  C   ALA B 212      30.080 -43.276 -17.977  1.00  0.00           C  
ATOM   3465  O   ALA B 212      31.039 -42.959 -18.688  1.00  0.00           O  
ATOM   3466  CB  ALA B 212      28.730 -45.274 -18.660  1.00  0.00           C  
ATOM   3467  H   ALA B 212      28.470 -45.381 -16.140  1.00  0.00           H  
ATOM   3468  HA  ALA B 212      30.719 -45.294 -17.857  1.00  0.00           H  
ATOM   3469 1HB  ALA B 212      29.054 -45.109 -19.687  1.00  0.00           H  
ATOM   3470 2HB  ALA B 212      28.585 -46.341 -18.491  1.00  0.00           H  
ATOM   3471 3HB  ALA B 212      27.792 -44.750 -18.488  1.00  0.00           H  
ATOM   3472  N   LEU B 213      29.266 -42.371 -17.433  1.00  0.00           N  
ATOM   3473  CA  LEU B 213      29.502 -40.947 -17.648  1.00  0.00           C  
ATOM   3474  C   LEU B 213      30.809 -40.499 -17.008  1.00  0.00           C  
ATOM   3475  O   LEU B 213      31.589 -39.765 -17.625  1.00  0.00           O  
ATOM   3476  CB  LEU B 213      28.340 -40.125 -17.078  1.00  0.00           C  
ATOM   3477  CG  LEU B 213      26.997 -40.280 -17.803  1.00  0.00           C  
ATOM   3478  CD1 LEU B 213      25.913 -39.543 -17.028  1.00  0.00           C  
ATOM   3479  CD2 LEU B 213      27.119 -39.740 -19.220  1.00  0.00           C  
ATOM   3480  H   LEU B 213      28.480 -42.658 -16.867  1.00  0.00           H  
ATOM   3481  HA  LEU B 213      29.591 -40.769 -18.721  1.00  0.00           H  
ATOM   3482 1HB  LEU B 213      28.190 -40.410 -16.038  1.00  0.00           H  
ATOM   3483 2HB  LEU B 213      28.613 -39.070 -17.108  1.00  0.00           H  
ATOM   3484  HG  LEU B 213      26.722 -41.335 -17.838  1.00  0.00           H  
ATOM   3485 1HD1 LEU B 213      24.958 -39.653 -17.542  1.00  0.00           H  
ATOM   3486 2HD1 LEU B 213      25.834 -39.962 -16.025  1.00  0.00           H  
ATOM   3487 3HD1 LEU B 213      26.169 -38.486 -16.961  1.00  0.00           H  
ATOM   3488 1HD2 LEU B 213      26.164 -39.852 -19.735  1.00  0.00           H  
ATOM   3489 2HD2 LEU B 213      27.392 -38.685 -19.185  1.00  0.00           H  
ATOM   3490 3HD2 LEU B 213      27.887 -40.297 -19.756  1.00  0.00           H  
ATOM   3491  N   LYS B 214      31.068 -40.928 -15.768  1.00  0.00           N  
ATOM   3492  CA  LYS B 214      32.331 -40.596 -15.121  1.00  0.00           C  
ATOM   3493  C   LYS B 214      33.522 -41.217 -15.837  1.00  0.00           C  
ATOM   3494  O   LYS B 214      34.580 -40.585 -15.920  1.00  0.00           O  
ATOM   3495  CB  LYS B 214      32.311 -41.045 -13.659  1.00  0.00           C  
ATOM   3496  CG  LYS B 214      31.394 -40.226 -12.761  1.00  0.00           C  
ATOM   3497  CD  LYS B 214      31.513 -40.657 -11.307  1.00  0.00           C  
ATOM   3498  CE  LYS B 214      30.899 -42.032 -11.085  1.00  0.00           C  
ATOM   3499  NZ  LYS B 214      30.925 -42.427  -9.651  1.00  0.00           N  
ATOM   3500  H   LYS B 214      30.390 -41.487 -15.268  1.00  0.00           H  
ATOM   3501  HA  LYS B 214      32.463 -39.515 -15.155  1.00  0.00           H  
ATOM   3502 1HB  LYS B 214      31.991 -42.086 -13.603  1.00  0.00           H  
ATOM   3503 2HB  LYS B 214      33.319 -40.990 -13.247  1.00  0.00           H  
ATOM   3504 1HG  LYS B 214      31.655 -39.170 -12.841  1.00  0.00           H  
ATOM   3505 2HG  LYS B 214      30.361 -40.351 -13.085  1.00  0.00           H  
ATOM   3506 1HD  LYS B 214      32.566 -40.688 -11.022  1.00  0.00           H  
ATOM   3507 2HD  LYS B 214      31.003 -39.935 -10.670  1.00  0.00           H  
ATOM   3508 1HE  LYS B 214      29.867 -42.029 -11.430  1.00  0.00           H  
ATOM   3509 2HE  LYS B 214      31.450 -42.774 -11.663  1.00  0.00           H  
ATOM   3510 1HZ  LYS B 214      30.510 -43.342  -9.546  1.00  0.00           H  
ATOM   3511 2HZ  LYS B 214      31.881 -42.451  -9.324  1.00  0.00           H  
ATOM   3512 3HZ  LYS B 214      30.401 -41.756  -9.107  1.00  0.00           H  
ATOM   3513  N   GLU B 215      33.374 -42.435 -16.358  1.00  0.00           N  
ATOM   3514  CA  GLU B 215      34.438 -43.042 -17.146  1.00  0.00           C  
ATOM   3515  C   GLU B 215      34.691 -42.279 -18.438  1.00  0.00           C  
ATOM   3516  O   GLU B 215      35.846 -42.138 -18.856  1.00  0.00           O  
ATOM   3517  CB  GLU B 215      34.094 -44.498 -17.466  1.00  0.00           C  
ATOM   3518  CG  GLU B 215      35.182 -45.251 -18.218  1.00  0.00           C  
ATOM   3519  CD  GLU B 215      36.441 -45.417 -17.414  1.00  0.00           C  
ATOM   3520  OE1 GLU B 215      36.381 -45.282 -16.216  1.00  0.00           O  
ATOM   3521  OE2 GLU B 215      37.465 -45.680 -18.000  1.00  0.00           O  
ATOM   3522  H   GLU B 215      32.518 -42.949 -16.207  1.00  0.00           H  
ATOM   3523  HA  GLU B 215      35.359 -43.012 -16.566  1.00  0.00           H  
ATOM   3524 1HB  GLU B 215      33.894 -45.037 -16.539  1.00  0.00           H  
ATOM   3525 2HB  GLU B 215      33.185 -44.534 -18.067  1.00  0.00           H  
ATOM   3526 1HG  GLU B 215      34.806 -46.237 -18.491  1.00  0.00           H  
ATOM   3527 2HG  GLU B 215      35.411 -44.713 -19.137  1.00  0.00           H  
ATOM   3528  N   ALA B 216      33.630 -41.781 -19.082  1.00  0.00           N  
ATOM   3529  CA  ALA B 216      33.807 -40.938 -20.259  1.00  0.00           C  
ATOM   3530  C   ALA B 216      34.617 -39.686 -19.945  1.00  0.00           C  
ATOM   3531  O   ALA B 216      35.457 -39.276 -20.753  1.00  0.00           O  
ATOM   3532  CB  ALA B 216      32.446 -40.556 -20.843  1.00  0.00           C  
ATOM   3533  H   ALA B 216      32.697 -41.983 -18.757  1.00  0.00           H  
ATOM   3534  HA  ALA B 216      34.365 -41.507 -21.002  1.00  0.00           H  
ATOM   3535 1HB  ALA B 216      32.590 -39.928 -21.722  1.00  0.00           H  
ATOM   3536 2HB  ALA B 216      31.907 -41.461 -21.128  1.00  0.00           H  
ATOM   3537 3HB  ALA B 216      31.871 -40.011 -20.096  1.00  0.00           H  
ATOM   3538  N   VAL B 217      34.384 -39.063 -18.786  1.00  0.00           N  
ATOM   3539  CA  VAL B 217      35.179 -37.901 -18.406  1.00  0.00           C  
ATOM   3540  C   VAL B 217      36.637 -38.295 -18.205  1.00  0.00           C  
ATOM   3541  O   VAL B 217      37.548 -37.651 -18.742  1.00  0.00           O  
ATOM   3542  CB  VAL B 217      34.632 -37.274 -17.111  1.00  0.00           C  
ATOM   3543  CG1 VAL B 217      35.592 -36.218 -16.584  1.00  0.00           C  
ATOM   3544  CG2 VAL B 217      33.258 -36.674 -17.367  1.00  0.00           C  
ATOM   3545  H   VAL B 217      33.660 -39.389 -18.162  1.00  0.00           H  
ATOM   3546  HA  VAL B 217      35.158 -37.185 -19.227  1.00  0.00           H  
ATOM   3547  HB  VAL B 217      34.555 -38.048 -16.347  1.00  0.00           H  
ATOM   3548 1HG1 VAL B 217      35.189 -35.785 -15.667  1.00  0.00           H  
ATOM   3549 2HG1 VAL B 217      36.558 -36.677 -16.373  1.00  0.00           H  
ATOM   3550 3HG1 VAL B 217      35.716 -35.434 -17.330  1.00  0.00           H  
ATOM   3551 1HG2 VAL B 217      32.876 -36.232 -16.446  1.00  0.00           H  
ATOM   3552 2HG2 VAL B 217      33.334 -35.904 -18.134  1.00  0.00           H  
ATOM   3553 3HG2 VAL B 217      32.576 -37.455 -17.703  1.00  0.00           H  
ATOM   3554  N   LYS B 218      36.884 -39.363 -17.446  1.00  0.00           N  
ATOM   3555  CA  LYS B 218      38.256 -39.773 -17.166  1.00  0.00           C  
ATOM   3556  C   LYS B 218      38.966 -40.229 -18.435  1.00  0.00           C  
ATOM   3557  O   LYS B 218      40.116 -39.849 -18.681  1.00  0.00           O  
ATOM   3558  CB  LYS B 218      38.280 -40.889 -16.120  1.00  0.00           C  
ATOM   3559  CG  LYS B 218      37.879 -40.447 -14.719  1.00  0.00           C  
ATOM   3560  CD  LYS B 218      37.880 -41.618 -13.749  1.00  0.00           C  
ATOM   3561  CE  LYS B 218      37.451 -41.184 -12.355  1.00  0.00           C  
ATOM   3562  NZ  LYS B 218      37.417 -42.327 -11.402  1.00  0.00           N  
ATOM   3563  H   LYS B 218      36.122 -39.900 -17.055  1.00  0.00           H  
ATOM   3564  HA  LYS B 218      38.803 -38.910 -16.785  1.00  0.00           H  
ATOM   3565 1HB  LYS B 218      37.603 -41.688 -16.425  1.00  0.00           H  
ATOM   3566 2HB  LYS B 218      39.282 -41.313 -16.063  1.00  0.00           H  
ATOM   3567 1HG  LYS B 218      38.578 -39.689 -14.362  1.00  0.00           H  
ATOM   3568 2HG  LYS B 218      36.881 -40.010 -14.747  1.00  0.00           H  
ATOM   3569 1HD  LYS B 218      37.196 -42.389 -14.107  1.00  0.00           H  
ATOM   3570 2HD  LYS B 218      38.882 -42.044 -13.693  1.00  0.00           H  
ATOM   3571 1HE  LYS B 218      38.144 -40.433 -11.978  1.00  0.00           H  
ATOM   3572 2HE  LYS B 218      36.457 -40.738 -12.403  1.00  0.00           H  
ATOM   3573 1HZ  LYS B 218      37.128 -41.998 -10.491  1.00  0.00           H  
ATOM   3574 2HZ  LYS B 218      36.762 -43.022 -11.732  1.00  0.00           H  
ATOM   3575 3HZ  LYS B 218      38.337 -42.737 -11.334  1.00  0.00           H  
ATOM   3576  N   ALA B 219      38.291 -41.033 -19.263  1.00  0.00           N  
ATOM   3577  CA  ALA B 219      38.897 -41.484 -20.512  1.00  0.00           C  
ATOM   3578  C   ALA B 219      39.221 -40.310 -21.428  1.00  0.00           C  
ATOM   3579  O   ALA B 219      40.298 -40.266 -22.030  1.00  0.00           O  
ATOM   3580  CB  ALA B 219      37.973 -42.478 -21.216  1.00  0.00           C  
ATOM   3581  H   ALA B 219      37.355 -41.336 -19.031  1.00  0.00           H  
ATOM   3582  HA  ALA B 219      39.836 -41.981 -20.271  1.00  0.00           H  
ATOM   3583 1HB  ALA B 219      38.436 -42.807 -22.146  1.00  0.00           H  
ATOM   3584 2HB  ALA B 219      37.805 -43.337 -20.570  1.00  0.00           H  
ATOM   3585 3HB  ALA B 219      37.021 -41.996 -21.435  1.00  0.00           H  
ATOM   3586  N   ALA B 220      38.302 -39.347 -21.549  1.00  0.00           N  
ATOM   3587  CA  ALA B 220      38.593 -38.167 -22.354  1.00  0.00           C  
ATOM   3588  C   ALA B 220      39.721 -37.340 -21.753  1.00  0.00           C  
ATOM   3589  O   ALA B 220      40.582 -36.841 -22.488  1.00  0.00           O  
ATOM   3590  CB  ALA B 220      37.333 -37.319 -22.521  1.00  0.00           C  
ATOM   3591  H   ALA B 220      37.406 -39.421 -21.090  1.00  0.00           H  
ATOM   3592  HA  ALA B 220      38.927 -38.500 -23.338  1.00  0.00           H  
ATOM   3593 1HB  ALA B 220      37.562 -36.441 -23.124  1.00  0.00           H  
ATOM   3594 2HB  ALA B 220      36.561 -37.910 -23.015  1.00  0.00           H  
ATOM   3595 3HB  ALA B 220      36.977 -37.005 -21.542  1.00  0.00           H  
ATOM   3596  N   GLU B 221      39.742 -37.189 -20.426  1.00  0.00           N  
ATOM   3597  CA  GLU B 221      40.820 -36.438 -19.792  1.00  0.00           C  
ATOM   3598  C   GLU B 221      42.178 -37.043 -20.124  1.00  0.00           C  
ATOM   3599  O   GLU B 221      43.160 -36.318 -20.320  1.00  0.00           O  
ATOM   3600  CB  GLU B 221      40.624 -36.401 -18.274  1.00  0.00           C  
ATOM   3601  CG  GLU B 221      41.669 -35.586 -17.526  1.00  0.00           C  
ATOM   3602  CD  GLU B 221      41.376 -35.469 -16.056  1.00  0.00           C  
ATOM   3603  OE1 GLU B 221      40.369 -35.980 -15.627  1.00  0.00           O  
ATOM   3604  OE2 GLU B 221      42.161 -34.868 -15.360  1.00  0.00           O  
ATOM   3605  H   GLU B 221      39.018 -37.589 -19.850  1.00  0.00           H  
ATOM   3606  HA  GLU B 221      40.806 -35.419 -20.180  1.00  0.00           H  
ATOM   3607 1HB  GLU B 221      39.645 -35.982 -18.044  1.00  0.00           H  
ATOM   3608 2HB  GLU B 221      40.647 -37.417 -17.880  1.00  0.00           H  
ATOM   3609 1HG  GLU B 221      42.643 -36.057 -17.654  1.00  0.00           H  
ATOM   3610 2HG  GLU B 221      41.718 -34.589 -17.962  1.00  0.00           H  
ATOM   3611  N   LYS B 222      42.252 -38.375 -20.186  1.00  0.00           N  
ATOM   3612  CA  LYS B 222      43.505 -39.032 -20.550  1.00  0.00           C  
ATOM   3613  C   LYS B 222      43.956 -38.609 -21.942  1.00  0.00           C  
ATOM   3614  O   LYS B 222      45.156 -38.424 -22.182  1.00  0.00           O  
ATOM   3615  CB  LYS B 222      43.355 -40.552 -20.485  1.00  0.00           C  
ATOM   3616  CG  LYS B 222      43.223 -41.111 -19.074  1.00  0.00           C  
ATOM   3617  CD  LYS B 222      42.944 -42.607 -19.096  1.00  0.00           C  
ATOM   3618  CE  LYS B 222      42.727 -43.151 -17.692  1.00  0.00           C  
ATOM   3619  NZ  LYS B 222      42.328 -44.584 -17.706  1.00  0.00           N  
ATOM   3620  H   LYS B 222      41.442 -38.942 -19.982  1.00  0.00           H  
ATOM   3621  HA  LYS B 222      44.274 -38.726 -19.842  1.00  0.00           H  
ATOM   3622 1HB  LYS B 222      42.472 -40.855 -21.049  1.00  0.00           H  
ATOM   3623 2HB  LYS B 222      44.219 -41.024 -20.952  1.00  0.00           H  
ATOM   3624 1HG  LYS B 222      44.147 -40.931 -18.524  1.00  0.00           H  
ATOM   3625 2HG  LYS B 222      42.408 -40.606 -18.557  1.00  0.00           H  
ATOM   3626 1HD  LYS B 222      42.053 -42.802 -19.694  1.00  0.00           H  
ATOM   3627 2HD  LYS B 222      43.786 -43.127 -19.551  1.00  0.00           H  
ATOM   3628 1HE  LYS B 222      43.646 -43.047 -17.116  1.00  0.00           H  
ATOM   3629 2HE  LYS B 222      41.946 -42.575 -17.195  1.00  0.00           H  
ATOM   3630 1HZ  LYS B 222      42.194 -44.906 -16.758  1.00  0.00           H  
ATOM   3631 2HZ  LYS B 222      41.466 -44.690 -18.222  1.00  0.00           H  
ATOM   3632 3HZ  LYS B 222      43.054 -45.132 -18.148  1.00  0.00           H  
ATOM   3633  N   VAL B 223      43.010 -38.455 -22.870  1.00  0.00           N  
ATOM   3634  CA  VAL B 223      43.345 -37.992 -24.215  1.00  0.00           C  
ATOM   3635  C   VAL B 223      43.879 -36.569 -24.164  1.00  0.00           C  
ATOM   3636  O   VAL B 223      44.826 -36.218 -24.878  1.00  0.00           O  
ATOM   3637  CB  VAL B 223      42.109 -38.045 -25.132  1.00  0.00           C  
ATOM   3638  CG1 VAL B 223      42.412 -37.394 -26.473  1.00  0.00           C  
ATOM   3639  CG2 VAL B 223      41.665 -39.488 -25.320  1.00  0.00           C  
ATOM   3640  H   VAL B 223      42.047 -38.661 -22.647  1.00  0.00           H  
ATOM   3641  HA  VAL B 223      44.136 -38.628 -24.613  1.00  0.00           H  
ATOM   3642  HB  VAL B 223      41.302 -37.473 -24.672  1.00  0.00           H  
ATOM   3643 1HG1 VAL B 223      41.527 -37.440 -27.108  1.00  0.00           H  
ATOM   3644 2HG1 VAL B 223      42.692 -36.353 -26.317  1.00  0.00           H  
ATOM   3645 3HG1 VAL B 223      43.232 -37.923 -26.957  1.00  0.00           H  
ATOM   3646 1HG2 VAL B 223      40.790 -39.518 -25.969  1.00  0.00           H  
ATOM   3647 2HG2 VAL B 223      42.474 -40.061 -25.774  1.00  0.00           H  
ATOM   3648 3HG2 VAL B 223      41.414 -39.920 -24.352  1.00  0.00           H  
ATOM   3649  N   VAL B 224      43.284 -35.727 -23.318  1.00  0.00           N  
ATOM   3650  CA  VAL B 224      43.788 -34.368 -23.167  1.00  0.00           C  
ATOM   3651  C   VAL B 224      45.216 -34.376 -22.637  1.00  0.00           C  
ATOM   3652  O   VAL B 224      46.057 -33.598 -23.102  1.00  0.00           O  
ATOM   3653  CB  VAL B 224      42.889 -33.565 -22.209  1.00  0.00           C  
ATOM   3654  CG1 VAL B 224      43.497 -32.199 -21.926  1.00  0.00           C  
ATOM   3655  CG2 VAL B 224      41.496 -33.423 -22.802  1.00  0.00           C  
ATOM   3656  H   VAL B 224      42.482 -36.017 -22.776  1.00  0.00           H  
ATOM   3657  HA  VAL B 224      43.834 -33.904 -24.153  1.00  0.00           H  
ATOM   3658  HB  VAL B 224      42.827 -34.092 -21.256  1.00  0.00           H  
ATOM   3659 1HG1 VAL B 224      42.849 -31.646 -21.247  1.00  0.00           H  
ATOM   3660 2HG1 VAL B 224      44.478 -32.326 -21.468  1.00  0.00           H  
ATOM   3661 3HG1 VAL B 224      43.599 -31.646 -22.860  1.00  0.00           H  
ATOM   3662 1HG2 VAL B 224      40.865 -32.855 -22.119  1.00  0.00           H  
ATOM   3663 2HG2 VAL B 224      41.559 -32.901 -23.757  1.00  0.00           H  
ATOM   3664 3HG2 VAL B 224      41.064 -34.411 -22.957  1.00  0.00           H  
ATOM   3665  N   ARG B 225      45.532 -35.252 -21.687  1.00  0.00           N  
ATOM   3666  CA  ARG B 225      46.883 -35.281 -21.142  1.00  0.00           C  
ATOM   3667  C   ARG B 225      47.935 -35.681 -22.171  1.00  0.00           C  
ATOM   3668  O   ARG B 225      49.074 -35.209 -22.086  1.00  0.00           O  
ATOM   3669  CB  ARG B 225      46.950 -36.245 -19.967  1.00  0.00           C  
ATOM   3670  CG  ARG B 225      46.173 -35.808 -18.735  1.00  0.00           C  
ATOM   3671  CD  ARG B 225      46.210 -36.840 -17.667  1.00  0.00           C  
ATOM   3672  NE  ARG B 225      45.311 -36.518 -16.571  1.00  0.00           N  
ATOM   3673  CZ  ARG B 225      45.174 -37.257 -15.453  1.00  0.00           C  
ATOM   3674  NH1 ARG B 225      45.881 -38.354 -15.298  1.00  0.00           N  
ATOM   3675  NH2 ARG B 225      44.327 -36.878 -14.511  1.00  0.00           N  
ATOM   3676  H   ARG B 225      44.846 -35.903 -21.334  1.00  0.00           H  
ATOM   3677  HA  ARG B 225      47.149 -34.273 -20.821  1.00  0.00           H  
ATOM   3678 1HB  ARG B 225      46.565 -37.217 -20.272  1.00  0.00           H  
ATOM   3679 2HB  ARG B 225      47.989 -36.383 -19.669  1.00  0.00           H  
ATOM   3680 1HG  ARG B 225      46.605 -34.889 -18.339  1.00  0.00           H  
ATOM   3681 2HG  ARG B 225      45.131 -35.632 -19.006  1.00  0.00           H  
ATOM   3682 1HD  ARG B 225      45.912 -37.802 -18.081  1.00  0.00           H  
ATOM   3683 2HD  ARG B 225      47.221 -36.914 -17.269  1.00  0.00           H  
ATOM   3684  HE  ARG B 225      44.750 -35.681 -16.653  1.00  0.00           H  
ATOM   3685 1HH1 ARG B 225      46.528 -38.643 -16.018  1.00  0.00           H  
ATOM   3686 2HH1 ARG B 225      45.778 -38.908 -14.460  1.00  0.00           H  
ATOM   3687 1HH2 ARG B 225      43.783 -36.035 -14.629  1.00  0.00           H  
ATOM   3688 2HH2 ARG B 225      44.224 -37.432 -13.673  1.00  0.00           H  
ATOM   3689  N   GLU B 226      47.584 -36.524 -23.136  1.00  0.00           N  
ATOM   3690  CA  GLU B 226      48.502 -36.973 -24.183  1.00  0.00           C  
ATOM   3691  C   GLU B 226      48.412 -35.949 -25.307  1.00  0.00           C  
ATOM   3692  O   GLU B 226      47.310 -35.543 -25.689  1.00  0.00           O  
ATOM   3693  CB  GLU B 226      48.148 -38.373 -24.688  1.00  0.00           C  
ATOM   3694  CG  GLU B 226      49.053 -38.889 -25.797  1.00  0.00           C  
ATOM   3695  CD  GLU B 226      50.439 -39.216 -25.316  1.00  0.00           C  
ATOM   3696  OE1 GLU B 226      50.640 -39.260 -24.126  1.00  0.00           O  
ATOM   3697  OE2 GLU B 226      51.300 -39.421 -26.139  1.00  0.00           O  
ATOM   3698  H   GLU B 226      46.633 -36.866 -23.138  1.00  0.00           H  
ATOM   3699  HA  GLU B 226      49.510 -37.002 -23.769  1.00  0.00           H  
ATOM   3700 1HB  GLU B 226      48.195 -39.081 -23.860  1.00  0.00           H  
ATOM   3701 2HB  GLU B 226      47.124 -38.376 -25.063  1.00  0.00           H  
ATOM   3702 1HG  GLU B 226      48.609 -39.787 -26.226  1.00  0.00           H  
ATOM   3703 2HG  GLU B 226      49.114 -38.137 -26.582  1.00  0.00           H  
ATOM   3704  N   GLN B 227      49.495 -35.138 -25.450  1.00  0.00           N  
ATOM   3705  CA  GLN B 227      49.696 -33.972 -26.375  1.00  0.00           C  
ATOM   3706  C   GLN B 227      48.600 -32.906 -26.132  1.00  0.00           C  
ATOM   3707  O   GLN B 227      47.751 -32.729 -27.028  1.00  0.00           O  
ATOM   3708  CB  GLN B 227      49.672 -34.420 -27.839  1.00  0.00           C  
ATOM   3709  CG  GLN B 227      50.739 -35.441 -28.195  1.00  0.00           C  
ATOM   3710  CD  GLN B 227      50.706 -35.827 -29.661  1.00  0.00           C  
ATOM   3711  OE1 GLN B 227      49.645 -35.831 -30.292  1.00  0.00           O  
ATOM   3712  NE2 GLN B 227      51.868 -36.154 -30.213  1.00  0.00           N  
ATOM   3713  H   GLN B 227      50.232 -35.196 -24.923  1.00  0.00           H  
ATOM   3714  HA  GLN B 227      50.558 -33.562 -26.130  1.00  0.00           H  
ATOM   3715 1HB  GLN B 227      48.700 -34.855 -28.071  1.00  0.00           H  
ATOM   3716 2HB  GLN B 227      49.807 -33.554 -28.487  1.00  0.00           H  
ATOM   3717 1HG  GLN B 227      51.720 -35.019 -27.975  1.00  0.00           H  
ATOM   3718 2HG  GLN B 227      50.579 -36.341 -27.601  1.00  0.00           H  
ATOM   3719 1HE2 GLN B 227      51.909 -36.417 -31.178  1.00  0.00           H  
ATOM   3720 2HE2 GLN B 227      52.705 -36.138 -29.665  1.00  0.00           H  
ATOM   3721  N   PRO B 228      48.578 -32.187 -24.973  1.00  0.00           N  
ATOM   3722  CA  PRO B 228      47.577 -31.125 -24.648  1.00  0.00           C  
ATOM   3723  C   PRO B 228      47.505 -30.039 -25.738  1.00  0.00           C  
ATOM   3724  O   PRO B 228      48.564 -29.702 -26.234  1.00  0.00           O  
ATOM   3725  CB  PRO B 228      48.100 -30.550 -23.328  1.00  0.00           C  
ATOM   3726  CG  PRO B 228      48.821 -31.690 -22.693  1.00  0.00           C  
ATOM   3727  CD  PRO B 228      49.515 -32.379 -23.838  1.00  0.00           C  
ATOM   3728  HA  PRO B 228      46.688 -31.536 -24.511  1.00  0.00           H  
ATOM   3729 1HB  PRO B 228      48.755 -29.688 -23.526  1.00  0.00           H  
ATOM   3730 2HB  PRO B 228      47.261 -30.183 -22.718  1.00  0.00           H  
ATOM   3731 1HG  PRO B 228      49.525 -31.318 -21.934  1.00  0.00           H  
ATOM   3732 2HG  PRO B 228      48.110 -32.347 -22.172  1.00  0.00           H  
ATOM   3733 1HD  PRO B 228      50.483 -31.892 -24.028  1.00  0.00           H  
ATOM   3734 2HD  PRO B 228      49.656 -33.442 -23.596  1.00  0.00           H  
ATOM   3735  N   GLY B 229      46.262 -29.482 -26.120  1.00  0.00           N  
ATOM   3736  CA  GLY B 229      45.917 -28.531 -27.148  1.00  0.00           C  
ATOM   3737  C   GLY B 229      45.706 -29.120 -28.527  1.00  0.00           C  
ATOM   3738  O   GLY B 229      45.323 -28.385 -29.445  1.00  0.00           O  
ATOM   3739  H   GLY B 229      45.595 -29.721 -25.631  1.00  0.00           H  
ATOM   3740 1HA  GLY B 229      46.628 -27.874 -27.214  1.00  0.00           H  
ATOM   3741 2HA  GLY B 229      45.851 -29.041 -28.108  1.00  0.00           H  
ATOM   3742  N   SER B 230      45.944 -30.415 -28.706  1.00  0.00           N  
ATOM   3743  CA  SER B 230      45.731 -31.039 -30.002  1.00  0.00           C  
ATOM   3744  C   SER B 230      44.235 -31.096 -30.314  1.00  0.00           C  
ATOM   3745  O   SER B 230      43.380 -30.945 -29.439  1.00  0.00           O  
ATOM   3746  CB  SER B 230      46.326 -32.433 -30.020  1.00  0.00           C  
ATOM   3747  OG  SER B 230      45.662 -33.274 -29.117  1.00  0.00           O  
ATOM   3748  H   SER B 230      46.227 -30.951 -28.095  1.00  0.00           H  
ATOM   3749  HA  SER B 230      46.167 -30.504 -30.684  1.00  0.00           H  
ATOM   3750 1HB  SER B 230      46.254 -32.847 -31.026  1.00  0.00           H  
ATOM   3751 2HB  SER B 230      47.383 -32.381 -29.762  1.00  0.00           H  
ATOM   3752  HG  SER B 230      46.254 -33.379 -28.368  1.00  0.00           H  
ATOM   3753  N   ASN B 231      43.916 -31.313 -31.588  1.00  0.00           N  
ATOM   3754  CA  ASN B 231      42.527 -31.529 -31.971  1.00  0.00           C  
ATOM   3755  C   ASN B 231      41.943 -32.747 -31.263  1.00  0.00           C  
ATOM   3756  O   ASN B 231      40.752 -32.753 -30.927  1.00  0.00           O  
ATOM   3757  CB  ASN B 231      42.405 -31.675 -33.477  1.00  0.00           C  
ATOM   3758  CG  ASN B 231      42.587 -30.370 -34.201  1.00  0.00           C  
ATOM   3759  OD1 ASN B 231      42.442 -29.293 -33.611  1.00  0.00           O  
ATOM   3760  ND2 ASN B 231      42.901 -30.445 -35.469  1.00  0.00           N  
ATOM   3761  H   ASN B 231      44.477 -31.338 -32.239  1.00  0.00           H  
ATOM   3762  HA  ASN B 231      41.981 -30.769 -31.717  1.00  0.00           H  
ATOM   3763 1HB  ASN B 231      43.154 -32.383 -33.836  1.00  0.00           H  
ATOM   3764 2HB  ASN B 231      41.425 -32.082 -33.725  1.00  0.00           H  
ATOM   3765 1HD2 ASN B 231      43.034 -29.608 -36.001  1.00  0.00           H  
ATOM   3766 2HD2 ASN B 231      43.008 -31.337 -35.906  1.00  0.00           H  
ATOM   3767  N   LEU B 232      42.764 -33.763 -31.002  1.00  0.00           N  
ATOM   3768  CA  LEU B 232      42.287 -34.924 -30.259  1.00  0.00           C  
ATOM   3769  C   LEU B 232      41.915 -34.527 -28.837  1.00  0.00           C  
ATOM   3770  O   LEU B 232      40.906 -34.984 -28.285  1.00  0.00           O  
ATOM   3771  CB  LEU B 232      43.360 -36.020 -30.233  1.00  0.00           C  
ATOM   3772  CG  LEU B 232      43.660 -36.689 -31.580  1.00  0.00           C  
ATOM   3773  CD1 LEU B 232      44.943 -37.502 -31.468  1.00  0.00           C  
ATOM   3774  CD2 LEU B 232      42.487 -37.571 -31.981  1.00  0.00           C  
ATOM   3775  H   LEU B 232      43.590 -33.805 -31.239  1.00  0.00           H  
ATOM   3776  HA  LEU B 232      41.503 -35.281 -30.705  1.00  0.00           H  
ATOM   3777 1HB  LEU B 232      44.289 -35.588 -29.863  1.00  0.00           H  
ATOM   3778 2HB  LEU B 232      43.044 -36.798 -29.538  1.00  0.00           H  
ATOM   3779  HG  LEU B 232      43.816 -35.924 -32.340  1.00  0.00           H  
ATOM   3780 1HD1 LEU B 232      45.157 -37.978 -32.426  1.00  0.00           H  
ATOM   3781 2HD1 LEU B 232      45.769 -36.843 -31.199  1.00  0.00           H  
ATOM   3782 3HD1 LEU B 232      44.824 -38.267 -30.702  1.00  0.00           H  
ATOM   3783 1HD2 LEU B 232      42.700 -38.047 -32.939  1.00  0.00           H  
ATOM   3784 2HD2 LEU B 232      42.332 -38.338 -31.222  1.00  0.00           H  
ATOM   3785 3HD2 LEU B 232      41.588 -36.962 -32.070  1.00  0.00           H  
ATOM   3786  N   ALA B 233      42.740 -33.675 -28.221  1.00  0.00           N  
ATOM   3787  CA  ALA B 233      42.414 -33.121 -26.913  1.00  0.00           C  
ATOM   3788  C   ALA B 233      41.137 -32.292 -26.961  1.00  0.00           C  
ATOM   3789  O   ALA B 233      40.315 -32.350 -26.039  1.00  0.00           O  
ATOM   3790  CB  ALA B 233      43.581 -32.269 -26.408  1.00  0.00           C  
ATOM   3791  H   ALA B 233      43.493 -33.408 -28.541  1.00  0.00           H  
ATOM   3792  HA  ALA B 233      42.275 -33.851 -26.289  1.00  0.00           H  
ATOM   3793 1HB  ALA B 233      43.349 -31.895 -25.542  1.00  0.00           H  
ATOM   3794 2HB  ALA B 233      44.370 -32.830 -26.324  1.00  0.00           H  
ATOM   3795 3HB  ALA B 233      43.749 -31.555 -27.042  1.00  0.00           H  
ATOM   3796  N   LYS B 234      40.955 -31.510 -28.027  1.00  0.00           N  
ATOM   3797  CA  LYS B 234      39.742 -30.705 -28.144  1.00  0.00           C  
ATOM   3798  C   LYS B 234      38.503 -31.588 -28.253  1.00  0.00           C  
ATOM   3799  O   LYS B 234      37.465 -31.285 -27.651  1.00  0.00           O  
ATOM   3800  CB  LYS B 234      39.833 -29.773 -29.354  1.00  0.00           C  
ATOM   3801  CG  LYS B 234      40.856 -28.654 -29.211  1.00  0.00           C  
ATOM   3802  CD  LYS B 234      40.960 -27.835 -30.489  1.00  0.00           C  
ATOM   3803  CE  LYS B 234      42.063 -26.791 -30.389  1.00  0.00           C  
ATOM   3804  NZ  LYS B 234      42.237 -26.041 -31.663  1.00  0.00           N  
ATOM   3805  H   LYS B 234      41.506 -31.429 -28.682  1.00  0.00           H  
ATOM   3806  HA  LYS B 234      39.642 -30.158 -27.349  1.00  0.00           H  
ATOM   3807 1HB  LYS B 234      40.091 -30.352 -30.241  1.00  0.00           H  
ATOM   3808 2HB  LYS B 234      38.860 -29.315 -29.534  1.00  0.00           H  
ATOM   3809 1HG  LYS B 234      40.565 -27.997 -28.391  1.00  0.00           H  
ATOM   3810 2HG  LYS B 234      41.832 -29.081 -28.982  1.00  0.00           H  
ATOM   3811 1HD  LYS B 234      41.173 -28.497 -31.329  1.00  0.00           H  
ATOM   3812 2HD  LYS B 234      40.012 -27.331 -30.677  1.00  0.00           H  
ATOM   3813 1HE  LYS B 234      41.823 -26.084 -29.596  1.00  0.00           H  
ATOM   3814 2HE  LYS B 234      43.005 -27.279 -30.138  1.00  0.00           H  
ATOM   3815 1HZ  LYS B 234      42.975 -25.361 -31.556  1.00  0.00           H  
ATOM   3816 2HZ  LYS B 234      42.478 -26.686 -32.403  1.00  0.00           H  
ATOM   3817 3HZ  LYS B 234      41.375 -25.569 -31.896  1.00  0.00           H  
ATOM   3818  N   LYS B 235      38.590 -32.686 -29.009  1.00  0.00           N  
ATOM   3819  CA  LYS B 235      37.484 -33.638 -29.054  1.00  0.00           C  
ATOM   3820  C   LYS B 235      37.217 -34.213 -27.670  1.00  0.00           C  
ATOM   3821  O   LYS B 235      36.061 -34.402 -27.272  1.00  0.00           O  
ATOM   3822  CB  LYS B 235      37.779 -34.764 -30.046  1.00  0.00           C  
ATOM   3823  CG  LYS B 235      37.690 -34.353 -31.509  1.00  0.00           C  
ATOM   3824  CD  LYS B 235      38.072 -35.501 -32.431  1.00  0.00           C  
ATOM   3825  CE  LYS B 235      37.018 -36.598 -32.415  1.00  0.00           C  
ATOM   3826  NZ  LYS B 235      37.290 -37.647 -33.435  1.00  0.00           N  
ATOM   3827  H   LYS B 235      39.266 -32.898 -29.496  1.00  0.00           H  
ATOM   3828  HA  LYS B 235      36.686 -33.178 -29.360  1.00  0.00           H  
ATOM   3829 1HB  LYS B 235      38.782 -35.153 -29.868  1.00  0.00           H  
ATOM   3830 2HB  LYS B 235      37.078 -35.583 -29.886  1.00  0.00           H  
ATOM   3831 1HG  LYS B 235      36.672 -34.038 -31.738  1.00  0.00           H  
ATOM   3832 2HG  LYS B 235      38.361 -33.513 -31.692  1.00  0.00           H  
ATOM   3833 1HD  LYS B 235      38.182 -35.129 -33.450  1.00  0.00           H  
ATOM   3834 2HD  LYS B 235      39.025 -35.923 -32.112  1.00  0.00           H  
ATOM   3835 1HE  LYS B 235      36.993 -37.064 -31.431  1.00  0.00           H  
ATOM   3836 2HE  LYS B 235      36.038 -36.164 -32.611  1.00  0.00           H  
ATOM   3837 1HZ  LYS B 235      36.570 -38.354 -33.393  1.00  0.00           H  
ATOM   3838 2HZ  LYS B 235      37.297 -37.229 -34.355  1.00  0.00           H  
ATOM   3839 3HZ  LYS B 235      38.188 -38.071 -33.252  1.00  0.00           H  
ATOM   3840  N   ALA B 236      38.286 -34.488 -26.917  1.00  0.00           N  
ATOM   3841  CA  ALA B 236      38.134 -34.973 -25.549  1.00  0.00           C  
ATOM   3842  C   ALA B 236      37.408 -33.959 -24.678  1.00  0.00           C  
ATOM   3843  O   ALA B 236      36.551 -34.327 -23.866  1.00  0.00           O  
ATOM   3844  CB  ALA B 236      39.507 -35.303 -24.960  1.00  0.00           C  
ATOM   3845  H   ALA B 236      39.103 -34.404 -27.175  1.00  0.00           H  
ATOM   3846  HA  ALA B 236      37.605 -35.788 -25.564  1.00  0.00           H  
ATOM   3847 1HB  ALA B 236      39.394 -35.606 -24.047  1.00  0.00           H  
ATOM   3848 2HB  ALA B 236      39.920 -35.999 -25.491  1.00  0.00           H  
ATOM   3849 3HB  ALA B 236      40.058 -34.503 -24.978  1.00  0.00           H  
ATOM   3850  N   LEU B 237      37.742 -32.675 -24.821  1.00  0.00           N  
ATOM   3851  CA  LEU B 237      37.108 -31.656 -23.988  1.00  0.00           C  
ATOM   3852  C   LEU B 237      35.606 -31.601 -24.240  1.00  0.00           C  
ATOM   3853  O   LEU B 237      34.813 -31.417 -23.309  1.00  0.00           O  
ATOM   3854  CB  LEU B 237      37.730 -30.281 -24.263  1.00  0.00           C  
ATOM   3855  CG  LEU B 237      39.196 -30.119 -23.843  1.00  0.00           C  
ATOM   3856  CD1 LEU B 237      39.728 -28.789 -24.359  1.00  0.00           C  
ATOM   3857  CD2 LEU B 237      39.302 -30.198 -22.327  1.00  0.00           C  
ATOM   3858  H   LEU B 237      38.320 -32.374 -25.381  1.00  0.00           H  
ATOM   3859  HA  LEU B 237      37.252 -31.880 -23.055  1.00  0.00           H  
ATOM   3860 1HB  LEU B 237      37.667 -30.079 -25.330  1.00  0.00           H  
ATOM   3861 2HB  LEU B 237      37.148 -29.525 -23.735  1.00  0.00           H  
ATOM   3862  HG  LEU B 237      39.793 -30.913 -24.291  1.00  0.00           H  
ATOM   3863 1HD1 LEU B 237      40.770 -28.673 -24.061  1.00  0.00           H  
ATOM   3864 2HD1 LEU B 237      39.658 -28.767 -25.447  1.00  0.00           H  
ATOM   3865 3HD1 LEU B 237      39.139 -27.974 -23.940  1.00  0.00           H  
ATOM   3866 1HD2 LEU B 237      40.345 -30.083 -22.029  1.00  0.00           H  
ATOM   3867 2HD2 LEU B 237      38.707 -29.403 -21.878  1.00  0.00           H  
ATOM   3868 3HD2 LEU B 237      38.932 -31.166 -21.987  1.00  0.00           H  
ATOM   3869  N   GLU B 238      35.198 -31.754 -25.501  1.00  0.00           N  
ATOM   3870  CA  GLU B 238      33.777 -31.846 -25.822  1.00  0.00           C  
ATOM   3871  C   GLU B 238      33.146 -33.065 -25.157  1.00  0.00           C  
ATOM   3872  O   GLU B 238      32.063 -32.966 -24.569  1.00  0.00           O  
ATOM   3873  CB  GLU B 238      33.574 -31.914 -27.337  1.00  0.00           C  
ATOM   3874  CG  GLU B 238      32.117 -31.983 -27.773  1.00  0.00           C  
ATOM   3875  CD  GLU B 238      31.956 -32.039 -29.267  1.00  0.00           C  
ATOM   3876  OE1 GLU B 238      32.643 -31.316 -29.947  1.00  0.00           O  
ATOM   3877  OE2 GLU B 238      31.145 -32.807 -29.728  1.00  0.00           O  
ATOM   3878  H   GLU B 238      35.718 -31.806 -26.183  1.00  0.00           H  
ATOM   3879  HA  GLU B 238      33.308 -31.065 -25.488  1.00  0.00           H  
ATOM   3880 1HB  GLU B 238      34.022 -31.036 -27.804  1.00  0.00           H  
ATOM   3881 2HB  GLU B 238      34.084 -32.792 -27.733  1.00  0.00           H  
ATOM   3882 1HG  GLU B 238      31.660 -32.870 -27.336  1.00  0.00           H  
ATOM   3883 2HG  GLU B 238      31.592 -31.110 -27.388  1.00  0.00           H  
ATOM   3884  N   ILE B 239      33.815 -34.218 -25.220  1.00  0.00           N  
ATOM   3885  CA  ILE B 239      33.273 -35.419 -24.597  1.00  0.00           C  
ATOM   3886  C   ILE B 239      33.142 -35.221 -23.093  1.00  0.00           C  
ATOM   3887  O   ILE B 239      32.165 -35.662 -22.477  1.00  0.00           O  
ATOM   3888  CB  ILE B 239      34.162 -36.643 -24.885  1.00  0.00           C  
ATOM   3889  CG1 ILE B 239      34.099 -37.012 -26.369  1.00  0.00           C  
ATOM   3890  CG2 ILE B 239      33.739 -37.821 -24.021  1.00  0.00           C  
ATOM   3891  CD1 ILE B 239      35.147 -38.013 -26.795  1.00  0.00           C  
ATOM   3892  H   ILE B 239      34.573 -34.327 -25.612  1.00  0.00           H  
ATOM   3893  HA  ILE B 239      32.387 -35.582 -24.957  1.00  0.00           H  
ATOM   3894  HB  ILE B 239      35.201 -36.398 -24.666  1.00  0.00           H  
ATOM   3895 1HG1 ILE B 239      34.222 -36.113 -26.973  1.00  0.00           H  
ATOM   3896 2HG1 ILE B 239      34.922 -37.684 -26.612  1.00  0.00           H  
ATOM   3897 1HG2 ILE B 239      34.378 -38.678 -24.238  1.00  0.00           H  
ATOM   3898 2HG2 ILE B 239      33.835 -37.555 -22.970  1.00  0.00           H  
ATOM   3899 3HG2 ILE B 239      32.703 -38.079 -24.237  1.00  0.00           H  
ATOM   3900 1HD1 ILE B 239      35.038 -38.225 -27.859  1.00  0.00           H  
ATOM   3901 2HD1 ILE B 239      36.140 -37.604 -26.605  1.00  0.00           H  
ATOM   3902 3HD1 ILE B 239      35.022 -38.935 -26.229  1.00  0.00           H  
ATOM   3903  N   ILE B 240      34.126 -34.566 -22.477  1.00  0.00           N  
ATOM   3904  CA  ILE B 240      34.053 -34.314 -21.041  1.00  0.00           C  
ATOM   3905  C   ILE B 240      32.782 -33.546 -20.702  1.00  0.00           C  
ATOM   3906  O   ILE B 240      32.128 -33.817 -19.688  1.00  0.00           O  
ATOM   3907  CB  ILE B 240      35.282 -33.525 -20.552  1.00  0.00           C  
ATOM   3908  CG1 ILE B 240      36.536 -34.401 -20.606  1.00  0.00           C  
ATOM   3909  CG2 ILE B 240      35.052 -33.004 -19.142  1.00  0.00           C  
ATOM   3910  CD1 ILE B 240      37.824 -33.638 -20.396  1.00  0.00           C  
ATOM   3911  H   ILE B 240      34.833 -34.262 -22.861  1.00  0.00           H  
ATOM   3912  HA  ILE B 240      34.025 -35.167 -20.581  1.00  0.00           H  
ATOM   3913  HB  ILE B 240      35.459 -32.680 -21.217  1.00  0.00           H  
ATOM   3914 1HG1 ILE B 240      36.470 -35.177 -19.844  1.00  0.00           H  
ATOM   3915 2HG1 ILE B 240      36.590 -34.899 -21.575  1.00  0.00           H  
ATOM   3916 1HG2 ILE B 240      35.930 -32.450 -18.812  1.00  0.00           H  
ATOM   3917 2HG2 ILE B 240      34.184 -32.347 -19.133  1.00  0.00           H  
ATOM   3918 3HG2 ILE B 240      34.879 -33.844 -18.468  1.00  0.00           H  
ATOM   3919 1HD1 ILE B 240      38.667 -34.327 -20.449  1.00  0.00           H  
ATOM   3920 2HD1 ILE B 240      37.927 -32.878 -21.171  1.00  0.00           H  
ATOM   3921 3HD1 ILE B 240      37.807 -33.160 -19.418  1.00  0.00           H  
ATOM   3922  N   LEU B 241      32.419 -32.565 -21.534  1.00  0.00           N  
ATOM   3923  CA  LEU B 241      31.218 -31.786 -21.258  1.00  0.00           C  
ATOM   3924  C   LEU B 241      29.953 -32.526 -21.676  1.00  0.00           C  
ATOM   3925  O   LEU B 241      28.891 -32.317 -21.075  1.00  0.00           O  
ATOM   3926  CB  LEU B 241      31.288 -30.437 -21.984  1.00  0.00           C  
ATOM   3927  CG  LEU B 241      32.413 -29.497 -21.535  1.00  0.00           C  
ATOM   3928  CD1 LEU B 241      32.147 -28.095 -22.066  1.00  0.00           C  
ATOM   3929  CD2 LEU B 241      32.500 -29.499 -20.016  1.00  0.00           C  
ATOM   3930  H   LEU B 241      32.843 -32.339 -22.247  1.00  0.00           H  
ATOM   3931  HA  LEU B 241      31.170 -31.627 -20.301  1.00  0.00           H  
ATOM   3932 1HB  LEU B 241      31.417 -30.623 -23.049  1.00  0.00           H  
ATOM   3933 2HB  LEU B 241      30.342 -29.915 -21.840  1.00  0.00           H  
ATOM   3934  HG  LEU B 241      33.361 -29.838 -21.953  1.00  0.00           H  
ATOM   3935 1HD1 LEU B 241      32.947 -27.427 -21.747  1.00  0.00           H  
ATOM   3936 2HD1 LEU B 241      32.109 -28.120 -23.155  1.00  0.00           H  
ATOM   3937 3HD1 LEU B 241      31.196 -27.733 -21.677  1.00  0.00           H  
ATOM   3938 1HD2 LEU B 241      33.300 -28.831 -19.696  1.00  0.00           H  
ATOM   3939 2HD2 LEU B 241      31.553 -29.157 -19.597  1.00  0.00           H  
ATOM   3940 3HD2 LEU B 241      32.708 -30.509 -19.664  1.00  0.00           H  
ATOM   3941  N   ARG B 242      30.029 -33.376 -22.706  1.00  0.00           N  
ATOM   3942  CA  ARG B 242      28.886 -34.221 -23.028  1.00  0.00           C  
ATOM   3943  C   ARG B 242      28.539 -35.097 -21.833  1.00  0.00           C  
ATOM   3944  O   ARG B 242      27.368 -35.234 -21.453  1.00  0.00           O  
ATOM   3945  CB  ARG B 242      29.178 -35.097 -24.237  1.00  0.00           C  
ATOM   3946  CG  ARG B 242      29.148 -34.372 -25.574  1.00  0.00           C  
ATOM   3947  CD  ARG B 242      29.496 -35.279 -26.698  1.00  0.00           C  
ATOM   3948  NE  ARG B 242      29.429 -34.600 -27.982  1.00  0.00           N  
ATOM   3949  CZ  ARG B 242      28.326 -34.525 -28.751  1.00  0.00           C  
ATOM   3950  NH1 ARG B 242      27.207 -35.090 -28.353  1.00  0.00           N  
ATOM   3951  NH2 ARG B 242      28.367 -33.883 -29.906  1.00  0.00           N  
ATOM   3952  H   ARG B 242      30.714 -33.476 -23.216  1.00  0.00           H  
ATOM   3953  HA  ARG B 242      28.130 -33.654 -23.249  1.00  0.00           H  
ATOM   3954 1HB  ARG B 242      30.163 -35.549 -24.130  1.00  0.00           H  
ATOM   3955 2HB  ARG B 242      28.450 -35.907 -24.285  1.00  0.00           H  
ATOM   3956 1HG  ARG B 242      28.148 -33.976 -25.750  1.00  0.00           H  
ATOM   3957 2HG  ARG B 242      29.867 -33.552 -25.559  1.00  0.00           H  
ATOM   3958 1HD  ARG B 242      30.510 -35.653 -26.563  1.00  0.00           H  
ATOM   3959 2HD  ARG B 242      28.800 -36.116 -26.718  1.00  0.00           H  
ATOM   3960  HE  ARG B 242      30.270 -34.153 -28.322  1.00  0.00           H  
ATOM   3961 1HH1 ARG B 242      27.175 -35.580 -27.470  1.00  0.00           H  
ATOM   3962 2HH1 ARG B 242      26.380 -35.033 -28.929  1.00  0.00           H  
ATOM   3963 1HH2 ARG B 242      29.227 -33.449 -30.212  1.00  0.00           H  
ATOM   3964 2HH2 ARG B 242      27.540 -33.827 -30.482  1.00  0.00           H  
ATOM   3965  N   ALA B 243      29.563 -35.691 -21.216  1.00  0.00           N  
ATOM   3966  CA  ALA B 243      29.357 -36.485 -20.012  1.00  0.00           C  
ATOM   3967  C   ALA B 243      29.037 -35.602 -18.812  1.00  0.00           C  
ATOM   3968  O   ALA B 243      28.148 -35.924 -18.018  1.00  0.00           O  
ATOM   3969  CB  ALA B 243      30.593 -37.343 -19.732  1.00  0.00           C  
ATOM   3970  H   ALA B 243      30.383 -35.651 -21.477  1.00  0.00           H  
ATOM   3971  HA  ALA B 243      28.603 -37.078 -20.155  1.00  0.00           H  
ATOM   3972 1HB  ALA B 243      30.446 -37.849 -18.917  1.00  0.00           H  
ATOM   3973 2HB  ALA B 243      30.731 -37.950 -20.476  1.00  0.00           H  
ATOM   3974 3HB  ALA B 243      31.363 -36.763 -19.629  1.00  0.00           H  
ATOM   3975  N   ALA B 244      29.758 -34.487 -18.655  1.00  0.00           N  
ATOM   3976  CA  ALA B 244      29.500 -33.605 -17.520  1.00  0.00           C  
ATOM   3977  C   ALA B 244      28.078 -33.057 -17.565  1.00  0.00           C  
ATOM   3978  O   ALA B 244      27.412 -32.948 -16.526  1.00  0.00           O  
ATOM   3979  CB  ALA B 244      30.515 -32.460 -17.501  1.00  0.00           C  
ATOM   3980  H   ALA B 244      30.388 -34.227 -19.180  1.00  0.00           H  
ATOM   3981  HA  ALA B 244      29.605 -34.110 -16.701  1.00  0.00           H  
ATOM   3982 1HB  ALA B 244      30.346 -31.901 -16.727  1.00  0.00           H  
ATOM   3983 2HB  ALA B 244      31.409 -32.832 -17.452  1.00  0.00           H  
ATOM   3984 3HB  ALA B 244      30.417 -31.939 -18.314  1.00  0.00           H  
ATOM   3985  N   ALA B 245      27.595 -32.705 -18.758  1.00  0.00           N  
ATOM   3986  CA  ALA B 245      26.217 -32.243 -18.892  1.00  0.00           C  
ATOM   3987  C   ALA B 245      25.236 -33.341 -18.492  1.00  0.00           C  
ATOM   3988  O   ALA B 245      24.268 -33.090 -17.764  1.00  0.00           O  
ATOM   3989  CB  ALA B 245      25.952 -31.777 -20.323  1.00  0.00           C  
ATOM   3990  H   ALA B 245      28.039 -32.723 -19.494  1.00  0.00           H  
ATOM   3991  HA  ALA B 245      26.082 -31.485 -18.301  1.00  0.00           H  
ATOM   3992 1HB  ALA B 245      25.032 -31.474 -20.393  1.00  0.00           H  
ATOM   3993 2HB  ALA B 245      26.556 -31.048 -20.536  1.00  0.00           H  
ATOM   3994 3HB  ALA B 245      26.101 -32.519 -20.930  1.00  0.00           H  
ATOM   3995  N   ALA B 246      25.475 -34.569 -18.958  1.00  0.00           N  
ATOM   3996  CA  ALA B 246      24.627 -35.687 -18.545  1.00  0.00           C  
ATOM   3997  C   ALA B 246      24.726 -35.917 -17.041  1.00  0.00           C  
ATOM   3998  O   ALA B 246      23.725 -36.231 -16.386  1.00  0.00           O  
ATOM   3999  CB  ALA B 246      25.014 -36.952 -19.315  1.00  0.00           C  
ATOM   4000  H   ALA B 246      26.105 -34.778 -19.502  1.00  0.00           H  
ATOM   4001  HA  ALA B 246      23.705 -35.481 -18.759  1.00  0.00           H  
ATOM   4002 1HB  ALA B 246      24.465 -37.690 -19.006  1.00  0.00           H  
ATOM   4003 2HB  ALA B 246      24.866 -36.803 -20.262  1.00  0.00           H  
ATOM   4004 3HB  ALA B 246      25.951 -37.147 -19.154  1.00  0.00           H  
ATOM   4005  N   LEU B 247      25.921 -35.754 -16.471  1.00  0.00           N  
ATOM   4006  CA  LEU B 247      26.058 -35.844 -15.020  1.00  0.00           C  
ATOM   4007  C   LEU B 247      25.315 -34.709 -14.320  1.00  0.00           C  
ATOM   4008  O   LEU B 247      24.644 -34.933 -13.307  1.00  0.00           O  
ATOM   4009  CB  LEU B 247      27.540 -35.811 -14.627  1.00  0.00           C  
ATOM   4010  CG  LEU B 247      28.350 -37.064 -14.981  1.00  0.00           C  
ATOM   4011  CD1 LEU B 247      29.835 -36.775 -14.810  1.00  0.00           C  
ATOM   4012  CD2 LEU B 247      27.913 -38.220 -14.094  1.00  0.00           C  
ATOM   4013  H   LEU B 247      26.653 -35.592 -16.894  1.00  0.00           H  
ATOM   4014  HA  LEU B 247      25.671 -36.682 -14.723  1.00  0.00           H  
ATOM   4015 1HB  LEU B 247      28.012 -34.962 -15.119  1.00  0.00           H  
ATOM   4016 2HB  LEU B 247      27.611 -35.665 -13.549  1.00  0.00           H  
ATOM   4017  HG  LEU B 247      28.180 -37.325 -16.026  1.00  0.00           H  
ATOM   4018 1HD1 LEU B 247      30.411 -37.666 -15.062  1.00  0.00           H  
ATOM   4019 2HD1 LEU B 247      30.125 -35.958 -15.470  1.00  0.00           H  
ATOM   4020 3HD1 LEU B 247      30.035 -36.495 -13.776  1.00  0.00           H  
ATOM   4021 1HD2 LEU B 247      28.488 -39.111 -14.346  1.00  0.00           H  
ATOM   4022 2HD2 LEU B 247      28.084 -37.961 -13.048  1.00  0.00           H  
ATOM   4023 3HD2 LEU B 247      26.852 -38.417 -14.249  1.00  0.00           H  
ATOM   4024  N   ALA B 248      25.431 -33.483 -14.839  1.00  0.00           N  
ATOM   4025  CA  ALA B 248      24.702 -32.360 -14.256  1.00  0.00           C  
ATOM   4026  C   ALA B 248      23.196 -32.588 -14.304  1.00  0.00           C  
ATOM   4027  O   ALA B 248      22.472 -32.160 -13.399  1.00  0.00           O  
ATOM   4028  CB  ALA B 248      25.076 -31.069 -14.985  1.00  0.00           C  
ATOM   4029  H   ALA B 248      25.920 -33.278 -15.517  1.00  0.00           H  
ATOM   4030  HA  ALA B 248      24.957 -32.262 -13.325  1.00  0.00           H  
ATOM   4031 1HB  ALA B 248      24.424 -30.384 -14.768  1.00  0.00           H  
ATOM   4032 2HB  ALA B 248      25.959 -30.787 -14.699  1.00  0.00           H  
ATOM   4033 3HB  ALA B 248      25.075 -31.234 -15.940  1.00  0.00           H  
ATOM   4034  N   ASN B 249      22.718 -33.267 -15.348  1.00  0.00           N  
ATOM   4035  CA  ASN B 249      21.309 -33.605 -15.501  1.00  0.00           C  
ATOM   4036  C   ASN B 249      20.791 -34.452 -14.343  1.00  0.00           C  
ATOM   4037  O   ASN B 249      19.593 -34.403 -14.044  1.00  0.00           O  
ATOM   4038  CB  ASN B 249      21.080 -34.319 -16.821  1.00  0.00           C  
ATOM   4039  CG  ASN B 249      19.624 -34.416 -17.181  1.00  0.00           C  
ATOM   4040  OD1 ASN B 249      18.963 -33.400 -17.427  1.00  0.00           O  
ATOM   4041  ND2 ASN B 249      19.110 -35.619 -17.216  1.00  0.00           N  
ATOM   4042  H   ASN B 249      23.204 -33.549 -15.998  1.00  0.00           H  
ATOM   4043  HA  ASN B 249      20.747 -32.814 -15.506  1.00  0.00           H  
ATOM   4044 1HB  ASN B 249      21.605 -33.788 -17.617  1.00  0.00           H  
ATOM   4045 2HB  ASN B 249      21.497 -35.324 -16.768  1.00  0.00           H  
ATOM   4046 1HD2 ASN B 249      18.145 -35.744 -17.449  1.00  0.00           H  
ATOM   4047 2HD2 ASN B 249      19.681 -36.412 -17.009  1.00  0.00           H  
ATOM   4048  N   LEU B 250      21.670 -35.189 -13.655  1.00  0.00           N  
ATOM   4049  CA  LEU B 250      21.264 -36.096 -12.593  1.00  0.00           C  
ATOM   4050  C   LEU B 250      21.173 -35.356 -11.256  1.00  0.00           C  
ATOM   4051  O   LEU B 250      22.010 -34.502 -10.950  1.00  0.00           O  
ATOM   4052  CB  LEU B 250      22.257 -37.260 -12.482  1.00  0.00           C  
ATOM   4053  CG  LEU B 250      22.407 -38.129 -13.738  1.00  0.00           C  
ATOM   4054  CD1 LEU B 250      23.531 -39.135 -13.529  1.00  0.00           C  
ATOM   4055  CD2 LEU B 250      21.090 -38.833 -14.028  1.00  0.00           C  
ATOM   4056  H   LEU B 250      22.520 -35.175 -13.790  1.00  0.00           H  
ATOM   4057  HA  LEU B 250      20.393 -36.467 -12.801  1.00  0.00           H  
ATOM   4058 1HB  LEU B 250      23.239 -36.857 -12.239  1.00  0.00           H  
ATOM   4059 2HB  LEU B 250      21.942 -37.909 -11.666  1.00  0.00           H  
ATOM   4060  HG  LEU B 250      22.677 -37.499 -14.586  1.00  0.00           H  
ATOM   4061 1HD1 LEU B 250      23.637 -39.752 -14.421  1.00  0.00           H  
ATOM   4062 2HD1 LEU B 250      24.464 -38.604 -13.342  1.00  0.00           H  
ATOM   4063 3HD1 LEU B 250      23.297 -39.769 -12.675  1.00  0.00           H  
ATOM   4064 1HD2 LEU B 250      21.196 -39.450 -14.921  1.00  0.00           H  
ATOM   4065 2HD2 LEU B 250      20.820 -39.464 -13.181  1.00  0.00           H  
ATOM   4066 3HD2 LEU B 250      20.309 -38.090 -14.191  1.00  0.00           H  
ATOM   4067  N   PRO B 251      20.166 -35.672 -10.430  1.00  0.00           N  
ATOM   4068  CA  PRO B 251      20.123 -35.086  -9.079  1.00  0.00           C  
ATOM   4069  C   PRO B 251      21.212 -35.591  -8.147  1.00  0.00           C  
ATOM   4070  O   PRO B 251      21.482 -34.947  -7.124  1.00  0.00           O  
ATOM   4071  CB  PRO B 251      18.738 -35.508  -8.577  1.00  0.00           C  
ATOM   4072  CG  PRO B 251      18.472 -36.795  -9.281  1.00  0.00           C  
ATOM   4073  CD  PRO B 251      19.044 -36.594 -10.659  1.00  0.00           C  
ATOM   4074  HA  PRO B 251      20.175 -34.118  -9.133  1.00  0.00           H  
ATOM   4075 1HB  PRO B 251      18.751 -35.615  -7.483  1.00  0.00           H  
ATOM   4076 2HB  PRO B 251      17.998 -34.730  -8.816  1.00  0.00           H  
ATOM   4077 1HG  PRO B 251      18.947 -37.628  -8.742  1.00  0.00           H  
ATOM   4078 2HG  PRO B 251      17.392 -37.002  -9.297  1.00  0.00           H  
ATOM   4079 1HD  PRO B 251      19.389 -37.559 -11.058  1.00  0.00           H  
ATOM   4080 2HD  PRO B 251      18.277 -36.155 -11.314  1.00  0.00           H  
ATOM   4081  N   ASP B 252      21.839 -36.713  -8.473  1.00  0.00           N  
ATOM   4082  CA  ASP B 252      22.852 -37.307  -7.612  1.00  0.00           C  
ATOM   4083  C   ASP B 252      23.910 -36.276  -7.220  1.00  0.00           C  
ATOM   4084  O   ASP B 252      24.627 -35.765  -8.091  1.00  0.00           O  
ATOM   4085  CB  ASP B 252      23.518 -38.495  -8.310  1.00  0.00           C  
ATOM   4086  CG  ASP B 252      24.619 -39.133  -7.473  1.00  0.00           C  
ATOM   4087  OD1 ASP B 252      24.312 -39.686  -6.444  1.00  0.00           O  
ATOM   4088  OD2 ASP B 252      25.757 -39.060  -7.871  1.00  0.00           O  
ATOM   4089  H   ASP B 252      21.694 -37.157  -9.194  1.00  0.00           H  
ATOM   4090  HA  ASP B 252      22.453 -37.621  -6.784  1.00  0.00           H  
ATOM   4091 1HB  ASP B 252      22.767 -39.253  -8.534  1.00  0.00           H  
ATOM   4092 2HB  ASP B 252      23.946 -38.168  -9.258  1.00  0.00           H  
ATOM   4093  N   PRO B 253      24.033 -35.937  -5.932  1.00  0.00           N  
ATOM   4094  CA  PRO B 253      25.027 -34.914  -5.558  1.00  0.00           C  
ATOM   4095  C   PRO B 253      26.428 -35.236  -6.047  1.00  0.00           C  
ATOM   4096  O   PRO B 253      27.168 -34.323  -6.432  1.00  0.00           O  
ATOM   4097  CB  PRO B 253      24.963 -34.924  -4.028  1.00  0.00           C  
ATOM   4098  CG  PRO B 253      23.561 -35.327  -3.722  1.00  0.00           C  
ATOM   4099  CD  PRO B 253      23.239 -36.373  -4.756  1.00  0.00           C  
ATOM   4100  HA  PRO B 253      24.754 -34.050  -5.905  1.00  0.00           H  
ATOM   4101 1HB  PRO B 253      25.707 -35.627  -3.625  1.00  0.00           H  
ATOM   4102 2HB  PRO B 253      25.216 -33.928  -3.635  1.00  0.00           H  
ATOM   4103 1HG  PRO B 253      23.492 -35.712  -2.694  1.00  0.00           H  
ATOM   4104 2HG  PRO B 253      22.894 -34.455  -3.780  1.00  0.00           H  
ATOM   4105 1HD  PRO B 253      23.561 -37.360  -4.392  1.00  0.00           H  
ATOM   4106 2HD  PRO B 253      22.158 -36.368  -4.959  1.00  0.00           H  
ATOM   4107  N   GLU B 254      26.817 -36.515  -6.040  1.00  0.00           N  
ATOM   4108  CA  GLU B 254      28.174 -36.877  -6.442  1.00  0.00           C  
ATOM   4109  C   GLU B 254      28.373 -36.703  -7.944  1.00  0.00           C  
ATOM   4110  O   GLU B 254      29.425 -36.227  -8.385  1.00  0.00           O  
ATOM   4111  CB  GLU B 254      28.481 -38.321  -6.042  1.00  0.00           C  
ATOM   4112  CG  GLU B 254      28.550 -38.557  -4.540  1.00  0.00           C  
ATOM   4113  CD  GLU B 254      29.687 -37.823  -3.885  1.00  0.00           C  
ATOM   4114  OE1 GLU B 254      30.787 -37.910  -4.376  1.00  0.00           O  
ATOM   4115  OE2 GLU B 254      29.456 -37.175  -2.891  1.00  0.00           O  
ATOM   4116  H   GLU B 254      26.320 -37.180  -5.812  1.00  0.00           H  
ATOM   4117  HA  GLU B 254      28.801 -36.292  -5.990  1.00  0.00           H  
ATOM   4118 1HB  GLU B 254      27.715 -38.982  -6.449  1.00  0.00           H  
ATOM   4119 2HB  GLU B 254      29.436 -38.623  -6.472  1.00  0.00           H  
ATOM   4120 1HG  GLU B 254      27.614 -38.230  -4.088  1.00  0.00           H  
ATOM   4121 2HG  GLU B 254      28.658 -39.625  -4.355  1.00  0.00           H  
ATOM   4122  N   SER B 255      27.380 -37.094  -8.745  1.00  0.00           N  
ATOM   4123  CA  SER B 255      27.458 -36.843 -10.181  1.00  0.00           C  
ATOM   4124  C   SER B 255      27.518 -35.349 -10.467  1.00  0.00           C  
ATOM   4125  O   SER B 255      28.290 -34.899 -11.324  1.00  0.00           O  
ATOM   4126  CB  SER B 255      26.266 -37.457 -10.887  1.00  0.00           C  
ATOM   4127  OG  SER B 255      26.242 -38.848 -10.718  1.00  0.00           O  
ATOM   4128  H   SER B 255      26.666 -37.496  -8.488  1.00  0.00           H  
ATOM   4129  HA  SER B 255      28.266 -37.254 -10.528  1.00  0.00           H  
ATOM   4130 1HB  SER B 255      25.347 -37.025 -10.492  1.00  0.00           H  
ATOM   4131 2HB  SER B 255      26.309 -37.219 -11.949  1.00  0.00           H  
ATOM   4132  HG  SER B 255      26.077 -38.998  -9.784  1.00  0.00           H  
ATOM   4133  N   ARG B 256      26.714 -34.562  -9.748  1.00  0.00           N  
ATOM   4134  CA  ARG B 256      26.694 -33.121  -9.970  1.00  0.00           C  
ATOM   4135  C   ARG B 256      28.028 -32.485  -9.603  1.00  0.00           C  
ATOM   4136  O   ARG B 256      28.512 -31.594 -10.309  1.00  0.00           O  
ATOM   4137  CB  ARG B 256      25.585 -32.471  -9.156  1.00  0.00           C  
ATOM   4138  CG  ARG B 256      24.178 -32.731  -9.670  1.00  0.00           C  
ATOM   4139  CD  ARG B 256      23.177 -32.685  -8.575  1.00  0.00           C  
ATOM   4140  NE  ARG B 256      23.088 -31.363  -7.974  1.00  0.00           N  
ATOM   4141  CZ  ARG B 256      22.393 -31.075  -6.858  1.00  0.00           C  
ATOM   4142  NH1 ARG B 256      21.732 -32.024  -6.231  1.00  0.00           N  
ATOM   4143  NH2 ARG B 256      22.375 -29.839  -6.390  1.00  0.00           N  
ATOM   4144  H   ARG B 256      26.178 -34.837  -9.135  1.00  0.00           H  
ATOM   4145  HA  ARG B 256      26.533 -32.950 -10.911  1.00  0.00           H  
ATOM   4146 1HB  ARG B 256      25.735 -31.391  -9.135  1.00  0.00           H  
ATOM   4147 2HB  ARG B 256      24.624 -32.660  -9.635  1.00  0.00           H  
ATOM   4148 1HG  ARG B 256      24.135 -33.717 -10.133  1.00  0.00           H  
ATOM   4149 2HG  ARG B 256      23.473 -32.689  -8.838  1.00  0.00           H  
ATOM   4150 1HD  ARG B 256      23.455 -33.394  -7.797  1.00  0.00           H  
ATOM   4151 2HD  ARG B 256      23.144 -31.681  -8.154  1.00  0.00           H  
ATOM   4152  HE  ARG B 256      23.584 -30.607  -8.427  1.00  0.00           H  
ATOM   4153 1HH1 ARG B 256      21.745 -32.968  -6.589  1.00  0.00           H  
ATOM   4154 2HH1 ARG B 256      21.211 -31.808  -5.394  1.00  0.00           H  
ATOM   4155 1HH2 ARG B 256      22.883 -29.108  -6.871  1.00  0.00           H  
ATOM   4156 2HH2 ARG B 256      21.854 -29.623  -5.553  1.00  0.00           H  
ATOM   4157  N   LYS B 257      28.643 -32.925  -8.503  1.00  0.00           N  
ATOM   4158  CA  LYS B 257      29.971 -32.421  -8.173  1.00  0.00           C  
ATOM   4159  C   LYS B 257      30.991 -32.789  -9.247  1.00  0.00           C  
ATOM   4160  O   LYS B 257      31.843 -31.964  -9.595  1.00  0.00           O  
ATOM   4161  CB  LYS B 257      30.423 -32.956  -6.814  1.00  0.00           C  
ATOM   4162  CG  LYS B 257      29.726 -32.314  -5.621  1.00  0.00           C  
ATOM   4163  CD  LYS B 257      30.350 -32.763  -4.309  1.00  0.00           C  
ATOM   4164  CE  LYS B 257      29.987 -34.205  -3.986  1.00  0.00           C  
ATOM   4165  NZ  LYS B 257      30.501 -34.623  -2.653  1.00  0.00           N  
ATOM   4166  H   LYS B 257      28.322 -33.500  -7.950  1.00  0.00           H  
ATOM   4167  HA  LYS B 257      29.925 -31.454  -8.116  1.00  0.00           H  
ATOM   4168 1HB  LYS B 257      30.242 -34.031  -6.768  1.00  0.00           H  
ATOM   4169 2HB  LYS B 257      31.495 -32.799  -6.698  1.00  0.00           H  
ATOM   4170 1HG  LYS B 257      29.800 -31.229  -5.697  1.00  0.00           H  
ATOM   4171 2HG  LYS B 257      28.671 -32.590  -5.625  1.00  0.00           H  
ATOM   4172 1HD  LYS B 257      31.436 -32.676  -4.373  1.00  0.00           H  
ATOM   4173 2HD  LYS B 257      30.000 -32.121  -3.501  1.00  0.00           H  
ATOM   4174 1HE  LYS B 257      28.904 -34.318  -3.996  1.00  0.00           H  
ATOM   4175 2HE  LYS B 257      30.406 -34.864  -4.746  1.00  0.00           H  
ATOM   4176 1HZ  LYS B 257      30.240 -35.583  -2.478  1.00  0.00           H  
ATOM   4177 2HZ  LYS B 257      31.508 -34.540  -2.639  1.00  0.00           H  
ATOM   4178 3HZ  LYS B 257      30.105 -34.031  -1.938  1.00  0.00           H  
ATOM   4179  N   GLU B 258      30.930 -34.014  -9.780  1.00  0.00           N  
ATOM   4180  CA  GLU B 258      31.821 -34.376 -10.879  1.00  0.00           C  
ATOM   4181  C   GLU B 258      31.483 -33.603 -12.149  1.00  0.00           C  
ATOM   4182  O   GLU B 258      32.389 -33.253 -12.915  1.00  0.00           O  
ATOM   4183  CB  GLU B 258      31.745 -35.880 -11.154  1.00  0.00           C  
ATOM   4184  CG  GLU B 258      32.367 -36.749 -10.070  1.00  0.00           C  
ATOM   4185  CD  GLU B 258      33.838 -36.497  -9.891  1.00  0.00           C  
ATOM   4186  OE1 GLU B 258      34.553 -36.548 -10.863  1.00  0.00           O  
ATOM   4187  OE2 GLU B 258      34.249 -36.255  -8.781  1.00  0.00           O  
ATOM   4188  H   GLU B 258      30.394 -34.638  -9.528  1.00  0.00           H  
ATOM   4189  HA  GLU B 258      32.735 -34.158 -10.631  1.00  0.00           H  
ATOM   4190 1HB  GLU B 258      30.702 -36.177 -11.263  1.00  0.00           H  
ATOM   4191 2HB  GLU B 258      32.250 -36.104 -12.093  1.00  0.00           H  
ATOM   4192 1HG  GLU B 258      31.860 -36.553  -9.126  1.00  0.00           H  
ATOM   4193 2HG  GLU B 258      32.211 -37.796 -10.324  1.00  0.00           H  
ATOM   4194  N   ALA B 259      30.202 -33.315 -12.387  1.00  0.00           N  
ATOM   4195  CA  ALA B 259      29.839 -32.496 -13.539  1.00  0.00           C  
ATOM   4196  C   ALA B 259      30.490 -31.120 -13.437  1.00  0.00           C  
ATOM   4197  O   ALA B 259      30.982 -30.571 -14.430  1.00  0.00           O  
ATOM   4198  CB  ALA B 259      28.317 -32.368 -13.631  1.00  0.00           C  
ATOM   4199  H   ALA B 259      29.540 -33.578 -11.907  1.00  0.00           H  
ATOM   4200  HA  ALA B 259      30.151 -32.924 -14.350  1.00  0.00           H  
ATOM   4201 1HB  ALA B 259      28.091 -31.807 -14.390  1.00  0.00           H  
ATOM   4202 2HB  ALA B 259      27.933 -33.252 -13.750  1.00  0.00           H  
ATOM   4203 3HB  ALA B 259      27.982 -31.970 -12.814  1.00  0.00           H  
ATOM   4204  N   ASP B 260      30.516 -30.558 -12.227  1.00  0.00           N  
ATOM   4205  CA  ASP B 260      31.161 -29.271 -11.993  1.00  0.00           C  
ATOM   4206  C   ASP B 260      32.674 -29.371 -12.153  1.00  0.00           C  
ATOM   4207  O   ASP B 260      33.288 -28.565 -12.863  1.00  0.00           O  
ATOM   4208  CB  ASP B 260      30.824 -28.749 -10.594  1.00  0.00           C  
ATOM   4209  CG  ASP B 260      31.279 -27.313 -10.371  1.00  0.00           C  
ATOM   4210  OD1 ASP B 260      31.696 -26.689 -11.318  1.00  0.00           O  
ATOM   4211  OD2 ASP B 260      31.206 -26.855  -9.256  1.00  0.00           O  
ATOM   4212  H   ASP B 260      30.164 -30.906 -11.521  1.00  0.00           H  
ATOM   4213  HA  ASP B 260      30.843 -28.625 -12.643  1.00  0.00           H  
ATOM   4214 1HB  ASP B 260      29.746 -28.802 -10.436  1.00  0.00           H  
ATOM   4215 2HB  ASP B 260      31.296 -29.385  -9.845  1.00  0.00           H  
ATOM   4216  N   LYS B 261      33.288 -30.358 -11.499  1.00  0.00           N  
ATOM   4217  CA  LYS B 261      34.729 -30.551 -11.615  1.00  0.00           C  
ATOM   4218  C   LYS B 261      35.139 -30.802 -13.061  1.00  0.00           C  
ATOM   4219  O   LYS B 261      36.141 -30.255 -13.532  1.00  0.00           O  
ATOM   4220  CB  LYS B 261      35.187 -31.712 -10.730  1.00  0.00           C  
ATOM   4221  CG  LYS B 261      35.168 -31.411  -9.237  1.00  0.00           C  
ATOM   4222  CD  LYS B 261      35.214 -32.690  -8.415  1.00  0.00           C  
ATOM   4223  CE  LYS B 261      36.497 -33.467  -8.668  1.00  0.00           C  
ATOM   4224  NZ  LYS B 261      36.527 -34.753  -7.919  1.00  0.00           N  
ATOM   4225  H   LYS B 261      32.895 -30.926 -10.986  1.00  0.00           H  
ATOM   4226  HA  LYS B 261      35.184 -29.749 -11.313  1.00  0.00           H  
ATOM   4227 1HB  LYS B 261      34.546 -32.577 -10.905  1.00  0.00           H  
ATOM   4228 2HB  LYS B 261      36.203 -31.998 -11.001  1.00  0.00           H  
ATOM   4229 1HG  LYS B 261      36.029 -30.793  -8.980  1.00  0.00           H  
ATOM   4230 2HG  LYS B 261      34.262 -30.861  -8.989  1.00  0.00           H  
ATOM   4231 1HD  LYS B 261      35.151 -32.444  -7.354  1.00  0.00           H  
ATOM   4232 2HD  LYS B 261      34.362 -33.320  -8.675  1.00  0.00           H  
ATOM   4233 1HE  LYS B 261      36.590 -33.679  -9.732  1.00  0.00           H  
ATOM   4234 2HE  LYS B 261      37.353 -32.865  -8.364  1.00  0.00           H  
ATOM   4235 1HZ  LYS B 261      37.392 -35.236  -8.113  1.00  0.00           H  
ATOM   4236 2HZ  LYS B 261      36.460 -34.567  -6.928  1.00  0.00           H  
ATOM   4237 3HZ  LYS B 261      35.748 -35.328  -8.207  1.00  0.00           H  
ATOM   4238  N   ALA B 262      34.382 -31.637 -13.777  1.00  0.00           N  
ATOM   4239  CA  ALA B 262      34.697 -31.890 -15.179  1.00  0.00           C  
ATOM   4240  C   ALA B 262      34.599 -30.610 -15.998  1.00  0.00           C  
ATOM   4241  O   ALA B 262      35.487 -30.311 -16.807  1.00  0.00           O  
ATOM   4242  CB  ALA B 262      33.762 -32.960 -15.744  1.00  0.00           C  
ATOM   4243  H   ALA B 262      33.693 -32.059 -13.481  1.00  0.00           H  
ATOM   4244  HA  ALA B 262      35.605 -32.225 -15.240  1.00  0.00           H  
ATOM   4245 1HB  ALA B 262      33.994 -33.122 -16.671  1.00  0.00           H  
ATOM   4246 2HB  ALA B 262      33.867 -33.774 -15.229  1.00  0.00           H  
ATOM   4247 3HB  ALA B 262      32.848 -32.644 -15.683  1.00  0.00           H  
ATOM   4248  N   ALA B 263      33.528 -29.840 -15.799  1.00  0.00           N  
ATOM   4249  CA  ALA B 263      33.401 -28.563 -16.493  1.00  0.00           C  
ATOM   4250  C   ALA B 263      34.512 -27.609 -16.086  1.00  0.00           C  
ATOM   4251  O   ALA B 263      35.051 -26.875 -16.924  1.00  0.00           O  
ATOM   4252  CB  ALA B 263      32.033 -27.944 -16.205  1.00  0.00           C  
ATOM   4253  H   ALA B 263      32.873 -30.032 -15.277  1.00  0.00           H  
ATOM   4254  HA  ALA B 263      33.466 -28.719 -17.450  1.00  0.00           H  
ATOM   4255 1HB  ALA B 263      31.953 -27.112 -16.698  1.00  0.00           H  
ATOM   4256 2HB  ALA B 263      31.340 -28.563 -16.486  1.00  0.00           H  
ATOM   4257 3HB  ALA B 263      31.957 -27.773 -15.255  1.00  0.00           H  
ATOM   4258  N   ASP B 264      34.877 -27.609 -14.802  1.00  0.00           N  
ATOM   4259  CA  ASP B 264      35.915 -26.697 -14.336  1.00  0.00           C  
ATOM   4260  C   ASP B 264      37.261 -26.989 -14.991  1.00  0.00           C  
ATOM   4261  O   ASP B 264      38.045 -26.063 -15.235  1.00  0.00           O  
ATOM   4262  CB  ASP B 264      36.056 -26.783 -12.814  1.00  0.00           C  
ATOM   4263  CG  ASP B 264      36.931 -25.679 -12.236  1.00  0.00           C  
ATOM   4264  OD1 ASP B 264      36.596 -24.531 -12.409  1.00  0.00           O  
ATOM   4265  OD2 ASP B 264      37.925 -25.994 -11.627  1.00  0.00           O  
ATOM   4266  H   ASP B 264      34.545 -28.118 -14.195  1.00  0.00           H  
ATOM   4267  HA  ASP B 264      35.653 -25.796 -14.580  1.00  0.00           H  
ATOM   4268 1HB  ASP B 264      35.069 -26.724 -12.354  1.00  0.00           H  
ATOM   4269 2HB  ASP B 264      36.486 -27.748 -12.543  1.00  0.00           H  
ATOM   4270  N   LYS B 265      37.559 -28.262 -15.272  1.00  0.00           N  
ATOM   4271  CA  LYS B 265      38.819 -28.532 -15.955  1.00  0.00           C  
ATOM   4272  C   LYS B 265      38.765 -28.040 -17.397  1.00  0.00           C  
ATOM   4273  O   LYS B 265      39.755 -27.478 -17.886  1.00  0.00           O  
ATOM   4274  CB  LYS B 265      39.145 -30.026 -15.917  1.00  0.00           C  
ATOM   4275  CG  LYS B 265      39.526 -30.551 -14.539  1.00  0.00           C  
ATOM   4276  CD  LYS B 265      39.805 -32.046 -14.576  1.00  0.00           C  
ATOM   4277  CE  LYS B 265      40.200 -32.570 -13.203  1.00  0.00           C  
ATOM   4278  NZ  LYS B 265      40.459 -34.035 -13.220  1.00  0.00           N  
ATOM   4279  H   LYS B 265      37.076 -28.948 -15.087  1.00  0.00           H  
ATOM   4280  HA  LYS B 265      39.536 -28.051 -15.511  1.00  0.00           H  
ATOM   4281 1HB  LYS B 265      38.283 -30.595 -16.265  1.00  0.00           H  
ATOM   4282 2HB  LYS B 265      39.972 -30.236 -16.595  1.00  0.00           H  
ATOM   4283 1HG  LYS B 265      40.418 -30.032 -14.185  1.00  0.00           H  
ATOM   4284 2HG  LYS B 265      38.714 -30.359 -13.839  1.00  0.00           H  
ATOM   4285 1HD  LYS B 265      38.913 -32.575 -14.915  1.00  0.00           H  
ATOM   4286 2HD  LYS B 265      40.614 -32.248 -15.277  1.00  0.00           H  
ATOM   4287 1HE  LYS B 265      41.099 -32.059 -12.863  1.00  0.00           H  
ATOM   4288 2HE  LYS B 265      39.401 -32.364 -12.491  1.00  0.00           H  
ATOM   4289 1HZ  LYS B 265      40.717 -34.343 -12.293  1.00  0.00           H  
ATOM   4290 2HZ  LYS B 265      39.624 -34.522 -13.516  1.00  0.00           H  
ATOM   4291 3HZ  LYS B 265      41.212 -34.237 -13.862  1.00  0.00           H  
ATOM   4292  N   VAL B 266      37.627 -28.226 -18.088  1.00  0.00           N  
ATOM   4293  CA  VAL B 266      37.555 -27.841 -19.495  1.00  0.00           C  
ATOM   4294  C   VAL B 266      37.734 -26.336 -19.633  1.00  0.00           C  
ATOM   4295  O   VAL B 266      38.411 -25.866 -20.552  1.00  0.00           O  
ATOM   4296  CB  VAL B 266      36.203 -28.259 -20.105  1.00  0.00           C  
ATOM   4297  CG1 VAL B 266      36.042 -27.670 -21.498  1.00  0.00           C  
ATOM   4298  CG2 VAL B 266      36.100 -29.776 -20.145  1.00  0.00           C  
ATOM   4299  H   VAL B 266      36.904 -28.564 -17.769  1.00  0.00           H  
ATOM   4300  HA  VAL B 266      38.278 -28.294 -19.957  1.00  0.00           H  
ATOM   4301  HB  VAL B 266      35.398 -27.855 -19.490  1.00  0.00           H  
ATOM   4302 1HG1 VAL B 266      35.081 -27.975 -21.914  1.00  0.00           H  
ATOM   4303 2HG1 VAL B 266      36.083 -26.582 -21.440  1.00  0.00           H  
ATOM   4304 3HG1 VAL B 266      36.845 -28.030 -22.141  1.00  0.00           H  
ATOM   4305 1HG2 VAL B 266      35.142 -30.064 -20.576  1.00  0.00           H  
ATOM   4306 2HG2 VAL B 266      36.909 -30.179 -20.755  1.00  0.00           H  
ATOM   4307 3HG2 VAL B 266      36.176 -30.173 -19.133  1.00  0.00           H  
ATOM   4308  N   ARG B 267      37.149 -25.553 -18.720  1.00  0.00           N  
ATOM   4309  CA  ARG B 267      37.277 -24.097 -18.777  1.00  0.00           C  
ATOM   4310  C   ARG B 267      38.731 -23.630 -18.774  1.00  0.00           C  
ATOM   4311  O   ARG B 267      39.067 -22.697 -19.514  1.00  0.00           O  
ATOM   4312  CB  ARG B 267      36.551 -23.460 -17.601  1.00  0.00           C  
ATOM   4313  CG  ARG B 267      35.034 -23.459 -17.710  1.00  0.00           C  
ATOM   4314  CD  ARG B 267      34.414 -22.535 -16.726  1.00  0.00           C  
ATOM   4315  NE  ARG B 267      34.582 -23.004 -15.361  1.00  0.00           N  
ATOM   4316  CZ  ARG B 267      33.698 -23.782 -14.705  1.00  0.00           C  
ATOM   4317  NH1 ARG B 267      32.593 -24.168 -15.302  1.00  0.00           N  
ATOM   4318  NH2 ARG B 267      33.944 -24.157 -13.461  1.00  0.00           N  
ATOM   4319  H   ARG B 267      36.676 -25.842 -18.062  1.00  0.00           H  
ATOM   4320  HA  ARG B 267      36.876 -23.778 -19.600  1.00  0.00           H  
ATOM   4321 1HB  ARG B 267      36.815 -23.984 -16.684  1.00  0.00           H  
ATOM   4322 2HB  ARG B 267      36.874 -22.425 -17.492  1.00  0.00           H  
ATOM   4323 1HG  ARG B 267      34.742 -23.141 -18.711  1.00  0.00           H  
ATOM   4324 2HG  ARG B 267      34.655 -24.464 -17.523  1.00  0.00           H  
ATOM   4325 1HD  ARG B 267      34.877 -21.552 -16.808  1.00  0.00           H  
ATOM   4326 2HD  ARG B 267      33.347 -22.451 -16.929  1.00  0.00           H  
ATOM   4327  HE  ARG B 267      35.421 -22.728 -14.868  1.00  0.00           H  
ATOM   4328 1HH1 ARG B 267      32.405 -23.882 -16.252  1.00  0.00           H  
ATOM   4329 2HH1 ARG B 267      31.931 -24.751 -14.810  1.00  0.00           H  
ATOM   4330 1HH2 ARG B 267      34.794 -23.860 -13.002  1.00  0.00           H  
ATOM   4331 2HH2 ARG B 267      33.282 -24.739 -12.970  1.00  0.00           H  
ATOM   4332  N   ARG B 268      39.596 -24.271 -17.985  1.00  0.00           N  
ATOM   4333  CA  ARG B 268      41.014 -23.945 -17.929  1.00  0.00           C  
ATOM   4334  C   ARG B 268      41.798 -24.444 -19.135  1.00  0.00           C  
ATOM   4335  O   ARG B 268      42.730 -23.761 -19.568  1.00  0.00           O  
ATOM   4336  CB  ARG B 268      41.631 -24.528 -16.666  1.00  0.00           C  
ATOM   4337  CG  ARG B 268      41.273 -23.796 -15.383  1.00  0.00           C  
ATOM   4338  CD  ARG B 268      42.155 -24.198 -14.257  1.00  0.00           C  
ATOM   4339  NE  ARG B 268      41.938 -25.582 -13.866  1.00  0.00           N  
ATOM   4340  CZ  ARG B 268      41.006 -25.990 -12.983  1.00  0.00           C  
ATOM   4341  NH1 ARG B 268      40.214 -25.111 -12.410  1.00  0.00           N  
ATOM   4342  NH2 ARG B 268      40.888 -27.274 -12.693  1.00  0.00           N  
ATOM   4343  H   ARG B 268      39.376 -24.914 -17.458  1.00  0.00           H  
ATOM   4344  HA  ARG B 268      41.125 -22.981 -17.904  1.00  0.00           H  
ATOM   4345 1HB  ARG B 268      41.316 -25.565 -16.553  1.00  0.00           H  
ATOM   4346 2HB  ARG B 268      42.717 -24.524 -16.757  1.00  0.00           H  
ATOM   4347 1HG  ARG B 268      41.379 -22.722 -15.534  1.00  0.00           H  
ATOM   4348 2HG  ARG B 268      40.242 -24.024 -15.109  1.00  0.00           H  
ATOM   4349 1HD  ARG B 268      43.197 -24.088 -14.554  1.00  0.00           H  
ATOM   4350 2HD  ARG B 268      41.955 -23.565 -13.394  1.00  0.00           H  
ATOM   4351  HE  ARG B 268      42.529 -26.287 -14.286  1.00  0.00           H  
ATOM   4352 1HH1 ARG B 268      40.304 -24.130 -12.631  1.00  0.00           H  
ATOM   4353 2HH1 ARG B 268      39.515 -25.418 -11.748  1.00  0.00           H  
ATOM   4354 1HH2 ARG B 268      41.497 -27.950 -13.134  1.00  0.00           H  
ATOM   4355 2HH2 ARG B 268      40.190 -27.580 -12.032  1.00  0.00           H  
ATOM   4356  N   GLU B 269      41.438 -25.602 -19.696  1.00  0.00           N  
ATOM   4357  CA  GLU B 269      42.127 -26.141 -20.864  1.00  0.00           C  
ATOM   4358  C   GLU B 269      41.883 -25.308 -22.119  1.00  0.00           C  
ATOM   4359  O   GLU B 269      42.818 -25.099 -22.899  1.00  0.00           O  
ATOM   4360  CB  GLU B 269      41.686 -27.585 -21.113  1.00  0.00           C  
ATOM   4361  CG  GLU B 269      42.207 -28.587 -20.093  1.00  0.00           C  
ATOM   4362  CD  GLU B 269      43.699 -28.763 -20.155  1.00  0.00           C  
ATOM   4363  OE1 GLU B 269      44.205 -29.009 -21.223  1.00  0.00           O  
ATOM   4364  OE2 GLU B 269      44.333 -28.652 -19.132  1.00  0.00           O  
ATOM   4365  H   GLU B 269      40.793 -26.096 -19.412  1.00  0.00           H  
ATOM   4366  HA  GLU B 269      43.083 -26.145 -20.701  1.00  0.00           H  
ATOM   4367 1HB  GLU B 269      40.597 -27.639 -21.109  1.00  0.00           H  
ATOM   4368 2HB  GLU B 269      42.026 -27.904 -22.099  1.00  0.00           H  
ATOM   4369 1HG  GLU B 269      41.934 -28.248 -19.094  1.00  0.00           H  
ATOM   4370 2HG  GLU B 269      41.725 -29.549 -20.264  1.00  0.00           H  
ATOM   4371  N   GLN B 270      40.664 -24.832 -22.337  1.00  0.00           N  
ATOM   4372  CA  GLN B 270      40.389 -23.990 -23.496  1.00  0.00           C  
ATOM   4373  C   GLN B 270      39.491 -22.836 -23.064  1.00  0.00           C  
ATOM   4374  O   GLN B 270      38.287 -22.829 -23.347  1.00  0.00           O  
ATOM   4375  CB  GLN B 270      39.728 -24.795 -24.619  1.00  0.00           C  
ATOM   4376  CG  GLN B 270      40.658 -25.776 -25.312  1.00  0.00           C  
ATOM   4377  CD  GLN B 270      41.675 -25.083 -26.198  1.00  0.00           C  
ATOM   4378  OE1 GLN B 270      41.465 -24.929 -27.405  1.00  0.00           O  
ATOM   4379  NE2 GLN B 270      42.785 -24.660 -25.605  1.00  0.00           N  
ATOM   4380  H   GLN B 270      39.983 -24.979 -21.834  1.00  0.00           H  
ATOM   4381  HA  GLN B 270      41.213 -23.618 -23.844  1.00  0.00           H  
ATOM   4382 1HB  GLN B 270      38.885 -25.357 -24.216  1.00  0.00           H  
ATOM   4383 2HB  GLN B 270      39.336 -24.113 -25.373  1.00  0.00           H  
ATOM   4384 1HG  GLN B 270      41.196 -26.347 -24.555  1.00  0.00           H  
ATOM   4385 2HG  GLN B 270      40.064 -26.447 -25.933  1.00  0.00           H  
ATOM   4386 1HE2 GLN B 270      43.492 -24.195 -26.139  1.00  0.00           H  
ATOM   4387 2HE2 GLN B 270      42.915 -24.805 -24.624  1.00  0.00           H  
ATOM   4388  N   PRO B 271      40.042 -21.839 -22.376  1.00  0.00           N  
ATOM   4389  CA  PRO B 271      39.217 -20.708 -21.938  1.00  0.00           C  
ATOM   4390  C   PRO B 271      38.776 -19.904 -23.146  1.00  0.00           C  
ATOM   4391  O   PRO B 271      39.505 -19.803 -24.136  1.00  0.00           O  
ATOM   4392  CB  PRO B 271      40.155 -19.905 -21.032  1.00  0.00           C  
ATOM   4393  CG  PRO B 271      41.520 -20.253 -21.520  1.00  0.00           C  
ATOM   4394  CD  PRO B 271      41.425 -21.707 -21.897  1.00  0.00           C  
ATOM   4395  HA  PRO B 271      38.448 -20.990 -21.418  1.00  0.00           H  
ATOM   4396 1HB  PRO B 271      39.994 -20.186 -19.980  1.00  0.00           H  
ATOM   4397 2HB  PRO B 271      41.202 -20.142 -21.271  1.00  0.00           H  
ATOM   4398 1HG  PRO B 271      42.264 -20.068 -20.730  1.00  0.00           H  
ATOM   4399 2HG  PRO B 271      41.575 -21.325 -21.764  1.00  0.00           H  
ATOM   4400 1HD  PRO B 271      41.619 -22.330 -21.011  1.00  0.00           H  
ATOM   4401 2HD  PRO B 271      40.425 -21.916 -22.306  1.00  0.00           H  
ATOM   4402  N   GLY B 272      37.576 -19.335 -23.071  1.00  0.00           N  
ATOM   4403  CA  GLY B 272      37.067 -18.500 -24.141  1.00  0.00           C  
ATOM   4404  C   GLY B 272      36.495 -19.280 -25.296  1.00  0.00           C  
ATOM   4405  O   GLY B 272      36.022 -18.682 -26.270  1.00  0.00           O  
ATOM   4406  H   GLY B 272      37.037 -19.422 -22.404  1.00  0.00           H  
ATOM   4407 1HA  GLY B 272      37.788 -17.946 -24.478  1.00  0.00           H  
ATOM   4408 2HA  GLY B 272      36.727 -19.128 -24.963  1.00  0.00           H  
ATOM   4409  N   SER B 273      36.507 -20.598 -25.206  1.00  0.00           N  
ATOM   4410  CA  SER B 273      36.010 -21.519 -26.210  1.00  0.00           C  
ATOM   4411  C   SER B 273      34.499 -21.615 -26.101  1.00  0.00           C  
ATOM   4412  O   SER B 273      33.909 -21.279 -25.068  1.00  0.00           O  
ATOM   4413  CB  SER B 273      36.640 -22.888 -26.037  1.00  0.00           C  
ATOM   4414  OG  SER B 273      36.257 -23.465 -24.819  1.00  0.00           O  
ATOM   4415  H   SER B 273      36.821 -21.011 -24.521  1.00  0.00           H  
ATOM   4416  HA  SER B 273      36.227 -21.209 -27.103  1.00  0.00           H  
ATOM   4417 1HB  SER B 273      37.725 -22.796 -26.075  1.00  0.00           H  
ATOM   4418 2HB  SER B 273      36.379 -23.287 -25.058  1.00  0.00           H  
ATOM   4419  HG  SER B 273      37.029 -23.416 -24.249  1.00  0.00           H  
ATOM   4420  N   GLU B 274      33.874 -22.197 -27.127  1.00  0.00           N  
ATOM   4421  CA  GLU B 274      32.452 -22.502 -26.995  1.00  0.00           C  
ATOM   4422  C   GLU B 274      32.230 -23.463 -25.839  1.00  0.00           C  
ATOM   4423  O   GLU B 274      31.235 -23.371 -25.110  1.00  0.00           O  
ATOM   4424  CB  GLU B 274      31.903 -23.103 -28.291  1.00  0.00           C  
ATOM   4425  CG  GLU B 274      31.861 -22.136 -29.465  1.00  0.00           C  
ATOM   4426  CD  GLU B 274      31.446 -22.794 -30.751  1.00  0.00           C  
ATOM   4427  OE1 GLU B 274      31.320 -23.995 -30.768  1.00  0.00           O  
ATOM   4428  OE2 GLU B 274      31.255 -22.095 -31.718  1.00  0.00           O  
ATOM   4429  H   GLU B 274      34.234 -22.416 -27.877  1.00  0.00           H  
ATOM   4430  HA  GLU B 274      31.999 -21.657 -26.849  1.00  0.00           H  
ATOM   4431 1HB  GLU B 274      32.514 -23.958 -28.583  1.00  0.00           H  
ATOM   4432 2HB  GLU B 274      30.890 -23.468 -28.122  1.00  0.00           H  
ATOM   4433 1HG  GLU B 274      31.158 -21.335 -29.237  1.00  0.00           H  
ATOM   4434 2HG  GLU B 274      32.847 -21.691 -29.591  1.00  0.00           H  
ATOM   4435  N   LEU B 275      33.159 -24.405 -25.674  1.00  0.00           N  
ATOM   4436  CA  LEU B 275      33.097 -25.369 -24.586  1.00  0.00           C  
ATOM   4437  C   LEU B 275      33.204 -24.702 -23.225  1.00  0.00           C  
ATOM   4438  O   LEU B 275      32.519 -25.130 -22.290  1.00  0.00           O  
ATOM   4439  CB  LEU B 275      34.220 -26.403 -24.738  1.00  0.00           C  
ATOM   4440  CG  LEU B 275      34.125 -27.311 -25.971  1.00  0.00           C  
ATOM   4441  CD1 LEU B 275      35.374 -28.177 -26.061  1.00  0.00           C  
ATOM   4442  CD2 LEU B 275      32.872 -28.168 -25.875  1.00  0.00           C  
ATOM   4443  H   LEU B 275      33.842 -24.508 -26.185  1.00  0.00           H  
ATOM   4444  HA  LEU B 275      32.243 -25.831 -24.597  1.00  0.00           H  
ATOM   4445 1HB  LEU B 275      35.172 -25.878 -24.786  1.00  0.00           H  
ATOM   4446 2HB  LEU B 275      34.225 -27.042 -23.855  1.00  0.00           H  
ATOM   4447  HG  LEU B 275      34.078 -26.698 -26.871  1.00  0.00           H  
ATOM   4448 1HD1 LEU B 275      35.307 -28.822 -26.938  1.00  0.00           H  
ATOM   4449 2HD1 LEU B 275      36.254 -27.539 -26.148  1.00  0.00           H  
ATOM   4450 3HD1 LEU B 275      35.457 -28.790 -25.165  1.00  0.00           H  
ATOM   4451 1HD2 LEU B 275      32.804 -28.813 -26.752  1.00  0.00           H  
ATOM   4452 2HD2 LEU B 275      32.918 -28.782 -24.976  1.00  0.00           H  
ATOM   4453 3HD2 LEU B 275      31.993 -27.524 -25.830  1.00  0.00           H  
ATOM   4454  N   ALA B 276      34.022 -23.653 -23.094  1.00  0.00           N  
ATOM   4455  CA  ALA B 276      34.125 -22.955 -21.817  1.00  0.00           C  
ATOM   4456  C   ALA B 276      32.783 -22.378 -21.390  1.00  0.00           C  
ATOM   4457  O   ALA B 276      32.434 -22.426 -20.204  1.00  0.00           O  
ATOM   4458  CB  ALA B 276      35.172 -21.845 -21.904  1.00  0.00           C  
ATOM   4459  H   ALA B 276      34.520 -23.333 -23.719  1.00  0.00           H  
ATOM   4460  HA  ALA B 276      34.414 -23.585 -21.138  1.00  0.00           H  
ATOM   4461 1HB  ALA B 276      35.189 -21.359 -21.066  1.00  0.00           H  
ATOM   4462 2HB  ALA B 276      36.040 -22.244 -22.076  1.00  0.00           H  
ATOM   4463 3HB  ALA B 276      34.935 -21.246 -22.629  1.00  0.00           H  
ATOM   4464  N   VAL B 277      32.019 -21.826 -22.334  1.00  0.00           N  
ATOM   4465  CA  VAL B 277      30.687 -21.322 -22.018  1.00  0.00           C  
ATOM   4466  C   VAL B 277      29.762 -22.471 -21.631  1.00  0.00           C  
ATOM   4467  O   VAL B 277      29.007 -22.374 -20.656  1.00  0.00           O  
ATOM   4468  CB  VAL B 277      30.095 -20.568 -23.223  1.00  0.00           C  
ATOM   4469  CG1 VAL B 277      28.639 -20.210 -22.965  1.00  0.00           C  
ATOM   4470  CG2 VAL B 277      30.916 -19.318 -23.505  1.00  0.00           C  
ATOM   4471  H   VAL B 277      32.249 -21.732 -23.157  1.00  0.00           H  
ATOM   4472  HA  VAL B 277      30.747 -20.724 -21.255  1.00  0.00           H  
ATOM   4473  HB  VAL B 277      30.116 -21.221 -24.095  1.00  0.00           H  
ATOM   4474 1HG1 VAL B 277      28.237 -19.677 -23.828  1.00  0.00           H  
ATOM   4475 2HG1 VAL B 277      28.064 -21.121 -22.802  1.00  0.00           H  
ATOM   4476 3HG1 VAL B 277      28.572 -19.574 -22.083  1.00  0.00           H  
ATOM   4477 1HG2 VAL B 277      30.493 -18.790 -24.359  1.00  0.00           H  
ATOM   4478 2HG2 VAL B 277      30.900 -18.667 -22.631  1.00  0.00           H  
ATOM   4479 3HG2 VAL B 277      31.945 -19.601 -23.728  1.00  0.00           H  
ATOM   4480  N   VAL B 278      29.800 -23.569 -22.388  1.00  0.00           N  
ATOM   4481  CA  VAL B 278      28.979 -24.728 -22.048  1.00  0.00           C  
ATOM   4482  C   VAL B 278      29.372 -25.253 -20.675  1.00  0.00           C  
ATOM   4483  O   VAL B 278      28.518 -25.617 -19.857  1.00  0.00           O  
ATOM   4484  CB  VAL B 278      29.149 -25.844 -23.096  1.00  0.00           C  
ATOM   4485  CG1 VAL B 278      28.444 -27.113 -22.641  1.00  0.00           C  
ATOM   4486  CG2 VAL B 278      28.607 -25.378 -24.439  1.00  0.00           C  
ATOM   4487  H   VAL B 278      30.285 -23.667 -23.089  1.00  0.00           H  
ATOM   4488  HA  VAL B 278      28.050 -24.455 -22.018  1.00  0.00           H  
ATOM   4489  HB  VAL B 278      30.208 -26.081 -23.193  1.00  0.00           H  
ATOM   4490 1HG1 VAL B 278      28.575 -27.891 -23.394  1.00  0.00           H  
ATOM   4491 2HG1 VAL B 278      28.872 -27.448 -21.697  1.00  0.00           H  
ATOM   4492 3HG1 VAL B 278      27.381 -26.912 -22.509  1.00  0.00           H  
ATOM   4493 1HG2 VAL B 278      28.731 -26.172 -25.176  1.00  0.00           H  
ATOM   4494 2HG2 VAL B 278      27.549 -25.136 -24.341  1.00  0.00           H  
ATOM   4495 3HG2 VAL B 278      29.154 -24.493 -24.765  1.00  0.00           H  
ATOM   4496  N   ALA B 279      30.679 -25.295 -20.404  1.00  0.00           N  
ATOM   4497  CA  ALA B 279      31.152 -25.719 -19.093  1.00  0.00           C  
ATOM   4498  C   ALA B 279      30.594 -24.827 -17.994  1.00  0.00           C  
ATOM   4499  O   ALA B 279      30.203 -25.313 -16.926  1.00  0.00           O  
ATOM   4500  CB  ALA B 279      32.681 -25.717 -19.065  1.00  0.00           C  
ATOM   4501  H   ALA B 279      31.303 -25.084 -20.957  1.00  0.00           H  
ATOM   4502  HA  ALA B 279      30.852 -26.626 -18.925  1.00  0.00           H  
ATOM   4503 1HB  ALA B 279      32.981 -25.972 -18.178  1.00  0.00           H  
ATOM   4504 2HB  ALA B 279      33.010 -26.351 -19.721  1.00  0.00           H  
ATOM   4505 3HB  ALA B 279      33.000 -24.825 -19.278  1.00  0.00           H  
ATOM   4506  N   ALA B 280      30.537 -23.516 -18.240  1.00  0.00           N  
ATOM   4507  CA  ALA B 280      29.927 -22.611 -17.272  1.00  0.00           C  
ATOM   4508  C   ALA B 280      28.458 -22.953 -17.046  1.00  0.00           C  
ATOM   4509  O   ALA B 280      27.964 -22.874 -15.915  1.00  0.00           O  
ATOM   4510  CB  ALA B 280      30.072 -21.165 -17.740  1.00  0.00           C  
ATOM   4511  H   ALA B 280      30.842 -23.133 -18.948  1.00  0.00           H  
ATOM   4512  HA  ALA B 280      30.390 -22.702 -16.425  1.00  0.00           H  
ATOM   4513 1HB  ALA B 280      29.652 -20.579 -17.089  1.00  0.00           H  
ATOM   4514 2HB  ALA B 280      31.015 -20.950 -17.816  1.00  0.00           H  
ATOM   4515 3HB  ALA B 280      29.641 -21.066 -18.603  1.00  0.00           H  
ATOM   4516  N   ILE B 281      27.741 -23.336 -18.104  1.00  0.00           N  
ATOM   4517  CA  ILE B 281      26.343 -23.720 -17.940  1.00  0.00           C  
ATOM   4518  C   ILE B 281      26.241 -25.022 -17.157  1.00  0.00           C  
ATOM   4519  O   ILE B 281      25.421 -25.158 -16.242  1.00  0.00           O  
ATOM   4520  CB  ILE B 281      25.646 -23.878 -19.303  1.00  0.00           C  
ATOM   4521  CG1 ILE B 281      25.608 -22.538 -20.043  1.00  0.00           C  
ATOM   4522  CG2 ILE B 281      24.240 -24.429 -19.121  1.00  0.00           C  
ATOM   4523  CD1 ILE B 281      25.318 -22.664 -21.521  1.00  0.00           C  
ATOM   4524  H   ILE B 281      28.038 -23.383 -18.910  1.00  0.00           H  
ATOM   4525  HA  ILE B 281      25.896 -23.024 -17.435  1.00  0.00           H  
ATOM   4526  HB  ILE B 281      26.217 -24.566 -19.926  1.00  0.00           H  
ATOM   4527 1HG1 ILE B 281      24.846 -21.899 -19.598  1.00  0.00           H  
ATOM   4528 2HG1 ILE B 281      26.567 -22.032 -19.927  1.00  0.00           H  
ATOM   4529 1HG2 ILE B 281      23.761 -24.534 -20.094  1.00  0.00           H  
ATOM   4530 2HG2 ILE B 281      24.290 -25.402 -18.635  1.00  0.00           H  
ATOM   4531 3HG2 ILE B 281      23.658 -23.744 -18.503  1.00  0.00           H  
ATOM   4532 1HD1 ILE B 281      25.308 -21.674 -21.976  1.00  0.00           H  
ATOM   4533 2HD1 ILE B 281      26.090 -23.273 -21.993  1.00  0.00           H  
ATOM   4534 3HD1 ILE B 281      24.346 -23.137 -21.661  1.00  0.00           H  
ATOM   4535  N   ILE B 282      27.067 -26.011 -17.517  1.00  0.00           N  
ATOM   4536  CA  ILE B 282      26.983 -27.316 -16.869  1.00  0.00           C  
ATOM   4537  C   ILE B 282      27.230 -27.179 -15.373  1.00  0.00           C  
ATOM   4538  O   ILE B 282      26.527 -27.784 -14.553  1.00  0.00           O  
ATOM   4539  CB  ILE B 282      27.996 -28.304 -17.474  1.00  0.00           C  
ATOM   4540  CG1 ILE B 282      27.595 -28.675 -18.904  1.00  0.00           C  
ATOM   4541  CG2 ILE B 282      28.106 -29.550 -16.609  1.00  0.00           C  
ATOM   4542  CD1 ILE B 282      28.690 -29.359 -19.689  1.00  0.00           C  
ATOM   4543  H   ILE B 282      27.674 -25.949 -18.124  1.00  0.00           H  
ATOM   4544  HA  ILE B 282      26.087 -27.665 -17.000  1.00  0.00           H  
ATOM   4545  HB  ILE B 282      28.975 -27.830 -17.534  1.00  0.00           H  
ATOM   4546 1HG1 ILE B 282      27.302 -27.774 -19.444  1.00  0.00           H  
ATOM   4547 2HG1 ILE B 282      28.453 -29.102 -19.423  1.00  0.00           H  
ATOM   4548 1HG2 ILE B 282      28.825 -30.240 -17.051  1.00  0.00           H  
ATOM   4549 2HG2 ILE B 282      28.436 -29.273 -15.609  1.00  0.00           H  
ATOM   4550 3HG2 ILE B 282      27.131 -30.037 -16.546  1.00  0.00           H  
ATOM   4551 1HD1 ILE B 282      28.330 -29.588 -20.691  1.00  0.00           H  
ATOM   4552 2HD1 ILE B 282      29.556 -28.699 -19.756  1.00  0.00           H  
ATOM   4553 3HD1 ILE B 282      28.976 -30.282 -19.187  1.00  0.00           H  
ATOM   4554  N   SER B 283      28.240 -26.394 -14.994  1.00  0.00           N  
ATOM   4555  CA  SER B 283      28.493 -26.147 -13.578  1.00  0.00           C  
ATOM   4556  C   SER B 283      27.289 -25.493 -12.916  1.00  0.00           C  
ATOM   4557  O   SER B 283      26.885 -25.885 -11.816  1.00  0.00           O  
ATOM   4558  CB  SER B 283      29.716 -25.267 -13.410  1.00  0.00           C  
ATOM   4559  OG  SER B 283      30.881 -25.946 -13.791  1.00  0.00           O  
ATOM   4560  H   SER B 283      28.786 -25.998 -15.529  1.00  0.00           H  
ATOM   4561  HA  SER B 283      28.659 -26.995 -13.135  1.00  0.00           H  
ATOM   4562 1HB  SER B 283      29.799 -24.955 -12.369  1.00  0.00           H  
ATOM   4563 2HB  SER B 283      30.612 -25.838 -13.652  1.00  0.00           H  
ATOM   4564  HG  SER B 283      31.252 -26.308 -12.985  1.00  0.00           H  
ATOM   4565  N   ALA B 284      26.700 -24.490 -13.574  1.00  0.00           N  
ATOM   4566  CA  ALA B 284      25.509 -23.845 -13.030  1.00  0.00           C  
ATOM   4567  C   ALA B 284      24.380 -24.852 -12.856  1.00  0.00           C  
ATOM   4568  O   ALA B 284      23.706 -24.877 -11.820  1.00  0.00           O  
ATOM   4569  CB  ALA B 284      25.073 -22.695 -13.940  1.00  0.00           C  
ATOM   4570  H   ALA B 284      26.967 -24.171 -14.328  1.00  0.00           H  
ATOM   4571  HA  ALA B 284      25.724 -23.473 -12.159  1.00  0.00           H  
ATOM   4572 1HB  ALA B 284      24.295 -22.263 -13.551  1.00  0.00           H  
ATOM   4573 2HB  ALA B 284      25.800 -22.060 -14.017  1.00  0.00           H  
ATOM   4574 3HB  ALA B 284      24.848 -23.052 -14.813  1.00  0.00           H  
ATOM   4575  N   VAL B 285      24.164 -25.696 -13.867  1.00  0.00           N  
ATOM   4576  CA  VAL B 285      23.100 -26.695 -13.795  1.00  0.00           C  
ATOM   4577  C   VAL B 285      23.393 -27.706 -12.693  1.00  0.00           C  
ATOM   4578  O   VAL B 285      22.502 -28.081 -11.923  1.00  0.00           O  
ATOM   4579  CB  VAL B 285      22.957 -27.430 -15.141  1.00  0.00           C  
ATOM   4580  CG1 VAL B 285      22.039 -28.634 -14.995  1.00  0.00           C  
ATOM   4581  CG2 VAL B 285      22.427 -26.473 -16.198  1.00  0.00           C  
ATOM   4582  H   VAL B 285      24.616 -25.713 -14.599  1.00  0.00           H  
ATOM   4583  HA  VAL B 285      22.267 -26.250 -13.571  1.00  0.00           H  
ATOM   4584  HB  VAL B 285      23.934 -27.805 -15.446  1.00  0.00           H  
ATOM   4585 1HG1 VAL B 285      21.949 -29.142 -15.955  1.00  0.00           H  
ATOM   4586 2HG1 VAL B 285      22.456 -29.322 -14.259  1.00  0.00           H  
ATOM   4587 3HG1 VAL B 285      21.054 -28.304 -14.666  1.00  0.00           H  
ATOM   4588 1HG2 VAL B 285      22.328 -26.999 -17.148  1.00  0.00           H  
ATOM   4589 2HG2 VAL B 285      21.453 -26.094 -15.890  1.00  0.00           H  
ATOM   4590 3HG2 VAL B 285      23.120 -25.640 -16.316  1.00  0.00           H  
ATOM   4591  N   ALA B 286      24.635 -28.185 -12.619  1.00  0.00           N  
ATOM   4592  CA  ALA B 286      24.987 -29.145 -11.579  1.00  0.00           C  
ATOM   4593  C   ALA B 286      24.774 -28.546 -10.194  1.00  0.00           C  
ATOM   4594  O   ALA B 286      24.294 -29.222  -9.277  1.00  0.00           O  
ATOM   4595  CB  ALA B 286      26.435 -29.598 -11.757  1.00  0.00           C  
ATOM   4596  H   ALA B 286      25.277 -27.974 -13.149  1.00  0.00           H  
ATOM   4597  HA  ALA B 286      24.416 -29.925 -11.663  1.00  0.00           H  
ATOM   4598 1HB  ALA B 286      26.654 -30.240 -11.062  1.00  0.00           H  
ATOM   4599 2HB  ALA B 286      26.533 -30.010 -12.628  1.00  0.00           H  
ATOM   4600 3HB  ALA B 286      27.018 -28.826 -11.687  1.00  0.00           H  
ATOM   4601  N   ARG B 287      25.115 -27.264 -10.028  1.00  0.00           N  
ATOM   4602  CA  ARG B 287      24.950 -26.621  -8.730  1.00  0.00           C  
ATOM   4603  C   ARG B 287      23.489 -26.290  -8.453  1.00  0.00           C  
ATOM   4604  O   ARG B 287      23.031 -26.424  -7.312  1.00  0.00           O  
ATOM   4605  CB  ARG B 287      25.776 -25.345  -8.657  1.00  0.00           C  
ATOM   4606  CG  ARG B 287      27.281 -25.559  -8.623  1.00  0.00           C  
ATOM   4607  CD  ARG B 287      28.020 -24.272  -8.692  1.00  0.00           C  
ATOM   4608  NE  ARG B 287      29.457 -24.476  -8.783  1.00  0.00           N  
ATOM   4609  CZ  ARG B 287      30.371 -23.487  -8.778  1.00  0.00           C  
ATOM   4610  NH1 ARG B 287      29.984 -22.234  -8.687  1.00  0.00           N  
ATOM   4611  NH2 ARG B 287      31.658 -23.777  -8.866  1.00  0.00           N  
ATOM   4612  H   ARG B 287      25.440 -26.757 -10.642  1.00  0.00           H  
ATOM   4613  HA  ARG B 287      25.252 -27.226  -8.035  1.00  0.00           H  
ATOM   4614 1HB  ARG B 287      25.551 -24.717  -9.517  1.00  0.00           H  
ATOM   4615 2HB  ARG B 287      25.502 -24.785  -7.762  1.00  0.00           H  
ATOM   4616 1HG  ARG B 287      27.556 -26.063  -7.697  1.00  0.00           H  
ATOM   4617 2HG  ARG B 287      27.580 -26.172  -9.473  1.00  0.00           H  
ATOM   4618 1HD  ARG B 287      27.698 -23.715  -9.571  1.00  0.00           H  
ATOM   4619 2HD  ARG B 287      27.815 -23.687  -7.797  1.00  0.00           H  
ATOM   4620  HE  ARG B 287      29.793 -25.427  -8.854  1.00  0.00           H  
ATOM   4621 1HH1 ARG B 287      29.001 -22.013  -8.621  1.00  0.00           H  
ATOM   4622 2HH1 ARG B 287      30.670 -21.493  -8.684  1.00  0.00           H  
ATOM   4623 1HH2 ARG B 287      31.956 -24.740  -8.936  1.00  0.00           H  
ATOM   4624 2HH2 ARG B 287      32.343 -23.036  -8.862  1.00  0.00           H  
ATOM   4625  N   MET B 288      22.739 -25.880  -9.476  1.00  0.00           N  
ATOM   4626  CA  MET B 288      21.307 -25.664  -9.317  1.00  0.00           C  
ATOM   4627  C   MET B 288      20.541 -26.954  -9.069  1.00  0.00           C  
ATOM   4628  O   MET B 288      19.488 -26.919  -8.420  1.00  0.00           O  
ATOM   4629  CB  MET B 288      20.752 -24.955 -10.551  1.00  0.00           C  
ATOM   4630  CG  MET B 288      21.153 -23.491 -10.669  1.00  0.00           C  
ATOM   4631  SD  MET B 288      20.317 -22.649 -12.028  1.00  0.00           S  
ATOM   4632  CE  MET B 288      21.032 -23.489 -13.438  1.00  0.00           C  
ATOM   4633  H   MET B 288      23.037 -25.722 -10.266  1.00  0.00           H  
ATOM   4634  HA  MET B 288      21.178 -25.073  -8.559  1.00  0.00           H  
ATOM   4635 1HB  MET B 288      21.092 -25.468 -11.449  1.00  0.00           H  
ATOM   4636 2HB  MET B 288      19.663 -25.003 -10.539  1.00  0.00           H  
ATOM   4637 1HG  MET B 288      20.914 -22.972  -9.742  1.00  0.00           H  
ATOM   4638 2HG  MET B 288      22.229 -23.421 -10.831  1.00  0.00           H  
ATOM   4639 1HE  MET B 288      20.613 -23.078 -14.357  1.00  0.00           H  
ATOM   4640 2HE  MET B 288      22.114 -23.347 -13.436  1.00  0.00           H  
ATOM   4641 3HE  MET B 288      20.806 -24.554 -13.381  1.00  0.00           H  
ATOM   4642  N   GLY B 289      21.024 -28.077  -9.584  1.00  0.00           N  
ATOM   4643  CA  GLY B 289      20.312 -29.329  -9.421  1.00  0.00           C  
ATOM   4644  C   GLY B 289      19.157 -29.511 -10.380  1.00  0.00           C  
ATOM   4645  O   GLY B 289      18.155 -30.144 -10.022  1.00  0.00           O  
ATOM   4646  H   GLY B 289      21.758 -28.137 -10.026  1.00  0.00           H  
ATOM   4647 1HA  GLY B 289      19.961 -29.376  -8.516  1.00  0.00           H  
ATOM   4648 2HA  GLY B 289      19.462 -29.355 -10.102  1.00  0.00           H  
ATOM   4649  N   VAL B 290      19.269 -28.974 -11.592  1.00  0.00           N  
ATOM   4650  CA  VAL B 290      18.169 -29.004 -12.551  1.00  0.00           C  
ATOM   4651  C   VAL B 290      18.626 -29.791 -13.772  1.00  0.00           C  
ATOM   4652  O   VAL B 290      19.776 -30.241 -13.835  1.00  0.00           O  
ATOM   4653  CB  VAL B 290      17.754 -27.579 -12.965  1.00  0.00           C  
ATOM   4654  CG1 VAL B 290      17.316 -26.778 -11.748  1.00  0.00           C  
ATOM   4655  CG2 VAL B 290      18.907 -26.890 -13.678  1.00  0.00           C  
ATOM   4656  H   VAL B 290      19.978 -28.583 -11.886  1.00  0.00           H  
ATOM   4657  HA  VAL B 290      17.405 -29.457 -12.161  1.00  0.00           H  
ATOM   4658  HB  VAL B 290      16.896 -27.641 -13.635  1.00  0.00           H  
ATOM   4659 1HG1 VAL B 290      17.026 -25.774 -12.059  1.00  0.00           H  
ATOM   4660 2HG1 VAL B 290      16.467 -27.270 -11.274  1.00  0.00           H  
ATOM   4661 3HG1 VAL B 290      18.141 -26.713 -11.039  1.00  0.00           H  
ATOM   4662 1HG2 VAL B 290      18.606 -25.884 -13.968  1.00  0.00           H  
ATOM   4663 2HG2 VAL B 290      19.767 -26.834 -13.010  1.00  0.00           H  
ATOM   4664 3HG2 VAL B 290      19.177 -27.459 -14.568  1.00  0.00           H  
ATOM   4665  N   LYS B 291      17.740 -29.960 -14.750  1.00  0.00           N  
ATOM   4666  CA  LYS B 291      18.013 -30.808 -15.900  1.00  0.00           C  
ATOM   4667  C   LYS B 291      18.666 -30.001 -17.012  1.00  0.00           C  
ATOM   4668  O   LYS B 291      18.555 -28.773 -17.064  1.00  0.00           O  
ATOM   4669  CB  LYS B 291      16.727 -31.465 -16.404  1.00  0.00           C  
ATOM   4670  CG  LYS B 291      16.096 -32.445 -15.425  1.00  0.00           C  
ATOM   4671  CD  LYS B 291      14.827 -33.059 -15.998  1.00  0.00           C  
ATOM   4672  CE  LYS B 291      14.198 -34.043 -15.023  1.00  0.00           C  
ATOM   4673  NZ  LYS B 291      12.943 -34.634 -15.561  1.00  0.00           N  
ATOM   4674  H   LYS B 291      16.964 -29.588 -14.767  1.00  0.00           H  
ATOM   4675  HA  LYS B 291      18.618 -31.517 -15.628  1.00  0.00           H  
ATOM   4676 1HB  LYS B 291      15.989 -30.695 -16.630  1.00  0.00           H  
ATOM   4677 2HB  LYS B 291      16.933 -32.003 -17.330  1.00  0.00           H  
ATOM   4678 1HG  LYS B 291      16.805 -33.242 -15.199  1.00  0.00           H  
ATOM   4679 2HG  LYS B 291      15.851 -31.927 -14.498  1.00  0.00           H  
ATOM   4680 1HD  LYS B 291      14.108 -32.269 -16.220  1.00  0.00           H  
ATOM   4681 2HD  LYS B 291      15.063 -33.582 -16.925  1.00  0.00           H  
ATOM   4682 1HE  LYS B 291      14.902 -34.846 -14.811  1.00  0.00           H  
ATOM   4683 2HE  LYS B 291      13.971 -33.532 -14.087  1.00  0.00           H  
ATOM   4684 1HZ  LYS B 291      12.557 -35.279 -14.886  1.00  0.00           H  
ATOM   4685 2HZ  LYS B 291      12.274 -33.899 -15.744  1.00  0.00           H  
ATOM   4686 3HZ  LYS B 291      13.144 -35.127 -16.420  1.00  0.00           H  
ATOM   4687  N   MET B 292      19.342 -30.703 -17.918  1.00  0.00           N  
ATOM   4688  CA  MET B 292      19.865 -30.048 -19.103  1.00  0.00           C  
ATOM   4689  C   MET B 292      20.084 -31.063 -20.213  1.00  0.00           C  
ATOM   4690  O   MET B 292      20.155 -32.274 -19.982  1.00  0.00           O  
ATOM   4691  CB  MET B 292      21.165 -29.315 -18.777  1.00  0.00           C  
ATOM   4692  CG  MET B 292      22.344 -30.229 -18.475  1.00  0.00           C  
ATOM   4693  SD  MET B 292      23.869 -29.316 -18.164  1.00  0.00           S  
ATOM   4694  CE  MET B 292      24.084 -28.473 -19.728  1.00  0.00           C  
ATOM   4695  H   MET B 292      19.505 -31.546 -17.866  1.00  0.00           H  
ATOM   4696  HA  MET B 292      19.205 -29.407 -19.413  1.00  0.00           H  
ATOM   4697 1HB  MET B 292      21.442 -28.677 -19.615  1.00  0.00           H  
ATOM   4698 2HB  MET B 292      21.012 -28.669 -17.911  1.00  0.00           H  
ATOM   4699 1HG  MET B 292      22.119 -30.834 -17.598  1.00  0.00           H  
ATOM   4700 2HG  MET B 292      22.510 -30.899 -19.318  1.00  0.00           H  
ATOM   4701 1HE  MET B 292      24.989 -27.865 -19.693  1.00  0.00           H  
ATOM   4702 2HE  MET B 292      24.171 -29.209 -20.529  1.00  0.00           H  
ATOM   4703 3HE  MET B 292      23.223 -27.831 -19.918  1.00  0.00           H  
ATOM   4704  N   GLU B 293      20.164 -30.532 -21.426  1.00  0.00           N  
ATOM   4705  CA  GLU B 293      20.561 -31.268 -22.611  1.00  0.00           C  
ATOM   4706  C   GLU B 293      21.629 -30.458 -23.329  1.00  0.00           C  
ATOM   4707  O   GLU B 293      21.637 -29.226 -23.273  1.00  0.00           O  
ATOM   4708  CB  GLU B 293      19.365 -31.524 -23.531  1.00  0.00           C  
ATOM   4709  CG  GLU B 293      18.177 -32.188 -22.849  1.00  0.00           C  
ATOM   4710  CD  GLU B 293      17.042 -32.469 -23.793  1.00  0.00           C  
ATOM   4711  OE1 GLU B 293      17.205 -32.252 -24.970  1.00  0.00           O  
ATOM   4712  OE2 GLU B 293      16.009 -32.900 -23.337  1.00  0.00           O  
ATOM   4713  H   GLU B 293      19.983 -29.708 -21.592  1.00  0.00           H  
ATOM   4714  HA  GLU B 293      20.920 -32.134 -22.367  1.00  0.00           H  
ATOM   4715 1HB  GLU B 293      19.022 -30.579 -23.954  1.00  0.00           H  
ATOM   4716 2HB  GLU B 293      19.673 -32.160 -24.360  1.00  0.00           H  
ATOM   4717 1HG  GLU B 293      18.506 -33.127 -22.404  1.00  0.00           H  
ATOM   4718 2HG  GLU B 293      17.825 -31.542 -22.046  1.00  0.00           H  
ATOM   4719  N   LEU B 294      22.534 -31.162 -23.997  1.00  0.00           N  
ATOM   4720  CA  LEU B 294      23.645 -30.538 -24.707  1.00  0.00           C  
ATOM   4721  C   LEU B 294      23.637 -31.079 -26.126  1.00  0.00           C  
ATOM   4722  O   LEU B 294      23.749 -32.292 -26.326  1.00  0.00           O  
ATOM   4723  CB  LEU B 294      24.984 -30.839 -24.023  1.00  0.00           C  
ATOM   4724  CG  LEU B 294      26.229 -30.272 -24.718  1.00  0.00           C  
ATOM   4725  CD1 LEU B 294      26.102 -28.759 -24.833  1.00  0.00           C  
ATOM   4726  CD2 LEU B 294      27.471 -30.659 -23.930  1.00  0.00           C  
ATOM   4727  H   LEU B 294      22.527 -32.021 -24.054  1.00  0.00           H  
ATOM   4728  HA  LEU B 294      23.524 -29.576 -24.734  1.00  0.00           H  
ATOM   4729 1HB  LEU B 294      24.956 -30.434 -23.012  1.00  0.00           H  
ATOM   4730 2HB  LEU B 294      25.105 -31.920 -23.956  1.00  0.00           H  
ATOM   4731  HG  LEU B 294      26.298 -30.679 -25.728  1.00  0.00           H  
ATOM   4732 1HD1 LEU B 294      26.986 -28.357 -25.328  1.00  0.00           H  
ATOM   4733 2HD1 LEU B 294      25.216 -28.512 -25.418  1.00  0.00           H  
ATOM   4734 3HD1 LEU B 294      26.014 -28.325 -23.838  1.00  0.00           H  
ATOM   4735 1HD2 LEU B 294      28.356 -30.256 -24.425  1.00  0.00           H  
ATOM   4736 2HD2 LEU B 294      27.403 -30.251 -22.921  1.00  0.00           H  
ATOM   4737 3HD2 LEU B 294      27.546 -31.745 -23.879  1.00  0.00           H  
ATOM   4738  N   HIS B 295      23.491 -30.195 -27.106  1.00  0.00           N  
ATOM   4739  CA  HIS B 295      23.375 -30.632 -28.492  1.00  0.00           C  
ATOM   4740  C   HIS B 295      24.325 -29.818 -29.358  1.00  0.00           C  
ATOM   4741  O   HIS B 295      23.912 -28.860 -30.020  1.00  0.00           O  
ATOM   4742  CB  HIS B 295      21.938 -30.484 -29.001  1.00  0.00           C  
ATOM   4743  CG  HIS B 295      20.936 -31.272 -28.215  1.00  0.00           C  
ATOM   4744  ND1 HIS B 295      20.795 -32.637 -28.347  1.00  0.00           N  
ATOM   4745  CD2 HIS B 295      20.028 -30.887 -27.289  1.00  0.00           C  
ATOM   4746  CE1 HIS B 295      19.841 -33.058 -27.534  1.00  0.00           C  
ATOM   4747  NE2 HIS B 295      19.360 -32.016 -26.882  1.00  0.00           N  
ATOM   4748  H   HIS B 295      23.454 -29.343 -26.994  1.00  0.00           H  
ATOM   4749  HA  HIS B 295      23.630 -31.563 -28.578  1.00  0.00           H  
ATOM   4750 1HB  HIS B 295      21.647 -29.434 -28.970  1.00  0.00           H  
ATOM   4751 2HB  HIS B 295      21.885 -30.807 -30.041  1.00  0.00           H  
ATOM   4752  HD2 HIS B 295      19.857 -29.870 -26.933  1.00  0.00           H  
ATOM   4753  HE1 HIS B 295      19.509 -34.090 -27.421  1.00  0.00           H  
ATOM   4754  HE2 HIS B 295      18.621 -32.039 -26.193  1.00  0.00           H  
ATOM   4755  N   PRO B 296      25.616 -30.163 -29.358  1.00  0.00           N  
ATOM   4756  CA  PRO B 296      26.583 -29.457 -30.209  1.00  0.00           C  
ATOM   4757  C   PRO B 296      26.247 -29.731 -31.666  1.00  0.00           C  
ATOM   4758  O   PRO B 296      25.639 -30.749 -31.989  1.00  0.00           O  
ATOM   4759  CB  PRO B 296      27.932 -30.061 -29.808  1.00  0.00           C  
ATOM   4760  CG  PRO B 296      27.671 -30.694 -28.484  1.00  0.00           C  
ATOM   4761  CD  PRO B 296      26.261 -31.213 -28.589  1.00  0.00           C  
ATOM   4762  HA  PRO B 296      26.603 -28.502 -30.033  1.00  0.00           H  
ATOM   4763 1HB  PRO B 296      28.262 -30.783 -30.569  1.00  0.00           H  
ATOM   4764 2HB  PRO B 296      28.698 -29.273 -29.760  1.00  0.00           H  
ATOM   4765 1HG  PRO B 296      28.403 -31.493 -28.294  1.00  0.00           H  
ATOM   4766 2HG  PRO B 296      27.791 -29.955 -27.679  1.00  0.00           H  
ATOM   4767 1HD  PRO B 296      26.264 -32.178 -29.117  1.00  0.00           H  
ATOM   4768 2HD  PRO B 296      25.835 -31.323 -27.581  1.00  0.00           H  
ATOM   4769  N   SER B 297      26.593 -28.791 -32.533  1.00  0.00           N  
ATOM   4770  CA  SER B 297      26.565 -28.993 -33.971  1.00  0.00           C  
ATOM   4771  C   SER B 297      27.857 -28.442 -34.555  1.00  0.00           C  
ATOM   4772  O   SER B 297      28.739 -27.966 -33.833  1.00  0.00           O  
ATOM   4773  CB  SER B 297      25.364 -28.306 -34.591  1.00  0.00           C  
ATOM   4774  OG  SER B 297      25.560 -26.920 -34.663  1.00  0.00           O  
ATOM   4775  H   SER B 297      26.855 -28.004 -32.304  1.00  0.00           H  
ATOM   4776  HA  SER B 297      26.503 -29.938 -34.183  1.00  0.00           H  
ATOM   4777 1HB  SER B 297      24.476 -28.520 -33.997  1.00  0.00           H  
ATOM   4778 2HB  SER B 297      25.515 -27.228 -34.577  1.00  0.00           H  
ATOM   4779  HG  SER B 297      25.428 -26.588 -33.772  1.00  0.00           H  
ATOM   4780  N   GLY B 298      27.990 -28.546 -35.875  1.00  0.00           N  
ATOM   4781  CA  GLY B 298      29.177 -28.010 -36.513  1.00  0.00           C  
ATOM   4782  C   GLY B 298      29.049 -26.530 -36.792  1.00  0.00           C  
ATOM   4783  O   GLY B 298      29.993 -25.897 -37.275  1.00  0.00           O  
ATOM   4784  H   GLY B 298      27.421 -28.913 -36.407  1.00  0.00           H  
ATOM   4785 1HA  GLY B 298      29.327 -28.471 -37.354  1.00  0.00           H  
ATOM   4786 2HA  GLY B 298      29.021 -26.957 -36.746  1.00  0.00           H  
ATOM   4787  N   ASN B 299      27.888 -25.955 -36.472  1.00  0.00           N  
ATOM   4788  CA  ASN B 299      27.617 -24.548 -36.729  1.00  0.00           C  
ATOM   4789  C   ASN B 299      27.530 -23.756 -35.426  1.00  0.00           C  
ATOM   4790  O   ASN B 299      27.960 -22.600 -35.343  1.00  0.00           O  
ATOM   4791  CB  ASN B 299      26.342 -24.391 -37.538  1.00  0.00           C  
ATOM   4792  CG  ASN B 299      26.449 -25.003 -38.907  1.00  0.00           C  
ATOM   4793  OD1 ASN B 299      27.488 -24.897 -39.569  1.00  0.00           O  
ATOM   4794  ND2 ASN B 299      25.393 -25.640 -39.345  1.00  0.00           N  
ATOM   4795  H   ASN B 299      27.240 -26.368 -36.084  1.00  0.00           H  
ATOM   4796  HA  ASN B 299      28.343 -24.177 -37.256  1.00  0.00           H  
ATOM   4797 1HB  ASN B 299      25.514 -24.860 -37.006  1.00  0.00           H  
ATOM   4798 2HB  ASN B 299      26.106 -23.332 -37.643  1.00  0.00           H  
ATOM   4799 1HD2 ASN B 299      25.406 -26.067 -40.250  1.00  0.00           H  
ATOM   4800 2HD2 ASN B 299      24.574 -25.700 -38.776  1.00  0.00           H  
ATOM   4801  N   GLU B 300      26.974 -24.391 -34.404  1.00  0.00           N  
ATOM   4802  CA  GLU B 300      26.718 -23.768 -33.115  1.00  0.00           C  
ATOM   4803  C   GLU B 300      26.503 -24.898 -32.122  1.00  0.00           C  
ATOM   4804  O   GLU B 300      26.352 -26.060 -32.506  1.00  0.00           O  
ATOM   4805  CB  GLU B 300      25.500 -22.842 -33.166  1.00  0.00           C  
ATOM   4806  CG  GLU B 300      24.190 -23.545 -33.495  1.00  0.00           C  
ATOM   4807  CD  GLU B 300      23.044 -22.589 -33.676  1.00  0.00           C  
ATOM   4808  OE1 GLU B 300      23.283 -21.470 -34.061  1.00  0.00           O  
ATOM   4809  OE2 GLU B 300      21.927 -22.980 -33.430  1.00  0.00           O  
ATOM   4810  H   GLU B 300      26.727 -25.215 -34.434  1.00  0.00           H  
ATOM   4811  HA  GLU B 300      27.482 -23.241 -32.831  1.00  0.00           H  
ATOM   4812 1HB  GLU B 300      25.381 -22.345 -32.203  1.00  0.00           H  
ATOM   4813 2HB  GLU B 300      25.662 -22.069 -33.916  1.00  0.00           H  
ATOM   4814 1HG  GLU B 300      24.318 -24.119 -34.412  1.00  0.00           H  
ATOM   4815 2HG  GLU B 300      23.953 -24.242 -32.692  1.00  0.00           H  
ATOM   4816  N   VAL B 301      26.477 -24.557 -30.840  1.00  0.00           N  
ATOM   4817  CA  VAL B 301      26.129 -25.506 -29.790  1.00  0.00           C  
ATOM   4818  C   VAL B 301      24.820 -25.050 -29.165  1.00  0.00           C  
ATOM   4819  O   VAL B 301      24.688 -23.884 -28.771  1.00  0.00           O  
ATOM   4820  CB  VAL B 301      27.232 -25.581 -28.717  1.00  0.00           C  
ATOM   4821  CG1 VAL B 301      26.840 -26.556 -27.617  1.00  0.00           C  
ATOM   4822  CG2 VAL B 301      28.550 -25.991 -29.357  1.00  0.00           C  
ATOM   4823  H   VAL B 301      26.661 -23.769 -30.548  1.00  0.00           H  
ATOM   4824  HA  VAL B 301      25.991 -26.382 -30.181  1.00  0.00           H  
ATOM   4825  HB  VAL B 301      27.342 -24.600 -28.254  1.00  0.00           H  
ATOM   4826 1HG1 VAL B 301      27.631 -26.596 -26.867  1.00  0.00           H  
ATOM   4827 2HG1 VAL B 301      25.914 -26.223 -27.149  1.00  0.00           H  
ATOM   4828 3HG1 VAL B 301      26.696 -27.548 -28.044  1.00  0.00           H  
ATOM   4829 1HG2 VAL B 301      29.325 -26.041 -28.593  1.00  0.00           H  
ATOM   4830 2HG2 VAL B 301      28.438 -26.969 -29.825  1.00  0.00           H  
ATOM   4831 3HG2 VAL B 301      28.832 -25.257 -30.112  1.00  0.00           H  
ATOM   4832  N   LYS B 302      23.849 -25.956 -29.097  1.00  0.00           N  
ATOM   4833  CA  LYS B 302      22.558 -25.672 -28.487  1.00  0.00           C  
ATOM   4834  C   LYS B 302      22.517 -26.346 -27.121  1.00  0.00           C  
ATOM   4835  O   LYS B 302      22.797 -27.544 -27.009  1.00  0.00           O  
ATOM   4836  CB  LYS B 302      21.407 -26.158 -29.369  1.00  0.00           C  
ATOM   4837  CG  LYS B 302      20.020 -25.859 -28.816  1.00  0.00           C  
ATOM   4838  CD  LYS B 302      18.931 -26.359 -29.753  1.00  0.00           C  
ATOM   4839  CE  LYS B 302      17.545 -26.070 -29.197  1.00  0.00           C  
ATOM   4840  NZ  LYS B 302      16.470 -26.593 -30.082  1.00  0.00           N  
ATOM   4841  H   LYS B 302      23.917 -26.756 -29.406  1.00  0.00           H  
ATOM   4842  HA  LYS B 302      22.460 -24.712 -28.378  1.00  0.00           H  
ATOM   4843 1HB  LYS B 302      21.482 -25.693 -30.353  1.00  0.00           H  
ATOM   4844 2HB  LYS B 302      21.486 -27.236 -29.509  1.00  0.00           H  
ATOM   4845 1HG  LYS B 302      19.903 -26.344 -27.845  1.00  0.00           H  
ATOM   4846 2HG  LYS B 302      19.906 -24.784 -28.681  1.00  0.00           H  
ATOM   4847 1HD  LYS B 302      19.034 -25.871 -30.723  1.00  0.00           H  
ATOM   4848 2HD  LYS B 302      19.038 -27.435 -29.894  1.00  0.00           H  
ATOM   4849 1HE  LYS B 302      17.445 -26.528 -28.214  1.00  0.00           H  
ATOM   4850 2HE  LYS B 302      17.415 -24.993 -29.086  1.00  0.00           H  
ATOM   4851 1HZ  LYS B 302      15.568 -26.381 -29.679  1.00  0.00           H  
ATOM   4852 2HZ  LYS B 302      16.542 -26.160 -30.993  1.00  0.00           H  
ATOM   4853 3HZ  LYS B 302      16.568 -27.594 -30.177  1.00  0.00           H  
ATOM   4854  N   VAL B 303      22.177 -25.579 -26.091  1.00  0.00           N  
ATOM   4855  CA  VAL B 303      22.076 -26.076 -24.726  1.00  0.00           C  
ATOM   4856  C   VAL B 303      20.678 -25.766 -24.213  1.00  0.00           C  
ATOM   4857  O   VAL B 303      20.184 -24.644 -24.378  1.00  0.00           O  
ATOM   4858  CB  VAL B 303      23.131 -25.421 -23.815  1.00  0.00           C  
ATOM   4859  CG1 VAL B 303      23.146 -26.090 -22.449  1.00  0.00           C  
ATOM   4860  CG2 VAL B 303      24.502 -25.502 -24.470  1.00  0.00           C  
ATOM   4861  H   VAL B 303      21.992 -24.741 -26.161  1.00  0.00           H  
ATOM   4862  HA  VAL B 303      22.200 -27.037 -24.721  1.00  0.00           H  
ATOM   4863  HB  VAL B 303      22.864 -24.376 -23.658  1.00  0.00           H  
ATOM   4864 1HG1 VAL B 303      23.897 -25.614 -21.818  1.00  0.00           H  
ATOM   4865 2HG1 VAL B 303      22.165 -25.989 -21.984  1.00  0.00           H  
ATOM   4866 3HG1 VAL B 303      23.386 -27.147 -22.564  1.00  0.00           H  
ATOM   4867 1HG2 VAL B 303      25.243 -25.036 -23.821  1.00  0.00           H  
ATOM   4868 2HG2 VAL B 303      24.767 -26.547 -24.632  1.00  0.00           H  
ATOM   4869 3HG2 VAL B 303      24.479 -24.980 -25.427  1.00  0.00           H  
ATOM   4870  N   VAL B 304      20.039 -26.759 -23.607  1.00  0.00           N  
ATOM   4871  CA  VAL B 304      18.692 -26.621 -23.069  1.00  0.00           C  
ATOM   4872  C   VAL B 304      18.740 -27.012 -21.600  1.00  0.00           C  
ATOM   4873  O   VAL B 304      19.252 -28.085 -21.259  1.00  0.00           O  
ATOM   4874  CB  VAL B 304      17.693 -27.517 -23.826  1.00  0.00           C  
ATOM   4875  CG1 VAL B 304      16.296 -27.369 -23.243  1.00  0.00           C  
ATOM   4876  CG2 VAL B 304      17.700 -27.164 -25.306  1.00  0.00           C  
ATOM   4877  H   VAL B 304      20.373 -27.542 -23.492  1.00  0.00           H  
ATOM   4878  HA  VAL B 304      18.409 -25.695 -23.134  1.00  0.00           H  
ATOM   4879  HB  VAL B 304      17.986 -28.559 -23.699  1.00  0.00           H  
ATOM   4880 1HG1 VAL B 304      15.603 -28.009 -23.789  1.00  0.00           H  
ATOM   4881 2HG1 VAL B 304      16.308 -27.661 -22.193  1.00  0.00           H  
ATOM   4882 3HG1 VAL B 304      15.974 -26.331 -23.328  1.00  0.00           H  
ATOM   4883 1HG2 VAL B 304      16.992 -27.801 -25.835  1.00  0.00           H  
ATOM   4884 2HG2 VAL B 304      17.413 -26.120 -25.432  1.00  0.00           H  
ATOM   4885 3HG2 VAL B 304      18.700 -27.317 -25.712  1.00  0.00           H  
ATOM   4886  N   ILE B 305      18.218 -26.143 -20.739  1.00  0.00           N  
ATOM   4887  CA  ILE B 305      18.193 -26.355 -19.295  1.00  0.00           C  
ATOM   4888  C   ILE B 305      16.734 -26.388 -18.861  1.00  0.00           C  
ATOM   4889  O   ILE B 305      15.968 -25.471 -19.183  1.00  0.00           O  
ATOM   4890  CB  ILE B 305      18.952 -25.250 -18.537  1.00  0.00           C  
ATOM   4891  CG1 ILE B 305      20.375 -25.109 -19.084  1.00  0.00           C  
ATOM   4892  CG2 ILE B 305      18.978 -25.549 -17.046  1.00  0.00           C  
ATOM   4893  CD1 ILE B 305      20.483 -24.184 -20.275  1.00  0.00           C  
ATOM   4894  H   ILE B 305      17.859 -25.399 -20.975  1.00  0.00           H  
ATOM   4895  HA  ILE B 305      18.608 -27.206 -19.085  1.00  0.00           H  
ATOM   4896  HB  ILE B 305      18.457 -24.293 -18.698  1.00  0.00           H  
ATOM   4897 1HG1 ILE B 305      21.031 -24.734 -18.299  1.00  0.00           H  
ATOM   4898 2HG1 ILE B 305      20.750 -26.090 -19.380  1.00  0.00           H  
ATOM   4899 1HG2 ILE B 305      19.519 -24.759 -16.526  1.00  0.00           H  
ATOM   4900 2HG2 ILE B 305      17.958 -25.600 -16.668  1.00  0.00           H  
ATOM   4901 3HG2 ILE B 305      19.477 -26.503 -16.875  1.00  0.00           H  
ATOM   4902 1HD1 ILE B 305      21.521 -24.136 -20.605  1.00  0.00           H  
ATOM   4903 2HD1 ILE B 305      19.861 -24.562 -21.087  1.00  0.00           H  
ATOM   4904 3HD1 ILE B 305      20.147 -23.188 -19.992  1.00  0.00           H  
ATOM   4905  N   LYS B 306      16.356 -27.428 -18.123  1.00  0.00           N  
ATOM   4906  CA  LYS B 306      14.960 -27.670 -17.797  1.00  0.00           C  
ATOM   4907  C   LYS B 306      14.762 -27.727 -16.291  1.00  0.00           C  
ATOM   4908  O   LYS B 306      15.667 -28.076 -15.531  1.00  0.00           O  
ATOM   4909  CB  LYS B 306      14.474 -28.967 -18.447  1.00  0.00           C  
ATOM   4910  CG  LYS B 306      14.574 -28.987 -19.966  1.00  0.00           C  
ATOM   4911  CD  LYS B 306      14.119 -30.324 -20.531  1.00  0.00           C  
ATOM   4912  CE  LYS B 306      14.310 -30.381 -22.040  1.00  0.00           C  
ATOM   4913  NZ  LYS B 306      13.919 -31.703 -22.601  1.00  0.00           N  
ATOM   4914  H   LYS B 306      16.898 -28.010 -17.795  1.00  0.00           H  
ATOM   4915  HA  LYS B 306      14.424 -26.932 -18.128  1.00  0.00           H  
ATOM   4916 1HB  LYS B 306      13.431 -29.140 -18.177  1.00  0.00           H  
ATOM   4917 2HB  LYS B 306      14.520 -28.871 -19.532  1.00  0.00           H  
ATOM   4918 1HG  LYS B 306      15.606 -28.806 -20.265  1.00  0.00           H  
ATOM   4919 2HG  LYS B 306      14.273 -29.966 -20.337  1.00  0.00           H  
ATOM   4920 1HD  LYS B 306      13.066 -30.478 -20.302  1.00  0.00           H  
ATOM   4921 2HD  LYS B 306      14.240 -30.320 -21.615  1.00  0.00           H  
ATOM   4922 1HE  LYS B 306      15.355 -30.193 -22.283  1.00  0.00           H  
ATOM   4923 2HE  LYS B 306      14.049 -31.376 -22.402  1.00  0.00           H  
ATOM   4924 1HZ  LYS B 306      14.059 -31.699 -23.602  1.00  0.00           H  
ATOM   4925 2HZ  LYS B 306      14.486 -32.427 -22.184  1.00  0.00           H  
ATOM   4926 3HZ  LYS B 306      12.946 -31.879 -22.399  1.00  0.00           H  
ATOM   4927  N   GLY B 307      13.554 -27.359 -15.869  1.00  0.00           N  
ATOM   4928  CA  GLY B 307      13.204 -27.401 -14.466  1.00  0.00           C  
ATOM   4929  C   GLY B 307      13.689 -26.222 -13.661  1.00  0.00           C
[truncated: 152,686 more chars]
