# Supplementary material for: Reconfigurable asymmetric protein assemblies through implicit negative design
Source: Science. Author manuscript; Available in PMC 2023 Jan 27. (PMC9881579; doi:10.1126/science.abj7662)
Supplement: Data S2 [file NIHMS1843281-supplement-Data_S2.gz › without_all_supplement_resubmit_20211001/assemblies/validated/trimer_274B_DFA0_101B4.pdb]

HEADER                                            28-MAY-21   XXXX              
EXPDTA    THEORETICAL MODEL                                                     
REMARK 220                                                                      
REMARK 220 EXPERIMENTAL DETAILS                                                 
REMARK 220  EXPERIMENT TYPE                : THEORETICAL MODELLING              
REMARK 220  DATE OF DATA COLLECTION        : 28-MAY-21                          
REMARK 220                                                                      
REMARK 220 REMARK: MODEL GENERATED BY ROSETTA                                   
REMARK 220  VERSION 2021.20+release.47c4f8c                                     
ATOM      1  N   ASN A   1     -37.809 -10.176 -17.791  1.00  0.00           N  
ATOM      2  CA  ASN A   1     -37.426  -9.472 -16.572  1.00  0.00           C  
ATOM      3  C   ASN A   1     -36.840  -8.103 -16.887  1.00  0.00           C  
ATOM      4  O   ASN A   1     -36.557  -7.789 -18.045  1.00  0.00           O  
ATOM      5  CB  ASN A   1     -36.445 -10.300 -15.763  1.00  0.00           C  
ATOM      6  CG  ASN A   1     -37.048 -11.582 -15.258  1.00  0.00           C  
ATOM      7  OD1 ASN A   1     -38.274 -11.711 -15.165  1.00  0.00           O  
ATOM      8  ND2 ASN A   1     -36.209 -12.532 -14.931  1.00  0.00           N  
ATOM      9 1H   ASN A   1     -38.189 -11.071 -17.555  1.00  0.00           H  
ATOM     10 2H   ASN A   1     -38.497  -9.642 -18.282  1.00  0.00           H  
ATOM     11 3H   ASN A   1     -37.005 -10.299 -18.371  1.00  0.00           H  
ATOM     12  HA  ASN A   1     -38.317  -9.331 -15.959  1.00  0.00           H  
ATOM     13 1HB  ASN A   1     -35.575 -10.538 -16.378  1.00  0.00           H  
ATOM     14 2HB  ASN A   1     -36.093  -9.718 -14.911  1.00  0.00           H  
ATOM     15 1HD2 ASN A   1     -36.554 -13.407 -14.589  1.00  0.00           H  
ATOM     16 2HD2 ASN A   1     -35.225 -12.384 -15.022  1.00  0.00           H  
ATOM     17  N   THR A   2     -36.657  -7.286 -15.854  1.00  0.00           N  
ATOM     18  CA  THR A   2     -36.084  -5.956 -16.028  1.00  0.00           C  
ATOM     19  C   THR A   2     -34.652  -5.903 -15.511  1.00  0.00           C  
ATOM     20  O   THR A   2     -34.380  -6.265 -14.367  1.00  0.00           O  
ATOM     21  CB  THR A   2     -36.932  -4.889 -15.310  1.00  0.00           C  
ATOM     22  OG1 THR A   2     -38.260  -4.890 -15.849  1.00  0.00           O  
ATOM     23  CG2 THR A   2     -36.318  -3.510 -15.491  1.00  0.00           C  
ATOM     24  H   THR A   2     -36.922  -7.592 -14.929  1.00  0.00           H  
ATOM     25  HA  THR A   2     -36.082  -5.717 -17.091  1.00  0.00           H  
ATOM     26  HB  THR A   2     -36.986  -5.121 -14.247  1.00  0.00           H  
ATOM     27  HG1 THR A   2     -38.468  -4.017 -16.191  1.00  0.00           H  
ATOM     28 1HG2 THR A   2     -36.930  -2.769 -14.978  1.00  0.00           H  
ATOM     29 2HG2 THR A   2     -35.311  -3.502 -15.072  1.00  0.00           H  
ATOM     30 3HG2 THR A   2     -36.269  -3.268 -16.552  1.00  0.00           H  
ATOM     31  N   HIS A   3     -33.737  -5.452 -16.362  1.00  0.00           N  
ATOM     32  CA  HIS A   3     -32.337  -5.319 -15.976  1.00  0.00           C  
ATOM     33  C   HIS A   3     -31.952  -3.856 -15.802  1.00  0.00           C  
ATOM     34  O   HIS A   3     -32.173  -3.036 -16.692  1.00  0.00           O  
ATOM     35  CB  HIS A   3     -31.423  -5.974 -17.018  1.00  0.00           C  
ATOM     36  CG  HIS A   3     -31.697  -7.431 -17.227  1.00  0.00           C  
ATOM     37  ND1 HIS A   3     -30.913  -8.422 -16.674  1.00  0.00           N  
ATOM     38  CD2 HIS A   3     -32.667  -8.063 -17.928  1.00  0.00           C  
ATOM     39  CE1 HIS A   3     -31.391  -9.603 -17.027  1.00  0.00           C  
ATOM     40  NE2 HIS A   3     -32.453  -9.413 -17.787  1.00  0.00           N  
ATOM     41  H   HIS A   3     -34.016  -5.199 -17.300  1.00  0.00           H  
ATOM     42  HA  HIS A   3     -32.190  -5.833 -15.025  1.00  0.00           H  
ATOM     43 1HB  HIS A   3     -31.539  -5.463 -17.974  1.00  0.00           H  
ATOM     44 2HB  HIS A   3     -30.384  -5.862 -16.710  1.00  0.00           H  
ATOM     45  HD2 HIS A   3     -33.467  -7.592 -18.499  1.00  0.00           H  
ATOM     46  HE1 HIS A   3     -30.977 -10.569 -16.739  1.00  0.00           H  
ATOM     47  HE2 HIS A   3     -33.020 -10.138 -18.202  1.00  0.00           H  
ATOM     48  N   PHE A   4     -31.360  -3.540 -14.655  1.00  0.00           N  
ATOM     49  CA  PHE A   4     -30.758  -2.231 -14.439  1.00  0.00           C  
ATOM     50  C   PHE A   4     -29.237  -2.318 -14.424  1.00  0.00           C  
ATOM     51  O   PHE A   4     -28.661  -3.064 -13.634  1.00  0.00           O  
ATOM     52  CB  PHE A   4     -31.251  -1.627 -13.122  1.00  0.00           C  
ATOM     53  CG  PHE A   4     -32.740  -1.439 -13.063  1.00  0.00           C  
ATOM     54  CD1 PHE A   4     -33.566  -2.461 -12.617  1.00  0.00           C  
ATOM     55  CD2 PHE A   4     -33.320  -0.240 -13.453  1.00  0.00           C  
ATOM     56  CE1 PHE A   4     -34.936  -2.289 -12.562  1.00  0.00           C  
ATOM     57  CE2 PHE A   4     -34.689  -0.066 -13.398  1.00  0.00           C  
ATOM     58  CZ  PHE A   4     -35.497  -1.091 -12.952  1.00  0.00           C  
ATOM     59  H   PHE A   4     -31.316  -4.230 -13.919  1.00  0.00           H  
ATOM     60  HA  PHE A   4     -31.054  -1.574 -15.256  1.00  0.00           H  
ATOM     61 1HB  PHE A   4     -30.957  -2.270 -12.294  1.00  0.00           H  
ATOM     62 2HB  PHE A   4     -30.780  -0.657 -12.968  1.00  0.00           H  
ATOM     63  HD1 PHE A   4     -33.122  -3.407 -12.308  1.00  0.00           H  
ATOM     64  HD2 PHE A   4     -32.680   0.570 -13.805  1.00  0.00           H  
ATOM     65  HE1 PHE A   4     -35.573  -3.100 -12.210  1.00  0.00           H  
ATOM     66  HE2 PHE A   4     -35.131   0.881 -13.706  1.00  0.00           H  
ATOM     67  HZ  PHE A   4     -36.577  -0.956 -12.909  1.00  0.00           H  
ATOM     68  N   ILE A   5     -28.595  -1.559 -15.306  1.00  0.00           N  
ATOM     69  CA  ILE A   5     -27.147  -1.627 -15.461  1.00  0.00           C  
ATOM     70  C   ILE A   5     -26.494  -0.286 -15.151  1.00  0.00           C  
ATOM     71  O   ILE A   5     -26.735   0.706 -15.839  1.00  0.00           O  
ATOM     72  CB  ILE A   5     -26.768  -2.067 -16.887  1.00  0.00           C  
ATOM     73  CG1 ILE A   5     -27.491  -3.364 -17.256  1.00  0.00           C  
ATOM     74  CG2 ILE A   5     -25.261  -2.240 -17.006  1.00  0.00           C  
ATOM     75  CD1 ILE A   5     -28.796  -3.148 -17.989  1.00  0.00           C  
ATOM     76  H   ILE A   5     -29.120  -0.911 -15.876  1.00  0.00           H  
ATOM     77  HA  ILE A   5     -26.758  -2.365 -14.758  1.00  0.00           H  
ATOM     78  HB  ILE A   5     -27.094  -1.309 -17.599  1.00  0.00           H  
ATOM     79 1HG1 ILE A   5     -26.844  -3.975 -17.884  1.00  0.00           H  
ATOM     80 2HG1 ILE A   5     -27.701  -3.934 -16.351  1.00  0.00           H  
ATOM     81 1HG2 ILE A   5     -25.011  -2.552 -18.020  1.00  0.00           H  
ATOM     82 2HG2 ILE A   5     -24.767  -1.296 -16.784  1.00  0.00           H  
ATOM     83 3HG2 ILE A   5     -24.926  -3.001 -16.300  1.00  0.00           H  
ATOM     84 1HD1 ILE A   5     -29.249  -4.113 -18.217  1.00  0.00           H  
ATOM     85 2HD1 ILE A   5     -29.474  -2.567 -17.363  1.00  0.00           H  
ATOM     86 3HD1 ILE A   5     -28.607  -2.609 -18.917  1.00  0.00           H  
ATOM     87  N   VAL A   6     -25.679  -0.258 -14.103  1.00  0.00           N  
ATOM     88  CA  VAL A   6     -25.013   0.970 -13.684  1.00  0.00           C  
ATOM     89  C   VAL A   6     -23.502   0.860 -13.846  1.00  0.00           C  
ATOM     90  O   VAL A   6     -22.869  -0.024 -13.268  1.00  0.00           O  
ATOM     91  CB  VAL A   6     -25.346   1.283 -12.213  1.00  0.00           C  
ATOM     92  CG1 VAL A   6     -24.689   2.585 -11.784  1.00  0.00           C  
ATOM     93  CG2 VAL A   6     -26.855   1.353 -12.028  1.00  0.00           C  
ATOM     94  H   VAL A   6     -25.530  -1.100 -13.567  1.00  0.00           H  
ATOM     95  HA  VAL A   6     -25.364   1.787 -14.312  1.00  0.00           H  
ATOM     96  HB  VAL A   6     -24.939   0.494 -11.582  1.00  0.00           H  
ATOM     97 1HG1 VAL A   6     -24.936   2.792 -10.742  1.00  0.00           H  
ATOM     98 2HG1 VAL A   6     -23.609   2.500 -11.891  1.00  0.00           H  
ATOM     99 3HG1 VAL A   6     -25.053   3.400 -12.410  1.00  0.00           H  
ATOM    100 1HG2 VAL A   6     -27.083   1.574 -10.986  1.00  0.00           H  
ATOM    101 2HG2 VAL A   6     -27.264   2.138 -12.665  1.00  0.00           H  
ATOM    102 3HG2 VAL A   6     -27.300   0.396 -12.302  1.00  0.00           H  
ATOM    103  N   VAL A   7     -22.922   1.759 -14.633  1.00  0.00           N  
ATOM    104  CA  VAL A   7     -21.504   1.662 -14.963  1.00  0.00           C  
ATOM    105  C   VAL A   7     -20.737   2.869 -14.440  1.00  0.00           C  
ATOM    106  O   VAL A   7     -21.294   3.957 -14.307  1.00  0.00           O  
ATOM    107  CB  VAL A   7     -21.316   1.557 -16.488  1.00  0.00           C  
ATOM    108  CG1 VAL A   7     -21.956   0.282 -17.016  1.00  0.00           C  
ATOM    109  CG2 VAL A   7     -21.910   2.781 -17.168  1.00  0.00           C  
ATOM    110  H   VAL A   7     -23.467   2.522 -15.007  1.00  0.00           H  
ATOM    111  HA  VAL A   7     -21.097   0.773 -14.485  1.00  0.00           H  
ATOM    112  HB  VAL A   7     -20.251   1.498 -16.710  1.00  0.00           H  
ATOM    113 1HG1 VAL A   7     -21.813   0.224 -18.097  1.00  0.00           H  
ATOM    114 2HG1 VAL A   7     -21.491  -0.582 -16.543  1.00  0.00           H  
ATOM    115 3HG1 VAL A   7     -23.022   0.290 -16.793  1.00  0.00           H  
ATOM    116 1HG2 VAL A   7     -21.772   2.700 -18.247  1.00  0.00           H  
ATOM    117 2HG2 VAL A   7     -22.975   2.843 -16.941  1.00  0.00           H  
ATOM    118 3HG2 VAL A   7     -21.408   3.678 -16.806  1.00  0.00           H  
ATOM    119  N   HIS A   8     -19.451   2.666 -14.153  1.00  0.00           N  
ATOM    120  CA  HIS A   8     -18.535   3.762 -13.862  1.00  0.00           C  
ATOM    121  C   HIS A   8     -19.014   4.575 -12.668  1.00  0.00           C  
ATOM    122  O   HIS A   8     -18.978   5.805 -12.690  1.00  0.00           O  
ATOM    123  CB  HIS A   8     -18.381   4.677 -15.082  1.00  0.00           C  
ATOM    124  CG  HIS A   8     -17.790   3.993 -16.276  1.00  0.00           C  
ATOM    125  ND1 HIS A   8     -16.480   3.562 -16.314  1.00  0.00           N  
ATOM    126  CD2 HIS A   8     -18.329   3.667 -17.474  1.00  0.00           C  
ATOM    127  CE1 HIS A   8     -16.239   2.999 -17.486  1.00  0.00           C  
ATOM    128  NE2 HIS A   8     -17.344   3.050 -18.207  1.00  0.00           N  
ATOM    129  H   HIS A   8     -19.100   1.718 -14.140  1.00  0.00           H  
ATOM    130  HA  HIS A   8     -17.565   3.341 -13.599  1.00  0.00           H  
ATOM    131 1HB  HIS A   8     -19.357   5.074 -15.365  1.00  0.00           H  
ATOM    132 2HB  HIS A   8     -17.746   5.523 -14.824  1.00  0.00           H  
ATOM    133  HD2 HIS A   8     -19.353   3.857 -17.798  1.00  0.00           H  
ATOM    134  HE1 HIS A   8     -15.291   2.566 -17.802  1.00  0.00           H  
ATOM    135  HE2 HIS A   8     -17.454   2.695 -19.146  1.00  0.00           H  
ATOM    136  N   GLY A   9     -19.457   3.884 -11.622  1.00  0.00           N  
ATOM    137  CA  GLY A   9     -19.833   4.552 -10.381  1.00  0.00           C  
ATOM    138  C   GLY A   9     -18.976   4.073  -9.216  1.00  0.00           C  
ATOM    139  O   GLY A   9     -18.150   3.173  -9.366  1.00  0.00           O  
ATOM    140  H   GLY A   9     -19.546   2.882 -11.700  1.00  0.00           H  
ATOM    141 1HA  GLY A   9     -19.721   5.630 -10.500  1.00  0.00           H  
ATOM    142 2HA  GLY A   9     -20.883   4.359 -10.169  1.00  0.00           H  
ATOM    143  N   SER A  10     -19.188   4.680  -8.048  1.00  0.00           N  
ATOM    144  CA  SER A  10     -18.478   4.308  -6.831  1.00  0.00           C  
ATOM    145  C   SER A  10     -19.156   3.132  -6.137  1.00  0.00           C  
ATOM    146  O   SER A  10     -20.300   2.799  -6.446  1.00  0.00           O  
ATOM    147  CB  SER A  10     -18.406   5.491  -5.886  1.00  0.00           C  
ATOM    148  OG  SER A  10     -19.677   5.825  -5.400  1.00  0.00           O  
ATOM    149  H   SER A  10     -19.870   5.426  -8.004  1.00  0.00           H  
ATOM    150  HA  SER A  10     -17.464   4.008  -7.099  1.00  0.00           H  
ATOM    151 1HB  SER A  10     -17.746   5.252  -5.053  1.00  0.00           H  
ATOM    152 2HB  SER A  10     -17.977   6.346  -6.407  1.00  0.00           H  
ATOM    153  HG  SER A  10     -19.735   6.782  -5.447  1.00  0.00           H  
ATOM    154  N   GLU A  11     -18.454   2.514  -5.189  1.00  0.00           N  
ATOM    155  CA  GLU A  11     -19.036   1.449  -4.380  1.00  0.00           C  
ATOM    156  C   GLU A  11     -20.191   1.970  -3.534  1.00  0.00           C  
ATOM    157  O   GLU A  11     -21.208   1.292  -3.384  1.00  0.00           O  
ATOM    158  CB  GLU A  11     -17.971   0.822  -3.477  1.00  0.00           C  
ATOM    159  CG  GLU A  11     -18.508  -0.206  -2.491  1.00  0.00           C  
ATOM    160  CD  GLU A  11     -19.122  -1.398  -3.168  1.00  0.00           C  
ATOM    161  OE1 GLU A  11     -18.786  -1.654  -4.299  1.00  0.00           O  
ATOM    162  OE2 GLU A  11     -19.928  -2.054  -2.553  1.00  0.00           O  
ATOM    163  H   GLU A  11     -17.494   2.784  -5.032  1.00  0.00           H  
ATOM    164  HA  GLU A  11     -19.424   0.681  -5.048  1.00  0.00           H  
ATOM    165 1HB  GLU A  11     -17.215   0.333  -4.092  1.00  0.00           H  
ATOM    166 2HB  GLU A  11     -17.471   1.606  -2.905  1.00  0.00           H  
ATOM    167 1HG  GLU A  11     -17.690  -0.543  -1.855  1.00  0.00           H  
ATOM    168 2HG  GLU A  11     -19.254   0.271  -1.857  1.00  0.00           H  
ATOM    169  N   GLU A  12     -20.037   3.170  -2.988  1.00  0.00           N  
ATOM    170  CA  GLU A  12     -21.108   3.787  -2.215  1.00  0.00           C  
ATOM    171  C   GLU A  12     -22.342   4.022  -3.074  1.00  0.00           C  
ATOM    172  O   GLU A  12     -23.472   3.817  -2.635  1.00  0.00           O  
ATOM    173  CB  GLU A  12     -20.635   5.111  -1.611  1.00  0.00           C  
ATOM    174  CG  GLU A  12     -19.611   4.964  -0.496  1.00  0.00           C  
ATOM    175  CD  GLU A  12     -19.127   6.285   0.033  1.00  0.00           C  
ATOM    176  OE1 GLU A  12     -19.443   7.291  -0.555  1.00  0.00           O  
ATOM    177  OE2 GLU A  12     -18.437   6.289   1.026  1.00  0.00           O  
ATOM    178  H   GLU A  12     -19.169   3.673  -3.123  1.00  0.00           H  
ATOM    179  HA  GLU A  12     -21.382   3.111  -1.404  1.00  0.00           H  
ATOM    180 1HB  GLU A  12     -20.192   5.730  -2.392  1.00  0.00           H  
ATOM    181 2HB  GLU A  12     -21.490   5.655  -1.210  1.00  0.00           H  
ATOM    182 1HG  GLU A  12     -20.058   4.400   0.322  1.00  0.00           H  
ATOM    183 2HG  GLU A  12     -18.761   4.394  -0.869  1.00  0.00           H  
ATOM    184  N   ALA A  13     -22.109   4.448  -4.311  1.00  0.00           N  
ATOM    185  CA  ALA A  13     -23.181   4.624  -5.282  1.00  0.00           C  
ATOM    186  C   ALA A  13     -23.890   3.305  -5.565  1.00  0.00           C  
ATOM    187  O   ALA A  13     -25.118   3.256  -5.627  1.00  0.00           O  
ATOM    188  CB  ALA A  13     -22.636   5.221  -6.571  1.00  0.00           C  
ATOM    189  H   ALA A  13     -21.158   4.649  -4.585  1.00  0.00           H  
ATOM    190  HA  ALA A  13     -23.914   5.315  -4.865  1.00  0.00           H  
ATOM    191 1HB  ALA A  13     -23.450   5.347  -7.285  1.00  0.00           H  
ATOM    192 2HB  ALA A  13     -22.186   6.191  -6.360  1.00  0.00           H  
ATOM    193 3HB  ALA A  13     -21.885   4.554  -6.991  1.00  0.00           H  
ATOM    194  N   ARG A  14     -23.112   2.235  -5.732  1.00  0.00           N  
ATOM    195  CA  ARG A  14     -23.680   0.917  -5.998  1.00  0.00           C  
ATOM    196  C   ARG A  14     -24.562   0.457  -4.844  1.00  0.00           C  
ATOM    197  O   ARG A  14     -25.623  -0.124  -5.068  1.00  0.00           O  
ATOM    198  CB  ARG A  14     -22.577  -0.104  -6.230  1.00  0.00           C  
ATOM    199  CG  ARG A  14     -21.886  -0.003  -7.579  1.00  0.00           C  
ATOM    200  CD  ARG A  14     -21.033  -1.189  -7.851  1.00  0.00           C  
ATOM    201  NE  ARG A  14     -19.791  -1.149  -7.095  1.00  0.00           N  
ATOM    202  CZ  ARG A  14     -18.644  -0.603  -7.539  1.00  0.00           C  
ATOM    203  NH1 ARG A  14     -18.592  -0.058  -8.733  1.00  0.00           N  
ATOM    204  NH2 ARG A  14     -17.566  -0.616  -6.774  1.00  0.00           N  
ATOM    205  H   ARG A  14     -22.109   2.335  -5.673  1.00  0.00           H  
ATOM    206  HA  ARG A  14     -24.301   0.983  -6.893  1.00  0.00           H  
ATOM    207 1HB  ARG A  14     -21.816   0.003  -5.460  1.00  0.00           H  
ATOM    208 2HB  ARG A  14     -22.989  -1.109  -6.145  1.00  0.00           H  
ATOM    209 1HG  ARG A  14     -22.635   0.067  -8.369  1.00  0.00           H  
ATOM    210 2HG  ARG A  14     -21.253   0.885  -7.599  1.00  0.00           H  
ATOM    211 1HD  ARG A  14     -21.572  -2.095  -7.573  1.00  0.00           H  
ATOM    212 2HD  ARG A  14     -20.786  -1.225  -8.911  1.00  0.00           H  
ATOM    213  HE  ARG A  14     -19.791  -1.559  -6.169  1.00  0.00           H  
ATOM    214 1HH1 ARG A  14     -19.417  -0.048  -9.320  1.00  0.00           H  
ATOM    215 2HH1 ARG A  14     -17.733   0.351  -9.068  1.00  0.00           H  
ATOM    216 1HH2 ARG A  14     -17.603  -1.036  -5.856  1.00  0.00           H  
ATOM    217 2HH2 ARG A  14     -16.704  -0.208  -7.107  1.00  0.00           H  
ATOM    218  N   GLN A  15     -24.118   0.716  -3.618  1.00  0.00           N  
ATOM    219  CA  GLN A  15     -24.867   0.326  -2.429  1.00  0.00           C  
ATOM    220  C   GLN A  15     -26.194   1.069  -2.345  1.00  0.00           C  
ATOM    221  O   GLN A  15     -27.220   0.480  -2.007  1.00  0.00           O  
ATOM    222  CB  GLN A  15     -24.042   0.584  -1.166  1.00  0.00           C  
ATOM    223  CG  GLN A  15     -22.867  -0.361  -0.985  1.00  0.00           C  
ATOM    224  CD  GLN A  15     -22.020  -0.005   0.222  1.00  0.00           C  
ATOM    225  OE1 GLN A  15     -22.465   0.706   1.124  1.00  0.00           O  
ATOM    226  NE2 GLN A  15     -20.788  -0.502   0.245  1.00  0.00           N  
ATOM    227  H   GLN A  15     -23.234   1.193  -3.506  1.00  0.00           H  
ATOM    228  HA  GLN A  15     -25.086  -0.741  -2.494  1.00  0.00           H  
ATOM    229 1HB  GLN A  15     -23.654   1.604  -1.187  1.00  0.00           H  
ATOM    230 2HB  GLN A  15     -24.683   0.497  -0.289  1.00  0.00           H  
ATOM    231 1HG  GLN A  15     -23.246  -1.372  -0.852  1.00  0.00           H  
ATOM    232 2HG  GLN A  15     -22.236  -0.312  -1.872  1.00  0.00           H  
ATOM    233 1HE2 GLN A  15     -20.181  -0.303   1.016  1.00  0.00           H  
ATOM    234 2HE2 GLN A  15     -20.465  -1.075  -0.507  1.00  0.00           H  
ATOM    235  N   ARG A  16     -26.173   2.363  -2.658  1.00  0.00           N  
ATOM    236  CA  ARG A  16     -27.394   3.158  -2.692  1.00  0.00           C  
ATOM    237  C   ARG A  16     -28.332   2.679  -3.792  1.00  0.00           C  
ATOM    238  O   ARG A  16     -29.553   2.678  -3.627  1.00  0.00           O  
ATOM    239  CB  ARG A  16     -27.070   4.627  -2.910  1.00  0.00           C  
ATOM    240  CG  ARG A  16     -26.438   5.326  -1.717  1.00  0.00           C  
ATOM    241  CD  ARG A  16     -26.542   6.804  -1.827  1.00  0.00           C  
ATOM    242  NE  ARG A  16     -25.758   7.320  -2.937  1.00  0.00           N  
ATOM    243  CZ  ARG A  16     -24.458   7.671  -2.858  1.00  0.00           C  
ATOM    244  NH1 ARG A  16     -23.814   7.553  -1.717  1.00  0.00           N  
ATOM    245  NH2 ARG A  16     -23.832   8.132  -3.927  1.00  0.00           N  
ATOM    246  H   ARG A  16     -25.291   2.804  -2.879  1.00  0.00           H  
ATOM    247  HA  ARG A  16     -27.902   3.050  -1.733  1.00  0.00           H  
ATOM    248 1HB  ARG A  16     -26.386   4.728  -3.751  1.00  0.00           H  
ATOM    249 2HB  ARG A  16     -27.983   5.168  -3.163  1.00  0.00           H  
ATOM    250 1HG  ARG A  16     -26.944   5.015  -0.802  1.00  0.00           H  
ATOM    251 2HG  ARG A  16     -25.382   5.060  -1.656  1.00  0.00           H  
ATOM    252 1HD  ARG A  16     -27.583   7.085  -1.987  1.00  0.00           H  
ATOM    253 2HD  ARG A  16     -26.178   7.264  -0.909  1.00  0.00           H  
ATOM    254  HE  ARG A  16     -26.218   7.425  -3.831  1.00  0.00           H  
ATOM    255 1HH1 ARG A  16     -24.293   7.201  -0.902  1.00  0.00           H  
ATOM    256 2HH1 ARG A  16     -22.840   7.815  -1.659  1.00  0.00           H  
ATOM    257 1HH2 ARG A  16     -24.327   8.221  -4.803  1.00  0.00           H  
ATOM    258 2HH2 ARG A  16     -22.858   8.393  -3.868  1.00  0.00           H  
ATOM    259  N   ALA A  17     -27.748   2.265  -4.911  1.00  0.00           N  
ATOM    260  CA  ALA A  17     -28.514   1.723  -6.026  1.00  0.00           C  
ATOM    261  C   ALA A  17     -29.282   0.473  -5.612  1.00  0.00           C  
ATOM    262  O   ALA A  17     -30.466   0.330  -5.918  1.00  0.00           O  
ATOM    263  CB  ALA A  17     -27.595   1.414  -7.199  1.00  0.00           C  
ATOM    264  H   ALA A  17     -26.742   2.333  -4.993  1.00  0.00           H  
ATOM    265  HA  ALA A  17     -29.236   2.473  -6.350  1.00  0.00           H  
ATOM    266 1HB  ALA A  17     -28.181   1.011  -8.024  1.00  0.00           H  
ATOM    267 2HB  ALA A  17     -27.096   2.328  -7.521  1.00  0.00           H  
ATOM    268 3HB  ALA A  17     -26.849   0.683  -6.893  1.00  0.00           H  
ATOM    269  N   GLU A  18     -28.597  -0.423  -4.910  1.00  0.00           N  
ATOM    270  CA  GLU A  18     -29.175  -1.690  -4.479  1.00  0.00           C  
ATOM    271  C   GLU A  18     -30.252  -1.473  -3.423  1.00  0.00           C  
ATOM    272  O   GLU A  18     -31.331  -2.061  -3.500  1.00  0.00           O  
ATOM    273  CB  GLU A  18     -28.086  -2.613  -3.930  1.00  0.00           C  
ATOM    274  CG  GLU A  18     -27.135  -3.160  -4.985  1.00  0.00           C  
ATOM    275  CD  GLU A  18     -26.205  -4.211  -4.447  1.00  0.00           C  
ATOM    276  OE1 GLU A  18     -25.944  -4.199  -3.268  1.00  0.00           O  
ATOM    277  OE2 GLU A  18     -25.756  -5.031  -5.214  1.00  0.00           O  
ATOM    278  H   GLU A  18     -27.639  -0.223  -4.660  1.00  0.00           H  
ATOM    279  HA  GLU A  18     -29.639  -2.168  -5.342  1.00  0.00           H  
ATOM    280 1HB  GLU A  18     -27.494  -2.077  -3.191  1.00  0.00           H  
ATOM    281 2HB  GLU A  18     -28.550  -3.462  -3.425  1.00  0.00           H  
ATOM    282 1HG  GLU A  18     -27.719  -3.591  -5.798  1.00  0.00           H  
ATOM    283 2HG  GLU A  18     -26.548  -2.338  -5.392  1.00  0.00           H  
ATOM    284  N   GLU A  19     -29.952  -0.629  -2.441  1.00  0.00           N  
ATOM    285  CA  GLU A  19     -30.869  -0.366  -1.340  1.00  0.00           C  
ATOM    286  C   GLU A  19     -32.212   0.144  -1.850  1.00  0.00           C  
ATOM    287  O   GLU A  19     -33.265  -0.320  -1.414  1.00  0.00           O  
ATOM    288  CB  GLU A  19     -30.261   0.650  -0.370  1.00  0.00           C  
ATOM    289  CG  GLU A  19     -31.160   1.012   0.805  1.00  0.00           C  
ATOM    290  CD  GLU A  19     -30.542   2.032   1.721  1.00  0.00           C  
ATOM    291  OE1 GLU A  19     -29.357   2.246   1.627  1.00  0.00           O  
ATOM    292  OE2 GLU A  19     -31.256   2.597   2.516  1.00  0.00           O  
ATOM    293  H   GLU A  19     -29.059  -0.156  -2.456  1.00  0.00           H  
ATOM    294  HA  GLU A  19     -31.045  -1.300  -0.805  1.00  0.00           H  
ATOM    295 1HB  GLU A  19     -29.328   0.256   0.033  1.00  0.00           H  
ATOM    296 2HB  GLU A  19     -30.027   1.569  -0.907  1.00  0.00           H  
ATOM    297 1HG  GLU A  19     -32.101   1.407   0.423  1.00  0.00           H  
ATOM    298 2HG  GLU A  19     -31.381   0.108   1.372  1.00  0.00           H  
ATOM    299  N   TYR A  20     -32.164   1.104  -2.768  1.00  0.00           N  
ATOM    300  CA  TYR A  20     -33.374   1.713  -3.311  1.00  0.00           C  
ATOM    301  C   TYR A  20     -34.291   0.664  -3.925  1.00  0.00           C  
ATOM    302  O   TYR A  20     -35.483   0.617  -3.621  1.00  0.00           O  
ATOM    303  CB  TYR A  20     -33.017   2.778  -4.351  1.00  0.00           C  
ATOM    304  CG  TYR A  20     -34.210   3.555  -4.862  1.00  0.00           C  
ATOM    305  CD1 TYR A  20     -34.767   4.559  -4.085  1.00  0.00           C  
ATOM    306  CD2 TYR A  20     -34.745   3.264  -6.107  1.00  0.00           C  
ATOM    307  CE1 TYR A  20     -35.857   5.270  -4.552  1.00  0.00           C  
ATOM    308  CE2 TYR A  20     -35.835   3.973  -6.575  1.00  0.00           C  
ATOM    309  CZ  TYR A  20     -36.389   4.973  -5.802  1.00  0.00           C  
ATOM    310  OH  TYR A  20     -37.474   5.680  -6.266  1.00  0.00           O  
ATOM    311  H   TYR A  20     -31.266   1.432  -3.094  1.00  0.00           H  
ATOM    312  HA  TYR A  20     -33.917   2.190  -2.495  1.00  0.00           H  
ATOM    313 1HB  TYR A  20     -32.309   3.486  -3.919  1.00  0.00           H  
ATOM    314 2HB  TYR A  20     -32.529   2.305  -5.203  1.00  0.00           H  
ATOM    315  HD1 TYR A  20     -34.346   4.789  -3.106  1.00  0.00           H  
ATOM    316  HD2 TYR A  20     -34.308   2.473  -6.717  1.00  0.00           H  
ATOM    317  HE1 TYR A  20     -36.295   6.059  -3.941  1.00  0.00           H  
ATOM    318  HE2 TYR A  20     -36.256   3.744  -7.553  1.00  0.00           H  
ATOM    319  HH  TYR A  20     -37.754   5.317  -7.110  1.00  0.00           H  
ATOM    320  N   VAL A  21     -33.731  -0.179  -4.788  1.00  0.00           N  
ATOM    321  CA  VAL A  21     -34.507  -1.230  -5.432  1.00  0.00           C  
ATOM    322  C   VAL A  21     -35.041  -2.229  -4.411  1.00  0.00           C  
ATOM    323  O   VAL A  21     -36.192  -2.652  -4.499  1.00  0.00           O  
ATOM    324  CB  VAL A  21     -33.643  -1.973  -6.468  1.00  0.00           C  
ATOM    325  CG1 VAL A  21     -34.383  -3.187  -7.009  1.00  0.00           C  
ATOM    326  CG2 VAL A  21     -33.261  -1.028  -7.598  1.00  0.00           C  
ATOM    327  H   VAL A  21     -32.749  -0.085  -5.004  1.00  0.00           H  
ATOM    328  HA  VAL A  21     -35.353  -0.772  -5.948  1.00  0.00           H  
ATOM    329  HB  VAL A  21     -32.740  -2.339  -5.980  1.00  0.00           H  
ATOM    330 1HG1 VAL A  21     -33.757  -3.700  -7.740  1.00  0.00           H  
ATOM    331 2HG1 VAL A  21     -34.614  -3.867  -6.189  1.00  0.00           H  
ATOM    332 3HG1 VAL A  21     -35.308  -2.866  -7.487  1.00  0.00           H  
ATOM    333 1HG2 VAL A  21     -32.649  -1.558  -8.326  1.00  0.00           H  
ATOM    334 2HG2 VAL A  21     -34.165  -0.657  -8.083  1.00  0.00           H  
ATOM    335 3HG2 VAL A  21     -32.697  -0.187  -7.194  1.00  0.00           H  
ATOM    336  N   ARG A  22     -34.211  -2.586  -3.431  1.00  0.00           N  
ATOM    337  CA  ARG A  22     -34.623  -3.529  -2.399  1.00  0.00           C  
ATOM    338  C   ARG A  22     -35.845  -3.019  -1.643  1.00  0.00           C  
ATOM    339  O   ARG A  22     -36.784  -3.775  -1.392  1.00  0.00           O  
ATOM    340  CB  ARG A  22     -33.487  -3.774  -1.415  1.00  0.00           C  
ATOM    341  CG  ARG A  22     -32.345  -4.621  -1.955  1.00  0.00           C  
ATOM    342  CD  ARG A  22     -31.200  -4.664  -1.010  1.00  0.00           C  
ATOM    343  NE  ARG A  22     -30.079  -5.415  -1.552  1.00  0.00           N  
ATOM    344  CZ  ARG A  22     -28.800  -5.280  -1.147  1.00  0.00           C  
ATOM    345  NH1 ARG A  22     -28.499  -4.422  -0.198  1.00  0.00           N  
ATOM    346  NH2 ARG A  22     -27.851  -6.011  -1.705  1.00  0.00           N  
ATOM    347  H   ARG A  22     -33.282  -2.191  -3.395  1.00  0.00           H  
ATOM    348  HA  ARG A  22     -34.880  -4.475  -2.876  1.00  0.00           H  
ATOM    349 1HB  ARG A  22     -33.068  -2.820  -1.098  1.00  0.00           H  
ATOM    350 2HB  ARG A  22     -33.876  -4.272  -0.527  1.00  0.00           H  
ATOM    351 1HG  ARG A  22     -32.694  -5.641  -2.117  1.00  0.00           H  
ATOM    352 2HG  ARG A  22     -31.996  -4.202  -2.899  1.00  0.00           H  
ATOM    353 1HD  ARG A  22     -30.862  -3.650  -0.802  1.00  0.00           H  
ATOM    354 2HD  ARG A  22     -31.512  -5.140  -0.081  1.00  0.00           H  
ATOM    355  HE  ARG A  22     -30.272  -6.085  -2.285  1.00  0.00           H  
ATOM    356 1HH1 ARG A  22     -29.225  -3.864   0.227  1.00  0.00           H  
ATOM    357 2HH1 ARG A  22     -27.542  -4.320   0.105  1.00  0.00           H  
ATOM    358 1HH2 ARG A  22     -28.083  -6.670  -2.434  1.00  0.00           H  
ATOM    359 2HH2 ARG A  22     -26.893  -5.909  -1.401  1.00  0.00           H  
ATOM    360  N   ARG A  23     -35.829  -1.738  -1.283  1.00  0.00           N  
ATOM    361  CA  ARG A  23     -36.948  -1.134  -0.570  1.00  0.00           C  
ATOM    362  C   ARG A  23     -38.230  -1.215  -1.389  1.00  0.00           C  
ATOM    363  O   ARG A  23     -39.300  -1.491  -0.850  1.00  0.00           O  
ATOM    364  CB  ARG A  23     -36.650   0.320  -0.240  1.00  0.00           C  
ATOM    365  CG  ARG A  23     -35.630   0.530   0.867  1.00  0.00           C  
ATOM    366  CD  ARG A  23     -35.369   1.971   1.109  1.00  0.00           C  
ATOM    367  NE  ARG A  23     -34.380   2.175   2.157  1.00  0.00           N  
ATOM    368  CZ  ARG A  23     -34.656   2.196   3.475  1.00  0.00           C  
ATOM    369  NH1 ARG A  23     -35.892   2.025   3.890  1.00  0.00           N  
ATOM    370  NH2 ARG A  23     -33.685   2.388   4.351  1.00  0.00           N  
ATOM    371  H   ARG A  23     -35.021  -1.171  -1.504  1.00  0.00           H  
ATOM    372  HA  ARG A  23     -37.098  -1.679   0.362  1.00  0.00           H  
ATOM    373 1HB  ARG A  23     -36.279   0.827  -1.130  1.00  0.00           H  
ATOM    374 2HB  ARG A  23     -37.571   0.821   0.061  1.00  0.00           H  
ATOM    375 1HG  ARG A  23     -36.002   0.089   1.793  1.00  0.00           H  
ATOM    376 2HG  ARG A  23     -34.688   0.051   0.592  1.00  0.00           H  
ATOM    377 1HD  ARG A  23     -34.996   2.430   0.195  1.00  0.00           H  
ATOM    378 2HD  ARG A  23     -36.292   2.463   1.413  1.00  0.00           H  
ATOM    379  HE  ARG A  23     -33.418   2.311   1.875  1.00  0.00           H  
ATOM    380 1HH1 ARG A  23     -36.633   1.876   3.221  1.00  0.00           H  
ATOM    381 2HH1 ARG A  23     -36.098   2.040   4.879  1.00  0.00           H  
ATOM    382 1HH2 ARG A  23     -32.734   2.521   4.032  1.00  0.00           H  
ATOM    383 2HH2 ARG A  23     -33.891   2.405   5.338  1.00  0.00           H  
ATOM    384  N   ILE A  24     -38.112  -0.983  -2.695  1.00  0.00           N  
ATOM    385  CA  ILE A  24     -39.256  -1.106  -3.590  1.00  0.00           C  
ATOM    386  C   ILE A  24     -39.729  -2.551  -3.683  1.00  0.00           C  
ATOM    387  O   ILE A  24     -40.928  -2.827  -3.613  1.00  0.00           O  
ATOM    388  CB  ILE A  24     -38.910  -0.587  -4.998  1.00  0.00           C  
ATOM    389  CG1 ILE A  24     -38.724   0.932  -4.975  1.00  0.00           C  
ATOM    390  CG2 ILE A  24     -39.993  -0.979  -5.991  1.00  0.00           C  
ATOM    391  CD1 ILE A  24     -38.140   1.495  -6.251  1.00  0.00           C  
ATOM    392  H   ILE A  24     -37.211  -0.730  -3.075  1.00  0.00           H  
ATOM    393  HA  ILE A  24     -40.072  -0.502  -3.195  1.00  0.00           H  
ATOM    394  HB  ILE A  24     -37.962  -1.016  -5.321  1.00  0.00           H  
ATOM    395 1HG1 ILE A  24     -39.685   1.414  -4.798  1.00  0.00           H  
ATOM    396 2HG1 ILE A  24     -38.066   1.206  -4.150  1.00  0.00           H  
ATOM    397 1HG2 ILE A  24     -39.733  -0.604  -6.980  1.00  0.00           H  
ATOM    398 2HG2 ILE A  24     -40.079  -2.065  -6.026  1.00  0.00           H  
ATOM    399 3HG2 ILE A  24     -40.946  -0.550  -5.678  1.00  0.00           H  
ATOM    400 1HD1 ILE A  24     -38.037   2.577  -6.158  1.00  0.00           H  
ATOM    401 2HD1 ILE A  24     -37.160   1.052  -6.428  1.00  0.00           H  
ATOM    402 3HD1 ILE A  24     -38.800   1.264  -7.085  1.00  0.00           H  
ATOM    403  N   SER A  25     -38.780  -3.466  -3.843  1.00  0.00           N  
ATOM    404  CA  SER A  25     -39.086  -4.880  -4.029  1.00  0.00           C  
ATOM    405  C   SER A  25     -39.818  -5.450  -2.821  1.00  0.00           C  
ATOM    406  O   SER A  25     -40.629  -6.365  -2.957  1.00  0.00           O  
ATOM    407  CB  SER A  25     -37.810  -5.663  -4.273  1.00  0.00           C  
ATOM    408  OG  SER A  25     -37.040  -5.742  -3.105  1.00  0.00           O  
ATOM    409  H   SER A  25     -37.812  -3.176  -3.842  1.00  0.00           H  
ATOM    410  HA  SER A  25     -39.732  -4.982  -4.902  1.00  0.00           H  
ATOM    411 1HB  SER A  25     -38.060  -6.666  -4.616  1.00  0.00           H  
ATOM    412 2HB  SER A  25     -37.233  -5.181  -5.061  1.00  0.00           H  
ATOM    413  HG  SER A  25     -37.241  -4.951  -2.601  1.00  0.00           H  
ATOM    414  N   LYS A  26     -39.527  -4.911  -1.642  1.00  0.00           N  
ATOM    415  CA  LYS A  26     -40.218  -5.322  -0.426  1.00  0.00           C  
ATOM    416  C   LYS A  26     -41.667  -4.852  -0.431  1.00  0.00           C  
ATOM    417  O   LYS A  26     -42.566  -5.584  -0.015  1.00  0.00           O  
ATOM    418  CB  LYS A  26     -39.494  -4.785   0.809  1.00  0.00           C  
ATOM    419  CG  LYS A  26     -38.167  -5.469   1.107  1.00  0.00           C  
ATOM    420  CD  LYS A  26     -37.481  -4.844   2.314  1.00  0.00           C  
ATOM    421  CE  LYS A  26     -36.146  -5.512   2.600  1.00  0.00           C  
ATOM    422  NZ  LYS A  26     -35.452  -4.895   3.763  1.00  0.00           N  
ATOM    423  H   LYS A  26     -38.811  -4.201  -1.585  1.00  0.00           H  
ATOM    424  HA  LYS A  26     -40.222  -6.412  -0.381  1.00  0.00           H  
ATOM    425 1HB  LYS A  26     -39.301  -3.719   0.683  1.00  0.00           H  
ATOM    426 2HB  LYS A  26     -40.134  -4.901   1.684  1.00  0.00           H  
ATOM    427 1HG  LYS A  26     -38.338  -6.527   1.307  1.00  0.00           H  
ATOM    428 2HG  LYS A  26     -37.511  -5.382   0.242  1.00  0.00           H  
ATOM    429 1HD  LYS A  26     -37.314  -3.782   2.127  1.00  0.00           H  
ATOM    430 2HD  LYS A  26     -38.123  -4.945   3.189  1.00  0.00           H  
ATOM    431 1HE  LYS A  26     -36.305  -6.570   2.808  1.00  0.00           H  
ATOM    432 2HE  LYS A  26     -35.502  -5.431   1.725  1.00  0.00           H  
ATOM    433 1HZ  LYS A  26     -34.572  -5.365   3.920  1.00  0.00           H  
ATOM    434 2HZ  LYS A  26     -35.281  -3.916   3.573  1.00  0.00           H  
ATOM    435 3HZ  LYS A  26     -36.031  -4.981   4.586  1.00  0.00           H  
ATOM    436  N   LYS A  27     -41.890  -3.628  -0.898  1.00  0.00           N  
ATOM    437  CA  LYS A  27     -43.236  -3.071  -0.968  1.00  0.00           C  
ATOM    438  C   LYS A  27     -44.042  -3.714  -2.087  1.00  0.00           C  
ATOM    439  O   LYS A  27     -45.235  -3.977  -1.930  1.00  0.00           O  
ATOM    440  CB  LYS A  27     -43.180  -1.556  -1.165  1.00  0.00           C  
ATOM    441  CG  LYS A  27     -42.657  -0.783   0.040  1.00  0.00           C  
ATOM    442  CD  LYS A  27     -42.596   0.710  -0.245  1.00  0.00           C  
ATOM    443  CE  LYS A  27     -42.057   1.481   0.950  1.00  0.00           C  
ATOM    444  NZ  LYS A  27     -41.953   2.939   0.671  1.00  0.00           N  
ATOM    445  H   LYS A  27     -41.110  -3.064  -1.202  1.00  0.00           H  
ATOM    446  HA  LYS A  27     -43.746  -3.279  -0.027  1.00  0.00           H  
ATOM    447 1HB  LYS A  27     -42.537  -1.323  -2.015  1.00  0.00           H  
ATOM    448 2HB  LYS A  27     -44.177  -1.181  -1.394  1.00  0.00           H  
ATOM    449 1HG  LYS A  27     -43.314  -0.955   0.895  1.00  0.00           H  
ATOM    450 2HG  LYS A  27     -41.659  -1.138   0.295  1.00  0.00           H  
ATOM    451 1HD  LYS A  27     -41.948   0.890  -1.105  1.00  0.00           H  
ATOM    452 2HD  LYS A  27     -43.593   1.077  -0.483  1.00  0.00           H  
ATOM    453 1HE  LYS A  27     -42.718   1.334   1.805  1.00  0.00           H  
ATOM    454 2HE  LYS A  27     -41.070   1.104   1.213  1.00  0.00           H  
ATOM    455 1HZ  LYS A  27     -41.593   3.413   1.487  1.00  0.00           H  
ATOM    456 2HZ  LYS A  27     -41.328   3.089  -0.108  1.00  0.00           H  
ATOM    457 3HZ  LYS A  27     -42.866   3.306   0.446  1.00  0.00           H  
ATOM    458  N   GLU A  28     -43.391  -3.965  -3.220  1.00  0.00           N  
ATOM    459  CA  GLU A  28     -44.066  -4.541  -4.378  1.00  0.00           C  
ATOM    460  C   GLU A  28     -44.253  -6.043  -4.215  1.00  0.00           C  
ATOM    461  O   GLU A  28     -45.245  -6.605  -4.681  1.00  0.00           O  
ATOM    462  CB  GLU A  28     -43.272  -4.249  -5.654  1.00  0.00           C  
ATOM    463  CG  GLU A  28     -43.228  -2.780  -6.047  1.00  0.00           C  
ATOM    464  CD  GLU A  28     -44.574  -2.238  -6.439  1.00  0.00           C  
ATOM    465  OE1 GLU A  28     -45.321  -2.952  -7.064  1.00  0.00           O  
ATOM    466  OE2 GLU A  28     -44.855  -1.109  -6.112  1.00  0.00           O  
ATOM    467  H   GLU A  28     -42.412  -3.734  -3.289  1.00  0.00           H  
ATOM    468  HA  GLU A  28     -45.051  -4.084  -4.469  1.00  0.00           H  
ATOM    469 1HB  GLU A  28     -42.246  -4.595  -5.531  1.00  0.00           H  
ATOM    470 2HB  GLU A  28     -43.707  -4.806  -6.486  1.00  0.00           H  
ATOM    471 1HG  GLU A  28     -42.847  -2.201  -5.205  1.00  0.00           H  
ATOM    472 2HG  GLU A  28     -42.536  -2.658  -6.878  1.00  0.00           H  
ATOM    473  N   GLY A  29     -43.299  -6.693  -3.557  1.00  0.00           N  
ATOM    474  CA  GLY A  29     -43.327  -8.142  -3.396  1.00  0.00           C  
ATOM    475  C   GLY A  29     -42.693  -8.841  -4.591  1.00  0.00           C  
ATOM    476  O   GLY A  29     -43.267  -9.780  -5.146  1.00  0.00           O  
ATOM    477  H   GLY A  29     -42.532  -6.173  -3.155  1.00  0.00           H  
ATOM    478 1HA  GLY A  29     -42.795  -8.418  -2.485  1.00  0.00           H  
ATOM    479 2HA  GLY A  29     -44.357  -8.476  -3.280  1.00  0.00           H  
ATOM    480  N   THR A  30     -41.514  -8.373  -4.990  1.00  0.00           N  
ATOM    481  CA  THR A  30     -40.827  -8.913  -6.159  1.00  0.00           C  
ATOM    482  C   THR A  30     -39.522  -9.592  -5.767  1.00  0.00           C  
ATOM    483  O   THR A  30     -38.982  -9.353  -4.687  1.00  0.00           O  
ATOM    484  CB  THR A  30     -40.545  -7.810  -7.195  1.00  0.00           C  
ATOM    485  OG1 THR A  30     -39.681  -6.820  -6.620  1.00  0.00           O  
ATOM    486  CG2 THR A  30     -41.842  -7.148  -7.637  1.00  0.00           C  
ATOM    487  H   THR A  30     -41.083  -7.622  -4.471  1.00  0.00           H  
ATOM    488  HA  THR A  30     -41.471  -9.662  -6.622  1.00  0.00           H  
ATOM    489  HB  THR A  30     -40.051  -8.243  -8.064  1.00  0.00           H  
ATOM    490  HG1 THR A  30     -39.063  -6.509  -7.286  1.00  0.00           H  
ATOM    491 1HG2 THR A  30     -41.623  -6.372  -8.369  1.00  0.00           H  
ATOM    492 2HG2 THR A  30     -42.497  -7.896  -8.085  1.00  0.00           H  
ATOM    493 3HG2 THR A  30     -42.337  -6.704  -6.774  1.00  0.00           H  
ATOM    494  N   GLU A  31     -39.014 -10.433  -6.661  1.00  0.00           N  
ATOM    495  CA  GLU A  31     -37.706 -11.054  -6.493  1.00  0.00           C  
ATOM    496  C   GLU A  31     -36.622 -10.257  -7.209  1.00  0.00           C  
ATOM    497  O   GLU A  31     -36.808  -9.823  -8.346  1.00  0.00           O  
ATOM    498  CB  GLU A  31     -37.726 -12.491  -7.019  1.00  0.00           C  
ATOM    499  CG  GLU A  31     -36.417 -13.247  -6.836  1.00  0.00           C  
ATOM    500  CD  GLU A  31     -36.443 -14.617  -7.448  1.00  0.00           C  
ATOM    501  OE1 GLU A  31     -37.472 -15.009  -7.940  1.00  0.00           O  
ATOM    502  OE2 GLU A  31     -35.428 -15.275  -7.425  1.00  0.00           O  
ATOM    503  H   GLU A  31     -39.547 -10.634  -7.496  1.00  0.00           H  
ATOM    504  HA  GLU A  31     -37.466 -11.073  -5.430  1.00  0.00           H  
ATOM    505 1HB  GLU A  31     -38.509 -13.054  -6.509  1.00  0.00           H  
ATOM    506 2HB  GLU A  31     -37.965 -12.487  -8.081  1.00  0.00           H  
ATOM    507 1HG  GLU A  31     -35.611 -12.670  -7.294  1.00  0.00           H  
ATOM    508 2HG  GLU A  31     -36.204 -13.331  -5.772  1.00  0.00           H  
ATOM    509  N   VAL A  32     -35.491 -10.056  -6.538  1.00  0.00           N  
ATOM    510  CA  VAL A  32     -34.386  -9.320  -7.143  1.00  0.00           C  
ATOM    511  C   VAL A  32     -33.078 -10.089  -7.012  1.00  0.00           C  
ATOM    512  O   VAL A  32     -32.749 -10.610  -5.946  1.00  0.00           O  
ATOM    513  CB  VAL A  32     -34.236  -7.939  -6.479  1.00  0.00           C  
ATOM    514  CG1 VAL A  32     -33.145  -7.133  -7.168  1.00  0.00           C  
ATOM    515  CG2 VAL A  32     -35.563  -7.197  -6.520  1.00  0.00           C  
ATOM    516  H   VAL A  32     -35.401 -10.408  -5.594  1.00  0.00           H  
ATOM    517  HA  VAL A  32     -34.605  -9.180  -8.202  1.00  0.00           H  
ATOM    518  HB  VAL A  32     -33.927  -8.077  -5.443  1.00  0.00           H  
ATOM    519 1HG1 VAL A  32     -33.051  -6.160  -6.686  1.00  0.00           H  
ATOM    520 2HG1 VAL A  32     -32.197  -7.666  -7.095  1.00  0.00           H  
ATOM    521 3HG1 VAL A  32     -33.404  -6.994  -8.217  1.00  0.00           H  
ATOM    522 1HG2 VAL A  32     -35.448  -6.221  -6.048  1.00  0.00           H  
ATOM    523 2HG2 VAL A  32     -35.874  -7.065  -7.557  1.00  0.00           H  
ATOM    524 3HG2 VAL A  32     -36.318  -7.772  -5.985  1.00  0.00           H  
ATOM    525  N   ARG A  33     -32.328 -10.135  -8.107  1.00  0.00           N  
ATOM    526  CA  ARG A  33     -30.981 -10.689  -8.117  1.00  0.00           C  
ATOM    527  C   ARG A  33     -29.934  -9.593  -8.267  1.00  0.00           C  
ATOM    528  O   ARG A  33     -30.111  -8.664  -9.054  1.00  0.00           O  
ATOM    529  CB  ARG A  33     -30.823 -11.696  -9.247  1.00  0.00           C  
ATOM    530  CG  ARG A  33     -29.470 -12.384  -9.306  1.00  0.00           C  
ATOM    531  CD  ARG A  33     -29.418 -13.401 -10.387  1.00  0.00           C  
ATOM    532  NE  ARG A  33     -29.379 -12.788 -11.707  1.00  0.00           N  
ATOM    533  CZ  ARG A  33     -28.255 -12.395 -12.334  1.00  0.00           C  
ATOM    534  NH1 ARG A  33     -27.087 -12.555 -11.753  1.00  0.00           N  
ATOM    535  NH2 ARG A  33     -28.326 -11.846 -13.537  1.00  0.00           N  
ATOM    536  H   ARG A  33     -32.701  -9.751  -8.965  1.00  0.00           H  
ATOM    537  HA  ARG A  33     -30.811 -11.203  -7.169  1.00  0.00           H  
ATOM    538 1HB  ARG A  33     -31.583 -12.468  -9.154  1.00  0.00           H  
ATOM    539 2HB  ARG A  33     -30.980 -11.195 -10.203  1.00  0.00           H  
ATOM    540 1HG  ARG A  33     -28.691 -11.645  -9.495  1.00  0.00           H  
ATOM    541 2HG  ARG A  33     -29.273 -12.884  -8.357  1.00  0.00           H  
ATOM    542 1HD  ARG A  33     -28.523 -14.011 -10.270  1.00  0.00           H  
ATOM    543 2HD  ARG A  33     -30.301 -14.037 -10.334  1.00  0.00           H  
ATOM    544  HE  ARG A  33     -30.259 -12.649 -12.185  1.00  0.00           H  
ATOM    545 1HH1 ARG A  33     -27.032 -12.974 -10.835  1.00  0.00           H  
ATOM    546 2HH1 ARG A  33     -26.243 -12.260 -12.225  1.00  0.00           H  
ATOM    547 1HH2 ARG A  33     -29.224 -11.723 -13.982  1.00  0.00           H  
ATOM    548 2HH2 ARG A  33     -27.483 -11.551 -14.006  1.00  0.00           H  
ATOM    549  N   PHE A  34     -28.844  -9.705  -7.516  1.00  0.00           N  
ATOM    550  CA  PHE A  34     -27.791  -8.699  -7.548  1.00  0.00           C  
ATOM    551  C   PHE A  34     -26.459  -9.307  -7.972  1.00  0.00           C  
ATOM    552  O   PHE A  34     -26.131 -10.430  -7.591  1.00  0.00           O  
ATOM    553  CB  PHE A  34     -27.641  -8.038  -6.177  1.00  0.00           C  
ATOM    554  CG  PHE A  34     -28.898  -7.384  -5.679  1.00  0.00           C  
ATOM    555  CD1 PHE A  34     -29.844  -8.113  -4.974  1.00  0.00           C  
ATOM    556  CD2 PHE A  34     -29.139  -6.039  -5.916  1.00  0.00           C  
ATOM    557  CE1 PHE A  34     -31.001  -7.512  -4.515  1.00  0.00           C  
ATOM    558  CE2 PHE A  34     -30.294  -5.435  -5.458  1.00  0.00           C  
ATOM    559  CZ  PHE A  34     -31.227  -6.173  -4.757  1.00  0.00           C  
ATOM    560  H   PHE A  34     -28.741 -10.506  -6.910  1.00  0.00           H  
ATOM    561  HA  PHE A  34     -28.069  -7.928  -8.269  1.00  0.00           H  
ATOM    562 1HB  PHE A  34     -27.333  -8.784  -5.445  1.00  0.00           H  
ATOM    563 2HB  PHE A  34     -26.859  -7.281  -6.221  1.00  0.00           H  
ATOM    564  HD1 PHE A  34     -29.666  -9.172  -4.782  1.00  0.00           H  
ATOM    565  HD2 PHE A  34     -28.402  -5.455  -6.470  1.00  0.00           H  
ATOM    566  HE1 PHE A  34     -31.736  -8.097  -3.962  1.00  0.00           H  
ATOM    567  HE2 PHE A  34     -30.470  -4.377  -5.650  1.00  0.00           H  
ATOM    568  HZ  PHE A  34     -32.138  -5.699  -4.397  1.00  0.00           H  
ATOM    569  N   GLU A  35     -25.692  -8.558  -8.756  1.00  0.00           N  
ATOM    570  CA  GLU A  35     -24.346  -8.975  -9.129  1.00  0.00           C  
ATOM    571  C   GLU A  35     -23.425  -7.776  -9.306  1.00  0.00           C  
ATOM    572  O   GLU A  35     -23.791  -6.784  -9.936  1.00  0.00           O  
ATOM    573  CB  GLU A  35     -24.382  -9.798 -10.419  1.00  0.00           C  
ATOM    574  CG  GLU A  35     -23.029 -10.348 -10.852  1.00  0.00           C  
ATOM    575  CD  GLU A  35     -23.120 -11.245 -12.055  1.00  0.00           C  
ATOM    576  OE1 GLU A  35     -24.212 -11.503 -12.498  1.00  0.00           O  
ATOM    577  OE2 GLU A  35     -22.094 -11.671 -12.532  1.00  0.00           O  
ATOM    578  H   GLU A  35     -26.042  -7.670  -9.090  1.00  0.00           H  
ATOM    579  HA  GLU A  35     -23.943  -9.598  -8.330  1.00  0.00           H  
ATOM    580 1HB  GLU A  35     -25.062 -10.643 -10.293  1.00  0.00           H  
ATOM    581 2HB  GLU A  35     -24.768  -9.185 -11.232  1.00  0.00           H  
ATOM    582 1HG  GLU A  35     -22.367  -9.515 -11.083  1.00  0.00           H  
ATOM    583 2HG  GLU A  35     -22.591 -10.905 -10.023  1.00  0.00           H  
ATOM    584  N   LYS A  36     -22.227  -7.867  -8.740  1.00  0.00           N  
ATOM    585  CA  LYS A  36     -21.251  -6.795  -8.873  1.00  0.00           C  
ATOM    586  C   LYS A  36     -20.056  -7.238  -9.707  1.00  0.00           C  
ATOM    587  O   LYS A  36     -19.486  -8.306  -9.482  1.00  0.00           O  
ATOM    588  CB  LYS A  36     -20.784  -6.321  -7.496  1.00  0.00           C  
ATOM    589  CG  LYS A  36     -21.858  -5.623  -6.673  1.00  0.00           C  
ATOM    590  CD  LYS A  36     -21.308  -5.145  -5.337  1.00  0.00           C  
ATOM    591  CE  LYS A  36     -22.392  -4.493  -4.493  1.00  0.00           C  
ATOM    592  NZ  LYS A  36     -21.897  -4.128  -3.138  1.00  0.00           N  
ATOM    593  H   LYS A  36     -22.001  -8.689  -8.201  1.00  0.00           H  
ATOM    594  HA  LYS A  36     -21.727  -5.951  -9.373  1.00  0.00           H  
ATOM    595 1HB  LYS A  36     -20.423  -7.176  -6.921  1.00  0.00           H  
ATOM    596 2HB  LYS A  36     -19.948  -5.631  -7.612  1.00  0.00           H  
ATOM    597 1HG  LYS A  36     -22.240  -4.764  -7.227  1.00  0.00           H  
ATOM    598 2HG  LYS A  36     -22.681  -6.311  -6.491  1.00  0.00           H  
ATOM    599 1HD  LYS A  36     -20.893  -5.991  -4.791  1.00  0.00           H  
ATOM    600 2HD  LYS A  36     -20.509  -4.421  -5.511  1.00  0.00           H  
ATOM    601 1HE  LYS A  36     -22.748  -3.591  -4.990  1.00  0.00           H  
ATOM    602 2HE  LYS A  36     -23.231  -5.179  -4.387  1.00  0.00           H  
ATOM    603 1HZ  LYS A  36     -22.645  -3.697  -2.609  1.00  0.00           H  
ATOM    604 2HZ  LYS A  36     -21.581  -4.961  -2.659  1.00  0.00           H  
ATOM    605 3HZ  LYS A  36     -21.130  -3.476  -3.222  1.00  0.00           H  
ATOM    606  N   LYS A  37     -19.685  -6.402 -10.667  1.00  0.00           N  
ATOM    607  CA  LYS A  37     -18.514  -6.624 -11.506  1.00  0.00           C  
ATOM    608  C   LYS A  37     -17.579  -5.422 -11.475  1.00  0.00           C  
ATOM    609  O   LYS A  37     -17.867  -4.415 -10.827  1.00  0.00           O  
ATOM    610  CB  LYS A  37     -18.935  -6.925 -12.945  1.00  0.00           C  
ATOM    611  CG  LYS A  37     -19.762  -8.194 -13.107  1.00  0.00           C  
ATOM    612  CD  LYS A  37     -19.999  -8.516 -14.574  1.00  0.00           C  
ATOM    613  CE  LYS A  37     -20.793  -9.804 -14.737  1.00  0.00           C  
ATOM    614  NZ  LYS A  37     -20.935 -10.193 -16.168  1.00  0.00           N  
ATOM    615  H   LYS A  37     -20.234  -5.568 -10.828  1.00  0.00           H  
ATOM    616  HA  LYS A  37     -17.975  -7.492 -11.125  1.00  0.00           H  
ATOM    617 1HB  LYS A  37     -19.522  -6.092 -13.335  1.00  0.00           H  
ATOM    618 2HB  LYS A  37     -18.047  -7.023 -13.571  1.00  0.00           H  
ATOM    619 1HG  LYS A  37     -19.240  -9.030 -12.639  1.00  0.00           H  
ATOM    620 2HG  LYS A  37     -20.724  -8.067 -12.611  1.00  0.00           H  
ATOM    621 1HD  LYS A  37     -20.550  -7.698 -15.041  1.00  0.00           H  
ATOM    622 2HD  LYS A  37     -19.041  -8.624 -15.083  1.00  0.00           H  
ATOM    623 1HE  LYS A  37     -20.293 -10.610 -14.201  1.00  0.00           H  
ATOM    624 2HE  LYS A  37     -21.788  -9.676 -14.309  1.00  0.00           H  
ATOM    625 1HZ  LYS A  37     -21.466 -11.049 -16.233  1.00  0.00           H  
ATOM    626 2HZ  LYS A  37     -21.414  -9.459 -16.671  1.00  0.00           H  
ATOM    627 3HZ  LYS A  37     -20.019 -10.334 -16.569  1.00  0.00           H  
ATOM    628  N   ASP A  38     -16.461  -5.525 -12.183  1.00  0.00           N  
ATOM    629  CA  ASP A  38     -15.390  -4.545 -12.044  1.00  0.00           C  
ATOM    630  C   ASP A  38     -15.777  -3.211 -12.670  1.00  0.00           C  
ATOM    631  O   ASP A  38     -15.347  -2.887 -13.777  1.00  0.00           O  
ATOM    632  CB  ASP A  38     -14.101  -5.062 -12.687  1.00  0.00           C  
ATOM    633  CG  ASP A  38     -12.895  -4.184 -12.388  1.00  0.00           C  
ATOM    634  OD1 ASP A  38     -12.960  -3.416 -11.458  1.00  0.00           O  
ATOM    635  OD2 ASP A  38     -11.918  -4.292 -13.091  1.00  0.00           O  
ATOM    636  H   ASP A  38     -16.347  -6.297 -12.823  1.00  0.00           H  
ATOM    637  HA  ASP A  38     -15.206  -4.381 -10.982  1.00  0.00           H  
ATOM    638 1HB  ASP A  38     -13.896  -6.071 -12.330  1.00  0.00           H  
ATOM    639 2HB  ASP A  38     -14.232  -5.118 -13.768  1.00  0.00           H  
ATOM    640  N   GLY A  39     -16.591  -2.443 -11.951  1.00  0.00           N  
ATOM    641  CA  GLY A  39     -17.025  -1.129 -12.410  1.00  0.00           C  
ATOM    642  C   GLY A  39     -18.448  -1.176 -12.949  1.00  0.00           C  
ATOM    643  O   GLY A  39     -18.924  -0.211 -13.549  1.00  0.00           O  
ATOM    644  H   GLY A  39     -16.907  -2.778 -11.053  1.00  0.00           H  
ATOM    645 1HA  GLY A  39     -16.966  -0.418 -11.587  1.00  0.00           H  
ATOM    646 2HA  GLY A  39     -16.350  -0.774 -13.188  1.00  0.00           H  
ATOM    647  N   LEU A  40     -19.140  -2.293 -12.730  1.00  0.00           N  
ATOM    648  CA  LEU A  40     -20.497  -2.443 -13.236  1.00  0.00           C  
ATOM    649  C   LEU A  40     -21.397  -3.119 -12.210  1.00  0.00           C  
ATOM    650  O   LEU A  40     -21.038  -4.147 -11.633  1.00  0.00           O  
ATOM    651  CB  LEU A  40     -20.491  -3.257 -14.535  1.00  0.00           C  
ATOM    652  CG  LEU A  40     -21.848  -3.407 -15.233  1.00  0.00           C  
ATOM    653  CD1 LEU A  40     -21.640  -3.490 -16.740  1.00  0.00           C  
ATOM    654  CD2 LEU A  40     -22.555  -4.649 -14.710  1.00  0.00           C  
ATOM    655  H   LEU A  40     -18.714  -3.049 -12.211  1.00  0.00           H  
ATOM    656  HA  LEU A  40     -20.902  -1.450 -13.440  1.00  0.00           H  
ATOM    657 1HB  LEU A  40     -19.807  -2.785 -15.239  1.00  0.00           H  
ATOM    658 2HB  LEU A  40     -20.119  -4.258 -14.316  1.00  0.00           H  
ATOM    659  HG  LEU A  40     -22.461  -2.528 -15.030  1.00  0.00           H  
ATOM    660 1HD1 LEU A  40     -22.605  -3.597 -17.235  1.00  0.00           H  
ATOM    661 2HD1 LEU A  40     -21.151  -2.581 -17.090  1.00  0.00           H  
ATOM    662 3HD1 LEU A  40     -21.015  -4.351 -16.973  1.00  0.00           H  
ATOM    663 1HD2 LEU A  40     -23.520  -4.755 -15.205  1.00  0.00           H  
ATOM    664 2HD2 LEU A  40     -21.944  -5.529 -14.915  1.00  0.00           H  
ATOM    665 3HD2 LEU A  40     -22.707  -4.555 -13.635  1.00  0.00           H  
ATOM    666  N   LEU A  41     -22.571  -2.538 -11.984  1.00  0.00           N  
ATOM    667  CA  LEU A  41     -23.579  -3.141 -11.123  1.00  0.00           C  
ATOM    668  C   LEU A  41     -24.776  -3.626 -11.933  1.00  0.00           C  
ATOM    669  O   LEU A  41     -25.330  -2.882 -12.744  1.00  0.00           O  
ATOM    670  CB  LEU A  41     -24.044  -2.134 -10.063  1.00  0.00           C  
ATOM    671  CG  LEU A  41     -25.243  -2.571  -9.211  1.00  0.00           C  
ATOM    672  CD1 LEU A  41     -24.835  -3.734  -8.319  1.00  0.00           C  
ATOM    673  CD2 LEU A  41     -25.733  -1.392  -8.384  1.00  0.00           C  
ATOM    674  H   LEU A  41     -22.772  -1.650 -12.423  1.00  0.00           H  
ATOM    675  HA  LEU A  41     -23.133  -3.996 -10.613  1.00  0.00           H  
ATOM    676 1HB  LEU A  41     -23.214  -1.932  -9.388  1.00  0.00           H  
ATOM    677 2HB  LEU A  41     -24.313  -1.204 -10.563  1.00  0.00           H  
ATOM    678  HG  LEU A  41     -26.046  -2.915  -9.863  1.00  0.00           H  
ATOM    679 1HD1 LEU A  41     -25.688  -4.044  -7.713  1.00  0.00           H  
ATOM    680 2HD1 LEU A  41     -24.507  -4.570  -8.937  1.00  0.00           H  
ATOM    681 3HD1 LEU A  41     -24.020  -3.424  -7.666  1.00  0.00           H  
ATOM    682 1HD2 LEU A  41     -26.585  -1.701  -7.779  1.00  0.00           H  
ATOM    683 2HD2 LEU A  41     -24.931  -1.046  -7.731  1.00  0.00           H  
ATOM    684 3HD2 LEU A  41     -26.035  -0.581  -9.048  1.00  0.00           H  
ATOM    685  N   SER A  42     -25.172  -4.874 -11.712  1.00  0.00           N  
ATOM    686  CA  SER A  42     -26.348  -5.425 -12.373  1.00  0.00           C  
ATOM    687  C   SER A  42     -27.441  -5.756 -11.368  1.00  0.00           C  
ATOM    688  O   SER A  42     -27.205  -6.465 -10.387  1.00  0.00           O  
ATOM    689  CB  SER A  42     -25.973  -6.670 -13.152  1.00  0.00           C  
ATOM    690  OG  SER A  42     -27.117  -7.341 -13.607  1.00  0.00           O  
ATOM    691  H   SER A  42     -24.655  -5.452 -11.063  1.00  0.00           H  
ATOM    692  HA  SER A  42     -26.737  -4.679 -13.065  1.00  0.00           H  
ATOM    693 1HB  SER A  42     -25.350  -6.393 -14.002  1.00  0.00           H  
ATOM    694 2HB  SER A  42     -25.387  -7.334 -12.519  1.00  0.00           H  
ATOM    695  HG  SER A  42     -27.569  -7.656 -12.820  1.00  0.00           H  
ATOM    696  N   ILE A  43     -28.637  -5.230 -11.605  1.00  0.00           N  
ATOM    697  CA  ILE A  43     -29.796  -5.588 -10.794  1.00  0.00           C  
ATOM    698  C   ILE A  43     -30.927  -6.132 -11.656  1.00  0.00           C  
ATOM    699  O   ILE A  43     -31.397  -5.459 -12.574  1.00  0.00           O  
ATOM    700  CB  ILE A  43     -30.300  -4.375  -9.991  1.00  0.00           C  
ATOM    701  CG1 ILE A  43     -29.183  -3.824  -9.099  1.00  0.00           C  
ATOM    702  CG2 ILE A  43     -31.513  -4.756  -9.156  1.00  0.00           C  
ATOM    703  CD1 ILE A  43     -29.560  -2.559  -8.361  1.00  0.00           C  
ATOM    704  H   ILE A  43     -28.742  -4.563 -12.356  1.00  0.00           H  
ATOM    705  HA  ILE A  43     -29.500  -6.366 -10.093  1.00  0.00           H  
ATOM    706  HB  ILE A  43     -30.579  -3.575 -10.676  1.00  0.00           H  
ATOM    707 1HG1 ILE A  43     -28.900  -4.577  -8.365  1.00  0.00           H  
ATOM    708 2HG1 ILE A  43     -28.302  -3.613  -9.707  1.00  0.00           H  
ATOM    709 1HG2 ILE A  43     -31.856  -3.888  -8.594  1.00  0.00           H  
ATOM    710 2HG2 ILE A  43     -32.310  -5.102  -9.812  1.00  0.00           H  
ATOM    711 3HG2 ILE A  43     -31.241  -5.553  -8.463  1.00  0.00           H  
ATOM    712 1HD1 ILE A  43     -28.718  -2.231  -7.751  1.00  0.00           H  
ATOM    713 2HD1 ILE A  43     -29.814  -1.780  -9.080  1.00  0.00           H  
ATOM    714 3HD1 ILE A  43     -30.417  -2.755  -7.719  1.00  0.00           H  
ATOM    715  N   GLU A  44     -31.368  -7.350 -11.362  1.00  0.00           N  
ATOM    716  CA  GLU A  44     -32.422  -7.976 -12.150  1.00  0.00           C  
ATOM    717  C   GLU A  44     -33.693  -8.155 -11.330  1.00  0.00           C  
ATOM    718  O   GLU A  44     -33.673  -8.787 -10.274  1.00  0.00           O  
ATOM    719  CB  GLU A  44     -31.952  -9.332 -12.687  1.00  0.00           C  
ATOM    720  CG  GLU A  44     -32.992 -10.075 -13.511  1.00  0.00           C  
ATOM    721  CD  GLU A  44     -32.500 -11.403 -14.015  1.00  0.00           C  
ATOM    722  OE1 GLU A  44     -31.343 -11.695 -13.827  1.00  0.00           O  
ATOM    723  OE2 GLU A  44     -33.281 -12.126 -14.587  1.00  0.00           O  
ATOM    724  H   GLU A  44     -30.979  -7.841 -10.568  1.00  0.00           H  
ATOM    725  HA  GLU A  44     -32.653  -7.329 -12.996  1.00  0.00           H  
ATOM    726 1HB  GLU A  44     -31.070  -9.191 -13.307  1.00  0.00           H  
ATOM    727 2HB  GLU A  44     -31.668  -9.972 -11.852  1.00  0.00           H  
ATOM    728 1HG  GLU A  44     -33.880 -10.237 -12.899  1.00  0.00           H  
ATOM    729 2HG  GLU A  44     -33.279  -9.454 -14.360  1.00  0.00           H  
ATOM    730  N   VAL A  45     -34.799  -7.593 -11.812  1.00  0.00           N  
ATOM    731  CA  VAL A  45     -36.033  -7.594 -11.038  1.00  0.00           C  
ATOM    732  C   VAL A  45     -37.157  -8.293 -11.797  1.00  0.00           C  
ATOM    733  O   VAL A  45     -37.350  -8.069 -12.990  1.00  0.00           O  
ATOM    734  CB  VAL A  45     -36.459  -6.149 -10.712  1.00  0.00           C  
ATOM    735  CG1 VAL A  45     -37.666  -6.146  -9.785  1.00  0.00           C  
ATOM    736  CG2 VAL A  45     -35.296  -5.397 -10.085  1.00  0.00           C  
ATOM    737  H   VAL A  45     -34.774  -7.150 -12.719  1.00  0.00           H  
ATOM    738  HA  VAL A  45     -35.858  -8.128 -10.104  1.00  0.00           H  
ATOM    739  HB  VAL A  45     -36.760  -5.652 -11.634  1.00  0.00           H  
ATOM    740 1HG1 VAL A  45     -37.953  -5.119  -9.565  1.00  0.00           H  
ATOM    741 2HG1 VAL A  45     -38.497  -6.659 -10.269  1.00  0.00           H  
ATOM    742 3HG1 VAL A  45     -37.413  -6.659  -8.858  1.00  0.00           H  
ATOM    743 1HG2 VAL A  45     -35.603  -4.377  -9.858  1.00  0.00           H  
ATOM    744 2HG2 VAL A  45     -34.990  -5.898  -9.166  1.00  0.00           H  
ATOM    745 3HG2 VAL A  45     -34.458  -5.375 -10.782  1.00  0.00           H  
ATOM    746  N   LYS A  46     -37.903  -9.136 -11.091  1.00  0.00           N  
ATOM    747  CA  LYS A  46     -39.092  -9.760 -11.660  1.00  0.00           C  
ATOM    748  C   LYS A  46     -40.343  -8.954 -11.338  1.00  0.00           C  
ATOM    749  O   LYS A  46     -40.394  -8.250 -10.331  1.00  0.00           O  
ATOM    750  CB  LYS A  46     -39.242 -11.193 -11.145  1.00  0.00           C  
ATOM    751  CG  LYS A  46     -38.101 -12.125 -11.532  1.00  0.00           C  
ATOM    752  CD  LYS A  46     -38.346 -13.538 -11.027  1.00  0.00           C  
ATOM    753  CE  LYS A  46     -37.157 -14.443 -11.315  1.00  0.00           C  
ATOM    754  NZ  LYS A  46     -37.317 -15.787 -10.694  1.00  0.00           N  
ATOM    755  H   LYS A  46     -37.643  -9.347 -10.137  1.00  0.00           H  
ATOM    756  HA  LYS A  46     -38.982  -9.790 -12.742  1.00  0.00           H  
ATOM    757 1HB  LYS A  46     -39.311 -11.184 -10.057  1.00  0.00           H  
ATOM    758 2HB  LYS A  46     -40.168 -11.622 -11.529  1.00  0.00           H  
ATOM    759 1HG  LYS A  46     -38.003 -12.146 -12.618  1.00  0.00           H  
ATOM    760 2HG  LYS A  46     -37.169 -11.753 -11.111  1.00  0.00           H  
ATOM    761 1HD  LYS A  46     -38.522 -13.514  -9.951  1.00  0.00           H  
ATOM    762 2HD  LYS A  46     -39.230 -13.949 -11.515  1.00  0.00           H  
ATOM    763 1HE  LYS A  46     -37.044 -14.564 -12.391  1.00  0.00           H  
ATOM    764 2HE  LYS A  46     -36.248 -13.984 -10.927  1.00  0.00           H  
ATOM    765 1HZ  LYS A  46     -36.509 -16.355 -10.908  1.00  0.00           H  
ATOM    766 2HZ  LYS A  46     -37.402 -15.687  -9.693  1.00  0.00           H  
ATOM    767 3HZ  LYS A  46     -38.146 -16.230 -11.063  1.00  0.00           H  
ATOM    768  N   ASN A  47     -41.355  -9.072 -12.197  1.00  0.00           N  
ATOM    769  CA  ASN A  47     -42.695  -8.578 -11.899  1.00  0.00           C  
ATOM    770  C   ASN A  47     -42.657  -7.125 -11.446  1.00  0.00           C  
ATOM    771  O   ASN A  47     -43.317  -6.757 -10.474  1.00  0.00           O  
ATOM    772  CB  ASN A  47     -43.364  -9.449 -10.852  1.00  0.00           C  
ATOM    773  CG  ASN A  47     -43.544 -10.869 -11.309  1.00  0.00           C  
ATOM    774  OD1 ASN A  47     -43.839 -11.123 -12.483  1.00  0.00           O  
ATOM    775  ND2 ASN A  47     -43.374 -11.800 -10.406  1.00  0.00           N  
ATOM    776  H   ASN A  47     -41.194  -9.534 -13.080  1.00  0.00           H  
ATOM    777  HA  ASN A  47     -43.288  -8.617 -12.815  1.00  0.00           H  
ATOM    778 1HB  ASN A  47     -42.763  -9.446  -9.940  1.00  0.00           H  
ATOM    779 2HB  ASN A  47     -44.340  -9.032 -10.602  1.00  0.00           H  
ATOM    780 1HD2 ASN A  47     -43.481 -12.762 -10.653  1.00  0.00           H  
ATOM    781 2HD2 ASN A  47     -43.136 -11.548  -9.468  1.00  0.00           H  
ATOM    782  N   LEU A  48     -41.896  -6.299 -12.155  1.00  0.00           N  
ATOM    783  CA  LEU A  48     -41.723  -4.904 -11.765  1.00  0.00           C  
ATOM    784  C   LEU A  48     -42.514  -3.975 -12.676  1.00  0.00           C  
ATOM    785  O   LEU A  48     -42.345  -3.993 -13.896  1.00  0.00           O  
ATOM    786  CB  LEU A  48     -40.238  -4.524 -11.803  1.00  0.00           C  
ATOM    787  CG  LEU A  48     -39.905  -3.097 -11.350  1.00  0.00           C  
ATOM    788  CD1 LEU A  48     -40.253  -2.937  -9.876  1.00  0.00           C  
ATOM    789  CD2 LEU A  48     -38.430  -2.815 -11.597  1.00  0.00           C  
ATOM    790  H   LEU A  48     -41.422  -6.644 -12.978  1.00  0.00           H  
ATOM    791  HA  LEU A  48     -42.090  -4.783 -10.745  1.00  0.00           H  
ATOM    792 1HB  LEU A  48     -39.687  -5.211 -11.163  1.00  0.00           H  
ATOM    793 2HB  LEU A  48     -39.875  -4.640 -12.823  1.00  0.00           H  
ATOM    794  HG  LEU A  48     -40.510  -2.385 -11.913  1.00  0.00           H  
ATOM    795 1HD1 LEU A  48     -40.016  -1.923  -9.553  1.00  0.00           H  
ATOM    796 2HD1 LEU A  48     -41.316  -3.125  -9.730  1.00  0.00           H  
ATOM    797 3HD1 LEU A  48     -39.674  -3.649  -9.287  1.00  0.00           H  
ATOM    798 1HD2 LEU A  48     -38.195  -1.800 -11.276  1.00  0.00           H  
ATOM    799 2HD2 LEU A  48     -37.825  -3.525 -11.033  1.00  0.00           H  
ATOM    800 3HD2 LEU A  48     -38.214  -2.919 -12.661  1.00  0.00           H  
ATOM    801  N   SER A  49     -43.370  -3.157 -12.074  1.00  0.00           N  
ATOM    802  CA  SER A  49     -44.245  -2.267 -12.828  1.00  0.00           C  
ATOM    803  C   SER A  49     -43.441  -1.209 -13.575  1.00  0.00           C  
ATOM    804  O   SER A  49     -42.353  -0.830 -13.142  1.00  0.00           O  
ATOM    805  CB  SER A  49     -45.236  -1.598 -11.895  1.00  0.00           C  
ATOM    806  OG  SER A  49     -44.593  -0.682 -11.052  1.00  0.00           O  
ATOM    807  H   SER A  49     -43.412  -3.144 -11.064  1.00  0.00           H  
ATOM    808  HA  SER A  49     -44.799  -2.842 -13.567  1.00  0.00           H  
ATOM    809 1HB  SER A  49     -45.996  -1.083 -12.482  1.00  0.00           H  
ATOM    810 2HB  SER A  49     -45.741  -2.356 -11.298  1.00  0.00           H  
ATOM    811  HG  SER A  49     -45.168  -0.575 -10.291  1.00  0.00           H  
ATOM    812  N   GLU A  50     -43.984  -0.737 -14.696  1.00  0.00           N  
ATOM    813  CA  GLU A  50     -43.373   0.335 -15.469  1.00  0.00           C  
ATOM    814  C   GLU A  50     -43.152   1.576 -14.613  1.00  0.00           C  
ATOM    815  O   GLU A  50     -42.130   2.251 -14.746  1.00  0.00           O  
ATOM    816  CB  GLU A  50     -44.248   0.688 -16.675  1.00  0.00           C  
ATOM    817  CG  GLU A  50     -43.716   1.832 -17.525  1.00  0.00           C  
ATOM    818  CD  GLU A  50     -44.587   2.132 -18.714  1.00  0.00           C  
ATOM    819  OE1 GLU A  50     -45.363   1.286 -19.088  1.00  0.00           O  
ATOM    820  OE2 GLU A  50     -44.477   3.211 -19.248  1.00  0.00           O  
ATOM    821  H   GLU A  50     -44.850  -1.138 -15.024  1.00  0.00           H  
ATOM    822  HA  GLU A  50     -42.404  -0.005 -15.831  1.00  0.00           H  
ATOM    823 1HB  GLU A  50     -44.351  -0.187 -17.317  1.00  0.00           H  
ATOM    824 2HB  GLU A  50     -45.247   0.962 -16.334  1.00  0.00           H  
ATOM    825 1HG  GLU A  50     -43.642   2.727 -16.908  1.00  0.00           H  
ATOM    826 2HG  GLU A  50     -42.714   1.580 -17.871  1.00  0.00           H  
ATOM    827  N   GLU A  51     -44.113   1.883 -13.744  1.00  0.00           N  
ATOM    828  CA  GLU A  51     -44.039   3.078 -12.913  1.00  0.00           C  
ATOM    829  C   GLU A  51     -42.793   3.062 -12.037  1.00  0.00           C  
ATOM    830  O   GLU A  51     -42.098   4.069 -11.912  1.00  0.00           O  
ATOM    831  CB  GLU A  51     -45.289   3.199 -12.039  1.00  0.00           C  
ATOM    832  CG  GLU A  51     -46.557   3.555 -12.802  1.00  0.00           C  
ATOM    833  CD  GLU A  51     -47.776   3.594 -11.924  1.00  0.00           C  
ATOM    834  OE1 GLU A  51     -47.670   3.233 -10.776  1.00  0.00           O  
ATOM    835  OE2 GLU A  51     -48.815   3.987 -12.400  1.00  0.00           O  
ATOM    836  H   GLU A  51     -44.912   1.272 -13.654  1.00  0.00           H  
ATOM    837  HA  GLU A  51     -43.982   3.951 -13.565  1.00  0.00           H  
ATOM    838 1HB  GLU A  51     -45.463   2.256 -11.521  1.00  0.00           H  
ATOM    839 2HB  GLU A  51     -45.129   3.966 -11.281  1.00  0.00           H  
ATOM    840 1HG  GLU A  51     -46.428   4.531 -13.268  1.00  0.00           H  
ATOM    841 2HG  GLU A  51     -46.710   2.823 -13.594  1.00  0.00           H  
ATOM    842  N   ARG A  52     -42.519   1.909 -11.436  1.00  0.00           N  
ATOM    843  CA  ARG A  52     -41.350   1.750 -10.576  1.00  0.00           C  
ATOM    844  C   ARG A  52     -40.061   1.779 -11.388  1.00  0.00           C  
ATOM    845  O   ARG A  52     -39.057   2.341 -10.949  1.00  0.00           O  
ATOM    846  CB  ARG A  52     -41.429   0.443  -9.801  1.00  0.00           C  
ATOM    847  CG  ARG A  52     -42.513   0.396  -8.735  1.00  0.00           C  
ATOM    848  CD  ARG A  52     -42.319   1.450  -7.707  1.00  0.00           C  
ATOM    849  NE  ARG A  52     -43.209   1.270  -6.571  1.00  0.00           N  
ATOM    850  CZ  ARG A  52     -43.502   2.227  -5.671  1.00  0.00           C  
ATOM    851  NH1 ARG A  52     -42.972   3.423  -5.786  1.00  0.00           N  
ATOM    852  NH2 ARG A  52     -44.325   1.962  -4.670  1.00  0.00           N  
ATOM    853  H   ARG A  52     -43.133   1.121 -11.577  1.00  0.00           H  
ATOM    854  HA  ARG A  52     -41.331   2.578  -9.865  1.00  0.00           H  
ATOM    855 1HB  ARG A  52     -41.609  -0.378 -10.492  1.00  0.00           H  
ATOM    856 2HB  ARG A  52     -40.475   0.254  -9.310  1.00  0.00           H  
ATOM    857 1HG  ARG A  52     -43.488   0.545  -9.201  1.00  0.00           H  
ATOM    858 2HG  ARG A  52     -42.492  -0.576  -8.239  1.00  0.00           H  
ATOM    859 1HD  ARG A  52     -41.292   1.421  -7.344  1.00  0.00           H  
ATOM    860 2HD  ARG A  52     -42.521   2.427  -8.147  1.00  0.00           H  
ATOM    861  HE  ARG A  52     -43.637   0.361  -6.450  1.00  0.00           H  
ATOM    862 1HH1 ARG A  52     -42.344   3.626  -6.549  1.00  0.00           H  
ATOM    863 2HH1 ARG A  52     -43.194   4.141  -5.111  1.00  0.00           H  
ATOM    864 1HH2 ARG A  52     -44.734   1.041  -4.581  1.00  0.00           H  
ATOM    865 2HH2 ARG A  52     -44.546   2.679  -3.995  1.00  0.00           H  
ATOM    866  N   GLN A  53     -40.099   1.177 -12.570  1.00  0.00           N  
ATOM    867  CA  GLN A  53     -38.940   1.139 -13.455  1.00  0.00           C  
ATOM    868  C   GLN A  53     -38.461   2.544 -13.795  1.00  0.00           C  
ATOM    869  O   GLN A  53     -37.262   2.820 -13.775  1.00  0.00           O  
ATOM    870  CB  GLN A  53     -39.272   0.375 -14.740  1.00  0.00           C  
ATOM    871  CG  GLN A  53     -39.373  -1.130 -14.561  1.00  0.00           C  
ATOM    872  CD  GLN A  53     -39.650  -1.851 -15.866  1.00  0.00           C  
ATOM    873  OE1 GLN A  53     -38.938  -1.665 -16.857  1.00  0.00           O  
ATOM    874  NE2 GLN A  53     -40.688  -2.679 -15.875  1.00  0.00           N  
ATOM    875  H   GLN A  53     -40.959   0.737 -12.872  1.00  0.00           H  
ATOM    876  HA  GLN A  53     -38.131   0.619 -12.941  1.00  0.00           H  
ATOM    877 1HB  GLN A  53     -40.220   0.732 -15.141  1.00  0.00           H  
ATOM    878 2HB  GLN A  53     -38.504   0.573 -15.489  1.00  0.00           H  
ATOM    879 1HG  GLN A  53     -38.433  -1.503 -14.157  1.00  0.00           H  
ATOM    880 2HG  GLN A  53     -40.189  -1.348 -13.870  1.00  0.00           H  
ATOM    881 1HE2 GLN A  53     -40.920  -3.183 -16.709  1.00  0.00           H  
ATOM    882 2HE2 GLN A  53     -41.240  -2.800 -15.050  1.00  0.00           H  
ATOM    883  N   ARG A  54     -39.408   3.428 -14.093  1.00  0.00           N  
ATOM    884  CA  ARG A  54     -39.097   4.809 -14.436  1.00  0.00           C  
ATOM    885  C   ARG A  54     -38.524   5.559 -13.240  1.00  0.00           C  
ATOM    886  O   ARG A  54     -37.572   6.326 -13.379  1.00  0.00           O  
ATOM    887  CB  ARG A  54     -40.341   5.530 -14.936  1.00  0.00           C  
ATOM    888  CG  ARG A  54     -40.821   5.098 -16.312  1.00  0.00           C  
ATOM    889  CD  ARG A  54     -42.040   5.837 -16.725  1.00  0.00           C  
ATOM    890  NE  ARG A  54     -42.533   5.391 -18.018  1.00  0.00           N  
ATOM    891  CZ  ARG A  54     -42.090   5.847 -19.205  1.00  0.00           C  
ATOM    892  NH1 ARG A  54     -41.146   6.761 -19.247  1.00  0.00           N  
ATOM    893  NH2 ARG A  54     -42.604   5.376 -20.328  1.00  0.00           N  
ATOM    894  H   ARG A  54     -40.374   3.132 -14.083  1.00  0.00           H  
ATOM    895  HA  ARG A  54     -38.353   4.809 -15.232  1.00  0.00           H  
ATOM    896 1HB  ARG A  54     -41.159   5.368 -14.235  1.00  0.00           H  
ATOM    897 2HB  ARG A  54     -40.150   6.601 -14.973  1.00  0.00           H  
ATOM    898 1HG  ARG A  54     -40.038   5.289 -17.046  1.00  0.00           H  
ATOM    899 2HG  ARG A  54     -41.053   4.032 -16.299  1.00  0.00           H  
ATOM    900 1HD  ARG A  54     -42.828   5.680 -15.988  1.00  0.00           H  
ATOM    901 2HD  ARG A  54     -41.815   6.901 -16.795  1.00  0.00           H  
ATOM    902  HE  ARG A  54     -43.261   4.688 -18.027  1.00  0.00           H  
ATOM    903 1HH1 ARG A  54     -40.753   7.121 -18.389  1.00  0.00           H  
ATOM    904 2HH1 ARG A  54     -40.813   7.104 -20.137  1.00  0.00           H  
ATOM    905 1HH2 ARG A  54     -43.330   4.675 -20.296  1.00  0.00           H  
ATOM    906 2HH2 ARG A  54     -42.271   5.719 -21.218  1.00  0.00           H  
ATOM    907  N   GLU A  55     -39.100   5.323 -12.063  1.00  0.00           N  
ATOM    908  CA  GLU A  55     -38.617   5.942 -10.833  1.00  0.00           C  
ATOM    909  C   GLU A  55     -37.189   5.512 -10.525  1.00  0.00           C  
ATOM    910  O   GLU A  55     -36.354   6.329 -10.137  1.00  0.00           O  
ATOM    911  CB  GLU A  55     -39.533   5.585  -9.660  1.00  0.00           C  
ATOM    912  CG  GLU A  55     -40.895   6.262  -9.697  1.00  0.00           C  
ATOM    913  CD  GLU A  55     -41.805   5.807  -8.590  1.00  0.00           C  
ATOM    914  OE1 GLU A  55     -41.451   4.882  -7.898  1.00  0.00           O  
ATOM    915  OE2 GLU A  55     -42.854   6.386  -8.436  1.00  0.00           O  
ATOM    916  H   GLU A  55     -39.889   4.692 -12.015  1.00  0.00           H  
ATOM    917  HA  GLU A  55     -38.628   7.024 -10.964  1.00  0.00           H  
ATOM    918 1HB  GLU A  55     -39.696   4.507  -9.642  1.00  0.00           H  
ATOM    919 2HB  GLU A  55     -39.047   5.859  -8.725  1.00  0.00           H  
ATOM    920 1HG  GLU A  55     -40.754   7.340  -9.618  1.00  0.00           H  
ATOM    921 2HG  GLU A  55     -41.366   6.056 -10.657  1.00  0.00           H  
ATOM    922  N   ILE A  56     -36.916   4.223 -10.708  1.00  0.00           N  
ATOM    923  CA  ILE A  56     -35.596   3.664 -10.434  1.00  0.00           C  
ATOM    924  C   ILE A  56     -34.556   4.206 -11.406  1.00  0.00           C  
ATOM    925  O   ILE A  56     -33.467   4.611 -10.996  1.00  0.00           O  
ATOM    926  CB  ILE A  56     -35.624   2.127 -10.513  1.00  0.00           C  
ATOM    927  CG1 ILE A  56     -36.456   1.547  -9.367  1.00  0.00           C  
ATOM    928  CG2 ILE A  56     -34.209   1.569 -10.483  1.00  0.00           C  
ATOM    929  CD1 ILE A  56     -36.826   0.094  -9.555  1.00  0.00           C  
ATOM    930  H   ILE A  56     -37.642   3.611 -11.054  1.00  0.00           H  
ATOM    931  HA  ILE A  56     -35.303   3.952  -9.425  1.00  0.00           H  
ATOM    932  HB  ILE A  56     -36.106   1.820 -11.440  1.00  0.00           H  
ATOM    933 1HG1 ILE A  56     -35.904   1.641  -8.433  1.00  0.00           H  
ATOM    934 2HG1 ILE A  56     -37.377   2.121  -9.261  1.00  0.00           H  
ATOM    935 1HG2 ILE A  56     -34.246   0.481 -10.540  1.00  0.00           H  
ATOM    936 2HG2 ILE A  56     -33.647   1.956 -11.332  1.00  0.00           H  
ATOM    937 3HG2 ILE A  56     -33.719   1.867  -9.557  1.00  0.00           H  
ATOM    938 1HD1 ILE A  56     -37.416  -0.245  -8.703  1.00  0.00           H  
ATOM    939 2HD1 ILE A  56     -37.411  -0.018 -10.469  1.00  0.00           H  
ATOM    940 3HD1 ILE A  56     -35.919  -0.505  -9.629  1.00  0.00           H  
ATOM    941  N   GLN A  57     -34.898   4.219 -12.692  1.00  0.00           N  
ATOM    942  CA  GLN A  57     -33.988   4.696 -13.725  1.00  0.00           C  
ATOM    943  C   GLN A  57     -33.481   6.096 -13.408  1.00  0.00           C  
ATOM    944  O   GLN A  57     -32.275   6.342 -13.414  1.00  0.00           O  
ATOM    945  CB  GLN A  57     -34.677   4.687 -15.092  1.00  0.00           C  
ATOM    946  CG  GLN A  57     -33.782   5.110 -16.244  1.00  0.00           C  
ATOM    947  CD  GLN A  57     -34.562   5.371 -17.518  1.00  0.00           C  
ATOM    948  OE1 GLN A  57     -34.384   6.404 -18.170  1.00  0.00           O  
ATOM    949  NE2 GLN A  57     -35.432   4.436 -17.880  1.00  0.00           N  
ATOM    950  H   GLN A  57     -35.813   3.889 -12.963  1.00  0.00           H  
ATOM    951  HA  GLN A  57     -33.133   4.019 -13.772  1.00  0.00           H  
ATOM    952 1HB  GLN A  57     -35.049   3.685 -15.305  1.00  0.00           H  
ATOM    953 2HB  GLN A  57     -35.536   5.357 -15.070  1.00  0.00           H  
ATOM    954 1HG  GLN A  57     -33.260   6.026 -15.968  1.00  0.00           H  
ATOM    955 2HG  GLN A  57     -33.062   4.315 -16.440  1.00  0.00           H  
ATOM    956 1HE2 GLN A  57     -35.977   4.553 -18.712  1.00  0.00           H  
ATOM    957 2HE2 GLN A  57     -35.546   3.614 -17.322  1.00  0.00           H  
ATOM    958  N   GLU A  58     -34.408   7.009 -13.132  1.00  0.00           N  
ATOM    959  CA  GLU A  58     -34.051   8.383 -12.798  1.00  0.00           C  
ATOM    960  C   GLU A  58     -33.216   8.443 -11.526  1.00  0.00           C  
ATOM    961  O   GLU A  58     -32.200   9.136 -11.475  1.00  0.00           O  
ATOM    962  CB  GLU A  58     -35.310   9.237 -12.633  1.00  0.00           C  
ATOM    963  CG  GLU A  58     -35.040  10.711 -12.367  1.00  0.00           C  
ATOM    964  CD  GLU A  58     -36.297  11.537 -12.320  1.00  0.00           C  
ATOM    965  OE1 GLU A  58     -37.359  10.973 -12.432  1.00  0.00           O  
ATOM    966  OE2 GLU A  58     -36.193  12.731 -12.172  1.00  0.00           O  
ATOM    967  H   GLU A  58     -35.381   6.745 -13.151  1.00  0.00           H  
ATOM    968  HA  GLU A  58     -33.456   8.795 -13.615  1.00  0.00           H  
ATOM    969 1HB  GLU A  58     -35.919   9.165 -13.534  1.00  0.00           H  
ATOM    970 2HB  GLU A  58     -35.905   8.851 -11.805  1.00  0.00           H  
ATOM    971 1HG  GLU A  58     -34.520  10.809 -11.415  1.00  0.00           H  
ATOM    972 2HG  GLU A  58     -34.387  11.096 -13.148  1.00  0.00           H  
ATOM    973  N   TYR A  59     -33.650   7.710 -10.505  1.00  0.00           N  
ATOM    974  CA  TYR A  59     -32.925   7.661  -9.241  1.00  0.00           C  
ATOM    975  C   TYR A  59     -31.481   7.222  -9.451  1.00  0.00           C  
ATOM    976  O   TYR A  59     -30.555   7.885  -8.984  1.00  0.00           O  
ATOM    977  CB  TYR A  59     -33.626   6.721  -8.258  1.00  0.00           C  
ATOM    978  CG  TYR A  59     -32.866   6.508  -6.968  1.00  0.00           C  
ATOM    979  CD1 TYR A  59     -32.980   7.427  -5.935  1.00  0.00           C  
ATOM    980  CD2 TYR A  59     -32.053   5.393  -6.818  1.00  0.00           C  
ATOM    981  CE1 TYR A  59     -32.285   7.233  -4.757  1.00  0.00           C  
ATOM    982  CE2 TYR A  59     -31.359   5.200  -5.640  1.00  0.00           C  
ATOM    983  CZ  TYR A  59     -31.472   6.114  -4.612  1.00  0.00           C  
ATOM    984  OH  TYR A  59     -30.780   5.919  -3.440  1.00  0.00           O  
ATOM    985  H   TYR A  59     -34.506   7.182 -10.602  1.00  0.00           H  
ATOM    986  HA  TYR A  59     -32.906   8.663  -8.812  1.00  0.00           H  
ATOM    987 1HB  TYR A  59     -34.611   7.123  -8.011  1.00  0.00           H  
ATOM    988 2HB  TYR A  59     -33.778   5.749  -8.727  1.00  0.00           H  
ATOM    989  HD1 TYR A  59     -33.618   8.302  -6.052  1.00  0.00           H  
ATOM    990  HD2 TYR A  59     -31.963   4.671  -7.630  1.00  0.00           H  
ATOM    991  HE1 TYR A  59     -32.374   7.954  -3.945  1.00  0.00           H  
ATOM    992  HE2 TYR A  59     -30.719   4.324  -5.523  1.00  0.00           H  
ATOM    993  HH  TYR A  59     -30.478   5.008  -3.394  1.00  0.00           H  
ATOM    994  N   LEU A  60     -31.296   6.108 -10.158  1.00  0.00           N  
ATOM    995  CA  LEU A  60     -29.978   5.496 -10.276  1.00  0.00           C  
ATOM    996  C   LEU A  60     -28.978   6.455 -10.904  1.00  0.00           C  
ATOM    997  O   LEU A  60     -27.798   6.456 -10.549  1.00  0.00           O  
ATOM    998  CB  LEU A  60     -30.061   4.215 -11.115  1.00  0.00           C  
ATOM    999  CG  LEU A  60     -30.773   3.029 -10.450  1.00  0.00           C  
ATOM   1000  CD1 LEU A  60     -30.868   1.875 -11.439  1.00  0.00           C  
ATOM   1001  CD2 LEU A  60     -30.011   2.617  -9.200  1.00  0.00           C  
ATOM   1002  H   LEU A  60     -32.082   5.677 -10.622  1.00  0.00           H  
ATOM   1003  HA  LEU A  60     -29.625   5.239  -9.278  1.00  0.00           H  
ATOM   1004 1HB  LEU A  60     -30.588   4.440 -12.041  1.00  0.00           H  
ATOM   1005 2HB  LEU A  60     -29.050   3.897 -11.365  1.00  0.00           H  
ATOM   1006  HG  LEU A  60     -31.787   3.320 -10.177  1.00  0.00           H  
ATOM   1007 1HD1 LEU A  60     -31.374   1.033 -10.966  1.00  0.00           H  
ATOM   1008 2HD1 LEU A  60     -31.435   2.192 -12.315  1.00  0.00           H  
ATOM   1009 3HD1 LEU A  60     -29.868   1.573 -11.743  1.00  0.00           H  
ATOM   1010 1HD2 LEU A  60     -30.518   1.775  -8.727  1.00  0.00           H  
ATOM   1011 2HD2 LEU A  60     -28.996   2.324  -9.471  1.00  0.00           H  
ATOM   1012 3HD2 LEU A  60     -29.973   3.455  -8.504  1.00  0.00           H  
ATOM   1013  N   GLN A  61     -29.457   7.278 -11.833  1.00  0.00           N  
ATOM   1014  CA  GLN A  61     -28.628   8.305 -12.450  1.00  0.00           C  
ATOM   1015  C   GLN A  61     -28.225   9.370 -11.439  1.00  0.00           C  
ATOM   1016  O   GLN A  61     -27.097   9.863 -11.460  1.00  0.00           O  
ATOM   1017  CB  GLN A  61     -29.366   8.952 -13.626  1.00  0.00           C  
ATOM   1018  CG  GLN A  61     -28.506   9.885 -14.461  1.00  0.00           C  
ATOM   1019  CD  GLN A  61     -27.350   9.166 -15.129  1.00  0.00           C  
ATOM   1020  OE1 GLN A  61     -27.538   8.142 -15.792  1.00  0.00           O  
ATOM   1021  NE2 GLN A  61     -26.145   9.696 -14.957  1.00  0.00           N  
ATOM   1022  H   GLN A  61     -30.422   7.192 -12.117  1.00  0.00           H  
ATOM   1023  HA  GLN A  61     -27.719   7.836 -12.827  1.00  0.00           H  
ATOM   1024 1HB  GLN A  61     -29.756   8.175 -14.283  1.00  0.00           H  
ATOM   1025 2HB  GLN A  61     -30.216   9.521 -13.252  1.00  0.00           H  
ATOM   1026 1HG  GLN A  61     -29.125  10.334 -15.239  1.00  0.00           H  
ATOM   1027 2HG  GLN A  61     -28.098  10.663 -13.816  1.00  0.00           H  
ATOM   1028 1HE2 GLN A  61     -25.343   9.265 -15.374  1.00  0.00           H  
ATOM   1029 2HE2 GLN A  61     -26.038  10.528 -14.412  1.00  0.00           H  
ATOM   1030  N   ARG A  62     -29.154   9.721 -10.553  1.00  0.00           N  
ATOM   1031  CA  ARG A  62     -28.923  10.764  -9.560  1.00  0.00           C  
ATOM   1032  C   ARG A  62     -28.045  10.256  -8.423  1.00  0.00           C  
ATOM   1033  O   ARG A  62     -27.437  11.045  -7.703  1.00  0.00           O  
ATOM   1034  CB  ARG A  62     -30.244  11.265  -8.993  1.00  0.00           C  
ATOM   1035  CG  ARG A  62     -31.117  12.023  -9.980  1.00  0.00           C  
ATOM   1036  CD  ARG A  62     -32.368  12.510  -9.344  1.00  0.00           C  
ATOM   1037  NE  ARG A  62     -33.275  13.101 -10.315  1.00  0.00           N  
ATOM   1038  CZ  ARG A  62     -33.194  14.368 -10.767  1.00  0.00           C  
ATOM   1039  NH1 ARG A  62     -32.245  15.164 -10.326  1.00  0.00           N  
ATOM   1040  NH2 ARG A  62     -34.070  14.811 -11.652  1.00  0.00           N  
ATOM   1041  H   ARG A  62     -30.052   9.259 -10.575  1.00  0.00           H  
ATOM   1042  HA  ARG A  62     -28.416  11.598 -10.045  1.00  0.00           H  
ATOM   1043 1HB  ARG A  62     -30.823  10.422  -8.620  1.00  0.00           H  
ATOM   1044 2HB  ARG A  62     -30.049  11.927  -8.149  1.00  0.00           H  
ATOM   1045 1HG  ARG A  62     -30.570  12.882 -10.366  1.00  0.00           H  
ATOM   1046 2HG  ARG A  62     -31.388  11.363 -10.806  1.00  0.00           H  
ATOM   1047 1HD  ARG A  62     -32.879  11.679  -8.861  1.00  0.00           H  
ATOM   1048 2HD  ARG A  62     -32.125  13.269  -8.601  1.00  0.00           H  
ATOM   1049  HE  ARG A  62     -34.019  12.520 -10.678  1.00  0.00           H  
ATOM   1050 1HH1 ARG A  62     -31.576  14.825  -9.649  1.00  0.00           H  
ATOM   1051 2HH1 ARG A  62     -32.184  16.113 -10.664  1.00  0.00           H  
ATOM   1052 1HH2 ARG A  62     -34.800  14.199 -11.991  1.00  0.00           H  
ATOM   1053 2HH2 ARG A  62     -34.010  15.760 -11.990  1.00  0.00           H  
ATOM   1054  N   VAL A  63     -27.983   8.937  -8.265  1.00  0.00           N  
ATOM   1055  CA  VAL A  63     -27.127   8.331  -7.254  1.00  0.00           C  
ATOM   1056  C   VAL A  63     -25.662   8.679  -7.489  1.00  0.00           C  
ATOM   1057  O   VAL A  63     -24.918   8.920  -6.539  1.00  0.00           O  
ATOM   1058  CB  VAL A  63     -27.294   6.799  -7.261  1.00  0.00           C  
ATOM   1059  CG1 VAL A  63     -26.204   6.141  -6.429  1.00  0.00           C  
ATOM   1060  CG2 VAL A  63     -28.672   6.427  -6.737  1.00  0.00           C  
ATOM   1061  H   VAL A  63     -28.545   8.341  -8.856  1.00  0.00           H  
ATOM   1062  HA  VAL A  63     -27.424   8.710  -6.275  1.00  0.00           H  
ATOM   1063  HB  VAL A  63     -27.182   6.436  -8.283  1.00  0.00           H  
ATOM   1064 1HG1 VAL A  63     -26.337   5.059  -6.445  1.00  0.00           H  
ATOM   1065 2HG1 VAL A  63     -25.228   6.392  -6.843  1.00  0.00           H  
ATOM   1066 3HG1 VAL A  63     -26.265   6.498  -5.401  1.00  0.00           H  
ATOM   1067 1HG2 VAL A  63     -28.784   5.343  -6.745  1.00  0.00           H  
ATOM   1068 2HG2 VAL A  63     -28.786   6.796  -5.718  1.00  0.00           H  
ATOM   1069 3HG2 VAL A  63     -29.437   6.875  -7.372  1.00  0.00           H  
ATOM   1070  N   GLN A  64     -25.257   8.710  -8.754  1.00  0.00           N  
ATOM   1071  CA  GLN A  64     -23.873   8.995  -9.112  1.00  0.00           C  
ATOM   1072  C   GLN A  64     -23.705  10.447  -9.545  1.00  0.00           C  
ATOM   1073  O   GLN A  64     -22.664  11.058  -9.299  1.00  0.00           O  
ATOM   1074  CB  GLN A  64     -23.404   8.059 -10.228  1.00  0.00           C  
ATOM   1075  CG  GLN A  64     -21.929   8.185 -10.568  1.00  0.00           C  
ATOM   1076  CD  GLN A  64     -21.032   7.805  -9.404  1.00  0.00           C  
ATOM   1077  OE1 GLN A  64     -21.186   6.736  -8.807  1.00  0.00           O  
ATOM   1078  NE2 GLN A  64     -20.089   8.680  -9.075  1.00  0.00           N  
ATOM   1079  H   GLN A  64     -25.923   8.530  -9.493  1.00  0.00           H  
ATOM   1080  HA  GLN A  64     -23.246   8.822  -8.234  1.00  0.00           H  
ATOM   1081 1HB  GLN A  64     -23.596   7.024  -9.940  1.00  0.00           H  
ATOM   1082 2HB  GLN A  64     -23.976   8.257 -11.135  1.00  0.00           H  
ATOM   1083 1HG  GLN A  64     -21.700   7.524 -11.404  1.00  0.00           H  
ATOM   1084 2HG  GLN A  64     -21.716   9.219 -10.840  1.00  0.00           H  
ATOM   1085 1HE2 GLN A  64     -19.467   8.484  -8.316  1.00  0.00           H  
ATOM   1086 2HE2 GLN A  64     -19.999   9.535  -9.586  1.00  0.00           H  
ATOM   1087  N   LYS A  65     -24.727  10.995 -10.196  1.00  0.00           N  
ATOM   1088  CA  LYS A  65     -24.662  12.353 -10.722  1.00  0.00           C  
ATOM   1089  C   LYS A  65     -25.319  13.343  -9.768  1.00  0.00           C  
ATOM   1090  O   LYS A  65     -24.720  13.740  -8.808  1.00  0.00           O  
ATOM   1091  OXT LYS A  65     -26.437  13.730  -9.981  1.00  0.00           O  
ATOM   1092  CB  LYS A  65     -25.327  12.429 -12.097  1.00  0.00           C  
ATOM   1093  CG  LYS A  65     -25.223  13.790 -12.773  1.00  0.00           C  
ATOM   1094  CD  LYS A  65     -25.893  13.781 -14.139  1.00  0.00           C  
ATOM   1095  CE  LYS A  65     -25.776  15.135 -14.822  1.00  0.00           C  
ATOM   1096  NZ  LYS A  65     -26.466  15.155 -16.141  1.00  0.00           N  
ATOM   1097  H   LYS A  65     -25.570  10.455 -10.334  1.00  0.00           H  
ATOM   1098  HA  LYS A  65     -23.613  12.639 -10.812  1.00  0.00           H  
ATOM   1099 1HB  LYS A  65     -24.875  11.691 -12.761  1.00  0.00           H  
ATOM   1100 2HB  LYS A  65     -26.385  12.180 -12.005  1.00  0.00           H  
ATOM   1101 1HG  LYS A  65     -25.702  14.544 -12.147  1.00  0.00           H  
ATOM   1102 2HG  LYS A  65     -24.174  14.056 -12.894  1.00  0.00           H  
ATOM   1103 1HD  LYS A  65     -25.425  13.023 -14.769  1.00  0.00           H  
ATOM   1104 2HD  LYS A  65     -26.949  13.532 -14.025  1.00  0.00           H  
ATOM   1105 1HE  LYS A  65     -26.214  15.902 -14.185  1.00  0.00           H  
ATOM   1106 2HE  LYS A  65     -24.725  15.376 -14.973  1.00  0.00           H  
ATOM   1107 1HZ  LYS A  65     -26.366  16.068 -16.561  1.00  0.00           H  
ATOM   1108 2HZ  LYS A  65     -26.055  14.458 -16.747  1.00  0.00           H  
ATOM   1109 3HZ  LYS A  65     -27.447  14.951 -16.011  1.00  0.00           H  
TER                                                                             
ATOM   1111  N   THR B  66     -41.166 -10.681 -21.740  1.00  0.00           N  
ATOM   1112  CA  THR B  66     -40.727  -9.304 -21.937  1.00  0.00           C  
ATOM   1113  C   THR B  66     -39.397  -9.055 -21.232  1.00  0.00           C  
ATOM   1114  O   THR B  66     -39.258  -9.318 -20.038  1.00  0.00           O  
ATOM   1115  CB  THR B  66     -41.782  -8.305 -21.428  1.00  0.00           C  
ATOM   1116  OG1 THR B  66     -43.034  -8.553 -22.082  1.00  0.00           O  
ATOM   1117  CG2 THR B  66     -41.343  -6.877 -21.707  1.00  0.00           C  
ATOM   1118 1H   THR B  66     -42.038 -10.824 -22.208  1.00  0.00           H  
ATOM   1119 2H   THR B  66     -40.481 -11.306 -22.113  1.00  0.00           H  
ATOM   1120 3H   THR B  66     -41.281 -10.858 -20.762  1.00  0.00           H  
ATOM   1121  HA  THR B  66     -40.591  -9.135 -23.005  1.00  0.00           H  
ATOM   1122  HB  THR B  66     -41.917  -8.434 -20.354  1.00  0.00           H  
ATOM   1123  HG1 THR B  66     -43.730  -8.066 -21.634  1.00  0.00           H  
ATOM   1124 1HG2 THR B  66     -42.101  -6.185 -21.340  1.00  0.00           H  
ATOM   1125 2HG2 THR B  66     -40.397  -6.681 -21.203  1.00  0.00           H  
ATOM   1126 3HG2 THR B  66     -41.216  -6.739 -22.780  1.00  0.00           H  
ATOM   1127  N   THR B  67     -38.422  -8.545 -21.980  1.00  0.00           N  
ATOM   1128  CA  THR B  67     -37.086  -8.294 -21.462  1.00  0.00           C  
ATOM   1129  C   THR B  67     -36.756  -6.812 -21.578  1.00  0.00           C  
ATOM   1130  O   THR B  67     -36.979  -6.189 -22.619  1.00  0.00           O  
ATOM   1131  CB  THR B  67     -36.028  -9.129 -22.206  1.00  0.00           C  
ATOM   1132  OG1 THR B  67     -36.343 -10.522 -22.085  1.00  0.00           O  
ATOM   1133  CG2 THR B  67     -34.644  -8.874 -21.627  1.00  0.00           C  
ATOM   1134  H   THR B  67     -38.623  -8.327 -22.945  1.00  0.00           H  
ATOM   1135  HA  THR B  67     -37.064  -8.580 -20.411  1.00  0.00           H  
ATOM   1136  HB  THR B  67     -36.029  -8.860 -23.262  1.00  0.00           H  
ATOM   1137  HG1 THR B  67     -37.139 -10.714 -22.586  1.00  0.00           H  
ATOM   1138 1HG2 THR B  67     -33.909  -9.472 -22.165  1.00  0.00           H  
ATOM   1139 2HG2 THR B  67     -34.397  -7.817 -21.728  1.00  0.00           H  
ATOM   1140 3HG2 THR B  67     -34.634  -9.149 -20.573  1.00  0.00           H  
ATOM   1141  N   ASN B  68     -36.219  -6.254 -20.494  1.00  0.00           N  
ATOM   1142  CA  ASN B  68     -35.817  -4.856 -20.466  1.00  0.00           C  
ATOM   1143  C   ASN B  68     -34.387  -4.746 -19.962  1.00  0.00           C  
ATOM   1144  O   ASN B  68     -34.021  -5.394 -18.977  1.00  0.00           O  
ATOM   1145  CB  ASN B  68     -36.760  -4.034 -19.607  1.00  0.00           C  
ATOM   1146  CG  ASN B  68     -38.143  -3.944 -20.192  1.00  0.00           C  
ATOM   1147  OD1 ASN B  68     -38.407  -3.111 -21.067  1.00  0.00           O  
ATOM   1148  ND2 ASN B  68     -39.030  -4.785 -19.725  1.00  0.00           N  
ATOM   1149  H   ASN B  68     -36.089  -6.820 -19.668  1.00  0.00           H  
ATOM   1150  HA  ASN B  68     -35.867  -4.461 -21.480  1.00  0.00           H  
ATOM   1151 1HB  ASN B  68     -36.827  -4.477 -18.613  1.00  0.00           H  
ATOM   1152 2HB  ASN B  68     -36.362  -3.026 -19.491  1.00  0.00           H  
ATOM   1153 1HD2 ASN B  68     -39.966  -4.771 -20.077  1.00  0.00           H  
ATOM   1154 2HD2 ASN B  68     -38.772  -5.442 -19.017  1.00  0.00           H  
ATOM   1155  N   PHE B  69     -33.584  -3.930 -20.640  1.00  0.00           N  
ATOM   1156  CA  PHE B  69     -32.255  -3.553 -20.179  1.00  0.00           C  
ATOM   1157  C   PHE B  69     -32.171  -2.039 -20.078  1.00  0.00           C  
ATOM   1158  O   PHE B  69     -32.602  -1.327 -20.992  1.00  0.00           O  
ATOM   1159  CB  PHE B  69     -31.175  -4.078 -21.128  1.00  0.00           C  
ATOM   1160  CG  PHE B  69     -30.989  -5.567 -21.070  1.00  0.00           C  
ATOM   1161  CD1 PHE B  69     -31.696  -6.402 -21.922  1.00  0.00           C  
ATOM   1162  CD2 PHE B  69     -30.108  -6.136 -20.164  1.00  0.00           C  
ATOM   1163  CE1 PHE B  69     -31.526  -7.773 -21.870  1.00  0.00           C  
ATOM   1164  CE2 PHE B  69     -29.935  -7.506 -20.110  1.00  0.00           C  
ATOM   1165  CZ  PHE B  69     -30.645  -8.325 -20.964  1.00  0.00           C  
ATOM   1166  H   PHE B  69     -33.924  -3.560 -21.517  1.00  0.00           H  
ATOM   1167  HA  PHE B  69     -32.095  -3.989 -19.194  1.00  0.00           H  
ATOM   1168 1HB  PHE B  69     -31.428  -3.806 -22.152  1.00  0.00           H  
ATOM   1169 2HB  PHE B  69     -30.222  -3.606 -20.891  1.00  0.00           H  
ATOM   1170  HD1 PHE B  69     -32.392  -5.966 -22.640  1.00  0.00           H  
ATOM   1171  HD2 PHE B  69     -29.547  -5.489 -19.488  1.00  0.00           H  
ATOM   1172  HE1 PHE B  69     -32.088  -8.418 -22.545  1.00  0.00           H  
ATOM   1173  HE2 PHE B  69     -29.238  -7.940 -19.393  1.00  0.00           H  
ATOM   1174  HZ  PHE B  69     -30.511  -9.405 -20.921  1.00  0.00           H  
ATOM   1175  N   HIS B  70     -31.621  -1.552 -18.971  1.00  0.00           N  
ATOM   1176  CA  HIS B  70     -31.411  -0.126 -18.749  1.00  0.00           C  
ATOM   1177  C   HIS B  70     -29.914   0.091 -18.579  1.00  0.00           C  
ATOM   1178  O   HIS B  70     -29.280  -0.522 -17.710  1.00  0.00           O  
ATOM   1179  CB  HIS B  70     -32.172   0.375 -17.517  1.00  0.00           C  
ATOM   1180  CG  HIS B  70     -33.660   0.368 -17.685  1.00  0.00           C  
ATOM   1181  ND1 HIS B  70     -34.444  -0.708 -17.325  1.00  0.00           N  
ATOM   1182  CD2 HIS B  70     -34.506   1.303 -18.176  1.00  0.00           C  
ATOM   1183  CE1 HIS B  70     -35.710  -0.432 -17.586  1.00  0.00           C  
ATOM   1184  NE2 HIS B  70     -35.774   0.781 -18.103  1.00  0.00           N  
ATOM   1185  H   HIS B  70     -31.341  -2.208 -18.256  1.00  0.00           H  
ATOM   1186  HA  HIS B  70     -31.762   0.417 -19.626  1.00  0.00           H  
ATOM   1187 1HB  HIS B  70     -31.923  -0.246 -16.657  1.00  0.00           H  
ATOM   1188 2HB  HIS B  70     -31.860   1.394 -17.287  1.00  0.00           H  
ATOM   1189  HD2 HIS B  70     -34.233   2.287 -18.559  1.00  0.00           H  
ATOM   1190  HE1 HIS B  70     -36.557  -1.094 -17.405  1.00  0.00           H  
ATOM   1191  HE2 HIS B  70     -36.616   1.253 -18.399  1.00  0.00           H  
ATOM   1192  N   LEU B  71     -29.348   0.963 -19.408  1.00  0.00           N  
ATOM   1193  CA  LEU B  71     -27.937   1.324 -19.342  1.00  0.00           C  
ATOM   1194  C   LEU B  71     -27.809   2.705 -18.708  1.00  0.00           C  
ATOM   1195  O   LEU B  71     -28.193   3.709 -19.317  1.00  0.00           O  
ATOM   1196  CB  LEU B  71     -27.307   1.320 -20.740  1.00  0.00           C  
ATOM   1197  CG  LEU B  71     -27.515   0.040 -21.560  1.00  0.00           C  
ATOM   1198  CD1 LEU B  71     -26.854   0.195 -22.922  1.00  0.00           C  
ATOM   1199  CD2 LEU B  71     -26.937  -1.147 -20.803  1.00  0.00           C  
ATOM   1200  H   LEU B  71     -29.932   1.389 -20.113  1.00  0.00           H  
ATOM   1201  HA  LEU B  71     -27.421   0.594 -18.720  1.00  0.00           H  
ATOM   1202 1HB  LEU B  71     -27.722   2.149 -21.311  1.00  0.00           H  
ATOM   1203 2HB  LEU B  71     -26.233   1.477 -20.638  1.00  0.00           H  
ATOM   1204  HG  LEU B  71     -28.582  -0.119 -21.723  1.00  0.00           H  
ATOM   1205 1HD1 LEU B  71     -27.002  -0.714 -23.505  1.00  0.00           H  
ATOM   1206 2HD1 LEU B  71     -27.300   1.039 -23.449  1.00  0.00           H  
ATOM   1207 3HD1 LEU B  71     -25.787   0.371 -22.790  1.00  0.00           H  
ATOM   1208 1HD2 LEU B  71     -27.086  -2.057 -21.386  1.00  0.00           H  
ATOM   1209 2HD2 LEU B  71     -25.871  -0.991 -20.641  1.00  0.00           H  
ATOM   1210 3HD2 LEU B  71     -27.441  -1.246 -19.841  1.00  0.00           H  
ATOM   1211  N   ILE B  72     -27.268   2.752 -17.491  1.00  0.00           N  
ATOM   1212  CA  ILE B  72     -27.133   3.990 -16.731  1.00  0.00           C  
ATOM   1213  C   ILE B  72     -25.685   4.456 -16.802  1.00  0.00           C  
ATOM   1214  O   ILE B  72     -24.773   3.733 -16.381  1.00  0.00           O  
ATOM   1215  CB  ILE B  72     -27.557   3.801 -15.263  1.00  0.00           C  
ATOM   1216  CG1 ILE B  72     -29.055   3.498 -15.175  1.00  0.00           C  
ATOM   1217  CG2 ILE B  72     -27.212   5.037 -14.447  1.00  0.00           C  
ATOM   1218  CD1 ILE B  72     -29.379   2.021 -15.152  1.00  0.00           C  
ATOM   1219  H   ILE B  72     -26.940   1.887 -17.086  1.00  0.00           H  
ATOM   1220  HA  ILE B  72     -27.771   4.747 -17.187  1.00  0.00           H  
ATOM   1221  HB  ILE B  72     -27.036   2.942 -14.842  1.00  0.00           H  
ATOM   1222 1HG1 ILE B  72     -29.465   3.951 -14.273  1.00  0.00           H  
ATOM   1223 2HG1 ILE B  72     -29.568   3.945 -16.026  1.00  0.00           H  
ATOM   1224 1HG2 ILE B  72     -27.519   4.887 -13.412  1.00  0.00           H  
ATOM   1225 2HG2 ILE B  72     -26.137   5.210 -14.485  1.00  0.00           H  
ATOM   1226 3HG2 ILE B  72     -27.733   5.902 -14.858  1.00  0.00           H  
ATOM   1227 1HD1 ILE B  72     -30.459   1.886 -15.089  1.00  0.00           H  
ATOM   1228 2HD1 ILE B  72     -29.007   1.553 -16.064  1.00  0.00           H  
ATOM   1229 3HD1 ILE B  72     -28.905   1.558 -14.287  1.00  0.00           H  
ATOM   1230  N   ASN B  73     -25.481   5.666 -17.328  1.00  0.00           N  
ATOM   1231  CA  ASN B  73     -24.150   6.251 -17.505  1.00  0.00           C  
ATOM   1232  C   ASN B  73     -23.287   5.401 -18.436  1.00  0.00           C  
ATOM   1233  O   ASN B  73     -22.074   5.280 -18.255  1.00  0.00           O  
ATOM   1234  CB  ASN B  73     -23.464   6.432 -16.164  1.00  0.00           C  
ATOM   1235  CG  ASN B  73     -22.341   7.431 -16.219  1.00  0.00           C  
ATOM   1236  OD1 ASN B  73     -22.447   8.466 -16.887  1.00  0.00           O  
ATOM   1237  ND2 ASN B  73     -21.267   7.142 -15.529  1.00  0.00           N  
ATOM   1238  H   ASN B  73     -26.294   6.196 -17.615  1.00  0.00           H  
ATOM   1239  HA  ASN B  73     -24.260   7.223 -17.990  1.00  0.00           H  
ATOM   1240 1HB  ASN B  73     -24.193   6.764 -15.423  1.00  0.00           H  
ATOM   1241 2HB  ASN B  73     -23.066   5.475 -15.826  1.00  0.00           H  
ATOM   1242 1HD2 ASN B  73     -20.489   7.770 -15.529  1.00  0.00           H  
ATOM   1243 2HD2 ASN B  73     -21.225   6.293 -15.003  1.00  0.00           H  
ATOM   1244  N   GLY B  74     -23.918   4.808 -19.442  1.00  0.00           N  
ATOM   1245  CA  GLY B  74     -23.227   4.022 -20.455  1.00  0.00           C  
ATOM   1246  C   GLY B  74     -22.606   4.976 -21.465  1.00  0.00           C  
ATOM   1247  O   GLY B  74     -23.063   6.116 -21.619  1.00  0.00           O  
ATOM   1248  H   GLY B  74     -24.921   4.912 -19.499  1.00  0.00           H  
ATOM   1249 1HA  GLY B  74     -22.465   3.404 -19.979  1.00  0.00           H  
ATOM   1250 2HA  GLY B  74     -23.933   3.346 -20.936  1.00  0.00           H  
ATOM   1251  N   SER B  75     -21.556   4.512 -22.141  1.00  0.00           N  
ATOM   1252  CA  SER B  75     -20.928   5.279 -23.206  1.00  0.00           C  
ATOM   1253  C   SER B  75     -21.721   5.165 -24.507  1.00  0.00           C  
ATOM   1254  O   SER B  75     -22.533   4.257 -24.701  1.00  0.00           O  
ATOM   1255  CB  SER B  75     -19.506   4.800 -23.424  1.00  0.00           C  
ATOM   1256  OG  SER B  75     -19.489   3.511 -23.975  1.00  0.00           O  
ATOM   1257  H   SER B  75     -21.186   3.600 -21.907  1.00  0.00           H  
ATOM   1258  HA  SER B  75     -20.911   6.329 -22.913  1.00  0.00           H  
ATOM   1259 1HB  SER B  75     -18.987   5.489 -24.089  1.00  0.00           H  
ATOM   1260 2HB  SER B  75     -18.973   4.799 -22.474  1.00  0.00           H  
ATOM   1261  HG  SER B  75     -18.565   3.254 -24.017  1.00  0.00           H  
ATOM   1262  N   GLU B  76     -21.468   6.115 -25.412  1.00  0.00           N  
ATOM   1263  CA  GLU B  76     -22.119   6.095 -26.716  1.00  0.00           C  
ATOM   1264  C   GLU B  76     -21.690   4.889 -27.544  1.00  0.00           C  
ATOM   1265  O   GLU B  76     -22.521   4.284 -28.230  1.00  0.00           O  
ATOM   1266  CB  GLU B  76     -21.811   7.382 -27.483  1.00  0.00           C  
ATOM   1267  CG  GLU B  76     -22.465   7.469 -28.854  1.00  0.00           C  
ATOM   1268  CD  GLU B  76     -23.967   7.482 -28.787  1.00  0.00           C  
ATOM   1269  OE1 GLU B  76     -24.493   7.793 -27.745  1.00  0.00           O  
ATOM   1270  OE2 GLU B  76     -24.589   7.180 -29.778  1.00  0.00           O  
ATOM   1271  H   GLU B  76     -20.820   6.859 -25.197  1.00  0.00           H  
ATOM   1272  HA  GLU B  76     -23.196   6.010 -26.564  1.00  0.00           H  
ATOM   1273 1HB  GLU B  76     -22.142   8.242 -26.899  1.00  0.00           H  
ATOM   1274 2HB  GLU B  76     -20.733   7.476 -27.620  1.00  0.00           H  
ATOM   1275 1HG  GLU B  76     -22.128   8.380 -29.349  1.00  0.00           H  
ATOM   1276 2HG  GLU B  76     -22.140   6.621 -29.455  1.00  0.00           H  
ATOM   1277  N   GLU B  77     -20.407   4.525 -27.489  1.00  0.00           N  
ATOM   1278  CA  GLU B  77     -19.954   3.321 -28.178  1.00  0.00           C  
ATOM   1279  C   GLU B  77     -20.663   2.082 -27.646  1.00  0.00           C  
ATOM   1280  O   GLU B  77     -21.095   1.225 -28.425  1.00  0.00           O  
ATOM   1281  CB  GLU B  77     -18.440   3.158 -28.026  1.00  0.00           C  
ATOM   1282  CG  GLU B  77     -17.860   1.957 -28.760  1.00  0.00           C  
ATOM   1283  CD  GLU B  77     -16.379   1.802 -28.551  1.00  0.00           C  
ATOM   1284  OE1 GLU B  77     -15.810   2.605 -27.850  1.00  0.00           O  
ATOM   1285  OE2 GLU B  77     -15.816   0.880 -29.092  1.00  0.00           O  
ATOM   1286  H   GLU B  77     -19.738   5.077 -26.970  1.00  0.00           H  
ATOM   1287  HA  GLU B  77     -20.199   3.416 -29.236  1.00  0.00           H  
ATOM   1288 1HB  GLU B  77     -17.938   4.052 -28.398  1.00  0.00           H  
ATOM   1289 2HB  GLU B  77     -18.188   3.057 -26.970  1.00  0.00           H  
ATOM   1290 1HG  GLU B  77     -18.361   1.055 -28.412  1.00  0.00           H  
ATOM   1291 2HG  GLU B  77     -18.062   2.064 -29.825  1.00  0.00           H  
ATOM   1292  N   ALA B  78     -20.797   1.972 -26.324  1.00  0.00           N  
ATOM   1293  CA  ALA B  78     -21.501   0.832 -25.748  1.00  0.00           C  
ATOM   1294  C   ALA B  78     -22.970   0.817 -26.155  1.00  0.00           C  
ATOM   1295  O   ALA B  78     -23.524  -0.249 -26.443  1.00  0.00           O  
ATOM   1296  CB  ALA B  78     -21.373   0.845 -24.231  1.00  0.00           C  
ATOM   1297  H   ALA B  78     -20.413   2.676 -25.708  1.00  0.00           H  
ATOM   1298  HA  ALA B  78     -21.047  -0.079 -26.139  1.00  0.00           H  
ATOM   1299 1HB  ALA B  78     -21.901  -0.013 -23.815  1.00  0.00           H  
ATOM   1300 2HB  ALA B  78     -20.320   0.793 -23.955  1.00  0.00           H  
ATOM   1301 3HB  ALA B  78     -21.808   1.763 -23.839  1.00  0.00           H  
ATOM   1302  N   ARG B  79     -23.615   1.986 -26.189  1.00  0.00           N  
ATOM   1303  CA  ARG B  79     -25.022   2.041 -26.579  1.00  0.00           C  
ATOM   1304  C   ARG B  79     -25.219   1.557 -28.010  1.00  0.00           C  
ATOM   1305  O   ARG B  79     -26.165   0.818 -28.303  1.00  0.00           O  
ATOM   1306  CB  ARG B  79     -25.559   3.458 -26.449  1.00  0.00           C  
ATOM   1307  CG  ARG B  79     -25.853   3.903 -25.025  1.00  0.00           C  
ATOM   1308  CD  ARG B  79     -26.606   5.183 -24.994  1.00  0.00           C  
ATOM   1309  NE  ARG B  79     -25.763   6.317 -25.337  1.00  0.00           N  
ATOM   1310  CZ  ARG B  79     -25.040   7.029 -24.451  1.00  0.00           C  
ATOM   1311  NH1 ARG B  79     -25.068   6.713 -23.175  1.00  0.00           N  
ATOM   1312  NH2 ARG B  79     -24.303   8.046 -24.864  1.00  0.00           N  
ATOM   1313  H   ARG B  79     -23.138   2.843 -25.946  1.00  0.00           H  
ATOM   1314  HA  ARG B  79     -25.588   1.372 -25.929  1.00  0.00           H  
ATOM   1315 1HB  ARG B  79     -24.841   4.159 -26.872  1.00  0.00           H  
ATOM   1316 2HB  ARG B  79     -26.482   3.551 -27.021  1.00  0.00           H  
ATOM   1317 1HG  ARG B  79     -26.449   3.142 -24.522  1.00  0.00           H  
ATOM   1318 2HG  ARG B  79     -24.915   4.044 -24.487  1.00  0.00           H  
ATOM   1319 1HD  ARG B  79     -27.427   5.140 -25.710  1.00  0.00           H  
ATOM   1320 2HD  ARG B  79     -27.005   5.346 -23.994  1.00  0.00           H  
ATOM   1321  HE  ARG B  79     -25.716   6.590 -26.310  1.00  0.00           H  
ATOM   1322 1HH1 ARG B  79     -25.632   5.936 -22.860  1.00  0.00           H  
ATOM   1323 2HH1 ARG B  79     -24.527   7.247 -22.511  1.00  0.00           H  
ATOM   1324 1HH2 ARG B  79     -24.282   8.289 -25.845  1.00  0.00           H  
ATOM   1325 2HH2 ARG B  79     -23.762   8.579 -24.200  1.00  0.00           H  
ATOM   1326  N   GLN B  80     -24.329   1.966 -28.918  1.00  0.00           N  
ATOM   1327  CA  GLN B  80     -24.470   1.565 -30.315  1.00  0.00           C  
ATOM   1328  C   GLN B  80     -24.171   0.082 -30.498  1.00  0.00           C  
ATOM   1329  O   GLN B  80     -24.874  -0.609 -31.244  1.00  0.00           O  
ATOM   1330  CB  GLN B  80     -23.544   2.397 -31.207  1.00  0.00           C  
ATOM   1331  CG  GLN B  80     -23.939   3.859 -31.322  1.00  0.00           C  
ATOM   1332  CD  GLN B  80     -22.976   4.653 -32.184  1.00  0.00           C  
ATOM   1333  OE1 GLN B  80     -22.227   4.087 -32.985  1.00  0.00           O  
ATOM   1334  NE2 GLN B  80     -22.991   5.971 -32.025  1.00  0.00           N  
ATOM   1335  H   GLN B  80     -23.553   2.555 -28.651  1.00  0.00           H  
ATOM   1336  HA  GLN B  80     -25.504   1.724 -30.617  1.00  0.00           H  
ATOM   1337 1HB  GLN B  80     -22.527   2.352 -30.817  1.00  0.00           H  
ATOM   1338 2HB  GLN B  80     -23.530   1.973 -32.211  1.00  0.00           H  
ATOM   1339 1HG  GLN B  80     -24.932   3.923 -31.769  1.00  0.00           H  
ATOM   1340 2HG  GLN B  80     -23.950   4.301 -30.325  1.00  0.00           H  
ATOM   1341 1HE2 GLN B  80     -22.377   6.548 -32.567  1.00  0.00           H  
ATOM   1342 2HE2 GLN B  80     -23.614   6.389 -31.364  1.00  0.00           H  
ATOM   1343  N   LEU B  81     -23.137  -0.424 -29.825  1.00  0.00           N  
ATOM   1344  CA  LEU B  81     -22.807  -1.841 -29.939  1.00  0.00           C  
ATOM   1345  C   LEU B  81     -23.887  -2.707 -29.302  1.00  0.00           C  
ATOM   1346  O   LEU B  81     -24.239  -3.764 -29.838  1.00  0.00           O  
ATOM   1347  CB  LEU B  81     -21.454  -2.127 -29.275  1.00  0.00           C  
ATOM   1348  CG  LEU B  81     -20.227  -1.551 -29.992  1.00  0.00           C  
ATOM   1349  CD1 LEU B  81     -19.017  -1.628 -29.069  1.00  0.00           C  
ATOM   1350  CD2 LEU B  81     -19.981  -2.323 -31.279  1.00  0.00           C  
ATOM   1351  H   LEU B  81     -22.572   0.166 -29.232  1.00  0.00           H  
ATOM   1352  HA  LEU B  81     -22.759  -2.100 -30.996  1.00  0.00           H  
ATOM   1353 1HB  LEU B  81     -21.470  -1.719 -28.266  1.00  0.00           H  
ATOM   1354 2HB  LEU B  81     -21.322  -3.207 -29.208  1.00  0.00           H  
ATOM   1355  HG  LEU B  81     -20.401  -0.500 -30.227  1.00  0.00           H  
ATOM   1356 1HD1 LEU B  81     -18.145  -1.218 -29.579  1.00  0.00           H  
ATOM   1357 2HD1 LEU B  81     -19.212  -1.051 -28.166  1.00  0.00           H  
ATOM   1358 3HD1 LEU B  81     -18.828  -2.667 -28.805  1.00  0.00           H  
ATOM   1359 1HD2 LEU B  81     -19.109  -1.912 -31.790  1.00  0.00           H  
ATOM   1360 2HD2 LEU B  81     -19.805  -3.373 -31.047  1.00  0.00           H  
ATOM   1361 3HD2 LEU B  81     -20.854  -2.237 -31.928  1.00  0.00           H  
ATOM   1362  N   ILE B  82     -24.426  -2.274 -28.161  1.00  0.00           N  
ATOM   1363  CA  ILE B  82     -25.459  -3.053 -27.485  1.00  0.00           C  
ATOM   1364  C   ILE B  82     -26.766  -2.997 -28.267  1.00  0.00           C  
ATOM   1365  O   ILE B  82     -27.426  -4.023 -28.470  1.00  0.00           O  
ATOM   1366  CB  ILE B  82     -25.690  -2.541 -26.051  1.00  0.00           C  
ATOM   1367  CG1 ILE B  82     -24.481  -2.860 -25.168  1.00  0.00           C  
ATOM   1368  CG2 ILE B  82     -26.956  -3.149 -25.467  1.00  0.00           C  
ATOM   1369  CD1 ILE B  82     -24.460  -2.099 -23.863  1.00  0.00           C  
ATOM   1370  H   ILE B  82     -24.123  -1.400 -27.753  1.00  0.00           H  
ATOM   1371  HA  ILE B  82     -25.148  -4.097 -27.467  1.00  0.00           H  
ATOM   1372  HB  ILE B  82     -25.793  -1.456 -26.064  1.00  0.00           H  
ATOM   1373 1HG1 ILE B  82     -24.467  -3.926 -24.942  1.00  0.00           H  
ATOM   1374 2HG1 ILE B  82     -23.564  -2.630 -25.711  1.00  0.00           H  
ATOM   1375 1HG2 ILE B  82     -27.104  -2.777 -24.453  1.00  0.00           H  
ATOM   1376 2HG2 ILE B  82     -27.810  -2.873 -26.083  1.00  0.00           H  
ATOM   1377 3HG2 ILE B  82     -26.861  -4.235 -25.444  1.00  0.00           H  
ATOM   1378 1HD1 ILE B  82     -23.573  -2.378 -23.293  1.00  0.00           H  
ATOM   1379 2HD1 ILE B  82     -24.438  -1.028 -24.066  1.00  0.00           H  
ATOM   1380 3HD1 ILE B  82     -25.352  -2.340 -23.286  1.00  0.00           H  
ATOM   1381  N   GLU B  83     -27.154  -1.805 -28.729  1.00  0.00           N  
ATOM   1382  CA  GLU B  83     -28.367  -1.675 -29.532  1.00  0.00           C  
ATOM   1383  C   GLU B  83     -28.325  -2.596 -30.747  1.00  0.00           C  
ATOM   1384  O   GLU B  83     -29.322  -3.243 -31.086  1.00  0.00           O  
ATOM   1385  CB  GLU B  83     -28.553  -0.226 -29.986  1.00  0.00           C  
ATOM   1386  CG  GLU B  83     -29.769   0.004 -30.872  1.00  0.00           C  
ATOM   1387  CD  GLU B  83     -31.070  -0.201 -30.146  1.00  0.00           C  
ATOM   1388  OE1 GLU B  83     -31.073  -0.130 -28.941  1.00  0.00           O  
ATOM   1389  OE2 GLU B  83     -32.061  -0.430 -30.798  1.00  0.00           O  
ATOM   1390  H   GLU B  83     -26.608  -0.979 -28.525  1.00  0.00           H  
ATOM   1391  HA  GLU B  83     -29.221  -1.968 -28.921  1.00  0.00           H  
ATOM   1392 1HB  GLU B  83     -28.650   0.419 -29.113  1.00  0.00           H  
ATOM   1393 2HB  GLU B  83     -27.671   0.100 -30.538  1.00  0.00           H  
ATOM   1394 1HG  GLU B  83     -29.738   1.023 -31.257  1.00  0.00           H  
ATOM   1395 2HG  GLU B  83     -29.721  -0.677 -31.721  1.00  0.00           H  
ATOM   1396  N   LYS B  84     -27.172  -2.663 -31.415  1.00  0.00           N  
ATOM   1397  CA  LYS B  84     -27.014  -3.589 -32.530  1.00  0.00           C  
ATOM   1398  C   LYS B  84     -27.054  -5.039 -32.069  1.00  0.00           C  
ATOM   1399  O   LYS B  84     -27.654  -5.885 -32.743  1.00  0.00           O  
ATOM   1400  CB  LYS B  84     -25.704  -3.312 -33.269  1.00  0.00           C  
ATOM   1401  CG  LYS B  84     -25.691  -2.012 -34.061  1.00  0.00           C  
ATOM   1402  CD  LYS B  84     -24.319  -1.743 -34.661  1.00  0.00           C  
ATOM   1403  CE  LYS B  84     -24.045  -2.654 -35.849  1.00  0.00           C  
ATOM   1404  NZ  LYS B  84     -22.752  -2.332 -36.511  1.00  0.00           N  
ATOM   1405  H   LYS B  84     -26.396  -2.072 -31.153  1.00  0.00           H  
ATOM   1406  HA  LYS B  84     -27.848  -3.446 -33.219  1.00  0.00           H  
ATOM   1407 1HB  LYS B  84     -24.882  -3.276 -32.553  1.00  0.00           H  
ATOM   1408 2HB  LYS B  84     -25.498  -4.128 -33.963  1.00  0.00           H  
ATOM   1409 1HG  LYS B  84     -26.425  -2.068 -34.866  1.00  0.00           H  
ATOM   1410 2HG  LYS B  84     -25.960  -1.184 -33.406  1.00  0.00           H  
ATOM   1411 1HD  LYS B  84     -24.262  -0.705 -34.990  1.00  0.00           H  
ATOM   1412 2HD  LYS B  84     -23.552  -1.909 -33.904  1.00  0.00           H  
ATOM   1413 1HE  LYS B  84     -24.020  -3.690 -35.514  1.00  0.00           H  
ATOM   1414 2HE  LYS B  84     -24.848  -2.551 -36.579  1.00  0.00           H  
ATOM   1415 1HZ  LYS B  84     -22.608  -2.957 -37.291  1.00  0.00           H  
ATOM   1416 2HZ  LYS B  84     -22.771  -1.378 -36.842  1.00  0.00           H  
ATOM   1417 3HZ  LYS B  84     -21.997  -2.443 -35.848  1.00  0.00           H  
ATOM   1418  N   ALA B  85     -26.431  -5.347 -30.929  1.00  0.00           N  
ATOM   1419  CA  ALA B  85     -26.408  -6.726 -30.453  1.00  0.00           C  
ATOM   1420  C   ALA B  85     -27.805  -7.210 -30.095  1.00  0.00           C  
ATOM   1421  O   ALA B  85     -28.163  -8.357 -30.384  1.00  0.00           O  
ATOM   1422  CB  ALA B  85     -25.470  -6.853 -29.253  1.00  0.00           C  
ATOM   1423  H   ALA B  85     -25.970  -4.631 -30.386  1.00  0.00           H  
ATOM   1424  HA  ALA B  85     -26.039  -7.358 -31.261  1.00  0.00           H  
ATOM   1425 1HB  ALA B  85     -25.461  -7.886 -28.906  1.00  0.00           H  
ATOM   1426 2HB  ALA B  85     -24.462  -6.560 -29.547  1.00  0.00           H  
ATOM   1427 3HB  ALA B  85     -25.817  -6.205 -28.451  1.00  0.00           H  
ATOM   1428  N   VAL B  86     -28.611  -6.352 -29.464  1.00  0.00           N  
ATOM   1429  CA  VAL B  86     -29.964  -6.747 -29.088  1.00  0.00           C  
ATOM   1430  C   VAL B  86     -30.808  -7.005 -30.330  1.00  0.00           C  
ATOM   1431  O   VAL B  86     -31.552  -7.989 -30.400  1.00  0.00           O  
ATOM   1432  CB  VAL B  86     -30.628  -5.652 -28.232  1.00  0.00           C  
ATOM   1433  CG1 VAL B  86     -32.104  -5.958 -28.026  1.00  0.00           C  
ATOM   1434  CG2 VAL B  86     -29.910  -5.532 -26.896  1.00  0.00           C  
ATOM   1435  H   VAL B  86     -28.289  -5.421 -29.240  1.00  0.00           H  
ATOM   1436  HA  VAL B  86     -29.910  -7.684 -28.533  1.00  0.00           H  
ATOM   1437  HB  VAL B  86     -30.568  -4.702 -28.764  1.00  0.00           H  
ATOM   1438 1HG1 VAL B  86     -32.557  -5.174 -27.420  1.00  0.00           H  
ATOM   1439 2HG1 VAL B  86     -32.604  -6.003 -28.993  1.00  0.00           H  
ATOM   1440 3HG1 VAL B  86     -32.209  -6.916 -27.517  1.00  0.00           H  
ATOM   1441 1HG2 VAL B  86     -30.384  -4.755 -26.297  1.00  0.00           H  
ATOM   1442 2HG2 VAL B  86     -29.965  -6.484 -26.367  1.00  0.00           H  
ATOM   1443 3HG2 VAL B  86     -28.865  -5.272 -27.067  1.00  0.00           H  
ATOM   1444  N   ARG B  87     -30.703  -6.126 -31.329  1.00  0.00           N  
ATOM   1445  CA  ARG B  87     -31.398  -6.357 -32.590  1.00  0.00           C  
ATOM   1446  C   ARG B  87     -30.832  -7.544 -33.358  1.00  0.00           C  
ATOM   1447  O   ARG B  87     -31.602  -8.290 -33.973  1.00  0.00           O  
ATOM   1448  CB  ARG B  87     -31.323  -5.116 -33.467  1.00  0.00           C  
ATOM   1449  CG  ARG B  87     -32.147  -3.935 -32.978  1.00  0.00           C  
ATOM   1450  CD  ARG B  87     -31.937  -2.732 -33.822  1.00  0.00           C  
ATOM   1451  NE  ARG B  87     -32.661  -1.578 -33.312  1.00  0.00           N  
ATOM   1452  CZ  ARG B  87     -33.940  -1.282 -33.617  1.00  0.00           C  
ATOM   1453  NH1 ARG B  87     -34.620  -2.061 -34.428  1.00  0.00           N  
ATOM   1454  NH2 ARG B  87     -34.510  -0.208 -33.100  1.00  0.00           N  
ATOM   1455  H   ARG B  87     -30.141  -5.293 -31.223  1.00  0.00           H  
ATOM   1456  HA  ARG B  87     -32.439  -6.596 -32.371  1.00  0.00           H  
ATOM   1457 1HB  ARG B  87     -30.288  -4.786 -33.543  1.00  0.00           H  
ATOM   1458 2HB  ARG B  87     -31.663  -5.361 -34.473  1.00  0.00           H  
ATOM   1459 1HG  ARG B  87     -33.206  -4.194 -33.006  1.00  0.00           H  
ATOM   1460 2HG  ARG B  87     -31.860  -3.691 -31.954  1.00  0.00           H  
ATOM   1461 1HD  ARG B  87     -30.876  -2.484 -33.846  1.00  0.00           H  
ATOM   1462 2HD  ARG B  87     -32.286  -2.932 -34.835  1.00  0.00           H  
ATOM   1463  HE  ARG B  87     -32.171  -0.955 -32.685  1.00  0.00           H  
ATOM   1464 1HH1 ARG B  87     -34.184  -2.882 -34.823  1.00  0.00           H  
ATOM   1465 2HH1 ARG B  87     -35.578  -1.839 -34.657  1.00  0.00           H  
ATOM   1466 1HH2 ARG B  87     -33.987   0.392 -32.476  1.00  0.00           H  
ATOM   1467 2HH2 ARG B  87     -35.468   0.015 -33.328  1.00  0.00           H  
ATOM   1468  N   ALA B  88     -29.511  -7.742 -33.335  1.00  0.00           N  
ATOM   1469  CA  ALA B  88     -28.924  -8.889 -34.017  1.00  0.00           C  
ATOM   1470  C   ALA B  88     -29.398 -10.200 -33.403  1.00  0.00           C  
ATOM   1471  O   ALA B  88     -29.574 -11.195 -34.118  1.00  0.00           O  
ATOM   1472  CB  ALA B  88     -27.399  -8.804 -33.979  1.00  0.00           C  
ATOM   1473  H   ALA B  88     -28.907  -7.099 -32.844  1.00  0.00           H  
ATOM   1474  HA  ALA B  88     -29.255  -8.871 -35.056  1.00  0.00           H  
ATOM   1475 1HB  ALA B  88     -26.974  -9.666 -34.492  1.00  0.00           H  
ATOM   1476 2HB  ALA B  88     -27.074  -7.889 -34.476  1.00  0.00           H  
ATOM   1477 3HB  ALA B  88     -27.061  -8.794 -32.945  1.00  0.00           H  
ATOM   1478  N   ILE B  89     -29.607 -10.221 -32.086  1.00  0.00           N  
ATOM   1479  CA  ILE B  89     -30.150 -11.409 -31.435  1.00  0.00           C  
ATOM   1480  C   ILE B  89     -31.657 -11.495 -31.643  1.00  0.00           C  
ATOM   1481  O   ILE B  89     -32.178 -12.545 -32.042  1.00  0.00           O  
ATOM   1482  CB  ILE B  89     -29.836 -11.406 -29.928  1.00  0.00           C  
ATOM   1483  CG1 ILE B  89     -28.326 -11.518 -29.697  1.00  0.00           C  
ATOM   1484  CG2 ILE B  89     -30.570 -12.540 -29.230  1.00  0.00           C  
ATOM   1485  CD1 ILE B  89     -27.896 -11.164 -28.292  1.00  0.00           C  
ATOM   1486  H   ILE B  89     -29.388  -9.409 -31.526  1.00  0.00           H  
ATOM   1487  HA  ILE B  89     -29.714 -12.290 -31.904  1.00  0.00           H  
ATOM   1488  HB  ILE B  89     -30.152 -10.458 -29.492  1.00  0.00           H  
ATOM   1489 1HG1 ILE B  89     -28.000 -12.536 -29.907  1.00  0.00           H  
ATOM   1490 2HG1 ILE B  89     -27.803 -10.858 -30.390  1.00  0.00           H  
ATOM   1491 1HG2 ILE B  89     -30.335 -12.525 -28.165  1.00  0.00           H  
ATOM   1492 2HG2 ILE B  89     -31.643 -12.418 -29.367  1.00  0.00           H  
ATOM   1493 3HG2 ILE B  89     -30.255 -13.494 -29.655  1.00  0.00           H  
ATOM   1494 1HD1 ILE B  89     -26.813 -11.266 -28.206  1.00  0.00           H  
ATOM   1495 2HD1 ILE B  89     -28.181 -10.134 -28.072  1.00  0.00           H  
ATOM   1496 3HD1 ILE B  89     -28.380 -11.835 -27.584  1.00  0.00           H  
ATOM   1497  N   SER B  90     -32.381 -10.402 -31.397  1.00  0.00           N  
ATOM   1498  CA  SER B  90     -33.837 -10.460 -31.452  1.00  0.00           C  
ATOM   1499  C   SER B  90     -34.334 -10.815 -32.848  1.00  0.00           C  
ATOM   1500  O   SER B  90     -35.320 -11.549 -32.984  1.00  0.00           O  
ATOM   1501  CB  SER B  90     -34.426  -9.131 -31.022  1.00  0.00           C  
ATOM   1502  OG  SER B  90     -35.825  -9.194 -30.974  1.00  0.00           O  
ATOM   1503  H   SER B  90     -31.932  -9.527 -31.171  1.00  0.00           H  
ATOM   1504  HA  SER B  90     -34.178 -11.248 -30.778  1.00  0.00           H  
ATOM   1505 1HB  SER B  90     -34.038  -8.861 -30.040  1.00  0.00           H  
ATOM   1506 2HB  SER B  90     -34.118  -8.354 -31.721  1.00  0.00           H  
ATOM   1507  HG  SER B  90     -36.136  -8.803 -31.794  1.00  0.00           H  
ATOM   1508  N   LYS B  91     -33.675 -10.303 -33.891  1.00  0.00           N  
ATOM   1509  CA  LYS B  91     -34.154 -10.554 -35.245  1.00  0.00           C  
ATOM   1510  C   LYS B  91     -34.180 -12.045 -35.556  1.00  0.00           C  
ATOM   1511  O   LYS B  91     -34.954 -12.480 -36.415  1.00  0.00           O  
ATOM   1512  CB  LYS B  91     -33.281  -9.820 -36.265  1.00  0.00           C  
ATOM   1513  CG  LYS B  91     -31.896 -10.423 -36.456  1.00  0.00           C  
ATOM   1514  CD  LYS B  91     -31.059  -9.589 -37.415  1.00  0.00           C  
ATOM   1515  CE  LYS B  91     -29.713 -10.244 -37.689  1.00  0.00           C  
ATOM   1516  NZ  LYS B  91     -28.843  -9.391 -38.544  1.00  0.00           N  
ATOM   1517  H   LYS B  91     -32.846  -9.742 -33.758  1.00  0.00           H  
ATOM   1518  HA  LYS B  91     -35.178 -10.188 -35.323  1.00  0.00           H  
ATOM   1519 1HB  LYS B  91     -33.781  -9.815 -37.234  1.00  0.00           H  
ATOM   1520 2HB  LYS B  91     -33.155  -8.783 -35.956  1.00  0.00           H  
ATOM   1521 1HG  LYS B  91     -31.385 -10.475 -35.494  1.00  0.00           H  
ATOM   1522 2HG  LYS B  91     -31.990 -11.433 -36.853  1.00  0.00           H  
ATOM   1523 1HD  LYS B  91     -31.595  -9.471 -38.358  1.00  0.00           H  
ATOM   1524 2HD  LYS B  91     -30.891  -8.601 -36.987  1.00  0.00           H  
ATOM   1525 1HE  LYS B  91     -29.202 -10.432 -36.746  1.00  0.00           H  
ATOM   1526 2HE  LYS B  91     -29.868 -11.199 -38.190  1.00  0.00           H  
ATOM   1527 1HZ  LYS B  91     -27.962  -9.860 -38.702  1.00  0.00           H  
ATOM   1528 2HZ  LYS B  91     -29.299  -9.225 -39.430  1.00  0.00           H  
ATOM   1529 3HZ  LYS B  91     -28.676  -8.509 -38.081  1.00  0.00           H  
ATOM   1530  N   LYS B  92     -33.354 -12.837 -34.866  1.00  0.00           N  
ATOM   1531  CA  LYS B  92     -33.314 -14.272 -35.132  1.00  0.00           C  
ATOM   1532  C   LYS B  92     -34.657 -14.926 -34.831  1.00  0.00           C  
ATOM   1533  O   LYS B  92     -34.993 -15.963 -35.411  1.00  0.00           O  
ATOM   1534  CB  LYS B  92     -32.209 -14.939 -34.311  1.00  0.00           C  
ATOM   1535  CG  LYS B  92     -30.796 -14.584 -34.753  1.00  0.00           C  
ATOM   1536  CD  LYS B  92     -29.755 -15.282 -33.890  1.00  0.00           C  
ATOM   1537  CE  LYS B  92     -28.342 -14.944 -34.343  1.00  0.00           C  
ATOM   1538  NZ  LYS B  92     -27.313 -15.604 -33.495  1.00  0.00           N  
ATOM   1539  H   LYS B  92     -32.751 -12.451 -34.154  1.00  0.00           H  
ATOM   1540  HA  LYS B  92     -33.106 -14.422 -36.191  1.00  0.00           H  
ATOM   1541 1HB  LYS B  92     -32.312 -14.655 -33.263  1.00  0.00           H  
ATOM   1542 2HB  LYS B  92     -32.316 -16.022 -34.369  1.00  0.00           H  
ATOM   1543 1HG  LYS B  92     -30.654 -14.884 -35.792  1.00  0.00           H  
ATOM   1544 2HG  LYS B  92     -30.651 -13.507 -34.682  1.00  0.00           H  
ATOM   1545 1HD  LYS B  92     -29.879 -14.974 -32.851  1.00  0.00           H  
ATOM   1546 2HD  LYS B  92     -29.897 -16.361 -33.950  1.00  0.00           H  
ATOM   1547 1HE  LYS B  92     -28.205 -15.263 -35.375  1.00  0.00           H  
ATOM   1548 2HE  LYS B  92     -28.194 -13.865 -34.297  1.00  0.00           H  
ATOM   1549 1HZ  LYS B  92     -26.392 -15.355 -33.826  1.00  0.00           H  
ATOM   1550 2HZ  LYS B  92     -27.419 -15.301 -32.537  1.00  0.00           H  
ATOM   1551 3HZ  LYS B  92     -27.428 -16.607 -33.544  1.00  0.00           H  
ATOM   1552  N   GLU B  93     -35.439 -14.331 -33.934  1.00  0.00           N  
ATOM   1553  CA  GLU B  93     -36.740 -14.868 -33.561  1.00  0.00           C  
ATOM   1554  C   GLU B  93     -37.887 -14.138 -34.253  1.00  0.00           C  
ATOM   1555  O   GLU B  93     -39.048 -14.531 -34.091  1.00  0.00           O  
ATOM   1556  CB  GLU B  93     -36.922 -14.792 -32.043  1.00  0.00           C  
ATOM   1557  CG  GLU B  93     -35.880 -15.563 -31.245  1.00  0.00           C  
ATOM   1558  CD  GLU B  93     -35.978 -17.050 -31.439  1.00  0.00           C  
ATOM   1559  OE1 GLU B  93     -37.035 -17.516 -31.791  1.00  0.00           O  
ATOM   1560  OE2 GLU B  93     -34.994 -17.722 -31.235  1.00  0.00           O  
ATOM   1561  H   GLU B  93     -35.117 -13.477 -33.500  1.00  0.00           H  
ATOM   1562  HA  GLU B  93     -36.792 -15.907 -33.890  1.00  0.00           H  
ATOM   1563 1HB  GLU B  93     -36.884 -13.750 -31.724  1.00  0.00           H  
ATOM   1564 2HB  GLU B  93     -37.904 -15.181 -31.775  1.00  0.00           H  
ATOM   1565 1HG  GLU B  93     -34.887 -15.233 -31.549  1.00  0.00           H  
ATOM   1566 2HG  GLU B  93     -36.002 -15.330 -30.188  1.00  0.00           H  
ATOM   1567  N   GLY B  94     -37.587 -13.096 -35.025  1.00  0.00           N  
ATOM   1568  CA  GLY B  94     -38.598 -12.191 -35.534  1.00  0.00           C  
ATOM   1569  C   GLY B  94     -39.235 -11.309 -34.480  1.00  0.00           C  
ATOM   1570  O   GLY B  94     -40.395 -10.914 -34.616  1.00  0.00           O  
ATOM   1571  H   GLY B  94     -36.619 -12.933 -35.260  1.00  0.00           H  
ATOM   1572 1HA  GLY B  94     -38.159 -11.546 -36.295  1.00  0.00           H  
ATOM   1573 2HA  GLY B  94     -39.389 -12.765 -36.017  1.00  0.00           H  
ATOM   1574  N   THR B  95     -38.488 -10.998 -33.424  1.00  0.00           N  
ATOM   1575  CA  THR B  95     -39.029 -10.317 -32.256  1.00  0.00           C  
ATOM   1576  C   THR B  95     -38.718  -8.832 -32.347  1.00  0.00           C  
ATOM   1577  O   THR B  95     -37.606  -8.443 -32.720  1.00  0.00           O  
ATOM   1578  CB  THR B  95     -38.461 -10.897 -30.948  1.00  0.00           C  
ATOM   1579  OG1 THR B  95     -38.885 -12.258 -30.801  1.00  0.00           O  
ATOM   1580  CG2 THR B  95     -38.942 -10.088 -29.753  1.00  0.00           C  
ATOM   1581  H   THR B  95     -37.509 -11.244 -33.439  1.00  0.00           H  
ATOM   1582  HA  THR B  95     -40.110 -10.465 -32.239  1.00  0.00           H  
ATOM   1583  HB  THR B  95     -37.372 -10.871 -30.982  1.00  0.00           H  
ATOM   1584  HG1 THR B  95     -38.503 -12.789 -31.504  1.00  0.00           H  
ATOM   1585 1HG2 THR B  95     -38.530 -10.512 -28.837  1.00  0.00           H  
ATOM   1586 2HG2 THR B  95     -38.611  -9.055 -29.856  1.00  0.00           H  
ATOM   1587 3HG2 THR B  95     -40.030 -10.117 -29.708  1.00  0.00           H  
ATOM   1588  N   GLU B  96     -39.700  -8.008 -31.995  1.00  0.00           N  
ATOM   1589  CA  GLU B  96     -39.548  -6.566 -32.095  1.00  0.00           C  
ATOM   1590  C   GLU B  96     -38.571  -6.053 -31.043  1.00  0.00           C  
ATOM   1591  O   GLU B  96     -38.495  -6.575 -29.926  1.00  0.00           O  
ATOM   1592  CB  GLU B  96     -40.902  -5.872 -31.935  1.00  0.00           C  
ATOM   1593  CG  GLU B  96     -41.889  -6.153 -33.059  1.00  0.00           C  
ATOM   1594  CD  GLU B  96     -43.217  -5.479 -32.854  1.00  0.00           C  
ATOM   1595  OE1 GLU B  96     -43.239  -4.278 -32.729  1.00  0.00           O  
ATOM   1596  OE2 GLU B  96     -44.211  -6.165 -32.824  1.00  0.00           O  
ATOM   1597  H   GLU B  96     -40.570  -8.388 -31.651  1.00  0.00           H  
ATOM   1598  HA  GLU B  96     -39.148  -6.327 -33.081  1.00  0.00           H  
ATOM   1599 1HB  GLU B  96     -41.364  -6.186 -30.998  1.00  0.00           H  
ATOM   1600 2HB  GLU B  96     -40.755  -4.793 -31.881  1.00  0.00           H  
ATOM   1601 1HG  GLU B  96     -41.460  -5.808 -34.000  1.00  0.00           H  
ATOM   1602 2HG  GLU B  96     -42.041  -7.229 -33.134  1.00  0.00           H  
ATOM   1603  N   VAL B  97     -37.817  -5.027 -31.415  1.00  0.00           N  
ATOM   1604  CA  VAL B  97     -36.962  -4.307 -30.483  1.00  0.00           C  
ATOM   1605  C   VAL B  97     -37.332  -2.833 -30.520  1.00  0.00           C  
ATOM   1606  O   VAL B  97     -37.412  -2.217 -31.588  1.00  0.00           O  
ATOM   1607  CB  VAL B  97     -35.476  -4.485 -30.846  1.00  0.00           C  
ATOM   1608  CG1 VAL B  97     -34.594  -3.716 -29.874  1.00  0.00           C  
ATOM   1609  CG2 VAL B  97     -35.117  -5.964 -30.846  1.00  0.00           C  
ATOM   1610  H   VAL B  97     -37.840  -4.738 -32.383  1.00  0.00           H  
ATOM   1611  HA  VAL B  97     -37.143  -4.692 -29.479  1.00  0.00           H  
ATOM   1612  HB  VAL B  97     -35.301  -4.068 -31.838  1.00  0.00           H  
ATOM   1613 1HG1 VAL B  97     -33.547  -3.853 -30.146  1.00  0.00           H  
ATOM   1614 2HG1 VAL B  97     -34.843  -2.656 -29.917  1.00  0.00           H  
ATOM   1615 3HG1 VAL B  97     -34.757  -4.088 -28.862  1.00  0.00           H  
ATOM   1616 1HG2 VAL B  97     -34.065  -6.082 -31.105  1.00  0.00           H  
ATOM   1617 2HG2 VAL B  97     -35.297  -6.382 -29.856  1.00  0.00           H  
ATOM   1618 3HG2 VAL B  97     -35.731  -6.487 -31.579  1.00  0.00           H  
ATOM   1619  N   HIS B  98     -37.566  -2.268 -29.337  1.00  0.00           N  
ATOM   1620  CA  HIS B  98     -37.867  -0.851 -29.186  1.00  0.00           C  
ATOM   1621  C   HIS B  98     -37.039  -0.293 -28.039  1.00  0.00           C  
ATOM   1622  O   HIS B  98     -36.595  -1.046 -27.166  1.00  0.00           O  
ATOM   1623  CB  HIS B  98     -39.359  -0.623 -28.924  1.00  0.00           C  
ATOM   1624  CG  HIS B  98     -40.243  -1.071 -30.046  1.00  0.00           C  
ATOM   1625  ND1 HIS B  98     -40.565  -0.255 -31.110  1.00  0.00           N  
ATOM   1626  CD2 HIS B  98     -40.873  -2.248 -30.270  1.00  0.00           C  
ATOM   1627  CE1 HIS B  98     -41.355  -0.912 -31.942  1.00  0.00           C  
ATOM   1628  NE2 HIS B  98     -41.556  -2.123 -31.455  1.00  0.00           N  
ATOM   1629  H   HIS B  98     -37.531  -2.855 -28.516  1.00  0.00           H  
ATOM   1630  HA  HIS B  98     -37.605  -0.324 -30.103  1.00  0.00           H  
ATOM   1631 1HB  HIS B  98     -39.656  -1.158 -28.021  1.00  0.00           H  
ATOM   1632 2HB  HIS B  98     -39.540   0.438 -28.750  1.00  0.00           H  
ATOM   1633  HD2 HIS B  98     -40.843  -3.130 -29.630  1.00  0.00           H  
ATOM   1634  HE1 HIS B  98     -41.768  -0.522 -32.871  1.00  0.00           H  
ATOM   1635  HE2 HIS B  98     -42.121  -2.844 -31.880  1.00  0.00           H  
ATOM   1636  N   PHE B  99     -36.829   1.018 -28.048  1.00  0.00           N  
ATOM   1637  CA  PHE B  99     -36.014   1.693 -27.050  1.00  0.00           C  
ATOM   1638  C   PHE B  99     -36.608   3.060 -26.749  1.00  0.00           C  
ATOM   1639  O   PHE B  99     -37.378   3.601 -27.549  1.00  0.00           O  
ATOM   1640  CB  PHE B  99     -34.571   1.841 -27.533  1.00  0.00           C  
ATOM   1641  CG  PHE B  99     -34.417   2.765 -28.708  1.00  0.00           C  
ATOM   1642  CD1 PHE B  99     -34.178   4.118 -28.517  1.00  0.00           C  
ATOM   1643  CD2 PHE B  99     -34.511   2.284 -30.005  1.00  0.00           C  
ATOM   1644  CE1 PHE B  99     -34.037   4.969 -29.597  1.00  0.00           C  
ATOM   1645  CE2 PHE B  99     -34.368   3.132 -31.086  1.00  0.00           C  
ATOM   1646  CZ  PHE B  99     -34.131   4.476 -30.881  1.00  0.00           C  
ATOM   1647  H   PHE B  99     -37.256   1.563 -28.784  1.00  0.00           H  
ATOM   1648  HA  PHE B  99     -36.013   1.091 -26.139  1.00  0.00           H  
ATOM   1649 1HB  PHE B  99     -33.952   2.219 -26.720  1.00  0.00           H  
ATOM   1650 2HB  PHE B  99     -34.179   0.865 -27.815  1.00  0.00           H  
ATOM   1651  HD1 PHE B  99     -34.102   4.508 -27.502  1.00  0.00           H  
ATOM   1652  HD2 PHE B  99     -34.698   1.222 -30.166  1.00  0.00           H  
ATOM   1653  HE1 PHE B  99     -33.850   6.030 -29.433  1.00  0.00           H  
ATOM   1654  HE2 PHE B  99     -34.444   2.741 -32.100  1.00  0.00           H  
ATOM   1655  HZ  PHE B  99     -34.021   5.146 -31.733  1.00  0.00           H  
ATOM   1656  N   GLU B 100     -36.253   3.611 -25.590  1.00  0.00           N  
ATOM   1657  CA  GLU B 100     -36.622   4.970 -25.222  1.00  0.00           C  
ATOM   1658  C   GLU B 100     -35.486   5.590 -24.422  1.00  0.00           C  
ATOM   1659  O   GLU B 100     -34.881   4.928 -23.575  1.00  0.00           O  
ATOM   1660  CB  GLU B 100     -37.919   4.987 -24.410  1.00  0.00           C  
ATOM   1661  CG  GLU B 100     -38.406   6.379 -24.032  1.00  0.00           C  
ATOM   1662  CD  GLU B 100     -39.736   6.363 -23.331  1.00  0.00           C  
ATOM   1663  OE1 GLU B 100     -39.757   6.160 -22.141  1.00  0.00           O  
ATOM   1664  OE2 GLU B 100     -40.733   6.553 -23.988  1.00  0.00           O  
ATOM   1665  H   GLU B 100     -35.707   3.058 -24.946  1.00  0.00           H  
ATOM   1666  HA  GLU B 100     -36.782   5.545 -26.135  1.00  0.00           H  
ATOM   1667 1HB  GLU B 100     -38.711   4.499 -24.978  1.00  0.00           H  
ATOM   1668 2HB  GLU B 100     -37.779   4.420 -23.490  1.00  0.00           H  
ATOM   1669 1HG  GLU B 100     -37.670   6.845 -23.377  1.00  0.00           H  
ATOM   1670 2HG  GLU B 100     -38.483   6.983 -24.934  1.00  0.00           H  
ATOM   1671  N   LYS B 101     -35.199   6.861 -24.699  1.00  0.00           N  
ATOM   1672  CA  LYS B 101     -34.158   7.610 -24.006  1.00  0.00           C  
ATOM   1673  C   LYS B 101     -34.811   8.585 -23.037  1.00  0.00           C  
ATOM   1674  O   LYS B 101     -35.716   9.333 -23.420  1.00  0.00           O  
ATOM   1675  CB  LYS B 101     -33.261   8.354 -24.997  1.00  0.00           C  
ATOM   1676  CG  LYS B 101     -32.429   7.448 -25.894  1.00  0.00           C  
ATOM   1677  CD  LYS B 101     -31.540   8.259 -26.826  1.00  0.00           C  
ATOM   1678  CE  LYS B 101     -30.708   7.355 -27.724  1.00  0.00           C  
ATOM   1679  NZ  LYS B 101     -29.834   8.135 -28.642  1.00  0.00           N  
ATOM   1680  H   LYS B 101     -35.733   7.318 -25.426  1.00  0.00           H  
ATOM   1681  HA  LYS B 101     -33.541   6.906 -23.447  1.00  0.00           H  
ATOM   1682 1HB  LYS B 101     -33.874   8.988 -25.638  1.00  0.00           H  
ATOM   1683 2HB  LYS B 101     -32.577   9.004 -24.451  1.00  0.00           H  
ATOM   1684 1HG  LYS B 101     -31.801   6.802 -25.279  1.00  0.00           H  
ATOM   1685 2HG  LYS B 101     -33.090   6.820 -26.491  1.00  0.00           H  
ATOM   1686 1HD  LYS B 101     -32.160   8.905 -27.450  1.00  0.00           H  
ATOM   1687 2HD  LYS B 101     -30.871   8.885 -26.237  1.00  0.00           H  
ATOM   1688 1HE  LYS B 101     -30.083   6.708 -27.110  1.00  0.00           H  
ATOM   1689 2HE  LYS B 101     -31.368   6.726 -28.320  1.00  0.00           H  
ATOM   1690 1HZ  LYS B 101     -29.300   7.501 -29.219  1.00  0.00           H  
ATOM   1691 2HZ  LYS B 101     -30.405   8.726 -29.230  1.00  0.00           H  
ATOM   1692 3HZ  LYS B 101     -29.203   8.709 -28.100  1.00  0.00           H  
ATOM   1693  N   SER B 102     -34.348   8.577 -21.787  1.00  0.00           N  
ATOM   1694  CA  SER B 102     -34.874   9.456 -20.747  1.00  0.00           C  
ATOM   1695  C   SER B 102     -33.715  10.133 -20.037  1.00  0.00           C  
ATOM   1696  O   SER B 102     -32.995   9.487 -19.269  1.00  0.00           O  
ATOM   1697  CB  SER B 102     -35.714   8.675 -19.756  1.00  0.00           C  
ATOM   1698  OG  SER B 102     -36.184   9.507 -18.731  1.00  0.00           O  
ATOM   1699  H   SER B 102     -33.603   7.934 -21.557  1.00  0.00           H  
ATOM   1700  HA  SER B 102     -35.505  10.209 -21.219  1.00  0.00           H  
ATOM   1701 1HB  SER B 102     -36.558   8.219 -20.273  1.00  0.00           H  
ATOM   1702 2HB  SER B 102     -35.118   7.870 -19.329  1.00  0.00           H  
ATOM   1703  HG  SER B 102     -36.664   8.937 -18.126  1.00  0.00           H  
ATOM   1704  N   ASP B 103     -33.535  11.428 -20.298  1.00  0.00           N  
ATOM   1705  CA  ASP B 103     -32.486  12.214 -19.652  1.00  0.00           C  
ATOM   1706  C   ASP B 103     -31.123  11.540 -19.796  1.00  0.00           C  
ATOM   1707  O   ASP B 103     -30.279  11.595 -18.900  1.00  0.00           O  
ATOM   1708  CB  ASP B 103     -32.807  12.420 -18.169  1.00  0.00           C  
ATOM   1709  CG  ASP B 103     -34.049  13.271 -17.944  1.00  0.00           C  
ATOM   1710  OD1 ASP B 103     -34.229  14.226 -18.663  1.00  0.00           O  
ATOM   1711  OD2 ASP B 103     -34.805  12.959 -17.056  1.00  0.00           O  
ATOM   1712  H   ASP B 103     -34.146  11.877 -20.967  1.00  0.00           H  
ATOM   1713  HA  ASP B 103     -32.416  13.178 -20.157  1.00  0.00           H  
ATOM   1714 1HB  ASP B 103     -32.956  11.451 -17.692  1.00  0.00           H  
ATOM   1715 2HB  ASP B 103     -31.960  12.900 -17.677  1.00  0.00           H  
ATOM   1716  N   GLY B 104     -30.916  10.881 -20.933  1.00  0.00           N  
ATOM   1717  CA  GLY B 104     -29.656  10.229 -21.214  1.00  0.00           C  
ATOM   1718  C   GLY B 104     -29.600   8.755 -20.885  1.00  0.00           C  
ATOM   1719  O   GLY B 104     -28.694   8.067 -21.366  1.00  0.00           O  
ATOM   1720  H   GLY B 104     -31.658  10.837 -21.618  1.00  0.00           H  
ATOM   1721 1HA  GLY B 104     -29.420  10.337 -22.273  1.00  0.00           H  
ATOM   1722 2HA  GLY B 104     -28.861  10.719 -20.656  1.00  0.00           H  
ATOM   1723  N   THR B 105     -30.531   8.246 -20.083  1.00  0.00           N  
ATOM   1724  CA  THR B 105     -30.603   6.832 -19.738  1.00  0.00           C  
ATOM   1725  C   THR B 105     -31.346   6.108 -20.852  1.00  0.00           C  
ATOM   1726  O   THR B 105     -32.416   6.553 -21.284  1.00  0.00           O  
ATOM   1727  CB  THR B 105     -31.308   6.603 -18.388  1.00  0.00           C  
ATOM   1728  OG1 THR B 105     -30.537   7.200 -17.337  1.00  0.00           O  
ATOM   1729  CG2 THR B 105     -31.466   5.115 -18.114  1.00  0.00           C  
ATOM   1730  H   THR B 105     -31.218   8.882 -19.700  1.00  0.00           H  
ATOM   1731  HA  THR B 105     -29.588   6.441 -19.668  1.00  0.00           H  
ATOM   1732  HB  THR B 105     -32.292   7.070 -18.408  1.00  0.00           H  
ATOM   1733  HG1 THR B 105     -30.705   8.145 -17.315  1.00  0.00           H  
ATOM   1734 1HG2 THR B 105     -31.966   4.973 -17.156  1.00  0.00           H  
ATOM   1735 2HG2 THR B 105     -32.061   4.661 -18.906  1.00  0.00           H  
ATOM   1736 3HG2 THR B 105     -30.484   4.645 -18.084  1.00  0.00           H  
ATOM   1737  N   LEU B 106     -30.778   4.999 -21.317  1.00  0.00           N  
ATOM   1738  CA  LEU B 106     -31.322   4.249 -22.442  1.00  0.00           C  
ATOM   1739  C   LEU B 106     -32.077   3.032 -21.923  1.00  0.00           C  
ATOM   1740  O   LEU B 106     -31.509   2.202 -21.204  1.00  0.00           O  
ATOM   1741  CB  LEU B 106     -30.202   3.810 -23.393  1.00  0.00           C  
ATOM   1742  CG  LEU B 106     -30.641   2.955 -24.588  1.00  0.00           C  
ATOM   1743  CD1 LEU B 106     -31.548   3.776 -25.495  1.00  0.00           C  
ATOM   1744  CD2 LEU B 106     -29.412   2.466 -25.341  1.00  0.00           C  
ATOM   1745  H   LEU B 106     -29.937   4.669 -20.867  1.00  0.00           H  
ATOM   1746  HA  LEU B 106     -32.014   4.893 -22.985  1.00  0.00           H  
ATOM   1747 1HB  LEU B 106     -29.711   4.700 -23.785  1.00  0.00           H  
ATOM   1748 2HB  LEU B 106     -29.469   3.236 -22.826  1.00  0.00           H  
ATOM   1749  HG  LEU B 106     -31.213   2.098 -24.232  1.00  0.00           H  
ATOM   1750 1HD1 LEU B 106     -31.860   3.168 -26.344  1.00  0.00           H  
ATOM   1751 2HD1 LEU B 106     -32.427   4.096 -24.936  1.00  0.00           H  
ATOM   1752 3HD1 LEU B 106     -31.007   4.651 -25.855  1.00  0.00           H  
ATOM   1753 1HD2 LEU B 106     -29.724   1.857 -26.191  1.00  0.00           H  
ATOM   1754 2HD2 LEU B 106     -28.840   3.322 -25.699  1.00  0.00           H  
ATOM   1755 3HD2 LEU B 106     -28.791   1.868 -24.675  1.00  0.00           H  
ATOM   1756  N   GLU B 107     -33.352   2.927 -22.288  1.00  0.00           N  
ATOM   1757  CA  GLU B 107     -34.150   1.735 -22.028  1.00  0.00           C  
ATOM   1758  C   GLU B 107     -34.307   0.953 -23.326  1.00  0.00           C  
ATOM   1759  O   GLU B 107     -34.738   1.508 -24.341  1.00  0.00           O  
ATOM   1760  CB  GLU B 107     -35.521   2.106 -21.458  1.00  0.00           C  
ATOM   1761  CG  GLU B 107     -36.473   0.929 -21.295  1.00  0.00           C  
ATOM   1762  CD  GLU B 107     -37.788   1.321 -20.681  1.00  0.00           C  
ATOM   1763  OE1 GLU B 107     -37.788   1.776 -19.562  1.00  0.00           O  
ATOM   1764  OE2 GLU B 107     -38.794   1.167 -21.333  1.00  0.00           O  
ATOM   1765  H   GLU B 107     -33.778   3.709 -22.765  1.00  0.00           H  
ATOM   1766  HA  GLU B 107     -33.640   1.110 -21.295  1.00  0.00           H  
ATOM   1767 1HB  GLU B 107     -35.395   2.572 -20.481  1.00  0.00           H  
ATOM   1768 2HB  GLU B 107     -36.001   2.836 -22.110  1.00  0.00           H  
ATOM   1769 1HG  GLU B 107     -36.659   0.487 -22.273  1.00  0.00           H  
ATOM   1770 2HG  GLU B 107     -35.997   0.174 -20.671  1.00  0.00           H  
ATOM   1771  N   ILE B 108     -33.962  -0.330 -23.287  1.00  0.00           N  
ATOM   1772  CA  ILE B 108     -34.144  -1.238 -24.414  1.00  0.00           C  
ATOM   1773  C   ILE B 108     -35.160  -2.288 -23.993  1.00  0.00           C  
ATOM   1774  O   ILE B 108     -34.961  -2.984 -22.991  1.00  0.00           O  
ATOM   1775  CB  ILE B 108     -32.823  -1.907 -24.835  1.00  0.00           C  
ATOM   1776  CG1 ILE B 108     -31.799  -0.850 -25.256  1.00  0.00           C  
ATOM   1777  CG2 ILE B 108     -33.064  -2.898 -25.963  1.00  0.00           C  
ATOM   1778  CD1 ILE B 108     -30.398  -1.391 -25.429  1.00  0.00           C  
ATOM   1779  H   ILE B 108     -33.556  -0.682 -22.433  1.00  0.00           H  
ATOM   1780  HA  ILE B 108     -34.526  -0.667 -25.260  1.00  0.00           H  
ATOM   1781  HB  ILE B 108     -32.397  -2.437 -23.984  1.00  0.00           H  
ATOM   1782 1HG1 ILE B 108     -32.109  -0.398 -26.197  1.00  0.00           H  
ATOM   1783 2HG1 ILE B 108     -31.766  -0.057 -24.508  1.00  0.00           H  
ATOM   1784 1HG2 ILE B 108     -32.120  -3.361 -26.249  1.00  0.00           H  
ATOM   1785 2HG2 ILE B 108     -33.760  -3.667 -25.629  1.00  0.00           H  
ATOM   1786 3HG2 ILE B 108     -33.486  -2.375 -26.822  1.00  0.00           H  
ATOM   1787 1HD1 ILE B 108     -29.730  -0.583 -25.728  1.00  0.00           H  
ATOM   1788 2HD1 ILE B 108     -30.053  -1.818 -24.487  1.00  0.00           H  
ATOM   1789 3HD1 ILE B 108     -30.399  -2.163 -26.198  1.00  0.00           H  
ATOM   1790  N   ARG B 109     -36.242  -2.414 -24.756  1.00  0.00           N  
ATOM   1791  CA  ARG B 109     -37.305  -3.368 -24.465  1.00  0.00           C  
ATOM   1792  C   ARG B 109     -37.478  -4.300 -25.655  1.00  0.00           C  
ATOM   1793  O   ARG B 109     -37.553  -3.841 -26.799  1.00  0.00           O  
ATOM   1794  CB  ARG B 109     -38.618  -2.658 -24.171  1.00  0.00           C  
ATOM   1795  CG  ARG B 109     -39.807  -3.578 -23.947  1.00  0.00           C  
ATOM   1796  CD  ARG B 109     -41.023  -2.819 -23.555  1.00  0.00           C  
ATOM   1797  NE  ARG B 109     -40.916  -2.284 -22.207  1.00  0.00           N  
ATOM   1798  CZ  ARG B 109     -41.848  -1.512 -21.614  1.00  0.00           C  
ATOM   1799  NH1 ARG B 109     -42.947  -1.194 -22.262  1.00  0.00           N  
ATOM   1800  NH2 ARG B 109     -41.657  -1.074 -20.382  1.00  0.00           N  
ATOM   1801  H   ARG B 109     -36.323  -1.820 -25.569  1.00  0.00           H  
ATOM   1802  HA  ARG B 109     -37.017  -3.950 -23.589  1.00  0.00           H  
ATOM   1803 1HB  ARG B 109     -38.506  -2.041 -23.281  1.00  0.00           H  
ATOM   1804 2HB  ARG B 109     -38.866  -1.994 -25.000  1.00  0.00           H  
ATOM   1805 1HG  ARG B 109     -40.025  -4.122 -24.867  1.00  0.00           H  
ATOM   1806 2HG  ARG B 109     -39.574  -4.287 -23.152  1.00  0.00           H  
ATOM   1807 1HD  ARG B 109     -41.169  -1.986 -24.242  1.00  0.00           H  
ATOM   1808 2HD  ARG B 109     -41.890  -3.477 -23.593  1.00  0.00           H  
ATOM   1809  HE  ARG B 109     -40.084  -2.508 -21.677  1.00  0.00           H  
ATOM   1810 1HH1 ARG B 109     -43.093  -1.529 -23.204  1.00  0.00           H  
ATOM   1811 2HH1 ARG B 109     -43.645  -0.616 -21.818  1.00  0.00           H  
ATOM   1812 1HH2 ARG B 109     -40.812  -1.319 -19.884  1.00  0.00           H  
ATOM   1813 2HH2 ARG B 109     -42.355  -0.496 -19.938  1.00  0.00           H  
ATOM   1814  N   VAL B 110     -37.542  -5.603 -25.387  1.00  0.00           N  
ATOM   1815  CA  VAL B 110     -37.750  -6.607 -26.421  1.00  0.00           C  
ATOM   1816  C   VAL B 110     -38.908  -7.501 -25.999  1.00  0.00           C  
ATOM   1817  O   VAL B 110     -38.987  -7.919 -24.838  1.00  0.00           O  
ATOM   1818  CB  VAL B 110     -36.481  -7.453 -26.635  1.00  0.00           C  
ATOM   1819  CG1 VAL B 110     -36.652  -8.376 -27.833  1.00  0.00           C  
ATOM   1820  CG2 VAL B 110     -35.278  -6.542 -26.823  1.00  0.00           C  
ATOM   1821  H   VAL B 110     -37.441  -5.898 -24.427  1.00  0.00           H  
ATOM   1822  HA  VAL B 110     -38.016  -6.100 -27.349  1.00  0.00           H  
ATOM   1823  HB  VAL B 110     -36.326  -8.086 -25.761  1.00  0.00           H  
ATOM   1824 1HG1 VAL B 110     -35.746  -8.967 -27.969  1.00  0.00           H  
ATOM   1825 2HG1 VAL B 110     -37.497  -9.043 -27.660  1.00  0.00           H  
ATOM   1826 3HG1 VAL B 110     -36.835  -7.781 -28.727  1.00  0.00           H  
ATOM   1827 1HG2 VAL B 110     -34.384  -7.147 -26.974  1.00  0.00           H  
ATOM   1828 2HG2 VAL B 110     -35.436  -5.905 -27.694  1.00  0.00           H  
ATOM   1829 3HG2 VAL B 110     -35.150  -5.920 -25.937  1.00  0.00           H  
ATOM   1830  N   LYS B 111     -39.807  -7.787 -26.934  1.00  0.00           N  
ATOM   1831  CA  LYS B 111     -41.004  -8.549 -26.619  1.00  0.00           C  
ATOM   1832  C   LYS B 111     -40.665 -10.017 -26.369  1.00  0.00           C  
ATOM   1833  O   LYS B 111     -39.787 -10.598 -27.011  1.00  0.00           O  
ATOM   1834  CB  LYS B 111     -42.028  -8.425 -27.749  1.00  0.00           C  
ATOM   1835  CG  LYS B 111     -42.618  -7.031 -27.912  1.00  0.00           C  
ATOM   1836  CD  LYS B 111     -43.686  -7.007 -28.996  1.00  0.00           C  
ATOM   1837  CE  LYS B 111     -44.275  -5.613 -29.163  1.00  0.00           C  
ATOM   1838  NZ  LYS B 111     -45.331  -5.578 -30.211  1.00  0.00           N  
ATOM   1839  H   LYS B 111     -39.658  -7.472 -27.882  1.00  0.00           H  
ATOM   1840  HA  LYS B 111     -41.440  -8.147 -25.704  1.00  0.00           H  
ATOM   1841 1HB  LYS B 111     -41.562  -8.704 -28.694  1.00  0.00           H  
ATOM   1842 2HB  LYS B 111     -42.851  -9.118 -27.572  1.00  0.00           H  
ATOM   1843 1HG  LYS B 111     -43.062  -6.710 -26.969  1.00  0.00           H  
ATOM   1844 2HG  LYS B 111     -41.828  -6.330 -28.178  1.00  0.00           H  
ATOM   1845 1HD  LYS B 111     -43.251  -7.324 -29.944  1.00  0.00           H  
ATOM   1846 2HD  LYS B 111     -44.486  -7.699 -28.733  1.00  0.00           H  
ATOM   1847 1HE  LYS B 111     -44.706  -5.285 -28.218  1.00  0.00           H  
ATOM   1848 2HE  LYS B 111     -43.484  -4.915 -29.438  1.00  0.00           H  
ATOM   1849 1HZ  LYS B 111     -45.695  -4.638 -30.291  1.00  0.00           H  
ATOM   1850 2HZ  LYS B 111     -44.937  -5.863 -31.096  1.00  0.00           H  
ATOM   1851 3HZ  LYS B 111     -46.079  -6.207 -29.957  1.00  0.00           H  
ATOM   1852  N   ASN B 112     -41.385 -10.604 -25.412  1.00  0.00           N  
ATOM   1853  CA  ASN B 112     -41.352 -12.042 -25.123  1.00  0.00           C  
ATOM   1854  C   ASN B 112     -39.892 -12.462 -24.998  1.00  0.00           C  
ATOM   1855  O   ASN B 112     -39.342 -12.364 -23.886  1.00  0.00           O  
ATOM   1856  CB  ASN B 112     -42.067 -12.845 -26.194  1.00  0.00           C  
ATOM   1857  CG  ASN B 112     -43.549 -12.590 -26.215  1.00  0.00           C  
ATOM   1858  OD1 ASN B 112     -44.137 -12.190 -25.204  1.00  0.00           O  
ATOM   1859  ND2 ASN B 112     -44.164 -12.814 -27.348  1.00  0.00           N  
ATOM   1860  H   ASN B 112     -41.984 -10.006 -24.862  1.00  0.00           H  
ATOM   1861  HA  ASN B 112     -41.790 -12.207 -24.138  1.00  0.00           H  
ATOM   1862 1HB  ASN B 112     -41.654 -12.597 -27.173  1.00  0.00           H  
ATOM   1863 2HB  ASN B 112     -41.896 -13.909 -26.027  1.00  0.00           H  
ATOM   1864 1HD2 ASN B 112     -45.150 -12.661 -27.421  1.00  0.00           H  
ATOM   1865 2HD2 ASN B 112     -43.649 -13.137 -28.142  1.00  0.00           H  
ATOM   1866  N   LEU B 113     -39.235 -12.923 -26.066  1.00  0.00           N  
ATOM   1867  CA  LEU B 113     -37.976 -13.663 -25.984  1.00  0.00           C  
ATOM   1868  C   LEU B 113     -38.107 -14.900 -25.099  1.00  0.00           C  
ATOM   1869  O   LEU B 113     -39.220 -15.335 -24.785  1.00  0.00           O  
ATOM   1870  CB  LEU B 113     -36.866 -12.756 -25.439  1.00  0.00           C  
ATOM   1871  CG  LEU B 113     -36.464 -11.582 -26.340  1.00  0.00           C  
ATOM   1872  CD1 LEU B 113     -35.364 -10.775 -25.663  1.00  0.00           C  
ATOM   1873  CD2 LEU B 113     -36.002 -12.112 -27.689  1.00  0.00           C  
ATOM   1874  H   LEU B 113     -39.641 -12.744 -26.972  1.00  0.00           H  
ATOM   1875  HA  LEU B 113     -37.713 -14.009 -26.982  1.00  0.00           H  
ATOM   1876 1HB  LEU B 113     -37.191 -12.345 -24.484  1.00  0.00           H  
ATOM   1877 2HB  LEU B 113     -35.976 -13.362 -25.266  1.00  0.00           H  
ATOM   1878  HG  LEU B 113     -37.321 -10.923 -26.484  1.00  0.00           H  
ATOM   1879 1HD1 LEU B 113     -35.079  -9.940 -26.304  1.00  0.00           H  
ATOM   1880 2HD1 LEU B 113     -35.728 -10.392 -24.710  1.00  0.00           H  
ATOM   1881 3HD1 LEU B 113     -34.498 -11.413 -25.492  1.00  0.00           H  
ATOM   1882 1HD2 LEU B 113     -35.716 -11.278 -28.330  1.00  0.00           H  
ATOM   1883 2HD2 LEU B 113     -35.144 -12.770 -27.547  1.00  0.00           H  
ATOM   1884 3HD2 LEU B 113     -36.812 -12.670 -28.158  1.00  0.00           H  
ATOM   1885  N   HIS B 114     -36.973 -15.474 -24.698  1.00  0.00           N  
ATOM   1886  CA  HIS B 114     -36.952 -16.637 -23.821  1.00  0.00           C  
ATOM   1887  C   HIS B 114     -35.682 -16.584 -22.983  1.00  0.00           C  
ATOM   1888  O   HIS B 114     -34.694 -15.948 -23.360  1.00  0.00           O  
ATOM   1889  CB  HIS B 114     -37.010 -17.944 -24.620  1.00  0.00           C  
ATOM   1890  CG  HIS B 114     -36.969 -19.172 -23.766  1.00  0.00           C  
ATOM   1891  ND1 HIS B 114     -35.794 -19.689 -23.261  1.00  0.00           N  
ATOM   1892  CD2 HIS B 114     -37.957 -19.988 -23.330  1.00  0.00           C  
ATOM   1893  CE1 HIS B 114     -36.062 -20.770 -22.550  1.00  0.00           C  
ATOM   1894  NE2 HIS B 114     -37.366 -20.973 -22.575  1.00  0.00           N  
ATOM   1895  H   HIS B 114     -36.098 -15.084 -25.018  1.00  0.00           H  
ATOM   1896  HA  HIS B 114     -37.812 -16.605 -23.154  1.00  0.00           H  
ATOM   1897 1HB  HIS B 114     -37.926 -17.968 -25.210  1.00  0.00           H  
ATOM   1898 2HB  HIS B 114     -36.171 -17.982 -25.315  1.00  0.00           H  
ATOM   1899  HD2 HIS B 114     -39.023 -19.884 -23.537  1.00  0.00           H  
ATOM   1900  HE1 HIS B 114     -35.331 -21.388 -22.029  1.00  0.00           H  
ATOM   1901  HE2 HIS B 114     -37.856 -21.727 -22.117  1.00  0.00           H  
ATOM   1902  N   GLU B 115     -35.723 -17.267 -21.834  1.00  0.00           N  
ATOM   1903  CA  GLU B 115     -34.599 -17.250 -20.902  1.00  0.00           C  
ATOM   1904  C   GLU B 115     -33.252 -17.406 -21.595  1.00  0.00           C  
ATOM   1905  O   GLU B 115     -32.297 -16.712 -21.227  1.00  0.00           O  
ATOM   1906  CB  GLU B 115     -34.768 -18.360 -19.862  1.00  0.00           C  
ATOM   1907  CG  GLU B 115     -33.650 -18.431 -18.832  1.00  0.00           C  
ATOM   1908  CD  GLU B 115     -33.843 -19.539 -17.834  1.00  0.00           C  
ATOM   1909  OE1 GLU B 115     -34.891 -20.140 -17.838  1.00  0.00           O  
ATOM   1910  OE2 GLU B 115     -32.943 -19.784 -17.067  1.00  0.00           O  
ATOM   1911  H   GLU B 115     -36.545 -17.806 -21.604  1.00  0.00           H  
ATOM   1912  HA  GLU B 115     -34.584 -16.284 -20.396  1.00  0.00           H  
ATOM   1913 1HB  GLU B 115     -35.707 -18.218 -19.328  1.00  0.00           H  
ATOM   1914 2HB  GLU B 115     -34.821 -19.326 -20.366  1.00  0.00           H  
ATOM   1915 1HG  GLU B 115     -32.703 -18.585 -19.349  1.00  0.00           H  
ATOM   1916 2HG  GLU B 115     -33.595 -17.479 -18.305  1.00  0.00           H  
ATOM   1917  N   LYS B 116     -33.148 -18.301 -22.580  1.00  0.00           N  
ATOM   1918  CA  LYS B 116     -31.879 -18.481 -23.279  1.00  0.00           C  
ATOM   1919  C   LYS B 116     -31.429 -17.190 -23.949  1.00  0.00           C  
ATOM   1920  O   LYS B 116     -30.259 -16.803 -23.842  1.00  0.00           O  
ATOM   1921  CB  LYS B 116     -31.993 -19.598 -24.318  1.00  0.00           C  
ATOM   1922  CG  LYS B 116     -30.699 -19.900 -25.062  1.00  0.00           C  
ATOM   1923  CD  LYS B 116     -30.878 -21.058 -26.033  1.00  0.00           C  
ATOM   1924  CE  LYS B 116     -29.548 -21.484 -26.637  1.00  0.00           C  
ATOM   1925  NZ  LYS B 116     -28.960 -20.420 -27.495  1.00  0.00           N  
ATOM   1926  H   LYS B 116     -33.943 -18.861 -22.851  1.00  0.00           H  
ATOM   1927  HA  LYS B 116     -31.117 -18.754 -22.549  1.00  0.00           H  
ATOM   1928 1HB  LYS B 116     -32.321 -20.517 -23.830  1.00  0.00           H  
ATOM   1929 2HB  LYS B 116     -32.750 -19.332 -25.056  1.00  0.00           H  
ATOM   1930 1HG  LYS B 116     -30.384 -19.016 -25.617  1.00  0.00           H  
ATOM   1931 2HG  LYS B 116     -29.919 -20.155 -24.345  1.00  0.00           H  
ATOM   1932 1HD  LYS B 116     -31.319 -21.907 -25.510  1.00  0.00           H  
ATOM   1933 2HD  LYS B 116     -31.551 -20.758 -26.836  1.00  0.00           H  
ATOM   1934 1HE  LYS B 116     -28.845 -21.720 -25.839  1.00  0.00           H  
ATOM   1935 2HE  LYS B 116     -29.693 -22.380 -27.240  1.00  0.00           H  
ATOM   1936 1HZ  LYS B 116     -28.081 -20.741 -27.876  1.00  0.00           H  
ATOM   1937 2HZ  LYS B 116     -29.596 -20.206 -28.251  1.00  0.00           H  
ATOM   1938 3HZ  LYS B 116     -28.803 -19.589 -26.943  1.00  0.00           H  
ATOM   1939  N   ARG B 117     -32.341 -16.508 -24.642  1.00  0.00           N  
ATOM   1940  CA  ARG B 117     -32.005 -15.264 -25.317  1.00  0.00           C  
ATOM   1941  C   ARG B 117     -31.728 -14.122 -24.351  1.00  0.00           C  
ATOM   1942  O   ARG B 117     -30.840 -13.304 -24.619  1.00  0.00           O  
ATOM   1943  CB  ARG B 117     -33.132 -14.855 -26.254  1.00  0.00           C  
ATOM   1944  CG  ARG B 117     -33.414 -15.836 -27.381  1.00  0.00           C  
ATOM   1945  CD  ARG B 117     -32.233 -16.012 -28.265  1.00  0.00           C  
ATOM   1946  NE  ARG B 117     -32.571 -16.720 -29.488  1.00  0.00           N  
ATOM   1947  CZ  ARG B 117     -31.672 -17.271 -30.328  1.00  0.00           C  
ATOM   1948  NH1 ARG B 117     -30.387 -17.186 -30.061  1.00  0.00           N  
ATOM   1949  NH2 ARG B 117     -32.081 -17.896 -31.417  1.00  0.00           N  
ATOM   1950  H   ARG B 117     -33.286 -16.859 -24.700  1.00  0.00           H  
ATOM   1951  HA  ARG B 117     -31.092 -15.419 -25.893  1.00  0.00           H  
ATOM   1952 1HB  ARG B 117     -34.052 -14.735 -25.685  1.00  0.00           H  
ATOM   1953 2HB  ARG B 117     -32.899 -13.891 -26.707  1.00  0.00           H  
ATOM   1954 1HG  ARG B 117     -33.676 -16.807 -26.962  1.00  0.00           H  
ATOM   1955 2HG  ARG B 117     -34.243 -15.467 -27.987  1.00  0.00           H  
ATOM   1956 1HD  ARG B 117     -31.833 -15.035 -28.536  1.00  0.00           H  
ATOM   1957 2HD  ARG B 117     -31.468 -16.583 -27.740  1.00  0.00           H  
ATOM   1958  HE  ARG B 117     -33.550 -16.806 -29.727  1.00  0.00           H  
ATOM   1959 1HH1 ARG B 117     -30.074 -16.708 -29.228  1.00  0.00           H  
ATOM   1960 2HH1 ARG B 117     -29.713 -17.599 -30.690  1.00  0.00           H  
ATOM   1961 1HH2 ARG B 117     -33.069 -17.961 -31.622  1.00  0.00           H  
ATOM   1962 2HH2 ARG B 117     -31.407 -18.309 -32.046  1.00  0.00           H  
ATOM   1963  N   GLU B 118     -32.464 -14.045 -23.240  1.00  0.00           N  
ATOM   1964  CA  GLU B 118     -32.185 -13.016 -22.245  1.00  0.00           C  
ATOM   1965  C   GLU B 118     -30.773 -13.156 -21.694  1.00  0.00           C  
ATOM   1966  O   GLU B 118     -30.072 -12.156 -21.497  1.00  0.00           O  
ATOM   1967  CB  GLU B 118     -33.198 -13.090 -21.100  1.00  0.00           C  
ATOM   1968  CG  GLU B 118     -32.992 -12.048 -20.010  1.00  0.00           C  
ATOM   1969  CD  GLU B 118     -34.030 -12.124 -18.925  1.00  0.00           C  
ATOM   1970  OE1 GLU B 118     -34.959 -12.881 -19.069  1.00  0.00           O  
ATOM   1971  OE2 GLU B 118     -33.893 -11.423 -17.950  1.00  0.00           O  
ATOM   1972  H   GLU B 118     -33.219 -14.695 -23.078  1.00  0.00           H  
ATOM   1973  HA  GLU B 118     -32.255 -12.044 -22.733  1.00  0.00           H  
ATOM   1974 1HB  GLU B 118     -34.205 -12.964 -21.498  1.00  0.00           H  
ATOM   1975 2HB  GLU B 118     -33.151 -14.074 -20.635  1.00  0.00           H  
ATOM   1976 1HG  GLU B 118     -32.007 -12.191 -19.566  1.00  0.00           H  
ATOM   1977 2HG  GLU B 118     -33.016 -11.056 -20.461  1.00  0.00           H  
ATOM   1978  N   ARG B 119     -30.337 -14.393 -21.435  1.00  0.00           N  
ATOM   1979  CA  ARG B 119     -28.983 -14.609 -20.936  1.00  0.00           C  
ATOM   1980  C   ARG B 119     -27.947 -14.235 -21.986  1.00  0.00           C  
ATOM   1981  O   ARG B 119     -26.898 -13.666 -21.658  1.00  0.00           O  
ATOM   1982  CB  ARG B 119     -28.787 -16.062 -20.529  1.00  0.00           C  
ATOM   1983  CG  ARG B 119     -29.539 -16.483 -19.277  1.00  0.00           C  
ATOM   1984  CD  ARG B 119     -29.342 -17.924 -18.975  1.00  0.00           C  
ATOM   1985  NE  ARG B 119     -30.137 -18.354 -17.837  1.00  0.00           N  
ATOM   1986  CZ  ARG B 119     -29.768 -18.214 -16.549  1.00  0.00           C  
ATOM   1987  NH1 ARG B 119     -28.615 -17.655 -16.252  1.00  0.00           N  
ATOM   1988  NH2 ARG B 119     -30.564 -18.638 -15.583  1.00  0.00           N  
ATOM   1989  H   ARG B 119     -30.940 -15.189 -21.582  1.00  0.00           H  
ATOM   1990  HA  ARG B 119     -28.827 -13.967 -20.069  1.00  0.00           H  
ATOM   1991 1HB  ARG B 119     -29.108 -16.713 -21.341  1.00  0.00           H  
ATOM   1992 2HB  ARG B 119     -27.727 -16.251 -20.357  1.00  0.00           H  
ATOM   1993 1HG  ARG B 119     -29.183 -15.902 -18.426  1.00  0.00           H  
ATOM   1994 2HG  ARG B 119     -30.606 -16.305 -19.416  1.00  0.00           H  
ATOM   1995 1HD  ARG B 119     -29.633 -18.519 -19.840  1.00  0.00           H  
ATOM   1996 2HD  ARG B 119     -28.292 -18.106 -18.746  1.00  0.00           H  
ATOM   1997  HE  ARG B 119     -31.031 -18.788 -18.025  1.00  0.00           H  
ATOM   1998 1HH1 ARG B 119     -28.007 -17.331 -16.990  1.00  0.00           H  
ATOM   1999 2HH1 ARG B 119     -28.338 -17.551 -15.287  1.00  0.00           H  
ATOM   2000 1HH2 ARG B 119     -31.450 -19.068 -15.811  1.00  0.00           H  
ATOM   2001 2HH2 ARG B 119     -30.287 -18.534 -14.618  1.00  0.00           H  
ATOM   2002  N   GLU B 120     -28.218 -14.549 -23.255  1.00  0.00           N  
ATOM   2003  CA  GLU B 120     -27.276 -14.209 -24.316  1.00  0.00           C  
ATOM   2004  C   GLU B 120     -27.099 -12.702 -24.428  1.00  0.00           C  
ATOM   2005  O   GLU B 120     -25.980 -12.213 -24.626  1.00  0.00           O  
ATOM   2006  CB  GLU B 120     -27.749 -14.779 -25.655  1.00  0.00           C  
ATOM   2007  CG  GLU B 120     -27.632 -16.292 -25.771  1.00  0.00           C  
ATOM   2008  CD  GLU B 120     -28.309 -16.838 -26.997  1.00  0.00           C  
ATOM   2009  OE1 GLU B 120     -28.965 -16.086 -27.676  1.00  0.00           O  
ATOM   2010  OE2 GLU B 120     -28.169 -18.011 -27.256  1.00  0.00           O  
ATOM   2011  H   GLU B 120     -29.077 -15.022 -23.494  1.00  0.00           H  
ATOM   2012  HA  GLU B 120     -26.304 -14.637 -24.065  1.00  0.00           H  
ATOM   2013 1HB  GLU B 120     -28.794 -14.511 -25.815  1.00  0.00           H  
ATOM   2014 2HB  GLU B 120     -27.170 -14.335 -26.464  1.00  0.00           H  
ATOM   2015 1HG  GLU B 120     -26.577 -16.563 -25.802  1.00  0.00           H  
ATOM   2016 2HG  GLU B 120     -28.071 -16.749 -24.885  1.00  0.00           H  
ATOM   2017  N   ILE B 121     -28.195 -11.950 -24.309  1.00  0.00           N  
ATOM   2018  CA  ILE B 121     -28.113 -10.494 -24.384  1.00  0.00           C  
ATOM   2019  C   ILE B 121     -27.361  -9.947 -23.179  1.00  0.00           C  
ATOM   2020  O   ILE B 121     -26.472  -9.099 -23.311  1.00  0.00           O  
ATOM   2021  CB  ILE B 121     -29.514  -9.860 -24.454  1.00  0.00           C  
ATOM   2022  CG1 ILE B 121     -30.211 -10.248 -25.761  1.00  0.00           C  
ATOM   2023  CG2 ILE B 121     -29.420  -8.347 -24.326  1.00  0.00           C  
ATOM   2024  CD1 ILE B 121     -31.694  -9.957 -25.772  1.00  0.00           C  
ATOM   2025  H   ILE B 121     -29.095 -12.384 -24.166  1.00  0.00           H  
ATOM   2026  HA  ILE B 121     -27.546 -10.225 -25.274  1.00  0.00           H  
ATOM   2027  HB  ILE B 121     -30.129 -10.247 -23.643  1.00  0.00           H  
ATOM   2028 1HG1 ILE B 121     -29.751  -9.712 -26.591  1.00  0.00           H  
ATOM   2029 2HG1 ILE B 121     -30.072 -11.314 -25.945  1.00  0.00           H  
ATOM   2030 1HG2 ILE B 121     -30.419  -7.915 -24.379  1.00  0.00           H  
ATOM   2031 2HG2 ILE B 121     -28.964  -8.091 -23.371  1.00  0.00           H  
ATOM   2032 3HG2 ILE B 121     -28.810  -7.951 -25.138  1.00  0.00           H  
ATOM   2033 1HD1 ILE B 121     -32.117 -10.259 -26.730  1.00  0.00           H  
ATOM   2034 2HD1 ILE B 121     -32.180 -10.513 -24.969  1.00  0.00           H  
ATOM   2035 3HD1 ILE B 121     -31.856  -8.890 -25.625  1.00  0.00           H  
ATOM   2036  N   LYS B 122     -27.701 -10.440 -21.984  1.00  0.00           N  
ATOM   2037  CA  LYS B 122     -27.024  -9.996 -20.771  1.00  0.00           C  
ATOM   2038  C   LYS B 122     -25.516 -10.191 -20.880  1.00  0.00           C  
ATOM   2039  O   LYS B 122     -24.741  -9.288 -20.544  1.00  0.00           O  
ATOM   2040  CB  LYS B 122     -27.564 -10.744 -19.551  1.00  0.00           C  
ATOM   2041  CG  LYS B 122     -26.892 -10.371 -18.236  1.00  0.00           C  
ATOM   2042  CD  LYS B 122     -27.462 -11.176 -17.077  1.00  0.00           C  
ATOM   2043  CE  LYS B 122     -26.666 -10.948 -15.801  1.00  0.00           C  
ATOM   2044  NZ  LYS B 122     -27.147 -11.807 -14.685  1.00  0.00           N  
ATOM   2045  H   LYS B 122     -28.434 -11.130 -21.914  1.00  0.00           H  
ATOM   2046  HA  LYS B 122     -27.200  -8.931 -20.625  1.00  0.00           H  
ATOM   2047 1HB  LYS B 122     -28.632 -10.549 -19.449  1.00  0.00           H  
ATOM   2048 2HB  LYS B 122     -27.440 -11.817 -19.698  1.00  0.00           H  
ATOM   2049 1HG  LYS B 122     -25.821 -10.562 -18.308  1.00  0.00           H  
ATOM   2050 2HG  LYS B 122     -27.042  -9.310 -18.040  1.00  0.00           H  
ATOM   2051 1HD  LYS B 122     -28.499 -10.883 -16.906  1.00  0.00           H  
ATOM   2052 2HD  LYS B 122     -27.438 -12.237 -17.325  1.00  0.00           H  
ATOM   2053 1HE  LYS B 122     -25.615 -11.167 -15.984  1.00  0.00           H  
ATOM   2054 2HE  LYS B 122     -26.750  -9.904 -15.501  1.00  0.00           H  
ATOM   2055 1HZ  LYS B 122     -26.595 -11.626 -13.858  1.00  0.00           H  
ATOM   2056 2HZ  LYS B 122     -28.117 -11.599 -14.493  1.00  0.00           H  
ATOM   2057 3HZ  LYS B 122     -27.056 -12.779 -14.944  1.00  0.00           H  
ATOM   2058  N   LYS B 123     -25.085 -11.360 -21.360  1.00  0.00           N  
ATOM   2059  CA  LYS B 123     -23.655 -11.640 -21.467  1.00  0.00           C  
ATOM   2060  C   LYS B 123     -22.953 -10.609 -22.338  1.00  0.00           C  
ATOM   2061  O   LYS B 123     -21.890 -10.098 -21.966  1.00  0.00           O  
ATOM   2062  CB  LYS B 123     -23.425 -13.043 -22.028  1.00  0.00           C  
ATOM   2063  CG  LYS B 123     -21.959 -13.430 -22.172  1.00  0.00           C  
ATOM   2064  CD  LYS B 123     -21.812 -14.855 -22.685  1.00  0.00           C  
ATOM   2065  CE  LYS B 123     -20.360 -15.183 -23.003  1.00  0.00           C  
ATOM   2066  NZ  LYS B 123     -19.534 -15.308 -21.772  1.00  0.00           N  
ATOM   2067  H   LYS B 123     -25.746 -12.064 -21.653  1.00  0.00           H  
ATOM   2068  HA  LYS B 123     -23.216 -11.581 -20.471  1.00  0.00           H  
ATOM   2069 1HB  LYS B 123     -23.902 -13.778 -21.379  1.00  0.00           H  
ATOM   2070 2HB  LYS B 123     -23.890 -13.124 -23.010  1.00  0.00           H  
ATOM   2071 1HG  LYS B 123     -21.470 -12.750 -22.870  1.00  0.00           H  
ATOM   2072 2HG  LYS B 123     -21.464 -13.348 -21.205  1.00  0.00           H  
ATOM   2073 1HD  LYS B 123     -22.175 -15.553 -21.929  1.00  0.00           H  
ATOM   2074 2HD  LYS B 123     -22.409 -14.981 -23.587  1.00  0.00           H  
ATOM   2075 1HE  LYS B 123     -20.311 -16.119 -23.556  1.00  0.00           H  
ATOM   2076 2HE  LYS B 123     -19.939 -14.396 -23.629  1.00  0.00           H  
ATOM   2077 1HZ  LYS B 123     -18.581 -15.524 -22.026  1.00  0.00           H  
ATOM   2078 2HZ  LYS B 123     -19.557 -14.436 -21.260  1.00  0.00           H  
ATOM   2079 3HZ  LYS B 123     -19.904 -16.048 -21.193  1.00  0.00           H  
ATOM   2080  N   VAL B 124     -23.528 -10.291 -23.501  1.00  0.00           N  
ATOM   2081  CA  VAL B 124     -22.885  -9.353 -24.417  1.00  0.00           C  
ATOM   2082  C   VAL B 124     -22.810  -7.966 -23.790  1.00  0.00           C  
ATOM   2083  O   VAL B 124     -21.784  -7.281 -23.883  1.00  0.00           O  
ATOM   2084  CB  VAL B 124     -23.660  -9.276 -25.745  1.00  0.00           C  
ATOM   2085  CG1 VAL B 124     -23.119  -8.150 -26.614  1.00  0.00           C  
ATOM   2086  CG2 VAL B 124     -23.574 -10.608 -26.473  1.00  0.00           C  
ATOM   2087  H   VAL B 124     -24.415 -10.700 -23.756  1.00  0.00           H  
ATOM   2088  HA  VAL B 124     -21.858  -9.680 -24.584  1.00  0.00           H  
ATOM   2089  HB  VAL B 124     -24.704  -9.044 -25.533  1.00  0.00           H  
ATOM   2090 1HG1 VAL B 124     -23.679  -8.110 -27.548  1.00  0.00           H  
ATOM   2091 2HG1 VAL B 124     -23.223  -7.202 -26.088  1.00  0.00           H  
ATOM   2092 3HG1 VAL B 124     -22.066  -8.332 -26.830  1.00  0.00           H  
ATOM   2093 1HG2 VAL B 124     -24.126 -10.547 -27.411  1.00  0.00           H  
ATOM   2094 2HG2 VAL B 124     -22.530 -10.843 -26.680  1.00  0.00           H  
ATOM   2095 3HG2 VAL B 124     -24.005 -11.392 -25.850  1.00  0.00           H  
ATOM   2096  N   ILE B 125     -23.886  -7.536 -23.127  1.00  0.00           N  
ATOM   2097  CA  ILE B 125     -23.906  -6.193 -22.553  1.00  0.00           C  
ATOM   2098  C   ILE B 125     -22.831  -6.034 -21.487  1.00  0.00           C  
ATOM   2099  O   ILE B 125     -22.095  -5.040 -21.487  1.00  0.00           O  
ATOM   2100  CB  ILE B 125     -25.283  -5.876 -21.943  1.00  0.00           C  
ATOM   2101  CG1 ILE B 125     -26.334  -5.726 -23.046  1.00  0.00           C  
ATOM   2102  CG2 ILE B 125     -25.212  -4.614 -21.096  1.00  0.00           C  
ATOM   2103  CD1 ILE B 125     -27.756  -5.695 -22.534  1.00  0.00           C  
ATOM   2104  H   ILE B 125     -24.695  -8.131 -23.015  1.00  0.00           H  
ATOM   2105  HA  ILE B 125     -23.688  -5.481 -23.349  1.00  0.00           H  
ATOM   2106  HB  ILE B 125     -25.603  -6.706 -21.314  1.00  0.00           H  
ATOM   2107 1HG1 ILE B 125     -26.151  -4.807 -23.601  1.00  0.00           H  
ATOM   2108 2HG1 ILE B 125     -26.244  -6.555 -23.749  1.00  0.00           H  
ATOM   2109 1HG2 ILE B 125     -26.194  -4.404 -20.673  1.00  0.00           H  
ATOM   2110 2HG2 ILE B 125     -24.493  -4.756 -20.291  1.00  0.00           H  
ATOM   2111 3HG2 ILE B 125     -24.898  -3.775 -21.719  1.00  0.00           H  
ATOM   2112 1HD1 ILE B 125     -28.443  -5.588 -23.374  1.00  0.00           H  
ATOM   2113 2HD1 ILE B 125     -27.973  -6.624 -22.005  1.00  0.00           H  
ATOM   2114 3HD1 ILE B 125     -27.880  -4.853 -21.855  1.00  0.00           H  
ATOM   2115  N   GLU B 126     -22.724  -7.001 -20.571  1.00  0.00           N  
ATOM   2116  CA  GLU B 126     -21.760  -6.888 -19.478  1.00  0.00           C  
ATOM   2117  C   GLU B 126     -20.331  -6.903 -20.005  1.00  0.00           C  
ATOM   2118  O   GLU B 126     -19.458  -6.196 -19.490  1.00  0.00           O  
ATOM   2119  CB  GLU B 126     -21.954  -8.025 -18.472  1.00  0.00           C  
ATOM   2120  CG  GLU B 126     -23.202  -7.896 -17.610  1.00  0.00           C  
ATOM   2121  CD  GLU B 126     -23.289  -8.954 -16.545  1.00  0.00           C  
ATOM   2122  OE1 GLU B 126     -22.674  -9.981 -16.703  1.00  0.00           O  
ATOM   2123  OE2 GLU B 126     -23.972  -8.734 -15.572  1.00  0.00           O  
ATOM   2124  H   GLU B 126     -23.309  -7.821 -20.626  1.00  0.00           H  
ATOM   2125  HA  GLU B 126     -21.926  -5.939 -18.967  1.00  0.00           H  
ATOM   2126 1HB  GLU B 126     -22.011  -8.975 -19.004  1.00  0.00           H  
ATOM   2127 2HB  GLU B 126     -21.092  -8.074 -17.807  1.00  0.00           H  
ATOM   2128 1HG  GLU B 126     -23.202  -6.916 -17.134  1.00  0.00           H  
ATOM   2129 2HG  GLU B 126     -24.081  -7.958 -18.250  1.00  0.00           H  
ATOM   2130  N   LEU B 127     -20.075  -7.712 -21.037  1.00  0.00           N  
ATOM   2131  CA  LEU B 127     -18.735  -7.785 -21.609  1.00  0.00           C  
ATOM   2132  C   LEU B 127     -18.339  -6.472 -22.270  1.00  0.00           C  
ATOM   2133  O   LEU B 127     -17.192  -6.029 -22.148  1.00  0.00           O  
ATOM   2134  CB  LEU B 127     -18.660  -8.921 -22.636  1.00  0.00           C  
ATOM   2135  CG  LEU B 127     -18.754 -10.342 -22.064  1.00  0.00           C  
ATOM   2136  CD1 LEU B 127     -18.980 -11.333 -23.199  1.00  0.00           C  
ATOM   2137  CD2 LEU B 127     -17.481 -10.667 -21.299  1.00  0.00           C  
ATOM   2138  H   LEU B 127     -20.810  -8.282 -21.431  1.00  0.00           H  
ATOM   2139  HA  LEU B 127     -18.025  -7.973 -20.805  1.00  0.00           H  
ATOM   2140 1HB  LEU B 127     -19.471  -8.798 -23.351  1.00  0.00           H  
ATOM   2141 2HB  LEU B 127     -17.715  -8.843 -23.173  1.00  0.00           H  
ATOM   2142  HG  LEU B 127     -19.610 -10.407 -21.390  1.00  0.00           H  
ATOM   2143 1HD1 LEU B 127     -19.048 -12.342 -22.792  1.00  0.00           H  
ATOM   2144 2HD1 LEU B 127     -19.907 -11.088 -23.716  1.00  0.00           H  
ATOM   2145 3HD1 LEU B 127     -18.148 -11.279 -23.898  1.00  0.00           H  
ATOM   2146 1HD2 LEU B 127     -17.549 -11.677 -20.892  1.00  0.00           H  
ATOM   2147 2HD2 LEU B 127     -16.626 -10.604 -21.972  1.00  0.00           H  
ATOM   2148 3HD2 LEU B 127     -17.354  -9.956 -20.484  1.00  0.00           H  
ATOM   2149  N   ILE B 128     -19.275  -5.834 -22.977  1.00  0.00           N  
ATOM   2150  CA  ILE B 128     -18.976  -4.554 -23.612  1.00  0.00           C  
ATOM   2151  C   ILE B 128     -18.710  -3.484 -22.560  1.00  0.00           C  
ATOM   2152  O   ILE B 128     -17.754  -2.708 -22.673  1.00  0.00           O  
ATOM   2153  CB  ILE B 128     -20.130  -4.105 -24.526  1.00  0.00           C  
ATOM   2154  CG1 ILE B 128     -20.242  -5.030 -25.741  1.00  0.00           C  
ATOM   2155  CG2 ILE B 128     -19.930  -2.663 -24.967  1.00  0.00           C  
ATOM   2156  CD1 ILE B 128     -21.518  -4.851 -26.531  1.00  0.00           C  
ATOM   2157  H   ILE B 128     -20.198  -6.230 -23.079  1.00  0.00           H  
ATOM   2158  HA  ILE B 128     -18.060  -4.662 -24.192  1.00  0.00           H  
ATOM   2159  HB  ILE B 128     -21.073  -4.181 -23.985  1.00  0.00           H  
ATOM   2160 1HG1 ILE B 128     -19.399  -4.855 -26.409  1.00  0.00           H  
ATOM   2161 2HG1 ILE B 128     -20.187  -6.069 -25.413  1.00  0.00           H  
ATOM   2162 1HG2 ILE B 128     -20.755  -2.362 -25.613  1.00  0.00           H  
ATOM   2163 2HG2 ILE B 128     -19.900  -2.016 -24.092  1.00  0.00           H  
ATOM   2164 3HG2 ILE B 128     -18.991  -2.578 -25.515  1.00  0.00           H  
ATOM   2165 1HD1 ILE B 128     -21.523  -5.541 -27.375  1.00  0.00           H  
ATOM   2166 2HD1 ILE B 128     -22.375  -5.056 -25.889  1.00  0.00           H  
ATOM   2167 3HD1 ILE B 128     -21.577  -3.828 -26.899  1.00  0.00           H  
ATOM   2168  N   LEU B 129     -19.543  -3.426 -21.520  1.00  0.00           N  
ATOM   2169  CA  LEU B 129     -19.335  -2.435 -20.469  1.00  0.00           C  
ATOM   2170  C   LEU B 129     -18.098  -2.751 -19.640  1.00  0.00           C  
ATOM   2171  O   LEU B 129     -17.430  -1.831 -19.151  1.00  0.00           O  
ATOM   2172  CB  LEU B 129     -20.565  -2.369 -19.554  1.00  0.00           C  
ATOM   2173  CG  LEU B 129     -21.852  -1.849 -20.205  1.00  0.00           C  
ATOM   2174  CD1 LEU B 129     -23.026  -2.072 -19.261  1.00  0.00           C  
ATOM   2175  CD2 LEU B 129     -21.692  -0.374 -20.540  1.00  0.00           C  
ATOM   2176  H   LEU B 129     -20.322  -4.064 -21.448  1.00  0.00           H  
ATOM   2177  HA  LEU B 129     -19.177  -1.464 -20.935  1.00  0.00           H  
ATOM   2178 1HB  LEU B 129     -20.767  -3.369 -19.172  1.00  0.00           H  
ATOM   2179 2HB  LEU B 129     -20.335  -1.720 -18.709  1.00  0.00           H  
ATOM   2180  HG  LEU B 129     -22.049  -2.409 -21.120  1.00  0.00           H  
ATOM   2181 1HD1 LEU B 129     -23.941  -1.702 -19.725  1.00  0.00           H  
ATOM   2182 2HD1 LEU B 129     -23.129  -3.137 -19.055  1.00  0.00           H  
ATOM   2183 3HD1 LEU B 129     -22.850  -1.536 -18.329  1.00  0.00           H  
ATOM   2184 1HD2 LEU B 129     -22.607  -0.004 -21.004  1.00  0.00           H  
ATOM   2185 2HD2 LEU B 129     -21.496   0.188 -19.626  1.00  0.00           H  
ATOM   2186 3HD2 LEU B 129     -20.858  -0.245 -21.230  1.00  0.00           H  
ATOM   2187  N   GLU B 130     -17.777  -4.035 -19.469  1.00  0.00           N  
ATOM   2188  CA  GLU B 130     -16.543  -4.401 -18.781  1.00  0.00           C  
ATOM   2189  C   GLU B 130     -15.328  -3.827 -19.499  1.00  0.00           C  
ATOM   2190  O   GLU B 130     -14.390  -3.346 -18.854  1.00  0.00           O  
ATOM   2191  CB  GLU B 130     -16.418  -5.923 -18.680  1.00  0.00           C  
ATOM   2192  CG  GLU B 130     -15.196  -6.403 -17.909  1.00  0.00           C  
ATOM   2193  CD  GLU B 130     -15.162  -7.896 -17.738  1.00  0.00           C  
ATOM   2194  OE1 GLU B 130     -16.071  -8.548 -18.193  1.00  0.00           O  
ATOM   2195  OE2 GLU B 130     -14.225  -8.385 -17.152  1.00  0.00           O  
ATOM   2196  H   GLU B 130     -18.383  -4.766 -19.813  1.00  0.00           H  
ATOM   2197  HA  GLU B 130     -16.566  -3.973 -17.779  1.00  0.00           H  
ATOM   2198 1HB  GLU B 130     -17.303  -6.329 -18.190  1.00  0.00           H  
ATOM   2199 2HB  GLU B 130     -16.371  -6.352 -19.681  1.00  0.00           H  
ATOM   2200 1HG  GLU B 130     -14.298  -6.089 -18.441  1.00  0.00           H  
ATOM   2201 2HG  GLU B 130     -15.189  -5.929 -16.929  1.00  0.00           H  
ATOM   2202  N   VAL B 131     -15.333  -3.866 -20.832  1.00  0.00           N  
ATOM   2203  CA  VAL B 131     -14.252  -3.250 -21.599  1.00  0.00           C  
ATOM   2204  C   VAL B 131     -14.207  -1.751 -21.334  1.00  0.00           C  
ATOM   2205  O   VAL B 131     -13.139  -1.174 -21.093  1.00  0.00           O  
ATOM   2206  CB  VAL B 131     -14.445  -3.502 -23.106  1.00  0.00           C  
ATOM   2207  CG1 VAL B 131     -13.491  -2.638 -23.917  1.00  0.00           C  
ATOM   2208  CG2 VAL B 131     -14.234  -4.976 -23.417  1.00  0.00           C  
ATOM   2209  H   VAL B 131     -16.087  -4.322 -21.325  1.00  0.00           H  
ATOM   2210  HA  VAL B 131     -13.304  -3.671 -21.259  1.00  0.00           H  
ATOM   2211  HB  VAL B 131     -15.458  -3.212 -23.387  1.00  0.00           H  
ATOM   2212 1HG1 VAL B 131     -13.642  -2.828 -24.980  1.00  0.00           H  
ATOM   2213 2HG1 VAL B 131     -13.685  -1.586 -23.706  1.00  0.00           H  
ATOM   2214 3HG1 VAL B 131     -12.463  -2.880 -23.648  1.00  0.00           H  
ATOM   2215 1HG2 VAL B 131     -14.373  -5.147 -24.484  1.00  0.00           H  
ATOM   2216 2HG2 VAL B 131     -13.223  -5.267 -23.131  1.00  0.00           H  
ATOM   2217 3HG2 VAL B 131     -14.955  -5.572 -22.857  1.00  0.00           H  
ATOM   2218  N   ALA B 132     -15.372  -1.097 -21.367  1.00  0.00           N  
ATOM   2219  CA  ALA B 132     -15.427   0.341 -21.125  1.00  0.00           C  
ATOM   2220  C   ALA B 132     -14.898   0.703 -19.743  1.00  0.00           C  
ATOM   2221  O   ALA B 132     -14.189   1.705 -19.596  1.00  0.00           O  
ATOM   2222  CB  ALA B 132     -16.858   0.848 -21.295  1.00  0.00           C  
ATOM   2223  H   ALA B 132     -16.228  -1.595 -21.561  1.00  0.00           H  
ATOM   2224  HA  ALA B 132     -14.787   0.833 -21.858  1.00  0.00           H  
ATOM   2225 1HB  ALA B 132     -16.888   1.923 -21.112  1.00  0.00           H  
ATOM   2226 2HB  ALA B 132     -17.198   0.643 -22.311  1.00  0.00           H  
ATOM   2227 3HB  ALA B 132     -17.510   0.342 -20.586  1.00  0.00           H  
ATOM   2228  N   ALA B 133     -15.228  -0.090 -18.722  1.00  0.00           N  
ATOM   2229  CA  ALA B 133     -14.704   0.176 -17.388  1.00  0.00           C  
ATOM   2230  C   ALA B 133     -13.188   0.016 -17.351  1.00  0.00           C  
ATOM   2231  O   ALA B 133     -12.484   0.852 -16.771  1.00  0.00           O  
ATOM   2232  CB  ALA B 133     -15.370  -0.743 -16.366  1.00  0.00           C  
ATOM   2233  H   ALA B 133     -15.842  -0.881 -18.860  1.00  0.00           H  
ATOM   2234  HA  ALA B 133     -14.931   1.212 -17.136  1.00  0.00           H  
ATOM   2235 1HB  ALA B 133     -14.971  -0.534 -15.374  1.00  0.00           H  
ATOM   2236 2HB  ALA B 133     -16.446  -0.568 -16.368  1.00  0.00           H  
ATOM   2237 3HB  ALA B 133     -15.172  -1.780 -16.626  1.00  0.00           H  
ATOM   2238  N   ALA B 134     -12.665  -1.044 -17.972  1.00  0.00           N  
ATOM   2239  CA  ALA B 134     -11.222  -1.243 -18.012  1.00  0.00           C  
ATOM   2240  C   ALA B 134     -10.518  -0.163 -18.827  1.00  0.00           C  
ATOM   2241  O   ALA B 134      -9.415   0.261 -18.463  1.00  0.00           O  
ATOM   2242  CB  ALA B 134     -10.901  -2.631 -18.567  1.00  0.00           C  
ATOM   2243  H   ALA B 134     -13.268  -1.719 -18.421  1.00  0.00           H  
ATOM   2244  HA  ALA B 134     -10.841  -1.171 -16.993  1.00  0.00           H  
ATOM   2245 1HB  ALA B 134      -9.820  -2.771 -18.594  1.00  0.00           H  
ATOM   2246 2HB  ALA B 134     -11.351  -3.391 -17.928  1.00  0.00           H  
ATOM   2247 3HB  ALA B 134     -11.303  -2.721 -19.575  1.00  0.00           H  
ATOM   2248  N   GLU B 135     -11.135   0.300 -19.917  1.00  0.00           N  
ATOM   2249  CA  GLU B 135     -10.530   1.372 -20.701  1.00  0.00           C  
ATOM   2250  C   GLU B 135     -10.312   2.623 -19.859  1.00  0.00           C  
ATOM   2251  O   GLU B 135      -9.251   3.252 -19.950  1.00  0.00           O  
ATOM   2252  CB  GLU B 135     -11.406   1.708 -21.910  1.00  0.00           C  
ATOM   2253  CG  GLU B 135     -10.904   2.877 -22.745  1.00  0.00           C  
ATOM   2254  CD  GLU B 135     -11.796   3.186 -23.916  1.00  0.00           C  
ATOM   2255  OE1 GLU B 135     -12.638   2.378 -24.226  1.00  0.00           O  
ATOM   2256  OE2 GLU B 135     -11.635   4.231 -24.500  1.00  0.00           O  
ATOM   2257  H   GLU B 135     -12.021  -0.083 -20.211  1.00  0.00           H  
ATOM   2258  HA  GLU B 135      -9.553   1.037 -21.049  1.00  0.00           H  
ATOM   2259 1HB  GLU B 135     -11.476   0.837 -22.562  1.00  0.00           H  
ATOM   2260 2HB  GLU B 135     -12.415   1.946 -21.573  1.00  0.00           H  
ATOM   2261 1HG  GLU B 135     -10.838   3.761 -22.111  1.00  0.00           H  
ATOM   2262 2HG  GLU B 135      -9.903   2.648 -23.108  1.00  0.00           H  
ATOM   2263  N   ARG B 136     -11.299   2.999 -19.040  1.00  0.00           N  
ATOM   2264  CA  ARG B 136     -11.138   4.167 -18.181  1.00  0.00           C  
ATOM   2265  C   ARG B 136      -9.974   3.983 -17.220  1.00  0.00           C  
ATOM   2266  O   ARG B 136      -9.227   4.930 -16.946  1.00  0.00           O  
ATOM   2267  CB  ARG B 136     -12.409   4.430 -17.388  1.00  0.00           C  
ATOM   2268  CG  ARG B 136     -12.403   5.716 -16.577  1.00  0.00           C  
ATOM   2269  CD  ARG B 136     -13.737   6.003 -15.991  1.00  0.00           C  
ATOM   2270  NE  ARG B 136     -13.749   7.258 -15.257  1.00  0.00           N  
ATOM   2271  CZ  ARG B 136     -14.832   7.780 -14.650  1.00  0.00           C  
ATOM   2272  NH1 ARG B 136     -15.982   7.144 -14.698  1.00  0.00           N  
ATOM   2273  NH2 ARG B 136     -14.740   8.930 -14.006  1.00  0.00           N  
ATOM   2274  H   ARG B 136     -12.165   2.480 -19.007  1.00  0.00           H  
ATOM   2275  HA  ARG B 136     -10.916   5.031 -18.809  1.00  0.00           H  
ATOM   2276 1HB  ARG B 136     -13.259   4.474 -18.068  1.00  0.00           H  
ATOM   2277 2HB  ARG B 136     -12.585   3.605 -16.697  1.00  0.00           H  
ATOM   2278 1HG  ARG B 136     -11.682   5.629 -15.763  1.00  0.00           H  
ATOM   2279 2HG  ARG B 136     -12.124   6.551 -17.220  1.00  0.00           H  
ATOM   2280 1HD  ARG B 136     -14.478   6.067 -16.788  1.00  0.00           H  
ATOM   2281 2HD  ARG B 136     -14.012   5.204 -15.304  1.00  0.00           H  
ATOM   2282  HE  ARG B 136     -12.882   7.777 -15.198  1.00  0.00           H  
ATOM   2283 1HH1 ARG B 136     -16.053   6.264 -15.190  1.00  0.00           H  
ATOM   2284 2HH1 ARG B 136     -16.794   7.535 -14.243  1.00  0.00           H  
ATOM   2285 1HH2 ARG B 136     -13.856   9.419 -13.969  1.00  0.00           H  
ATOM   2286 2HH2 ARG B 136     -15.552   9.321 -13.551  1.00  0.00           H  
ATOM   2287  N   ILE B 137      -9.802   2.767 -16.698  1.00  0.00           N  
ATOM   2288  CA  ILE B 137      -8.684   2.498 -15.800  1.00  0.00           C  
ATOM   2289  C   ILE B 137      -7.361   2.704 -16.524  1.00  0.00           C  
ATOM   2290  O   ILE B 137      -6.421   3.291 -15.976  1.00  0.00           O  
ATOM   2291  CB  ILE B 137      -8.751   1.065 -15.243  1.00  0.00           C  
ATOM   2292  CG1 ILE B 137      -9.948   0.914 -14.300  1.00  0.00           C  
ATOM   2293  CG2 ILE B 137      -7.457   0.712 -14.525  1.00  0.00           C  
ATOM   2294  CD1 ILE B 137     -10.265  -0.519 -13.940  1.00  0.00           C  
ATOM   2295  H   ILE B 137     -10.446   2.022 -16.920  1.00  0.00           H  
ATOM   2296  HA  ILE B 137      -8.716   3.216 -14.982  1.00  0.00           H  
ATOM   2297  HB  ILE B 137      -8.905   0.363 -16.062  1.00  0.00           H  
ATOM   2298 1HG1 ILE B 137      -9.757   1.464 -13.379  1.00  0.00           H  
ATOM   2299 2HG1 ILE B 137     -10.833   1.352 -14.763  1.00  0.00           H  
ATOM   2300 1HG2 ILE B 137      -7.522  -0.305 -14.137  1.00  0.00           H  
ATOM   2301 2HG2 ILE B 137      -6.624   0.780 -15.223  1.00  0.00           H  
ATOM   2302 3HG2 ILE B 137      -7.297   1.406 -13.700  1.00  0.00           H  
ATOM   2303 1HD1 ILE B 137     -11.125  -0.544 -13.270  1.00  0.00           H  
ATOM   2304 2HD1 ILE B 137     -10.495  -1.080 -14.846  1.00  0.00           H  
ATOM   2305 3HD1 ILE B 137      -9.406  -0.967 -13.443  1.00  0.00           H  
ATOM   2306  N   VAL B 138      -7.268   2.226 -17.767  1.00  0.00           N  
ATOM   2307  CA  VAL B 138      -6.047   2.409 -18.544  1.00  0.00           C  
ATOM   2308  C   VAL B 138      -5.799   3.890 -18.804  1.00  0.00           C  
ATOM   2309  O   VAL B 138      -4.675   4.382 -18.646  1.00  0.00           O  
ATOM   2310  CB  VAL B 138      -6.143   1.659 -19.886  1.00  0.00           C  
ATOM   2311  CG1 VAL B 138      -4.958   2.006 -20.776  1.00  0.00           C  
ATOM   2312  CG2 VAL B 138      -6.211   0.160 -19.639  1.00  0.00           C  
ATOM   2313  H   VAL B 138      -8.045   1.731 -18.182  1.00  0.00           H  
ATOM   2314  HA  VAL B 138      -5.204   2.048 -17.954  1.00  0.00           H  
ATOM   2315  HB  VAL B 138      -7.043   1.983 -20.409  1.00  0.00           H  
ATOM   2316 1HG1 VAL B 138      -5.043   1.468 -21.721  1.00  0.00           H  
ATOM   2317 2HG1 VAL B 138      -4.950   3.078 -20.970  1.00  0.00           H  
ATOM   2318 3HG1 VAL B 138      -4.033   1.719 -20.277  1.00  0.00           H  
ATOM   2319 1HG2 VAL B 138      -6.280  -0.363 -20.592  1.00  0.00           H  
ATOM   2320 2HG2 VAL B 138      -5.314  -0.163 -19.111  1.00  0.00           H  
ATOM   2321 3HG2 VAL B 138      -7.089  -0.069 -19.035  1.00  0.00           H  
ATOM   2322  N   ARG B 139      -6.846   4.627 -19.188  1.00  0.00           N  
ATOM   2323  CA  ARG B 139      -6.666   6.034 -19.530  1.00  0.00           C  
ATOM   2324  C   ARG B 139      -6.160   6.839 -18.340  1.00  0.00           C  
ATOM   2325  O   ARG B 139      -5.458   7.840 -18.519  1.00  0.00           O  
ATOM   2326  CB  ARG B 139      -7.974   6.635 -20.023  1.00  0.00           C  
ATOM   2327  CG  ARG B 139      -8.388   6.206 -21.422  1.00  0.00           C  
ATOM   2328  CD  ARG B 139      -9.680   6.819 -21.825  1.00  0.00           C  
ATOM   2329  NE  ARG B 139     -10.076   6.416 -23.165  1.00  0.00           N  
ATOM   2330  CZ  ARG B 139      -9.682   7.031 -24.297  1.00  0.00           C  
ATOM   2331  NH1 ARG B 139      -8.881   8.073 -24.234  1.00  0.00           N  
ATOM   2332  NH2 ARG B 139     -10.099   6.588 -25.470  1.00  0.00           N  
ATOM   2333  H   ARG B 139      -7.769   4.221 -19.244  1.00  0.00           H  
ATOM   2334  HA  ARG B 139      -5.912   6.105 -20.315  1.00  0.00           H  
ATOM   2335 1HB  ARG B 139      -8.779   6.361 -19.343  1.00  0.00           H  
ATOM   2336 2HB  ARG B 139      -7.899   7.722 -20.020  1.00  0.00           H  
ATOM   2337 1HG  ARG B 139      -7.625   6.514 -22.138  1.00  0.00           H  
ATOM   2338 2HG  ARG B 139      -8.498   5.122 -21.453  1.00  0.00           H  
ATOM   2339 1HD  ARG B 139     -10.461   6.509 -21.131  1.00  0.00           H  
ATOM   2340 2HD  ARG B 139      -9.588   7.904 -21.808  1.00  0.00           H  
ATOM   2341  HE  ARG B 139     -10.692   5.619 -23.253  1.00  0.00           H  
ATOM   2342 1HH1 ARG B 139      -8.563   8.412 -23.337  1.00  0.00           H  
ATOM   2343 2HH1 ARG B 139      -8.586   8.533 -25.082  1.00  0.00           H  
ATOM   2344 1HH2 ARG B 139     -10.714   5.787 -25.518  1.00  0.00           H  
ATOM   2345 2HH2 ARG B 139      -9.803   7.048 -26.317  1.00  0.00           H  
ATOM   2346  N   GLU B 140      -6.493   6.419 -17.118  1.00  0.00           N  
ATOM   2347  CA  GLU B 140      -6.000   7.132 -15.943  1.00  0.00           C  
ATOM   2348  C   GLU B 140      -4.496   7.005 -15.780  1.00  0.00           C  
ATOM   2349  O   GLU B 140      -3.892   7.833 -15.088  1.00  0.00           O  
ATOM   2350  CB  GLU B 140      -6.696   6.614 -14.682  1.00  0.00           C  
ATOM   2351  CG  GLU B 140      -8.149   7.046 -14.543  1.00  0.00           C  
ATOM   2352  CD  GLU B 140      -8.756   6.643 -13.228  1.00  0.00           C  
ATOM   2353  OE1 GLU B 140      -8.484   5.556 -12.779  1.00  0.00           O  
ATOM   2354  OE2 GLU B 140      -9.493   7.424 -12.673  1.00  0.00           O  
ATOM   2355  H   GLU B 140      -7.085   5.611 -16.990  1.00  0.00           H  
ATOM   2356  HA  GLU B 140      -6.227   8.192 -16.063  1.00  0.00           H  
ATOM   2357 1HB  GLU B 140      -6.669   5.524 -14.673  1.00  0.00           H  
ATOM   2358 2HB  GLU B 140      -6.158   6.963 -13.801  1.00  0.00           H  
ATOM   2359 1HG  GLU B 140      -8.205   8.130 -14.639  1.00  0.00           H  
ATOM   2360 2HG  GLU B 140      -8.727   6.607 -15.355  1.00  0.00           H  
ATOM   2361  N   ARG B 141      -3.885   6.010 -16.427  1.00  0.00           N  
ATOM   2362  CA  ARG B 141      -2.470   5.650 -16.370  1.00  0.00           C  
ATOM   2363  C   ARG B 141      -2.000   5.338 -14.954  1.00  0.00           C  
ATOM   2364  O   ARG B 141      -1.039   5.945 -14.467  1.00  0.00           O  
ATOM   2365  CB  ARG B 141      -1.617   6.775 -16.937  1.00  0.00           C  
ATOM   2366  CG  ARG B 141      -1.979   7.202 -18.351  1.00  0.00           C  
ATOM   2367  CD  ARG B 141      -1.799   6.093 -19.322  1.00  0.00           C  
ATOM   2368  NE  ARG B 141      -2.098   6.510 -20.683  1.00  0.00           N  
ATOM   2369  CZ  ARG B 141      -2.366   5.667 -21.700  1.00  0.00           C  
ATOM   2370  NH1 ARG B 141      -2.368   4.369 -21.495  1.00  0.00           N  
ATOM   2371  NH2 ARG B 141      -2.627   6.147 -22.904  1.00  0.00           N  
ATOM   2372  H   ARG B 141      -4.508   5.470 -17.010  1.00  0.00           H  
ATOM   2373  HA  ARG B 141      -2.324   4.731 -16.940  1.00  0.00           H  
ATOM   2374 1HB  ARG B 141      -1.700   7.652 -16.297  1.00  0.00           H  
ATOM   2375 2HB  ARG B 141      -0.570   6.471 -16.942  1.00  0.00           H  
ATOM   2376 1HG  ARG B 141      -3.022   7.518 -18.380  1.00  0.00           H  
ATOM   2377 2HG  ARG B 141      -1.339   8.031 -18.655  1.00  0.00           H  
ATOM   2378 1HD  ARG B 141      -0.767   5.746 -19.292  1.00  0.00           H  
ATOM   2379 2HD  ARG B 141      -2.466   5.271 -19.063  1.00  0.00           H  
ATOM   2380  HE  ARG B 141      -2.106   7.502 -20.880  1.00  0.00           H  
ATOM   2381 1HH1 ARG B 141      -2.169   4.003 -20.574  1.00  0.00           H  
ATOM   2382 2HH1 ARG B 141      -2.569   3.738 -22.257  1.00  0.00           H  
ATOM   2383 1HH2 ARG B 141      -2.625   7.145 -23.061  1.00  0.00           H  
ATOM   2384 2HH2 ARG B 141      -2.827   5.516 -23.665  1.00  0.00           H  
ATOM   2385  N   PRO B 142      -2.643   4.397 -14.266  1.00  0.00           N  
ATOM   2386  CA  PRO B 142      -2.181   4.032 -12.923  1.00  0.00           C  
ATOM   2387  C   PRO B 142      -0.909   3.206 -12.967  1.00  0.00           C  
ATOM   2388  O   PRO B 142      -0.436   2.831 -14.040  1.00  0.00           O  
ATOM   2389  CB  PRO B 142      -3.353   3.220 -12.362  1.00  0.00           C  
ATOM   2390  CG  PRO B 142      -3.957   2.575 -13.562  1.00  0.00           C  
ATOM   2391  CD  PRO B 142      -3.857   3.622 -14.640  1.00  0.00           C  
ATOM   2392  HA  PRO B 142      -2.012   4.948 -12.337  1.00  0.00           H  
ATOM   2393 1HB  PRO B 142      -2.987   2.490 -11.625  1.00  0.00           H  
ATOM   2394 2HB  PRO B 142      -4.054   3.884 -11.836  1.00  0.00           H  
ATOM   2395 1HG  PRO B 142      -3.412   1.654 -13.814  1.00  0.00           H  
ATOM   2396 2HG  PRO B 142      -4.996   2.281 -13.353  1.00  0.00           H  
ATOM   2397 1HD  PRO B 142      -3.737   3.131 -15.618  1.00  0.00           H  
ATOM   2398 2HD  PRO B 142      -4.761   4.248 -14.629  1.00  0.00           H  
ATOM   2399  N   GLY B 143      -0.355   2.915 -11.797  1.00  0.00           N  
ATOM   2400  CA  GLY B 143       0.785   2.018 -11.737  1.00  0.00           C  
ATOM   2401  C   GLY B 143       0.607   0.839 -12.674  1.00  0.00           C  
ATOM   2402  O   GLY B 143      -0.501   0.340 -12.871  1.00  0.00           O  
ATOM   2403  H   GLY B 143      -0.714   3.311 -10.941  1.00  0.00           H  
ATOM   2404 1HA  GLY B 143       1.692   2.562 -12.001  1.00  0.00           H  
ATOM   2405 2HA  GLY B 143       0.911   1.658 -10.716  1.00  0.00           H  
ATOM   2406  N   SER B 144       1.724   0.390 -13.251  1.00  0.00           N  
ATOM   2407  CA  SER B 144       1.651  -0.549 -14.364  1.00  0.00           C  
ATOM   2408  C   SER B 144       0.952  -1.840 -13.964  1.00  0.00           C  
ATOM   2409  O   SER B 144       0.381  -2.525 -14.821  1.00  0.00           O  
ATOM   2410  CB  SER B 144       3.045  -0.859 -14.874  1.00  0.00           C  
ATOM   2411  OG  SER B 144       3.797  -1.534 -13.902  1.00  0.00           O  
ATOM   2412  H   SER B 144       2.629   0.696 -12.923  1.00  0.00           H  
ATOM   2413  HA  SER B 144       1.064  -0.094 -15.163  1.00  0.00           H  
ATOM   2414 1HB  SER B 144       2.976  -1.470 -15.773  1.00  0.00           H  
ATOM   2415 2HB  SER B 144       3.547   0.068 -15.146  1.00  0.00           H  
ATOM   2416  HG  SER B 144       4.651  -1.709 -14.303  1.00  0.00           H  
ATOM   2417  N   ASN B 145       0.985  -2.193 -12.676  1.00  0.00           N  
ATOM   2418  CA  ASN B 145       0.329  -3.417 -12.233  1.00  0.00           C  
ATOM   2419  C   ASN B 145      -1.167  -3.377 -12.530  1.00  0.00           C  
ATOM   2420  O   ASN B 145      -1.774  -4.408 -12.841  1.00  0.00           O  
ATOM   2421  CB  ASN B 145       0.574  -3.650 -10.753  1.00  0.00           C  
ATOM   2422  CG  ASN B 145       1.982  -4.093 -10.464  1.00  0.00           C  
ATOM   2423  OD1 ASN B 145       2.680  -4.602 -11.349  1.00  0.00           O  
ATOM   2424  ND2 ASN B 145       2.412  -3.909  -9.243  1.00  0.00           N  
ATOM   2425  H   ASN B 145       1.463  -1.618 -11.997  1.00  0.00           H  
ATOM   2426  HA  ASN B 145       0.750  -4.257 -12.789  1.00  0.00           H  
ATOM   2427 1HB  ASN B 145       0.375  -2.731 -10.202  1.00  0.00           H  
ATOM   2428 2HB  ASN B 145      -0.115  -4.409 -10.386  1.00  0.00           H  
ATOM   2429 1HD2 ASN B 145       3.341  -4.184  -8.992  1.00  0.00           H  
ATOM   2430 2HD2 ASN B 145       1.813  -3.493  -8.558  1.00  0.00           H  
ATOM   2431  N   LEU B 146      -1.778  -2.193 -12.443  1.00  0.00           N  
ATOM   2432  CA  LEU B 146      -3.210  -2.067 -12.691  1.00  0.00           C  
ATOM   2433  C   LEU B 146      -3.509  -1.709 -14.141  1.00  0.00           C  
ATOM   2434  O   LEU B 146      -4.503  -2.187 -14.700  1.00  0.00           O  
ATOM   2435  CB  LEU B 146      -3.811  -1.001 -11.766  1.00  0.00           C  
ATOM   2436  CG  LEU B 146      -5.312  -0.735 -11.944  1.00  0.00           C  
ATOM   2437  CD1 LEU B 146      -6.089  -2.021 -11.695  1.00  0.00           C  
ATOM   2438  CD2 LEU B 146      -5.750   0.363 -10.987  1.00  0.00           C  
ATOM   2439  H   LEU B 146      -1.247  -1.368 -12.204  1.00  0.00           H  
ATOM   2440  HA  LEU B 146      -3.682  -3.028 -12.487  1.00  0.00           H  
ATOM   2441 1HB  LEU B 146      -3.649  -1.306 -10.734  1.00  0.00           H  
ATOM   2442 2HB  LEU B 146      -3.286  -0.060 -11.933  1.00  0.00           H  
ATOM   2443  HG  LEU B 146      -5.507  -0.422 -12.970  1.00  0.00           H  
ATOM   2444 1HD1 LEU B 146      -7.155  -1.832 -11.822  1.00  0.00           H  
ATOM   2445 2HD1 LEU B 146      -5.769  -2.783 -12.406  1.00  0.00           H  
ATOM   2446 3HD1 LEU B 146      -5.900  -2.369 -10.680  1.00  0.00           H  
ATOM   2447 1HD2 LEU B 146      -6.817   0.552 -11.114  1.00  0.00           H  
ATOM   2448 2HD2 LEU B 146      -5.557   0.049  -9.961  1.00  0.00           H  
ATOM   2449 3HD2 LEU B 146      -5.192   1.275 -11.199  1.00  0.00           H  
ATOM   2450  N   ALA B 147      -2.674  -0.871 -14.758  1.00  0.00           N  
ATOM   2451  CA  ALA B 147      -2.870  -0.543 -16.166  1.00  0.00           C  
ATOM   2452  C   ALA B 147      -2.729  -1.781 -17.043  1.00  0.00           C  
ATOM   2453  O   ALA B 147      -3.483  -1.952 -18.007  1.00  0.00           O  
ATOM   2454  CB  ALA B 147      -1.882   0.540 -16.597  1.00  0.00           C  
ATOM   2455  H   ALA B 147      -1.899  -0.457 -14.260  1.00  0.00           H  
ATOM   2456  HA  ALA B 147      -3.885  -0.165 -16.288  1.00  0.00           H  
ATOM   2457 1HB  ALA B 147      -2.037   0.777 -17.649  1.00  0.00           H  
ATOM   2458 2HB  ALA B 147      -2.038   1.436 -15.997  1.00  0.00           H  
ATOM   2459 3HB  ALA B 147      -0.864   0.180 -16.453  1.00  0.00           H  
ATOM   2460  N   LYS B 148      -1.774  -2.658 -16.719  1.00  0.00           N  
ATOM   2461  CA  LYS B 148      -1.627  -3.896 -17.475  1.00  0.00           C  
ATOM   2462  C   LYS B 148      -2.782  -4.849 -17.196  1.00  0.00           C  
ATOM   2463  O   LYS B 148      -3.294  -5.500 -18.115  1.00  0.00           O  
ATOM   2464  CB  LYS B 148      -0.296  -4.572 -17.146  1.00  0.00           C  
ATOM   2465  CG  LYS B 148       0.934  -3.762 -17.535  1.00  0.00           C  
ATOM   2466  CD  LYS B 148       1.184  -3.822 -19.034  1.00  0.00           C  
ATOM   2467  CE  LYS B 148       2.532  -3.216 -19.396  1.00  0.00           C  
ATOM   2468  NZ  LYS B 148       2.809  -3.308 -20.856  1.00  0.00           N  
ATOM   2469  H   LYS B 148      -1.146  -2.473 -15.951  1.00  0.00           H  
ATOM   2470  HA  LYS B 148      -1.645  -3.657 -18.540  1.00  0.00           H  
ATOM   2471 1HB  LYS B 148      -0.242  -4.768 -16.075  1.00  0.00           H  
ATOM   2472 2HB  LYS B 148      -0.239  -5.533 -17.658  1.00  0.00           H  
ATOM   2473 1HG  LYS B 148       0.793  -2.722 -17.239  1.00  0.00           H  
ATOM   2474 2HG  LYS B 148       1.807  -4.154 -17.014  1.00  0.00           H  
ATOM   2475 1HD  LYS B 148       1.160  -4.860 -19.366  1.00  0.00           H  
ATOM   2476 2HD  LYS B 148       0.399  -3.274 -19.555  1.00  0.00           H  
ATOM   2477 1HE  LYS B 148       2.551  -2.169 -19.100  1.00  0.00           H  
ATOM   2478 2HE  LYS B 148       3.322  -3.738 -18.856  1.00  0.00           H  
ATOM   2479 1HZ  LYS B 148       3.710  -2.897 -21.054  1.00  0.00           H  
ATOM   2480 2HZ  LYS B 148       2.812  -4.278 -21.138  1.00  0.00           H  
ATOM   2481 3HZ  LYS B 148       2.093  -2.811 -21.366  1.00  0.00           H  
ATOM   2482  N   LYS B 149      -3.206  -4.943 -15.934  1.00  0.00           N  
ATOM   2483  CA  LYS B 149      -4.361  -5.771 -15.602  1.00  0.00           C  
ATOM   2484  C   LYS B 149      -5.604  -5.305 -16.351  1.00  0.00           C  
ATOM   2485  O   LYS B 149      -6.368  -6.125 -16.873  1.00  0.00           O  
ATOM   2486  CB  LYS B 149      -4.618  -5.754 -14.095  1.00  0.00           C  
ATOM   2487  CG  LYS B 149      -5.789  -6.619 -13.646  1.00  0.00           C  
ATOM   2488  CD  LYS B 149      -5.942  -6.601 -12.133  1.00  0.00           C  
ATOM   2489  CE  LYS B 149      -7.135  -7.433 -11.686  1.00  0.00           C  
ATOM   2490  NZ  LYS B 149      -7.292  -7.431 -10.207  1.00  0.00           N  
ATOM   2491  H   LYS B 149      -2.732  -4.442 -15.196  1.00  0.00           H  
ATOM   2492  HA  LYS B 149      -4.153  -6.795 -15.912  1.00  0.00           H  
ATOM   2493 1HB  LYS B 149      -3.727  -6.099 -13.570  1.00  0.00           H  
ATOM   2494 2HB  LYS B 149      -4.814  -4.732 -13.770  1.00  0.00           H  
ATOM   2495 1HG  LYS B 149      -6.709  -6.250 -14.101  1.00  0.00           H  
ATOM   2496 2HG  LYS B 149      -5.629  -7.646 -13.974  1.00  0.00           H  
ATOM   2497 1HD  LYS B 149      -5.038  -6.999 -11.671  1.00  0.00           H  
ATOM   2498 2HD  LYS B 149      -6.080  -5.574 -11.794  1.00  0.00           H  
ATOM   2499 1HE  LYS B 149      -8.044  -7.036 -12.136  1.00  0.00           H  
ATOM   2500 2HE  LYS B 149      -7.008  -8.461 -12.024  1.00  0.00           H  
ATOM   2501 1HZ  LYS B 149      -8.092  -7.993  -9.952  1.00  0.00           H  
ATOM   2502 2HZ  LYS B 149      -6.461  -7.815  -9.779  1.00  0.00           H  
ATOM   2503 3HZ  LYS B 149      -7.430  -6.484  -9.883  1.00  0.00           H  
ATOM   2504  N   ALA B 150      -5.819  -3.989 -16.416  1.00  0.00           N  
ATOM   2505  CA  ALA B 150      -6.972  -3.463 -17.141  1.00  0.00           C  
ATOM   2506  C   ALA B 150      -6.939  -3.858 -18.612  1.00  0.00           C  
ATOM   2507  O   ALA B 150      -7.987  -4.171 -19.189  1.00  0.00           O  
ATOM   2508  CB  ALA B 150      -7.035  -1.942 -16.996  1.00  0.00           C  
ATOM   2509  H   ALA B 150      -5.186  -3.344 -15.965  1.00  0.00           H  
ATOM   2510  HA  ALA B 150      -7.872  -3.899 -16.707  1.00  0.00           H  
ATOM   2511 1HB  ALA B 150      -7.899  -1.561 -17.540  1.00  0.00           H  
ATOM   2512 2HB  ALA B 150      -7.126  -1.681 -15.941  1.00  0.00           H  
ATOM   2513 3HB  ALA B 150      -6.126  -1.500 -17.401  1.00  0.00           H  
ATOM   2514  N   LEU B 151      -5.756  -3.852 -19.230  1.00  0.00           N  
ATOM   2515  CA  LEU B 151      -5.642  -4.321 -20.607  1.00  0.00           C  
ATOM   2516  C   LEU B 151      -5.938  -5.811 -20.716  1.00  0.00           C  
ATOM   2517  O   LEU B 151      -6.570  -6.245 -21.685  1.00  0.00           O  
ATOM   2518  CB  LEU B 151      -4.235  -4.036 -21.148  1.00  0.00           C  
ATOM   2519  CG  LEU B 151      -3.896  -2.556 -21.371  1.00  0.00           C  
ATOM   2520  CD1 LEU B 151      -2.399  -2.408 -21.609  1.00  0.00           C  
ATOM   2521  CD2 LEU B 151      -4.693  -2.026 -22.552  1.00  0.00           C  
ATOM   2522  H   LEU B 151      -4.931  -3.524 -18.752  1.00  0.00           H  
ATOM   2523  HA  LEU B 151      -6.379  -3.797 -21.214  1.00  0.00           H  
ATOM   2524 1HB  LEU B 151      -3.505  -4.441 -20.447  1.00  0.00           H  
ATOM   2525 2HB  LEU B 151      -4.117  -4.550 -22.101  1.00  0.00           H  
ATOM   2526  HG  LEU B 151      -4.149  -1.986 -20.477  1.00  0.00           H  
ATOM   2527 1HD1 LEU B 151      -2.158  -1.356 -21.768  1.00  0.00           H  
ATOM   2528 2HD1 LEU B 151      -1.854  -2.777 -20.740  1.00  0.00           H  
ATOM   2529 3HD1 LEU B 151      -2.112  -2.983 -22.489  1.00  0.00           H  
ATOM   2530 1HD2 LEU B 151      -4.453  -0.974 -22.712  1.00  0.00           H  
ATOM   2531 2HD2 LEU B 151      -4.440  -2.594 -23.447  1.00  0.00           H  
ATOM   2532 3HD2 LEU B 151      -5.759  -2.127 -22.348  1.00  0.00           H  
ATOM   2533  N   GLU B 152      -5.495  -6.605 -19.737  1.00  0.00           N  
ATOM   2534  CA  GLU B 152      -5.860  -8.018 -19.715  1.00  0.00           C  
ATOM   2535  C   GLU B 152      -7.366  -8.200 -19.590  1.00  0.00           C  
ATOM   2536  O   GLU B 152      -7.938  -9.088 -20.231  1.00  0.00           O  
ATOM   2537  CB  GLU B 152      -5.155  -8.734 -18.561  1.00  0.00           C  
ATOM   2538  CG  GLU B 152      -5.470 -10.219 -18.456  1.00  0.00           C  
ATOM   2539  CD  GLU B 152      -4.718 -10.900 -17.347  1.00  0.00           C  
ATOM   2540  OE1 GLU B 152      -3.680 -10.409 -16.970  1.00  0.00           O  
ATOM   2541  OE2 GLU B 152      -5.181 -11.911 -16.875  1.00  0.00           O  
ATOM   2542  H   GLU B 152      -4.904  -6.238 -19.005  1.00  0.00           H  
ATOM   2543  HA  GLU B 152      -5.549  -8.470 -20.658  1.00  0.00           H  
ATOM   2544 1HB  GLU B 152      -4.076  -8.628 -18.673  1.00  0.00           H  
ATOM   2545 2HB  GLU B 152      -5.434  -8.265 -17.618  1.00  0.00           H  
ATOM   2546 1HG  GLU B 152      -6.539 -10.342 -18.284  1.00  0.00           H  
ATOM   2547 2HG  GLU B 152      -5.225 -10.699 -19.403  1.00  0.00           H  
ATOM   2548  N   ILE B 153      -8.019  -7.374 -18.770  1.00  0.00           N  
ATOM   2549  CA  ILE B 153      -9.469  -7.455 -18.633  1.00  0.00           C  
ATOM   2550  C   ILE B 153     -10.144  -7.175 -19.970  1.00  0.00           C  
ATOM   2551  O   ILE B 153     -11.108  -7.852 -20.346  1.00  0.00           O  
ATOM   2552  CB  ILE B 153      -9.984  -6.462 -17.575  1.00  0.00           C  
ATOM   2553  CG1 ILE B 153      -9.544  -6.899 -16.175  1.00  0.00           C  
ATOM   2554  CG2 ILE B 153     -11.498  -6.344 -17.648  1.00  0.00           C  
ATOM   2555  CD1 ILE B 153      -9.733  -5.836 -15.116  1.00  0.00           C  
ATOM   2556  H   ILE B 153      -7.513  -6.683 -18.234  1.00  0.00           H  
ATOM   2557  HA  ILE B 153      -9.734  -8.472 -18.348  1.00  0.00           H  
ATOM   2558  HB  ILE B 153      -9.543  -5.481 -17.752  1.00  0.00           H  
ATOM   2559 1HG1 ILE B 153     -10.107  -7.782 -15.876  1.00  0.00           H  
ATOM   2560 2HG1 ILE B 153      -8.489  -7.175 -16.195  1.00  0.00           H  
ATOM   2561 1HG2 ILE B 153     -11.845  -5.639 -16.892  1.00  0.00           H  
ATOM   2562 2HG2 ILE B 153     -11.788  -5.988 -18.635  1.00  0.00           H  
ATOM   2563 3HG2 ILE B 153     -11.948  -7.320 -17.466  1.00  0.00           H  
ATOM   2564 1HD1 ILE B 153      -9.398  -6.220 -14.152  1.00  0.00           H  
ATOM   2565 2HD1 ILE B 153      -9.148  -4.954 -15.378  1.00  0.00           H  
ATOM   2566 3HD1 ILE B 153     -10.786  -5.569 -15.054  1.00  0.00           H  
ATOM   2567  N   ILE B 154      -9.646  -6.181 -20.708  1.00  0.00           N  
ATOM   2568  CA  ILE B 154     -10.193  -5.891 -22.031  1.00  0.00           C  
ATOM   2569  C   ILE B 154     -10.022  -7.091 -22.951  1.00  0.00           C  
ATOM   2570  O   ILE B 154     -10.943  -7.466 -23.687  1.00  0.00           O  
ATOM   2571  CB  ILE B 154      -9.513  -4.659 -22.655  1.00  0.00           C  
ATOM   2572  CG1 ILE B 154      -9.872  -3.395 -21.869  1.00  0.00           C  
ATOM   2573  CG2 ILE B 154      -9.913  -4.513 -24.115  1.00  0.00           C  
ATOM   2574  CD1 ILE B 154      -9.031  -2.192 -22.229  1.00  0.00           C  
ATOM   2575  H   ILE B 154      -8.885  -5.618 -20.357  1.00  0.00           H  
ATOM   2576  HA  ILE B 154     -11.262  -5.709 -21.932  1.00  0.00           H  
ATOM   2577  HB  ILE B 154      -8.431  -4.771 -22.594  1.00  0.00           H  
ATOM   2578 1HG1 ILE B 154     -10.919  -3.145 -22.042  1.00  0.00           H  
ATOM   2579 2HG1 ILE B 154      -9.755  -3.585 -20.802  1.00  0.00           H  
ATOM   2580 1HG2 ILE B 154      -9.424  -3.637 -24.540  1.00  0.00           H  
ATOM   2581 2HG2 ILE B 154      -9.608  -5.402 -24.666  1.00  0.00           H  
ATOM   2582 3HG2 ILE B 154     -10.994  -4.395 -24.186  1.00  0.00           H  
ATOM   2583 1HD1 ILE B 154      -9.345  -1.336 -21.631  1.00  0.00           H  
ATOM   2584 2HD1 ILE B 154      -7.981  -2.409 -22.030  1.00  0.00           H  
ATOM   2585 3HD1 ILE B 154      -9.160  -1.961 -23.286  1.00  0.00           H  
ATOM   2586  N   LEU B 155      -8.844  -7.718 -22.923  1.00  0.00           N  
ATOM   2587  CA  LEU B 155      -8.612  -8.891 -23.759  1.00  0.00           C  
ATOM   2588  C   LEU B 155      -9.552 -10.032 -23.392  1.00  0.00           C  
ATOM   2589  O   LEU B 155     -10.100 -10.699 -24.278  1.00  0.00           O  
ATOM   2590  CB  LEU B 155      -7.157  -9.358 -23.623  1.00  0.00           C  
ATOM   2591  CG  LEU B 155      -6.099  -8.417 -24.211  1.00  0.00           C  
ATOM   2592  CD1 LEU B 155      -4.714  -8.870 -23.771  1.00  0.00           C  
ATOM   2593  CD2 LEU B 155      -6.214  -8.407 -25.728  1.00  0.00           C  
ATOM   2594  H   LEU B 155      -8.102  -7.388 -22.322  1.00  0.00           H  
ATOM   2595  HA  LEU B 155      -8.819  -8.623 -24.795  1.00  0.00           H  
ATOM   2596 1HB  LEU B 155      -6.932  -9.490 -22.566  1.00  0.00           H  
ATOM   2597 2HB  LEU B 155      -7.054 -10.324 -24.119  1.00  0.00           H  
ATOM   2598  HG  LEU B 155      -6.256  -7.408 -23.829  1.00  0.00           H  
ATOM   2599 1HD1 LEU B 155      -3.961  -8.201 -24.189  1.00  0.00           H  
ATOM   2600 2HD1 LEU B 155      -4.653  -8.849 -22.683  1.00  0.00           H  
ATOM   2601 3HD1 LEU B 155      -4.534  -9.885 -24.125  1.00  0.00           H  
ATOM   2602 1HD2 LEU B 155      -5.462  -7.737 -26.147  1.00  0.00           H  
ATOM   2603 2HD2 LEU B 155      -6.055  -9.415 -26.112  1.00  0.00           H  
ATOM   2604 3HD2 LEU B 155      -7.208  -8.062 -26.016  1.00  0.00           H  
ATOM   2605  N   ARG B 156      -9.752 -10.275 -22.094  1.00  0.00           N  
ATOM   2606  CA  ARG B 156     -10.628 -11.370 -21.687  1.00  0.00           C  
ATOM   2607  C   ARG B 156     -12.075 -11.086 -22.067  1.00  0.00           C  
ATOM   2608  O   ARG B 156     -12.780 -11.976 -22.558  1.00  0.00           O  
ATOM   2609  CB  ARG B 156     -10.537 -11.600 -20.186  1.00  0.00           C  
ATOM   2610  CG  ARG B 156      -9.232 -12.219 -19.712  1.00  0.00           C  
ATOM   2611  CD  ARG B 156      -9.197 -12.364 -18.234  1.00  0.00           C  
ATOM   2612  NE  ARG B 156      -7.927 -12.898 -17.771  1.00  0.00           N  
ATOM   2613  CZ  ARG B 156      -7.628 -14.210 -17.702  1.00  0.00           C  
ATOM   2614  NH1 ARG B 156      -8.517 -15.107 -18.069  1.00  0.00           N  
ATOM   2615  NH2 ARG B 156      -6.442 -14.596 -17.265  1.00  0.00           N  
ATOM   2616  H   ARG B 156      -9.306  -9.711 -21.385  1.00  0.00           H  
ATOM   2617  HA  ARG B 156     -10.325 -12.271 -22.220  1.00  0.00           H  
ATOM   2618 1HB  ARG B 156     -10.659 -10.651 -19.665  1.00  0.00           H  
ATOM   2619 2HB  ARG B 156     -11.347 -12.255 -19.868  1.00  0.00           H  
ATOM   2620 1HG  ARG B 156      -9.116 -13.209 -20.156  1.00  0.00           H  
ATOM   2621 2HG  ARG B 156      -8.397 -11.586 -20.014  1.00  0.00           H  
ATOM   2622 1HD  ARG B 156      -9.346 -11.389 -17.770  1.00  0.00           H  
ATOM   2623 2HD  ARG B 156      -9.988 -13.041 -17.916  1.00  0.00           H  
ATOM   2624  HE  ARG B 156      -7.217 -12.239 -17.480  1.00  0.00           H  
ATOM   2625 1HH1 ARG B 156      -9.424 -14.812 -18.402  1.00  0.00           H  
ATOM   2626 2HH1 ARG B 156      -8.294 -16.090 -18.017  1.00  0.00           H  
ATOM   2627 1HH2 ARG B 156      -5.759 -13.907 -16.983  1.00  0.00           H  
ATOM   2628 2HH2 ARG B 156      -6.219 -15.579 -17.214  1.00  0.00           H  
ATOM   2629  N   ALA B 157     -12.536  -9.853 -21.852  1.00  0.00           N  
ATOM   2630  CA  ALA B 157     -13.896  -9.501 -22.250  1.00  0.00           C  
ATOM   2631  C   ALA B 157     -14.053  -9.548 -23.764  1.00  0.00           C  
ATOM   2632  O   ALA B 157     -15.083 -10.011 -24.272  1.00  0.00           O  
ATOM   2633  CB  ALA B 157     -14.260  -8.119 -21.707  1.00  0.00           C  
ATOM   2634  H   ALA B 157     -11.955  -9.152 -21.415  1.00  0.00           H  
ATOM   2635  HA  ALA B 157     -14.575 -10.239 -21.825  1.00  0.00           H  
ATOM   2636 1HB  ALA B 157     -15.277  -7.866 -22.010  1.00  0.00           H  
ATOM   2637 2HB  ALA B 157     -14.197  -8.127 -20.619  1.00  0.00           H  
ATOM   2638 3HB  ALA B 157     -13.569  -7.379 -22.105  1.00  0.00           H  
ATOM   2639  N   ALA B 158     -13.047  -9.077 -24.504  1.00  0.00           N  
ATOM   2640  CA  ALA B 158     -13.106  -9.131 -25.960  1.00  0.00           C  
ATOM   2641  C   ALA B 158     -13.069 -10.560 -26.484  1.00  0.00           C  
ATOM   2642  O   ALA B 158     -13.747 -10.863 -27.470  1.00  0.00           O  
ATOM   2643  CB  ALA B 158     -11.960  -8.325 -26.571  1.00  0.00           C  
ATOM   2644  H   ALA B 158     -12.233  -8.679 -24.059  1.00  0.00           H  
ATOM   2645  HA  ALA B 158     -14.053  -8.694 -26.277  1.00  0.00           H  
ATOM   2646 1HB  ALA B 158     -12.018  -8.375 -27.659  1.00  0.00           H  
ATOM   2647 2HB  ALA B 158     -12.034  -7.286 -26.251  1.00  0.00           H  
ATOM   2648 3HB  ALA B 158     -11.008  -8.738 -26.241  1.00  0.00           H  
ATOM   2649  N   GLU B 159     -12.290 -11.439 -25.849  1.00  0.00           N  
ATOM   2650  CA  GLU B 159     -12.230 -12.831 -26.288  1.00  0.00           C  
ATOM   2651  C   GLU B 159     -13.588 -13.505 -26.138  1.00  0.00           C  
ATOM   2652  O   GLU B 159     -14.024 -14.254 -27.021  1.00  0.00           O  
ATOM   2653  CB  GLU B 159     -11.175 -13.600 -25.490  1.00  0.00           C  
ATOM   2654  CG  GLU B 159     -10.931 -15.021 -25.976  1.00  0.00           C  
ATOM   2655  CD  GLU B 159      -9.756 -15.676 -25.305  1.00  0.00           C  
ATOM   2656  OE1 GLU B 159      -9.696 -15.652 -24.099  1.00  0.00           O  
ATOM   2657  OE2 GLU B 159      -8.918 -16.202 -25.999  1.00  0.00           O  
ATOM   2658  H   GLU B 159     -11.734 -11.148 -25.057  1.00  0.00           H  
ATOM   2659  HA  GLU B 159     -11.961 -12.848 -27.345  1.00  0.00           H  
ATOM   2660 1HB  GLU B 159     -10.226 -13.065 -25.531  1.00  0.00           H  
ATOM   2661 2HB  GLU B 159     -11.476 -13.652 -24.443  1.00  0.00           H  
ATOM   2662 1HG  GLU B 159     -11.823 -15.618 -25.785  1.00  0.00           H  
ATOM   2663 2HG  GLU B 159     -10.765 -15.002 -27.052  1.00  0.00           H  
ATOM   2664  N   GLU B 160     -14.276 -13.246 -25.023  1.00  0.00           N  
ATOM   2665  CA  GLU B 160     -15.613 -13.797 -24.834  1.00  0.00           C  
ATOM   2666  C   GLU B 160     -16.596 -13.253 -25.862  1.00  0.00           C  
ATOM   2667  O   GLU B 160     -17.477 -13.989 -26.322  1.00  0.00           O  
ATOM   2668  CB  GLU B 160     -16.117 -13.490 -23.422  1.00  0.00           C  
ATOM   2669  CG  GLU B 160     -15.430 -14.285 -22.321  1.00  0.00           C  
ATOM   2670  CD  GLU B 160     -15.728 -15.757 -22.389  1.00  0.00           C  
ATOM   2671  OE1 GLU B 160     -16.883 -16.109 -22.396  1.00  0.00           O  
ATOM   2672  OE2 GLU B 160     -14.800 -16.529 -22.434  1.00  0.00           O  
ATOM   2673  H   GLU B 160     -13.876 -12.665 -24.301  1.00  0.00           H  
ATOM   2674  HA  GLU B 160     -15.565 -14.877 -24.973  1.00  0.00           H  
ATOM   2675 1HB  GLU B 160     -15.977 -12.430 -23.208  1.00  0.00           H  
ATOM   2676 2HB  GLU B 160     -17.186 -13.695 -23.365  1.00  0.00           H  
ATOM   2677 1HG  GLU B 160     -14.353 -14.139 -22.401  1.00  0.00           H  
ATOM   2678 2HG  GLU B 160     -15.749 -13.897 -21.354  1.00  0.00           H  
ATOM   2679  N   LEU B 161     -16.468 -11.976 -26.232  1.00  0.00           N  
ATOM   2680  CA  LEU B 161     -17.291 -11.438 -27.311  1.00  0.00           C  
ATOM   2681  C   LEU B 161     -16.931 -12.063 -28.651  1.00  0.00           C  
ATOM   2682  O   LEU B 161     -17.817 -12.327 -29.471  1.00  0.00           O  
ATOM   2683  CB  LEU B 161     -17.127  -9.915 -27.393  1.00  0.00           C  
ATOM   2684  CG  LEU B 161     -17.743  -9.116 -26.236  1.00  0.00           C  
ATOM   2685  CD1 LEU B 161     -17.187  -7.699 -26.245  1.00  0.00           C  
ATOM   2686  CD2 LEU B 161     -19.257  -9.110 -26.373  1.00  0.00           C  
ATOM   2687  H   LEU B 161     -15.803 -11.370 -25.772  1.00  0.00           H  
ATOM   2688  HA  LEU B 161     -18.333 -11.681 -27.105  1.00  0.00           H  
ATOM   2689 1HB  LEU B 161     -16.064  -9.681 -27.427  1.00  0.00           H  
ATOM   2690 2HB  LEU B 161     -17.586  -9.565 -28.317  1.00  0.00           H  
ATOM   2691  HG  LEU B 161     -17.466  -9.578 -25.288  1.00  0.00           H  
ATOM   2692 1HD1 LEU B 161     -17.623  -7.131 -25.423  1.00  0.00           H  
ATOM   2693 2HD1 LEU B 161     -16.103  -7.732 -26.126  1.00  0.00           H  
ATOM   2694 3HD1 LEU B 161     -17.433  -7.217 -27.190  1.00  0.00           H  
ATOM   2695 1HD2 LEU B 161     -19.695  -8.542 -25.551  1.00  0.00           H  
ATOM   2696 2HD2 LEU B 161     -19.536  -8.648 -27.321  1.00  0.00           H  
ATOM   2697 3HD2 LEU B 161     -19.629 -10.134 -26.347  1.00  0.00           H  
ATOM   2698  N   ALA B 162     -15.641 -12.306 -28.891  1.00  0.00           N  
ATOM   2699  CA  ALA B 162     -15.205 -12.901 -30.146  1.00  0.00           C  
ATOM   2700  C   ALA B 162     -15.788 -14.289 -30.370  1.00  0.00           C  
ATOM   2701  O   ALA B 162     -15.968 -14.691 -31.524  1.00  0.00           O  
ATOM   2702  CB  ALA B 162     -13.676 -12.971 -30.195  1.00  0.00           C  
ATOM   2703  H   ALA B 162     -14.952 -12.075 -28.190  1.00  0.00           H  
ATOM   2704  HA  ALA B 162     -15.557 -12.268 -30.961  1.00  0.00           H  
ATOM   2705 1HB  ALA B 162     -13.362 -13.417 -31.137  1.00  0.00           H  
ATOM   2706 2HB  ALA B 162     -13.264 -11.965 -30.114  1.00  0.00           H  
ATOM   2707 3HB  ALA B 162     -13.314 -13.579 -29.367  1.00  0.00           H  
ATOM   2708  N   LYS B 163     -16.085 -15.027 -29.301  1.00  0.00           N  
ATOM   2709  CA  LYS B 163     -16.658 -16.361 -29.404  1.00  0.00           C  
ATOM   2710  C   LYS B 163     -18.165 -16.335 -29.628  1.00  0.00           C  
ATOM   2711  O   LYS B 163     -18.773 -17.393 -29.825  1.00  0.00           O  
ATOM   2712  CB  LYS B 163     -16.335 -17.169 -28.146  1.00  0.00           C  
ATOM   2713  CG  LYS B 163     -14.860 -17.510 -27.979  1.00  0.00           C  
ATOM   2714  CD  LYS B 163     -14.638 -18.437 -26.793  1.00  0.00           C  
ATOM   2715  CE  LYS B 163     -14.797 -17.696 -25.473  1.00  0.00           C  
ATOM   2716  NZ  LYS B 163     -14.418 -18.543 -24.310  1.00  0.00           N  
ATOM   2717  H   LYS B 163     -15.903 -14.639 -28.387  1.00  0.00           H  
ATOM   2718  HA  LYS B 163     -16.221 -16.859 -30.270  1.00  0.00           H  
ATOM   2719 1HB  LYS B 163     -16.651 -16.612 -27.264  1.00  0.00           H  
ATOM   2720 2HB  LYS B 163     -16.895 -18.105 -28.160  1.00  0.00           H  
ATOM   2721 1HG  LYS B 163     -14.494 -17.998 -28.884  1.00  0.00           H  
ATOM   2722 2HG  LYS B 163     -14.290 -16.594 -27.825  1.00  0.00           H  
ATOM   2723 1HD  LYS B 163     -15.358 -19.255 -26.830  1.00  0.00           H  
ATOM   2724 2HD  LYS B 163     -13.634 -18.858 -26.843  1.00  0.00           H  
ATOM   2725 1HE  LYS B 163     -14.170 -16.806 -25.478  1.00  0.00           H  
ATOM   2726 2HE  LYS B 163     -15.834 -17.382 -25.355  1.00  0.00           H  
ATOM   2727 1HZ  LYS B 163     -14.538 -18.017 -23.456  1.00  0.00           H  
ATOM   2728 2HZ  LYS B 163     -15.007 -19.364 -24.285  1.00  0.00           H  
ATOM   2729 3HZ  LYS B 163     -13.452 -18.825 -24.399  1.00  0.00           H  
ATOM   2730  N   ALA B 164     -18.778 -15.157 -29.601  1.00  0.00           N  
ATOM   2731  CA  ALA B 164     -20.215 -15.013 -29.773  1.00  0.00           C  
ATOM   2732  C   ALA B 164     -20.601 -15.194 -31.235  1.00  0.00           C  
ATOM   2733  O   ALA B 164     -19.791 -15.008 -32.147  1.00  0.00           O  
ATOM   2734  CB  ALA B 164     -20.686 -13.645 -29.270  1.00  0.00           C  
ATOM   2735  H   ALA B 164     -18.216 -14.331 -29.453  1.00  0.00           H  
ATOM   2736  HA  ALA B 164     -20.705 -15.790 -29.186  1.00  0.00           H  
ATOM   2737 1HB  ALA B 164     -21.764 -13.559 -29.408  1.00  0.00           H  
ATOM   2738 2HB  ALA B 164     -20.447 -13.544 -28.212  1.00  0.00           H  
ATOM   2739 3HB  ALA B 164     -20.184 -12.859 -29.832  1.00  0.00           H  
ATOM   2740  N   ASP B 165     -21.862 -15.561 -31.448  1.00  0.00           N  
ATOM   2741  CA  ASP B 165     -22.455 -15.596 -32.777  1.00  0.00           C  
ATOM   2742  C   ASP B 165     -23.155 -14.294 -33.147  1.00  0.00           C  
ATOM   2743  O   ASP B 165     -23.885 -14.262 -34.144  1.00  0.00           O  
ATOM   2744  CB  ASP B 165     -23.453 -16.753 -32.875  1.00  0.00           C  
ATOM   2745  CG  ASP B 165     -24.612 -16.620 -31.897  1.00  0.00           C  
ATOM   2746  OD1 ASP B 165     -24.431 -16.009 -30.871  1.00  0.00           O  
ATOM   2747  OD2 ASP B 165     -25.668 -17.130 -32.187  1.00  0.00           O  
ATOM   2748  H   ASP B 165     -22.425 -15.826 -30.652  1.00  0.00           H  
ATOM   2749  HA  ASP B 165     -21.659 -15.744 -33.507  1.00  0.00           H  
ATOM   2750 1HB  ASP B 165     -23.854 -16.802 -33.888  1.00  0.00           H  
ATOM   2751 2HB  ASP B 165     -22.938 -17.694 -32.681  1.00  0.00           H  
ATOM   2752  N   VAL B 166     -22.943 -13.227 -32.385  1.00  0.00           N  
ATOM   2753  CA  VAL B 166     -23.632 -11.964 -32.617  1.00  0.00           C  
ATOM   2754  C   VAL B 166     -22.701 -11.001 -33.340  1.00  0.00           C  
ATOM   2755  O   VAL B 166     -21.636 -10.637 -32.827  1.00  0.00           O  
ATOM   2756  CB  VAL B 166     -24.094 -11.340 -31.286  1.00  0.00           C  
ATOM   2757  CG1 VAL B 166     -24.831 -10.033 -31.538  1.00  0.00           C  
ATOM   2758  CG2 VAL B 166     -24.978 -12.323 -30.534  1.00  0.00           C  
ATOM   2759  H   VAL B 166     -22.285 -13.295 -31.622  1.00  0.00           H  
ATOM   2760  HA  VAL B 166     -24.495 -12.152 -33.257  1.00  0.00           H  
ATOM   2761  HB  VAL B 166     -23.217 -11.104 -30.683  1.00  0.00           H  
ATOM   2762 1HG1 VAL B 166     -25.149  -9.607 -30.586  1.00  0.00           H  
ATOM   2763 2HG1 VAL B 166     -24.167  -9.333 -32.044  1.00  0.00           H  
ATOM   2764 3HG1 VAL B 166     -25.705 -10.222 -32.160  1.00  0.00           H  
ATOM   2765 1HG2 VAL B 166     -25.300 -11.876 -29.594  1.00  0.00           H  
ATOM   2766 2HG2 VAL B 166     -25.852 -12.563 -31.140  1.00  0.00           H  
ATOM   2767 3HG2 VAL B 166     -24.417 -13.234 -30.329  1.00  0.00           H  
ATOM   2768  N   ASP B 167     -23.104 -10.586 -34.544  1.00  0.00           N  
ATOM   2769  CA  ASP B 167     -22.252  -9.732 -35.364  1.00  0.00           C  
ATOM   2770  C   ASP B 167     -21.774  -8.517 -34.577  1.00  0.00           C  
ATOM   2771  O   ASP B 167     -20.587  -8.172 -34.602  1.00  0.00           O  
ATOM   2772  CB  ASP B 167     -22.999  -9.273 -36.619  1.00  0.00           C  
ATOM   2773  CG  ASP B 167     -24.371  -8.689 -36.311  1.00  0.00           C  
ATOM   2774  OD1 ASP B 167     -24.722  -8.624 -35.157  1.00  0.00           O  
ATOM   2775  OD2 ASP B 167     -25.056  -8.315 -37.233  1.00  0.00           O  
ATOM   2776  H   ASP B 167     -24.009 -10.863 -34.896  1.00  0.00           H  
ATOM   2777  HA  ASP B 167     -21.371 -10.302 -35.657  1.00  0.00           H  
ATOM   2778 1HB  ASP B 167     -22.408  -8.519 -37.139  1.00  0.00           H  
ATOM   2779 2HB  ASP B 167     -23.123 -10.118 -37.297  1.00  0.00           H  
ATOM   2780  N   ALA B 168     -22.688  -7.860 -33.859  1.00  0.00           N  
ATOM   2781  CA  ALA B 168     -22.309  -6.697 -33.060  1.00  0.00           C  
ATOM   2782  C   ALA B 168     -21.305  -7.055 -31.973  1.00  0.00           C  
ATOM   2783  O   ALA B 168     -20.392  -6.267 -31.696  1.00  0.00           O  
ATOM   2784  CB  ALA B 168     -23.550  -6.054 -32.446  1.00  0.00           C  
ATOM   2785  H   ALA B 168     -23.653  -8.161 -33.861  1.00  0.00           H  
ATOM   2786  HA  ALA B 168     -21.826  -5.977 -33.721  1.00  0.00           H  
ATOM   2787 1HB  ALA B 168     -23.256  -5.188 -31.854  1.00  0.00           H  
ATOM   2788 2HB  ALA B 168     -24.227  -5.737 -33.240  1.00  0.00           H  
ATOM   2789 3HB  ALA B 168     -24.056  -6.776 -31.807  1.00  0.00           H  
ATOM   2790  N   ALA B 169     -21.457  -8.220 -31.342  1.00  0.00           N  
ATOM   2791  CA  ALA B 169     -20.473  -8.647 -30.354  1.00  0.00           C  
ATOM   2792  C   ALA B 169     -19.114  -8.893 -30.994  1.00  0.00           C  
ATOM   2793  O   ALA B 169     -18.080  -8.586 -30.388  1.00  0.00           O  
ATOM   2794  CB  ALA B 169     -20.957  -9.904 -29.632  1.00  0.00           C  
ATOM   2795  H   ALA B 169     -22.249  -8.816 -31.536  1.00  0.00           H  
ATOM   2796  HA  ALA B 169     -20.353  -7.845 -29.625  1.00  0.00           H  
ATOM   2797 1HB  ALA B 169     -20.212 -10.212 -28.899  1.00  0.00           H  
ATOM   2798 2HB  ALA B 169     -21.899  -9.693 -29.127  1.00  0.00           H  
ATOM   2799 3HB  ALA B 169     -21.105 -10.704 -30.356  1.00  0.00           H  
ATOM   2800  N   LEU B 170     -19.092  -9.440 -32.211  1.00  0.00           N  
ATOM   2801  CA  LEU B 170     -17.826  -9.634 -32.907  1.00  0.00           C  
ATOM   2802  C   LEU B 170     -17.191  -8.298 -33.271  1.00  0.00           C  
ATOM   2803  O   LEU B 170     -15.970  -8.138 -33.169  1.00  0.00           O  
ATOM   2804  CB  LEU B 170     -18.040 -10.469 -34.175  1.00  0.00           C  
ATOM   2805  CG  LEU B 170     -18.605 -11.878 -33.957  1.00  0.00           C  
ATOM   2806  CD1 LEU B 170     -18.931 -12.509 -35.303  1.00  0.00           C  
ATOM   2807  CD2 LEU B 170     -17.595 -12.717 -33.189  1.00  0.00           C  
ATOM   2808  H   LEU B 170     -19.950  -9.724 -32.662  1.00  0.00           H  
ATOM   2809  HA  LEU B 170     -17.138 -10.146 -32.235  1.00  0.00           H  
ATOM   2810 1HB  LEU B 170     -18.726  -9.935 -34.831  1.00  0.00           H  
ATOM   2811 2HB  LEU B 170     -17.085 -10.571 -34.690  1.00  0.00           H  
ATOM   2812  HG  LEU B 170     -19.532 -11.814 -33.385  1.00  0.00           H  
ATOM   2813 1HD1 LEU B 170     -19.333 -13.511 -35.148  1.00  0.00           H  
ATOM   2814 2HD1 LEU B 170     -19.671 -11.899 -35.822  1.00  0.00           H  
ATOM   2815 3HD1 LEU B 170     -18.025 -12.572 -35.905  1.00  0.00           H  
ATOM   2816 1HD2 LEU B 170     -17.997 -13.719 -33.033  1.00  0.00           H  
ATOM   2817 2HD2 LEU B 170     -16.668 -12.783 -33.760  1.00  0.00           H  
ATOM   2818 3HD2 LEU B 170     -17.393 -12.252 -32.224  1.00  0.00           H  
ATOM   2819  N   GLU B 171     -18.004  -7.328 -33.693  1.00  0.00           N  
ATOM   2820  CA  GLU B 171     -17.496  -5.974 -33.880  1.00  0.00           C  
ATOM   2821  C   GLU B 171     -16.946  -5.402 -32.580  1.00  0.00           C  
ATOM   2822  O   GLU B 171     -15.869  -4.794 -32.577  1.00  0.00           O  
ATOM   2823  CB  GLU B 171     -18.600  -5.062 -34.421  1.00  0.00           C  
ATOM   2824  CG  GLU B 171     -18.180  -3.610 -34.611  1.00  0.00           C  
ATOM   2825  CD  GLU B 171     -19.316  -2.723 -35.037  1.00  0.00           C  
ATOM   2826  OE1 GLU B 171     -20.378  -3.235 -35.302  1.00  0.00           O  
ATOM   2827  OE2 GLU B 171     -19.122  -1.532 -35.099  1.00  0.00           O  
ATOM   2828  H   GLU B 171     -18.977  -7.521 -33.887  1.00  0.00           H  
ATOM   2829  HA  GLU B 171     -16.677  -6.007 -34.599  1.00  0.00           H  
ATOM   2830 1HB  GLU B 171     -18.944  -5.438 -35.385  1.00  0.00           H  
ATOM   2831 2HB  GLU B 171     -19.451  -5.077 -33.741  1.00  0.00           H  
ATOM   2832 1HG  GLU B 171     -17.774  -3.235 -33.672  1.00  0.00           H  
ATOM   2833 2HG  GLU B 171     -17.390  -3.567 -35.359  1.00  0.00           H  
ATOM   2834  N   ALA B 172     -17.667  -5.582 -31.471  1.00  0.00           N  
ATOM   2835  CA  ALA B 172     -17.173  -5.102 -30.186  1.00  0.00           C  
ATOM   2836  C   ALA B 172     -15.855  -5.772 -29.820  1.00  0.00           C  
ATOM   2837  O   ALA B 172     -14.959  -5.127 -29.264  1.00  0.00           O  
ATOM   2838  CB  ALA B 172     -18.219  -5.342 -29.097  1.00  0.00           C  
ATOM   2839  H   ALA B 172     -18.561  -6.052 -31.510  1.00  0.00           H  
ATOM   2840  HA  ALA B 172     -16.990  -4.031 -30.273  1.00  0.00           H  
ATOM   2841 1HB  ALA B 172     -17.839  -4.979 -28.143  1.00  0.00           H  
ATOM   2842 2HB  ALA B 172     -19.136  -4.807 -29.349  1.00  0.00           H  
ATOM   2843 3HB  ALA B 172     -18.429  -6.407 -29.024  1.00  0.00           H  
ATOM   2844  N   ALA B 173     -15.719  -7.066 -30.123  1.00  0.00           N  
ATOM   2845  CA  ALA B 173     -14.472  -7.765 -29.831  1.00  0.00           C  
ATOM   2846  C   ALA B 173     -13.309  -7.162 -30.607  1.00  0.00           C  
ATOM   2847  O   ALA B 173     -12.201  -7.023 -30.072  1.00  0.00           O  
ATOM   2848  CB  ALA B 173     -14.616  -9.252 -30.152  1.00  0.00           C  
ATOM   2849  H   ALA B 173     -16.478  -7.574 -30.556  1.00  0.00           H  
ATOM   2850  HA  ALA B 173     -14.259  -7.650 -28.768  1.00  0.00           H  
ATOM   2851 1HB  ALA B 173     -13.679  -9.764 -29.932  1.00  0.00           H  
ATOM   2852 2HB  ALA B 173     -15.415  -9.679 -29.546  1.00  0.00           H  
ATOM   2853 3HB  ALA B 173     -14.855  -9.374 -31.207  1.00  0.00           H  
ATOM   2854  N   VAL B 174     -13.542  -6.796 -31.871  1.00  0.00           N  
ATOM   2855  CA  VAL B 174     -12.489  -6.191 -32.686  1.00  0.00           C  
ATOM   2856  C   VAL B 174     -12.129  -4.811 -32.153  1.00  0.00           C  
ATOM   2857  O   VAL B 174     -10.950  -4.465 -32.020  1.00  0.00           O  
ATOM   2858  CB  VAL B 174     -12.941  -6.073 -34.154  1.00  0.00           C  
ATOM   2859  CG1 VAL B 174     -11.948  -5.242 -34.952  1.00  0.00           C  
ATOM   2860  CG2 VAL B 174     -13.096  -7.459 -34.761  1.00  0.00           C  
ATOM   2861  H   VAL B 174     -14.457  -6.936 -32.273  1.00  0.00           H  
ATOM   2862  HA  VAL B 174     -11.596  -6.815 -32.615  1.00  0.00           H  
ATOM   2863  HB  VAL B 174     -13.898  -5.551 -34.189  1.00  0.00           H  
ATOM   2864 1HG1 VAL B 174     -12.283  -5.169 -35.987  1.00  0.00           H  
ATOM   2865 2HG1 VAL B 174     -11.880  -4.243 -34.521  1.00  0.00           H  
ATOM   2866 3HG1 VAL B 174     -10.968  -5.719 -34.922  1.00  0.00           H  
ATOM   2867 1HG2 VAL B 174     -13.417  -7.368 -35.799  1.00  0.00           H  
ATOM   2868 2HG2 VAL B 174     -12.141  -7.983 -34.721  1.00  0.00           H  
ATOM   2869 3HG2 VAL B 174     -13.842  -8.021 -34.199  1.00  0.00           H  
ATOM   2870  N   ARG B 175     -13.145  -4.000 -31.847  1.00  0.00           N  
ATOM   2871  CA  ARG B 175     -12.887  -2.652 -31.345  1.00  0.00           C  
ATOM   2872  C   ARG B 175     -12.177  -2.689 -29.998  1.00  0.00           C  
ATOM   2873  O   ARG B 175     -11.226  -1.933 -29.769  1.00  0.00           O  
ATOM   2874  CB  ARG B 175     -14.188  -1.875 -31.205  1.00  0.00           C  
ATOM   2875  CG  ARG B 175     -14.845  -1.485 -32.520  1.00  0.00           C  
ATOM   2876  CD  ARG B 175     -16.092  -0.709 -32.302  1.00  0.00           C  
ATOM   2877  NE  ARG B 175     -16.783  -0.431 -33.551  1.00  0.00           N  
ATOM   2878  CZ  ARG B 175     -16.489   0.591 -34.377  1.00  0.00           C  
ATOM   2879  NH1 ARG B 175     -15.516   1.422 -34.074  1.00  0.00           N  
ATOM   2880  NH2 ARG B 175     -17.178   0.759 -35.492  1.00  0.00           N  
ATOM   2881  H   ARG B 175     -14.099  -4.309 -31.960  1.00  0.00           H  
ATOM   2882  HA  ARG B 175     -12.226  -2.142 -32.045  1.00  0.00           H  
ATOM   2883 1HB  ARG B 175     -14.907  -2.468 -30.641  1.00  0.00           H  
ATOM   2884 2HB  ARG B 175     -14.006  -0.959 -30.643  1.00  0.00           H  
ATOM   2885 1HG  ARG B 175     -14.157  -0.872 -33.103  1.00  0.00           H  
ATOM   2886 2HG  ARG B 175     -15.095  -2.385 -33.083  1.00  0.00           H  
ATOM   2887 1HD  ARG B 175     -16.765  -1.275 -31.659  1.00  0.00           H  
ATOM   2888 2HD  ARG B 175     -15.851   0.242 -31.828  1.00  0.00           H  
ATOM   2889  HE  ARG B 175     -17.538  -1.049 -33.818  1.00  0.00           H  
ATOM   2890 1HH1 ARG B 175     -14.990   1.294 -33.222  1.00  0.00           H  
ATOM   2891 2HH1 ARG B 175     -15.296   2.189 -34.694  1.00  0.00           H  
ATOM   2892 1HH2 ARG B 175     -17.926   0.120 -35.725  1.00  0.00           H  
ATOM   2893 2HH2 ARG B 175     -16.958   1.525 -36.111  1.00  0.00           H  
ATOM   2894  N   ALA B 176     -12.620  -3.568 -29.097  1.00  0.00           N  
ATOM   2895  CA  ALA B 176     -11.971  -3.687 -27.796  1.00  0.00           C  
ATOM   2896  C   ALA B 176     -10.533  -4.171 -27.940  1.00  0.00           C  
ATOM   2897  O   ALA B 176      -9.620  -3.650 -27.290  1.00  0.00           O  
ATOM   2898  CB  ALA B 176     -12.770  -4.629 -26.894  1.00  0.00           C  
ATOM   2899  H   ALA B 176     -13.411  -4.160 -29.307  1.00  0.00           H  
ATOM   2900  HA  ALA B 176     -11.943  -2.697 -27.339  1.00  0.00           H  
ATOM   2901 1HB  ALA B 176     -12.278  -4.711 -25.926  1.00  0.00           H  
ATOM   2902 2HB  ALA B 176     -13.777  -4.234 -26.758  1.00  0.00           H  
ATOM   2903 3HB  ALA B 176     -12.827  -5.613 -27.357  1.00  0.00           H  
ATOM   2904  N   ALA B 177     -10.310  -5.172 -28.794  1.00  0.00           N  
ATOM   2905  CA  ALA B 177      -8.951  -5.662 -29.000  1.00  0.00           C  
ATOM   2906  C   ALA B 177      -8.078  -4.616 -29.685  1.00  0.00           C  
ATOM   2907  O   ALA B 177      -6.902  -4.467 -29.335  1.00  0.00           O  
ATOM   2908  CB  ALA B 177      -8.978  -6.961 -29.801  1.00  0.00           C  
ATOM   2909  H   ALA B 177     -11.069  -5.600 -29.304  1.00  0.00           H  
ATOM   2910  HA  ALA B 177      -8.509  -5.855 -28.023  1.00  0.00           H  
ATOM   2911 1HB  ALA B 177      -7.959  -7.318 -29.950  1.00  0.00           H  
ATOM   2912 2HB  ALA B 177      -9.551  -7.712 -29.257  1.00  0.00           H  
ATOM   2913 3HB  ALA B 177      -9.445  -6.782 -30.769  1.00  0.00           H  
ATOM   2914  N   GLU B 178      -8.636  -3.878 -30.648  1.00  0.00           N  
ATOM   2915  CA  GLU B 178      -7.861  -2.837 -31.315  1.00  0.00           C  
ATOM   2916  C   GLU B 178      -7.351  -1.809 -30.311  1.00  0.00           C  
ATOM   2917  O   GLU B 178      -6.203  -1.361 -30.404  1.00  0.00           O  
ATOM   2918  CB  GLU B 178      -8.705  -2.144 -32.386  1.00  0.00           C  
ATOM   2919  CG  GLU B 178      -8.005  -0.990 -33.090  1.00  0.00           C  
ATOM   2920  CD  GLU B 178      -8.866  -0.334 -34.133  1.00  0.00           C  
ATOM   2921  OE1 GLU B 178      -9.911  -0.860 -34.432  1.00  0.00           O  
ATOM   2922  OE2 GLU B 178      -8.477   0.696 -34.633  1.00  0.00           O  
ATOM   2923  H   GLU B 178      -9.595  -4.032 -30.926  1.00  0.00           H  
ATOM   2924  HA  GLU B 178      -6.990  -3.299 -31.781  1.00  0.00           H  
ATOM   2925 1HB  GLU B 178      -8.997  -2.871 -33.144  1.00  0.00           H  
ATOM   2926 2HB  GLU B 178      -9.618  -1.756 -31.935  1.00  0.00           H  
ATOM   2927 1HG  GLU B 178      -7.721  -0.245 -32.348  1.00  0.00           H  
ATOM   2928 2HG  GLU B 178      -7.095  -1.362 -33.557  1.00  0.00           H  
ATOM   2929  N   LYS B 179      -8.181  -1.434 -29.334  1.00  0.00           N  
ATOM   2930  CA  LYS B 179      -7.741  -0.470 -28.332  1.00  0.00           C  
ATOM   2931  C   LYS B 179      -6.512  -0.963 -27.580  1.00  0.00           C  
ATOM   2932  O   LYS B 179      -5.612  -0.172 -27.277  1.00  0.00           O  
ATOM   2933  CB  LYS B 179      -8.872  -0.171 -27.346  1.00  0.00           C  
ATOM   2934  CG  LYS B 179     -10.014   0.651 -27.928  1.00  0.00           C  
ATOM   2935  CD  LYS B 179     -11.169   0.767 -26.945  1.00  0.00           C  
ATOM   2936  CE  LYS B 179     -12.346   1.512 -27.557  1.00  0.00           C  
ATOM   2937  NZ  LYS B 179     -13.518   1.548 -26.642  1.00  0.00           N  
ATOM   2938  H   LYS B 179      -9.116  -1.810 -29.278  1.00  0.00           H  
ATOM   2939  HA  LYS B 179      -7.462   0.454 -28.838  1.00  0.00           H  
ATOM   2940 1HB  LYS B 179      -9.289  -1.108 -26.976  1.00  0.00           H  
ATOM   2941 2HB  LYS B 179      -8.473   0.370 -26.488  1.00  0.00           H  
ATOM   2942 1HG  LYS B 179      -9.654   1.651 -28.173  1.00  0.00           H  
ATOM   2943 2HG  LYS B 179     -10.372   0.179 -28.842  1.00  0.00           H  
ATOM   2944 1HD  LYS B 179     -11.495  -0.230 -26.647  1.00  0.00           H  
ATOM   2945 2HD  LYS B 179     -10.836   1.302 -26.055  1.00  0.00           H  
ATOM   2946 1HE  LYS B 179     -12.049   2.534 -27.788  1.00  0.00           H  
ATOM   2947 2HE  LYS B 179     -12.641   1.024 -28.486  1.00  0.00           H  
ATOM   2948 1HZ  LYS B 179     -14.276   2.049 -27.085  1.00  0.00           H  
ATOM   2949 2HZ  LYS B 179     -13.815   0.604 -26.436  1.00  0.00           H  
ATOM   2950 3HZ  LYS B 179     -13.262   2.015 -25.784  1.00  0.00           H  
ATOM   2951  N   VAL B 180      -6.454  -2.262 -27.277  1.00  0.00           N  
ATOM   2952  CA  VAL B 180      -5.279  -2.823 -26.616  1.00  0.00           C  
ATOM   2953  C   VAL B 180      -4.053  -2.705 -27.515  1.00  0.00           C  
ATOM   2954  O   VAL B 180      -2.958  -2.363 -27.054  1.00  0.00           O  
ATOM   2955  CB  VAL B 180      -5.515  -4.303 -26.261  1.00  0.00           C  
ATOM   2956  CG1 VAL B 180      -4.236  -4.935 -25.734  1.00  0.00           C  
ATOM   2957  CG2 VAL B 180      -6.635  -4.417 -25.237  1.00  0.00           C  
ATOM   2958  H   VAL B 180      -7.227  -2.871 -27.506  1.00  0.00           H  
ATOM   2959  HA  VAL B 180      -5.075  -2.239 -25.718  1.00  0.00           H  
ATOM   2960  HB  VAL B 180      -5.792  -4.845 -27.165  1.00  0.00           H  
ATOM   2961 1HG1 VAL B 180      -4.421  -5.981 -25.487  1.00  0.00           H  
ATOM   2962 2HG1 VAL B 180      -3.459  -4.874 -26.496  1.00  0.00           H  
ATOM   2963 3HG1 VAL B 180      -3.910  -4.405 -24.839  1.00  0.00           H  
ATOM   2964 1HG2 VAL B 180      -6.797  -5.466 -24.991  1.00  0.00           H  
ATOM   2965 2HG2 VAL B 180      -6.360  -3.870 -24.335  1.00  0.00           H  
ATOM   2966 3HG2 VAL B 180      -7.551  -3.996 -25.651  1.00  0.00           H  
ATOM   2967  N   VAL B 181      -4.217  -2.988 -28.812  1.00  0.00           N  
ATOM   2968  CA  VAL B 181      -3.099  -2.883 -29.742  1.00  0.00           C  
ATOM   2969  C   VAL B 181      -2.564  -1.459 -29.822  1.00  0.00           C  
ATOM   2970  O   VAL B 181      -1.346  -1.261 -29.820  1.00  0.00           O  
ATOM   2971  CB  VAL B 181      -3.534  -3.341 -31.147  1.00  0.00           C  
ATOM   2972  CG1 VAL B 181      -2.425  -3.087 -32.157  1.00  0.00           C  
ATOM   2973  CG2 VAL B 181      -3.909  -4.815 -31.118  1.00  0.00           C  
ATOM   2974  H   VAL B 181      -5.119  -3.280 -29.158  1.00  0.00           H  
ATOM   2975  HA  VAL B 181      -2.281  -3.500 -29.372  1.00  0.00           H  
ATOM   2976  HB  VAL B 181      -4.395  -2.752 -31.461  1.00  0.00           H  
ATOM   2977 1HG1 VAL B 181      -2.749  -3.416 -33.145  1.00  0.00           H  
ATOM   2978 2HG1 VAL B 181      -2.197  -2.021 -32.187  1.00  0.00           H  
ATOM   2979 3HG1 VAL B 181      -1.533  -3.641 -31.865  1.00  0.00           H  
ATOM   2980 1HG2 VAL B 181      -4.216  -5.131 -32.115  1.00  0.00           H  
ATOM   2981 2HG2 VAL B 181      -3.049  -5.403 -30.799  1.00  0.00           H  
ATOM   2982 3HG2 VAL B 181      -4.733  -4.967 -30.420  1.00  0.00           H  
ATOM   2983  N   ARG B 182      -3.442  -0.459 -29.884  1.00  0.00           N  
ATOM   2984  CA  ARG B 182      -3.025   0.933 -29.972  1.00  0.00           C  
ATOM   2985  C   ARG B 182      -2.391   1.435 -28.682  1.00  0.00           C  
ATOM   2986  O   ARG B 182      -1.490   2.279 -28.737  1.00  0.00           O  
ATOM   2987  CB  ARG B 182      -4.214   1.817 -30.318  1.00  0.00           C  
ATOM   2988  CG  ARG B 182      -4.728   1.670 -31.741  1.00  0.00           C  
ATOM   2989  CD  ARG B 182      -5.885   2.564 -32.002  1.00  0.00           C  
ATOM   2990  NE  ARG B 182      -6.420   2.381 -33.342  1.00  0.00           N  
ATOM   2991  CZ  ARG B 182      -5.951   2.998 -34.444  1.00  0.00           C  
ATOM   2992  NH1 ARG B 182      -4.939   3.832 -34.350  1.00  0.00           N  
ATOM   2993  NH2 ARG B 182      -6.507   2.764 -35.620  1.00  0.00           N  
ATOM   2994  H   ARG B 182      -4.427  -0.676 -29.870  1.00  0.00           H  
ATOM   2995  HA  ARG B 182      -2.268   1.019 -30.753  1.00  0.00           H  
ATOM   2996 1HB  ARG B 182      -5.041   1.594 -29.644  1.00  0.00           H  
ATOM   2997 2HB  ARG B 182      -3.945   2.863 -30.171  1.00  0.00           H  
ATOM   2998 1HG  ARG B 182      -3.933   1.924 -32.443  1.00  0.00           H  
ATOM   2999 2HG  ARG B 182      -5.046   0.640 -31.909  1.00  0.00           H  
ATOM   3000 1HD  ARG B 182      -6.678   2.351 -31.287  1.00  0.00           H  
ATOM   3001 2HD  ARG B 182      -5.573   3.602 -31.899  1.00  0.00           H  
ATOM   3002  HE  ARG B 182      -7.199   1.747 -33.454  1.00  0.00           H  
ATOM   3003 1HH1 ARG B 182      -4.514   4.011 -33.451  1.00  0.00           H  
ATOM   3004 2HH1 ARG B 182      -4.587   4.294 -35.176  1.00  0.00           H  
ATOM   3005 1HH2 ARG B 182      -7.285   2.123 -35.692  1.00  0.00           H  
ATOM   3006 2HH2 ARG B 182      -6.155   3.226 -36.445  1.00  0.00           H  
ATOM   3007  N   GLU B 183      -2.842   0.945 -27.529  1.00  0.00           N  
ATOM   3008  CA  GLU B 183      -2.310   1.391 -26.235  1.00  0.00           C  
ATOM   3009  C   GLU B 183      -0.886   0.870 -26.057  1.00  0.00           C  
ATOM   3010  O   GLU B 183      -0.025   1.563 -25.510  1.00  0.00           O  
ATOM   3011  CB  GLU B 183      -3.196   0.909 -25.085  1.00  0.00           C  
ATOM   3012  CG  GLU B 183      -4.502   1.676 -24.932  1.00  0.00           C  
ATOM   3013  CD  GLU B 183      -4.296   3.107 -24.521  1.00  0.00           C  
ATOM   3014  OE1 GLU B 183      -3.247   3.412 -24.006  1.00  0.00           O  
ATOM   3015  OE2 GLU B 183      -5.188   3.896 -24.722  1.00  0.00           O  
ATOM   3016  H   GLU B 183      -3.570   0.245 -27.545  1.00  0.00           H  
ATOM   3017  HA  GLU B 183      -2.269   2.481 -26.236  1.00  0.00           H  
ATOM   3018 1HB  GLU B 183      -3.441  -0.143 -25.230  1.00  0.00           H  
ATOM   3019 2HB  GLU B 183      -2.649   0.991 -24.145  1.00  0.00           H  
ATOM   3020 1HG  GLU B 183      -5.035   1.656 -25.882  1.00  0.00           H  
ATOM   3021 2HG  GLU B 183      -5.121   1.175 -24.189  1.00  0.00           H  
ATOM   3022  N   GLN B 184      -0.631  -0.356 -26.519  1.00  0.00           N  
ATOM   3023  CA  GLN B 184       0.654  -1.028 -26.336  1.00  0.00           C  
ATOM   3024  C   GLN B 184       1.030  -1.703 -27.650  1.00  0.00           C  
ATOM   3025  O   GLN B 184       0.993  -2.938 -27.762  1.00  0.00           O  
ATOM   3026  CB  GLN B 184       0.590  -2.054 -25.201  1.00  0.00           C  
ATOM   3027  CG  GLN B 184       0.269  -1.458 -23.841  1.00  0.00           C  
ATOM   3028  CD  GLN B 184       1.457  -0.740 -23.229  1.00  0.00           C  
ATOM   3029  OE1 GLN B 184       2.194  -1.310 -22.418  1.00  0.00           O  
ATOM   3030  NE2 GLN B 184       1.651   0.516 -23.613  1.00  0.00           N  
ATOM   3031  H   GLN B 184      -1.369  -0.831 -27.018  1.00  0.00           H  
ATOM   3032  HA  GLN B 184       1.407  -0.278 -26.097  1.00  0.00           H  
ATOM   3033 1HB  GLN B 184      -0.171  -2.801 -25.428  1.00  0.00           H  
ATOM   3034 2HB  GLN B 184       1.545  -2.572 -25.124  1.00  0.00           H  
ATOM   3035 1HG  GLN B 184      -0.543  -0.740 -23.952  1.00  0.00           H  
ATOM   3036 2HG  GLN B 184      -0.031  -2.260 -23.166  1.00  0.00           H  
ATOM   3037 1HE2 GLN B 184       2.419   1.040 -23.243  1.00  0.00           H  
ATOM   3038 2HE2 GLN B 184       1.029   0.939 -24.272  1.00  0.00           H  
ATOM   3039  N   PRO B 185       1.386  -0.931 -28.674  1.00  0.00           N  
ATOM   3040  CA  PRO B 185       1.764  -1.533 -29.957  1.00  0.00           C  
ATOM   3041  C   PRO B 185       2.962  -2.460 -29.811  1.00  0.00           C  
ATOM   3042  O   PRO B 185       3.924  -2.181 -29.092  1.00  0.00           O  
ATOM   3043  CB  PRO B 185       2.101  -0.316 -30.823  1.00  0.00           C  
ATOM   3044  CG  PRO B 185       1.331   0.800 -30.204  1.00  0.00           C  
ATOM   3045  CD  PRO B 185       1.413   0.534 -28.724  1.00  0.00           C  
ATOM   3046  HA  PRO B 185       0.904  -2.080 -30.367  1.00  0.00           H  
ATOM   3047 1HB  PRO B 185       3.187  -0.138 -30.818  1.00  0.00           H  
ATOM   3048 2HB  PRO B 185       1.812  -0.506 -31.867  1.00  0.00           H  
ATOM   3049 1HG  PRO B 185       1.771   1.768 -30.485  1.00  0.00           H  
ATOM   3050 2HG  PRO B 185       0.296   0.799 -30.577  1.00  0.00           H  
ATOM   3051 1HD  PRO B 185       2.355   0.944 -28.329  1.00  0.00           H  
ATOM   3052 2HD  PRO B 185       0.550   0.993 -28.220  1.00  0.00           H  
ATOM   3053  N   GLY B 186       2.884  -3.587 -30.517  1.00  0.00           N  
ATOM   3054  CA  GLY B 186       3.950  -4.566 -30.518  1.00  0.00           C  
ATOM   3055  C   GLY B 186       4.078  -5.399 -29.263  1.00  0.00           C  
ATOM   3056  O   GLY B 186       4.965  -6.259 -29.201  1.00  0.00           O  
ATOM   3057  H   GLY B 186       2.056  -3.761 -31.067  1.00  0.00           H  
ATOM   3058 1HA  GLY B 186       3.812  -5.254 -31.351  1.00  0.00           H  
ATOM   3059 2HA  GLY B 186       4.905  -4.064 -30.671  1.00  0.00           H  
ATOM   3060  N   SER B 187       3.229  -5.182 -28.263  1.00  0.00           N  
ATOM   3061  CA  SER B 187       3.344  -5.871 -26.988  1.00  0.00           C  
ATOM   3062  C   SER B 187       2.747  -7.274 -27.091  1.00  0.00           C  
ATOM   3063  O   SER B 187       2.048  -7.614 -28.048  1.00  0.00           O  
ATOM   3064  CB  SER B 187       2.646  -5.082 -25.899  1.00  0.00           C  
ATOM   3065  OG  SER B 187       1.260  -5.060 -26.105  1.00  0.00           O  
ATOM   3066  H   SER B 187       2.481  -4.516 -28.395  1.00  0.00           H  
ATOM   3067  HA  SER B 187       4.404  -5.975 -26.746  1.00  0.00           H  
ATOM   3068 1HB  SER B 187       2.865  -5.529 -24.929  1.00  0.00           H  
ATOM   3069 2HB  SER B 187       3.031  -4.063 -25.883  1.00  0.00           H  
ATOM   3070  HG  SER B 187       1.080  -4.259 -26.603  1.00  0.00           H  
ATOM   3071  N   ASN B 188       3.037  -8.107 -26.088  1.00  0.00           N  
ATOM   3072  CA  ASN B 188       2.406  -9.421 -26.017  1.00  0.00           C  
ATOM   3073  C   ASN B 188       0.903  -9.295 -25.802  1.00  0.00           C  
ATOM   3074  O   ASN B 188       0.133 -10.155 -26.245  1.00  0.00           O  
ATOM   3075  CB  ASN B 188       3.034 -10.259 -24.918  1.00  0.00           C  
ATOM   3076  CG  ASN B 188       4.412 -10.743 -25.276  1.00  0.00           C  
ATOM   3077  OD1 ASN B 188       4.775 -10.802 -26.457  1.00  0.00           O  
ATOM   3078  ND2 ASN B 188       5.186 -11.089 -24.280  1.00  0.00           N  
ATOM   3079  H   ASN B 188       3.695  -7.838 -25.370  1.00  0.00           H  
ATOM   3080  HA  ASN B 188       2.561  -9.932 -26.968  1.00  0.00           H  
ATOM   3081 1HB  ASN B 188       3.096  -9.669 -24.001  1.00  0.00           H  
ATOM   3082 2HB  ASN B 188       2.401 -11.121 -24.711  1.00  0.00           H  
ATOM   3083 1HD2 ASN B 188       6.113 -11.419 -24.459  1.00  0.00           H  
ATOM   3084 2HD2 ASN B 188       4.851 -11.025 -23.341  1.00  0.00           H  
ATOM   3085  N   LEU B 189       0.468  -8.231 -25.124  1.00  0.00           N  
ATOM   3086  CA  LEU B 189      -0.960  -7.954 -25.024  1.00  0.00           C  
ATOM   3087  C   LEU B 189      -1.561  -7.633 -26.386  1.00  0.00           C  
ATOM   3088  O   LEU B 189      -2.688  -8.048 -26.678  1.00  0.00           O  
ATOM   3089  CB  LEU B 189      -1.206  -6.784 -24.063  1.00  0.00           C  
ATOM   3090  CG  LEU B 189      -0.864  -7.050 -22.591  1.00  0.00           C  
ATOM   3091  CD1 LEU B 189      -0.845  -5.733 -21.828  1.00  0.00           C  
ATOM   3092  CD2 LEU B 189      -1.884  -8.011 -21.998  1.00  0.00           C  
ATOM   3093  H   LEU B 189       1.121  -7.607 -24.673  1.00  0.00           H  
ATOM   3094  HA  LEU B 189      -1.460  -8.846 -24.649  1.00  0.00           H  
ATOM   3095 1HB  LEU B 189      -0.612  -5.934 -24.392  1.00  0.00           H  
ATOM   3096 2HB  LEU B 189      -2.258  -6.508 -24.114  1.00  0.00           H  
ATOM   3097  HG  LEU B 189       0.131  -7.490 -22.522  1.00  0.00           H  
ATOM   3098 1HD1 LEU B 189      -0.602  -5.921 -20.782  1.00  0.00           H  
ATOM   3099 2HD1 LEU B 189      -0.093  -5.072 -22.261  1.00  0.00           H  
ATOM   3100 3HD1 LEU B 189      -1.825  -5.260 -21.893  1.00  0.00           H  
ATOM   3101 1HD2 LEU B 189      -1.641  -8.200 -20.952  1.00  0.00           H  
ATOM   3102 2HD2 LEU B 189      -2.880  -7.571 -22.066  1.00  0.00           H  
ATOM   3103 3HD2 LEU B 189      -1.864  -8.950 -22.552  1.00  0.00           H  
ATOM   3104  N   ALA B 190      -0.829  -6.898 -27.228  1.00  0.00           N  
ATOM   3105  CA  ALA B 190      -1.308  -6.633 -28.580  1.00  0.00           C  
ATOM   3106  C   ALA B 190      -1.390  -7.919 -29.390  1.00  0.00           C  
ATOM   3107  O   ALA B 190      -2.329  -8.113 -30.170  1.00  0.00           O  
ATOM   3108  CB  ALA B 190      -0.398  -5.617 -29.269  1.00  0.00           C  
ATOM   3109  H   ALA B 190       0.061  -6.519 -26.939  1.00  0.00           H  
ATOM   3110  HA  ALA B 190      -2.314  -6.219 -28.507  1.00  0.00           H  
ATOM   3111 1HB  ALA B 190      -0.765  -5.426 -30.278  1.00  0.00           H  
ATOM   3112 2HB  ALA B 190      -0.396  -4.686 -28.702  1.00  0.00           H  
ATOM   3113 3HB  ALA B 190       0.615  -6.011 -29.321  1.00  0.00           H  
ATOM   3114  N   LYS B 191      -0.413  -8.813 -29.213  1.00  0.00           N  
ATOM   3115  CA  LYS B 191      -0.423 -10.076 -29.942  1.00  0.00           C  
ATOM   3116  C   LYS B 191      -1.668 -10.888 -29.611  1.00  0.00           C  
ATOM   3117  O   LYS B 191      -2.287 -11.477 -30.503  1.00  0.00           O  
ATOM   3118  CB  LYS B 191       0.835 -10.887 -29.627  1.00  0.00           C  
ATOM   3119  CG  LYS B 191       2.115 -10.319 -30.224  1.00  0.00           C  
ATOM   3120  CD  LYS B 191       3.326 -11.150 -29.826  1.00  0.00           C  
ATOM   3121  CE  LYS B 191       4.619 -10.518 -30.321  1.00  0.00           C  
ATOM   3122  NZ  LYS B 191       5.818 -11.265 -29.853  1.00  0.00           N  
ATOM   3123  H   LYS B 191       0.342  -8.620 -28.572  1.00  0.00           H  
ATOM   3124  HA  LYS B 191      -0.440  -9.859 -31.011  1.00  0.00           H  
ATOM   3125 1HB  LYS B 191       0.967 -10.949 -28.547  1.00  0.00           H  
ATOM   3126 2HB  LYS B 191       0.714 -11.904 -30.001  1.00  0.00           H  
ATOM   3127 1HG  LYS B 191       2.036 -10.305 -31.311  1.00  0.00           H  
ATOM   3128 2HG  LYS B 191       2.257  -9.297 -29.874  1.00  0.00           H  
ATOM   3129 1HD  LYS B 191       3.367 -11.238 -28.740  1.00  0.00           H  
ATOM   3130 2HD  LYS B 191       3.236 -12.150 -30.251  1.00  0.00           H  
ATOM   3131 1HE  LYS B 191       4.621 -10.499 -31.410  1.00  0.00           H  
ATOM   3132 2HE  LYS B 191       4.683  -9.491 -29.962  1.00  0.00           H  
ATOM   3133 1HZ  LYS B 191       6.653 -10.815 -30.201  1.00  0.00           H  
ATOM   3134 2HZ  LYS B 191       5.837 -11.273 -28.842  1.00  0.00           H  
ATOM   3135 3HZ  LYS B 191       5.780 -12.214 -30.196  1.00  0.00           H  
ATOM   3136  N   LYS B 192      -2.051 -10.927 -28.331  1.00  0.00           N  
ATOM   3137  CA  LYS B 192      -3.315 -11.549 -27.956  1.00  0.00           C  
ATOM   3138  C   LYS B 192      -4.504 -10.793 -28.535  1.00  0.00           C  
ATOM   3139  O   LYS B 192      -5.477 -11.416 -28.976  1.00  0.00           O  
ATOM   3140  CB  LYS B 192      -3.437 -11.632 -26.434  1.00  0.00           C  
ATOM   3141  CG  LYS B 192      -4.740 -12.248 -25.940  1.00  0.00           C  
ATOM   3142  CD  LYS B 192      -4.829 -13.721 -26.308  1.00  0.00           C  
ATOM   3143  CE  LYS B 192      -6.123 -14.342 -25.801  1.00  0.00           C  
ATOM   3144  NZ  LYS B 192      -6.241 -15.774 -26.186  1.00  0.00           N  
ATOM   3145  H   LYS B 192      -1.467 -10.525 -27.612  1.00  0.00           H  
ATOM   3146  HA  LYS B 192      -3.339 -12.559 -28.365  1.00  0.00           H  
ATOM   3147 1HB  LYS B 192      -2.614 -12.225 -26.034  1.00  0.00           H  
ATOM   3148 2HB  LYS B 192      -3.357 -10.632 -26.007  1.00  0.00           H  
ATOM   3149 1HG  LYS B 192      -4.801 -12.148 -24.856  1.00  0.00           H  
ATOM   3150 2HG  LYS B 192      -5.583 -11.719 -26.384  1.00  0.00           H  
ATOM   3151 1HD  LYS B 192      -4.784 -13.829 -27.392  1.00  0.00           H  
ATOM   3152 2HD  LYS B 192      -3.986 -14.257 -25.872  1.00  0.00           H  
ATOM   3153 1HE  LYS B 192      -6.162 -14.265 -24.716  1.00  0.00           H  
ATOM   3154 2HE  LYS B 192      -6.973 -13.797 -26.213  1.00  0.00           H  
ATOM   3155 1HZ  LYS B 192      -7.110 -16.148 -25.832  1.00  0.00           H  
ATOM   3156 2HZ  LYS B 192      -6.224 -15.856 -27.193  1.00  0.00           H  
ATOM   3157 3HZ  LYS B 192      -5.468 -16.293 -25.794  1.00  0.00           H  
ATOM   3158  N   ALA B 193      -4.442  -9.460 -28.547  1.00  0.00           N  
ATOM   3159  CA  ALA B 193      -5.495  -8.678 -29.186  1.00  0.00           C  
ATOM   3160  C   ALA B 193      -5.633  -9.042 -30.658  1.00  0.00           C  
ATOM   3161  O   ALA B 193      -6.750  -9.120 -31.182  1.00  0.00           O  
ATOM   3162  CB  ALA B 193      -5.217  -7.185 -29.024  1.00  0.00           C  
ATOM   3163  H   ALA B 193      -3.668  -8.979 -28.112  1.00  0.00           H  
ATOM   3164  HA  ALA B 193      -6.439  -8.916 -28.697  1.00  0.00           H  
ATOM   3165 1HB  ALA B 193      -6.010  -6.611 -29.506  1.00  0.00           H  
ATOM   3166 2HB  ALA B 193      -5.181  -6.934 -27.964  1.00  0.00           H  
ATOM   3167 3HB  ALA B 193      -4.262  -6.941 -29.487  1.00  0.00           H  
ATOM   3168  N   LEU B 194      -4.509  -9.267 -31.344  1.00  0.00           N  
ATOM   3169  CA  LEU B 194      -4.569  -9.619 -32.759  1.00  0.00           C  
ATOM   3170  C   LEU B 194      -5.227 -10.975 -32.972  1.00  0.00           C  
ATOM   3171  O   LEU B 194      -5.988 -11.147 -33.931  1.00  0.00           O  
ATOM   3172  CB  LEU B 194      -3.158  -9.632 -33.360  1.00  0.00           C  
ATOM   3173  CG  LEU B 194      -2.444  -8.276 -33.411  1.00  0.00           C  
ATOM   3174  CD1 LEU B 194      -0.998  -8.478 -33.845  1.00  0.00           C  
ATOM   3175  CD2 LEU B 194      -3.178  -7.351 -34.370  1.00  0.00           C  
ATOM   3176  H   LEU B 194      -3.608  -9.197 -30.893  1.00  0.00           H  
ATOM   3177  HA  LEU B 194      -5.181  -8.880 -33.274  1.00  0.00           H  
ATOM   3178 1HB  LEU B 194      -2.538 -10.311 -32.776  1.00  0.00           H  
ATOM   3179 2HB  LEU B 194      -3.218 -10.014 -34.379  1.00  0.00           H  
ATOM   3180  HG  LEU B 194      -2.434  -7.832 -32.415  1.00  0.00           H  
ATOM   3181 1HD1 LEU B 194      -0.491  -7.514 -33.881  1.00  0.00           H  
ATOM   3182 2HD1 LEU B 194      -0.492  -9.128 -33.131  1.00  0.00           H  
ATOM   3183 3HD1 LEU B 194      -0.976  -8.937 -34.833  1.00  0.00           H  
ATOM   3184 1HD2 LEU B 194      -2.671  -6.386 -34.406  1.00  0.00           H  
ATOM   3185 2HD2 LEU B 194      -3.187  -7.793 -35.367  1.00  0.00           H  
ATOM   3186 3HD2 LEU B 194      -4.203  -7.209 -34.027  1.00  0.00           H  
ATOM   3187  N   GLU B 195      -4.949 -11.946 -32.097  1.00  0.00           N  
ATOM   3188  CA  GLU B 195      -5.649 -13.223 -32.169  1.00  0.00           C  
ATOM   3189  C   GLU B 195      -7.149 -13.036 -31.985  1.00  0.00           C  
ATOM   3190  O   GLU B 195      -7.952 -13.653 -32.694  1.00  0.00           O  
ATOM   3191  CB  GLU B 195      -5.111 -14.188 -31.109  1.00  0.00           C  
ATOM   3192  CG  GLU B 195      -5.784 -15.554 -31.103  1.00  0.00           C  
ATOM   3193  CD  GLU B 195      -5.249 -16.464 -30.032  1.00  0.00           C  
ATOM   3194  OE1 GLU B 195      -4.206 -16.172 -29.498  1.00  0.00           O  
ATOM   3195  OE2 GLU B 195      -5.883 -17.453 -29.750  1.00  0.00           O  
ATOM   3196  H   GLU B 195      -4.252 -11.806 -31.379  1.00  0.00           H  
ATOM   3197  HA  GLU B 195      -5.484 -13.653 -33.158  1.00  0.00           H  
ATOM   3198 1HB  GLU B 195      -4.043 -14.342 -31.264  1.00  0.00           H  
ATOM   3199 2HB  GLU B 195      -5.238 -13.748 -30.120  1.00  0.00           H  
ATOM   3200 1HG  GLU B 195      -6.853 -15.419 -30.948  1.00  0.00           H  
ATOM   3201 2HG  GLU B 195      -5.641 -16.021 -32.075  1.00  0.00           H  
ATOM   3202  N   ILE B 196      -7.543 -12.180 -31.040  1.00  0.00           N  
ATOM   3203  CA  ILE B 196      -8.962 -11.917 -30.820  1.00  0.00           C  
ATOM   3204  C   ILE B 196      -9.582 -11.265 -32.050  1.00  0.00           C  
ATOM   3205  O   ILE B 196     -10.695 -11.618 -32.460  1.00  0.00           O  
ATOM   3206  CB  ILE B 196      -9.173 -11.012 -29.593  1.00  0.00           C  
ATOM   3207  CG1 ILE B 196      -8.781 -11.751 -28.311  1.00  0.00           C  
ATOM   3208  CG2 ILE B 196     -10.618 -10.542 -29.520  1.00  0.00           C  
ATOM   3209  CD1 ILE B 196      -8.655 -10.852 -27.101  1.00  0.00           C  
ATOM   3210  H   ILE B 196      -6.860 -11.707 -30.466  1.00  0.00           H  
ATOM   3211  HA  ILE B 196      -9.472 -12.868 -30.678  1.00  0.00           H  
ATOM   3212  HB  ILE B 196      -8.521 -10.142 -29.666  1.00  0.00           H  
ATOM   3213 1HG1 ILE B 196      -9.523 -12.517 -28.091  1.00  0.00           H  
ATOM   3214 2HG1 ILE B 196      -7.826 -12.255 -28.459  1.00  0.00           H  
ATOM   3215 1HG2 ILE B 196     -10.749  -9.905 -28.647  1.00  0.00           H  
ATOM   3216 2HG2 ILE B 196     -10.863  -9.980 -30.420  1.00  0.00           H  
ATOM   3217 3HG2 ILE B 196     -11.277 -11.407 -29.441  1.00  0.00           H  
ATOM   3218 1HD1 ILE B 196      -8.375 -11.448 -26.232  1.00  0.00           H  
ATOM   3219 2HD1 ILE B 196      -7.891 -10.097 -27.286  1.00  0.00           H  
ATOM   3220 3HD1 ILE B 196      -9.610 -10.363 -26.912  1.00  0.00           H  
ATOM   3221  N   ILE B 197      -8.876 -10.310 -32.663  1.00  0.00           N  
ATOM   3222  CA  ILE B 197      -9.389  -9.678 -33.876  1.00  0.00           C  
ATOM   3223  C   ILE B 197      -9.520 -10.705 -34.992  1.00  0.00           C  
ATOM   3224  O   ILE B 197     -10.516 -10.725 -35.726  1.00  0.00           O  
ATOM   3225  CB  ILE B 197      -8.473  -8.528 -34.333  1.00  0.00           C  
ATOM   3226  CG1 ILE B 197      -8.490  -7.391 -33.308  1.00  0.00           C  
ATOM   3227  CG2 ILE B 197      -8.901  -8.020 -35.702  1.00  0.00           C  
ATOM   3228  CD1 ILE B 197      -7.387  -6.376 -33.503  1.00  0.00           C  
ATOM   3229  H   ILE B 197      -7.983 -10.016 -32.294  1.00  0.00           H  
ATOM   3230  HA  ILE B 197     -10.388  -9.294 -33.670  1.00  0.00           H  
ATOM   3231  HB  ILE B 197      -7.445  -8.883 -34.393  1.00  0.00           H  
ATOM   3232 1HG1 ILE B 197      -9.446  -6.871 -33.357  1.00  0.00           H  
ATOM   3233 2HG1 ILE B 197      -8.395  -7.806 -32.304  1.00  0.00           H  
ATOM   3234 1HG2 ILE B 197      -8.244  -7.207 -36.010  1.00  0.00           H  
ATOM   3235 2HG2 ILE B 197      -8.839  -8.831 -36.426  1.00  0.00           H  
ATOM   3236 3HG2 ILE B 197      -9.928  -7.657 -35.651  1.00  0.00           H  
ATOM   3237 1HD1 ILE B 197      -7.464  -5.603 -32.739  1.00  0.00           H  
ATOM   3238 2HD1 ILE B 197      -6.418  -6.870 -33.423  1.00  0.00           H  
ATOM   3239 3HD1 ILE B 197      -7.482  -5.922 -34.489  1.00  0.00           H  
ATOM   3240  N   LEU B 198      -8.519 -11.577 -35.135  1.00  0.00           N  
ATOM   3241  CA  LEU B 198      -8.588 -12.609 -36.162  1.00  0.00           C  
ATOM   3242  C   LEU B 198      -9.785 -13.525 -35.940  1.00  0.00           C  
ATOM   3243  O   LEU B 198     -10.509 -13.849 -36.890  1.00  0.00           O  
ATOM   3244  CB  LEU B 198      -7.297 -13.437 -36.169  1.00  0.00           C  
ATOM   3245  CG  LEU B 198      -6.062 -12.740 -36.755  1.00  0.00           C  
ATOM   3246  CD1 LEU B 198      -4.808 -13.506 -36.356  1.00  0.00           C  
ATOM   3247  CD2 LEU B 198      -6.195 -12.659 -38.269  1.00  0.00           C  
ATOM   3248  H   LEU B 198      -7.707 -11.531 -34.536  1.00  0.00           H  
ATOM   3249  HA  LEU B 198      -8.716 -12.126 -37.130  1.00  0.00           H  
ATOM   3250 1HB  LEU B 198      -7.061 -13.722 -35.145  1.00  0.00           H  
ATOM   3251 2HB  LEU B 198      -7.469 -14.345 -36.746  1.00  0.00           H  
ATOM   3252  HG  LEU B 198      -5.983 -11.733 -36.343  1.00  0.00           H  
ATOM   3253 1HD1 LEU B 198      -3.931 -13.010 -36.773  1.00  0.00           H  
ATOM   3254 2HD1 LEU B 198      -4.728 -13.531 -35.270  1.00  0.00           H  
ATOM   3255 3HD1 LEU B 198      -4.866 -14.523 -36.741  1.00  0.00           H  
ATOM   3256 1HD2 LEU B 198      -5.318 -12.162 -38.685  1.00  0.00           H  
ATOM   3257 2HD2 LEU B 198      -6.273 -13.665 -38.682  1.00  0.00           H  
ATOM   3258 3HD2 LEU B 198      -7.090 -12.091 -38.525  1.00  0.00           H  
ATOM   3259  N   ARG B 199     -10.014 -13.947 -34.694  1.00  0.00           N  
ATOM   3260  CA  ARG B 199     -11.140 -14.829 -34.405  1.00  0.00           C  
ATOM   3261  C   ARG B 199     -12.468 -14.132 -34.673  1.00  0.00           C  
ATOM   3262  O   ARG B 199     -13.377 -14.720 -35.270  1.00  0.00           O  
ATOM   3263  CB  ARG B 199     -11.100 -15.294 -32.957  1.00  0.00           C  
ATOM   3264  CG  ARG B 199      -9.999 -16.294 -32.637  1.00  0.00           C  
ATOM   3265  CD  ARG B 199      -9.986 -16.654 -31.196  1.00  0.00           C  
ATOM   3266  NE  ARG B 199      -8.882 -17.542 -30.869  1.00  0.00           N  
ATOM   3267  CZ  ARG B 199      -8.909 -18.881 -31.017  1.00  0.00           C  
ATOM   3268  NH1 ARG B 199      -9.987 -19.469 -31.485  1.00  0.00           N  
ATOM   3269  NH2 ARG B 199      -7.851 -19.603 -30.690  1.00  0.00           N  
ATOM   3270  H   ARG B 199      -9.407 -13.661 -33.939  1.00  0.00           H  
ATOM   3271  HA  ARG B 199     -11.083 -15.692 -35.069  1.00  0.00           H  
ATOM   3272 1HB  ARG B 199     -10.964 -14.434 -32.303  1.00  0.00           H  
ATOM   3273 2HB  ARG B 199     -12.052 -15.757 -32.696  1.00  0.00           H  
ATOM   3274 1HG  ARG B 199     -10.155 -17.204 -33.216  1.00  0.00           H  
ATOM   3275 2HG  ARG B 199      -9.031 -15.862 -32.892  1.00  0.00           H  
ATOM   3276 1HD  ARG B 199      -9.885 -15.749 -30.596  1.00  0.00           H  
ATOM   3277 2HD  ARG B 199     -10.917 -17.157 -30.938  1.00  0.00           H  
ATOM   3278  HE  ARG B 199      -8.036 -17.125 -30.505  1.00  0.00           H  
ATOM   3279 1HH1 ARG B 199     -10.795 -18.918 -31.735  1.00  0.00           H  
ATOM   3280 2HH1 ARG B 199     -10.006 -20.473 -31.597  1.00  0.00           H  
ATOM   3281 1HH2 ARG B 199      -7.022 -19.150 -30.329  1.00  0.00           H  
ATOM   3282 2HH2 ARG B 199      -7.870 -20.605 -30.800  1.00  0.00           H  
ATOM   3283  N   ALA B 200     -12.597 -12.876 -34.242  1.00  0.00           N  
ATOM   3284  CA  ALA B 200     -13.820 -12.132 -34.507  1.00  0.00           C  
ATOM   3285  C   ALA B 200     -13.992 -11.848 -35.994  1.00  0.00           C  
ATOM   3286  O   ALA B 200     -15.108 -11.945 -36.517  1.00  0.00           O  
ATOM   3287  CB  ALA B 200     -13.828 -10.830 -33.709  1.00  0.00           C  
ATOM   3288  H   ALA B 200     -11.851 -12.429 -33.729  1.00  0.00           H  
ATOM   3289  HA  ALA B 200     -14.665 -12.746 -34.194  1.00  0.00           H  
ATOM   3290 1HB  ALA B 200     -14.747 -10.282 -33.916  1.00  0.00           H  
ATOM   3291 2HB  ALA B 200     -13.771 -11.056 -32.644  1.00  0.00           H  
ATOM   3292 3HB  ALA B 200     -12.971 -10.222 -33.997  1.00  0.00           H  
ATOM   3293  N   ALA B 201     -12.905 -11.507 -36.694  1.00  0.00           N  
ATOM   3294  CA  ALA B 201     -13.004 -11.244 -38.125  1.00  0.00           C  
ATOM   3295  C   ALA B 201     -13.357 -12.501 -38.908  1.00  0.00           C  
ATOM   3296  O   ALA B 201     -14.131 -12.434 -39.870  1.00  0.00           O  
ATOM   3297  CB  ALA B 201     -11.697 -10.648 -38.645  1.00  0.00           C  
ATOM   3298  H   ALA B 201     -12.006 -11.429 -36.240  1.00  0.00           H  
ATOM   3299  HA  ALA B 201     -13.808 -10.525 -38.284  1.00  0.00           H  
ATOM   3300 1HB  ALA B 201     -11.784 -10.456 -39.714  1.00  0.00           H  
ATOM   3301 2HB  ALA B 201     -11.492  -9.712 -38.124  1.00  0.00           H  
ATOM   3302 3HB  ALA B 201     -10.882 -11.348 -38.467  1.00  0.00           H  
ATOM   3303  N   GLU B 202     -12.801 -13.652 -38.519  1.00  0.00           N  
ATOM   3304  CA  GLU B 202     -13.127 -14.902 -39.197  1.00  0.00           C  
ATOM   3305  C   GLU B 202     -14.590 -15.272 -38.991  1.00  0.00           C  
ATOM   3306  O   GLU B 202     -15.265 -15.726 -39.923  1.00  0.00           O  
ATOM   3307  CB  GLU B 202     -12.229 -16.034 -38.694  1.00  0.00           C  
ATOM   3308  CG  GLU B 202     -12.408 -17.354 -39.430  1.00  0.00           C  
ATOM   3309  CD  GLU B 202     -11.391 -18.387 -39.035  1.00  0.00           C  
ATOM   3310  OE1 GLU B 202     -10.545 -18.083 -38.228  1.00  0.00           O  
ATOM   3311  OE2 GLU B 202     -11.458 -19.483 -39.541  1.00  0.00           O  
ATOM   3312  H   GLU B 202     -12.149 -13.667 -37.747  1.00  0.00           H  
ATOM   3313  HA  GLU B 202     -12.969 -14.765 -40.268  1.00  0.00           H  
ATOM   3314 1HB  GLU B 202     -11.184 -15.738 -38.787  1.00  0.00           H  
ATOM   3315 2HB  GLU B 202     -12.425 -16.211 -37.636  1.00  0.00           H  
ATOM   3316 1HG  GLU B 202     -13.404 -17.743 -39.220  1.00  0.00           H  
ATOM   3317 2HG  GLU B 202     -12.338 -17.172 -40.502  1.00  0.00           H  
ATOM   3318  N   GLU B 203     -15.099 -15.087 -37.770  1.00  0.00           N  
ATOM   3319  CA  GLU B 203     -16.503 -15.378 -37.502  1.00  0.00           C  
ATOM   3320  C   GLU B 203     -17.422 -14.436 -38.268  1.00  0.00           C  
ATOM   3321  O   GLU B 203     -18.498 -14.847 -38.717  1.00  0.00           O  
ATOM   3322  CB  GLU B 203     -16.790 -15.277 -36.002  1.00  0.00           C  
ATOM   3323  CG  GLU B 203     -16.226 -16.423 -35.175  1.00  0.00           C  
ATOM   3324  CD  GLU B 203     -16.775 -17.763 -35.582  1.00  0.00           C  
ATOM   3325  OE1 GLU B 203     -17.972 -17.888 -35.679  1.00  0.00           O  
ATOM   3326  OE2 GLU B 203     -15.996 -18.662 -35.794  1.00  0.00           O  
ATOM   3327  H   GLU B 203     -14.516 -14.743 -37.021  1.00  0.00           H  
ATOM   3328  HA  GLU B 203     -16.716 -16.394 -37.837  1.00  0.00           H  
ATOM   3329 1HB  GLU B 203     -16.373 -14.348 -35.614  1.00  0.00           H  
ATOM   3330 2HB  GLU B 203     -17.868 -15.245 -35.840  1.00  0.00           H  
ATOM   3331 1HG  GLU B 203     -15.142 -16.439 -35.287  1.00  0.00           H  
ATOM   3332 2HG  GLU B 203     -16.454 -16.246 -34.125  1.00  0.00           H  
ATOM   3333  N   LEU B 204     -17.016 -13.176 -38.430  1.00  0.00           N  
ATOM   3334  CA  LEU B 204     -17.707 -12.253 -39.318  1.00  0.00           C  
ATOM   3335  C   LEU B 204     -17.616 -12.668 -40.780  1.00  0.00           C  
ATOM   3336  O   LEU B 204     -18.608 -12.550 -41.507  1.00  0.00           O  
ATOM   3337  CB  LEU B 204     -17.129 -10.842 -39.152  1.00  0.00           C  
ATOM   3338  CG  LEU B 204     -17.471 -10.133 -37.836  1.00  0.00           C  
ATOM   3339  CD1 LEU B 204     -16.589  -8.902 -37.677  1.00  0.00           C  
ATOM   3340  CD2 LEU B 204     -18.945  -9.754 -37.832  1.00  0.00           C  
ATOM   3341  H   LEU B 204     -16.204 -12.856 -37.921  1.00  0.00           H  
ATOM   3342  HA  LEU B 204     -18.764 -12.243 -39.052  1.00  0.00           H  
ATOM   3343 1HB  LEU B 204     -16.044 -10.901 -39.224  1.00  0.00           H  
ATOM   3344 2HB  LEU B 204     -17.492 -10.219 -39.969  1.00  0.00           H  
ATOM   3345  HG  LEU B 204     -17.266 -10.801 -36.999  1.00  0.00           H  
ATOM   3346 1HD1 LEU B 204     -16.833  -8.398 -36.741  1.00  0.00           H  
ATOM   3347 2HD1 LEU B 204     -15.542  -9.204 -37.663  1.00  0.00           H  
ATOM   3348 3HD1 LEU B 204     -16.761  -8.222 -38.510  1.00  0.00           H  
ATOM   3349 1HD2 LEU B 204     -19.189  -9.251 -36.896  1.00  0.00           H  
ATOM   3350 2HD2 LEU B 204     -19.151  -9.085 -38.668  1.00  0.00           H  
ATOM   3351 3HD2 LEU B 204     -19.552 -10.654 -37.929  1.00  0.00           H  
ATOM   3352  N   ALA B 205     -16.453 -13.151 -41.223  1.00  0.00           N  
ATOM   3353  CA  ALA B 205     -16.307 -13.632 -42.590  1.00  0.00           C  
ATOM   3354  C   ALA B 205     -17.236 -14.796 -42.909  1.00  0.00           C  
ATOM   3355  O   ALA B 205     -17.639 -14.948 -44.066  1.00  0.00           O  
ATOM   3356  CB  ALA B 205     -14.856 -14.044 -42.851  1.00  0.00           C  
ATOM   3357  H   ALA B 205     -15.656 -13.185 -40.603  1.00  0.00           H  
ATOM   3358  HA  ALA B 205     -16.573 -12.819 -43.265  1.00  0.00           H  
ATOM   3359 1HB  ALA B 205     -14.759 -14.403 -43.876  1.00  0.00           H  
ATOM   3360 2HB  ALA B 205     -14.202 -13.184 -42.703  1.00  0.00           H  
ATOM   3361 3HB  ALA B 205     -14.574 -14.837 -42.161  1.00  0.00           H  
ATOM   3362  N   LYS B 206     -17.581 -15.616 -41.918  1.00  0.00           N  
ATOM   3363  CA  LYS B 206     -18.511 -16.719 -42.119  1.00  0.00           C  
ATOM   3364  C   LYS B 206     -19.927 -16.253 -42.434  1.00  0.00           C  
ATOM   3365  O   LYS B 206     -20.707 -17.029 -42.998  1.00  0.00           O  
ATOM   3366  CB  LYS B 206     -18.528 -17.619 -40.882  1.00  0.00           C  
ATOM   3367  CG  LYS B 206     -17.254 -18.429 -40.676  1.00  0.00           C  
ATOM   3368  CD  LYS B 206     -17.311 -19.229 -39.384  1.00  0.00           C  
ATOM   3369  CE  LYS B 206     -16.024 -20.009 -39.157  1.00  0.00           C  
ATOM   3370  NZ  LYS B 206     -16.005 -20.677 -37.827  1.00  0.00           N  
ATOM   3371  H   LYS B 206     -17.187 -15.466 -41.001  1.00  0.00           H  
ATOM   3372  HA  LYS B 206     -18.180 -17.298 -42.982  1.00  0.00           H  
ATOM   3373 1HB  LYS B 206     -18.685 -17.011 -39.991  1.00  0.00           H  
ATOM   3374 2HB  LYS B 206     -19.361 -18.318 -40.952  1.00  0.00           H  
ATOM   3375 1HG  LYS B 206     -17.120 -19.116 -41.513  1.00  0.00           H  
ATOM   3376 2HG  LYS B 206     -16.398 -17.757 -40.640  1.00  0.00           H  
ATOM   3377 1HD  LYS B 206     -17.470 -18.552 -38.543  1.00  0.00           H  
ATOM   3378 2HD  LYS B 206     -18.146 -19.929 -39.425  1.00  0.00           H  
ATOM   3379 1HE  LYS B 206     -15.917 -20.766 -39.932  1.00  0.00           H  
ATOM   3380 2HE  LYS B 206     -15.173 -19.331 -39.221  1.00  0.00           H  
ATOM   3381 1HZ  LYS B 206     -15.137 -21.182 -37.716  1.00  0.00           H  
ATOM   3382 2HZ  LYS B 206     -16.086 -19.981 -37.099  1.00  0.00           H  
ATOM   3383 3HZ  LYS B 206     -16.780 -21.322 -37.763  1.00  0.00           H  
ATOM   3384  N   LEU B 207     -20.279 -15.017 -42.087  1.00  0.00           N  
ATOM   3385  CA  LEU B 207     -21.652 -14.558 -42.216  1.00  0.00           C  
ATOM   3386  C   LEU B 207     -21.919 -14.075 -43.641  1.00  0.00           C  
ATOM   3387  O   LEU B 207     -21.070 -13.420 -44.251  1.00  0.00           O  
ATOM   3388  CB  LEU B 207     -21.932 -13.430 -41.216  1.00  0.00           C  
ATOM   3389  CG  LEU B 207     -21.766 -13.796 -39.735  1.00  0.00           C  
ATOM   3390  CD1 LEU B 207     -21.907 -12.543 -38.882  1.00  0.00           C  
ATOM   3391  CD2 LEU B 207     -22.805 -14.839 -39.351  1.00  0.00           C  
ATOM   3392  H   LEU B 207     -19.581 -14.382 -41.726  1.00  0.00           H  
ATOM   3393  HA  LEU B 207     -22.318 -15.393 -41.997  1.00  0.00           H  
ATOM   3394 1HB  LEU B 207     -21.258 -12.601 -41.429  1.00  0.00           H  
ATOM   3395 2HB  LEU B 207     -22.956 -13.085 -41.359  1.00  0.00           H  
ATOM   3396  HG  LEU B 207     -20.767 -14.201 -39.570  1.00  0.00           H  
ATOM   3397 1HD1 LEU B 207     -21.788 -12.803 -37.831  1.00  0.00           H  
ATOM   3398 2HD1 LEU B 207     -21.139 -11.822 -39.165  1.00  0.00           H  
ATOM   3399 3HD1 LEU B 207     -22.892 -12.105 -39.039  1.00  0.00           H  
ATOM   3400 1HD2 LEU B 207     -22.686 -15.100 -38.298  1.00  0.00           H  
ATOM   3401 2HD2 LEU B 207     -23.804 -14.434 -39.514  1.00  0.00           H  
ATOM   3402 3HD2 LEU B 207     -22.670 -15.730 -39.963  1.00  0.00           H  
ATOM   3403  N   PRO B 208     -23.096 -14.383 -44.194  1.00  0.00           N  
ATOM   3404  CA  PRO B 208     -23.447 -13.863 -45.523  1.00  0.00           C  
ATOM   3405  C   PRO B 208     -23.732 -12.371 -45.564  1.00  0.00           C  
ATOM   3406  O   PRO B 208     -23.761 -11.801 -46.665  1.00  0.00           O  
ATOM   3407  CB  PRO B 208     -24.704 -14.668 -45.866  1.00  0.00           C  
ATOM   3408  CG  PRO B 208     -25.330 -14.952 -44.543  1.00  0.00           C  
ATOM   3409  CD  PRO B 208     -24.164 -15.219 -43.628  1.00  0.00           C  
ATOM   3410  HA  PRO B 208     -22.627 -14.079 -46.224  1.00  0.00           H  
ATOM   3411 1HB  PRO B 208     -25.357 -14.081 -46.529  1.00  0.00           H  
ATOM   3412 2HB  PRO B 208     -24.429 -15.582 -46.413  1.00  0.00           H  
ATOM   3413 1HG  PRO B 208     -25.936 -14.094 -44.217  1.00  0.00           H  
ATOM   3414 2HG  PRO B 208     -26.011 -15.812 -44.622  1.00  0.00           H  
ATOM   3415 1HD  PRO B 208     -24.421 -14.907 -42.605  1.00  0.00           H  
ATOM   3416 2HD  PRO B 208     -23.911 -16.289 -43.656  1.00  0.00           H  
ATOM   3417  N   ASP B 209     -23.940 -11.723 -44.423  1.00  0.00           N  
ATOM   3418  CA  ASP B 209     -24.259 -10.306 -44.419  1.00  0.00           C  
ATOM   3419  C   ASP B 209     -23.119  -9.491 -45.035  1.00  0.00           C  
ATOM   3420  O   ASP B 209     -21.969  -9.592 -44.604  1.00  0.00           O  
ATOM   3421  CB  ASP B 209     -24.536  -9.823 -42.993  1.00  0.00           C  
ATOM   3422  CG  ASP B 209     -24.974  -8.366 -42.935  1.00  0.00           C  
ATOM   3423  OD1 ASP B 209     -24.179  -7.514 -43.255  1.00  0.00           O  
ATOM   3424  OD2 ASP B 209     -26.099  -8.119 -42.572  1.00  0.00           O  
ATOM   3425  H   ASP B 209     -23.877 -12.215 -43.542  1.00  0.00           H  
ATOM   3426  HA  ASP B 209     -25.160 -10.152 -45.014  1.00  0.00           H  
ATOM   3427 1HB  ASP B 209     -25.315 -10.440 -42.545  1.00  0.00           H  
ATOM   3428 2HB  ASP B 209     -23.636  -9.941 -42.388  1.00  0.00           H  
ATOM   3429  N   PRO B 210     -23.418  -8.680 -46.054  1.00  0.00           N  
ATOM   3430  CA  PRO B 210     -22.335  -7.958 -46.739  1.00  0.00           C  
ATOM   3431  C   PRO B 210     -21.630  -6.959 -45.840  1.00  0.00           C  
ATOM   3432  O   PRO B 210     -20.469  -6.621 -46.101  1.00  0.00           O  
ATOM   3433  CB  PRO B 210     -23.058  -7.263 -47.902  1.00  0.00           C  
ATOM   3434  CG  PRO B 210     -24.489  -7.230 -47.477  1.00  0.00           C  
ATOM   3435  CD  PRO B 210     -24.717  -8.494 -46.695  1.00  0.00           C  
ATOM   3436  HA  PRO B 210     -21.596  -8.682 -47.113  1.00  0.00           H  
ATOM   3437 1HB  PRO B 210     -22.637  -6.260 -48.061  1.00  0.00           H  
ATOM   3438 2HB  PRO B 210     -22.902  -7.828 -48.833  1.00  0.00           H  
ATOM   3439 1HG  PRO B 210     -24.685  -6.332 -46.873  1.00  0.00           H  
ATOM   3440 2HG  PRO B 210     -25.145  -7.168 -48.359  1.00  0.00           H  
ATOM   3441 1HD  PRO B 210     -25.522  -8.332 -45.964  1.00  0.00           H  
ATOM   3442 2HD  PRO B 210     -24.978  -9.311 -47.385  1.00  0.00           H  
ATOM   3443  N   GLU B 211     -22.302  -6.473 -44.791  1.00  0.00           N  
ATOM   3444  CA  GLU B 211     -21.665  -5.538 -43.869  1.00  0.00           C  
ATOM   3445  C   GLU B 211     -20.712  -6.259 -42.924  1.00  0.00           C  
ATOM   3446  O   GLU B 211     -19.630  -5.748 -42.612  1.00  0.00           O  
ATOM   3447  CB  GLU B 211     -22.722  -4.780 -43.061  1.00  0.00           C  
ATOM   3448  CG  GLU B 211     -23.599  -3.851 -43.889  1.00  0.00           C  
ATOM   3449  CD  GLU B 211     -22.823  -2.740 -44.539  1.00  0.00           C  
ATOM   3450  OE1 GLU B 211     -22.029  -2.124 -43.869  1.00  0.00           O  
ATOM   3451  OE2 GLU B 211     -23.024  -2.506 -45.707  1.00  0.00           O  
ATOM   3452  H   GLU B 211     -23.259  -6.752 -44.627  1.00  0.00           H  
ATOM   3453  HA  GLU B 211     -21.082  -4.823 -44.449  1.00  0.00           H  
ATOM   3454 1HB  GLU B 211     -23.374  -5.493 -42.556  1.00  0.00           H  
ATOM   3455 2HB  GLU B 211     -22.233  -4.182 -42.292  1.00  0.00           H  
ATOM   3456 1HG  GLU B 211     -24.096  -4.433 -44.664  1.00  0.00           H  
ATOM   3457 2HG  GLU B 211     -24.366  -3.424 -43.245  1.00  0.00           H  
ATOM   3458  N   ALA B 212     -21.098  -7.448 -42.458  1.00  0.00           N  
ATOM   3459  CA  ALA B 212     -20.183  -8.269 -41.674  1.00  0.00           C  
ATOM   3460  C   ALA B 212     -18.960  -8.680 -42.485  1.00  0.00           C  
ATOM   3461  O   ALA B 212     -17.849  -8.725 -41.945  1.00  0.00           O  
ATOM   3462  CB  ALA B 212     -20.910  -9.504 -41.145  1.00  0.00           C  
ATOM   3463  H   ALA B 212     -22.030  -7.791 -42.644  1.00  0.00           H  
ATOM   3464  HA  ALA B 212     -19.832  -7.675 -40.832  1.00  0.00           H  
ATOM   3465 1HB  ALA B 212     -20.218 -10.111 -40.561  1.00  0.00           H  
ATOM   3466 2HB  ALA B 212     -21.742  -9.193 -40.512  1.00  0.00           H  
ATOM   3467 3HB  ALA B 212     -21.289 -10.089 -41.981  1.00  0.00           H  
ATOM   3468  N   LEU B 213     -19.140  -8.980 -43.772  1.00  0.00           N  
ATOM   3469  CA  LEU B 213     -18.003  -9.358 -44.604  1.00  0.00           C  
ATOM   3470  C   LEU B 213     -17.042  -8.192 -44.793  1.00  0.00           C  
ATOM   3471  O   LEU B 213     -15.821  -8.371 -44.731  1.00  0.00           O  
ATOM   3472  CB  LEU B 213     -18.489  -9.854 -45.972  1.00  0.00           C  
ATOM   3473  CG  LEU B 213     -19.312 -11.149 -45.956  1.00  0.00           C  
ATOM   3474  CD1 LEU B 213     -19.937 -11.370 -47.328  1.00  0.00           C  
ATOM   3475  CD2 LEU B 213     -18.417 -12.316 -45.568  1.00  0.00           C  
ATOM   3476  H   LEU B 213     -20.062  -8.948 -44.184  1.00  0.00           H  
ATOM   3477  HA  LEU B 213     -17.453 -10.151 -44.097  1.00  0.00           H  
ATOM   3478 1HB  LEU B 213     -19.102  -9.077 -46.426  1.00  0.00           H  
ATOM   3479 2HB  LEU B 213     -17.620 -10.021 -46.609  1.00  0.00           H  
ATOM   3480  HG  LEU B 213     -20.122 -11.056 -45.232  1.00  0.00           H  
ATOM   3481 1HD1 LEU B 213     -20.521 -12.290 -47.316  1.00  0.00           H  
ATOM   3482 2HD1 LEU B 213     -20.587 -10.529 -47.571  1.00  0.00           H  
ATOM   3483 3HD1 LEU B 213     -19.149 -11.450 -48.076  1.00  0.00           H  
ATOM   3484 1HD2 LEU B 213     -19.002 -13.235 -45.557  1.00  0.00           H  
ATOM   3485 2HD2 LEU B 213     -17.608 -12.410 -46.292  1.00  0.00           H  
ATOM   3486 3HD2 LEU B 213     -17.998 -12.139 -44.577  1.00  0.00           H  
ATOM   3487  N   LYS B 214     -17.573  -6.987 -45.026  1.00  0.00           N  
ATOM   3488  CA  LYS B 214     -16.716  -5.812 -45.133  1.00  0.00           C  
ATOM   3489  C   LYS B 214     -15.981  -5.519 -43.833  1.00  0.00           C  
ATOM   3490  O   LYS B 214     -14.803  -5.148 -43.870  1.00  0.00           O  
ATOM   3491  CB  LYS B 214     -17.539  -4.592 -45.550  1.00  0.00           C  
ATOM   3492  CG  LYS B 214     -17.987  -4.604 -47.006  1.00  0.00           C  
ATOM   3493  CD  LYS B 214     -18.656  -3.293 -47.389  1.00  0.00           C  
ATOM   3494  CE  LYS B 214     -20.030  -3.163 -46.747  1.00  0.00           C  
ATOM   3495  NZ  LYS B 214     -20.755  -1.956 -47.226  1.00  0.00           N  
ATOM   3496  H   LYS B 214     -18.572  -6.878 -45.130  1.00  0.00           H  
ATOM   3497  HA  LYS B 214     -15.959  -6.004 -45.895  1.00  0.00           H  
ATOM   3498 1HB  LYS B 214     -18.432  -4.525 -44.927  1.00  0.00           H  
ATOM   3499 2HB  LYS B 214     -16.955  -3.686 -45.387  1.00  0.00           H  
ATOM   3500 1HG  LYS B 214     -17.121  -4.762 -47.652  1.00  0.00           H  
ATOM   3501 2HG  LYS B 214     -18.690  -5.420 -47.164  1.00  0.00           H  
ATOM   3502 1HD  LYS B 214     -18.032  -2.458 -47.067  1.00  0.00           H  
ATOM   3503 2HD  LYS B 214     -18.766  -3.243 -48.472  1.00  0.00           H  
ATOM   3504 1HE  LYS B 214     -20.624  -4.045 -46.979  1.00  0.00           H  
ATOM   3505 2HE  LYS B 214     -19.920  -3.100 -45.665  1.00  0.00           H  
ATOM   3506 1HZ  LYS B 214     -21.659  -1.905 -46.777  1.00  0.00           H  
ATOM   3507 2HZ  LYS B 214     -20.221  -1.128 -46.999  1.00  0.00           H  
ATOM   3508 3HZ  LYS B 214     -20.880  -2.011 -48.226  1.00  0.00           H  
ATOM   3509  N   GLU B 215     -16.645  -5.678 -42.689  1.00  0.00           N  
ATOM   3510  CA  GLU B 215     -15.980  -5.481 -41.408  1.00  0.00           C  
ATOM   3511  C   GLU B 215     -14.910  -6.535 -41.159  1.00  0.00           C  
ATOM   3512  O   GLU B 215     -13.870  -6.230 -40.565  1.00  0.00           O  
ATOM   3513  CB  GLU B 215     -17.003  -5.507 -40.270  1.00  0.00           C  
ATOM   3514  CG  GLU B 215     -17.932  -4.302 -40.233  1.00  0.00           C  
ATOM   3515  CD  GLU B 215     -17.201  -3.006 -40.023  1.00  0.00           C  
ATOM   3516  OE1 GLU B 215     -16.268  -2.989 -39.257  1.00  0.00           O  
ATOM   3517  OE2 GLU B 215     -17.576  -2.030 -40.630  1.00  0.00           O  
ATOM   3518  H   GLU B 215     -17.621  -5.936 -42.702  1.00  0.00           H  
ATOM   3519  HA  GLU B 215     -15.484  -4.511 -41.420  1.00  0.00           H  
ATOM   3520 1HB  GLU B 215     -17.619  -6.403 -40.355  1.00  0.00           H  
ATOM   3521 2HB  GLU B 215     -16.482  -5.558 -39.314  1.00  0.00           H  
ATOM   3522 1HG  GLU B 215     -18.479  -4.249 -41.174  1.00  0.00           H  
ATOM   3523 2HG  GLU B 215     -18.656  -4.440 -39.431  1.00  0.00           H  
ATOM   3524  N   ALA B 216     -15.143  -7.773 -41.605  1.00  0.00           N  
ATOM   3525  CA  ALA B 216     -14.107  -8.797 -41.524  1.00  0.00           C  
ATOM   3526  C   ALA B 216     -12.866  -8.413 -42.321  1.00  0.00           C  
ATOM   3527  O   ALA B 216     -11.744  -8.680 -41.879  1.00  0.00           O  
ATOM   3528  CB  ALA B 216     -14.656 -10.140 -42.008  1.00  0.00           C  
ATOM   3529  H   ALA B 216     -16.040  -8.011 -42.002  1.00  0.00           H  
ATOM   3530  HA  ALA B 216     -13.806  -8.892 -40.481  1.00  0.00           H  
ATOM   3531 1HB  ALA B 216     -13.874 -10.897 -41.943  1.00  0.00           H  
ATOM   3532 2HB  ALA B 216     -15.499 -10.435 -41.383  1.00  0.00           H  
ATOM   3533 3HB  ALA B 216     -14.985 -10.046 -43.042  1.00  0.00           H  
ATOM   3534  N   VAL B 217     -13.041  -7.795 -43.492  1.00  0.00           N  
ATOM   3535  CA  VAL B 217     -11.885  -7.360 -44.269  1.00  0.00           C  
ATOM   3536  C   VAL B 217     -11.146  -6.241 -43.547  1.00  0.00           C  
ATOM   3537  O   VAL B 217      -9.919  -6.284 -43.398  1.00  0.00           O  
ATOM   3538  CB  VAL B 217     -12.325  -6.870 -45.661  1.00  0.00           C  
ATOM   3539  CG1 VAL B 217     -11.167  -6.191 -46.378  1.00  0.00           C  
ATOM   3540  CG2 VAL B 217     -12.854  -8.039 -46.478  1.00  0.00           C  
ATOM   3541  H   VAL B 217     -13.969  -7.621 -43.850  1.00  0.00           H  
ATOM   3542  HA  VAL B 217     -11.189  -8.195 -44.351  1.00  0.00           H  
ATOM   3543  HB  VAL B 217     -13.111  -6.123 -45.543  1.00  0.00           H  
ATOM   3544 1HG1 VAL B 217     -11.495  -5.851 -47.360  1.00  0.00           H  
ATOM   3545 2HG1 VAL B 217     -10.828  -5.336 -45.793  1.00  0.00           H  
ATOM   3546 3HG1 VAL B 217     -10.347  -6.899 -46.495  1.00  0.00           H  
ATOM   3547 1HG2 VAL B 217     -13.163  -7.685 -47.461  1.00  0.00           H  
ATOM   3548 2HG2 VAL B 217     -12.070  -8.787 -46.592  1.00  0.00           H  
ATOM   3549 3HG2 VAL B 217     -13.708  -8.483 -45.967  1.00  0.00           H  
ATOM   3550  N   LYS B 218     -11.878  -5.231 -43.071  1.00  0.00           N  
ATOM   3551  CA  LYS B 218     -11.240  -4.117 -42.377  1.00  0.00           C  
ATOM   3552  C   LYS B 218     -10.546  -4.587 -41.103  1.00  0.00           C  
ATOM   3553  O   LYS B 218      -9.406  -4.192 -40.831  1.00  0.00           O  
ATOM   3554  CB  LYS B 218     -12.266  -3.033 -42.047  1.00  0.00           C  
ATOM   3555  CG  LYS B 218     -12.776  -2.261 -43.258  1.00  0.00           C  
ATOM   3556  CD  LYS B 218     -13.606  -1.058 -42.836  1.00  0.00           C  
ATOM   3557  CE  LYS B 218     -14.882  -1.486 -42.125  1.00  0.00           C  
ATOM   3558  NZ  LYS B 218     -15.769  -0.329 -41.830  1.00  0.00           N  
ATOM   3559  H   LYS B 218     -12.882  -5.228 -43.188  1.00  0.00           H  
ATOM   3560  HA  LYS B 218     -10.471  -3.699 -43.028  1.00  0.00           H  
ATOM   3561 1HB  LYS B 218     -13.125  -3.483 -41.550  1.00  0.00           H  
ATOM   3562 2HB  LYS B 218     -11.826  -2.314 -41.355  1.00  0.00           H  
ATOM   3563 1HG  LYS B 218     -11.930  -1.918 -43.854  1.00  0.00           H  
ATOM   3564 2HG  LYS B 218     -13.390  -2.917 -43.874  1.00  0.00           H  
ATOM   3565 1HD  LYS B 218     -13.020  -0.428 -42.166  1.00  0.00           H  
ATOM   3566 2HD  LYS B 218     -13.872  -0.473 -43.717  1.00  0.00           H  
ATOM   3567 1HE  LYS B 218     -15.424  -2.196 -42.747  1.00  0.00           H  
ATOM   3568 2HE  LYS B 218     -14.627  -1.979 -41.186  1.00  0.00           H  
ATOM   3569 1HZ  LYS B 218     -16.602  -0.653 -41.359  1.00  0.00           H  
ATOM   3570 2HZ  LYS B 218     -15.282   0.329 -41.237  1.00  0.00           H  
ATOM   3571 3HZ  LYS B 218     -16.028   0.126 -42.694  1.00  0.00           H  
ATOM   3572  N   ALA B 219     -11.210  -5.441 -40.319  1.00  0.00           N  
ATOM   3573  CA  ALA B 219     -10.593  -5.957 -39.101  1.00  0.00           C  
ATOM   3574  C   ALA B 219      -9.344  -6.774 -39.414  1.00  0.00           C  
ATOM   3575  O   ALA B 219      -8.331  -6.658 -38.716  1.00  0.00           O  
ATOM   3576  CB  ALA B 219     -11.600  -6.794 -38.314  1.00  0.00           C  
ATOM   3577  H   ALA B 219     -12.145  -5.736 -40.561  1.00  0.00           H  
ATOM   3578  HA  ALA B 219     -10.284  -5.107 -38.492  1.00  0.00           H  
ATOM   3579 1HB  ALA B 219     -11.128  -7.174 -37.408  1.00  0.00           H  
ATOM   3580 2HB  ALA B 219     -12.456  -6.175 -38.046  1.00  0.00           H  
ATOM   3581 3HB  ALA B 219     -11.935  -7.630 -38.927  1.00  0.00           H  
ATOM   3582  N   ALA B 220      -9.395  -7.606 -40.458  1.00  0.00           N  
ATOM   3583  CA  ALA B 220      -8.210  -8.369 -40.833  1.00  0.00           C  
ATOM   3584  C   ALA B 220      -7.091  -7.463 -41.330  1.00  0.00           C  
ATOM   3585  O   ALA B 220      -5.920  -7.694 -41.009  1.00  0.00           O  
ATOM   3586  CB  ALA B 220      -8.568  -9.412 -41.890  1.00  0.00           C  
ATOM   3587  H   ALA B 220     -10.242  -7.716 -40.997  1.00  0.00           H  
ATOM   3588  HA  ALA B 220      -7.839  -8.879 -39.943  1.00  0.00           H  
ATOM   3589 1HB  ALA B 220      -7.677  -9.977 -42.162  1.00  0.00           H  
ATOM   3590 2HB  ALA B 220      -9.321 -10.092 -41.489  1.00  0.00           H  
ATOM   3591 3HB  ALA B 220      -8.965  -8.913 -42.772  1.00  0.00           H  
ATOM   3592  N   GLU B 221      -7.428  -6.427 -42.103  1.00  0.00           N  
ATOM   3593  CA  GLU B 221      -6.402  -5.504 -42.577  1.00  0.00           C  
ATOM   3594  C   GLU B 221      -5.655  -4.871 -41.410  1.00  0.00           C  
ATOM   3595  O   GLU B 221      -4.432  -4.701 -41.463  1.00  0.00           O  
ATOM   3596  CB  GLU B 221      -7.027  -4.413 -43.449  1.00  0.00           C  
ATOM   3597  CG  GLU B 221      -6.043  -3.360 -43.940  1.00  0.00           C  
ATOM   3598  CD  GLU B 221      -6.684  -2.332 -44.830  1.00  0.00           C  
ATOM   3599  OE1 GLU B 221      -7.662  -2.648 -45.463  1.00  0.00           O  
ATOM   3600  OE2 GLU B 221      -6.193  -1.229 -44.878  1.00  0.00           O  
ATOM   3601  H   GLU B 221      -8.389  -6.272 -42.367  1.00  0.00           H  
ATOM   3602  HA  GLU B 221      -5.678  -6.066 -43.169  1.00  0.00           H  
ATOM   3603 1HB  GLU B 221      -7.494  -4.868 -44.323  1.00  0.00           H  
ATOM   3604 2HB  GLU B 221      -7.810  -3.903 -42.888  1.00  0.00           H  
ATOM   3605 1HG  GLU B 221      -5.606  -2.856 -43.078  1.00  0.00           H  
ATOM   3606 2HG  GLU B 221      -5.240  -3.854 -44.483  1.00  0.00           H  
ATOM   3607  N   LYS B 222      -6.378  -4.511 -40.347  1.00  0.00           N  
ATOM   3608  CA  LYS B 222      -5.731  -3.940 -39.169  1.00  0.00           C  
ATOM   3609  C   LYS B 222      -4.709  -4.907 -38.588  1.00  0.00           C  
ATOM   3610  O   LYS B 222      -3.644  -4.486 -38.117  1.00  0.00           O  
ATOM   3611  CB  LYS B 222      -6.770  -3.575 -38.108  1.00  0.00           C  
ATOM   3612  CG  LYS B 222      -7.655  -2.390 -38.476  1.00  0.00           C  
ATOM   3613  CD  LYS B 222      -8.775  -2.201 -37.464  1.00  0.00           C  
ATOM   3614  CE  LYS B 222      -9.705  -1.067 -37.872  1.00  0.00           C  
ATOM   3615  NZ  LYS B 222     -10.863  -0.939 -36.947  1.00  0.00           N  
ATOM   3616  H   LYS B 222      -7.382  -4.629 -40.347  1.00  0.00           H  
ATOM   3617  HA  LYS B 222      -5.203  -3.035 -39.468  1.00  0.00           H  
ATOM   3618 1HB  LYS B 222      -7.419  -4.431 -37.923  1.00  0.00           H  
ATOM   3619 2HB  LYS B 222      -6.267  -3.337 -37.171  1.00  0.00           H  
ATOM   3620 1HG  LYS B 222      -7.052  -1.482 -38.513  1.00  0.00           H  
ATOM   3621 2HG  LYS B 222      -8.091  -2.554 -39.461  1.00  0.00           H  
ATOM   3622 1HD  LYS B 222      -9.352  -3.123 -37.383  1.00  0.00           H  
ATOM   3623 2HD  LYS B 222      -8.347  -1.973 -36.487  1.00  0.00           H  
ATOM   3624 1HE  LYS B 222      -9.153  -0.128 -37.875  1.00  0.00           H  
ATOM   3625 2HE  LYS B 222     -10.078  -1.248 -38.879  1.00  0.00           H  
ATOM   3626 1HZ  LYS B 222     -11.454  -0.179 -37.251  1.00  0.00           H  
ATOM   3627 2HZ  LYS B 222     -11.394  -1.799 -36.950  1.00  0.00           H  
ATOM   3628 3HZ  LYS B 222     -10.530  -0.752 -36.013  1.00  0.00           H  
ATOM   3629  N   VAL B 223      -5.017  -6.207 -38.607  1.00  0.00           N  
ATOM   3630  CA  VAL B 223      -4.071  -7.210 -38.128  1.00  0.00           C  
ATOM   3631  C   VAL B 223      -2.859  -7.273 -39.044  1.00  0.00           C  
ATOM   3632  O   VAL B 223      -1.719  -7.420 -38.585  1.00  0.00           O  
ATOM   3633  CB  VAL B 223      -4.737  -8.597 -38.061  1.00  0.00           C  
ATOM   3634  CG1 VAL B 223      -3.707  -9.668 -37.738  1.00  0.00           C  
ATOM   3635  CG2 VAL B 223      -5.850  -8.588 -37.024  1.00  0.00           C  
ATOM   3636  H   VAL B 223      -5.916  -6.506 -38.957  1.00  0.00           H  
ATOM   3637  HA  VAL B 223      -3.721  -6.912 -37.138  1.00  0.00           H  
ATOM   3638  HB  VAL B 223      -5.154  -8.837 -39.040  1.00  0.00           H  
ATOM   3639 1HG1 VAL B 223      -4.195 -10.642 -37.695  1.00  0.00           H  
ATOM   3640 2HG1 VAL B 223      -2.940  -9.681 -38.512  1.00  0.00           H  
ATOM   3641 3HG1 VAL B 223      -3.247  -9.452 -36.774  1.00  0.00           H  
ATOM   3642 1HG2 VAL B 223      -6.317  -9.571 -36.983  1.00  0.00           H  
ATOM   3643 2HG2 VAL B 223      -5.434  -8.342 -36.047  1.00  0.00           H  
ATOM   3644 3HG2 VAL B 223      -6.597  -7.843 -37.298  1.00  0.00           H  
ATOM   3645  N   VAL B 224      -3.082  -7.158 -40.354  1.00  0.00           N  
ATOM   3646  CA  VAL B 224      -1.962  -7.164 -41.287  1.00  0.00           C  
ATOM   3647  C   VAL B 224      -1.043  -5.975 -41.039  1.00  0.00           C  
ATOM   3648  O   VAL B 224       0.184  -6.119 -41.077  1.00  0.00           O  
ATOM   3649  CB  VAL B 224      -2.474  -7.122 -42.739  1.00  0.00           C  
ATOM   3650  CG1 VAL B 224      -1.313  -6.949 -43.708  1.00  0.00           C  
ATOM   3651  CG2 VAL B 224      -3.252  -8.391 -43.051  1.00  0.00           C  
ATOM   3652  H   VAL B 224      -4.021  -7.068 -40.714  1.00  0.00           H  
ATOM   3653  HA  VAL B 224      -1.361  -8.054 -41.101  1.00  0.00           H  
ATOM   3654  HB  VAL B 224      -3.125  -6.256 -42.860  1.00  0.00           H  
ATOM   3655 1HG1 VAL B 224      -1.693  -6.921 -44.730  1.00  0.00           H  
ATOM   3656 2HG1 VAL B 224      -0.793  -6.017 -43.489  1.00  0.00           H  
ATOM   3657 3HG1 VAL B 224      -0.623  -7.785 -43.601  1.00  0.00           H  
ATOM   3658 1HG2 VAL B 224      -3.611  -8.355 -44.079  1.00  0.00           H  
ATOM   3659 2HG2 VAL B 224      -2.602  -9.257 -42.924  1.00  0.00           H  
ATOM   3660 3HG2 VAL B 224      -4.101  -8.473 -42.373  1.00  0.00           H  
ATOM   3661  N   ARG B 225      -1.596  -4.797 -40.758  1.00  0.00           N  
ATOM   3662  CA  ARG B 225      -0.754  -3.624 -40.564  1.00  0.00           C  
ATOM   3663  C   ARG B 225       0.069  -3.683 -39.282  1.00  0.00           C  
ATOM   3664  O   ARG B 225       1.162  -3.109 -39.236  1.00  0.00           O  
ATOM   3665  CB  ARG B 225      -1.611  -2.366 -40.545  1.00  0.00           C  
ATOM   3666  CG  ARG B 225      -2.208  -1.979 -41.888  1.00  0.00           C  
ATOM   3667  CD  ARG B 225      -3.117  -0.810 -41.768  1.00  0.00           C  
ATOM   3668  NE  ARG B 225      -3.731  -0.467 -43.041  1.00  0.00           N  
ATOM   3669  CZ  ARG B 225      -3.179   0.345 -43.963  1.00  0.00           C  
ATOM   3670  NH1 ARG B 225      -2.002   0.889 -43.739  1.00  0.00           N  
ATOM   3671  NH2 ARG B 225      -3.819   0.596 -45.092  1.00  0.00           N  
ATOM   3672  H   ARG B 225      -2.598  -4.702 -40.676  1.00  0.00           H  
ATOM   3673  HA  ARG B 225      -0.030  -3.579 -41.379  1.00  0.00           H  
ATOM   3674 1HB  ARG B 225      -2.433  -2.497 -39.844  1.00  0.00           H  
ATOM   3675 2HB  ARG B 225      -1.013  -1.524 -40.194  1.00  0.00           H  
ATOM   3676 1HG  ARG B 225      -1.407  -1.720 -42.582  1.00  0.00           H  
ATOM   3677 2HG  ARG B 225      -2.779  -2.817 -42.289  1.00  0.00           H  
ATOM   3678 1HD  ARG B 225      -3.911  -1.038 -41.057  1.00  0.00           H  
ATOM   3679 2HD  ARG B 225      -2.554   0.054 -41.418  1.00  0.00           H  
ATOM   3680  HE  ARG B 225      -4.637  -0.866 -43.249  1.00  0.00           H  
ATOM   3681 1HH1 ARG B 225      -1.513   0.698 -42.876  1.00  0.00           H  
ATOM   3682 2HH1 ARG B 225      -1.589   1.499 -44.430  1.00  0.00           H  
ATOM   3683 1HH2 ARG B 225      -4.723   0.177 -45.263  1.00  0.00           H  
ATOM   3684 2HH2 ARG B 225      -3.404   1.204 -45.782  1.00  0.00           H  
ATOM   3685  N   GLU B 226      -0.420  -4.363 -38.249  1.00  0.00           N  
ATOM   3686  CA  GLU B 226       0.290  -4.517 -36.981  1.00  0.00           C  
ATOM   3687  C   GLU B 226       1.106  -5.800 -37.093  1.00  0.00           C  
ATOM   3688  O   GLU B 226       0.539  -6.878 -37.300  1.00  0.00           O  
ATOM   3689  CB  GLU B 226      -0.675  -4.584 -35.794  1.00  0.00           C  
ATOM   3690  CG  GLU B 226      -0.014  -4.911 -34.463  1.00  0.00           C  
ATOM   3691  CD  GLU B 226       0.776  -3.761 -33.905  1.00  0.00           C  
ATOM   3692  OE1 GLU B 226       0.700  -2.689 -34.456  1.00  0.00           O  
ATOM   3693  OE2 GLU B 226       1.456  -3.953 -32.924  1.00  0.00           O  
ATOM   3694  H   GLU B 226      -1.329  -4.791 -38.359  1.00  0.00           H  
ATOM   3695  HA  GLU B 226       0.945  -3.656 -36.844  1.00  0.00           H  
ATOM   3696 1HB  GLU B 226      -1.188  -3.627 -35.688  1.00  0.00           H  
ATOM   3697 2HB  GLU B 226      -1.435  -5.343 -35.986  1.00  0.00           H  
ATOM   3698 1HG  GLU B 226      -0.785  -5.190 -33.746  1.00  0.00           H  
ATOM   3699 2HG  GLU B 226       0.646  -5.767 -34.598  1.00  0.00           H  
ATOM   3700  N   GLN B 227       2.433  -5.677 -36.966  1.00  0.00           N  
ATOM   3701  CA  GLN B 227       3.360  -6.798 -37.081  1.00  0.00           C  
ATOM   3702  C   GLN B 227       3.168  -7.460 -38.443  1.00  0.00           C  
ATOM   3703  O   GLN B 227       2.804  -8.642 -38.521  1.00  0.00           O  
ATOM   3704  CB  GLN B 227       3.143  -7.812 -35.955  1.00  0.00           C  
ATOM   3705  CG  GLN B 227       3.421  -7.266 -34.564  1.00  0.00           C  
ATOM   3706  CD  GLN B 227       4.900  -7.037 -34.318  1.00  0.00           C  
ATOM   3707  OE1 GLN B 227       5.708  -7.967 -34.395  1.00  0.00           O  
ATOM   3708  NE2 GLN B 227       5.264  -5.795 -34.018  1.00  0.00           N  
ATOM   3709  H   GLN B 227       2.796  -4.754 -36.780  1.00  0.00           H  
ATOM   3710  HA  GLN B 227       4.377  -6.411 -37.031  1.00  0.00           H  
ATOM   3711 1HB  GLN B 227       2.113  -8.166 -35.977  1.00  0.00           H  
ATOM   3712 2HB  GLN B 227       3.790  -8.675 -36.113  1.00  0.00           H  
ATOM   3713 1HG  GLN B 227       2.904  -6.313 -34.449  1.00  0.00           H  
ATOM   3714 2HG  GLN B 227       3.058  -7.980 -33.826  1.00  0.00           H  
ATOM   3715 1HE2 GLN B 227       6.227  -5.584 -33.845  1.00  0.00           H  
ATOM   3716 2HE2 GLN B 227       4.577  -5.071 -33.965  1.00  0.00           H  
ATOM   3717  N   PRO B 228       3.368  -6.715 -39.545  1.00  0.00           N  
ATOM   3718  CA  PRO B 228       3.155  -7.289 -40.881  1.00  0.00           C  
ATOM   3719  C   PRO B 228       4.136  -8.399 -41.215  1.00  0.00           C  
ATOM   3720  O   PRO B 228       5.309  -8.342 -40.834  1.00  0.00           O  
ATOM   3721  CB  PRO B 228       3.354  -6.082 -41.804  1.00  0.00           C  
ATOM   3722  CG  PRO B 228       4.223  -5.162 -41.019  1.00  0.00           C  
ATOM   3723  CD  PRO B 228       3.741  -5.308 -39.600  1.00  0.00           C  
ATOM   3724  HA  PRO B 228       2.126  -7.673 -40.949  1.00  0.00           H  
ATOM   3725 1HB  PRO B 228       3.815  -6.404 -42.749  1.00  0.00           H  
ATOM   3726 2HB  PRO B 228       2.380  -5.637 -42.057  1.00  0.00           H  
ATOM   3727 1HG  PRO B 228       5.281  -5.443 -41.138  1.00  0.00           H  
ATOM   3728 2HG  PRO B 228       4.125  -4.133 -41.396  1.00  0.00           H  
ATOM   3729 1HD  PRO B 228       4.562  -5.075 -38.907  1.00  0.00           H  
ATOM   3730 2HD  PRO B 228       2.888  -4.635 -39.431  1.00  0.00           H  
ATOM   3731  N   GLY B 229       3.655  -9.410 -41.936  1.00  0.00           N  
ATOM   3732  CA  GLY B 229       4.468 -10.547 -42.327  1.00  0.00           C  
ATOM   3733  C   GLY B 229       4.423 -11.699 -41.345  1.00  0.00           C  
ATOM   3734  O   GLY B 229       4.857 -12.813 -41.655  1.00  0.00           O  
ATOM   3735  H   GLY B 229       2.686  -9.378 -42.219  1.00  0.00           H  
ATOM   3736 1HA  GLY B 229       4.139 -10.914 -43.300  1.00  0.00           H  
ATOM   3737 2HA  GLY B 229       5.505 -10.233 -42.437  1.00  0.00           H  
ATOM   3738  N   SER B 230       3.893 -11.434 -40.156  1.00  0.00           N  
ATOM   3739  CA  SER B 230       3.790 -12.422 -39.099  1.00  0.00           C  
ATOM   3740  C   SER B 230       2.724 -13.451 -39.449  1.00  0.00           C  
ATOM   3741  O   SER B 230       1.900 -13.258 -40.348  1.00  0.00           O  
ATOM   3742  CB  SER B 230       3.458 -11.751 -37.780  1.00  0.00           C  
ATOM   3743  OG  SER B 230       2.175 -11.188 -37.812  1.00  0.00           O  
ATOM   3744  H   SER B 230       3.551 -10.498 -39.992  1.00  0.00           H  
ATOM   3745  HA  SER B 230       4.747 -12.939 -39.013  1.00  0.00           H  
ATOM   3746 1HB  SER B 230       3.518 -12.482 -36.975  1.00  0.00           H  
ATOM   3747 2HB  SER B 230       4.193 -10.974 -37.573  1.00  0.00           H  
ATOM   3748  HG  SER B 230       2.303 -10.241 -37.897  1.00  0.00           H  
ATOM   3749  N   ASN B 231       2.621 -14.976 -39.232  1.00  0.00           N  
ATOM   3750  CA  ASN B 231       1.613 -16.020 -39.373  1.00  0.00           C  
ATOM   3751  C   ASN B 231       0.221 -15.484 -39.064  1.00  0.00           C  
ATOM   3752  O   ASN B 231      -0.772 -15.949 -39.629  1.00  0.00           O  
ATOM   3753  CB  ASN B 231       1.940 -17.203 -38.480  1.00  0.00           C  
ATOM   3754  CG  ASN B 231       3.103 -18.007 -38.991  1.00  0.00           C  
ATOM   3755  OD1 ASN B 231       3.434 -17.957 -40.180  1.00  0.00           O  
ATOM   3756  ND2 ASN B 231       3.731 -18.746 -38.112  1.00  0.00           N  
ATOM   3757  H   ASN B 231       3.318 -15.059 -38.503  1.00  0.00           H  
ATOM   3758  HA  ASN B 231       1.619 -16.358 -40.407  1.00  0.00           H  
ATOM   3759 1HB  ASN B 231       2.170 -16.849 -37.475  1.00  0.00           H  
ATOM   3760 2HB  ASN B 231       1.069 -17.855 -38.406  1.00  0.00           H  
ATOM   3761 1HD2 ASN B 231       4.514 -19.302 -38.395  1.00  0.00           H  
ATOM   3762 2HD2 ASN B 231       3.430 -18.757 -37.160  1.00  0.00           H  
ATOM   3763  N   LEU B 232       0.153 -14.506 -38.168  1.00  0.00           N  
ATOM   3764  CA  LEU B 232      -1.094 -13.803 -37.894  1.00  0.00           C  
ATOM   3765  C   LEU B 232      -1.570 -13.030 -39.118  1.00  0.00           C  
ATOM   3766  O   LEU B 232      -2.763 -12.997 -39.419  1.00  0.00           O  
ATOM   3767  CB  LEU B 232      -0.910 -12.842 -36.713  1.00  0.00           C  
ATOM   3768  CG  LEU B 232      -0.627 -13.501 -35.357  1.00  0.00           C  
ATOM   3769  CD1 LEU B 232      -0.286 -12.428 -34.331  1.00  0.00           C  
ATOM   3770  CD2 LEU B 232      -1.841 -14.309 -34.922  1.00  0.00           C  
ATOM   3771  H   LEU B 232       0.987 -14.243 -37.663  1.00  0.00           H  
ATOM   3772  HA  LEU B 232      -1.862 -14.539 -37.652  1.00  0.00           H  
ATOM   3773 1HB  LEU B 232      -0.081 -12.172 -36.935  1.00  0.00           H  
ATOM   3774 2HB  LEU B 232      -1.816 -12.244 -36.607  1.00  0.00           H  
ATOM   3775  HG  LEU B 232       0.236 -14.162 -35.447  1.00  0.00           H  
ATOM   3776 1HD1 LEU B 232      -0.085 -12.897 -33.368  1.00  0.00           H  
ATOM   3777 2HD1 LEU B 232       0.595 -11.879 -34.658  1.00  0.00           H  
ATOM   3778 3HD1 LEU B 232      -1.126 -11.742 -34.232  1.00  0.00           H  
ATOM   3779 1HD2 LEU B 232      -1.638 -14.778 -33.957  1.00  0.00           H  
ATOM   3780 2HD2 LEU B 232      -2.703 -13.649 -34.830  1.00  0.00           H  
ATOM   3781 3HD2 LEU B 232      -2.050 -15.079 -35.664  1.00  0.00           H  
ATOM   3782  N   ALA B 233      -0.630 -12.403 -39.818  1.00  0.00           N  
ATOM   3783  CA  ALA B 233      -0.941 -11.683 -41.046  1.00  0.00           C  
ATOM   3784  C   ALA B 233      -1.409 -12.635 -42.139  1.00  0.00           C  
ATOM   3785  O   ALA B 233      -2.290 -12.301 -42.932  1.00  0.00           O  
ATOM   3786  CB  ALA B 233       0.269 -10.889 -41.518  1.00  0.00           C  
ATOM   3787  H   ALA B 233       0.326 -12.427 -39.489  1.00  0.00           H  
ATOM   3788  HA  ALA B 233      -1.755 -10.986 -40.843  1.00  0.00           H  
ATOM   3789 1HB  ALA B 233       0.021 -10.357 -42.436  1.00  0.00           H  
ATOM   3790 2HB  ALA B 233       0.557 -10.172 -40.750  1.00  0.00           H  
ATOM   3791 3HB  ALA B 233       1.097 -11.572 -41.707  1.00  0.00           H  
ATOM   3792  N   LYS B 234      -0.817 -13.823 -42.176  1.00  0.00           N  
ATOM   3793  CA  LYS B 234      -1.222 -14.854 -43.126  1.00  0.00           C  
ATOM   3794  C   LYS B 234      -2.670 -15.267 -42.903  1.00  0.00           C  
ATOM   3795  O   LYS B 234      -3.435 -15.424 -43.856  1.00  0.00           O  
ATOM   3796  CB  LYS B 234      -0.304 -16.072 -43.019  1.00  0.00           C  
ATOM   3797  CG  LYS B 234       1.106 -15.846 -43.546  1.00  0.00           C  
ATOM   3798  CD  LYS B 234       1.972 -17.081 -43.355  1.00  0.00           C  
ATOM   3799  CE  LYS B 234       3.408 -16.824 -43.788  1.00  0.00           C  
ATOM   3800  NZ  LYS B 234       4.282 -18.004 -43.544  1.00  0.00           N  
ATOM   3801  H   LYS B 234      -0.065 -14.020 -41.529  1.00  0.00           H  
ATOM   3802  HA  LYS B 234      -1.146 -14.444 -44.132  1.00  0.00           H  
ATOM   3803 1HB  LYS B 234      -0.226 -16.379 -41.975  1.00  0.00           H  
ATOM   3804 2HB  LYS B 234      -0.739 -16.905 -43.572  1.00  0.00           H  
ATOM   3805 1HG  LYS B 234       1.063 -15.604 -44.608  1.00  0.00           H  
ATOM   3806 2HG  LYS B 234       1.561 -15.008 -43.019  1.00  0.00           H  
ATOM   3807 1HD  LYS B 234       1.965 -17.372 -42.303  1.00  0.00           H  
ATOM   3808 2HD  LYS B 234       1.567 -17.905 -43.942  1.00  0.00           H  
ATOM   3809 1HE  LYS B 234       3.430 -16.584 -44.850  1.00  0.00           H  
ATOM   3810 2HE  LYS B 234       3.808 -15.973 -43.237  1.00  0.00           H  
ATOM   3811 1HZ  LYS B 234       5.223 -17.794 -43.844  1.00  0.00           H  
ATOM   3812 2HZ  LYS B 234       4.285 -18.225 -42.558  1.00  0.00           H  
ATOM   3813 3HZ  LYS B 234       3.933 -18.796 -44.066  1.00  0.00           H  
ATOM   3814  N   LYS B 235      -3.044 -15.441 -41.639  1.00  0.00           N  
ATOM   3815  CA  LYS B 235      -4.427 -15.736 -41.283  1.00  0.00           C  
ATOM   3816  C   LYS B 235      -5.341 -14.564 -41.614  1.00  0.00           C  
ATOM   3817  O   LYS B 235      -6.478 -14.753 -42.051  1.00  0.00           O  
ATOM   3818  CB  LYS B 235      -4.536 -16.083 -39.797  1.00  0.00           C  
ATOM   3819  CG  LYS B 235      -5.945 -16.422 -39.331  1.00  0.00           C  
ATOM   3820  CD  LYS B 235      -6.440 -17.716 -39.961  1.00  0.00           C  
ATOM   3821  CE  LYS B 235      -7.817 -18.096 -39.438  1.00  0.00           C  
ATOM   3822  NZ  LYS B 235      -8.278 -19.403 -39.981  1.00  0.00           N  
ATOM   3823  H   LYS B 235      -2.352 -15.371 -40.908  1.00  0.00           H  
ATOM   3824  HA  LYS B 235      -4.760 -16.592 -41.868  1.00  0.00           H  
ATOM   3825 1HB  LYS B 235      -3.895 -16.938 -39.576  1.00  0.00           H  
ATOM   3826 2HB  LYS B 235      -4.178 -15.244 -39.200  1.00  0.00           H  
ATOM   3827 1HG  LYS B 235      -5.953 -16.529 -38.246  1.00  0.00           H  
ATOM   3828 2HG  LYS B 235      -6.622 -15.613 -39.603  1.00  0.00           H  
ATOM   3829 1HD  LYS B 235      -6.491 -17.597 -41.044  1.00  0.00           H  
ATOM   3830 2HD  LYS B 235      -5.740 -18.521 -39.734  1.00  0.00           H  
ATOM   3831 1HE  LYS B 235      -7.789 -18.157 -38.352  1.00  0.00           H  
ATOM   3832 2HE  LYS B 235      -8.537 -17.326 -39.718  1.00  0.00           H  
ATOM   3833 1HZ  LYS B 235      -9.192 -19.618 -39.613  1.00  0.00           H  
ATOM   3834 2HZ  LYS B 235      -8.324 -19.351 -40.990  1.00  0.00           H  
ATOM   3835 3HZ  LYS B 235      -7.626 -20.127 -39.712  1.00  0.00           H  
ATOM   3836  N   ALA B 236      -4.842 -13.350 -41.407  1.00  0.00           N  
ATOM   3837  CA  ALA B 236      -5.581 -12.143 -41.759  1.00  0.00           C  
ATOM   3838  C   ALA B 236      -5.892 -12.105 -43.250  1.00  0.00           C  
ATOM   3839  O   ALA B 236      -7.008 -11.778 -43.652  1.00  0.00           O  
ATOM   3840  CB  ALA B 236      -4.797 -10.905 -41.350  1.00  0.00           C  
ATOM   3841  H   ALA B 236      -3.924 -13.260 -40.993  1.00  0.00           H  
ATOM   3842  HA  ALA B 236      -6.531 -12.151 -41.222  1.00  0.00           H  
ATOM   3843 1HB  ALA B 236      -5.363 -10.012 -41.619  1.00  0.00           H  
ATOM   3844 2HB  ALA B 236      -4.633 -10.917 -40.272  1.00  0.00           H  
ATOM   3845 3HB  ALA B 236      -3.838 -10.894 -41.863  1.00  0.00           H  
ATOM   3846  N   LEU B 237      -4.899 -12.443 -44.068  1.00  0.00           N  
ATOM   3847  CA  LEU B 237      -5.076 -12.481 -45.512  1.00  0.00           C  
ATOM   3848  C   LEU B 237      -6.108 -13.525 -45.915  1.00  0.00           C  
ATOM   3849  O   LEU B 237      -6.912 -13.302 -46.819  1.00  0.00           O  
ATOM   3850  CB  LEU B 237      -3.740 -12.783 -46.201  1.00  0.00           C  
ATOM   3851  CG  LEU B 237      -2.686 -11.670 -46.125  1.00  0.00           C  
ATOM   3852  CD1 LEU B 237      -1.362 -12.187 -46.672  1.00  0.00           C  
ATOM   3853  CD2 LEU B 237      -3.167 -10.459 -46.911  1.00  0.00           C  
ATOM   3854  H   LEU B 237      -3.997 -12.676 -43.674  1.00  0.00           H  
ATOM   3855  HA  LEU B 237      -5.443 -11.509 -45.842  1.00  0.00           H  
ATOM   3856 1HB  LEU B 237      -3.310 -13.677 -45.752  1.00  0.00           H  
ATOM   3857 2HB  LEU B 237      -3.930 -12.986 -47.255  1.00  0.00           H  
ATOM   3858  HG  LEU B 237      -2.529 -11.388 -45.083  1.00  0.00           H  
ATOM   3859 1HD1 LEU B 237      -0.612 -11.396 -46.616  1.00  0.00           H  
ATOM   3860 2HD1 LEU B 237      -1.031 -13.039 -46.079  1.00  0.00           H  
ATOM   3861 3HD1 LEU B 237      -1.490 -12.492 -47.708  1.00  0.00           H  
ATOM   3862 1HD2 LEU B 237      -2.418  -9.668 -46.856  1.00  0.00           H  
ATOM   3863 2HD2 LEU B 237      -3.322 -10.740 -47.953  1.00  0.00           H  
ATOM   3864 3HD2 LEU B 237      -4.106 -10.101 -46.488  1.00  0.00           H  
ATOM   3865  N   GLU B 238      -6.086 -14.665 -45.233  1.00  0.00           N  
ATOM   3866  CA  GLU B 238      -7.111 -15.687 -45.413  1.00  0.00           C  
ATOM   3867  C   GLU B 238      -8.500 -15.129 -45.132  1.00  0.00           C  
ATOM   3868  O   GLU B 238      -9.429 -15.320 -45.920  1.00  0.00           O  
ATOM   3869  CB  GLU B 238      -6.836 -16.883 -44.499  1.00  0.00           C  
ATOM   3870  CG  GLU B 238      -7.871 -17.996 -44.595  1.00  0.00           C  
ATOM   3871  CD  GLU B 238      -7.676 -19.067 -43.556  1.00  0.00           C  
ATOM   3872  OE1 GLU B 238      -6.564 -19.502 -43.382  1.00  0.00           O  
ATOM   3873  OE2 GLU B 238      -8.641 -19.448 -42.937  1.00  0.00           O  
ATOM   3874  H   GLU B 238      -5.339 -14.831 -44.573  1.00  0.00           H  
ATOM   3875  HA  GLU B 238      -7.091 -16.016 -46.452  1.00  0.00           H  
ATOM   3876 1HB  GLU B 238      -5.864 -17.310 -44.740  1.00  0.00           H  
ATOM   3877 2HB  GLU B 238      -6.800 -16.550 -43.463  1.00  0.00           H  
ATOM   3878 1HG  GLU B 238      -8.865 -17.566 -44.475  1.00  0.00           H  
ATOM   3879 2HG  GLU B 238      -7.818 -18.444 -45.586  1.00  0.00           H  
ATOM   3880  N   ILE B 239      -8.636 -14.440 -44.005  1.00  0.00           N  
ATOM   3881  CA  ILE B 239      -9.909 -13.832 -43.627  1.00  0.00           C  
ATOM   3882  C   ILE B 239     -10.373 -12.832 -44.678  1.00  0.00           C  
ATOM   3883  O   ILE B 239     -11.549 -12.801 -45.042  1.00  0.00           O  
ATOM   3884  CB  ILE B 239      -9.800 -13.131 -42.263  1.00  0.00           C  
ATOM   3885  CG1 ILE B 239      -9.614 -14.162 -41.145  1.00  0.00           C  
ATOM   3886  CG2 ILE B 239     -11.032 -12.278 -42.003  1.00  0.00           C  
ATOM   3887  CD1 ILE B 239      -9.192 -13.562 -39.824  1.00  0.00           C  
ATOM   3888  H   ILE B 239      -7.841 -14.332 -43.393  1.00  0.00           H  
ATOM   3889  HA  ILE B 239     -10.662 -14.618 -43.565  1.00  0.00           H  
ATOM   3890  HB  ILE B 239      -8.918 -12.492 -42.251  1.00  0.00           H  
ATOM   3891 1HG1 ILE B 239     -10.547 -14.704 -40.991  1.00  0.00           H  
ATOM   3892 2HG1 ILE B 239      -8.860 -14.891 -41.444  1.00  0.00           H  
ATOM   3893 1HG2 ILE B 239     -10.939 -11.789 -41.033  1.00  0.00           H  
ATOM   3894 2HG2 ILE B 239     -11.121 -11.522 -42.782  1.00  0.00           H  
ATOM   3895 3HG2 ILE B 239     -11.920 -12.909 -42.007  1.00  0.00           H  
ATOM   3896 1HD1 ILE B 239      -9.080 -14.353 -39.083  1.00  0.00           H  
ATOM   3897 2HD1 ILE B 239      -8.240 -13.044 -39.947  1.00  0.00           H  
ATOM   3898 3HD1 ILE B 239      -9.949 -12.855 -39.487  1.00  0.00           H  
ATOM   3899  N   ILE B 240      -9.446 -12.014 -45.160  1.00  0.00           N  
ATOM   3900  CA  ILE B 240      -9.749 -11.038 -46.200  1.00  0.00           C  
ATOM   3901  C   ILE B 240     -10.274 -11.718 -47.457  1.00  0.00           C  
ATOM   3902  O   ILE B 240     -11.231 -11.251 -48.074  1.00  0.00           O  
ATOM   3903  CB  ILE B 240      -8.504 -10.201 -46.550  1.00  0.00           C  
ATOM   3904  CG1 ILE B 240      -8.126  -9.291 -45.378  1.00  0.00           C  
ATOM   3905  CG2 ILE B 240      -8.752  -9.382 -47.807  1.00  0.00           C  
ATOM   3906  CD1 ILE B 240      -6.759  -8.660 -45.512  1.00  0.00           C  
ATOM   3907  H   ILE B 240      -8.504 -12.069 -44.797  1.00  0.00           H  
ATOM   3908  HA  ILE B 240     -10.531 -10.372 -45.830  1.00  0.00           H  
ATOM   3909  HB  ILE B 240      -7.657 -10.865 -46.719  1.00  0.00           H  
ATOM   3910 1HG1 ILE B 240      -8.863  -8.495 -45.284  1.00  0.00           H  
ATOM   3911 2HG1 ILE B 240      -8.146  -9.864 -44.450  1.00  0.00           H  
ATOM   3912 1HG2 ILE B 240      -7.863  -8.796 -48.040  1.00  0.00           H  
ATOM   3913 2HG2 ILE B 240      -8.973 -10.049 -48.638  1.00  0.00           H  
ATOM   3914 3HG2 ILE B 240      -9.594  -8.711 -47.644  1.00  0.00           H  
ATOM   3915 1HD1 ILE B 240      -6.564  -8.029 -44.644  1.00  0.00           H  
ATOM   3916 2HD1 ILE B 240      -6.002  -9.442 -45.573  1.00  0.00           H  
ATOM   3917 3HD1 ILE B 240      -6.728  -8.053 -46.416  1.00  0.00           H  
ATOM   3918  N   LEU B 241      -9.643 -12.824 -47.832  1.00  0.00           N  
ATOM   3919  CA  LEU B 241     -10.085 -13.608 -48.980  1.00  0.00           C  
ATOM   3920  C   LEU B 241     -11.488 -14.158 -48.762  1.00  0.00           C  
ATOM   3921  O   LEU B 241     -12.322 -14.130 -49.667  1.00  0.00           O  
ATOM   3922  CB  LEU B 241      -9.110 -14.764 -49.241  1.00  0.00           C  
ATOM   3923  CG  LEU B 241      -7.729 -14.363 -49.775  1.00  0.00           C  
ATOM   3924  CD1 LEU B 241      -6.813 -15.580 -49.784  1.00  0.00           C  
ATOM   3925  CD2 LEU B 241      -7.877 -13.780 -51.174  1.00  0.00           C  
ATOM   3926  H   LEU B 241      -8.836 -13.133 -47.310  1.00  0.00           H  
ATOM   3927  HA  LEU B 241     -10.116 -12.954 -49.852  1.00  0.00           H  
ATOM   3928 1HB  LEU B 241      -8.959 -15.307 -48.310  1.00  0.00           H  
ATOM   3929 2HB  LEU B 241      -9.561 -15.442 -49.964  1.00  0.00           H  
ATOM   3930  HG  LEU B 241      -7.286 -13.615 -49.116  1.00  0.00           H  
ATOM   3931 1HD1 LEU B 241      -5.833 -15.294 -50.163  1.00  0.00           H  
ATOM   3932 2HD1 LEU B 241      -6.712 -15.964 -48.769  1.00  0.00           H  
ATOM   3933 3HD1 LEU B 241      -7.240 -16.351 -50.423  1.00  0.00           H  
ATOM   3934 1HD2 LEU B 241      -6.894 -13.494 -51.553  1.00  0.00           H  
ATOM   3935 2HD2 LEU B 241      -8.318 -14.527 -51.834  1.00  0.00           H  
ATOM   3936 3HD2 LEU B 241      -8.522 -12.902 -51.136  1.00  0.00           H  
ATOM   3937  N   ARG B 242     -11.744 -14.658 -47.558  1.00  0.00           N  
ATOM   3938  CA  ARG B 242     -13.054 -15.199 -47.215  1.00  0.00           C  
ATOM   3939  C   ARG B 242     -14.133 -14.129 -47.309  1.00  0.00           C  
ATOM   3940  O   ARG B 242     -15.204 -14.361 -47.867  1.00  0.00           O  
ATOM   3941  CB  ARG B 242     -13.041 -15.780 -45.809  1.00  0.00           C  
ATOM   3942  CG  ARG B 242     -12.266 -17.080 -45.661  1.00  0.00           C  
ATOM   3943  CD  ARG B 242     -12.323 -17.598 -44.270  1.00  0.00           C  
ATOM   3944  NE  ARG B 242     -11.491 -18.779 -44.097  1.00  0.00           N  
ATOM   3945  CZ  ARG B 242     -11.858 -20.029 -44.439  1.00  0.00           C  
ATOM   3946  NH1 ARG B 242     -13.042 -20.246 -44.969  1.00  0.00           N  
ATOM   3947  NH2 ARG B 242     -11.028 -21.038 -44.239  1.00  0.00           N  
ATOM   3948  H   ARG B 242     -11.010 -14.664 -46.865  1.00  0.00           H  
ATOM   3949  HA  ARG B 242     -13.303 -15.982 -47.931  1.00  0.00           H  
ATOM   3950 1HB  ARG B 242     -12.605 -15.057 -45.121  1.00  0.00           H  
ATOM   3951 2HB  ARG B 242     -14.065 -15.967 -45.484  1.00  0.00           H  
ATOM   3952 1HG  ARG B 242     -12.689 -17.834 -46.327  1.00  0.00           H  
ATOM   3953 2HG  ARG B 242     -11.221 -16.912 -45.922  1.00  0.00           H  
ATOM   3954 1HD  ARG B 242     -11.972 -16.831 -43.582  1.00  0.00           H  
ATOM   3955 2HD  ARG B 242     -13.350 -17.866 -44.024  1.00  0.00           H  
ATOM   3956  HE  ARG B 242     -10.574 -18.652 -43.693  1.00  0.00           H  
ATOM   3957 1HH1 ARG B 242     -13.676 -19.475 -45.120  1.00  0.00           H  
ATOM   3958 2HH1 ARG B 242     -13.317 -21.183 -45.224  1.00  0.00           H  
ATOM   3959 1HH2 ARG B 242     -10.119 -20.872 -43.833  1.00  0.00           H  
ATOM   3960 2HH2 ARG B 242     -11.302 -21.975 -44.496  1.00  0.00           H  
ATOM   3961  N   ALA B 243     -13.844 -12.954 -46.758  1.00  0.00           N  
ATOM   3962  CA  ALA B 243     -14.783 -11.840 -46.792  1.00  0.00           C  
ATOM   3963  C   ALA B 243     -14.987 -11.337 -48.215  1.00  0.00           C  
ATOM   3964  O   ALA B 243     -16.116 -11.083 -48.638  1.00  0.00           O  
ATOM   3965  CB  ALA B 243     -14.297 -10.710 -45.896  1.00  0.00           C  
ATOM   3966  H   ALA B 243     -12.951 -12.830 -46.303  1.00  0.00           H  
ATOM   3967  HA  ALA B 243     -15.749 -12.190 -46.424  1.00  0.00           H  
ATOM   3968 1HB  ALA B 243     -15.009  -9.887 -45.932  1.00  0.00           H  
ATOM   3969 2HB  ALA B 243     -14.211 -11.071 -44.870  1.00  0.00           H  
ATOM   3970 3HB  ALA B 243     -13.325 -10.365 -46.241  1.00  0.00           H  
ATOM   3971  N   ALA B 244     -13.890 -11.192 -48.951  1.00  0.00           N  
ATOM   3972  CA  ALA B 244     -13.948 -10.727 -50.330  1.00  0.00           C  
ATOM   3973  C   ALA B 244     -14.716 -11.704 -51.210  1.00  0.00           C  
ATOM   3974  O   ALA B 244     -15.471 -11.299 -52.095  1.00  0.00           O  
ATOM   3975  CB  ALA B 244     -12.542 -10.516 -50.877  1.00  0.00           C  
ATOM   3976  H   ALA B 244     -12.992 -11.412 -48.543  1.00  0.00           H  
ATOM   3977  HA  ALA B 244     -14.480  -9.776 -50.352  1.00  0.00           H  
ATOM   3978 1HB  ALA B 244     -12.602 -10.169 -51.908  1.00  0.00           H  
ATOM   3979 2HB  ALA B 244     -12.024  -9.772 -50.271  1.00  0.00           H  
ATOM   3980 3HB  ALA B 244     -11.995 -11.457 -50.842  1.00  0.00           H  
ATOM   3981  N   GLU B 245     -14.518 -12.996 -50.965  1.00  0.00           N  
ATOM   3982  CA  GLU B 245     -15.243 -14.032 -51.689  1.00  0.00           C  
ATOM   3983  C   GLU B 245     -16.748 -13.887 -51.501  1.00  0.00           C  
ATOM   3984  O   GLU B 245     -17.512 -13.967 -52.461  1.00  0.00           O  
ATOM   3985  CB  GLU B 245     -14.794 -15.420 -51.225  1.00  0.00           C  
ATOM   3986  CG  GLU B 245     -15.451 -16.574 -51.969  1.00  0.00           C  
ATOM   3987  CD  GLU B 245     -14.951 -17.919 -51.519  1.00  0.00           C  
ATOM   3988  OE1 GLU B 245     -14.100 -17.959 -50.663  1.00  0.00           O  
ATOM   3989  OE2 GLU B 245     -15.421 -18.907 -52.033  1.00  0.00           O  
ATOM   3990  H   GLU B 245     -13.849 -13.265 -50.257  1.00  0.00           H  
ATOM   3991  HA  GLU B 245     -15.031 -13.926 -52.751  1.00  0.00           H  
ATOM   3992 1HB  GLU B 245     -13.715 -15.513 -51.348  1.00  0.00           H  
ATOM   3993 2HB  GLU B 245     -15.014 -15.537 -50.164  1.00  0.00           H  
ATOM   3994 1HG  GLU B 245     -16.528 -16.528 -51.812  1.00  0.00           H  
ATOM   3995 2HG  GLU B 245     -15.262 -16.459 -53.035  1.00  0.00           H  
ATOM   3996  N   GLU B 246     -17.166 -13.673 -50.258  1.00  0.00           N  
ATOM   3997  CA  GLU B 246     -18.579 -13.495 -49.946  1.00  0.00           C  
ATOM   3998  C   GLU B 246     -19.120 -12.205 -50.546  1.00  0.00           C  
ATOM   3999  O   GLU B 246     -20.272 -12.143 -50.974  1.00  0.00           O  
ATOM   4000  CB  GLU B 246     -18.795 -13.492 -48.430  1.00  0.00           C  
ATOM   4001  CG  GLU B 246     -18.535 -14.832 -47.755  1.00  0.00           C  
ATOM   4002  CD  GLU B 246     -19.424 -15.929 -48.273  1.00  0.00           C  
ATOM   4003  OE1 GLU B 246     -20.604 -15.702 -48.396  1.00  0.00           O  
ATOM   4004  OE2 GLU B 246     -18.923 -16.994 -48.546  1.00  0.00           O  
ATOM   4005  H   GLU B 246     -16.488 -13.630 -49.511  1.00  0.00           H  
ATOM   4006  HA  GLU B 246     -19.138 -14.323 -50.387  1.00  0.00           H  
ATOM   4007 1HB  GLU B 246     -18.136 -12.753 -47.970  1.00  0.00           H  
ATOM   4008 2HB  GLU B 246     -19.821 -13.199 -48.208  1.00  0.00           H  
ATOM   4009 1HG  GLU B 246     -17.497 -15.114 -47.920  1.00  0.00           H  
ATOM   4010 2HG  GLU B 246     -18.688 -14.723 -46.683  1.00  0.00           H  
ATOM   4011  N   LEU B 247     -18.281 -11.174 -50.572  1.00  0.00           N  
ATOM   4012  CA  LEU B 247     -18.630  -9.920 -51.230  1.00  0.00           C  
ATOM   4013  C   LEU B 247     -18.803 -10.115 -52.731  1.00  0.00           C  
ATOM   4014  O   LEU B 247     -19.655  -9.480 -53.354  1.00  0.00           O  
ATOM   4015  CB  LEU B 247     -17.547  -8.865 -50.968  1.00  0.00           C  
ATOM   4016  CG  LEU B 247     -17.342  -8.474 -49.499  1.00  0.00           C  
ATOM   4017  CD1 LEU B 247     -16.137  -7.553 -49.382  1.00  0.00           C  
ATOM   4018  CD2 LEU B 247     -18.600  -7.800 -48.972  1.00  0.00           C  
ATOM   4019  H   LEU B 247     -17.379 -11.262 -50.126  1.00  0.00           H  
ATOM   4020  HA  LEU B 247     -19.582  -9.573 -50.831  1.00  0.00           H  
ATOM   4021 1HB  LEU B 247     -16.598  -9.240 -51.346  1.00  0.00           H  
ATOM   4022 2HB  LEU B 247     -17.804  -7.960 -51.519  1.00  0.00           H  
ATOM   4023  HG  LEU B 247     -17.137  -9.369 -48.910  1.00  0.00           H  
ATOM   4024 1HD1 LEU B 247     -15.991  -7.275 -48.338  1.00  0.00           H  
ATOM   4025 2HD1 LEU B 247     -15.248  -8.068 -49.747  1.00  0.00           H  
ATOM   4026 3HD1 LEU B 247     -16.306  -6.655 -49.975  1.00  0.00           H  
ATOM   4027 1HD2 LEU B 247     -18.454  -7.523 -47.928  1.00  0.00           H  
ATOM   4028 2HD2 LEU B 247     -18.805  -6.904 -49.560  1.00  0.00           H  
ATOM   4029 3HD2 LEU B 247     -19.442  -8.487 -49.051  1.00  0.00           H  
ATOM   4030  N   ALA B 248     -17.992 -10.996 -53.306  1.00  0.00           N  
ATOM   4031  CA  ALA B 248     -18.119 -11.352 -54.713  1.00  0.00           C  
ATOM   4032  C   ALA B 248     -19.413 -12.112 -54.973  1.00  0.00           C  
ATOM   4033  O   ALA B 248     -20.035 -11.958 -56.024  1.00  0.00           O  
ATOM   4034  CB  ALA B 248     -16.920 -12.174 -55.164  1.00  0.00           C  
ATOM   4035  H   ALA B 248     -17.266 -11.430 -52.752  1.00  0.00           H  
ATOM   4036  HA  ALA B 248     -18.153 -10.432 -55.301  1.00  0.00           H  
ATOM   4037 1HB  ALA B 248     -17.033 -12.433 -56.219  1.00  0.00           H  
ATOM   4038 2HB  ALA B 248     -16.009 -11.594 -55.027  1.00  0.00           H  
ATOM   4039 3HB  ALA B 248     -16.863 -13.085 -54.572  1.00  0.00           H  
ATOM   4040  N   LYS B 249     -19.810 -12.937 -54.010  1.00  0.00           N  
ATOM   4041  CA  LYS B 249     -21.066 -13.674 -54.103  1.00  0.00           C  
ATOM   4042  C   LYS B 249     -22.259 -12.726 -54.104  1.00  0.00           C  
ATOM   4043  O   LYS B 249     -23.241 -12.948 -54.814  1.00  0.00           O  
ATOM   4044  CB  LYS B 249     -21.188 -14.674 -52.952  1.00  0.00           C  
ATOM   4045  CG  LYS B 249     -20.261 -15.876 -53.063  1.00  0.00           C  
ATOM   4046  CD  LYS B 249     -20.426 -16.812 -51.875  1.00  0.00           C  
ATOM   4047  CE  LYS B 249     -19.453 -17.981 -51.949  1.00  0.00           C  
ATOM   4048  NZ  LYS B 249     -19.544 -18.858 -50.751  1.00  0.00           N  
ATOM   4049  H   LYS B 249     -19.228 -13.060 -53.194  1.00  0.00           H  
ATOM   4050  HA  LYS B 249     -21.078 -14.222 -55.046  1.00  0.00           H  
ATOM   4051 1HB  LYS B 249     -20.971 -14.171 -52.009  1.00  0.00           H  
ATOM   4052 2HB  LYS B 249     -22.212 -15.043 -52.898  1.00  0.00           H  
ATOM   4053 1HG  LYS B 249     -20.485 -16.426 -53.979  1.00  0.00           H  
ATOM   4054 2HG  LYS B 249     -19.227 -15.537 -53.106  1.00  0.00           H  
ATOM   4055 1HD  LYS B 249     -20.249 -16.262 -50.951  1.00  0.00           H  
ATOM   4056 2HD  LYS B 249     -21.444 -17.201 -51.856  1.00  0.00           H  
ATOM   4057 1HE  LYS B 249     -19.668 -18.576 -52.837  1.00  0.00           H  
ATOM   4058 2HE  LYS B 249     -18.435 -17.602 -52.031  1.00  0.00           H  
ATOM   4059 1HZ  LYS B 249     -18.884 -19.618 -50.839  1.00  0.00           H  
ATOM   4060 2HZ  LYS B 249     -19.328 -18.319 -49.922  1.00  0.00           H  
ATOM   4061 3HZ  LYS B 249     -20.479 -19.231 -50.676  1.00  0.00           H  
ATOM   4062  N   LEU B 250     -22.170 -11.669 -53.305  1.00  0.00           N  
ATOM   4063  CA  LEU B 250     -23.242 -10.686 -53.210  1.00  0.00           C  
ATOM   4064  C   LEU B 250     -23.491 -10.011 -54.552  1.00  0.00           C  
ATOM   4065  O   LEU B 250     -22.550  -9.644 -55.257  1.00  0.00           O  
ATOM   4066  CB  LEU B 250     -22.900  -9.627 -52.155  1.00  0.00           C  
ATOM   4067  CG  LEU B 250     -22.667 -10.154 -50.733  1.00  0.00           C  
ATOM   4068  CD1 LEU B 250     -22.204  -9.014 -49.838  1.00  0.00           C  
ATOM   4069  CD2 LEU B 250     -23.951 -10.777 -50.206  1.00  0.00           C  
ATOM   4070  H   LEU B 250     -21.337 -11.541 -52.746  1.00  0.00           H  
ATOM   4071  HA  LEU B 250     -24.160 -11.202 -52.926  1.00  0.00           H  
ATOM   4072 1HB  LEU B 250     -21.997  -9.105 -52.467  1.00  0.00           H  
ATOM   4073 2HB  LEU B 250     -23.715  -8.904 -52.110  1.00  0.00           H  
ATOM   4074  HG  LEU B 250     -21.879 -10.907 -50.750  1.00  0.00           H  
ATOM   4075 1HD1 LEU B 250     -22.038  -9.390 -48.828  1.00  0.00           H  
ATOM   4076 2HD1 LEU B 250     -21.274  -8.600 -50.227  1.00  0.00           H  
ATOM   4077 3HD1 LEU B 250     -22.966  -8.237 -49.815  1.00  0.00           H  
ATOM   4078 1HD2 LEU B 250     -23.785 -11.153 -49.197  1.00  0.00           H  
ATOM   4079 2HD2 LEU B 250     -24.740 -10.024 -50.188  1.00  0.00           H  
ATOM   4080 3HD2 LEU B 250     -24.250 -11.600 -50.856  1.00  0.00           H  
ATOM   4081  N   PRO B 251     -24.762  -9.851 -54.903  1.00  0.00           N  
ATOM   4082  CA  PRO B 251     -25.136  -9.233 -56.170  1.00  0.00           C  
ATOM   4083  C   PRO B 251     -24.970  -7.721 -56.114  1.00  0.00           C  
ATOM   4084  O   PRO B 251     -24.991  -7.046 -57.143  1.00  0.00           O  
ATOM   4085  CB  PRO B 251     -26.607  -9.634 -56.328  1.00  0.00           C  
ATOM   4086  CG  PRO B 251     -27.110  -9.736 -54.928  1.00  0.00           C  
ATOM   4087  CD  PRO B 251     -25.960 -10.329 -54.160  1.00  0.00           C  
ATOM   4088  HA  PRO B 251     -24.474  -9.610 -56.949  1.00  0.00           H  
ATOM   4089 1HB  PRO B 251     -27.141  -8.874 -56.918  1.00  0.00           H  
ATOM   4090 2HB  PRO B 251     -26.682 -10.582 -56.879  1.00  0.00           H  
ATOM   4091 1HG  PRO B 251     -27.401  -8.744 -54.555  1.00  0.00           H  
ATOM   4092 2HG  PRO B 251     -28.011 -10.365 -54.895  1.00  0.00           H  
ATOM   4093 1HD  PRO B 251     -25.971  -9.947 -53.128  1.00  0.00           H  
ATOM   4094 2HD  PRO B 251     -26.040 -11.426 -54.167  1.00  0.00           H  
ATOM   4095  N   ASP B 252     -24.804  -7.191 -54.908  1.00  0.00           N  
ATOM   4096  CA  ASP B 252     -24.666  -5.752 -54.713  1.00  0.00           C  
ATOM   4097  C   ASP B 252     -23.459  -5.207 -55.463  1.00  0.00           C  
ATOM   4098  O   ASP B 252     -22.332  -5.655 -55.252  1.00  0.00           O  
ATOM   4099  CB  ASP B 252     -24.542  -5.422 -53.223  1.00  0.00           C  
ATOM   4100  CG  ASP B 252     -24.520  -3.925 -52.949  1.00  0.00           C  
ATOM   4101  OD1 ASP B 252     -25.567  -3.370 -52.708  1.00  0.00           O  
ATOM   4102  OD2 ASP B 252     -23.459  -3.351 -52.983  1.00  0.00           O  
ATOM   4103  H   ASP B 252     -24.771  -7.803 -54.103  1.00  0.00           H  
ATOM   4104  HA  ASP B 252     -25.554  -5.264 -55.115  1.00  0.00           H  
ATOM   4105 1HB  ASP B 252     -25.379  -5.864 -52.682  1.00  0.00           H  
ATOM   4106 2HB  ASP B 252     -23.627  -5.863 -52.829  1.00  0.00           H  
ATOM   4107  N   PRO B 253     -23.702  -4.238 -56.338  1.00  0.00           N  
ATOM   4108  CA  PRO B 253     -22.647  -3.685 -57.180  1.00  0.00           C  
ATOM   4109  C   PRO B 253     -21.470  -3.205 -56.342  1.00  0.00           C  
ATOM   4110  O   PRO B 253     -20.312  -3.417 -56.702  1.00  0.00           O  
ATOM   4111  CB  PRO B 253     -23.346  -2.523 -57.891  1.00  0.00           C  
ATOM   4112  CG  PRO B 253     -24.766  -2.965 -58.008  1.00  0.00           C  
ATOM   4113  CD  PRO B 253     -25.040  -3.684 -56.713  1.00  0.00           C  
ATOM   4114  HA  PRO B 253     -22.284  -4.473 -57.840  1.00  0.00           H  
ATOM   4115 1HB  PRO B 253     -23.235  -1.600 -57.303  1.00  0.00           H  
ATOM   4116 2HB  PRO B 253     -22.874  -2.340 -58.868  1.00  0.00           H  
ATOM   4117 1HG  PRO B 253     -25.424  -2.097 -58.159  1.00  0.00           H  
ATOM   4118 2HG  PRO B 253     -24.889  -3.614 -58.888  1.00  0.00           H  
ATOM   4119 1HD  PRO B 253     -25.395  -2.964 -55.962  1.00  0.00           H  
ATOM   4120 2HD  PRO B 253     -25.792  -4.470 -56.883  1.00  0.00           H  
ATOM   4121  N   GLU B 254     -21.773  -2.553 -55.225  1.00  0.00           N  
ATOM   4122  CA  GLU B 254     -20.743  -1.937 -54.394  1.00  0.00           C  
ATOM   4123  C   GLU B 254     -19.957  -2.987 -53.623  1.00  0.00           C  
ATOM   4124  O   GLU B 254     -18.748  -2.854 -53.427  1.00  0.00           O  
ATOM   4125  CB  GLU B 254     -21.369  -0.938 -53.418  1.00  0.00           C  
ATOM   4126  CG  GLU B 254     -21.964   0.298 -54.079  1.00  0.00           C  
ATOM   4127  CD  GLU B 254     -20.938   1.126 -54.800  1.00  0.00           C  
ATOM   4128  OE1 GLU B 254     -20.060   1.645 -54.154  1.00  0.00           O  
ATOM   4129  OE2 GLU B 254     -21.033   1.241 -55.999  1.00  0.00           O  
ATOM   4130  H   GLU B 254     -22.739  -2.482 -54.942  1.00  0.00           H  
ATOM   4131  HA  GLU B 254     -20.044  -1.410 -55.043  1.00  0.00           H  
ATOM   4132 1HB  GLU B 254     -22.162  -1.429 -52.853  1.00  0.00           H  
ATOM   4133 2HB  GLU B 254     -20.616  -0.606 -52.704  1.00  0.00           H  
ATOM   4134 1HG  GLU B 254     -22.727  -0.016 -54.791  1.00  0.00           H  
ATOM   4135 2HG  GLU B 254     -22.446   0.908 -53.316  1.00  0.00           H  
ATOM   4136  N   ALA B 255     -20.649  -4.037 -53.186  1.00  0.00           N  
ATOM   4137  CA  ALA B 255     -19.992  -5.184 -52.573  1.00  0.00           C  
ATOM   4138  C   ALA B 255     -19.012  -5.838 -53.538  1.00  0.00           C  
ATOM   4139  O   ALA B 255     -17.920  -6.247 -53.144  1.00  0.00           O  
ATOM   4140  CB  ALA B 255     -21.027  -6.197 -52.103  1.00  0.00           C  
ATOM   4141  H   ALA B 255     -21.654  -4.036 -53.280  1.00  0.00           H  
ATOM   4142  HA  ALA B 255     -19.424  -4.838 -51.709  1.00  0.00           H  
ATOM   4143 1HB  ALA B 255     -20.522  -7.050 -51.649  1.00  0.00           H  
ATOM   4144 2HB  ALA B 255     -21.685  -5.731 -51.371  1.00  0.00           H  
ATOM   4145 3HB  ALA B 255     -21.616  -6.537 -52.955  1.00  0.00           H  
ATOM   4146  N   LEU B 256     -19.409  -5.936 -54.801  1.00  0.00           N  
ATOM   4147  CA  LEU B 256     -18.545  -6.496 -55.835  1.00  0.00           C  
ATOM   4148  C   LEU B 256     -17.292  -5.655 -56.022  1.00  0.00           C  
ATOM   4149  O   LEU B 256     -16.198  -6.187 -56.213  1.00  0.00           O  
ATOM   4150  CB  LEU B 256     -19.304  -6.595 -57.164  1.00  0.00           C  
ATOM   4151  CG  LEU B 256     -20.517  -7.532 -57.170  1.00  0.00           C  
ATOM   4152  CD1 LEU B 256     -21.267  -7.385 -58.487  1.00  0.00           C  
ATOM   4153  CD2 LEU B 256     -20.053  -8.966 -56.963  1.00  0.00           C  
ATOM   4154  H   LEU B 256     -20.330  -5.612 -55.053  1.00  0.00           H  
ATOM   4155  HA  LEU B 256     -18.232  -7.492 -55.520  1.00  0.00           H  
ATOM   4156 1HB  LEU B 256     -19.652  -5.600 -57.440  1.00  0.00           H  
ATOM   4157 2HB  LEU B 256     -18.613  -6.941 -57.933  1.00  0.00           H  
ATOM   4158  HG  LEU B 256     -21.198  -7.252 -56.366  1.00  0.00           H  
ATOM   4159 1HD1 LEU B 256     -22.131  -8.051 -58.491  1.00  0.00           H  
ATOM   4160 2HD1 LEU B 256     -21.605  -6.354 -58.600  1.00  0.00           H  
ATOM   4161 3HD1 LEU B 256     -20.606  -7.643 -59.313  1.00  0.00           H  
ATOM   4162 1HD2 LEU B 256     -20.915  -9.633 -56.967  1.00  0.00           H  
ATOM   4163 2HD2 LEU B 256     -19.373  -9.248 -57.767  1.00  0.00           H  
ATOM   4164 3HD2 LEU B 256     -19.535  -9.046 -56.006  1.00  0.00           H  
ATOM   4165  N   LYS B 257     -17.454  -4.337 -55.964  1.00  0.00           N  
ATOM   4166  CA  LYS B 257     -16.321  -3.421 -56.028  1.00  0.00           C  
ATOM   4167  C   LYS B 257     -15.370  -3.636 -54.856  1.00  0.00           C  
ATOM   4168  O   LYS B 257     -14.153  -3.666 -55.030  1.00  0.00           O  
ATOM   4169  CB  LYS B 257     -16.806  -1.971 -56.053  1.00  0.00           C  
ATOM   4170  CG  LYS B 257     -17.604  -1.595 -57.295  1.00  0.00           C  
ATOM   4171  CD  LYS B 257     -18.088  -0.154 -57.226  1.00  0.00           C  
ATOM   4172  CE  LYS B 257     -18.915   0.211 -58.449  1.00  0.00           C  
ATOM   4173  NZ  LYS B 257     -19.437   1.602 -58.373  1.00  0.00           N  
ATOM   4174  H   LYS B 257     -18.386  -3.961 -55.871  1.00  0.00           H  
ATOM   4175  HA  LYS B 257     -15.765  -3.621 -56.944  1.00  0.00           H  
ATOM   4176 1HB  LYS B 257     -17.434  -1.783 -55.182  1.00  0.00           H  
ATOM   4177 2HB  LYS B 257     -15.950  -1.300 -55.991  1.00  0.00           H  
ATOM   4178 1HG  LYS B 257     -16.980  -1.719 -58.179  1.00  0.00           H  
ATOM   4179 2HG  LYS B 257     -18.467  -2.255 -57.386  1.00  0.00           H  
ATOM   4180 1HD  LYS B 257     -18.697  -0.017 -56.332  1.00  0.00           H  
ATOM   4181 2HD  LYS B 257     -17.229   0.515 -57.167  1.00  0.00           H  
ATOM   4182 1HE  LYS B 257     -18.303   0.114 -59.346  1.00  0.00           H  
ATOM   4183 2HE  LYS B 257     -19.758  -0.474 -58.537  1.00  0.00           H  
ATOM   4184 1HZ  LYS B 257     -19.979   1.805 -59.201  1.00  0.00           H  
ATOM   4185 2HZ  LYS B 257     -20.023   1.698 -57.556  1.00  0.00           H  
ATOM   4186 3HZ  LYS B 257     -18.664   2.249 -58.312  1.00  0.00           H  
ATOM   4187  N   GLU B 258     -15.935  -3.788 -53.664  1.00  0.00           N  
ATOM   4188  CA  GLU B 258     -15.139  -3.975 -52.456  1.00  0.00           C  
ATOM   4189  C   GLU B 258     -14.448  -5.331 -52.457  1.00  0.00           C  
ATOM   4190  O   GLU B 258     -13.347  -5.479 -51.923  1.00  0.00           O  
ATOM   4191  CB  GLU B 258     -16.018  -3.842 -51.211  1.00  0.00           C  
ATOM   4192  CG  GLU B 258     -16.681  -2.481 -51.052  1.00  0.00           C  
ATOM   4193  CD  GLU B 258     -17.312  -2.292 -49.700  1.00  0.00           C  
ATOM   4194  OE1 GLU B 258     -16.614  -1.920 -48.787  1.00  0.00           O  
ATOM   4195  OE2 GLU B 258     -18.492  -2.519 -49.580  1.00  0.00           O  
ATOM   4196  H   GLU B 258     -16.944  -3.772 -53.589  1.00  0.00           H  
ATOM   4197  HA  GLU B 258     -14.362  -3.208 -52.431  1.00  0.00           H  
ATOM   4198 1HB  GLU B 258     -16.804  -4.596 -51.237  1.00  0.00           H  
ATOM   4199 2HB  GLU B 258     -15.417  -4.027 -50.320  1.00  0.00           H  
ATOM   4200 1HG  GLU B 258     -15.932  -1.703 -51.203  1.00  0.00           H  
ATOM   4201 2HG  GLU B 258     -17.443  -2.368 -51.821  1.00  0.00           H  
ATOM   4202  N   ALA B 259     -15.098  -6.321 -53.061  1.00  0.00           N  
ATOM   4203  CA  ALA B 259     -14.503  -7.642 -53.226  1.00  0.00           C  
ATOM   4204  C   ALA B 259     -13.193  -7.562 -53.999  1.00  0.00           C  
ATOM   4205  O   ALA B 259     -12.197  -8.176 -53.618  1.00  0.00           O  
ATOM   4206  CB  ALA B 259     -15.475  -8.578 -53.930  1.00  0.00           C  
ATOM   4207  H   ALA B 259     -16.029  -6.155 -53.413  1.00  0.00           H  
ATOM   4208  HA  ALA B 259     -14.279  -8.047 -52.238  1.00  0.00           H  
ATOM   4209 1HB  ALA B 259     -15.016  -9.560 -54.046  1.00  0.00           H  
ATOM   4210 2HB  ALA B 259     -16.384  -8.673 -53.336  1.00  0.00           H  
ATOM   4211 3HB  ALA B 259     -15.724  -8.175 -54.911  1.00  0.00           H  
ATOM   4212  N   VAL B 260     -13.202  -6.800 -55.088  1.00  0.00           N  
ATOM   4213  CA  VAL B 260     -12.000  -6.600 -55.892  1.00  0.00           C  
ATOM   4214  C   VAL B 260     -10.930  -5.855 -55.106  1.00  0.00           C  
ATOM   4215  O   VAL B 260      -9.750  -6.210 -55.154  1.00  0.00           O  
ATOM   4216  CB  VAL B 260     -12.339  -5.810 -57.170  1.00  0.00           C  
ATOM   4217  CG1 VAL B 260     -11.067  -5.437 -57.917  1.00  0.00           C  
ATOM   4218  CG2 VAL B 260     -13.264  -6.630 -58.056  1.00  0.00           C  
ATOM   4219  H   VAL B 260     -14.061  -6.348 -55.366  1.00  0.00           H  
ATOM   4220  HA  VAL B 260     -11.595  -7.577 -56.158  1.00  0.00           H  
ATOM   4221  HB  VAL B 260     -12.832  -4.878 -56.891  1.00  0.00           H  
ATOM   4222 1HG1 VAL B 260     -11.324  -4.880 -58.818  1.00  0.00           H  
ATOM   4223 2HG1 VAL B 260     -10.436  -4.821 -57.277  1.00  0.00           H  
ATOM   4224 3HG1 VAL B 260     -10.529  -6.343 -58.195  1.00  0.00           H  
ATOM   4225 1HG2 VAL B 260     -13.500  -6.064 -58.958  1.00  0.00           H  
ATOM   4226 2HG2 VAL B 260     -12.773  -7.564 -58.330  1.00  0.00           H  
ATOM   4227 3HG2 VAL B 260     -14.185  -6.849 -57.515  1.00  0.00           H  
ATOM   4228  N   LYS B 261     -11.345  -4.822 -54.383  1.00  0.00           N  
ATOM   4229  CA  LYS B 261     -10.420  -4.019 -53.591  1.00  0.00           C  
ATOM   4230  C   LYS B 261      -9.698  -4.871 -52.557  1.00  0.00           C  
ATOM   4231  O   LYS B 261      -8.470  -4.849 -52.468  1.00  0.00           O  
ATOM   4232  CB  LYS B 261     -11.161  -2.871 -52.902  1.00  0.00           C  
ATOM   4233  CG  LYS B 261     -11.653  -1.784 -53.848  1.00  0.00           C  
ATOM   4234  CD  LYS B 261     -12.407  -0.698 -53.094  1.00  0.00           C  
ATOM   4235  CE  LYS B 261     -13.116   0.251 -54.051  1.00  0.00           C  
ATOM   4236  NZ  LYS B 261     -13.916   1.275 -53.327  1.00  0.00           N  
ATOM   4237  H   LYS B 261     -12.329  -4.584 -54.383  1.00  0.00           H  
ATOM   4238  HA  LYS B 261      -9.666  -3.600 -54.258  1.00  0.00           H  
ATOM   4239 1HB  LYS B 261     -12.024  -3.265 -52.365  1.00  0.00           H  
ATOM   4240 2HB  LYS B 261     -10.505  -2.404 -52.168  1.00  0.00           H  
ATOM   4241 1HG  LYS B 261     -10.804  -1.335 -54.361  1.00  0.00           H  
ATOM   4242 2HG  LYS B 261     -12.316  -2.222 -54.593  1.00  0.00           H  
ATOM   4243 1HD  LYS B 261     -13.147  -1.156 -52.437  1.00  0.00           H  
ATOM   4244 2HD  LYS B 261     -11.709  -0.127 -52.484  1.00  0.00           H  
ATOM   4245 1HE  LYS B 261     -12.378   0.757 -54.673  1.00  0.00           H  
ATOM   4246 2HE  LYS B 261     -13.780  -0.318 -54.702  1.00  0.00           H  
ATOM   4247 1HZ  LYS B 261     -14.369   1.884 -53.996  1.00  0.00           H  
ATOM   4248 2HZ  LYS B 261     -14.616   0.818 -52.760  1.00  0.00           H  
ATOM   4249 3HZ  LYS B 261     -13.308   1.822 -52.734  1.00  0.00           H  
ATOM   4250  N   ALA B 262     -10.467  -5.621 -51.776  1.00  0.00           N  
ATOM   4251  CA  ALA B 262      -9.904  -6.447 -50.714  1.00  0.00           C  
ATOM   4252  C   ALA B 262      -8.980  -7.518 -51.279  1.00  0.00           C  
ATOM   4253  O   ALA B 262      -7.903  -7.771 -50.738  1.00  0.00           O  
ATOM   4254  CB  ALA B 262     -11.017  -7.088 -49.895  1.00  0.00           C  
ATOM   4255  H   ALA B 262     -11.466  -5.620 -51.921  1.00  0.00           H  
ATOM   4256  HA  ALA B 262      -9.310  -5.809 -50.058  1.00  0.00           H  
ATOM   4257 1HB  ALA B 262     -10.582  -7.699 -49.106  1.00  0.00           H  
ATOM   4258 2HB  ALA B 262     -11.635  -6.307 -49.449  1.00  0.00           H  
ATOM   4259 3HB  ALA B 262     -11.631  -7.711 -50.541  1.00  0.00           H  
ATOM   4260  N   ALA B 263      -9.407  -8.145 -52.368  1.00  0.00           N  
ATOM   4261  CA  ALA B 263      -8.595  -9.152 -53.041  1.00  0.00           C  
ATOM   4262  C   ALA B 263      -7.293  -8.553 -53.560  1.00  0.00           C  
ATOM   4263  O   ALA B 263      -6.225  -9.148 -53.416  1.00  0.00           O  
ATOM   4264  CB  ALA B 263      -9.374  -9.788 -54.184  1.00  0.00           C  
ATOM   4265  H   ALA B 263     -10.319  -7.920 -52.741  1.00  0.00           H  
ATOM   4266  HA  ALA B 263      -8.336  -9.929 -52.320  1.00  0.00           H  
ATOM   4267 1HB  ALA B 263      -8.753 -10.537 -54.676  1.00  0.00           H  
ATOM   4268 2HB  ALA B 263     -10.271 -10.264 -53.789  1.00  0.00           H  
ATOM   4269 3HB  ALA B 263      -9.656  -9.020 -54.903  1.00  0.00           H  
ATOM   4270  N   GLU B 264      -7.389  -7.375 -54.164  1.00  0.00           N  
ATOM   4271  CA  GLU B 264      -6.215  -6.670 -54.664  1.00  0.00           C  
ATOM   4272  C   GLU B 264      -5.197  -6.442 -53.552  1.00  0.00           C  
ATOM   4273  O   GLU B 264      -3.994  -6.600 -53.760  1.00  0.00           O  
ATOM   4274  CB  GLU B 264      -6.619  -5.330 -55.282  1.00  0.00           C  
ATOM   4275  CG  GLU B 264      -5.458  -4.519 -55.839  1.00  0.00           C  
ATOM   4276  CD  GLU B 264      -5.903  -3.261 -56.532  1.00  0.00           C  
ATOM   4277  OE1 GLU B 264      -7.022  -3.218 -56.984  1.00  0.00           O  
ATOM   4278  OE2 GLU B 264      -5.123  -2.342 -56.609  1.00  0.00           O  
ATOM   4279  H   GLU B 264      -8.302  -6.953 -54.280  1.00  0.00           H  
ATOM   4280  HA  GLU B 264      -5.739  -7.288 -55.425  1.00  0.00           H  
ATOM   4281 1HB  GLU B 264      -7.327  -5.503 -56.093  1.00  0.00           H  
ATOM   4282 2HB  GLU B 264      -7.124  -4.721 -54.532  1.00  0.00           H  
ATOM   4283 1HG  GLU B 264      -4.789  -4.252 -55.022  1.00  0.00           H  
ATOM   4284 2HG  GLU B 264      -4.901  -5.137 -56.542  1.00  0.00           H  
ATOM   4285  N   LYS B 265      -5.687  -6.069 -52.375  1.00  0.00           N  
ATOM   4286  CA  LYS B 265      -4.823  -5.846 -51.223  1.00  0.00           C  
ATOM   4287  C   LYS B 265      -4.013  -7.094 -50.892  1.00  0.00           C  
ATOM   4288  O   LYS B 265      -2.823  -7.012 -50.591  1.00  0.00           O  
ATOM   4289  CB  LYS B 265      -5.649  -5.418 -50.008  1.00  0.00           C  
ATOM   4290  CG  LYS B 265      -6.218  -4.010 -50.101  1.00  0.00           C  
ATOM   4291  CD  LYS B 265      -7.094  -3.687 -48.899  1.00  0.00           C  
ATOM   4292  CE  LYS B 265      -7.638  -2.269 -48.972  1.00  0.00           C  
ATOM   4293  NZ  LYS B 265      -8.546  -1.960 -47.836  1.00  0.00           N  
ATOM   4294  H   LYS B 265      -6.683  -5.936 -52.278  1.00  0.00           H  
ATOM   4295  HA  LYS B 265      -4.119  -5.049 -51.465  1.00  0.00           H  
ATOM   4296 1HB  LYS B 265      -6.482  -6.109 -49.874  1.00  0.00           H  
ATOM   4297 2HB  LYS B 265      -5.032  -5.472 -49.111  1.00  0.00           H  
ATOM   4298 1HG  LYS B 265      -5.401  -3.288 -50.147  1.00  0.00           H  
ATOM   4299 2HG  LYS B 265      -6.814  -3.916 -51.009  1.00  0.00           H  
ATOM   4300 1HD  LYS B 265      -7.932  -4.385 -48.861  1.00  0.00           H  
ATOM   4301 2HD  LYS B 265      -6.512  -3.797 -47.984  1.00  0.00           H  
ATOM   4302 1HE  LYS B 265      -6.808  -1.561 -48.962  1.00  0.00           H  
ATOM   4303 2HE  LYS B 265      -8.185  -2.136 -49.906  1.00  0.00           H  
ATOM   4304 1HZ  LYS B 265      -8.884  -1.012 -47.922  1.00  0.00           H  
ATOM   4305 2HZ  LYS B 265      -9.329  -2.598 -47.848  1.00  0.00           H  
ATOM   4306 3HZ  LYS B 265      -8.044  -2.061 -46.966  1.00  0.00           H  
ATOM   4307  N   VAL B 266      -4.666  -8.249 -50.949  1.00  0.00           N  
ATOM   4308  CA  VAL B 266      -3.995  -9.522 -50.712  1.00  0.00           C  
ATOM   4309  C   VAL B 266      -2.901  -9.770 -51.744  1.00  0.00           C  
ATOM   4310  O   VAL B 266      -1.799 -10.194 -51.404  1.00  0.00           O  
ATOM   4311  CB  VAL B 266      -5.012 -10.678 -50.759  1.00  0.00           C  
ATOM   4312  CG1 VAL B 266      -4.296 -12.021 -50.704  1.00  0.00           C  
ATOM   4313  CG2 VAL B 266      -6.000 -10.545 -49.611  1.00  0.00           C  
ATOM   4314  H   VAL B 266      -5.653  -8.246 -51.164  1.00  0.00           H  
ATOM   4315  HA  VAL B 266      -3.521  -9.484 -49.732  1.00  0.00           H  
ATOM   4316  HB  VAL B 266      -5.548 -10.640 -51.707  1.00  0.00           H  
ATOM   4317 1HG1 VAL B 266      -5.029 -12.825 -50.738  1.00  0.00           H  
ATOM   4318 2HG1 VAL B 266      -3.621 -12.106 -51.555  1.00  0.00           H  
ATOM   4319 3HG1 VAL B 266      -3.724 -12.088 -49.778  1.00  0.00           H  
ATOM   4320 1HG2 VAL B 266      -6.716 -11.366 -49.651  1.00  0.00           H  
ATOM   4321 2HG2 VAL B 266      -5.461 -10.578 -48.663  1.00  0.00           H  
ATOM   4322 3HG2 VAL B 266      -6.530  -9.597 -49.693  1.00  0.00           H  
ATOM   4323  N   VAL B 267      -3.217  -9.503 -53.008  1.00  0.00           N  
ATOM   4324  CA  VAL B 267      -2.254  -9.666 -54.089  1.00  0.00           C  
ATOM   4325  C   VAL B 267      -1.035  -8.777 -53.878  1.00  0.00           C  
ATOM   4326  O   VAL B 267       0.100  -9.206 -54.076  1.00  0.00           O  
ATOM   4327  CB  VAL B 267      -2.906  -9.325 -55.443  1.00  0.00           C  
ATOM   4328  CG1 VAL B 267      -1.861  -9.309 -56.548  1.00  0.00           C  
ATOM   4329  CG2 VAL B 267      -4.005 -10.330 -55.754  1.00  0.00           C  
ATOM   4330  H   VAL B 267      -4.151  -9.181 -53.223  1.00  0.00           H  
ATOM   4331  HA  VAL B 267      -1.909 -10.701 -54.091  1.00  0.00           H  
ATOM   4332  HB  VAL B 267      -3.333  -8.325 -55.389  1.00  0.00           H  
ATOM   4333 1HG1 VAL B 267      -2.339  -9.066 -57.498  1.00  0.00           H  
ATOM   4334 2HG1 VAL B 267      -1.104  -8.558 -56.321  1.00  0.00           H  
ATOM   4335 3HG1 VAL B 267      -1.390 -10.290 -56.619  1.00  0.00           H  
ATOM   4336 1HG2 VAL B 267      -4.462 -10.084 -56.713  1.00  0.00           H  
ATOM   4337 2HG2 VAL B 267      -3.578 -11.333 -55.803  1.00  0.00           H  
ATOM   4338 3HG2 VAL B 267      -4.762 -10.296 -54.973  1.00  0.00           H  
ATOM   4339  N   ARG B 268      -1.280  -7.533 -53.478  1.00  0.00           N  
ATOM   4340  CA  ARG B 268      -0.205  -6.571 -53.272  1.00  0.00           C  
ATOM   4341  C   ARG B 268       0.659  -6.953 -52.079  1.00  0.00           C  
ATOM   4342  O   ARG B 268       1.865  -6.705 -52.066  1.00  0.00           O  
ATOM   4343  CB  ARG B 268      -0.770  -5.174 -53.059  1.00  0.00           C  
ATOM   4344  CG  ARG B 268      -1.336  -4.515 -54.306  1.00  0.00           C  
ATOM   4345  CD  ARG B 268      -1.850  -3.151 -54.023  1.00  0.00           C  
ATOM   4346  NE  ARG B 268      -2.403  -2.521 -55.210  1.00  0.00           N  
ATOM   4347  CZ  ARG B 268      -1.681  -1.847 -56.127  1.00  0.00           C  
ATOM   4348  NH1 ARG B 268      -0.381  -1.724 -55.977  1.00  0.00           N  
ATOM   4349  NH2 ARG B 268      -2.280  -1.310 -57.176  1.00  0.00           N  
ATOM   4350  H   ARG B 268      -2.234  -7.248 -53.310  1.00  0.00           H  
ATOM   4351  HA  ARG B 268       0.435  -6.572 -54.156  1.00  0.00           H  
ATOM   4352 1HB  ARG B 268      -1.566  -5.214 -52.317  1.00  0.00           H  
ATOM   4353 2HB  ARG B 268       0.011  -4.522 -52.668  1.00  0.00           H  
ATOM   4354 1HG  ARG B 268      -0.556  -4.438 -55.064  1.00  0.00           H  
ATOM   4355 2HG  ARG B 268      -2.159  -5.117 -54.693  1.00  0.00           H  
ATOM   4356 1HD  ARG B 268      -2.634  -3.206 -53.268  1.00  0.00           H  
ATOM   4357 2HD  ARG B 268      -1.036  -2.526 -53.654  1.00  0.00           H  
ATOM   4358  HE  ARG B 268      -3.401  -2.596 -55.359  1.00  0.00           H  
ATOM   4359 1HH1 ARG B 268       0.077  -2.135 -55.176  1.00  0.00           H  
ATOM   4360 2HH1 ARG B 268       0.160  -1.218 -56.664  1.00  0.00           H  
ATOM   4361 1HH2 ARG B 268      -3.281  -1.405 -57.290  1.00  0.00           H  
ATOM   4362 2HH2 ARG B 268      -1.739  -0.805 -57.861  1.00  0.00           H  
ATOM   4363  N   GLU B 269       0.035  -7.562 -51.075  1.00  0.00           N  
ATOM   4364  CA  GLU B 269       0.744  -7.970 -49.867  1.00  0.00           C  
ATOM   4365  C   GLU B 269       1.680  -9.139 -50.144  1.00  0.00           C  
ATOM   4366  O   GLU B 269       2.810  -9.168 -49.659  1.00  0.00           O  
ATOM   4367  CB  GLU B 269      -0.250  -8.349 -48.768  1.00  0.00           C  
ATOM   4368  CG  GLU B 269       0.394  -8.727 -47.441  1.00  0.00           C  
ATOM   4369  CD  GLU B 269       1.188  -7.604 -46.836  1.00  0.00           C  
ATOM   4370  OE1 GLU B 269       0.918  -6.471 -47.154  1.00  0.00           O  
ATOM   4371  OE2 GLU B 269       2.066  -7.878 -46.053  1.00  0.00           O  
ATOM   4372  H   GLU B 269      -0.954  -7.746 -51.149  1.00  0.00           H  
ATOM   4373  HA  GLU B 269       1.353  -7.132 -49.525  1.00  0.00           H  
ATOM   4374 1HB  GLU B 269      -0.927  -7.515 -48.585  1.00  0.00           H  
ATOM   4375 2HB  GLU B 269      -0.853  -9.194 -49.099  1.00  0.00           H  
ATOM   4376 1HG  GLU B 269      -0.387  -9.022 -46.742  1.00  0.00           H  
ATOM   4377 2HG  GLU B 269       1.047  -9.585 -47.597  1.00  0.00           H  
ATOM   4378  N   GLN B 270       1.203 -10.097 -50.930  1.00  0.00           N  
ATOM   4379  CA  GLN B 270       2.004 -11.260 -51.293  1.00  0.00           C  
ATOM   4380  C   GLN B 270       1.837 -11.607 -52.766  1.00  0.00           C  
ATOM   4381  O   GLN B 270       1.154 -12.571 -53.114  1.00  0.00           O  
ATOM   4382  CB  GLN B 270       1.623 -12.465 -50.428  1.00  0.00           C  
ATOM   4383  CG  GLN B 270       1.886 -12.273 -48.942  1.00  0.00           C  
ATOM   4384  CD  GLN B 270       3.367 -12.209 -48.623  1.00  0.00           C  
ATOM   4385  OE1 GLN B 270       4.183 -12.892 -49.248  1.00  0.00           O  
ATOM   4386  NE2 GLN B 270       3.724 -11.387 -47.642  1.00  0.00           N  
ATOM   4387  H   GLN B 270       0.260 -10.020 -51.284  1.00  0.00           H  
ATOM   4388  HA  GLN B 270       3.055 -11.023 -51.125  1.00  0.00           H  
ATOM   4389 1HB  GLN B 270       0.563 -12.684 -50.556  1.00  0.00           H  
ATOM   4390 2HB  GLN B 270       2.180 -13.341 -50.757  1.00  0.00           H  
ATOM   4391 1HG  GLN B 270       1.425 -11.339 -48.620  1.00  0.00           H  
ATOM   4392 2HG  GLN B 270       1.454 -13.112 -48.397  1.00  0.00           H  
ATOM   4393 1HE2 GLN B 270       4.689 -11.303 -47.385  1.00  0.00           H  
ATOM   4394 2HE2 GLN B 270       3.031 -10.851 -47.160  1.00  0.00           H  
ATOM   4395  N   PRO B 271       2.467 -10.816 -53.630  1.00  0.00           N  
ATOM   4396  CA  PRO B 271       2.393 -11.043 -55.068  1.00  0.00           C  
ATOM   4397  C   PRO B 271       2.908 -12.426 -55.436  1.00  0.00           C  
ATOM   4398  O   PRO B 271       4.018 -12.807 -55.060  1.00  0.00           O  
ATOM   4399  CB  PRO B 271       3.288  -9.937 -55.638  1.00  0.00           C  
ATOM   4400  CG  PRO B 271       3.250  -8.866 -54.602  1.00  0.00           C  
ATOM   4401  CD  PRO B 271       3.239  -9.610 -53.294  1.00  0.00           C  
ATOM   4402  HA  PRO B 271       1.349 -10.985 -55.374  1.00  0.00           H  
ATOM   4403 1HB  PRO B 271       4.303 -10.327 -55.812  1.00  0.00           H  
ATOM   4404 2HB  PRO B 271       2.901  -9.603 -56.610  1.00  0.00           H  
ATOM   4405 1HG  PRO B 271       4.123  -8.205 -54.706  1.00  0.00           H  
ATOM   4406 2HG  PRO B 271       2.358  -8.237 -54.739  1.00  0.00           H  
ATOM   4407 1HD  PRO B 271       4.272  -9.853 -53.001  1.00  0.00           H  
ATOM   4408 2HD  PRO B 271       2.752  -8.993 -52.524  1.00  0.00           H  
ATOM   4409  N   GLY B 272       2.097 -13.178 -56.171  1.00  0.00           N  
ATOM   4410  CA  GLY B 272       2.534 -14.450 -56.738  1.00  0.00           C  
ATOM   4411  C   GLY B 272       2.258 -15.603 -55.782  1.00  0.00           C  
ATOM   4412  O   GLY B 272       2.544 -16.759 -56.091  1.00  0.00           O  
ATOM   4413  H   GLY B 272       1.152 -12.862 -56.342  1.00  0.00           H  
ATOM   4414 1HA  GLY B 272       2.017 -14.623 -57.681  1.00  0.00           H  
ATOM   4415 2HA  GLY B 272       3.598 -14.403 -56.959  1.00  0.00           H  
ATOM   4416  N   SER B 273       1.705 -15.280 -54.617  1.00  0.00           N  
ATOM   4417  CA  SER B 273       1.395 -16.288 -53.609  1.00  0.00           C  
ATOM   4418  C   SER B 273       0.109 -17.031 -53.949  1.00  0.00           C  
ATOM   4419  O   SER B 273      -0.663 -16.594 -54.802  1.00  0.00           O  
ATOM   4420  CB  SER B 273       1.271 -15.641 -52.245  1.00  0.00           C  
ATOM   4421  OG  SER B 273       0.114 -14.853 -52.167  1.00  0.00           O  
ATOM   4422  H   SER B 273       1.492 -14.312 -54.424  1.00  0.00           H  
ATOM   4423  HA  SER B 273       2.203 -17.021 -53.594  1.00  0.00           H  
ATOM   4424 1HB  SER B 273       1.242 -16.413 -51.477  1.00  0.00           H  
ATOM   4425 2HB  SER B 273       2.148 -15.024 -52.053  1.00  0.00           H  
ATOM   4426  HG  SER B 273       0.370 -13.977 -52.466  1.00  0.00           H  
ATOM   4427  N   ASN B 274      -0.115 -18.154 -53.275  1.00  0.00           N  
ATOM   4428  CA  ASN B 274      -1.356 -18.903 -53.430  1.00  0.00           C  
ATOM   4429  C   ASN B 274      -2.549 -18.108 -52.918  1.00  0.00           C  
ATOM   4430  O   ASN B 274      -3.663 -18.249 -53.422  1.00  0.00           O  
ATOM   4431  CB  ASN B 274      -1.263 -20.242 -52.721  1.00  0.00           C  
ATOM   4432  CG  ASN B 274      -0.367 -21.214 -53.436  1.00  0.00           C  
ATOM   4433  OD1 ASN B 274      -0.115 -21.076 -54.639  1.00  0.00           O  
ATOM   4434  ND2 ASN B 274       0.118 -22.196 -52.720  1.00  0.00           N  
ATOM   4435  H   ASN B 274       0.590 -18.496 -52.639  1.00  0.00           H  
ATOM   4436  HA  ASN B 274      -1.509 -19.089 -54.491  1.00  0.00           H  
ATOM   4437 1HB  ASN B 274      -0.882 -20.091 -51.710  1.00  0.00           H  
ATOM   4438 2HB  ASN B 274      -2.258 -20.678 -52.633  1.00  0.00           H  
ATOM   4439 1HD2 ASN B 274       0.722 -22.875 -53.145  1.00  0.00           H  
ATOM   4440 2HD2 ASN B 274      -0.112 -22.270 -51.751  1.00  0.00           H  
ATOM   4441  N   LEU B 275      -2.309 -17.273 -51.913  1.00  0.00           N  
ATOM   4442  CA  LEU B 275      -3.324 -16.342 -51.432  1.00  0.00           C  
ATOM   4443  C   LEU B 275      -3.688 -15.322 -52.505  1.00  0.00           C  
ATOM   4444  O   LEU B 275      -4.857 -14.979 -52.678  1.00  0.00           O  
ATOM   4445  CB  LEU B 275      -2.826 -15.618 -50.176  1.00  0.00           C  
ATOM   4446  CG  LEU B 275      -2.615 -16.501 -48.938  1.00  0.00           C  
ATOM   4447  CD1 LEU B 275      -1.901 -15.701 -47.858  1.00  0.00           C  
ATOM   4448  CD2 LEU B 275      -3.960 -17.012 -48.444  1.00  0.00           C  
ATOM   4449  H   LEU B 275      -1.401 -17.281 -51.472  1.00  0.00           H  
ATOM   4450  HA  LEU B 275      -4.226 -16.905 -51.193  1.00  0.00           H  
ATOM   4451 1HB  LEU B 275      -1.876 -15.138 -50.404  1.00  0.00           H  
ATOM   4452 2HB  LEU B 275      -3.546 -14.844 -49.911  1.00  0.00           H  
ATOM   4453  HG  LEU B 275      -1.980 -17.348 -49.200  1.00  0.00           H  
ATOM   4454 1HD1 LEU B 275      -1.752 -16.328 -46.979  1.00  0.00           H  
ATOM   4455 2HD1 LEU B 275      -0.935 -15.364 -48.232  1.00  0.00           H  
ATOM   4456 3HD1 LEU B 275      -2.507 -14.836 -47.587  1.00  0.00           H  
ATOM   4457 1HD2 LEU B 275      -3.810 -17.640 -47.565  1.00  0.00           H  
ATOM   4458 2HD2 LEU B 275      -4.596 -16.167 -48.181  1.00  0.00           H  
ATOM   4459 3HD2 LEU B 275      -4.440 -17.595 -49.230  1.00  0.00           H  
ATOM   4460  N   ALA B 276      -2.677 -14.838 -53.220  1.00  0.00           N  
ATOM   4461  CA  ALA B 276      -2.896 -13.911 -54.325  1.00  0.00           C  
ATOM   4462  C   ALA B 276      -3.649 -14.583 -55.465  1.00  0.00           C  
ATOM   4463  O   ALA B 276      -4.483 -13.959 -56.122  1.00  0.00           O  
ATOM   4464  CB  ALA B 276      -1.569 -13.355 -54.823  1.00  0.00           C  
ATOM   4465  H   ALA B 276      -1.733 -15.119 -52.992  1.00  0.00           H  
ATOM   4466  HA  ALA B 276      -3.507 -13.083 -53.966  1.00  0.00           H  
ATOM   4467 1HB  ALA B 276      -1.750 -12.667 -55.648  1.00  0.00           H  
ATOM   4468 2HB  ALA B 276      -1.068 -12.827 -54.011  1.00  0.00           H  
ATOM   4469 3HB  ALA B 276      -0.939 -14.174 -55.166  1.00  0.00           H  
ATOM   4470  N   LYS B 277      -3.354 -15.858 -55.694  1.00  0.00           N  
ATOM   4471  CA  LYS B 277      -4.046 -16.633 -56.715  1.00  0.00           C  
ATOM   4472  C   LYS B 277      -5.537 -16.732 -56.418  1.00  0.00           C  
ATOM   4473  O   LYS B 277      -6.369 -16.580 -57.310  1.00  0.00           O  
ATOM   4474  CB  LYS B 277      -3.440 -18.032 -56.829  1.00  0.00           C  
ATOM   4475  CG  LYS B 277      -2.057 -18.068 -57.466  1.00  0.00           C  
ATOM   4476  CD  LYS B 277      -1.503 -19.485 -57.510  1.00  0.00           C  
ATOM   4477  CE  LYS B 277      -0.082 -19.508 -58.048  1.00  0.00           C  
ATOM   4478  NZ  LYS B 277       0.496 -20.881 -58.036  1.00  0.00           N  
ATOM   4479  H   LYS B 277      -2.629 -16.300 -55.145  1.00  0.00           H  
ATOM   4480  HA  LYS B 277      -3.934 -16.122 -57.672  1.00  0.00           H  
ATOM   4481 1HB  LYS B 277      -3.362 -18.477 -55.837  1.00  0.00           H  
ATOM   4482 2HB  LYS B 277      -4.098 -18.667 -57.421  1.00  0.00           H  
ATOM   4483 1HG  LYS B 277      -2.115 -17.679 -58.484  1.00  0.00           H  
ATOM   4484 2HG  LYS B 277      -1.376 -17.438 -56.895  1.00  0.00           H  
ATOM   4485 1HD  LYS B 277      -1.510 -19.908 -56.504  1.00  0.00           H  
ATOM   4486 2HD  LYS B 277      -2.136 -20.102 -58.149  1.00  0.00           H  
ATOM   4487 1HE  LYS B 277      -0.074 -19.135 -59.072  1.00  0.00           H  
ATOM   4488 2HE  LYS B 277       0.549 -18.858 -57.443  1.00  0.00           H  
ATOM   4489 1HZ  LYS B 277       1.438 -20.854 -58.399  1.00  0.00           H  
ATOM   4490 2HZ  LYS B 277       0.510 -21.231 -57.086  1.00  0.00           H  
ATOM   4491 3HZ  LYS B 277      -0.070 -21.489 -58.609  1.00  0.00           H  
ATOM   4492  N   LYS B 278      -5.867 -16.986 -55.156  1.00  0.00           N  
ATOM   4493  CA  LYS B 278      -7.257 -16.998 -54.714  1.00  0.00           C  
ATOM   4494  C   LYS B 278      -7.880 -15.612 -54.820  1.00  0.00           C  
ATOM   4495  O   LYS B 278      -9.049 -15.471 -55.173  1.00  0.00           O  
ATOM   4496  CB  LYS B 278      -7.357 -17.512 -53.277  1.00  0.00           C  
ATOM   4497  CG  LYS B 278      -8.777 -17.582 -52.732  1.00  0.00           C  
ATOM   4498  CD  LYS B 278      -9.600 -18.629 -53.470  1.00  0.00           C  
ATOM   4499  CE  LYS B 278     -10.995 -18.756 -52.876  1.00  0.00           C  
ATOM   4500  NZ  LYS B 278     -11.786 -19.832 -53.537  1.00  0.00           N  
ATOM   4501  H   LYS B 278      -5.136 -17.178 -54.485  1.00  0.00           H  
ATOM   4502  HA  LYS B 278      -7.821 -17.666 -55.365  1.00  0.00           H  
ATOM   4503 1HB  LYS B 278      -6.925 -18.511 -53.216  1.00  0.00           H  
ATOM   4504 2HB  LYS B 278      -6.779 -16.865 -52.617  1.00  0.00           H  
ATOM   4505 1HG  LYS B 278      -8.749 -17.836 -51.673  1.00  0.00           H  
ATOM   4506 2HG  LYS B 278      -9.258 -16.611 -52.843  1.00  0.00           H  
ATOM   4507 1HD  LYS B 278      -9.686 -18.350 -54.522  1.00  0.00           H  
ATOM   4508 2HD  LYS B 278      -9.100 -19.595 -53.408  1.00  0.00           H  
ATOM   4509 1HE  LYS B 278     -10.919 -18.979 -51.813  1.00  0.00           H  
ATOM   4510 2HE  LYS B 278     -11.527 -17.811 -52.989  1.00  0.00           H  
ATOM   4511 1HZ  LYS B 278     -12.702 -19.883 -53.115  1.00  0.00           H  
ATOM   4512 2HZ  LYS B 278     -11.878 -19.625 -54.521  1.00  0.00           H  
ATOM   4513 3HZ  LYS B 278     -11.311 -20.716 -53.422  1.00  0.00           H  
ATOM   4514  N   ALA B 279      -7.090 -14.589 -54.509  1.00  0.00           N  
ATOM   4515  CA  ALA B 279      -7.537 -13.209 -54.644  1.00  0.00           C  
ATOM   4516  C   ALA B 279      -7.916 -12.889 -56.084  1.00  0.00           C  
ATOM   4517  O   ALA B 279      -8.945 -12.264 -56.343  1.00  0.00           O  
ATOM   4518  CB  ALA B 279      -6.458 -12.254 -54.156  1.00  0.00           C  
ATOM   4519  H   ALA B 279      -6.157 -14.773 -54.173  1.00  0.00           H  
ATOM   4520  HA  ALA B 279      -8.428 -13.072 -54.029  1.00  0.00           H  
ATOM   4521 1HB  ALA B 279      -6.807 -11.226 -54.261  1.00  0.00           H  
ATOM   4522 2HB  ALA B 279      -6.239 -12.456 -53.107  1.00  0.00           H  
ATOM   4523 3HB  ALA B 279      -5.555 -12.391 -54.748  1.00  0.00           H  
ATOM   4524  N   LEU B 280      -7.079 -13.322 -57.021  1.00  0.00           N  
ATOM   4525  CA  LEU B 280      -7.341 -13.112 -58.440  1.00  0.00           C  
ATOM   4526  C   LEU B 280      -8.616 -13.824 -58.875  1.00  0.00           C  
ATOM   4527  O   LEU B 280      -9.391 -13.296 -59.673  1.00  0.00           O  
ATOM   4528  CB  LEU B 280      -6.158 -13.612 -59.277  1.00  0.00           C  
ATOM   4529  CG  LEU B 280      -4.862 -12.800 -59.149  1.00  0.00           C  
ATOM   4530  CD1 LEU B 280      -3.739 -13.518 -59.885  1.00  0.00           C  
ATOM   4531  CD2 LEU B 280      -5.080 -11.404 -59.711  1.00  0.00           C  
ATOM   4532  H   LEU B 280      -6.239 -13.809 -56.743  1.00  0.00           H  
ATOM   4533  HA  LEU B 280      -7.484 -12.045 -58.610  1.00  0.00           H  
ATOM   4534 1HB  LEU B 280      -5.936 -14.639 -58.987  1.00  0.00           H  
ATOM   4535 2HB  LEU B 280      -6.449 -13.609 -60.328  1.00  0.00           H  
ATOM   4536  HG  LEU B 280      -4.579 -12.729 -58.098  1.00  0.00           H  
ATOM   4537 1HD1 LEU B 280      -2.818 -12.941 -59.794  1.00  0.00           H  
ATOM   4538 2HD1 LEU B 280      -3.591 -14.506 -59.450  1.00  0.00           H  
ATOM   4539 3HD1 LEU B 280      -3.999 -13.619 -60.938  1.00  0.00           H  
ATOM   4540 1HD2 LEU B 280      -4.159 -10.827 -59.619  1.00  0.00           H  
ATOM   4541 2HD2 LEU B 280      -5.361 -11.474 -60.763  1.00  0.00           H  
ATOM   4542 3HD2 LEU B 280      -5.876 -10.908 -59.156  1.00  0.00           H  
ATOM   4543  N   GLU B 281      -8.827 -15.024 -58.349  1.00  0.00           N  
ATOM   4544  CA  GLU B 281     -10.078 -15.746 -58.558  1.00  0.00           C  
ATOM   4545  C   GLU B 281     -11.270 -14.925 -58.085  1.00  0.00           C  
ATOM   4546  O   GLU B 281     -12.260 -14.782 -58.803  1.00  0.00           O  
ATOM   4547  CB  GLU B 281     -10.050 -17.091 -57.830  1.00  0.00           C  
ATOM   4548  CG  GLU B 281     -11.326 -17.908 -57.966  1.00  0.00           C  
ATOM   4549  CD  GLU B 281     -11.337 -19.128 -57.087  1.00  0.00           C  
ATOM   4550  OE1 GLU B 281     -10.361 -19.837 -57.075  1.00  0.00           O  
ATOM   4551  OE2 GLU B 281     -12.324 -19.350 -56.427  1.00  0.00           O  
ATOM   4552  H   GLU B 281      -8.102 -15.452 -57.789  1.00  0.00           H  
ATOM   4553  HA  GLU B 281     -10.200 -15.922 -59.628  1.00  0.00           H  
ATOM   4554 1HB  GLU B 281      -9.225 -17.693 -58.209  1.00  0.00           H  
ATOM   4555 2HB  GLU B 281      -9.871 -16.925 -56.766  1.00  0.00           H  
ATOM   4556 1HG  GLU B 281     -12.177 -17.279 -57.706  1.00  0.00           H  
ATOM   4557 2HG  GLU B 281     -11.440 -18.213 -59.006  1.00  0.00           H  
ATOM   4558  N   ILE B 282     -11.170 -14.392 -56.873  1.00  0.00           N  
ATOM   4559  CA  ILE B 282     -12.237 -13.571 -56.308  1.00  0.00           C  
ATOM   4560  C   ILE B 282     -12.511 -12.350 -57.176  1.00  0.00           C  
ATOM   4561  O   ILE B 282     -13.664 -11.996 -57.420  1.00  0.00           O  
ATOM   4562  CB  ILE B 282     -11.884 -13.117 -54.881  1.00  0.00           C  
ATOM   4563  CG1 ILE B 282     -11.880 -14.312 -53.924  1.00  0.00           C  
ATOM   4564  CG2 ILE B 282     -12.860 -12.052 -54.404  1.00  0.00           C  
ATOM   4565  CD1 ILE B 282     -11.242 -14.023 -52.585  1.00  0.00           C  
ATOM   4566  H   ILE B 282     -10.339 -14.558 -56.327  1.00  0.00           H  
ATOM   4567  HA  ILE B 282     -13.150 -14.165 -56.276  1.00  0.00           H  
ATOM   4568  HB  ILE B 282     -10.874 -12.703 -54.869  1.00  0.00           H  
ATOM   4569 1HG1 ILE B 282     -12.904 -14.640 -53.750  1.00  0.00           H  
ATOM   4570 2HG1 ILE B 282     -11.346 -15.144 -54.383  1.00  0.00           H  
ATOM   4571 1HG2 ILE B 282     -12.595 -11.743 -53.393  1.00  0.00           H  
ATOM   4572 2HG2 ILE B 282     -12.813 -11.192 -55.070  1.00  0.00           H  
ATOM   4573 3HG2 ILE B 282     -13.871 -12.459 -54.406  1.00  0.00           H  
ATOM   4574 1HD1 ILE B 282     -11.277 -14.918 -51.965  1.00  0.00           H  
ATOM   4575 2HD1 ILE B 282     -10.203 -13.726 -52.735  1.00  0.00           H  
ATOM   4576 3HD1 ILE B 282     -11.783 -13.217 -52.091  1.00  0.00           H  
ATOM   4577  N   ILE B 283     -11.443 -11.708 -57.637  1.00  0.00           N  
ATOM   4578  CA  ILE B 283     -11.566 -10.553 -58.521  1.00  0.00           C  
ATOM   4579  C   ILE B 283     -12.318 -10.912 -59.796  1.00  0.00           C  
ATOM   4580  O   ILE B 283     -13.167 -10.153 -60.261  1.00  0.00           O  
ATOM   4581  CB  ILE B 283     -10.180  -9.990 -58.884  1.00  0.00           C  
ATOM   4582  CG1 ILE B 283      -9.520  -9.359 -57.654  1.00  0.00           C  
ATOM   4583  CG2 ILE B 283     -10.297  -8.973 -60.009  1.00  0.00           C  
ATOM   4584  CD1 ILE B 283      -8.054  -9.046 -57.841  1.00  0.00           C  
ATOM   4585  H   ILE B 283     -10.522 -12.027 -57.372  1.00  0.00           H  
ATOM   4586  HA  ILE B 283     -12.139  -9.783 -58.004  1.00  0.00           H  
ATOM   4587  HB  ILE B 283      -9.530 -10.802 -59.208  1.00  0.00           H  
ATOM   4588 1HG1 ILE B 283     -10.037  -8.435 -57.399  1.00  0.00           H  
ATOM   4589 2HG1 ILE B 283      -9.620 -10.033 -56.802  1.00  0.00           H  
ATOM   4590 1HG2 ILE B 283      -9.309  -8.584 -60.252  1.00  0.00           H  
ATOM   4591 2HG2 ILE B 283     -10.725  -9.452 -60.889  1.00  0.00           H  
ATOM   4592 3HG2 ILE B 283     -10.943  -8.153 -59.693  1.00  0.00           H  
ATOM   4593 1HD1 ILE B 283      -7.658  -8.603 -56.926  1.00  0.00           H  
ATOM   4594 2HD1 ILE B 283      -7.511  -9.967 -58.062  1.00  0.00           H  
ATOM   4595 3HD1 ILE B 283      -7.934  -8.346 -58.665  1.00  0.00           H  
ATOM   4596  N   LEU B 284     -11.999 -12.072 -60.359  1.00  0.00           N  
ATOM   4597  CA  LEU B 284     -12.688 -12.564 -61.546  1.00  0.00           C  
ATOM   4598  C   LEU B 284     -14.166 -12.802 -61.266  1.00  0.00           C  
ATOM   4599  O   LEU B 284     -15.024 -12.463 -62.080  1.00  0.00           O  
ATOM   4600  CB  LEU B 284     -12.039 -13.864 -62.035  1.00  0.00           C  
ATOM   4601  CG  LEU B 284     -10.632 -13.722 -62.629  1.00  0.00           C  
ATOM   4602  CD1 LEU B 284     -10.050 -15.103 -62.894  1.00  0.00           C  
ATOM   4603  CD2 LEU B 284     -10.701 -12.903 -63.910  1.00  0.00           C  
ATOM   4604  H   LEU B 284     -11.258 -12.628 -59.953  1.00  0.00           H  
ATOM   4605  HA  LEU B 284     -12.618 -11.805 -62.326  1.00  0.00           H  
ATOM   4606 1HB  LEU B 284     -11.977 -14.558 -61.199  1.00  0.00           H  
ATOM   4607 2HB  LEU B 284     -12.678 -14.306 -62.800  1.00  0.00           H  
ATOM   4608  HG  LEU B 284      -9.983 -13.218 -61.912  1.00  0.00           H  
ATOM   4609 1HD1 LEU B 284      -9.050 -15.002 -63.316  1.00  0.00           H  
ATOM   4610 2HD1 LEU B 284      -9.993 -15.660 -61.959  1.00  0.00           H  
ATOM   4611 3HD1 LEU B 284     -10.688 -15.638 -63.598  1.00  0.00           H  
ATOM   4612 1HD2 LEU B 284      -9.701 -12.801 -64.331  1.00  0.00           H  
ATOM   4613 2HD2 LEU B 284     -11.348 -13.405 -64.629  1.00  0.00           H  
ATOM   4614 3HD2 LEU B 284     -11.104 -11.914 -63.688  1.00  0.00           H  
ATOM   4615  N   ARG B 285     -14.456 -13.388 -60.109  1.00  0.00           N  
ATOM   4616  CA  ARG B 285     -15.833 -13.652 -59.709  1.00  0.00           C  
ATOM   4617  C   ARG B 285     -16.628 -12.359 -59.574  1.00  0.00           C  
ATOM   4618  O   ARG B 285     -17.753 -12.259 -60.058  1.00  0.00           O  
ATOM   4619  CB  ARG B 285     -15.871 -14.407 -58.389  1.00  0.00           C  
ATOM   4620  CG  ARG B 285     -15.404 -15.852 -58.465  1.00  0.00           C  
ATOM   4621  CD  ARG B 285     -15.494 -16.528 -57.145  1.00  0.00           C  
ATOM   4622  NE  ARG B 285     -14.974 -17.885 -57.194  1.00  0.00           N  
ATOM   4623  CZ  ARG B 285     -15.681 -18.961 -57.593  1.00  0.00           C  
ATOM   4624  NH1 ARG B 285     -16.931 -18.822 -57.974  1.00  0.00           N  
ATOM   4625  NH2 ARG B 285     -15.116 -20.155 -57.602  1.00  0.00           N  
ATOM   4626  H   ARG B 285     -13.705 -13.654 -59.490  1.00  0.00           H  
ATOM   4627  HA  ARG B 285     -16.310 -14.251 -60.486  1.00  0.00           H  
ATOM   4628 1HB  ARG B 285     -15.244 -13.895 -57.660  1.00  0.00           H  
ATOM   4629 2HB  ARG B 285     -16.889 -14.409 -58.000  1.00  0.00           H  
ATOM   4630 1HG  ARG B 285     -16.025 -16.399 -59.174  1.00  0.00           H  
ATOM   4631 2HG  ARG B 285     -14.364 -15.881 -58.794  1.00  0.00           H  
ATOM   4632 1HD  ARG B 285     -14.918 -15.969 -56.409  1.00  0.00           H  
ATOM   4633 2HD  ARG B 285     -16.537 -16.574 -56.831  1.00  0.00           H  
ATOM   4634  HE  ARG B 285     -14.016 -18.032 -56.909  1.00  0.00           H  
ATOM   4635 1HH1 ARG B 285     -17.364 -17.909 -57.967  1.00  0.00           H  
ATOM   4636 2HH1 ARG B 285     -17.461 -19.628 -58.273  1.00  0.00           H  
ATOM   4637 1HH2 ARG B 285     -14.154 -20.262 -57.310  1.00  0.00           H  
ATOM   4638 2HH2 ARG B 285     -15.645 -20.962 -57.901  1.00  0.00           H  
ATOM   4639  N   ALA B 286     -16.033 -11.372 -58.912  1.00  0.00           N  
ATOM   4640  CA  ALA B 286     -16.676 -10.078 -58.726  1.00  0.00           C  
ATOM   4641  C   ALA B 286     -16.826  -9.340 -60.050  1.00  0.00           C  
ATOM   4642  O   ALA B 286     -17.881  -8.781 -60.346  1.00  0.00           O  
ATOM   4643  CB  ALA B 286     -15.890  -9.231 -57.736  1.00  0.00           C  
ATOM   4644  H   ALA B 286     -15.110 -11.522 -58.529  1.00  0.00           H  
ATOM   4645  HA  ALA B 286     -17.677 -10.244 -58.327  1.00  0.00           H  
ATOM   4646 1HB  ALA B 286     -16.382  -8.268 -57.608  1.00  0.00           H  
ATOM   4647 2HB  ALA B 286     -15.842  -9.746 -56.777  1.00  0.00           H  
ATOM   4648 3HB  ALA B 286     -14.880  -9.075 -58.114  1.00  0.00           H  
ATOM   4649  N   ALA B 287     -15.762  -9.344 -60.846  1.00  0.00           N  
ATOM   4650  CA  ALA B 287     -15.770  -8.673 -62.141  1.00  0.00           C  
ATOM   4651  C   ALA B 287     -16.793  -9.299 -63.078  1.00  0.00           C  
ATOM   4652  O   ALA B 287     -17.467  -8.600 -63.833  1.00  0.00           O  
ATOM   4653  CB  ALA B 287     -14.382  -8.714 -62.768  1.00  0.00           C  
ATOM   4654  H   ALA B 287     -14.925  -9.824 -60.547  1.00  0.00           H  
ATOM   4655  HA  ALA B 287     -16.056  -7.632 -61.989  1.00  0.00           H  
ATOM   4656 1HB  ALA B 287     -14.407  -8.208 -63.732  1.00  0.00           H  
ATOM   4657 2HB  ALA B 287     -13.673  -8.211 -62.112  1.00  0.00           H  
ATOM   4658 3HB  ALA B 287     -14.079  -9.749 -62.907  1.00  0.00           H  
ATOM   4659  N   ALA B 288     -16.902 -10.622 -63.028  1.00  0.00           N  
ATOM   4660  CA  ALA B 288     -17.892 -11.342 -63.821  1.00  0.00           C  
ATOM   4661  C   ALA B 288     -19.305 -10.882 -63.486  1.00  0.00           C  
ATOM   4662  O   ALA B 288     -20.116 -10.640 -64.378  1.00  0.00           O  
ATOM   4663  CB  ALA B 288     -17.758 -12.841 -63.602  1.00  0.00           C  
ATOM   4664  H   ALA B 288     -16.285 -11.145 -62.423  1.00  0.00           H  
ATOM   4665  HA  ALA B 288     -17.714 -11.122 -64.874  1.00  0.00           H  
ATOM   4666 1HB  ALA B 288     -18.503 -13.365 -64.200  1.00  0.00           H  
ATOM   4667 2HB  ALA B 288     -16.761 -13.165 -63.900  1.00  0.00           H  
ATOM   4668 3HB  ALA B 288     -17.912 -13.070 -62.549  1.00  0.00           H  
ATOM   4669  N   ALA B 289     -19.595 -10.765 -62.195  1.00  0.00           N  
ATOM   4670  CA  ALA B 289     -20.898 -10.304 -61.740  1.00  0.00           C  
ATOM   4671  C   ALA B 289     -21.127  -8.844 -62.112  1.00  0.00           C  
ATOM   4672  O   ALA B 289     -22.245  -8.441 -62.431  1.00  0.00           O  
ATOM   4673  CB  ALA B 289     -21.033 -10.494 -60.236  1.00  0.00           C  
ATOM   4674  H   ALA B 289     -18.890 -11.002 -61.511  1.00  0.00           H  
ATOM   4675  HA  ALA B 289     -21.668 -10.895 -62.237  1.00  0.00           H  
ATOM   4676 1HB  ALA B 289     -22.012 -10.146 -59.911  1.00  0.00           H  
ATOM   4677 2HB  ALA B 289     -20.924 -11.551 -59.993  1.00  0.00           H  
ATOM   4678 3HB  ALA B 289     -20.258  -9.924 -59.727  1.00  0.00           H  
ATOM   4679  N   LEU B 290     -20.059  -8.052 -62.069  1.00  0.00           N  
ATOM   4680  CA  LEU B 290     -20.111  -6.668 -62.522  1.00  0.00           C  
ATOM   4681  C   LEU B 290     -20.396  -6.589 -64.017  1.00  0.00           C  
ATOM   4682  O   LEU B 290     -21.088  -5.679 -64.478  1.00  0.00           O  
ATOM   4683  CB  LEU B 290     -18.788  -5.959 -62.208  1.00  0.00           C  
ATOM   4684  CG  LEU B 290     -18.552  -5.616 -60.731  1.00  0.00           C  
ATOM   4685  CD1 LEU B 290     -17.131  -5.097 -60.551  1.00  0.00           C  
ATOM   4686  CD2 LEU B 290     -19.573  -4.583 -60.280  1.00  0.00           C  
ATOM   4687  H   LEU B 290     -19.188  -8.421 -61.712  1.00  0.00           H  
ATOM   4688  HA  LEU B 290     -20.927  -6.164 -62.003  1.00  0.00           H  
ATOM   4689 1HB  LEU B 290     -17.967  -6.593 -62.536  1.00  0.00           H  
ATOM   4690 2HB  LEU B 290     -18.750  -5.028 -62.774  1.00  0.00           H  
ATOM   4691  HG  LEU B 290     -18.656  -6.517 -60.127  1.00  0.00           H  
ATOM   4692 1HD1 LEU B 290     -16.963  -4.855 -59.502  1.00  0.00           H  
ATOM   4693 2HD1 LEU B 290     -16.422  -5.864 -60.863  1.00  0.00           H  
ATOM   4694 3HD1 LEU B 290     -16.991  -4.204 -61.157  1.00  0.00           H  
ATOM   4695 1HD2 LEU B 290     -19.405  -4.340 -59.230  1.00  0.00           H  
ATOM   4696 2HD2 LEU B 290     -19.467  -3.680 -60.883  1.00  0.00           H  
ATOM   4697 3HD2 LEU B 290     -20.577  -4.986 -60.403  1.00  0.00           H  
ATOM   4698  N   ALA B 291     -19.862  -7.544 -64.767  1.00  0.00           N  
ATOM   4699  CA  ALA B 291     -20.138  -7.642 -66.195  1.00  0.00           C  
ATOM   4700  C   ALA B 291     -21.594  -8.009 -66.451  1.00  0.00           C  
ATOM   4701  O   ALA B 291     -22.198  -7.551 -67.421  1.00  0.00           O  
ATOM   4702  CB  ALA B 291     -19.215  -8.662 -66.845  1.00  0.00           C  
ATOM   4703  H   ALA B 291     -19.248  -8.222 -64.339  1.00  0.00           H  
ATOM   4704  HA  ALA B 291     -19.960  -6.666 -66.649  1.00  0.00           H  
ATOM   4705 1HB  ALA B 291     -19.434  -8.723 -67.912  1.00  0.00           H  
ATOM   4706 2HB  ALA B 291     -18.178  -8.354 -66.706  1.00  0.00           H  
ATOM   4707 3HB  ALA B 291     -19.369  -9.636 -66.388  1.00  0.00           H  
ATOM   4708  N   ASN B 292     -22.153  -8.838 -65.575  1.00  0.00           N  
ATOM   4709  CA  ASN B 292     -23.559  -9.210 -65.663  1.00  0.00           C  
ATOM   4710  C   ASN B 292     -24.463  -8.003 -65.445  1.00  0.00           C  
ATOM   4711  O   ASN B 292     -25.498  -7.864 -66.099  1.00  0.00           O  
ATOM   4712  CB  ASN B 292     -23.885 -10.308 -64.667  1.00  0.00           C  
ATOM   4713  CG  ASN B 292     -23.179 -11.599 -64.978  1.00  0.00           C  
ATOM   4714  OD1 ASN B 292     -22.081 -11.599 -65.546  1.00  0.00           O  
ATOM   4715  ND2 ASN B 292     -23.790 -12.699 -64.620  1.00  0.00           N  
ATOM   4716  H   ASN B 292     -21.588  -9.221 -64.831  1.00  0.00           H  
ATOM   4717  HA  ASN B 292     -23.755  -9.593 -66.664  1.00  0.00           H  
ATOM   4718 1HB  ASN B 292     -23.601  -9.985 -63.664  1.00  0.00           H  
ATOM   4719 2HB  ASN B 292     -24.960 -10.487 -64.661  1.00  0.00           H  
ATOM   4720 1HD2 ASN B 292     -23.368 -13.588 -64.802  1.00  0.00           H  
ATOM   4721 2HD2 ASN B 292     -24.678 -12.652 -64.163  1.00  0.00           H  
ATOM   4722  N   LEU B 293     -24.066  -7.130 -64.524  1.00  0.00           N  
ATOM   4723  CA  LEU B 293     -24.836  -5.930 -64.225  1.00  0.00           C  
ATOM   4724  C   LEU B 293     -24.936  -5.020 -65.443  1.00  0.00           C  
ATOM   4725  O   LEU B 293     -23.954  -4.810 -66.154  1.00  0.00           O  
ATOM   4726  CB  LEU B 293     -24.193  -5.166 -63.060  1.00  0.00           C  
ATOM   4727  CG  LEU B 293     -24.382  -5.790 -61.672  1.00  0.00           C  
ATOM   4728  CD1 LEU B 293     -23.556  -5.017 -60.652  1.00  0.00           C  
ATOM   4729  CD2 LEU B 293     -25.858  -5.776 -61.304  1.00  0.00           C  
ATOM   4730  H   LEU B 293     -23.209  -7.306 -64.020  1.00  0.00           H  
ATOM   4731  HA  LEU B 293     -25.848  -6.227 -63.950  1.00  0.00           H  
ATOM   4732 1HB  LEU B 293     -23.124  -5.087 -63.245  1.00  0.00           H  
ATOM   4733 2HB  LEU B 293     -24.612  -4.160 -63.031  1.00  0.00           H  
ATOM   4734  HG  LEU B 293     -24.020  -6.819 -61.683  1.00  0.00           H  
ATOM   4735 1HD1 LEU B 293     -23.690  -5.461 -59.664  1.00  0.00           H  
ATOM   4736 2HD1 LEU B 293     -22.503  -5.062 -60.928  1.00  0.00           H  
ATOM   4737 3HD1 LEU B 293     -23.884  -3.980 -60.629  1.00  0.00           H  
ATOM   4738 1HD2 LEU B 293     -25.992  -6.220 -60.317  1.00  0.00           H  
ATOM   4739 2HD2 LEU B 293     -26.220  -4.748 -61.291  1.00  0.00           H  
ATOM   4740 3HD2 LEU B 293     -26.421  -6.350 -62.040  1.00  0.00           H  
ATOM   4741  N   PRO B 294     -26.129  -4.487 -65.678  1.00  0.00           N  
ATOM   4742  CA  PRO B 294     -26.365  -3.615 -66.827  1.00  0.00           C  
ATOM   4743  C   PRO B 294     -25.800  -2.223 -66.583  1.00  0.00           C  
ATOM   4744  O   PRO B 294     -25.667  -1.426 -67.512  1.00  0.00           O  
ATOM   4745  CB  PRO B 294     -27.893  -3.594 -66.936  1.00  0.00           C  
ATOM   4746  CG  PRO B 294     -28.363  -3.766 -65.532  1.00  0.00           C  
ATOM   4747  CD  PRO B 294     -27.390  -4.743 -64.928  1.00  0.00           C  
ATOM   4748  HA  PRO B 294     -25.851  -4.035 -67.689  1.00  0.00           H  
ATOM   4749 1HB  PRO B 294     -28.225  -2.646 -67.385  1.00  0.00           H  
ATOM   4750 2HB  PRO B 294     -28.233  -4.401 -67.602  1.00  0.00           H  
ATOM   4751 1HG  PRO B 294     -28.368  -2.796 -65.012  1.00  0.00           H  
ATOM   4752 2HG  PRO B 294     -29.398  -4.137 -65.520  1.00  0.00           H  
ATOM   4753 1HD  PRO B 294     -27.268  -4.525 -63.856  1.00  0.00           H  
ATOM   4754 2HD  PRO B 294     -27.760  -5.768 -65.077  1.00  0.00           H  
ATOM   4755  N   ASP B 295     -25.471  -1.932 -65.329  1.00  0.00           N  
ATOM   4756  CA  ASP B 295     -24.949  -0.622 -64.956  1.00  0.00           C  
ATOM   4757  C   ASP B 295     -23.659  -0.310 -65.703  1.00  0.00           C  
ATOM   4758  O   ASP B 295     -22.685  -1.058 -65.619  1.00  0.00           O  
ATOM   4759  CB  ASP B 295     -24.701  -0.553 -63.447  1.00  0.00           C  
ATOM   4760  CG  ASP B 295     -24.284   0.835 -62.979  1.00  0.00           C  
ATOM   4761  OD1 ASP B 295     -23.219   1.270 -63.350  1.00  0.00           O  
ATOM   4762  OD2 ASP B 295     -25.033   1.446 -62.255  1.00  0.00           O  
ATOM   4763  H   ASP B 295     -25.584  -2.637 -64.615  1.00  0.00           H  
ATOM   4764  HA  ASP B 295     -25.684   0.135 -65.235  1.00  0.00           H  
ATOM   4765 1HB  ASP B 295     -25.609  -0.841 -62.916  1.00  0.00           H  
ATOM   4766 2HB  ASP B 295     -23.922  -1.264 -63.173  1.00  0.00           H  
ATOM   4767  N   PRO B 296     -23.660   0.798 -66.437  1.00  0.00           N  
ATOM   4768  CA  PRO B 296     -22.522   1.167 -67.267  1.00  0.00           C  
ATOM   4769  C   PRO B 296     -21.234   1.212 -66.451  1.00  0.00           C  
ATOM   4770  O   PRO B 296     -20.183   0.761 -66.907  1.00  0.00           O  
ATOM   4771  CB  PRO B 296     -22.909   2.555 -67.787  1.00  0.00           C  
ATOM   4772  CG  PRO B 296     -24.395   2.506 -67.884  1.00  0.00           C  
ATOM   4773  CD  PRO B 296     -24.824   1.720 -66.675  1.00  0.00           C  
ATOM   4774  HA  PRO B 296     -22.396   0.409 -68.042  1.00  0.00           H  
ATOM   4775 1HB  PRO B 296     -22.551   3.330 -67.093  1.00  0.00           H  
ATOM   4776 2HB  PRO B 296     -22.424   2.744 -68.756  1.00  0.00           H  
ATOM   4777 1HG  PRO B 296     -24.808   3.527 -67.897  1.00  0.00           H  
ATOM   4778 2HG  PRO B 296     -24.698   2.030 -68.829  1.00  0.00           H  
ATOM   4779 1HD  PRO B 296     -24.961   2.403 -65.823  1.00  0.00           H  
ATOM   4780 2HD  PRO B 296     -25.759   1.185 -66.897  1.00  0.00           H  
ATOM   4781  N   GLU B 297     -21.325   1.757 -65.244  1.00  0.00           N  
ATOM   4782  CA  GLU B 297     -20.149   1.967 -64.408  1.00  0.00           C  
ATOM   4783  C   GLU B 297     -19.638   0.650 -63.835  1.00  0.00           C  
ATOM   4784  O   GLU B 297     -18.432   0.446 -63.704  1.00  0.00           O  
ATOM   4785  CB  GLU B 297     -20.470   2.939 -63.270  1.00  0.00           C  
ATOM   4786  CG  GLU B 297     -20.751   4.364 -63.723  1.00  0.00           C  
ATOM   4787  CD  GLU B 297     -19.573   5.006 -64.399  1.00  0.00           C  
ATOM   4788  OE1 GLU B 297     -18.566   5.184 -63.755  1.00  0.00           O  
ATOM   4789  OE2 GLU B 297     -19.678   5.320 -65.562  1.00  0.00           O  
ATOM   4790  H   GLU B 297     -22.233   2.031 -64.893  1.00  0.00           H  
ATOM   4791  HA  GLU B 297     -19.357   2.388 -65.025  1.00  0.00           H  
ATOM   4792 1HB  GLU B 297     -21.344   2.583 -62.723  1.00  0.00           H  
ATOM   4793 2HB  GLU B 297     -19.635   2.968 -62.571  1.00  0.00           H  
ATOM   4794 1HG  GLU B 297     -21.592   4.356 -64.416  1.00  0.00           H  
ATOM   4795 2HG  GLU B 297     -21.035   4.960 -62.856  1.00  0.00           H  
ATOM   4796  N   SER B 298     -20.565  -0.240 -63.492  1.00  0.00           N  
ATOM   4797  CA  SER B 298     -20.213  -1.600 -63.101  1.00  0.00           C  
ATOM   4798  C   SER B 298     -19.498  -2.330 -64.229  1.00  0.00           C  
ATOM   4799  O   SER B 298     -18.537  -3.066 -63.995  1.00  0.00           O  
ATOM   4800  CB  SER B 298     -21.457  -2.366 -62.699  1.00  0.00           C  
ATOM   4801  OG  SER B 298     -22.026  -1.825 -61.538  1.00  0.00           O  
ATOM   4802  H   SER B 298     -21.537   0.032 -63.508  1.00  0.00           H  
ATOM   4803  HA  SER B 298     -19.527  -1.549 -62.254  1.00  0.00           H  
ATOM   4804 1HB  SER B 298     -22.183  -2.333 -63.510  1.00  0.00           H  
ATOM   4805 2HB  SER B 298     -21.202  -3.410 -62.529  1.00  0.00           H  
ATOM   4806  HG  SER B 298     -22.801  -2.360 -61.349  1.00  0.00           H  
ATOM   4807  N   ARG B 299     -19.973  -2.128 -65.453  1.00  0.00           N  
ATOM   4808  CA  ARG B 299     -19.346  -2.724 -66.627  1.00  0.00           C  
ATOM   4809  C   ARG B 299     -17.926  -2.207 -66.814  1.00  0.00           C  
ATOM   4810  O   ARG B 299     -17.023  -2.961 -67.180  1.00  0.00           O  
ATOM   4811  CB  ARG B 299     -20.161  -2.429 -67.878  1.00  0.00           C  
ATOM   4812  CG  ARG B 299     -21.484  -3.171 -67.970  1.00  0.00           C  
ATOM   4813  CD  ARG B 299     -22.240  -2.796 -69.192  1.00  0.00           C  
ATOM   4814  NE  ARG B 299     -23.501  -3.514 -69.291  1.00  0.00           N  
ATOM   4815  CZ  ARG B 299     -24.444  -3.279 -70.225  1.00  0.00           C  
ATOM   4816  NH1 ARG B 299     -24.253  -2.345 -71.130  1.00  0.00           N  
ATOM   4817  NH2 ARG B 299     -25.558  -3.988 -70.231  1.00  0.00           N  
ATOM   4818  H   ARG B 299     -20.790  -1.546 -65.574  1.00  0.00           H  
ATOM   4819  HA  ARG B 299     -19.287  -3.802 -66.479  1.00  0.00           H  
ATOM   4820 1HB  ARG B 299     -20.377  -1.363 -67.927  1.00  0.00           H  
ATOM   4821 2HB  ARG B 299     -19.576  -2.685 -68.761  1.00  0.00           H  
ATOM   4822 1HG  ARG B 299     -21.297  -4.245 -67.999  1.00  0.00           H  
ATOM   4823 2HG  ARG B 299     -22.097  -2.933 -67.100  1.00  0.00           H  
ATOM   4824 1HD  ARG B 299     -22.456  -1.729 -69.172  1.00  0.00           H  
ATOM   4825 2HD  ARG B 299     -21.645  -3.028 -70.074  1.00  0.00           H  
ATOM   4826  HE  ARG B 299     -23.683  -4.241 -68.611  1.00  0.00           H  
ATOM   4827 1HH1 ARG B 299     -23.401  -1.803 -71.125  1.00  0.00           H  
ATOM   4828 2HH1 ARG B 299     -24.960  -2.168 -71.830  1.00  0.00           H  
ATOM   4829 1HH2 ARG B 299     -25.704  -4.706 -69.534  1.00  0.00           H  
ATOM   4830 2HH2 ARG B 299     -26.264  -3.812 -70.930  1.00  0.00           H  
ATOM   4831  N   LYS B 300     -17.732  -0.917 -66.564  1.00  0.00           N  
ATOM   4832  CA  LYS B 300     -16.405  -0.318 -66.609  1.00  0.00           C  
ATOM   4833  C   LYS B 300     -15.480  -0.948 -65.575  1.00  0.00           C  
ATOM   4834  O   LYS B 300     -14.323  -1.253 -65.866  1.00  0.00           O  
ATOM   4835  CB  LYS B 300     -16.493   1.193 -66.386  1.00  0.00           C  
ATOM   4836  CG  LYS B 300     -17.126   1.963 -67.538  1.00  0.00           C  
ATOM   4837  CD  LYS B 300     -17.223   3.448 -67.222  1.00  0.00           C  
ATOM   4838  CE  LYS B 300     -17.884   4.214 -68.357  1.00  0.00           C  
ATOM   4839  NZ  LYS B 300     -18.039   5.659 -68.038  1.00  0.00           N  
ATOM   4840  H   LYS B 300     -18.528  -0.337 -66.336  1.00  0.00           H  
ATOM   4841  HA  LYS B 300     -15.974  -0.505 -67.593  1.00  0.00           H  
ATOM   4842 1HB  LYS B 300     -17.076   1.395 -65.487  1.00  0.00           H  
ATOM   4843 2HB  LYS B 300     -15.492   1.595 -66.224  1.00  0.00           H  
ATOM   4844 1HG  LYS B 300     -16.525   1.831 -68.437  1.00  0.00           H  
ATOM   4845 2HG  LYS B 300     -18.125   1.575 -67.729  1.00  0.00           H  
ATOM   4846 1HD  LYS B 300     -17.808   3.589 -66.311  1.00  0.00           H  
ATOM   4847 2HD  LYS B 300     -16.225   3.852 -67.056  1.00  0.00           H  
ATOM   4848 1HE  LYS B 300     -17.282   4.117 -69.260  1.00  0.00           H  
ATOM   4849 2HE  LYS B 300     -18.869   3.792 -68.557  1.00  0.00           H  
ATOM   4850 1HZ  LYS B 300     -18.481   6.131 -68.815  1.00  0.00           H  
ATOM   4851 2HZ  LYS B 300     -18.613   5.762 -67.213  1.00  0.00           H  
ATOM   4852 3HZ  LYS B 300     -17.131   6.067 -67.870  1.00  0.00           H  
ATOM   4853  N   GLU B 301     -15.997  -1.141 -64.366  1.00  0.00           N  
ATOM   4854  CA  GLU B 301     -15.216  -1.723 -63.283  1.00  0.00           C  
ATOM   4855  C   GLU B 301     -14.918  -3.194 -63.547  1.00  0.00           C  
ATOM   4856  O   GLU B 301     -13.872  -3.708 -63.151  1.00  0.00           O  
ATOM   4857  CB  GLU B 301     -15.957  -1.574 -61.952  1.00  0.00           C  
ATOM   4858  CG  GLU B 301     -15.937  -0.166 -61.376  1.00  0.00           C  
ATOM   4859  CD  GLU B 301     -14.548   0.319 -61.062  1.00  0.00           C  
ATOM   4860  OE1 GLU B 301     -13.754  -0.469 -60.607  1.00  0.00           O  
ATOM   4861  OE2 GLU B 301     -14.282   1.477 -61.278  1.00  0.00           O  
ATOM   4862  H   GLU B 301     -16.956  -0.875 -64.194  1.00  0.00           H  
ATOM   4863  HA  GLU B 301     -14.262  -1.202 -63.223  1.00  0.00           H  
ATOM   4864 1HB  GLU B 301     -16.999  -1.867 -62.080  1.00  0.00           H  
ATOM   4865 2HB  GLU B 301     -15.517  -2.244 -61.213  1.00  0.00           H  
ATOM   4866 1HG  GLU B 301     -16.393   0.516 -62.093  1.00  0.00           H  
ATOM   4867 2HG  GLU B 301     -16.537  -0.147 -60.467  1.00  0.00           H  
ATOM   4868  N   ALA B 302     -15.847  -3.868 -64.220  1.00  0.00           N  
ATOM   4869  CA  ALA B 302     -15.640  -5.250 -64.635  1.00  0.00           C  
ATOM   4870  C   ALA B 302     -14.409  -5.380 -65.523  1.00  0.00           C  
ATOM   4871  O   ALA B 302     -13.582  -6.273 -65.331  1.00  0.00           O  
ATOM   4872  CB  ALA B 302     -16.871  -5.777 -65.358  1.00  0.00           C  
ATOM   4873  H   ALA B 302     -16.717  -3.411 -64.449  1.00  0.00           H  
ATOM   4874  HA  ALA B 302     -15.471  -5.856 -63.744  1.00  0.00           H  
ATOM   4875 1HB  ALA B 302     -16.700  -6.811 -65.660  1.00  0.00           H  
ATOM   4876 2HB  ALA B 302     -17.731  -5.734 -64.691  1.00  0.00           H  
ATOM   4877 3HB  ALA B 302     -17.064  -5.168 -66.239  1.00  0.00           H  
ATOM   4878  N   ASP B 303     -14.293  -4.485 -66.499  1.00  0.00           N  
ATOM   4879  CA  ASP B 303     -13.135  -4.465 -67.384  1.00  0.00           C  
ATOM   4880  C   ASP B 303     -11.865  -4.100 -66.626  1.00  0.00           C  
ATOM   4881  O   ASP B 303     -10.820  -4.725 -66.811  1.00  0.00           O  
ATOM   4882  CB  ASP B 303     -13.354  -3.475 -68.531  1.00  0.00           C  
ATOM   4883  CG  ASP B 303     -12.140  -3.345 -69.440  1.00  0.00           C  
ATOM   4884  OD1 ASP B 303     -11.688  -4.347 -69.942  1.00  0.00           O  
ATOM   4885  OD2 ASP B 303     -11.677  -2.245 -69.626  1.00  0.00           O  
ATOM   4886  H   ASP B 303     -15.022  -3.800 -66.628  1.00  0.00           H  
ATOM   4887  HA  ASP B 303     -12.999  -5.465 -67.797  1.00  0.00           H  
ATOM   4888 1HB  ASP B 303     -14.207  -3.796 -69.130  1.00  0.00           H  
ATOM   4889 2HB  ASP B 303     -13.591  -2.492 -68.123  1.00  0.00           H  
ATOM   4890  N   LYS B 304     -11.962  -3.087 -65.773  1.00  0.00           N  
ATOM   4891  CA  LYS B 304     -10.817  -2.626 -64.998  1.00  0.00           C  
ATOM   4892  C   LYS B 304     -10.274  -3.734 -64.104  1.00  0.00           C  
ATOM   4893  O   LYS B 304      -9.077  -4.025 -64.118  1.00  0.00           O  
ATOM   4894  CB  LYS B 304     -11.197  -1.408 -64.154  1.00  0.00           C  
ATOM   4895  CG  LYS B 304     -11.355  -0.117 -64.948  1.00  0.00           C  
ATOM   4896  CD  LYS B 304     -12.010   0.970 -64.111  1.00  0.00           C  
ATOM   4897  CE  LYS B 304     -11.139   1.357 -62.924  1.00  0.00           C  
ATOM   4898  NZ  LYS B 304     -11.729   2.478 -62.142  1.00  0.00           N  
ATOM   4899  H   LYS B 304     -12.851  -2.625 -65.658  1.00  0.00           H  
ATOM   4900  HA  LYS B 304     -10.025  -2.339 -65.688  1.00  0.00           H  
ATOM   4901 1HB  LYS B 304     -12.137  -1.602 -63.639  1.00  0.00           H  
ATOM   4902 2HB  LYS B 304     -10.435  -1.240 -63.393  1.00  0.00           H  
ATOM   4903 1HG  LYS B 304     -10.375   0.231 -65.276  1.00  0.00           H  
ATOM   4904 2HG  LYS B 304     -11.968  -0.305 -65.828  1.00  0.00           H  
ATOM   4905 1HD  LYS B 304     -12.181   1.852 -64.728  1.00  0.00           H  
ATOM   4906 2HD  LYS B 304     -12.972   0.615 -63.741  1.00  0.00           H  
ATOM   4907 1HE  LYS B 304     -11.016   0.497 -62.267  1.00  0.00           H  
ATOM   4908 2HE  LYS B 304     -10.154   1.659 -63.278  1.00  0.00           H  
ATOM   4909 1HZ  LYS B 304     -11.124   2.704 -61.366  1.00  0.00           H  
ATOM   4910 2HZ  LYS B 304     -11.831   3.288 -62.737  1.00  0.00           H  
ATOM   4911 3HZ  LYS B 304     -12.636   2.202 -61.791  1.00  0.00           H  
ATOM   4912  N   ALA B 305     -11.160  -4.351 -63.330  1.00  0.00           N  
ATOM   4913  CA  ALA B 305     -10.766  -5.402 -62.400  1.00  0.00           C  
ATOM   4914  C   ALA B 305     -10.183  -6.601 -63.139  1.00  0.00           C  
ATOM   4915  O   ALA B 305      -9.173  -7.169 -62.723  1.00  0.00           O  
ATOM   4916  CB  ALA B 305     -11.952  -5.830 -61.549  1.00  0.00           C  
ATOM   4917  H   ALA B 305     -12.132  -4.084 -63.385  1.00  0.00           H  
ATOM   4918  HA  ALA B 305      -9.987  -5.010 -61.744  1.00  0.00           H  
ATOM   4919 1HB  ALA B 305     -11.640  -6.615 -60.859  1.00  0.00           H  
ATOM   4920 2HB  ALA B 305     -12.320  -4.975 -60.982  1.00  0.00           H  
ATOM   4921 3HB  ALA B 305     -12.744  -6.206 -62.192  1.00  0.00           H  
ATOM   4922  N   ALA B 306     -10.825  -6.982 -64.237  1.00  0.00           N  
ATOM   4923  CA  ALA B 306     -10.342  -8.079 -65.067  1.00  0.00           C  
ATOM   4924  C   ALA B 306      -8.972  -7.764 -65.653  1.00  0.00           C  
ATOM   4925  O   ALA B 306      -8.083  -8.617 -65.669  1.00  0.00           O  
ATOM   4926  CB  ALA B 306     -11.335  -8.379 -66.180  1.00  0.00           C  
ATOM   4927  H   ALA B 306     -11.673  -6.500 -64.503  1.00  0.00           H  
ATOM   4928  HA  ALA B 306     -10.238  -8.965 -64.440  1.00  0.00           H  
ATOM   4929 1HB  ALA B 306     -10.960  -9.201 -66.790  1.00  0.00           H
[truncated: 426,709 more chars]
