# Supplementary material for: Reconfigurable asymmetric protein assemblies through implicit negative design
Source: Science. Author manuscript; Available in PMC 2023 Jan 27. (PMC9881579; doi:10.1126/science.abj7662)
Supplement: Data S2 [file NIHMS1843281-supplement-Data_S2.gz › without_all_supplement_resubmit_20211001/assemblies/validated/hexamer_284A82_DF284_DFA_DF206_DF275A_275B.pdb]

HEADER                                            27-MAY-21   XXXX              
EXPDTA    THEORETICAL MODEL                                                     
REMARK 220                                                                      
REMARK 220 EXPERIMENTAL DETAILS                                                 
REMARK 220  EXPERIMENT TYPE                : THEORETICAL MODELLING              
REMARK 220  DATE OF DATA COLLECTION        : 27-MAY-21                          
REMARK 220                                                                      
REMARK 220 REMARK: MODEL GENERATED BY ROSETTA                                   
REMARK 220  VERSION 2021.20+release.47c4f8c                                     
ATOM      1  N   ASP A   1     262.509 377.402 138.456  1.00  0.00           N  
ATOM      2  CA  ASP A   1     261.673 376.247 138.761  1.00  0.00           C  
ATOM      3  C   ASP A   1     261.802 375.175 137.686  1.00  0.00           C  
ATOM      4  O   ASP A   1     261.894 373.985 137.990  1.00  0.00           O  
ATOM      5  CB  ASP A   1     260.208 376.666 138.897  1.00  0.00           C  
ATOM      6  CG  ASP A   1     259.964 377.592 140.082  1.00  0.00           C  
ATOM      7  OD1 ASP A   1     260.288 377.212 141.182  1.00  0.00           O  
ATOM      8  OD2 ASP A   1     259.458 378.669 139.875  1.00  0.00           O  
ATOM      9 1H   ASP A   1     262.404 378.088 139.176  1.00  0.00           H  
ATOM     10 2H   ASP A   1     263.466 377.117 138.405  1.00  0.00           H  
ATOM     11 3H   ASP A   1     262.230 377.794 137.580  1.00  0.00           H  
ATOM     12  HA  ASP A   1     262.017 375.819 139.702  1.00  0.00           H  
ATOM     13 1HB  ASP A   1     259.888 377.174 137.987  1.00  0.00           H  
ATOM     14 2HB  ASP A   1     259.584 375.780 139.013  1.00  0.00           H  
ATOM     15  N   GLU A   2     261.811 375.603 136.428  1.00  0.00           N  
ATOM     16  CA  GLU A   2     261.800 374.676 135.304  1.00  0.00           C  
ATOM     17  C   GLU A   2     262.993 373.729 135.359  1.00  0.00           C  
ATOM     18  O   GLU A   2     262.879 372.551 135.015  1.00  0.00           O  
ATOM     19  CB  GLU A   2     261.806 375.443 133.979  1.00  0.00           C  
ATOM     20  CG  GLU A   2     261.672 374.566 132.743  1.00  0.00           C  
ATOM     21  CD  GLU A   2     261.573 375.358 131.469  1.00  0.00           C  
ATOM     22  OE1 GLU A   2     261.669 376.560 131.533  1.00  0.00           O  
ATOM     23  OE2 GLU A   2     261.401 374.761 130.434  1.00  0.00           O  
ATOM     24  H   GLU A   2     261.825 376.597 136.247  1.00  0.00           H  
ATOM     25  HA  GLU A   2     260.895 374.070 135.360  1.00  0.00           H  
ATOM     26 1HB  GLU A   2     260.986 376.161 133.971  1.00  0.00           H  
ATOM     27 2HB  GLU A   2     262.735 376.007 133.890  1.00  0.00           H  
ATOM     28 1HG  GLU A   2     262.539 373.908 132.682  1.00  0.00           H  
ATOM     29 2HG  GLU A   2     260.785 373.942 132.848  1.00  0.00           H  
ATOM     30  N   GLU A   3     264.137 374.250 135.789  1.00  0.00           N  
ATOM     31  CA  GLU A   3     265.360 373.462 135.856  1.00  0.00           C  
ATOM     32  C   GLU A   3     265.213 372.296 136.825  1.00  0.00           C  
ATOM     33  O   GLU A   3     265.826 371.244 136.641  1.00  0.00           O  
ATOM     34  CB  GLU A   3     266.539 374.343 136.276  1.00  0.00           C  
ATOM     35  CG  GLU A   3     266.970 375.359 135.228  1.00  0.00           C  
ATOM     36  CD  GLU A   3     268.156 376.175 135.658  1.00  0.00           C  
ATOM     37  OE1 GLU A   3     268.605 375.999 136.766  1.00  0.00           O  
ATOM     38  OE2 GLU A   3     268.616 376.976 134.878  1.00  0.00           O  
ATOM     39  H   GLU A   3     264.158 375.218 136.081  1.00  0.00           H  
ATOM     40  HA  GLU A   3     265.558 373.047 134.867  1.00  0.00           H  
ATOM     41 1HB  GLU A   3     266.280 374.888 137.185  1.00  0.00           H  
ATOM     42 2HB  GLU A   3     267.399 373.714 136.506  1.00  0.00           H  
ATOM     43 1HG  GLU A   3     267.220 374.832 134.308  1.00  0.00           H  
ATOM     44 2HG  GLU A   3     266.134 376.025 135.017  1.00  0.00           H  
ATOM     45  N   VAL A   4     264.400 372.488 137.856  1.00  0.00           N  
ATOM     46  CA  VAL A   4     264.167 371.453 138.854  1.00  0.00           C  
ATOM     47  C   VAL A   4     263.384 370.285 138.265  1.00  0.00           C  
ATOM     48  O   VAL A   4     263.730 369.123 138.477  1.00  0.00           O  
ATOM     49  CB  VAL A   4     263.394 372.032 140.054  1.00  0.00           C  
ATOM     50  CG1 VAL A   4     262.977 370.921 141.006  1.00  0.00           C  
ATOM     51  CG2 VAL A   4     264.250 373.064 140.772  1.00  0.00           C  
ATOM     52  H   VAL A   4     263.927 373.378 137.950  1.00  0.00           H  
ATOM     53  HA  VAL A   4     265.132 371.069 139.184  1.00  0.00           H  
ATOM     54  HB  VAL A   4     262.480 372.504 139.692  1.00  0.00           H  
ATOM     55 1HG1 VAL A   4     262.432 371.347 141.848  1.00  0.00           H  
ATOM     56 2HG1 VAL A   4     262.336 370.213 140.481  1.00  0.00           H  
ATOM     57 3HG1 VAL A   4     263.864 370.405 141.373  1.00  0.00           H  
ATOM     58 1HG2 VAL A   4     263.697 373.469 141.620  1.00  0.00           H  
ATOM     59 2HG2 VAL A   4     265.165 372.593 141.128  1.00  0.00           H  
ATOM     60 3HG2 VAL A   4     264.502 373.870 140.083  1.00  0.00           H  
ATOM     61  N   GLN A   5     262.326 370.603 137.525  1.00  0.00           N  
ATOM     62  CA  GLN A   5     261.521 369.584 136.863  1.00  0.00           C  
ATOM     63  C   GLN A   5     262.305 368.888 135.760  1.00  0.00           C  
ATOM     64  O   GLN A   5     262.209 367.673 135.585  1.00  0.00           O  
ATOM     65  CB  GLN A   5     260.245 370.201 136.287  1.00  0.00           C  
ATOM     66  CG  GLN A   5     259.282 369.192 135.684  1.00  0.00           C  
ATOM     67  CD  GLN A   5     258.759 368.205 136.711  1.00  0.00           C  
ATOM     68  OE1 GLN A   5     258.583 368.545 137.884  1.00  0.00           O  
ATOM     69  NE2 GLN A   5     258.507 366.977 136.275  1.00  0.00           N  
ATOM     70  H   GLN A   5     262.076 371.575 137.415  1.00  0.00           H  
ATOM     71  HA  GLN A   5     261.248 368.827 137.602  1.00  0.00           H  
ATOM     72 1HB  GLN A   5     259.715 370.743 137.071  1.00  0.00           H  
ATOM     73 2HB  GLN A   5     260.507 370.921 135.512  1.00  0.00           H  
ATOM     74 1HG  GLN A   5     258.432 369.726 135.258  1.00  0.00           H  
ATOM     75 2HG  GLN A   5     259.799 368.633 134.905  1.00  0.00           H  
ATOM     76 1HE2 GLN A   5     258.161 366.283 136.907  1.00  0.00           H  
ATOM     77 2HE2 GLN A   5     258.665 366.744 135.314  1.00  0.00           H  
ATOM     78  N   GLU A   6     263.088 369.665 135.018  1.00  0.00           N  
ATOM     79  CA  GLU A   6     263.894 369.124 133.928  1.00  0.00           C  
ATOM     80  C   GLU A   6     264.908 368.111 134.446  1.00  0.00           C  
ATOM     81  O   GLU A   6     265.099 367.051 133.851  1.00  0.00           O  
ATOM     82  CB  GLU A   6     264.618 370.253 133.189  1.00  0.00           C  
ATOM     83  CG  GLU A   6     265.496 369.787 132.037  1.00  0.00           C  
ATOM     84  CD  GLU A   6     266.152 370.924 131.304  1.00  0.00           C  
ATOM     85  OE1 GLU A   6     265.786 372.050 131.543  1.00  0.00           O  
ATOM     86  OE2 GLU A   6     267.020 370.668 130.504  1.00  0.00           O  
ATOM     87  H   GLU A   6     263.123 370.655 135.212  1.00  0.00           H  
ATOM     88  HA  GLU A   6     263.233 368.606 133.235  1.00  0.00           H  
ATOM     89 1HB  GLU A   6     263.886 370.955 132.789  1.00  0.00           H  
ATOM     90 2HB  GLU A   6     265.249 370.801 133.889  1.00  0.00           H  
ATOM     91 1HG  GLU A   6     266.271 369.128 132.428  1.00  0.00           H  
ATOM     92 2HG  GLU A   6     264.887 369.214 131.338  1.00  0.00           H  
ATOM     93  N   ALA A   7     265.558 368.445 135.555  1.00  0.00           N  
ATOM     94  CA  ALA A   7     266.567 367.573 136.144  1.00  0.00           C  
ATOM     95  C   ALA A   7     265.987 366.203 136.473  1.00  0.00           C  
ATOM     96  O   ALA A   7     266.633 365.177 136.259  1.00  0.00           O  
ATOM     97  CB  ALA A   7     267.156 368.211 137.394  1.00  0.00           C  
ATOM     98  H   ALA A   7     265.348 369.325 136.003  1.00  0.00           H  
ATOM     99  HA  ALA A   7     267.365 367.428 135.416  1.00  0.00           H  
ATOM    100 1HB  ALA A   7     267.907 367.547 137.821  1.00  0.00           H  
ATOM    101 2HB  ALA A   7     267.618 369.164 137.133  1.00  0.00           H  
ATOM    102 3HB  ALA A   7     266.365 368.380 138.123  1.00  0.00           H  
ATOM    103  N   VAL A   8     264.765 366.194 136.994  1.00  0.00           N  
ATOM    104  CA  VAL A   8     264.103 364.950 137.370  1.00  0.00           C  
ATOM    105  C   VAL A   8     263.737 364.126 136.144  1.00  0.00           C  
ATOM    106  O   VAL A   8     263.943 362.913 136.115  1.00  0.00           O  
ATOM    107  CB  VAL A   8     262.828 365.249 138.182  1.00  0.00           C  
ATOM    108  CG1 VAL A   8     262.059 363.965 138.457  1.00  0.00           C  
ATOM    109  CG2 VAL A   8     263.195 365.946 139.484  1.00  0.00           C  
ATOM    110  H   VAL A   8     264.282 367.069 137.132  1.00  0.00           H  
ATOM    111  HA  VAL A   8     264.794 364.360 137.970  1.00  0.00           H  
ATOM    112  HB  VAL A   8     262.176 365.894 137.595  1.00  0.00           H  
ATOM    113 1HG1 VAL A   8     261.162 364.194 139.032  1.00  0.00           H  
ATOM    114 2HG1 VAL A   8     261.776 363.502 137.512  1.00  0.00           H  
ATOM    115 3HG1 VAL A   8     262.686 363.279 139.025  1.00  0.00           H  
ATOM    116 1HG2 VAL A   8     262.289 366.154 140.053  1.00  0.00           H  
ATOM    117 2HG2 VAL A   8     263.852 365.301 140.070  1.00  0.00           H  
ATOM    118 3HG2 VAL A   8     263.708 366.882 139.263  1.00  0.00           H  
ATOM    119  N   GLU A   9     263.194 364.793 135.130  1.00  0.00           N  
ATOM    120  CA  GLU A   9     262.798 364.124 133.896  1.00  0.00           C  
ATOM    121  C   GLU A   9     264.007 363.531 133.180  1.00  0.00           C  
ATOM    122  O   GLU A   9     263.935 362.435 132.625  1.00  0.00           O  
ATOM    123  CB  GLU A   9     262.072 365.101 132.968  1.00  0.00           C  
ATOM    124  CG  GLU A   9     260.692 365.519 133.454  1.00  0.00           C  
ATOM    125  CD  GLU A   9     260.024 366.506 132.535  1.00  0.00           C  
ATOM    126  OE1 GLU A   9     260.546 366.750 131.475  1.00  0.00           O  
ATOM    127  OE2 GLU A   9     258.987 367.014 132.895  1.00  0.00           O  
ATOM    128  H   GLU A   9     263.051 365.790 135.217  1.00  0.00           H  
ATOM    129  HA  GLU A   9     262.129 363.300 134.148  1.00  0.00           H  
ATOM    130 1HB  GLU A   9     262.672 366.002 132.847  1.00  0.00           H  
ATOM    131 2HB  GLU A   9     261.957 364.649 131.983  1.00  0.00           H  
ATOM    132 1HG  GLU A   9     260.063 364.633 133.537  1.00  0.00           H  
ATOM    133 2HG  GLU A   9     260.785 365.959 134.445  1.00  0.00           H  
ATOM    134  N   ARG A  10     265.115 364.263 133.197  1.00  0.00           N  
ATOM    135  CA  ARG A  10     266.363 363.778 132.622  1.00  0.00           C  
ATOM    136  C   ARG A  10     266.871 362.549 133.366  1.00  0.00           C  
ATOM    137  O   ARG A  10     267.406 361.621 132.761  1.00  0.00           O  
ATOM    138  CB  ARG A  10     267.428 364.864 132.658  1.00  0.00           C  
ATOM    139  CG  ARG A  10     267.258 365.961 131.619  1.00  0.00           C  
ATOM    140  CD  ARG A  10     268.359 366.956 131.685  1.00  0.00           C  
ATOM    141  NE  ARG A  10     268.198 368.009 130.695  1.00  0.00           N  
ATOM    142  CZ  ARG A  10     268.600 367.921 129.412  1.00  0.00           C  
ATOM    143  NH1 ARG A  10     269.181 366.826 128.979  1.00  0.00           N  
ATOM    144  NH2 ARG A  10     268.407 368.938 128.590  1.00  0.00           N  
ATOM    145  H   ARG A  10     265.094 365.181 133.618  1.00  0.00           H  
ATOM    146  HA  ARG A  10     266.177 363.482 131.588  1.00  0.00           H  
ATOM    147 1HB  ARG A  10     267.431 365.338 133.640  1.00  0.00           H  
ATOM    148 2HB  ARG A  10     268.411 364.416 132.508  1.00  0.00           H  
ATOM    149 1HG  ARG A  10     267.254 365.520 130.622  1.00  0.00           H  
ATOM    150 2HG  ARG A  10     266.315 366.481 131.789  1.00  0.00           H  
ATOM    151 1HD  ARG A  10     268.376 367.415 132.672  1.00  0.00           H  
ATOM    152 2HD  ARG A  10     269.311 366.458 131.500  1.00  0.00           H  
ATOM    153  HE  ARG A  10     267.754 368.868 130.992  1.00  0.00           H  
ATOM    154 1HH1 ARG A  10     269.329 366.049 129.608  1.00  0.00           H  
ATOM    155 2HH1 ARG A  10     269.481 366.759 128.018  1.00  0.00           H  
ATOM    156 1HH2 ARG A  10     267.960 369.779 128.922  1.00  0.00           H  
ATOM    157 2HH2 ARG A  10     268.707 368.872 127.628  1.00  0.00           H  
ATOM    158  N   ALA A  11     266.700 362.548 134.683  1.00  0.00           N  
ATOM    159  CA  ALA A  11     267.080 361.407 135.505  1.00  0.00           C  
ATOM    160  C   ALA A  11     266.330 360.151 135.085  1.00  0.00           C  
ATOM    161  O   ALA A  11     266.892 359.056 135.069  1.00  0.00           O  
ATOM    162  CB  ALA A  11     266.829 361.704 136.977  1.00  0.00           C  
ATOM    163  H   ALA A  11     266.295 363.361 135.127  1.00  0.00           H  
ATOM    164  HA  ALA A  11     268.145 361.218 135.366  1.00  0.00           H  
ATOM    165 1HB  ALA A  11     267.118 360.843 137.576  1.00  0.00           H  
ATOM    166 2HB  ALA A  11     267.418 362.571 137.278  1.00  0.00           H  
ATOM    167 3HB  ALA A  11     265.771 361.913 137.130  1.00  0.00           H  
ATOM    168  N   GLU A  12     265.057 360.314 134.744  1.00  0.00           N  
ATOM    169  CA  GLU A  12     264.237 359.199 134.283  1.00  0.00           C  
ATOM    170  C   GLU A  12     264.701 358.699 132.923  1.00  0.00           C  
ATOM    171  O   GLU A  12     264.707 357.496 132.663  1.00  0.00           O  
ATOM    172  CB  GLU A  12     262.765 359.613 134.209  1.00  0.00           C  
ATOM    173  CG  GLU A  12     262.092 359.790 135.564  1.00  0.00           C  
ATOM    174  CD  GLU A  12     261.956 358.498 136.322  1.00  0.00           C  
ATOM    175  OE1 GLU A  12     261.910 357.465 135.695  1.00  0.00           O  
ATOM    176  OE2 GLU A  12     261.895 358.544 137.528  1.00  0.00           O  
ATOM    177  H   GLU A  12     264.645 361.236 134.805  1.00  0.00           H  
ATOM    178  HA  GLU A  12     264.343 358.377 134.992  1.00  0.00           H  
ATOM    179 1HB  GLU A  12     262.679 360.555 133.668  1.00  0.00           H  
ATOM    180 2HB  GLU A  12     262.204 358.863 133.652  1.00  0.00           H  
ATOM    181 1HG  GLU A  12     262.679 360.486 136.161  1.00  0.00           H  
ATOM    182 2HG  GLU A  12     261.105 360.223 135.414  1.00  0.00           H  
ATOM    183  N   GLU A  13     265.089 359.630 132.056  1.00  0.00           N  
ATOM    184  CA  GLU A  13     265.608 359.281 130.740  1.00  0.00           C  
ATOM    185  C   GLU A  13     266.914 358.503 130.851  1.00  0.00           C  
ATOM    186  O   GLU A  13     267.142 357.546 130.112  1.00  0.00           O  
ATOM    187  CB  GLU A  13     265.824 360.542 129.900  1.00  0.00           C  
ATOM    188  CG  GLU A  13     264.540 361.217 129.439  1.00  0.00           C  
ATOM    189  CD  GLU A  13     264.792 362.452 128.619  1.00  0.00           C  
ATOM    190  OE1 GLU A  13     265.929 362.839 128.494  1.00  0.00           O  
ATOM    191  OE2 GLU A  13     263.845 363.009 128.115  1.00  0.00           O  
ATOM    192  H   GLU A  13     265.021 360.603 132.317  1.00  0.00           H  
ATOM    193  HA  GLU A  13     264.883 358.641 130.239  1.00  0.00           H  
ATOM    194 1HB  GLU A  13     266.397 361.269 130.476  1.00  0.00           H  
ATOM    195 2HB  GLU A  13     266.409 360.292 129.014  1.00  0.00           H  
ATOM    196 1HG  GLU A  13     263.963 360.510 128.843  1.00  0.00           H  
ATOM    197 2HG  GLU A  13     263.947 361.482 130.313  1.00  0.00           H  
ATOM    198  N   LEU A  14     267.767 358.920 131.780  1.00  0.00           N  
ATOM    199  CA  LEU A  14     269.022 358.224 132.036  1.00  0.00           C  
ATOM    200  C   LEU A  14     268.773 356.820 132.575  1.00  0.00           C  
ATOM    201  O   LEU A  14     269.480 355.875 132.224  1.00  0.00           O  
ATOM    202  CB  LEU A  14     269.875 359.018 133.033  1.00  0.00           C  
ATOM    203  CG  LEU A  14     270.515 360.300 132.486  1.00  0.00           C  
ATOM    204  CD1 LEU A  14     271.055 361.132 133.641  1.00  0.00           C  
ATOM    205  CD2 LEU A  14     271.625 359.937 131.509  1.00  0.00           C  
ATOM    206  H   LEU A  14     267.542 359.741 132.323  1.00  0.00           H  
ATOM    207  HA  LEU A  14     269.562 358.124 131.093  1.00  0.00           H  
ATOM    208 1HB  LEU A  14     269.250 359.295 133.880  1.00  0.00           H  
ATOM    209 2HB  LEU A  14     270.677 358.374 133.393  1.00  0.00           H  
ATOM    210  HG  LEU A  14     269.760 360.894 131.973  1.00  0.00           H  
ATOM    211 1HD1 LEU A  14     271.510 362.042 133.252  1.00  0.00           H  
ATOM    212 2HD1 LEU A  14     270.238 361.394 134.315  1.00  0.00           H  
ATOM    213 3HD1 LEU A  14     271.803 360.555 134.186  1.00  0.00           H  
ATOM    214 1HD2 LEU A  14     272.080 360.848 131.119  1.00  0.00           H  
ATOM    215 2HD2 LEU A  14     272.381 359.344 132.022  1.00  0.00           H  
ATOM    216 3HD2 LEU A  14     271.208 359.358 130.684  1.00  0.00           H  
ATOM    217  N   ARG A  15     267.765 356.692 133.431  1.00  0.00           N  
ATOM    218  CA  ARG A  15     267.366 355.389 133.953  1.00  0.00           C  
ATOM    219  C   ARG A  15     266.973 354.441 132.827  1.00  0.00           C  
ATOM    220  O   ARG A  15     267.376 353.279 132.813  1.00  0.00           O  
ATOM    221  CB  ARG A  15     266.199 355.535 134.920  1.00  0.00           C  
ATOM    222  CG  ARG A  15     265.722 354.236 135.549  1.00  0.00           C  
ATOM    223  CD  ARG A  15     264.472 354.429 136.328  1.00  0.00           C  
ATOM    224  NE  ARG A  15     263.448 355.106 135.549  1.00  0.00           N  
ATOM    225  CZ  ARG A  15     262.778 354.551 134.519  1.00  0.00           C  
ATOM    226  NH1 ARG A  15     263.036 353.315 134.157  1.00  0.00           N  
ATOM    227  NH2 ARG A  15     261.862 355.252 133.874  1.00  0.00           N  
ATOM    228  H   ARG A  15     267.262 357.515 133.726  1.00  0.00           H  
ATOM    229  HA  ARG A  15     268.217 354.949 134.474  1.00  0.00           H  
ATOM    230 1HB  ARG A  15     266.478 356.210 135.728  1.00  0.00           H  
ATOM    231 2HB  ARG A  15     265.350 355.982 134.400  1.00  0.00           H  
ATOM    232 1HG  ARG A  15     265.529 353.502 134.767  1.00  0.00           H  
ATOM    233 2HG  ARG A  15     266.491 353.855 136.223  1.00  0.00           H  
ATOM    234 1HD  ARG A  15     264.082 353.460 136.635  1.00  0.00           H  
ATOM    235 2HD  ARG A  15     264.683 355.032 137.209  1.00  0.00           H  
ATOM    236  HE  ARG A  15     263.221 356.059 135.799  1.00  0.00           H  
ATOM    237 1HH1 ARG A  15     263.738 352.780 134.651  1.00  0.00           H  
ATOM    238 2HH1 ARG A  15     262.536 352.898 133.386  1.00  0.00           H  
ATOM    239 1HH2 ARG A  15     261.663 356.203 134.152  1.00  0.00           H  
ATOM    240 2HH2 ARG A  15     261.361 354.836 133.103  1.00  0.00           H  
ATOM    241  N   GLU A  16     266.183 354.946 131.886  1.00  0.00           N  
ATOM    242  CA  GLU A  16     265.758 354.152 130.739  1.00  0.00           C  
ATOM    243  C   GLU A  16     266.951 353.714 129.900  1.00  0.00           C  
ATOM    244  O   GLU A  16     267.006 352.580 129.423  1.00  0.00           O  
ATOM    245  CB  GLU A  16     264.778 354.946 129.873  1.00  0.00           C  
ATOM    246  CG  GLU A  16     263.402 355.137 130.496  1.00  0.00           C  
ATOM    247  CD  GLU A  16     262.561 353.892 130.447  1.00  0.00           C  
ATOM    248  OE1 GLU A  16     262.529 353.258 129.420  1.00  0.00           O  
ATOM    249  OE2 GLU A  16     261.948 353.576 131.440  1.00  0.00           O  
ATOM    250  H   GLU A  16     265.868 355.902 131.967  1.00  0.00           H  
ATOM    251  HA  GLU A  16     265.263 353.251 131.105  1.00  0.00           H  
ATOM    252 1HB  GLU A  16     265.191 355.934 129.667  1.00  0.00           H  
ATOM    253 2HB  GLU A  16     264.646 354.441 128.917  1.00  0.00           H  
ATOM    254 1HG  GLU A  16     263.524 355.440 131.535  1.00  0.00           H  
ATOM    255 2HG  GLU A  16     262.886 355.940 129.970  1.00  0.00           H  
ATOM    256  N   GLU A  17     267.907 354.620 129.720  1.00  0.00           N  
ATOM    257  CA  GLU A  17     269.143 354.299 129.018  1.00  0.00           C  
ATOM    258  C   GLU A  17     269.908 353.189 129.727  1.00  0.00           C  
ATOM    259  O   GLU A  17     270.428 352.273 129.087  1.00  0.00           O  
ATOM    260  CB  GLU A  17     270.027 355.544 128.899  1.00  0.00           C  
ATOM    261  CG  GLU A  17     271.334 355.318 128.153  1.00  0.00           C  
ATOM    262  CD  GLU A  17     272.161 356.567 128.033  1.00  0.00           C  
ATOM    263  OE1 GLU A  17     271.729 357.592 128.500  1.00  0.00           O  
ATOM    264  OE2 GLU A  17     273.230 356.496 127.471  1.00  0.00           O  
ATOM    265  H   GLU A  17     267.773 355.554 130.081  1.00  0.00           H  
ATOM    266  HA  GLU A  17     268.893 353.942 128.018  1.00  0.00           H  
ATOM    267 1HB  GLU A  17     269.478 356.331 128.382  1.00  0.00           H  
ATOM    268 2HB  GLU A  17     270.269 355.914 129.895  1.00  0.00           H  
ATOM    269 1HG  GLU A  17     271.914 354.560 128.680  1.00  0.00           H  
ATOM    270 2HG  GLU A  17     271.111 354.938 127.157  1.00  0.00           H  
ATOM    271  N   ALA A  18     269.975 353.274 131.050  1.00  0.00           N  
ATOM    272  CA  ALA A  18     270.691 352.286 131.848  1.00  0.00           C  
ATOM    273  C   ALA A  18     270.107 350.892 131.650  1.00  0.00           C  
ATOM    274  O   ALA A  18     270.843 349.908 131.564  1.00  0.00           O  
ATOM    275  CB  ALA A  18     270.658 352.666 133.320  1.00  0.00           C  
ATOM    276  H   ALA A  18     269.516 354.044 131.519  1.00  0.00           H  
ATOM    277  HA  ALA A  18     271.730 352.260 131.516  1.00  0.00           H  
ATOM    278 1HB  ALA A  18     271.196 351.919 133.903  1.00  0.00           H  
ATOM    279 2HB  ALA A  18     271.132 353.641 133.455  1.00  0.00           H  
ATOM    280 3HB  ALA A  18     269.625 352.716 133.659  1.00  0.00           H  
ATOM    281  N   GLU A  19     268.783 350.814 131.577  1.00  0.00           N  
ATOM    282  CA  GLU A  19     268.100 349.542 131.380  1.00  0.00           C  
ATOM    283  C   GLU A  19     268.459 348.926 130.035  1.00  0.00           C  
ATOM    284  O   GLU A  19     268.664 347.716 129.930  1.00  0.00           O  
ATOM    285  CB  GLU A  19     266.585 349.728 131.479  1.00  0.00           C  
ATOM    286  CG  GLU A  19     266.076 350.025 132.882  1.00  0.00           C  
ATOM    287  CD  GLU A  19     264.577 350.060 132.967  1.00  0.00           C  
ATOM    288  OE1 GLU A  19     263.938 349.526 132.091  1.00  0.00           O  
ATOM    289  OE2 GLU A  19     264.067 350.620 133.909  1.00  0.00           O  
ATOM    290  H   GLU A  19     268.236 351.660 131.659  1.00  0.00           H  
ATOM    291  HA  GLU A  19     268.427 348.850 132.159  1.00  0.00           H  
ATOM    292 1HB  GLU A  19     266.277 350.550 130.831  1.00  0.00           H  
ATOM    293 2HB  GLU A  19     266.082 348.827 131.126  1.00  0.00           H  
ATOM    294 1HG  GLU A  19     266.451 349.260 133.562  1.00  0.00           H  
ATOM    295 2HG  GLU A  19     266.476 350.986 133.205  1.00  0.00           H  
ATOM    296  N   GLU A  20     268.533 349.763 129.007  1.00  0.00           N  
ATOM    297  CA  GLU A  20     268.879 349.304 127.666  1.00  0.00           C  
ATOM    298  C   GLU A  20     270.324 348.823 127.604  1.00  0.00           C  
ATOM    299  O   GLU A  20     270.633 347.847 126.925  1.00  0.00           O  
ATOM    300  CB  GLU A  20     268.659 350.423 126.646  1.00  0.00           C  
ATOM    301  CG  GLU A  20     267.198 350.768 126.398  1.00  0.00           C  
ATOM    302  CD  GLU A  20     266.422 349.629 125.793  1.00  0.00           C  
ATOM    303  OE1 GLU A  20     266.882 349.068 124.829  1.00  0.00           O  
ATOM    304  OE2 GLU A  20     265.367 349.322 126.298  1.00  0.00           O  
ATOM    305  H   GLU A  20     268.344 350.744 129.157  1.00  0.00           H  
ATOM    306  HA  GLU A  20     268.239 348.459 127.415  1.00  0.00           H  
ATOM    307 1HB  GLU A  20     269.164 351.327 126.985  1.00  0.00           H  
ATOM    308 2HB  GLU A  20     269.102 350.137 125.692  1.00  0.00           H  
ATOM    309 1HG  GLU A  20     266.735 351.047 127.342  1.00  0.00           H  
ATOM    310 2HG  GLU A  20     267.146 351.629 125.731  1.00  0.00           H  
ATOM    311  N   LEU A  21     271.203 349.519 128.319  1.00  0.00           N  
ATOM    312  CA  LEU A  21     272.610 349.141 128.380  1.00  0.00           C  
ATOM    313  C   LEU A  21     272.786 347.783 129.052  1.00  0.00           C  
ATOM    314  O   LEU A  21     273.611 346.976 128.634  1.00  0.00           O  
ATOM    315  CB  LEU A  21     273.412 350.203 129.143  1.00  0.00           C  
ATOM    316  CG  LEU A  21     273.583 351.549 128.426  1.00  0.00           C  
ATOM    317  CD1 LEU A  21     274.069 352.596 129.420  1.00  0.00           C  
ATOM    318  CD2 LEU A  21     274.564 351.390 127.275  1.00  0.00           C  
ATOM    319  H   LEU A  21     270.890 350.332 128.830  1.00  0.00           H  
ATOM    320  HA  LEU A  21     272.990 349.057 127.361  1.00  0.00           H  
ATOM    321 1HB  LEU A  21     272.918 350.394 130.094  1.00  0.00           H  
ATOM    322 2HB  LEU A  21     274.408 349.808 129.347  1.00  0.00           H  
ATOM    323  HG  LEU A  21     272.619 351.879 128.039  1.00  0.00           H  
ATOM    324 1HD1 LEU A  21     274.189 353.552 128.910  1.00  0.00           H  
ATOM    325 2HD1 LEU A  21     273.339 352.702 130.222  1.00  0.00           H  
ATOM    326 3HD1 LEU A  21     275.025 352.283 129.837  1.00  0.00           H  
ATOM    327 1HD2 LEU A  21     274.684 352.346 126.764  1.00  0.00           H  
ATOM    328 2HD2 LEU A  21     275.529 351.061 127.661  1.00  0.00           H  
ATOM    329 3HD2 LEU A  21     274.183 350.650 126.570  1.00  0.00           H  
ATOM    330  N   ILE A  22     272.002 347.541 130.098  1.00  0.00           N  
ATOM    331  CA  ILE A  22     272.057 346.277 130.821  1.00  0.00           C  
ATOM    332  C   ILE A  22     271.577 345.122 129.950  1.00  0.00           C  
ATOM    333  O   ILE A  22     272.215 344.072 129.889  1.00  0.00           O  
ATOM    334  CB  ILE A  22     271.209 346.341 132.104  1.00  0.00           C  
ATOM    335  CG1 ILE A  22     271.824 347.325 133.102  1.00  0.00           C  
ATOM    336  CG2 ILE A  22     271.079 344.959 132.725  1.00  0.00           C  
ATOM    337  CD1 ILE A  22     270.885 347.735 134.213  1.00  0.00           C  
ATOM    338  H   ILE A  22     271.349 348.252 130.399  1.00  0.00           H  
ATOM    339  HA  ILE A  22     273.095 346.079 131.090  1.00  0.00           H  
ATOM    340  HB  ILE A  22     270.214 346.716 131.864  1.00  0.00           H  
ATOM    341 1HG1 ILE A  22     272.711 346.880 133.552  1.00  0.00           H  
ATOM    342 2HG1 ILE A  22     272.142 348.225 132.576  1.00  0.00           H  
ATOM    343 1HG2 ILE A  22     270.476 345.023 133.631  1.00  0.00           H  
ATOM    344 2HG2 ILE A  22     270.597 344.285 132.015  1.00  0.00           H  
ATOM    345 3HG2 ILE A  22     272.070 344.577 132.974  1.00  0.00           H  
ATOM    346 1HD1 ILE A  22     271.391 348.433 134.880  1.00  0.00           H  
ATOM    347 2HD1 ILE A  22     270.004 348.215 133.787  1.00  0.00           H  
ATOM    348 3HD1 ILE A  22     270.581 346.853 134.776  1.00  0.00           H  
ATOM    349  N   LYS A  23     270.451 345.325 129.276  1.00  0.00           N  
ATOM    350  CA  LYS A  23     269.899 344.313 128.384  1.00  0.00           C  
ATOM    351  C   LYS A  23     270.890 343.946 127.288  1.00  0.00           C  
ATOM    352  O   LYS A  23     271.090 342.770 126.986  1.00  0.00           O  
ATOM    353  CB  LYS A  23     268.589 344.800 127.764  1.00  0.00           C  
ATOM    354  CG  LYS A  23     267.403 344.801 128.721  1.00  0.00           C  
ATOM    355  CD  LYS A  23     266.096 345.045 127.979  1.00  0.00           C  
ATOM    356  CE  LYS A  23     266.012 346.474 127.463  1.00  0.00           C  
ATOM    357  NZ  LYS A  23     264.674 346.781 126.889  1.00  0.00           N  
ATOM    358  H   LYS A  23     269.962 346.203 129.386  1.00  0.00           H  
ATOM    359  HA  LYS A  23     269.700 343.411 128.964  1.00  0.00           H  
ATOM    360 1HB  LYS A  23     268.717 345.816 127.391  1.00  0.00           H  
ATOM    361 2HB  LYS A  23     268.332 344.169 126.913  1.00  0.00           H  
ATOM    362 1HG  LYS A  23     267.347 343.838 129.230  1.00  0.00           H  
ATOM    363 2HG  LYS A  23     267.539 345.580 129.469  1.00  0.00           H  
ATOM    364 1HD  LYS A  23     266.020 344.356 127.137  1.00  0.00           H  
ATOM    365 2HD  LYS A  23     265.258 344.862 128.652  1.00  0.00           H  
ATOM    366 1HE  LYS A  23     266.212 347.169 128.278  1.00  0.00           H  
ATOM    367 2HE  LYS A  23     266.767 346.626 126.691  1.00  0.00           H  
ATOM    368 1HZ  LYS A  23     264.659 347.734 126.558  1.00  0.00           H  
ATOM    369 2HZ  LYS A  23     264.486 346.153 126.118  1.00  0.00           H  
ATOM    370 3HZ  LYS A  23     263.967 346.660 127.600  1.00  0.00           H  
ATOM    371  N   LYS A  24     271.513 344.960 126.693  1.00  0.00           N  
ATOM    372  CA  LYS A  24     272.529 344.745 125.673  1.00  0.00           C  
ATOM    373  C   LYS A  24     273.740 344.018 126.248  1.00  0.00           C  
ATOM    374  O   LYS A  24     274.319 343.149 125.597  1.00  0.00           O  
ATOM    375  CB  LYS A  24     272.959 346.076 125.055  1.00  0.00           C  
ATOM    376  CG  LYS A  24     271.917 346.710 124.142  1.00  0.00           C  
ATOM    377  CD  LYS A  24     272.402 348.044 123.595  1.00  0.00           C  
ATOM    378  CE  LYS A  24     271.359 348.683 122.689  1.00  0.00           C  
ATOM    379  NZ  LYS A  24     271.819 349.992 122.147  1.00  0.00           N  
ATOM    380  H   LYS A  24     271.272 345.905 126.956  1.00  0.00           H  
ATOM    381  HA  LYS A  24     272.107 344.114 124.890  1.00  0.00           H  
ATOM    382 1HB  LYS A  24     273.187 346.788 125.848  1.00  0.00           H  
ATOM    383 2HB  LYS A  24     273.870 345.930 124.473  1.00  0.00           H  
ATOM    384 1HG  LYS A  24     271.707 346.040 123.307  1.00  0.00           H  
ATOM    385 2HG  LYS A  24     270.994 346.868 124.699  1.00  0.00           H  
ATOM    386 1HD  LYS A  24     272.615 348.721 124.423  1.00  0.00           H  
ATOM    387 2HD  LYS A  24     273.319 347.894 123.026  1.00  0.00           H  
ATOM    388 1HE  LYS A  24     271.143 348.016 121.856  1.00  0.00           H  
ATOM    389 2HE  LYS A  24     270.439 348.840 123.249  1.00  0.00           H  
ATOM    390 1HZ  LYS A  24     271.102 350.381 121.554  1.00  0.00           H  
ATOM    391 2HZ  LYS A  24     272.005 350.625 122.911  1.00  0.00           H  
ATOM    392 3HZ  LYS A  24     272.663 349.855 121.610  1.00  0.00           H  
ATOM    393  N   ALA A  25     274.117 344.380 127.467  1.00  0.00           N  
ATOM    394  CA  ALA A  25     275.271 343.777 128.124  1.00  0.00           C  
ATOM    395  C   ALA A  25     275.082 342.273 128.294  1.00  0.00           C  
ATOM    396  O   ALA A  25     276.019 341.497 128.108  1.00  0.00           O  
ATOM    397  CB  ALA A  25     275.517 344.433 129.473  1.00  0.00           C  
ATOM    398  H   ALA A  25     273.591 345.093 127.954  1.00  0.00           H  
ATOM    399  HA  ALA A  25     276.147 343.931 127.494  1.00  0.00           H  
ATOM    400 1HB  ALA A  25     276.382 343.971 129.951  1.00  0.00           H  
ATOM    401 2HB  ALA A  25     275.707 345.498 129.329  1.00  0.00           H  
ATOM    402 3HB  ALA A  25     274.640 344.304 130.107  1.00  0.00           H  
ATOM    403  N   ARG A  26     273.866 341.871 128.649  1.00  0.00           N  
ATOM    404  CA  ARG A  26     273.568 340.467 128.896  1.00  0.00           C  
ATOM    405  C   ARG A  26     273.522 339.674 127.594  1.00  0.00           C  
ATOM    406  O   ARG A  26     273.844 338.488 127.569  1.00  0.00           O  
ATOM    407  CB  ARG A  26     272.239 340.321 129.622  1.00  0.00           C  
ATOM    408  CG  ARG A  26     272.233 340.831 131.053  1.00  0.00           C  
ATOM    409  CD  ARG A  26     270.870 340.792 131.645  1.00  0.00           C  
ATOM    410  NE  ARG A  26     270.846 341.352 132.986  1.00  0.00           N  
ATOM    411  CZ  ARG A  26     269.737 341.481 133.740  1.00  0.00           C  
ATOM    412  NH1 ARG A  26     268.573 341.088 133.272  1.00  0.00           N  
ATOM    413  NH2 ARG A  26     269.819 342.004 134.952  1.00  0.00           N  
ATOM    414  H   ARG A  26     273.132 342.557 128.749  1.00  0.00           H  
ATOM    415  HA  ARG A  26     274.365 340.045 129.511  1.00  0.00           H  
ATOM    416 1HB  ARG A  26     271.466 340.860 129.076  1.00  0.00           H  
ATOM    417 2HB  ARG A  26     271.950 339.270 129.643  1.00  0.00           H  
ATOM    418 1HG  ARG A  26     272.889 340.210 131.663  1.00  0.00           H  
ATOM    419 2HG  ARG A  26     272.586 341.862 131.074  1.00  0.00           H  
ATOM    420 1HD  ARG A  26     270.187 341.369 131.022  1.00  0.00           H  
ATOM    421 2HD  ARG A  26     270.527 339.760 131.700  1.00  0.00           H  
ATOM    422  HE  ARG A  26     271.723 341.665 133.381  1.00  0.00           H  
ATOM    423 1HH1 ARG A  26     268.511 340.687 132.346  1.00  0.00           H  
ATOM    424 2HH1 ARG A  26     267.743 341.184 133.838  1.00  0.00           H  
ATOM    425 1HH2 ARG A  26     270.713 342.307 135.312  1.00  0.00           H  
ATOM    426 2HH2 ARG A  26     268.989 342.101 135.517  1.00  0.00           H  
ATOM    427  N   LYS A  27     273.120 340.339 126.517  1.00  0.00           N  
ATOM    428  CA  LYS A  27     273.061 339.708 125.205  1.00  0.00           C  
ATOM    429  C   LYS A  27     274.410 339.775 124.499  1.00  0.00           C  
ATOM    430  O   LYS A  27     274.698 338.970 123.614  1.00  0.00           O  
ATOM    431  CB  LYS A  27     271.984 340.368 124.343  1.00  0.00           C  
ATOM    432  CG  LYS A  27     270.559 340.126 124.822  1.00  0.00           C  
ATOM    433  CD  LYS A  27     269.547 340.824 123.925  1.00  0.00           C  
ATOM    434  CE  LYS A  27     268.123 340.572 124.395  1.00  0.00           C  
ATOM    435  NZ  LYS A  27     267.123 341.267 123.539  1.00  0.00           N  
ATOM    436  H   LYS A  27     272.849 341.307 126.610  1.00  0.00           H  
ATOM    437  HA  LYS A  27     272.808 338.656 125.339  1.00  0.00           H  
ATOM    438 1HB  LYS A  27     272.149 341.446 124.315  1.00  0.00           H  
ATOM    439 2HB  LYS A  27     272.060 339.998 123.320  1.00  0.00           H  
ATOM    440 1HG  LYS A  27     270.352 339.055 124.824  1.00  0.00           H  
ATOM    441 2HG  LYS A  27     270.448 340.502 125.839  1.00  0.00           H  
ATOM    442 1HD  LYS A  27     269.738 341.898 123.927  1.00  0.00           H  
ATOM    443 2HD  LYS A  27     269.653 340.457 122.904  1.00  0.00           H  
ATOM    444 1HE  LYS A  27     267.917 339.503 124.377  1.00  0.00           H  
ATOM    445 2HE  LYS A  27     268.011 340.924 125.420  1.00  0.00           H  
ATOM    446 1HZ  LYS A  27     266.192 341.076 123.884  1.00  0.00           H  
ATOM    447 2HZ  LYS A  27     267.293 342.263 123.563  1.00  0.00           H  
ATOM    448 3HZ  LYS A  27     267.204 340.936 122.587  1.00  0.00           H  
ATOM    449  N   THR A  28     275.232 340.738 124.897  1.00  0.00           N  
ATOM    450  CA  THR A  28     276.515 340.970 124.243  1.00  0.00           C  
ATOM    451  C   THR A  28     277.653 340.320 125.019  1.00  0.00           C  
ATOM    452  O   THR A  28     278.646 339.883 124.433  1.00  0.00           O  
ATOM    453  CB  THR A  28     276.792 342.476 124.085  1.00  0.00           C  
ATOM    454  OG1 THR A  28     275.711 343.090 123.371  1.00  0.00           O  
ATOM    455  CG2 THR A  28     278.089 342.703 123.324  1.00  0.00           C  
ATOM    456  H   THR A  28     274.963 341.326 125.674  1.00  0.00           H  
ATOM    457  HA  THR A  28     276.487 340.513 123.255  1.00  0.00           H  
ATOM    458  HB  THR A  28     276.869 342.938 125.068  1.00  0.00           H  
ATOM    459  HG1 THR A  28     274.936 343.130 123.936  1.00  0.00           H  
ATOM    460 1HG2 THR A  28     278.270 343.773 123.221  1.00  0.00           H  
ATOM    461 2HG2 THR A  28     278.916 342.246 123.870  1.00  0.00           H  
ATOM    462 3HG2 THR A  28     278.015 342.251 122.335  1.00  0.00           H  
ATOM    463  N   GLY A  29     277.506 340.259 126.338  1.00  0.00           N  
ATOM    464  CA  GLY A  29     278.569 339.767 127.206  1.00  0.00           C  
ATOM    465  C   GLY A  29     279.636 340.831 127.425  1.00  0.00           C  
ATOM    466  O   GLY A  29     280.806 340.513 127.642  1.00  0.00           O  
ATOM    467  H   GLY A  29     276.637 340.561 126.750  1.00  0.00           H  
ATOM    468 1HA  GLY A  29     278.145 339.467 128.166  1.00  0.00           H  
ATOM    469 2HA  GLY A  29     279.019 338.880 126.763  1.00  0.00           H  
ATOM    470  N   ASP A  30     279.228 342.093 127.368  1.00  0.00           N  
ATOM    471  CA  ASP A  30     280.162 343.207 127.482  1.00  0.00           C  
ATOM    472  C   ASP A  30     279.994 343.935 128.810  1.00  0.00           C  
ATOM    473  O   ASP A  30     279.047 344.700 128.993  1.00  0.00           O  
ATOM    474  CB  ASP A  30     279.967 344.189 126.326  1.00  0.00           C  
ATOM    475  CG  ASP A  30     280.996 345.312 126.322  1.00  0.00           C  
ATOM    476  OD1 ASP A  30     281.654 345.491 127.319  1.00  0.00           O  
ATOM    477  OD2 ASP A  30     281.114 345.979 125.322  1.00  0.00           O  
ATOM    478  H   ASP A  30     278.244 342.287 127.243  1.00  0.00           H  
ATOM    479  HA  ASP A  30     281.177 342.810 127.448  1.00  0.00           H  
ATOM    480 1HB  ASP A  30     280.032 343.654 125.378  1.00  0.00           H  
ATOM    481 2HB  ASP A  30     278.971 344.630 126.386  1.00  0.00           H  
ATOM    482  N   ALA A  31     280.920 343.692 129.732  1.00  0.00           N  
ATOM    483  CA  ALA A  31     280.780 344.175 131.100  1.00  0.00           C  
ATOM    484  C   ALA A  31     280.824 345.696 131.156  1.00  0.00           C  
ATOM    485  O   ALA A  31     280.262 346.312 132.061  1.00  0.00           O  
ATOM    486  CB  ALA A  31     281.866 343.582 131.985  1.00  0.00           C  
ATOM    487  H   ALA A  31     281.739 343.159 129.479  1.00  0.00           H  
ATOM    488  HA  ALA A  31     279.809 343.859 131.482  1.00  0.00           H  
ATOM    489 1HB  ALA A  31     281.749 343.951 133.004  1.00  0.00           H  
ATOM    490 2HB  ALA A  31     281.785 342.495 131.982  1.00  0.00           H  
ATOM    491 3HB  ALA A  31     282.844 343.872 131.605  1.00  0.00           H  
ATOM    492  N   GLU A  32     281.500 346.297 130.181  1.00  0.00           N  
ATOM    493  CA  GLU A  32     281.729 347.738 130.185  1.00  0.00           C  
ATOM    494  C   GLU A  32     280.413 348.505 130.149  1.00  0.00           C  
ATOM    495  O   GLU A  32     280.327 349.633 130.636  1.00  0.00           O  
ATOM    496  CB  GLU A  32     282.599 348.143 128.992  1.00  0.00           C  
ATOM    497  CG  GLU A  32     283.053 349.596 129.010  1.00  0.00           C  
ATOM    498  CD  GLU A  32     284.117 349.888 127.989  1.00  0.00           C  
ATOM    499  OE1 GLU A  32     284.358 349.051 127.153  1.00  0.00           O  
ATOM    500  OE2 GLU A  32     284.691 350.950 128.046  1.00  0.00           O  
ATOM    501  H   GLU A  32     281.865 345.744 129.421  1.00  0.00           H  
ATOM    502  HA  GLU A  32     282.242 348.006 131.110  1.00  0.00           H  
ATOM    503 1HB  GLU A  32     283.488 347.514 128.962  1.00  0.00           H  
ATOM    504 2HB  GLU A  32     282.047 347.976 128.067  1.00  0.00           H  
ATOM    505 1HG  GLU A  32     282.193 350.236 128.816  1.00  0.00           H  
ATOM    506 2HG  GLU A  32     283.433 349.835 130.003  1.00  0.00           H  
ATOM    507  N   LEU A  33     279.391 347.885 129.569  1.00  0.00           N  
ATOM    508  CA  LEU A  33     278.087 348.527 129.425  1.00  0.00           C  
ATOM    509  C   LEU A  33     277.395 348.671 130.775  1.00  0.00           C  
ATOM    510  O   LEU A  33     276.514 349.516 130.944  1.00  0.00           O  
ATOM    511  CB  LEU A  33     277.199 347.719 128.471  1.00  0.00           C  
ATOM    512  CG  LEU A  33     277.631 347.722 126.999  1.00  0.00           C  
ATOM    513  CD1 LEU A  33     276.794 346.714 126.222  1.00  0.00           C  
ATOM    514  CD2 LEU A  33     277.473 349.122 126.426  1.00  0.00           C  
ATOM    515  H   LEU A  33     279.515 346.946 129.221  1.00  0.00           H  
ATOM    516  HA  LEU A  33     278.238 349.529 129.023  1.00  0.00           H  
ATOM    517 1HB  LEU A  33     277.179 346.684 128.808  1.00  0.00           H  
ATOM    518 2HB  LEU A  33     276.186 348.115 128.520  1.00  0.00           H  
ATOM    519  HG  LEU A  33     278.674 347.415 126.925  1.00  0.00           H  
ATOM    520 1HD1 LEU A  33     277.100 346.715 125.176  1.00  0.00           H  
ATOM    521 2HD1 LEU A  33     276.941 345.719 126.641  1.00  0.00           H  
ATOM    522 3HD1 LEU A  33     275.741 346.985 126.292  1.00  0.00           H  
ATOM    523 1HD2 LEU A  33     277.779 349.124 125.379  1.00  0.00           H  
ATOM    524 2HD2 LEU A  33     276.429 349.429 126.498  1.00  0.00           H  
ATOM    525 3HD2 LEU A  33     278.095 349.818 126.988  1.00  0.00           H  
ATOM    526  N   LEU A  34     277.793 347.841 131.733  1.00  0.00           N  
ATOM    527  CA  LEU A  34     277.304 347.960 133.101  1.00  0.00           C  
ATOM    528  C   LEU A  34     277.942 349.146 133.813  1.00  0.00           C  
ATOM    529  O   LEU A  34     277.300 349.815 134.623  1.00  0.00           O  
ATOM    530  CB  LEU A  34     277.594 346.670 133.880  1.00  0.00           C  
ATOM    531  CG  LEU A  34     276.484 345.611 133.850  1.00  0.00           C  
ATOM    532  CD1 LEU A  34     275.331 346.057 134.738  1.00  0.00           C  
ATOM    533  CD2 LEU A  34     276.021 345.402 132.416  1.00  0.00           C  
ATOM    534  H   LEU A  34     278.452 347.112 131.506  1.00  0.00           H  
ATOM    535  HA  LEU A  34     276.228 348.131 133.071  1.00  0.00           H  
ATOM    536 1HB  LEU A  34     278.497 346.216 133.476  1.00  0.00           H  
ATOM    537 2HB  LEU A  34     277.778 346.928 134.923  1.00  0.00           H  
ATOM    538  HG  LEU A  34     276.868 344.671 134.247  1.00  0.00           H  
ATOM    539 1HD1 LEU A  34     274.544 345.304 134.716  1.00  0.00           H  
ATOM    540 2HD1 LEU A  34     275.686 346.180 135.761  1.00  0.00           H  
ATOM    541 3HD1 LEU A  34     274.937 347.005 134.374  1.00  0.00           H  
ATOM    542 1HD2 LEU A  34     275.233 344.648 132.394  1.00  0.00           H  
ATOM    543 2HD2 LEU A  34     275.636 346.341 132.017  1.00  0.00           H  
ATOM    544 3HD2 LEU A  34     276.860 345.067 131.807  1.00  0.00           H  
ATOM    545  N   ARG A  35     279.211 349.403 133.508  1.00  0.00           N  
ATOM    546  CA  ARG A  35     279.883 350.607 133.979  1.00  0.00           C  
ATOM    547  C   ARG A  35     279.224 351.861 133.420  1.00  0.00           C  
ATOM    548  O   ARG A  35     279.076 352.860 134.122  1.00  0.00           O  
ATOM    549  CB  ARG A  35     281.352 350.590 133.581  1.00  0.00           C  
ATOM    550  CG  ARG A  35     282.191 351.703 134.188  1.00  0.00           C  
ATOM    551  CD  ARG A  35     282.378 352.830 133.238  1.00  0.00           C  
ATOM    552  NE  ARG A  35     283.151 352.433 132.072  1.00  0.00           N  
ATOM    553  CZ  ARG A  35     284.497 352.371 132.031  1.00  0.00           C  
ATOM    554  NH1 ARG A  35     285.203 352.683 133.096  1.00  0.00           N  
ATOM    555  NH2 ARG A  35     285.108 351.999 130.920  1.00  0.00           N  
ATOM    556  H   ARG A  35     279.719 348.744 132.934  1.00  0.00           H  
ATOM    557  HA  ARG A  35     279.801 350.645 135.066  1.00  0.00           H  
ATOM    558 1HB  ARG A  35     281.798 349.642 133.878  1.00  0.00           H  
ATOM    559 2HB  ARG A  35     281.436 350.667 132.497  1.00  0.00           H  
ATOM    560 1HG  ARG A  35     281.698 352.086 135.081  1.00  0.00           H  
ATOM    561 2HG  ARG A  35     283.174 351.314 134.455  1.00  0.00           H  
ATOM    562 1HD  ARG A  35     281.407 353.184 132.898  1.00  0.00           H  
ATOM    563 2HD  ARG A  35     282.906 353.642 133.736  1.00  0.00           H  
ATOM    564  HE  ARG A  35     282.644 352.187 131.232  1.00  0.00           H  
ATOM    565 1HH1 ARG A  35     284.735 352.968 133.945  1.00  0.00           H  
ATOM    566 2HH1 ARG A  35     286.211 352.635 133.065  1.00  0.00           H  
ATOM    567 1HH2 ARG A  35     284.565 351.759 130.100  1.00  0.00           H  
ATOM    568 2HH2 ARG A  35     286.116 351.952 130.889  1.00  0.00           H  
ATOM    569  N   LYS A  36     278.834 351.800 132.152  1.00  0.00           N  
ATOM    570  CA  LYS A  36     278.124 352.906 131.517  1.00  0.00           C  
ATOM    571  C   LYS A  36     276.740 353.091 132.127  1.00  0.00           C  
ATOM    572  O   LYS A  36     276.308 354.218 132.376  1.00  0.00           O  
ATOM    573  CB  LYS A  36     278.008 352.673 130.009  1.00  0.00           C  
ATOM    574  CG  LYS A  36     277.388 353.833 129.240  1.00  0.00           C  
ATOM    575  CD  LYS A  36     278.334 355.024 129.181  1.00  0.00           C  
ATOM    576  CE  LYS A  36     279.403 354.830 128.115  1.00  0.00           C  
ATOM    577  NZ  LYS A  36     278.828 354.829 126.743  1.00  0.00           N  
ATOM    578  H   LYS A  36     279.033 350.971 131.613  1.00  0.00           H  
ATOM    579  HA  LYS A  36     278.685 353.823 131.689  1.00  0.00           H  
ATOM    580 1HB  LYS A  36     278.997 352.486 129.594  1.00  0.00           H  
ATOM    581 2HB  LYS A  36     277.402 351.787 129.823  1.00  0.00           H  
ATOM    582 1HG  LYS A  36     277.157 353.513 128.224  1.00  0.00           H  
ATOM    583 2HG  LYS A  36     276.463 354.138 129.726  1.00  0.00           H  
ATOM    584 1HD  LYS A  36     277.766 355.927 128.954  1.00  0.00           H  
ATOM    585 2HD  LYS A  36     278.818 355.152 130.149  1.00  0.00           H  
ATOM    586 1HE  LYS A  36     280.137 355.631 128.188  1.00  0.00           H  
ATOM    587 2HE  LYS A  36     279.914 353.882 128.282  1.00  0.00           H  
ATOM    588 1HZ  LYS A  36     279.567 354.698 126.068  1.00  0.00           H  
ATOM    589 2HZ  LYS A  36     278.158 354.077 126.659  1.00  0.00           H  
ATOM    590 3HZ  LYS A  36     278.368 355.710 126.570  1.00  0.00           H  
ATOM    591  N   ALA A  37     276.047 351.982 132.364  1.00  0.00           N  
ATOM    592  CA  ALA A  37     274.758 352.012 133.043  1.00  0.00           C  
ATOM    593  C   ALA A  37     274.884 352.614 134.438  1.00  0.00           C  
ATOM    594  O   ALA A  37     274.010 353.355 134.887  1.00  0.00           O  
ATOM    595  CB  ALA A  37     274.169 350.612 133.122  1.00  0.00           C  
ATOM    596  H   ALA A  37     276.425 351.095 132.064  1.00  0.00           H  
ATOM    597  HA  ALA A  37     274.083 352.648 132.470  1.00  0.00           H  
ATOM    598 1HB  ALA A  37     273.205 350.649 133.630  1.00  0.00           H  
ATOM    599 2HB  ALA A  37     274.031 350.217 132.114  1.00  0.00           H  
ATOM    600 3HB  ALA A  37     274.847 349.962 133.675  1.00  0.00           H  
ATOM    601  N   LEU A  38     275.978 352.288 135.118  1.00  0.00           N  
ATOM    602  CA  LEU A  38     276.273 352.878 136.418  1.00  0.00           C  
ATOM    603  C   LEU A  38     276.357 354.398 136.328  1.00  0.00           C  
ATOM    604  O   LEU A  38     275.740 355.111 137.119  1.00  0.00           O  
ATOM    605  CB  LEU A  38     277.593 352.319 136.966  1.00  0.00           C  
ATOM    606  CG  LEU A  38     277.883 352.623 138.441  1.00  0.00           C  
ATOM    607  CD1 LEU A  38     278.721 351.501 139.037  1.00  0.00           C  
ATOM    608  CD2 LEU A  38     278.603 353.960 138.551  1.00  0.00           C  
ATOM    609  H   LEU A  38     276.620 351.616 134.726  1.00  0.00           H  
ATOM    610  HA  LEU A  38     275.462 352.632 137.103  1.00  0.00           H  
ATOM    611 1HB  LEU A  38     277.587 351.236 136.847  1.00  0.00           H  
ATOM    612 2HB  LEU A  38     278.414 352.723 136.376  1.00  0.00           H  
ATOM    613  HG  LEU A  38     276.945 352.670 138.995  1.00  0.00           H  
ATOM    614 1HD1 LEU A  38     278.928 351.718 140.086  1.00  0.00           H  
ATOM    615 2HD1 LEU A  38     278.175 350.560 138.963  1.00  0.00           H  
ATOM    616 3HD1 LEU A  38     279.661 351.420 138.492  1.00  0.00           H  
ATOM    617 1HD2 LEU A  38     278.808 354.177 139.599  1.00  0.00           H  
ATOM    618 2HD2 LEU A  38     279.541 353.914 137.999  1.00  0.00           H  
ATOM    619 3HD2 LEU A  38     277.973 354.746 138.135  1.00  0.00           H  
ATOM    620  N   GLU A  39     277.121 354.886 135.359  1.00  0.00           N  
ATOM    621  CA  GLU A  39     277.324 356.320 135.193  1.00  0.00           C  
ATOM    622  C   GLU A  39     276.013 357.030 134.880  1.00  0.00           C  
ATOM    623  O   GLU A  39     275.747 358.116 135.393  1.00  0.00           O  
ATOM    624  CB  GLU A  39     278.339 356.589 134.079  1.00  0.00           C  
ATOM    625  CG  GLU A  39     279.772 356.217 134.434  1.00  0.00           C  
ATOM    626  CD  GLU A  39     280.737 356.469 133.307  1.00  0.00           C  
ATOM    627  OE1 GLU A  39     280.302 356.878 132.258  1.00  0.00           O  
ATOM    628  OE2 GLU A  39     281.911 356.252 133.498  1.00  0.00           O  
ATOM    629  H   GLU A  39     277.575 354.247 134.721  1.00  0.00           H  
ATOM    630  HA  GLU A  39     277.705 356.728 136.129  1.00  0.00           H  
ATOM    631 1HB  GLU A  39     278.059 356.029 133.188  1.00  0.00           H  
ATOM    632 2HB  GLU A  39     278.323 357.648 133.821  1.00  0.00           H  
ATOM    633 1HG  GLU A  39     280.085 356.799 135.300  1.00  0.00           H  
ATOM    634 2HG  GLU A  39     279.807 355.163 134.706  1.00  0.00           H  
ATOM    635  N   ALA A  40     275.198 356.407 134.035  1.00  0.00           N  
ATOM    636  CA  ALA A  40     273.896 356.962 133.680  1.00  0.00           C  
ATOM    637  C   ALA A  40     273.006 357.113 134.907  1.00  0.00           C  
ATOM    638  O   ALA A  40     272.356 358.140 135.092  1.00  0.00           O  
ATOM    639  CB  ALA A  40     273.213 356.088 132.638  1.00  0.00           C  
ATOM    640  H   ALA A  40     275.484 355.528 133.631  1.00  0.00           H  
ATOM    641  HA  ALA A  40     274.048 357.957 133.257  1.00  0.00           H  
ATOM    642 1HB  ALA A  40     272.244 356.514 132.383  1.00  0.00           H  
ATOM    643 2HB  ALA A  40     273.835 356.036 131.743  1.00  0.00           H  
ATOM    644 3HB  ALA A  40     273.075 355.086 133.039  1.00  0.00           H  
ATOM    645  N   LEU A  41     272.984 356.081 135.745  1.00  0.00           N  
ATOM    646  CA  LEU A  41     272.190 356.104 136.966  1.00  0.00           C  
ATOM    647  C   LEU A  41     272.786 357.059 137.991  1.00  0.00           C  
ATOM    648  O   LEU A  41     272.061 357.766 138.693  1.00  0.00           O  
ATOM    649  CB  LEU A  41     272.097 354.694 137.565  1.00  0.00           C  
ATOM    650  CG  LEU A  41     271.264 353.684 136.765  1.00  0.00           C  
ATOM    651  CD1 LEU A  41     271.529 352.279 137.289  1.00  0.00           C  
ATOM    652  CD2 LEU A  41     269.789 354.042 136.876  1.00  0.00           C  
ATOM    653  H   LEU A  41     273.530 355.259 135.528  1.00  0.00           H  
ATOM    654  HA  LEU A  41     271.190 356.464 136.724  1.00  0.00           H  
ATOM    655 1HB  LEU A  41     273.104 354.291 137.661  1.00  0.00           H  
ATOM    656 2HB  LEU A  41     271.662 354.767 138.561  1.00  0.00           H  
ATOM    657  HG  LEU A  41     271.567 353.712 135.718  1.00  0.00           H  
ATOM    658 1HD1 LEU A  41     270.936 351.562 136.720  1.00  0.00           H  
ATOM    659 2HD1 LEU A  41     272.587 352.043 137.180  1.00  0.00           H  
ATOM    660 3HD1 LEU A  41     271.250 352.225 138.341  1.00  0.00           H  
ATOM    661 1HD2 LEU A  41     269.198 353.325 136.307  1.00  0.00           H  
ATOM    662 2HD2 LEU A  41     269.486 354.013 137.923  1.00  0.00           H  
ATOM    663 3HD2 LEU A  41     269.627 355.043 136.479  1.00  0.00           H  
ATOM    664  N   GLU A  42     274.112 357.079 138.075  1.00  0.00           N  
ATOM    665  CA  GLU A  42     274.808 357.937 139.024  1.00  0.00           C  
ATOM    666  C   GLU A  42     274.512 359.408 138.758  1.00  0.00           C  
ATOM    667  O   GLU A  42     274.252 360.177 139.681  1.00  0.00           O  
ATOM    668  CB  GLU A  42     276.317 357.692 138.959  1.00  0.00           C  
ATOM    669  CG  GLU A  42     277.131 358.507 139.951  1.00  0.00           C  
ATOM    670  CD  GLU A  42     278.575 358.092 140.006  1.00  0.00           C  
ATOM    671  OE1 GLU A  42     278.975 357.295 139.191  1.00  0.00           O  
ATOM    672  OE2 GLU A  42     279.279 358.572 140.863  1.00  0.00           O  
ATOM    673  H   GLU A  42     274.652 356.480 137.466  1.00  0.00           H  
ATOM    674  HA  GLU A  42     274.450 357.706 140.029  1.00  0.00           H  
ATOM    675 1HB  GLU A  42     276.522 356.636 139.145  1.00  0.00           H  
ATOM    676 2HB  GLU A  42     276.681 357.924 137.958  1.00  0.00           H  
ATOM    677 1HG  GLU A  42     277.078 359.558 139.672  1.00  0.00           H  
ATOM    678 2HG  GLU A  42     276.691 358.401 140.943  1.00  0.00           H  
ATOM    679  N   GLU A  43     274.553 359.792 137.486  1.00  0.00           N  
ATOM    680  CA  GLU A  43     274.210 361.151 137.084  1.00  0.00           C  
ATOM    681  C   GLU A  43     272.734 361.443 137.327  1.00  0.00           C  
ATOM    682  O   GLU A  43     272.362 362.555 137.698  1.00  0.00           O  
ATOM    683  CB  GLU A  43     274.549 361.374 135.608  1.00  0.00           C  
ATOM    684  CG  GLU A  43     276.038 361.474 135.314  1.00  0.00           C  
ATOM    685  CD  GLU A  43     276.673 362.697 135.916  1.00  0.00           C  
ATOM    686  OE1 GLU A  43     276.251 363.781 135.595  1.00  0.00           O  
ATOM    687  OE2 GLU A  43     277.580 362.546 136.701  1.00  0.00           O  
ATOM    688  H   GLU A  43     274.825 359.125 136.778  1.00  0.00           H  
ATOM    689  HA  GLU A  43     274.786 361.848 137.695  1.00  0.00           H  
ATOM    690 1HB  GLU A  43     274.147 360.552 135.015  1.00  0.00           H  
ATOM    691 2HB  GLU A  43     274.076 362.292 135.262  1.00  0.00           H  
ATOM    692 1HG  GLU A  43     276.538 360.588 135.709  1.00  0.00           H  
ATOM    693 2HG  GLU A  43     276.185 361.489 134.235  1.00  0.00           H  
ATOM    694  N   ALA A  44     271.896 360.433 137.110  1.00  0.00           N  
ATOM    695  CA  ALA A  44     270.467 360.555 137.375  1.00  0.00           C  
ATOM    696  C   ALA A  44     270.202 360.866 138.843  1.00  0.00           C  
ATOM    697  O   ALA A  44     269.322 361.661 139.170  1.00  0.00           O  
ATOM    698  CB  ALA A  44     269.740 359.283 136.964  1.00  0.00           C  
ATOM    699  H   ALA A  44     272.257 359.560 136.754  1.00  0.00           H  
ATOM    700  HA  ALA A  44     270.075 361.386 136.786  1.00  0.00           H  
ATOM    701 1HB  ALA A  44     268.676 359.390 137.165  1.00  0.00           H  
ATOM    702 2HB  ALA A  44     269.890 359.107 135.896  1.00  0.00           H  
ATOM    703 3HB  ALA A  44     270.135 358.442 137.528  1.00  0.00           H  
ATOM    704  N   VAL A  45     270.968 360.231 139.723  1.00  0.00           N  
ATOM    705  CA  VAL A  45     270.852 360.474 141.156  1.00  0.00           C  
ATOM    706  C   VAL A  45     271.281 361.893 141.511  1.00  0.00           C  
ATOM    707  O   VAL A  45     270.648 362.557 142.331  1.00  0.00           O  
ATOM    708  CB  VAL A  45     271.716 359.467 141.940  1.00  0.00           C  
ATOM    709  CG1 VAL A  45     271.812 359.876 143.402  1.00  0.00           C  
ATOM    710  CG2 VAL A  45     271.129 358.071 141.808  1.00  0.00           C  
ATOM    711  H   VAL A  45     271.651 359.563 139.391  1.00  0.00           H  
ATOM    712  HA  VAL A  45     269.808 360.365 141.442  1.00  0.00           H  
ATOM    713  HB  VAL A  45     272.727 359.480 141.536  1.00  0.00           H  
ATOM    714 1HG1 VAL A  45     272.425 359.155 143.942  1.00  0.00           H  
ATOM    715 2HG1 VAL A  45     272.266 360.864 143.476  1.00  0.00           H  
ATOM    716 3HG1 VAL A  45     270.814 359.902 143.840  1.00  0.00           H  
ATOM    717 1HG2 VAL A  45     271.745 357.365 142.364  1.00  0.00           H  
ATOM    718 2HG2 VAL A  45     270.115 358.062 142.207  1.00  0.00           H  
ATOM    719 3HG2 VAL A  45     271.109 357.783 140.755  1.00  0.00           H  
ATOM    720  N   ARG A  46     272.362 362.354 140.887  1.00  0.00           N  
ATOM    721  CA  ARG A  46     272.829 363.723 141.071  1.00  0.00           C  
ATOM    722  C   ARG A  46     271.777 364.726 140.615  1.00  0.00           C  
ATOM    723  O   ARG A  46     271.587 365.769 141.242  1.00  0.00           O  
ATOM    724  CB  ARG A  46     274.119 363.957 140.301  1.00  0.00           C  
ATOM    725  CG  ARG A  46     275.331 363.217 140.842  1.00  0.00           C  
ATOM    726  CD  ARG A  46     276.547 363.491 140.035  1.00  0.00           C  
ATOM    727  NE  ARG A  46     277.043 364.843 140.241  1.00  0.00           N  
ATOM    728  CZ  ARG A  46     277.846 365.502 139.384  1.00  0.00           C  
ATOM    729  NH1 ARG A  46     278.237 364.924 138.272  1.00  0.00           N  
ATOM    730  NH2 ARG A  46     278.242 366.732 139.663  1.00  0.00           N  
ATOM    731  H   ARG A  46     272.875 361.737 140.271  1.00  0.00           H  
ATOM    732  HA  ARG A  46     273.005 363.887 142.133  1.00  0.00           H  
ATOM    733 1HB  ARG A  46     273.984 363.653 139.263  1.00  0.00           H  
ATOM    734 2HB  ARG A  46     274.355 365.021 140.300  1.00  0.00           H  
ATOM    735 1HG  ARG A  46     275.523 363.533 141.868  1.00  0.00           H  
ATOM    736 2HG  ARG A  46     275.142 362.143 140.821  1.00  0.00           H  
ATOM    737 1HD  ARG A  46     277.336 362.793 140.316  1.00  0.00           H  
ATOM    738 2HD  ARG A  46     276.318 363.370 138.977  1.00  0.00           H  
ATOM    739  HE  ARG A  46     276.763 365.322 141.088  1.00  0.00           H  
ATOM    740 1HH1 ARG A  46     277.933 363.984 138.057  1.00  0.00           H  
ATOM    741 2HH1 ARG A  46     278.839 365.419 137.628  1.00  0.00           H  
ATOM    742 1HH2 ARG A  46     277.942 367.178 140.520  1.00  0.00           H  
ATOM    743 2HH2 ARG A  46     278.844 367.226 139.022  1.00  0.00           H  
ATOM    744  N   ALA A  47     271.094 364.407 139.519  1.00  0.00           N  
ATOM    745  CA  ALA A  47     270.098 365.304 138.949  1.00  0.00           C  
ATOM    746  C   ALA A  47     268.942 365.529 139.916  1.00  0.00           C  
ATOM    747  O   ALA A  47     268.511 366.661 140.130  1.00  0.00           O  
ATOM    748  CB  ALA A  47     269.580 364.750 137.629  1.00  0.00           C  
ATOM    749  H   ALA A  47     271.273 363.519 139.072  1.00  0.00           H  
ATOM    750  HA  ALA A  47     270.567 366.269 138.764  1.00  0.00           H  
ATOM    751 1HB  ALA A  47     268.836 365.432 137.216  1.00  0.00           H  
ATOM    752 2HB  ALA A  47     270.409 364.649 136.928  1.00  0.00           H  
ATOM    753 3HB  ALA A  47     269.127 363.775 137.795  1.00  0.00           H  
ATOM    754  N   VAL A  48     268.445 364.442 140.499  1.00  0.00           N  
ATOM    755  CA  VAL A  48     267.325 364.519 141.430  1.00  0.00           C  
ATOM    756  C   VAL A  48     267.766 365.065 142.781  1.00  0.00           C  
ATOM    757  O   VAL A  48     266.989 365.709 143.485  1.00  0.00           O  
ATOM    758  CB  VAL A  48     266.696 363.127 141.625  1.00  0.00           C  
ATOM    759  CG1 VAL A  48     266.084 362.631 140.323  1.00  0.00           C  
ATOM    760  CG2 VAL A  48     267.747 362.151 142.133  1.00  0.00           C  
ATOM    761  H   VAL A  48     268.851 363.542 140.292  1.00  0.00           H  
ATOM    762  HA  VAL A  48     266.582 365.205 141.021  1.00  0.00           H  
ATOM    763  HB  VAL A  48     265.888 363.201 142.353  1.00  0.00           H  
ATOM    764 1HG1 VAL A  48     265.644 361.646 140.479  1.00  0.00           H  
ATOM    765 2HG1 VAL A  48     265.311 363.327 139.997  1.00  0.00           H  
ATOM    766 3HG1 VAL A  48     266.859 362.565 139.559  1.00  0.00           H  
ATOM    767 1HG2 VAL A  48     267.295 361.168 142.269  1.00  0.00           H  
ATOM    768 2HG2 VAL A  48     268.559 362.080 141.409  1.00  0.00           H  
ATOM    769 3HG2 VAL A  48     268.141 362.504 143.085  1.00  0.00           H  
ATOM    770  N   GLU A  49     269.021 364.808 143.136  1.00  0.00           N  
ATOM    771  CA  GLU A  49     269.608 365.381 144.343  1.00  0.00           C  
ATOM    772  C   GLU A  49     269.566 366.900 144.307  1.00  0.00           C  
ATOM    773  O   GLU A  49     269.206 367.545 145.293  1.00  0.00           O  
ATOM    774  CB  GLU A  49     271.052 364.905 144.511  1.00  0.00           C  
ATOM    775  CG  GLU A  49     271.815 365.595 145.634  1.00  0.00           C  
ATOM    776  CD  GLU A  49     273.127 364.929 145.947  1.00  0.00           C  
ATOM    777  OE1 GLU A  49     273.280 363.778 145.616  1.00  0.00           O  
ATOM    778  OE2 GLU A  49     273.975 365.573 146.517  1.00  0.00           O  
ATOM    779  H   GLU A  49     269.581 364.200 142.555  1.00  0.00           H  
ATOM    780  HA  GLU A  49     269.020 365.051 145.201  1.00  0.00           H  
ATOM    781 1HB  GLU A  49     271.063 363.833 144.711  1.00  0.00           H  
ATOM    782 2HB  GLU A  49     271.602 365.071 143.584  1.00  0.00           H  
ATOM    783 1HG  GLU A  49     272.005 366.629 145.348  1.00  0.00           H  
ATOM    784 2HG  GLU A  49     271.195 365.602 146.529  1.00  0.00           H  
ATOM    785  N   GLU A  50     269.936 367.473 143.166  1.00  0.00           N  
ATOM    786  CA  GLU A  50     269.876 368.917 142.978  1.00  0.00           C  
ATOM    787  C   GLU A  50     268.436 369.414 142.981  1.00  0.00           C  
ATOM    788  O   GLU A  50     268.138 370.481 143.516  1.00  0.00           O  
ATOM    789  CB  GLU A  50     270.560 369.312 141.667  1.00  0.00           C  
ATOM    790  CG  GLU A  50     272.077 369.193 141.688  1.00  0.00           C  
ATOM    791  CD  GLU A  50     272.726 370.144 142.653  1.00  0.00           C  
ATOM    792  OE1 GLU A  50     272.445 371.317 142.580  1.00  0.00           O  
ATOM    793  OE2 GLU A  50     273.503 369.699 143.465  1.00  0.00           O  
ATOM    794  H   GLU A  50     270.266 366.891 142.409  1.00  0.00           H  
ATOM    795  HA  GLU A  50     270.393 369.396 143.808  1.00  0.00           H  
ATOM    796 1HB  GLU A  50     270.186 368.683 140.858  1.00  0.00           H  
ATOM    797 2HB  GLU A  50     270.310 370.344 141.421  1.00  0.00           H  
ATOM    798 1HG  GLU A  50     272.347 368.173 141.964  1.00  0.00           H  
ATOM    799 2HG  GLU A  50     272.461 369.381 140.685  1.00  0.00           H  
ATOM    800  N   ALA A  51     267.544 368.632 142.381  1.00  0.00           N  
ATOM    801  CA  ALA A  51     266.123 368.958 142.371  1.00  0.00           C  
ATOM    802  C   ALA A  51     265.558 369.001 143.786  1.00  0.00           C  
ATOM    803  O   ALA A  51     264.744 369.863 144.113  1.00  0.00           O  
ATOM    804  CB  ALA A  51     265.356 367.954 141.523  1.00  0.00           C  
ATOM    805  H   ALA A  51     267.859 367.791 141.920  1.00  0.00           H  
ATOM    806  HA  ALA A  51     266.000 369.950 141.937  1.00  0.00           H  
ATOM    807 1HB  ALA A  51     264.298 368.213 141.523  1.00  0.00           H  
ATOM    808 2HB  ALA A  51     265.734 367.977 140.501  1.00  0.00           H  
ATOM    809 3HB  ALA A  51     265.487 366.956 141.936  1.00  0.00           H  
ATOM    810  N   ILE A  52     265.995 368.064 144.619  1.00  0.00           N  
ATOM    811  CA  ILE A  52     265.548 368.005 146.008  1.00  0.00           C  
ATOM    812  C   ILE A  52     266.157 369.133 146.828  1.00  0.00           C  
ATOM    813  O   ILE A  52     265.475 369.764 147.637  1.00  0.00           O  
ATOM    814  CB  ILE A  52     265.912 366.651 146.646  1.00  0.00           C  
ATOM    815  CG1 ILE A  52     265.106 365.523 145.998  1.00  0.00           C  
ATOM    816  CG2 ILE A  52     265.671 366.690 148.147  1.00  0.00           C  
ATOM    817  CD1 ILE A  52     265.630 364.141 146.314  1.00  0.00           C  
ATOM    818  H   ILE A  52     266.653 367.374 144.284  1.00  0.00           H  
ATOM    819  HA  ILE A  52     264.466 368.126 146.027  1.00  0.00           H  
ATOM    820  HB  ILE A  52     266.963 366.433 146.463  1.00  0.00           H  
ATOM    821 1HG1 ILE A  52     264.069 365.580 146.331  1.00  0.00           H  
ATOM    822 2HG1 ILE A  52     265.107 365.649 144.915  1.00  0.00           H  
ATOM    823 1HG2 ILE A  52     265.931 365.725 148.582  1.00  0.00           H  
ATOM    824 2HG2 ILE A  52     266.287 367.469 148.595  1.00  0.00           H  
ATOM    825 3HG2 ILE A  52     264.618 366.904 148.341  1.00  0.00           H  
ATOM    826 1HD1 ILE A  52     265.006 363.393 145.819  1.00  0.00           H  
ATOM    827 2HD1 ILE A  52     266.655 364.050 145.956  1.00  0.00           H  
ATOM    828 3HD1 ILE A  52     265.604 363.978 147.390  1.00  0.00           H  
ATOM    829  N   LYS A  53     267.444 369.387 146.619  1.00  0.00           N  
ATOM    830  CA  LYS A  53     268.132 370.478 147.295  1.00  0.00           C  
ATOM    831  C   LYS A  53     267.455 371.813 147.014  1.00  0.00           C  
ATOM    832  O   LYS A  53     267.322 372.653 147.904  1.00  0.00           O  
ATOM    833  CB  LYS A  53     269.600 370.532 146.869  1.00  0.00           C  
ATOM    834  CG  LYS A  53     270.480 369.467 147.509  1.00  0.00           C  
ATOM    835  CD  LYS A  53     271.796 369.315 146.761  1.00  0.00           C  
ATOM    836  CE  LYS A  53     272.622 370.592 146.828  1.00  0.00           C  
ATOM    837  NZ  LYS A  53     273.933 370.444 146.141  1.00  0.00           N  
ATOM    838  H   LYS A  53     267.959 368.804 145.973  1.00  0.00           H  
ATOM    839  HA  LYS A  53     268.084 370.303 148.372  1.00  0.00           H  
ATOM    840 1HB  LYS A  53     269.669 370.417 145.787  1.00  0.00           H  
ATOM    841 2HB  LYS A  53     270.016 371.507 147.122  1.00  0.00           H  
ATOM    842 1HG  LYS A  53     270.689 369.741 148.544  1.00  0.00           H  
ATOM    843 2HG  LYS A  53     269.957 368.510 147.504  1.00  0.00           H  
ATOM    844 1HD  LYS A  53     272.372 368.497 147.200  1.00  0.00           H  
ATOM    845 2HD  LYS A  53     271.597 369.078 145.717  1.00  0.00           H  
ATOM    846 1HE  LYS A  53     272.071 371.406 146.360  1.00  0.00           H  
ATOM    847 2HE  LYS A  53     272.800 370.856 147.871  1.00  0.00           H  
ATOM    848 1HZ  LYS A  53     274.449 371.310 146.207  1.00  0.00           H  
ATOM    849 2HZ  LYS A  53     274.462 369.702 146.579  1.00  0.00           H  
ATOM    850 3HZ  LYS A  53     273.781 370.217 145.168  1.00  0.00           H  
ATOM    851  N   ARG A  54     267.030 372.004 145.769  1.00  0.00           N  
ATOM    852  CA  ARG A  54     266.327 373.221 145.377  1.00  0.00           C  
ATOM    853  C   ARG A  54     264.869 373.180 145.820  1.00  0.00           C  
ATOM    854  O   ARG A  54     264.287 374.209 146.163  1.00  0.00           O  
ATOM    855  CB  ARG A  54     266.390 373.416 143.870  1.00  0.00           C  
ATOM    856  CG  ARG A  54     267.759 373.804 143.333  1.00  0.00           C  
ATOM    857  CD  ARG A  54     267.741 373.985 141.859  1.00  0.00           C  
ATOM    858  NE  ARG A  54     269.029 374.425 141.350  1.00  0.00           N  
ATOM    859  CZ  ARG A  54     269.255 374.827 140.084  1.00  0.00           C  
ATOM    860  NH1 ARG A  54     268.270 374.839 139.212  1.00  0.00           N  
ATOM    861  NH2 ARG A  54     270.466 375.209 139.718  1.00  0.00           N  
ATOM    862  H   ARG A  54     267.196 371.288 145.078  1.00  0.00           H  
ATOM    863  HA  ARG A  54     266.798 374.068 145.874  1.00  0.00           H  
ATOM    864 1HB  ARG A  54     266.090 372.497 143.372  1.00  0.00           H  
ATOM    865 2HB  ARG A  54     265.687 374.194 143.573  1.00  0.00           H  
ATOM    866 1HG  ARG A  54     268.077 374.741 143.790  1.00  0.00           H  
ATOM    867 2HG  ARG A  54     268.480 373.020 143.573  1.00  0.00           H  
ATOM    868 1HD  ARG A  54     267.488 373.041 141.380  1.00  0.00           H  
ATOM    869 2HD  ARG A  54     266.996 374.736 141.596  1.00  0.00           H  
ATOM    870  HE  ARG A  54     269.811 374.430 141.991  1.00  0.00           H  
ATOM    871 1HH1 ARG A  54     267.345 374.547 139.492  1.00  0.00           H  
ATOM    872 2HH1 ARG A  54     268.439 375.140 138.264  1.00  0.00           H  
ATOM    873 1HH2 ARG A  54     271.222 375.200 140.388  1.00  0.00           H  
ATOM    874 2HH2 ARG A  54     270.635 375.510 138.770  1.00  0.00           H  
ATOM    875  N   ASN A  55     264.286 371.987 145.810  1.00  0.00           N  
ATOM    876  CA  ASN A  55     262.895 371.811 146.208  1.00  0.00           C  
ATOM    877  C   ASN A  55     262.713 370.546 147.037  1.00  0.00           C  
ATOM    878  O   ASN A  55     262.440 369.474 146.499  1.00  0.00           O  
ATOM    879  CB  ASN A  55     261.991 371.784 144.989  1.00  0.00           C  
ATOM    880  CG  ASN A  55     260.533 371.718 145.350  1.00  0.00           C  
ATOM    881  OD1 ASN A  55     260.180 371.488 146.512  1.00  0.00           O  
ATOM    882  ND2 ASN A  55     259.680 371.915 144.378  1.00  0.00           N  
ATOM    883  H   ASN A  55     264.821 371.180 145.520  1.00  0.00           H  
ATOM    884  HA  ASN A  55     262.602 372.657 146.829  1.00  0.00           H  
ATOM    885 1HB  ASN A  55     262.164 372.677 144.387  1.00  0.00           H  
ATOM    886 2HB  ASN A  55     262.239 370.921 144.370  1.00  0.00           H  
ATOM    887 1HD2 ASN A  55     258.697 371.883 144.561  1.00  0.00           H  
ATOM    888 2HD2 ASN A  55     260.010 372.098 143.452  1.00  0.00           H  
ATOM    889  N   PRO A  56     262.868 370.679 148.351  1.00  0.00           N  
ATOM    890  CA  PRO A  56     262.839 369.528 149.244  1.00  0.00           C  
ATOM    891  C   PRO A  56     261.494 368.816 149.185  1.00  0.00           C  
ATOM    892  O   PRO A  56     261.367 367.671 149.615  1.00  0.00           O  
ATOM    893  CB  PRO A  56     263.088 370.154 150.620  1.00  0.00           C  
ATOM    894  CG  PRO A  56     263.871 371.387 150.324  1.00  0.00           C  
ATOM    895  CD  PRO A  56     263.275 371.913 149.046  1.00  0.00           C  
ATOM    896  HA  PRO A  56     263.602 368.820 148.922  1.00  0.00           H  
ATOM    897 1HB  PRO A  56     262.128 370.368 151.116  1.00  0.00           H  
ATOM    898 2HB  PRO A  56     263.632 369.447 151.263  1.00  0.00           H  
ATOM    899 1HG  PRO A  56     263.787 372.100 151.157  1.00  0.00           H  
ATOM    900 2HG  PRO A  56     264.940 371.143 150.223  1.00  0.00           H  
ATOM    901 1HD  PRO A  56     262.412 372.554 149.281  1.00  0.00           H  
ATOM    902 2HD  PRO A  56     264.037 372.476 148.490  1.00  0.00           H  
ATOM    903  N   ASP A  57     260.490 369.504 148.648  1.00  0.00           N  
ATOM    904  CA  ASP A  57     259.139 368.960 148.585  1.00  0.00           C  
ATOM    905  C   ASP A  57     258.853 368.350 147.220  1.00  0.00           C  
ATOM    906  O   ASP A  57     257.705 368.061 146.885  1.00  0.00           O  
ATOM    907  CB  ASP A  57     258.108 370.051 148.887  1.00  0.00           C  
ATOM    908  CG  ASP A  57     258.188 370.561 150.320  1.00  0.00           C  
ATOM    909  OD1 ASP A  57     258.391 369.764 151.204  1.00  0.00           O  
ATOM    910  OD2 ASP A  57     258.044 371.745 150.517  1.00  0.00           O  
ATOM    911  H   ASP A  57     260.669 370.426 148.278  1.00  0.00           H  
ATOM    912  HA  ASP A  57     259.048 368.168 149.326  1.00  0.00           H  
ATOM    913 1HB  ASP A  57     258.257 370.892 148.209  1.00  0.00           H  
ATOM    914 2HB  ASP A  57     257.105 369.664 148.710  1.00  0.00           H  
ATOM    915  N   ASN A  58     259.908 368.153 146.434  1.00  0.00           N  
ATOM    916  CA  ASN A  58     259.777 367.546 145.116  1.00  0.00           C  
ATOM    917  C   ASN A  58     259.595 366.036 145.218  1.00  0.00           C  
ATOM    918  O   ASN A  58     260.553 365.274 145.088  1.00  0.00           O  
ATOM    919  CB  ASN A  58     260.981 367.879 144.253  1.00  0.00           C  
ATOM    920  CG  ASN A  58     260.811 367.433 142.826  1.00  0.00           C  
ATOM    921  OD1 ASN A  58     260.099 366.462 142.547  1.00  0.00           O  
ATOM    922  ND2 ASN A  58     261.452 368.125 141.919  1.00  0.00           N  
ATOM    923  H   ASN A  58     260.822 368.432 146.758  1.00  0.00           H  
ATOM    924  HA  ASN A  58     258.890 367.953 144.632  1.00  0.00           H  
ATOM    925 1HB  ASN A  58     261.150 368.956 144.266  1.00  0.00           H  
ATOM    926 2HB  ASN A  58     261.869 367.402 144.666  1.00  0.00           H  
ATOM    927 1HD2 ASN A  58     261.376 367.873 140.952  1.00  0.00           H  
ATOM    928 2HD2 ASN A  58     262.018 368.903 142.190  1.00  0.00           H  
ATOM    929  N   ASP A  59     258.359 365.610 145.458  1.00  0.00           N  
ATOM    930  CA  ASP A  59     258.067 364.203 145.701  1.00  0.00           C  
ATOM    931  C   ASP A  59     258.549 363.333 144.545  1.00  0.00           C  
ATOM    932  O   ASP A  59     259.008 362.208 144.753  1.00  0.00           O  
ATOM    933  CB  ASP A  59     256.566 363.995 145.914  1.00  0.00           C  
ATOM    934  CG  ASP A  59     256.086 364.490 147.271  1.00  0.00           C  
ATOM    935  OD1 ASP A  59     256.909 364.714 148.127  1.00  0.00           O  
ATOM    936  OD2 ASP A  59     254.898 364.641 147.440  1.00  0.00           O  
ATOM    937  H   ASP A  59     257.602 366.279 145.468  1.00  0.00           H  
ATOM    938  HA  ASP A  59     258.606 363.896 146.597  1.00  0.00           H  
ATOM    939 1HB  ASP A  59     256.012 364.519 145.135  1.00  0.00           H  
ATOM    940 2HB  ASP A  59     256.329 362.933 145.827  1.00  0.00           H  
ATOM    941  N   GLU A  60     258.442 363.858 143.330  1.00  0.00           N  
ATOM    942  CA  GLU A  60     258.829 363.116 142.137  1.00  0.00           C  
ATOM    943  C   GLU A  60     260.323 362.816 142.137  1.00  0.00           C  
ATOM    944  O   GLU A  60     260.742 361.706 141.807  1.00  0.00           O  
ATOM    945  CB  GLU A  60     258.456 363.901 140.876  1.00  0.00           C  
ATOM    946  CG  GLU A  60     258.568 363.104 139.585  1.00  0.00           C  
ATOM    947  CD  GLU A  60     258.230 363.917 138.366  1.00  0.00           C  
ATOM    948  OE1 GLU A  60     257.970 365.086 138.509  1.00  0.00           O  
ATOM    949  OE2 GLU A  60     258.234 363.365 137.290  1.00  0.00           O  
ATOM    950  H   GLU A  60     258.081 364.796 143.231  1.00  0.00           H  
ATOM    951  HA  GLU A  60     258.301 362.163 142.135  1.00  0.00           H  
ATOM    952 1HB  GLU A  60     257.431 364.259 140.961  1.00  0.00           H  
ATOM    953 2HB  GLU A  60     259.103 364.774 140.787  1.00  0.00           H  
ATOM    954 1HG  GLU A  60     259.586 362.729 139.487  1.00  0.00           H  
ATOM    955 2HG  GLU A  60     257.898 362.246 139.641  1.00  0.00           H  
ATOM    956  N   ALA A  61     261.121 363.810 142.510  1.00  0.00           N  
ATOM    957  CA  ALA A  61     262.563 363.630 142.633  1.00  0.00           C  
ATOM    958  C   ALA A  61     262.902 362.604 143.707  1.00  0.00           C  
ATOM    959  O   ALA A  61     263.844 361.825 143.561  1.00  0.00           O  
ATOM    960  CB  ALA A  61     263.238 364.958 142.944  1.00  0.00           C  
ATOM    961  H   ALA A  61     260.721 364.714 142.713  1.00  0.00           H  
ATOM    962  HA  ALA A  61     262.947 363.255 141.685  1.00  0.00           H  
ATOM    963 1HB  ALA A  61     264.316 364.808 143.034  1.00  0.00           H  
ATOM    964 2HB  ALA A  61     263.038 365.666 142.139  1.00  0.00           H  
ATOM    965 3HB  ALA A  61     262.849 365.355 143.880  1.00  0.00           H  
ATOM    966  N   VAL A  62     262.123 362.604 144.784  1.00  0.00           N  
ATOM    967  CA  VAL A  62     262.335 361.669 145.885  1.00  0.00           C  
ATOM    968  C   VAL A  62     262.051 360.237 145.451  1.00  0.00           C  
ATOM    969  O   VAL A  62     262.839 359.329 145.715  1.00  0.00           O  
ATOM    970  CB  VAL A  62     261.431 362.030 147.077  1.00  0.00           C  
ATOM    971  CG1 VAL A  62     261.498 360.947 148.143  1.00  0.00           C  
ATOM    972  CG2 VAL A  62     261.843 363.377 147.650  1.00  0.00           C  
ATOM    973  H   VAL A  62     261.367 363.269 144.845  1.00  0.00           H  
ATOM    974  HA  VAL A  62     263.382 361.721 146.184  1.00  0.00           H  
ATOM    975  HB  VAL A  62     260.397 362.081 146.734  1.00  0.00           H  
ATOM    976 1HG1 VAL A  62     260.851 361.219 148.979  1.00  0.00           H  
ATOM    977 2HG1 VAL A  62     261.164 360.000 147.721  1.00  0.00           H  
ATOM    978 3HG1 VAL A  62     262.523 360.846 148.497  1.00  0.00           H  
ATOM    979 1HG2 VAL A  62     261.199 363.627 148.492  1.00  0.00           H  
ATOM    980 2HG2 VAL A  62     262.878 363.328 147.988  1.00  0.00           H  
ATOM    981 3HG2 VAL A  62     261.748 364.143 146.881  1.00  0.00           H  
ATOM    982  N   GLU A  63     260.920 360.041 144.782  1.00  0.00           N  
ATOM    983  CA  GLU A  63     260.554 358.726 144.266  1.00  0.00           C  
ATOM    984  C   GLU A  63     261.579 358.224 143.257  1.00  0.00           C  
ATOM    985  O   GLU A  63     261.984 357.063 143.296  1.00  0.00           O  
ATOM    986  CB  GLU A  63     259.167 358.773 143.620  1.00  0.00           C  
ATOM    987  CG  GLU A  63     258.702 357.447 143.033  1.00  0.00           C  
ATOM    988  CD  GLU A  63     257.334 357.530 142.415  1.00  0.00           C  
ATOM    989  OE1 GLU A  63     256.641 358.484 142.678  1.00  0.00           O  
ATOM    990  OE2 GLU A  63     256.981 356.638 141.680  1.00  0.00           O  
ATOM    991  H   GLU A  63     260.298 360.821 144.627  1.00  0.00           H  
ATOM    992  HA  GLU A  63     260.536 358.021 145.099  1.00  0.00           H  
ATOM    993 1HB  GLU A  63     258.432 359.089 144.359  1.00  0.00           H  
ATOM    994 2HB  GLU A  63     259.165 359.512 142.819  1.00  0.00           H  
ATOM    995 1HG  GLU A  63     259.413 357.130 142.270  1.00  0.00           H  
ATOM    996 2HG  GLU A  63     258.696 356.695 143.821  1.00  0.00           H  
ATOM    997  N   THR A  64     261.992 359.107 142.355  1.00  0.00           N  
ATOM    998  CA  THR A  64     262.988 358.759 141.347  1.00  0.00           C  
ATOM    999  C   THR A  64     264.305 358.345 141.992  1.00  0.00           C  
ATOM   1000  O   THR A  64     264.931 357.373 141.572  1.00  0.00           O  
ATOM   1001  CB  THR A  64     263.233 359.935 140.383  1.00  0.00           C  
ATOM   1002  OG1 THR A  64     262.023 360.235 139.673  1.00  0.00           O  
ATOM   1003  CG2 THR A  64     264.328 359.587 139.385  1.00  0.00           C  
ATOM   1004  H   THR A  64     261.608 360.040 142.368  1.00  0.00           H  
ATOM   1005  HA  THR A  64     262.618 357.910 140.773  1.00  0.00           H  
ATOM   1006  HB  THR A  64     263.534 360.816 140.949  1.00  0.00           H  
ATOM   1007  HG1 THR A  64     261.894 359.589 138.975  1.00  0.00           H  
ATOM   1008 1HG2 THR A  64     264.487 360.428 138.711  1.00  0.00           H  
ATOM   1009 2HG2 THR A  64     265.252 359.370 139.920  1.00  0.00           H  
ATOM   1010 3HG2 THR A  64     264.029 358.713 138.807  1.00  0.00           H  
ATOM   1011  N   ALA A  65     264.717 359.088 143.013  1.00  0.00           N  
ATOM   1012  CA  ALA A  65     265.962 358.800 143.716  1.00  0.00           C  
ATOM   1013  C   ALA A  65     265.971 357.377 144.262  1.00  0.00           C  
ATOM   1014  O   ALA A  65     266.981 356.680 144.188  1.00  0.00           O  
ATOM   1015  CB  ALA A  65     266.179 359.800 144.842  1.00  0.00           C  
ATOM   1016  H   ALA A  65     264.155 359.871 143.312  1.00  0.00           H  
ATOM   1017  HA  ALA A  65     266.787 358.886 143.008  1.00  0.00           H  
ATOM   1018 1HB  ALA A  65     267.112 359.573 145.356  1.00  0.00           H  
ATOM   1019 2HB  ALA A  65     266.229 360.808 144.428  1.00  0.00           H  
ATOM   1020 3HB  ALA A  65     265.351 359.739 145.546  1.00  0.00           H  
ATOM   1021  N   VAL A  66     264.836 356.952 144.808  1.00  0.00           N  
ATOM   1022  CA  VAL A  66     264.708 355.608 145.359  1.00  0.00           C  
ATOM   1023  C   VAL A  66     264.737 354.559 144.256  1.00  0.00           C  
ATOM   1024  O   VAL A  66     265.402 353.529 144.383  1.00  0.00           O  
ATOM   1025  CB  VAL A  66     263.394 355.478 146.152  1.00  0.00           C  
ATOM   1026  CG1 VAL A  66     263.179 354.040 146.596  1.00  0.00           C  
ATOM   1027  CG2 VAL A  66     263.419 356.414 147.351  1.00  0.00           C  
ATOM   1028  H   VAL A  66     264.044 357.578 144.845  1.00  0.00           H  
ATOM   1029  HA  VAL A  66     265.557 355.421 146.016  1.00  0.00           H  
ATOM   1030  HB  VAL A  66     262.560 355.742 145.501  1.00  0.00           H  
ATOM   1031 1HG1 VAL A  66     262.246 353.966 147.155  1.00  0.00           H  
ATOM   1032 2HG1 VAL A  66     263.128 353.391 145.721  1.00  0.00           H  
ATOM   1033 3HG1 VAL A  66     264.008 353.727 147.232  1.00  0.00           H  
ATOM   1034 1HG2 VAL A  66     262.486 356.318 147.907  1.00  0.00           H  
ATOM   1035 2HG2 VAL A  66     264.256 356.154 147.998  1.00  0.00           H  
ATOM   1036 3HG2 VAL A  66     263.531 357.442 147.007  1.00  0.00           H  
ATOM   1037  N   ARG A  67     264.010 354.821 143.175  1.00  0.00           N  
ATOM   1038  CA  ARG A  67     263.983 353.917 142.031  1.00  0.00           C  
ATOM   1039  C   ARG A  67     265.371 353.746 141.430  1.00  0.00           C  
ATOM   1040  O   ARG A  67     265.761 352.645 141.046  1.00  0.00           O  
ATOM   1041  CB  ARG A  67     263.031 354.433 140.963  1.00  0.00           C  
ATOM   1042  CG  ARG A  67     261.556 354.317 141.311  1.00  0.00           C  
ATOM   1043  CD  ARG A  67     260.692 354.837 140.220  1.00  0.00           C  
ATOM   1044  NE  ARG A  67     259.283 354.797 140.578  1.00  0.00           N  
ATOM   1045  CZ  ARG A  67     258.494 353.711 140.458  1.00  0.00           C  
ATOM   1046  NH1 ARG A  67     258.990 352.586 139.989  1.00  0.00           N  
ATOM   1047  NH2 ARG A  67     257.223 353.774 140.812  1.00  0.00           N  
ATOM   1048  H   ARG A  67     263.465 355.669 143.144  1.00  0.00           H  
ATOM   1049  HA  ARG A  67     263.649 352.936 142.375  1.00  0.00           H  
ATOM   1050 1HB  ARG A  67     263.241 355.483 140.765  1.00  0.00           H  
ATOM   1051 2HB  ARG A  67     263.196 353.885 140.035  1.00  0.00           H  
ATOM   1052 1HG  ARG A  67     261.303 353.270 141.478  1.00  0.00           H  
ATOM   1053 2HG  ARG A  67     261.349 354.889 142.215  1.00  0.00           H  
ATOM   1054 1HD  ARG A  67     260.959 355.873 140.007  1.00  0.00           H  
ATOM   1055 2HD  ARG A  67     260.834 354.234 139.324  1.00  0.00           H  
ATOM   1056  HE  ARG A  67     258.866 355.643 140.942  1.00  0.00           H  
ATOM   1057 1HH1 ARG A  67     259.963 352.538 139.719  1.00  0.00           H  
ATOM   1058 2HH1 ARG A  67     258.400 351.773 139.899  1.00  0.00           H  
ATOM   1059 1HH2 ARG A  67     256.841 354.639 141.172  1.00  0.00           H  
ATOM   1060 2HH2 ARG A  67     256.633 352.961 140.722  1.00  0.00           H  
ATOM   1061  N   LEU A  68     266.115 354.846 141.349  1.00  0.00           N  
ATOM   1062  CA  LEU A  68     267.477 354.813 140.834  1.00  0.00           C  
ATOM   1063  C   LEU A  68     268.382 353.969 141.721  1.00  0.00           C  
ATOM   1064  O   LEU A  68     269.236 353.229 141.230  1.00  0.00           O  
ATOM   1065  CB  LEU A  68     268.038 356.236 140.728  1.00  0.00           C  
ATOM   1066  CG  LEU A  68     267.403 357.124 139.649  1.00  0.00           C  
ATOM   1067  CD1 LEU A  68     267.825 358.570 139.867  1.00  0.00           C  
ATOM   1068  CD2 LEU A  68     267.828 356.631 138.273  1.00  0.00           C  
ATOM   1069  H   LEU A  68     265.725 355.726 141.653  1.00  0.00           H  
ATOM   1070  HA  LEU A  68     267.462 354.354 139.844  1.00  0.00           H  
ATOM   1071 1HB  LEU A  68     267.903 356.734 141.687  1.00  0.00           H  
ATOM   1072 2HB  LEU A  68     269.106 356.175 140.522  1.00  0.00           H  
ATOM   1073  HG  LEU A  68     266.317 357.077 139.731  1.00  0.00           H  
ATOM   1074 1HD1 LEU A  68     267.375 359.199 139.099  1.00  0.00           H  
ATOM   1075 2HD1 LEU A  68     267.493 358.902 140.851  1.00  0.00           H  
ATOM   1076 3HD1 LEU A  68     268.910 358.646 139.807  1.00  0.00           H  
ATOM   1077 1HD2 LEU A  68     267.378 357.260 137.506  1.00  0.00           H  
ATOM   1078 2HD2 LEU A  68     268.915 356.678 138.189  1.00  0.00           H  
ATOM   1079 3HD2 LEU A  68     267.499 355.601 138.137  1.00  0.00           H  
ATOM   1080  N   ALA A  69     268.192 354.084 143.030  1.00  0.00           N  
ATOM   1081  CA  ALA A  69     268.967 353.305 143.990  1.00  0.00           C  
ATOM   1082  C   ALA A  69     268.777 351.812 143.768  1.00  0.00           C  
ATOM   1083  O   ALA A  69     269.723 351.031 143.882  1.00  0.00           O  
ATOM   1084  CB  ALA A  69     268.585 353.681 145.415  1.00  0.00           C  
ATOM   1085  H   ALA A  69     267.490 354.727 143.372  1.00  0.00           H  
ATOM   1086  HA  ALA A  69     270.024 353.530 143.842  1.00  0.00           H  
ATOM   1087 1HB  ALA A  69     269.172 353.091 146.116  1.00  0.00           H  
ATOM   1088 2HB  ALA A  69     268.784 354.740 145.576  1.00  0.00           H  
ATOM   1089 3HB  ALA A  69     267.527 353.482 145.570  1.00  0.00           H  
ATOM   1090  N   ARG A  70     267.548 351.416 143.450  1.00  0.00           N  
ATOM   1091  CA  ARG A  70     267.228 350.012 143.230  1.00  0.00           C  
ATOM   1092  C   ARG A  70     267.776 349.525 141.893  1.00  0.00           C  
ATOM   1093  O   ARG A  70     268.162 348.364 141.755  1.00  0.00           O  
ATOM   1094  CB  ARG A  70     265.721 349.795 143.267  1.00  0.00           C  
ATOM   1095  CG  ARG A  70     265.085 349.966 144.637  1.00  0.00           C  
ATOM   1096  CD  ARG A  70     263.607 349.839 144.577  1.00  0.00           C  
ATOM   1097  NE  ARG A  70     262.991 350.025 145.880  1.00  0.00           N  
ATOM   1098  CZ  ARG A  70     261.664 350.060 146.101  1.00  0.00           C  
ATOM   1099  NH1 ARG A  70     260.825 349.923 145.098  1.00  0.00           N  
ATOM   1100  NH2 ARG A  70     261.202 350.234 147.328  1.00  0.00           N  
ATOM   1101  H   ARG A  70     266.818 352.108 143.358  1.00  0.00           H  
ATOM   1102  HA  ARG A  70     267.700 349.421 144.014  1.00  0.00           H  
ATOM   1103 1HB  ARG A  70     265.236 350.495 142.588  1.00  0.00           H  
ATOM   1104 2HB  ARG A  70     265.491 348.788 142.920  1.00  0.00           H  
ATOM   1105 1HG  ARG A  70     265.468 349.202 145.314  1.00  0.00           H  
ATOM   1106 2HG  ARG A  70     265.328 350.954 145.031  1.00  0.00           H  
ATOM   1107 1HD  ARG A  70     263.205 350.592 143.899  1.00  0.00           H  
ATOM   1108 2HD  ARG A  70     263.342 348.847 144.213  1.00  0.00           H  
ATOM   1109  HE  ARG A  70     263.604 350.134 146.678  1.00  0.00           H  
ATOM   1110 1HH1 ARG A  70     261.178 349.788 144.161  1.00  0.00           H  
ATOM   1111 2HH1 ARG A  70     259.830 349.950 145.264  1.00  0.00           H  
ATOM   1112 1HH2 ARG A  70     261.846 350.340 148.100  1.00  0.00           H  
ATOM   1113 2HH2 ARG A  70     260.207 350.261 147.493  1.00  0.00           H  
ATOM   1114  N   GLU A  71     267.802 350.419 140.910  1.00  0.00           N  
ATOM   1115  CA  GLU A  71     268.418 350.122 139.623  1.00  0.00           C  
ATOM   1116  C   GLU A  71     269.928 349.975 139.753  1.00  0.00           C  
ATOM   1117  O   GLU A  71     270.537 349.119 139.114  1.00  0.00           O  
ATOM   1118  CB  GLU A  71     268.090 351.220 138.609  1.00  0.00           C  
ATOM   1119  CG  GLU A  71     266.646 351.217 138.124  1.00  0.00           C  
ATOM   1120  CD  GLU A  71     266.279 349.959 137.387  1.00  0.00           C  
ATOM   1121  OE1 GLU A  71     267.053 349.525 136.570  1.00  0.00           O  
ATOM   1122  OE2 GLU A  71     265.223 349.432 137.642  1.00  0.00           O  
ATOM   1123  H   GLU A  71     267.385 351.328 141.059  1.00  0.00           H  
ATOM   1124  HA  GLU A  71     268.023 349.171 139.263  1.00  0.00           H  
ATOM   1125 1HB  GLU A  71     268.293 352.195 139.049  1.00  0.00           H  
ATOM   1126 2HB  GLU A  71     268.736 351.114 137.736  1.00  0.00           H  
ATOM   1127 1HG  GLU A  71     265.986 351.327 138.983  1.00  0.00           H  
ATOM   1128 2HG  GLU A  71     266.492 352.074 137.470  1.00  0.00           H  
ATOM   1129  N   LEU A  72     270.529 350.818 140.587  1.00  0.00           N  
ATOM   1130  CA  LEU A  72     271.950 350.708 140.899  1.00  0.00           C  
ATOM   1131  C   LEU A  72     272.256 349.401 141.617  1.00  0.00           C  
ATOM   1132  O   LEU A  72     273.293 348.782 141.384  1.00  0.00           O  
ATOM   1133  CB  LEU A  72     272.396 351.891 141.764  1.00  0.00           C  
ATOM   1134  CG  LEU A  72     272.572 353.225 141.029  1.00  0.00           C  
ATOM   1135  CD1 LEU A  72     272.659 354.358 142.042  1.00  0.00           C  
ATOM   1136  CD2 LEU A  72     273.824 353.168 140.167  1.00  0.00           C  
ATOM   1137  H   LEU A  72     269.987 351.553 141.019  1.00  0.00           H  
ATOM   1138  HA  LEU A  72     272.508 350.709 139.962  1.00  0.00           H  
ATOM   1139 1HB  LEU A  72     271.659 352.044 142.553  1.00  0.00           H  
ATOM   1140 2HB  LEU A  72     273.348 351.641 142.230  1.00  0.00           H  
ATOM   1141  HG  LEU A  72     271.704 353.410 140.395  1.00  0.00           H  
ATOM   1142 1HD1 LEU A  72     272.784 355.306 141.519  1.00  0.00           H  
ATOM   1143 2HD1 LEU A  72     271.742 354.389 142.632  1.00  0.00           H  
ATOM   1144 3HD1 LEU A  72     273.509 354.193 142.701  1.00  0.00           H  
ATOM   1145 1HD2 LEU A  72     273.950 354.116 139.643  1.00  0.00           H  
ATOM   1146 2HD2 LEU A  72     274.694 352.984 140.799  1.00  0.00           H  
ATOM   1147 3HD2 LEU A  72     273.728 352.361 139.440  1.00  0.00           H  
ATOM   1148  N   LYS A  73     271.346 348.985 142.493  1.00  0.00           N  
ATOM   1149  CA  LYS A  73     271.472 347.702 143.175  1.00  0.00           C  
ATOM   1150  C   LYS A  73     271.574 346.556 142.178  1.00  0.00           C  
ATOM   1151  O   LYS A  73     272.454 345.701 142.290  1.00  0.00           O  
ATOM   1152  CB  LYS A  73     270.286 347.479 144.115  1.00  0.00           C  
ATOM   1153  CG  LYS A  73     270.365 346.195 144.932  1.00  0.00           C  
ATOM   1154  CD  LYS A  73     269.154 346.043 145.840  1.00  0.00           C  
ATOM   1155  CE  LYS A  73     269.254 344.786 146.693  1.00  0.00           C  
ATOM   1156  NZ  LYS A  73     269.131 343.549 145.877  1.00  0.00           N  
ATOM   1157  H   LYS A  73     270.550 349.572 142.689  1.00  0.00           H  
ATOM   1158  HA  LYS A  73     272.390 347.712 143.764  1.00  0.00           H  
ATOM   1159 1HB  LYS A  73     270.211 348.314 144.811  1.00  0.00           H  
ATOM   1160 2HB  LYS A  73     269.363 347.450 143.536  1.00  0.00           H  
ATOM   1161 1HG  LYS A  73     270.415 345.338 144.260  1.00  0.00           H  
ATOM   1162 2HG  LYS A  73     271.267 346.208 145.542  1.00  0.00           H  
ATOM   1163 1HD  LYS A  73     269.078 346.912 146.495  1.00  0.00           H  
ATOM   1164 2HD  LYS A  73     268.250 345.987 145.234  1.00  0.00           H  
ATOM   1165 1HE  LYS A  73     270.214 344.774 147.208  1.00  0.00           H  
ATOM   1166 2HE  LYS A  73     268.464 344.793 147.443  1.00  0.00           H  
ATOM   1167 1HZ  LYS A  73     269.203 342.741 146.478  1.00  0.00           H  
ATOM   1168 2HZ  LYS A  73     268.236 343.541 145.408  1.00  0.00           H  
ATOM   1169 3HZ  LYS A  73     269.870 343.523 145.189  1.00  0.00           H  
ATOM   1170  N   LYS A  74     270.672 346.542 141.203  1.00  0.00           N  
ATOM   1171  CA  LYS A  74     270.673 345.513 140.172  1.00  0.00           C  
ATOM   1172  C   LYS A  74     271.971 345.534 139.375  1.00  0.00           C  
ATOM   1173  O   LYS A  74     272.519 344.486 139.034  1.00  0.00           O  
ATOM   1174  CB  LYS A  74     269.476 345.693 139.234  1.00  0.00           C  
ATOM   1175  CG  LYS A  74     268.137 345.301 139.843  1.00  0.00           C  
ATOM   1176  CD  LYS A  74     267.036 345.289 138.793  1.00  0.00           C  
ATOM   1177  CE  LYS A  74     266.598 346.701 138.434  1.00  0.00           C  
ATOM   1178  NZ  LYS A  74     265.392 346.705 137.561  1.00  0.00           N  
ATOM   1179  H   LYS A  74     269.965 347.264 141.177  1.00  0.00           H  
ATOM   1180  HA  LYS A  74     270.598 344.538 140.654  1.00  0.00           H  
ATOM   1181 1HB  LYS A  74     269.411 346.737 138.924  1.00  0.00           H  
ATOM   1182 2HB  LYS A  74     269.624 345.093 138.337  1.00  0.00           H  
ATOM   1183 1HG  LYS A  74     268.215 344.308 140.286  1.00  0.00           H  
ATOM   1184 2HG  LYS A  74     267.872 346.010 140.627  1.00  0.00           H  
ATOM   1185 1HD  LYS A  74     267.397 344.791 137.892  1.00  0.00           H  
ATOM   1186 2HD  LYS A  74     266.176 344.738 139.173  1.00  0.00           H  
ATOM   1187 1HE  LYS A  74     266.372 347.255 139.346  1.00  0.00           H  
ATOM   1188 2HE  LYS A  74     267.408 347.214 137.916  1.00  0.00           H  
ATOM   1189 1HZ  LYS A  74     265.134 347.659 137.346  1.00  0.00           H  
ATOM   1190 2HZ  LYS A  74     265.595 346.211 136.704  1.00  0.00           H  
ATOM   1191 3HZ  LYS A  74     264.628 346.250 138.039  1.00  0.00           H  
ATOM   1192  N   VAL A  75     272.459 346.735 139.080  1.00  0.00           N  
ATOM   1193  CA  VAL A  75     273.754 346.898 138.430  1.00  0.00           C  
ATOM   1194  C   VAL A  75     274.876 346.336 139.291  1.00  0.00           C  
ATOM   1195  O   VAL A  75     275.768 345.646 138.796  1.00  0.00           O  
ATOM   1196  CB  VAL A  75     274.025 348.387 138.144  1.00  0.00           C  
ATOM   1197  CG1 VAL A  75     275.480 348.598 137.756  1.00  0.00           C  
ATOM   1198  CG2 VAL A  75     273.096 348.882 137.044  1.00  0.00           C  
ATOM   1199  H   VAL A  75     271.918 347.556 139.311  1.00  0.00           H  
ATOM   1200  HA  VAL A  75     273.744 346.338 137.494  1.00  0.00           H  
ATOM   1201  HB  VAL A  75     273.849 348.960 139.054  1.00  0.00           H  
ATOM   1202 1HG1 VAL A  75     275.654 349.656 137.559  1.00  0.00           H  
ATOM   1203 2HG1 VAL A  75     276.126 348.271 138.572  1.00  0.00           H  
ATOM   1204 3HG1 VAL A  75     275.706 348.020 136.861  1.00  0.00           H  
ATOM   1205 1HG2 VAL A  75     273.294 349.935 136.849  1.00  0.00           H  
ATOM   1206 2HG2 VAL A  75     273.270 348.304 136.137  1.00  0.00           H  
ATOM   1207 3HG2 VAL A  75     272.061 348.759 137.361  1.00  0.00           H  
ATOM   1208  N   ALA A  76     274.830 346.635 140.585  1.00  0.00           N  
ATOM   1209  CA  ALA A  76     275.831 346.143 141.523  1.00  0.00           C  
ATOM   1210  C   ALA A  76     275.827 344.620 141.582  1.00  0.00           C  
ATOM   1211  O   ALA A  76     276.883 343.990 141.636  1.00  0.00           O  
ATOM   1212  CB  ALA A  76     275.593 346.727 142.908  1.00  0.00           C  
ATOM   1213  H   ALA A  76     274.080 347.221 140.929  1.00  0.00           H  
ATOM   1214  HA  ALA A  76     276.816 346.458 141.174  1.00  0.00           H  
ATOM   1215 1HB  ALA A  76     276.348 346.351 143.597  1.00  0.00           H  
ATOM   1216 2HB  ALA A  76     275.654 347.815 142.860  1.00  0.00           H  
ATOM   1217 3HB  ALA A  76     274.603 346.436 143.259  1.00  0.00           H  
ATOM   1218  N   GLU A  77     274.635 344.034 141.572  1.00  0.00           N  
ATOM   1219  CA  GLU A  77     274.492 342.587 141.646  1.00  0.00           C  
ATOM   1220  C   GLU A  77     275.144 341.905 140.449  1.00  0.00           C  
ATOM   1221  O   GLU A  77     275.872 340.926 140.600  1.00  0.00           O  
ATOM   1222  CB  GLU A  77     273.012 342.203 141.721  1.00  0.00           C  
ATOM   1223  CG  GLU A  77     272.354 342.490 143.064  1.00  0.00           C  
ATOM   1224  CD  GLU A  77     270.890 342.151 143.083  1.00  0.00           C  
ATOM   1225  OE1 GLU A  77     270.388 341.713 142.076  1.00  0.00           O  
ATOM   1226  OE2 GLU A  77     270.272 342.329 144.106  1.00  0.00           O  
ATOM   1227  H   GLU A  77     273.806 344.610 141.509  1.00  0.00           H  
ATOM   1228  HA  GLU A  77     275.001 342.234 142.544  1.00  0.00           H  
ATOM   1229 1HB  GLU A  77     272.456 342.741 140.954  1.00  0.00           H  
ATOM   1230 2HB  GLU A  77     272.901 341.137 141.517  1.00  0.00           H  
ATOM   1231 1HG  GLU A  77     272.861 341.910 143.836  1.00  0.00           H  
ATOM   1232 2HG  GLU A  77     272.482 343.545 143.300  1.00  0.00           H  
ATOM   1233  N   GLU A  78     274.878 342.434 139.257  1.00  0.00           N  
ATOM   1234  CA  GLU A  78     275.435 341.875 138.031  1.00  0.00           C  
ATOM   1235  C   GLU A  78     276.946 342.058 137.979  1.00  0.00           C  
ATOM   1236  O   GLU A  78     277.674 341.175 137.524  1.00  0.00           O  
ATOM   1237  CB  GLU A  78     274.791 342.528 136.807  1.00  0.00           C  
ATOM   1238  CG  GLU A  78     275.268 341.971 135.473  1.00  0.00           C  
ATOM   1239  CD  GLU A  78     274.349 342.313 134.334  1.00  0.00           C  
ATOM   1240  OE1 GLU A  78     273.190 342.547 134.579  1.00  0.00           O  
ATOM   1241  OE2 GLU A  78     274.807 342.342 133.215  1.00  0.00           O  
ATOM   1242  H   GLU A  78     274.274 343.240 139.200  1.00  0.00           H  
ATOM   1243  HA  GLU A  78     275.231 340.802 138.016  1.00  0.00           H  
ATOM   1244 1HB  GLU A  78     273.709 342.401 136.853  1.00  0.00           H  
ATOM   1245 2HB  GLU A  78     274.995 343.598 136.815  1.00  0.00           H  
ATOM   1246 1HG  GLU A  78     276.259 342.371 135.257  1.00  0.00           H  
ATOM   1247 2HG  GLU A  78     275.353 340.887 135.552  1.00  0.00           H  
ATOM   1248  N   LEU A  79     277.413 343.210 138.450  1.00  0.00           N  
ATOM   1249  CA  LEU A  79     278.844 343.492 138.501  1.00  0.00           C  
ATOM   1250  C   LEU A  79     279.564 342.516 139.422  1.00  0.00           C  
ATOM   1251  O   LEU A  79     280.675 342.076 139.128  1.00  0.00           O  
ATOM   1252  CB  LEU A  79     279.085 344.929 138.981  1.00  0.00           C  
ATOM   1253  CG  LEU A  79     278.795 346.031 137.953  1.00  0.00           C  
ATOM   1254  CD1 LEU A  79     278.760 347.382 138.654  1.00  0.00           C  
ATOM   1255  CD2 LEU A  79     279.861 346.005 136.867  1.00  0.00           C  
ATOM   1256  H   LEU A  79     276.761 343.907 138.778  1.00  0.00           H  
ATOM   1257  HA  LEU A  79     279.257 343.368 137.500  1.00  0.00           H  
ATOM   1258 1HB  LEU A  79     278.458 345.114 139.852  1.00  0.00           H  
ATOM   1259 2HB  LEU A  79     280.128 345.024 139.284  1.00  0.00           H  
ATOM   1260  HG  LEU A  79     277.816 345.862 137.506  1.00  0.00           H  
ATOM   1261 1HD1 LEU A  79     278.554 348.165 137.924  1.00  0.00           H  
ATOM   1262 2HD1 LEU A  79     277.977 347.379 139.413  1.00  0.00           H  
ATOM   1263 3HD1 LEU A  79     279.723 347.571 139.127  1.00  0.00           H  
ATOM   1264 1HD2 LEU A  79     279.654 346.788 136.136  1.00  0.00           H  
ATOM   1265 2HD2 LEU A  79     280.840 346.175 137.314  1.00  0.00           H  
ATOM   1266 3HD2 LEU A  79     279.851 345.034 136.371  1.00  0.00           H  
ATOM   1267  N   GLN A  80     278.926 342.183 140.538  1.00  0.00           N  
ATOM   1268  CA  GLN A  80     279.483 341.220 141.482  1.00  0.00           C  
ATOM   1269  C   GLN A  80     279.607 339.839 140.852  1.00  0.00           C  
ATOM   1270  O   GLN A  80     280.609 339.151 141.034  1.00  0.00           O  
ATOM   1271  CB  GLN A  80     278.617 341.143 142.743  1.00  0.00           C  
ATOM   1272  CG  GLN A  80     278.725 342.359 143.648  1.00  0.00           C  
ATOM   1273  CD  GLN A  80     277.742 342.311 144.801  1.00  0.00           C  
ATOM   1274  OE1 GLN A  80     277.930 341.564 145.766  1.00  0.00           O  
ATOM   1275  NE2 GLN A  80     276.684 343.109 144.710  1.00  0.00           N  
ATOM   1276  H   GLN A  80     278.031 342.607 140.740  1.00  0.00           H  
ATOM   1277  HA  GLN A  80     280.485 341.549 141.757  1.00  0.00           H  
ATOM   1278 1HB  GLN A  80     277.571 341.027 142.459  1.00  0.00           H  
ATOM   1279 2HB  GLN A  80     278.898 340.265 143.325  1.00  0.00           H  
ATOM   1280 1HG  GLN A  80     279.733 342.404 144.059  1.00  0.00           H  
ATOM   1281 2HG  GLN A  80     278.521 343.255 143.061  1.00  0.00           H  
ATOM   1282 1HE2 GLN A  80     276.001 343.122 145.441  1.00  0.00           H  
ATOM   1283 2HE2 GLN A  80     276.570 343.700 143.911  1.00  0.00           H  
ATOM   1284  N   GLU A  81     278.579 339.441 140.108  1.00  0.00           N  
ATOM   1285  CA  GLU A  81     278.583 338.153 139.423  1.00  0.00           C  
ATOM   1286  C   GLU A  81     279.622 338.124 138.310  1.00  0.00           C  
ATOM   1287  O   GLU A  81     280.326 337.130 138.129  1.00  0.00           O  
ATOM   1288  CB  GLU A  81     277.197 337.849 138.851  1.00  0.00           C  
ATOM   1289  CG  GLU A  81     276.137 337.541 139.899  1.00  0.00           C  
ATOM   1290  CD  GLU A  81     274.801 337.200 139.297  1.00  0.00           C  
ATOM   1291  OE1 GLU A  81     274.697 337.194 138.094  1.00  0.00           O  
ATOM   1292  OE2 GLU A  81     273.884 336.947 140.041  1.00  0.00           O  
ATOM   1293  H   GLU A  81     277.776 340.045 140.015  1.00  0.00           H  
ATOM   1294  HA  GLU A  81     278.850 337.378 140.145  1.00  0.00           H  
ATOM   1295 1HB  GLU A  81     276.851 338.702 138.265  1.00  0.00           H  
ATOM   1296 2HB  GLU A  81     277.262 336.993 138.177  1.00  0.00           H  
ATOM   1297 1HG  GLU A  81     276.474 336.700 140.504  1.00  0.00           H  
ATOM   1298 2HG  GLU A  81     276.027 338.403 140.553  1.00  0.00           H  
ATOM   1299  N   ARG A  82     279.713 339.221 137.565  1.00  0.00           N  
ATOM   1300  CA  ARG A  82     280.705 339.345 136.503  1.00  0.00           C  
ATOM   1301  C   ARG A  82     282.118 339.379 137.073  1.00  0.00           C  
ATOM   1302  O   ARG A  82     283.045 338.811 136.493  1.00  0.00           O  
ATOM   1303  CB  ARG A  82     280.459 340.606 135.686  1.00  0.00           C  
ATOM   1304  CG  ARG A  82     279.250 340.546 134.767  1.00  0.00           C  
ATOM   1305  CD  ARG A  82     279.040 341.832 134.051  1.00  0.00           C  
ATOM   1306  NE  ARG A  82     277.879 341.782 133.177  1.00  0.00           N  
ATOM   1307  CZ  ARG A  82     277.892 341.316 131.913  1.00  0.00           C  
ATOM   1308  NH1 ARG A  82     279.010 340.864 131.390  1.00  0.00           N  
ATOM   1309  NH2 ARG A  82     276.780 341.314 131.198  1.00  0.00           N  
ATOM   1310  H   ARG A  82     279.079 339.987 137.739  1.00  0.00           H  
ATOM   1311  HA  ARG A  82     280.630 338.473 135.856  1.00  0.00           H  
ATOM   1312 1HB  ARG A  82     280.322 341.452 136.356  1.00  0.00           H  
ATOM   1313 2HB  ARG A  82     281.332 340.816 135.068  1.00  0.00           H  
ATOM   1314 1HG  ARG A  82     279.395 339.760 134.024  1.00  0.00           H  
ATOM   1315 2HG  ARG A  82     278.356 340.331 135.353  1.00  0.00           H  
ATOM   1316 1HD  ARG A  82     278.888 342.630 134.775  1.00  0.00           H  
ATOM   1317 2HD  ARG A  82     279.916 342.055 133.442  1.00  0.00           H  
ATOM   1318  HE  ARG A  82     277.000 342.121 133.544  1.00  0.00           H  
ATOM   1319 1HH1 ARG A  82     279.859 340.866 131.936  1.00  0.00           H  
ATOM   1320 2HH1 ARG A  82     279.019 340.516 130.443  1.00  0.00           H  
ATOM   1321 1HH2 ARG A  82     275.920 341.661 131.600  1.00  0.00           H  
ATOM   1322 2HH2 ARG A  82     276.789 340.965 130.251  1.00  0.00           H  
ATOM   1323  N   ALA A  83     282.278 340.046 138.210  1.00  0.00           N  
ATOM   1324  CA  ALA A  83     283.571 340.118 138.880  1.00  0.00           C  
ATOM   1325  C   ALA A  83     284.072 338.730 139.263  1.00  0.00           C  
ATOM   1326  O   ALA A  83     285.258 338.431 139.130  1.00  0.00           O  
ATOM   1327  CB  ALA A  83     283.481 341.007 140.111  1.00  0.00           C  
ATOM   1328  H   ALA A  83     281.483 340.514 138.621  1.00  0.00           H  
ATOM   1329  HA  ALA A  83     284.295 340.551 138.193  1.00  0.00           H  
ATOM   1330 1HB  ALA A  83     284.454 341.051 140.601  1.00  0.00           H  
ATOM   1331 2HB  ALA A  83     283.176 342.010 139.813  1.00  0.00           H  
ATOM   1332 3HB  ALA A  83     282.744 340.596 140.803  1.00  0.00           H  
ATOM   1333  N   LYS A  84     283.162 337.888 139.739  1.00  0.00           N  
ATOM   1334  CA  LYS A  84     283.505 336.525 140.122  1.00  0.00           C  
ATOM   1335  C   LYS A  84     283.903 335.696 138.907  1.00  0.00           C  
ATOM   1336  O   LYS A  84     284.854 334.917 138.958  1.00  0.00           O  
ATOM   1337  CB  LYS A  84     282.336 335.861 140.851  1.00  0.00           C  
ATOM   1338  CG  LYS A  84     282.089 336.390 142.257  1.00  0.00           C  
ATOM   1339  CD  LYS A  84     280.876 335.729 142.893  1.00  0.00           C  
ATOM   1340  CE  LYS A  84     280.645 336.237 144.308  1.00  0.00           C  
ATOM   1341  NZ  LYS A  84     279.437 335.626 144.928  1.00  0.00           N  
ATOM   1342  H   LYS A  84     282.207 338.201 139.840  1.00  0.00           H  
ATOM   1343  HA  LYS A  84     284.363 336.559 140.793  1.00  0.00           H  
ATOM   1344 1HB  LYS A  84     281.421 336.002 140.276  1.00  0.00           H  
ATOM   1345 2HB  LYS A  84     282.514 334.789 140.924  1.00  0.00           H  
ATOM   1346 1HG  LYS A  84     282.965 336.197 142.877  1.00  0.00           H  
ATOM   1347 2HG  LYS A  84     281.926 337.467 142.218  1.00  0.00           H  
ATOM   1348 1HD  LYS A  84     279.990 335.938 142.291  1.00  0.00           H  
ATOM   1349 2HD  LYS A  84     281.025 334.650 142.925  1.00  0.00           H  
ATOM   1350 1HE  LYS A  84     281.512 336.004 144.924  1.00  0.00           H  
ATOM   1351 2HE  LYS A  84     280.519 337.319 144.290  1.00  0.00           H  
ATOM   1352 1HZ  LYS A  84     279.319 335.989 145.863  1.00  0.00           H  
ATOM   1353 2HZ  LYS A  84     278.623 335.851 144.375  1.00  0.00           H  
ATOM   1354 3HZ  LYS A  84     279.549 334.623 144.968  1.00  0.00           H  
ATOM   1355  N   LYS A  85     283.169 335.869 137.812  1.00  0.00           N  
ATOM   1356  CA  LYS A  85     283.417 335.107 136.595  1.00  0.00           C  
ATOM   1357  C   LYS A  85     284.719 335.537 135.932  1.00  0.00           C  
ATOM   1358  O   LYS A  85     285.455 334.710 135.393  1.00  0.00           O  
ATOM   1359  CB  LYS A  85     282.252 335.266 135.616  1.00  0.00           C  
ATOM   1360  CG  LYS A  85     280.984 334.525 136.024  1.00  0.00           C  
ATOM   1361  CD  LYS A  85     279.897 334.672 134.970  1.00  0.00           C  
ATOM   1362  CE  LYS A  85     278.701 333.784 135.281  1.00  0.00           C  
ATOM   1363  NZ  LYS A  85     277.950 334.259 136.474  1.00  0.00           N  
ATOM   1364  H   LYS A  85     282.419 336.546 137.824  1.00  0.00           H  
ATOM   1365  HA  LYS A  85     283.512 334.054 136.858  1.00  0.00           H  
ATOM   1366 1HB  LYS A  85     282.004 336.322 135.514  1.00  0.00           H  
ATOM   1367 2HB  LYS A  85     282.550 334.902 134.634  1.00  0.00           H  
ATOM   1368 1HG  LYS A  85     281.207 333.467 136.159  1.00  0.00           H  
ATOM   1369 2HG  LYS A  85     280.617 334.924 136.969  1.00  0.00           H  
ATOM   1370 1HD  LYS A  85     279.566 335.711 134.928  1.00  0.00           H  
ATOM   1371 2HD  LYS A  85     280.297 334.397 133.994  1.00  0.00           H  
ATOM   1372 1HE  LYS A  85     278.027 333.769 134.425  1.00  0.00           H  
ATOM   1373 2HE  LYS A  85     279.042 332.765 135.464  1.00  0.00           H  
ATOM   1374 1HZ  LYS A  85     277.167 333.644 136.647  1.00  0.00           H  
ATOM   1375 2HZ  LYS A  85     278.561 334.259 137.279  1.00  0.00           H  
ATOM   1376 3HZ  LYS A  85     277.612 335.197 136.308  1.00  0.00           H  
ATOM   1377  N   THR A  86     285.000 336.834 135.977  1.00  0.00           N  
ATOM   1378  CA  THR A  86     286.176 337.386 135.316  1.00  0.00           C  
ATOM   1379  C   THR A  86     287.350 337.496 136.281  1.00  0.00           C  
ATOM   1380  O   THR A  86     288.508 337.481 135.867  1.00  0.00           O  
ATOM   1381  CB  THR A  86     285.873 338.771 134.711  1.00  0.00           C  
ATOM   1382  OG1 THR A  86     285.443 339.664 135.747  1.00  0.00           O  
ATOM   1383  CG2 THR A  86     284.784 338.664 133.654  1.00  0.00           C  
ATOM   1384  H   THR A  86     284.382 337.453 136.481  1.00  0.00           H  
ATOM   1385  HA  THR A  86     286.470 336.713 134.511  1.00  0.00           H  
ATOM   1386  HB  THR A  86     286.777 339.173 134.255  1.00  0.00           H  
ATOM   1387  HG1 THR A  86     284.551 339.431 136.018  1.00  0.00           H  
ATOM   1388 1HG2 THR A  86     284.584 339.650 133.238  1.00  0.00           H  
ATOM   1389 2HG2 THR A  86     285.114 337.994 132.859  1.00  0.00           H  
ATOM   1390 3HG2 THR A  86     283.876 338.270 134.107  1.00  0.00           H  
ATOM   1391  N   GLY A  87     287.042 337.608 137.568  1.00  0.00           N  
ATOM   1392  CA  GLY A  87     288.067 337.791 138.588  1.00  0.00           C  
ATOM   1393  C   GLY A  87     288.562 339.230 138.621  1.00  0.00           C  
ATOM   1394  O   GLY A  87     289.626 339.519 139.168  1.00  0.00           O  
ATOM   1395  H   GLY A  87     286.071 337.567 137.848  1.00  0.00           H  
ATOM   1396 1HA  GLY A  87     287.663 337.519 139.563  1.00  0.00           H  
ATOM   1397 2HA  GLY A  87     288.902 337.120 138.388  1.00  0.00           H  
ATOM   1398  N   ASP A  88     287.784 340.131 138.031  1.00  0.00           N  
ATOM   1399  CA  ASP A  88     288.202 341.519 137.876  1.00  0.00           C  
ATOM   1400  C   ASP A  88     287.713 342.376 139.036  1.00  0.00           C  
ATOM   1401  O   ASP A  88     286.521 342.660 139.152  1.00  0.00           O  
ATOM   1402  CB  ASP A  88     287.681 342.093 136.556  1.00  0.00           C  
ATOM   1403  CG  ASP A  88     288.467 341.604 135.346  1.00  0.00           C  
ATOM   1404  OD1 ASP A  88     289.633 341.321 135.495  1.00  0.00           O  
ATOM   1405  OD2 ASP A  88     287.895 341.520 134.286  1.00  0.00           O  
ATOM   1406  H   ASP A  88     286.879 339.847 137.682  1.00  0.00           H  
ATOM   1407  HA  ASP A  88     289.292 341.556 137.875  1.00  0.00           H  
ATOM   1408 1HB  ASP A  88     286.634 341.816 136.426  1.00  0.00           H  
ATOM   1409 2HB  ASP A  88     287.730 343.182 136.588  1.00  0.00           H  
ATOM   1410  N   ALA A  89     288.639 342.783 139.898  1.00  0.00           N  
ATOM   1411  CA  ALA A  89     288.300 343.581 141.068  1.00  0.00           C  
ATOM   1412  C   ALA A  89     287.671 344.911 140.665  1.00  0.00           C  
ATOM   1413  O   ALA A  89     286.903 345.500 141.426  1.00  0.00           O  
ATOM   1414  CB  ALA A  89     289.535 343.818 141.924  1.00  0.00           C  
ATOM   1415  H   ALA A  89     289.604 342.531 139.736  1.00  0.00           H  
ATOM   1416  HA  ALA A  89     287.566 343.033 141.660  1.00  0.00           H  
ATOM   1417 1HB  ALA A  89     289.266 344.415 142.795  1.00  0.00           H  
ATOM   1418 2HB  ALA A  89     289.940 342.861 142.252  1.00  0.00           H  
ATOM   1419 3HB  ALA A  89     290.286 344.348 141.340  1.00  0.00           H  
ATOM   1420  N   GLU A  90     288.001 345.376 139.464  1.00  0.00           N  
ATOM   1421  CA  GLU A  90     287.487 346.645 138.967  1.00  0.00           C  
ATOM   1422  C   GLU A  90     285.965 346.633 138.895  1.00  0.00           C  
ATOM   1423  O   GLU A  90     285.313 347.644 139.157  1.00  0.00           O  
ATOM   1424  CB  GLU A  90     288.071 346.952 137.587  1.00  0.00           C  
ATOM   1425  CG  GLU A  90     289.555 347.290 137.592  1.00  0.00           C  
ATOM   1426  CD  GLU A  90     290.109 347.515 136.213  1.00  0.00           C  
ATOM   1427  OE1 GLU A  90     289.404 347.273 135.263  1.00  0.00           O  
ATOM   1428  OE2 GLU A  90     291.240 347.930 136.109  1.00  0.00           O  
ATOM   1429  H   GLU A  90     288.624 344.834 138.882  1.00  0.00           H  
ATOM   1430  HA  GLU A  90     287.778 347.432 139.664  1.00  0.00           H  
ATOM   1431 1HB  GLU A  90     287.926 346.093 136.931  1.00  0.00           H  
ATOM   1432 2HB  GLU A  90     287.538 347.794 137.145  1.00  0.00           H  
ATOM   1433 1HG  GLU A  90     289.710 348.192 138.185  1.00  0.00           H  
ATOM   1434 2HG  GLU A  90     290.100 346.477 138.070  1.00  0.00           H  
ATOM   1435  N   LEU A  91     285.406 345.481 138.538  1.00  0.00           N  
ATOM   1436  CA  LEU A  91     283.957 345.333 138.440  1.00  0.00           C  
ATOM   1437  C   LEU A  91     283.311 345.322 139.818  1.00  0.00           C  
ATOM   1438  O   LEU A  91     282.224 345.871 140.010  1.00  0.00           O  
ATOM   1439  CB  LEU A  91     283.605 344.041 137.694  1.00  0.00           C  
ATOM   1440  CG  LEU A  91     284.004 343.998 136.214  1.00  0.00           C  
ATOM   1441  CD1 LEU A  91     283.785 342.594 135.669  1.00  0.00           C  
ATOM   1442  CD2 LEU A  91     283.187 345.020 135.437  1.00  0.00           C  
ATOM   1443  H   LEU A  91     285.996 344.691 138.329  1.00  0.00           H  
ATOM   1444  HA  LEU A  91     283.558 346.188 137.892  1.00  0.00           H  
ATOM   1445 1HB  LEU A  91     284.095 343.206 138.194  1.00  0.00           H  
ATOM   1446 2HB  LEU A  91     282.527 343.888 137.751  1.00  0.00           H  
ATOM   1447  HG  LEU A  91     285.065 344.231 136.116  1.00  0.00           H  
ATOM   1448 1HD1 LEU A  91     284.069 342.562 134.616  1.00  0.00           H  
ATOM   1449 2HD1 LEU A  91     284.396 341.885 136.229  1.00  0.00           H  
ATOM   1450 3HD1 LEU A  91     282.734 342.325 135.768  1.00  0.00           H  
ATOM   1451 1HD2 LEU A  91     283.472 344.990 134.385  1.00  0.00           H  
ATOM   1452 2HD2 LEU A  91     282.127 344.786 135.533  1.00  0.00           H  
ATOM   1453 3HD2 LEU A  91     283.377 346.016 135.836  1.00  0.00           H  
ATOM   1454  N   LEU A  92     283.982 344.695 140.776  1.00  0.00           N  
ATOM   1455  CA  LEU A  92     283.523 344.694 142.160  1.00  0.00           C  
ATOM   1456  C   LEU A  92     283.599 346.091 142.767  1.00  0.00           C  
ATOM   1457  O   LEU A  92     282.731 346.491 143.539  1.00  0.00           O  
ATOM   1458  CB  LEU A  92     284.361 343.719 142.996  1.00  0.00           C  
ATOM   1459  CG  LEU A  92     283.928 343.555 144.458  1.00  0.00           C  
ATOM   1460  CD1 LEU A  92     282.494 343.044 144.509  1.00  0.00           C  
ATOM   1461  CD2 LEU A  92     284.875 342.595 145.164  1.00  0.00           C  
ATOM   1462  H   LEU A  92     284.832 344.204 140.541  1.00  0.00           H  
ATOM   1463  HA  LEU A  92     282.477 344.384 142.178  1.00  0.00           H  
ATOM   1464 1HB  LEU A  92     284.324 342.738 142.527  1.00  0.00           H  
ATOM   1465 2HB  LEU A  92     285.397 344.062 142.994  1.00  0.00           H  
ATOM   1466  HG  LEU A  92     283.955 344.523 144.958  1.00  0.00           H  
ATOM   1467 1HD1 LEU A  92     282.186 342.927 145.548  1.00  0.00           H  
ATOM   1468 2HD1 LEU A  92     281.836 343.759 144.014  1.00  0.00           H  
ATOM   1469 3HD1 LEU A  92     282.433 342.081 144.001  1.00  0.00           H  
ATOM   1470 1HD2 LEU A  92     284.567 342.478 146.203  1.00  0.00           H  
ATOM   1471 2HD2 LEU A  92     284.848 341.625 144.666  1.00  0.00           H  
ATOM   1472 3HD2 LEU A  92     285.889 342.993 145.129  1.00  0.00           H  
ATOM   1473  N   LYS A  93     284.648 346.827 142.410  1.00  0.00           N  
ATOM   1474  CA  LYS A  93     284.785 348.216 142.832  1.00  0.00           C  
ATOM   1475  C   LYS A  93     283.624 349.063 142.330  1.00  0.00           C  
ATOM   1476  O   LYS A  93     283.090 349.897 143.059  1.00  0.00           O  
ATOM   1477  CB  LYS A  93     286.112 348.797 142.340  1.00  0.00           C  
ATOM   1478  CG  LYS A  93     286.483 350.136 142.964  1.00  0.00           C  
ATOM   1479  CD  LYS A  93     286.202 351.286 142.010  1.00  0.00           C  
ATOM   1480  CE  LYS A  93     287.295 351.414 140.959  1.00  0.00           C  
ATOM   1481  NZ  LYS A  93     288.559 351.951 141.533  1.00  0.00           N  
ATOM   1482  H   LYS A  93     285.366 346.412 141.832  1.00  0.00           H  
ATOM   1483  HA  LYS A  93     284.771 348.248 143.922  1.00  0.00           H  
ATOM   1484 1HB  LYS A  93     286.918 348.095 142.552  1.00  0.00           H  
ATOM   1485 2HB  LYS A  93     286.071 348.931 141.259  1.00  0.00           H  
ATOM   1486 1HG  LYS A  93     285.906 350.283 143.878  1.00  0.00           H  
ATOM   1487 2HG  LYS A  93     287.542 350.137 143.220  1.00  0.00           H  
ATOM   1488 1HD  LYS A  93     285.247 351.120 141.510  1.00  0.00           H  
ATOM   1489 2HD  LYS A  93     286.141 352.218 142.572  1.00  0.00           H  
ATOM   1490 1HE  LYS A  93     287.495 350.437 140.522  1.00  0.00           H  
ATOM   1491 2HE  LYS A  93     286.960 352.081 140.165  1.00  0.00           H  
ATOM   1492 1HZ  LYS A  93     289.257 352.021 140.806  1.00  0.00           H  
ATOM   1493 2HZ  LYS A  93     288.390 352.867 141.926  1.00  0.00           H  
ATOM   1494 3HZ  LYS A  93     288.890 351.331 142.258  1.00  0.00           H  
ATOM   1495  N   LEU A  94     283.238 348.844 141.077  1.00  0.00           N  
ATOM   1496  CA  LEU A  94     282.090 349.530 140.498  1.00  0.00           C  
ATOM   1497  C   LEU A  94     280.806 349.175 141.238  1.00  0.00           C  
ATOM   1498  O   LEU A  94     279.948 350.030 141.459  1.00  0.00           O  
ATOM   1499  CB  LEU A  94     281.950 349.168 139.014  1.00  0.00           C  
ATOM   1500  CG  LEU A  94     283.002 349.776 138.079  1.00  0.00           C  
ATOM   1501  CD1 LEU A  94     282.912 349.113 136.711  1.00  0.00           C  
ATOM   1502  CD2 LEU A  94     282.782 351.278 137.974  1.00  0.00           C  
ATOM   1503  H   LEU A  94     283.754 348.185 140.511  1.00  0.00           H  
ATOM   1504  HA  LEU A  94     282.243 350.604 140.600  1.00  0.00           H  
ATOM   1505 1HB  LEU A  94     282.003 348.085 138.914  1.00  0.00           H  
ATOM   1506 2HB  LEU A  94     280.970 349.496 138.668  1.00  0.00           H  
ATOM   1507  HG  LEU A  94     283.999 349.584 138.478  1.00  0.00           H  
ATOM   1508 1HD1 LEU A  94     283.661 349.545 136.048  1.00  0.00           H  
ATOM   1509 2HD1 LEU A  94     283.093 348.042 136.814  1.00  0.00           H  
ATOM   1510 3HD1 LEU A  94     281.919 349.275 136.294  1.00  0.00           H  
ATOM   1511 1HD2 LEU A  94     283.530 351.711 137.309  1.00  0.00           H  
ATOM   1512 2HD2 LEU A  94     281.786 351.472 137.573  1.00  0.00           H  
ATOM   1513 3HD2 LEU A  94     282.870 351.730 138.962  1.00  0.00           H  
ATOM   1514  N   ALA A  95     280.679 347.908 141.615  1.00  0.00           N  
ATOM   1515  CA  ALA A  95     279.537 347.451 142.401  1.00  0.00           C  
ATOM   1516  C   ALA A  95     279.445 348.200 143.724  1.00  0.00           C  
ATOM   1517  O   ALA A  95     278.357 348.546 144.179  1.00  0.00           O  
ATOM   1518  CB  ALA A  95     279.627 345.952 142.647  1.00  0.00           C  
ATOM   1519  H   ALA A  95     281.392 347.241 141.353  1.00  0.00           H  
ATOM   1520  HA  ALA A  95     278.628 347.661 141.840  1.00  0.00           H  
ATOM   1521 1HB  ALA A  95     278.769 345.627 143.234  1.00  0.00           H  
ATOM   1522 2HB  ALA A  95     279.633 345.427 141.692  1.00  0.00           H  
ATOM   1523 3HB  ALA A  95     280.543 345.728 143.190  1.00  0.00           H  
ATOM   1524  N   LEU A  96     280.598 348.448 144.339  1.00  0.00           N  
ATOM   1525  CA  LEU A  96     280.661 349.250 145.556  1.00  0.00           C  
ATOM   1526  C   LEU A  96     280.130 350.658 145.315  1.00  0.00           C  
ATOM   1527  O   LEU A  96     279.322 351.168 146.089  1.00  0.00           O  
ATOM   1528  CB  LEU A  96     282.104 349.322 146.069  1.00  0.00           C  
ATOM   1529  CG  LEU A  96     282.293 350.004 147.429  1.00  0.00           C  
ATOM   1530  CD1 LEU A  96     283.440 349.338 148.177  1.00  0.00           C  
ATOM   1531  CD2 LEU A  96     282.565 351.487 147.220  1.00  0.00           C  
ATOM   1532  H   LEU A  96     281.452 348.069 143.955  1.00  0.00           H  
ATOM   1533  HA  LEU A  96     280.027 348.782 146.311  1.00  0.00           H  
ATOM   1534 1HB  LEU A  96     282.496 348.309 146.150  1.00  0.00           H  
ATOM   1535 2HB  LEU A  96     282.707 349.864 145.339  1.00  0.00           H  
ATOM   1536  HG  LEU A  96     281.389 349.882 148.027  1.00  0.00           H  
ATOM   1537 1HD1 LEU A  96     283.574 349.823 149.144  1.00  0.00           H  
ATOM   1538 2HD1 LEU A  96     283.210 348.283 148.331  1.00  0.00           H  
ATOM   1539 3HD1 LEU A  96     284.356 349.430 147.595  1.00  0.00           H  
ATOM   1540 1HD2 LEU A  96     282.699 351.972 148.187  1.00  0.00           H  
ATOM   1541 2HD2 LEU A  96     283.470 351.610 146.624  1.00  0.00           H  
ATOM   1542 3HD2 LEU A  96     281.723 351.942 146.699  1.00  0.00           H  
ATOM   1543  N   ARG A  97     280.590 351.281 144.235  1.00  0.00           N  
ATOM   1544  CA  ARG A  97     280.211 352.654 143.923  1.00  0.00           C  
ATOM   1545  C   ARG A  97     278.720 352.761 143.629  1.00  0.00           C  
ATOM   1546  O   ARG A  97     278.062 353.713 144.048  1.00  0.00           O  
ATOM   1547  CB  ARG A  97     281.000 353.168 142.729  1.00  0.00           C  
ATOM   1548  CG  ARG A  97     280.654 354.584 142.293  1.00  0.00           C  
ATOM   1549  CD  ARG A  97     280.961 355.574 143.359  1.00  0.00           C  
ATOM   1550  NE  ARG A  97     280.606 356.926 142.958  1.00  0.00           N  
ATOM   1551  CZ  ARG A  97     280.639 357.998 143.773  1.00  0.00           C  
ATOM   1552  NH1 ARG A  97     281.010 357.861 145.026  1.00  0.00           N  
ATOM   1553  NH2 ARG A  97     280.296 359.189 143.313  1.00  0.00           N  
ATOM   1554  H   ARG A  97     281.219 350.791 143.614  1.00  0.00           H  
ATOM   1555  HA  ARG A  97     280.423 353.276 144.795  1.00  0.00           H  
ATOM   1556 1HB  ARG A  97     282.065 353.145 142.956  1.00  0.00           H  
ATOM   1557 2HB  ARG A  97     280.835 352.511 141.874  1.00  0.00           H  
ATOM   1558 1HG  ARG A  97     281.232 354.844 141.406  1.00  0.00           H  
ATOM   1559 2HG  ARG A  97     279.590 354.646 142.066  1.00  0.00           H  
ATOM   1560 1HD  ARG A  97     280.400 355.327 144.259  1.00  0.00           H  
ATOM   1561 2HD  ARG A  97     282.027 355.553 143.579  1.00  0.00           H  
ATOM   1562  HE  ARG A  97     280.315 357.073 142.001  1.00  0.00           H  
ATOM   1563 1HH1 ARG A  97     281.271 356.950 145.379  1.00  0.00           H  
ATOM   1564 2HH1 ARG A  97     281.035 358.664 145.638  1.00  0.00           H  
ATOM   1565 1HH2 ARG A  97     280.009 359.296 142.349  1.00  0.00           H  
ATOM   1566 2HH2 ARG A  97     280.320 359.992 143.924  1.00  0.00           H  
ATOM   1567  N   ALA A  98     278.194 351.778 142.908  1.00  0.00           N  
ATOM   1568  CA  ALA A  98     276.767 351.725 142.612  1.00  0.00           C  
ATOM   1569  C   ALA A  98     275.941 351.684 143.891  1.00  0.00           C  
ATOM   1570  O   ALA A  98     274.920 352.362 144.003  1.00  0.00           O  
ATOM   1571  CB  ALA A  98     276.451 350.517 141.741  1.00  0.00           C  
ATOM   1572  H   ALA A  98     278.797 351.050 142.553  1.00  0.00           H  
ATOM   1573  HA  ALA A  98     276.491 352.631 142.069  1.00  0.00           H  
ATOM   1574 1HB  ALA A  98     275.382 350.490 141.529  1.00  0.00           H  
ATOM   1575 2HB  ALA A  98     277.004 350.587 140.805  1.00  0.00           H  
ATOM   1576 3HB  ALA A  98     276.740 349.607 142.264  1.00  0.00           H  
ATOM   1577  N   LEU A  99     276.391 350.886 144.854  1.00  0.00           N  
ATOM   1578  CA  LEU A  99     275.709 350.778 146.138  1.00  0.00           C  
ATOM   1579  C   LEU A  99     275.909 352.035 146.976  1.00  0.00           C  
ATOM   1580  O   LEU A  99     274.987 352.498 147.647  1.00  0.00           O  
ATOM   1581  CB  LEU A  99     276.224 349.556 146.910  1.00  0.00           C  
ATOM   1582  CG  LEU A  99     275.895 348.192 146.290  1.00  0.00           C  
ATOM   1583  CD1 LEU A  99     276.739 347.114 146.957  1.00  0.00           C  
ATOM   1584  CD2 LEU A  99     274.411 347.904 146.455  1.00  0.00           C  
ATOM   1585  H   LEU A  99     277.225 350.342 144.691  1.00  0.00           H  
ATOM   1586  HA  LEU A  99     274.640 350.669 145.956  1.00  0.00           H  
ATOM   1587 1HB  LEU A  99     277.306 349.629 146.994  1.00  0.00           H  
ATOM   1588 2HB  LEU A  99     275.799 349.575 147.914  1.00  0.00           H  
ATOM   1589  HG  LEU A  99     276.146 348.204 145.229  1.00  0.00           H  
ATOM   1590 1HD1 LEU A  99     276.506 346.145 146.516  1.00  0.00           H  
ATOM   1591 2HD1 LEU A  99     277.796 347.336 146.806  1.00  0.00           H  
ATOM   1592 3HD1 LEU A  99     276.521 347.091 148.024  1.00  0.00           H  
ATOM   1593 1HD2 LEU A  99     274.176 346.935 146.013  1.00  0.00           H  
ATOM   1594 2HD2 LEU A  99     274.157 347.890 147.515  1.00  0.00           H  
ATOM   1595 3HD2 LEU A  99     273.831 348.679 145.953  1.00  0.00           H  
ATOM   1596  N   GLU A 100     277.117 352.583 146.933  1.00  0.00           N  
ATOM   1597  CA  GLU A 100     277.430 353.808 147.659  1.00  0.00           C  
ATOM   1598  C   GLU A 100     276.510 354.949 147.239  1.00  0.00           C  
ATOM   1599  O   GLU A 100     275.964 355.660 148.081  1.00  0.00           O  
ATOM   1600  CB  GLU A 100     278.889 354.205 147.432  1.00  0.00           C  
ATOM   1601  CG  GLU A 100     279.311 355.483 148.144  1.00  0.00           C  
ATOM   1602  CD  GLU A 100     280.748 355.846 147.891  1.00  0.00           C  
ATOM   1603  OE1 GLU A 100     281.236 355.555 146.825  1.00  0.00           O  
ATOM   1604  OE2 GLU A 100     281.359 356.416 148.764  1.00  0.00           O  
ATOM   1605  H   GLU A 100     277.838 352.141 146.382  1.00  0.00           H  
ATOM   1606  HA  GLU A 100     277.270 353.629 148.723  1.00  0.00           H  
ATOM   1607 1HB  GLU A 100     279.543 353.402 147.770  1.00  0.00           H  
ATOM   1608 2HB  GLU A 100     279.066 354.343 146.364  1.00  0.00           H  
ATOM   1609 1HG  GLU A 100     278.677 356.301 147.806  1.00  0.00           H  
ATOM   1610 2HG  GLU A 100     279.156 355.358 149.214  1.00  0.00           H  
ATOM   1611  N   VAL A 101     276.344 355.115 145.932  1.00  0.00           N  
ATOM   1612  CA  VAL A 101     275.443 356.129 145.398  1.00  0.00           C  
ATOM   1613  C   VAL A 101     273.988 355.788 145.699  1.00  0.00           C  
ATOM   1614  O   VAL A 101     273.194 356.662 146.044  1.00  0.00           O  
ATOM   1615  CB  VAL A 101     275.632 356.262 143.874  1.00  0.00           C  
ATOM   1616  CG1 VAL A 101     274.580 357.190 143.286  1.00  0.00           C  
ATOM   1617  CG2 VAL A 101     277.032 356.772 143.570  1.00  0.00           C  
ATOM   1618  H   VAL A 101     276.854 354.523 145.290  1.00  0.00           H  
ATOM   1619  HA  VAL A 101     275.666 357.080 145.881  1.00  0.00           H  
ATOM   1620  HB  VAL A 101     275.493 355.285 143.414  1.00  0.00           H  
ATOM   1621 1HG1 VAL A 101     274.728 357.272 142.209  1.00  0.00           H  
ATOM   1622 2HG1 VAL A 101     273.586 356.786 143.485  1.00  0.00           H  
ATOM   1623 3HG1 VAL A 101     274.670 358.175 143.740  1.00  0.00           H  
ATOM   1624 1HG2 VAL A 101     277.159 356.864 142.491  1.00  0.00           H  
ATOM   1625 2HG2 VAL A 101     277.174 357.747 144.035  1.00  0.00           H  
ATOM   1626 3HG2 VAL A 101     277.769 356.072 143.963  1.00  0.00           H  
ATOM   1627  N   ALA A 102     273.647 354.511 145.567  1.00  0.00           N  
ATOM   1628  CA  ALA A 102     272.288 354.051 145.827  1.00  0.00           C  
ATOM   1629  C   ALA A 102     271.850 354.398 147.244  1.00  0.00           C  
ATOM   1630  O   ALA A 102     270.721 354.832 147.466  1.00  0.00           O  
ATOM   1631  CB  ALA A 102     272.181 352.550 145.593  1.00  0.00           C  
ATOM   1632  H   ALA A 102     274.345 353.842 145.277  1.00  0.00           H  
ATOM   1633  HA  ALA A 102     271.613 354.559 145.140  1.00  0.00           H  
ATOM   1634 1HB  ALA A 102     271.160 352.224 145.790  1.00  0.00           H  
ATOM   1635 2HB  ALA A 102     272.441 352.325 144.558  1.00  0.00           H  
ATOM   1636 3HB  ALA A 102     272.866 352.031 146.259  1.00  0.00           H  
ATOM   1637  N   VAL A 103     272.753 354.207 148.199  1.00  0.00           N  
ATOM   1638  CA  VAL A 103     272.477 354.538 149.592  1.00  0.00           C  
ATOM   1639  C   VAL A 103     272.311 356.041 149.778  1.00  0.00           C  
ATOM   1640  O   VAL A 103     271.415 356.493 150.492  1.00  0.00           O  
ATOM   1641  CB  VAL A 103     273.616 354.034 150.498  1.00  0.00           C  
ATOM   1642  CG1 VAL A 103     273.482 354.617 151.897  1.00  0.00           C  
ATOM   1643  CG2 VAL A 103     273.607 352.513 150.544  1.00  0.00           C  
ATOM   1644  H   VAL A 103     273.654 353.821 147.956  1.00  0.00           H  
ATOM   1645  HA  VAL A 103     271.538 354.064 149.882  1.00  0.00           H  
ATOM   1646  HB  VAL A 103     274.568 354.381 150.096  1.00  0.00           H  
ATOM   1647 1HG1 VAL A 103     274.295 354.250 152.525  1.00  0.00           H  
ATOM   1648 2HG1 VAL A 103     273.527 355.704 151.844  1.00  0.00           H  
ATOM   1649 3HG1 VAL A 103     272.528 354.313 152.327  1.00  0.00           H  
ATOM   1650 1HG2 VAL A 103     274.416 352.164 151.186  1.00  0.00           H  
ATOM   1651 2HG2 VAL A 103     272.653 352.166 150.941  1.00  0.00           H  
ATOM   1652 3HG2 VAL A 103     273.746 352.119 149.537  1.00  0.00           H  
ATOM   1653  N   ARG A 104     273.180 356.812 149.132  1.00  0.00           N  
ATOM   1654  CA  ARG A 104     273.075 358.265 149.151  1.00  0.00           C  
ATOM   1655  C   ARG A 104     271.715 358.726 148.642  1.00  0.00           C  
ATOM   1656  O   ARG A 104     271.112 359.644 149.196  1.00  0.00           O  
ATOM   1657  CB  ARG A 104     274.170 358.892 148.302  1.00  0.00           C  
ATOM   1658  CG  ARG A 104     274.203 360.412 148.321  1.00  0.00           C  
ATOM   1659  CD  ARG A 104     275.233 360.950 147.395  1.00  0.00           C  
ATOM   1660  NE  ARG A 104     275.256 362.404 147.396  1.00  0.00           N  
ATOM   1661  CZ  ARG A 104     275.993 363.158 148.234  1.00  0.00           C  
ATOM   1662  NH1 ARG A 104     276.762 362.582 149.131  1.00  0.00           N  
ATOM   1663  NH2 ARG A 104     275.944 364.477 148.155  1.00  0.00           N  
ATOM   1664  H   ARG A 104     273.932 356.378 148.618  1.00  0.00           H  
ATOM   1665  HA  ARG A 104     273.175 358.608 150.180  1.00  0.00           H  
ATOM   1666 1HB  ARG A 104     275.142 358.537 148.643  1.00  0.00           H  
ATOM   1667 2HB  ARG A 104     274.052 358.577 147.266  1.00  0.00           H  
ATOM   1668 1HG  ARG A 104     273.231 360.801 148.014  1.00  0.00           H  
ATOM   1669 2HG  ARG A 104     274.432 360.758 149.329  1.00  0.00           H  
ATOM   1670 1HD  ARG A 104     276.217 360.595 147.701  1.00  0.00           H  
ATOM   1671 2HD  ARG A 104     275.024 360.613 146.382  1.00  0.00           H  
ATOM   1672  HE  ARG A 104     274.678 362.884 146.720  1.00  0.00           H  
ATOM   1673 1HH1 ARG A 104     276.800 361.574 149.193  1.00  0.00           H  
ATOM   1674 2HH1 ARG A 104     277.315 363.147 149.761  1.00  0.00           H  
ATOM   1675 1HH2 ARG A 104     275.354 364.919 147.464  1.00  0.00           H  
ATOM   1676 2HH2 ARG A 104     276.498 365.040 148.783  1.00  0.00           H  
ATOM   1677  N   ALA A 105     271.234 358.082 147.585  1.00  0.00           N  
ATOM   1678  CA  ALA A 105     269.978 358.468 146.956  1.00  0.00           C  
ATOM   1679  C   ALA A 105     268.805 358.302 147.914  1.00  0.00           C  
ATOM   1680  O   ALA A 105     267.966 359.195 148.047  1.00  0.00           O  
ATOM   1681  CB  ALA A 105     269.745 357.657 145.690  1.00  0.00           C  
ATOM   1682  H   ALA A 105     271.753 357.301 147.206  1.00  0.00           H  
ATOM   1683  HA  ALA A 105     270.038 359.525 146.687  1.00  0.00           H  
ATOM   1684 1HB  ALA A 105     268.802 357.956 145.233  1.00  0.00           H  
ATOM   1685 2HB  ALA A 105     270.561 357.832 144.990  1.00  0.00           H  
ATOM   1686 3HB  ALA A 105     269.704 356.597 145.942  1.00  0.00           H  
ATOM   1687  N   VAL A 106     268.755 357.155 148.585  1.00  0.00           N  
ATOM   1688  CA  VAL A 106     267.669 356.857 149.509  1.00  0.00           C  
ATOM   1689  C   VAL A 106     267.845 357.605 150.823  1.00  0.00           C  
ATOM   1690  O   VAL A 106     266.866 357.965 151.480  1.00  0.00           O  
ATOM   1691  CB  VAL A 106     267.603 355.343 149.788  1.00  0.00           C  
ATOM   1692  CG1 VAL A 106     267.231 354.586 148.521  1.00  0.00           C  
ATOM   1693  CG2 VAL A 106     268.937 354.860 150.333  1.00  0.00           C  
ATOM   1694  H   VAL A 106     269.488 356.473 148.446  1.00  0.00           H  
ATOM   1695  HA  VAL A 106     266.731 357.192 149.062  1.00  0.00           H  
ATOM   1696  HB  VAL A 106     266.819 355.152 150.520  1.00  0.00           H  
ATOM   1697 1HG1 VAL A 106     267.189 353.517 148.736  1.00  0.00           H  
ATOM   1698 2HG1 VAL A 106     266.257 354.922 148.169  1.00  0.00           H  
ATOM   1699 3HG1 VAL A 106     267.981 354.771 147.753  1.00  0.00           H  
ATOM   1700 1HG2 VAL A 106     268.884 353.789 150.528  1.00  0.00           H  
ATOM   1701 2HG2 VAL A 106     269.722 355.056 149.603  1.00  0.00           H  
ATOM   1702 3HG2 VAL A 106     269.163 355.385 151.260  1.00  0.00           H  
ATOM   1703  N   GLU A 107     269.095 357.838 151.205  1.00  0.00           N  
ATOM   1704  CA  GLU A 107     269.403 358.644 152.380  1.00  0.00           C  
ATOM   1705  C   GLU A 107     268.791 360.035 152.268  1.00  0.00           C  
ATOM   1706  O   GLU A 107     268.181 360.535 153.215  1.00  0.00           O  
ATOM   1707  CB  GLU A 107     270.917 358.754 152.570  1.00  0.00           C  
ATOM   1708  CG  GLU A 107     271.339 359.514 153.820  1.00  0.00           C  
ATOM   1709  CD  GLU A 107     272.828 359.708 153.912  1.00  0.00           C  
ATOM   1710  OE1 GLU A 107     273.515 359.325 152.995  1.00  0.00           O  
ATOM   1711  OE2 GLU A 107     273.278 360.238 154.899  1.00  0.00           O  
ATOM   1712  H   GLU A 107     269.856 357.444 150.666  1.00  0.00           H  
ATOM   1713  HA  GLU A 107     268.966 358.161 153.255  1.00  0.00           H  
ATOM   1714 1HB  GLU A 107     271.352 357.756 152.624  1.00  0.00           H  
ATOM   1715 2HB  GLU A 107     271.356 359.257 151.709  1.00  0.00           H  
ATOM   1716 1HG  GLU A 107     270.858 360.492 153.819  1.00  0.00           H  
ATOM   1717 2HG  GLU A 107     270.994 358.971 154.698  1.00  0.00           H  
ATOM   1718  N   LEU A 108     268.957 360.657 151.105  1.00  0.00           N  
ATOM   1719  CA  LEU A 108     268.365 361.963 150.844  1.00  0.00           C  
ATOM   1720  C   LEU A 108     266.845 361.874 150.764  1.00  0.00           C  
ATOM   1721  O   LEU A 108     266.136 362.757 151.250  1.00  0.00           O  
ATOM   1722  CB  LEU A 108     268.918 362.544 149.537  1.00  0.00           C  
ATOM   1723  CG  LEU A 108     268.397 363.934 149.152  1.00  0.00           C  
ATOM   1724  CD1 LEU A 108     268.734 364.926 150.257  1.00  0.00           C  
ATOM   1725  CD2 LEU A 108     269.013 364.359 147.828  1.00  0.00           C  
ATOM   1726  H   LEU A 108     269.506 360.213 150.383  1.00  0.00           H  
ATOM   1727  HA  LEU A 108     268.611 362.627 151.673  1.00  0.00           H  
ATOM   1728 1HB  LEU A 108     270.002 362.606 149.617  1.00  0.00           H  
ATOM   1729 2HB  LEU A 108     268.674 361.861 148.722  1.00  0.00           H  
ATOM   1730  HG  LEU A 108     267.311 363.902 149.054  1.00  0.00           H  
ATOM   1731 1HD1 LEU A 108     268.362 365.915 149.984  1.00  0.00           H  
ATOM   1732 2HD1 LEU A 108     268.264 364.608 151.187  1.00  0.00           H  
ATOM   1733 3HD1 LEU A 108     269.815 364.969 150.390  1.00  0.00           H  
ATOM   1734 1HD2 LEU A 108     268.642 365.347 147.555  1.00  0.00           H  
ATOM   1735 2HD2 LEU A 108     270.098 364.394 147.926  1.00  0.00           H  
ATOM   1736 3HD2 LEU A 108     268.742 363.642 147.052  1.00  0.00           H  
ATOM   1737  N   ALA A 109     266.353 360.805 150.149  1.00  0.00           N  
ATOM   1738  CA  ALA A 109     264.916 360.577 150.042  1.00  0.00           C  
ATOM   1739  C   ALA A 109     264.261 360.542 151.416  1.00  0.00           C  
ATOM   1740  O   ALA A 109     263.149 361.041 151.594  1.00  0.00           O  
ATOM   1741  CB  ALA A 109     264.641 359.283 149.291  1.00  0.00           C  
ATOM   1742  H   ALA A 109     266.990 360.133 149.744  1.00  0.00           H  
ATOM   1743  HA  ALA A 109     264.476 361.405 149.484  1.00  0.00           H  
ATOM   1744 1HB  ALA A 109     263.565 359.125 149.216  1.00  0.00           H  
ATOM   1745 2HB  ALA A 109     265.068 359.345 148.289  1.00  0.00           H  
ATOM   1746 3HB  ALA A 109     265.093 358.448 149.826  1.00  0.00           H  
ATOM   1747  N   ILE A 110     264.952 359.952 152.383  1.00  0.00           N  
ATOM   1748  CA  ILE A 110     264.458 359.892 153.753  1.00  0.00           C  
ATOM   1749  C   ILE A 110     264.492 361.266 154.410  1.00  0.00           C  
ATOM   1750  O   ILE A 110     263.552 361.656 155.103  1.00  0.00           O  
ATOM   1751  CB  ILE A 110     265.284 358.899 154.591  1.00  0.00           C  
ATOM   1752  CG1 ILE A 110     265.072 357.469 154.087  1.00  0.00           C  
ATOM   1753  CG2 ILE A 110     264.913 359.009 156.063  1.00  0.00           C  
ATOM   1754  CD1 ILE A 110     266.088 356.480 154.613  1.00  0.00           C  
ATOM   1755  H   ILE A 110     265.843 359.533 152.162  1.00  0.00           H  
ATOM   1756  HA  ILE A 110     263.420 359.561 153.731  1.00  0.00           H  
ATOM   1757  HB  ILE A 110     266.344 359.121 154.476  1.00  0.00           H  
ATOM   1758 1HG1 ILE A 110     264.080 357.124 154.375  1.00  0.00           H  
ATOM   1759 2HG1 ILE A 110     265.118 357.456 152.997  1.00  0.00           H  
ATOM   1760 1HG2 ILE A 110     265.505 358.300 156.640  1.00  0.00           H  
ATOM   1761 2HG2 ILE A 110     265.112 360.020 156.413  1.00  0.00           H  
ATOM   1762 3HG2 ILE A 110     263.853 358.784 156.188  1.00  0.00           H  
ATOM   1763 1HD1 ILE A 110     265.873 355.489 154.211  1.00  0.00           H  
ATOM   1764 2HD1 ILE A 110     267.088 356.787 154.305  1.00  0.00           H  
ATOM   1765 3HD1 ILE A 110     266.036 356.449 155.700  1.00  0.00           H  
ATOM   1766  N   LYS A 111     265.580 361.995 154.190  1.00  0.00           N  
ATOM   1767  CA  LYS A 111     265.714 363.348 154.711  1.00  0.00           C  
ATOM   1768  C   LYS A 111     264.587 364.246 154.210  1.00  0.00           C  
ATOM   1769  O   LYS A 111     264.041 365.052 154.965  1.00  0.00           O  
ATOM   1770  CB  LYS A 111     267.069 363.942 154.323  1.00  0.00           C  
ATOM   1771  CG  LYS A 111     268.252 363.356 155.082  1.00  0.00           C  
ATOM   1772  CD  LYS A 111     269.565 363.969 154.618  1.00  0.00           C  
ATOM   1773  CE  LYS A 111     270.745 363.410 155.399  1.00  0.00           C  
ATOM   1774  NZ  LYS A 111     272.042 363.954 154.916  1.00  0.00           N  
ATOM   1775  H   LYS A 111     266.336 361.601 153.647  1.00  0.00           H  
ATOM   1776  HA  LYS A 111     265.646 363.310 155.801  1.00  0.00           H  
ATOM   1777 1HB  LYS A 111     267.243 363.783 153.258  1.00  0.00           H  
ATOM   1778 2HB  LYS A 111     267.060 365.018 154.497  1.00  0.00           H  
ATOM   1779 1HG  LYS A 111     268.129 363.543 156.150  1.00  0.00           H  
ATOM   1780 2HG  LYS A 111     268.288 362.278 154.923  1.00  0.00           H  
ATOM   1781 1HD  LYS A 111     269.710 363.760 153.557  1.00  0.00           H  
ATOM   1782 2HD  LYS A 111     269.531 365.050 154.756  1.00  0.00           H  
ATOM   1783 1HE  LYS A 111     270.632 363.655 156.454  1.00  0.00           H  
ATOM   1784 2HE  LYS A 111     270.763 362.324 155.303  1.00  0.00           H  
ATOM   1785 1HZ  LYS A 111     272.797 363.560 155.458  1.00  0.00           H  
ATOM   1786 2HZ  LYS A 111     272.166 363.717 153.941  1.00  0.00           H  
ATOM   1787 3HZ  LYS A 111     272.044 364.960 155.018  1.00  0.00           H  
ATOM   1788  N   SER A 112     264.243 364.099 152.937  1.00  0.00           N  
ATOM   1789  CA  SER A 112     263.114 364.819 152.360  1.00  0.00           C  
ATOM   1790  C   SER A 112     261.794 364.316 152.925  1.00  0.00           C  
ATOM   1791  O   SER A 112     260.921 365.106 153.289  1.00  0.00           O  
ATOM   1792  CB  SER A 112     263.117 364.671 150.850  1.00  0.00           C  
ATOM   1793  OG  SER A 112     261.983 365.269 150.285  1.00  0.00           O  
ATOM   1794  H   SER A 112     264.778 363.474 152.352  1.00  0.00           H  
ATOM   1795  HA  SER A 112     263.206 365.875 152.621  1.00  0.00           H  
ATOM   1796 1HB  SER A 112     264.016 365.130 150.441  1.00  0.00           H  
ATOM   1797 2HB  SER A 112     263.141 363.614 150.588  1.00  0.00           H  
ATOM   1798  HG  SER A 112     262.188 366.203 150.207  1.00  0.00           H  
ATOM   1799  N   ASN A 113     261.650 362.998 152.996  1.00  0.00           N  
ATOM   1800  CA  ASN A 113     260.429 362.386 153.509  1.00  0.00           C  
ATOM   1801  C   ASN A 113     260.745 361.269 154.497  1.00  0.00           C  
ATOM   1802  O   ASN A 113     260.956 360.122 154.107  1.00  0.00           O  
ATOM   1803  CB  ASN A 113     259.574 361.866 152.370  1.00  0.00           C  
ATOM   1804  CG  ASN A 113     258.261 361.304 152.842  1.00  0.00           C  
ATOM   1805  OD1 ASN A 113     258.052 361.113 154.045  1.00  0.00           O  
ATOM   1806  ND2 ASN A 113     257.374 361.039 151.918  1.00  0.00           N  
ATOM   1807  H   ASN A 113     262.407 362.404 152.692  1.00  0.00           H  
ATOM   1808  HA  ASN A 113     259.858 363.147 154.043  1.00  0.00           H  
ATOM   1809 1HB  ASN A 113     259.378 362.673 151.663  1.00  0.00           H  
ATOM   1810 2HB  ASN A 113     260.116 361.087 151.834  1.00  0.00           H  
ATOM   1811 1HD2 ASN A 113     256.482 360.664 152.173  1.00  0.00           H  
ATOM   1812 2HD2 ASN A 113     257.587 361.210 150.957  1.00  0.00           H  
ATOM   1813  N   PRO A 114     260.776 361.613 155.780  1.00  0.00           N  
ATOM   1814  CA  PRO A 114     261.186 360.673 156.816  1.00  0.00           C  
ATOM   1815  C   PRO A 114     260.267 359.459 156.851  1.00  0.00           C  
ATOM   1816  O   PRO A 114     260.613 358.422 157.420  1.00  0.00           O  
ATOM   1817  CB  PRO A 114     261.074 361.502 158.099  1.00  0.00           C  
ATOM   1818  CG  PRO A 114     261.300 362.905 157.650  1.00  0.00           C  
ATOM   1819  CD  PRO A 114     260.613 362.984 156.312  1.00  0.00           C  
ATOM   1820  HA  PRO A 114     262.190 360.319 156.585  1.00  0.00           H  
ATOM   1821 1HB  PRO A 114     260.083 361.356 158.558  1.00  0.00           H  
ATOM   1822 2HB  PRO A 114     261.822 361.164 158.833  1.00  0.00           H  
ATOM   1823 1HG  PRO A 114     260.882 363.610 158.382  1.00  0.00           H  
ATOM   1824 2HG  PRO A 114     262.378 363.114 157.584  1.00  0.00           H  
ATOM   1825 1HD  PRO A 114     259.554 363.243 156.458  1.00  0.00           H  
ATOM   1826 2HD  PRO A 114     261.113 363.737 155.686  1.00  0.00           H  
ATOM   1827  N   ASP A 115     259.092 359.593 156.242  1.00  0.00           N  
ATOM   1828  CA  ASP A 115     258.102 358.521 156.240  1.00  0.00           C  
ATOM   1829  C   ASP A 115     258.169 357.714 154.951  1.00  0.00           C  
ATOM   1830  O   ASP A 115     257.258 356.943 154.643  1.00  0.00           O  
ATOM   1831  CB  ASP A 115     256.694 359.092 156.422  1.00  0.00           C  
ATOM   1832  CG  ASP A 115     256.481 359.725 157.789  1.00  0.00           C  
ATOM   1833  OD1 ASP A 115     256.956 359.177 158.755  1.00  0.00           O  
ATOM   1834  OD2 ASP A 115     255.846 360.752 157.855  1.00  0.00           O  
ATOM   1835  H   ASP A 115     258.880 360.460 155.768  1.00  0.00           H  
ATOM   1836  HA  ASP A 115     258.325 357.845 157.067  1.00  0.00           H  
ATOM   1837 1HB  ASP A 115     256.505 359.845 155.655  1.00  0.00           H  
ATOM   1838 2HB  ASP A 115     255.958 358.296 156.287  1.00  0.00           H  
ATOM   1839  N   ASN A 116     259.250 357.893 154.201  1.00  0.00           N  
ATOM   1840  CA  ASN A 116     259.447 357.162 152.955  1.00  0.00           C  
ATOM   1841  C   ASN A 116     259.883 355.727 153.221  1.00  0.00           C  
ATOM   1842  O   ASN A 116     261.069 355.403 153.146  1.00  0.00           O  
ATOM   1843  CB  ASN A 116     260.458 357.873 152.074  1.00  0.00           C  
ATOM   1844  CG  ASN A 116     260.550 357.271 150.699  1.00  0.00           C  
ATOM   1845  OD1 ASN A 116     260.308 356.073 150.514  1.00  0.00           O  
ATOM   1846  ND2 ASN A 116     260.895 358.081 149.730  1.00  0.00           N  
ATOM   1847  H   ASN A 116     259.952 358.554 154.503  1.00  0.00           H  
ATOM   1848  HA  ASN A 116     258.498 357.124 152.421  1.00  0.00           H  
ATOM   1849 1HB  ASN A 116     260.184 358.924 151.982  1.00  0.00           H  
ATOM   1850 2HB  ASN A 116     261.442 357.830 152.543  1.00  0.00           H  
ATOM   1851 1HD2 ASN A 116     260.971 357.736 148.795  1.00  0.00           H  
ATOM   1852 2HD2 ASN A 116     261.081 359.044 149.925  1.00  0.00           H  
ATOM   1853  N   ASP A 117     258.919 354.870 153.533  1.00  0.00           N  
ATOM   1854  CA  ASP A 117     259.209 353.489 153.901  1.00  0.00           C  
ATOM   1855  C   ASP A 117     260.006 352.784 152.810  1.00  0.00           C  
ATOM   1856  O   ASP A 117     260.838 351.924 153.095  1.00  0.00           O  
ATOM   1857  CB  ASP A 117     257.913 352.720 154.172  1.00  0.00           C  
ATOM   1858  CG  ASP A 117     257.258 353.110 155.489  1.00  0.00           C  
ATOM   1859  OD1 ASP A 117     257.910 353.733 156.293  1.00  0.00           O  
ATOM   1860  OD2 ASP A 117     256.110 352.782 155.678  1.00  0.00           O  
ATOM   1861  H   ASP A 117     257.958 355.184 153.518  1.00  0.00           H  
ATOM   1862  HA  ASP A 117     259.819 353.500 154.806  1.00  0.00           H  
ATOM   1863 1HB  ASP A 117     257.207 352.903 153.362  1.00  0.00           H  
ATOM   1864 2HB  ASP A 117     258.122 351.650 154.188  1.00  0.00           H  
ATOM   1865  N   GLU A 118     259.744 353.156 151.562  1.00  0.00           N  
ATOM   1866  CA  GLU A 118     260.398 352.526 150.422  1.00  0.00           C  
ATOM   1867  C   GLU A 118     261.897 352.809 150.420  1.00  0.00           C  
ATOM   1868  O   GLU A 118     262.702 351.935 150.104  1.00  0.00           O  
ATOM   1869  CB  GLU A 118     259.774 353.013 149.113  1.00  0.00           C  
ATOM   1870  CG  GLU A 118     258.304 352.658 148.945  1.00  0.00           C  
ATOM   1871  CD  GLU A 118     258.057 351.173 148.948  1.00  0.00           C  
ATOM   1872  OE1 GLU A 118     258.736 350.476 148.232  1.00  0.00           O  
ATOM   1873  OE2 GLU A 118     257.190 350.738 149.667  1.00  0.00           O  
ATOM   1874  H   GLU A 118     259.074 353.893 151.398  1.00  0.00           H  
ATOM   1875  HA  GLU A 118     260.268 351.446 150.500  1.00  0.00           H  
ATOM   1876 1HB  GLU A 118     259.865 354.098 149.048  1.00  0.00           H  
ATOM   1877 2HB  GLU A 118     260.319 352.589 148.270  1.00  0.00           H  
ATOM   1878 1HG  GLU A 118     257.736 353.109 149.758  1.00  0.00           H  
ATOM   1879 2HG  GLU A 118     257.944 353.078 148.009  1.00  0.00           H  
ATOM   1880  N   ALA A 119     262.261 354.034 150.777  1.00  0.00           N  
ATOM   1881  CA  ALA A 119     263.664 354.412 150.900  1.00  0.00           C  
ATOM   1882  C   ALA A 119     264.315 353.722 152.092  1.00  0.00           C  
ATOM   1883  O   ALA A 119     265.487 353.348 152.040  1.00  0.00           O  
ATOM   1884  CB  ALA A 119     263.798 355.922 151.025  1.00  0.00           C  
ATOM   1885  H   ALA A 119     261.545 354.726 150.966  1.00  0.00           H  
ATOM   1886  HA  ALA A 119     264.190 354.088 150.002  1.00  0.00           H  
ATOM   1887 1HB  ALA A 119     264.853 356.188 151.118  1.00  0.00           H  
ATOM   1888 2HB  ALA A 119     263.382 356.400 150.139  1.00  0.00           H  
ATOM   1889 3HB  ALA A 119     263.261 356.264 151.909  1.00  0.00           H  
ATOM   1890  N   VAL A 120     263.550 353.556 153.165  1.00  0.00           N  
ATOM   1891  CA  VAL A 120     264.064 352.946 154.385  1.00  0.00           C  
ATOM   1892  C   VAL A 120     264.418 351.481 154.160  1.00  0.00           C  
ATOM   1893  O   VAL A 120     265.510 351.034 154.516  1.00  0.00           O  
ATOM   1894  CB  VAL A 120     263.022 353.051 155.515  1.00  0.00           C  
ATOM   1895  CG1 VAL A 120     263.453 352.224 156.717  1.00  0.00           C  
ATOM   1896  CG2 VAL A 120     262.826 354.509 155.905  1.00  0.00           C  
ATOM   1897  H   VAL A 120     262.588 353.861 153.135  1.00  0.00           H  
ATOM   1898  HA  VAL A 120     264.978 353.465 154.675  1.00  0.00           H  
ATOM   1899  HB  VAL A 120     262.076 352.638 155.165  1.00  0.00           H  
ATOM   1900 1HG1 VAL A 120     262.705 352.309 157.506  1.00  0.00           H  
ATOM   1901 2HG1 VAL A 120     263.552 351.179 156.422  1.00  0.00           H  
ATOM   1902 3HG1 VAL A 120     264.412 352.591 157.086  1.00  0.00           H  
ATOM   1903 1HG2 VAL A 120     262.088 354.575 156.703  1.00  0.00           H  
ATOM   1904 2HG2 VAL A 120     263.775 354.922 156.250  1.00  0.00           H  
ATOM   1905 3HG2 VAL A 120     262.478 355.073 155.041  1.00  0.00           H  
ATOM   1906  N   GLU A 121     263.491 350.736 153.570  1.00  0.00           N  
ATOM   1907  CA  GLU A 121     263.718 349.330 153.262  1.00  0.00           C  
ATOM   1908  C   GLU A 121     264.860 349.161 152.267  1.00  0.00           C  
ATOM   1909  O   GLU A 121     265.700 348.276 152.420  1.00  0.00           O  
ATOM   1910  CB  GLU A 121     262.444 348.694 152.703  1.00  0.00           C  
ATOM   1911  CG  GLU A 121     262.583 347.222 152.337  1.00  0.00           C  
ATOM   1912  CD  GLU A 121     261.293 346.612 151.867  1.00  0.00           C  
ATOM   1913  OE1 GLU A 121     260.258 347.166 152.148  1.00  0.00           O  
ATOM   1914  OE2 GLU A 121     261.342 345.589 151.224  1.00  0.00           O  
ATOM   1915  H   GLU A 121     262.603 351.156 153.327  1.00  0.00           H  
ATOM   1916  HA  GLU A 121     264.002 348.815 154.182  1.00  0.00           H  
ATOM   1917 1HB  GLU A 121     261.641 348.781 153.437  1.00  0.00           H  
ATOM   1918 2HB  GLU A 121     262.130 349.233 151.810  1.00  0.00           H  
ATOM   1919 1HG  GLU A 121     263.327 347.126 151.547  1.00  0.00           H  
ATOM   1920 2HG  GLU A 121     262.943 346.676 153.207  1.00  0.00           H  
ATOM   1921  N   THR A 122     264.883 350.015 151.251  1.00  0.00           N  
ATOM   1922  CA  THR A 122     265.912 349.952 150.222  1.00  0.00           C  
ATOM   1923  C   THR A 122     267.298 350.190 150.812  1.00  0.00           C  
ATOM   1924  O   THR A 122     268.258 349.504 150.463  1.00  0.00           O  
ATOM   1925  CB  THR A 122     265.644 350.977 149.105  1.00  0.00           C  
ATOM   1926  OG1 THR A 122     264.369 350.711 148.505  1.00  0.00           O  
ATOM   1927  CG2 THR A 122     266.726 350.902 148.038  1.00  0.00           C  
ATOM   1928  H   THR A 122     264.168 350.727 151.189  1.00  0.00           H  
ATOM   1929  HA  THR A 122     265.907 348.953 149.787  1.00  0.00           H  
ATOM   1930  HB  THR A 122     265.627 351.981 149.529  1.00  0.00           H  
ATOM   1931  HG1 THR A 122     263.671 351.034 149.081  1.00  0.00           H  
ATOM   1932 1HG2 THR A 122     266.520 351.633 147.258  1.00  0.00           H  
ATOM   1933 2HG2 THR A 122     267.696 351.115 148.490  1.00  0.00           H  
ATOM   1934 3HG2 THR A 122     266.740 349.903 147.606  1.00  0.00           H  
ATOM   1935  N   ALA A 123     267.394 351.166 151.709  1.00  0.00           N  
ATOM   1936  CA  ALA A 123     268.661 351.498 152.346  1.00  0.00           C  
ATOM   1937  C   ALA A 123     269.249 350.288 153.064  1.00  0.00           C  
ATOM   1938  O   ALA A 123     270.456 350.051 153.013  1.00  0.00           O  
ATOM   1939  CB  ALA A 123     268.476 352.652 153.319  1.00  0.00           C  
ATOM   1940  H   ALA A 123     266.567 351.692 151.953  1.00  0.00           H  
ATOM   1941  HA  ALA A 123     269.371 351.800 151.575  1.00  0.00           H  
ATOM   1942 1HB  ALA A 123     269.432 352.890 153.788  1.00  0.00           H  
ATOM   1943 2HB  ALA A 123     268.109 353.527 152.781  1.00  0.00           H  
ATOM   1944 3HB  ALA A 123     267.756 352.371 154.086  1.00  0.00           H  
ATOM   1945  N   VAL A 124     268.388 349.529 153.734  1.00  0.00           N  
ATOM   1946  CA  VAL A 124     268.822 348.345 154.467  1.00  0.00           C  
ATOM   1947  C   VAL A 124     269.269 347.242 153.515  1.00  0.00           C  
ATOM   1948  O   VAL A 124     270.293 346.596 153.738  1.00  0.00           O  
ATOM   1949  CB  VAL A 124     267.679 347.822 155.357  1.00  0.00           C  
ATOM   1950  CG1 VAL A 124     268.076 346.507 156.014  1.00  0.00           C  
ATOM   1951  CG2 VAL A 124     267.321 348.862 156.407  1.00  0.00           C  
ATOM   1952  H   VAL A 124     267.410 349.779 153.737  1.00  0.00           H  
ATOM   1953  HA  VAL A 124     269.677 348.614 155.087  1.00  0.00           H  
ATOM   1954  HB  VAL A 124     266.808 347.619 154.733  1.00  0.00           H  
ATOM   1955 1HG1 VAL A 124     267.257 346.149 156.638  1.00  0.00           H  
ATOM   1956 2HG1 VAL A 124     268.292 345.767 155.244  1.00  0.00           H  
ATOM   1957 3HG1 VAL A 124     268.961 346.660 156.630  1.00  0.00           H  
ATOM   1958 1HG2 VAL A 124     266.512 348.485 157.033  1.00  0.00           H  
ATOM   1959 2HG2 VAL A 124     268.193 349.068 157.027  1.00  0.00           H  
ATOM   1960 3HG2 VAL A 124     267.001 349.780 155.914  1.00  0.00           H  
ATOM   1961  N   ARG A 125     268.496 347.032 152.457  1.00  0.00           N  
ATOM   1962  CA  ARG A 125     268.830 346.031 151.452  1.00  0.00           C  
ATOM   1963  C   ARG A 125     270.163 346.345 150.783  1.00  0.00           C  
ATOM   1964  O   ARG A 125     270.951 345.445 150.493  1.00  0.00           O  
ATOM   1965  CB  ARG A 125     267.742 345.950 150.392  1.00  0.00           C  
ATOM   1966  CG  ARG A 125     266.442 345.314 150.857  1.00  0.00           C  
ATOM   1967  CD  ARG A 125     265.437 345.256 149.766  1.00  0.00           C  
ATOM   1968  NE  ARG A 125     264.170 344.708 150.224  1.00  0.00           N  
ATOM   1969  CZ  ARG A 125     263.897 343.393 150.327  1.00  0.00           C  
ATOM   1970  NH1 ARG A 125     264.811 342.505 150.002  1.00  0.00           N  
ATOM   1971  NH2 ARG A 125     262.711 342.995 150.755  1.00  0.00           N  
ATOM   1972  H   ARG A 125     267.654 347.579 152.345  1.00  0.00           H  
ATOM   1973  HA  ARG A 125     268.928 345.063 151.945  1.00  0.00           H  
ATOM   1974 1HB  ARG A 125     267.508 346.952 150.034  1.00  0.00           H  
ATOM   1975 2HB  ARG A 125     268.104 345.374 149.540  1.00  0.00           H  
ATOM   1976 1HG  ARG A 125     266.636 344.296 151.198  1.00  0.00           H  
ATOM   1977 2HG  ARG A 125     266.023 345.898 151.678  1.00  0.00           H  
ATOM   1978 1HD  ARG A 125     265.256 346.260 149.385  1.00  0.00           H  
ATOM   1979 2HD  ARG A 125     265.809 344.624 148.961  1.00  0.00           H  
ATOM   1980  HE  ARG A 125     263.441 345.361 150.482  1.00  0.00           H  
ATOM   1981 1HH1 ARG A 125     265.717 342.809 149.675  1.00  0.00           H  
ATOM   1982 2HH1 ARG A 125     264.607 341.519 150.081  1.00  0.00           H  
ATOM   1983 1HH2 ARG A 125     262.009 343.677 151.004  1.00  0.00           H  
ATOM   1984 2HH2 ARG A 125     262.508 342.009 150.832  1.00  0.00           H  
ATOM   1985  N   LEU A 126     270.410 347.628 150.542  1.00  0.00           N  
ATOM   1986  CA  LEU A 126     271.680 348.072 149.983  1.00  0.00           C  
ATOM   1987  C   LEU A 126     272.831 347.801 150.945  1.00  0.00           C  
ATOM   1988  O   LEU A 126     273.918 347.400 150.530  1.00  0.00           O  
ATOM   1989  CB  LEU A 126     271.621 349.569 149.657  1.00  0.00           C  
ATOM   1990  CG  LEU A 126     270.684 349.963 148.507  1.00  0.00           C  
ATOM   1991  CD1 LEU A 126     270.460 351.469 148.527  1.00  0.00           C  
ATOM   1992  CD2 LEU A 126     271.289 349.516 147.185  1.00  0.00           C  
ATOM   1993  H   LEU A 126     269.699 348.313 150.752  1.00  0.00           H  
ATOM   1994  HA  LEU A 126     271.874 347.506 149.071  1.00  0.00           H  
ATOM   1995 1HB  LEU A 126     271.297 350.106 150.546  1.00  0.00           H  
ATOM   1996 2HB  LEU A 126     272.625 349.907 149.397  1.00  0.00           H  
ATOM   1997  HG  LEU A 126     269.717 349.479 148.645  1.00  0.00           H  
ATOM   1998 1HD1 LEU A 126     269.794 351.748 147.711  1.00  0.00           H  
ATOM   1999 2HD1 LEU A 126     270.009 351.757 149.476  1.00  0.00           H  
ATOM   2000 3HD1 LEU A 126     271.415 351.979 148.407  1.00  0.00           H  
ATOM   2001 1HD2 LEU A 126     270.621 349.796 146.367  1.00  0.00           H  
ATOM   2002 2HD2 LEU A 126     272.256 350.000 147.044  1.00  0.00           H  
ATOM   2003 3HD2 LEU A 126     271.421 348.434 147.191  1.00  0.00           H  
ATOM   2004  N   ALA A 127     272.583 348.021 152.231  1.00  0.00           N  
ATOM   2005  CA  ALA A 127     273.578 347.747 153.261  1.00  0.00           C  
ATOM   2006  C   ALA A 127     273.972 346.276 153.269  1.00  0.00           C  
ATOM   2007  O   ALA A 127     275.132 345.935 153.492  1.00  0.00           O  
ATOM   2008  CB  ALA A 127     273.057 348.159 154.629  1.00  0.00           C  
ATOM   2009  H   ALA A 127     271.683 348.388 152.504  1.00  0.00           H  
ATOM   2010  HA  ALA A 127     274.475 348.328 153.040  1.00  0.00           H  
ATOM   2011 1HB  ALA A 127     273.811 347.948 155.386  1.00  0.00           H  
ATOM   2012 2HB  ALA A 127     272.835 349.228 154.627  1.00  0.00           H  
ATOM   2013 3HB  ALA A 127     272.149 347.602 154.856  1.00  0.00           H  
ATOM   2014  N   LYS A 128     272.998 345.406 153.021  1.00  0.00           N  
ATOM   2015  CA  LYS A 128     273.250 343.972 152.955  1.00  0.00           C  
ATOM   2016  C   LYS A 128     274.183 343.630 151.800  1.00  0.00           C  
ATOM   2017  O   LYS A 128     275.070 342.789 151.936  1.00  0.00           O  
ATOM   2018  CB  LYS A 128     271.935 343.202 152.817  1.00  0.00           C  
ATOM   2019  CG  LYS A 128     272.095 341.689 152.754  1.00  0.00           C  
ATOM   2020  CD  LYS A 128     272.440 341.112 154.119  1.00  0.00           C  
ATOM   2021  CE  LYS A 128     272.451 339.591 154.091  1.00  0.00           C  
ATOM   2022  NZ  LYS A 128     272.759 339.012 155.427  1.00  0.00           N  
ATOM   2023  H   LYS A 128     272.060 345.748 152.875  1.00  0.00           H  
ATOM   2024  HA  LYS A 128     273.739 343.663 153.878  1.00  0.00           H  
ATOM   2025 1HB  LYS A 128     271.287 343.435 153.662  1.00  0.00           H  
ATOM   2026 2HB  LYS A 128     271.421 343.523 151.911  1.00  0.00           H  
ATOM   2027 1HG  LYS A 128     271.167 341.239 152.402  1.00  0.00           H  
ATOM   2028 2HG  LYS A 128     272.889 341.436 152.051  1.00  0.00           H  
ATOM   2029 1HD  LYS A 128     273.424 341.470 154.428  1.00  0.00           H  
ATOM   2030 2HD  LYS A 128     271.705 341.446 154.851  1.00  0.00           H  
ATOM   2031 1HE  LYS A 128     271.479 339.226 153.765  1.00  0.00           H  
ATOM   2032 2HE  LYS A 128     273.201 339.246 153.378  1.00  0.00           H  
ATOM   2033 1HZ  LYS A 128     272.757 338.004 155.365  1.00  0.00           H  
ATOM   2034 2HZ  LYS A 128     273.668 339.330 155.731  1.00  0.00           H  
ATOM   2035 3HZ  LYS A 128     272.059 339.310 156.092  1.00  0.00           H  
ATOM   2036  N   GLU A 129     273.975 344.285 150.664  1.00  0.00           N  
ATOM   2037  CA  GLU A 129     274.823 344.080 149.495  1.00  0.00           C  
ATOM   2038  C   GLU A 129     276.232 344.604 149.737  1.00  0.00           C  
ATOM   2039  O   GLU A 129     277.214 343.992 149.315  1.00  0.00           O  
ATOM   2040  CB  GLU A 129     274.218 344.768 148.269  1.00  0.00           C  
ATOM   2041  CG  GLU A 129     272.991 344.070 147.699  1.00  0.00           C  
ATOM   2042  CD  GLU A 129     273.292 342.693 147.176  1.00  0.00           C  
ATOM   2043  OE1 GLU A 129     274.277 342.538 146.494  1.00  0.00           O  
ATOM   2044  OE2 GLU A 129     272.537 341.793 147.460  1.00  0.00           O  
ATOM   2045  H   GLU A 129     273.212 344.944 150.608  1.00  0.00           H  
ATOM   2046  HA  GLU A 129     274.896 343.009 149.306  1.00  0.00           H  
ATOM   2047 1HB  GLU A 129     273.932 345.787 148.528  1.00  0.00           H  
ATOM   2048 2HB  GLU A 129     274.966 344.829 147.479  1.00  0.00           H  
ATOM   2049 1HG  GLU A 129     272.234 343.993 148.478  1.00  0.00           H  
ATOM   2050 2HG  GLU A 129     272.582 344.677 146.892  1.00  0.00           H  
ATOM   2051  N   LEU A 130     276.326 345.741 150.419  1.00  0.00           N  
ATOM   2052  CA  LEU A 130     277.618 346.336 150.741  1.00  0.00           C  
ATOM   2053  C   LEU A 130     278.441 345.416 151.635  1.00  0.00           C  
ATOM   2054  O   LEU A 130     279.661 345.332 151.499  1.00  0.00           O  
ATOM   2055  CB  LEU A 130     277.420 347.690 151.434  1.00  0.00           C  
ATOM   2056  CG  LEU A 130     277.034 348.856 150.516  1.00  0.00           C  
ATOM   2057  CD1 LEU A 130     276.548 350.027 151.360  1.00  0.00           C  
ATOM   2058  CD2 LEU A 130     278.233 349.255 149.669  1.00  0.00           C  
ATOM   2059  H   LEU A 130     275.482 346.205 150.722  1.00  0.00           H  
ATOM   2060  HA  LEU A 130     278.174 346.481 149.814  1.00  0.00           H  
ATOM   2061 1HB  LEU A 130     276.637 347.584 152.184  1.00  0.00           H  
ATOM   2062 2HB  LEU A 130     278.347 347.959 151.942  1.00  0.00           H  
ATOM   2063  HG  LEU A 130     276.214 348.552 149.865  1.00  0.00           H  
ATOM   2064 1HD1 LEU A 130     276.273 350.856 150.708  1.00  0.00           H  
ATOM   2065 2HD1 LEU A 130     275.678 349.720 151.941  1.00  0.00           H  
ATOM   2066 3HD1 LEU A 130     277.341 350.344 152.035  1.00  0.00           H  
ATOM   2067 1HD2 LEU A 130     277.958 350.084 149.016  1.00  0.00           H  
ATOM   2068 2HD2 LEU A 130     279.053 349.561 150.319  1.00  0.00           H  
ATOM   2069 3HD2 LEU A 130     278.550 348.405 149.063  1.00  0.00           H  
ATOM   2070  N   LEU A 131     277.764 344.725 152.547  1.00  0.00           N  
ATOM   2071  CA  LEU A 131     278.416 343.735 153.396  1.00  0.00           C  
ATOM   2072  C   LEU A 131     279.071 342.639 152.562  1.00  0.00           C  
ATOM   2073  O   LEU A 131     280.238 342.308 152.764  1.00  0.00           O  
ATOM   2074  CB  LEU A 131     277.401 343.112 154.362  1.00  0.00           C  
ATOM   2075  CG  LEU A 131     277.902 341.909 155.171  1.00  0.00           C  
ATOM   2076  CD1 LEU A 131     279.117 342.321 155.993  1.00  0.00           C  
ATOM   2077  CD2 LEU A 131     276.784 341.398 156.067  1.00  0.00           C  
ATOM   2078  H   LEU A 131     276.775 344.891 152.656  1.00  0.00           H  
ATOM   2079  HA  LEU A 131     279.203 344.231 153.964  1.00  0.00           H  
ATOM   2080 1HB  LEU A 131     277.079 343.875 155.068  1.00  0.00           H  
ATOM   2081 2HB  LEU A 131     276.532 342.787 153.790  1.00  0.00           H  
ATOM   2082  HG  LEU A 131     278.214 341.117 154.490  1.00  0.00           H  
ATOM   2083 1HD1 LEU A 131     279.474 341.466 156.568  1.00  0.00           H  
ATOM   2084 2HD1 LEU A 131     279.908 342.664 155.326  1.00  0.00           H  
ATOM   2085 3HD1 LEU A 131     278.840 343.125 156.673  1.00  0.00           H  
ATOM   2086 1HD2 LEU A 131     277.141 340.542 156.641  1.00  0.00           H  
ATOM   2087 2HD2 LEU A 131     276.473 342.189 156.749  1.00  0.00           H  
ATOM   2088 3HD2 LEU A 131     275.936 341.094 155.453  1.00  0.00           H  
ATOM   2089  N   LYS A 132     278.312 342.084 151.624  1.00  0.00           N  
ATOM   2090  CA  LYS A 132     278.822 341.041 150.744  1.00  0.00           C  
ATOM   2091  C   LYS A 132     280.007 341.542 149.927  1.00  0.00           C  
ATOM   2092  O   LYS A 132     281.000 340.834 149.754  1.00  0.00           O  
ATOM   2093  CB  LYS A 132     277.717 340.536 149.816  1.00  0.00           C  
ATOM   2094  CG  LYS A 132     276.658 339.684 150.503  1.00  0.00           C  
ATOM   2095  CD  LYS A 132     275.736 339.024 149.488  1.00  0.00           C  
ATOM   2096  CE  LYS A 132     274.798 340.039 148.851  1.00  0.00           C  
ATOM   2097  NZ  LYS A 132     273.790 339.388 147.970  1.00  0.00           N  
ATOM   2098  H   LYS A 132     277.355 342.389 151.520  1.00  0.00           H  
ATOM   2099  HA  LYS A 132     279.173 340.210 151.357  1.00  0.00           H  
ATOM   2100 1HB  LYS A 132     277.214 341.386 149.353  1.00  0.00           H  
ATOM   2101 2HB  LYS A 132     278.157 339.942 149.014  1.00  0.00           H  
ATOM   2102 1HG  LYS A 132     277.144 338.909 151.097  1.00  0.00           H  
ATOM   2103 2HG  LYS A 132     276.064 340.309 151.168  1.00  0.00           H  
ATOM   2104 1HD  LYS A 132     276.332 338.553 148.706  1.00  0.00           H  
ATOM   2105 2HD  LYS A 132     275.142 338.256 149.981  1.00  0.00           H  
ATOM   2106 1HE  LYS A 132     274.277 340.593 149.630  1.00  0.00           H  
ATOM   2107 2HE  LYS A 132     275.376 340.747 148.257  1.00  0.00           H  
ATOM   2108 1HZ  LYS A 132     273.189 340.093 147.567  1.00  0.00           H  
ATOM   2109 2HZ  LYS A 132     274.262 338.886 147.230  1.00  0.00           H  
ATOM   2110 3HZ  LYS A 132     273.234 338.743 148.512  1.00  0.00           H  
ATOM   2111  N   VAL A 133     279.897 342.767 149.425  1.00  0.00           N  
ATOM   2112  CA  VAL A 133     280.972 343.376 148.652  1.00  0.00           C  
ATOM   2113  C   VAL A 133     282.219 343.573 149.505  1.00  0.00           C  
ATOM   2114  O   VAL A 133     283.336 343.310 149.057  1.00  0.00           O  
ATOM   2115  CB  VAL A 133     280.518 344.736 148.087  1.00  0.00           C  
ATOM   2116  CG1 VAL A 133     281.707 345.505 147.530  1.00  0.00           C  
ATOM   2117  CG2 VAL A 133     279.461 344.524 147.015  1.00  0.00           C  
ATOM   2118  H   VAL A 133     279.046 343.287 149.581  1.00  0.00           H  
ATOM   2119  HA  VAL A 133     281.233 342.707 147.832  1.00  0.00           H  
ATOM   2120  HB  VAL A 133     280.100 345.334 148.898  1.00  0.00           H  
ATOM   2121 1HG1 VAL A 133     281.368 346.463 147.136  1.00  0.00           H  
ATOM   2122 2HG1 VAL A 133     282.433 345.675 148.323  1.00  0.00           H  
ATOM   2123 3HG1 VAL A 133     282.170 344.928 146.730  1.00  0.00           H  
ATOM   2124 1HG2 VAL A 133     279.143 345.490 146.622  1.00  0.00           H  
ATOM   2125 2HG2 VAL A 133     279.876 343.922 146.208  1.00  0.00           H  
ATOM   2126 3HG2 VAL A 133     278.602 344.010 147.447  1.00  0.00           H  
ATOM   2127  N   ALA A 134     282.024 344.036 150.734  1.00  0.00           N  
ATOM   2128  CA  ALA A 134     283.131 344.244 151.660  1.00  0.00           C  
ATOM   2129  C   ALA A 134     283.895 342.948 151.906  1.00  0.00           C  
ATOM   2130  O   ALA A 134     285.124 342.946 151.979  1.00  0.00           O  
ATOM   2131  CB  ALA A 134     282.624 344.814 152.975  1.00  0.00           C  
ATOM   2132  H   ALA A 134     281.084 344.248 151.035  1.00  0.00           H  
ATOM   2133  HA  ALA A 134     283.824 344.958 151.215  1.00  0.00           H  
ATOM   2134 1HB  ALA A 134     283.462 344.966 153.655  1.00  0.00           H  
ATOM   2135 2HB  ALA A 134     282.132 345.771 152.790  1.00  0.00           H  
ATOM   2136 3HB  ALA A 134     281.913 344.122 153.422  1.00  0.00           H  
ATOM   2137  N   ILE A 135     283.160 341.849 152.036  1.00  0.00           N  
ATOM   2138  CA  ILE A 135     283.767 340.543 152.257  1.00  0.00           C  
ATOM   2139  C   ILE A 135     284.514 340.066 151.018  1.00  0.00           C  
ATOM   2140  O   ILE A 135     285.621 339.533 151.116  1.00  0.00           O  
ATOM   2141  CB  ILE A 135     282.704 339.502 152.649  1.00  0.00           C  
ATOM   2142  CG1 ILE A 135     282.038 339.890 153.972  1.00  0.00           C  
ATOM   2143  CG2 ILE A 135     283.326 338.117 152.750  1.00  0.00           C  
ATOM   2144  CD1 ILE A 135     282.968 339.842 155.162  1.00  0.00           C  
ATOM   2145  H   ILE A 135     282.154 341.921 151.977  1.00  0.00           H  
ATOM   2146  HA  ILE A 135     284.490 340.632 153.065  1.00  0.00           H  
ATOM   2147  HB  ILE A 135     281.919 339.483 151.895  1.00  0.00           H  
ATOM   2148 1HG1 ILE A 135     281.635 340.900 153.893  1.00  0.00           H  
ATOM   2149 2HG1 ILE A 135     281.200 339.220 154.167  1.00  0.00           H  
ATOM   2150 1HG2 ILE A 135     282.561 337.394 153.029  1.00  0.00           H  
ATOM   2151 2HG2 ILE A 135     283.755 337.840 151.787  1.00  0.00           H  
ATOM   2152 3HG2 ILE A 135     284.111 338.126 153.508  1.00  0.00           H  
ATOM   2153 1HD1 ILE A 135     282.423 340.130 156.062  1.00  0.00           H  
ATOM   2154 2HD1 ILE A 135     283.355 338.829 155.280  1.00  0.00           H  
ATOM   2155 3HD1 ILE A 135     283.797 340.531 155.004  1.00  0.00           H  
ATOM   2156  N   LEU A 136     283.907 340.261 149.855  1.00  0.00           N  
ATOM   2157  CA  LEU A 136     284.531 339.892 148.591  1.00  0.00           C  
ATOM   2158  C   LEU A 136     285.819 340.674 148.364  1.00  0.00           C  
ATOM   2159  O   LEU A 136     286.814 340.127 147.886  1.00  0.00           O  
ATOM   2160  CB  LEU A 136     283.562 340.140 147.428  1.00  0.00           C  
ATOM   2161  CG  LEU A 136     282.352 339.199 147.358  1.00  0.00           C  
ATOM   2162  CD1 LEU A 136     281.349 339.736 146.347  1.00  0.00           C  
ATOM   2163  CD2 LEU A 136     282.818 337.802 146.975  1.00  0.00           C  
ATOM   2164  H   LEU A 136     282.984 340.675 149.845  1.00  0.00           H  
ATOM   2165  HA  LEU A 136     284.790 338.835 148.629  1.00  0.00           H  
ATOM   2166 1HB  LEU A 136     283.184 341.159 147.503  1.00  0.00           H  
ATOM   2167 2HB  LEU A 136     284.111 340.045 146.492  1.00  0.00           H  
ATOM   2168  HG  LEU A 136     281.861 339.165 148.330  1.00  0.00           H  
ATOM   2169 1HD1 LEU A 136     280.489 339.068 146.297  1.00  0.00           H  
ATOM   2170 2HD1 LEU A 136     281.018 340.729 146.655  1.00  0.00           H  
ATOM   2171 3HD1 LEU A 136     281.817 339.799 145.366  1.00  0.00           H  
ATOM   2172 1HD2 LEU A 136     281.959 337.132 146.926  1.00  0.00           H  
ATOM   2173 2HD2 LEU A 136     283.309 337.836 146.003  1.00  0.00           H  
ATOM   2174 3HD2 LEU A 136     283.521 337.435 147.724  1.00  0.00           H  
ATOM   2175  N   LEU A 137     285.793 341.957 148.708  1.00  0.00           N  
ATOM   2176  CA  LEU A 137     286.991 342.788 148.654  1.00  0.00           C  
ATOM   2177  C   LEU A 137     288.035 342.313 149.657  1.00  0.00           C  
ATOM   2178  O   LEU A 137     289.226 342.265 149.348  1.00  0.00           O  
ATOM   2179  CB  LEU A 137     286.633 344.253 148.935  1.00  0.00           C  
ATOM   2180  CG  LEU A 137     285.876 344.979 147.816  1.00  0.00           C  
ATOM   2181  CD1 LEU A 137     285.243 346.247 148.370  1.00  0.00           C  
ATOM   2182  CD2 LEU A 137     286.834 345.298 146.678  1.00  0.00           C  
ATOM   2183  H   LEU A 137     284.923 342.368 149.016  1.00  0.00           H  
ATOM   2184  HA  LEU A 137     287.427 342.704 147.658  1.00  0.00           H  
ATOM   2185 1HB  LEU A 137     286.016 344.294 149.832  1.00  0.00           H  
ATOM   2186 2HB  LEU A 137     287.552 344.805 149.125  1.00  0.00           H  
ATOM   2187  HG  LEU A 137     285.073 344.340 147.445  1.00  0.00           H  
ATOM   2188 1HD1 LEU A 137     284.704 346.763 147.575  1.00  0.00           H  
ATOM   2189 2HD1 LEU A 137     284.547 345.989 149.168  1.00  0.00           H  
ATOM   2190 3HD1 LEU A 137     286.021 346.900 148.763  1.00  0.00           H  
ATOM   2191 1HD2 LEU A 137     286.296 345.813 145.882  1.00  0.00           H  
ATOM   2192 2HD2 LEU A 137     287.637 345.938 147.048  1.00  0.00           H  
ATOM   2193 3HD2 LEU A 137     287.259 344.372 146.289  1.00  0.00           H  
ATOM   2194  N   ALA A 138     287.581 341.965 150.857  1.00  0.00           N  
ATOM   2195  CA  ALA A 138     288.471 341.453 151.891  1.00  0.00           C  
ATOM   2196  C   ALA A 138     289.119 340.142 151.461  1.00  0.00           C  
ATOM   2197  O   ALA A 138     290.299 339.908 151.717  1.00  0.00           O  
ATOM   2198  CB  ALA A 138     287.713 341.265 153.198  1.00  0.00           C  
ATOM   2199  H   ALA A 138     286.596 342.059 151.056  1.00  0.00           H  
ATOM   2200  HA  ALA A 138     289.269 342.177 152.054  1.00  0.00           H  
ATOM   2201 1HB  ALA A 138     288.391 340.882 153.960  1.00  0.00           H  
ATOM   2202 2HB  ALA A 138     287.305 342.222 153.521  1.00  0.00           H  
ATOM   2203 3HB  ALA A 138     286.900 340.557 153.046  1.00  0.00           H  
ATOM   2204  N   LYS A 139     288.339 339.289 150.807  1.00  0.00           N  
ATOM   2205  CA  LYS A 139     288.848 338.027 150.288  1.00  0.00           C  
ATOM   2206  C   LYS A 139     289.961 338.257 149.271  1.00  0.00           C  
ATOM   2207  O   LYS A 139     291.008 337.613 149.325  1.00  0.00           O  
ATOM   2208  CB  LYS A 139     287.718 337.213 149.657  1.00  0.00           C  
ATOM   2209  CG  LYS A 139     288.150 335.864 149.098  1.00  0.00           C  
ATOM   2210  CD  LYS A 139     286.962 335.086 148.550  1.00  0.00           C  
ATOM   2211  CE  LYS A 139     287.403 333.775 147.915  1.00  0.00           C  
ATOM   2212  NZ  LYS A 139     286.245 332.979 147.424  1.00  0.00           N  
ATOM   2213  H   LYS A 139     287.365 339.523 150.665  1.00  0.00           H  
ATOM   2214  HA  LYS A 139     289.272 337.457 151.115  1.00  0.00           H  
ATOM   2215 1HB  LYS A 139     286.940 337.034 150.399  1.00  0.00           H  
ATOM   2216 2HB  LYS A 139     287.269 337.784 148.843  1.00  0.00           H  
ATOM   2217 1HG  LYS A 139     288.874 336.016 148.297  1.00  0.00           H  
ATOM   2218 2HG  LYS A 139     288.623 335.279 149.885  1.00  0.00           H  
ATOM   2219 1HD  LYS A 139     286.263 334.871 149.359  1.00  0.00           H  
ATOM   2220 2HD  LYS A 139     286.449 335.688 147.800  1.00  0.00           H  
ATOM   2221 1HE  LYS A 139     288.067 333.983 147.078  1.00  0.00           H  
ATOM   2222 2HE  LYS A 139     287.951 333.183 148.647  1.00  0.00           H  
ATOM   2223 1HZ  LYS A 139     286.579 332.119 147.012  1.00  0.00           H  
ATOM   2224 2HZ  LYS A 139     285.631 332.765 148.197  1.00  0.00           H  
ATOM   2225 3HZ  LYS A 139     285.740 333.510 146.730  1.00  0.00           H  
ATOM   2226  N   ARG A 140     289.728 339.184 148.348  1.00  0.00           N  
ATOM   2227  CA  ARG A 140     290.751 339.582 147.388  1.00  0.00           C  
ATOM   2228  C   ARG A 140     291.955 340.200 148.090  1.00  0.00           C  
ATOM   2229  O   ARG A 140     293.099 339.957 147.709  1.00  0.00           O  
ATOM   2230  CB  ARG A 140     290.187 340.578 146.386  1.00  0.00           C  
ATOM   2231  CG  ARG A 140     289.172 340.000 145.411  1.00  0.00           C  
ATOM   2232  CD  ARG A 140     288.564 341.055 144.561  1.00  0.00           C  
ATOM   2233  NE  ARG A 140     287.557 340.513 143.662  1.00  0.00           N  
ATOM   2234  CZ  ARG A 140     287.813 340.014 142.437  1.00  0.00           C  
ATOM   2235  NH1 ARG A 140     289.046 339.994 141.980  1.00  0.00           N  
ATOM   2236  NH2 ARG A 140     286.826 339.545 141.695  1.00  0.00           N  
ATOM   2237  H   ARG A 140     288.820 339.622 148.309  1.00  0.00           H  
ATOM   2238  HA  ARG A 140     291.098 338.693 146.861  1.00  0.00           H  
ATOM   2239 1HB  ARG A 140     289.702 341.395 146.918  1.00  0.00           H  
ATOM   2240 2HB  ARG A 140     291.000 341.006 145.799  1.00  0.00           H  
ATOM   2241 1HG  ARG A 140     289.664 339.275 144.762  1.00  0.00           H  
ATOM   2242 2HG  ARG A 140     288.374 339.505 145.967  1.00  0.00           H  
ATOM   2243 1HD  ARG A 140     288.090 341.804 145.193  1.00  0.00           H  
ATOM   2244 2HD  ARG A 140     289.340 341.527 143.959  1.00  0.00           H  
ATOM   2245  HE  ARG A 140     286.598 340.512 143.980  1.00  0.00           H  
ATOM   2246 1HH1 ARG A 140     289.800 340.354 142.547  1.00  0.00           H  
ATOM   2247 2HH1 ARG A 140     289.238 339.620 141.062  1.00  0.00           H  
ATOM   2248 1HH2 ARG A 140     285.877 339.560 142.048  1.00  0.00           H  
ATOM   2249 2HH2 ARG A 140     287.016 339.171 140.778  1.00  0.00           H  
ATOM   2250  N   ALA A 141     291.688 340.996 149.120  1.00  0.00           N  
ATOM   2251  CA  ALA A 141     292.749 341.643 149.884  1.00  0.00           C  
ATOM   2252  C   ALA A 141     293.653 340.611 150.548  1.00  0.00           C  
ATOM   2253  O   ALA A 141     294.872 340.777 150.588  1.00  0.00           O  
ATOM   2254  CB  ALA A 141     292.156 342.578 150.927  1.00  0.00           C  
ATOM   2255  H   ALA A 141     290.724 341.161 149.379  1.00  0.00           H  
ATOM   2256  HA  ALA A 141     293.361 342.227 149.199  1.00  0.00           H  
ATOM   2257 1HB  ALA A 141     292.961 343.053 151.489  1.00  0.00           H  
ATOM   2258 2HB  ALA A 141     291.558 343.344 150.430  1.00  0.00           H  
ATOM   2259 3HB  ALA A 141     291.524 342.009 151.608  1.00  0.00           H  
ATOM   2260  N   GLN A 142     293.049 339.549 151.067  1.00  0.00           N  
ATOM   2261  CA  GLN A 142     293.807 338.461 151.677  1.00  0.00           C  
ATOM   2262  C   GLN A 142     294.678 337.753 150.648  1.00  0.00           C  
ATOM   2263  O   GLN A 142     295.806 337.359 150.943  1.00  0.00           O  
ATOM   2264  CB  GLN A 142     292.861 337.456 152.340  1.00  0.00           C  
ATOM   2265  CG  GLN A 142     292.228 337.954 153.628  1.00  0.00           C  
ATOM   2266  CD  GLN A 142     291.382 336.892 154.305  1.00  0.00           C  
ATOM   2267  OE1 GLN A 142     290.395 336.412 153.741  1.00  0.00           O  
ATOM   2268  NE2 GLN A 142     291.765 336.518 155.521  1.00  0.00           N  
ATOM   2269  H   GLN A 142     292.041 339.491 151.040  1.00  0.00           H  
ATOM   2270  HA  GLN A 142     294.466 338.881 152.436  1.00  0.00           H  
ATOM   2271 1HB  GLN A 142     292.059 337.199 151.648  1.00  0.00           H  
ATOM   2272 2HB  GLN A 142     293.405 336.539 152.565  1.00  0.00           H  
ATOM   2273 1HG  GLN A 142     293.018 338.252 154.317  1.00  0.00           H  
ATOM   2274 2HG  GLN A 142     291.588 338.806 153.400  1.00  0.00           H  
ATOM   2275 1HE2 GLN A 142     291.245 335.821 156.016  1.00  0.00           H  
ATOM   2276 2HE2 GLN A 142     292.572 336.932 155.940  1.00  0.00           H  
ATOM   2277  N   GLU A 143     294.148 337.594 149.439  1.00  0.00           N  
ATOM   2278  CA  GLU A 143     294.861 336.895 148.378  1.00  0.00           C  
ATOM   2279  C   GLU A 143     296.061 337.701 147.898  1.00  0.00           C  
ATOM   2280  O   GLU A 143     297.134 337.149 147.653  1.00  0.00           O  
ATOM   2281  CB  GLU A 143     293.923 336.609 147.203  1.00  0.00           C  
ATOM   2282  CG  GLU A 143     292.841 335.580 147.497  1.00  0.00           C  
ATOM   2283  CD  GLU A 143     291.901 335.371 146.344  1.00  0.00           C  
ATOM   2284  OE1 GLU A 143     292.009 336.089 145.377  1.00  0.00           O  
ATOM   2285  OE2 GLU A 143     291.074 334.494 146.427  1.00  0.00           O  
ATOM   2286  H   GLU A 143     293.227 337.966 149.253  1.00  0.00           H  
ATOM   2287  HA  GLU A 143     295.235 335.951 148.774  1.00  0.00           H  
ATOM   2288 1HB  GLU A 143     293.431 337.532 146.897  1.00  0.00           H  
ATOM   2289 2HB  GLU A 143     294.503 336.250 146.352  1.00  0.00           H  
ATOM   2290 1HG  GLU A 143     293.316 334.629 147.740  1.00  0.00           H  
ATOM   2291 2HG  GLU A 143     292.274 335.903 148.368  1.00  0.00           H  
ATOM   2292  N   THR A 144     295.873 339.010 147.763  1.00  0.00           N  
ATOM   2293  CA  THR A 144     296.887 339.872 147.167  1.00  0.00           C  
ATOM   2294  C   THR A 144     297.679 340.612 148.238  1.00  0.00           C  
ATOM   2295  O   THR A 144     298.789 341.082 147.990  1.00  0.00           O  
ATOM   2296  CB  THR A 144     296.252 340.887 146.199  1.00  0.00           C  
ATOM   2297  OG1 THR A 144     295.384 341.766 146.926  1.00  0.00           O  
ATOM   2298  CG2 THR A 144     295.455 340.169 145.121  1.00  0.00           C  
ATOM   2299  H   THR A 144     295.006 339.417 148.082  1.00  0.00           H  
ATOM   2300  HA  THR A 144     297.587 339.250 146.612  1.00  0.00           H  
ATOM   2301  HB  THR A 144     297.036 341.481 145.729  1.00  0.00           H  
ATOM   2302  HG1 THR A 144     295.116 342.493 146.358  1.00  0.00           H  
ATOM   2303 1HG2 THR A 144     295.014 340.903 144.445  1.00  0.00           H  
ATOM   2304 2HG2 THR A 144     296.115 339.510 144.559  1.00  0.00           H  
ATOM   2305 3HG2 THR A 144     294.664 339.582 145.584  1.00  0.00           H  
ATOM   2306  N   GLY A 145     297.100 340.715 149.430  1.00  0.00           N  
ATOM   2307  CA  GLY A 145     297.703 341.487 150.511  1.00  0.00           C  
ATOM   2308  C   GLY A 145     297.603 342.983 150.241  1.00  0.00           C  
ATOM   2309  O   GLY A 145     298.443 343.762 150.687  1.00  0.00           O  
ATOM   2310  H   GLY A 145     296.221 340.244 149.593  1.00  0.00           H  
ATOM   2311 1HA  GLY A 145     297.203 341.249 151.450  1.00  0.00           H  
ATOM   2312 2HA  GLY A 145     298.748 341.203 150.623  1.00  0.00           H  
ATOM   2313  N   ASP A 146     296.568 343.378 149.504  1.00  0.00           N  
ATOM   2314  CA  ASP A 146     296.427 344.760 149.063  1.00  0.00           C  
ATOM   2315  C   ASP A 146     295.585 345.570 150.041  1.00  0.00           C  
ATOM   2316  O   ASP A 146     294.392 345.315 150.207  1.00  0.00           O  
ATOM   2317  CB  ASP A 146     295.796 344.816 147.669  1.00  0.00           C  
ATOM   2318  CG  ASP A 146     295.749 346.227 147.096  1.00  0.00           C  
ATOM   2319  OD1 ASP A 146     295.946 347.157 147.842  1.00  0.00           O  
ATOM   2320  OD2 ASP A 146     295.519 346.360 145.918  1.00  0.00           O  
ATOM   2321  H   ASP A 146     295.861 342.703 149.247  1.00  0.00           H  
ATOM   2322  HA  ASP A 146     297.416 345.214 149.023  1.00  0.00           H  
ATOM   2323 1HB  ASP A 146     296.360 344.181 146.988  1.00  0.00           H  
ATOM   2324 2HB  ASP A 146     294.778 344.426 147.715  1.00  0.00           H  
ATOM   2325  N   LYS A 147     296.215 346.541 150.692  1.00  0.00           N  
ATOM   2326  CA  LYS A 147     295.542 347.349 151.701  1.00  0.00           C  
ATOM   2327  C   LYS A 147     294.430 348.188 151.085  1.00  0.00           C  
ATOM   2328  O   LYS A 147     293.461 348.541 151.757  1.00  0.00           O  
ATOM   2329  CB  LYS A 147     296.545 348.253 152.420  1.00  0.00           C  
ATOM   2330  CG  LYS A 147     297.570 347.507 153.265  1.00  0.00           C  
ATOM   2331  CD  LYS A 147     296.903 346.756 154.407  1.00  0.00           C  
ATOM   2332  CE  LYS A 147     296.396 347.711 155.478  1.00  0.00           C  
ATOM   2333  NZ  LYS A 147     295.825 346.985 156.645  1.00  0.00           N  
ATOM   2334  H   LYS A 147     297.186 346.723 150.483  1.00  0.00           H  
ATOM   2335  HA  LYS A 147     295.084 346.680 152.433  1.00  0.00           H  
ATOM   2336 1HB  LYS A 147     297.087 348.850 151.687  1.00  0.00           H  
ATOM   2337 2HB  LYS A 147     296.010 348.942 153.074  1.00  0.00           H  
ATOM   2338 1HG  LYS A 147     298.109 346.795 152.639  1.00  0.00           H  
ATOM   2339 2HG  LYS A 147     298.286 348.216 153.677  1.00  0.00           H  
ATOM   2340 1HD  LYS A 147     296.063 346.176 154.021  1.00  0.00           H  
ATOM   2341 2HD  LYS A 147     297.619 346.068 154.857  1.00  0.00           H  
ATOM   2342 1HE  LYS A 147     297.216 348.340 155.822  1.00  0.00           H  
ATOM   2343 2HE  LYS A 147     295.626 348.355 155.054  1.00  0.00           H  
ATOM   2344 1HZ  LYS A 147     295.499 347.653 157.330  1.00  0.00           H  
ATOM   2345 2HZ  LYS A 147     295.051 346.413 156.340  1.00  0.00           H  
ATOM   2346 3HZ  LYS A 147     296.536 346.399 157.058  1.00  0.00           H  
ATOM   2347  N   GLU A 148     294.577 348.504 149.803  1.00  0.00           N  
ATOM   2348  CA  GLU A 148     293.635 349.381 149.117  1.00  0.00           C  
ATOM   2349  C   GLU A 148     292.269 348.720 148.977  1.00  0.00           C  
ATOM   2350  O   GLU A 148     291.237 349.388 149.042  1.00  0.00           O  
ATOM   2351  CB  GLU A 148     294.172 349.765 147.736  1.00  0.00           C  
ATOM   2352  CG  GLU A 148     295.405 350.656 147.766  1.00  0.00           C  
ATOM   2353  CD  GLU A 148     295.160 351.970 148.453  1.00  0.00           C  
ATOM   2354  OE1 GLU A 148     294.234 352.649 148.082  1.00  0.00           O  
ATOM   2355  OE2 GLU A 148     295.901 352.297 149.350  1.00  0.00           O  
ATOM   2356  H   GLU A 148     295.362 348.127 149.290  1.00  0.00           H  
ATOM   2357  HA  GLU A 148     293.506 350.286 149.715  1.00  0.00           H  
ATOM   2358 1HB  GLU A 148     294.425 348.862 147.181  1.00  0.00           H  
ATOM   2359 2HB  GLU A 148     293.396 350.286 147.176  1.00  0.00           H  
ATOM   2360 1HG  GLU A 148     296.208 350.132 148.286  1.00  0.00           H  
ATOM   2361 2HG  GLU A 148     295.733 350.840 146.744  1.00  0.00           H  
ATOM   2362  N   LEU A 149     292.272 347.406 148.782  1.00  0.00           N  
ATOM   2363  CA  LEU A 149     291.035 346.637 148.734  1.00  0.00           C  
ATOM   2364  C   LEU A 149     290.362 346.591 150.101  1.00  0.00           C  
ATOM   2365  O   LEU A 149     289.135 346.645 150.200  1.00  0.00           O  
ATOM   2366  CB  LEU A 149     291.317 345.211 148.245  1.00  0.00           C  
ATOM   2367  CG  LEU A 149     291.741 345.081 146.777  1.00  0.00           C  
ATOM   2368  CD1 LEU A 149     292.176 343.649 146.498  1.00  0.00           C  
ATOM   2369  CD2 LEU A 149     290.585 345.488 145.877  1.00  0.00           C  
ATOM   2370  H   LEU A 149     293.152 346.928 148.662  1.00  0.00           H  
ATOM   2371  HA  LEU A 149     290.347 347.130 148.044  1.00  0.00           H  
ATOM   2372 1HB  LEU A 149     292.110 344.784 148.859  1.00  0.00           H  
ATOM   2373 2HB  LEU A 149     290.418 344.611 148.385  1.00  0.00           H  
ATOM   2374  HG  LEU A 149     292.596 345.731 146.587  1.00  0.00           H  
ATOM   2375 1HD1 LEU A 149     292.478 343.557 145.454  1.00  0.00           H  
ATOM   2376 2HD1 LEU A 149     293.017 343.392 147.141  1.00  0.00           H  
ATOM   2377 3HD1 LEU A 149     291.346 342.973 146.696  1.00  0.00           H  
ATOM   2378 1HD2 LEU A 149     290.887 345.397 144.833  1.00  0.00           H  
ATOM   2379 2HD2 LEU A 149     289.730 344.837 146.065  1.00  0.00           H  
ATOM   2380 3HD2 LEU A 149     290.306 346.521 146.085  1.00  0.00           H  
ATOM   2381  N   GLU A 150     291.169 346.490 151.148  1.00  0.00           N  
ATOM   2382  CA  GLU A 150     290.664 346.553 152.514  1.00  0.00           C  
ATOM   2383  C   GLU A 150     290.004 347.896 152.799  1.00  0.00           C  
ATOM   2384  O   GLU A 150     288.950 347.958 153.428  1.00  0.00           O  
ATOM   2385  CB  GLU A 150     291.798 346.309 153.513  1.00  0.00           C  
ATOM   2386  CG  GLU A 150     291.366 346.332 154.972  1.00  0.00           C  
ATOM   2387  CD  GLU A 150     292.517 346.169 155.925  1.00  0.00           C  
ATOM   2388  OE1 GLU A 150     293.447 345.475 155.591  1.00  0.00           O  
ATOM   2389  OE2 GLU A 150     292.467 346.740 156.989  1.00  0.00           O  
ATOM   2390  H   GLU A 150     292.160 346.370 150.996  1.00  0.00           H  
ATOM   2391  HA  GLU A 150     289.906 345.780 152.638  1.00  0.00           H  
ATOM   2392 1HB  GLU A 150     292.255 345.339 153.315  1.00  0.00           H  
ATOM   2393 2HB  GLU A 150     292.570 347.067 153.380  1.00  0.00           H  
ATOM   2394 1HG  GLU A 150     290.871 347.280 155.178  1.00  0.00           H  
ATOM   2395 2HG  GLU A 150     290.646 345.532 155.140  1.00  0.00           H  
ATOM   2396  N   LYS A 151     290.632 348.968 152.329  1.00  0.00           N  
ATOM   2397  CA  LYS A 151     290.085 350.309 152.493  1.00  0.00           C  
ATOM   2398  C   LYS A 151     288.699 350.421 151.871  1.00  0.00           C  
ATOM   2399  O   LYS A 151     287.791 351.014 152.454  1.00  0.00           O  
ATOM   2400  CB  LYS A 151     291.023 351.349 151.877  1.00  0.00           C  
ATOM   2401  CG  LYS A 151     292.316 351.565 152.651  1.00  0.00           C  
ATOM   2402  CD  LYS A 151     293.225 352.559 151.941  1.00  0.00           C  
ATOM   2403  CE  LYS A 151     294.589 352.638 152.610  1.00  0.00           C  
ATOM   2404  NZ  LYS A 151     295.530 353.508 151.854  1.00  0.00           N  
ATOM   2405  H   LYS A 151     291.510 348.852 151.844  1.00  0.00           H  
ATOM   2406  HA  LYS A 151     289.986 350.514 153.560  1.00  0.00           H  
ATOM   2407 1HB  LYS A 151     291.287 351.045 150.863  1.00  0.00           H  
ATOM   2408 2HB  LYS A 151     290.508 352.307 151.808  1.00  0.00           H  
ATOM   2409 1HG  LYS A 151     292.085 351.946 153.647  1.00  0.00           H  
ATOM   2410 2HG  LYS A 151     292.842 350.617 152.755  1.00  0.00           H  
ATOM   2411 1HD  LYS A 151     293.356 352.254 150.902  1.00  0.00           H  
ATOM   2412 2HD  LYS A 151     292.765 353.547 151.956  1.00  0.00           H  
ATOM   2413 1HE  LYS A 151     294.476 353.036 153.618  1.00  0.00           H  
ATOM   2414 2HE  LYS A 151     295.018 351.640 152.684  1.00  0.00           H  
ATOM   2415 1HZ  LYS A 151     296.421 353.534 152.329  1.00  0.00           H  
ATOM   2416 2HZ  LYS A 151     295.656 353.138 150.922  1.00  0.00           H  
ATOM   2417 3HZ  LYS A 151     295.152 354.443 151.795  1.00  0.00           H  
ATOM   2418  N   LEU A 152     288.542 349.847 150.683  1.00  0.00           N  
ATOM   2419  CA  LEU A 152     287.248 349.818 150.009  1.00  0.00           C  
ATOM   2420  C   LEU A 152     286.229 349.018 150.810  1.00  0.00           C  
ATOM   2421  O   LEU A 152     285.070 349.414 150.929  1.00  0.00           O  
ATOM   2422  CB  LEU A 152     287.395 349.215 148.606  1.00  0.00           C  
ATOM   2423  CG  LEU A 152     288.109 350.096 147.573  1.00  0.00           C  
ATOM   2424  CD1 LEU A 152     288.444 349.267 146.342  1.00  0.00           C  
ATOM   2425  CD2 LEU A 152     287.219 351.277 147.213  1.00  0.00           C  
ATOM   2426  H   LEU A 152     289.338 349.418 150.235  1.00  0.00           H  
ATOM   2427  HA  LEU A 152     286.878 350.841 149.931  1.00  0.00           H  
ATOM   2428 1HB  LEU A 152     287.950 348.281 148.686  1.00  0.00           H  
ATOM   2429 2HB  LEU A 152     286.401 348.990 148.220  1.00  0.00           H  
ATOM   2430  HG  LEU A 152     289.046 350.463 147.994  1.00  0.00           H  
ATOM   2431 1HD1 LEU A 152     288.951 349.893 145.608  1.00  0.00           H  
ATOM   2432 2HD1 LEU A 152     289.095 348.441 146.625  1.00  0.00           H  
ATOM   2433 3HD1 LEU A 152     287.525 348.873 145.909  1.00  0.00           H  
ATOM   2434 1HD2 LEU A 152     287.727 351.904 146.479  1.00  0.00           H  
ATOM   2435 2HD2 LEU A 152     286.282 350.911 146.791  1.00  0.00           H  
ATOM   2436 3HD2 LEU A 152     287.010 351.863 148.108  1.00  0.00           H  
ATOM   2437  N   ALA A 153     286.670 347.889 151.356  1.00  0.00           N  
ATOM   2438  CA  ALA A 153     285.807 347.049 152.181  1.00  0.00           C  
ATOM   2439  C   ALA A 153     285.325 347.800 153.414  1.00  0.00           C  
ATOM   2440  O   ALA A 153     284.167 347.676 153.816  1.00  0.00           O  
ATOM   2441  CB  ALA A 153     286.538 345.779 152.590  1.00  0.00           C  
ATOM   2442  H   ALA A 153     287.625 347.602 151.195  1.00  0.00           H  
ATOM   2443  HA  ALA A 153     284.928 346.776 151.595  1.00  0.00           H  
ATOM   2444 1HB  ALA A 153     285.882 345.163 153.204  1.00  0.00           H  
ATOM   2445 2HB  ALA A 153     286.827 345.223 151.697  1.00  0.00           H  
ATOM   2446 3HB  ALA A 153     287.430 346.039 153.157  1.00  0.00           H  
ATOM   2447  N   ARG A 154     286.217 348.582 154.012  1.00  0.00           N  
ATOM   2448  CA  ARG A 154     285.871 349.396 155.171  1.00  0.00           C  
ATOM   2449  C   ARG A 154     284.876 350.489 154.798  1.00  0.00           C  
ATOM   2450  O   ARG A 154     283.947 350.780 155.553  1.00  0.00           O  
ATOM   2451  CB  ARG A 154     287.116 350.031 155.771  1.00  0.00           C  
ATOM   2452  CG  ARG A 154     288.034 349.068 156.507  1.00  0.00           C  
ATOM   2453  CD  ARG A 154     289.271 349.741 156.981  1.00  0.00           C  
ATOM   2454  NE  ARG A 154     290.172 348.814 157.644  1.00  0.00           N  
ATOM   2455  CZ  ARG A 154     290.120 348.498 158.953  1.00  0.00           C  
ATOM   2456  NH1 ARG A 154     289.204 349.043 159.723  1.00  0.00           N  
ATOM   2457  NH2 ARG A 154     290.987 347.642 159.461  1.00  0.00           N  
ATOM   2458  H   ARG A 154     287.162 348.614 153.654  1.00  0.00           H  
ATOM   2459  HA  ARG A 154     285.394 348.755 155.913  1.00  0.00           H  
ATOM   2460 1HB  ARG A 154     287.699 350.505 154.982  1.00  0.00           H  
ATOM   2461 2HB  ARG A 154     286.824 350.811 156.475  1.00  0.00           H  
ATOM   2462 1HG  ARG A 154     287.514 348.659 157.373  1.00  0.00           H  
ATOM   2463 2HG  ARG A 154     288.320 348.256 155.838  1.00  0.00           H  
ATOM   2464 1HD  ARG A 154     289.794 350.179 156.131  1.00  0.00           H  
ATOM   2465 2HD  ARG A 154     289.008 350.527 157.689  1.00  0.00           H  
ATOM   2466  HE  ARG A 154     290.891 348.375 157.084  1.00  0.00           H  
ATOM   2467 1HH1 ARG A 154     288.540 349.698 159.334  1.00  0.00           H  
ATOM   2468 2HH1 ARG A 154     289.164 348.807 160.704  1.00  0.00           H  
ATOM   2469 1HH2 ARG A 154     291.691 347.223 158.869  1.00  0.00           H  
ATOM   2470 2HH2 ARG A 154     290.948 347.405 160.442  1.00  0.00           H  
ATOM   2471  N   ARG A 155     285.078 351.092 153.633  1.00  0.00           N  
ATOM   2472  CA  ARG A 155     284.183 352.134 153.144  1.00  0.00           C  
ATOM   2473  C   ARG A 155     282.791 351.581 152.864  1.00  0.00           C  
ATOM   2474  O   ARG A 155     281.784 352.227 153.157  1.00  0.00           O  
ATOM   2475  CB  ARG A 155     284.737 352.763 151.874  1.00  0.00           C  
ATOM   2476  CG  ARG A 155     283.803 353.746 151.187  1.00  0.00           C  
ATOM   2477  CD  ARG A 155     283.506 354.917 152.050  1.00  0.00           C  
ATOM   2478  NE  ARG A 155     282.608 355.858 151.398  1.00  0.00           N  
ATOM   2479  CZ  ARG A 155     282.018 356.902 152.009  1.00  0.00           C  
ATOM   2480  NH1 ARG A 155     282.239 357.127 153.286  1.00  0.00           N  
ATOM   2481  NH2 ARG A 155     281.216 357.702 151.328  1.00  0.00           N  
ATOM   2482  H   ARG A 155     285.869 350.822 153.067  1.00  0.00           H  
ATOM   2483  HA  ARG A 155     284.086 352.898 153.917  1.00  0.00           H  
ATOM   2484 1HB  ARG A 155     285.660 353.294 152.105  1.00  0.00           H  
ATOM   2485 2HB  ARG A 155     284.982 351.980 151.156  1.00  0.00           H  
ATOM   2486 1HG  ARG A 155     284.266 354.106 150.267  1.00  0.00           H  
ATOM   2487 2HG  ARG A 155     282.864 353.248 150.948  1.00  0.00           H  
ATOM   2488 1HD  ARG A 155     283.032 354.579 152.971  1.00  0.00           H  
ATOM   2489 2HD  ARG A 155     284.432 355.440 152.287  1.00  0.00           H  
ATOM   2490  HE  ARG A 155     282.414 355.717 150.416  1.00  0.00           H  
ATOM   2491 1HH1 ARG A 155     282.851 356.516 153.806  1.00  0.00           H  
ATOM   2492 2HH1 ARG A 155     281.797 357.911 153.745  1.00  0.00           H  
ATOM   2493 1HH2 ARG A 155     281.045 357.529 150.346  1.00  0.00           H  
ATOM   2494 2HH2 ARG A 155     280.774 358.484 151.786  1.00  0.00           H  
ATOM   2495  N   ALA A 156     282.740 350.380 152.298  1.00  0.00           N  
ATOM   2496  CA  ALA A 156     281.472 349.719 152.014  1.00  0.00           C  
ATOM   2497  C   ALA A 156     280.648 349.538 153.282  1.00  0.00           C  
ATOM   2498  O   ALA A 156     279.437 349.755 153.283  1.00  0.00           O  
ATOM   2499  CB  ALA A 156     281.714 348.374 151.344  1.00  0.00           C  
ATOM   2500  H   ALA A 156     283.602 349.914 152.057  1.00  0.00           H  
ATOM   2501  HA  ALA A 156     280.897 350.351 151.334  1.00  0.00           H  
ATOM   2502 1HB  ALA A 156     280.759 347.893 151.136  1.00  0.00           H  
ATOM   2503 2HB  ALA A 156     282.255 348.525 150.409  1.00  0.00           H  
ATOM   2504 3HB  ALA A 156     282.304 347.740 152.005  1.00  0.00           H  
ATOM   2505  N   LEU A 157     281.314 349.140 154.360  1.00  0.00           N  
ATOM   2506  CA  LEU A 157     280.646 348.936 155.640  1.00  0.00           C  
ATOM   2507  C   LEU A 157     280.304 350.265 156.300  1.00  0.00           C  
ATOM   2508  O   LEU A 157     279.260 350.401 156.939  1.00  0.00           O  
ATOM   2509  CB  LEU A 157     281.536 348.107 156.576  1.00  0.00           C  
ATOM   2510  CG  LEU A 157     281.766 346.650 156.158  1.00  0.00           C  
ATOM   2511  CD1 LEU A 157     282.771 346.003 157.101  1.00  0.00           C  
ATOM   2512  CD2 LEU A 157     280.442 345.902 156.172  1.00  0.00           C  
ATOM   2513  H   LEU A 157     282.308 348.974 154.291  1.00  0.00           H  
ATOM   2514  HA  LEU A 157     279.713 348.403 155.463  1.00  0.00           H  
ATOM   2515 1HB  LEU A 157     282.509 348.590 156.647  1.00  0.00           H  
ATOM   2516 2HB  LEU A 157     281.084 348.100 157.568  1.00  0.00           H  
ATOM   2517  HG  LEU A 157     282.188 346.622 155.152  1.00  0.00           H  
ATOM   2518 1HD1 LEU A 157     282.935 344.967 156.803  1.00  0.00           H  
ATOM   2519 2HD1 LEU A 157     283.715 346.547 157.057  1.00  0.00           H  
ATOM   2520 3HD1 LEU A 157     282.383 346.031 158.119  1.00  0.00           H  
ATOM   2521 1HD2 LEU A 157     280.606 344.866 155.873  1.00  0.00           H  
ATOM   2522 2HD2 LEU A 157     280.021 345.928 157.176  1.00  0.00           H  
ATOM   2523 3HD2 LEU A 157     279.750 346.375 155.476  1.00  0.00           H  
ATOM   2524  N   GLU A 158     281.187 351.245 156.143  1.00  0.00           N  
ATOM   2525  CA  GLU A 158     280.942 352.587 156.658  1.00  0.00           C  
ATOM   2526  C   GLU A 158     279.643 353.160 156.109  1.00  0.00           C  
ATOM   2527  O   GLU A 158     278.847 353.740 156.848  1.00  0.00           O  
ATOM   2528  CB  GLU A 158     282.108 353.513 156.306  1.00  0.00           C  
ATOM   2529  CG  GLU A 158     281.971 354.929 156.849  1.00  0.00           C  
ATOM   2530  CD  GLU A 158     283.154 355.798 156.522  1.00  0.00           C  
ATOM   2531  OE1 GLU A 158     283.798 355.544 155.532  1.00  0.00           O  
ATOM   2532  OE2 GLU A 158     283.414 356.716 157.264  1.00  0.00           O  
ATOM   2533  H   GLU A 158     282.050 351.055 155.652  1.00  0.00           H  
ATOM   2534  HA  GLU A 158     280.846 352.529 157.742  1.00  0.00           H  
ATOM   2535 1HB  GLU A 158     283.036 353.094 156.696  1.00  0.00           H  
ATOM   2536 2HB  GLU A 158     282.207 353.579 155.223  1.00  0.00           H  
ATOM   2537 1HG  GLU A 158     281.074 355.383 156.429  1.00  0.00           H  
ATOM   2538 2HG  GLU A 158     281.849 354.883 157.930  1.00  0.00           H  
ATOM   2539  N   VAL A 159     279.434 352.997 154.807  1.00  0.00           N  
ATOM   2540  CA  VAL A 159     278.193 353.421 154.171  1.00  0.00           C  
ATOM   2541  C   VAL A 159     277.021 352.560 154.626  1.00  0.00           C  
ATOM   2542  O   VAL A 159     275.938 353.071 154.918  1.00  0.00           O  
ATOM   2543  CB  VAL A 159     278.322 353.340 152.639  1.00  0.00           C  
ATOM   2544  CG1 VAL A 159     276.981 353.616 151.975  1.00  0.00           C  
ATOM   2545  CG2 VAL A 159     279.376 354.324 152.155  1.00  0.00           C  
ATOM   2546  H   VAL A 159     280.154 352.566 154.242  1.00  0.00           H  
ATOM   2547  HA  VAL A 159     277.984 354.448 154.471  1.00  0.00           H  
ATOM   2548  HB  VAL A 159     278.615 352.326 152.361  1.00  0.00           H  
ATOM   2549 1HG1 VAL A 159     277.091 353.554 150.893  1.00  0.00           H  
ATOM   2550 2HG1 VAL A 159     276.251 352.878 152.309  1.00  0.00           H  
ATOM   2551 3HG1 VAL A 159     276.639 354.614 152.248  1.00  0.00           H  
ATOM   2552 1HG2 VAL A 159     279.463 354.260 151.071  1.00  0.00           H  
ATOM   2553 2HG2 VAL A 159     279.086 355.335 152.438  1.00  0.00           H  
ATOM   2554 3HG2 VAL A 159     280.336 354.081 152.610  1.00  0.00           H  
ATOM   2555  N   ALA A 160     277.241 351.250 154.682  1.00  0.00           N  
ATOM   2556  CA  ALA A 160     276.196 350.314 155.082  1.00  0.00           C  
ATOM   2557  C   ALA A 160     275.685 350.623 156.482  1.00  0.00           C  
ATOM   2558  O   ALA A 160     274.481 350.580 156.738  1.00  0.00           O  
ATOM   2559  CB  ALA A 160     276.710 348.884 155.008  1.00  0.00           C  
ATOM   2560  H   ALA A 160     278.155 350.894 154.444  1.00  0.00           H  
ATOM   2561  HA  ALA A 160     275.356 350.419 154.392  1.00  0.00           H  
ATOM   2562 1HB  ALA A 160     275.918 348.198 155.308  1.00  0.00           H  
ATOM   2563 2HB  ALA A 160     277.017 348.660 153.987  1.00  0.00           H  
ATOM   2564 3HB  ALA A 160     277.562 348.770 155.675  1.00  0.00           H  
ATOM   2565  N   LYS A 161     276.606 350.937 157.388  1.00  0.00           N  
ATOM   2566  CA  LYS A 161     276.249 351.260 158.764  1.00  0.00           C  
ATOM   2567  C   LYS A 161     275.402 352.526 158.830  1.00  0.00           C  
ATOM   2568  O   LYS A 161     274.460 352.612 159.616  1.00  0.00           O  
ATOM   2569  CB  LYS A 161     277.506 351.421 159.620  1.00  0.00           C  
ATOM   2570  CG  LYS A 161     278.201 350.113 159.970  1.00  0.00           C  
ATOM   2571  CD  LYS A 161     279.301 350.329 160.997  1.00  0.00           C  
ATOM   2572  CE  LYS A 161     280.501 351.036 160.384  1.00  0.00           C  
ATOM   2573  NZ  LYS A 161     281.671 351.047 161.303  1.00  0.00           N  
ATOM   2574  H   LYS A 161     277.579 350.950 157.115  1.00  0.00           H  
ATOM   2575  HA  LYS A 161     275.652 350.443 159.168  1.00  0.00           H  
ATOM   2576 1HB  LYS A 161     278.224 352.052 159.096  1.00  0.00           H  
ATOM   2577 2HB  LYS A 161     277.248 351.924 160.552  1.00  0.00           H  
ATOM   2578 1HG  LYS A 161     277.471 349.410 160.375  1.00  0.00           H  
ATOM   2579 2HG  LYS A 161     278.635 349.679 159.070  1.00  0.00           H  
ATOM   2580 1HD  LYS A 161     278.917 350.931 161.821  1.00  0.00           H  
ATOM   2581 2HD  LYS A 161     279.623 349.366 161.394  1.00  0.00           H  
ATOM   2582 1HE  LYS A 161     280.786 350.534 159.460  1.00  0.00           H  
ATOM   2583 2HE  LYS A 161     280.234 352.065 160.144  1.00  0.00           H  
ATOM   2584 1HZ  LYS A 161     282.443 351.525 160.860  1.00  0.00           H  
ATOM   2585 2HZ  LYS A 161     281.424 351.528 162.157  1.00  0.00           H  
ATOM   2586 3HZ  LYS A 161     281.940 350.098 161.518  1.00  0.00           H  
ATOM   2587  N   ARG A 162     275.744 353.505 157.999  1.00  0.00           N  
ATOM   2588  CA  ARG A 162     274.967 354.734 157.902  1.00  0.00           C  
ATOM   2589  C   ARG A 162     273.583 354.466 157.331  1.00  0.00           C  
ATOM   2590  O   ARG A 162     272.594 355.052 157.772  1.00  0.00           O  
ATOM   2591  CB  ARG A 162     275.685 355.755 157.029  1.00  0.00           C  
ATOM   2592  CG  ARG A 162     274.854 356.971 156.655  1.00  0.00           C  
ATOM   2593  CD  ARG A 162     274.463 357.759 157.851  1.00  0.00           C  
ATOM   2594  NE  ARG A 162     273.654 358.915 157.499  1.00  0.00           N  
ATOM   2595  CZ  ARG A 162     272.931 359.638 158.376  1.00  0.00           C  
ATOM   2596  NH1 ARG A 162     272.924 359.311 159.649  1.00  0.00           N  
ATOM   2597  NH2 ARG A 162     272.226 360.673 157.955  1.00  0.00           N  
ATOM   2598  H   ARG A 162     276.566 353.395 157.419  1.00  0.00           H  
ATOM   2599  HA  ARG A 162     274.838 355.141 158.904  1.00  0.00           H  
ATOM   2600 1HB  ARG A 162     276.576 356.109 157.543  1.00  0.00           H  
ATOM   2601 2HB  ARG A 162     276.008 355.277 156.104  1.00  0.00           H  
ATOM   2602 1HG  ARG A 162     275.432 357.617 155.993  1.00  0.00           H  
ATOM   2603 2HG  ARG A 162     273.945 356.649 156.144  1.00  0.00           H  
ATOM   2604 1HD  ARG A 162     273.884 357.132 158.527  1.00  0.00           H  
ATOM   2605 2HD  ARG A 162     275.358 358.112 158.362  1.00  0.00           H  
ATOM   2606  HE  ARG A 162     273.634 359.197 156.528  1.00  0.00           H  
ATOM   2607 1HH1 ARG A 162     273.462 358.520 159.971  1.00  0.00           H  
ATOM   2608 2HH1 ARG A 162     272.382 359.853 160.306  1.00  0.00           H  
ATOM   2609 1HH2 ARG A 162     272.231 360.925 156.976  1.00  0.00           H  
ATOM   2610 2HH2 ARG A 162     271.684 361.215 158.612  1.00  0.00           H  
ATOM   2611  N   ALA A 163     273.517 353.580 156.343  1.00  0.00           N  
ATOM   2612  CA  ALA A 163     272.254 353.256 155.688  1.00  0.00           C  
ATOM   2613  C   ALA A 163     271.240 352.711 156.684  1.00  0.00           C  
ATOM   2614  O   ALA A 163     270.077 353.116 156.682  1.00  0.00           O  
ATOM   2615  CB  ALA A 163     272.484 352.253 154.566  1.00  0.00           C  
ATOM   2616  H   ALA A 163     274.363 353.119 156.039  1.00  0.00           H  
ATOM   2617  HA  ALA A 163     271.842 354.170 155.259  1.00  0.00           H  
ATOM   2618 1HB  ALA A 163     271.532 352.020 154.087  1.00  0.00           H  
ATOM   2619 2HB  ALA A 163     273.165 352.680 153.831  1.00  0.00           H  
ATOM   2620 3HB  ALA A 163     272.915 351.341 154.974  1.00  0.00           H  
ATOM   2621  N   VAL A 164     271.686 351.794 157.535  1.00  0.00           N  
ATOM   2622  CA  VAL A 164     270.809 351.167 158.514  1.00  0.00           C  
ATOM   2623  C   VAL A 164     270.570 352.083 159.706  1.00  0.00           C  
ATOM   2624  O   VAL A 164     269.498 352.063 160.313  1.00  0.00           O  
ATOM   2625  CB  VAL A 164     271.417 349.840 159.005  1.00  0.00           C  
ATOM   2626  CG1 VAL A 164     271.515 348.842 157.860  1.00  0.00           C  
ATOM   2627  CG2 VAL A 164     272.787 350.093 159.617  1.00  0.00           C  
ATOM   2628  H   VAL A 164     272.659 351.524 157.500  1.00  0.00           H  
ATOM   2629  HA  VAL A 164     269.843 350.978 158.044  1.00  0.00           H  
ATOM   2630  HB  VAL A 164     270.760 349.403 159.757  1.00  0.00           H  
ATOM   2631 1HG1 VAL A 164     271.948 347.911 158.225  1.00  0.00           H  
ATOM   2632 2HG1 VAL A 164     270.519 348.648 157.461  1.00  0.00           H  
ATOM   2633 3HG1 VAL A 164     272.148 349.251 157.074  1.00  0.00           H  
ATOM   2634 1HG2 VAL A 164     273.213 349.150 159.961  1.00  0.00           H  
ATOM   2635 2HG2 VAL A 164     273.444 350.534 158.865  1.00  0.00           H  
ATOM   2636 3HG2 VAL A 164     272.689 350.777 160.461  1.00  0.00           H  
ATOM   2637  N   GLU A 165     271.575 352.887 160.039  1.00  0.00           N  
ATOM   2638  CA  GLU A 165     271.459 353.848 161.130  1.00  0.00           C  
ATOM   2639  C   GLU A 165     270.283 354.793 160.908  1.00  0.00           C  
ATOM   2640  O   GLU A 165     269.473 355.011 161.810  1.00  0.00           O  
ATOM   2641  CB  GLU A 165     272.754 354.650 161.273  1.00  0.00           C  
ATOM   2642  CG  GLU A 165     272.727 355.695 162.380  1.00  0.00           C  
ATOM   2643  CD  GLU A 165     273.989 356.509 162.446  1.00  0.00           C  
ATOM   2644  OE1 GLU A 165     274.248 357.245 161.525  1.00  0.00           O  
ATOM   2645  OE2 GLU A 165     274.695 356.394 163.421  1.00  0.00           O  
ATOM   2646  H   GLU A 165     272.440 352.831 159.524  1.00  0.00           H  
ATOM   2647  HA  GLU A 165     271.273 353.301 162.056  1.00  0.00           H  
ATOM   2648 1HB  GLU A 165     273.583 353.971 161.475  1.00  0.00           H  
ATOM   2649 2HB  GLU A 165     272.970 355.163 160.336  1.00  0.00           H  
ATOM   2650 1HG  GLU A 165     271.885 356.365 162.212  1.00  0.00           H  
ATOM   2651 2HG  GLU A 165     272.572 355.194 163.334  1.00  0.00           H  
ATOM   2652  N   LEU A 166     270.197 355.348 159.706  1.00  0.00           N  
ATOM   2653  CA  LEU A 166     269.107 356.254 159.356  1.00  0.00           C  
ATOM   2654  C   LEU A 166     267.785 355.505 159.239  1.00  0.00           C  
ATOM   2655  O   LEU A 166     266.734 356.019 159.620  1.00  0.00           O  
ATOM   2656  CB  LEU A 166     269.416 356.970 158.036  1.00  0.00           C  
ATOM   2657  CG  LEU A 166     268.366 357.985 157.570  1.00  0.00           C  
ATOM   2658  CD1 LEU A 166     268.165 359.042 158.647  1.00  0.00           C  
ATOM   2659  CD2 LEU A 166     268.818 358.619 156.262  1.00  0.00           C  
ATOM   2660  H   LEU A 166     270.903 355.139 159.014  1.00  0.00           H  
ATOM   2661  HA  LEU A 166     269.000 356.989 160.153  1.00  0.00           H  
ATOM   2662 1HB  LEU A 166     270.364 357.499 158.141  1.00  0.00           H  
ATOM   2663 2HB  LEU A 166     269.527 356.222 157.251  1.00  0.00           H  
ATOM   2664  HG  LEU A 166     267.413 357.478 157.417  1.00  0.00           H  
ATOM   2665 1HD1 LEU A 166     267.417 359.763 158.314  1.00  0.00           H  
ATOM   2666 2HD1 LEU A 166     267.822 358.562 159.566  1.00  0.00           H  
ATOM   2667 3HD1 LEU A 166     269.106 359.555 158.834  1.00  0.00           H  
ATOM   2668 1HD2 LEU A 166     268.070 359.340 155.928  1.00  0.00           H  
ATOM   2669 2HD2 LEU A 166     269.770 359.127 156.414  1.00  0.00           H  
ATOM   2670 3HD2 LEU A 166     268.938 357.845 155.504  1.00  0.00           H  
ATOM   2671  N   ALA A 167     267.847 354.289 158.706  1.00  0.00           N  
ATOM   2672  CA  ALA A 167     266.665 353.443 158.593  1.00  0.00           C  
ATOM   2673  C   ALA A 167     266.029 353.204 159.955  1.00  0.00           C  
ATOM   2674  O   ALA A 167     264.804 353.162 160.080  1.00  0.00           O  
ATOM   2675  CB  ALA A 167     267.023 352.117 157.937  1.00  0.00           C  
ATOM   2676  H   ALA A 167     268.733 353.942 158.371  1.00  0.00           H  
ATOM   2677  HA  ALA A 167     265.931 353.953 157.970  1.00  0.00           H  
ATOM   2678 1HB  ALA A 167     266.129 351.495 157.861  1.00  0.00           H  
ATOM   2679 2HB  ALA A 167     267.424 352.301 156.939  1.00  0.00           H  
ATOM   2680 3HB  ALA A 167     267.770 351.604 158.539  1.00  0.00           H  
ATOM   2681  N   ILE A 168     266.864 353.048 160.977  1.00  0.00           N  
ATOM   2682  CA  ILE A 168     266.382 352.876 162.343  1.00  0.00           C  
ATOM   2683  C   ILE A 168     265.760 354.163 162.872  1.00  0.00           C  
ATOM   2684  O   ILE A 168     264.695 354.139 163.489  1.00  0.00           O  
ATOM   2685  CB  ILE A 168     267.523 352.434 163.276  1.00  0.00           C  
ATOM   2686  CG1 ILE A 168     268.004 351.030 162.905  1.00  0.00           C  
ATOM   2687  CG2 ILE A 168     267.071 352.478 164.728  1.00  0.00           C  
ATOM   2688  CD1 ILE A 168     269.337 350.658 163.516  1.00  0.00           C  
ATOM   2689  H   ILE A 168     267.859 353.046 160.803  1.00  0.00           H  
ATOM   2690  HA  ILE A 168     265.609 352.109 162.344  1.00  0.00           H  
ATOM   2691  HB  ILE A 168     268.375 353.102 163.151  1.00  0.00           H  
ATOM   2692 1HG1 ILE A 168     267.265 350.295 163.225  1.00  0.00           H  
ATOM   2693 2HG1 ILE A 168     268.094 350.950 161.820  1.00  0.00           H  
ATOM   2694 1HG2 ILE A 168     267.890 352.163 165.374  1.00  0.00           H  
ATOM   2695 2HG2 ILE A 168     266.777 353.496 164.986  1.00  0.00           H  
ATOM   2696 3HG2 ILE A 168     266.222 351.809 164.864  1.00  0.00           H  
ATOM   2697 1HD1 ILE A 168     269.610 349.649 163.205  1.00  0.00           H  
ATOM   2698 2HD1 ILE A 168     270.100 351.360 163.179  1.00  0.00           H  
ATOM   2699 3HD1 ILE A 168     269.262 350.696 164.601  1.00  0.00           H  
ATOM   2700  N   LYS A 169     266.430 355.282 162.627  1.00  0.00           N  
ATOM   2701  CA  LYS A 169     265.918 356.586 163.033  1.00  0.00           C  
ATOM   2702  C   LYS A 169     264.541 356.846 162.434  1.00  0.00           C  
ATOM   2703  O   LYS A 169     263.638 357.331 163.118  1.00  0.00           O  
ATOM   2704  CB  LYS A 169     266.888 357.694 162.621  1.00  0.00           C  
ATOM   2705  CG  LYS A 169     266.468 359.092 163.057  1.00  0.00           C  
ATOM   2706  CD  LYS A 169     267.517 360.128 162.681  1.00  0.00           C  
ATOM   2707  CE  LYS A 169     267.085 361.527 163.088  1.00  0.00           C  
ATOM   2708  NZ  LYS A 169     268.106 362.551 162.732  1.00  0.00           N  
ATOM   2709  H   LYS A 169     267.316 355.231 162.145  1.00  0.00           H  
ATOM   2710  HA  LYS A 169     265.814 356.595 164.117  1.00  0.00           H  
ATOM   2711 1HB  LYS A 169     267.872 357.493 163.046  1.00  0.00           H  
ATOM   2712 2HB  LYS A 169     266.996 357.700 161.537  1.00  0.00           H  
ATOM   2713 1HG  LYS A 169     265.524 359.354 162.579  1.00  0.00           H  
ATOM   2714 2HG  LYS A 169     266.325 359.109 164.138  1.00  0.00           H  
ATOM   2715 1HD  LYS A 169     268.459 359.889 163.175  1.00  0.00           H  
ATOM   2716 2HD  LYS A 169     267.678 360.106 161.603  1.00  0.00           H  
ATOM   2717 1HE  LYS A 169     266.149 361.779 162.590  1.00  0.00           H  
ATOM   2718 2HE  LYS A 169     266.918 361.558 164.164  1.00  0.00           H  
ATOM   2719 1HZ  LYS A 169     267.782 363.463 163.019  1.00  0.00           H  
ATOM   2720 2HZ  LYS A 169     268.974 362.339 163.204  1.00  0.00           H  
ATOM   2721 3HZ  LYS A 169     268.257 362.545 161.734  1.00  0.00           H  
ATOM   2722  N   SER A 170     264.386 356.523 161.156  1.00  0.00           N  
ATOM   2723  CA  SER A 170     263.097 356.648 160.485  1.00  0.00           C  
ATOM   2724  C   SER A 170     262.093 355.637 161.024  1.00  0.00           C  
ATOM   2725  O   SER A 170     260.937 355.974 161.284  1.00  0.00           O  
ATOM   2726  CB  SER A 170     263.266 356.457 158.990  1.00  0.00           C  
ATOM   2727  OG  SER A 170     262.028 356.494 158.336  1.00  0.00           O  
ATOM   2728  H   SER A 170     265.180 356.180 160.635  1.00  0.00           H  
ATOM   2729  HA  SER A 170     262.702 357.645 160.681  1.00  0.00           H  
ATOM   2730 1HB  SER A 170     263.914 357.238 158.594  1.00  0.00           H  
ATOM   2731 2HB  SER A 170     263.753 355.502 158.799  1.00  0.00           H  
ATOM   2732  HG  SER A 170     261.842 357.421 158.173  1.00  0.00           H  
ATOM   2733  N   ASN A 171     262.542 354.398 161.192  1.00  0.00           N  
ATOM   2734  CA  ASN A 171     261.676 353.331 161.680  1.00  0.00           C  
ATOM   2735  C   ASN A 171     262.354 352.539 162.792  1.00  0.00           C  
ATOM   2736  O   ASN A 171     263.079 351.579 162.530  1.00  0.00           O  
ATOM   2737  CB  ASN A 171     261.268 352.412 160.543  1.00  0.00           C  
ATOM   2738  CG  ASN A 171     260.307 351.342 160.982  1.00  0.00           C  
ATOM   2739  OD1 ASN A 171     260.065 351.160 162.182  1.00  0.00           O  
ATOM   2740  ND2 ASN A 171     259.752 350.630 160.035  1.00  0.00           N  
ATOM   2741  H   ASN A 171     263.506 354.189 160.976  1.00  0.00           H  
ATOM   2742  HA  ASN A 171     260.774 353.779 162.096  1.00  0.00           H  
ATOM   2743 1HB  ASN A 171     260.802 352.998 159.751  1.00  0.00           H  
ATOM   2744 2HB  ASN A 171     262.153 351.937 160.123  1.00  0.00           H  
ATOM   2745 1HD2 ASN A 171     259.105 349.903 160.268  1.00  0.00           H  
ATOM   2746 2HD2 ASN A 171     259.976 350.811 159.078  1.00  0.00           H  
ATOM   2747  N   PRO A 172     262.112 352.947 164.032  1.00  0.00           N  
ATOM   2748  CA  PRO A 172     262.788 352.356 165.180  1.00  0.00           C  
ATOM   2749  C   PRO A 172     262.483 350.867 165.293  1.00  0.00           C  
ATOM   2750  O   PRO A 172     263.189 350.130 165.981  1.00  0.00           O  
ATOM   2751  CB  PRO A 172     262.213 353.143 166.363  1.00  0.00           C  
ATOM   2752  CG  PRO A 172     261.848 354.465 165.779  1.00  0.00           C  
ATOM   2753  CD  PRO A 172     261.319 354.136 164.407  1.00  0.00           C  
ATOM   2754  HA  PRO A 172     263.865 352.462 165.038  1.00  0.00           H  
ATOM   2755 1HB  PRO A 172     261.349 352.610 166.783  1.00  0.00           H  
ATOM   2756 2HB  PRO A 172     262.963 353.220 167.162  1.00  0.00           H  
ATOM   2757 1HG  PRO A 172     261.103 354.968 166.412  1.00  0.00           H  
ATOM   2758 2HG  PRO A 172     262.731 355.122 165.746  1.00  0.00           H  
ATOM   2759 1HD  PRO A 172     260.245 353.909 164.473  1.00  0.00           H  
ATOM   2760 2HD  PRO A 172     261.496 354.987 163.732  1.00  0.00           H  
ATOM   2761  N   ASP A 173     261.426 350.433 164.616  1.00  0.00           N  
ATOM   2762  CA  ASP A 173     260.995 349.042 164.678  1.00  0.00           C  
ATOM   2763  C   ASP A 173     261.563 348.236 163.518  1.00  0.00           C  
ATOM   2764  O   ASP A 173     261.162 347.095 163.285  1.00  0.00           O  
ATOM   2765  CB  ASP A 173     259.466 348.954 164.670  1.00  0.00           C  
ATOM   2766  CG  ASP A 173     258.832 349.541 165.922  1.00  0.00           C  
ATOM   2767  OD1 ASP A 173     259.404 349.396 166.979  1.00  0.00           O  
ATOM   2768  OD2 ASP A 173     257.783 350.128 165.813  1.00  0.00           O  
ATOM   2769  H   ASP A 173     260.909 351.083 164.040  1.00  0.00           H  
ATOM   2770  HA  ASP A 173     261.375 348.603 165.602  1.00  0.00           H  
ATOM   2771 1HB  ASP A 173     259.078 349.482 163.800  1.00  0.00           H  
ATOM   2772 2HB  ASP A 173     259.163 347.909 164.582  1.00  0.00           H  
ATOM   2773  N   ASN A 174     262.501 348.835 162.791  1.00  0.00           N  
ATOM   2774  CA  ASN A 174     263.131 348.172 161.654  1.00  0.00           C  
ATOM   2775  C   ASN A 174     264.124 347.113 162.117  1.00  0.00           C  
ATOM   2776  O   ASN A 174     265.321 347.375 162.222  1.00  0.00           O  
ATOM   2777  CB  ASN A 174     263.812 349.186 160.754  1.00  0.00           C  
ATOM   2778  CG  ASN A 174     264.292 348.582 159.463  1.00  0.00           C  
ATOM   2779  OD1 ASN A 174     264.679 347.408 159.418  1.00  0.00           O  
ATOM   2780  ND2 ASN A 174     264.274 349.361 158.412  1.00  0.00           N  
ATOM   2781  H   ASN A 174     262.783 349.774 163.029  1.00  0.00           H  
ATOM   2782  HA  ASN A 174     262.356 347.668 161.075  1.00  0.00           H  
ATOM   2783 1HB  ASN A 174     263.118 349.996 160.527  1.00  0.00           H  
ATOM   2784 2HB  ASN A 174     264.664 349.621 161.276  1.00  0.00           H  
ATOM   2785 1HD2 ASN A 174     264.581 349.013 157.526  1.00  0.00           H  
ATOM   2786 2HD2 ASN A 174     263.952 350.304 158.494  1.00  0.00           H  
ATOM   2787  N   LYS A 175     263.616 345.917 162.395  1.00  0.00           N  
ATOM   2788  CA  LYS A 175     264.440 344.842 162.936  1.00  0.00           C  
ATOM   2789  C   LYS A 175     265.582 344.491 161.991  1.00  0.00           C  
ATOM   2790  O   LYS A 175     266.679 344.149 162.430  1.00  0.00           O  
ATOM   2791  CB  LYS A 175     263.589 343.603 163.214  1.00  0.00           C  
ATOM   2792  CG  LYS A 175     262.627 343.750 164.386  1.00  0.00           C  
ATOM   2793  CD  LYS A 175     261.804 342.485 164.588  1.00  0.00           C  
ATOM   2794  CE  LYS A 175     260.838 342.633 165.753  1.00  0.00           C  
ATOM   2795  NZ  LYS A 175     259.999 341.418 165.938  1.00  0.00           N  
ATOM   2796  H   LYS A 175     262.637 345.747 162.223  1.00  0.00           H  
ATOM   2797  HA  LYS A 175     264.876 345.191 163.874  1.00  0.00           H  
ATOM   2798 1HB  LYS A 175     263.001 343.358 162.328  1.00  0.00           H  
ATOM   2799 2HB  LYS A 175     264.240 342.753 163.420  1.00  0.00           H  
ATOM   2800 1HG  LYS A 175     263.192 343.954 165.296  1.00  0.00           H  
ATOM   2801 2HG  LYS A 175     261.954 344.585 164.202  1.00  0.00           H  
ATOM   2802 1HD  LYS A 175     261.238 342.272 163.680  1.00  0.00           H  
ATOM   2803 2HD  LYS A 175     262.471 341.645 164.785  1.00  0.00           H  
ATOM   2804 1HE  LYS A 175     261.398 342.817 166.669  1.00  0.00           H  
ATOM   2805 2HE  LYS A 175     260.184 343.487 165.577  1.00  0.00           H  
ATOM   2806 1HZ  LYS A 175     259.372 341.556 166.719  1.00  0.00           H  
ATOM   2807 2HZ  LYS A 175     259.460 341.249 165.100  1.00  0.00           H  
ATOM   2808 3HZ  LYS A 175     260.594 340.623 166.121  1.00  0.00           H  
ATOM   2809  N   GLU A 176     265.315 344.578 160.694  1.00  0.00           N  
ATOM   2810  CA  GLU A 176     266.310 344.235 159.684  1.00  0.00           C  
ATOM   2811  C   GLU A 176     267.517 345.159 159.760  1.00  0.00           C  
ATOM   2812  O   GLU A 176     268.658 344.721 159.618  1.00  0.00           O  
ATOM   2813  CB  GLU A 176     265.693 344.301 158.285  1.00  0.00           C  
ATOM   2814  CG  GLU A 176     264.606 343.268 158.027  1.00  0.00           C  
ATOM   2815  CD  GLU A 176     265.130 341.858 158.015  1.00  0.00           C  
ATOM   2816  OE1 GLU A 176     266.265 341.670 157.646  1.00  0.00           O  
ATOM   2817  OE2 GLU A 176     264.395 340.969 158.374  1.00  0.00           O  
ATOM   2818  H   GLU A 176     264.403 344.892 160.398  1.00  0.00           H  
ATOM   2819  HA  GLU A 176     266.657 343.220 159.874  1.00  0.00           H  
ATOM   2820 1HB  GLU A 176     265.259 345.289 158.124  1.00  0.00           H  
ATOM   2821 2HB  GLU A 176     266.473 344.161 157.536  1.00  0.00           H  
ATOM   2822 1HG  GLU A 176     263.845 343.353 158.803  1.00  0.00           H  
ATOM   2823 2HG  GLU A 176     264.134 343.483 157.070  1.00  0.00           H  
ATOM   2824  N   ALA A 177     267.257 346.444 159.983  1.00  0.00           N  
ATOM   2825  CA  ALA A 177     268.325 347.427 160.125  1.00  0.00           C  
ATOM   2826  C   ALA A 177     269.109 347.206 161.413  1.00  0.00           C  
ATOM   2827  O   ALA A 177     270.333 347.332 161.435  1.00  0.00           O  
ATOM   2828  CB  ALA A 177     267.755 348.836 160.089  1.00  0.00           C  
ATOM   2829  H   ALA A 177     266.297 346.746 160.057  1.00  0.00           H  
ATOM   2830  HA  ALA A 177     269.018 347.309 159.291  1.00  0.00           H  
ATOM   2831 1HB  ALA A 177     268.565 349.559 160.198  1.00  0.00           H  
ATOM   2832 2HB  ALA A 177     267.248 349.002 159.139  1.00  0.00           H  
ATOM   2833 3HB  ALA A 177     267.045 348.964 160.905  1.00  0.00           H  
ATOM   2834  N   ARG A 178     268.397 346.875 162.485  1.00  0.00           N  
ATOM   2835  CA  ARG A 178     269.021 346.663 163.784  1.00  0.00           C  
ATOM   2836  C   ARG A 178     269.939 345.445 163.762  1.00  0.00           C  
ATOM   2837  O   ARG A 178     271.071 345.501 164.238  1.00  0.00           O  
ATOM   2838  CB  ARG A 178     267.964 346.479 164.863  1.00  0.00           C  
ATOM   2839  CG  ARG A 178     267.207 347.743 165.239  1.00  0.00           C  
ATOM   2840  CD  ARG A 178     266.084 347.455 166.167  1.00  0.00           C  
ATOM   2841  NE  ARG A 178     265.408 348.669 166.594  1.00  0.00           N  
ATOM   2842  CZ  ARG A 178     265.753 349.399 167.673  1.00  0.00           C  
ATOM   2843  NH1 ARG A 178     266.766 349.023 168.423  1.00  0.00           N  
ATOM   2844  NH2 ARG A 178     265.074 350.491 167.978  1.00  0.00           N  
ATOM   2845  H   ARG A 178     267.395 346.772 162.398  1.00  0.00           H  
ATOM   2846  HA  ARG A 178     269.633 347.534 164.022  1.00  0.00           H  
ATOM   2847 1HB  ARG A 178     267.233 345.743 164.534  1.00  0.00           H  
ATOM   2848 2HB  ARG A 178     268.431 346.093 165.769  1.00  0.00           H  
ATOM   2849 1HG  ARG A 178     267.887 348.442 165.729  1.00  0.00           H  
ATOM   2850 2HG  ARG A 178     266.800 348.205 164.339  1.00  0.00           H  
ATOM   2851 1HD  ARG A 178     265.355 346.818 165.668  1.00  0.00           H  
ATOM   2852 2HD  ARG A 178     266.464 346.948 167.052  1.00  0.00           H  
ATOM   2853  HE  ARG A 178     264.623 348.991 166.041  1.00  0.00           H  
ATOM   2854 1HH1 ARG A 178     267.285 348.189 168.190  1.00  0.00           H  
ATOM   2855 2HH1 ARG A 178     267.025 349.569 169.232  1.00  0.00           H  
ATOM   2856 1HH2 ARG A 178     264.296 350.779 167.402  1.00  0.00           H  
ATOM   2857 2HH2 ARG A 178     265.333 351.036 168.787  1.00  0.00           H  
ATOM   2858  N   ILE A 179     269.439 344.345 163.205  1.00  0.00           N  
ATOM   2859  CA  ILE A 179     270.203 343.106 163.142  1.00  0.00           C  
ATOM   2860  C   ILE A 179     271.407 343.246 162.219  1.00  0.00           C  
ATOM   2861  O   ILE A 179     272.509 342.807 162.549  1.00  0.00           O  
ATOM   2862  CB  ILE A 179     269.319 341.940 162.663  1.00  0.00           C  
ATOM   2863  CG1 ILE A 179     268.228 341.638 163.694  1.00  0.00           C  
ATOM   2864  CG2 ILE A 179     270.167 340.705 162.401  1.00  0.00           C  
ATOM   2865  CD1 ILE A 179     267.151 340.707 163.187  1.00  0.00           C  
ATOM   2866  H   ILE A 179     268.508 344.371 162.816  1.00  0.00           H  
ATOM   2867  HA  ILE A 179     270.579 342.880 164.142  1.00  0.00           H  
ATOM   2868  HB  ILE A 179     268.813 342.224 161.742  1.00  0.00           H  
ATOM   2869 1HG1 ILE A 179     268.678 341.190 164.578  1.00  0.00           H  
ATOM   2870 2HG1 ILE A 179     267.755 342.570 164.005  1.00  0.00           H  
ATOM   2871 1HG2 ILE A 179     269.525 339.889 162.064  1.00  0.00           H  
ATOM   2872 2HG2 ILE A 179     270.906 340.926 161.634  1.00  0.00           H  
ATOM   2873 3HG2 ILE A 179     270.674 340.410 163.320  1.00  0.00           H  
ATOM   2874 1HD1 ILE A 179     266.414 340.541 163.972  1.00  0.00           H  
ATOM   2875 2HD1 ILE A 179     266.662 341.154 162.320  1.00  0.00           H  
ATOM   2876 3HD1 ILE A 179     267.597 339.755 162.902  1.00  0.00           H  
ATOM   2877  N   LEU A 180     271.189 343.860 161.062  1.00  0.00           N  
ATOM   2878  CA  LEU A 180     272.255 344.055 160.085  1.00  0.00           C  
ATOM   2879  C   LEU A 180     273.331 344.987 160.624  1.00  0.00           C  
ATOM   2880  O   LEU A 180     274.521 344.785 160.376  1.00  0.00           O  
ATOM   2881  CB  LEU A 180     271.682 344.624 158.781  1.00  0.00           C  
ATOM   2882  CG  LEU A 180     272.694 344.847 157.650  1.00  0.00           C  
ATOM   2883  CD1 LEU A 180     273.419 343.541 157.352  1.00  0.00           C  
ATOM   2884  CD2 LEU A 180     271.972 345.366 156.417  1.00  0.00           C  
ATOM   2885  H   LEU A 180     270.261 344.202 160.853  1.00  0.00           H  
ATOM   2886  HA  LEU A 180     272.722 343.090 159.887  1.00  0.00           H  
ATOM   2887 1HB  LEU A 180     270.917 343.943 158.411  1.00  0.00           H  
ATOM   2888 2HB  LEU A 180     271.210 345.582 158.998  1.00  0.00           H  
ATOM   2889  HG  LEU A 180     273.441 345.576 157.969  1.00  0.00           H  
ATOM   2890 1HD1 LEU A 180     274.138 343.699 156.549  1.00  0.00           H  
ATOM   2891 2HD1 LEU A 180     273.943 343.202 158.247  1.00  0.00           H  
ATOM   2892 3HD1 LEU A 180     272.695 342.786 157.047  1.00  0.00           H  
ATOM   2893 1HD2 LEU A 180     272.693 345.525 155.613  1.00  0.00           H  
ATOM   2894 2HD2 LEU A 180     271.227 344.637 156.097  1.00  0.00           H  
ATOM   2895 3HD2 LEU A 180     271.479 346.308 156.654  1.00  0.00           H  
ATOM   2896  N   LYS A 181     272.910 346.007 161.362  1.00  0.00           N  
ATOM   2897  CA  LYS A 181     273.840 346.957 161.960  1.00  0.00           C  
ATOM   2898  C   LYS A 181     274.838 346.252 162.869  1.00  0.00           C  
ATOM   2899  O   LYS A 181     276.040 346.510 162.804  1.00  0.00           O  
ATOM   2900  CB  LYS A 181     273.080 348.028 162.744  1.00  0.00           C  
ATOM   2901  CG  LYS A 181     273.945 349.184 163.232  1.00  0.00           C  
ATOM   2902  CD  LYS A 181     273.111 350.234 163.949  1.00  0.00           C  
ATOM   2903  CE  LYS A 181     273.957 351.432 164.353  1.00  0.00           C  
ATOM   2904  NZ  LYS A 181     274.964 351.079 165.390  1.00  0.00           N  
ATOM   2905  H   LYS A 181     271.918 346.128 161.513  1.00  0.00           H  
ATOM   2906  HA  LYS A 181     274.404 347.439 161.161  1.00  0.00           H  
ATOM   2907 1HB  LYS A 181     272.288 348.443 162.120  1.00  0.00           H  
ATOM   2908 2HB  LYS A 181     272.606 347.575 163.615  1.00  0.00           H  
ATOM   2909 1HG  LYS A 181     274.705 348.805 163.916  1.00  0.00           H  
ATOM   2910 2HG  LYS A 181     274.444 349.648 162.382  1.00  0.00           H  
ATOM   2911 1HD  LYS A 181     272.307 350.571 163.294  1.00  0.00           H  
ATOM   2912 2HD  LYS A 181     272.667 349.797 164.844  1.00  0.00           H  
ATOM   2913 1HE  LYS A 181     274.475 351.823 163.479  1.00  0.00           H  
ATOM   2914 2HE  LYS A 181     273.311 352.218 164.745  1.00  0.00           H  
ATOM   2915 1HZ  LYS A 181     275.503 351.900 165.630  1.00  0.00           H  
ATOM   2916 2HZ  LYS A 181     274.493 350.734 166.214  1.00  0.00           H  
ATOM   2917 3HZ  LYS A 181     275.581 350.365 165.031  1.00  0.00           H  
ATOM   2918  N   LEU A 182     274.333 345.362 163.717  1.00  0.00           N  
ATOM   2919  CA  LEU A 182     275.188 344.525 164.548  1.00  0.00           C  
ATOM   2920  C   LEU A 182     276.199 343.759 163.701  1.00  0.00           C  
ATOM   2921  O   LEU A 182     277.393 343.752 163.999  1.00  0.00           O  
ATOM   2922  CB  LEU A 182     274.337 343.539 165.357  1.00  0.00           C  
ATOM   2923  CG  LEU A 182     275.118 342.513 166.189  1.00  0.00           C  
ATOM   2924  CD1 LEU A 182     275.836 343.223 167.328  1.00  0.00           C  
ATOM   2925  CD2 LEU A 182     274.161 341.456 166.720  1.00  0.00           C  
ATOM   2926  H   LEU A 182     273.330 345.264 163.789  1.00  0.00           H  
ATOM   2927  HA  LEU A 182     275.735 345.166 165.238  1.00  0.00           H  
ATOM   2928 1HB  LEU A 182     273.704 344.105 166.039  1.00  0.00           H  
ATOM   2929 2HB  LEU A 182     273.695 342.988 164.670  1.00  0.00           H  
ATOM   2930  HG  LEU A 182     275.874 342.037 165.564  1.00  0.00           H  
ATOM   2931 1HD1 LEU A 182     276.390 342.494 167.920  1.00  0.00           H  
ATOM   2932 2HD1 LEU A 182     276.527 343.960 166.919  1.00  0.00           H  
ATOM   2933 3HD1 LEU A 182     275.105 343.723 167.963  1.00  0.00           H  
ATOM   2934 1HD2 LEU A 182     274.717 340.726 167.310  1.00  0.00           H  
ATOM   2935 2HD2 LEU A 182     273.405 341.930 167.347  1.00  0.00           H  
ATOM   2936 3HD2 LEU A 182     273.675 340.952 165.884  1.00  0.00           H  
ATOM   2937  N   LEU A 183     275.723 343.049 162.553  1.00  0.00           N  
ATOM   2938  CA  LEU A 183     276.576 342.265 161.687  1.00  0.00           C  
ATOM   2939  C   LEU A 183     277.573 343.130 160.918  1.00  0.00           C  
ATOM   2940  O   LEU A 183     278.694 342.703 160.642  1.00  0.00           O  
ATOM   2941  CB  LEU A 183     275.716 341.468 160.700  1.00  0.00           C  
ATOM   2942  CG  LEU A 183     274.687 340.517 161.328  1.00  0.00           C  
ATOM   2943  CD1 LEU A 183     273.768 339.973 160.243  1.00  0.00           C  
ATOM   2944  CD2 LEU A 183     275.412 339.390 162.048  1.00  0.00           C  
ATOM   2945  H   LEU A 183     274.735 343.107 162.349  1.00  0.00           H  
ATOM   2946  HA  LEU A 183     277.144 341.566 162.301  1.00  0.00           H  
ATOM   2947 1HB  LEU A 183     275.174 342.168 160.066  1.00  0.00           H  
ATOM   2948 2HB  LEU A 183     276.373 340.872 160.067  1.00  0.00           H  
ATOM   2949  HG  LEU A 183     274.073 341.068 162.041  1.00  0.00           H  
ATOM   2950 1HD1 LEU A 183     273.038 339.298 160.691  1.00  0.00           H  
ATOM   2951 2HD1 LEU A 183     273.249 340.800 159.759  1.00  0.00           H  
ATOM   2952 3HD1 LEU A 183     274.358 339.431 159.505  1.00  0.00           H  
ATOM   2953 1HD2 LEU A 183     274.682 338.715 162.496  1.00  0.00           H  
ATOM   2954 2HD2 LEU A 183     276.026 338.839 161.335  1.00  0.00           H  
ATOM   2955 3HD2 LEU A 183     276.048 339.807 162.829  1.00  0.00           H  
ATOM   2956  N   LEU A 184     277.189 344.361 160.555  1.00  0.00           N  
ATOM   2957  CA  LEU A 184     278.132 345.244 159.876  1.00  0.00           C  
ATOM   2958  C   LEU A 184     279.267 345.665 160.798  1.00  0.00           C  
ATOM   2959  O   LEU A 184     280.427 345.710 160.389  1.00  0.00           O  
ATOM   2960  CB  LEU A 184     277.406 346.490 159.354  1.00  0.00           C  
ATOM   2961  CG  LEU A 184     276.374 346.242 158.246  1.00  0.00           C  
ATOM   2962  CD1 LEU A 184     275.491 347.473 158.090  1.00  0.00           C  
ATOM   2963  CD2 LEU A 184     277.093 345.916 156.946  1.00  0.00           C  
ATOM   2964  H   LEU A 184     276.255 344.691 160.743  1.00  0.00           H  
ATOM   2965  HA  LEU A 184     278.566 344.705 159.034  1.00  0.00           H  
ATOM   2966 1HB  LEU A 184     276.891 346.967 160.186  1.00  0.00           H  
ATOM   2967 2HB  LEU A 184     278.149 347.186 158.965  1.00  0.00           H  
ATOM   2968  HG  LEU A 184     275.734 345.406 158.526  1.00  0.00           H  
ATOM   2969 1HD1 LEU A 184     274.758 347.296 157.303  1.00  0.00           H  
ATOM   2970 2HD1 LEU A 184     274.974 347.671 159.029  1.00  0.00           H  
ATOM   2971 3HD1 LEU A 184     276.107 348.331 157.826  1.00  0.00           H  
ATOM   2972 1HD2 LEU A 184     276.359 345.739 156.158  1.00  0.00           H  
ATOM   2973 2HD2 LEU A 184     277.733 346.753 156.663  1.00  0.00           H  
ATOM   2974 3HD2 LEU A 184     277.703 345.023 157.080  1.00  0.00           H  
ATOM   2975  N   GLU A 185     278.971 345.983 162.060  1.00  0.00           N  
ATOM   2976  CA  GLU A 185     280.060 346.327 162.951  1.00  0.00           C  
ATOM   2977  C   GLU A 185     280.963 345.113 163.185  1.00  0.00           C  
ATOM   2978  O   GLU A 185     282.185 345.240 163.253  1.00  0.00           O  
ATOM   2979  CB  GLU A 185     279.513 346.849 164.281  1.00  0.00           C  
ATOM   2980  CG  GLU A 185     278.832 348.208 164.191  1.00  0.00           C  
ATOM   2981  CD  GLU A 185     278.253 348.659 165.504  1.00  0.00           C  
ATOM   2982  OE1 GLU A 185     278.274 347.892 166.436  1.00  0.00           O  
ATOM   2983  OE2 GLU A 185     277.789 349.772 165.573  1.00  0.00           O  
ATOM   2984  H   GLU A 185     278.025 345.992 162.413  1.00  0.00           H  
ATOM   2985  HA  GLU A 185     280.647 347.121 162.488  1.00  0.00           H  
ATOM   2986 1HB  GLU A 185     278.789 346.138 164.681  1.00  0.00           H  
ATOM   2987 2HB  GLU A 185     280.326 346.929 165.002  1.00  0.00           H  
ATOM   2988 1HG  GLU A 185     279.561 348.945 163.856  1.00  0.00           H  
ATOM   2989 2HG  GLU A 185     278.039 348.157 163.448  1.00  0.00           H  
ATOM   2990  N   LEU A 186     280.356 343.920 163.310  1.00  0.00           N  
ATOM   2991  CA  LEU A 186     281.140 342.706 163.430  1.00  0.00           C  
ATOM   2992  C   LEU A 186     281.942 342.469 162.166  1.00  0.00           C  
ATOM   2993  O   LEU A 186     283.096 342.044 162.222  1.00  0.00           O  
ATOM   2994  CB  LEU A 186     280.223 341.508 163.706  1.00  0.00           C  
ATOM   2995  CG  LEU A 186     279.575 341.473 165.097  1.00  0.00           C  
ATOM   2996  CD1 LEU A 186     278.440 340.458 165.103  1.00  0.00           C  
ATOM   2997  CD2 LEU A 186     280.627 341.122 166.140  1.00  0.00           C  
ATOM   2998  H   LEU A 186     279.348 343.858 163.322  1.00  0.00           H  
ATOM   2999  HA  LEU A 186     281.829 342.819 164.267  1.00  0.00           H  
ATOM   3000 1HB  LEU A 186     279.424 341.505 162.968  1.00  0.00           H  
ATOM   3001 2HB  LEU A 186     280.802 340.592 163.589  1.00  0.00           H  
ATOM   3002  HG  LEU A 186     279.149 342.451 165.325  1.00  0.00           H  
ATOM   3003 1HD1 LEU A 186     277.979 340.434 166.091  1.00  0.00           H  
ATOM   3004 2HD1 LEU A 186     277.693 340.743 164.363  1.00  0.00           H  
ATOM   3005 3HD1 LEU A 186     278.832 339.471 164.862  1.00  0.00           H  
ATOM   3006 1HD2 LEU A 186     280.167 341.099 167.127  1.00  0.00           H  
ATOM   3007 2HD2 LEU A 186     281.052 340.144 165.913  1.00  0.00           H  
ATOM   3008 3HD2 LEU A 186     281.417 341.874 166.125  1.00  0.00           H  
ATOM   3009  N   ALA A 187     281.373 342.733 160.979  1.00  0.00           N  
ATOM   3010  CA  ALA A 187     282.111 342.506 159.748  1.00  0.00           C  
ATOM   3011  C   ALA A 187     283.339 343.371 159.679  1.00  0.00           C  
ATOM   3012  O   ALA A 187     284.392 342.935 159.213  1.00  0.00           O  
ATOM   3013  CB  ALA A 187     281.224 342.762 158.538  1.00  0.00           C  
ATOM   3014  H   ALA A 187     280.429 343.090 160.929  1.00  0.00           H  
ATOM   3015  HA  ALA A 187     282.422 341.461 159.718  1.00  0.00           H  
ATOM   3016 1HB  ALA A 187     281.796 342.592 157.626  1.00  0.00           H  
ATOM   3017 2HB  ALA A 187     280.371 342.084 158.563  1.00  0.00           H  
ATOM   3018 3HB  ALA A 187     280.870 343.791 158.558  1.00  0.00           H  
ATOM   3019  N   GLU A 188     283.231 344.619 160.145  1.00  0.00           N  
ATOM   3020  CA  GLU A 188     284.391 345.487 160.095  1.00  0.00           C  
ATOM   3021  C   GLU A 188     285.532 344.907 160.926  1.00  0.00           C  
ATOM   3022  O   GLU A 188     286.678 344.861 160.457  1.00  0.00           O  
ATOM   3023  CB  GLU A 188     284.031 346.886 160.597  1.00  0.00           C  
ATOM   3024  CG  GLU A 188     285.166 347.897 160.510  1.00  0.00           C  
ATOM   3025  CD  GLU A 188     284.749 349.282 160.919  1.00  0.00           C  
ATOM   3026  OE1 GLU A 188     283.590 349.474 161.200  1.00  0.00           O  
ATOM   3027  OE2 GLU A 188     285.590 350.150 160.949  1.00  0.00           O  
ATOM   3028  H   GLU A 188     282.318 344.970 160.461  1.00  0.00           H  
ATOM   3029  HA  GLU A 188     284.724 345.557 159.060  1.00  0.00           H  
ATOM   3030 1HB  GLU A 188     283.191 347.276 160.020  1.00  0.00           H  
ATOM   3031 2HB  GLU A 188     283.714 346.829 161.639  1.00  0.00           H  
ATOM   3032 1HG  GLU A 188     285.980 347.569 161.157  1.00  0.00           H  
ATOM   3033 2HG  GLU A 188     285.539 347.921 159.487  1.00  0.00           H  
ATOM   3034  N   LEU A 189     285.221 344.407 162.127  1.00  0.00           N  
ATOM   3035  CA  LEU A 189     286.245 343.774 162.937  1.00  0.00           C  
ATOM   3036  C   LEU A 189     286.726 342.456 162.352  1.00  0.00           C  
ATOM   3037  O   LEU A 189     287.922 342.173 162.364  1.00  0.00           O  
ATOM   3038  CB  LEU A 189     285.749 343.516 164.360  1.00  0.00           C  
ATOM   3039  CG  LEU A 189     286.761 342.800 165.289  1.00  0.00           C  
ATOM   3040  CD1 LEU A 189     288.054 343.613 165.461  1.00  0.00           C  
ATOM   3041  CD2 LEU A 189     286.139 342.572 166.591  1.00  0.00           C  
ATOM   3042  H   LEU A 189     284.271 344.535 162.501  1.00  0.00           H  
ATOM   3043  HA  LEU A 189     287.088 344.460 162.977  1.00  0.00           H  
ATOM   3044 1HB  LEU A 189     285.478 344.469 164.811  1.00  0.00           H  
ATOM   3045 2HB  LEU A 189     284.843 342.898 164.299  1.00  0.00           H  
ATOM   3046  HG  LEU A 189     287.011 341.845 164.854  1.00  0.00           H  
ATOM   3047 1HD1 LEU A 189     288.726 343.066 166.112  1.00  0.00           H  
ATOM   3048 2HD1 LEU A 189     288.553 343.769 164.509  1.00  0.00           H  
ATOM   3049 3HD1 LEU A 189     287.824 344.578 165.909  1.00  0.00           H  
ATOM   3050 1HD2 LEU A 189     286.834 342.045 167.221  1.00  0.00           H  
ATOM   3051 2HD2 LEU A 189     285.907 343.514 167.034  1.00  0.00           H  
ATOM   3052 3HD2 LEU A 189     285.238 341.987 166.460  1.00  0.00           H  
ATOM   3053  N   LEU A 190     285.810 341.649 161.845  1.00  0.00           N  
ATOM   3054  CA  LEU A 190     286.163 340.351 161.323  1.00  0.00           C  
ATOM   3055  C   LEU A 190     287.069 340.497 160.113  1.00  0.00           C  
ATOM   3056  O   LEU A 190     288.011 339.716 159.955  1.00  0.00           O  
ATOM   3057  CB  LEU A 190     284.900 339.568 160.946  1.00  0.00           C  
ATOM   3058  CG  LEU A 190     284.044 339.081 162.122  1.00  0.00           C  
ATOM   3059  CD1 LEU A 190     282.696 338.598 161.603  1.00  0.00           C  
ATOM   3060  CD2 LEU A 190     284.776 337.970 162.858  1.00  0.00           C  
ATOM   3061  H   LEU A 190     284.835 341.924 161.867  1.00  0.00           H  
ATOM   3062  HA  LEU A 190     286.722 339.801 162.076  1.00  0.00           H  
ATOM   3063 1HB  LEU A 190     284.274 340.200 160.319  1.00  0.00           H  
ATOM   3064 2HB  LEU A 190     285.195 338.694 160.366  1.00  0.00           H  
ATOM   3065  HG  LEU A 190     283.860 339.910 162.805  1.00  0.00           H  
ATOM   3066 1HD1 LEU A 190     282.087 338.253 162.438  1.00  0.00           H  
ATOM   3067 2HD1 LEU A 190     282.185 339.418 161.097  1.00  0.00           H  
ATOM   3068 3HD1 LEU A 190     282.850 337.778 160.902  1.00  0.00           H  
ATOM   3069 1HD2 LEU A 190     284.167 337.625 163.694  1.00  0.00           H  
ATOM   3070 2HD2 LEU A 190     284.960 337.140 162.176  1.00  0.00           H  
ATOM   3071 3HD2 LEU A 190     285.727 338.348 163.235  1.00  0.00           H  
ATOM   3072  N   ILE A 191     286.826 341.508 159.269  1.00  0.00           N  
ATOM   3073  CA  ILE A 191     287.711 341.714 158.134  1.00  0.00           C  
ATOM   3074  C   ILE A 191     289.113 342.108 158.607  1.00  0.00           C  
ATOM   3075  O   ILE A 191     290.102 341.530 158.139  1.00  0.00           O  
ATOM   3076  CB  ILE A 191     287.153 342.798 157.194  1.00  0.00           C  
ATOM   3077  CG1 ILE A 191     285.903 342.288 156.473  1.00  0.00           C  
ATOM   3078  CG2 ILE A 191     288.212 343.227 156.191  1.00  0.00           C  
ATOM   3079  CD1 ILE A 191     285.135 343.367 155.744  1.00  0.00           C  
ATOM   3080  H   ILE A 191     286.003 342.106 159.397  1.00  0.00           H  
ATOM   3081  HA  ILE A 191     287.790 340.774 157.590  1.00  0.00           H  
ATOM   3082  HB  ILE A 191     286.848 343.665 157.779  1.00  0.00           H  
ATOM   3083 1HG1 ILE A 191     286.186 341.523 155.751  1.00  0.00           H  
ATOM   3084 2HG1 ILE A 191     285.231 341.822 157.195  1.00  0.00           H  
ATOM   3085 1HG2 ILE A 191     287.801 343.993 155.533  1.00  0.00           H  
ATOM   3086 2HG2 ILE A 191     289.074 343.629 156.721  1.00  0.00           H  
ATOM   3087 3HG2 ILE A 191     288.520 342.367 155.596  1.00  0.00           H  
ATOM   3088 1HD1 ILE A 191     284.263 342.928 155.258  1.00  0.00           H  
ATOM   3089 2HD1 ILE A 191     284.810 344.126 156.455  1.00  0.00           H  
ATOM   3090 3HD1 ILE A 191     285.776 343.824 154.991  1.00  0.00           H  
ATOM   3091  N   GLU A 192     289.218 343.048 159.565  1.00  0.00           N  
ATOM   3092  CA  GLU A 192     290.535 343.455 160.053  1.00  0.00           C  
ATOM   3093  C   GLU A 192     291.325 342.283 160.614  1.00  0.00           C  
ATOM   3094  O   GLU A 192     292.524 342.145 160.337  1.00  0.00           O  
ATOM   3095  CB  GLU A 192     290.412 344.504 161.166  1.00  0.00           C  
ATOM   3096  CG  GLU A 192     291.768 344.971 161.739  1.00  0.00           C  
ATOM   3097  CD  GLU A 192     291.660 346.113 162.712  1.00  0.00           C  
ATOM   3098  OE1 GLU A 192     290.610 346.691 162.824  1.00  0.00           O  
ATOM   3099  OE2 GLU A 192     292.637 346.385 163.380  1.00  0.00           O  
ATOM   3100  H   GLU A 192     288.376 343.525 159.916  1.00  0.00           H  
ATOM   3101  HA  GLU A 192     291.092 343.881 159.219  1.00  0.00           H  
ATOM   3102 1HB  GLU A 192     289.874 345.375 160.787  1.00  0.00           H  
ATOM   3103 2HB  GLU A 192     289.825 344.094 161.989  1.00  0.00           H  
ATOM   3104 1HG  GLU A 192     292.236 344.139 162.261  1.00  0.00           H  
ATOM   3105 2HG  GLU A 192     292.422 345.257 160.917  1.00  0.00           H  
ATOM   3106  N   LEU A 193     290.663 341.431 161.395  1.00  0.00           N  
ATOM   3107  CA  LEU A 193     291.320 340.285 162.005  1.00  0.00           C  
ATOM   3108  C   LEU A 193     291.671 339.248 160.939  1.00  0.00           C  
ATOM   3109  O   LEU A 193     292.726 338.596 161.011  1.00  0.00           O  
ATOM   3110  CB  LEU A 193     290.427 339.718 163.100  1.00  0.00           C  
ATOM   3111  CG  LEU A 193     290.150 340.656 164.336  1.00  0.00           C  
ATOM   3112  CD1 LEU A 193     289.126 339.981 165.238  1.00  0.00           C  
ATOM   3113  CD2 LEU A 193     291.435 340.988 165.079  1.00  0.00           C  
ATOM   3114  H   LEU A 193     289.680 341.627 161.616  1.00  0.00           H  
ATOM   3115  HA  LEU A 193     292.255 340.618 162.444  1.00  0.00           H  
ATOM   3116 1HB  LEU A 193     289.463 339.488 162.655  1.00  0.00           H  
ATOM   3117 2HB  LEU A 193     290.881 338.801 163.467  1.00  0.00           H  
ATOM   3118  HG  LEU A 193     289.726 341.581 163.993  1.00  0.00           H  
ATOM   3119 1HD1 LEU A 193     288.905 340.628 166.085  1.00  0.00           H  
ATOM   3120 2HD1 LEU A 193     288.215 339.793 164.675  1.00  0.00           H  
ATOM   3121 3HD1 LEU A 193     289.517 339.055 165.595  1.00  0.00           H  
ATOM   3122 1HD2 LEU A 193     291.190 341.632 165.910  1.00  0.00           H  
ATOM   3123 2HD2 LEU A 193     291.899 340.089 165.441  1.00  0.00           H  
ATOM   3124 3HD2 LEU A 193     292.126 341.506 164.438  1.00  0.00           H  
ATOM   3125  N   ALA A 194     290.800 339.114 159.923  1.00  0.00           N  
ATOM   3126  CA  ALA A 194     291.030 338.173 158.840  1.00  0.00           C  
ATOM   3127  C   ALA A 194     292.264 338.580 158.056  1.00  0.00           C  
ATOM   3128  O   ALA A 194     293.050 337.724 157.643  1.00  0.00           O  
ATOM   3129  CB  ALA A 194     289.816 338.095 157.926  1.00  0.00           C  
ATOM   3130  H   ALA A 194     289.929 339.659 159.933  1.00  0.00           H  
ATOM   3131  HA  ALA A 194     291.190 337.175 159.242  1.00  0.00           H  
ATOM   3132 1HB  ALA A 194     290.015 337.394 157.116  1.00  0.00           H  
ATOM   3133 2HB  ALA A 194     288.952 337.755 158.497  1.00  0.00           H  
ATOM   3134 3HB  ALA A 194     289.610 339.080 157.511  1.00  0.00           H  
ATOM   3135  N   LEU A 195     292.455 339.890 157.882  1.00  0.00           N  
ATOM   3136  CA  LEU A 195     293.606 340.408 157.153  1.00  0.00           C  
ATOM   3137  C   LEU A 195     294.880 340.333 158.000  1.00  0.00           C  
ATOM   3138  O   LEU A 195     295.965 340.082 157.465  1.00  0.00           O  
ATOM   3139  CB  LEU A 195     293.350 341.858 156.725  1.00  0.00           C  
ATOM   3140  CG  LEU A 195     292.795 342.046 155.309  1.00  0.00           C  
ATOM   3141  CD1 LEU A 195     293.855 341.650 154.290  1.00  0.00           C  
ATOM   3142  CD2 LEU A 195     291.536 341.209 155.142  1.00  0.00           C  
ATOM   3143  H   LEU A 195     291.742 340.542 158.224  1.00  0.00           H  
ATOM   3144  HA  LEU A 195     293.755 339.789 156.268  1.00  0.00           H  
ATOM   3145 1HB  LEU A 195     292.641 342.305 157.421  1.00  0.00           H  
ATOM   3146 2HB  LEU A 195     294.288 342.410 156.791  1.00  0.00           H  
ATOM   3147  HG  LEU A 195     292.555 343.098 155.148  1.00  0.00           H  
ATOM   3148 1HD1 LEU A 195     293.461 341.783 153.283  1.00  0.00           H  
ATOM   3149 2HD1 LEU A 195     294.737 342.278 154.420  1.00  0.00           H  
ATOM   3150 3HD1 LEU A 195     294.128 340.605 154.437  1.00  0.00           H  
ATOM   3151 1HD2 LEU A 195     291.140 341.344 154.134  1.00  0.00           H  
ATOM   3152 2HD2 LEU A 195     291.775 340.157 155.300  1.00  0.00           H  
ATOM   3153 3HD2 LEU A 195     290.789 341.525 155.870  1.00  0.00           H  
ATOM   3154  N   ARG A 196     294.740 340.513 159.322  1.00  0.00           N  
ATOM   3155  CA  ARG A 196     295.859 340.350 160.245  1.00  0.00           C  
ATOM   3156  C   ARG A 196     296.257 338.867 160.362  1.00  0.00           C  
ATOM   3157  O   ARG A 196     297.422 338.555 160.612  1.00  0.00           O  
ATOM   3158  CB  ARG A 196     295.537 340.905 161.626  1.00  0.00           C  
ATOM   3159  CG  ARG A 196     295.475 342.415 161.709  1.00  0.00           C  
ATOM   3160  CD  ARG A 196     295.178 342.884 163.086  1.00  0.00           C  
ATOM   3161  NE  ARG A 196     295.008 344.338 163.145  1.00  0.00           N  
ATOM   3162  CZ  ARG A 196     295.995 345.250 163.211  1.00  0.00           C  
ATOM   3163  NH1 ARG A 196     297.274 344.899 163.232  1.00  0.00           N  
ATOM   3164  NH2 ARG A 196     295.640 346.511 163.253  1.00  0.00           N  
ATOM   3165  H   ARG A 196     293.831 340.818 159.674  1.00  0.00           H  
ATOM   3166  HA  ARG A 196     296.711 340.901 159.853  1.00  0.00           H  
ATOM   3167 1HB  ARG A 196     294.581 340.512 161.960  1.00  0.00           H  
ATOM   3168 2HB  ARG A 196     296.293 340.571 162.333  1.00  0.00           H  
ATOM   3169 1HG  ARG A 196     296.430 342.831 161.397  1.00  0.00           H  
ATOM   3170 2HG  ARG A 196     294.694 342.785 161.048  1.00  0.00           H  
ATOM   3171 1HD  ARG A 196     294.242 342.427 163.407  1.00  0.00           H  
ATOM   3172 2HD  ARG A 196     295.968 342.590 163.770  1.00  0.00           H  
ATOM   3173  HE  ARG A 196     294.048 344.731 163.137  1.00  0.00           H  
ATOM   3174 1HH1 ARG A 196     297.538 343.927 163.200  1.00  0.00           H  
ATOM   3175 2HH1 ARG A 196     297.992 345.608 163.282  1.00  0.00           H  
ATOM   3176 1HH2 ARG A 196     294.629 346.725 163.234  1.00  0.00           H  
ATOM   3177 2HH2 ARG A 196     296.327 347.244 163.301  1.00  0.00           H  
ATOM   3178  N   GLY A 197     295.290 337.961 160.169  1.00  0.00           N  
ATOM   3179  CA  GLY A 197     295.534 336.530 160.253  1.00  0.00           C  
ATOM   3180  C   GLY A 197     295.496 335.989 161.669  1.00  0.00           C  
ATOM   3181  O   GLY A 197     296.136 334.972 161.963  1.00  0.00           O  
ATOM   3182  H   GLY A 197     294.326 338.264 160.001  1.00  0.00           H  
ATOM   3183 1HA  GLY A 197     294.779 336.022 159.654  1.00  0.00           H  
ATOM   3184 2HA  GLY A 197     296.496 336.307 159.802  1.00  0.00           H  
ATOM   3185  N   THR A 198     294.797 336.677 162.564  1.00  0.00           N  
ATOM   3186  CA  THR A 198     294.767 336.244 163.954  1.00  0.00           C  
ATOM   3187  C   THR A 198     293.672 335.210 164.191  1.00  0.00           C  
ATOM   3188  O   THR A 198     292.810 334.989 163.337  1.00  0.00           O  
ATOM   3189  CB  THR A 198     294.562 337.441 164.901  1.00  0.00           C  
ATOM   3190  OG1 THR A 198     293.281 338.035 164.655  1.00  0.00           O  
ATOM   3191  CG2 THR A 198     295.649 338.484 164.686  1.00  0.00           C  
ATOM   3192  H   THR A 198     294.237 337.480 162.261  1.00  0.00           H  
ATOM   3193  HA  THR A 198     295.720 335.774 164.191  1.00  0.00           H  
ATOM   3194  HB  THR A 198     294.596 337.098 165.934  1.00  0.00           H  
ATOM   3195  HG1 THR A 198     292.908 338.345 165.483  1.00  0.00           H  
ATOM   3196 1HG2 THR A 198     295.488 339.322 165.363  1.00  0.00           H  
ATOM   3197 2HG2 THR A 198     296.625 338.038 164.883  1.00  0.00           H  
ATOM   3198 3HG2 THR A 198     295.615 338.837 163.657  1.00  0.00           H  
ATOM   3199  N   ILE A 199     293.720 334.536 165.350  1.00  0.00           N  
ATOM   3200  CA  ILE A 199     292.637 333.632 165.758  1.00  0.00           C  
ATOM   3201  C   ILE A 199     291.470 334.476 166.235  1.00  0.00           C  
ATOM   3202  O   ILE A 199     291.673 335.388 167.044  1.00  0.00           O  
ATOM   3203  CB  ILE A 199     293.081 332.669 166.873  1.00  0.00           C  
ATOM   3204  CG1 ILE A 199     294.144 331.700 166.350  1.00  0.00           C  
ATOM   3205  CG2 ILE A 199     291.886 331.906 167.424  1.00  0.00           C  
ATOM   3206  CD1 ILE A 199     294.797 330.867 167.430  1.00  0.00           C  
ATOM   3207  H   ILE A 199     294.500 334.693 165.973  1.00  0.00           H  
ATOM   3208  HA  ILE A 199     292.312 333.057 164.891  1.00  0.00           H  
ATOM   3209  HB  ILE A 199     293.542 333.236 167.682  1.00  0.00           H  
ATOM   3210 1HG1 ILE A 199     293.695 331.025 165.623  1.00  0.00           H  
ATOM   3211 2HG1 ILE A 199     294.926 332.260 165.835  1.00  0.00           H  
ATOM   3212 1HG2 ILE A 199     292.218 331.229 168.211  1.00  0.00           H  
ATOM   3213 2HG2 ILE A 199     291.163 332.610 167.833  1.00  0.00           H  
ATOM   3214 3HG2 ILE A 199     291.421 331.331 166.623  1.00  0.00           H  
ATOM   3215 1HD1 ILE A 199     295.539 330.206 166.982  1.00  0.00           H  
ATOM   3216 2HD1 ILE A 199     295.285 331.524 168.151  1.00  0.00           H  
ATOM   3217 3HD1 ILE A 199     294.039 330.271 167.937  1.00  0.00           H  
ATOM   3218  N   ILE A 200     290.258 334.152 165.789  1.00  0.00           N  
ATOM   3219  CA  ILE A 200     289.096 334.933 166.187  1.00  0.00           C  
ATOM   3220  C   ILE A 200     288.148 334.135 167.085  1.00  0.00           C  
ATOM   3221  O   ILE A 200     287.593 333.118 166.656  1.00  0.00           O  
ATOM   3222  CB  ILE A 200     288.330 335.432 164.948  1.00  0.00           C  
ATOM   3223  CG1 ILE A 200     289.259 336.238 164.036  1.00  0.00           C  
ATOM   3224  CG2 ILE A 200     287.131 336.267 165.366  1.00  0.00           C  
ATOM   3225  CD1 ILE A 200     288.670 336.536 162.676  1.00  0.00           C  
ATOM   3226  H   ILE A 200     290.139 333.339 165.176  1.00  0.00           H  
ATOM   3227  HA  ILE A 200     289.430 335.807 166.744  1.00  0.00           H  
ATOM   3228  HB  ILE A 200     287.982 334.578 164.368  1.00  0.00           H  
ATOM   3229 1HG1 ILE A 200     289.507 337.184 164.515  1.00  0.00           H  
ATOM   3230 2HG1 ILE A 200     290.192 335.692 163.891  1.00  0.00           H  
ATOM   3231 1HG2 ILE A 200     286.601 336.613 164.477  1.00  0.00           H  
ATOM   3232 2HG2 ILE A 200     286.461 335.663 165.974  1.00  0.00           H  
ATOM   3233 3HG2 ILE A 200     287.469 337.128 165.942  1.00  0.00           H  
ATOM   3234 1HD1 ILE A 200     289.387 337.110 162.088  1.00  0.00           H  
ATOM   3235 2HD1 ILE A 200     288.447 335.600 162.163  1.00  0.00           H  
ATOM   3236 3HD1 ILE A 200     287.755 337.113 162.794  1.00  0.00           H  
ATOM   3237  N   ILE A 201     287.920 334.604 168.313  1.00  0.00           N  
ATOM   3238  CA  ILE A 201     286.980 333.915 169.190  1.00  0.00           C  
ATOM   3239  C   ILE A 201     285.737 334.763 169.376  1.00  0.00           C  
ATOM   3240  O   ILE A 201     285.808 335.919 169.790  1.00  0.00           O  
ATOM   3241  CB  ILE A 201     287.611 333.608 170.560  1.00  0.00           C  
ATOM   3242  CG1 ILE A 201     288.852 332.728 170.393  1.00  0.00           C  
ATOM   3243  CG2 ILE A 201     286.597 332.937 171.475  1.00  0.00           C  
ATOM   3244  CD1 ILE A 201     289.686 332.604 171.647  1.00  0.00           C  
ATOM   3245  H   ILE A 201     288.409 335.441 168.657  1.00  0.00           H  
ATOM   3246  HA  ILE A 201     286.673 332.989 168.711  1.00  0.00           H  
ATOM   3247  HB  ILE A 201     287.943 334.538 171.023  1.00  0.00           H  
ATOM   3248 1HG1 ILE A 201     288.549 331.727 170.085  1.00  0.00           H  
ATOM   3249 2HG1 ILE A 201     289.483 333.135 169.603  1.00  0.00           H  
ATOM   3250 1HG2 ILE A 201     287.060 332.728 172.439  1.00  0.00           H  
ATOM   3251 2HG2 ILE A 201     285.744 333.599 171.618  1.00  0.00           H  
ATOM   3252 3HG2 ILE A 201     286.261 332.004 171.023  1.00  0.00           H  
ATOM   3253 1HD1 ILE A 201     290.549 331.966 171.449  1.00  0.00           H  
ATOM   3254 2HD1 ILE A 201     290.031 333.593 171.954  1.00  0.00           H  
ATOM   3255 3HD1 ILE A 201     289.087 332.166 172.443  1.00  0.00           H  
ATOM   3256  N   VAL A 202     284.587 334.207 169.030  1.00  0.00           N  
ATOM   3257  CA  VAL A 202     283.370 334.993 169.063  1.00  0.00           C  
ATOM   3258  C   VAL A 202     282.371 334.399 170.053  1.00  0.00           C  
ATOM   3259  O   VAL A 202     281.953 333.246 169.937  1.00  0.00           O  
ATOM   3260  CB  VAL A 202     282.735 335.054 167.661  1.00  0.00           C  
ATOM   3261  CG1 VAL A 202     281.493 335.932 167.677  1.00  0.00           C  
ATOM   3262  CG2 VAL A 202     283.751 335.573 166.655  1.00  0.00           C  
ATOM   3263  H   VAL A 202     284.592 333.229 168.736  1.00  0.00           H  
ATOM   3264  HA  VAL A 202     283.606 336.009 169.374  1.00  0.00           H  
ATOM   3265  HB  VAL A 202     282.417 334.052 167.373  1.00  0.00           H  
ATOM   3266 1HG1 VAL A 202     281.057 335.963 166.677  1.00  0.00           H  
ATOM   3267 2HG1 VAL A 202     280.765 335.521 168.376  1.00  0.00           H  
ATOM   3268 3HG1 VAL A 202     281.765 336.941 167.984  1.00  0.00           H  
ATOM   3269 1HG2 VAL A 202     283.295 335.613 165.666  1.00  0.00           H  
ATOM   3270 2HG2 VAL A 202     284.073 336.573 166.946  1.00  0.00           H  
ATOM   3271 3HG2 VAL A 202     284.612 334.907 166.631  1.00  0.00           H  
ATOM   3272  N   GLU A 203     281.963 335.205 171.019  1.00  0.00           N  
ATOM   3273  CA  GLU A 203     280.994 334.763 172.010  1.00  0.00           C  
ATOM   3274  C   GLU A 203     279.654 335.415 171.710  1.00  0.00           C  
ATOM   3275  O   GLU A 203     279.551 336.640 171.658  1.00  0.00           O  
ATOM   3276  CB  GLU A 203     281.456 335.113 173.425  1.00  0.00           C  
ATOM   3277  CG  GLU A 203     280.530 334.620 174.530  1.00  0.00           C  
ATOM   3278  CD  GLU A 203     281.061 334.900 175.906  1.00  0.00           C  
ATOM   3279  OE1 GLU A 203     282.163 334.495 176.191  1.00  0.00           O  
ATOM   3280  OE2 GLU A 203     280.366 335.520 176.675  1.00  0.00           O  
ATOM   3281  H   GLU A 203     282.363 336.141 171.085  1.00  0.00           H  
ATOM   3282  HA  GLU A 203     280.874 333.680 171.944  1.00  0.00           H  
ATOM   3283 1HB  GLU A 203     282.443 334.686 173.602  1.00  0.00           H  
ATOM   3284 2HB  GLU A 203     281.546 336.196 173.521  1.00  0.00           H  
ATOM   3285 1HG  GLU A 203     279.560 335.109 174.420  1.00  0.00           H  
ATOM   3286 2HG  GLU A 203     280.381 333.547 174.412  1.00  0.00           H  
ATOM   3287  N   VAL A 204     278.620 334.608 171.513  1.00  0.00           N  
ATOM   3288  CA  VAL A 204     277.347 335.135 171.038  1.00  0.00           C  
ATOM   3289  C   VAL A 204     276.217 334.955 172.055  1.00  0.00           C  
ATOM   3290  O   VAL A 204     275.938 333.840 172.498  1.00  0.00           O  
ATOM   3291  CB  VAL A 204     276.956 334.440 169.720  1.00  0.00           C  
ATOM   3292  CG1 VAL A 204     275.608 334.946 169.231  1.00  0.00           C  
ATOM   3293  CG2 VAL A 204     278.034 334.675 168.671  1.00  0.00           C  
ATOM   3294  H   VAL A 204     278.723 333.596 171.632  1.00  0.00           H  
ATOM   3295  HA  VAL A 204     277.465 336.196 170.848  1.00  0.00           H  
ATOM   3296  HB  VAL A 204     276.852 333.370 169.901  1.00  0.00           H  
ATOM   3297 1HG1 VAL A 204     275.347 334.444 168.299  1.00  0.00           H  
ATOM   3298 2HG1 VAL A 204     274.846 334.735 169.981  1.00  0.00           H  
ATOM   3299 3HG1 VAL A 204     275.664 336.021 169.060  1.00  0.00           H  
ATOM   3300 1HG2 VAL A 204     277.751 334.180 167.743  1.00  0.00           H  
ATOM   3301 2HG2 VAL A 204     278.142 335.745 168.495  1.00  0.00           H  
ATOM   3302 3HG2 VAL A 204     278.981 334.267 169.025  1.00  0.00           H  
ATOM   3303  N   HIS A 205     275.511 336.041 172.381  1.00  0.00           N  
ATOM   3304  CA  HIS A 205     274.370 335.970 173.294  1.00  0.00           C  
ATOM   3305  C   HIS A 205     273.070 336.394 172.615  1.00  0.00           C  
ATOM   3306  O   HIS A 205     272.825 337.583 172.342  1.00  0.00           O  
ATOM   3307  CB  HIS A 205     274.613 336.847 174.527  1.00  0.00           C  
ATOM   3308  CG  HIS A 205     275.764 336.395 175.369  1.00  0.00           C  
ATOM   3309  ND1 HIS A 205     275.595 335.713 176.556  1.00  0.00           N  
ATOM   3310  CD2 HIS A 205     277.101 336.528 175.198  1.00  0.00           C  
ATOM   3311  CE1 HIS A 205     276.779 335.446 177.079  1.00  0.00           C  
ATOM   3312  NE2 HIS A 205     277.708 335.929 176.274  1.00  0.00           N  
ATOM   3313  H   HIS A 205     275.814 336.957 172.056  1.00  0.00           H  
ATOM   3314  HA  HIS A 205     274.252 334.954 173.660  1.00  0.00           H  
ATOM   3315 1HB  HIS A 205     274.802 337.874 174.211  1.00  0.00           H  
ATOM   3316 2HB  HIS A 205     273.718 336.857 175.149  1.00  0.00           H  
ATOM   3317  HD2 HIS A 205     277.601 337.018 174.363  1.00  0.00           H  
ATOM   3318  HE1 HIS A 205     276.958 334.915 178.014  1.00  0.00           H  
ATOM   3319  HE2 HIS A 205     278.706 335.870 176.422  1.00  0.00           H  
ATOM   3320  N   ILE A 206     272.240 335.400 172.294  1.00  0.00           N  
ATOM   3321  CA  ILE A 206     270.962 335.654 171.630  1.00  0.00           C  
ATOM   3322  C   ILE A 206     269.797 335.117 172.425  1.00  0.00           C  
ATOM   3323  O   ILE A 206     269.671 333.913 172.628  1.00  0.00           O  
ATOM   3324  CB  ILE A 206     270.938 335.040 170.209  1.00  0.00           C  
ATOM   3325  CG1 ILE A 206     272.028 335.687 169.359  1.00  0.00           C  
ATOM   3326  CG2 ILE A 206     269.558 335.241 169.552  1.00  0.00           C  
ATOM   3327  CD1 ILE A 206     272.339 334.993 168.068  1.00  0.00           C  
ATOM   3328  H   ILE A 206     272.518 334.446 172.565  1.00  0.00           H  
ATOM   3329  HA  ILE A 206     270.833 336.730 171.533  1.00  0.00           H  
ATOM   3330  HB  ILE A 206     271.152 333.972 170.279  1.00  0.00           H  
ATOM   3331 1HG1 ILE A 206     271.694 336.677 169.119  1.00  0.00           H  
ATOM   3332 2HG1 ILE A 206     272.921 335.766 169.941  1.00  0.00           H  
ATOM   3333 1HG2 ILE A 206     269.540 334.788 168.578  1.00  0.00           H  
ATOM   3334 2HG2 ILE A 206     268.792 334.774 170.152  1.00  0.00           H  
ATOM   3335 3HG2 ILE A 206     269.356 336.301 169.468  1.00  0.00           H  
ATOM   3336 1HD1 ILE A 206     273.103 335.551 167.537  1.00  0.00           H  
ATOM   3337 2HD1 ILE A 206     272.703 333.990 168.279  1.00  0.00           H  
ATOM   3338 3HD1 ILE A 206     271.464 334.929 167.454  1.00  0.00           H  
ATOM   3339  N   ASN A 207     268.931 336.013 172.854  1.00  0.00           N  
ATOM   3340  CA  ASN A 207     267.753 335.662 173.635  1.00  0.00           C  
ATOM   3341  C   ASN A 207     268.116 334.823 174.870  1.00  0.00           C  
ATOM   3342  O   ASN A 207     267.369 333.930 175.262  1.00  0.00           O  
ATOM   3343  CB  ASN A 207     266.765 334.924 172.739  1.00  0.00           C  
ATOM   3344  CG  ASN A 207     265.365 334.914 173.246  1.00  0.00           C  
ATOM   3345  OD1 ASN A 207     264.951 335.859 173.938  1.00  0.00           O  
ATOM   3346  ND2 ASN A 207     264.608 333.891 172.899  1.00  0.00           N  
ATOM   3347  H   ASN A 207     269.114 336.983 172.629  1.00  0.00           H  
ATOM   3348  HA  ASN A 207     267.290 336.585 173.993  1.00  0.00           H  
ATOM   3349 1HB  ASN A 207     266.764 335.368 171.762  1.00  0.00           H  
ATOM   3350 2HB  ASN A 207     267.084 333.887 172.616  1.00  0.00           H  
ATOM   3351 1HD2 ASN A 207     263.658 333.842 173.207  1.00  0.00           H  
ATOM   3352 2HD2 ASN A 207     264.981 333.142 172.299  1.00  0.00           H  
ATOM   3353  N   GLY A 208     269.267 335.107 175.473  1.00  0.00           N  
ATOM   3354  CA  GLY A 208     269.737 334.370 176.642  1.00  0.00           C  
ATOM   3355  C   GLY A 208     270.612 333.141 176.340  1.00  0.00           C  
ATOM   3356  O   GLY A 208     271.210 332.580 177.266  1.00  0.00           O  
ATOM   3357  H   GLY A 208     269.820 335.880 175.131  1.00  0.00           H  
ATOM   3358 1HA  GLY A 208     270.296 335.051 177.282  1.00  0.00           H  
ATOM   3359 2HA  GLY A 208     268.873 334.053 177.221  1.00  0.00           H  
ATOM   3360  N   GLU A 209     270.706 332.711 175.078  1.00  0.00           N  
ATOM   3361  CA  GLU A 209     271.508 331.539 174.733  1.00  0.00           C  
ATOM   3362  C   GLU A 209     272.944 331.892 174.383  1.00  0.00           C  
ATOM   3363  O   GLU A 209     273.196 332.757 173.537  1.00  0.00           O  
ATOM   3364  CB  GLU A 209     270.879 330.763 173.576  1.00  0.00           C  
ATOM   3365  CG  GLU A 209     271.644 329.481 173.168  1.00  0.00           C  
ATOM   3366  CD  GLU A 209     270.939 328.696 172.100  1.00  0.00           C  
ATOM   3367  OE1 GLU A 209     269.764 328.926 171.889  1.00  0.00           O  
ATOM   3368  OE2 GLU A 209     271.573 327.897 171.453  1.00  0.00           O  
ATOM   3369  H   GLU A 209     270.196 333.193 174.332  1.00  0.00           H  
ATOM   3370  HA  GLU A 209     271.532 330.878 175.600  1.00  0.00           H  
ATOM   3371 1HB  GLU A 209     269.866 330.471 173.850  1.00  0.00           H  
ATOM   3372 2HB  GLU A 209     270.805 331.415 172.701  1.00  0.00           H  
ATOM   3373 1HG  GLU A 209     272.631 329.753 172.788  1.00  0.00           H  
ATOM   3374 2HG  GLU A 209     271.785 328.853 174.048  1.00  0.00           H  
ATOM   3375  N   ARG A 210     273.890 331.201 175.025  1.00  0.00           N  
ATOM   3376  CA  ARG A 210     275.311 331.458 174.816  1.00  0.00           C  
ATOM   3377  C   ARG A 210     275.972 330.368 173.987  1.00  0.00           C  
ATOM   3378  O   ARG A 210     275.887 329.180 174.311  1.00  0.00           O  
ATOM   3379  CB  ARG A 210     276.048 331.550 176.142  1.00  0.00           C  
ATOM   3380  CG  ARG A 210     277.547 331.791 176.014  1.00  0.00           C  
ATOM   3381  CD  ARG A 210     278.193 331.931 177.333  1.00  0.00           C  
ATOM   3382  NE  ARG A 210     279.618 332.178 177.193  1.00  0.00           N  
ATOM   3383  CZ  ARG A 210     280.609 331.269 177.248  1.00  0.00           C  
ATOM   3384  NH1 ARG A 210     280.407 329.982 177.451  1.00  0.00           N  
ATOM   3385  NH2 ARG A 210     281.825 331.696 177.083  1.00  0.00           N  
ATOM   3386  H   ARG A 210     273.606 330.480 175.674  1.00  0.00           H  
ATOM   3387  HA  ARG A 210     275.418 332.413 174.295  1.00  0.00           H  
ATOM   3388 1HB  ARG A 210     275.630 332.373 176.726  1.00  0.00           H  
ATOM   3389 2HB  ARG A 210     275.899 330.633 176.708  1.00  0.00           H  
ATOM   3390 1HG  ARG A 210     278.020 330.954 175.500  1.00  0.00           H  
ATOM   3391 2HG  ARG A 210     277.720 332.707 175.442  1.00  0.00           H  
ATOM   3392 1HD  ARG A 210     277.751 332.775 177.860  1.00  0.00           H  
ATOM   3393 2HD  ARG A 210     278.049 331.025 177.914  1.00  0.00           H  
ATOM   3394  HE  ARG A 210     279.925 333.144 177.011  1.00  0.00           H  
ATOM   3395 1HH1 ARG A 210     279.479 329.608 177.578  1.00  0.00           H  
ATOM   3396 2HH1 ARG A 210     281.230 329.367 177.449  1.00  0.00           H  
ATOM   3397 1HH2 ARG A 210     281.975 332.701 176.923  1.00  0.00           H  
ATOM   3398 2HH2 ARG A 210     282.584 331.021 177.117  1.00  0.00           H  
ATOM   3399  N   GLN A 211     276.647 330.784 172.930  1.00  0.00           N  
ATOM   3400  CA  GLN A 211     277.450 329.930 172.061  1.00  0.00           C  
ATOM   3401  C   GLN A 211     278.822 330.571 171.818  1.00  0.00           C  
ATOM   3402  O   GLN A 211     278.957 331.800 171.877  1.00  0.00           O  
ATOM   3403  CB  GLN A 211     276.732 329.682 170.732  1.00  0.00           C  
ATOM   3404  CG  GLN A 211     275.401 328.962 170.868  1.00  0.00           C  
ATOM   3405  CD  GLN A 211     274.783 328.631 169.523  1.00  0.00           C  
ATOM   3406  OE1 GLN A 211     275.409 328.811 168.474  1.00  0.00           O  
ATOM   3407  NE2 GLN A 211     273.547 328.144 169.543  1.00  0.00           N  
ATOM   3408  H   GLN A 211     276.564 331.777 172.687  1.00  0.00           H  
ATOM   3409  HA  GLN A 211     277.600 328.963 172.559  1.00  0.00           H  
ATOM   3410 1HB  GLN A 211     276.550 330.636 170.235  1.00  0.00           H  
ATOM   3411 2HB  GLN A 211     277.371 329.090 170.079  1.00  0.00           H  
ATOM   3412 1HG  GLN A 211     275.557 328.031 171.410  1.00  0.00           H  
ATOM   3413 2HG  GLN A 211     274.708 329.601 171.414  1.00  0.00           H  
ATOM   3414 1HE2 GLN A 211     273.088 327.908 168.687  1.00  0.00           H  
ATOM   3415 2HE2 GLN A 211     273.076 328.015 170.416  1.00  0.00           H  
ATOM   3416  N   THR A 212     279.874 329.756 171.710  1.00  0.00           N  
ATOM   3417  CA  THR A 212     281.185 330.331 171.399  1.00  0.00           C  
ATOM   3418  C   THR A 212     281.824 329.710 170.168  1.00  0.00           C  
ATOM   3419  O   THR A 212     281.943 328.487 170.053  1.00  0.00           O  
ATOM   3420  CB  THR A 212     282.145 330.181 172.594  1.00  0.00           C  
ATOM   3421  OG1 THR A 212     281.583 330.822 173.746  1.00  0.00           O  
ATOM   3422  CG2 THR A 212     283.494 330.809 172.276  1.00  0.00           C  
ATOM   3423  H   THR A 212     279.714 328.743 171.762  1.00  0.00           H  
ATOM   3424  HA  THR A 212     281.041 331.388 171.187  1.00  0.00           H  
ATOM   3425  HB  THR A 212     282.287 329.123 172.816  1.00  0.00           H  
ATOM   3426  HG1 THR A 212     280.788 330.354 174.015  1.00  0.00           H  
ATOM   3427 1HG2 THR A 212     284.160 330.693 173.132  1.00  0.00           H  
ATOM   3428 2HG2 THR A 212     283.929 330.317 171.408  1.00  0.00           H  
ATOM   3429 3HG2 THR A 212     283.359 331.869 172.064  1.00  0.00           H  
ATOM   3430  N   LYS A 213     282.281 330.574 169.269  1.00  0.00           N  
ATOM   3431  CA  LYS A 213     282.988 330.140 168.077  1.00  0.00           C  
ATOM   3432  C   LYS A 213     284.494 330.324 168.216  1.00  0.00           C  
ATOM   3433  O   LYS A 213     284.980 331.399 168.560  1.00  0.00           O  
ATOM   3434  CB  LYS A 213     282.477 330.900 166.852  1.00  0.00           C  
ATOM   3435  CG  LYS A 213     280.962 330.907 166.702  1.00  0.00           C  
ATOM   3436  CD  LYS A 213     280.454 329.582 166.153  1.00  0.00           C  
ATOM   3437  CE  LYS A 213     278.975 329.657 165.802  1.00  0.00           C  
ATOM   3438  NZ  LYS A 213     278.510 328.438 165.088  1.00  0.00           N  
ATOM   3439  H   LYS A 213     282.087 331.569 169.407  1.00  0.00           H  
ATOM   3440  HA  LYS A 213     282.780 329.084 167.916  1.00  0.00           H  
ATOM   3441 1HB  LYS A 213     282.813 331.936 166.900  1.00  0.00           H  
ATOM   3442 2HB  LYS A 213     282.900 330.461 165.948  1.00  0.00           H  
ATOM   3443 1HG  LYS A 213     280.501 331.089 167.674  1.00  0.00           H  
ATOM   3444 2HG  LYS A 213     280.666 331.708 166.026  1.00  0.00           H  
ATOM   3445 1HD  LYS A 213     281.019 329.319 165.257  1.00  0.00           H  
ATOM   3446 2HD  LYS A 213     280.603 328.799 166.897  1.00  0.00           H  
ATOM   3447 1HE  LYS A 213     278.391 329.774 166.715  1.00  0.00           H  
ATOM   3448 2HE  LYS A 213     278.796 330.525 165.168  1.00  0.00           H  
ATOM   3449 1HZ  LYS A 213     277.527 328.527 164.874  1.00  0.00           H  
ATOM   3450 2HZ  LYS A 213     279.033 328.329 164.230  1.00  0.00           H  
ATOM   3451 3HZ  LYS A 213     278.654 327.628 165.675  1.00  0.00           H  
ATOM   3452  N   TYR A 214     285.247 329.288 167.918  1.00  0.00           N  
ATOM   3453  CA  TYR A 214     286.698 329.412 167.926  1.00  0.00           C  
ATOM   3454  C   TYR A 214     287.201 329.294 166.501  1.00  0.00           C  
ATOM   3455  O   TYR A 214     287.235 328.197 165.959  1.00  0.00           O  
ATOM   3456  CB  TYR A 214     287.343 328.352 168.822  1.00  0.00           C  
ATOM   3457  CG  TYR A 214     286.910 328.432 170.269  1.00  0.00           C  
ATOM   3458  CD1 TYR A 214     285.714 327.854 170.669  1.00  0.00           C  
ATOM   3459  CD2 TYR A 214     287.710 329.082 171.198  1.00  0.00           C  
ATOM   3460  CE1 TYR A 214     285.318 327.927 171.991  1.00  0.00           C  
ATOM   3461  CE2 TYR A 214     287.315 329.154 172.520  1.00  0.00           C  
ATOM   3462  CZ  TYR A 214     286.126 328.580 172.916  1.00  0.00           C  
ATOM   3463  OH  TYR A 214     285.733 328.651 174.233  1.00  0.00           O  
ATOM   3464  H   TYR A 214     284.806 328.394 167.676  1.00  0.00           H  
ATOM   3465  HA  TYR A 214     286.986 330.393 168.313  1.00  0.00           H  
ATOM   3466 1HB  TYR A 214     287.093 327.359 168.447  1.00  0.00           H  
ATOM   3467 2HB  TYR A 214     288.427 328.455 168.784  1.00  0.00           H  
ATOM   3468  HD1 TYR A 214     285.085 327.343 169.940  1.00  0.00           H  
ATOM   3469  HD2 TYR A 214     288.650 329.536 170.884  1.00  0.00           H  
ATOM   3470  HE1 TYR A 214     284.379 327.473 172.304  1.00  0.00           H  
ATOM   3471  HE2 TYR A 214     287.944 329.664 173.249  1.00  0.00           H  
ATOM   3472  HH  TYR A 214     284.985 328.067 174.375  1.00  0.00           H  
ATOM   3473  N   LEU A 215     287.638 330.390 165.884  1.00  0.00           N  
ATOM   3474  CA  LEU A 215     287.959 330.287 164.467  1.00  0.00           C  
ATOM   3475  C   LEU A 215     289.450 330.492 164.187  1.00  0.00           C  
ATOM   3476  O   LEU A 215     290.015 331.576 164.368  1.00  0.00           O  
ATOM   3477  CB  LEU A 215     287.143 331.317 163.676  1.00  0.00           C  
ATOM   3478  CG  LEU A 215     285.647 331.378 164.010  1.00  0.00           C  
ATOM   3479  CD1 LEU A 215     284.999 332.517 163.235  1.00  0.00           C  
ATOM   3480  CD2 LEU A 215     284.995 330.046 163.670  1.00  0.00           C  
ATOM   3481  H   LEU A 215     287.673 331.281 166.378  1.00  0.00           H  
ATOM   3482  HA  LEU A 215     287.705 329.289 164.136  1.00  0.00           H  
ATOM   3483 1HB  LEU A 215     287.563 332.305 163.855  1.00  0.00           H  
ATOM   3484 2HB  LEU A 215     287.236 331.092 162.613  1.00  0.00           H  
ATOM   3485  HG  LEU A 215     285.519 331.583 165.074  1.00  0.00           H  
ATOM   3486 1HD1 LEU A 215     283.936 332.561 163.473  1.00  0.00           H  
ATOM   3487 2HD1 LEU A 215     285.471 333.460 163.512  1.00  0.00           H  
ATOM   3488 3HD1 LEU A 215     285.125 332.348 162.167  1.00  0.00           H  
ATOM   3489 1HD2 LEU A 215     283.932 330.089 163.908  1.00  0.00           H  
ATOM   3490 2HD2 LEU A 215     285.121 329.840 162.607  1.00  0.00           H  
ATOM   3491 3HD2 LEU A 215     285.465 329.252 164.251  1.00  0.00           H  
ATOM   3492  N   ILE A 216     290.084 329.412 163.738  1.00  0.00           N  
ATOM   3493  CA  ILE A 216     291.542 329.388 163.584  1.00  0.00           C  
ATOM   3494  C   ILE A 216     291.945 329.257 162.114  1.00  0.00           C  
ATOM   3495  O   ILE A 216     291.567 328.300 161.438  1.00  0.00           O  
ATOM   3496  CB  ILE A 216     292.160 328.230 164.388  1.00  0.00           C  
ATOM   3497  CG1 ILE A 216     291.875 328.406 165.882  1.00  0.00           C  
ATOM   3498  CG2 ILE A 216     293.658 328.147 164.136  1.00  0.00           C  
ATOM   3499  CD1 ILE A 216     292.222 327.194 166.717  1.00  0.00           C  
ATOM   3500  H   ILE A 216     289.492 328.611 163.483  1.00  0.00           H  
ATOM   3501  HA  ILE A 216     291.927 330.345 163.935  1.00  0.00           H  
ATOM   3502  HB  ILE A 216     291.698 327.291 164.088  1.00  0.00           H  
ATOM   3503 1HG1 ILE A 216     292.440 329.257 166.262  1.00  0.00           H  
ATOM   3504 2HG1 ILE A 216     290.817 328.627 166.027  1.00  0.00           H  
ATOM   3505 1HG2 ILE A 216     294.079 327.324 164.712  1.00  0.00           H  
ATOM   3506 2HG2 ILE A 216     293.839 327.976 163.075  1.00  0.00           H  
ATOM   3507 3HG2 ILE A 216     294.130 329.081 164.439  1.00  0.00           H  
ATOM   3508 1HD1 ILE A 216     291.991 327.396 167.763  1.00  0.00           H  
ATOM   3509 2HD1 ILE A 216     291.639 326.339 166.375  1.00  0.00           H  
ATOM   3510 3HD1 ILE A 216     293.284 326.976 166.616  1.00  0.00           H  
ATOM   3511  N   LEU A 217     292.682 330.271 161.618  1.00  0.00           N  
ATOM   3512  CA  LEU A 217     293.129 330.371 160.217  1.00  0.00           C  
ATOM   3513  C   LEU A 217     291.937 330.452 159.288  1.00  0.00           C  
ATOM   3514  O   LEU A 217     292.032 330.131 158.100  1.00  0.00           O  
ATOM   3515  CB  LEU A 217     293.998 329.167 159.835  1.00  0.00           C  
ATOM   3516  CG  LEU A 217     295.307 329.014 160.621  1.00  0.00           C  
ATOM   3517  CD1 LEU A 217     296.002 327.724 160.205  1.00  0.00           C  
ATOM   3518  CD2 LEU A 217     296.197 330.220 160.366  1.00  0.00           C  
ATOM   3519  H   LEU A 217     292.954 331.013 162.251  1.00  0.00           H  
ATOM   3520  HA  LEU A 217     293.712 331.285 160.091  1.00  0.00           H  
ATOM   3521 1HB  LEU A 217     293.416 328.258 159.982  1.00  0.00           H  
ATOM   3522 2HB  LEU A 217     294.253 329.243 158.778  1.00  0.00           H  
ATOM   3523  HG  LEU A 217     295.086 328.945 161.686  1.00  0.00           H  
ATOM   3524 1HD1 LEU A 217     296.931 327.614 160.764  1.00  0.00           H  
ATOM   3525 2HD1 LEU A 217     295.350 326.874 160.417  1.00  0.00           H  
ATOM   3526 3HD1 LEU A 217     296.221 327.757 159.139  1.00  0.00           H  
ATOM   3527 1HD2 LEU A 217     297.126 330.112 160.925  1.00  0.00           H  
ATOM   3528 2HD2 LEU A 217     296.420 330.290 159.301  1.00  0.00           H  
ATOM   3529 3HD2 LEU A 217     295.683 331.126 160.689  1.00  0.00           H  
ATOM   3530  N   ALA A 218     290.830 330.939 159.801  1.00  0.00           N  
ATOM   3531  CA  ALA A 218     289.649 331.084 158.993  1.00  0.00           C  
ATOM   3532  C   ALA A 218     289.769 332.283 158.059  1.00  0.00           C  
ATOM   3533  O   ALA A 218     290.240 333.355 158.461  1.00  0.00           O  
ATOM   3534  CB  ALA A 218     288.421 331.215 159.882  1.00  0.00           C  
ATOM   3535  H   ALA A 218     290.813 331.195 160.773  1.00  0.00           H  
ATOM   3536  HA  ALA A 218     289.547 330.196 158.372  1.00  0.00           H  
ATOM   3537 1HB  ALA A 218     287.531 331.317 159.260  1.00  0.00           H  
ATOM   3538 2HB  ALA A 218     288.328 330.328 160.507  1.00  0.00           H  
ATOM   3539 3HB  ALA A 218     288.523 332.095 160.515  1.00  0.00           H  
ATOM   3540  N   PRO A 219     289.357 332.062 156.804  1.00  0.00           N  
ATOM   3541  CA  PRO A 219     289.233 333.065 155.753  1.00  0.00           C  
ATOM   3542  C   PRO A 219     288.030 333.957 155.941  1.00  0.00           C  
ATOM   3543  O   PRO A 219     287.040 333.559 156.560  1.00  0.00           O  
ATOM   3544  CB  PRO A 219     289.103 332.215 154.486  1.00  0.00           C  
ATOM   3545  CG  PRO A 219     288.345 331.011 154.930  1.00  0.00           C  
ATOM   3546  CD  PRO A 219     288.875 330.722 156.309  1.00  0.00           C  
ATOM   3547  HA  PRO A 219     290.119 333.677 155.762  1.00  0.00           H  
ATOM   3548 1HB  PRO A 219     288.578 332.785 153.704  1.00  0.00           H  
ATOM   3549 2HB  PRO A 219     290.100 331.971 154.093  1.00  0.00           H  
ATOM   3550 1HG  PRO A 219     287.264 331.219 154.927  1.00  0.00           H  
ATOM   3551 2HG  PRO A 219     288.510 330.179 154.230  1.00  0.00           H  
ATOM   3552 1HD  PRO A 219     288.068 330.321 156.938  1.00  0.00           H  
ATOM   3553 2HD  PRO A 219     289.706 330.004 156.239  1.00  0.00           H  
ATOM   3554  N   VAL A 220     288.083 335.163 155.369  1.00  0.00           N  
ATOM   3555  CA  VAL A 220     287.021 336.130 155.603  1.00  0.00           C  
ATOM   3556  C   VAL A 220     285.681 335.662 155.050  1.00  0.00           C  
ATOM   3557  O   VAL A 220     284.635 336.010 155.600  1.00  0.00           O  
ATOM   3558  CB  VAL A 220     287.389 337.480 154.960  1.00  0.00           C  
ATOM   3559  CG1 VAL A 220     287.216 337.416 153.450  1.00  0.00           C  
ATOM   3560  CG2 VAL A 220     286.532 338.587 155.555  1.00  0.00           C  
ATOM   3561  H   VAL A 220     288.863 335.405 154.776  1.00  0.00           H  
ATOM   3562  HA  VAL A 220     286.903 336.255 156.675  1.00  0.00           H  
ATOM   3563  HB  VAL A 220     288.441 337.690 155.155  1.00  0.00           H  
ATOM   3564 1HG1 VAL A 220     287.481 338.379 153.013  1.00  0.00           H  
ATOM   3565 2HG1 VAL A 220     287.866 336.642 153.043  1.00  0.00           H  
ATOM   3566 3HG1 VAL A 220     286.178 337.183 153.213  1.00  0.00           H  
ATOM   3567 1HG2 VAL A 220     286.798 339.540 155.097  1.00  0.00           H  
ATOM   3568 2HG2 VAL A 220     285.479 338.374 155.366  1.00  0.00           H  
ATOM   3569 3HG2 VAL A 220     286.703 338.642 156.630  1.00  0.00           H  
ATOM   3570  N   GLU A 221     285.694 334.861 153.982  1.00  0.00           N  
ATOM   3571  CA  GLU A 221     284.435 334.377 153.429  1.00  0.00           C  
ATOM   3572  C   GLU A 221     283.700 333.493 154.435  1.00  0.00           C  
ATOM   3573  O   GLU A 221     282.479 333.593 154.585  1.00  0.00           O  
ATOM   3574  CB  GLU A 221     284.684 333.599 152.134  1.00  0.00           C  
ATOM   3575  CG  GLU A 221     283.419 333.116 151.438  1.00  0.00           C  
ATOM   3576  CD  GLU A 221     283.697 332.435 150.127  1.00  0.00           C  
ATOM   3577  OE1 GLU A 221     284.842 332.357 149.750  1.00  0.00           O  
ATOM   3578  OE2 GLU A 221     282.763 331.993 149.500  1.00  0.00           O  
ATOM   3579  H   GLU A 221     286.573 334.624 153.545  1.00  0.00           H  
ATOM   3580  HA  GLU A 221     283.798 335.241 153.222  1.00  0.00           H  
ATOM   3581 1HB  GLU A 221     285.233 334.227 151.432  1.00  0.00           H  
ATOM   3582 2HB  GLU A 221     285.302 332.727 152.347  1.00  0.00           H  
ATOM   3583 1HG  GLU A 221     282.900 332.418 152.094  1.00  0.00           H  
ATOM   3584 2HG  GLU A 221     282.763 333.968 151.267  1.00  0.00           H  
ATOM   3585  N   GLU A 222     284.445 332.653 155.154  1.00  0.00           N  
ATOM   3586  CA  GLU A 222     283.815 331.783 156.139  1.00  0.00           C  
ATOM   3587  C   GLU A 222     283.263 332.631 157.308  1.00  0.00           C  
ATOM   3588  O   GLU A 222     282.227 332.293 157.892  1.00  0.00           O  
ATOM   3589  CB  GLU A 222     284.815 330.745 156.653  1.00  0.00           C  
ATOM   3590  CG  GLU A 222     285.176 329.663 155.645  1.00  0.00           C  
ATOM   3591  CD  GLU A 222     284.080 328.652 155.454  1.00  0.00           C  
ATOM   3592  OE1 GLU A 222     283.707 328.021 156.414  1.00  0.00           O  
ATOM   3593  OE2 GLU A 222     283.616 328.509 154.348  1.00  0.00           O  
ATOM   3594  H   GLU A 222     285.445 332.578 154.971  1.00  0.00           H  
ATOM   3595  HA  GLU A 222     282.973 331.281 155.667  1.00  0.00           H  
ATOM   3596 1HB  GLU A 222     285.737 331.244 156.952  1.00  0.00           H  
ATOM   3597 2HB  GLU A 222     284.408 330.254 157.538  1.00  0.00           H  
ATOM   3598 1HG  GLU A 222     285.390 330.134 154.685  1.00  0.00           H  
ATOM   3599 2HG  GLU A 222     286.079 329.155 155.979  1.00  0.00           H  
ATOM   3600  N   LEU A 223     283.938 333.746 157.631  1.00  0.00           N  
ATOM   3601  CA  LEU A 223     283.495 334.639 158.704  1.00  0.00           C  
ATOM   3602  C   LEU A 223     282.142 335.272 158.333  1.00  0.00           C  
ATOM   3603  O   LEU A 223     281.296 335.493 159.209  1.00  0.00           O  
ATOM   3604  CB  LEU A 223     284.540 335.735 158.954  1.00  0.00           C  
ATOM   3605  CG  LEU A 223     285.935 335.243 159.363  1.00  0.00           C  
ATOM   3606  CD1 LEU A 223     286.852 336.440 159.580  1.00  0.00           C  
ATOM   3607  CD2 LEU A 223     285.826 334.401 160.625  1.00  0.00           C  
ATOM   3608  H   LEU A 223     284.813 333.948 157.135  1.00  0.00           H  
ATOM   3609  HA  LEU A 223     283.343 334.044 159.599  1.00  0.00           H  
ATOM   3610 1HB  LEU A 223     284.650 336.324 158.045  1.00  0.00           H  
ATOM   3611 2HB  LEU A 223     284.174 336.390 159.745  1.00  0.00           H  
ATOM   3612  HG  LEU A 223     286.358 334.640 158.559  1.00  0.00           H  
ATOM   3613 1HD1 LEU A 223     287.842 336.091 159.870  1.00  0.00           H  
ATOM   3614 2HD1 LEU A 223     286.925 337.014 158.656  1.00  0.00           H  
ATOM   3615 3HD1 LEU A 223     286.444 337.071 160.369  1.00  0.00           H  
ATOM   3616 1HD2 LEU A 223     286.817 334.051 160.915  1.00  0.00           H  
ATOM   3617 2HD2 LEU A 223     285.405 335.004 161.429  1.00  0.00           H  
ATOM   3618 3HD2 LEU A 223     285.180 333.544 160.436  1.00  0.00           H  
ATOM   3619  N   LEU A 224     281.917 335.538 157.032  1.00  0.00           N  
ATOM   3620  CA  LEU A 224     280.610 336.022 156.573  1.00  0.00           C  
ATOM   3621  C   LEU A 224     279.544 334.952 156.831  1.00  0.00           C  
ATOM   3622  O   LEU A 224     278.440 335.263 157.291  1.00  0.00           O  
ATOM   3623  CB  LEU A 224     280.656 336.370 155.080  1.00  0.00           C  
ATOM   3624  CG  LEU A 224     279.310 336.731 154.439  1.00  0.00           C  
ATOM   3625  CD1 LEU A 224     278.713 337.936 155.155  1.00  0.00           C  
ATOM   3626  CD2 LEU A 224     279.512 337.020 152.960  1.00  0.00           C  
ATOM   3627  H   LEU A 224     282.696 335.448 156.371  1.00  0.00           H  
ATOM   3628  HA  LEU A 224     280.347 336.906 157.143  1.00  0.00           H  
ATOM   3629 1HB  LEU A 224     281.327 337.217 154.942  1.00  0.00           H  
ATOM   3630 2HB  LEU A 224     281.063 335.518 154.537  1.00  0.00           H  
ATOM   3631  HG  LEU A 224     278.616 335.898 154.556  1.00  0.00           H  
ATOM   3632 1HD1 LEU A 224     277.757 338.193 154.700  1.00  0.00           H  
ATOM   3633 2HD1 LEU A 224     278.561 337.695 156.208  1.00  0.00           H  
ATOM   3634 3HD1 LEU A 224     279.395 338.783 155.071  1.00  0.00           H  
ATOM   3635 1HD2 LEU A 224     278.555 337.276 152.505  1.00  0.00           H  
ATOM   3636 2HD2 LEU A 224     280.205 337.853 152.843  1.00  0.00           H  
ATOM   3637 3HD2 LEU A 224     279.923 336.136 152.470  1.00  0.00           H  
ATOM   3638  N   LYS A 225     279.865 333.685 156.531  1.00  0.00           N  
ATOM   3639  CA  LYS A 225     278.912 332.604 156.766  1.00  0.00           C  
ATOM   3640  C   LYS A 225     278.468 332.586 158.230  1.00  0.00           C  
ATOM   3641  O   LYS A 225     277.294 332.330 158.513  1.00  0.00           O  
ATOM   3642  CB  LYS A 225     279.493 331.246 156.382  1.00  0.00           C  
ATOM   3643  CG  LYS A 225     279.686 331.036 154.892  1.00  0.00           C  
ATOM   3644  CD  LYS A 225     280.292 329.669 154.622  1.00  0.00           C  
ATOM   3645  CE  LYS A 225     280.586 329.451 153.149  1.00  0.00           C  
ATOM   3646  NZ  LYS A 225     281.258 328.145 152.924  1.00  0.00           N  
ATOM   3647  H   LYS A 225     280.769 333.504 156.080  1.00  0.00           H  
ATOM   3648  HA  LYS A 225     278.027 332.784 156.152  1.00  0.00           H  
ATOM   3649 1HB  LYS A 225     280.456 331.114 156.861  1.00  0.00           H  
ATOM   3650 2HB  LYS A 225     278.838 330.458 156.747  1.00  0.00           H  
ATOM   3651 1HG  LYS A 225     278.727 331.121 154.383  1.00  0.00           H  
ATOM   3652 2HG  LYS A 225     280.352 331.805 154.506  1.00  0.00           H  
ATOM   3653 1HD  LYS A 225     281.224 329.566 155.180  1.00  0.00           H  
ATOM   3654 2HD  LYS A 225     279.607 328.893 154.961  1.00  0.00           H  
ATOM   3655 1HE  LYS A 225     279.654 329.473 152.588  1.00  0.00           H  
ATOM   3656 2HE  LYS A 225     281.238 330.248 152.793  1.00  0.00           H  
ATOM   3657 1HZ  LYS A 225     281.457 328.019 151.947  1.00  0.00           H  
ATOM   3658 2HZ  LYS A 225     282.149 328.155 153.459  1.00  0.00           H  
ATOM   3659 3HZ  LYS A 225     280.679 327.391 153.248  1.00  0.00           H  
ATOM   3660  N   HIS A 226     279.391 332.878 159.162  1.00  0.00           N  
ATOM   3661  CA  HIS A 226     279.010 332.932 160.571  1.00  0.00           C  
ATOM   3662  C   HIS A 226     278.095 334.124 160.828  1.00  0.00           C  
ATOM   3663  O   HIS A 226     277.163 334.018 161.626  1.00  0.00           O  
ATOM   3664  CB  HIS A 226     280.247 333.021 161.470  1.00  0.00           C  
ATOM   3665  CG  HIS A 226     281.023 331.744 161.555  1.00  0.00           C  
ATOM   3666  ND1 HIS A 226     280.567 330.641 162.245  1.00  0.00           N  
ATOM   3667  CD2 HIS A 226     282.224 331.394 161.036  1.00  0.00           C  
ATOM   3668  CE1 HIS A 226     281.456 329.667 162.147  1.00  0.00           C  
ATOM   3669  NE2 HIS A 226     282.469 330.099 161.419  1.00  0.00           N  
ATOM   3670  H   HIS A 226     280.367 332.984 158.868  1.00  0.00           H  
ATOM   3671  HA  HIS A 226     278.451 332.033 160.809  1.00  0.00           H  
ATOM   3672 1HB  HIS A 226     280.913 333.802 161.098  1.00  0.00           H  
ATOM   3673 2HB  HIS A 226     279.944 333.303 162.479  1.00  0.00           H  
ATOM   3674  HD2 HIS A 226     282.875 332.024 160.428  1.00  0.00           H  
ATOM   3675  HE1 HIS A 226     281.367 328.676 162.591  1.00  0.00           H  
ATOM   3676  HE2 HIS A 226     283.293 329.567 161.179  1.00  0.00           H  
ATOM   3677  N   LEU A 227     278.333 335.254 160.153  1.00  0.00           N  
ATOM   3678  CA  LEU A 227     277.432 336.395 160.306  1.00  0.00           C  
ATOM   3679  C   LEU A 227     276.035 336.049 159.821  1.00  0.00           C  
ATOM   3680  O   LEU A 227     275.045 336.449 160.440  1.00  0.00           O  
ATOM   3681  CB  LEU A 227     277.965 337.606 159.529  1.00  0.00           C  
ATOM   3682  CG  LEU A 227     279.249 338.238 160.080  1.00  0.00           C  
ATOM   3683  CD1 LEU A 227     279.763 339.282 159.099  1.00  0.00           C  
ATOM   3684  CD2 LEU A 227     278.967 338.857 161.442  1.00  0.00           C  
ATOM   3685  H   LEU A 227     279.185 335.320 159.583  1.00  0.00           H  
ATOM   3686  HA  LEU A 227     277.365 336.643 161.361  1.00  0.00           H  
ATOM   3687 1HB  LEU A 227     278.159 337.300 158.503  1.00  0.00           H  
ATOM   3688 2HB  LEU A 227     277.194 338.377 159.518  1.00  0.00           H  
ATOM   3689  HG  LEU A 227     280.017 337.471 160.183  1.00  0.00           H  
ATOM   3690 1HD1 LEU A 227     280.676 339.730 159.491  1.00  0.00           H  
ATOM   3691 2HD1 LEU A 227     279.975 338.808 158.141  1.00  0.00           H  
ATOM   3692 3HD1 LEU A 227     279.008 340.056 158.963  1.00  0.00           H  
ATOM   3693 1HD2 LEU A 227     279.880 339.305 161.833  1.00  0.00           H  
ATOM   3694 2HD2 LEU A 227     278.200 339.625 161.340  1.00  0.00           H  
ATOM   3695 3HD2 LEU A 227     278.618 338.085 162.128  1.00  0.00           H  
ATOM   3696  N   GLU A 228     275.944 335.271 158.739  1.00  0.00           N  
ATOM   3697  CA  GLU A 228     274.640 334.932 158.196  1.00  0.00           C  
ATOM   3698  C   GLU A 228     273.902 334.009 159.162  1.00  0.00           C  
ATOM   3699  O   GLU A 228     272.687 334.129 159.328  1.00  0.00           O  
ATOM   3700  CB  GLU A 228     274.782 334.263 156.826  1.00  0.00           C  
ATOM   3701  CG  GLU A 228     275.349 335.168 155.741  1.00  0.00           C  
ATOM   3702  CD  GLU A 228     274.495 336.378 155.483  1.00  0.00           C  
ATOM   3703  OE1 GLU A 228     273.310 336.220 155.309  1.00  0.00           O  
ATOM   3704  OE2 GLU A 228     275.028 337.462 155.459  1.00  0.00           O  
ATOM   3705  H   GLU A 228     276.803 334.986 158.257  1.00  0.00           H  
ATOM   3706  HA  GLU A 228     274.061 335.849 158.087  1.00  0.00           H  
ATOM   3707 1HB  GLU A 228     275.435 333.394 156.911  1.00  0.00           H  
ATOM   3708 2HB  GLU A 228     273.807 333.909 156.490  1.00  0.00           H  
ATOM   3709 1HG  GLU A 228     276.344 335.497 156.039  1.00  0.00           H  
ATOM   3710 2HG  GLU A 228     275.447 334.595 154.819  1.00  0.00           H  
ATOM   3711  N   ARG A 229     274.640 333.110 159.826  1.00  0.00           N  
ATOM   3712  CA  ARG A 229     274.069 332.191 160.803  1.00  0.00           C  
ATOM   3713  C   ARG A 229     273.607 332.962 162.050  1.00  0.00           C  
ATOM   3714  O   ARG A 229     272.587 332.612 162.664  1.00  0.00           O  
ATOM   3715  CB  ARG A 229     275.085 331.129 161.199  1.00  0.00           C  
ATOM   3716  CG  ARG A 229     275.393 330.105 160.120  1.00  0.00           C  
ATOM   3717  CD  ARG A 229     274.211 329.260 159.810  1.00  0.00           C  
ATOM   3718  NE  ARG A 229     274.551 328.151 158.933  1.00  0.00           N  
ATOM   3719  CZ  ARG A 229     273.651 327.365 158.310  1.00  0.00           C  
ATOM   3720  NH1 ARG A 229     272.365 327.578 158.478  1.00  0.00           N  
ATOM   3721  NH2 ARG A 229     274.063 326.380 157.531  1.00  0.00           N  
ATOM   3722  H   ARG A 229     275.632 333.035 159.586  1.00  0.00           H  
ATOM   3723  HA  ARG A 229     273.208 331.696 160.354  1.00  0.00           H  
ATOM   3724 1HB  ARG A 229     276.022 331.610 161.475  1.00  0.00           H  
ATOM   3725 2HB  ARG A 229     274.723 330.588 162.073  1.00  0.00           H  
ATOM   3726 1HG  ARG A 229     275.697 330.617 159.207  1.00  0.00           H  
ATOM   3727 2HG  ARG A 229     276.201 329.453 160.456  1.00  0.00           H  
ATOM   3728 1HD  ARG A 229     273.803 328.851 160.734  1.00  0.00           H  
ATOM   3729 2HD  ARG A 229     273.451 329.865 159.315  1.00  0.00           H  
ATOM   3730  HE  ARG A 229     275.531 327.958 158.779  1.00  0.00           H  
ATOM   3731 1HH1 ARG A 229     272.051 328.330 159.074  1.00  0.00           H  
ATOM   3732 2HH1 ARG A 229     271.691 326.987 158.012  1.00  0.00           H  
ATOM   3733 1HH2 ARG A 229     275.052 326.216 157.402  1.00  0.00           H  
ATOM   3734 2HH2 ARG A 229     273.389 325.791 157.065  1.00  0.00           H  
ATOM   3735  N   ILE A 230     274.331 334.037 162.399  1.00  0.00           N  
ATOM   3736  CA  ILE A 230     273.939 334.905 163.504  1.00  0.00           C  
ATOM   3737  C   ILE A 230     272.600 335.549 163.164  1.00  0.00           C  
ATOM   3738  O   ILE A 230     271.712 335.593 164.011  1.00  0.00           O  
ATOM   3739  CB  ILE A 230     275.023 335.976 163.856  1.00  0.00           C  
ATOM   3740  CG1 ILE A 230     276.275 335.280 164.506  1.00  0.00           C  
ATOM   3741  CG2 ILE A 230     274.439 337.057 164.812  1.00  0.00           C  
ATOM   3742  CD1 ILE A 230     277.543 336.169 164.653  1.00  0.00           C  
ATOM   3743  H   ILE A 230     275.210 334.207 161.901  1.00  0.00           H  
ATOM   3744  HA  ILE A 230     273.792 334.284 164.391  1.00  0.00           H  
ATOM   3745  HB  ILE A 230     275.359 336.453 162.933  1.00  0.00           H  
ATOM   3746 1HG1 ILE A 230     275.988 334.923 165.490  1.00  0.00           H  
ATOM   3747 2HG1 ILE A 230     276.537 334.418 163.899  1.00  0.00           H  
ATOM   3748 1HG2 ILE A 230     275.185 337.810 165.040  1.00  0.00           H  
ATOM   3749 2HG2 ILE A 230     273.602 337.536 164.329  1.00  0.00           H  
ATOM   3750 3HG2 ILE A 230     274.106 336.588 165.735  1.00  0.00           H  
ATOM   3751 1HD1 ILE A 230     278.341 335.580 165.104  1.00  0.00           H  
ATOM   3752 2HD1 ILE A 230     277.859 336.511 163.665  1.00  0.00           H  
ATOM   3753 3HD1 ILE A 230     277.334 337.025 165.283  1.00  0.00           H  
ATOM   3754  N   GLU A 231     272.445 336.037 161.922  1.00  0.00           N  
ATOM   3755  CA  GLU A 231     271.172 336.595 161.480  1.00  0.00           C  
ATOM   3756  C   GLU A 231     270.039 335.587 161.615  1.00  0.00           C  
ATOM   3757  O   GLU A 231     268.968 335.924 162.133  1.00  0.00           O  
ATOM   3758  CB  GLU A 231     271.273 337.066 160.027  1.00  0.00           C  
ATOM   3759  CG  GLU A 231     270.048 337.811 159.521  1.00  0.00           C  
ATOM   3760  CD  GLU A 231     270.208 338.310 158.111  1.00  0.00           C  
ATOM   3761  OE1 GLU A 231     271.299 338.684 157.754  1.00  0.00           O  
ATOM   3762  OE2 GLU A 231     269.237 338.318 157.392  1.00  0.00           O  
ATOM   3763  H   GLU A 231     273.246 336.048 161.286  1.00  0.00           H  
ATOM   3764  HA  GLU A 231     270.944 337.467 162.091  1.00  0.00           H  
ATOM   3765 1HB  GLU A 231     272.135 337.725 159.918  1.00  0.00           H  
ATOM   3766 2HB  GLU A 231     271.434 336.206 159.377  1.00  0.00           H  
ATOM   3767 1HG  GLU A 231     269.186 337.144 159.562  1.00  0.00           H  
ATOM   3768 2HG  GLU A 231     269.850 338.655 160.180  1.00  0.00           H  
ATOM   3769  N   GLU A 232     270.272 334.342 161.173  1.00  0.00           N  
ATOM   3770  CA  GLU A 232     269.247 333.316 161.271  1.00  0.00           C  
ATOM   3771  C   GLU A 232     268.855 333.040 162.713  1.00  0.00           C  
ATOM   3772  O   GLU A 232     267.664 332.945 163.017  1.00  0.00           O  
ATOM   3773  CB  GLU A 232     269.733 332.023 160.614  1.00  0.00           C  
ATOM   3774  CG  GLU A 232     268.711 330.893 160.620  1.00  0.00           C  
ATOM   3775  CD  GLU A 232     269.221 329.641 159.964  1.00  0.00           C  
ATOM   3776  OE1 GLU A 232     270.371 329.611 159.593  1.00  0.00           O  
ATOM   3777  OE2 GLU A 232     268.459 328.711 159.832  1.00  0.00           O  
ATOM   3778  H   GLU A 232     271.164 334.135 160.710  1.00  0.00           H  
ATOM   3779  HA  GLU A 232     268.360 333.676 160.744  1.00  0.00           H  
ATOM   3780 1HB  GLU A 232     270.005 332.221 159.577  1.00  0.00           H  
ATOM   3781 2HB  GLU A 232     270.626 331.667 161.125  1.00  0.00           H  
ATOM   3782 1HG  GLU A 232     268.442 330.666 161.651  1.00  0.00           H  
ATOM   3783 2HG  GLU A 232     267.812 331.228 160.103  1.00  0.00           H  
ATOM   3784  N   LYS A 233     269.836 332.947 163.617  1.00  0.00           N  
ATOM   3785  CA  LYS A 233     269.529 332.636 165.007  1.00  0.00           C  
ATOM   3786  C   LYS A 233     268.756 333.770 165.674  1.00  0.00           C  
ATOM   3787  O   LYS A 233     267.812 333.516 166.433  1.00  0.00           O  
ATOM   3788  CB  LYS A 233     270.807 332.307 165.780  1.00  0.00           C  
ATOM   3789  CG  LYS A 233     270.623 331.951 167.286  1.00  0.00           C  
ATOM   3790  CD  LYS A 233     269.781 330.695 167.520  1.00  0.00           C  
ATOM   3791  CE  LYS A 233     269.843 330.264 168.993  1.00  0.00           C  
ATOM   3792  NZ  LYS A 233     268.869 329.175 169.326  1.00  0.00           N  
ATOM   3793  H   LYS A 233     270.814 333.030 163.304  1.00  0.00           H  
ATOM   3794  HA  LYS A 233     268.892 331.755 165.013  1.00  0.00           H  
ATOM   3795 1HB  LYS A 233     271.315 331.475 165.291  1.00  0.00           H  
ATOM   3796 2HB  LYS A 233     271.479 333.168 165.717  1.00  0.00           H  
ATOM   3797 1HG  LYS A 233     271.603 331.805 167.739  1.00  0.00           H  
ATOM   3798 2HG  LYS A 233     270.133 332.778 167.799  1.00  0.00           H  
ATOM   3799 1HD  LYS A 233     268.735 330.900 167.271  1.00  0.00           H  
ATOM   3800 2HD  LYS A 233     270.137 329.883 166.892  1.00  0.00           H  
ATOM   3801 1HE  LYS A 233     270.850 329.897 169.194  1.00  0.00           H  
ATOM   3802 2HE  LYS A 233     269.645 331.123 169.641  1.00  0.00           H  
ATOM   3803 1HZ  LYS A 233     268.997 328.932 170.322  1.00  0.00           H  
ATOM   3804 2HZ  LYS A 233     267.902 329.514 169.197  1.00  0.00           H  
ATOM   3805 3HZ  LYS A 233     269.033 328.363 168.765  1.00  0.00           H  
ATOM   3806  N   ILE A 234     269.116 335.017 165.372  1.00  0.00           N  
ATOM   3807  CA  ILE A 234     268.448 336.148 165.994  1.00  0.00           C  
ATOM   3808  C   ILE A 234     266.997 336.193 165.560  1.00  0.00           C  
ATOM   3809  O   ILE A 234     266.092 336.407 166.386  1.00  0.00           O  
ATOM   3810  CB  ILE A 234     269.142 337.473 165.633  1.00  0.00           C  
ATOM   3811  CG1 ILE A 234     270.556 337.513 166.219  1.00  0.00           C  
ATOM   3812  CG2 ILE A 234     268.323 338.654 166.132  1.00  0.00           C  
ATOM   3813  CD1 ILE A 234     271.415 338.625 165.663  1.00  0.00           C  
ATOM   3814  H   ILE A 234     269.918 335.164 164.743  1.00  0.00           H  
ATOM   3815  HA  ILE A 234     268.481 336.023 167.074  1.00  0.00           H  
ATOM   3816  HB  ILE A 234     269.246 337.547 164.551  1.00  0.00           H  
ATOM   3817 1HG1 ILE A 234     270.499 337.633 167.300  1.00  0.00           H  
ATOM   3818 2HG1 ILE A 234     271.057 336.566 166.022  1.00  0.00           H  
ATOM   3819 1HG2 ILE A 234     268.827 339.584 165.869  1.00  0.00           H  
ATOM   3820 2HG2 ILE A 234     267.337 338.634 165.670  1.00  0.00           H  
ATOM   3821 3HG2 ILE A 234     268.217 338.592 167.215  1.00  0.00           H  
ATOM   3822 1HD1 ILE A 234     272.403 338.588 166.126  1.00  0.00           H  
ATOM   3823 2HD1 ILE A 234     271.515 338.504 164.584  1.00  0.00           H  
ATOM   3824 3HD1 ILE A 234     270.951 339.586 165.879  1.00  0.00           H  
ATOM   3825  N   LYS A 235     266.773 336.031 164.246  1.00  0.00           N  
ATOM   3826  CA  LYS A 235     265.437 336.093 163.672  1.00  0.00           C  
ATOM   3827  C   LYS A 235     264.563 334.910 164.068  1.00  0.00           C  
ATOM   3828  O   LYS A 235     263.362 335.078 164.284  1.00  0.00           O  
ATOM   3829  CB  LYS A 235     265.527 336.179 162.148  1.00  0.00           C  
ATOM   3830  CG  LYS A 235     266.038 337.515 161.623  1.00  0.00           C  
ATOM   3831  CD  LYS A 235     266.127 337.514 160.104  1.00  0.00           C  
ATOM   3832  CE  LYS A 235     266.437 338.902 159.566  1.00  0.00           C  
ATOM   3833  NZ  LYS A 235     266.608 338.901 158.088  1.00  0.00           N  
ATOM   3834  H   LYS A 235     267.572 335.881 163.622  1.00  0.00           H  
ATOM   3835  HA  LYS A 235     264.958 337.004 164.026  1.00  0.00           H  
ATOM   3836 1HB  LYS A 235     266.192 335.398 161.778  1.00  0.00           H  
ATOM   3837 2HB  LYS A 235     264.543 336.004 161.714  1.00  0.00           H  
ATOM   3838 1HG  LYS A 235     265.363 338.311 161.939  1.00  0.00           H  
ATOM   3839 2HG  LYS A 235     267.026 337.715 162.037  1.00  0.00           H  
ATOM   3840 1HD  LYS A 235     266.912 336.826 159.786  1.00  0.00           H  
ATOM   3841 2HD  LYS A 235     265.181 337.174 159.685  1.00  0.00           H  
ATOM   3842 1HE  LYS A 235     265.624 339.581 159.824  1.00  0.00           H  
ATOM   3843 2HE  LYS A 235     267.351 339.275 160.026  1.00  0.00           H  
ATOM   3844 1HZ  LYS A 235     266.812 339.839 157.771  1.00  0.00           H  
ATOM   3845 2HZ  LYS A 235     267.372 338.288 157.839  1.00  0.00           H  
ATOM   3846 3HZ  LYS A 235     265.759 338.576 157.650  1.00  0.00           H  
ATOM   3847  N   ARG A 236     265.160 333.714 164.206  1.00  0.00           N  
ATOM   3848  CA  ARG A 236     264.408 332.574 164.703  1.00  0.00           C  
ATOM   3849  C   ARG A 236     264.016 332.733 166.159  1.00  0.00           C  
ATOM   3850  O   ARG A 236     262.901 332.360 166.536  1.00  0.00           O  
ATOM   3851  CB  ARG A 236     265.175 331.271 164.538  1.00  0.00           C  
ATOM   3852  CG  ARG A 236     265.263 330.741 163.117  1.00  0.00           C  
ATOM   3853  CD  ARG A 236     265.954 329.423 163.074  1.00  0.00           C  
ATOM   3854  NE  ARG A 236     266.130 328.932 161.710  1.00  0.00           N  
ATOM   3855  CZ  ARG A 236     265.209 328.295 160.967  1.00  0.00           C  
ATOM   3856  NH1 ARG A 236     263.992 328.042 161.424  1.00  0.00           N  
ATOM   3857  NH2 ARG A 236     265.569 327.931 159.758  1.00  0.00           N  
ATOM   3858  H   ARG A 236     266.131 333.598 163.904  1.00  0.00           H  
ATOM   3859  HA  ARG A 236     263.495 332.497 164.113  1.00  0.00           H  
ATOM   3860 1HB  ARG A 236     266.198 331.423 164.891  1.00  0.00           H  
ATOM   3861 2HB  ARG A 236     264.722 330.505 165.163  1.00  0.00           H  
ATOM   3862 1HG  ARG A 236     264.258 330.628 162.714  1.00  0.00           H  
ATOM   3863 2HG  ARG A 236     265.820 331.442 162.496  1.00  0.00           H  
ATOM   3864 1HD  ARG A 236     266.947 329.543 163.516  1.00  0.00           H  
ATOM   3865 2HD  ARG A 236     265.398 328.683 163.643  1.00  0.00           H  
ATOM   3866  HE  ARG A 236     267.045 329.068 161.250  1.00  0.00           H  
ATOM   3867 1HH1 ARG A 236     263.729 328.326 162.357  1.00  0.00           H  
ATOM   3868 2HH1 ARG A 236     263.322 327.561 160.842  1.00  0.00           H  
ATOM   3869 1HH2 ARG A 236     266.533 328.154 159.460  1.00  0.00           H  
ATOM   3870 2HH2 ARG A 236     264.931 327.450 159.147  1.00  0.00           H  
ATOM   3871  N   GLU A 237     264.906 333.301 166.977  1.00  0.00           N  
ATOM   3872  CA  GLU A 237     264.566 333.518 168.373  1.00  0.00           C  
ATOM   3873  C   GLU A 237     263.637 334.723 168.518  1.00  0.00           C  
ATOM   3874  O   GLU A 237     262.772 334.742 169.397  1.00  0.00           O  
ATOM   3875  CB  GLU A 237     265.814 333.710 169.233  1.00  0.00           C  
ATOM   3876  CG  GLU A 237     266.698 332.456 169.390  1.00  0.00           C  
ATOM   3877  CD  GLU A 237     266.017 331.308 170.096  1.00  0.00           C  
ATOM   3878  OE1 GLU A 237     265.261 331.541 171.021  1.00  0.00           O  
ATOM   3879  OE2 GLU A 237     266.292 330.169 169.732  1.00  0.00           O  
ATOM   3880  H   GLU A 237     265.843 333.543 166.641  1.00  0.00           H  
ATOM   3881  HA  GLU A 237     264.033 332.640 168.737  1.00  0.00           H  
ATOM   3882 1HB  GLU A 237     266.430 334.498 168.794  1.00  0.00           H  
ATOM   3883 2HB  GLU A 237     265.513 334.040 170.210  1.00  0.00           H  
ATOM   3884 1HG  GLU A 237     267.009 332.129 168.401  1.00  0.00           H  
ATOM   3885 2HG  GLU A 237     267.594 332.719 169.949  1.00  0.00           H  
ATOM   3886  N   GLY A 238     263.804 335.730 167.642  1.00  0.00           N  
ATOM   3887  CA  GLY A 238     263.042 336.961 167.746  1.00  0.00           C  
ATOM   3888  C   GLY A 238     263.607 337.793 168.882  1.00  0.00           C  
ATOM   3889  O   GLY A 238     262.869 338.456 169.615  1.00  0.00           O  
ATOM   3890  H   GLY A 238     264.518 335.662 166.915  1.00  0.00           H  
ATOM   3891 1HA  GLY A 238     263.123 337.509 166.805  1.00  0.00           H  
ATOM   3892 2HA  GLY A 238     261.989 336.741 167.913  1.00  0.00           H  
ATOM   3893  N   ALA A 239     264.918 337.688 169.077  1.00  0.00           N  
ATOM   3894  CA  ALA A 239     265.565 338.368 170.189  1.00  0.00           C  
ATOM   3895  C   ALA A 239     265.414 339.882 170.205  1.00  0.00           C  
ATOM   3896  O   ALA A 239     265.603 340.564 169.195  1.00  0.00           O  
ATOM   3897  CB  ALA A 239     267.044 338.009 170.200  1.00  0.00           C  
ATOM   3898  H   ALA A 239     265.453 337.154 168.387  1.00  0.00           H  
ATOM   3899  HA  ALA A 239     265.119 337.984 171.107  1.00  0.00           H  
ATOM   3900 1HB  ALA A 239     267.527 338.487 171.053  1.00  0.00           H  
ATOM   3901 2HB  ALA A 239     267.155 336.928 170.278  1.00  0.00           H  
ATOM   3902 3HB  ALA A 239     267.508 338.356 169.279  1.00  0.00           H  
ATOM   3903  N   SER A 240     265.107 340.407 171.399  1.00  0.00           N  
ATOM   3904  CA  SER A 240     264.959 341.839 171.648  1.00  0.00           C  
ATOM   3905  C   SER A 240     266.288 342.548 171.921  1.00  0.00           C  
ATOM   3906  O   SER A 240     266.356 343.778 171.894  1.00  0.00           O  
ATOM   3907  CB  SER A 240     264.025 342.054 172.823  1.00  0.00           C  
ATOM   3908  OG  SER A 240     264.582 341.552 174.006  1.00  0.00           O  
ATOM   3909  H   SER A 240     264.952 339.777 172.178  1.00  0.00           H  
ATOM   3910  HA  SER A 240     264.511 342.290 170.764  1.00  0.00           H  
ATOM   3911 1HB  SER A 240     263.822 343.119 172.936  1.00  0.00           H  
ATOM   3912 2HB  SER A 240     263.075 341.558 172.626  1.00  0.00           H  
ATOM   3913  HG  SER A 240     263.964 341.778 174.706  1.00  0.00           H  
ATOM   3914  N   GLU A 241     267.308 341.770 172.270  1.00  0.00           N  
ATOM   3915  CA  GLU A 241     268.656 342.264 172.562  1.00  0.00           C  
ATOM   3916  C   GLU A 241     269.697 341.251 172.135  1.00  0.00           C  
ATOM   3917  O   GLU A 241     269.578 340.064 172.457  1.00  0.00           O  
ATOM   3918  CB  GLU A 241     268.809 342.531 174.064  1.00  0.00           C  
ATOM   3919  CG  GLU A 241     270.201 343.021 174.502  1.00  0.00           C  
ATOM   3920  CD  GLU A 241     270.290 343.383 175.983  1.00  0.00           C  
ATOM   3921  OE1 GLU A 241     269.267 343.394 176.672  1.00  0.00           O  
ATOM   3922  OE2 GLU A 241     271.382 343.667 176.426  1.00  0.00           O  
ATOM   3923  H   GLU A 241     267.147 340.765 172.278  1.00  0.00           H  
ATOM   3924  HA  GLU A 241     268.825 343.190 172.007  1.00  0.00           H  
ATOM   3925 1HB  GLU A 241     268.086 343.290 174.366  1.00  0.00           H  
ATOM   3926 2HB  GLU A 241     268.581 341.624 174.621  1.00  0.00           H  
ATOM   3927 1HG  GLU A 241     270.929 342.234 174.302  1.00  0.00           H  
ATOM   3928 2HG  GLU A 241     270.482 343.883 173.898  1.00  0.00           H  
ATOM   3929  N   VAL A 242     270.744 341.697 171.450  1.00  0.00           N  
ATOM   3930  CA  VAL A 242     271.802 340.752 171.096  1.00  0.00           C  
ATOM   3931  C   VAL A 242     273.183 341.279 171.403  1.00  0.00           C  
ATOM   3932  O   VAL A 242     273.526 342.415 171.057  1.00  0.00           O  
ATOM   3933  CB  VAL A 242     271.725 340.409 169.597  1.00  0.00           C  
ATOM   3934  CG1 VAL A 242     272.837 339.443 169.215  1.00  0.00           C  
ATOM   3935  CG2 VAL A 242     270.363 339.819 169.269  1.00  0.00           C  
ATOM   3936  H   VAL A 242     270.792 342.693 171.184  1.00  0.00           H  
ATOM   3937  HA  VAL A 242     271.664 339.845 171.692  1.00  0.00           H  
ATOM   3938  HB  VAL A 242     271.878 341.319 169.017  1.00  0.00           H  
ATOM   3939 1HG1 VAL A 242     272.769 339.211 168.152  1.00  0.00           H  
ATOM   3940 2HG1 VAL A 242     273.805 339.899 169.425  1.00  0.00           H  
ATOM   3941 3HG1 VAL A 242     272.736 338.524 169.793  1.00  0.00           H  
ATOM   3942 1HG2 VAL A 242     270.315 339.579 168.208  1.00  0.00           H  
ATOM   3943 2HG2 VAL A 242     270.208 338.911 169.853  1.00  0.00           H  
ATOM   3944 3HG2 VAL A 242     269.585 340.543 169.512  1.00  0.00           H  
ATOM   3945  N   GLU A 243     273.997 340.438 172.031  1.00  0.00           N  
ATOM   3946  CA  GLU A 243     275.349 340.867 172.350  1.00  0.00           C  
ATOM   3947  C   GLU A 243     276.394 339.917 171.837  1.00  0.00           C  
ATOM   3948  O   GLU A 243     276.305 338.706 172.040  1.00  0.00           O  
ATOM   3949  CB  GLU A 243     275.529 341.036 173.861  1.00  0.00           C  
ATOM   3950  CG  GLU A 243     276.917 341.573 174.282  1.00  0.00           C  
ATOM   3951  CD  GLU A 243     277.010 341.907 175.761  1.00  0.00           C  
ATOM   3952  OE1 GLU A 243     276.491 342.942 176.153  1.00  0.00           O  
ATOM   3953  OE2 GLU A 243     277.612 341.141 176.504  1.00  0.00           O  
ATOM   3954  H   GLU A 243     273.664 339.495 172.269  1.00  0.00           H  
ATOM   3955  HA  GLU A 243     275.532 341.823 171.873  1.00  0.00           H  
ATOM   3956 1HB  GLU A 243     274.767 341.706 174.241  1.00  0.00           H  
ATOM   3957 2HB  GLU A 243     275.394 340.075 174.349  1.00  0.00           H  
ATOM   3958 1HG  GLU A 243     277.674 340.822 174.059  1.00  0.00           H  
ATOM   3959 2HG  GLU A 243     277.150 342.461 173.691  1.00  0.00           H  
ATOM   3960  N   VAL A 244     277.377 340.467 171.146  1.00  0.00           N  
ATOM   3961  CA  VAL A 244     278.457 339.639 170.648  1.00  0.00           C  
ATOM   3962  C   VAL A 244     279.817 340.192 171.083  1.00  0.00           C  
ATOM   3963  O   VAL A 244     280.088 341.386 170.945  1.00  0.00           O  
ATOM   3964  CB  VAL A 244     278.387 339.482 169.120  1.00  0.00           C  
ATOM   3965  CG1 VAL A 244     279.537 338.641 168.640  1.00  0.00           C  
ATOM   3966  CG2 VAL A 244     277.058 338.826 168.735  1.00  0.00           C  
ATOM   3967  H   VAL A 244     277.341 341.479 170.977  1.00  0.00           H  
ATOM   3968  HA  VAL A 244     278.345 338.654 171.080  1.00  0.00           H  
ATOM   3969  HB  VAL A 244     278.479 340.452 168.657  1.00  0.00           H  
ATOM   3970 1HG1 VAL A 244     279.477 338.530 167.564  1.00  0.00           H  
ATOM   3971 2HG1 VAL A 244     280.483 339.101 168.898  1.00  0.00           H  
ATOM   3972 3HG1 VAL A 244     279.473 337.662 169.111  1.00  0.00           H  
ATOM   3973 1HG2 VAL A 244     276.994 338.701 167.660  1.00  0.00           H  
ATOM   3974 2HG2 VAL A 244     276.990 337.871 169.206  1.00  0.00           H  
ATOM   3975 3HG2 VAL A 244     276.237 339.449 169.073  1.00  0.00           H  
ATOM   3976  N   LYS A 245     280.646 339.324 171.652  1.00  0.00           N  
ATOM   3977  CA  LYS A 245     282.000 339.695 172.066  1.00  0.00           C  
ATOM   3978  C   LYS A 245     283.024 338.998 171.189  1.00  0.00           C  
ATOM   3979  O   LYS A 245     282.903 337.808 170.874  1.00  0.00           O  
ATOM   3980  CB  LYS A 245     282.237 339.345 173.535  1.00  0.00           C  
ATOM   3981  CG  LYS A 245     281.430 340.181 174.520  1.00  0.00           C  
ATOM   3982  CD  LYS A 245     281.690 339.748 175.955  1.00  0.00           C  
ATOM   3983  CE  LYS A 245     280.942 340.631 176.943  1.00  0.00           C  
ATOM   3984  NZ  LYS A 245     281.061 340.127 178.339  1.00  0.00           N  
ATOM   3985  H   LYS A 245     280.313 338.366 171.768  1.00  0.00           H  
ATOM   3986  HA  LYS A 245     282.131 340.767 171.913  1.00  0.00           H  
ATOM   3987 1HB  LYS A 245     281.989 338.297 173.705  1.00  0.00           H  
ATOM   3988 2HB  LYS A 245     283.293 339.473 173.775  1.00  0.00           H  
ATOM   3989 1HG  LYS A 245     281.700 341.232 174.411  1.00  0.00           H  
ATOM   3990 2HG  LYS A 245     280.368 340.073 174.304  1.00  0.00           H  
ATOM   3991 1HD  LYS A 245     281.369 338.714 176.088  1.00  0.00           H  
ATOM   3992 2HD  LYS A 245     282.758 339.808 176.165  1.00  0.00           H  
ATOM   3993 1HE  LYS A 245     281.340 341.644 176.901  1.00  0.00           H  
ATOM   3994 2HE  LYS A 245     279.887 340.667 176.672  1.00  0.00           H  
ATOM   3995 1HZ  LYS A 245     280.552 340.738 178.963  1.00  0.00           H  
ATOM   3996 2HZ  LYS A 245     280.677 339.195 178.395  1.00  0.00           H  
ATOM   3997 3HZ  LYS A 245     282.034 340.107 178.608  1.00  0.00           H  
ATOM   3998  N   VAL A 246     284.006 339.750 170.738  1.00  0.00           N  
ATOM   3999  CA  VAL A 246     285.030 339.151 169.903  1.00  0.00           C  
ATOM   4000  C   VAL A 246     286.376 339.373 170.552  1.00  0.00           C  
ATOM   4001  O   VAL A 246     286.724 340.499 170.910  1.00  0.00           O  
ATOM   4002  CB  VAL A 246     285.022 339.765 168.490  1.00  0.00           C  
ATOM   4003  CG1 VAL A 246     286.104 339.133 167.628  1.00  0.00           C  
ATOM   4004  CG2 VAL A 246     283.651 339.584 167.855  1.00  0.00           C  
ATOM   4005  H   VAL A 246     284.033 340.740 171.010  1.00  0.00           H  
ATOM   4006  HA  VAL A 246     284.853 338.076 169.834  1.00  0.00           H  
ATOM   4007  HB  VAL A 246     285.250 340.828 168.565  1.00  0.00           H  
ATOM   4008 1HG1 VAL A 246     286.083 339.578 166.634  1.00  0.00           H  
ATOM   4009 2HG1 VAL A 246     287.079 339.306 168.084  1.00  0.00           H  
ATOM   4010 3HG1 VAL A 246     285.925 338.061 167.548  1.00  0.00           H  
ATOM   4011 1HG2 VAL A 246     283.652 340.021 166.857  1.00  0.00           H  
ATOM   4012 2HG2 VAL A 246     283.420 338.521 167.786  1.00  0.00           H  
ATOM   4013 3HG2 VAL A 246     282.898 340.079 168.467  1.00  0.00           H  
ATOM   4014  N   THR A 247     287.111 338.284 170.743  1.00  0.00           N  
ATOM   4015  CA  THR A 247     288.417 338.354 171.364  1.00  0.00           C  
ATOM   4016  C   THR A 247     289.455 337.902 170.344  1.00  0.00           C  
ATOM   4017  O   THR A 247     289.303 336.844 169.718  1.00  0.00           O  
ATOM   4018  CB  THR A 247     288.494 337.484 172.633  1.00  0.00           C  
ATOM   4019  OG1 THR A 247     287.545 337.956 173.598  1.00  0.00           O  
ATOM   4020  CG2 THR A 247     289.892 337.539 173.234  1.00  0.00           C  
ATOM   4021  H   THR A 247     286.737 337.384 170.426  1.00  0.00           H  
ATOM   4022  HA  THR A 247     288.625 339.383 171.670  1.00  0.00           H  
ATOM   4023  HB  THR A 247     288.254 336.451 172.383  1.00  0.00           H  
ATOM   4024  HG1 THR A 247     287.375 337.266 174.243  1.00  0.00           H  
ATOM   4025 1HG2 THR A 247     289.927 336.918 174.129  1.00  0.00           H  
ATOM   4026 2HG2 THR A 247     290.614 337.170 172.507  1.00  0.00           H  
ATOM   4027 3HG2 THR A 247     290.134 338.567 173.496  1.00  0.00           H  
ATOM   4028  N   SER A 248     290.491 338.702 170.138  1.00  0.00           N  
ATOM   4029  CA  SER A 248     291.550 338.257 169.229  1.00  0.00           C  
ATOM   4030  C   SER A 248     292.867 338.958 169.542  1.00  0.00           C  
ATOM   4031  O   SER A 248     292.911 340.176 169.688  1.00  0.00           O  
ATOM   4032  CB  SER A 248     291.154 338.475 167.801  1.00  0.00           C  
ATOM   4033  OG  SER A 248     292.162 338.028 166.962  1.00  0.00           O  
ATOM   4034  H   SER A 248     290.535 339.589 170.651  1.00  0.00           H  
ATOM   4035  HA  SER A 248     291.694 337.185 169.369  1.00  0.00           H  
ATOM   4036 1HB  SER A 248     290.231 337.953 167.570  1.00  0.00           H  
ATOM   4037 2HB  SER A 248     290.983 339.523 167.639  1.00  0.00           H  
ATOM   4038  HG  SER A 248     292.013 337.048 166.894  1.00  0.00           H  
ATOM   4039  N   GLY A 249     293.944 338.202 169.732  1.00  0.00           N  
ATOM   4040  CA  GLY A 249     295.246 338.824 170.010  1.00  0.00           C  
ATOM   4041  C   GLY A 249     295.303 339.292 171.463  1.00  0.00           C  
ATOM   4042  O   GLY A 249     296.204 340.020 171.882  1.00  0.00           O  
ATOM   4043  H   GLY A 249     293.879 337.203 169.604  1.00  0.00           H  
ATOM   4044 1HA  GLY A 249     296.045 338.106 169.818  1.00  0.00           H  
ATOM   4045 2HA  GLY A 249     295.401 339.669 169.337  1.00  0.00           H  
ATOM   4046  N   GLY A 250     294.280 338.914 172.218  1.00  0.00           N  
ATOM   4047  CA  GLY A 250     294.118 339.313 173.605  1.00  0.00           C  
ATOM   4048  C   GLY A 250     293.269 340.571 173.725  1.00  0.00           C  
ATOM   4049  O   GLY A 250     292.998 341.043 174.828  1.00  0.00           O  
ATOM   4050  H   GLY A 250     293.587 338.318 171.794  1.00  0.00           H  
ATOM   4051 1HA  GLY A 250     293.630 338.504 174.150  1.00  0.00           H  
ATOM   4052 2HA  GLY A 250     295.097 339.485 174.051  1.00  0.00           H  
ATOM   4053  N   THR A 251     292.853 341.134 172.596  1.00  0.00           N  
ATOM   4054  CA  THR A 251     292.059 342.341 172.613  1.00  0.00           C  
ATOM   4055  C   THR A 251     290.599 341.969 172.487  1.00  0.00           C  
ATOM   4056  O   THR A 251     290.232 341.102 171.687  1.00  0.00           O  
ATOM   4057  CB  THR A 251     292.462 343.305 171.483  1.00  0.00           C  
ATOM   4058  OG1 THR A 251     293.830 343.701 171.655  1.00  0.00           O  
ATOM   4059  CG2 THR A 251     291.577 344.542 171.494  1.00  0.00           C  
ATOM   4060  H   THR A 251     293.092 340.728 171.688  1.00  0.00           H  
ATOM   4061  HA  THR A 251     292.214 342.863 173.558  1.00  0.00           H  
ATOM   4062  HB  THR A 251     292.363 342.802 170.522  1.00  0.00           H  
ATOM   4063  HG1 THR A 251     294.403 342.949 171.486  1.00  0.00           H  
ATOM   4064 1HG2 THR A 251     291.876 345.212 170.688  1.00  0.00           H  
ATOM   4065 2HG2 THR A 251     290.537 344.245 171.353  1.00  0.00           H  
ATOM   4066 3HG2 THR A 251     291.680 345.055 172.449  1.00  0.00           H  
ATOM   4067  N   THR A 252     289.745 342.601 173.281  1.00  0.00           N  
ATOM   4068  CA  THR A 252     288.338 342.251 173.216  1.00  0.00           C  
ATOM   4069  C   THR A 252     287.446 343.402 172.815  1.00  0.00           C  
ATOM   4070  O   THR A 252     287.544 344.508 173.354  1.00  0.00           O  
ATOM   4071  CB  THR A 252     287.857 341.691 174.568  1.00  0.00           C  
ATOM   4072  OG1 THR A 252     288.623 340.528 174.907  1.00  0.00           O  
ATOM   4073  CG2 THR A 252     286.385 341.323 174.499  1.00  0.00           C  
ATOM   4074  H   THR A 252     290.060 343.335 173.904  1.00  0.00           H  
ATOM   4075  HA  THR A 252     288.225 341.479 172.465  1.00  0.00           H  
ATOM   4076  HB  THR A 252     288.003 342.444 175.344  1.00  0.00           H  
ATOM   4077  HG1 THR A 252     288.433 339.827 174.278  1.00  0.00           H  
ATOM   4078 1HG2 THR A 252     286.062 340.930 175.464  1.00  0.00           H  
ATOM   4079 2HG2 THR A 252     285.799 342.208 174.253  1.00  0.00           H  
ATOM   4080 3HG2 THR A 252     286.234 340.564 173.732  1.00  0.00           H  
ATOM   4081  N   TRP A 253     286.559 343.117 171.877  1.00  0.00           N  
ATOM   4082  CA  TRP A 253     285.594 344.100 171.433  1.00  0.00           C  
ATOM   4083  C   TRP A 253     284.184 343.652 171.807  1.00  0.00           C  
ATOM   4084  O   TRP A 253     283.863 342.461 171.744  1.00  0.00           O  
ATOM   4085  CB  TRP A 253     285.670 344.265 169.923  1.00  0.00           C  
ATOM   4086  CG  TRP A 253     286.961 344.806 169.411  1.00  0.00           C  
ATOM   4087  CD1 TRP A 253     287.247 346.096 169.109  1.00  0.00           C  
ATOM   4088  CD2 TRP A 253     288.156 344.049 169.108  1.00  0.00           C  
ATOM   4089  NE1 TRP A 253     288.536 346.199 168.650  1.00  0.00           N  
ATOM   4090  CE2 TRP A 253     289.104 344.947 168.647  1.00  0.00           C  
ATOM   4091  CE3 TRP A 253     288.486 342.699 169.188  1.00  0.00           C  
ATOM   4092  CZ2 TRP A 253     290.366 344.542 168.265  1.00  0.00           C  
ATOM   4093  CZ3 TRP A 253     289.724 342.300 168.810  1.00  0.00           C  
ATOM   4094  CH2 TRP A 253     290.648 343.185 168.363  1.00  0.00           C  
ATOM   4095  H   TRP A 253     286.586 342.172 171.482  1.00  0.00           H  
ATOM   4096  HA  TRP A 253     285.802 345.054 171.915  1.00  0.00           H  
ATOM   4097 1HB  TRP A 253     285.495 343.308 169.452  1.00  0.00           H  
ATOM   4098 2HB  TRP A 253     284.886 344.940 169.614  1.00  0.00           H  
ATOM   4099  HD1 TRP A 253     286.554 346.929 169.213  1.00  0.00           H  
ATOM   4100  HE1 TRP A 253     288.995 347.054 168.359  1.00  0.00           H  
ATOM   4101  HE3 TRP A 253     287.770 341.979 169.537  1.00  0.00           H  
ATOM   4102  HZ2 TRP A 253     291.118 345.239 167.898  1.00  0.00           H  
ATOM   4103  HZ3 TRP A 253     289.955 341.254 168.887  1.00  0.00           H  
ATOM   4104  HH2 TRP A 253     291.633 342.812 168.077  1.00  0.00           H  
ATOM   4105  N   THR A 254     283.327 344.606 172.165  1.00  0.00           N  
ATOM   4106  CA  THR A 254     281.945 344.265 172.508  1.00  0.00           C  
ATOM   4107  C   THR A 254     280.971 344.964 171.594  1.00  0.00           C  
ATOM   4108  O   THR A 254     281.005 346.185 171.432  1.00  0.00           O  
ATOM   4109  CB  THR A 254     281.621 344.625 173.968  1.00  0.00           C  
ATOM   4110  OG1 THR A 254     282.498 343.906 174.846  1.00  0.00           O  
ATOM   4111  CG2 THR A 254     280.179 344.271 174.298  1.00  0.00           C  
ATOM   4112  H   THR A 254     283.644 345.562 172.227  1.00  0.00           H  
ATOM   4113  HA  THR A 254     281.801 343.191 172.379  1.00  0.00           H  
ATOM   4114  HB  THR A 254     281.771 345.694 174.122  1.00  0.00           H  
ATOM   4115  HG1 THR A 254     283.385 344.267 174.777  1.00  0.00           H  
ATOM   4116 1HG2 THR A 254     279.968 344.533 175.336  1.00  0.00           H  
ATOM   4117 2HG2 THR A 254     279.509 344.824 173.641  1.00  0.00           H  
ATOM   4118 3HG2 THR A 254     280.025 343.202 174.157  1.00  0.00           H  
ATOM   4119  N   PHE A 255     280.058 344.181 171.054  1.00  0.00           N  
ATOM   4120  CA  PHE A 255     279.043 344.679 170.165  1.00  0.00           C  
ATOM   4121  C   PHE A 255     277.650 344.409 170.717  1.00  0.00           C  
ATOM   4122  O   PHE A 255     277.274 343.253 170.917  1.00  0.00           O  
ATOM   4123  CB  PHE A 255     279.183 343.971 168.829  1.00  0.00           C  
ATOM   4124  CG  PHE A 255     280.511 344.131 168.209  1.00  0.00           C  
ATOM   4125  CD1 PHE A 255     281.556 343.292 168.552  1.00  0.00           C  
ATOM   4126  CD2 PHE A 255     280.740 345.118 167.309  1.00  0.00           C  
ATOM   4127  CE1 PHE A 255     282.780 343.445 167.980  1.00  0.00           C  
ATOM   4128  CE2 PHE A 255     281.975 345.276 166.739  1.00  0.00           C  
ATOM   4129  CZ  PHE A 255     282.982 344.443 167.061  1.00  0.00           C  
ATOM   4130  H   PHE A 255     280.126 343.177 171.218  1.00  0.00           H  
ATOM   4131  HA  PHE A 255     279.174 345.754 170.038  1.00  0.00           H  
ATOM   4132 1HB  PHE A 255     278.999 342.906 168.960  1.00  0.00           H  
ATOM   4133 2HB  PHE A 255     278.443 344.361 168.145  1.00  0.00           H  
ATOM   4134  HD1 PHE A 255     281.387 342.501 169.292  1.00  0.00           H  
ATOM   4135  HD2 PHE A 255     279.930 345.786 167.052  1.00  0.00           H  
ATOM   4136  HE1 PHE A 255     283.589 342.780 168.256  1.00  0.00           H  
ATOM   4137  HE2 PHE A 255     282.156 346.074 166.021  1.00  0.00           H  
ATOM   4138  HZ  PHE A 255     283.942 344.587 166.595  1.00  0.00           H  
ATOM   4139  N   ASN A 256     276.898 345.458 171.033  1.00  0.00           N  
ATOM   4140  CA  ASN A 256     275.590 345.255 171.665  1.00  0.00           C  
ATOM   4141  C   ASN A 256     274.523 346.082 170.956  1.00  0.00           C  
ATOM   4142  O   ASN A 256     274.623 347.312 170.879  1.00  0.00           O  
ATOM   4143  CB  ASN A 256     275.625 345.497 173.172  1.00  0.00           C  
ATOM   4144  CG  ASN A 256     274.257 345.205 173.861  1.00  0.00           C  
ATOM   4145  OD1 ASN A 256     273.224 345.706 173.401  1.00  0.00           O  
ATOM   4146  ND2 ASN A 256     274.251 344.405 174.921  1.00  0.00           N  
ATOM   4147  H   ASN A 256     277.220 346.394 170.822  1.00  0.00           H  
ATOM   4148  HA  ASN A 256     275.296 344.219 171.530  1.00  0.00           H  
ATOM   4149 1HB  ASN A 256     276.385 344.855 173.626  1.00  0.00           H  
ATOM   4150 2HB  ASN A 256     275.907 346.528 173.372  1.00  0.00           H  
ATOM   4151 1HD2 ASN A 256     273.364 344.183 175.403  1.00  0.00           H  
ATOM   4152 2HD2 ASN A 256     275.117 343.977 175.261  1.00  0.00           H  
ATOM   4153  N   ILE A 257     273.561 345.392 170.343  1.00  0.00           N  
ATOM   4154  CA  ILE A 257     272.482 346.061 169.622  1.00  0.00           C  
ATOM   4155  C   ILE A 257     271.186 345.996 170.460  1.00  0.00           C  
ATOM   4156  O   ILE A 257     270.821 344.913 170.954  1.00  0.00           O  
ATOM   4157  CB  ILE A 257     272.256 345.419 168.241  1.00  0.00           C  
ATOM   4158  CG1 ILE A 257     271.178 346.183 167.468  1.00  0.00           C  
ATOM   4159  CG2 ILE A 257     271.873 343.955 168.392  1.00  0.00           C  
ATOM   4160  CD1 ILE A 257     271.647 347.509 166.914  1.00  0.00           C  
ATOM   4161  H   ILE A 257     273.550 344.373 170.446  1.00  0.00           H  
ATOM   4162  HA  ILE A 257     272.777 347.106 169.465  1.00  0.00           H  
ATOM   4163  HB  ILE A 257     273.172 345.487 167.654  1.00  0.00           H  
ATOM   4164 1HG1 ILE A 257     270.825 345.572 166.637  1.00  0.00           H  
ATOM   4165 2HG1 ILE A 257     270.324 346.369 168.121  1.00  0.00           H  
ATOM   4166 1HG2 ILE A 257     271.716 343.517 167.406  1.00  0.00           H  
ATOM   4167 2HG2 ILE A 257     272.672 343.421 168.903  1.00  0.00           H  
ATOM   4168 3HG2 ILE A 257     270.953 343.878 168.974  1.00  0.00           H  
ATOM   4169 1HD1 ILE A 257     270.827 347.991 166.380  1.00  0.00           H  
ATOM   4170 2HD1 ILE A 257     271.971 348.151 167.734  1.00  0.00           H  
ATOM   4171 3HD1 ILE A 257     272.478 347.345 166.231  1.00  0.00           H  
ATOM   4172  N   LYS A 258     270.486 347.151 170.602  1.00  0.00           N  
ATOM   4173  CA  LYS A 258     269.215 347.317 171.324  1.00  0.00           C  
ATOM   4174  C   LYS A 258     268.723 348.759 171.083  1.00  0.00           C  
ATOM   4175  O   LYS A 258     267.522 348.995 170.943  1.00  0.00           O  
ATOM   4176  OXT LYS A 258     269.550 349.606 170.713  1.00  0.00           O  
ATOM   4177  CB  LYS A 258     269.402 347.040 172.861  1.00  0.00           C  
ATOM   4178  CG  LYS A 258     268.079 346.951 173.763  1.00  0.00           C  
ATOM   4179  CD  LYS A 258     268.439 346.503 175.247  1.00  0.00           C  
ATOM   4180  CE  LYS A 258     267.204 346.184 176.154  1.00  0.00           C  
ATOM   4181  NZ  LYS A 258     267.636 345.611 177.494  1.00  0.00           N  
ATOM   4182  H   LYS A 258     270.870 348.006 170.204  1.00  0.00           H  
ATOM   4183  HA  LYS A 258     268.473 346.630 170.911  1.00  0.00           H  
ATOM   4184 1HB  LYS A 258     269.929 346.084 172.984  1.00  0.00           H  
ATOM   4185 2HB  LYS A 258     270.062 347.808 173.293  1.00  0.00           H  
ATOM   4186 1HG  LYS A 258     267.574 347.928 173.783  1.00  0.00           H  
ATOM   4187 2HG  LYS A 258     267.385 346.220 173.313  1.00  0.00           H  
ATOM   4188 1HD  LYS A 258     269.058 345.625 175.202  1.00  0.00           H  
ATOM   4189 2HD  LYS A 258     269.026 347.295 175.726  1.00  0.00           H  
ATOM   4190 1HE  LYS A 258     266.626 347.093 176.328  1.00  0.00           H  
ATOM   4191 2HE  LYS A 258     266.568 345.446 175.653  1.00  0.00           H  
ATOM   4192 1HZ  LYS A 258     266.833 345.400 178.061  1.00  0.00           H  
ATOM   4193 2HZ  LYS A 258     268.186 344.730 177.322  1.00  0.00           H  
ATOM   4194 3HZ  LYS A 258     268.219 346.274 177.975  1.00  0.00           H  
TER                                                                             
ATOM   4196  N   PRO B 259     277.504 325.678 174.776  1.00  0.00           N  
ATOM   4197  CA  PRO B 259     278.329 324.759 173.970  1.00  0.00           C  
ATOM   4198  C   PRO B 259     279.392 325.550 173.155  1.00  0.00           C  
ATOM   4199  O   PRO B 259     279.152 326.731 172.847  1.00  0.00           O  
ATOM   4200  CB  PRO B 259     277.301 324.081 173.059  1.00  0.00           C  
ATOM   4201  CG  PRO B 259     276.267 325.129 172.831  1.00  0.00           C  
ATOM   4202  CD  PRO B 259     276.180 325.861 174.143  1.00  0.00           C  
ATOM   4203  HA  PRO B 259     278.856 324.084 174.660  1.00  0.00           H  
ATOM   4204 1HB  PRO B 259     277.784 323.747 172.129  1.00  0.00           H  
ATOM   4205 2HB  PRO B 259     276.897 323.183 173.551  1.00  0.00           H  
ATOM   4206 1HG  PRO B 259     276.567 325.785 172.000  1.00  0.00           H  
ATOM   4207 2HG  PRO B 259     275.312 324.666 172.541  1.00  0.00           H  
ATOM   4208 1HD  PRO B 259     275.988 326.929 173.958  1.00  0.00           H  
ATOM   4209 2HD  PRO B 259     275.377 325.423 174.756  1.00  0.00           H  
ATOM   4210 1H   PRO B 259     278.001 326.510 174.794  1.00  0.00           H  
ATOM   4211 2H   PRO B 259     277.419 325.241 175.641  1.00  0.00           H  
ATOM   4212  N   HIS B 260     280.539 324.888 172.866  1.00  0.00           N  
ATOM   4213  CA  HIS B 260     281.725 325.463 172.207  1.00  0.00           C  
ATOM   4214  C   HIS B 260     281.888 324.784 170.854  1.00  0.00           C  
ATOM   4215  O   HIS B 260     281.879 323.556 170.762  1.00  0.00           O  
ATOM   4216  CB  HIS B 260     282.992 325.276 173.049  1.00  0.00           C  
ATOM   4217  CG  HIS B 260     282.927 325.941 174.388  1.00  0.00           C  
ATOM   4218  ND1 HIS B 260     283.591 327.118 174.667  1.00  0.00           N  
ATOM   4219  CD2 HIS B 260     282.279 325.596 175.526  1.00  0.00           C  
ATOM   4220  CE1 HIS B 260     283.352 327.467 175.920  1.00  0.00           C  
ATOM   4221  NE2 HIS B 260     282.561 326.561 176.462  1.00  0.00           N  
ATOM   4222  H   HIS B 260     280.573 323.894 173.121  1.00  0.00           H  
ATOM   4223  HA  HIS B 260     281.603 326.540 172.039  1.00  0.00           H  
ATOM   4224 1HB  HIS B 260     283.171 324.211 173.205  1.00  0.00           H  
ATOM   4225 2HB  HIS B 260     283.849 325.676 172.510  1.00  0.00           H  
ATOM   4226  HD2 HIS B 260     281.652 324.716 175.672  1.00  0.00           H  
ATOM   4227  HE1 HIS B 260     283.743 328.353 176.419  1.00  0.00           H  
ATOM   4228  HE2 HIS B 260     282.214 326.570 177.410  1.00  0.00           H  
ATOM   4229  N   GLN B 261     282.018 325.578 169.801  1.00  0.00           N  
ATOM   4230  CA  GLN B 261     282.319 325.010 168.491  1.00  0.00           C  
ATOM   4231  C   GLN B 261     283.617 325.531 167.921  1.00  0.00           C  
ATOM   4232  O   GLN B 261     283.872 326.734 167.923  1.00  0.00           O  
ATOM   4233  CB  GLN B 261     281.179 325.300 167.510  1.00  0.00           C  
ATOM   4234  CG  GLN B 261     279.863 324.636 167.874  1.00  0.00           C  
ATOM   4235  CD  GLN B 261     278.940 325.562 168.644  1.00  0.00           C  
ATOM   4236  OE1 GLN B 261     278.714 326.708 168.247  1.00  0.00           O  
ATOM   4237  NE2 GLN B 261     278.403 325.070 169.755  1.00  0.00           N  
ATOM   4238  H   GLN B 261     281.930 326.589 169.943  1.00  0.00           H  
ATOM   4239  HA  GLN B 261     282.414 323.937 168.601  1.00  0.00           H  
ATOM   4240 1HB  GLN B 261     281.010 326.376 167.457  1.00  0.00           H  
ATOM   4241 2HB  GLN B 261     281.462 324.963 166.514  1.00  0.00           H  
ATOM   4242 1HG  GLN B 261     279.355 324.334 166.958  1.00  0.00           H  
ATOM   4243 2HG  GLN B 261     280.065 323.763 168.493  1.00  0.00           H  
ATOM   4244 1HE2 GLN B 261     277.786 325.635 170.306  1.00  0.00           H  
ATOM   4245 2HE2 GLN B 261     278.613 324.135 170.042  1.00  0.00           H  
ATOM   4246  N   PHE B 262     284.388 324.615 167.361  1.00  0.00           N  
ATOM   4247  CA  PHE B 262     285.718 324.901 166.860  1.00  0.00           C  
ATOM   4248  C   PHE B 262     285.748 324.651 165.363  1.00  0.00           C  
ATOM   4249  O   PHE B 262     285.428 323.558 164.892  1.00  0.00           O  
ATOM   4250  CB  PHE B 262     286.765 324.036 167.563  1.00  0.00           C  
ATOM   4251  CG  PHE B 262     286.774 324.188 169.057  1.00  0.00           C  
ATOM   4252  CD1 PHE B 262     285.899 323.458 169.848  1.00  0.00           C  
ATOM   4253  CD2 PHE B 262     287.655 325.062 169.676  1.00  0.00           C  
ATOM   4254  CE1 PHE B 262     285.905 323.598 171.223  1.00  0.00           C  
ATOM   4255  CE2 PHE B 262     287.664 325.202 171.049  1.00  0.00           C  
ATOM   4256  CZ  PHE B 262     286.788 324.469 171.823  1.00  0.00           C  
ATOM   4257  H   PHE B 262     284.031 323.660 167.346  1.00  0.00           H  
ATOM   4258  HA  PHE B 262     285.960 325.946 167.051  1.00  0.00           H  
ATOM   4259 1HB  PHE B 262     286.589 322.987 167.328  1.00  0.00           H  
ATOM   4260 2HB  PHE B 262     287.757 324.291 167.190  1.00  0.00           H  
ATOM   4261  HD1 PHE B 262     285.202 322.767 169.372  1.00  0.00           H  
ATOM   4262  HD2 PHE B 262     288.348 325.642 169.064  1.00  0.00           H  
ATOM   4263  HE1 PHE B 262     285.212 323.017 171.831  1.00  0.00           H  
ATOM   4264  HE2 PHE B 262     288.362 325.892 171.523  1.00  0.00           H  
ATOM   4265  HZ  PHE B 262     286.793 324.580 172.908  1.00  0.00           H  
ATOM   4266  N   TYR B 263     286.071 325.696 164.609  1.00  0.00           N  
ATOM   4267  CA  TYR B 263     286.111 325.661 163.153  1.00  0.00           C  
ATOM   4268  C   TYR B 263     287.537 325.886 162.675  1.00  0.00           C  
ATOM   4269  O   TYR B 263     288.055 327.009 162.734  1.00  0.00           O  
ATOM   4270  CB  TYR B 263     285.169 326.707 162.554  1.00  0.00           C  
ATOM   4271  CG  TYR B 263     283.728 326.546 162.981  1.00  0.00           C  
ATOM   4272  CD1 TYR B 263     283.311 327.033 164.212  1.00  0.00           C  
ATOM   4273  CD2 TYR B 263     282.822 325.912 162.144  1.00  0.00           C  
ATOM   4274  CE1 TYR B 263     281.993 326.886 164.602  1.00  0.00           C  
ATOM   4275  CE2 TYR B 263     281.506 325.765 162.535  1.00  0.00           C  
ATOM   4276  CZ  TYR B 263     281.090 326.249 163.758  1.00  0.00           C  
ATOM   4277  OH  TYR B 263     279.779 326.104 164.148  1.00  0.00           O  
ATOM   4278  H   TYR B 263     286.316 326.566 165.075  1.00  0.00           H  
ATOM   4279  HA  TYR B 263     285.805 324.669 162.808  1.00  0.00           H  
ATOM   4280 1HB  TYR B 263     285.501 327.704 162.845  1.00  0.00           H  
ATOM   4281 2HB  TYR B 263     285.210 326.652 161.467  1.00  0.00           H  
ATOM   4282  HD1 TYR B 263     284.022 327.531 164.871  1.00  0.00           H  
ATOM   4283  HD2 TYR B 263     283.150 325.529 161.178  1.00  0.00           H  
ATOM   4284  HE1 TYR B 263     281.666 327.268 165.569  1.00  0.00           H  
ATOM   4285  HE2 TYR B 263     280.794 325.267 161.876  1.00  0.00           H  
ATOM   4286  HH  TYR B 263     279.361 325.425 163.611  1.00  0.00           H  
ATOM   4287  N   VAL B 264     288.178 324.826 162.223  1.00  0.00           N  
ATOM   4288  CA  VAL B 264     289.580 324.934 161.914  1.00  0.00           C  
ATOM   4289  C   VAL B 264     289.757 324.822 160.398  1.00  0.00           C  
ATOM   4290  O   VAL B 264     289.360 323.840 159.766  1.00  0.00           O  
ATOM   4291  CB  VAL B 264     290.380 323.830 162.630  1.00  0.00           C  
ATOM   4292  CG1 VAL B 264     291.871 324.004 162.379  1.00  0.00           C  
ATOM   4293  CG2 VAL B 264     290.078 323.856 164.121  1.00  0.00           C  
ATOM   4294  H   VAL B 264     287.672 323.944 162.106  1.00  0.00           H  
ATOM   4295  HA  VAL B 264     289.944 325.916 162.207  1.00  0.00           H  
ATOM   4296  HB  VAL B 264     290.095 322.862 162.218  1.00  0.00           H  
ATOM   4297 1HG1 VAL B 264     292.421 323.215 162.892  1.00  0.00           H  
ATOM   4298 2HG1 VAL B 264     292.068 323.945 161.308  1.00  0.00           H  
ATOM   4299 3HG1 VAL B 264     292.193 324.974 162.756  1.00  0.00           H  
ATOM   4300 1HG2 VAL B 264     290.647 323.072 164.621  1.00  0.00           H  
ATOM   4301 2HG2 VAL B 264     290.358 324.826 164.532  1.00  0.00           H  
ATOM   4302 3HG2 VAL B 264     289.013 323.688 164.280  1.00  0.00           H  
ATOM   4303  N   TYR B 265     290.340 325.860 159.817  1.00  0.00           N  
ATOM   4304  CA  TYR B 265     290.516 325.989 158.377  1.00  0.00           C  
ATOM   4305  C   TYR B 265     291.978 325.825 157.960  1.00  0.00           C  
ATOM   4306  O   TYR B 265     292.888 325.955 158.789  1.00  0.00           O  
ATOM   4307  CB  TYR B 265     289.980 327.341 157.901  1.00  0.00           C  
ATOM   4308  CG  TYR B 265     288.509 327.547 158.180  1.00  0.00           C  
ATOM   4309  CD1 TYR B 265     288.102 328.089 159.391  1.00  0.00           C  
ATOM   4310  CD2 TYR B 265     287.565 327.195 157.226  1.00  0.00           C  
ATOM   4311  CE1 TYR B 265     286.757 328.277 159.647  1.00  0.00           C  
ATOM   4312  CE2 TYR B 265     286.220 327.383 157.483  1.00  0.00           C  
ATOM   4313  CZ  TYR B 265     285.817 327.922 158.687  1.00  0.00           C  
ATOM   4314  OH  TYR B 265     284.477 328.110 158.941  1.00  0.00           O  
ATOM   4315  H   TYR B 265     290.667 326.637 160.405  1.00  0.00           H  
ATOM   4316  HA  TYR B 265     289.928 325.216 157.885  1.00  0.00           H  
ATOM   4317 1HB  TYR B 265     290.536 328.145 158.387  1.00  0.00           H  
ATOM   4318 2HB  TYR B 265     290.140 327.437 156.826  1.00  0.00           H  
ATOM   4319  HD1 TYR B 265     288.843 328.366 160.140  1.00  0.00           H  
ATOM   4320  HD2 TYR B 265     287.884 326.768 156.277  1.00  0.00           H  
ATOM   4321  HE1 TYR B 265     286.438 328.704 160.598  1.00  0.00           H  
ATOM   4322  HE2 TYR B 265     285.479 327.104 156.733  1.00  0.00           H  
ATOM   4323  HH  TYR B 265     283.987 328.069 158.117  1.00  0.00           H  
ATOM   4324  N   GLN B 266     292.205 325.474 156.684  1.00  0.00           N  
ATOM   4325  CA  GLN B 266     293.557 325.350 156.135  1.00  0.00           C  
ATOM   4326  C   GLN B 266     294.363 324.341 156.940  1.00  0.00           C  
ATOM   4327  O   GLN B 266     295.512 324.584 157.320  1.00  0.00           O  
ATOM   4328  CB  GLN B 266     294.271 326.705 156.125  1.00  0.00           C  
ATOM   4329  CG  GLN B 266     293.559 327.777 155.318  1.00  0.00           C  
ATOM   4330  CD  GLN B 266     294.355 329.066 155.241  1.00  0.00           C  
ATOM   4331  OE1 GLN B 266     295.354 329.152 154.520  1.00  0.00           O  
ATOM   4332  NE2 GLN B 266     293.919 330.077 155.983  1.00  0.00           N  
ATOM   4333  H   GLN B 266     291.410 325.334 156.069  1.00  0.00           H  
ATOM   4334  HA  GLN B 266     293.482 324.969 155.117  1.00  0.00           H  
ATOM   4335 1HB  GLN B 266     294.375 327.067 157.148  1.00  0.00           H  
ATOM   4336 2HB  GLN B 266     295.274 326.585 155.716  1.00  0.00           H  
ATOM   4337 1HG  GLN B 266     293.403 327.410 154.304  1.00  0.00           H  
ATOM   4338 2HG  GLN B 266     292.600 327.996 155.788  1.00  0.00           H  
ATOM   4339 1HE2 GLN B 266     294.403 330.952 155.972  1.00  0.00           H  
ATOM   4340 2HE2 GLN B 266     293.105 329.963 156.552  1.00  0.00           H  
ATOM   4341  N   ILE B 267     293.721 323.215 157.199  1.00  0.00           N  
ATOM   4342  CA  ILE B 267     294.251 322.143 158.021  1.00  0.00           C  
ATOM   4343  C   ILE B 267     294.555 320.858 157.267  1.00  0.00           C  
ATOM   4344  O   ILE B 267     293.759 320.388 156.459  1.00  0.00           O  
ATOM   4345  CB  ILE B 267     293.286 321.891 159.203  1.00  0.00           C  
ATOM   4346  CG1 ILE B 267     293.818 320.789 160.065  1.00  0.00           C  
ATOM   4347  CG2 ILE B 267     291.859 321.635 158.743  1.00  0.00           C  
ATOM   4348  CD1 ILE B 267     293.159 320.663 161.367  1.00  0.00           C  
ATOM   4349  H   ILE B 267     292.792 323.114 156.774  1.00  0.00           H  
ATOM   4350  HA  ILE B 267     295.191 322.492 158.450  1.00  0.00           H  
ATOM   4351  HB  ILE B 267     293.289 322.778 159.814  1.00  0.00           H  
ATOM   4352 1HG1 ILE B 267     293.692 319.848 159.543  1.00  0.00           H  
ATOM   4353 2HG1 ILE B 267     294.873 320.956 160.228  1.00  0.00           H  
ATOM   4354 1HG2 ILE B 267     291.197 321.514 159.581  1.00  0.00           H  
ATOM   4355 2HG2 ILE B 267     291.533 322.490 158.182  1.00  0.00           H  
ATOM   4356 3HG2 ILE B 267     291.810 320.743 158.119  1.00  0.00           H  
ATOM   4357 1HD1 ILE B 267     293.598 319.863 161.881  1.00  0.00           H  
ATOM   4358 2HD1 ILE B 267     293.307 321.556 161.912  1.00  0.00           H  
ATOM   4359 3HD1 ILE B 267     292.107 320.464 161.262  1.00  0.00           H  
ATOM   4360  N   ASP B 268     295.725 320.278 157.561  1.00  0.00           N  
ATOM   4361  CA  ASP B 268     296.097 319.015 156.935  1.00  0.00           C  
ATOM   4362  C   ASP B 268     295.617 317.846 157.803  1.00  0.00           C  
ATOM   4363  O   ASP B 268     295.164 318.057 158.936  1.00  0.00           O  
ATOM   4364  CB  ASP B 268     297.632 319.003 156.739  1.00  0.00           C  
ATOM   4365  CG  ASP B 268     298.150 318.056 155.628  1.00  0.00           C  
ATOM   4366  OD1 ASP B 268     297.445 317.138 155.268  1.00  0.00           O  
ATOM   4367  OD2 ASP B 268     299.244 318.257 155.178  1.00  0.00           O  
ATOM   4368  H   ASP B 268     296.358 320.743 158.204  1.00  0.00           H  
ATOM   4369  HA  ASP B 268     295.625 318.944 155.958  1.00  0.00           H  
ATOM   4370 1HB  ASP B 268     297.966 320.013 156.503  1.00  0.00           H  
ATOM   4371 2HB  ASP B 268     298.111 318.725 157.683  1.00  0.00           H  
ATOM   4372  N   GLU B 269     295.795 316.625 157.316  1.00  0.00           N  
ATOM   4373  CA  GLU B 269     295.265 315.451 157.992  1.00  0.00           C  
ATOM   4374  C   GLU B 269     295.922 315.079 159.312  1.00  0.00           C  
ATOM   4375  O   GLU B 269     295.205 314.768 160.262  1.00  0.00           O  
ATOM   4376  CB  GLU B 269     295.333 314.256 157.039  1.00  0.00           C  
ATOM   4377  CG  GLU B 269     294.794 312.923 157.577  1.00  0.00           C  
ATOM   4378  CD  GLU B 269     293.289 312.878 157.876  1.00  0.00           C  
ATOM   4379  OE1 GLU B 269     292.541 313.738 157.416  1.00  0.00           O  
ATOM   4380  OE2 GLU B 269     292.900 311.946 158.564  1.00  0.00           O  
ATOM   4381  H   GLU B 269     296.223 316.536 156.395  1.00  0.00           H  
ATOM   4382  HA  GLU B 269     294.212 315.650 158.199  1.00  0.00           H  
ATOM   4383 1HB  GLU B 269     294.789 314.493 156.131  1.00  0.00           H  
ATOM   4384 2HB  GLU B 269     296.375 314.090 156.757  1.00  0.00           H  
ATOM   4385 1HG  GLU B 269     295.010 312.154 156.840  1.00  0.00           H  
ATOM   4386 2HG  GLU B 269     295.344 312.666 158.481  1.00  0.00           H  
ATOM   4387  N   HIS B 270     297.253 315.118 159.439  1.00  0.00           N  
ATOM   4388  CA  HIS B 270     297.787 314.699 160.728  1.00  0.00           C  
ATOM   4389  C   HIS B 270     297.389 315.664 161.825  1.00  0.00           C  
ATOM   4390  O   HIS B 270     297.202 315.265 162.977  1.00  0.00           O  
ATOM   4391  CB  HIS B 270     299.314 314.585 160.672  1.00  0.00           C  
ATOM   4392  CG  HIS B 270     300.011 315.901 160.525  1.00  0.00           C  
ATOM   4393  ND1 HIS B 270     300.094 316.569 159.322  1.00  0.00           N  
ATOM   4394  CD2 HIS B 270     300.658 316.673 161.430  1.00  0.00           C  
ATOM   4395  CE1 HIS B 270     300.762 317.697 159.493  1.00  0.00           C  
ATOM   4396  NE2 HIS B 270     301.115 317.783 160.762  1.00  0.00           N  
ATOM   4397  H   HIS B 270     297.874 315.390 158.681  1.00  0.00           H  
ATOM   4398  HA  HIS B 270     297.380 313.720 160.988  1.00  0.00           H  
ATOM   4399 1HB  HIS B 270     299.676 314.105 161.583  1.00  0.00           H  
ATOM   4400 2HB  HIS B 270     299.601 313.951 159.834  1.00  0.00           H  
ATOM   4401  HD2 HIS B 270     300.792 316.455 162.489  1.00  0.00           H  
ATOM   4402  HE1 HIS B 270     300.983 318.431 158.718  1.00  0.00           H  
ATOM   4403  HE2 HIS B 270     301.637 318.540 161.181  1.00  0.00           H  
ATOM   4404  N   VAL B 271     297.154 316.922 161.461  1.00  0.00           N  
ATOM   4405  CA  VAL B 271     296.776 317.885 162.461  1.00  0.00           C  
ATOM   4406  C   VAL B 271     295.378 317.561 162.906  1.00  0.00           C  
ATOM   4407  O   VAL B 271     295.093 317.573 164.103  1.00  0.00           O  
ATOM   4408  CB  VAL B 271     296.882 319.329 161.962  1.00  0.00           C  
ATOM   4409  CG1 VAL B 271     296.316 320.283 163.001  1.00  0.00           C  
ATOM   4410  CG2 VAL B 271     298.317 319.666 161.697  1.00  0.00           C  
ATOM   4411  H   VAL B 271     297.280 317.209 160.496  1.00  0.00           H  
ATOM   4412  HA  VAL B 271     297.447 317.779 163.315  1.00  0.00           H  
ATOM   4413  HB  VAL B 271     296.314 319.434 161.044  1.00  0.00           H  
ATOM   4414 1HG1 VAL B 271     296.399 321.287 162.648  1.00  0.00           H  
ATOM   4415 2HG1 VAL B 271     295.305 320.070 163.203  1.00  0.00           H  
ATOM   4416 3HG1 VAL B 271     296.856 320.186 163.899  1.00  0.00           H  
ATOM   4417 1HG2 VAL B 271     298.382 320.687 161.344  1.00  0.00           H  
ATOM   4418 2HG2 VAL B 271     298.903 319.556 162.601  1.00  0.00           H  
ATOM   4419 3HG2 VAL B 271     298.696 318.999 160.940  1.00  0.00           H  
ATOM   4420  N   ALA B 272     294.479 317.306 161.949  1.00  0.00           N  
ATOM   4421  CA  ALA B 272     293.111 317.030 162.319  1.00  0.00           C  
ATOM   4422  C   ALA B 272     293.008 315.811 163.220  1.00  0.00           C  
ATOM   4423  O   ALA B 272     292.247 315.835 164.191  1.00  0.00           O  
ATOM   4424  CB  ALA B 272     292.268 316.831 161.076  1.00  0.00           C  
ATOM   4425  H   ALA B 272     294.737 317.333 160.956  1.00  0.00           H  
ATOM   4426  HA  ALA B 272     292.750 317.879 162.883  1.00  0.00           H  
ATOM   4427 1HB  ALA B 272     291.237 316.652 161.359  1.00  0.00           H  
ATOM   4428 2HB  ALA B 272     292.328 317.720 160.448  1.00  0.00           H  
ATOM   4429 3HB  ALA B 272     292.652 315.971 160.521  1.00  0.00           H  
ATOM   4430  N   GLN B 273     293.812 314.766 162.956  1.00  0.00           N  
ATOM   4431  CA  GLN B 273     293.744 313.575 163.800  1.00  0.00           C  
ATOM   4432  C   GLN B 273     294.237 313.876 165.205  1.00  0.00           C  
ATOM   4433  O   GLN B 273     293.648 313.414 166.191  1.00  0.00           O  
ATOM   4434  CB  GLN B 273     294.592 312.440 163.232  1.00  0.00           C  
ATOM   4435  CG  GLN B 273     294.082 311.827 161.952  1.00  0.00           C  
ATOM   4436  CD  GLN B 273     295.018 310.736 161.446  1.00  0.00           C  
ATOM   4437  OE1 GLN B 273     295.845 310.218 162.209  1.00  0.00           O  
ATOM   4438  NE2 GLN B 273     294.900 310.383 160.175  1.00  0.00           N  
ATOM   4439  H   GLN B 273     294.414 314.781 162.125  1.00  0.00           H  
ATOM   4440  HA  GLN B 273     292.705 313.254 163.862  1.00  0.00           H  
ATOM   4441 1HB  GLN B 273     295.601 312.815 163.039  1.00  0.00           H  
ATOM   4442 2HB  GLN B 273     294.678 311.649 163.975  1.00  0.00           H  
ATOM   4443 1HG  GLN B 273     293.103 311.384 162.131  1.00  0.00           H  
ATOM   4444 2HG  GLN B 273     294.004 312.592 161.183  1.00  0.00           H  
ATOM   4445 1HE2 GLN B 273     295.488 309.677 159.791  1.00  0.00           H  
ATOM   4446 2HE2 GLN B 273     294.211 310.848 159.572  1.00  0.00           H  
ATOM   4447  N   LEU B 274     295.293 314.673 165.313  1.00  0.00           N  
ATOM   4448  CA  LEU B 274     295.789 315.071 166.612  1.00  0.00           C  
ATOM   4449  C   LEU B 274     294.772 315.920 167.379  1.00  0.00           C  
ATOM   4450  O   LEU B 274     294.618 315.737 168.591  1.00  0.00           O  
ATOM   4451  CB  LEU B 274     297.099 315.850 166.449  1.00  0.00           C  
ATOM   4452  CG  LEU B 274     298.310 315.027 165.992  1.00  0.00           C  
ATOM   4453  CD1 LEU B 274     299.449 315.965 165.615  1.00  0.00           C  
ATOM   4454  CD2 LEU B 274     298.730 314.079 167.105  1.00  0.00           C  
ATOM   4455  H   LEU B 274     295.803 314.957 164.467  1.00  0.00           H  
ATOM   4456  HA  LEU B 274     295.956 314.170 167.192  1.00  0.00           H  
ATOM   4457 1HB  LEU B 274     296.943 316.643 165.719  1.00  0.00           H  
ATOM   4458 2HB  LEU B 274     297.352 316.310 167.405  1.00  0.00           H  
ATOM   4459  HG  LEU B 274     298.046 314.451 165.105  1.00  0.00           H  
ATOM   4460 1HD1 LEU B 274     300.310 315.380 165.290  1.00  0.00           H  
ATOM   4461 2HD1 LEU B 274     299.129 316.619 164.804  1.00  0.00           H  
ATOM   4462 3HD1 LEU B 274     299.726 316.567 166.480  1.00  0.00           H  
ATOM   4463 1HD2 LEU B 274     299.590 313.493 166.780  1.00  0.00           H  
ATOM   4464 2HD2 LEU B 274     298.996 314.653 167.993  1.00  0.00           H  
ATOM   4465 3HD2 LEU B 274     297.903 313.408 167.342  1.00  0.00           H  
ATOM   4466  N   ILE B 275     294.036 316.805 166.685  1.00  0.00           N  
ATOM   4467  CA  ILE B 275     293.057 317.639 167.380  1.00  0.00           C  
ATOM   4468  C   ILE B 275     291.944 316.745 167.897  1.00  0.00           C  
ATOM   4469  O   ILE B 275     291.527 316.911 169.047  1.00  0.00           O  
ATOM   4470  CB  ILE B 275     292.475 318.727 166.458  1.00  0.00           C  
ATOM   4471  CG1 ILE B 275     293.567 319.716 166.044  1.00  0.00           C  
ATOM   4472  CG2 ILE B 275     291.328 319.450 167.147  1.00  0.00           C  
ATOM   4473  CD1 ILE B 275     293.181 320.599 164.879  1.00  0.00           C  
ATOM   4474  H   ILE B 275     294.217 316.931 165.687  1.00  0.00           H  
ATOM   4475  HA  ILE B 275     293.521 318.096 168.239  1.00  0.00           H  
ATOM   4476  HB  ILE B 275     292.103 318.266 165.543  1.00  0.00           H  
ATOM   4477 1HG1 ILE B 275     293.816 320.356 166.890  1.00  0.00           H  
ATOM   4478 2HG1 ILE B 275     294.469 319.169 165.771  1.00  0.00           H  
ATOM   4479 1HG2 ILE B 275     290.929 320.216 166.482  1.00  0.00           H  
ATOM   4480 2HG2 ILE B 275     290.542 318.738 167.392  1.00  0.00           H  
ATOM   4481 3HG2 ILE B 275     291.692 319.919 168.062  1.00  0.00           H  
ATOM   4482 1HD1 ILE B 275     294.006 321.273 164.645  1.00  0.00           H  
ATOM   4483 2HD1 ILE B 275     292.961 319.979 164.010  1.00  0.00           H  
ATOM   4484 3HD1 ILE B 275     292.300 321.183 165.142  1.00  0.00           H  
ATOM   4485  N   GLU B 276     291.440 315.824 167.065  1.00  0.00           N  
ATOM   4486  CA  GLU B 276     290.389 314.922 167.507  1.00  0.00           C  
ATOM   4487  C   GLU B 276     290.793 314.188 168.777  1.00  0.00           C  
ATOM   4488  O   GLU B 276     290.017 314.140 169.734  1.00  0.00           O  
ATOM   4489  CB  GLU B 276     290.069 313.885 166.419  1.00  0.00           C  
ATOM   4490  CG  GLU B 276     289.021 312.843 166.831  1.00  0.00           C  
ATOM   4491  CD  GLU B 276     288.609 311.892 165.745  1.00  0.00           C  
ATOM   4492  OE1 GLU B 276     289.106 311.974 164.651  1.00  0.00           O  
ATOM   4493  OE2 GLU B 276     287.782 311.052 166.031  1.00  0.00           O  
ATOM   4494  H   GLU B 276     291.793 315.745 166.107  1.00  0.00           H  
ATOM   4495  HA  GLU B 276     289.498 315.510 167.712  1.00  0.00           H  
ATOM   4496 1HB  GLU B 276     289.705 314.398 165.525  1.00  0.00           H  
ATOM   4497 2HB  GLU B 276     290.979 313.357 166.140  1.00  0.00           H  
ATOM   4498 1HG  GLU B 276     289.437 312.249 167.642  1.00  0.00           H  
ATOM   4499 2HG  GLU B 276     288.169 313.323 167.205  1.00  0.00           H  
ATOM   4500  N   LYS B 277     292.025 313.670 168.827  1.00  0.00           N  
ATOM   4501  CA  LYS B 277     292.494 312.952 170.001  1.00  0.00           C  
ATOM   4502  C   LYS B 277     292.528 313.838 171.240  1.00  0.00           C  
ATOM   4503  O   LYS B 277     292.069 313.423 172.305  1.00  0.00           O  
ATOM   4504  CB  LYS B 277     293.887 312.367 169.736  1.00  0.00           C  
ATOM   4505  CG  LYS B 277     294.526 311.563 170.897  1.00  0.00           C  
ATOM   4506  CD  LYS B 277     293.727 310.306 171.244  1.00  0.00           C  
ATOM   4507  CE  LYS B 277     294.543 309.313 172.113  1.00  0.00           C  
ATOM   4508  NZ  LYS B 277     295.014 309.911 173.414  1.00  0.00           N  
ATOM   4509  H   LYS B 277     292.626 313.721 167.996  1.00  0.00           H  
ATOM   4510  HA  LYS B 277     291.798 312.137 170.191  1.00  0.00           H  
ATOM   4511 1HB  LYS B 277     293.835 311.719 168.860  1.00  0.00           H  
ATOM   4512 2HB  LYS B 277     294.566 313.182 169.484  1.00  0.00           H  
ATOM   4513 1HG  LYS B 277     295.536 311.277 170.610  1.00  0.00           H  
ATOM   4514 2HG  LYS B 277     294.583 312.195 171.785  1.00  0.00           H  
ATOM   4515 1HD  LYS B 277     292.832 310.595 171.802  1.00  0.00           H  
ATOM   4516 2HD  LYS B 277     293.420 309.804 170.326  1.00  0.00           H  
ATOM   4517 1HE  LYS B 277     293.916 308.453 172.338  1.00  0.00           H  
ATOM   4518 2HE  LYS B 277     295.410 308.978 171.545  1.00  0.00           H  
ATOM   4519 1HZ  LYS B 277     295.532 309.226 173.941  1.00  0.00           H  
ATOM   4520 2HZ  LYS B 277     295.607 310.710 173.245  1.00  0.00           H  
ATOM   4521 3HZ  LYS B 277     294.200 310.226 173.984  1.00  0.00           H  
ATOM   4522  N   PHE B 278     293.049 315.060 171.106  1.00  0.00           N  
ATOM   4523  CA  PHE B 278     293.156 315.975 172.235  1.00  0.00           C  
ATOM   4524  C   PHE B 278     291.783 316.299 172.801  1.00  0.00           C  
ATOM   4525  O   PHE B 278     291.580 316.249 174.023  1.00  0.00           O  
ATOM   4526  CB  PHE B 278     293.859 317.268 171.814  1.00  0.00           C  
ATOM   4527  CG  PHE B 278     294.073 318.236 172.943  1.00  0.00           C  
ATOM   4528  CD1 PHE B 278     295.049 318.003 173.900  1.00  0.00           C  
ATOM   4529  CD2 PHE B 278     293.300 319.382 173.049  1.00  0.00           C  
ATOM   4530  CE1 PHE B 278     295.246 318.893 174.938  1.00  0.00           C  
ATOM   4531  CE2 PHE B 278     293.496 320.273 174.085  1.00  0.00           C  
ATOM   4532  CZ  PHE B 278     294.470 320.028 175.031  1.00  0.00           C  
ATOM   4533  H   PHE B 278     293.442 315.333 170.198  1.00  0.00           H  
ATOM   4534  HA  PHE B 278     293.735 315.481 173.015  1.00  0.00           H  
ATOM   4535 1HB  PHE B 278     294.830 317.029 171.382  1.00  0.00           H  
ATOM   4536 2HB  PHE B 278     293.272 317.766 171.044  1.00  0.00           H  
ATOM   4537  HD1 PHE B 278     295.663 317.105 173.826  1.00  0.00           H  
ATOM   4538  HD2 PHE B 278     292.529 319.575 172.301  1.00  0.00           H  
ATOM   4539  HE1 PHE B 278     296.016 318.696 175.685  1.00  0.00           H  
ATOM   4540  HE2 PHE B 278     292.880 321.171 174.156  1.00  0.00           H  
ATOM   4541  HZ  PHE B 278     294.624 320.730 175.850  1.00  0.00           H  
ATOM   4542  N   VAL B 279     290.832 316.627 171.918  1.00  0.00           N  
ATOM   4543  CA  VAL B 279     289.507 316.959 172.392  1.00  0.00           C  
ATOM   4544  C   VAL B 279     288.911 315.732 173.065  1.00  0.00           C  
ATOM   4545  O   VAL B 279     288.272 315.869 174.109  1.00  0.00           O  
ATOM   4546  CB  VAL B 279     288.606 317.415 171.229  1.00  0.00           C  
ATOM   4547  CG1 VAL B 279     287.170 317.586 171.703  1.00  0.00           C  
ATOM   4548  CG2 VAL B 279     289.138 318.714 170.641  1.00  0.00           C  
ATOM   4549  H   VAL B 279     291.057 316.658 170.918  1.00  0.00           H  
ATOM   4550  HA  VAL B 279     289.592 317.760 173.129  1.00  0.00           H  
ATOM   4551  HB  VAL B 279     288.601 316.643 170.460  1.00  0.00           H  
ATOM   4552 1HG1 VAL B 279     286.547 317.908 170.867  1.00  0.00           H  
ATOM   4553 2HG1 VAL B 279     286.798 316.636 172.086  1.00  0.00           H  
ATOM   4554 3HG1 VAL B 279     287.134 318.336 172.492  1.00  0.00           H  
ATOM   4555 1HG2 VAL B 279     288.496 319.030 169.819  1.00  0.00           H  
ATOM   4556 2HG2 VAL B 279     289.148 319.485 171.412  1.00  0.00           H  
ATOM   4557 3HG2 VAL B 279     290.150 318.557 170.271  1.00  0.00           H  
ATOM   4558  N   ARG B 280     289.077 314.536 172.472  1.00  0.00           N  
ATOM   4559  CA  ARG B 280     288.569 313.332 173.112  1.00  0.00           C  
ATOM   4560  C   ARG B 280     289.202 313.081 174.485  1.00  0.00           C  
ATOM   4561  O   ARG B 280     288.487 312.684 175.408  1.00  0.00           O  
ATOM   4562  CB  ARG B 280     288.782 312.100 172.241  1.00  0.00           C  
ATOM   4563  CG  ARG B 280     287.879 312.004 171.030  1.00  0.00           C  
ATOM   4564  CD  ARG B 280     288.097 310.759 170.262  1.00  0.00           C  
ATOM   4565  NE  ARG B 280     287.259 310.700 169.066  1.00  0.00           N  
ATOM   4566  CZ  ARG B 280     285.967 310.342 169.020  1.00  0.00           C  
ATOM   4567  NH1 ARG B 280     285.288 310.009 170.108  1.00  0.00           N  
ATOM   4568  NH2 ARG B 280     285.399 310.338 167.840  1.00  0.00           N  
ATOM   4569  H   ARG B 280     289.549 314.471 171.568  1.00  0.00           H  
ATOM   4570  HA  ARG B 280     287.497 313.454 173.245  1.00  0.00           H  
ATOM   4571 1HB  ARG B 280     289.809 312.090 171.887  1.00  0.00           H  
ATOM   4572 2HB  ARG B 280     288.635 311.206 172.846  1.00  0.00           H  
ATOM   4573 1HG  ARG B 280     286.843 312.050 171.351  1.00  0.00           H  
ATOM   4574 2HG  ARG B 280     288.086 312.831 170.366  1.00  0.00           H  
ATOM   4575 1HD  ARG B 280     289.141 310.736 169.939  1.00  0.00           H  
ATOM   4576 2HD  ARG B 280     287.893 309.890 170.880  1.00  0.00           H  
ATOM   4577  HE  ARG B 280     287.682 310.927 168.150  1.00  0.00           H  
ATOM   4578 1HH1 ARG B 280     285.738 310.015 171.009  1.00  0.00           H  
ATOM   4579 2HH1 ARG B 280     284.316 309.744 170.034  1.00  0.00           H  
ATOM   4580 1HH2 ARG B 280     285.982 310.607 167.029  1.00  0.00           H  
ATOM   4581 2HH2 ARG B 280     284.435 310.079 167.727  1.00  0.00           H  
ATOM   4582  N   ASP B 281     290.512 313.348 174.659  1.00  0.00           N  
ATOM   4583  CA  ASP B 281     291.113 313.167 175.985  1.00  0.00           C  
ATOM   4584  C   ASP B 281     290.438 314.080 177.002  1.00  0.00           C  
ATOM   4585  O   ASP B 281     290.123 313.647 178.120  1.00  0.00           O  
ATOM   4586  CB  ASP B 281     292.620 313.465 175.981  1.00  0.00           C  
ATOM   4587  CG  ASP B 281     293.553 312.400 175.254  1.00  0.00           C  
ATOM   4588  OD1 ASP B 281     293.133 311.277 174.939  1.00  0.00           O  
ATOM   4589  OD2 ASP B 281     294.737 312.719 175.065  1.00  0.00           O  
ATOM   4590  H   ASP B 281     291.092 313.588 173.848  1.00  0.00           H  
ATOM   4591  HA  ASP B 281     290.952 312.146 176.297  1.00  0.00           H  
ATOM   4592 1HB  ASP B 281     292.775 314.435 175.492  1.00  0.00           H  
ATOM   4593 2HB  ASP B 281     292.960 313.572 177.014  1.00  0.00           H  
ATOM   4594  N   ILE B 282     290.160 315.321 176.600  1.00  0.00           N  
ATOM   4595  CA  ILE B 282     289.475 316.232 177.497  1.00  0.00           C  
ATOM   4596  C   ILE B 282     288.071 315.792 177.770  1.00  0.00           C  
ATOM   4597  O   ILE B 282     287.660 315.772 178.927  1.00  0.00           O  
ATOM   4598  CB  ILE B 282     289.451 317.661 176.922  1.00  0.00           C  
ATOM   4599  CG1 ILE B 282     290.857 318.268 176.945  1.00  0.00           C  
ATOM   4600  CG2 ILE B 282     288.479 318.532 177.700  1.00  0.00           C  
ATOM   4601  CD1 ILE B 282     290.968 319.575 176.194  1.00  0.00           C  
ATOM   4602  H   ILE B 282     290.476 315.635 175.673  1.00  0.00           H  
ATOM   4603  HA  ILE B 282     290.013 316.239 178.442  1.00  0.00           H  
ATOM   4604  HB  ILE B 282     289.140 317.627 175.878  1.00  0.00           H  
ATOM   4605 1HG1 ILE B 282     291.162 318.439 177.976  1.00  0.00           H  
ATOM   4606 2HG1 ILE B 282     291.565 317.564 176.507  1.00  0.00           H  
ATOM   4607 1HG2 ILE B 282     288.474 319.537 177.281  1.00  0.00           H  
ATOM   4608 2HG2 ILE B 282     287.478 318.108 177.634  1.00  0.00           H  
ATOM   4609 3HG2 ILE B 282     288.786 318.575 178.745  1.00  0.00           H  
ATOM   4610 1HD1 ILE B 282     291.993 319.944 176.255  1.00  0.00           H  
ATOM   4611 2HD1 ILE B 282     290.701 319.420 175.149  1.00  0.00           H  
ATOM   4612 3HD1 ILE B 282     290.294 320.307 176.636  1.00  0.00           H  
ATOM   4613  N   SER B 283     287.349 315.406 176.729  1.00  0.00           N  
ATOM   4614  CA  SER B 283     285.962 315.038 176.850  1.00  0.00           C  
ATOM   4615  C   SER B 283     285.798 313.873 177.808  1.00  0.00           C  
ATOM   4616  O   SER B 283     284.886 313.873 178.641  1.00  0.00           O  
ATOM   4617  CB  SER B 283     285.397 314.678 175.490  1.00  0.00           C  
ATOM   4618  OG  SER B 283     284.029 314.388 175.575  1.00  0.00           O  
ATOM   4619  H   SER B 283     287.768 315.422 175.804  1.00  0.00           H  
ATOM   4620  HA  SER B 283     285.420 315.894 177.243  1.00  0.00           H  
ATOM   4621 1HB  SER B 283     285.554 315.507 174.801  1.00  0.00           H  
ATOM   4622 2HB  SER B 283     285.930 313.815 175.092  1.00  0.00           H  
ATOM   4623  HG  SER B 283     283.969 313.475 175.866  1.00  0.00           H  
ATOM   4624  N   ARG B 284     286.699 312.887 177.733  1.00  0.00           N  
ATOM   4625  CA  ARG B 284     286.626 311.732 178.611  1.00  0.00           C  
ATOM   4626  C   ARG B 284     286.834 312.151 180.068  1.00  0.00           C  
ATOM   4627  O   ARG B 284     286.159 311.638 180.962  1.00  0.00           O  
ATOM   4628  CB  ARG B 284     287.670 310.696 178.222  1.00  0.00           C  
ATOM   4629  CG  ARG B 284     287.387 309.960 176.922  1.00  0.00           C  
ATOM   4630  CD  ARG B 284     288.524 309.091 176.524  1.00  0.00           C  
ATOM   4631  NE  ARG B 284     288.253 308.376 175.287  1.00  0.00           N  
ATOM   4632  CZ  ARG B 284     289.170 307.675 174.593  1.00  0.00           C  
ATOM   4633  NH1 ARG B 284     290.410 307.603 175.025  1.00  0.00           N  
ATOM   4634  NH2 ARG B 284     288.823 307.058 173.476  1.00  0.00           N  
ATOM   4635  H   ARG B 284     287.416 312.917 177.002  1.00  0.00           H  
ATOM   4636  HA  ARG B 284     285.640 311.282 178.510  1.00  0.00           H  
ATOM   4637 1HB  ARG B 284     288.642 311.178 178.122  1.00  0.00           H  
ATOM   4638 2HB  ARG B 284     287.754 309.950 179.013  1.00  0.00           H  
ATOM   4639 1HG  ARG B 284     286.503 309.333 177.044  1.00  0.00           H  
ATOM   4640 2HG  ARG B 284     287.212 310.683 176.125  1.00  0.00           H  
ATOM   4641 1HD  ARG B 284     289.414 309.703 176.377  1.00  0.00           H  
ATOM   4642 2HD  ARG B 284     288.713 308.358 177.307  1.00  0.00           H  
ATOM   4643  HE  ARG B 284     287.310 308.408 174.923  1.00  0.00           H  
ATOM   4644 1HH1 ARG B 284     290.674 308.074 175.878  1.00  0.00           H  
ATOM   4645 2HH1 ARG B 284     291.097 307.077 174.505  1.00  0.00           H  
ATOM   4646 1HH2 ARG B 284     287.871 307.112 173.143  1.00  0.00           H  
ATOM   4647 2HH2 ARG B 284     289.510 306.532 172.956  1.00  0.00           H  
ATOM   4648  N   ARG B 285     287.747 313.104 180.297  1.00  0.00           N  
ATOM   4649  CA  ARG B 285     288.016 313.621 181.638  1.00  0.00           C  
ATOM   4650  C   ARG B 285     286.901 314.536 182.179  1.00  0.00           C  
ATOM   4651  O   ARG B 285     286.597 314.507 183.373  1.00  0.00           O  
ATOM   4652  CB  ARG B 285     289.331 314.390 181.640  1.00  0.00           C  
ATOM   4653  CG  ARG B 285     290.592 313.528 181.477  1.00  0.00           C  
ATOM   4654  CD  ARG B 285     291.840 314.355 181.434  1.00  0.00           C  
ATOM   4655  NE  ARG B 285     292.093 315.023 182.715  1.00  0.00           N  
ATOM   4656  CZ  ARG B 285     292.973 316.042 182.917  1.00  0.00           C  
ATOM   4657  NH1 ARG B 285     293.704 316.521 181.920  1.00  0.00           N  
ATOM   4658  NH2 ARG B 285     293.099 316.566 184.127  1.00  0.00           N  
ATOM   4659  H   ARG B 285     288.315 313.437 179.508  1.00  0.00           H  
ATOM   4660  HA  ARG B 285     288.116 312.770 182.308  1.00  0.00           H  
ATOM   4661 1HB  ARG B 285     289.323 315.109 180.816  1.00  0.00           H  
ATOM   4662 2HB  ARG B 285     289.418 314.955 182.564  1.00  0.00           H  
ATOM   4663 1HG  ARG B 285     290.671 312.832 182.311  1.00  0.00           H  
ATOM   4664 2HG  ARG B 285     290.525 312.970 180.541  1.00  0.00           H  
ATOM   4665 1HD  ARG B 285     292.694 313.710 181.206  1.00  0.00           H  
ATOM   4666 2HD  ARG B 285     291.736 315.111 180.657  1.00  0.00           H  
ATOM   4667  HE  ARG B 285     291.569 314.700 183.516  1.00  0.00           H  
ATOM   4668 1HH1 ARG B 285     293.631 316.134 180.992  1.00  0.00           H  
ATOM   4669 2HH1 ARG B 285     294.366 317.300 182.100  1.00  0.00           H  
ATOM   4670 1HH2 ARG B 285     292.550 316.213 184.893  1.00  0.00           H  
ATOM   4671 2HH2 ARG B 285     293.761 317.345 184.281  1.00  0.00           H  
ATOM   4672  N   GLU B 286     286.291 315.334 181.295  1.00  0.00           N  
ATOM   4673  CA  GLU B 286     285.232 316.276 181.656  1.00  0.00           C  
ATOM   4674  C   GLU B 286     283.831 315.636 181.674  1.00  0.00           C  
ATOM   4675  O   GLU B 286     282.927 316.145 182.337  1.00  0.00           O  
ATOM   4676  CB  GLU B 286     285.232 317.489 180.710  1.00  0.00           C  
ATOM   4677  CG  GLU B 286     286.485 318.399 180.757  1.00  0.00           C  
ATOM   4678  CD  GLU B 286     286.641 319.188 182.020  1.00  0.00           C  
ATOM   4679  OE1 GLU B 286     285.639 319.587 182.561  1.00  0.00           O  
ATOM   4680  OE2 GLU B 286     287.771 319.422 182.441  1.00  0.00           O  
ATOM   4681  H   GLU B 286     286.628 315.326 180.333  1.00  0.00           H  
ATOM   4682  HA  GLU B 286     285.439 316.643 182.663  1.00  0.00           H  
ATOM   4683 1HB  GLU B 286     285.132 317.135 179.682  1.00  0.00           H  
ATOM   4684 2HB  GLU B 286     284.366 318.112 180.928  1.00  0.00           H  
ATOM   4685 1HG  GLU B 286     287.363 317.777 180.640  1.00  0.00           H  
ATOM   4686 2HG  GLU B 286     286.440 319.085 179.911  1.00  0.00           H  
ATOM   4687  N   GLY B 287     283.642 314.522 180.956  1.00  0.00           N  
ATOM   4688  CA  GLY B 287     282.345 313.858 180.882  1.00  0.00           C  
ATOM   4689  C   GLY B 287     281.420 314.504 179.848  1.00  0.00           C  
ATOM   4690  O   GLY B 287     280.196 314.514 180.014  1.00  0.00           O  
ATOM   4691  H   GLY B 287     284.397 314.150 180.389  1.00  0.00           H  
ATOM   4692 1HA  GLY B 287     282.504 312.810 180.620  1.00  0.00           H  
ATOM   4693 2HA  GLY B 287     281.872 313.875 181.860  1.00  0.00           H  
ATOM   4694  N   THR B 288     282.012 315.096 178.814  1.00  0.00           N  
ATOM   4695  CA  THR B 288     281.241 315.778 177.774  1.00  0.00           C  
ATOM   4696  C   THR B 288     280.940 314.910 176.547  1.00  0.00           C  
ATOM   4697  O   THR B 288     281.528 313.845 176.343  1.00  0.00           O  
ATOM   4698  CB  THR B 288     281.977 317.050 177.315  1.00  0.00           C  
ATOM   4699  OG1 THR B 288     283.252 316.697 176.762  1.00  0.00           O  
ATOM   4700  CG2 THR B 288     282.183 317.998 178.487  1.00  0.00           C  
ATOM   4701  H   THR B 288     283.026 315.002 178.728  1.00  0.00           H  
ATOM   4702  HA  THR B 288     280.287 316.082 178.204  1.00  0.00           H  
ATOM   4703  HB  THR B 288     281.390 317.554 176.547  1.00  0.00           H  
ATOM   4704  HG1 THR B 288     283.193 315.829 176.355  1.00  0.00           H  
ATOM   4705 1HG2 THR B 288     282.703 318.893 178.145  1.00  0.00           H  
ATOM   4706 2HG2 THR B 288     281.215 318.279 178.903  1.00  0.00           H  
ATOM   4707 3HG2 THR B 288     282.778 317.505 179.253  1.00  0.00           H  
ATOM   4708  N   GLU B 289     280.018 315.408 175.715  1.00  0.00           N  
ATOM   4709  CA  GLU B 289     279.641 314.800 174.434  1.00  0.00           C  
ATOM   4710  C   GLU B 289     280.235 315.588 173.270  1.00  0.00           C  
ATOM   4711  O   GLU B 289     280.083 316.814 173.200  1.00  0.00           O  
ATOM   4712  CB  GLU B 289     278.123 314.760 174.283  1.00  0.00           C  
ATOM   4713  CG  GLU B 289     277.629 314.115 172.976  1.00  0.00           C  
ATOM   4714  CD  GLU B 289     276.123 314.174 172.777  1.00  0.00           C  
ATOM   4715  OE1 GLU B 289     275.418 314.654 173.642  1.00  0.00           O  
ATOM   4716  OE2 GLU B 289     275.680 313.762 171.740  1.00  0.00           O  
ATOM   4717  H   GLU B 289     279.564 316.267 175.987  1.00  0.00           H  
ATOM   4718  HA  GLU B 289     280.031 313.783 174.398  1.00  0.00           H  
ATOM   4719 1HB  GLU B 289     277.685 314.211 175.117  1.00  0.00           H  
ATOM   4720 2HB  GLU B 289     277.747 315.765 174.321  1.00  0.00           H  
ATOM   4721 1HG  GLU B 289     278.090 314.625 172.132  1.00  0.00           H  
ATOM   4722 2HG  GLU B 289     277.951 313.074 172.954  1.00  0.00           H  
ATOM   4723  N   VAL B 290     280.943 314.904 172.357  1.00  0.00           N  
ATOM   4724  CA  VAL B 290     281.510 315.634 171.227  1.00  0.00           C  
ATOM   4725  C   VAL B 290     281.243 315.058 169.840  1.00  0.00           C  
ATOM   4726  O   VAL B 290     281.411 313.862 169.593  1.00  0.00           O  
ATOM   4727  CB  VAL B 290     283.036 315.733 171.416  1.00  0.00           C  
ATOM   4728  CG1 VAL B 290     283.658 316.564 170.304  1.00  0.00           C  
ATOM   4729  CG2 VAL B 290     283.351 316.333 172.778  1.00  0.00           C  
ATOM   4730  H   VAL B 290     281.078 313.903 172.454  1.00  0.00           H  
ATOM   4731  HA  VAL B 290     281.085 316.634 171.237  1.00  0.00           H  
ATOM   4732  HB  VAL B 290     283.467 314.734 171.350  1.00  0.00           H  
ATOM   4733 1HG1 VAL B 290     284.737 316.623 170.453  1.00  0.00           H  
ATOM   4734 2HG1 VAL B 290     283.451 316.097 169.341  1.00  0.00           H  
ATOM   4735 3HG1 VAL B 290     283.235 317.569 170.320  1.00  0.00           H  
ATOM   4736 1HG2 VAL B 290     284.432 316.398 172.905  1.00  0.00           H  
ATOM   4737 2HG2 VAL B 290     282.917 317.330 172.847  1.00  0.00           H  
ATOM   4738 3HG2 VAL B 290     282.933 315.700 173.560  1.00  0.00           H  
ATOM   4739  N   ARG B 291     280.858 315.951 168.932  1.00  0.00           N  
ATOM   4740  CA  ARG B 291     280.640 315.640 167.525  1.00  0.00           C  
ATOM   4741  C   ARG B 291     281.887 315.994 166.701  1.00  0.00           C  
ATOM   4742  O   ARG B 291     282.432 317.096 166.814  1.00  0.00           O  
ATOM   4743  CB  ARG B 291     279.469 316.426 166.975  1.00  0.00           C  
ATOM   4744  CG  ARG B 291     279.113 316.144 165.520  1.00  0.00           C  
ATOM   4745  CD  ARG B 291     277.898 316.904 165.089  1.00  0.00           C  
ATOM   4746  NE  ARG B 291     278.136 318.361 165.098  1.00  0.00           N  
ATOM   4747  CZ  ARG B 291     278.668 319.081 164.084  1.00  0.00           C  
ATOM   4748  NH1 ARG B 291     279.044 318.492 162.949  1.00  0.00           N  
ATOM   4749  NH2 ARG B 291     278.790 320.381 164.275  1.00  0.00           N  
ATOM   4750  H   ARG B 291     280.754 316.914 169.265  1.00  0.00           H  
ATOM   4751  HA  ARG B 291     280.441 314.573 167.426  1.00  0.00           H  
ATOM   4752 1HB  ARG B 291     278.584 316.244 167.582  1.00  0.00           H  
ATOM   4753 2HB  ARG B 291     279.697 317.469 167.047  1.00  0.00           H  
ATOM   4754 1HG  ARG B 291     279.946 316.438 164.878  1.00  0.00           H  
ATOM   4755 2HG  ARG B 291     278.917 315.079 165.391  1.00  0.00           H  
ATOM   4756 1HD  ARG B 291     277.601 316.602 164.089  1.00  0.00           H  
ATOM   4757 2HD  ARG B 291     277.082 316.694 165.783  1.00  0.00           H  
ATOM   4758  HE  ARG B 291     277.862 318.912 165.934  1.00  0.00           H  
ATOM   4759 1HH1 ARG B 291     278.938 317.500 162.835  1.00  0.00           H  
ATOM   4760 2HH1 ARG B 291     279.436 319.022 162.157  1.00  0.00           H  
ATOM   4761 1HH2 ARG B 291     278.463 320.758 165.179  1.00  0.00           H  
ATOM   4762 2HH2 ARG B 291     279.200 321.001 163.562  1.00  0.00           H  
ATOM   4763  N   PHE B 292     282.340 315.079 165.848  1.00  0.00           N  
ATOM   4764  CA  PHE B 292     283.487 315.384 164.982  1.00  0.00           C  
ATOM   4765  C   PHE B 292     283.135 315.319 163.490  1.00  0.00           C  
ATOM   4766  O   PHE B 292     282.522 314.348 163.040  1.00  0.00           O  
ATOM   4767  CB  PHE B 292     284.635 314.417 165.273  1.00  0.00           C  
ATOM   4768  CG  PHE B 292     285.125 314.467 166.693  1.00  0.00           C  
ATOM   4769  CD1 PHE B 292     284.509 313.712 167.681  1.00  0.00           C  
ATOM   4770  CD2 PHE B 292     286.200 315.268 167.045  1.00  0.00           C  
ATOM   4771  CE1 PHE B 292     284.958 313.757 168.987  1.00  0.00           C  
ATOM   4772  CE2 PHE B 292     286.652 315.314 168.349  1.00  0.00           C  
ATOM   4773  CZ  PHE B 292     286.028 314.558 169.321  1.00  0.00           C  
ATOM   4774  H   PHE B 292     281.911 314.165 165.823  1.00  0.00           H  
ATOM   4775  HA  PHE B 292     283.839 316.394 165.204  1.00  0.00           H  
ATOM   4776 1HB  PHE B 292     284.316 313.398 165.060  1.00  0.00           H  
ATOM   4777 2HB  PHE B 292     285.475 314.640 164.617  1.00  0.00           H  
ATOM   4778  HD1 PHE B 292     283.661 313.078 167.416  1.00  0.00           H  
ATOM   4779  HD2 PHE B 292     286.692 315.866 166.276  1.00  0.00           H  
ATOM   4780  HE1 PHE B 292     284.464 313.160 169.753  1.00  0.00           H  
ATOM   4781  HE2 PHE B 292     287.499 315.948 168.611  1.00  0.00           H  
ATOM   4782  HZ  PHE B 292     286.382 314.595 170.350  1.00  0.00           H  
ATOM   4783  N   GLU B 293     283.532 316.337 162.720  1.00  0.00           N  
ATOM   4784  CA  GLU B 293     283.305 316.349 161.273  1.00  0.00           C  
ATOM   4785  C   GLU B 293     284.558 316.714 160.469  1.00  0.00           C  
ATOM   4786  O   GLU B 293     285.228 317.719 160.730  1.00  0.00           O  
ATOM   4787  CB  GLU B 293     282.177 317.328 160.924  1.00  0.00           C  
ATOM   4788  CG  GLU B 293     281.875 317.458 159.418  1.00  0.00           C  
ATOM   4789  CD  GLU B 293     280.718 318.397 159.100  1.00  0.00           C  
ATOM   4790  OE1 GLU B 293     280.057 318.868 159.999  1.00  0.00           O  
ATOM   4791  OE2 GLU B 293     280.504 318.662 157.935  1.00  0.00           O  
ATOM   4792  H   GLU B 293     283.978 317.160 163.137  1.00  0.00           H  
ATOM   4793  HA  GLU B 293     282.997 315.348 160.969  1.00  0.00           H  
ATOM   4794 1HB  GLU B 293     281.263 317.006 161.419  1.00  0.00           H  
ATOM   4795 2HB  GLU B 293     282.423 318.315 161.312  1.00  0.00           H  
ATOM   4796 1HG  GLU B 293     282.766 317.838 158.911  1.00  0.00           H  
ATOM   4797 2HG  GLU B 293     281.661 316.470 159.014  1.00  0.00           H  
ATOM   4798  N   LYS B 294     284.886 315.904 159.466  1.00  0.00           N  
ATOM   4799  CA  LYS B 294     286.035 316.243 158.625  1.00  0.00           C  
ATOM   4800  C   LYS B 294     285.629 316.513 157.185  1.00  0.00           C  
ATOM   4801  O   LYS B 294     284.781 315.820 156.618  1.00  0.00           O  
ATOM   4802  CB  LYS B 294     287.075 315.124 158.669  1.00  0.00           C  
ATOM   4803  CG  LYS B 294     287.687 314.888 160.044  1.00  0.00           C  
ATOM   4804  CD  LYS B 294     288.843 313.900 159.972  1.00  0.00           C  
ATOM   4805  CE  LYS B 294     289.328 313.513 161.362  1.00  0.00           C  
ATOM   4806  NZ  LYS B 294     288.386 312.584 162.042  1.00  0.00           N  
ATOM   4807  H   LYS B 294     284.338 315.071 159.294  1.00  0.00           H  
ATOM   4808  HA  LYS B 294     286.483 317.166 158.998  1.00  0.00           H  
ATOM   4809 1HB  LYS B 294     286.619 314.190 158.342  1.00  0.00           H  
ATOM   4810 2HB  LYS B 294     287.886 315.352 157.977  1.00  0.00           H  
ATOM   4811 1HG  LYS B 294     288.053 315.832 160.447  1.00  0.00           H  
ATOM   4812 2HG  LYS B 294     286.926 314.496 160.719  1.00  0.00           H  
ATOM   4813 1HD  LYS B 294     288.520 313.001 159.445  1.00  0.00           H  
ATOM   4814 2HD  LYS B 294     289.669 314.346 159.420  1.00  0.00           H  
ATOM   4815 1HE  LYS B 294     290.302 313.031 161.285  1.00  0.00           H  
ATOM   4816 2HE  LYS B 294     289.437 314.410 161.972  1.00  0.00           H  
ATOM   4817 1HZ  LYS B 294     288.743 312.352 162.958  1.00  0.00           H  
ATOM   4818 2HZ  LYS B 294     287.482 313.028 162.135  1.00  0.00           H  
ATOM   4819 3HZ  LYS B 294     288.291 311.740 161.495  1.00  0.00           H  
ATOM   4820  N   ARG B 295     286.295 317.495 156.592  1.00  0.00           N  
ATOM   4821  CA  ARG B 295     286.121 317.927 155.218  1.00  0.00           C  
ATOM   4822  C   ARG B 295     287.498 318.077 154.575  1.00  0.00           C  
ATOM   4823  O   ARG B 295     288.509 318.226 155.267  1.00  0.00           O  
ATOM   4824  CB  ARG B 295     285.407 319.259 155.202  1.00  0.00           C  
ATOM   4825  CG  ARG B 295     284.019 319.272 155.812  1.00  0.00           C  
ATOM   4826  CD  ARG B 295     283.485 320.645 155.869  1.00  0.00           C  
ATOM   4827  NE  ARG B 295     282.175 320.686 156.466  1.00  0.00           N  
ATOM   4828  CZ  ARG B 295     281.436 321.791 156.649  1.00  0.00           C  
ATOM   4829  NH1 ARG B 295     281.874 322.994 156.285  1.00  0.00           N  
ATOM   4830  NH2 ARG B 295     280.252 321.634 157.215  1.00  0.00           N  
ATOM   4831  H   ARG B 295     286.948 318.044 157.156  1.00  0.00           H  
ATOM   4832  HA  ARG B 295     285.542 317.181 154.673  1.00  0.00           H  
ATOM   4833 1HB  ARG B 295     285.989 319.931 155.781  1.00  0.00           H  
ATOM   4834 2HB  ARG B 295     285.354 319.652 154.187  1.00  0.00           H  
ATOM   4835 1HG  ARG B 295     283.342 318.653 155.225  1.00  0.00           H  
ATOM   4836 2HG  ARG B 295     284.058 318.898 156.834  1.00  0.00           H  
ATOM   4837 1HD  ARG B 295     284.153 321.249 156.476  1.00  0.00           H  
ATOM   4838 2HD  ARG B 295     283.423 321.063 154.865  1.00  0.00           H  
ATOM   4839  HE  ARG B 295     281.755 319.800 156.794  1.00  0.00           H  
ATOM   4840 1HH1 ARG B 295     282.802 323.115 155.850  1.00  0.00           H  
ATOM   4841 2HH1 ARG B 295     281.301 323.810 156.434  1.00  0.00           H  
ATOM   4842 1HH2 ARG B 295     279.964 320.676 157.485  1.00  0.00           H  
ATOM   4843 2HH2 ARG B 295     279.653 322.422 157.397  1.00  0.00           H  
ATOM   4844  N   ASP B 296     287.576 318.114 153.259  1.00  0.00           N  
ATOM   4845  CA  ASP B 296     288.911 318.215 152.702  1.00  0.00           C  
ATOM   4846  C   ASP B 296     289.466 319.626 152.914  1.00  0.00           C  
ATOM   4847  O   ASP B 296     289.088 320.579 152.229  1.00  0.00           O  
ATOM   4848  CB  ASP B 296     288.900 317.859 151.209  1.00  0.00           C  
ATOM   4849  CG  ASP B 296     290.296 317.835 150.580  1.00  0.00           C  
ATOM   4850  OD1 ASP B 296     291.241 318.113 151.283  1.00  0.00           O  
ATOM   4851  OD2 ASP B 296     290.404 317.518 149.413  1.00  0.00           O  
ATOM   4852  H   ASP B 296     286.760 318.035 152.669  1.00  0.00           H  
ATOM   4853  HA  ASP B 296     289.564 317.507 153.217  1.00  0.00           H  
ATOM   4854 1HB  ASP B 296     288.445 316.878 151.073  1.00  0.00           H  
ATOM   4855 2HB  ASP B 296     288.291 318.580 150.666  1.00  0.00           H  
ATOM   4856  N   GLY B 297     290.329 319.738 153.932  1.00  0.00           N  
ATOM   4857  CA  GLY B 297     290.974 320.983 154.348  1.00  0.00           C  
ATOM   4858  C   GLY B 297     290.269 321.719 155.490  1.00  0.00           C  
ATOM   4859  O   GLY B 297     290.648 322.848 155.829  1.00  0.00           O  
ATOM   4860  H   GLY B 297     290.533 318.885 154.436  1.00  0.00           H  
ATOM   4861 1HA  GLY B 297     291.996 320.756 154.654  1.00  0.00           H  
ATOM   4862 2HA  GLY B 297     291.053 321.645 153.490  1.00  0.00           H  
ATOM   4863  N   GLN B 298     289.257 321.090 156.088  1.00  0.00           N  
ATOM   4864  CA  GLN B 298     288.516 321.722 157.189  1.00  0.00           C  
ATOM   4865  C   GLN B 298     288.089 320.737 158.283  1.00  0.00           C  
ATOM   4866  O   GLN B 298     287.633 319.624 158.026  1.00  0.00           O  
ATOM   4867  CB  GLN B 298     287.315 322.515 156.656  1.00  0.00           C  
ATOM   4868  CG  GLN B 298     286.471 323.210 157.740  1.00  0.00           C  
ATOM   4869  CD  GLN B 298     285.244 323.866 157.175  1.00  0.00           C  
ATOM   4870  OE1 GLN B 298     284.879 323.624 156.008  1.00  0.00           O  
ATOM   4871  NE2 GLN B 298     284.586 324.700 157.972  1.00  0.00           N  
ATOM   4872  H   GLN B 298     289.030 320.145 155.767  1.00  0.00           H  
ATOM   4873  HA  GLN B 298     289.170 322.446 157.659  1.00  0.00           H  
ATOM   4874 1HB  GLN B 298     287.684 323.299 155.996  1.00  0.00           H  
ATOM   4875 2HB  GLN B 298     286.683 321.898 156.069  1.00  0.00           H  
ATOM   4876 1HG  GLN B 298     286.137 322.478 158.474  1.00  0.00           H  
ATOM   4877 2HG  GLN B 298     287.073 323.979 158.228  1.00  0.00           H  
ATOM   4878 1HE2 GLN B 298     283.761 325.181 157.636  1.00  0.00           H  
ATOM   4879 2HE2 GLN B 298     284.892 324.861 158.932  1.00  0.00           H  
ATOM   4880  N   LEU B 299     288.252 321.158 159.529  1.00  0.00           N  
ATOM   4881  CA  LEU B 299     287.839 320.358 160.674  1.00  0.00           C  
ATOM   4882  C   LEU B 299     286.818 321.081 161.550  1.00  0.00           C  
ATOM   4883  O   LEU B 299     287.015 322.240 161.922  1.00  0.00           O  
ATOM   4884  CB  LEU B 299     289.065 319.986 161.517  1.00  0.00           C  
ATOM   4885  CG  LEU B 299     288.768 319.326 162.869  1.00  0.00           C  
ATOM   4886  CD1 LEU B 299     288.182 317.939 162.639  1.00  0.00           C  
ATOM   4887  CD2 LEU B 299     290.047 319.249 163.690  1.00  0.00           C  
ATOM   4888  H   LEU B 299     288.667 322.080 159.682  1.00  0.00           H  
ATOM   4889  HA  LEU B 299     287.376 319.441 160.304  1.00  0.00           H  
ATOM   4890 1HB  LEU B 299     289.687 319.299 160.943  1.00  0.00           H  
ATOM   4891 2HB  LEU B 299     289.642 320.890 161.710  1.00  0.00           H  
ATOM   4892  HG  LEU B 299     288.026 319.916 163.407  1.00  0.00           H  
ATOM   4893 1HD1 LEU B 299     287.969 317.470 163.601  1.00  0.00           H  
ATOM   4894 2HD1 LEU B 299     287.258 318.025 162.067  1.00  0.00           H  
ATOM   4895 3HD1 LEU B 299     288.896 317.329 162.088  1.00  0.00           H  
ATOM   4896 1HD2 LEU B 299     289.835 318.780 164.651  1.00  0.00           H  
ATOM   4897 2HD2 LEU B 299     290.789 318.657 163.153  1.00  0.00           H  
ATOM   4898 3HD2 LEU B 299     290.434 320.255 163.854  1.00  0.00           H  
ATOM   4899  N   GLU B 300     285.706 320.419 161.873  1.00  0.00           N  
ATOM   4900  CA  GLU B 300     284.725 321.060 162.742  1.00  0.00           C  
ATOM   4901  C   GLU B 300     284.410 320.201 163.960  1.00  0.00           C  
ATOM   4902  O   GLU B 300     284.072 319.018 163.846  1.00  0.00           O  
ATOM   4903  CB  GLU B 300     283.439 321.352 161.966  1.00  0.00           C  
ATOM   4904  CG  GLU B 300     282.353 322.036 162.785  1.00  0.00           C  
ATOM   4905  CD  GLU B 300     281.166 322.443 161.957  1.00  0.00           C  
ATOM   4906  OE1 GLU B 300     281.362 322.976 160.892  1.00  0.00           O  
ATOM   4907  OE2 GLU B 300     280.060 322.220 162.390  1.00  0.00           O  
ATOM   4908  H   GLU B 300     285.557 319.465 161.532  1.00  0.00           H  
ATOM   4909  HA  GLU B 300     285.145 321.993 163.104  1.00  0.00           H  
ATOM   4910 1HB  GLU B 300     283.665 321.989 161.112  1.00  0.00           H  
ATOM   4911 2HB  GLU B 300     283.028 320.419 161.579  1.00  0.00           H  
ATOM   4912 1HG  GLU B 300     282.020 321.355 163.567  1.00  0.00           H  
ATOM   4913 2HG  GLU B 300     282.775 322.918 163.264  1.00  0.00           H  
ATOM   4914  N   ILE B 301     284.519 320.798 165.140  1.00  0.00           N  
ATOM   4915  CA  ILE B 301     284.219 320.046 166.351  1.00  0.00           C  
ATOM   4916  C   ILE B 301     283.223 320.753 167.257  1.00  0.00           C  
ATOM   4917  O   ILE B 301     283.367 321.936 167.558  1.00  0.00           O  
ATOM   4918  CB  ILE B 301     285.508 319.737 167.133  1.00  0.00           C  
ATOM   4919  CG1 ILE B 301     286.446 318.883 166.259  1.00  0.00           C  
ATOM   4920  CG2 ILE B 301     285.162 319.005 168.389  1.00  0.00           C  
ATOM   4921  CD1 ILE B 301     287.813 318.604 166.866  1.00  0.00           C  
ATOM   4922  H   ILE B 301     284.831 321.774 165.168  1.00  0.00           H  
ATOM   4923  HA  ILE B 301     283.773 319.096 166.066  1.00  0.00           H  
ATOM   4924  HB  ILE B 301     286.021 320.653 167.381  1.00  0.00           H  
ATOM   4925 1HG1 ILE B 301     285.943 317.957 166.038  1.00  0.00           H  
ATOM   4926 2HG1 ILE B 301     286.609 319.400 165.326  1.00  0.00           H  
ATOM   4927 1HG2 ILE B 301     286.045 318.780 168.932  1.00  0.00           H  
ATOM   4928 2HG2 ILE B 301     284.513 319.602 169.017  1.00  0.00           H  
ATOM   4929 3HG2 ILE B 301     284.658 318.085 168.110  1.00  0.00           H
[truncated: 2,114,020 more chars]
