# Supplementary material for: Reconfigurable asymmetric protein assemblies through implicit negative design
Source: Science. Author manuscript; Available in PMC 2023 Jan 27. (PMC9881579; doi:10.1126/science.abj7662)
Supplement: Data S2 [file NIHMS1843281-supplement-Data_S2.gz › without_all_supplement_resubmit_20211001/assemblies/validated/pentamer_101B62_DFA0_DF206-1_DF275A-1_275B.pdb]

HEADER                                            27-MAY-21   XXXX              
EXPDTA    THEORETICAL MODEL                                                     
REMARK 220                                                                      
REMARK 220 EXPERIMENTAL DETAILS                                                 
REMARK 220  EXPERIMENT TYPE                : THEORETICAL MODELLING              
REMARK 220  DATE OF DATA COLLECTION        : 27-MAY-21                          
REMARK 220                                                                      
REMARK 220 REMARK: MODEL GENERATED BY ROSETTA                                   
REMARK 220  VERSION 2021.20+release.47c4f8c                                     
ATOM      1  N   ASN A   1     142.455 210.865  14.504  1.00  0.00           N  
ATOM      2  CA  ASN A   1     142.360 210.586  13.075  1.00  0.00           C  
ATOM      3  C   ASN A   1     141.114 211.220  12.472  1.00  0.00           C  
ATOM      4  O   ASN A   1     140.432 210.608  11.651  1.00  0.00           O  
ATOM      5  CB  ASN A   1     142.374 209.089  12.820  1.00  0.00           C  
ATOM      6  CG  ASN A   1     143.688 208.454  13.182  1.00  0.00           C  
ATOM      7  OD1 ASN A   1     144.755 209.040  12.969  1.00  0.00           O  
ATOM      8  ND2 ASN A   1     143.630 207.265  13.726  1.00  0.00           N  
ATOM      9 1H   ASN A   1     143.281 210.437  14.874  1.00  0.00           H  
ATOM     10 2H   ASN A   1     142.499 211.852  14.650  1.00  0.00           H  
ATOM     11 3H   ASN A   1     141.651 210.495  14.971  1.00  0.00           H  
ATOM     12  HA  ASN A   1     143.230 211.026  12.588  1.00  0.00           H  
ATOM     13 1HB  ASN A   1     141.581 208.614  13.401  1.00  0.00           H  
ATOM     14 2HB  ASN A   1     142.169 208.898  11.767  1.00  0.00           H  
ATOM     15 1HD2 ASN A   1     144.473 206.794  13.987  1.00  0.00           H  
ATOM     16 2HD2 ASN A   1     142.745 206.828  13.879  1.00  0.00           H  
ATOM     17  N   ASP A   2     140.824 212.451  12.885  1.00  0.00           N  
ATOM     18  CA  ASP A   2     139.612 213.135  12.454  1.00  0.00           C  
ATOM     19  C   ASP A   2     139.647 213.430  10.960  1.00  0.00           C  
ATOM     20  O   ASP A   2     138.620 213.378  10.283  1.00  0.00           O  
ATOM     21  CB  ASP A   2     139.426 214.439  13.233  1.00  0.00           C  
ATOM     22  CG  ASP A   2     139.051 214.210  14.691  1.00  0.00           C  
ATOM     23  OD1 ASP A   2     138.628 213.125  15.011  1.00  0.00           O  
ATOM     24  OD2 ASP A   2     139.191 215.124  15.469  1.00  0.00           O  
ATOM     25  H   ASP A   2     141.458 212.920  13.514  1.00  0.00           H  
ATOM     26  HA  ASP A   2     138.759 212.483  12.643  1.00  0.00           H  
ATOM     27 1HB  ASP A   2     140.349 215.018  13.197  1.00  0.00           H  
ATOM     28 2HB  ASP A   2     138.646 215.038  12.762  1.00  0.00           H  
ATOM     29  N   GLU A   3     140.834 213.739  10.450  1.00  0.00           N  
ATOM     30  CA  GLU A   3     141.006 214.044   9.035  1.00  0.00           C  
ATOM     31  C   GLU A   3     140.777 212.810   8.174  1.00  0.00           C  
ATOM     32  O   GLU A   3     140.218 212.900   7.079  1.00  0.00           O  
ATOM     33  CB  GLU A   3     142.405 214.607   8.775  1.00  0.00           C  
ATOM     34  CG  GLU A   3     142.658 215.975   9.391  1.00  0.00           C  
ATOM     35  CD  GLU A   3     141.689 217.020   8.912  1.00  0.00           C  
ATOM     36  OE1 GLU A   3     141.529 217.153   7.723  1.00  0.00           O  
ATOM     37  OE2 GLU A   3     141.109 217.688   9.735  1.00  0.00           O  
ATOM     38  H   GLU A   3     141.641 213.763  11.060  1.00  0.00           H  
ATOM     39  HA  GLU A   3     140.262 214.792   8.750  1.00  0.00           H  
ATOM     40 1HB  GLU A   3     143.153 213.919   9.171  1.00  0.00           H  
ATOM     41 2HB  GLU A   3     142.571 214.687   7.701  1.00  0.00           H  
ATOM     42 1HG  GLU A   3     142.579 215.895  10.475  1.00  0.00           H  
ATOM     43 2HG  GLU A   3     143.672 216.289   9.149  1.00  0.00           H  
ATOM     44  N   LYS A   4     141.208 211.658   8.672  1.00  0.00           N  
ATOM     45  CA  LYS A   4     140.966 210.389   7.995  1.00  0.00           C  
ATOM     46  C   LYS A   4     139.473 210.099   7.890  1.00  0.00           C  
ATOM     47  O   LYS A   4     138.997 209.610   6.866  1.00  0.00           O  
ATOM     48  CB  LYS A   4     141.673 209.248   8.726  1.00  0.00           C  
ATOM     49  CG  LYS A   4     143.189 209.252   8.584  1.00  0.00           C  
ATOM     50  CD  LYS A   4     143.810 208.023   9.232  1.00  0.00           C  
ATOM     51  CE  LYS A   4     145.328 208.057   9.142  1.00  0.00           C  
ATOM     52  NZ  LYS A   4     145.806 207.941   7.738  1.00  0.00           N  
ATOM     53  H   LYS A   4     141.722 211.659   9.543  1.00  0.00           H  
ATOM     54  HA  LYS A   4     141.360 210.457   6.982  1.00  0.00           H  
ATOM     55 1HB  LYS A   4     141.437 209.294   9.790  1.00  0.00           H  
ATOM     56 2HB  LYS A   4     141.306 208.291   8.351  1.00  0.00           H  
ATOM     57 1HG  LYS A   4     143.455 209.270   7.527  1.00  0.00           H  
ATOM     58 2HG  LYS A   4     143.596 210.146   9.058  1.00  0.00           H  
ATOM     59 1HD  LYS A   4     143.517 207.978  10.281  1.00  0.00           H  
ATOM     60 2HD  LYS A   4     143.446 207.127   8.731  1.00  0.00           H  
ATOM     61 1HE  LYS A   4     145.697 208.991   9.563  1.00  0.00           H  
ATOM     62 2HE  LYS A   4     145.745 207.234   9.722  1.00  0.00           H  
ATOM     63 1HZ  LYS A   4     146.815 207.967   7.722  1.00  0.00           H  
ATOM     64 2HZ  LYS A   4     145.486 207.068   7.343  1.00  0.00           H  
ATOM     65 3HZ  LYS A   4     145.441 208.710   7.193  1.00  0.00           H  
ATOM     66  N   ARG A   5     138.741 210.407   8.956  1.00  0.00           N  
ATOM     67  CA  ARG A   5     137.285 210.311   8.938  1.00  0.00           C  
ATOM     68  C   ARG A   5     136.689 211.201   7.855  1.00  0.00           C  
ATOM     69  O   ARG A   5     135.794 210.784   7.119  1.00  0.00           O  
ATOM     70  CB  ARG A   5     136.706 210.702  10.289  1.00  0.00           C  
ATOM     71  CG  ARG A   5     135.206 210.496  10.426  1.00  0.00           C  
ATOM     72  CD  ARG A   5     134.730 210.821  11.795  1.00  0.00           C  
ATOM     73  NE  ARG A   5     135.398 210.017  12.806  1.00  0.00           N  
ATOM     74  CZ  ARG A   5     136.289 210.497  13.698  1.00  0.00           C  
ATOM     75  NH1 ARG A   5     136.604 211.774  13.689  1.00  0.00           N  
ATOM     76  NH2 ARG A   5     136.843 209.684  14.578  1.00  0.00           N  
ATOM     77  H   ARG A   5     139.203 210.715   9.800  1.00  0.00           H  
ATOM     78  HA  ARG A   5     137.009 209.281   8.708  1.00  0.00           H  
ATOM     79 1HB  ARG A   5     137.191 210.125  11.075  1.00  0.00           H  
ATOM     80 2HB  ARG A   5     136.913 211.756  10.482  1.00  0.00           H  
ATOM     81 1HG  ARG A   5     134.683 211.141   9.717  1.00  0.00           H  
ATOM     82 2HG  ARG A   5     134.961 209.453  10.215  1.00  0.00           H  
ATOM     83 1HD  ARG A   5     134.924 211.871  12.008  1.00  0.00           H  
ATOM     84 2HD  ARG A   5     133.659 210.629  11.862  1.00  0.00           H  
ATOM     85  HE  ARG A   5     135.181 209.032  12.842  1.00  0.00           H  
ATOM     86 1HH1 ARG A   5     136.179 212.395  13.014  1.00  0.00           H  
ATOM     87 2HH1 ARG A   5     137.270 212.132  14.357  1.00  0.00           H  
ATOM     88 1HH2 ARG A   5     136.600 208.704  14.585  1.00  0.00           H  
ATOM     89 2HH2 ARG A   5     137.509 210.044  15.246  1.00  0.00           H  
ATOM     90  N   LYS A   6     137.188 212.430   7.764  1.00  0.00           N  
ATOM     91  CA  LYS A   6     136.760 213.353   6.721  1.00  0.00           C  
ATOM     92  C   LYS A   6     137.031 212.784   5.334  1.00  0.00           C  
ATOM     93  O   LYS A   6     136.198 212.893   4.435  1.00  0.00           O  
ATOM     94  CB  LYS A   6     137.461 214.704   6.882  1.00  0.00           C  
ATOM     95  CG  LYS A   6     137.038 215.488   8.118  1.00  0.00           C  
ATOM     96  CD  LYS A   6     137.846 216.769   8.262  1.00  0.00           C  
ATOM     97  CE  LYS A   6     137.544 217.471   9.576  1.00  0.00           C  
ATOM     98  NZ  LYS A   6     138.395 218.677   9.773  1.00  0.00           N  
ATOM     99  H   LYS A   6     137.882 212.728   8.432  1.00  0.00           H  
ATOM    100  HA  LYS A   6     135.685 213.505   6.812  1.00  0.00           H  
ATOM    101 1HB  LYS A   6     138.538 214.550   6.935  1.00  0.00           H  
ATOM    102 2HB  LYS A   6     137.259 215.324   6.009  1.00  0.00           H  
ATOM    103 1HG  LYS A   6     135.981 215.740   8.046  1.00  0.00           H  
ATOM    104 2HG  LYS A   6     137.187 214.874   9.006  1.00  0.00           H  
ATOM    105 1HD  LYS A   6     138.912 216.536   8.220  1.00  0.00           H  
ATOM    106 2HD  LYS A   6     137.609 217.443   7.438  1.00  0.00           H  
ATOM    107 1HE  LYS A   6     136.497 217.773   9.596  1.00  0.00           H  
ATOM    108 2HE  LYS A   6     137.716 216.783  10.404  1.00  0.00           H  
ATOM    109 1HZ  LYS A   6     138.165 219.111  10.656  1.00  0.00           H  
ATOM    110 2HZ  LYS A   6     139.368 218.405   9.777  1.00  0.00           H  
ATOM    111 3HZ  LYS A   6     138.231 219.331   9.022  1.00  0.00           H  
ATOM    112  N   ARG A   7     138.201 212.177   5.167  1.00  0.00           N  
ATOM    113  CA  ARG A   7     138.572 211.563   3.898  1.00  0.00           C  
ATOM    114  C   ARG A   7     137.609 210.443   3.526  1.00  0.00           C  
ATOM    115  O   ARG A   7     137.172 210.343   2.378  1.00  0.00           O  
ATOM    116  CB  ARG A   7     139.988 211.007   3.966  1.00  0.00           C  
ATOM    117  CG  ARG A   7     140.422 210.216   2.743  1.00  0.00           C  
ATOM    118  CD  ARG A   7     140.487 211.068   1.529  1.00  0.00           C  
ATOM    119  NE  ARG A   7     141.020 210.346   0.385  1.00  0.00           N  
ATOM    120  CZ  ARG A   7     141.049 210.823  -0.875  1.00  0.00           C  
ATOM    121  NH1 ARG A   7     140.574 212.021  -1.136  1.00  0.00           N  
ATOM    122  NH2 ARG A   7     141.556 210.086  -1.849  1.00  0.00           N  
ATOM    123  H   ARG A   7     138.851 212.139   5.939  1.00  0.00           H  
ATOM    124  HA  ARG A   7     138.514 212.322   3.118  1.00  0.00           H  
ATOM    125 1HB  ARG A   7     140.693 211.827   4.095  1.00  0.00           H  
ATOM    126 2HB  ARG A   7     140.082 210.354   4.832  1.00  0.00           H  
ATOM    127 1HG  ARG A   7     141.412 209.791   2.916  1.00  0.00           H  
ATOM    128 2HG  ARG A   7     139.710 209.410   2.558  1.00  0.00           H  
ATOM    129 1HD  ARG A   7     139.487 211.418   1.276  1.00  0.00           H  
ATOM    130 2HD  ARG A   7     141.132 211.926   1.721  1.00  0.00           H  
ATOM    131  HE  ARG A   7     141.395 209.421   0.546  1.00  0.00           H  
ATOM    132 1HH1 ARG A   7     140.187 212.583  -0.392  1.00  0.00           H  
ATOM    133 2HH1 ARG A   7     140.595 212.378  -2.080  1.00  0.00           H  
ATOM    134 1HH2 ARG A   7     141.921 209.165  -1.647  1.00  0.00           H  
ATOM    135 2HH2 ARG A   7     141.578 210.443  -2.792  1.00  0.00           H  
ATOM    136  N   ALA A   8     137.280 209.603   4.501  1.00  0.00           N  
ATOM    137  CA  ALA A   8     136.371 208.486   4.275  1.00  0.00           C  
ATOM    138  C   ALA A   8     135.000 208.975   3.823  1.00  0.00           C  
ATOM    139  O   ALA A   8     134.394 208.404   2.914  1.00  0.00           O  
ATOM    140  CB  ALA A   8     136.240 207.646   5.538  1.00  0.00           C  
ATOM    141  H   ALA A   8     137.670 209.744   5.421  1.00  0.00           H  
ATOM    142  HA  ALA A   8     136.778 207.863   3.480  1.00  0.00           H  
ATOM    143 1HB  ALA A   8     135.559 206.816   5.354  1.00  0.00           H  
ATOM    144 2HB  ALA A   8     137.221 207.256   5.816  1.00  0.00           H  
ATOM    145 3HB  ALA A   8     135.853 208.262   6.348  1.00  0.00           H  
ATOM    146  N   GLU A   9     134.514 210.035   4.460  1.00  0.00           N  
ATOM    147  CA  GLU A   9     133.228 210.622   4.101  1.00  0.00           C  
ATOM    148  C   GLU A   9     133.254 211.186   2.687  1.00  0.00           C  
ATOM    149  O   GLU A   9     132.355 210.927   1.888  1.00  0.00           O  
ATOM    150  CB  GLU A   9     132.850 211.723   5.094  1.00  0.00           C  
ATOM    151  CG  GLU A   9     131.580 212.483   4.734  1.00  0.00           C  
ATOM    152  CD  GLU A   9     130.350 211.618   4.768  1.00  0.00           C  
ATOM    153  OE1 GLU A   9     130.351 210.645   5.485  1.00  0.00           O  
ATOM    154  OE2 GLU A   9     129.409 211.931   4.077  1.00  0.00           O  
ATOM    155  H   GLU A   9     135.049 210.444   5.211  1.00  0.00           H  
ATOM    156  HA  GLU A   9     132.470 209.838   4.130  1.00  0.00           H  
ATOM    157 1HB  GLU A   9     132.710 211.291   6.083  1.00  0.00           H  
ATOM    158 2HB  GLU A   9     133.663 212.445   5.163  1.00  0.00           H  
ATOM    159 1HG  GLU A   9     131.450 213.306   5.435  1.00  0.00           H  
ATOM    160 2HG  GLU A   9     131.693 212.906   3.736  1.00  0.00           H  
ATOM    161  N   LYS A  10     134.291 211.959   2.385  1.00  0.00           N  
ATOM    162  CA  LYS A  10     134.429 212.575   1.070  1.00  0.00           C  
ATOM    163  C   LYS A  10     134.560 211.520  -0.022  1.00  0.00           C  
ATOM    164  O   LYS A  10     134.018 211.674  -1.115  1.00  0.00           O  
ATOM    165  CB  LYS A  10     135.637 213.513   1.044  1.00  0.00           C  
ATOM    166  CG  LYS A  10     135.460 214.790   1.854  1.00  0.00           C  
ATOM    167  CD  LYS A  10     136.709 215.657   1.800  1.00  0.00           C  
ATOM    168  CE  LYS A  10     136.535 216.930   2.616  1.00  0.00           C  
ATOM    169  NZ  LYS A  10     137.750 217.789   2.573  1.00  0.00           N  
ATOM    170  H   LYS A  10     135.001 212.125   3.082  1.00  0.00           H  
ATOM    171  HA  LYS A  10     133.530 213.155   0.862  1.00  0.00           H  
ATOM    172 1HB  LYS A  10     136.513 212.992   1.429  1.00  0.00           H  
ATOM    173 2HB  LYS A  10     135.853 213.799   0.014  1.00  0.00           H  
ATOM    174 1HG  LYS A  10     134.616 215.358   1.461  1.00  0.00           H  
ATOM    175 2HG  LYS A  10     135.249 214.536   2.893  1.00  0.00           H  
ATOM    176 1HD  LYS A  10     137.557 215.097   2.193  1.00  0.00           H  
ATOM    177 2HD  LYS A  10     136.919 215.926   0.766  1.00  0.00           H  
ATOM    178 1HE  LYS A  10     135.690 217.498   2.229  1.00  0.00           H  
ATOM    179 2HE  LYS A  10     136.326 216.671   3.654  1.00  0.00           H  
ATOM    180 1HZ  LYS A  10     137.596 218.619   3.125  1.00  0.00           H  
ATOM    181 2HZ  LYS A  10     138.537 217.278   2.948  1.00  0.00           H  
ATOM    182 3HZ  LYS A  10     137.944 218.051   1.617  1.00  0.00           H  
ATOM    183  N   ALA A  11     135.285 210.449   0.284  1.00  0.00           N  
ATOM    184  CA  ALA A  11     135.475 209.358  -0.664  1.00  0.00           C  
ATOM    185  C   ALA A  11     134.150 208.686  -1.005  1.00  0.00           C  
ATOM    186  O   ALA A  11     133.885 208.366  -2.163  1.00  0.00           O  
ATOM    187  CB  ALA A  11     136.457 208.339  -0.107  1.00  0.00           C  
ATOM    188  H   ALA A  11     135.714 210.388   1.196  1.00  0.00           H  
ATOM    189  HA  ALA A  11     135.883 209.769  -1.587  1.00  0.00           H  
ATOM    190 1HB  ALA A  11     136.590 207.532  -0.827  1.00  0.00           H  
ATOM    191 2HB  ALA A  11     137.418 208.822   0.078  1.00  0.00           H  
ATOM    192 3HB  ALA A  11     136.070 207.935   0.827  1.00  0.00           H  
ATOM    193  N   LEU A  12     133.321 208.474   0.013  1.00  0.00           N  
ATOM    194  CA  LEU A  12     132.001 207.889  -0.184  1.00  0.00           C  
ATOM    195  C   LEU A  12     131.116 208.796  -1.030  1.00  0.00           C  
ATOM    196  O   LEU A  12     130.351 208.324  -1.870  1.00  0.00           O  
ATOM    197  CB  LEU A  12     131.332 207.627   1.171  1.00  0.00           C  
ATOM    198  CG  LEU A  12     131.933 206.485   2.001  1.00  0.00           C  
ATOM    199  CD1 LEU A  12     131.272 206.451   3.373  1.00  0.00           C  
ATOM    200  CD2 LEU A  12     131.737 205.167   1.268  1.00  0.00           C  
ATOM    201  H   LEU A  12     133.614 208.725   0.947  1.00  0.00           H  
ATOM    202  HA  LEU A  12     132.118 206.947  -0.721  1.00  0.00           H  
ATOM    203 1HB  LEU A  12     131.388 208.535   1.767  1.00  0.00           H  
ATOM    204 2HB  LEU A  12     130.280 207.393   1.000  1.00  0.00           H  
ATOM    205  HG  LEU A  12     132.998 206.663   2.147  1.00  0.00           H  
ATOM    206 1HD1 LEU A  12     131.699 205.640   3.963  1.00  0.00           H  
ATOM    207 2HD1 LEU A  12     131.444 207.399   3.882  1.00  0.00           H  
ATOM    208 3HD1 LEU A  12     130.200 206.290   3.257  1.00  0.00           H  
ATOM    209 1HD2 LEU A  12     132.165 204.354   1.857  1.00  0.00           H  
ATOM    210 2HD2 LEU A  12     130.672 204.986   1.121  1.00  0.00           H  
ATOM    211 3HD2 LEU A  12     132.234 205.211   0.298  1.00  0.00           H  
ATOM    212  N   GLN A  13     131.226 210.101  -0.800  1.00  0.00           N  
ATOM    213  CA  GLN A  13     130.493 211.080  -1.591  1.00  0.00           C  
ATOM    214  C   GLN A  13     130.935 211.054  -3.049  1.00  0.00           C  
ATOM    215  O   GLN A  13     130.113 211.161  -3.959  1.00  0.00           O  
ATOM    216  CB  GLN A  13     130.683 212.485  -1.012  1.00  0.00           C  
ATOM    217  CG  GLN A  13     129.996 212.706   0.324  1.00  0.00           C  
ATOM    218  CD  GLN A  13     130.247 214.093   0.882  1.00  0.00           C  
ATOM    219  OE1 GLN A  13     130.686 214.996   0.165  1.00  0.00           O  
ATOM    220  NE2 GLN A  13     129.972 214.271   2.171  1.00  0.00           N  
ATOM    221  H   GLN A  13     131.832 210.420  -0.058  1.00  0.00           H  
ATOM    222  HA  GLN A  13     129.434 210.827  -1.564  1.00  0.00           H  
ATOM    223 1HB  GLN A  13     131.747 212.685  -0.881  1.00  0.00           H  
ATOM    224 2HB  GLN A  13     130.296 213.223  -1.715  1.00  0.00           H  
ATOM    225 1HG  GLN A  13     128.921 212.581   0.194  1.00  0.00           H  
ATOM    226 2HG  GLN A  13     130.372 211.975   1.040  1.00  0.00           H  
ATOM    227 1HE2 GLN A  13     130.119 215.165   2.594  1.00  0.00           H  
ATOM    228 2HE2 GLN A  13     129.618 213.511   2.716  1.00  0.00           H  
ATOM    229  N   ARG A  14     132.239 210.908  -3.265  1.00  0.00           N  
ATOM    230  CA  ARG A  14     132.782 210.761  -4.610  1.00  0.00           C  
ATOM    231  C   ARG A  14     132.216 209.527  -5.301  1.00  0.00           C  
ATOM    232  O   ARG A  14     131.841 209.576  -6.472  1.00  0.00           O  
ATOM    233  CB  ARG A  14     134.299 210.663  -4.568  1.00  0.00           C  
ATOM    234  CG  ARG A  14     134.969 210.526  -5.926  1.00  0.00           C  
ATOM    235  CD  ARG A  14     136.442 210.377  -5.799  1.00  0.00           C  
ATOM    236  NE  ARG A  14     137.081 210.183  -7.090  1.00  0.00           N  
ATOM    237  CZ  ARG A  14     137.482 211.179  -7.902  1.00  0.00           C  
ATOM    238  NH1 ARG A  14     137.305 212.432  -7.544  1.00  0.00           N  
ATOM    239  NH2 ARG A  14     138.055 210.899  -9.061  1.00  0.00           N  
ATOM    240  H   ARG A  14     132.870 210.901  -2.475  1.00  0.00           H  
ATOM    241  HA  ARG A  14     132.490 211.632  -5.197  1.00  0.00           H  
ATOM    242 1HB  ARG A  14     134.707 211.550  -4.086  1.00  0.00           H  
ATOM    243 2HB  ARG A  14     134.592 209.801  -3.967  1.00  0.00           H  
ATOM    244 1HG  ARG A  14     134.578 209.646  -6.437  1.00  0.00           H  
ATOM    245 2HG  ARG A  14     134.765 211.416  -6.524  1.00  0.00           H  
ATOM    246 1HD  ARG A  14     136.860 211.273  -5.343  1.00  0.00           H  
ATOM    247 2HD  ARG A  14     136.667 209.512  -5.174  1.00  0.00           H  
ATOM    248  HE  ARG A  14     137.235 209.233  -7.401  1.00  0.00           H  
ATOM    249 1HH1 ARG A  14     136.867 212.646  -6.659  1.00  0.00           H  
ATOM    250 2HH1 ARG A  14     137.606 213.180  -8.152  1.00  0.00           H  
ATOM    251 1HH2 ARG A  14     138.192 209.937  -9.336  1.00  0.00           H  
ATOM    252 2HH2 ARG A  14     138.356 211.646  -9.669  1.00  0.00           H  
ATOM    253  N   ALA A  15     132.154 208.421  -4.567  1.00  0.00           N  
ATOM    254  CA  ALA A  15     131.592 207.184  -5.093  1.00  0.00           C  
ATOM    255  C   ALA A  15     130.148 207.379  -5.536  1.00  0.00           C  
ATOM    256  O   ALA A  15     129.739 206.880  -6.583  1.00  0.00           O  
ATOM    257  CB  ALA A  15     131.679 206.076  -4.051  1.00  0.00           C  
ATOM    258  H   ALA A  15     132.506 208.439  -3.619  1.00  0.00           H  
ATOM    259  HA  ALA A  15     132.170 206.886  -5.970  1.00  0.00           H  
ATOM    260 1HB  ALA A  15     131.255 205.158  -4.461  1.00  0.00           H  
ATOM    261 2HB  ALA A  15     132.725 205.906  -3.789  1.00  0.00           H  
ATOM    262 3HB  ALA A  15     131.123 206.369  -3.163  1.00  0.00           H  
ATOM    263  N   GLN A  16     129.380 208.104  -4.730  1.00  0.00           N  
ATOM    264  CA  GLN A  16     127.990 208.399  -5.057  1.00  0.00           C  
ATOM    265  C   GLN A  16     127.886 209.220  -6.336  1.00  0.00           C  
ATOM    266  O   GLN A  16     127.003 208.992  -7.161  1.00  0.00           O  
ATOM    267  CB  GLN A  16     127.315 209.142  -3.901  1.00  0.00           C  
ATOM    268  CG  GLN A  16     127.084 208.291  -2.664  1.00  0.00           C  
ATOM    269  CD  GLN A  16     126.485 209.085  -1.519  1.00  0.00           C  
ATOM    270  OE1 GLN A  16     126.402 210.315  -1.575  1.00  0.00           O  
ATOM    271  NE2 GLN A  16     126.066 208.387  -0.472  1.00  0.00           N  
ATOM    272  H   GLN A  16     129.772 208.464  -3.870  1.00  0.00           H  
ATOM    273  HA  GLN A  16     127.468 207.456  -5.226  1.00  0.00           H  
ATOM    274 1HB  GLN A  16     127.924 209.998  -3.613  1.00  0.00           H  
ATOM    275 2HB  GLN A  16     126.349 209.525  -4.231  1.00  0.00           H  
ATOM    276 1HG  GLN A  16     126.399 207.482  -2.914  1.00  0.00           H  
ATOM    277 2HG  GLN A  16     128.040 207.883  -2.335  1.00  0.00           H  
ATOM    278 1HE2 GLN A  16     125.661 208.856   0.316  1.00  0.00           H  
ATOM    279 2HE2 GLN A  16     126.152 207.389  -0.467  1.00  0.00           H  
ATOM    280  N   GLU A  17     128.794 210.180  -6.492  1.00  0.00           N  
ATOM    281  CA  GLU A  17     128.839 211.004  -7.693  1.00  0.00           C  
ATOM    282  C   GLU A  17     129.247 210.184  -8.910  1.00  0.00           C  
ATOM    283  O   GLU A  17     128.771 210.422 -10.020  1.00  0.00           O  
ATOM    284  CB  GLU A  17     129.808 212.171  -7.502  1.00  0.00           C  
ATOM    285  CG  GLU A  17     129.348 213.212  -6.492  1.00  0.00           C  
ATOM    286  CD  GLU A  17     128.045 213.861  -6.876  1.00  0.00           C  
ATOM    287  OE1 GLU A  17     127.916 214.272  -8.003  1.00  0.00           O  
ATOM    288  OE2 GLU A  17     127.178 213.946  -6.036  1.00  0.00           O  
ATOM    289  H   GLU A  17     129.471 210.339  -5.760  1.00  0.00           H  
ATOM    290  HA  GLU A  17     127.837 211.394  -7.880  1.00  0.00           H  
ATOM    291 1HB  GLU A  17     130.776 211.791  -7.172  1.00  0.00           H  
ATOM    292 2HB  GLU A  17     129.963 212.675  -8.456  1.00  0.00           H  
ATOM    293 1HG  GLU A  17     129.231 212.736  -5.520  1.00  0.00           H  
ATOM    294 2HG  GLU A  17     130.115 213.978  -6.401  1.00  0.00           H  
ATOM    295  N   ALA A  18     130.132 209.215  -8.692  1.00  0.00           N  
ATOM    296  CA  ALA A  18     130.514 208.279  -9.744  1.00  0.00           C  
ATOM    297  C   ALA A  18     129.327 207.432 -10.185  1.00  0.00           C  
ATOM    298  O   ALA A  18     129.171 207.133 -11.368  1.00  0.00           O  
ATOM    299  CB  ALA A  18     131.653 207.388  -9.272  1.00  0.00           C  
ATOM    300  H   ALA A  18     130.549 209.126  -7.779  1.00  0.00           H  
ATOM    301  HA  ALA A  18     130.852 208.849 -10.609  1.00  0.00           H  
ATOM    302 1HB  ALA A  18     131.925 206.693 -10.069  1.00  0.00           H  
ATOM    303 2HB  ALA A  18     132.514 208.003  -9.017  1.00  0.00           H  
ATOM    304 3HB  ALA A  18     131.335 206.825  -8.395  1.00  0.00           H  
ATOM    305  N   GLU A  19     128.493 207.046  -9.225  1.00  0.00           N  
ATOM    306  CA  GLU A  19     127.267 206.312  -9.523  1.00  0.00           C  
ATOM    307  C   GLU A  19     126.309 207.157 -10.352  1.00  0.00           C  
ATOM    308  O   GLU A  19     125.643 206.652 -11.255  1.00  0.00           O  
ATOM    309  CB  GLU A  19     126.582 205.870  -8.228  1.00  0.00           C  
ATOM    310  CG  GLU A  19     127.306 204.759  -7.481  1.00  0.00           C  
ATOM    311  CD  GLU A  19     126.689 204.454  -6.145  1.00  0.00           C  
ATOM    312  OE1 GLU A  19     126.044 205.315  -5.599  1.00  0.00           O  
ATOM    313  OE2 GLU A  19     126.863 203.356  -5.669  1.00  0.00           O  
ATOM    314  H   GLU A  19     128.712 207.267  -8.263  1.00  0.00           H  
ATOM    315  HA  GLU A  19     127.526 205.432 -10.111  1.00  0.00           H  
ATOM    316 1HB  GLU A  19     126.491 206.722  -7.554  1.00  0.00           H  
ATOM    317 2HB  GLU A  19     125.574 205.520  -8.451  1.00  0.00           H  
ATOM    318 1HG  GLU A  19     127.290 203.855  -8.091  1.00  0.00           H  
ATOM    319 2HG  GLU A  19     128.346 205.048  -7.339  1.00  0.00           H  
ATOM    320  N   LYS A  20     126.244 208.447 -10.040  1.00  0.00           N  
ATOM    321  CA  LYS A  20     125.454 209.387 -10.829  1.00  0.00           C  
ATOM    322  C   LYS A  20     125.957 209.460 -12.264  1.00  0.00           C  
ATOM    323  O   LYS A  20     125.165 209.546 -13.205  1.00  0.00           O  
ATOM    324  CB  LYS A  20     125.483 210.777 -10.190  1.00  0.00           C  
ATOM    325  CG  LYS A  20     124.726 210.878  -8.873  1.00  0.00           C  
ATOM    326  CD  LYS A  20     124.849 212.273  -8.272  1.00  0.00           C  
ATOM    327  CE  LYS A  20     124.185 212.347  -6.904  1.00  0.00           C  
ATOM    328  NZ  LYS A  20     124.362 213.683  -6.274  1.00  0.00           N  
ATOM    329  H   LYS A  20     126.753 208.787  -9.237  1.00  0.00           H  
ATOM    330  HA  LYS A  20     124.423 209.034 -10.857  1.00  0.00           H  
ATOM    331 1HB  LYS A  20     126.514 211.074 -10.008  1.00  0.00           H  
ATOM    332 2HB  LYS A  20     125.051 211.503 -10.880  1.00  0.00           H  
ATOM    333 1HG  LYS A  20     123.672 210.656  -9.038  1.00  0.00           H  
ATOM    334 2HG  LYS A  20     125.126 210.154  -8.166  1.00  0.00           H  
ATOM    335 1HD  LYS A  20     125.902 212.534  -8.172  1.00  0.00           H  
ATOM    336 2HD  LYS A  20     124.375 212.997  -8.935  1.00  0.00           H  
ATOM    337 1HE  LYS A  20     123.120 212.144  -7.006  1.00  0.00           H  
ATOM    338 2HE  LYS A  20     124.615 211.590  -6.250  1.00  0.00           H  
ATOM    339 1HZ  LYS A  20     123.909 213.690  -5.370  1.00  0.00           H  
ATOM    340 2HZ  LYS A  20     125.347 213.873  -6.157  1.00  0.00           H  
ATOM    341 3HZ  LYS A  20     123.949 214.391  -6.863  1.00  0.00           H  
ATOM    342  N   LYS A  21     127.275 209.426 -12.426  1.00  0.00           N  
ATOM    343  CA  LYS A  21     127.883 209.411 -13.752  1.00  0.00           C  
ATOM    344  C   LYS A  21     127.716 208.053 -14.418  1.00  0.00           C  
ATOM    345  O   LYS A  21     127.645 207.957 -15.644  1.00  0.00           O  
ATOM    346  CB  LYS A  21     129.366 209.774 -13.665  1.00  0.00           C  
ATOM    347  CG  LYS A  21     129.637 211.224 -13.283  1.00  0.00           C  
ATOM    348  CD  LYS A  21     131.130 211.498 -13.180  1.00  0.00           C  
ATOM    349  CE  LYS A  21     131.402 212.942 -12.784  1.00  0.00           C  
ATOM    350  NZ  LYS A  21     132.858 213.217 -12.648  1.00  0.00           N  
ATOM    351  H   LYS A  21     127.870 209.409 -11.609  1.00  0.00           H  
ATOM    352  HA  LYS A  21     127.376 210.150 -14.374  1.00  0.00           H  
ATOM    353 1HB  LYS A  21     129.855 209.137 -12.929  1.00  0.00           H  
ATOM    354 2HB  LYS A  21     129.843 209.588 -14.627  1.00  0.00           H  
ATOM    355 1HG  LYS A  21     129.206 211.886 -14.034  1.00  0.00           H  
ATOM    356 2HG  LYS A  21     129.170 211.440 -12.322  1.00  0.00           H  
ATOM    357 1HD  LYS A  21     131.571 210.837 -12.433  1.00  0.00           H  
ATOM    358 2HD  LYS A  21     131.603 211.300 -14.142  1.00  0.00           H  
ATOM    359 1HE  LYS A  21     130.987 213.610 -13.537  1.00  0.00           H  
ATOM    360 2HE  LYS A  21     130.915 213.155 -11.833  1.00  0.00           H  
ATOM    361 1HZ  LYS A  21     132.996 214.183 -12.384  1.00  0.00           H  
ATOM    362 2HZ  LYS A  21     133.250 212.616 -11.937  1.00  0.00           H  
ATOM    363 3HZ  LYS A  21     133.318 213.041 -13.530  1.00  0.00           H  
ATOM    364  N   GLY A  22     127.652 207.003 -13.606  1.00  0.00           N  
ATOM    365  CA  GLY A  22     127.524 205.644 -14.117  1.00  0.00           C  
ATOM    366  C   GLY A  22     128.857 204.908 -14.068  1.00  0.00           C  
ATOM    367  O   GLY A  22     128.953 203.751 -14.475  1.00  0.00           O  
ATOM    368  H   GLY A  22     127.695 207.151 -12.608  1.00  0.00           H  
ATOM    369 1HA  GLY A  22     126.783 205.103 -13.530  1.00  0.00           H  
ATOM    370 2HA  GLY A  22     127.161 205.675 -15.144  1.00  0.00           H  
ATOM    371  N   ASP A  23     129.884 205.587 -13.566  1.00  0.00           N  
ATOM    372  CA  ASP A  23     131.232 205.031 -13.545  1.00  0.00           C  
ATOM    373  C   ASP A  23     131.451 204.168 -12.308  1.00  0.00           C  
ATOM    374  O   ASP A  23     132.045 204.612 -11.326  1.00  0.00           O  
ATOM    375  CB  ASP A  23     132.274 206.152 -13.584  1.00  0.00           C  
ATOM    376  CG  ASP A  23     133.698 205.632 -13.715  1.00  0.00           C  
ATOM    377  OD1 ASP A  23     133.904 204.460 -13.503  1.00  0.00           O  
ATOM    378  OD2 ASP A  23     134.568 206.410 -14.025  1.00  0.00           O  
ATOM    379  H   ASP A  23     129.725 206.511 -13.192  1.00  0.00           H  
ATOM    380  HA  ASP A  23     131.358 204.396 -14.420  1.00  0.00           H  
ATOM    381 1HB  ASP A  23     132.066 206.813 -14.426  1.00  0.00           H  
ATOM    382 2HB  ASP A  23     132.201 206.748 -12.675  1.00  0.00           H  
ATOM    383  N   VAL A  24     130.971 202.930 -12.366  1.00  0.00           N  
ATOM    384  CA  VAL A  24     131.016 202.038 -11.214  1.00  0.00           C  
ATOM    385  C   VAL A  24     132.451 201.655 -10.872  1.00  0.00           C  
ATOM    386  O   VAL A  24     132.759 201.323  -9.728  1.00  0.00           O  
ATOM    387  CB  VAL A  24     130.198 200.763 -11.493  1.00  0.00           C  
ATOM    388  CG1 VAL A  24     128.728 201.105 -11.680  1.00  0.00           C  
ATOM    389  CG2 VAL A  24     130.748 200.055 -12.721  1.00  0.00           C  
ATOM    390  H   VAL A  24     130.562 202.600 -13.227  1.00  0.00           H  
ATOM    391  HA  VAL A  24     130.600 202.561 -10.353  1.00  0.00           H  
ATOM    392  HB  VAL A  24     130.268 200.102 -10.629  1.00  0.00           H  
ATOM    393 1HG1 VAL A  24     128.164 200.193 -11.876  1.00  0.00           H  
ATOM    394 2HG1 VAL A  24     128.346 201.579 -10.775  1.00  0.00           H  
ATOM    395 3HG1 VAL A  24     128.617 201.787 -12.523  1.00  0.00           H  
ATOM    396 1HG2 VAL A  24     130.166 199.154 -12.912  1.00  0.00           H  
ATOM    397 2HG2 VAL A  24     130.685 200.717 -13.584  1.00  0.00           H  
ATOM    398 3HG2 VAL A  24     131.789 199.783 -12.548  1.00  0.00           H  
ATOM    399  N   GLU A  25     133.324 201.698 -11.873  1.00  0.00           N  
ATOM    400  CA  GLU A  25     134.742 201.434 -11.664  1.00  0.00           C  
ATOM    401  C   GLU A  25     135.355 202.442 -10.701  1.00  0.00           C  
ATOM    402  O   GLU A  25     135.996 202.070  -9.719  1.00  0.00           O  
ATOM    403  CB  GLU A  25     135.494 201.467 -12.998  1.00  0.00           C  
ATOM    404  CG  GLU A  25     136.987 201.196 -12.885  1.00  0.00           C  
ATOM    405  CD  GLU A  25     137.685 201.206 -14.217  1.00  0.00           C  
ATOM    406  OE1 GLU A  25     137.012 201.259 -15.218  1.00  0.00           O  
ATOM    407  OE2 GLU A  25     138.893 201.162 -14.232  1.00  0.00           O  
ATOM    408  H   GLU A  25     132.997 201.919 -12.803  1.00  0.00           H  
ATOM    409  HA  GLU A  25     134.849 200.445 -11.216  1.00  0.00           H  
ATOM    410 1HB  GLU A  25     135.068 200.725 -13.673  1.00  0.00           H  
ATOM    411 2HB  GLU A  25     135.364 202.445 -13.463  1.00  0.00           H  
ATOM    412 1HG  GLU A  25     137.436 201.955 -12.246  1.00  0.00           H  
ATOM    413 2HG  GLU A  25     137.135 200.226 -12.412  1.00  0.00           H  
ATOM    414  N   GLU A  26     135.153 203.726 -10.989  1.00  0.00           N  
ATOM    415  CA  GLU A  26     135.658 204.792 -10.133  1.00  0.00           C  
ATOM    416  C   GLU A  26     134.977 204.772  -8.772  1.00  0.00           C  
ATOM    417  O   GLU A  26     135.600 205.073  -7.751  1.00  0.00           O  
ATOM    418  CB  GLU A  26     135.449 206.154 -10.799  1.00  0.00           C  
ATOM    419  CG  GLU A  26     135.979 207.333  -9.994  1.00  0.00           C  
ATOM    420  CD  GLU A  26     137.471 207.301  -9.822  1.00  0.00           C  
ATOM    421  OE1 GLU A  26     138.118 206.578 -10.542  1.00  0.00           O  
ATOM    422  OE2 GLU A  26     137.966 207.999  -8.968  1.00  0.00           O  
ATOM    423  H   GLU A  26     134.637 203.967 -11.823  1.00  0.00           H  
ATOM    424  HA  GLU A  26     136.725 204.631  -9.973  1.00  0.00           H  
ATOM    425 1HB  GLU A  26     135.942 206.165 -11.770  1.00  0.00           H  
ATOM    426 2HB  GLU A  26     134.386 206.317 -10.969  1.00  0.00           H  
ATOM    427 1HG  GLU A  26     135.704 208.259 -10.502  1.00  0.00           H  
ATOM    428 2HG  GLU A  26     135.504 207.336  -9.014  1.00  0.00           H  
ATOM    429  N   ALA A  27     133.697 204.418  -8.760  1.00  0.00           N  
ATOM    430  CA  ALA A  27     132.944 204.308  -7.515  1.00  0.00           C  
ATOM    431  C   ALA A  27     133.626 203.360  -6.540  1.00  0.00           C  
ATOM    432  O   ALA A  27     133.754 203.658  -5.353  1.00  0.00           O  
ATOM    433  CB  ALA A  27     131.521 203.845  -7.797  1.00  0.00           C  
ATOM    434  H   ALA A  27     133.232 204.221  -9.635  1.00  0.00           H  
ATOM    435  HA  ALA A  27     132.905 205.294  -7.045  1.00  0.00           H  
ATOM    436 1HB  ALA A  27     130.972 203.768  -6.858  1.00  0.00           H  
ATOM    437 2HB  ALA A  27     131.027 204.565  -8.447  1.00  0.00           H  
ATOM    438 3HB  ALA A  27     131.547 202.872  -8.283  1.00  0.00           H  
ATOM    439  N   VAL A  28     134.065 202.212  -7.048  1.00  0.00           N  
ATOM    440  CA  VAL A  28     134.789 201.241  -6.237  1.00  0.00           C  
ATOM    441  C   VAL A  28     136.133 201.795  -5.783  1.00  0.00           C  
ATOM    442  O   VAL A  28     136.529 201.625  -4.630  1.00  0.00           O  
ATOM    443  CB  VAL A  28     135.014 199.941  -7.032  1.00  0.00           C  
ATOM    444  CG1 VAL A  28     135.976 199.024  -6.293  1.00  0.00           C  
ATOM    445  CG2 VAL A  28     133.684 199.245  -7.276  1.00  0.00           C  
ATOM    446  H   VAL A  28     133.893 202.006  -8.022  1.00  0.00           H  
ATOM    447  HA  VAL A  28     134.200 201.030  -5.342  1.00  0.00           H  
ATOM    448  HB  VAL A  28     135.476 200.187  -7.989  1.00  0.00           H  
ATOM    449 1HG1 VAL A  28     136.124 198.110  -6.870  1.00  0.00           H  
ATOM    450 2HG1 VAL A  28     136.932 199.529  -6.162  1.00  0.00           H  
ATOM    451 3HG1 VAL A  28     135.561 198.772  -5.316  1.00  0.00           H  
ATOM    452 1HG2 VAL A  28     133.851 198.329  -7.839  1.00  0.00           H  
ATOM    453 2HG2 VAL A  28     133.220 199.005  -6.318  1.00  0.00           H  
ATOM    454 3HG2 VAL A  28     133.026 199.904  -7.843  1.00  0.00           H  
ATOM    455  N   ARG A  29     136.833 202.457  -6.698  1.00  0.00           N  
ATOM    456  CA  ARG A  29     138.125 203.057  -6.387  1.00  0.00           C  
ATOM    457  C   ARG A  29     138.003 204.074  -5.258  1.00  0.00           C  
ATOM    458  O   ARG A  29     138.866 204.151  -4.385  1.00  0.00           O  
ATOM    459  CB  ARG A  29     138.708 203.737  -7.619  1.00  0.00           C  
ATOM    460  CG  ARG A  29     139.141 202.790  -8.727  1.00  0.00           C  
ATOM    461  CD  ARG A  29     139.696 203.525  -9.890  1.00  0.00           C  
ATOM    462  NE  ARG A  29     139.914 202.650 -11.031  1.00  0.00           N  
ATOM    463  CZ  ARG A  29     140.999 201.869 -11.200  1.00  0.00           C  
ATOM    464  NH1 ARG A  29     141.953 201.866 -10.295  1.00  0.00           N  
ATOM    465  NH2 ARG A  29     141.104 201.106 -12.275  1.00  0.00           N  
ATOM    466  H   ARG A  29     136.460 202.549  -7.632  1.00  0.00           H  
ATOM    467  HA  ARG A  29     138.802 202.271  -6.052  1.00  0.00           H  
ATOM    468 1HB  ARG A  29     137.974 204.422  -8.038  1.00  0.00           H  
ATOM    469 2HB  ARG A  29     139.579 204.326  -7.330  1.00  0.00           H  
ATOM    470 1HG  ARG A  29     139.908 202.114  -8.350  1.00  0.00           H  
ATOM    471 2HG  ARG A  29     138.281 202.209  -9.066  1.00  0.00           H  
ATOM    472 1HD  ARG A  29     139.001 204.310 -10.191  1.00  0.00           H  
ATOM    473 2HD  ARG A  29     140.652 203.973  -9.618  1.00  0.00           H  
ATOM    474  HE  ARG A  29     139.202 202.626 -11.748  1.00  0.00           H  
ATOM    475 1HH1 ARG A  29     141.873 202.448  -9.474  1.00  0.00           H  
ATOM    476 2HH1 ARG A  29     142.766 201.280 -10.421  1.00  0.00           H  
ATOM    477 1HH2 ARG A  29     140.371 201.110 -12.969  1.00  0.00           H  
ATOM    478 2HH2 ARG A  29     141.916 200.521 -12.400  1.00  0.00           H  
ATOM    479  N   ALA A  30     136.928 204.856  -5.287  1.00  0.00           N  
ATOM    480  CA  ALA A  30     136.620 205.773  -4.195  1.00  0.00           C  
ATOM    481  C   ALA A  30     136.291 205.015  -2.915  1.00  0.00           C  
ATOM    482  O   ALA A  30     136.723 205.398  -1.828  1.00  0.00           O  
ATOM    483  CB  ALA A  30     135.465 206.686  -4.583  1.00  0.00           C  
ATOM    484  H   ALA A  30     136.308 204.811  -6.081  1.00  0.00           H  
ATOM    485  HA  ALA A  30     137.500 206.385  -4.000  1.00  0.00           H  
ATOM    486 1HB  ALA A  30     135.246 207.365  -3.758  1.00  0.00           H  
ATOM    487 2HB  ALA A  30     135.738 207.262  -5.468  1.00  0.00           H  
ATOM    488 3HB  ALA A  30     134.584 206.086  -4.801  1.00  0.00           H  
ATOM    489  N   ALA A  31     135.523 203.940  -3.050  1.00  0.00           N  
ATOM    490  CA  ALA A  31     135.164 203.106  -1.909  1.00  0.00           C  
ATOM    491  C   ALA A  31     136.398 202.478  -1.274  1.00  0.00           C  
ATOM    492  O   ALA A  31     136.464 202.310  -0.058  1.00  0.00           O  
ATOM    493  CB  ALA A  31     134.178 202.027  -2.330  1.00  0.00           C  
ATOM    494  H   ALA A  31     135.180 203.691  -3.967  1.00  0.00           H  
ATOM    495  HA  ALA A  31     134.688 203.737  -1.156  1.00  0.00           H  
ATOM    496 1HB  ALA A  31     133.917 201.415  -1.468  1.00  0.00           H  
ATOM    497 2HB  ALA A  31     133.276 202.492  -2.730  1.00  0.00           H  
ATOM    498 3HB  ALA A  31     134.630 201.401  -3.097  1.00  0.00           H  
ATOM    499  N   GLN A  32     137.374 202.134  -2.106  1.00  0.00           N  
ATOM    500  CA  GLN A  32     138.646 201.610  -1.621  1.00  0.00           C  
ATOM    501  C   GLN A  32     139.364 202.633  -0.750  1.00  0.00           C  
ATOM    502  O   GLN A  32     139.942 202.288   0.282  1.00  0.00           O  
ATOM    503  CB  GLN A  32     139.540 201.203  -2.795  1.00  0.00           C  
ATOM    504  CG  GLN A  32     139.079 199.954  -3.525  1.00  0.00           C  
ATOM    505  CD  GLN A  32     139.913 199.662  -4.759  1.00  0.00           C  
ATOM    506  OE1 GLN A  32     140.544 200.559  -5.323  1.00  0.00           O  
ATOM    507  NE2 GLN A  32     139.919 198.404  -5.183  1.00  0.00           N  
ATOM    508  H   GLN A  32     137.232 202.236  -3.102  1.00  0.00           H  
ATOM    509  HA  GLN A  32     138.448 200.733  -1.005  1.00  0.00           H  
ATOM    510 1HB  GLN A  32     139.585 202.018  -3.518  1.00  0.00           H  
ATOM    511 2HB  GLN A  32     140.554 201.028  -2.437  1.00  0.00           H  
ATOM    512 1HG  GLN A  32     139.157 199.102  -2.850  1.00  0.00           H  
ATOM    513 2HG  GLN A  32     138.042 200.089  -3.837  1.00  0.00           H  
ATOM    514 1HE2 GLN A  32     140.451 198.150  -5.992  1.00  0.00           H  
ATOM    515 2HE2 GLN A  32     139.392 197.708  -4.695  1.00  0.00           H  
ATOM    516  N   GLU A  33     139.327 203.894  -1.170  1.00  0.00           N  
ATOM    517  CA  GLU A  33     139.859 204.986  -0.365  1.00  0.00           C  
ATOM    518  C   GLU A  33     139.037 205.187   0.904  1.00  0.00           C  
ATOM    519  O   GLU A  33     139.584 205.458   1.972  1.00  0.00           O  
ATOM    520  CB  GLU A  33     139.887 206.283  -1.176  1.00  0.00           C  
ATOM    521  CG  GLU A  33     140.993 206.347  -2.220  1.00  0.00           C  
ATOM    522  CD  GLU A  33     142.369 206.355  -1.613  1.00  0.00           C  
ATOM    523  OE1 GLU A  33     143.022 205.340  -1.656  1.00  0.00           O  
ATOM    524  OE2 GLU A  33     142.767 207.377  -1.107  1.00  0.00           O  
ATOM    525  H   GLU A  33     138.918 204.100  -2.070  1.00  0.00           H  
ATOM    526  HA  GLU A  33     140.874 204.731  -0.063  1.00  0.00           H  
ATOM    527 1HB  GLU A  33     138.935 206.411  -1.691  1.00  0.00           H  
ATOM    528 2HB  GLU A  33     140.012 207.131  -0.504  1.00  0.00           H  
ATOM    529 1HG  GLU A  33     140.905 205.487  -2.882  1.00  0.00           H  
ATOM    530 2HG  GLU A  33     140.861 207.247  -2.820  1.00  0.00           H  
ATOM    531  N   ALA A  34     137.723 205.054   0.777  1.00  0.00           N  
ATOM    532  CA  ALA A  34     136.822 205.231   1.912  1.00  0.00           C  
ATOM    533  C   ALA A  34     137.109 204.214   3.006  1.00  0.00           C  
ATOM    534  O   ALA A  34     137.239 204.569   4.178  1.00  0.00           O  
ATOM    535  CB  ALA A  34     135.372 205.129   1.459  1.00  0.00           C  
ATOM    536  H   ALA A  34     137.335 204.823  -0.125  1.00  0.00           H  
ATOM    537  HA  ALA A  34     136.986 206.225   2.330  1.00  0.00           H  
ATOM    538 1HB  ALA A  34     134.712 205.264   2.315  1.00  0.00           H  
ATOM    539 2HB  ALA A  34     135.166 205.900   0.717  1.00  0.00           H  
ATOM    540 3HB  ALA A  34     135.200 204.147   1.019  1.00  0.00           H  
ATOM    541  N   VAL A  35     137.204 202.946   2.620  1.00  0.00           N  
ATOM    542  CA  VAL A  35     137.426 201.868   3.576  1.00  0.00           C  
ATOM    543  C   VAL A  35     138.841 201.914   4.138  1.00  0.00           C  
ATOM    544  O   VAL A  35     139.076 201.524   5.282  1.00  0.00           O  
ATOM    545  CB  VAL A  35     137.187 200.502   2.907  1.00  0.00           C  
ATOM    546  CG1 VAL A  35     138.310 200.184   1.930  1.00  0.00           C  
ATOM    547  CG2 VAL A  35     137.071 199.418   3.967  1.00  0.00           C  
ATOM    548  H   VAL A  35     137.121 202.723   1.638  1.00  0.00           H  
ATOM    549  HA  VAL A  35     136.733 201.997   4.408  1.00  0.00           H  
ATOM    550  HB  VAL A  35     136.262 200.548   2.329  1.00  0.00           H  
ATOM    551 1HG1 VAL A  35     138.124 199.214   1.465  1.00  0.00           H  
ATOM    552 2HG1 VAL A  35     138.350 200.953   1.158  1.00  0.00           H  
ATOM    553 3HG1 VAL A  35     139.258 200.153   2.464  1.00  0.00           H  
ATOM    554 1HG2 VAL A  35     136.901 198.456   3.487  1.00  0.00           H  
ATOM    555 2HG2 VAL A  35     137.993 199.377   4.547  1.00  0.00           H  
ATOM    556 3HG2 VAL A  35     136.236 199.645   4.629  1.00  0.00           H  
ATOM    557  N   ARG A  36     139.780 202.393   3.330  1.00  0.00           N  
ATOM    558  CA  ARG A  36     141.161 202.552   3.768  1.00  0.00           C  
ATOM    559  C   ARG A  36     141.284 203.638   4.829  1.00  0.00           C  
ATOM    560  O   ARG A  36     141.919 203.437   5.864  1.00  0.00           O  
ATOM    561  CB  ARG A  36     142.060 202.895   2.589  1.00  0.00           C  
ATOM    562  CG  ARG A  36     143.537 203.017   2.925  1.00  0.00           C  
ATOM    563  CD  ARG A  36     144.360 203.255   1.712  1.00  0.00           C  
ATOM    564  NE  ARG A  36     144.193 204.607   1.201  1.00  0.00           N  
ATOM    565  CZ  ARG A  36     144.728 205.709   1.764  1.00  0.00           C  
ATOM    566  NH1 ARG A  36     145.460 205.602   2.851  1.00  0.00           N  
ATOM    567  NH2 ARG A  36     144.519 206.896   1.222  1.00  0.00           N  
ATOM    568  H   ARG A  36     139.529 202.657   2.387  1.00  0.00           H  
ATOM    569  HA  ARG A  36     141.491 201.613   4.215  1.00  0.00           H  
ATOM    570 1HB  ARG A  36     141.958 202.131   1.820  1.00  0.00           H  
ATOM    571 2HB  ARG A  36     141.741 203.843   2.153  1.00  0.00           H  
ATOM    572 1HG  ARG A  36     143.687 203.852   3.610  1.00  0.00           H  
ATOM    573 2HG  ARG A  36     143.880 202.096   3.396  1.00  0.00           H  
ATOM    574 1HD  ARG A  36     145.412 203.109   1.950  1.00  0.00           H  
ATOM    575 2HD  ARG A  36     144.063 202.557   0.929  1.00  0.00           H  
ATOM    576  HE  ARG A  36     143.637 204.729   0.366  1.00  0.00           H  
ATOM    577 1HH1 ARG A  36     145.620 204.694   3.266  1.00  0.00           H  
ATOM    578 2HH1 ARG A  36     145.862 206.426   3.272  1.00  0.00           H  
ATOM    579 1HH2 ARG A  36     143.956 206.977   0.386  1.00  0.00           H  
ATOM    580 2HH2 ARG A  36     144.919 207.721   1.643  1.00  0.00           H  
ATOM    581  N   ALA A  37     140.670 204.787   4.566  1.00  0.00           N  
ATOM    582  CA  ALA A  37     140.711 205.907   5.496  1.00  0.00           C  
ATOM    583  C   ALA A  37     140.049 205.550   6.819  1.00  0.00           C  
ATOM    584  O   ALA A  37     140.592 205.823   7.891  1.00  0.00           O  
ATOM    585  CB  ALA A  37     140.045 207.130   4.884  1.00  0.00           C  
ATOM    586  H   ALA A  37     140.162 204.885   3.697  1.00  0.00           H  
ATOM    587  HA  ALA A  37     141.755 206.149   5.702  1.00  0.00           H  
ATOM    588 1HB  ALA A  37     140.082 207.959   5.590  1.00  0.00           H  
ATOM    589 2HB  ALA A  37     140.564 207.410   3.969  1.00  0.00           H  
ATOM    590 3HB  ALA A  37     139.004 206.900   4.655  1.00  0.00           H  
ATOM    591  N   ALA A  38     138.874 204.935   6.741  1.00  0.00           N  
ATOM    592  CA  ALA A  38     138.134 204.542   7.933  1.00  0.00           C  
ATOM    593  C   ALA A  38     138.859 203.441   8.695  1.00  0.00           C  
ATOM    594  O   ALA A  38     138.891 203.442   9.926  1.00  0.00           O  
ATOM    595  CB  ALA A  38     136.729 204.091   7.560  1.00  0.00           C  
ATOM    596  H   ALA A  38     138.484 204.736   5.831  1.00  0.00           H  
ATOM    597  HA  ALA A  38     138.058 205.406   8.594  1.00  0.00           H  
ATOM    598 1HB  ALA A  38     136.190 203.800   8.461  1.00  0.00           H  
ATOM    599 2HB  ALA A  38     136.202 204.909   7.069  1.00  0.00           H  
ATOM    600 3HB  ALA A  38     136.789 203.239   6.884  1.00  0.00           H  
ATOM    601  N   LYS A  39     139.441 202.501   7.956  1.00  0.00           N  
ATOM    602  CA  LYS A  39     140.208 201.418   8.560  1.00  0.00           C  
ATOM    603  C   LYS A  39     141.420 201.953   9.310  1.00  0.00           C  
ATOM    604  O   LYS A  39     141.704 201.530  10.430  1.00  0.00           O  
ATOM    605  CB  LYS A  39     140.651 200.416   7.494  1.00  0.00           C  
ATOM    606  CG  LYS A  39     141.431 199.224   8.034  1.00  0.00           C  
ATOM    607  CD  LYS A  39     141.708 198.203   6.942  1.00  0.00           C  
ATOM    608  CE  LYS A  39     142.535 197.040   7.468  1.00  0.00           C  
ATOM    609  NZ  LYS A  39     142.735 195.987   6.435  1.00  0.00           N  
ATOM    610  H   LYS A  39     139.350 202.540   6.951  1.00  0.00           H  
ATOM    611  HA  LYS A  39     139.572 200.906   9.280  1.00  0.00           H  
ATOM    612 1HB  LYS A  39     139.776 200.032   6.969  1.00  0.00           H  
ATOM    613 2HB  LYS A  39     141.279 200.920   6.758  1.00  0.00           H  
ATOM    614 1HG  LYS A  39     142.380 199.569   8.449  1.00  0.00           H  
ATOM    615 2HG  LYS A  39     140.860 198.747   8.830  1.00  0.00           H  
ATOM    616 1HD  LYS A  39     140.764 197.821   6.553  1.00  0.00           H  
ATOM    617 2HD  LYS A  39     142.251 198.681   6.126  1.00  0.00           H  
ATOM    618 1HE  LYS A  39     143.510 197.404   7.792  1.00  0.00           H  
ATOM    619 2HE  LYS A  39     142.034 196.597   8.329  1.00  0.00           H  
ATOM    620 1HZ  LYS A  39     143.287 195.234   6.824  1.00  0.00           H  
ATOM    621 2HZ  LYS A  39     141.837 195.629   6.141  1.00  0.00           H  
ATOM    622 3HZ  LYS A  39     143.217 196.380   5.640  1.00  0.00           H  
ATOM    623  N   GLU A  40     142.134 202.883   8.686  1.00  0.00           N  
ATOM    624  CA  GLU A  40     143.301 203.497   9.306  1.00  0.00           C  
ATOM    625  C   GLU A  40     142.902 204.388  10.475  1.00  0.00           C  
ATOM    626  O   GLU A  40     143.609 204.465  11.478  1.00  0.00           O  
ATOM    627  CB  GLU A  40     144.086 204.311   8.275  1.00  0.00           C  
ATOM    628  CG  GLU A  40     144.779 203.475   7.209  1.00  0.00           C  
ATOM    629  CD  GLU A  40     145.406 204.310   6.126  1.00  0.00           C  
ATOM    630  OE1 GLU A  40     145.451 205.508   6.277  1.00  0.00           O  
ATOM    631  OE2 GLU A  40     145.839 203.750   5.147  1.00  0.00           O  
ATOM    632  H   GLU A  40     141.858 203.176   7.759  1.00  0.00           H  
ATOM    633  HA  GLU A  40     143.942 202.706   9.697  1.00  0.00           H  
ATOM    634 1HB  GLU A  40     143.412 205.004   7.770  1.00  0.00           H  
ATOM    635 2HB  GLU A  40     144.846 204.905   8.782  1.00  0.00           H  
ATOM    636 1HG  GLU A  40     145.554 202.873   7.682  1.00  0.00           H  
ATOM    637 2HG  GLU A  40     144.052 202.798   6.763  1.00  0.00           H  
ATOM    638  N   SER A  41     141.766 205.063  10.337  1.00  0.00           N  
ATOM    639  CA  SER A  41     141.248 205.915  11.398  1.00  0.00           C  
ATOM    640  C   SER A  41     140.844 205.096  12.617  1.00  0.00           C  
ATOM    641  O   SER A  41     141.136 205.470  13.754  1.00  0.00           O  
ATOM    642  CB  SER A  41     140.058 206.710  10.895  1.00  0.00           C  
ATOM    643  OG  SER A  41     139.569 207.566  11.891  1.00  0.00           O  
ATOM    644  H   SER A  41     141.247 204.979   9.473  1.00  0.00           H  
ATOM    645  HA  SER A  41     142.043 206.597  11.704  1.00  0.00           H  
ATOM    646 1HB  SER A  41     140.353 207.295  10.025  1.00  0.00           H  
ATOM    647 2HB  SER A  41     139.271 206.028  10.581  1.00  0.00           H  
ATOM    648  HG  SER A  41     138.612 207.524  11.830  1.00  0.00           H  
ATOM    649  N   GLY A  42     140.167 203.978  12.374  1.00  0.00           N  
ATOM    650  CA  GLY A  42     139.670 203.133  13.454  1.00  0.00           C  
ATOM    651  C   GLY A  42     138.196 203.401  13.727  1.00  0.00           C  
ATOM    652  O   GLY A  42     137.717 203.206  14.844  1.00  0.00           O  
ATOM    653  H   GLY A  42     139.996 203.705  11.417  1.00  0.00           H  
ATOM    654 1HA  GLY A  42     139.811 202.084  13.189  1.00  0.00           H  
ATOM    655 2HA  GLY A  42     140.251 203.318  14.356  1.00  0.00           H  
ATOM    656  N   ASP A  43     137.481 203.850  12.700  1.00  0.00           N  
ATOM    657  CA  ASP A  43     136.064 204.170  12.835  1.00  0.00           C  
ATOM    658  C   ASP A  43     135.191 203.033  12.322  1.00  0.00           C  
ATOM    659  O   ASP A  43     134.945 202.919  11.122  1.00  0.00           O  
ATOM    660  CB  ASP A  43     135.731 205.458  12.080  1.00  0.00           C  
ATOM    661  CG  ASP A  43     136.319 206.699  12.737  1.00  0.00           C  
ATOM    662  OD1 ASP A  43     136.200 206.829  13.932  1.00  0.00           O  
ATOM    663  OD2 ASP A  43     136.884 207.507  12.038  1.00  0.00           O  
ATOM    664  H   ASP A  43     137.930 203.970  11.805  1.00  0.00           H  
ATOM    665  HA  ASP A  43     135.840 204.308  13.893  1.00  0.00           H  
ATOM    666 1HB  ASP A  43     136.112 205.391  11.060  1.00  0.00           H  
ATOM    667 2HB  ASP A  43     134.649 205.575  12.020  1.00  0.00           H  
ATOM    668  N   ASN A  44     134.724 202.193  13.242  1.00  0.00           N  
ATOM    669  CA  ASN A  44     133.906 201.041  12.878  1.00  0.00           C  
ATOM    670  C   ASN A  44     132.545 201.477  12.347  1.00  0.00           C  
ATOM    671  O   ASN A  44     131.979 200.836  11.463  1.00  0.00           O  
ATOM    672  CB  ASN A  44     133.743 200.106  14.064  1.00  0.00           C  
ATOM    673  CG  ASN A  44     135.014 199.379  14.403  1.00  0.00           C  
ATOM    674  OD1 ASN A  44     135.937 199.300  13.583  1.00  0.00           O  
ATOM    675  ND2 ASN A  44     135.079 198.844  15.596  1.00  0.00           N  
ATOM    676  H   ASN A  44     134.940 202.355  14.213  1.00  0.00           H  
ATOM    677  HA  ASN A  44     134.416 200.500  12.083  1.00  0.00           H  
ATOM    678 1HB  ASN A  44     133.422 200.678  14.935  1.00  0.00           H  
ATOM    679 2HB  ASN A  44     132.966 199.375  13.846  1.00  0.00           H  
ATOM    680 1HD2 ASN A  44     135.901 198.347  15.876  1.00  0.00           H  
ATOM    681 2HD2 ASN A  44     134.309 198.932  16.225  1.00  0.00           H  
ATOM    682  N   ASP A  45     132.027 202.571  12.894  1.00  0.00           N  
ATOM    683  CA  ASP A  45     130.738 203.104  12.464  1.00  0.00           C  
ATOM    684  C   ASP A  45     130.803 203.608  11.027  1.00  0.00           C  
ATOM    685  O   ASP A  45     129.858 203.439  10.257  1.00  0.00           O  
ATOM    686  CB  ASP A  45     130.292 204.239  13.389  1.00  0.00           C  
ATOM    687  CG  ASP A  45     129.876 203.751  14.770  1.00  0.00           C  
ATOM    688  OD1 ASP A  45     129.658 202.571  14.920  1.00  0.00           O  
ATOM    689  OD2 ASP A  45     129.781 204.560  15.662  1.00  0.00           O  
ATOM    690  H   ASP A  45     132.535 203.045  13.625  1.00  0.00           H  
ATOM    691  HA  ASP A  45     130.002 202.302  12.499  1.00  0.00           H  
ATOM    692 1HB  ASP A  45     131.105 204.958  13.504  1.00  0.00           H  
ATOM    693 2HB  ASP A  45     129.450 204.767  12.937  1.00  0.00           H  
ATOM    694  N   VAL A  46     131.925 204.226  10.672  1.00  0.00           N  
ATOM    695  CA  VAL A  46     132.142 204.699   9.309  1.00  0.00           C  
ATOM    696  C   VAL A  46     132.329 203.533   8.347  1.00  0.00           C  
ATOM    697  O   VAL A  46     131.837 203.561   7.219  1.00  0.00           O  
ATOM    698  CB  VAL A  46     133.379 205.614   9.252  1.00  0.00           C  
ATOM    699  CG1 VAL A  46     133.709 205.972   7.810  1.00  0.00           C  
ATOM    700  CG2 VAL A  46     133.134 206.867  10.077  1.00  0.00           C  
ATOM    701  H   VAL A  46     132.645 204.374  11.364  1.00  0.00           H  
ATOM    702  HA  VAL A  46     131.256 205.252   8.991  1.00  0.00           H  
ATOM    703  HB  VAL A  46     134.237 205.075   9.654  1.00  0.00           H  
ATOM    704 1HG1 VAL A  46     134.587 206.619   7.788  1.00  0.00           H  
ATOM    705 2HG1 VAL A  46     133.915 205.063   7.248  1.00  0.00           H  
ATOM    706 3HG1 VAL A  46     132.863 206.494   7.362  1.00  0.00           H  
ATOM    707 1HG2 VAL A  46     134.014 207.510  10.032  1.00  0.00           H  
ATOM    708 2HG2 VAL A  46     132.273 207.403   9.678  1.00  0.00           H  
ATOM    709 3HG2 VAL A  46     132.942 206.589  11.113  1.00  0.00           H  
ATOM    710  N   LEU A  47     133.045 202.509   8.799  1.00  0.00           N  
ATOM    711  CA  LEU A  47     133.237 201.301   8.007  1.00  0.00           C  
ATOM    712  C   LEU A  47     131.904 200.638   7.681  1.00  0.00           C  
ATOM    713  O   LEU A  47     131.709 200.124   6.579  1.00  0.00           O  
ATOM    714  CB  LEU A  47     134.137 200.312   8.759  1.00  0.00           C  
ATOM    715  CG  LEU A  47     135.624 200.680   8.818  1.00  0.00           C  
ATOM    716  CD1 LEU A  47     136.338 199.755   9.794  1.00  0.00           C  
ATOM    717  CD2 LEU A  47     136.230 200.580   7.427  1.00  0.00           C  
ATOM    718  H   LEU A  47     133.469 202.571   9.714  1.00  0.00           H  
ATOM    719  HA  LEU A  47     133.708 201.576   7.063  1.00  0.00           H  
ATOM    720 1HB  LEU A  47     133.776 200.223   9.781  1.00  0.00           H  
ATOM    721 2HB  LEU A  47     134.056 199.336   8.280  1.00  0.00           H  
ATOM    722  HG  LEU A  47     135.732 201.701   9.188  1.00  0.00           H  
ATOM    723 1HD1 LEU A  47     137.394 200.017   9.838  1.00  0.00           H  
ATOM    724 2HD1 LEU A  47     135.897 199.862  10.786  1.00  0.00           H  
ATOM    725 3HD1 LEU A  47     136.234 198.723   9.460  1.00  0.00           H  
ATOM    726 1HD2 LEU A  47     137.288 200.842   7.470  1.00  0.00           H  
ATOM    727 2HD2 LEU A  47     136.124 199.560   7.057  1.00  0.00           H  
ATOM    728 3HD2 LEU A  47     135.713 201.264   6.753  1.00  0.00           H  
ATOM    729  N   ARG A  48     130.992 200.652   8.646  1.00  0.00           N  
ATOM    730  CA  ARG A  48     129.633 200.174   8.422  1.00  0.00           C  
ATOM    731  C   ARG A  48     128.963 200.934   7.285  1.00  0.00           C  
ATOM    732  O   ARG A  48     128.338 200.336   6.410  1.00  0.00           O  
ATOM    733  CB  ARG A  48     128.799 200.318   9.686  1.00  0.00           C  
ATOM    734  CG  ARG A  48     127.366 199.824   9.566  1.00  0.00           C  
ATOM    735  CD  ARG A  48     126.612 200.013  10.832  1.00  0.00           C  
ATOM    736  NE  ARG A  48     127.163 199.214  11.916  1.00  0.00           N  
ATOM    737  CZ  ARG A  48     126.897 199.410  13.222  1.00  0.00           C  
ATOM    738  NH1 ARG A  48     126.087 200.378  13.590  1.00  0.00           N  
ATOM    739  NH2 ARG A  48     127.449 198.627  14.133  1.00  0.00           N  
ATOM    740  H   ARG A  48     131.244 201.002   9.559  1.00  0.00           H  
ATOM    741  HA  ARG A  48     129.680 199.123   8.135  1.00  0.00           H  
ATOM    742 1HB  ARG A  48     129.271 199.766  10.497  1.00  0.00           H  
ATOM    743 2HB  ARG A  48     128.763 201.366   9.980  1.00  0.00           H  
ATOM    744 1HG  ARG A  48     126.855 200.377   8.777  1.00  0.00           H  
ATOM    745 2HG  ARG A  48     127.365 198.761   9.323  1.00  0.00           H  
ATOM    746 1HD  ARG A  48     126.654 201.061  11.127  1.00  0.00           H  
ATOM    747 2HD  ARG A  48     125.574 199.718  10.686  1.00  0.00           H  
ATOM    748  HE  ARG A  48     127.791 198.460  11.671  1.00  0.00           H  
ATOM    749 1HH1 ARG A  48     125.665 200.976  12.893  1.00  0.00           H  
ATOM    750 2HH1 ARG A  48     125.888 200.524  14.569  1.00  0.00           H  
ATOM    751 1HH2 ARG A  48     128.072 197.883  13.850  1.00  0.00           H  
ATOM    752 2HH2 ARG A  48     127.250 198.774  15.111  1.00  0.00           H  
ATOM    753  N   LYS A  49     129.092 202.256   7.306  1.00  0.00           N  
ATOM    754  CA  LYS A  49     128.580 203.093   6.229  1.00  0.00           C  
ATOM    755  C   LYS A  49     129.242 202.749   4.899  1.00  0.00           C  
ATOM    756  O   LYS A  49     128.577 202.675   3.866  1.00  0.00           O  
ATOM    757  CB  LYS A  49     128.794 204.573   6.554  1.00  0.00           C  
ATOM    758  CG  LYS A  49     128.205 205.533   5.528  1.00  0.00           C  
ATOM    759  CD  LYS A  49     128.367 206.980   5.970  1.00  0.00           C  
ATOM    760  CE  LYS A  49     127.739 207.939   4.968  1.00  0.00           C  
ATOM    761  NZ  LYS A  49     127.822 209.352   5.425  1.00  0.00           N  
ATOM    762  H   LYS A  49     129.562 202.691   8.088  1.00  0.00           H  
ATOM    763  HA  LYS A  49     127.513 202.908   6.125  1.00  0.00           H  
ATOM    764 1HB  LYS A  49     128.346 204.801   7.522  1.00  0.00           H  
ATOM    765 2HB  LYS A  49     129.862 204.778   6.628  1.00  0.00           H  
ATOM    766 1HG  LYS A  49     128.707 205.395   4.570  1.00  0.00           H  
ATOM    767 2HG  LYS A  49     127.145 205.318   5.396  1.00  0.00           H  
ATOM    768 1HD  LYS A  49     127.892 207.119   6.942  1.00  0.00           H  
ATOM    769 2HD  LYS A  49     129.427 207.214   6.067  1.00  0.00           H  
ATOM    770 1HE  LYS A  49     128.249 207.848   4.010  1.00  0.00           H  
ATOM    771 2HE  LYS A  49     126.691 207.678   4.825  1.00  0.00           H  
ATOM    772 1HZ  LYS A  49     127.397 209.955   4.735  1.00  0.00           H  
ATOM    773 2HZ  LYS A  49     127.336 209.452   6.305  1.00  0.00           H  
ATOM    774 3HZ  LYS A  49     128.792 209.612   5.543  1.00  0.00           H  
ATOM    775  N   VAL A  50     130.553 202.537   4.936  1.00  0.00           N  
ATOM    776  CA  VAL A  50     131.301 202.170   3.739  1.00  0.00           C  
ATOM    777  C   VAL A  50     130.804 200.852   3.161  1.00  0.00           C  
ATOM    778  O   VAL A  50     130.622 200.725   1.951  1.00  0.00           O  
ATOM    779  CB  VAL A  50     132.802 202.051   4.065  1.00  0.00           C  
ATOM    780  CG1 VAL A  50     133.554 201.436   2.893  1.00  0.00           C  
ATOM    781  CG2 VAL A  50     133.368 203.420   4.409  1.00  0.00           C  
ATOM    782  H   VAL A  50     131.045 202.633   5.811  1.00  0.00           H  
ATOM    783  HA  VAL A  50     131.148 202.942   2.983  1.00  0.00           H  
ATOM    784  HB  VAL A  50     132.929 201.381   4.915  1.00  0.00           H  
ATOM    785 1HG1 VAL A  50     134.614 201.359   3.141  1.00  0.00           H  
ATOM    786 2HG1 VAL A  50     133.157 200.442   2.688  1.00  0.00           H  
ATOM    787 3HG1 VAL A  50     133.432 202.065   2.012  1.00  0.00           H  
ATOM    788 1HG2 VAL A  50     134.430 203.329   4.637  1.00  0.00           H  
ATOM    789 2HG2 VAL A  50     133.237 204.092   3.561  1.00  0.00           H  
ATOM    790 3HG2 VAL A  50     132.844 203.824   5.275  1.00  0.00           H  
ATOM    791  N   ALA A  51     130.588 199.873   4.033  1.00  0.00           N  
ATOM    792  CA  ALA A  51     130.134 198.555   3.607  1.00  0.00           C  
ATOM    793  C   ALA A  51     128.792 198.636   2.893  1.00  0.00           C  
ATOM    794  O   ALA A  51     128.576 197.971   1.879  1.00  0.00           O  
ATOM    795  CB  ALA A  51     130.042 197.616   4.801  1.00  0.00           C  
ATOM    796  H   ALA A  51     130.738 200.047   5.017  1.00  0.00           H  
ATOM    797  HA  ALA A  51     130.862 198.151   2.901  1.00  0.00           H  
ATOM    798 1HB  ALA A  51     129.703 196.635   4.465  1.00  0.00           H  
ATOM    799 2HB  ALA A  51     131.023 197.521   5.267  1.00  0.00           H  
ATOM    800 3HB  ALA A  51     129.334 198.017   5.525  1.00  0.00           H  
ATOM    801  N   GLU A  52     127.893 199.456   3.424  1.00  0.00           N  
ATOM    802  CA  GLU A  52     126.587 199.666   2.810  1.00  0.00           C  
ATOM    803  C   GLU A  52     126.723 200.301   1.431  1.00  0.00           C  
ATOM    804  O   GLU A  52     126.118 199.840   0.464  1.00  0.00           O  
ATOM    805  CB  GLU A  52     125.713 200.548   3.705  1.00  0.00           C  
ATOM    806  CG  GLU A  52     124.374 200.931   3.092  1.00  0.00           C  
ATOM    807  CD  GLU A  52     123.480 199.747   2.851  1.00  0.00           C  
ATOM    808  OE1 GLU A  52     123.631 198.763   3.535  1.00  0.00           O  
ATOM    809  OE2 GLU A  52     122.644 199.827   1.982  1.00  0.00           O  
ATOM    810  H   GLU A  52     128.120 199.947   4.279  1.00  0.00           H  
ATOM    811  HA  GLU A  52     126.108 198.697   2.682  1.00  0.00           H  
ATOM    812 1HB  GLU A  52     125.516 200.030   4.645  1.00  0.00           H  
ATOM    813 2HB  GLU A  52     126.247 201.467   3.944  1.00  0.00           H  
ATOM    814 1HG  GLU A  52     123.865 201.625   3.762  1.00  0.00           H  
ATOM    815 2HG  GLU A  52     124.551 201.445   2.149  1.00  0.00           H  
ATOM    816  N   GLN A  53     127.521 201.359   1.351  1.00  0.00           N  
ATOM    817  CA  GLN A  53     127.737 202.061   0.091  1.00  0.00           C  
ATOM    818  C   GLN A  53     128.405 201.155  -0.936  1.00  0.00           C  
ATOM    819  O   GLN A  53     128.077 201.199  -2.122  1.00  0.00           O  
ATOM    820  CB  GLN A  53     128.588 203.315   0.314  1.00  0.00           C  
ATOM    821  CG  GLN A  53     128.722 204.202  -0.913  1.00  0.00           C  
ATOM    822  CD  GLN A  53     127.401 204.825  -1.323  1.00  0.00           C  
ATOM    823  OE1 GLN A  53     126.730 205.478  -0.520  1.00  0.00           O  
ATOM    824  NE2 GLN A  53     127.020 204.626  -2.579  1.00  0.00           N  
ATOM    825  H   GLN A  53     127.990 201.688   2.182  1.00  0.00           H  
ATOM    826  HA  GLN A  53     126.769 202.359  -0.310  1.00  0.00           H  
ATOM    827 1HB  GLN A  53     128.154 203.911   1.116  1.00  0.00           H  
ATOM    828 2HB  GLN A  53     129.590 203.023   0.629  1.00  0.00           H  
ATOM    829 1HG  GLN A  53     129.425 205.006  -0.691  1.00  0.00           H  
ATOM    830 2HG  GLN A  53     129.090 203.602  -1.744  1.00  0.00           H  
ATOM    831 1HE2 GLN A  53     126.157 205.013  -2.908  1.00  0.00           H  
ATOM    832 2HE2 GLN A  53     127.594 204.091  -3.198  1.00  0.00           H  
ATOM    833  N   ALA A  54     129.341 200.335  -0.474  1.00  0.00           N  
ATOM    834  CA  ALA A  54     130.048 199.409  -1.352  1.00  0.00           C  
ATOM    835  C   ALA A  54     129.091 198.398  -1.970  1.00  0.00           C  
ATOM    836  O   ALA A  54     129.187 198.085  -3.157  1.00  0.00           O  
ATOM    837  CB  ALA A  54     131.152 198.692  -0.585  1.00  0.00           C  
ATOM    838  H   ALA A  54     129.570 200.353   0.509  1.00  0.00           H  
ATOM    839  HA  ALA A  54     130.500 199.977  -2.163  1.00  0.00           H  
ATOM    840 1HB  ALA A  54     131.670 198.005  -1.254  1.00  0.00           H  
ATOM    841 2HB  ALA A  54     131.860 199.425  -0.199  1.00  0.00           H  
ATOM    842 3HB  ALA A  54     130.716 198.135   0.242  1.00  0.00           H  
ATOM    843  N   LEU A  55     128.166 197.892  -1.161  1.00  0.00           N  
ATOM    844  CA  LEU A  55     127.149 196.967  -1.644  1.00  0.00           C  
ATOM    845  C   LEU A  55     126.237 197.634  -2.666  1.00  0.00           C  
ATOM    846  O   LEU A  55     125.834 197.014  -3.652  1.00  0.00           O  
ATOM    847  CB  LEU A  55     126.312 196.439  -0.473  1.00  0.00           C  
ATOM    848  CG  LEU A  55     127.030 195.466   0.473  1.00  0.00           C  
ATOM    849  CD1 LEU A  55     126.134 195.163   1.666  1.00  0.00           C  
ATOM    850  CD2 LEU A  55     127.385 194.194  -0.282  1.00  0.00           C  
ATOM    851  H   LEU A  55     128.168 198.156  -0.187  1.00  0.00           H  
ATOM    852  HA  LEU A  55     127.646 196.133  -2.140  1.00  0.00           H  
ATOM    853 1HB  LEU A  55     125.972 197.286   0.121  1.00  0.00           H  
ATOM    854 2HB  LEU A  55     125.437 195.927  -0.873  1.00  0.00           H  
ATOM    855  HG  LEU A  55     127.941 195.931   0.849  1.00  0.00           H  
ATOM    856 1HD1 LEU A  55     126.644 194.471   2.338  1.00  0.00           H  
ATOM    857 2HD1 LEU A  55     125.912 196.087   2.199  1.00  0.00           H  
ATOM    858 3HD1 LEU A  55     125.205 194.711   1.317  1.00  0.00           H  
ATOM    859 1HD2 LEU A  55     127.896 193.504   0.389  1.00  0.00           H  
ATOM    860 2HD2 LEU A  55     126.473 193.728  -0.658  1.00  0.00           H  
ATOM    861 3HD2 LEU A  55     128.040 194.438  -1.119  1.00  0.00           H  
ATOM    862  N   ARG A  56     125.915 198.901  -2.427  1.00  0.00           N  
ATOM    863  CA  ARG A  56     125.117 199.679  -3.365  1.00  0.00           C  
ATOM    864  C   ARG A  56     125.842 199.859  -4.691  1.00  0.00           C  
ATOM    865  O   ARG A  56     125.230 199.793  -5.757  1.00  0.00           O  
ATOM    866  CB  ARG A  56     124.788 201.045  -2.781  1.00  0.00           C  
ATOM    867  CG  ARG A  56     123.827 201.024  -1.603  1.00  0.00           C  
ATOM    868  CD  ARG A  56     123.619 202.382  -1.039  1.00  0.00           C  
ATOM    869  NE  ARG A  56     122.810 202.349   0.170  1.00  0.00           N  
ATOM    870  CZ  ARG A  56     122.308 203.437   0.784  1.00  0.00           C  
ATOM    871  NH1 ARG A  56     122.540 204.634   0.293  1.00  0.00           N  
ATOM    872  NH2 ARG A  56     121.582 203.303   1.881  1.00  0.00           N  
ATOM    873  H   ARG A  56     126.234 199.336  -1.571  1.00  0.00           H  
ATOM    874  HA  ARG A  56     124.191 199.137  -3.564  1.00  0.00           H  
ATOM    875 1HB  ARG A  56     125.706 201.529  -2.448  1.00  0.00           H  
ATOM    876 2HB  ARG A  56     124.348 201.676  -3.554  1.00  0.00           H  
ATOM    877 1HG  ARG A  56     122.861 200.636  -1.929  1.00  0.00           H  
ATOM    878 2HG  ARG A  56     124.229 200.383  -0.817  1.00  0.00           H  
ATOM    879 1HD  ARG A  56     124.584 202.824  -0.791  1.00  0.00           H  
ATOM    880 2HD  ARG A  56     123.111 203.007  -1.771  1.00  0.00           H  
ATOM    881  HE  ARG A  56     122.612 201.446   0.577  1.00  0.00           H  
ATOM    882 1HH1 ARG A  56     123.094 204.739  -0.545  1.00  0.00           H  
ATOM    883 2HH1 ARG A  56     122.164 205.451   0.752  1.00  0.00           H  
ATOM    884 1HH2 ARG A  56     121.405 202.382   2.258  1.00  0.00           H  
ATOM    885 2HH2 ARG A  56     121.206 204.117   2.340  1.00  0.00           H  
ATOM    886  N   ILE A  57     127.149 200.085  -4.617  1.00  0.00           N  
ATOM    887  CA  ILE A  57     127.981 200.170  -5.814  1.00  0.00           C  
ATOM    888  C   ILE A  57     127.948 198.866  -6.599  1.00  0.00           C  
ATOM    889  O   ILE A  57     127.836 198.870  -7.824  1.00  0.00           O  
ATOM    890  CB  ILE A  57     129.436 200.513  -5.449  1.00  0.00           C  
ATOM    891  CG1 ILE A  57     129.526 201.938  -4.894  1.00  0.00           C  
ATOM    892  CG2 ILE A  57     130.341 200.354  -6.660  1.00  0.00           C  
ATOM    893  CD1 ILE A  57     130.841 202.248  -4.217  1.00  0.00           C  
ATOM    894  H   ILE A  57     127.579 200.204  -3.711  1.00  0.00           H  
ATOM    895  HA  ILE A  57     127.580 200.953  -6.459  1.00  0.00           H  
ATOM    896  HB  ILE A  57     129.780 199.846  -4.659  1.00  0.00           H  
ATOM    897 1HG1 ILE A  57     129.381 202.653  -5.702  1.00  0.00           H  
ATOM    898 2HG1 ILE A  57     128.726 202.097  -4.170  1.00  0.00           H  
ATOM    899 1HG2 ILE A  57     131.366 200.600  -6.384  1.00  0.00           H  
ATOM    900 2HG2 ILE A  57     130.299 199.323  -7.011  1.00  0.00           H  
ATOM    901 3HG2 ILE A  57     130.008 201.021  -7.454  1.00  0.00           H  
ATOM    902 1HD1 ILE A  57     130.828 203.274  -3.850  1.00  0.00           H  
ATOM    903 2HD1 ILE A  57     130.990 201.565  -3.380  1.00  0.00           H  
ATOM    904 3HD1 ILE A  57     131.654 202.129  -4.932  1.00  0.00           H  
ATOM    905  N   ALA A  58     128.050 197.750  -5.885  1.00  0.00           N  
ATOM    906  CA  ALA A  58     127.972 196.432  -6.508  1.00  0.00           C  
ATOM    907  C   ALA A  58     126.659 196.255  -7.257  1.00  0.00           C  
ATOM    908  O   ALA A  58     126.632 195.714  -8.364  1.00  0.00           O  
ATOM    909  CB  ALA A  58     128.134 195.340  -5.460  1.00  0.00           C  
ATOM    910  H   ALA A  58     128.184 197.812  -4.887  1.00  0.00           H  
ATOM    911  HA  ALA A  58     128.781 196.344  -7.232  1.00  0.00           H  
ATOM    912 1HB  ALA A  58     128.073 194.363  -5.941  1.00  0.00           H  
ATOM    913 2HB  ALA A  58     129.104 195.446  -4.973  1.00  0.00           H  
ATOM    914 3HB  ALA A  58     127.343 195.429  -4.718  1.00  0.00           H  
ATOM    915  N   LYS A  59     125.569 196.708  -6.649  1.00  0.00           N  
ATOM    916  CA  LYS A  59     124.256 196.640  -7.277  1.00  0.00           C  
ATOM    917  C   LYS A  59     124.219 197.453  -8.567  1.00  0.00           C  
ATOM    918  O   LYS A  59     123.633 197.029  -9.562  1.00  0.00           O  
ATOM    919  CB  LYS A  59     123.175 197.132  -6.313  1.00  0.00           C  
ATOM    920  CG  LYS A  59     122.897 196.195  -5.146  1.00  0.00           C  
ATOM    921  CD  LYS A  59     121.831 196.762  -4.224  1.00  0.00           C  
ATOM    922  CE  LYS A  59     121.549 195.822  -3.059  1.00  0.00           C  
ATOM    923  NZ  LYS A  59     120.497 196.360  -2.152  1.00  0.00           N  
ATOM    924  H   LYS A  59     125.654 197.113  -5.727  1.00  0.00           H  
ATOM    925  HA  LYS A  59     124.048 195.602  -7.536  1.00  0.00           H  
ATOM    926 1HB  LYS A  59     123.467 198.100  -5.904  1.00  0.00           H  
ATOM    927 2HB  LYS A  59     122.241 197.276  -6.857  1.00  0.00           H  
ATOM    928 1HG  LYS A  59     122.562 195.229  -5.528  1.00  0.00           H  
ATOM    929 2HG  LYS A  59     123.814 196.042  -4.578  1.00  0.00           H  
ATOM    930 1HD  LYS A  59     122.161 197.725  -3.832  1.00  0.00           H  
ATOM    931 2HD  LYS A  59     120.909 196.915  -4.784  1.00  0.00           H  
ATOM    932 1HE  LYS A  59     121.223 194.856  -3.442  1.00  0.00           H  
ATOM    933 2HE  LYS A  59     122.463 195.671  -2.484  1.00  0.00           H  
ATOM    934 1HZ  LYS A  59     120.342 195.710  -1.396  1.00  0.00           H  
ATOM    935 2HZ  LYS A  59     120.797 197.248  -1.776  1.00  0.00           H  
ATOM    936 3HZ  LYS A  59     119.639 196.486  -2.670  1.00  0.00           H  
ATOM    937  N   GLU A  60     124.848 198.621  -8.542  1.00  0.00           N  
ATOM    938  CA  GLU A  60     124.919 199.481  -9.719  1.00  0.00           C  
ATOM    939  C   GLU A  60     125.780 198.850 -10.807  1.00  0.00           C  
ATOM    940  O   GLU A  60     125.498 198.997 -11.997  1.00  0.00           O  
ATOM    941  CB  GLU A  60     125.479 200.854  -9.344  1.00  0.00           C  
ATOM    942  CG  GLU A  60     124.563 201.685  -8.455  1.00  0.00           C  
ATOM    943  CD  GLU A  60     123.219 201.940  -9.078  1.00  0.00           C  
ATOM    944  OE1 GLU A  60     123.178 202.299 -10.231  1.00  0.00           O  
ATOM    945  OE2 GLU A  60     122.231 201.775  -8.402  1.00  0.00           O  
ATOM    946  H   GLU A  60     125.289 198.926  -7.685  1.00  0.00           H  
ATOM    947  HA  GLU A  60     123.913 199.599 -10.121  1.00  0.00           H  
ATOM    948 1HB  GLU A  60     126.429 200.730  -8.822  1.00  0.00           H  
ATOM    949 2HB  GLU A  60     125.675 201.426 -10.250  1.00  0.00           H  
ATOM    950 1HG  GLU A  60     124.419 201.162  -7.511  1.00  0.00           H  
ATOM    951 2HG  GLU A  60     125.047 202.637  -8.244  1.00  0.00           H  
ATOM    952  N   ALA A  61     126.831 198.150 -10.393  1.00  0.00           N  
ATOM    953  CA  ALA A  61     127.665 197.400 -11.324  1.00  0.00           C  
ATOM    954  C   ALA A  61     126.879 196.282 -11.993  1.00  0.00           C  
ATOM    955  O   ALA A  61     127.055 196.010 -13.181  1.00  0.00           O  
ATOM    956  CB  ALA A  61     128.882 196.833 -10.606  1.00  0.00           C  
ATOM    957  H   ALA A  61     127.055 198.136  -9.409  1.00  0.00           H  
ATOM    958  HA  ALA A  61     128.007 198.080 -12.107  1.00  0.00           H  
ATOM    959 1HB  ALA A  61     129.495 196.277 -11.315  1.00  0.00           H  
ATOM    960 2HB  ALA A  61     129.466 197.650 -10.183  1.00  0.00           H  
ATOM    961 3HB  ALA A  61     128.555 196.169  -9.807  1.00  0.00           H  
ATOM    962  N   GLU A  62     126.008 195.635 -11.226  1.00  0.00           N  
ATOM    963  CA  GLU A  62     125.124 194.610 -11.766  1.00  0.00           C  
ATOM    964  C   GLU A  62     124.145 195.200 -12.770  1.00  0.00           C  
ATOM    965  O   GLU A  62     123.827 194.577 -13.784  1.00  0.00           O  
ATOM    966  CB  GLU A  62     124.357 193.919 -10.636  1.00  0.00           C  
ATOM    967  CG  GLU A  62     125.204 192.993  -9.774  1.00  0.00           C  
ATOM    968  CD  GLU A  62     124.439 192.404  -8.621  1.00  0.00           C  
ATOM    969  OE1 GLU A  62     123.716 193.130  -7.981  1.00  0.00           O  
ATOM    970  OE2 GLU A  62     124.579 191.229  -8.380  1.00  0.00           O  
ATOM    971  H   GLU A  62     125.958 195.861 -10.242  1.00  0.00           H  
ATOM    972  HA  GLU A  62     125.730 193.871 -12.290  1.00  0.00           H  
ATOM    973 1HB  GLU A  62     123.916 194.673  -9.982  1.00  0.00           H  
ATOM    974 2HB  GLU A  62     123.540 193.332 -11.056  1.00  0.00           H  
ATOM    975 1HG  GLU A  62     125.583 192.182 -10.396  1.00  0.00           H  
ATOM    976 2HG  GLU A  62     126.057 193.550  -9.391  1.00  0.00           H  
ATOM    977  N   LYS A  63     123.666 196.406 -12.485  1.00  0.00           N  
ATOM    978  CA  LYS A  63     122.814 197.134 -13.418  1.00  0.00           C  
ATOM    979  C   LYS A  63     123.540 197.408 -14.729  1.00  0.00           C  
ATOM    980  O   LYS A  63     122.951 197.323 -15.806  1.00  0.00           O  
ATOM    981  CB  LYS A  63     122.340 198.450 -12.797  1.00  0.00           C  
ATOM    982  CG  LYS A  63     121.333 198.284 -11.667  1.00  0.00           C  
ATOM    983  CD  LYS A  63     120.944 199.628 -11.072  1.00  0.00           C  
ATOM    984  CE  LYS A  63     120.015 199.459  -9.878  1.00  0.00           C  
ATOM    985  NZ  LYS A  63     119.682 200.762  -9.242  1.00  0.00           N  
ATOM    986  H   LYS A  63     123.902 196.832 -11.598  1.00  0.00           H  
ATOM    987  HA  LYS A  63     121.944 196.517 -13.645  1.00  0.00           H  
ATOM    988 1HB  LYS A  63     123.196 198.996 -12.404  1.00  0.00           H  
ATOM    989 2HB  LYS A  63     121.880 199.071 -13.566  1.00  0.00           H  
ATOM    990 1HG  LYS A  63     120.438 197.791 -12.046  1.00  0.00           H  
ATOM    991 2HG  LYS A  63     121.764 197.660 -10.884  1.00  0.00           H  
ATOM    992 1HD  LYS A  63     121.841 200.159 -10.752  1.00  0.00           H  
ATOM    993 2HD  LYS A  63     120.439 200.229 -11.829  1.00  0.00           H  
ATOM    994 1HE  LYS A  63     119.092 198.979 -10.200  1.00  0.00           H  
ATOM    995 2HE  LYS A  63     120.491 198.819  -9.134  1.00  0.00           H  
ATOM    996 1HZ  LYS A  63     119.067 200.607  -8.456  1.00  0.00           H  
ATOM    997 2HZ  LYS A  63     120.530 201.208  -8.922  1.00  0.00           H  
ATOM    998 3HZ  LYS A  63     119.222 201.358  -9.916  1.00  0.00           H  
ATOM    999  N   GLN A  64     124.825 197.735 -14.633  1.00  0.00           N  
ATOM   1000  CA  GLN A  64     125.657 197.938 -15.813  1.00  0.00           C  
ATOM   1001  C   GLN A  64     125.995 196.612 -16.482  1.00  0.00           C  
ATOM   1002  O   GLN A  64     126.186 196.550 -17.698  1.00  0.00           O  
ATOM   1003  CB  GLN A  64     126.942 198.680 -15.443  1.00  0.00           C  
ATOM   1004  CG  GLN A  64     126.723 200.110 -14.975  1.00  0.00           C  
ATOM   1005  CD  GLN A  64     126.091 200.979 -16.046  1.00  0.00           C  
ATOM   1006  OE1 GLN A  64     126.486 200.934 -17.214  1.00  0.00           O  
ATOM   1007  NE2 GLN A  64     125.101 201.774 -15.653  1.00  0.00           N  
ATOM   1008  H   GLN A  64     125.236 197.843 -13.717  1.00  0.00           H  
ATOM   1009  HA  GLN A  64     125.095 198.538 -16.532  1.00  0.00           H  
ATOM   1010 1HB  GLN A  64     127.457 198.142 -14.647  1.00  0.00           H  
ATOM   1011 2HB  GLN A  64     127.609 198.707 -16.304  1.00  0.00           H  
ATOM   1012 1HG  GLN A  64     126.062 200.100 -14.108  1.00  0.00           H  
ATOM   1013 2HG  GLN A  64     127.685 200.545 -14.707  1.00  0.00           H  
ATOM   1014 1HE2 GLN A  64     124.646 202.370 -16.317  1.00  0.00           H  
ATOM   1015 2HE2 GLN A  64     124.813 201.779 -14.696  1.00  0.00           H  
ATOM   1016  N   GLY A  65     126.070 195.554 -15.684  1.00  0.00           N  
ATOM   1017  CA  GLY A  65     126.407 194.229 -16.195  1.00  0.00           C  
ATOM   1018  C   GLY A  65     127.859 193.879 -15.894  1.00  0.00           C  
ATOM   1019  O   GLY A  65     128.336 192.806 -16.263  1.00  0.00           O  
ATOM   1020  H   GLY A  65     125.887 195.667 -14.696  1.00  0.00           H  
ATOM   1021 1HA  GLY A  65     125.748 193.487 -15.743  1.00  0.00           H  
ATOM   1022 2HA  GLY A  65     126.236 194.200 -17.268  1.00  0.00           H  
ATOM   1023  N   ASN A  66     128.557 194.789 -15.226  1.00  0.00           N  
ATOM   1024  CA  ASN A  66     129.981 194.620 -14.960  1.00  0.00           C  
ATOM   1025  C   ASN A  66     130.209 193.813 -13.686  1.00  0.00           C  
ATOM   1026  O   ASN A  66     130.465 194.378 -12.623  1.00  0.00           O  
ATOM   1027  CB  ASN A  66     130.672 195.969 -14.869  1.00  0.00           C  
ATOM   1028  CG  ASN A  66     132.170 195.850 -14.882  1.00  0.00           C  
ATOM   1029  OD1 ASN A  66     132.735 194.900 -14.330  1.00  0.00           O  
ATOM   1030  ND2 ASN A  66     132.824 196.800 -15.502  1.00  0.00           N  
ATOM   1031  H   ASN A  66     128.091 195.622 -14.895  1.00  0.00           H  
ATOM   1032  HA  ASN A  66     130.425 194.065 -15.786  1.00  0.00           H  
ATOM   1033 1HB  ASN A  66     130.360 196.594 -15.706  1.00  0.00           H  
ATOM   1034 2HB  ASN A  66     130.366 196.473 -13.952  1.00  0.00           H  
ATOM   1035 1HD2 ASN A  66     133.824 196.775 -15.543  1.00  0.00           H  
ATOM   1036 2HD2 ASN A  66     132.326 197.550 -15.935  1.00  0.00           H  
ATOM   1037  N   VAL A  67     130.116 192.494 -13.803  1.00  0.00           N  
ATOM   1038  CA  VAL A  67     130.187 191.615 -12.640  1.00  0.00           C  
ATOM   1039  C   VAL A  67     131.573 191.649 -12.010  1.00  0.00           C  
ATOM   1040  O   VAL A  67     131.727 191.382 -10.818  1.00  0.00           O  
ATOM   1041  CB  VAL A  67     129.843 190.169 -13.042  1.00  0.00           C  
ATOM   1042  CG1 VAL A  67     128.403 190.077 -13.524  1.00  0.00           C  
ATOM   1043  CG2 VAL A  67     130.805 189.687 -14.118  1.00  0.00           C  
ATOM   1044  H   VAL A  67     129.992 192.090 -14.720  1.00  0.00           H  
ATOM   1045  HA  VAL A  67     129.475 191.970 -11.896  1.00  0.00           H  
ATOM   1046  HB  VAL A  67     129.930 189.527 -12.163  1.00  0.00           H  
ATOM   1047 1HG1 VAL A  67     128.178 189.047 -13.802  1.00  0.00           H  
ATOM   1048 2HG1 VAL A  67     127.732 190.391 -12.726  1.00  0.00           H  
ATOM   1049 3HG1 VAL A  67     128.268 190.724 -14.390  1.00  0.00           H  
ATOM   1050 1HG2 VAL A  67     130.557 188.664 -14.395  1.00  0.00           H  
ATOM   1051 2HG2 VAL A  67     130.722 190.332 -14.994  1.00  0.00           H  
ATOM   1052 3HG2 VAL A  67     131.826 189.722 -13.736  1.00  0.00           H  
ATOM   1053  N   GLU A  68     132.577 191.978 -12.815  1.00  0.00           N  
ATOM   1054  CA  GLU A  68     133.939 192.121 -12.319  1.00  0.00           C  
ATOM   1055  C   GLU A  68     134.030 193.212 -11.258  1.00  0.00           C  
ATOM   1056  O   GLU A  68     134.539 192.984 -10.162  1.00  0.00           O  
ATOM   1057  CB  GLU A  68     134.895 192.436 -13.473  1.00  0.00           C  
ATOM   1058  CG  GLU A  68     136.342 192.642 -13.051  1.00  0.00           C  
ATOM   1059  CD  GLU A  68     137.245 192.986 -14.203  1.00  0.00           C  
ATOM   1060  OE1 GLU A  68     136.816 192.862 -15.325  1.00  0.00           O  
ATOM   1061  OE2 GLU A  68     138.363 193.372 -13.961  1.00  0.00           O  
ATOM   1062  H   GLU A  68     132.391 192.133 -13.796  1.00  0.00           H  
ATOM   1063  HA  GLU A  68     134.238 191.181 -11.851  1.00  0.00           H  
ATOM   1064 1HB  GLU A  68     134.871 191.623 -14.197  1.00  0.00           H  
ATOM   1065 2HB  GLU A  68     134.564 193.340 -13.983  1.00  0.00           H  
ATOM   1066 1HG  GLU A  68     136.386 193.448 -12.318  1.00  0.00           H  
ATOM   1067 2HG  GLU A  68     136.703 191.733 -12.572  1.00  0.00           H  
ATOM   1068  N   VAL A  69     133.533 194.397 -11.595  1.00  0.00           N  
ATOM   1069  CA  VAL A  69     133.526 195.517 -10.661  1.00  0.00           C  
ATOM   1070  C   VAL A  69     132.615 195.239  -9.472  1.00  0.00           C  
ATOM   1071  O   VAL A  69     132.904 195.644  -8.346  1.00  0.00           O  
ATOM   1072  CB  VAL A  69     133.060 196.802 -11.372  1.00  0.00           C  
ATOM   1073  CG1 VAL A  69     132.795 197.905 -10.358  1.00  0.00           C  
ATOM   1074  CG2 VAL A  69     134.105 197.241 -12.386  1.00  0.00           C  
ATOM   1075  H   VAL A  69     133.148 194.526 -12.519  1.00  0.00           H  
ATOM   1076  HA  VAL A  69     134.538 195.653 -10.276  1.00  0.00           H  
ATOM   1077  HB  VAL A  69     132.118 196.602 -11.883  1.00  0.00           H  
ATOM   1078 1HG1 VAL A  69     132.466 198.805 -10.879  1.00  0.00           H  
ATOM   1079 2HG1 VAL A  69     132.019 197.583  -9.665  1.00  0.00           H  
ATOM   1080 3HG1 VAL A  69     133.710 198.118  -9.807  1.00  0.00           H  
ATOM   1081 1HG2 VAL A  69     133.769 198.149 -12.885  1.00  0.00           H  
ATOM   1082 2HG2 VAL A  69     135.049 197.434 -11.876  1.00  0.00           H  
ATOM   1083 3HG2 VAL A  69     134.249 196.452 -13.125  1.00  0.00           H  
ATOM   1084  N   ALA A  70     131.511 194.544  -9.730  1.00  0.00           N  
ATOM   1085  CA  ALA A  70     130.580 194.168  -8.673  1.00  0.00           C  
ATOM   1086  C   ALA A  70     131.287 193.403  -7.561  1.00  0.00           C  
ATOM   1087  O   ALA A  70     131.073 193.668  -6.378  1.00  0.00           O  
ATOM   1088  CB  ALA A  70     129.439 193.339  -9.244  1.00  0.00           C  
ATOM   1089  H   ALA A  70     131.313 194.271 -10.681  1.00  0.00           H  
ATOM   1090  HA  ALA A  70     130.166 195.078  -8.236  1.00  0.00           H  
ATOM   1091 1HB  ALA A  70     128.751 193.066  -8.442  1.00  0.00           H  
ATOM   1092 2HB  ALA A  70     128.906 193.920  -9.996  1.00  0.00           H  
ATOM   1093 3HB  ALA A  70     129.840 192.435  -9.700  1.00  0.00           H  
ATOM   1094  N   VAL A  71     132.130 192.452  -7.948  1.00  0.00           N  
ATOM   1095  CA  VAL A  71     132.915 191.688  -6.988  1.00  0.00           C  
ATOM   1096  C   VAL A  71     133.916 192.578  -6.259  1.00  0.00           C  
ATOM   1097  O   VAL A  71     134.101 192.458  -5.049  1.00  0.00           O  
ATOM   1098  CB  VAL A  71     133.670 190.549  -7.700  1.00  0.00           C  
ATOM   1099  CG1 VAL A  71     134.703 189.932  -6.770  1.00  0.00           C  
ATOM   1100  CG2 VAL A  71     132.682 189.498  -8.184  1.00  0.00           C  
ATOM   1101  H   VAL A  71     132.229 192.255  -8.933  1.00  0.00           H  
ATOM   1102  HA  VAL A  71     132.238 191.273  -6.240  1.00  0.00           H  
ATOM   1103  HB  VAL A  71     134.210 190.961  -8.552  1.00  0.00           H  
ATOM   1104 1HG1 VAL A  71     135.226 189.128  -7.290  1.00  0.00           H  
ATOM   1105 2HG1 VAL A  71     135.420 190.694  -6.465  1.00  0.00           H  
ATOM   1106 3HG1 VAL A  71     134.205 189.528  -5.889  1.00  0.00           H  
ATOM   1107 1HG2 VAL A  71     133.222 188.696  -8.687  1.00  0.00           H  
ATOM   1108 2HG2 VAL A  71     132.138 189.091  -7.332  1.00  0.00           H  
ATOM   1109 3HG2 VAL A  71     131.977 189.954  -8.880  1.00  0.00           H  
ATOM   1110  N   LYS A  72     134.558 193.470  -7.005  1.00  0.00           N  
ATOM   1111  CA  LYS A  72     135.516 194.405  -6.428  1.00  0.00           C  
ATOM   1112  C   LYS A  72     134.860 195.283  -5.370  1.00  0.00           C  
ATOM   1113  O   LYS A  72     135.458 195.574  -4.335  1.00  0.00           O  
ATOM   1114  CB  LYS A  72     136.140 195.273  -7.520  1.00  0.00           C  
ATOM   1115  CG  LYS A  72     137.082 194.529  -8.456  1.00  0.00           C  
ATOM   1116  CD  LYS A  72     137.610 195.443  -9.550  1.00  0.00           C  
ATOM   1117  CE  LYS A  72     138.544 194.696 -10.492  1.00  0.00           C  
ATOM   1118  NZ  LYS A  72     139.021 195.562 -11.605  1.00  0.00           N  
ATOM   1119  H   LYS A  72     134.377 193.503  -7.999  1.00  0.00           H  
ATOM   1120  HA  LYS A  72     136.306 193.833  -5.940  1.00  0.00           H  
ATOM   1121 1HB  LYS A  72     135.351 195.721  -8.125  1.00  0.00           H  
ATOM   1122 2HB  LYS A  72     136.701 196.089  -7.060  1.00  0.00           H  
ATOM   1123 1HG  LYS A  72     137.923 194.133  -7.885  1.00  0.00           H  
ATOM   1124 2HG  LYS A  72     136.553 193.693  -8.914  1.00  0.00           H  
ATOM   1125 1HD  LYS A  72     136.775 195.845 -10.123  1.00  0.00           H  
ATOM   1126 2HD  LYS A  72     138.154 196.273  -9.100  1.00  0.00           H  
ATOM   1127 1HE  LYS A  72     139.407 194.332  -9.936  1.00  0.00           H  
ATOM   1128 2HE  LYS A  72     138.024 193.837 -10.916  1.00  0.00           H  
ATOM   1129 1HZ  LYS A  72     139.636 195.031 -12.206  1.00  0.00           H  
ATOM   1130 2HZ  LYS A  72     138.229 195.891 -12.139  1.00  0.00           H  
ATOM   1131 3HZ  LYS A  72     139.522 196.353 -11.226  1.00  0.00           H  
ATOM   1132  N   ALA A  73     133.627 195.699  -5.634  1.00  0.00           N  
ATOM   1133  CA  ALA A  73     132.838 196.431  -4.649  1.00  0.00           C  
ATOM   1134  C   ALA A  73     132.524 195.561  -3.439  1.00  0.00           C  
ATOM   1135  O   ALA A  73     132.606 196.017  -2.299  1.00  0.00           O  
ATOM   1136  CB  ALA A  73     131.552 196.946  -5.279  1.00  0.00           C  
ATOM   1137  H   ALA A  73     133.227 195.504  -6.541  1.00  0.00           H  
ATOM   1138  HA  ALA A  73     133.422 197.282  -4.302  1.00  0.00           H  
ATOM   1139 1HB  ALA A  73     130.973 197.490  -4.531  1.00  0.00           H  
ATOM   1140 2HB  ALA A  73     131.793 197.614  -6.107  1.00  0.00           H  
ATOM   1141 3HB  ALA A  73     130.966 196.108  -5.648  1.00  0.00           H  
ATOM   1142  N   ALA A  74     132.165 194.307  -3.695  1.00  0.00           N  
ATOM   1143  CA  ALA A  74     131.873 193.361  -2.626  1.00  0.00           C  
ATOM   1144  C   ALA A  74     133.102 193.112  -1.759  1.00  0.00           C  
ATOM   1145  O   ALA A  74     132.993 192.926  -0.547  1.00  0.00           O  
ATOM   1146  CB  ALA A  74     131.358 192.051  -3.202  1.00  0.00           C  
ATOM   1147  H   ALA A  74     132.091 194.001  -4.654  1.00  0.00           H  
ATOM   1148  HA  ALA A  74     131.100 193.788  -1.985  1.00  0.00           H  
ATOM   1149 1HB  ALA A  74     131.143 191.355  -2.393  1.00  0.00           H  
ATOM   1150 2HB  ALA A  74     130.446 192.238  -3.771  1.00  0.00           H  
ATOM   1151 3HB  ALA A  74     132.113 191.623  -3.859  1.00  0.00           H  
ATOM   1152  N   ARG A  75     134.272 193.111  -2.387  1.00  0.00           N  
ATOM   1153  CA  ARG A  75     135.530 192.958  -1.668  1.00  0.00           C  
ATOM   1154  C   ARG A  75     135.730 194.085  -0.663  1.00  0.00           C  
ATOM   1155  O   ARG A  75     136.175 193.855   0.461  1.00  0.00           O  
ATOM   1156  CB  ARG A  75     136.701 192.932  -2.640  1.00  0.00           C  
ATOM   1157  CG  ARG A  75     138.068 192.784  -1.989  1.00  0.00           C  
ATOM   1158  CD  ARG A  75     138.230 191.453  -1.351  1.00  0.00           C  
ATOM   1159  NE  ARG A  75     139.523 191.317  -0.700  1.00  0.00           N  
ATOM   1160  CZ  ARG A  75     139.782 191.689   0.569  1.00  0.00           C  
ATOM   1161  NH1 ARG A  75     138.831 192.215   1.308  1.00  0.00           N  
ATOM   1162  NH2 ARG A  75     140.994 191.525   1.072  1.00  0.00           N  
ATOM   1163  H   ARG A  75     134.291 193.219  -3.394  1.00  0.00           H  
ATOM   1164  HA  ARG A  75     135.498 192.021  -1.112  1.00  0.00           H  
ATOM   1165 1HB  ARG A  75     136.577 192.106  -3.338  1.00  0.00           H  
ATOM   1166 2HB  ARG A  75     136.711 193.855  -3.221  1.00  0.00           H  
ATOM   1167 1HG  ARG A  75     138.845 192.899  -2.743  1.00  0.00           H  
ATOM   1168 2HG  ARG A  75     138.190 193.548  -1.221  1.00  0.00           H  
ATOM   1169 1HD  ARG A  75     137.453 191.311  -0.601  1.00  0.00           H  
ATOM   1170 2HD  ARG A  75     138.149 190.674  -2.109  1.00  0.00           H  
ATOM   1171  HE  ARG A  75     140.282 190.917  -1.236  1.00  0.00           H  
ATOM   1172 1HH1 ARG A  75     137.904 192.340   0.925  1.00  0.00           H  
ATOM   1173 2HH1 ARG A  75     139.024 192.493   2.259  1.00  0.00           H  
ATOM   1174 1HH2 ARG A  75     141.726 191.120   0.504  1.00  0.00           H  
ATOM   1175 2HH2 ARG A  75     141.188 191.803   2.022  1.00  0.00           H  
ATOM   1176  N   VAL A  76     135.396 195.303  -1.074  1.00  0.00           N  
ATOM   1177  CA  VAL A  76     135.424 196.450  -0.174  1.00  0.00           C  
ATOM   1178  C   VAL A  76     134.372 196.319   0.918  1.00  0.00           C  
ATOM   1179  O   VAL A  76     134.626 196.638   2.080  1.00  0.00           O  
ATOM   1180  CB  VAL A  76     135.182 197.752  -0.961  1.00  0.00           C  
ATOM   1181  CG1 VAL A  76     135.024 198.928  -0.009  1.00  0.00           C  
ATOM   1182  CG2 VAL A  76     136.332 197.992  -1.929  1.00  0.00           C  
ATOM   1183  H   VAL A  76     135.116 195.437  -2.034  1.00  0.00           H  
ATOM   1184  HA  VAL A  76     136.400 196.486   0.310  1.00  0.00           H  
ATOM   1185  HB  VAL A  76     134.250 197.661  -1.519  1.00  0.00           H  
ATOM   1186 1HG1 VAL A  76     134.855 199.840  -0.582  1.00  0.00           H  
ATOM   1187 2HG1 VAL A  76     134.175 198.751   0.650  1.00  0.00           H  
ATOM   1188 3HG1 VAL A  76     135.931 199.039   0.586  1.00  0.00           H  
ATOM   1189 1HG2 VAL A  76     136.154 198.914  -2.481  1.00  0.00           H  
ATOM   1190 2HG2 VAL A  76     137.265 198.077  -1.372  1.00  0.00           H  
ATOM   1191 3HG2 VAL A  76     136.400 197.157  -2.626  1.00  0.00           H  
ATOM   1192  N   ALA A  77     133.188 195.848   0.538  1.00  0.00           N  
ATOM   1193  CA  ALA A  77     132.085 195.701   1.480  1.00  0.00           C  
ATOM   1194  C   ALA A  77     132.439 194.726   2.595  1.00  0.00           C  
ATOM   1195  O   ALA A  77     132.242 195.016   3.774  1.00  0.00           O  
ATOM   1196  CB  ALA A  77     130.826 195.242   0.757  1.00  0.00           C  
ATOM   1197  H   ALA A  77     133.049 195.587  -0.427  1.00  0.00           H  
ATOM   1198  HA  ALA A  77     131.888 196.669   1.939  1.00  0.00           H  
ATOM   1199 1HB  ALA A  77     130.012 195.138   1.474  1.00  0.00           H  
ATOM   1200 2HB  ALA A  77     130.551 195.978   0.000  1.00  0.00           H  
ATOM   1201 3HB  ALA A  77     131.012 194.282   0.277  1.00  0.00           H  
ATOM   1202  N   VAL A  78     132.965 193.565   2.215  1.00  0.00           N  
ATOM   1203  CA  VAL A  78     133.285 192.518   3.177  1.00  0.00           C  
ATOM   1204  C   VAL A  78     134.471 192.913   4.048  1.00  0.00           C  
ATOM   1205  O   VAL A  78     134.562 192.514   5.209  1.00  0.00           O  
ATOM   1206  CB  VAL A  78     133.608 191.201   2.448  1.00  0.00           C  
ATOM   1207  CG1 VAL A  78     134.955 191.295   1.748  1.00  0.00           C  
ATOM   1208  CG2 VAL A  78     133.592 190.045   3.435  1.00  0.00           C  
ATOM   1209  H   VAL A  78     133.146 193.405   1.235  1.00  0.00           H  
ATOM   1210  HA  VAL A  78     132.425 192.376   3.835  1.00  0.00           H  
ATOM   1211  HB  VAL A  78     132.857 191.031   1.676  1.00  0.00           H  
ATOM   1212 1HG1 VAL A  78     135.167 190.355   1.237  1.00  0.00           H  
ATOM   1213 2HG1 VAL A  78     134.933 192.106   1.020  1.00  0.00           H  
ATOM   1214 3HG1 VAL A  78     135.734 191.489   2.485  1.00  0.00           H  
ATOM   1215 1HG2 VAL A  78     133.819 189.115   2.912  1.00  0.00           H  
ATOM   1216 2HG2 VAL A  78     134.338 190.217   4.210  1.00  0.00           H  
ATOM   1217 3HG2 VAL A  78     132.605 189.970   3.892  1.00  0.00           H  
ATOM   1218  N   GLU A  79     135.380 193.701   3.480  1.00  0.00           N  
ATOM   1219  CA  GLU A  79     136.521 194.216   4.227  1.00  0.00           C  
ATOM   1220  C   GLU A  79     136.078 195.221   5.282  1.00  0.00           C  
ATOM   1221  O   GLU A  79     136.514 195.159   6.431  1.00  0.00           O  
ATOM   1222  CB  GLU A  79     137.529 194.868   3.277  1.00  0.00           C  
ATOM   1223  CG  GLU A  79     138.776 195.408   3.960  1.00  0.00           C  
ATOM   1224  CD  GLU A  79     139.624 194.328   4.574  1.00  0.00           C  
ATOM   1225  OE1 GLU A  79     139.601 193.228   4.075  1.00  0.00           O  
ATOM   1226  OE2 GLU A  79     140.295 194.603   5.540  1.00  0.00           O  
ATOM   1227  H   GLU A  79     135.274 193.948   2.507  1.00  0.00           H  
ATOM   1228  HA  GLU A  79     136.999 193.385   4.743  1.00  0.00           H  
ATOM   1229 1HB  GLU A  79     137.846 194.141   2.529  1.00  0.00           H  
ATOM   1230 2HB  GLU A  79     137.051 195.693   2.751  1.00  0.00           H  
ATOM   1231 1HG  GLU A  79     139.374 195.950   3.228  1.00  0.00           H  
ATOM   1232 2HG  GLU A  79     138.478 196.112   4.736  1.00  0.00           H  
ATOM   1233  N   ALA A  80     135.215 196.149   4.885  1.00  0.00           N  
ATOM   1234  CA  ALA A  80     134.713 197.171   5.796  1.00  0.00           C  
ATOM   1235  C   ALA A  80     133.936 196.548   6.949  1.00  0.00           C  
ATOM   1236  O   ALA A  80     134.141 196.902   8.111  1.00  0.00           O  
ATOM   1237  CB  ALA A  80     133.841 198.168   5.048  1.00  0.00           C  
ATOM   1238  H   ALA A  80     134.895 196.146   3.926  1.00  0.00           H  
ATOM   1239  HA  ALA A  80     135.564 197.704   6.220  1.00  0.00           H  
ATOM   1240 1HB  ALA A  80     133.474 198.925   5.742  1.00  0.00           H  
ATOM   1241 2HB  ALA A  80     134.426 198.648   4.264  1.00  0.00           H  
ATOM   1242 3HB  ALA A  80     132.995 197.647   4.601  1.00  0.00           H  
ATOM   1243  N   ALA A  81     133.045 195.618   6.622  1.00  0.00           N  
ATOM   1244  CA  ALA A  81     132.229 194.951   7.629  1.00  0.00           C  
ATOM   1245  C   ALA A  81     133.080 194.064   8.530  1.00  0.00           C  
ATOM   1246  O   ALA A  81     132.856 193.993   9.738  1.00  0.00           O  
ATOM   1247  CB  ALA A  81     131.133 194.133   6.966  1.00  0.00           C  
ATOM   1248  H   ALA A  81     132.932 195.367   5.650  1.00  0.00           H  
ATOM   1249  HA  ALA A  81     131.766 195.713   8.259  1.00  0.00           H  
ATOM   1250 1HB  ALA A  81     130.531 193.641   7.730  1.00  0.00           H  
ATOM   1251 2HB  ALA A  81     130.496 194.789   6.371  1.00  0.00           H  
ATOM   1252 3HB  ALA A  81     131.580 193.380   6.318  1.00  0.00           H  
ATOM   1253  N   LYS A  82     134.058 193.391   7.934  1.00  0.00           N  
ATOM   1254  CA  LYS A  82     134.962 192.528   8.685  1.00  0.00           C  
ATOM   1255  C   LYS A  82     135.764 193.327   9.705  1.00  0.00           C  
ATOM   1256  O   LYS A  82     135.893 192.925  10.860  1.00  0.00           O  
ATOM   1257  CB  LYS A  82     135.907 191.787   7.739  1.00  0.00           C  
ATOM   1258  CG  LYS A  82     136.881 190.844   8.432  1.00  0.00           C  
ATOM   1259  CD  LYS A  82     137.693 190.046   7.422  1.00  0.00           C  
ATOM   1260  CE  LYS A  82     138.714 189.153   8.111  1.00  0.00           C  
ATOM   1261  NZ  LYS A  82     139.448 188.298   7.141  1.00  0.00           N  
ATOM   1262  H   LYS A  82     134.175 193.475   6.935  1.00  0.00           H  
ATOM   1263  HA  LYS A  82     134.369 191.796   9.232  1.00  0.00           H  
ATOM   1264 1HB  LYS A  82     135.324 191.202   7.027  1.00  0.00           H  
ATOM   1265 2HB  LYS A  82     136.490 192.510   7.166  1.00  0.00           H  
ATOM   1266 1HG  LYS A  82     137.563 191.423   9.058  1.00  0.00           H  
ATOM   1267 2HG  LYS A  82     136.330 190.154   9.068  1.00  0.00           H  
ATOM   1268 1HD  LYS A  82     137.023 189.426   6.825  1.00  0.00           H  
ATOM   1269 2HD  LYS A  82     138.216 190.730   6.753  1.00  0.00           H  
ATOM   1270 1HE  LYS A  82     139.431 189.771   8.650  1.00  0.00           H  
ATOM   1271 2HE  LYS A  82     138.207 188.511   8.832  1.00  0.00           H  
ATOM   1272 1HZ  LYS A  82     140.115 187.722   7.638  1.00  0.00           H  
ATOM   1273 2HZ  LYS A  82     138.795 187.706   6.648  1.00  0.00           H  
ATOM   1274 3HZ  LYS A  82     139.938 188.882   6.480  1.00  0.00           H  
ATOM   1275  N   GLN A  83     136.301 194.462   9.270  1.00  0.00           N  
ATOM   1276  CA  GLN A  83     137.078 195.329  10.148  1.00  0.00           C  
ATOM   1277  C   GLN A  83     136.188 196.011  11.178  1.00  0.00           C  
ATOM   1278  O   GLN A  83     136.595 196.229  12.318  1.00  0.00           O  
ATOM   1279  CB  GLN A  83     137.833 196.381   9.332  1.00  0.00           C  
ATOM   1280  CG  GLN A  83     138.917 195.810   8.433  1.00  0.00           C  
ATOM   1281  CD  GLN A  83     139.916 194.963   9.195  1.00  0.00           C  
ATOM   1282  OE1 GLN A  83     140.088 195.122  10.407  1.00  0.00           O  
ATOM   1283  NE2 GLN A  83     140.583 194.056   8.490  1.00  0.00           N  
ATOM   1284  H   GLN A  83     136.167 194.732   8.306  1.00  0.00           H  
ATOM   1285  HA  GLN A  83     137.799 194.715  10.690  1.00  0.00           H  
ATOM   1286 1HB  GLN A  83     137.130 196.929   8.706  1.00  0.00           H  
ATOM   1287 2HB  GLN A  83     138.300 197.098  10.007  1.00  0.00           H  
ATOM   1288 1HG  GLN A  83     138.451 195.186   7.670  1.00  0.00           H  
ATOM   1289 2HG  GLN A  83     139.455 196.634   7.962  1.00  0.00           H  
ATOM   1290 1HE2 GLN A  83     141.256 193.469   8.939  1.00  0.00           H  
ATOM   1291 2HE2 GLN A  83     140.412 193.961   7.510  1.00  0.00           H  
ATOM   1292  N   ALA A  84     134.968 196.346  10.771  1.00  0.00           N  
ATOM   1293  CA  ALA A  84     134.000 196.957  11.670  1.00  0.00           C  
ATOM   1294  C   ALA A  84     133.584 195.993  12.771  1.00  0.00           C  
ATOM   1295  O   ALA A  84     133.467 196.376  13.936  1.00  0.00           O  
ATOM   1296  CB  ALA A  84     132.779 197.430  10.895  1.00  0.00           C  
ATOM   1297  H   ALA A  84     134.706 196.171   9.810  1.00  0.00           H  
ATOM   1298  HA  ALA A  84     134.473 197.819  12.143  1.00  0.00           H  
ATOM   1299 1HB  ALA A  84     132.064 197.884  11.581  1.00  0.00           H  
ATOM   1300 2HB  ALA A  84     133.083 198.164  10.149  1.00  0.00           H  
ATOM   1301 3HB  ALA A  84     132.314 196.579  10.397  1.00  0.00           H  
ATOM   1302  N   GLY A  85     133.363 194.736  12.399  1.00  0.00           N  
ATOM   1303  CA  GLY A  85     132.914 193.723  13.347  1.00  0.00           C  
ATOM   1304  C   GLY A  85     131.406 193.526  13.267  1.00  0.00           C  
ATOM   1305  O   GLY A  85     130.768 193.130  14.242  1.00  0.00           O  
ATOM   1306  H   GLY A  85     133.510 194.478  11.435  1.00  0.00           H  
ATOM   1307 1HA  GLY A  85     133.420 192.781  13.137  1.00  0.00           H  
ATOM   1308 2HA  GLY A  85     133.191 194.021  14.358  1.00  0.00           H  
ATOM   1309  N   ASP A  86     130.840 193.802  12.098  1.00  0.00           N  
ATOM   1310  CA  ASP A  86     129.399 193.686  11.896  1.00  0.00           C  
ATOM   1311  C   ASP A  86     129.044 192.373  11.209  1.00  0.00           C  
ATOM   1312  O   ASP A  86     129.111 192.264   9.986  1.00  0.00           O  
ATOM   1313  CB  ASP A  86     128.876 194.861  11.067  1.00  0.00           C  
ATOM   1314  CG  ASP A  86     128.887 196.178  11.831  1.00  0.00           C  
ATOM   1315  OD1 ASP A  86     128.828 196.142  13.039  1.00  0.00           O  
ATOM   1316  OD2 ASP A  86     128.952 197.207  11.203  1.00  0.00           O  
ATOM   1317  H   ASP A  86     131.421 194.102  11.328  1.00  0.00           H  
ATOM   1318  HA  ASP A  86     128.913 193.691  12.872  1.00  0.00           H  
ATOM   1319 1HB  ASP A  86     129.487 194.973  10.170  1.00  0.00           H  
ATOM   1320 2HB  ASP A  86     127.855 194.653  10.743  1.00  0.00           H  
ATOM   1321  N   ASN A  87     128.665 191.381  12.005  1.00  0.00           N  
ATOM   1322  CA  ASN A  87     128.322 190.064  11.477  1.00  0.00           C  
ATOM   1323  C   ASN A  87     127.034 190.113  10.666  1.00  0.00           C  
ATOM   1324  O   ASN A  87     126.878 189.388   9.685  1.00  0.00           O  
ATOM   1325  CB  ASN A  87     128.208 189.051  12.602  1.00  0.00           C  
ATOM   1326  CG  ASN A  87     129.537 188.721  13.220  1.00  0.00           C  
ATOM   1327  OD1 ASN A  87     130.593 188.983  12.632  1.00  0.00           O  
ATOM   1328  ND2 ASN A  87     129.507 188.151  14.398  1.00  0.00           N  
ATOM   1329  H   ASN A  87     128.612 191.538  13.001  1.00  0.00           H  
ATOM   1330  HA  ASN A  87     129.125 189.747  10.811  1.00  0.00           H  
ATOM   1331 1HB  ASN A  87     127.544 189.440  13.375  1.00  0.00           H  
ATOM   1332 2HB  ASN A  87     127.760 188.133  12.219  1.00  0.00           H  
ATOM   1333 1HD2 ASN A  87     130.363 187.909  14.858  1.00  0.00           H  
ATOM   1334 2HD2 ASN A  87     128.631 187.957  14.838  1.00  0.00           H  
ATOM   1335  N   ASP A  88     126.112 190.974  11.084  1.00  0.00           N  
ATOM   1336  CA  ASP A  88     124.842 191.135  10.385  1.00  0.00           C  
ATOM   1337  C   ASP A  88     125.048 191.724   8.996  1.00  0.00           C  
ATOM   1338  O   ASP A  88     124.379 191.334   8.041  1.00  0.00           O  
ATOM   1339  CB  ASP A  88     123.895 192.028  11.190  1.00  0.00           C  
ATOM   1340  CG  ASP A  88     123.342 191.340  12.431  1.00  0.00           C  
ATOM   1341  OD1 ASP A  88     123.341 190.132  12.465  1.00  0.00           O  
ATOM   1342  OD2 ASP A  88     122.928 192.028  13.333  1.00  0.00           O  
ATOM   1343  H   ASP A  88     126.293 191.532  11.907  1.00  0.00           H  
ATOM   1344  HA  ASP A  88     124.388 190.151  10.264  1.00  0.00           H  
ATOM   1345 1HB  ASP A  88     124.422 192.932  11.497  1.00  0.00           H  
ATOM   1346 2HB  ASP A  88     123.060 192.334  10.560  1.00  0.00           H  
ATOM   1347  N   VAL A  89     125.977 192.670   8.892  1.00  0.00           N  
ATOM   1348  CA  VAL A  89     126.318 193.267   7.609  1.00  0.00           C  
ATOM   1349  C   VAL A  89     127.044 192.272   6.714  1.00  0.00           C  
ATOM   1350  O   VAL A  89     126.807 192.218   5.506  1.00  0.00           O  
ATOM   1351  CB  VAL A  89     127.208 194.507   7.817  1.00  0.00           C  
ATOM   1352  CG1 VAL A  89     127.709 195.034   6.479  1.00  0.00           C  
ATOM   1353  CG2 VAL A  89     126.431 195.582   8.561  1.00  0.00           C  
ATOM   1354  H   VAL A  89     126.457 192.981   9.725  1.00  0.00           H  
ATOM   1355  HA  VAL A  89     125.398 193.555   7.104  1.00  0.00           H  
ATOM   1356  HB  VAL A  89     128.084 194.222   8.398  1.00  0.00           H  
ATOM   1357 1HG1 VAL A  89     128.336 195.910   6.646  1.00  0.00           H  
ATOM   1358 2HG1 VAL A  89     128.293 194.260   5.980  1.00  0.00           H  
ATOM   1359 3HG1 VAL A  89     126.860 195.309   5.856  1.00  0.00           H  
ATOM   1360 1HG2 VAL A  89     127.066 196.456   8.705  1.00  0.00           H  
ATOM   1361 2HG2 VAL A  89     125.552 195.864   7.981  1.00  0.00           H  
ATOM   1362 3HG2 VAL A  89     126.117 195.198   9.532  1.00  0.00           H  
ATOM   1363  N   LEU A  90     127.932 191.484   7.312  1.00  0.00           N  
ATOM   1364  CA  LEU A  90     128.644 190.440   6.583  1.00  0.00           C  
ATOM   1365  C   LEU A  90     127.675 189.438   5.968  1.00  0.00           C  
ATOM   1366  O   LEU A  90     127.880 188.968   4.849  1.00  0.00           O  
ATOM   1367  CB  LEU A  90     129.618 189.712   7.516  1.00  0.00           C  
ATOM   1368  CG  LEU A  90     130.885 190.491   7.896  1.00  0.00           C  
ATOM   1369  CD1 LEU A  90     131.617 189.757   9.011  1.00  0.00           C  
ATOM   1370  CD2 LEU A  90     131.771 190.647   6.670  1.00  0.00           C  
ATOM   1371  H   LEU A  90     128.117 191.610   8.295  1.00  0.00           H  
ATOM   1372  HA  LEU A  90     129.199 190.905   5.767  1.00  0.00           H  
ATOM   1373 1HB  LEU A  90     129.096 189.460   8.437  1.00  0.00           H  
ATOM   1374 2HB  LEU A  90     129.932 188.784   7.037  1.00  0.00           H  
ATOM   1375  HG  LEU A  90     130.606 191.476   8.272  1.00  0.00           H  
ATOM   1376 1HD1 LEU A  90     132.517 190.311   9.280  1.00  0.00           H  
ATOM   1377 2HD1 LEU A  90     130.967 189.676   9.882  1.00  0.00           H  
ATOM   1378 3HD1 LEU A  90     131.895 188.761   8.671  1.00  0.00           H  
ATOM   1379 1HD2 LEU A  90     132.670 191.202   6.939  1.00  0.00           H  
ATOM   1380 2HD2 LEU A  90     132.051 189.663   6.295  1.00  0.00           H  
ATOM   1381 3HD2 LEU A  90     131.228 191.190   5.895  1.00  0.00           H  
ATOM   1382  N   ARG A  91     126.619 189.115   6.706  1.00  0.00           N  
ATOM   1383  CA  ARG A  91     125.544 188.279   6.183  1.00  0.00           C  
ATOM   1384  C   ARG A  91     124.927 188.894   4.933  1.00  0.00           C  
ATOM   1385  O   ARG A  91     124.711 188.209   3.933  1.00  0.00           O  
ATOM   1386  CB  ARG A  91     124.463 188.079   7.233  1.00  0.00           C  
ATOM   1387  CG  ARG A  91     123.350 187.123   6.831  1.00  0.00           C  
ATOM   1388  CD  ARG A  91     122.356 186.946   7.921  1.00  0.00           C  
ATOM   1389  NE  ARG A  91     122.971 186.434   9.136  1.00  0.00           N  
ATOM   1390  CZ  ARG A  91     123.123 187.142  10.272  1.00  0.00           C  
ATOM   1391  NH1 ARG A  91     122.703 188.386  10.335  1.00  0.00           N  
ATOM   1392  NH2 ARG A  91     123.697 186.584  11.325  1.00  0.00           N  
ATOM   1393  H   ARG A  91     126.557 189.459   7.653  1.00  0.00           H  
ATOM   1394  HA  ARG A  91     125.965 187.313   5.902  1.00  0.00           H  
ATOM   1395 1HB  ARG A  91     124.911 187.695   8.148  1.00  0.00           H  
ATOM   1396 2HB  ARG A  91     124.003 189.038   7.471  1.00  0.00           H  
ATOM   1397 1HG  ARG A  91     122.831 187.517   5.956  1.00  0.00           H  
ATOM   1398 2HG  ARG A  91     123.776 186.147   6.593  1.00  0.00           H  
ATOM   1399 1HD  ARG A  91     121.895 187.906   8.151  1.00  0.00           H  
ATOM   1400 2HD  ARG A  91     121.591 186.241   7.604  1.00  0.00           H  
ATOM   1401  HE  ARG A  91     123.308 185.480   9.126  1.00  0.00           H  
ATOM   1402 1HH1 ARG A  91     122.265 188.811   9.530  1.00  0.00           H  
ATOM   1403 2HH1 ARG A  91     122.817 188.915  11.186  1.00  0.00           H  
ATOM   1404 1HH2 ARG A  91     124.020 185.628  11.278  1.00  0.00           H  
ATOM   1405 2HH2 ARG A  91     123.810 187.114  12.177  1.00  0.00           H  
ATOM   1406  N   LYS A  92     124.645 190.190   4.996  1.00  0.00           N  
ATOM   1407  CA  LYS A  92     124.132 190.920   3.840  1.00  0.00           C  
ATOM   1408  C   LYS A  92     125.117 190.878   2.680  1.00  0.00           C  
ATOM   1409  O   LYS A  92     124.726 190.687   1.529  1.00  0.00           O  
ATOM   1410  CB  LYS A  92     123.823 192.369   4.216  1.00  0.00           C  
ATOM   1411  CG  LYS A  92     123.186 193.186   3.099  1.00  0.00           C  
ATOM   1412  CD  LYS A  92     122.824 194.586   3.575  1.00  0.00           C  
ATOM   1413  CE  LYS A  92     122.142 195.386   2.476  1.00  0.00           C  
ATOM   1414  NZ  LYS A  92     121.712 196.729   2.951  1.00  0.00           N  
ATOM   1415  H   LYS A  92     124.786 190.684   5.866  1.00  0.00           H  
ATOM   1416  HA  LYS A  92     123.209 190.440   3.510  1.00  0.00           H  
ATOM   1417 1HB  LYS A  92     123.147 192.388   5.072  1.00  0.00           H  
ATOM   1418 2HB  LYS A  92     124.742 192.873   4.515  1.00  0.00           H  
ATOM   1419 1HG  LYS A  92     123.881 193.265   2.263  1.00  0.00           H  
ATOM   1420 2HG  LYS A  92     122.283 192.685   2.752  1.00  0.00           H  
ATOM   1421 1HD  LYS A  92     122.154 194.516   4.433  1.00  0.00           H  
ATOM   1422 2HD  LYS A  92     123.729 195.110   3.885  1.00  0.00           H  
ATOM   1423 1HE  LYS A  92     122.826 195.512   1.639  1.00  0.00           H  
ATOM   1424 2HE  LYS A  92     121.265 194.843   2.121  1.00  0.00           H  
ATOM   1425 1HZ  LYS A  92     121.265 197.228   2.194  1.00  0.00           H  
ATOM   1426 2HZ  LYS A  92     121.061 196.625   3.716  1.00  0.00           H  
ATOM   1427 3HZ  LYS A  92     122.519 197.250   3.264  1.00  0.00           H  
ATOM   1428  N   VAL A  93     126.396 191.058   2.991  1.00  0.00           N  
ATOM   1429  CA  VAL A  93     127.445 191.005   1.981  1.00  0.00           C  
ATOM   1430  C   VAL A  93     127.493 189.639   1.306  1.00  0.00           C  
ATOM   1431  O   VAL A  93     127.605 189.543   0.085  1.00  0.00           O  
ATOM   1432  CB  VAL A  93     128.814 191.310   2.616  1.00  0.00           C  
ATOM   1433  CG1 VAL A  93     129.935 191.028   1.627  1.00  0.00           C  
ATOM   1434  CG2 VAL A  93     128.857 192.757   3.084  1.00  0.00           C  
ATOM   1435  H   VAL A  93     126.648 191.236   3.954  1.00  0.00           H  
ATOM   1436  HA  VAL A  93     127.221 191.745   1.211  1.00  0.00           H  
ATOM   1437  HB  VAL A  93     128.964 190.647   3.469  1.00  0.00           H  
ATOM   1438 1HG1 VAL A  93     130.896 191.248   2.094  1.00  0.00           H  
ATOM   1439 2HG1 VAL A  93     129.907 189.979   1.334  1.00  0.00           H  
ATOM   1440 3HG1 VAL A  93     129.808 191.656   0.746  1.00  0.00           H  
ATOM   1441 1HG2 VAL A  93     129.828 192.965   3.534  1.00  0.00           H  
ATOM   1442 2HG2 VAL A  93     128.702 193.419   2.232  1.00  0.00           H  
ATOM   1443 3HG2 VAL A  93     128.074 192.924   3.822  1.00  0.00           H  
ATOM   1444  N   ALA A  94     127.407 188.585   2.112  1.00  0.00           N  
ATOM   1445  CA  ALA A  94     127.459 187.222   1.596  1.00  0.00           C  
ATOM   1446  C   ALA A  94     126.328 186.962   0.609  1.00  0.00           C  
ATOM   1447  O   ALA A  94     126.531 186.332  -0.428  1.00  0.00           O  
ATOM   1448  CB  ALA A  94     127.405 186.220   2.740  1.00  0.00           C  
ATOM   1449  H   ALA A  94     127.303 188.734   3.106  1.00  0.00           H  
ATOM   1450  HA  ALA A  94     128.401 187.092   1.062  1.00  0.00           H  
ATOM   1451 1HB  ALA A  94     127.445 185.207   2.338  1.00  0.00           H  
ATOM   1452 2HB  ALA A  94     128.254 186.380   3.405  1.00  0.00           H  
ATOM   1453 3HB  ALA A  94     126.478 186.354   3.296  1.00  0.00           H  
ATOM   1454  N   GLU A  95     125.138 187.451   0.941  1.00  0.00           N  
ATOM   1455  CA  GLU A  95     123.981 187.311   0.065  1.00  0.00           C  
ATOM   1456  C   GLU A  95     124.201 188.038  -1.255  1.00  0.00           C  
ATOM   1457  O   GLU A  95     123.958 187.484  -2.329  1.00  0.00           O  
ATOM   1458  CB  GLU A  95     122.724 187.848   0.751  1.00  0.00           C  
ATOM   1459  CG  GLU A  95     121.478 187.844  -0.126  1.00  0.00           C  
ATOM   1460  CD  GLU A  95     121.028 186.459  -0.495  1.00  0.00           C  
ATOM   1461  OE1 GLU A  95     121.316 185.545   0.241  1.00  0.00           O  
ATOM   1462  OE2 GLU A  95     120.396 186.313  -1.514  1.00  0.00           O  
ATOM   1463  H   GLU A  95     125.031 187.931   1.824  1.00  0.00           H  
ATOM   1464  HA  GLU A  95     123.844 186.253  -0.160  1.00  0.00           H  
ATOM   1465 1HB  GLU A  95     122.510 187.253   1.639  1.00  0.00           H  
ATOM   1466 2HB  GLU A  95     122.897 188.874   1.079  1.00  0.00           H  
ATOM   1467 1HG  GLU A  95     120.671 188.346   0.405  1.00  0.00           H  
ATOM   1468 2HG  GLU A  95     121.685 188.408  -1.034  1.00  0.00           H  
ATOM   1469  N   GLN A  96     124.662 189.281  -1.172  1.00  0.00           N  
ATOM   1470  CA  GLN A  96     124.918 190.086  -2.360  1.00  0.00           C  
ATOM   1471  C   GLN A  96     126.006 189.461  -3.223  1.00  0.00           C  
ATOM   1472  O   GLN A  96     125.923 189.472  -4.452  1.00  0.00           O  
ATOM   1473  CB  GLN A  96     125.316 191.511  -1.967  1.00  0.00           C  
ATOM   1474  CG  GLN A  96     125.605 192.424  -3.146  1.00  0.00           C  
ATOM   1475  CD  GLN A  96     124.385 192.646  -4.021  1.00  0.00           C  
ATOM   1476  OE1 GLN A  96     123.286 192.903  -3.523  1.00  0.00           O  
ATOM   1477  NE2 GLN A  96     124.572 192.546  -5.332  1.00  0.00           N  
ATOM   1478  H   GLN A  96     124.838 189.679  -0.260  1.00  0.00           H  
ATOM   1479  HA  GLN A  96     124.005 190.123  -2.956  1.00  0.00           H  
ATOM   1480 1HB  GLN A  96     124.516 191.964  -1.380  1.00  0.00           H  
ATOM   1481 2HB  GLN A  96     126.206 191.479  -1.339  1.00  0.00           H  
ATOM   1482 1HG  GLN A  96     125.936 193.393  -2.770  1.00  0.00           H  
ATOM   1483 2HG  GLN A  96     126.387 191.975  -3.757  1.00  0.00           H  
ATOM   1484 1HE2 GLN A  96     123.804 192.681  -5.959  1.00  0.00           H  
ATOM   1485 2HE2 GLN A  96     125.481 192.336  -5.694  1.00  0.00           H  
ATOM   1486  N   ALA A  97     127.030 188.917  -2.575  1.00  0.00           N  
ATOM   1487  CA  ALA A  97     128.137 188.283  -3.280  1.00  0.00           C  
ATOM   1488  C   ALA A  97     127.660 187.073  -4.074  1.00  0.00           C  
ATOM   1489  O   ALA A  97     128.072 186.868  -5.217  1.00  0.00           O  
ATOM   1490  CB  ALA A  97     129.227 187.879  -2.299  1.00  0.00           C  
ATOM   1491  H   ALA A  97     127.043 188.944  -1.565  1.00  0.00           H  
ATOM   1492  HA  ALA A  97     128.550 189.000  -3.990  1.00  0.00           H  
ATOM   1493 1HB  ALA A  97     130.046 187.408  -2.842  1.00  0.00           H  
ATOM   1494 2HB  ALA A  97     129.596 188.762  -1.779  1.00  0.00           H  
ATOM   1495 3HB  ALA A  97     128.821 187.175  -1.574  1.00  0.00           H  
ATOM   1496  N   LEU A  98     126.792 186.275  -3.464  1.00  0.00           N  
ATOM   1497  CA  LEU A  98     126.219 185.112  -4.131  1.00  0.00           C  
ATOM   1498  C   LEU A  98     125.360 185.526  -5.319  1.00  0.00           C  
ATOM   1499  O   LEU A  98     125.359 184.865  -6.355  1.00  0.00           O  
ATOM   1500  CB  LEU A  98     125.378 184.296  -3.142  1.00  0.00           C  
ATOM   1501  CG  LEU A  98     126.158 183.601  -2.020  1.00  0.00           C  
ATOM   1502  CD1 LEU A  98     125.184 182.917  -1.070  1.00  0.00           C  
ATOM   1503  CD2 LEU A  98     127.129 182.596  -2.623  1.00  0.00           C  
ATOM   1504  H   LEU A  98     126.520 186.479  -2.512  1.00  0.00           H  
ATOM   1505  HA  LEU A  98     127.033 184.494  -4.510  1.00  0.00           H  
ATOM   1506 1HB  LEU A  98     124.648 184.958  -2.678  1.00  0.00           H  
ATOM   1507 2HB  LEU A  98     124.838 183.527  -3.696  1.00  0.00           H  
ATOM   1508  HG  LEU A  98     126.715 184.345  -1.448  1.00  0.00           H  
ATOM   1509 1HD1 LEU A  98     125.738 182.424  -0.273  1.00  0.00           H  
ATOM   1510 2HD1 LEU A  98     124.514 183.662  -0.638  1.00  0.00           H  
ATOM   1511 3HD1 LEU A  98     124.600 182.178  -1.617  1.00  0.00           H  
ATOM   1512 1HD2 LEU A  98     127.685 182.103  -1.825  1.00  0.00           H  
ATOM   1513 2HD2 LEU A  98     126.574 181.851  -3.193  1.00  0.00           H  
ATOM   1514 3HD2 LEU A  98     127.825 183.114  -3.283  1.00  0.00           H  
ATOM   1515  N   ARG A  99     124.627 186.623  -5.157  1.00  0.00           N  
ATOM   1516  CA  ARG A  99     123.822 187.173  -6.242  1.00  0.00           C  
ATOM   1517  C   ARG A  99     124.698 187.642  -7.395  1.00  0.00           C  
ATOM   1518  O   ARG A  99     124.355 187.459  -8.565  1.00  0.00           O  
ATOM   1519  CB  ARG A  99     122.977 188.338  -5.747  1.00  0.00           C  
ATOM   1520  CG  ARG A  99     121.848 187.953  -4.802  1.00  0.00           C  
ATOM   1521  CD  ARG A  99     121.099 189.143  -4.329  1.00  0.00           C  
ATOM   1522  NE  ARG A  99     120.094 188.794  -3.337  1.00  0.00           N  
ATOM   1523  CZ  ARG A  99     119.084 189.597  -2.956  1.00  0.00           C  
ATOM   1524  NH1 ARG A  99     118.956 190.792  -3.489  1.00  0.00           N  
ATOM   1525  NH2 ARG A  99     118.220 189.186  -2.043  1.00  0.00           N  
ATOM   1526  H   ARG A  99     124.626 187.087  -4.260  1.00  0.00           H  
ATOM   1527  HA  ARG A  99     123.170 186.384  -6.622  1.00  0.00           H  
ATOM   1528 1HB  ARG A  99     123.613 189.052  -5.225  1.00  0.00           H  
ATOM   1529 2HB  ARG A  99     122.534 188.854  -6.597  1.00  0.00           H  
ATOM   1530 1HG  ARG A  99     121.152 187.291  -5.320  1.00  0.00           H  
ATOM   1531 2HG  ARG A  99     122.260 187.438  -3.933  1.00  0.00           H  
ATOM   1532 1HD  ARG A  99     121.790 189.853  -3.876  1.00  0.00           H  
ATOM   1533 2HD  ARG A  99     120.595 189.615  -5.172  1.00  0.00           H  
ATOM   1534  HE  ARG A  99     120.159 187.882  -2.904  1.00  0.00           H  
ATOM   1535 1HH1 ARG A  99     119.616 191.107  -4.186  1.00  0.00           H  
ATOM   1536 2HH1 ARG A  99     118.198 191.394  -3.203  1.00  0.00           H  
ATOM   1537 1HH2 ARG A  99     118.318 188.267  -1.633  1.00  0.00           H  
ATOM   1538 2HH2 ARG A  99     117.463 189.788  -1.757  1.00  0.00           H  
ATOM   1539  N   ILE A 100     125.833 188.247  -7.060  1.00  0.00           N  
ATOM   1540  CA  ILE A 100     126.816 188.644  -8.063  1.00  0.00           C  
ATOM   1541  C   ILE A 100     127.340 187.437  -8.827  1.00  0.00           C  
ATOM   1542  O   ILE A 100     127.478 187.475 -10.051  1.00  0.00           O  
ATOM   1543  CB  ILE A 100     127.995 189.390  -7.411  1.00  0.00           C  
ATOM   1544  CG1 ILE A 100     127.533 190.745  -6.867  1.00  0.00           C  
ATOM   1545  CG2 ILE A 100     129.127 189.573  -8.410  1.00  0.00           C  
ATOM   1546  CD1 ILE A 100     128.537 191.409  -5.951  1.00  0.00           C  
ATOM   1547  H   ILE A 100     126.021 188.439  -6.088  1.00  0.00           H  
ATOM   1548  HA  ILE A 100     126.329 189.304  -8.781  1.00  0.00           H  
ATOM   1549  HB  ILE A 100     128.363 188.818  -6.560  1.00  0.00           H  
ATOM   1550 1HG1 ILE A 100     127.330 191.421  -7.698  1.00  0.00           H  
ATOM   1551 2HG1 ILE A 100     126.602 190.618  -6.315  1.00  0.00           H  
ATOM   1552 1HG2 ILE A 100     129.951 190.103  -7.934  1.00  0.00           H  
ATOM   1553 2HG2 ILE A 100     129.472 188.597  -8.751  1.00  0.00           H  
ATOM   1554 3HG2 ILE A 100     128.770 190.150  -9.263  1.00  0.00           H  
ATOM   1555 1HD1 ILE A 100     128.139 192.363  -5.606  1.00  0.00           H  
ATOM   1556 2HD1 ILE A 100     128.729 190.764  -5.094  1.00  0.00           H  
ATOM   1557 3HD1 ILE A 100     129.466 191.580  -6.493  1.00  0.00           H  
ATOM   1558  N   ALA A 101     127.632 186.363  -8.101  1.00  0.00           N  
ATOM   1559  CA  ALA A 101     128.084 185.121  -8.715  1.00  0.00           C  
ATOM   1560  C   ALA A 101     127.064 184.603  -9.723  1.00  0.00           C  
ATOM   1561  O   ALA A 101     127.427 184.142 -10.805  1.00  0.00           O  
ATOM   1562  CB  ALA A 101     128.355 184.072  -7.647  1.00  0.00           C  
ATOM   1563  H   ALA A 101     127.540 186.411  -7.094  1.00  0.00           H  
ATOM   1564  HA  ALA A 101     129.011 185.317  -9.255  1.00  0.00           H  
ATOM   1565 1HB  ALA A 101     128.693 183.149  -8.121  1.00  0.00           H  
ATOM   1566 2HB  ALA A 101     129.127 184.434  -6.969  1.00  0.00           H  
ATOM   1567 3HB  ALA A 101     127.442 183.878  -7.088  1.00  0.00           H  
ATOM   1568  N   LYS A 102     125.790 184.682  -9.361  1.00  0.00           N  
ATOM   1569  CA  LYS A 102     124.712 184.273 -10.254  1.00  0.00           C  
ATOM   1570  C   LYS A 102     124.697 185.116 -11.521  1.00  0.00           C  
ATOM   1571  O   LYS A 102     124.480 184.602 -12.617  1.00  0.00           O  
ATOM   1572  CB  LYS A 102     123.361 184.370  -9.542  1.00  0.00           C  
ATOM   1573  CG  LYS A 102     123.141 183.316  -8.465  1.00  0.00           C  
ATOM   1574  CD  LYS A 102     121.788 183.488  -7.792  1.00  0.00           C  
ATOM   1575  CE  LYS A 102     121.571 182.443  -6.707  1.00  0.00           C  
ATOM   1576  NZ  LYS A 102     120.265 182.620  -6.016  1.00  0.00           N  
ATOM   1577  H   LYS A 102     125.559 185.037  -8.442  1.00  0.00           H  
ATOM   1578  HA  LYS A 102     124.882 183.237 -10.547  1.00  0.00           H  
ATOM   1579 1HB  LYS A 102     123.265 185.351  -9.076  1.00  0.00           H  
ATOM   1580 2HB  LYS A 102     122.558 184.274 -10.273  1.00  0.00           H  
ATOM   1581 1HG  LYS A 102     123.193 182.323  -8.911  1.00  0.00           H  
ATOM   1582 2HG  LYS A 102     123.925 183.398  -7.711  1.00  0.00           H  
ATOM   1583 1HD  LYS A 102     121.727 184.481  -7.346  1.00  0.00           H  
ATOM   1584 2HD  LYS A 102     120.997 183.394  -8.536  1.00  0.00           H  
ATOM   1585 1HE  LYS A 102     121.602 181.448  -7.150  1.00  0.00           H  
ATOM   1586 2HE  LYS A 102     122.371 182.513  -5.970  1.00  0.00           H  
ATOM   1587 1HZ  LYS A 102     120.160 181.909  -5.306  1.00  0.00           H  
ATOM   1588 2HZ  LYS A 102     120.232 183.534  -5.586  1.00  0.00           H  
ATOM   1589 3HZ  LYS A 102     119.515 182.538  -6.688  1.00  0.00           H  
ATOM   1590  N   GLU A 103     124.928 186.417 -11.364  1.00  0.00           N  
ATOM   1591  CA  GLU A 103     124.976 187.327 -12.501  1.00  0.00           C  
ATOM   1592  C   GLU A 103     126.188 187.049 -13.382  1.00  0.00           C  
ATOM   1593  O   GLU A 103     126.123 187.180 -14.604  1.00  0.00           O  
ATOM   1594  CB  GLU A 103     125.008 188.780 -12.019  1.00  0.00           C  
ATOM   1595  CG  GLU A 103     123.725 189.248 -11.346  1.00  0.00           C  
ATOM   1596  CD  GLU A 103     122.524 189.140 -12.243  1.00  0.00           C  
ATOM   1597  OE1 GLU A 103     122.607 189.555 -13.373  1.00  0.00           O  
ATOM   1598  OE2 GLU A 103     121.519 188.636 -11.797  1.00  0.00           O  
ATOM   1599  H   GLU A 103     125.074 186.781 -10.434  1.00  0.00           H  
ATOM   1600  HA  GLU A 103     124.084 187.172 -13.107  1.00  0.00           H  
ATOM   1601 1HB  GLU A 103     125.825 188.909 -11.307  1.00  0.00           H  
ATOM   1602 2HB  GLU A 103     125.204 189.440 -12.864  1.00  0.00           H  
ATOM   1603 1HG  GLU A 103     123.555 188.648 -10.454  1.00  0.00           H  
ATOM   1604 2HG  GLU A 103     123.849 190.286 -11.037  1.00  0.00           H  
ATOM   1605  N   ALA A 104     127.292 186.660 -12.753  1.00  0.00           N  
ATOM   1606  CA  ALA A 104     128.486 186.254 -13.484  1.00  0.00           C  
ATOM   1607  C   ALA A 104     128.224 185.003 -14.315  1.00  0.00           C  
ATOM   1608  O   ALA A 104     128.713 184.879 -15.438  1.00  0.00           O  
ATOM   1609  CB  ALA A 104     129.641 186.016 -12.522  1.00  0.00           C  
ATOM   1610  H   ALA A 104     127.305 186.648 -11.744  1.00  0.00           H  
ATOM   1611  HA  ALA A 104     128.762 187.053 -14.171  1.00  0.00           H  
ATOM   1612 1HB  ALA A 104     130.525 185.713 -13.085  1.00  0.00           H  
ATOM   1613 2HB  ALA A 104     129.855 186.934 -11.978  1.00  0.00           H  
ATOM   1614 3HB  ALA A 104     129.371 185.230 -11.818  1.00  0.00           H  
ATOM   1615  N   LEU A 105     127.449 184.079 -13.757  1.00  0.00           N  
ATOM   1616  CA  LEU A 105     127.041 182.881 -14.481  1.00  0.00           C  
ATOM   1617  C   LEU A 105     126.155 183.229 -15.669  1.00  0.00           C  
ATOM   1618  O   LEU A 105     126.253 182.614 -16.730  1.00  0.00           O  
ATOM   1619  CB  LEU A 105     126.297 181.923 -13.543  1.00  0.00           C  
ATOM   1620  CG  LEU A 105     127.148 181.267 -12.450  1.00  0.00           C  
ATOM   1621  CD1 LEU A 105     126.246 180.487 -11.502  1.00  0.00           C  
ATOM   1622  CD2 LEU A 105     128.185 180.357 -13.090  1.00  0.00           C  
ATOM   1623  H   LEU A 105     127.133 184.211 -12.808  1.00  0.00           H  
ATOM   1624  HA  LEU A 105     127.934 182.392 -14.868  1.00  0.00           H  
ATOM   1625 1HB  LEU A 105     125.492 182.471 -13.054  1.00  0.00           H  
ATOM   1626 2HB  LEU A 105     125.853 181.127 -14.141  1.00  0.00           H  
ATOM   1627  HG  LEU A 105     127.652 182.039 -11.868  1.00  0.00           H  
ATOM   1628 1HD1 LEU A 105     126.850 180.021 -10.725  1.00  0.00           H  
ATOM   1629 2HD1 LEU A 105     125.526 181.165 -11.044  1.00  0.00           H  
ATOM   1630 3HD1 LEU A 105     125.714 179.716 -12.060  1.00  0.00           H  
ATOM   1631 1HD2 LEU A 105     128.791 179.891 -12.312  1.00  0.00           H  
ATOM   1632 2HD2 LEU A 105     127.682 179.583 -13.670  1.00  0.00           H  
ATOM   1633 3HD2 LEU A 105     128.827 180.944 -13.747  1.00  0.00           H  
ATOM   1634  N   LYS A 106     125.289 184.222 -15.484  1.00  0.00           N  
ATOM   1635  CA  LYS A 106     124.466 184.733 -16.574  1.00  0.00           C  
ATOM   1636  C   LYS A 106     125.327 185.299 -17.695  1.00  0.00           C  
ATOM   1637  O   LYS A 106     125.021 185.123 -18.873  1.00  0.00           O  
ATOM   1638  CB  LYS A 106     123.502 185.803 -16.059  1.00  0.00           C  
ATOM   1639  CG  LYS A 106     122.373 185.266 -15.190  1.00  0.00           C  
ATOM   1640  CD  LYS A 106     121.474 186.391 -14.695  1.00  0.00           C  
ATOM   1641  CE  LYS A 106     120.407 185.870 -13.744  1.00  0.00           C  
ATOM   1642  NZ  LYS A 106     119.565 186.969 -13.196  1.00  0.00           N  
ATOM   1643  H   LYS A 106     125.198 184.630 -14.565  1.00  0.00           H  
ATOM   1644  HA  LYS A 106     123.886 183.907 -16.988  1.00  0.00           H  
ATOM   1645 1HB  LYS A 106     124.054 186.540 -15.476  1.00  0.00           H  
ATOM   1646 2HB  LYS A 106     123.053 186.326 -16.905  1.00  0.00           H  
ATOM   1647 1HG  LYS A 106     121.772 184.560 -15.765  1.00  0.00           H  
ATOM   1648 2HG  LYS A 106     122.792 184.744 -14.330  1.00  0.00           H  
ATOM   1649 1HD  LYS A 106     122.076 187.139 -14.178  1.00  0.00           H  
ATOM   1650 2HD  LYS A 106     120.986 186.869 -15.546  1.00  0.00           H  
ATOM   1651 1HE  LYS A 106     119.765 185.164 -14.269  1.00  0.00           H  
ATOM   1652 2HE  LYS A 106     120.883 185.348 -12.914  1.00  0.00           H  
ATOM   1653 1HZ  LYS A 106     118.872 186.582 -12.571  1.00  0.00           H  
ATOM   1654 2HZ  LYS A 106     120.148 187.621 -12.691  1.00  0.00           H  
ATOM   1655 3HZ  LYS A 106     119.103 187.449 -13.956  1.00  0.00           H  
ATOM   1656  N   GLN A 107     126.405 185.979 -17.320  1.00  0.00           N  
ATOM   1657  CA  GLN A 107     127.360 186.498 -18.292  1.00  0.00           C  
ATOM   1658  C   GLN A 107     128.213 185.377 -18.877  1.00  0.00           C  
ATOM   1659  O   GLN A 107     128.657 185.456 -20.021  1.00  0.00           O  
ATOM   1660  CB  GLN A 107     128.258 187.557 -17.649  1.00  0.00           C  
ATOM   1661  CG  GLN A 107     127.527 188.820 -17.228  1.00  0.00           C  
ATOM   1662  CD  GLN A 107     126.893 189.541 -18.403  1.00  0.00           C  
ATOM   1663  OE1 GLN A 107     127.554 189.819 -19.408  1.00  0.00           O  
ATOM   1664  NE2 GLN A 107     125.606 189.847 -18.284  1.00  0.00           N  
ATOM   1665  H   GLN A 107     126.568 186.142 -16.336  1.00  0.00           H  
ATOM   1666  HA  GLN A 107     126.808 186.954 -19.112  1.00  0.00           H  
ATOM   1667 1HB  GLN A 107     128.740 187.138 -16.765  1.00  0.00           H  
ATOM   1668 2HB  GLN A 107     129.046 187.841 -18.346  1.00  0.00           H  
ATOM   1669 1HG  GLN A 107     126.739 188.555 -16.524  1.00  0.00           H  
ATOM   1670 2HG  GLN A 107     128.237 189.499 -16.755  1.00  0.00           H  
ATOM   1671 1HE2 GLN A 107     125.134 190.323 -19.027  1.00  0.00           H  
ATOM   1672 2HE2 GLN A 107     125.108 189.604 -17.451  1.00  0.00           H  
ATOM   1673  N   GLY A 108     128.436 184.335 -18.085  1.00  0.00           N  
ATOM   1674  CA  GLY A 108     129.247 183.204 -18.516  1.00  0.00           C  
ATOM   1675  C   GLY A 108     130.645 183.268 -17.917  1.00  0.00           C  
ATOM   1676  O   GLY A 108     131.486 182.404 -18.175  1.00  0.00           O  
ATOM   1677  H   GLY A 108     128.033 184.325 -17.158  1.00  0.00           H  
ATOM   1678 1HA  GLY A 108     128.762 182.273 -18.219  1.00  0.00           H  
ATOM   1679 2HA  GLY A 108     129.313 183.197 -19.603  1.00  0.00           H  
ATOM   1680  N   ASN A 109     130.892 184.298 -17.113  1.00  0.00           N  
ATOM   1681  CA  ASN A 109     132.217 184.529 -16.550  1.00  0.00           C  
ATOM   1682  C   ASN A 109     132.411 183.745 -15.259  1.00  0.00           C  
ATOM   1683  O   ASN A 109     132.275 184.290 -14.163  1.00  0.00           O  
ATOM   1684  CB  ASN A 109     132.446 186.011 -16.313  1.00  0.00           C  
ATOM   1685  CG  ASN A 109     133.882 186.332 -16.004  1.00  0.00           C  
ATOM   1686  OD1 ASN A 109     134.580 185.548 -15.352  1.00  0.00           O  
ATOM   1687  ND2 ASN A 109     134.337 187.471 -16.461  1.00  0.00           N  
ATOM   1688  H   ASN A 109     130.144 184.936 -16.886  1.00  0.00           H  
ATOM   1689  HA  ASN A 109     132.962 184.181 -17.265  1.00  0.00           H  
ATOM   1690 1HB  ASN A 109     132.142 186.571 -17.199  1.00  0.00           H  
ATOM   1691 2HB  ASN A 109     131.823 186.347 -15.484  1.00  0.00           H  
ATOM   1692 1HD2 ASN A 109     135.285 187.737 -16.286  1.00  0.00           H  
ATOM   1693 2HD2 ASN A 109     133.736 188.075 -16.985  1.00  0.00           H  
ATOM   1694  N   VAL A 110     132.734 182.463 -15.394  1.00  0.00           N  
ATOM   1695  CA  VAL A 110     132.823 181.570 -14.244  1.00  0.00           C  
ATOM   1696  C   VAL A 110     133.984 181.956 -13.336  1.00  0.00           C  
ATOM   1697  O   VAL A 110     133.968 181.668 -12.139  1.00  0.00           O  
ATOM   1698  CB  VAL A 110     133.003 180.114 -14.712  1.00  0.00           C  
ATOM   1699  CG1 VAL A 110     131.812 179.672 -15.549  1.00  0.00           C  
ATOM   1700  CG2 VAL A 110     134.297 179.979 -15.500  1.00  0.00           C  
ATOM   1701  H   VAL A 110     132.922 182.098 -16.317  1.00  0.00           H  
ATOM   1702  HA  VAL A 110     131.905 181.661 -13.664  1.00  0.00           H  
ATOM   1703  HB  VAL A 110     133.039 179.463 -13.837  1.00  0.00           H  
ATOM   1704 1HG1 VAL A 110     131.955 178.640 -15.870  1.00  0.00           H  
ATOM   1705 2HG1 VAL A 110     130.902 179.743 -14.953  1.00  0.00           H  
ATOM   1706 3HG1 VAL A 110     131.724 180.316 -16.424  1.00  0.00           H  
ATOM   1707 1HG2 VAL A 110     134.418 178.947 -15.827  1.00  0.00           H  
ATOM   1708 2HG2 VAL A 110     134.262 180.634 -16.371  1.00  0.00           H  
ATOM   1709 3HG2 VAL A 110     135.139 180.261 -14.869  1.00  0.00           H  
ATOM   1710  N   ASP A 111     134.987 182.609 -13.911  1.00  0.00           N  
ATOM   1711  CA  ASP A 111     136.125 183.099 -13.141  1.00  0.00           C  
ATOM   1712  C   ASP A 111     135.679 184.094 -12.077  1.00  0.00           C  
ATOM   1713  O   ASP A 111     136.002 183.943 -10.898  1.00  0.00           O  
ATOM   1714  CB  ASP A 111     137.155 183.754 -14.064  1.00  0.00           C  
ATOM   1715  CG  ASP A 111     138.029 182.740 -14.791  1.00  0.00           C  
ATOM   1716  OD1 ASP A 111     138.050 181.603 -14.384  1.00  0.00           O  
ATOM   1717  OD2 ASP A 111     138.666 183.113 -15.746  1.00  0.00           O  
ATOM   1718  H   ASP A 111     134.964 182.768 -14.907  1.00  0.00           H  
ATOM   1719  HA  ASP A 111     136.586 182.253 -12.629  1.00  0.00           H  
ATOM   1720 1HB  ASP A 111     136.642 184.367 -14.804  1.00  0.00           H  
ATOM   1721 2HB  ASP A 111     137.798 184.414 -13.480  1.00  0.00           H  
ATOM   1722  N   VAL A 112     134.936 185.112 -12.498  1.00  0.00           N  
ATOM   1723  CA  VAL A 112     134.420 186.118 -11.579  1.00  0.00           C  
ATOM   1724  C   VAL A 112     133.412 185.513 -10.610  1.00  0.00           C  
ATOM   1725  O   VAL A 112     133.337 185.912  -9.449  1.00  0.00           O  
ATOM   1726  CB  VAL A 112     133.753 187.264 -12.361  1.00  0.00           C  
ATOM   1727  CG1 VAL A 112     132.999 188.186 -11.415  1.00  0.00           C  
ATOM   1728  CG2 VAL A 112     134.805 188.038 -13.143  1.00  0.00           C  
ATOM   1729  H   VAL A 112     134.726 185.191 -13.485  1.00  0.00           H  
ATOM   1730  HA  VAL A 112     135.252 186.507 -10.990  1.00  0.00           H  
ATOM   1731  HB  VAL A 112     133.023 186.844 -13.052  1.00  0.00           H  
ATOM   1732 1HG1 VAL A 112     132.533 188.990 -11.985  1.00  0.00           H  
ATOM   1733 2HG1 VAL A 112     132.228 187.619 -10.892  1.00  0.00           H  
ATOM   1734 3HG1 VAL A 112     133.692 188.611 -10.690  1.00  0.00           H  
ATOM   1735 1HG2 VAL A 112     134.325 188.847 -13.695  1.00  0.00           H  
ATOM   1736 2HG2 VAL A 112     135.538 188.453 -12.452  1.00  0.00           H  
ATOM   1737 3HG2 VAL A 112     135.303 187.368 -13.843  1.00  0.00           H  
ATOM   1738  N   ALA A 113     132.639 184.548 -11.096  1.00  0.00           N  
ATOM   1739  CA  ALA A 113     131.664 183.853 -10.264  1.00  0.00           C  
ATOM   1740  C   ALA A 113     132.322 183.263  -9.022  1.00  0.00           C  
ATOM   1741  O   ALA A 113     131.800 183.386  -7.914  1.00  0.00           O  
ATOM   1742  CB  ALA A 113     130.967 182.762 -11.063  1.00  0.00           C  
ATOM   1743  H   ALA A 113     132.729 184.287 -12.069  1.00  0.00           H  
ATOM   1744  HA  ALA A 113     130.918 184.576  -9.930  1.00  0.00           H  
ATOM   1745 1HB  ALA A 113     130.243 182.251 -10.428  1.00  0.00           H  
ATOM   1746 2HB  ALA A 113     130.455 183.207 -11.915  1.00  0.00           H  
ATOM   1747 3HB  ALA A 113     131.704 182.044 -11.419  1.00  0.00           H  
ATOM   1748  N   ALA A 114     133.471 182.625  -9.215  1.00  0.00           N  
ATOM   1749  CA  ALA A 114     134.238 182.077  -8.103  1.00  0.00           C  
ATOM   1750  C   ALA A 114     134.756 183.184  -7.194  1.00  0.00           C  
ATOM   1751  O   ALA A 114     134.718 183.066  -5.971  1.00  0.00           O  
ATOM   1752  CB  ALA A 114     135.395 181.234  -8.622  1.00  0.00           C  
ATOM   1753  H   ALA A 114     133.822 182.516 -10.157  1.00  0.00           H  
ATOM   1754  HA  ALA A 114     133.581 181.443  -7.508  1.00  0.00           H  
ATOM   1755 1HB  ALA A 114     135.959 180.832  -7.779  1.00  0.00           H  
ATOM   1756 2HB  ALA A 114     135.005 180.412  -9.222  1.00  0.00           H  
ATOM   1757 3HB  ALA A 114     136.049 181.852  -9.234  1.00  0.00           H  
ATOM   1758  N   LYS A 115     135.246 184.262  -7.800  1.00  0.00           N  
ATOM   1759  CA  LYS A 115     135.746 185.404  -7.047  1.00  0.00           C  
ATOM   1760  C   LYS A 115     134.668 185.984  -6.143  1.00  0.00           C  
ATOM   1761  O   LYS A 115     134.942 186.390  -5.014  1.00  0.00           O  
ATOM   1762  CB  LYS A 115     136.273 186.482  -7.996  1.00  0.00           C  
ATOM   1763  CG  LYS A 115     137.569 186.115  -8.708  1.00  0.00           C  
ATOM   1764  CD  LYS A 115     138.016 187.225  -9.647  1.00  0.00           C  
ATOM   1765  CE  LYS A 115     139.303 186.855 -10.368  1.00  0.00           C  
ATOM   1766  NZ  LYS A 115     139.733 187.917 -11.319  1.00  0.00           N  
ATOM   1767  H   LYS A 115     135.270 184.287  -8.810  1.00  0.00           H  
ATOM   1768  HA  LYS A 115     136.567 185.066  -6.412  1.00  0.00           H  
ATOM   1769 1HB  LYS A 115     135.522 186.696  -8.756  1.00  0.00           H  
ATOM   1770 2HB  LYS A 115     136.446 187.403  -7.439  1.00  0.00           H  
ATOM   1771 1HG  LYS A 115     138.352 185.937  -7.970  1.00  0.00           H  
ATOM   1772 2HG  LYS A 115     137.421 185.202  -9.283  1.00  0.00           H  
ATOM   1773 1HD  LYS A 115     137.236 187.414 -10.385  1.00  0.00           H  
ATOM   1774 2HD  LYS A 115     138.180 188.140  -9.076  1.00  0.00           H  
ATOM   1775 1HE  LYS A 115     140.096 186.696  -9.638  1.00  0.00           H  
ATOM   1776 2HE  LYS A 115     139.157 185.928 -10.922  1.00  0.00           H  
ATOM   1777 1HZ  LYS A 115     140.588 187.634 -11.776  1.00  0.00           H  
ATOM   1778 2HZ  LYS A 115     139.013 188.060 -12.012  1.00  0.00           H  
ATOM   1779 3HZ  LYS A 115     139.891 188.778 -10.814  1.00  0.00           H  
ATOM   1780  N   ALA A 116     133.438 186.023  -6.647  1.00  0.00           N  
ATOM   1781  CA  ALA A 116     132.290 186.418  -5.839  1.00  0.00           C  
ATOM   1782  C   ALA A 116     132.036 185.422  -4.716  1.00  0.00           C  
ATOM   1783  O   ALA A 116     131.754 185.808  -3.583  1.00  0.00           O  
ATOM   1784  CB  ALA A 116     131.053 186.559  -6.713  1.00  0.00           C  
ATOM   1785  H   ALA A 116     133.295 185.767  -7.614  1.00  0.00           H  
ATOM   1786  HA  ALA A 116     132.508 187.385  -5.381  1.00  0.00           H  
ATOM   1787 1HB  ALA A 116     130.204 186.857  -6.096  1.00  0.00           H  
ATOM   1788 2HB  ALA A 116     131.229 187.318  -7.476  1.00  0.00           H  
ATOM   1789 3HB  ALA A 116     130.835 185.608  -7.192  1.00  0.00           H  
ATOM   1790  N   ALA A 117     132.137 184.137  -5.039  1.00  0.00           N  
ATOM   1791  CA  ALA A 117     131.944 183.082  -4.052  1.00  0.00           C  
ATOM   1792  C   ALA A 117     132.995 183.160  -2.952  1.00  0.00           C  
ATOM   1793  O   ALA A 117     132.716 182.864  -1.788  1.00  0.00           O  
ATOM   1794  CB  ALA A 117     131.979 181.717  -4.722  1.00  0.00           C  
ATOM   1795  H   ALA A 117     132.351 183.884  -5.993  1.00  0.00           H  
ATOM   1796  HA  ALA A 117     130.968 183.218  -3.586  1.00  0.00           H  
ATOM   1797 1HB  ALA A 117     131.834 180.939  -3.971  1.00  0.00           H  
ATOM   1798 2HB  ALA A 117     131.185 181.655  -5.466  1.00  0.00           H  
ATOM   1799 3HB  ALA A 117     132.943 181.574  -5.208  1.00  0.00           H  
ATOM   1800  N   GLN A 118     134.209 183.559  -3.324  1.00  0.00           N  
ATOM   1801  CA  GLN A 118     135.283 183.746  -2.358  1.00  0.00           C  
ATOM   1802  C   GLN A 118     134.921 184.808  -1.328  1.00  0.00           C  
ATOM   1803  O   GLN A 118     135.180 184.643  -0.136  1.00  0.00           O  
ATOM   1804  CB  GLN A 118     136.583 184.131  -3.071  1.00  0.00           C  
ATOM   1805  CG  GLN A 118     137.221 182.998  -3.856  1.00  0.00           C  
ATOM   1806  CD  GLN A 118     138.450 183.447  -4.624  1.00  0.00           C  
ATOM   1807  OE1 GLN A 118     138.848 184.614  -4.558  1.00  0.00           O  
ATOM   1808  NE2 GLN A 118     139.059 182.523  -5.357  1.00  0.00           N  
ATOM   1809  H   GLN A 118     134.387 183.738  -4.302  1.00  0.00           H  
ATOM   1810  HA  GLN A 118     135.438 182.808  -1.825  1.00  0.00           H  
ATOM   1811 1HB  GLN A 118     136.390 184.952  -3.761  1.00  0.00           H  
ATOM   1812 2HB  GLN A 118     137.309 184.484  -2.338  1.00  0.00           H  
ATOM   1813 1HG  GLN A 118     137.520 182.212  -3.163  1.00  0.00           H  
ATOM   1814 2HG  GLN A 118     136.494 182.610  -4.570  1.00  0.00           H  
ATOM   1815 1HE2 GLN A 118     139.875 182.759  -5.885  1.00  0.00           H  
ATOM   1816 2HE2 GLN A 118     138.703 181.588  -5.381  1.00  0.00           H  
ATOM   1817  N   VAL A 119     134.320 185.898  -1.796  1.00  0.00           N  
ATOM   1818  CA  VAL A 119     133.819 186.937  -0.905  1.00  0.00           C  
ATOM   1819  C   VAL A 119     132.654 186.426  -0.065  1.00  0.00           C  
ATOM   1820  O   VAL A 119     132.562 186.717   1.129  1.00  0.00           O  
ATOM   1821  CB  VAL A 119     133.363 188.163  -1.717  1.00  0.00           C  
ATOM   1822  CG1 VAL A 119     132.675 189.176  -0.813  1.00  0.00           C  
ATOM   1823  CG2 VAL A 119     134.556 188.792  -2.421  1.00  0.00           C  
ATOM   1824  H   VAL A 119     134.211 186.009  -2.793  1.00  0.00           H  
ATOM   1825  HA  VAL A 119     134.617 187.224  -0.222  1.00  0.00           H  
ATOM   1826  HB  VAL A 119     132.630 187.845  -2.458  1.00  0.00           H  
ATOM   1827 1HG1 VAL A 119     132.359 190.036  -1.404  1.00  0.00           H  
ATOM   1828 2HG1 VAL A 119     131.804 188.716  -0.349  1.00  0.00           H  
ATOM   1829 3HG1 VAL A 119     133.370 189.504  -0.040  1.00  0.00           H  
ATOM   1830 1HG2 VAL A 119     134.226 189.657  -2.994  1.00  0.00           H  
ATOM   1831 2HG2 VAL A 119     135.292 189.105  -1.679  1.00  0.00           H  
ATOM   1832 3HG2 VAL A 119     135.007 188.061  -3.093  1.00  0.00           H  
ATOM   1833  N   ALA A 120     131.766 185.665  -0.695  1.00  0.00           N  
ATOM   1834  CA  ALA A 120     130.582 185.148  -0.017  1.00  0.00           C  
ATOM   1835  C   ALA A 120     130.966 184.243   1.146  1.00  0.00           C  
ATOM   1836  O   ALA A 120     130.456 184.393   2.257  1.00  0.00           O  
ATOM   1837  CB  ALA A 120     129.692 184.401  -0.997  1.00  0.00           C  
ATOM   1838  H   ALA A 120     131.915 185.437  -1.667  1.00  0.00           H  
ATOM   1839  HA  ALA A 120     130.022 185.989   0.389  1.00  0.00           H  
ATOM   1840 1HB  ALA A 120     128.813 184.020  -0.477  1.00  0.00           H  
ATOM   1841 2HB  ALA A 120     129.379 185.076  -1.794  1.00  0.00           H  
ATOM   1842 3HB  ALA A 120     130.247 183.568  -1.429  1.00  0.00           H  
ATOM   1843  N   GLU A 121     131.868 183.304   0.886  1.00  0.00           N  
ATOM   1844  CA  GLU A 121     132.266 182.325   1.892  1.00  0.00           C  
ATOM   1845  C   GLU A 121     133.081 182.977   3.001  1.00  0.00           C  
ATOM   1846  O   GLU A 121     133.041 182.542   4.152  1.00  0.00           O  
ATOM   1847  CB  GLU A 121     133.074 181.197   1.247  1.00  0.00           C  
ATOM   1848  CG  GLU A 121     133.423 180.054   2.191  1.00  0.00           C  
ATOM   1849  CD  GLU A 121     134.098 178.906   1.495  1.00  0.00           C  
ATOM   1850  OE1 GLU A 121     134.736 179.134   0.495  1.00  0.00           O  
ATOM   1851  OE2 GLU A 121     133.978 177.799   1.965  1.00  0.00           O  
ATOM   1852  H   GLU A 121     132.290 183.265  -0.031  1.00  0.00           H  
ATOM   1853  HA  GLU A 121     131.369 181.906   2.343  1.00  0.00           H  
ATOM   1854 1HB  GLU A 121     132.515 180.781   0.410  1.00  0.00           H  
ATOM   1855 2HB  GLU A 121     134.008 181.598   0.850  1.00  0.00           H  
ATOM   1856 1HG  GLU A 121     134.082 180.430   2.972  1.00  0.00           H  
ATOM   1857 2HG  GLU A 121     132.508 179.698   2.664  1.00  0.00           H  
ATOM   1858  N   GLU A 122     133.822 184.023   2.649  1.00  0.00           N  
ATOM   1859  CA  GLU A 122     134.582 184.790   3.629  1.00  0.00           C  
ATOM   1860  C   GLU A 122     133.658 185.581   4.547  1.00  0.00           C  
ATOM   1861  O   GLU A 122     133.832 185.584   5.767  1.00  0.00           O  
ATOM   1862  CB  GLU A 122     135.555 185.740   2.928  1.00  0.00           C  
ATOM   1863  CG  GLU A 122     136.376 186.609   3.869  1.00  0.00           C  
ATOM   1864  CD  GLU A 122     137.270 185.807   4.774  1.00  0.00           C  
ATOM   1865  OE1 GLU A 122     137.482 184.651   4.497  1.00  0.00           O  
ATOM   1866  OE2 GLU A 122     137.743 186.352   5.743  1.00  0.00           O  
ATOM   1867  H   GLU A 122     133.858 184.295   1.677  1.00  0.00           H  
ATOM   1868  HA  GLU A 122     135.147 184.094   4.250  1.00  0.00           H  
ATOM   1869 1HB  GLU A 122     136.248 185.163   2.314  1.00  0.00           H  
ATOM   1870 2HB  GLU A 122     135.001 186.400   2.260  1.00  0.00           H  
ATOM   1871 1HG  GLU A 122     136.990 187.286   3.277  1.00  0.00           H  
ATOM   1872 2HG  GLU A 122     135.700 187.210   4.474  1.00  0.00           H  
ATOM   1873  N   ALA A 123     132.675 186.250   3.955  1.00  0.00           N  
ATOM   1874  CA  ALA A 123     131.728 187.054   4.716  1.00  0.00           C  
ATOM   1875  C   ALA A 123     130.936 186.194   5.693  1.00  0.00           C  
ATOM   1876  O   ALA A 123     130.793 186.544   6.866  1.00  0.00           O  
ATOM   1877  CB  ALA A 123     130.783 187.792   3.778  1.00  0.00           C  
ATOM   1878  H   ALA A 123     132.582 186.199   2.949  1.00  0.00           H  
ATOM   1879  HA  ALA A 123     132.286 187.788   5.298  1.00  0.00           H  
ATOM   1880 1HB  ALA A 123     130.083 188.388   4.361  1.00  0.00           H  
ATOM   1881 2HB  ALA A 123     131.360 188.447   3.123  1.00  0.00           H  
ATOM   1882 3HB  ALA A 123     130.233 187.071   3.176  1.00  0.00           H  
ATOM   1883  N   ALA A 124     130.423 185.071   5.205  1.00  0.00           N  
ATOM   1884  CA  ALA A 124     129.635 184.166   6.032  1.00  0.00           C  
ATOM   1885  C   ALA A 124     130.498 183.508   7.101  1.00  0.00           C  
ATOM   1886  O   ALA A 124     130.058 183.319   8.237  1.00  0.00           O  
ATOM   1887  CB  ALA A 124     128.965 183.107   5.168  1.00  0.00           C  
ATOM   1888  H   ALA A 124     130.583 184.839   4.235  1.00  0.00           H  
ATOM   1889  HA  ALA A 124     128.863 184.744   6.538  1.00  0.00           H  
ATOM   1890 1HB  ALA A 124     128.382 182.437   5.800  1.00  0.00           H  
ATOM   1891 2HB  ALA A 124     128.307 183.589   4.446  1.00  0.00           H  
ATOM   1892 3HB  ALA A 124     129.726 182.533   4.640  1.00  0.00           H  
ATOM   1893  N   LYS A 125     131.725 183.159   6.734  1.00  0.00           N  
ATOM   1894  CA  LYS A 125     132.661 182.549   7.671  1.00  0.00           C  
ATOM   1895  C   LYS A 125     132.976 183.488   8.826  1.00  0.00           C  
ATOM   1896  O   LYS A 125     132.974 183.083   9.988  1.00  0.00           O  
ATOM   1897  CB  LYS A 125     133.951 182.148   6.952  1.00  0.00           C  
ATOM   1898  CG  LYS A 125     134.981 181.467   7.844  1.00  0.00           C  
ATOM   1899  CD  LYS A 125     136.204 181.037   7.048  1.00  0.00           C  
ATOM   1900  CE  LYS A 125     137.247 180.385   7.942  1.00  0.00           C  
ATOM   1901  NZ  LYS A 125     138.450 179.960   7.175  1.00  0.00           N  
ATOM   1902  H   LYS A 125     132.019 183.324   5.782  1.00  0.00           H  
ATOM   1903  HA  LYS A 125     132.199 181.654   8.089  1.00  0.00           H  
ATOM   1904 1HB  LYS A 125     133.715 181.468   6.134  1.00  0.00           H  
ATOM   1905 2HB  LYS A 125     134.417 183.033   6.520  1.00  0.00           H  
ATOM   1906 1HG  LYS A 125     135.293 182.154   8.631  1.00  0.00           H  
ATOM   1907 2HG  LYS A 125     134.535 180.589   8.310  1.00  0.00           H  
ATOM   1908 1HD  LYS A 125     135.905 180.328   6.275  1.00  0.00           H  
ATOM   1909 2HD  LYS A 125     136.647 181.908   6.564  1.00  0.00           H  
ATOM   1910 1HE  LYS A 125     137.555 181.088   8.715  1.00  0.00           H  
ATOM   1911 2HE  LYS A 125     136.815 179.511   8.428  1.00  0.00           H  
ATOM   1912 1HZ  LYS A 125     139.116 179.532   7.803  1.00  0.00           H  
ATOM   1913 2HZ  LYS A 125     138.179 179.292   6.466  1.00  0.00           H  
ATOM   1914 3HZ  LYS A 125     138.872 180.765   6.735  1.00  0.00           H  
ATOM   1915  N   GLN A 126     133.248 184.748   8.500  1.00  0.00           N  
ATOM   1916  CA  GLN A 126     133.551 185.753   9.513  1.00  0.00           C  
ATOM   1917  C   GLN A 126     132.314 186.102  10.328  1.00  0.00           C  
ATOM   1918  O   GLN A 126     132.404 186.373  11.529  1.00  0.00           O  
ATOM   1919  CB  GLN A 126     134.121 187.017   8.860  1.00  0.00           C  
ATOM   1920  CG  GLN A 126     135.482 186.825   8.218  1.00  0.00           C  
ATOM   1921  CD  GLN A 126     136.508 186.273   9.188  1.00  0.00           C  
ATOM   1922  OE1 GLN A 126     136.353 186.383  10.408  1.00  0.00           O  
ATOM   1923  NE2 GLN A 126     137.567 185.673   8.654  1.00  0.00           N  
ATOM   1924  H   GLN A 126     133.245 185.016   7.527  1.00  0.00           H  
ATOM   1925  HA  GLN A 126     134.294 185.344  10.197  1.00  0.00           H  
ATOM   1926 1HB  GLN A 126     133.432 187.371   8.094  1.00  0.00           H  
ATOM   1927 2HB  GLN A 126     134.208 187.803   9.609  1.00  0.00           H  
ATOM   1928 1HG  GLN A 126     135.387 186.126   7.388  1.00  0.00           H  
ATOM   1929 2HG  GLN A 126     135.840 187.788   7.855  1.00  0.00           H  
ATOM   1930 1HE2 GLN A 126     138.277 185.288   9.244  1.00  0.00           H  
ATOM   1931 2HE2 GLN A 126     137.652 185.605   7.659  1.00  0.00           H  
ATOM   1932  N   ALA A 127     131.158 186.096   9.673  1.00  0.00           N  
ATOM   1933  CA  ALA A 127     129.888 186.335  10.355  1.00  0.00           C  
ATOM   1934  C   ALA A 127     129.578 185.221  11.346  1.00  0.00           C  
ATOM   1935  O   ALA A 127     129.101 185.477  12.452  1.00  0.00           O  
ATOM   1936  CB  ALA A 127     128.762 186.473   9.341  1.00  0.00           C  
ATOM   1937  H   ALA A 127     131.155 185.921   8.680  1.00  0.00           H  
ATOM   1938  HA  ALA A 127     129.976 187.267  10.914  1.00  0.00           H  
ATOM   1939 1HB  ALA A 127     127.823 186.651   9.864  1.00  0.00           H  
ATOM   1940 2HB  ALA A 127     128.971 187.311   8.676  1.00  0.00           H  
ATOM   1941 3HB  ALA A 127     128.684 185.558   8.757  1.00  0.00           H  
ATOM   1942  N   GLY A 128     129.849 183.985  10.942  1.00  0.00           N  
ATOM   1943  CA  GLY A 128     129.558 182.825  11.779  1.00  0.00           C  
ATOM   1944  C   GLY A 128     128.236 182.182  11.386  1.00  0.00           C  
ATOM   1945  O   GLY A 128     127.581 181.535  12.205  1.00  0.00           O  
ATOM   1946  H   GLY A 128     130.265 183.843  10.034  1.00  0.00           H  
ATOM   1947 1HA  GLY A 128     130.364 182.097  11.686  1.00  0.00           H  
ATOM   1948 2HA  GLY A 128     129.522 183.130  12.824  1.00  0.00           H  
ATOM   1949  N   ASP A 129     127.846 182.360  10.129  1.00  0.00           N  
ATOM   1950  CA  ASP A 129     126.583 181.824   9.636  1.00  0.00           C  
ATOM   1951  C   ASP A 129     126.798 180.531   8.859  1.00  0.00           C  
ATOM   1952  O   ASP A 129     127.110 180.554   7.668  1.00  0.00           O  
ATOM   1953  CB  ASP A 129     125.876 182.847   8.745  1.00  0.00           C  
ATOM   1954  CG  ASP A 129     125.389 184.067   9.517  1.00  0.00           C  
ATOM   1955  OD1 ASP A 129     124.899 183.899  10.608  1.00  0.00           O  
ATOM   1956  OD2 ASP A 129     125.513 185.156   9.007  1.00  0.00           O  
ATOM   1957  H   ASP A 129     128.441 182.879   9.498  1.00  0.00           H  
ATOM   1958  HA  ASP A 129     125.946 181.595  10.490  1.00  0.00           H  
ATOM   1959 1HB  ASP A 129     126.556 183.181   7.961  1.00  0.00           H  
ATOM   1960 2HB  ASP A 129     125.020 182.379   8.259  1.00  0.00           H  
ATOM   1961  N   GLN A 130     126.629 179.403   9.541  1.00  0.00           N  
ATOM   1962  CA  GLN A 130     126.832 178.097   8.925  1.00  0.00           C  
ATOM   1963  C   GLN A 130     125.753 177.806   7.887  1.00  0.00           C  
ATOM   1964  O   GLN A 130     126.013 177.159   6.875  1.00  0.00           O  
ATOM   1965  CB  GLN A 130     126.843 176.998   9.989  1.00  0.00           C  
ATOM   1966  CG  GLN A 130     128.059 177.025  10.899  1.00  0.00           C  
ATOM   1967  CD  GLN A 130     128.008 175.948  11.966  1.00  0.00           C  
ATOM   1968  OE1 GLN A 130     127.017 175.818  12.690  1.00  0.00           O  
ATOM   1969  NE2 GLN A 130     129.078 175.168  12.069  1.00  0.00           N  
ATOM   1970  H   GLN A 130     126.355 179.451  10.513  1.00  0.00           H  
ATOM   1971  HA  GLN A 130     127.794 178.109   8.413  1.00  0.00           H  
ATOM   1972 1HB  GLN A 130     125.954 177.086  10.613  1.00  0.00           H  
ATOM   1973 2HB  GLN A 130     126.807 176.022   9.504  1.00  0.00           H  
ATOM   1974 1HG  GLN A 130     128.954 176.867  10.297  1.00  0.00           H  
ATOM   1975 2HG  GLN A 130     128.108 177.996  11.394  1.00  0.00           H  
ATOM   1976 1HE2 GLN A 130     129.101 174.440  12.755  1.00  0.00           H  
ATOM   1977 2HE2 GLN A 130     129.859 175.308  11.462  1.00  0.00           H  
ATOM   1978  N   ASP A 131     124.545 178.290   8.146  1.00  0.00           N  
ATOM   1979  CA  ASP A 131     123.432 178.106   7.223  1.00  0.00           C  
ATOM   1980  C   ASP A 131     123.677 178.845   5.913  1.00  0.00           C  
ATOM   1981  O   ASP A 131     123.340 178.350   4.837  1.00  0.00           O  
ATOM   1982  CB  ASP A 131     122.124 178.591   7.853  1.00  0.00           C  
ATOM   1983  CG  ASP A 131     121.622 177.673   8.959  1.00  0.00           C  
ATOM   1984  OD1 ASP A 131     122.051 176.544   9.006  1.00  0.00           O  
ATOM   1985  OD2 ASP A 131     120.815 178.107   9.745  1.00  0.00           O  
ATOM   1986  H   ASP A 131     124.389 178.795   9.006  1.00  0.00           H  
ATOM   1987  HA  ASP A 131     123.344 177.043   6.991  1.00  0.00           H  
ATOM   1988 1HB  ASP A 131     122.269 179.589   8.267  1.00  0.00           H  
ATOM   1989 2HB  ASP A 131     121.355 178.664   7.084  1.00  0.00           H  
ATOM   1990  N   VAL A 132     124.263 180.033   6.011  1.00  0.00           N  
ATOM   1991  CA  VAL A 132     124.625 180.808   4.830  1.00  0.00           C  
ATOM   1992  C   VAL A 132     125.778 180.159   4.077  1.00  0.00           C  
ATOM   1993  O   VAL A 132     125.789 180.129   2.847  1.00  0.00           O  
ATOM   1994  CB  VAL A 132     125.021 182.242   5.233  1.00  0.00           C  
ATOM   1995  CG1 VAL A 132     125.565 183.002   4.033  1.00  0.00           C  
ATOM   1996  CG2 VAL A 132     123.821 182.963   5.829  1.00  0.00           C  
ATOM   1997  H   VAL A 132     124.465 180.409   6.928  1.00  0.00           H  
ATOM   1998  HA  VAL A 132     123.766 180.837   4.159  1.00  0.00           H  
ATOM   1999  HB  VAL A 132     125.820 182.193   5.972  1.00  0.00           H  
ATOM   2000 1HG1 VAL A 132     125.840 184.012   4.336  1.00  0.00           H  
ATOM   2001 2HG1 VAL A 132     126.444 182.488   3.645  1.00  0.00           H  
ATOM   2002 3HG1 VAL A 132     124.801 183.051   3.257  1.00  0.00           H  
ATOM   2003 1HG2 VAL A 132     124.108 183.975   6.112  1.00  0.00           H  
ATOM   2004 2HG2 VAL A 132     123.019 183.005   5.091  1.00  0.00           H  
ATOM   2005 3HG2 VAL A 132     123.474 182.424   6.711  1.00  0.00           H  
ATOM   2006  N   LEU A 133     126.749 179.643   4.824  1.00  0.00           N  
ATOM   2007  CA  LEU A 133     127.870 178.926   4.232  1.00  0.00           C  
ATOM   2008  C   LEU A 133     127.394 177.718   3.432  1.00  0.00           C  
ATOM   2009  O   LEU A 133     127.931 177.416   2.367  1.00  0.00           O  
ATOM   2010  CB  LEU A 133     128.844 178.470   5.327  1.00  0.00           C  
ATOM   2011  CG  LEU A 133     129.753 179.562   5.903  1.00  0.00           C  
ATOM   2012  CD1 LEU A 133     130.392 179.063   7.194  1.00  0.00           C  
ATOM   2013  CD2 LEU A 133     130.813 179.934   4.878  1.00  0.00           C  
ATOM   2014  H   LEU A 133     126.709 179.751   5.827  1.00  0.00           H  
ATOM   2015  HA  LEU A 133     128.386 179.595   3.542  1.00  0.00           H  
ATOM   2016 1HB  LEU A 133     128.268 178.048   6.149  1.00  0.00           H  
ATOM   2017 2HB  LEU A 133     129.483 177.686   4.920  1.00  0.00           H  
ATOM   2018  HG  LEU A 133     129.158 180.442   6.146  1.00  0.00           H  
ATOM   2019 1HD1 LEU A 133     131.037 179.838   7.603  1.00  0.00           H  
ATOM   2020 2HD1 LEU A 133     129.612 178.822   7.915  1.00  0.00           H  
ATOM   2021 3HD1 LEU A 133     130.982 178.171   6.985  1.00  0.00           H  
ATOM   2022 1HD2 LEU A 133     131.460 180.711   5.287  1.00  0.00           H  
ATOM   2023 2HD2 LEU A 133     131.412 179.055   4.637  1.00  0.00           H  
ATOM   2024 3HD2 LEU A 133     130.330 180.304   3.973  1.00  0.00           H  
ATOM   2025  N   ARG A 134     126.381 177.035   3.952  1.00  0.00           N  
ATOM   2026  CA  ARG A 134     125.736 175.950   3.223  1.00  0.00           C  
ATOM   2027  C   ARG A 134     125.186 176.430   1.886  1.00  0.00           C  
ATOM   2028  O   ARG A 134     125.369 175.779   0.859  1.00  0.00           O  
ATOM   2029  CB  ARG A 134     124.604 175.352   4.047  1.00  0.00           C  
ATOM   2030  CG  ARG A 134     123.945 174.127   3.433  1.00  0.00           C  
ATOM   2031  CD  ARG A 134     122.943 173.525   4.351  1.00  0.00           C  
ATOM   2032  NE  ARG A 134     123.554 173.032   5.574  1.00  0.00           N  
ATOM   2033  CZ  ARG A 134     123.375 173.578   6.794  1.00  0.00           C  
ATOM   2034  NH1 ARG A 134     122.599 174.630   6.934  1.00  0.00           N  
ATOM   2035  NH2 ARG A 134     123.978 173.055   7.846  1.00  0.00           N  
ATOM   2036  H   ARG A 134     126.048 177.274   4.876  1.00  0.00           H  
ATOM   2037  HA  ARG A 134     126.480 175.180   3.017  1.00  0.00           H  
ATOM   2038 1HB  ARG A 134     124.978 175.068   5.029  1.00  0.00           H  
ATOM   2039 2HB  ARG A 134     123.828 176.103   4.197  1.00  0.00           H  
ATOM   2040 1HG  ARG A 134     123.438 174.410   2.510  1.00  0.00           H  
ATOM   2041 2HG  ARG A 134     124.704 173.377   3.215  1.00  0.00           H  
ATOM   2042 1HD  ARG A 134     122.199 174.274   4.620  1.00  0.00           H  
ATOM   2043 2HD  ARG A 134     122.452 172.688   3.855  1.00  0.00           H  
ATOM   2044  HE  ARG A 134     124.157 172.225   5.505  1.00  0.00           H  
ATOM   2045 1HH1 ARG A 134     122.138 175.030   6.129  1.00  0.00           H  
ATOM   2046 2HH1 ARG A 134     122.463 175.038   7.848  1.00  0.00           H  
ATOM   2047 1HH2 ARG A 134     124.573 172.246   7.737  1.00  0.00           H  
ATOM   2048 2HH2 ARG A 134     123.842 173.463   8.760  1.00  0.00           H  
ATOM   2049  N   LYS A 135     124.517 177.579   1.906  1.00  0.00           N  
ATOM   2050  CA  LYS A 135     124.026 178.201   0.683  1.00  0.00           C  
ATOM   2051  C   LYS A 135     125.172 178.525  -0.267  1.00  0.00           C  
ATOM   2052  O   LYS A 135     125.063 178.326  -1.476  1.00  0.00           O  
ATOM   2053  CB  LYS A 135     123.236 179.471   1.007  1.00  0.00           C  
ATOM   2054  CG  LYS A 135     122.580 180.128  -0.199  1.00  0.00           C  
ATOM   2055  CD  LYS A 135     121.734 181.323   0.214  1.00  0.00           C  
ATOM   2056  CE  LYS A 135     121.018 181.935  -0.981  1.00  0.00           C  
ATOM   2057  NZ  LYS A 135     120.134 183.065  -0.580  1.00  0.00           N  
ATOM   2058  H   LYS A 135     124.341 178.030   2.791  1.00  0.00           H  
ATOM   2059  HA  LYS A 135     123.366 177.496   0.177  1.00  0.00           H  
ATOM   2060 1HB  LYS A 135     122.453 179.238   1.730  1.00  0.00           H  
ATOM   2061 2HB  LYS A 135     123.899 180.203   1.467  1.00  0.00           H  
ATOM   2062 1HG  LYS A 135     123.349 180.461  -0.897  1.00  0.00           H  
ATOM   2063 2HG  LYS A 135     121.944 179.401  -0.708  1.00  0.00           H  
ATOM   2064 1HD  LYS A 135     120.992 181.007   0.949  1.00  0.00           H  
ATOM   2065 2HD  LYS A 135     122.373 182.079   0.669  1.00  0.00           H  
ATOM   2066 1HE  LYS A 135     121.753 182.302  -1.696  1.00  0.00           H  
ATOM   2067 2HE  LYS A 135     120.413 181.174  -1.472  1.00  0.00           H  
ATOM   2068 1HZ  LYS A 135     119.679 183.441  -1.400  1.00  0.00           H  
ATOM   2069 2HZ  LYS A 135     119.435 182.732   0.070  1.00  0.00           H  
ATOM   2070 3HZ  LYS A 135     120.686 183.786  -0.141  1.00  0.00           H  
ATOM   2071  N   VAL A 136     126.271 179.024   0.287  1.00  0.00           N  
ATOM   2072  CA  VAL A 136     127.451 179.344  -0.505  1.00  0.00           C  
ATOM   2073  C   VAL A 136     127.997 178.106  -1.205  1.00  0.00           C  
ATOM   2074  O   VAL A 136     128.336 178.148  -2.388  1.00  0.00           O  
ATOM   2075  CB  VAL A 136     128.548 179.949   0.391  1.00  0.00           C  
ATOM   2076  CG1 VAL A 136     129.851 180.090  -0.382  1.00  0.00           C  
ATOM   2077  CG2 VAL A 136     128.093 181.297   0.929  1.00  0.00           C  
ATOM   2078  H   VAL A 136     126.289 179.187   1.285  1.00  0.00           H  
ATOM   2079  HA  VAL A 136     127.168 180.060  -1.276  1.00  0.00           H  
ATOM   2080  HB  VAL A 136     128.740 179.271   1.223  1.00  0.00           H  
ATOM   2081 1HG1 VAL A 136     130.615 180.517   0.267  1.00  0.00           H  
ATOM   2082 2HG1 VAL A 136     130.177 179.108  -0.727  1.00  0.00           H  
ATOM   2083 3HG1 VAL A 136     129.696 180.743  -1.240  1.00  0.00           H  
ATOM   2084 1HG2 VAL A 136     128.872 181.718   1.562  1.00  0.00           H  
ATOM   2085 2HG2 VAL A 136     127.895 181.973   0.097  1.00  0.00           H  
ATOM   2086 3HG2 VAL A 136     127.182 181.166   1.514  1.00  0.00           H  
ATOM   2087  N   LYS A 137     128.083 177.003  -0.465  1.00  0.00           N  
ATOM   2088  CA  LYS A 137     128.599 175.755  -1.010  1.00  0.00           C  
ATOM   2089  C   LYS A 137     127.751 175.269  -2.178  1.00  0.00           C  
ATOM   2090  O   LYS A 137     128.273 174.745  -3.164  1.00  0.00           O  
ATOM   2091  CB  LYS A 137     128.660 174.680   0.077  1.00  0.00           C  
ATOM   2092  CG  LYS A 137     129.734 174.912   1.132  1.00  0.00           C  
ATOM   2093  CD  LYS A 137     129.717 173.816   2.186  1.00  0.00           C  
ATOM   2094  CE  LYS A 137     130.783 174.053   3.247  1.00  0.00           C  
ATOM   2095  NZ  LYS A 137     130.754 173.008   4.307  1.00  0.00           N  
ATOM   2096  H   LYS A 137     127.781 177.033   0.497  1.00  0.00           H  
ATOM   2097  HA  LYS A 137     129.608 175.931  -1.387  1.00  0.00           H  
ATOM   2098 1HB  LYS A 137     127.697 174.623   0.586  1.00  0.00           H  
ATOM   2099 2HB  LYS A 137     128.846 173.709  -0.382  1.00  0.00           H  
ATOM   2100 1HG  LYS A 137     130.714 174.932   0.655  1.00  0.00           H  
ATOM   2101 2HG  LYS A 137     129.566 175.874   1.616  1.00  0.00           H  
ATOM   2102 1HD  LYS A 137     128.739 173.787   2.667  1.00  0.00           H  
ATOM   2103 2HD  LYS A 137     129.899 172.852   1.712  1.00  0.00           H  
ATOM   2104 1HE  LYS A 137     131.767 174.053   2.781  1.00  0.00           H  
ATOM   2105 2HE  LYS A 137     130.625 175.026   3.711  1.00  0.00           H  
ATOM   2106 1HZ  LYS A 137     131.473 173.201   4.990  1.00  0.00           H  
ATOM   2107 2HZ  LYS A 137     129.850 173.012   4.761  1.00  0.00           H  
ATOM   2108 3HZ  LYS A 137     130.919 172.102   3.892  1.00  0.00           H  
ATOM   2109  N   GLU A 138     126.438 175.448  -2.063  1.00  0.00           N  
ATOM   2110  CA  GLU A 138     125.521 175.103  -3.143  1.00  0.00           C  
ATOM   2111  C   GLU A 138     125.813 175.917  -4.397  1.00  0.00           C  
ATOM   2112  O   GLU A 138     125.910 175.372  -5.495  1.00  0.00           O  
ATOM   2113  CB  GLU A 138     124.072 175.327  -2.704  1.00  0.00           C  
ATOM   2114  CG  GLU A 138     123.570 174.335  -1.664  1.00  0.00           C  
ATOM   2115  CD  GLU A 138     122.178 174.642  -1.187  1.00  0.00           C  
ATOM   2116  OE1 GLU A 138     121.653 175.662  -1.564  1.00  0.00           O  
ATOM   2117  OE2 GLU A 138     121.638 173.855  -0.444  1.00  0.00           O  
ATOM   2118  H   GLU A 138     126.069 175.834  -1.207  1.00  0.00           H  
ATOM   2119  HA  GLU A 138     125.662 174.050  -3.393  1.00  0.00           H  
ATOM   2120 1HB  GLU A 138     123.969 176.329  -2.287  1.00  0.00           H  
ATOM   2121 2HB  GLU A 138     123.415 175.263  -3.570  1.00  0.00           H  
ATOM   2122 1HG  GLU A 138     123.582 173.334  -2.095  1.00  0.00           H  
ATOM   2123 2HG  GLU A 138     124.250 174.342  -0.813  1.00  0.00           H  
ATOM   2124  N   VAL A 139     125.953 177.227  -4.226  1.00  0.00           N  
ATOM   2125  CA  VAL A 139     126.263 178.117  -5.338  1.00  0.00           C  
ATOM   2126  C   VAL A 139     127.621 177.788  -5.945  1.00  0.00           C  
ATOM   2127  O   VAL A 139     127.799 177.848  -7.160  1.00  0.00           O  
ATOM   2128  CB  VAL A 139     126.256 179.584  -4.867  1.00  0.00           C  
ATOM   2129  CG1 VAL A 139     126.767 180.500  -5.969  1.00  0.00           C  
ATOM   2130  CG2 VAL A 139     124.852 179.984  -4.440  1.00  0.00           C  
ATOM   2131  H   VAL A 139     125.842 177.617  -3.299  1.00  0.00           H  
ATOM   2132  HA  VAL A 139     125.510 177.975  -6.114  1.00  0.00           H  
ATOM   2133  HB  VAL A 139     126.937 179.687  -4.021  1.00  0.00           H  
ATOM   2134 1HG1 VAL A 139     126.756 181.533  -5.618  1.00  0.00           H  
ATOM   2135 2HG1 VAL A 139     127.786 180.217  -6.233  1.00  0.00           H  
ATOM   2136 3HG1 VAL A 139     126.126 180.408  -6.845  1.00  0.00           H  
ATOM   2137 1HG2 VAL A 139     124.855 181.022  -4.107  1.00  0.00           H  
ATOM   2138 2HG2 VAL A 139     124.171 179.875  -5.284  1.00  0.00           H  
ATOM   2139 3HG2 VAL A 139     124.523 179.342  -3.623  1.00  0.00           H  
ATOM   2140  N   GLN A 140     128.576 177.438  -5.091  1.00  0.00           N  
ATOM   2141  CA  GLN A 140     129.914 177.073  -5.544  1.00  0.00           C  
ATOM   2142  C   GLN A 140     129.875 175.838  -6.437  1.00  0.00           C  
ATOM   2143  O   GLN A 140     130.595 175.758  -7.432  1.00  0.00           O  
ATOM   2144  CB  GLN A 140     130.836 176.824  -4.346  1.00  0.00           C  
ATOM   2145  CG  GLN A 140     131.303 178.089  -3.646  1.00  0.00           C  
ATOM   2146  CD  GLN A 140     132.146 177.794  -2.420  1.00  0.00           C  
ATOM   2147  OE1 GLN A 140     132.000 176.746  -1.787  1.00  0.00           O  
ATOM   2148  NE2 GLN A 140     133.034 178.719  -2.079  1.00  0.00           N  
ATOM   2149  H   GLN A 140     128.370 177.423  -4.102  1.00  0.00           H  
ATOM   2150  HA  GLN A 140     130.323 177.905  -6.118  1.00  0.00           H  
ATOM   2151 1HB  GLN A 140     130.319 176.205  -3.613  1.00  0.00           H  
ATOM   2152 2HB  GLN A 140     131.718 176.275  -4.675  1.00  0.00           H  
ATOM   2153 1HG  GLN A 140     131.903 178.676  -4.342  1.00  0.00           H  
ATOM   2154 2HG  GLN A 140     130.430 178.661  -3.332  1.00  0.00           H  
ATOM   2155 1HE2 GLN A 140     133.619 178.580  -1.278  1.00  0.00           H  
ATOM   2156 2HE2 GLN A 140     133.120 179.556  -2.620  1.00  0.00           H  
ATOM   2157  N   ILE A 141     128.946 174.852  -5.990  1.00  0.00           N  
ATOM   2158  CA  ILE A 141     128.659 173.660  -6.781  1.00  0.00           C  
ATOM   2159  C   ILE A 141     128.216 174.030  -8.191  1.00  0.00           C  
ATOM   2160  O   ILE A 141     128.731 173.496  -9.174  1.00  0.00           O  
ATOM   2161  CB  ILE A 141     127.572 172.803  -6.108  1.00  0.00           C  
ATOM   2162  CG1 ILE A 141     128.132 172.111  -4.863  1.00  0.00           C  
ATOM   2163  CG2 ILE A 141     127.019 171.779  -7.088  1.00  0.00           C  
ATOM   2164  CD1 ILE A 141     127.073 171.487  -3.983  1.00  0.00           C  
ATOM   2165  H   ILE A 141     128.477 174.980  -5.105  1.00  0.00           H  
ATOM   2166  HA  ILE A 141     129.571 173.068  -6.859  1.00  0.00           H  
ATOM   2167  HB  ILE A 141     126.758 173.446  -5.772  1.00  0.00           H  
ATOM   2168 1HG1 ILE A 141     128.829 171.329  -5.164  1.00  0.00           H  
ATOM   2169 2HG1 ILE A 141     128.689 172.832  -4.265  1.00  0.00           H  
ATOM   2170 1HG2 ILE A 141     126.253 171.182  -6.595  1.00  0.00           H  
ATOM   2171 2HG2 ILE A 141     126.585 172.293  -7.945  1.00  0.00           H  
ATOM   2172 3HG2 ILE A 141     127.825 171.127  -7.426  1.00  0.00           H  
ATOM   2173 1HD1 ILE A 141     127.547 171.016  -3.122  1.00  0.00           H  
ATOM   2174 2HD1 ILE A 141     126.383 172.259  -3.641  1.00  0.00           H  
ATOM   2175 3HD1 ILE A 141     126.525 170.735  -4.550  1.00  0.00           H  
ATOM   2176  N   GLU A 142     127.257 174.947  -8.266  1.00  0.00           N  
ATOM   2177  CA  GLU A 142     126.692 175.381  -9.538  1.00  0.00           C  
ATOM   2178  C   GLU A 142     127.737 176.091 -10.392  1.00  0.00           C  
ATOM   2179  O   GLU A 142     127.774 175.924 -11.610  1.00  0.00           O  
ATOM   2180  CB  GLU A 142     125.497 176.308  -9.302  1.00  0.00           C  
ATOM   2181  CG  GLU A 142     124.284 175.625  -8.686  1.00  0.00           C  
ATOM   2182  CD  GLU A 142     123.702 174.558  -9.572  1.00  0.00           C  
ATOM   2183  OE1 GLU A 142     123.239 174.885 -10.638  1.00  0.00           O  
ATOM   2184  OE2 GLU A 142     123.720 173.415  -9.181  1.00  0.00           O  
ATOM   2185  H   GLU A 142     126.911 175.354  -7.410  1.00  0.00           H  
ATOM   2186  HA  GLU A 142     126.349 174.502 -10.083  1.00  0.00           H  
ATOM   2187 1HB  GLU A 142     125.793 177.122  -8.640  1.00  0.00           H  
ATOM   2188 2HB  GLU A 142     125.188 176.750 -10.248  1.00  0.00           H  
ATOM   2189 1HG  GLU A 142     124.576 175.173  -7.738  1.00  0.00           H  
ATOM   2190 2HG  GLU A 142     123.522 176.375  -8.481  1.00  0.00           H  
ATOM   2191  N   ILE A 143     128.586 176.885  -9.744  1.00  0.00           N  
ATOM   2192  CA  ILE A 143     129.630 177.624 -10.445  1.00  0.00           C  
ATOM   2193  C   ILE A 143     130.593 176.680 -11.152  1.00  0.00           C  
ATOM   2194  O   ILE A 143     131.018 176.940 -12.277  1.00  0.00           O  
ATOM   2195  CB  ILE A 143     130.413 178.524  -9.471  1.00  0.00           C  
ATOM   2196  CG1 ILE A 143     129.557 179.717  -9.039  1.00  0.00           C  
ATOM   2197  CG2 ILE A 143     131.709 178.998 -10.112  1.00  0.00           C  
ATOM   2198  CD1 ILE A 143     130.138 180.500  -7.885  1.00  0.00           C  
ATOM   2199  H   ILE A 143     128.507 176.979  -8.742  1.00  0.00           H  
ATOM   2200  HA  ILE A 143     129.160 178.251 -11.203  1.00  0.00           H  
ATOM   2201  HB  ILE A 143     130.651 177.963  -8.567  1.00  0.00           H  
ATOM   2202 1HG1 ILE A 143     129.428 180.396  -9.882  1.00  0.00           H  
ATOM   2203 2HG1 ILE A 143     128.566 179.366  -8.748  1.00  0.00           H  
ATOM   2204 1HG2 ILE A 143     132.250 179.633  -9.410  1.00  0.00           H  
ATOM   2205 2HG2 ILE A 143     132.324 178.137 -10.370  1.00  0.00           H  
ATOM   2206 3HG2 ILE A 143     131.482 179.566 -11.014  1.00  0.00           H  
ATOM   2207 1HD1 ILE A 143     129.475 181.328  -7.636  1.00  0.00           H  
ATOM   2208 2HD1 ILE A 143     130.243 179.846  -7.018  1.00  0.00           H  
ATOM   2209 3HD1 ILE A 143     131.115 180.890  -8.165  1.00  0.00           H  
ATOM   2210  N   VAL A 144     130.939 175.579 -10.490  1.00  0.00           N  
ATOM   2211  CA  VAL A 144     131.807 174.575 -11.095  1.00  0.00           C  
ATOM   2212  C   VAL A 144     131.095 173.841 -12.224  1.00  0.00           C  
ATOM   2213  O   VAL A 144     131.665 173.627 -13.293  1.00  0.00           O  
ATOM   2214  CB  VAL A 144     132.266 173.557 -10.034  1.00  0.00           C  
ATOM   2215  CG1 VAL A 144     133.030 172.415 -10.688  1.00  0.00           C  
ATOM   2216  CG2 VAL A 144     133.125 174.251  -8.987  1.00  0.00           C  
ATOM   2217  H   VAL A 144     130.597 175.433  -9.551  1.00  0.00           H  
ATOM   2218  HA  VAL A 144     132.685 175.077 -11.502  1.00  0.00           H  
ATOM   2219  HB  VAL A 144     131.389 173.124  -9.555  1.00  0.00           H  
ATOM   2220 1HG1 VAL A 144     133.348 171.705  -9.923  1.00  0.00           H  
ATOM   2221 2HG1 VAL A 144     132.386 171.910 -11.406  1.00  0.00           H  
ATOM   2222 3HG1 VAL A 144     133.907 172.811 -11.200  1.00  0.00           H  
ATOM   2223 1HG2 VAL A 144     133.446 173.525  -8.241  1.00  0.00           H  
ATOM   2224 2HG2 VAL A 144     134.001 174.689  -9.467  1.00  0.00           H  
ATOM   2225 3HG2 VAL A 144     132.545 175.037  -8.504  1.00  0.00           H  
ATOM   2226  N   LEU A 145     129.846 173.454 -11.985  1.00  0.00           N  
ATOM   2227  CA  LEU A 145     129.070 172.719 -12.977  1.00  0.00           C  
ATOM   2228  C   LEU A 145     128.845 173.556 -14.230  1.00  0.00           C  
ATOM   2229  O   LEU A 145     128.857 173.036 -15.346  1.00  0.00           O  
ATOM   2230  CB  LEU A 145     127.719 172.297 -12.387  1.00  0.00           C  
ATOM   2231  CG  LEU A 145     127.777 171.228 -11.288  1.00  0.00           C  
ATOM   2232  CD1 LEU A 145     126.391 171.041 -10.686  1.00  0.00           C  
ATOM   2233  CD2 LEU A 145     128.301 169.926 -11.873  1.00  0.00           C  
ATOM   2234  H   LEU A 145     129.423 173.675 -11.094  1.00  0.00           H  
ATOM   2235  HA  LEU A 145     129.625 171.824 -13.257  1.00  0.00           H  
ATOM   2236 1HB  LEU A 145     127.232 173.177 -11.969  1.00  0.00           H  
ATOM   2237 2HB  LEU A 145     127.093 171.910 -13.192  1.00  0.00           H  
ATOM   2238  HG  LEU A 145     128.443 171.563 -10.491  1.00  0.00           H  
ATOM   2239 1HD1 LEU A 145     126.433 170.282  -9.905  1.00  0.00           H  
ATOM   2240 2HD1 LEU A 145     126.048 171.983 -10.258  1.00  0.00           H  
ATOM   2241 3HD1 LEU A 145     125.698 170.722 -11.465  1.00  0.00           H  
ATOM   2242 1HD2 LEU A 145     128.343 169.167 -11.090  1.00  0.00           H  
ATOM   2243 2HD2 LEU A 145     127.635 169.591 -12.668  1.00  0.00           H  
ATOM   2244 3HD2 LEU A 145     129.300 170.085 -12.278  1.00  0.00           H  
ATOM   2245  N   ALA A 146     128.637 174.857 -14.041  1.00  0.00           N  
ATOM   2246  CA  ALA A 146     128.484 175.781 -15.159  1.00  0.00           C  
ATOM   2247  C   ALA A 146     129.748 175.833 -16.008  1.00  0.00           C  
ATOM   2248  O   ALA A 146     129.679 175.812 -17.237  1.00  0.00           O  
ATOM   2249  CB  ALA A 146     128.130 177.172 -14.653  1.00  0.00           C  
ATOM   2250  H   ALA A 146     128.585 175.219 -13.101  1.00  0.00           H  
ATOM   2251  HA  ALA A 146     127.671 175.426 -15.794  1.00  0.00           H  
ATOM   2252 1HB  ALA A 146     128.020 177.849 -15.500  1.00  0.00           H  
ATOM   2253 2HB  ALA A 146     127.193 177.129 -14.097  1.00  0.00           H  
ATOM   2254 3HB  ALA A 146     128.922 177.534 -14.000  1.00  0.00           H  
ATOM   2255  N   ALA A 147     130.901 175.900 -15.347  1.00  0.00           N  
ATOM   2256  CA  ALA A 147     132.181 175.882 -16.042  1.00  0.00           C  
ATOM   2257  C   ALA A 147     132.348 174.607 -16.858  1.00  0.00           C  
ATOM   2258  O   ALA A 147     132.825 174.641 -17.993  1.00  0.00           O  
ATOM   2259  CB  ALA A 147     133.325 176.028 -15.049  1.00  0.00           C  
ATOM   2260  H   ALA A 147     130.889 175.948 -14.338  1.00  0.00           H  
ATOM   2261  HA  ALA A 147     132.217 176.733 -16.726  1.00  0.00           H  
ATOM   2262 1HB  ALA A 147     134.275 176.015 -15.584  1.00  0.00           H  
ATOM   2263 2HB  ALA A 147     133.224 176.972 -14.514  1.00  0.00           H  
ATOM   2264 3HB  ALA A 147     133.297 175.205 -14.338  1.00  0.00           H  
ATOM   2265  N   ILE A 148     131.950 173.482 -16.269  1.00  0.00           N  
ATOM   2266  CA  ILE A 148     132.012 172.196 -16.950  1.00  0.00           C  
ATOM   2267  C   ILE A 148     131.115 172.178 -18.180  1.00  0.00           C  
ATOM   2268  O   ILE A 148     131.528 171.733 -19.252  1.00  0.00           O  
ATOM   2269  CB  ILE A 148     131.606 171.052 -16.001  1.00  0.00           C  
ATOM   2270  CG1 ILE A 148     132.649 170.881 -14.895  1.00  0.00           C  
ATOM   2271  CG2 ILE A 148     131.429 169.756 -16.776  1.00  0.00           C  
ATOM   2272  CD1 ILE A 148     132.201 169.979 -13.767  1.00  0.00           C  
ATOM   2273  H   ILE A 148     131.595 173.522 -15.323  1.00  0.00           H  
ATOM   2274  HA  ILE A 148     133.039 172.025 -17.273  1.00  0.00           H  
ATOM   2275  HB  ILE A 148     130.665 171.303 -15.512  1.00  0.00           H  
ATOM   2276 1HG1 ILE A 148     133.565 170.468 -15.318  1.00  0.00           H  
ATOM   2277 2HG1 ILE A 148     132.896 171.856 -14.472  1.00  0.00           H  
ATOM   2278 1HG2 ILE A 148     131.143 168.958 -16.091  1.00  0.00           H  
ATOM   2279 2HG2 ILE A 148     130.652 169.884 -17.528  1.00  0.00           H  
ATOM   2280 3HG2 ILE A 148     132.368 169.493 -17.266  1.00  0.00           H  
ATOM   2281 1HD1 ILE A 148     132.993 169.908 -13.021  1.00  0.00           H  
ATOM   2282 2HD1 ILE A 148     131.304 170.393 -13.305  1.00  0.00           H  
ATOM   2283 3HD1 ILE A 148     131.983 168.987 -14.159  1.00  0.00           H  
ATOM   2284  N   GLU A 149     129.889 172.669 -18.016  1.00  0.00           N  
ATOM   2285  CA  GLU A 149     128.922 172.726 -19.104  1.00  0.00           C  
ATOM   2286  C   GLU A 149     129.460 173.542 -20.273  1.00  0.00           C  
ATOM   2287  O   GLU A 149     129.339 173.133 -21.429  1.00  0.00           O  
ATOM   2288  CB  GLU A 149     127.603 173.326 -18.614  1.00  0.00           C  
ATOM   2289  CG  GLU A 149     126.530 173.448 -19.688  1.00  0.00           C  
ATOM   2290  CD  GLU A 149     125.277 174.113 -19.190  1.00  0.00           C  
ATOM   2291  OE1 GLU A 149     125.021 174.049 -18.011  1.00  0.00           O  
ATOM   2292  OE2 GLU A 149     124.574 174.685 -19.989  1.00  0.00           O  
ATOM   2293  H   GLU A 149     129.620 173.013 -17.105  1.00  0.00           H  
ATOM   2294  HA  GLU A 149     128.735 171.712 -19.456  1.00  0.00           H  
ATOM   2295 1HB  GLU A 149     127.201 172.712 -17.808  1.00  0.00           H  
ATOM   2296 2HB  GLU A 149     127.784 174.322 -18.208  1.00  0.00           H  
ATOM   2297 1HG  GLU A 149     126.928 174.027 -20.521  1.00  0.00           H  
ATOM   2298 2HG  GLU A 149     126.286 172.453 -20.057  1.00  0.00           H  
ATOM   2299  N   LEU A 150     130.051 174.695 -19.972  1.00  0.00           N  
ATOM   2300  CA  LEU A 150     130.624 175.550 -21.004  1.00  0.00           C  
ATOM   2301  C   LEU A 150     131.738 174.834 -21.758  1.00  0.00           C  
ATOM   2302  O   LEU A 150     131.833 174.938 -22.980  1.00  0.00           O  
ATOM   2303  CB  LEU A 150     131.167 176.842 -20.381  1.00  0.00           C  
ATOM   2304  CG  LEU A 150     130.113 177.814 -19.839  1.00  0.00           C  
ATOM   2305  CD1 LEU A 150     130.802 178.948 -19.091  1.00  0.00           C  
ATOM   2306  CD2 LEU A 150     129.274 178.349 -20.990  1.00  0.00           C  
ATOM   2307  H   LEU A 150     130.107 174.984 -19.007  1.00  0.00           H  
ATOM   2308  HA  LEU A 150     129.838 175.803 -21.718  1.00  0.00           H  
ATOM   2309 1HB  LEU A 150     131.829 176.579 -19.558  1.00  0.00           H  
ATOM   2310 2HB  LEU A 150     131.750 177.373 -21.134  1.00  0.00           H  
ATOM   2311  HG  LEU A 150     129.466 177.293 -19.131  1.00  0.00           H  
ATOM   2312 1HD1 LEU A 150     130.053 179.640 -18.706  1.00  0.00           H  
ATOM   2313 2HD1 LEU A 150     131.379 178.539 -18.261  1.00  0.00           H  
ATOM   2314 3HD1 LEU A 150     131.469 179.479 -19.771  1.00  0.00           H  
ATOM   2315 1HD2 LEU A 150     128.523 179.040 -20.605  1.00  0.00           H  
ATOM   2316 2HD2 LEU A 150     129.919 178.872 -21.698  1.00  0.00           H  
ATOM   2317 3HD2 LEU A 150     128.778 177.520 -21.495  1.00  0.00           H  
ATOM   2318  N   THR A 151     132.581 174.113 -21.023  1.00  0.00           N  
ATOM   2319  CA  THR A 151     133.649 173.337 -21.641  1.00  0.00           C  
ATOM   2320  C   THR A 151     133.086 172.252 -22.550  1.00  0.00           C  
ATOM   2321  O   THR A 151     133.589 172.040 -23.653  1.00  0.00           O  
ATOM   2322  CB  THR A 151     134.558 172.699 -20.574  1.00  0.00           C  
ATOM   2323  OG1 THR A 151     135.095 173.721 -19.726  1.00  0.00           O  
ATOM   2324  CG2 THR A 151     135.700 171.939 -21.232  1.00  0.00           C  
ATOM   2325  H   THR A 151     132.478 174.103 -20.018  1.00  0.00           H  
ATOM   2326  HA  THR A 151     134.254 174.006 -22.250  1.00  0.00           H  
ATOM   2327  HB  THR A 151     133.974 172.010 -19.964  1.00  0.00           H  
ATOM   2328  HG1 THR A 151     134.391 174.092 -19.186  1.00  0.00           H  
ATOM   2329 1HG2 THR A 151     136.332 171.495 -20.462  1.00  0.00           H  
ATOM   2330 2HG2 THR A 151     135.295 171.153 -21.869  1.00  0.00           H  
ATOM   2331 3HG2 THR A 151     136.293 172.625 -21.835  1.00  0.00           H  
ATOM   2332  N   VAL A 152     132.043 171.569 -22.087  1.00  0.00           N  
ATOM   2333  CA  VAL A 152     131.387 170.525 -22.866  1.00  0.00           C  
ATOM   2334  C   VAL A 152     130.836 171.080 -24.175  1.00  0.00           C  
ATOM   2335  O   VAL A 152     130.988 170.462 -25.229  1.00  0.00           O  
ATOM   2336  CB  VAL A 152     130.240 169.893 -22.057  1.00  0.00           C  
ATOM   2337  CG1 VAL A 152     129.351 169.052 -22.960  1.00  0.00           C  
ATOM   2338  CG2 VAL A 152     130.809 169.051 -20.924  1.00  0.00           C  
ATOM   2339  H   VAL A 152     131.691 171.782 -21.164  1.00  0.00           H  
ATOM   2340  HA  VAL A 152     132.123 169.753 -23.095  1.00  0.00           H  
ATOM   2341  HB  VAL A 152     129.618 170.687 -21.644  1.00  0.00           H  
ATOM   2342 1HG1 VAL A 152     128.544 168.612 -22.370  1.00  0.00           H  
ATOM   2343 2HG1 VAL A 152     128.926 169.681 -23.742  1.00  0.00           H  
ATOM   2344 3HG1 VAL A 152     129.942 168.257 -23.415  1.00  0.00           H  
ATOM   2345 1HG2 VAL A 152     129.992 168.608 -20.356  1.00  0.00           H  
ATOM   2346 2HG2 VAL A 152     131.435 168.260 -21.338  1.00  0.00           H  
ATOM   2347 3HG2 VAL A 152     131.407 169.682 -20.267  1.00  0.00           H  
ATOM   2348  N   ARG A 153     130.195 172.240 -24.103  1.00  0.00           N  
ATOM   2349  CA  ARG A 153     129.635 172.867 -25.295  1.00  0.00           C  
ATOM   2350  C   ARG A 153     130.725 173.201 -26.305  1.00  0.00           C  
ATOM   2351  O   ARG A 153     130.540 173.031 -27.512  1.00  0.00           O  
ATOM   2352  CB  ARG A 153     128.879 174.134 -24.930  1.00  0.00           C  
ATOM   2353  CG  ARG A 153     127.559 173.908 -24.209  1.00  0.00           C  
ATOM   2354  CD  ARG A 153     126.916 175.189 -23.822  1.00  0.00           C  
ATOM   2355  NE  ARG A 153     125.686 174.977 -23.077  1.00  0.00           N  
ATOM   2356  CZ  ARG A 153     124.482 174.750 -23.638  1.00  0.00           C  
ATOM   2357  NH1 ARG A 153     124.363 174.711 -24.946  1.00  0.00           N  
ATOM   2358  NH2 ARG A 153     123.421 174.568 -22.872  1.00  0.00           N  
ATOM   2359  H   ARG A 153     130.095 172.699 -23.209  1.00  0.00           H  
ATOM   2360  HA  ARG A 153     128.937 172.168 -25.758  1.00  0.00           H  
ATOM   2361 1HB  ARG A 153     129.501 174.757 -24.289  1.00  0.00           H  
ATOM   2362 2HB  ARG A 153     128.666 174.705 -25.834  1.00  0.00           H  
ATOM   2363 1HG  ARG A 153     126.876 173.365 -24.863  1.00  0.00           H  
ATOM   2364 2HG  ARG A 153     127.734 173.325 -23.304  1.00  0.00           H  
ATOM   2365 1HD  ARG A 153     127.599 175.763 -23.196  1.00  0.00           H  
ATOM   2366 2HD  ARG A 153     126.678 175.762 -24.718  1.00  0.00           H  
ATOM   2367  HE  ARG A 153     125.738 175.000 -22.068  1.00  0.00           H  
ATOM   2368 1HH1 ARG A 153     125.174 174.850 -25.532  1.00  0.00           H  
ATOM   2369 2HH1 ARG A 153     123.461 174.541 -25.367  1.00  0.00           H  
ATOM   2370 1HH2 ARG A 153     123.512 174.599 -21.865  1.00  0.00           H  
ATOM   2371 2HH2 ARG A 153     122.519 174.399 -23.291  1.00  0.00           H  
ATOM   2372  N   LYS A 154     131.862 173.675 -25.806  1.00  0.00           N  
ATOM   2373  CA  LYS A 154     132.997 174.011 -26.658  1.00  0.00           C  
ATOM   2374  C   LYS A 154     133.617 172.760 -27.267  1.00  0.00           C  
ATOM   2375  O   LYS A 154     134.015 172.760 -28.431  1.00  0.00           O  
ATOM   2376  CB  LYS A 154     134.049 174.789 -25.866  1.00  0.00           C  
ATOM   2377  CG  LYS A 154     133.632 176.203 -25.485  1.00  0.00           C  
ATOM   2378  CD  LYS A 154     134.720 176.905 -24.688  1.00  0.00           C  
ATOM   2379  CE  LYS A 154     134.302 178.316 -24.300  1.00  0.00           C  
ATOM   2380  NZ  LYS A 154     135.343 179.001 -23.486  1.00  0.00           N  
ATOM   2381  H   LYS A 154     131.944 173.806 -24.807  1.00  0.00           H  
ATOM   2382  HA  LYS A 154     132.641 174.638 -27.475  1.00  0.00           H  
ATOM   2383 1HB  LYS A 154     134.285 174.251 -24.948  1.00  0.00           H  
ATOM   2384 2HB  LYS A 154     134.967 174.857 -26.450  1.00  0.00           H  
ATOM   2385 1HG  LYS A 154     133.427 176.779 -26.389  1.00  0.00           H  
ATOM   2386 2HG  LYS A 154     132.722 176.165 -24.886  1.00  0.00           H  
ATOM   2387 1HD  LYS A 154     134.933 176.336 -23.782  1.00  0.00           H  
ATOM   2388 2HD  LYS A 154     135.632 176.957 -25.284  1.00  0.00           H  
ATOM   2389 1HE  LYS A 154     134.119 178.900 -25.200  1.00  0.00           H  
ATOM   2390 2HE  LYS A 154     133.378 178.275 -23.724  1.00  0.00           H  
ATOM   2391 1HZ  LYS A 154     135.028 179.931 -23.250  1.00  0.00           H  
ATOM   2392 2HZ  LYS A 154     135.508 178.477 -22.639  1.00  0.00           H  
ATOM   2393 3HZ  LYS A 154     136.200 179.061 -24.018  1.00  0.00           H  
ATOM   2394  N   MET A 155     133.694 171.694 -26.473  1.00  0.00           N  
ATOM   2395  CA  MET A 155     134.263 170.431 -26.929  1.00  0.00           C  
ATOM   2396  C   MET A 155     133.361 169.761 -27.957  1.00  0.00           C  
ATOM   2397  O   MET A 155     133.832 169.010 -28.812  1.00  0.00           O  
ATOM   2398  CB  MET A 155     134.501 169.501 -25.742  1.00  0.00           C  
ATOM   2399  CG  MET A 155     135.627 169.937 -24.816  1.00  0.00           C  
ATOM   2400  SD  MET A 155     136.061 168.673 -23.605  1.00  0.00           S  
ATOM   2401  CE  MET A 155     134.502 168.481 -22.745  1.00  0.00           C  
ATOM   2402  H   MET A 155     133.352 171.762 -25.526  1.00  0.00           H  
ATOM   2403  HA  MET A 155     135.217 170.636 -27.411  1.00  0.00           H  
ATOM   2404 1HB  MET A 155     133.590 169.427 -25.148  1.00  0.00           H  
ATOM   2405 2HB  MET A 155     134.736 168.499 -26.105  1.00  0.00           H  
ATOM   2406 1HG  MET A 155     136.514 170.168 -25.406  1.00  0.00           H  
ATOM   2407 2HG  MET A 155     135.330 170.840 -24.281  1.00  0.00           H  
ATOM   2408 1HE  MET A 155     134.609 167.729 -21.962  1.00  0.00           H  
ATOM   2409 2HE  MET A 155     134.212 169.432 -22.298  1.00  0.00           H  
ATOM   2410 3HE  MET A 155     133.734 168.162 -23.450  1.00  0.00           H  
ATOM   2411  N   GLY A 156     132.061 170.032 -27.870  1.00  0.00           N  
ATOM   2412  CA  GLY A 156     131.107 169.515 -28.843  1.00  0.00           C  
ATOM   2413  C   GLY A 156     130.707 168.082 -28.517  1.00  0.00           C  
ATOM   2414  O   GLY A 156     130.458 167.277 -29.413  1.00  0.00           O  
ATOM   2415  H   GLY A 156     131.726 170.608 -27.113  1.00  0.00           H  
ATOM   2416 1HA  GLY A 156     130.219 170.150 -28.856  1.00  0.00           H  
ATOM   2417 2HA  GLY A 156     131.545 169.555 -29.840  1.00  0.00           H  
ATOM   2418  N   VAL A 157     130.648 167.769 -27.225  1.00  0.00           N  
ATOM   2419  CA  VAL A 157     130.345 166.415 -26.778  1.00  0.00           C  
ATOM   2420  C   VAL A 157     129.103 166.391 -25.895  1.00  0.00           C  
ATOM   2421  O   VAL A 157     128.540 167.437 -25.572  1.00  0.00           O  
ATOM   2422  CB  VAL A 157     131.537 165.830 -25.998  1.00  0.00           C  
ATOM   2423  CG1 VAL A 157     132.776 165.775 -26.880  1.00  0.00           C  
ATOM   2424  CG2 VAL A 157     131.799 166.661 -24.752  1.00  0.00           C  
ATOM   2425  H   VAL A 157     130.826 168.486 -26.537  1.00  0.00           H  
ATOM   2426  HA  VAL A 157     130.161 165.794 -27.656  1.00  0.00           H  
ATOM   2427  HB  VAL A 157     131.302 164.804 -25.711  1.00  0.00           H  
ATOM   2428 1HG1 VAL A 157     133.608 165.358 -26.315  1.00  0.00           H  
ATOM   2429 2HG1 VAL A 157     132.577 165.146 -27.749  1.00  0.00           H  
ATOM   2430 3HG1 VAL A 157     133.031 166.783 -27.213  1.00  0.00           H  
ATOM   2431 1HG2 VAL A 157     132.643 166.241 -24.206  1.00  0.00           H  
ATOM   2432 2HG2 VAL A 157     132.027 167.687 -25.040  1.00  0.00           H  
ATOM   2433 3HG2 VAL A 157     130.914 166.651 -24.117  1.00  0.00           H  
ATOM   2434  N   THR A 158     128.681 165.191 -25.508  1.00  0.00           N  
ATOM   2435  CA  THR A 158     127.418 165.008 -24.803  1.00  0.00           C  
ATOM   2436  C   THR A 158     127.646 164.789 -23.314  1.00  0.00           C  
ATOM   2437  O   THR A 158     128.474 163.969 -22.917  1.00  0.00           O  
ATOM   2438  CB  THR A 158     126.624 163.824 -25.384  1.00  0.00           C  
ATOM   2439  OG1 THR A 158     126.305 164.089 -26.757  1.00  0.00           O  
ATOM   2440  CG2 THR A 158     125.339 163.607 -24.602  1.00  0.00           C  
ATOM   2441  H   THR A 158     129.251 164.382 -25.709  1.00  0.00           H  
ATOM   2442  HA  THR A 158     126.822 165.913 -24.922  1.00  0.00           H  
ATOM   2443  HB  THR A 158     127.230 162.920 -25.334  1.00  0.00           H  
ATOM   2444  HG1 THR A 158     127.109 164.067 -27.282  1.00  0.00           H  
ATOM   2445 1HG2 THR A 158     124.791 162.767 -25.026  1.00  0.00           H  
ATOM   2446 2HG2 THR A 158     125.579 163.395 -23.560  1.00  0.00           H  
ATOM   2447 3HG2 THR A 158     124.725 164.505 -24.656  1.00  0.00           H  
ATOM   2448  N   MET A 159     126.906 165.521 -22.488  1.00  0.00           N  
ATOM   2449  CA  MET A 159     127.017 165.383 -21.041  1.00  0.00           C  
ATOM   2450  C   MET A 159     125.696 164.940 -20.428  1.00  0.00           C  
ATOM   2451  O   MET A 159     124.624 165.372 -20.852  1.00  0.00           O  
ATOM   2452  CB  MET A 159     127.479 166.699 -20.419  1.00  0.00           C  
ATOM   2453  CG  MET A 159     126.487 167.846 -20.562  1.00  0.00           C  
ATOM   2454  SD  MET A 159     127.132 169.405 -19.925  1.00  0.00           S  
ATOM   2455  CE  MET A 159     126.930 169.160 -18.163  1.00  0.00           C  
ATOM   2456  H   MET A 159     126.253 166.191 -22.868  1.00  0.00           H  
ATOM   2457  HA  MET A 159     127.758 164.614 -20.822  1.00  0.00           H  
ATOM   2458 1HB  MET A 159     127.669 166.552 -19.357  1.00  0.00           H  
ATOM   2459 2HB  MET A 159     128.417 167.009 -20.880  1.00  0.00           H  
ATOM   2460 1HG  MET A 159     126.236 167.980 -21.614  1.00  0.00           H  
ATOM   2461 2HG  MET A 159     125.572 167.604 -20.022  1.00  0.00           H  
ATOM   2462 1HE  MET A 159     127.285 170.042 -17.630  1.00  0.00           H  
ATOM   2463 2HE  MET A 159     125.875 168.998 -17.936  1.00  0.00           H  
ATOM   2464 3HE  MET A 159     127.507 168.289 -17.848  1.00  0.00           H  
ATOM   2465  N   GLU A 160     125.782 164.079 -19.417  1.00  0.00           N  
ATOM   2466  CA  GLU A 160     124.628 163.743 -18.591  1.00  0.00           C  
ATOM   2467  C   GLU A 160     124.794 164.272 -17.173  1.00  0.00           C  
ATOM   2468  O   GLU A 160     125.882 164.217 -16.601  1.00  0.00           O  
ATOM   2469  CB  GLU A 160     124.419 162.228 -18.560  1.00  0.00           C  
ATOM   2470  CG  GLU A 160     124.190 161.596 -19.926  1.00  0.00           C  
ATOM   2471  CD  GLU A 160     124.110 160.096 -19.870  1.00  0.00           C  
ATOM   2472  OE1 GLU A 160     124.059 159.561 -18.788  1.00  0.00           O  
ATOM   2473  OE2 GLU A 160     124.099 159.483 -20.911  1.00  0.00           O  
ATOM   2474  H   GLU A 160     126.675 163.656 -19.209  1.00  0.00           H  
ATOM   2475  HA  GLU A 160     123.743 164.210 -19.026  1.00  0.00           H  
ATOM   2476 1HB  GLU A 160     125.289 161.749 -18.110  1.00  0.00           H  
ATOM   2477 2HB  GLU A 160     123.557 161.992 -17.934  1.00  0.00           H  
ATOM   2478 1HG  GLU A 160     123.261 161.982 -20.343  1.00  0.00           H  
ATOM   2479 2HG  GLU A 160     125.004 161.887 -20.588  1.00  0.00           H  
ATOM   2480  N   THR A 161     123.709 164.785 -16.603  1.00  0.00           N  
ATOM   2481  CA  THR A 161     123.748 165.309 -15.244  1.00  0.00           C  
ATOM   2482  C   THR A 161     122.928 164.443 -14.296  1.00  0.00           C  
ATOM   2483  O   THR A 161     121.735 164.230 -14.509  1.00  0.00           O  
ATOM   2484  CB  THR A 161     123.238 166.761 -15.194  1.00  0.00           C  
ATOM   2485  OG1 THR A 161     124.058 167.589 -16.028  1.00  0.00           O  
ATOM   2486  CG2 THR A 161     123.271 167.291 -13.768  1.00  0.00           C  
ATOM   2487  H   THR A 161     122.843 164.812 -17.123  1.00  0.00           H  
ATOM   2488  HA  THR A 161     124.784 165.298 -14.898  1.00  0.00           H  
ATOM   2489  HB  THR A 161     122.212 166.798 -15.563  1.00  0.00           H  
ATOM   2490  HG1 THR A 161     123.900 167.369 -16.949  1.00  0.00           H  
ATOM   2491 1HG2 THR A 161     122.907 168.317 -13.753  1.00  0.00           H  
ATOM   2492 2HG2 THR A 161     122.640 166.670 -13.134  1.00  0.00           H  
ATOM   2493 3HG2 THR A 161     124.295 167.264 -13.396  1.00  0.00           H  
ATOM   2494  N   HIS A 162     123.575 163.952 -13.246  1.00  0.00           N  
ATOM   2495  CA  HIS A 162     122.921 163.081 -12.277  1.00  0.00           C  
ATOM   2496  C   HIS A 162     123.137 163.580 -10.854  1.00  0.00           C  
ATOM   2497  O   HIS A 162     124.197 163.382 -10.264  1.00  0.00           O  
ATOM   2498  CB  HIS A 162     123.439 161.645 -12.403  1.00  0.00           C  
ATOM   2499  CG  HIS A 162     123.229 161.047 -13.761  1.00  0.00           C  
ATOM   2500  ND1 HIS A 162     122.058 160.419 -14.124  1.00  0.00           N  
ATOM   2501  CD2 HIS A 162     124.043 160.982 -14.841  1.00  0.00           C  
ATOM   2502  CE1 HIS A 162     122.158 159.994 -15.371  1.00  0.00           C  
ATOM   2503  NE2 HIS A 162     123.352 160.321 -15.828  1.00  0.00           N  
ATOM   2504  H   HIS A 162     124.546 164.197 -13.108  1.00  0.00           H  
ATOM   2505  HA  HIS A 162     121.848 163.071 -12.464  1.00  0.00           H  
ATOM   2506 1HB  HIS A 162     124.505 161.622 -12.181  1.00  0.00           H  
ATOM   2507 2HB  HIS A 162     122.938 161.013 -11.671  1.00  0.00           H  
ATOM   2508  HD2 HIS A 162     125.056 161.379 -14.914  1.00  0.00           H  
ATOM   2509  HE1 HIS A 162     121.387 159.462 -15.928  1.00  0.00           H  
ATOM   2510  HE2 HIS A 162     123.706 160.123 -16.753  1.00  0.00           H  
ATOM   2511  N   ARG A 163     122.124 164.251 -10.320  1.00  0.00           N  
ATOM   2512  CA  ARG A 163     122.196 164.842  -8.988  1.00  0.00           C  
ATOM   2513  C   ARG A 163     121.832 163.824  -7.914  1.00  0.00           C  
ATOM   2514  O   ARG A 163     120.855 163.088  -8.044  1.00  0.00           O  
ATOM   2515  CB  ARG A 163     121.265 166.041  -8.883  1.00  0.00           C  
ATOM   2516  CG  ARG A 163     121.339 166.795  -7.566  1.00  0.00           C  
ATOM   2517  CD  ARG A 163     120.404 167.949  -7.539  1.00  0.00           C  
ATOM   2518  NE  ARG A 163     120.751 168.950  -8.535  1.00  0.00           N  
ATOM   2519  CZ  ARG A 163     121.678 169.912  -8.362  1.00  0.00           C  
ATOM   2520  NH1 ARG A 163     122.341 169.991  -7.230  1.00  0.00           N  
ATOM   2521  NH2 ARG A 163     121.920 170.777  -9.333  1.00  0.00           N  
ATOM   2522  H   ARG A 163     121.280 164.373 -10.863  1.00  0.00           H  
ATOM   2523  HA  ARG A 163     123.217 165.179  -8.816  1.00  0.00           H  
ATOM   2524 1HB  ARG A 163     121.492 166.748  -9.680  1.00  0.00           H  
ATOM   2525 2HB  ARG A 163     120.234 165.715  -9.019  1.00  0.00           H  
ATOM   2526 1HG  ARG A 163     121.078 166.123  -6.747  1.00  0.00           H  
ATOM   2527 2HG  ARG A 163     122.353 167.171  -7.417  1.00  0.00           H  
ATOM   2528 1HD  ARG A 163     119.393 167.601  -7.742  1.00  0.00           H  
ATOM   2529 2HD  ARG A 163     120.436 168.420  -6.557  1.00  0.00           H  
ATOM   2530  HE  ARG A 163     120.261 168.921  -9.420  1.00  0.00           H  
ATOM   2531 1HH1 ARG A 163     122.157 169.329  -6.490  1.00  0.00           H  
ATOM   2532 2HH1 ARG A 163     123.036 170.711  -7.101  1.00  0.00           H  
ATOM   2533 1HH2 ARG A 163     121.410 170.717 -10.202  1.00  0.00           H  
ATOM   2534 2HH2 ARG A 163     122.614 171.499  -9.203  1.00  0.00           H  
ATOM   2535  N   SER A 164     122.626 163.798  -6.849  1.00  0.00           N  
ATOM   2536  CA  SER A 164     122.331 162.966  -5.688  1.00  0.00           C  
ATOM   2537  C   SER A 164     123.002 163.514  -4.434  1.00  0.00           C  
ATOM   2538  O   SER A 164     124.178 163.881  -4.459  1.00  0.00           O  
ATOM   2539  CB  SER A 164     122.788 161.543  -5.935  1.00  0.00           C  
ATOM   2540  OG  SER A 164     122.537 160.734  -4.817  1.00  0.00           O  
ATOM   2541  H   SER A 164     123.450 164.381  -6.838  1.00  0.00           H  
ATOM   2542  HA  SER A 164     121.253 162.967  -5.525  1.00  0.00           H  
ATOM   2543 1HB  SER A 164     122.265 161.140  -6.803  1.00  0.00           H  
ATOM   2544 2HB  SER A 164     123.852 161.535  -6.162  1.00  0.00           H  
ATOM   2545  HG  SER A 164     122.846 159.856  -5.053  1.00  0.00           H  
ATOM   2546  N   GLY A 165     122.255 163.567  -3.339  1.00  0.00           N  
ATOM   2547  CA  GLY A 165     122.807 164.044  -2.076  1.00  0.00           C  
ATOM   2548  C   GLY A 165     123.286 165.486  -2.195  1.00  0.00           C  
ATOM   2549  O   GLY A 165     122.538 166.363  -2.628  1.00  0.00           O  
ATOM   2550  H   GLY A 165     121.289 163.278  -3.382  1.00  0.00           H  
ATOM   2551 1HA  GLY A 165     122.047 163.972  -1.297  1.00  0.00           H  
ATOM   2552 2HA  GLY A 165     123.637 163.406  -1.776  1.00  0.00           H  
ATOM   2553  N   ARG A 166     124.538 165.722  -1.819  1.00  0.00           N  
ATOM   2554  CA  ARG A 166     125.114 167.060  -1.871  1.00  0.00           C  
ATOM   2555  C   ARG A 166     126.184 167.157  -2.950  1.00  0.00           C  
ATOM   2556  O   ARG A 166     127.077 168.003  -2.885  1.00  0.00           O  
ATOM   2557  CB  ARG A 166     125.719 167.435  -0.526  1.00  0.00           C  
ATOM   2558  CG  ARG A 166     124.748 167.404   0.644  1.00  0.00           C  
ATOM   2559  CD  ARG A 166     123.736 168.487   0.547  1.00  0.00           C  
ATOM   2560  NE  ARG A 166     124.340 169.805   0.665  1.00  0.00           N  
ATOM   2561  CZ  ARG A 166     123.695 170.965   0.432  1.00  0.00           C  
ATOM   2562  NH1 ARG A 166     122.432 170.954   0.072  1.00  0.00           N  
ATOM   2563  NH2 ARG A 166     124.334 172.114   0.567  1.00  0.00           N  
ATOM   2564  H   ARG A 166     125.114 164.956  -1.504  1.00  0.00           H  
ATOM   2565  HA  ARG A 166     124.326 167.767  -2.132  1.00  0.00           H  
ATOM   2566 1HB  ARG A 166     126.537 166.754  -0.293  1.00  0.00           H  
ATOM   2567 2HB  ARG A 166     126.136 168.440  -0.582  1.00  0.00           H  
ATOM   2568 1HG  ARG A 166     124.225 166.447   0.657  1.00  0.00           H  
ATOM   2569 2HG  ARG A 166     125.297 167.530   1.577  1.00  0.00           H  
ATOM   2570 1HD  ARG A 166     123.232 168.428  -0.418  1.00  0.00           H  
ATOM   2571 2HD  ARG A 166     123.005 168.374   1.345  1.00  0.00           H  
ATOM   2572  HE  ARG A 166     125.312 169.854   0.940  1.00  0.00           H  
ATOM   2573 1HH1 ARG A 166     121.943 170.076  -0.032  1.00  0.00           H  
ATOM   2574 2HH1 ARG A 166     121.949 171.824  -0.103  1.00  0.00           H  
ATOM   2575 1HH2 ARG A 166     125.307 172.123   0.845  1.00  0.00           H  
ATOM   2576 2HH2 ARG A 166     123.851 172.983   0.393  1.00  0.00           H  
ATOM   2577  N   GLU A 167     126.084 166.288  -3.953  1.00  0.00           N  
ATOM   2578  CA  GLU A 167     127.006 166.317  -5.081  1.00  0.00           C  
ATOM   2579  C   GLU A 167     126.275 166.081  -6.396  1.00  0.00           C  
ATOM   2580  O   GLU A 167     125.206 165.472  -6.425  1.00  0.00           O  
ATOM   2581  CB  GLU A 167     128.104 165.266  -4.900  1.00  0.00           C  
ATOM   2582  CG  GLU A 167     127.600 163.829  -4.876  1.00  0.00           C  
ATOM   2583  CD  GLU A 167     128.695 162.830  -4.634  1.00  0.00           C  
ATOM   2584  OE1 GLU A 167     129.665 163.179  -4.005  1.00  0.00           O  
ATOM   2585  OE2 GLU A 167     128.562 161.713  -5.078  1.00  0.00           O  
ATOM   2586  H   GLU A 167     125.341 165.604  -3.946  1.00  0.00           H  
ATOM   2587  HA  GLU A 167     127.470 167.303  -5.124  1.00  0.00           H  
ATOM   2588 1HB  GLU A 167     128.827 165.352  -5.711  1.00  0.00           H  
ATOM   2589 2HB  GLU A 167     128.634 165.450  -3.967  1.00  0.00           H  
ATOM   2590 1HG  GLU A 167     126.853 163.731  -4.088  1.00  0.00           H  
ATOM   2591 2HG  GLU A 167     127.116 163.609  -5.827  1.00  0.00           H  
ATOM   2592  N   VAL A 168     126.864 166.552  -7.490  1.00  0.00           N  
ATOM   2593  CA  VAL A 168     126.329 166.279  -8.818  1.00  0.00           C  
ATOM   2594  C   VAL A 168     127.347 165.547  -9.682  1.00  0.00           C  
ATOM   2595  O   VAL A 168     128.482 166.003  -9.832  1.00  0.00           O  
ATOM   2596  CB  VAL A 168     125.921 167.592  -9.510  1.00  0.00           C  
ATOM   2597  CG1 VAL A 168     125.404 167.317 -10.915  1.00  0.00           C  
ATOM   2598  CG2 VAL A 168     124.868 168.311  -8.679  1.00  0.00           C  
ATOM   2599  H   VAL A 168     127.701 167.111  -7.399  1.00  0.00           H  
ATOM   2600  HA  VAL A 168     125.444 165.650  -8.711  1.00  0.00           H  
ATOM   2601  HB  VAL A 168     126.801 168.228  -9.610  1.00  0.00           H  
ATOM   2602 1HG1 VAL A 168     125.121 168.257 -11.389  1.00  0.00           H  
ATOM   2603 2HG1 VAL A 168     126.187 166.836 -11.501  1.00  0.00           H  
ATOM   2604 3HG1 VAL A 168     124.535 166.662 -10.860  1.00  0.00           H  
ATOM   2605 1HG2 VAL A 168     124.585 169.239  -9.174  1.00  0.00           H  
ATOM   2606 2HG2 VAL A 168     123.990 167.672  -8.574  1.00  0.00           H  
ATOM   2607 3HG2 VAL A 168     125.274 168.534  -7.692  1.00  0.00           H  
ATOM   2608  N   LYS A 169     126.942 164.417 -10.247  1.00  0.00           N  
ATOM   2609  CA  LYS A 169     127.812 163.678 -11.154  1.00  0.00           C  
ATOM   2610  C   LYS A 169     127.553 164.066 -12.604  1.00  0.00           C  
ATOM   2611  O   LYS A 169     126.413 164.063 -13.070  1.00  0.00           O  
ATOM   2612  CB  LYS A 169     127.624 162.172 -10.972  1.00  0.00           C  
ATOM   2613  CG  LYS A 169     128.535 161.313 -11.840  1.00  0.00           C  
ATOM   2614  CD  LYS A 169     128.266 159.831 -11.628  1.00  0.00           C  
ATOM   2615  CE  LYS A 169     128.892 159.332 -10.334  1.00  0.00           C  
ATOM   2616  NZ  LYS A 169     128.753 157.859 -10.180  1.00  0.00           N  
ATOM   2617  H   LYS A 169     126.019 164.060 -10.048  1.00  0.00           H  
ATOM   2618  HA  LYS A 169     128.848 163.929 -10.921  1.00  0.00           H  
ATOM   2619 1HB  LYS A 169     127.806 161.906  -9.930  1.00  0.00           H  
ATOM   2620 2HB  LYS A 169     126.593 161.903 -11.203  1.00  0.00           H  
ATOM   2621 1HG  LYS A 169     128.373 161.557 -12.890  1.00  0.00           H  
ATOM   2622 2HG  LYS A 169     129.575 161.524 -11.592  1.00  0.00           H  
ATOM   2623 1HD  LYS A 169     127.189 159.659 -11.589  1.00  0.00           H  
ATOM   2624 2HD  LYS A 169     128.677 159.264 -12.461  1.00  0.00           H  
ATOM   2625 1HE  LYS A 169     129.951 159.588 -10.321  1.00  0.00           H  
ATOM   2626 2HE  LYS A 169     128.414 159.821  -9.486  1.00  0.00           H  
ATOM   2627 1HZ  LYS A 169     129.180 157.569  -9.312  1.00  0.00           H  
ATOM   2628 2HZ  LYS A 169     127.772 157.612 -10.171  1.00  0.00           H  
ATOM   2629 3HZ  LYS A 169     129.210 157.395 -10.951  1.00  0.00           H  
ATOM   2630  N   VAL A 170     128.622 164.402 -13.314  1.00  0.00           N  
ATOM   2631  CA  VAL A 170     128.540 164.714 -14.736  1.00  0.00           C  
ATOM   2632  C   VAL A 170     129.308 163.698 -15.568  1.00  0.00           C  
ATOM   2633  O   VAL A 170     130.497 163.471 -15.346  1.00  0.00           O  
ATOM   2634  CB  VAL A 170     129.099 166.124 -15.007  1.00  0.00           C  
ATOM   2635  CG1 VAL A 170     129.070 166.430 -16.497  1.00  0.00           C  
ATOM   2636  CG2 VAL A 170     128.301 167.158 -14.227  1.00  0.00           C  
ATOM   2637  H   VAL A 170     129.523 164.443 -12.858  1.00  0.00           H  
ATOM   2638  HA  VAL A 170     127.491 164.690 -15.035  1.00  0.00           H  
ATOM   2639  HB  VAL A 170     130.142 166.156 -14.693  1.00  0.00           H  
ATOM   2640 1HG1 VAL A 170     129.470 167.430 -16.671  1.00  0.00           H  
ATOM   2641 2HG1 VAL A 170     129.677 165.700 -17.030  1.00  0.00           H  
ATOM   2642 3HG1 VAL A 170     128.043 166.384 -16.858  1.00  0.00           H  
ATOM   2643 1HG2 VAL A 170     128.702 168.150 -14.424  1.00  0.00           H  
ATOM   2644 2HG2 VAL A 170     127.256 167.119 -14.539  1.00  0.00           H  
ATOM   2645 3HG2 VAL A 170     128.369 166.942 -13.161  1.00  0.00           H  
ATOM   2646  N   VAL A 171     128.631 163.083 -16.529  1.00  0.00           N  
ATOM   2647  CA  VAL A 171     129.276 162.079 -17.369  1.00  0.00           C  
ATOM   2648  C   VAL A 171     129.350 162.541 -18.819  1.00  0.00           C  
ATOM   2649  O   VAL A 171     128.327 162.772 -19.464  1.00  0.00           O  
ATOM   2650  CB  VAL A 171     128.508 160.747 -17.296  1.00  0.00           C  
ATOM   2651  CG1 VAL A 171     129.179 159.696 -18.168  1.00  0.00           C  
ATOM   2652  CG2 VAL A 171     128.424 160.275 -15.852  1.00  0.00           C  
ATOM   2653  H   VAL A 171     127.659 163.312 -16.682  1.00  0.00           H  
ATOM   2654  HA  VAL A 171     130.290 161.922 -17.000  1.00  0.00           H  
ATOM   2655  HB  VAL A 171     127.502 160.896 -17.689  1.00  0.00           H  
ATOM   2656 1HG1 VAL A 171     128.623 158.761 -18.106  1.00  0.00           H  
ATOM   2657 2HG1 VAL A 171     129.196 160.039 -19.203  1.00  0.00           H  
ATOM   2658 3HG1 VAL A 171     130.200 159.535 -17.822  1.00  0.00           H  
ATOM   2659 1HG2 VAL A 171     127.879 159.333 -15.808  1.00  0.00           H  
ATOM   2660 2HG2 VAL A 171     129.430 160.132 -15.457  1.00  0.00           H  
ATOM   2661 3HG2 VAL A 171     127.903 161.024 -15.255  1.00  0.00           H  
ATOM   2662  N   ILE A 172     130.570 162.680 -19.322  1.00  0.00           N  
ATOM   2663  CA  ILE A 172     130.793 163.202 -20.665  1.00  0.00           C  
ATOM   2664  C   ILE A 172     131.202 162.095 -21.628  1.00  0.00           C  
ATOM   2665  O   ILE A 172     132.235 161.451 -21.433  1.00  0.00           O  
ATOM   2666  CB  ILE A 172     131.873 164.298 -20.655  1.00  0.00           C  
ATOM   2667  CG1 ILE A 172     131.460 165.447 -19.732  1.00  0.00           C  
ATOM   2668  CG2 ILE A 172     132.126 164.809 -22.065  1.00  0.00           C  
ATOM   2669  CD1 ILE A 172     132.576 166.421 -19.429  1.00  0.00           C  
ATOM   2670  H   ILE A 172     131.367 162.412 -18.762  1.00  0.00           H  
ATOM   2671  HA  ILE A 172     129.861 163.637 -21.025  1.00  0.00           H  
ATOM   2672  HB  ILE A 172     132.802 163.891 -20.255  1.00  0.00           H  
ATOM   2673 1HG1 ILE A 172     130.639 166.001 -20.186  1.00  0.00           H  
ATOM   2674 2HG1 ILE A 172     131.096 165.042 -18.787  1.00  0.00           H  
ATOM   2675 1HG2 ILE A 172     132.891 165.584 -22.040  1.00  0.00           H  
ATOM   2676 2HG2 ILE A 172     132.463 163.987 -22.694  1.00  0.00           H  
ATOM   2677 3HG2 ILE A 172     131.204 165.224 -22.473  1.00  0.00           H  
ATOM   2678 1HD1 ILE A 172     132.206 167.205 -18.769  1.00  0.00           H  
ATOM   2679 2HD1 ILE A 172     133.396 165.893 -18.941  1.00  0.00           H  
ATOM   2680 3HD1 ILE A 172     132.932 166.866 -20.358  1.00  0.00           H  
ATOM   2681  N   LYS A 173     130.397 161.872 -22.660  1.00  0.00           N  
ATOM   2682  CA  LYS A 173     130.595 160.731 -23.543  1.00  0.00           C  
ATOM   2683  C   LYS A 173     130.984 161.180 -24.945  1.00  0.00           C  
ATOM   2684  O   LYS A 173     130.626 162.273 -25.384  1.00  0.00           O  
ATOM   2685  CB  LYS A 173     129.332 159.870 -23.597  1.00  0.00           C  
ATOM   2686  CG  LYS A 173     128.953 159.223 -22.271  1.00  0.00           C  
ATOM   2687  CD  LYS A 173     127.615 158.508 -22.367  1.00  0.00           C  
ATOM   2688  CE  LYS A 173     127.257 157.821 -21.056  1.00  0.00           C  
ATOM   2689  NZ  LYS A 173     125.890 157.238 -21.088  1.00  0.00           N  
ATOM   2690  H   LYS A 173     129.633 162.509 -22.834  1.00  0.00           H  
ATOM   2691  HA  LYS A 173     131.411 160.125 -23.148  1.00  0.00           H  
ATOM   2692 1HB  LYS A 173     128.488 160.480 -23.924  1.00  0.00           H  
ATOM   2693 2HB  LYS A 173     129.463 159.075 -24.330  1.00  0.00           H  
ATOM   2694 1HG  LYS A 173     129.721 158.503 -21.985  1.00  0.00           H  
ATOM   2695 2HG  LYS A 173     128.891 159.989 -21.498  1.00  0.00           H  
ATOM   2696 1HD  LYS A 173     126.834 159.228 -22.615  1.00  0.00           H  
ATOM   2697 2HD  LYS A 173     127.658 157.758 -23.158  1.00  0.00           H  
ATOM   2698 1HE  LYS A 173     127.974 157.026 -20.856  1.00  0.00           H  
ATOM   2699 2HE  LYS A 173     127.311 158.544 -20.243  1.00  0.00           H  
ATOM   2700 1HZ  LYS A 173     125.692 156.793 -20.203  1.00  0.00           H  
ATOM   2701 2HZ  LYS A 173     125.214 157.970 -21.255  1.00  0.00           H  
ATOM   2702 3HZ  LYS A 173     125.833 156.552 -21.829  1.00  0.00           H  
ATOM   2703  N   GLY A 174     131.719 160.321 -25.649  1.00  0.00           N  
ATOM   2704  CA  GLY A 174     132.157 160.615 -27.008  1.00  0.00           C  
ATOM   2705  C   GLY A 174     133.266 161.661 -27.015  1.00  0.00           C  
ATOM   2706  O   GLY A 174     133.390 162.444 -27.956  1.00  0.00           O  
ATOM   2707  H   GLY A 174     131.983 159.442 -25.226  1.00  0.00           H  
ATOM   2708 1HA  GLY A 174     132.512 159.700 -27.483  1.00  0.00           H  
ATOM   2709 2HA  GLY A 174     131.311 160.974 -27.593  1.00  0.00           H  
ATOM   2710  N   LEU A 175     134.064 161.669 -25.952  1.00  0.00           N  
ATOM   2711  CA  LEU A 175     135.059 162.716 -25.749  1.00  0.00           C  
ATOM   2712  C   LEU A 175     136.447 162.245 -26.167  1.00  0.00           C  
ATOM   2713  O   LEU A 175     136.963 161.258 -25.640  1.00  0.00           O  
ATOM   2714  CB  LEU A 175     135.081 163.148 -24.277  1.00  0.00           C  
ATOM   2715  CG  LEU A 175     136.134 164.200 -23.908  1.00  0.00           C  
ATOM   2716  CD1 LEU A 175     135.859 165.485 -24.678  1.00  0.00           C  
ATOM   2717  CD2 LEU A 175     136.104 164.444 -22.407  1.00  0.00           C  
ATOM   2718  H   LEU A 175     133.961 160.951 -25.251  1.00  0.00           H  
ATOM   2719  HA  LEU A 175     134.789 163.574 -26.361  1.00  0.00           H  
ATOM   2720 1HB  LEU A 175     134.104 163.552 -24.020  1.00  0.00           H  
ATOM   2721 2HB  LEU A 175     135.261 162.267 -23.659  1.00  0.00           H  
ATOM   2722  HG  LEU A 175     137.122 163.843 -24.199  1.00  0.00           H  
ATOM   2723 1HD1 LEU A 175     136.607 166.233 -24.416  1.00  0.00           H  
ATOM   2724 2HD1 LEU A 175     135.906 165.285 -25.748  1.00  0.00           H  
ATOM   2725 3HD1 LEU A 175     134.868 165.858 -24.420  1.00  0.00           H  
ATOM   2726 1HD2 LEU A 175     136.852 165.192 -22.145  1.00  0.00           H  
ATOM   2727 2HD2 LEU A 175     135.116 164.802 -22.116  1.00  0.00           H  
ATOM   2728 3HD2 LEU A 175     136.321 163.514 -21.883  1.00  0.00           H  
ATOM   2729  N   HIS A 176     137.048 162.955 -27.119  1.00  0.00           N  
ATOM   2730  CA  HIS A 176     138.326 162.553 -27.694  1.00  0.00           C  
ATOM   2731  C   HIS A 176     139.454 162.698 -26.682  1.00  0.00           C  
ATOM   2732  O   HIS A 176     139.440 163.611 -25.856  1.00  0.00           O  
ATOM   2733  CB  HIS A 176     138.643 163.381 -28.944  1.00  0.00           C  
ATOM   2734  CG  HIS A 176     139.759 162.820 -29.770  1.00  0.00           C  
ATOM   2735  ND1 HIS A 176     141.087 163.029 -29.466  1.00  0.00           N  
ATOM   2736  CD2 HIS A 176     139.743 162.058 -30.889  1.00  0.00           C  
ATOM   2737  CE1 HIS A 176     141.843 162.418 -30.363  1.00  0.00           C  
ATOM   2738  NE2 HIS A 176     141.051 161.823 -31.235  1.00  0.00           N  
ATOM   2739  H   HIS A 176     136.597 163.793 -27.461  1.00  0.00           H  
ATOM   2740  HA  HIS A 176     138.279 161.505 -27.987  1.00  0.00           H  
ATOM   2741 1HB  HIS A 176     137.753 163.448 -29.571  1.00  0.00           H  
ATOM   2742 2HB  HIS A 176     138.913 164.394 -28.650  1.00  0.00           H  
ATOM   2743  HD2 HIS A 176     138.859 161.699 -31.415  1.00  0.00           H  
ATOM   2744  HE1 HIS A 176     142.932 162.409 -30.378  1.00  0.00           H  
ATOM   2745  HE2 HIS A 176     141.353 161.281 -32.033  1.00  0.00           H  
ATOM   2746  N   GLU A 177     140.429 161.797 -26.752  1.00  0.00           N  
ATOM   2747  CA  GLU A 177     141.536 161.755 -25.803  1.00  0.00           C  
ATOM   2748  C   GLU A 177     142.252 163.096 -25.735  1.00  0.00           C  
ATOM   2749  O   GLU A 177     142.677 163.526 -24.660  1.00  0.00           O  
ATOM   2750  CB  GLU A 177     142.529 160.655 -26.188  1.00  0.00           C  
ATOM   2751  CG  GLU A 177     142.007 159.239 -25.992  1.00  0.00           C  
ATOM   2752  CD  GLU A 177     142.996 158.187 -26.410  1.00  0.00           C  
ATOM   2753  OE1 GLU A 177     144.026 158.542 -26.930  1.00  0.00           O  
ATOM   2754  OE2 GLU A 177     142.720 157.027 -26.209  1.00  0.00           O  
ATOM   2755  H   GLU A 177     140.403 161.110 -27.493  1.00  0.00           H  
ATOM   2756  HA  GLU A 177     141.136 161.531 -24.814  1.00  0.00           H  
ATOM   2757 1HB  GLU A 177     142.806 160.767 -27.237  1.00  0.00           H  
ATOM   2758 2HB  GLU A 177     143.437 160.762 -25.597  1.00  0.00           H  
ATOM   2759 1HG  GLU A 177     141.764 159.095 -24.938  1.00  0.00           H  
ATOM   2760 2HG  GLU A 177     141.089 159.118 -26.567  1.00  0.00           H  
ATOM   2761  N   SER A 178     142.395 163.758 -26.879  1.00  0.00           N  
ATOM   2762  CA  SER A 178     143.088 165.041 -26.923  1.00  0.00           C  
ATOM   2763  C   SER A 178     142.280 166.127 -26.224  1.00  0.00           C  
ATOM   2764  O   SER A 178     142.820 167.156 -25.818  1.00  0.00           O  
ATOM   2765  CB  SER A 178     143.353 165.442 -28.361  1.00  0.00           C  
ATOM   2766  OG  SER A 178     142.156 165.726 -29.033  1.00  0.00           O  
ATOM   2767  H   SER A 178     142.015 163.369 -27.730  1.00  0.00           H  
ATOM   2768  HA  SER A 178     144.042 164.938 -26.405  1.00  0.00           H  
ATOM   2769 1HB  SER A 178     144.000 166.319 -28.380  1.00  0.00           H  
ATOM   2770 2HB  SER A 178     143.877 164.637 -28.872  1.00  0.00           H  
ATOM   2771  HG  SER A 178     141.778 164.875 -29.269  1.00  0.00           H  
ATOM   2772  N   GLN A 179     140.982 165.886 -26.093  1.00  0.00           N  
ATOM   2773  CA  GLN A 179     140.089 166.812 -25.404  1.00  0.00           C  
ATOM   2774  C   GLN A 179     140.034 166.517 -23.911  1.00  0.00           C  
ATOM   2775  O   GLN A 179     139.817 167.417 -23.100  1.00  0.00           O  
ATOM   2776  CB  GLN A 179     138.681 166.745 -26.002  1.00  0.00           C  
ATOM   2777  CG  GLN A 179     138.601 167.171 -27.459  1.00  0.00           C  
ATOM   2778  CD  GLN A 179     137.201 167.037 -28.026  1.00  0.00           C  
ATOM   2779  OE1 GLN A 179     136.627 165.945 -28.049  1.00  0.00           O  
ATOM   2780  NE2 GLN A 179     136.642 168.149 -28.487  1.00  0.00           N  
ATOM   2781  H   GLN A 179     140.597 165.037 -26.479  1.00  0.00           H  
ATOM   2782  HA  GLN A 179     140.475 167.824 -25.533  1.00  0.00           H  
ATOM   2783 1HB  GLN A 179     138.303 165.725 -25.930  1.00  0.00           H  
ATOM   2784 2HB  GLN A 179     138.011 167.384 -25.428  1.00  0.00           H  
ATOM   2785 1HG  GLN A 179     138.905 168.216 -27.538  1.00  0.00           H  
ATOM   2786 2HG  GLN A 179     139.270 166.543 -28.047  1.00  0.00           H  
ATOM   2787 1HE2 GLN A 179     135.718 168.122 -28.873  1.00  0.00           H  
ATOM   2788 2HE2 GLN A 179     137.141 169.015 -28.448  1.00  0.00           H  
ATOM   2789  N   GLN A 180     140.252 165.252 -23.554  1.00  0.00           N  
ATOM   2790  CA  GLN A 180     140.276 164.843 -22.155  1.00  0.00           C  
ATOM   2791  C   GLN A 180     141.427 165.506 -21.407  1.00  0.00           C  
ATOM   2792  O   GLN A 180     141.303 165.847 -20.230  1.00  0.00           O  
ATOM   2793  CB  GLN A 180     140.389 163.320 -22.045  1.00  0.00           C  
ATOM   2794  CG  GLN A 180     139.155 162.570 -22.517  1.00  0.00           C  
ATOM   2795  CD  GLN A 180     139.317 161.065 -22.408  1.00  0.00           C  
ATOM   2796  OE1 GLN A 180     139.898 160.557 -21.445  1.00  0.00           O  
ATOM   2797  NE2 GLN A 180     138.804 160.343 -23.397  1.00  0.00           N  
ATOM   2798  H   GLN A 180     140.422 164.560 -24.270  1.00  0.00           H  
ATOM   2799  HA  GLN A 180     139.345 165.161 -21.685  1.00  0.00           H  
ATOM   2800 1HB  GLN A 180     141.239 162.975 -22.632  1.00  0.00           H  
ATOM   2801 2HB  GLN A 180     140.574 163.044 -21.006  1.00  0.00           H  
ATOM   2802 1HG  GLN A 180     138.305 162.867 -21.903  1.00  0.00           H  
ATOM   2803 2HG  GLN A 180     138.969 162.819 -23.561  1.00  0.00           H  
ATOM   2804 1HE2 GLN A 180     138.880 159.345 -23.380  1.00  0.00           H  
ATOM   2805 2HE2 GLN A 180     138.342 160.796 -24.160  1.00  0.00           H  
ATOM   2806  N   GLU A 181     142.544 165.685 -22.106  1.00  0.00           N  
ATOM   2807  CA  GLU A 181     143.712 166.350 -21.539  1.00  0.00           C  
ATOM   2808  C   GLU A 181     143.385 167.781 -21.130  1.00  0.00           C  
ATOM   2809  O   GLU A 181     143.772 168.227 -20.050  1.00  0.00           O  
ATOM   2810  CB  GLU A 181     144.867 166.346 -22.541  1.00  0.00           C  
ATOM   2811  CG  GLU A 181     145.441 164.968 -22.834  1.00  0.00           C  
ATOM   2812  CD  GLU A 181     146.505 164.990 -23.897  1.00  0.00           C  
ATOM   2813  OE1 GLU A 181     146.642 165.995 -24.553  1.00  0.00           O  
ATOM   2814  OE2 GLU A 181     147.182 164.001 -24.051  1.00  0.00           O  
ATOM   2815  H   GLU A 181     142.580 165.358 -23.061  1.00  0.00           H  
ATOM   2816  HA  GLU A 181     144.020 165.805 -20.647  1.00  0.00           H  
ATOM   2817 1HB  GLU A 181     144.531 166.776 -23.486  1.00  0.00           H  
ATOM   2818 2HB  GLU A 181     145.676 166.973 -22.167  1.00  0.00           H  
ATOM   2819 1HG  GLU A 181     145.868 164.561 -21.917  1.00  0.00           H  
ATOM   2820 2HG  GLU A 181     144.633 164.309 -23.149  1.00  0.00           H  
ATOM   2821  N   GLN A 182     142.676 168.497 -22.002  1.00  0.00           N  
ATOM   2822  CA  GLN A 182     142.287 169.873 -21.720  1.00  0.00           C  
ATOM   2823  C   GLN A 182     141.219 169.932 -20.635  1.00  0.00           C  
ATOM   2824  O   GLN A 182     141.249 170.813 -19.775  1.00  0.00           O  
ATOM   2825  CB  GLN A 182     141.777 170.558 -22.991  1.00  0.00           C  
ATOM   2826  CG  GLN A 182     141.525 172.048 -22.838  1.00  0.00           C  
ATOM   2827  CD  GLN A 182     142.798 172.824 -22.554  1.00  0.00           C  
ATOM   2828  OE1 GLN A 182     143.825 172.620 -23.208  1.00  0.00           O  
ATOM   2829  NE2 GLN A 182     142.738 173.718 -21.574  1.00  0.00           N  
ATOM   2830  H   GLN A 182     142.408 168.080 -22.882  1.00  0.00           H  
ATOM   2831  HA  GLN A 182     143.163 170.413 -21.361  1.00  0.00           H  
ATOM   2832 1HB  GLN A 182     142.502 170.419 -23.793  1.00  0.00           H  
ATOM   2833 2HB  GLN A 182     140.845 170.090 -23.308  1.00  0.00           H  
ATOM   2834 1HG  GLN A 182     141.092 172.430 -23.762  1.00  0.00           H  
ATOM   2835 2HG  GLN A 182     140.837 172.206 -22.008  1.00  0.00           H  
ATOM   2836 1HE2 GLN A 182     143.546 174.260 -21.342  1.00  0.00           H  
ATOM   2837 2HE2 GLN A 182     141.885 173.852 -21.070  1.00  0.00           H  
ATOM   2838  N   LEU A 183     140.277 168.994 -20.679  1.00  0.00           N  
ATOM   2839  CA  LEU A 183     139.217 168.925 -19.680  1.00  0.00           C  
ATOM   2840  C   LEU A 183     139.790 168.764 -18.278  1.00  0.00           C  
ATOM   2841  O   LEU A 183     139.330 169.404 -17.332  1.00  0.00           O  
ATOM   2842  CB  LEU A 183     138.271 167.758 -19.989  1.00  0.00           C  
ATOM   2843  CG  LEU A 183     137.109 167.565 -19.005  1.00  0.00           C  
ATOM   2844  CD1 LEU A 183     136.192 168.778 -19.057  1.00  0.00           C  
ATOM   2845  CD2 LEU A 183     136.354 166.292 -19.357  1.00  0.00           C  
ATOM   2846  H   LEU A 183     140.297 168.308 -21.420  1.00  0.00           H  
ATOM   2847  HA  LEU A 183     138.650 169.856 -19.714  1.00  0.00           H  
ATOM   2848 1HB  LEU A 183     137.844 167.910 -20.979  1.00  0.00           H  
ATOM   2849 2HB  LEU A 183     138.851 166.835 -20.004  1.00  0.00           H  
ATOM   2850  HG  LEU A 183     137.502 167.486 -17.991  1.00  0.00           H  
ATOM   2851 1HD1 LEU A 183     135.367 168.640 -18.358  1.00  0.00           H  
ATOM   2852 2HD1 LEU A 183     136.754 169.672 -18.783  1.00  0.00           H  
ATOM   2853 3HD1 LEU A 183     135.797 168.892 -20.066  1.00  0.00           H  
ATOM   2854 1HD2 LEU A 183     135.529 166.153 -18.657  1.00  0.00           H  
ATOM   2855 2HD2 LEU A 183     135.961 166.370 -20.370  1.00  0.00           H  
ATOM   2856 3HD2 LEU A 183     137.030 165.438 -19.294  1.00  0.00           H  
ATOM   2857  N   LEU A 184     140.798 167.908 -18.155  1.00  0.00           N  
ATOM   2858  CA  LEU A 184     141.479 167.684 -16.885  1.00  0.00           C  
ATOM   2859  C   LEU A 184     141.883 169.002 -16.238  1.00  0.00           C  
ATOM   2860  O   LEU A 184     141.511 169.284 -15.098  1.00  0.00           O  
ATOM   2861  CB  LEU A 184     142.722 166.810 -17.098  1.00  0.00           C  
ATOM   2862  CG  LEU A 184     143.456 166.375 -15.823  1.00  0.00           C  
ATOM   2863  CD1 LEU A 184     144.008 164.969 -16.009  1.00  0.00           C  
ATOM   2864  CD2 LEU A 184     144.570 167.365 -15.517  1.00  0.00           C  
ATOM   2865  H   LEU A 184     141.109 167.396 -18.967  1.00  0.00           H  
ATOM   2866  HA  LEU A 184     140.793 167.176 -16.209  1.00  0.00           H  
ATOM   2867 1HB  LEU A 184     142.425 165.909 -17.632  1.00  0.00           H  
ATOM   2868 2HB  LEU A 184     143.431 167.358 -17.718  1.00  0.00           H  
ATOM   2869  HG  LEU A 184     142.753 166.350 -14.989  1.00  0.00           H  
ATOM   2870 1HD1 LEU A 184     144.529 164.660 -15.102  1.00  0.00           H  
ATOM   2871 2HD1 LEU A 184     143.188 164.278 -16.207  1.00  0.00           H  
ATOM   2872 3HD1 LEU A 184     144.703 164.959 -16.848  1.00  0.00           H  
ATOM   2873 1HD2 LEU A 184     145.091 167.056 -14.609  1.00  0.00           H  
ATOM   2874 2HD2 LEU A 184     145.274 167.389 -16.349  1.00  0.00           H  
ATOM   2875 3HD2 LEU A 184     144.146 168.357 -15.371  1.00  0.00           H  
ATOM   2876  N   GLU A 185     142.641 169.808 -16.976  1.00  0.00           N  
ATOM   2877  CA  GLU A 185     143.171 171.064 -16.461  1.00  0.00           C  
ATOM   2878  C   GLU A 185     142.055 172.068 -16.201  1.00  0.00           C  
ATOM   2879  O   GLU A 185     142.054 172.752 -15.177  1.00  0.00           O  
ATOM   2880  CB  GLU A 185     144.186 171.658 -17.441  1.00  0.00           C  
ATOM   2881  CG  GLU A 185     144.823 172.959 -16.976  1.00  0.00           C  
ATOM   2882  CD  GLU A 185     146.004 173.365 -17.813  1.00  0.00           C  
ATOM   2883  OE1 GLU A 185     146.349 172.635 -18.712  1.00  0.00           O  
ATOM   2884  OE2 GLU A 185     146.564 174.404 -17.553  1.00  0.00           O  
ATOM   2885  H   GLU A 185     142.868 169.536 -17.922  1.00  0.00           H  
ATOM   2886  HA  GLU A 185     143.670 170.867 -15.512  1.00  0.00           H  
ATOM   2887 1HB  GLU A 185     144.986 170.938 -17.617  1.00  0.00           H  
ATOM   2888 2HB  GLU A 185     143.700 171.847 -18.398  1.00  0.00           H  
ATOM   2889 1HG  GLU A 185     144.076 173.751 -17.015  1.00  0.00           H  
ATOM   2890 2HG  GLU A 185     145.139 172.847 -15.940  1.00  0.00           H  
ATOM   2891  N   ASP A 186     141.109 172.165 -17.134  1.00  0.00           N  
ATOM   2892  CA  ASP A 186     140.057 173.171 -17.053  1.00  0.00           C  
ATOM   2893  C   ASP A 186     139.270 173.041 -15.755  1.00  0.00           C  
ATOM   2894  O   ASP A 186     139.045 174.026 -15.052  1.00  0.00           O  
ATOM   2895  CB  ASP A 186     139.108 173.053 -18.248  1.00  0.00           C  
ATOM   2896  CG  ASP A 186     139.724 173.554 -19.547  1.00  0.00           C  
ATOM   2897  OD1 ASP A 186     140.728 174.225 -19.485  1.00  0.00           O  
ATOM   2898  OD2 ASP A 186     139.187 173.262 -20.588  1.00  0.00           O  
ATOM   2899  H   ASP A 186     141.125 171.531 -17.920  1.00  0.00           H  
ATOM   2900  HA  ASP A 186     140.522 174.158 -17.072  1.00  0.00           H  
ATOM   2901 1HB  ASP A 186     138.816 172.011 -18.379  1.00  0.00           H  
ATOM   2902 2HB  ASP A 186     138.200 173.624 -18.049  1.00  0.00           H  
ATOM   2903  N   VAL A 187     138.843 171.820 -15.455  1.00  0.00           N  
ATOM   2904  CA  VAL A 187     137.938 171.564 -14.342  1.00  0.00           C  
ATOM   2905  C   VAL A 187     138.660 171.686 -13.006  1.00  0.00           C  
ATOM   2906  O   VAL A 187     138.125 172.263 -12.059  1.00  0.00           O  
ATOM   2907  CB  VAL A 187     137.324 170.157 -14.464  1.00  0.00           C  
ATOM   2908  CG1 VAL A 187     136.478 169.837 -13.241  1.00  0.00           C  
ATOM   2909  CG2 VAL A 187     136.492 170.063 -15.734  1.00  0.00           C  
ATOM   2910  H   VAL A 187     139.143 171.043 -16.025  1.00  0.00           H  
ATOM   2911  HA  VAL A 187     137.133 172.302 -14.374  1.00  0.00           H  
ATOM   2912  HB  VAL A 187     138.129 169.422 -14.500  1.00  0.00           H  
ATOM   2913 1HG1 VAL A 187     136.053 168.837 -13.344  1.00  0.00           H  
ATOM   2914 2HG1 VAL A 187     137.102 169.874 -12.348  1.00  0.00           H  
ATOM   2915 3HG1 VAL A 187     135.673 170.566 -13.154  1.00  0.00           H  
ATOM   2916 1HG2 VAL A 187     136.062 169.065 -15.815  1.00  0.00           H  
ATOM   2917 2HG2 VAL A 187     135.691 170.802 -15.701  1.00  0.00           H  
ATOM   2918 3HG2 VAL A 187     137.127 170.255 -16.600  1.00  0.00           H  
ATOM   2919  N   LEU A 188     139.871 171.143 -12.932  1.00  0.00           N  
ATOM   2920  CA  LEU A 188     140.643 171.175 -11.696  1.00  0.00           C  
ATOM   2921  C   LEU A 188     140.947 172.606 -11.274  1.00  0.00           C  
ATOM   2922  O   LEU A 188     140.886 172.934 -10.090  1.00  0.00           O  
ATOM   2923  CB  LEU A 188     141.952 170.396 -11.867  1.00  0.00           C  
ATOM   2924  CG  LEU A 188     141.811 168.872 -11.971  1.00  0.00           C  
ATOM   2925  CD1 LEU A 188     143.145 168.264 -12.380  1.00  0.00           C  
ATOM   2926  CD2 LEU A 188     141.342 168.313 -10.635  1.00  0.00           C  
ATOM   2927  H   LEU A 188     140.269 170.697 -13.748  1.00  0.00           H  
ATOM   2928  HA  LEU A 188     140.052 170.708 -10.907  1.00  0.00           H  
ATOM   2929 1HB  LEU A 188     142.448 170.744 -12.771  1.00  0.00           H  
ATOM   2930 2HB  LEU A 188     142.599 170.612 -11.017  1.00  0.00           H  
ATOM   2931  HG  LEU A 188     141.081 168.625 -12.743  1.00  0.00           H  
ATOM   2932 1HD1 LEU A 188     143.045 167.181 -12.454  1.00  0.00           H  
ATOM   2933 2HD1 LEU A 188     143.447 168.666 -13.347  1.00  0.00           H  
ATOM   2934 3HD1 LEU A 188     143.901 168.508 -11.633  1.00  0.00           H  
ATOM   2935 1HD2 LEU A 188     141.241 167.230 -10.709  1.00  0.00           H  
ATOM   2936 2HD2 LEU A 188     142.071 168.557  -9.862  1.00  0.00           H  
ATOM   2937 3HD2 LEU A 188     140.378 168.751 -10.376  1.00  0.00           H  
ATOM   2938  N   ARG A 189     141.273 173.456 -12.246  1.00  0.00           N  
ATOM   2939  CA  ARG A 189     141.564 174.856 -11.959  1.00  0.00           C  
ATOM   2940  C   ARG A 189     140.347 175.564 -11.376  1.00  0.00           C  
ATOM   2941  O   ARG A 189     140.462 176.323 -10.414  1.00  0.00           O  
ATOM   2942  CB  ARG A 189     142.012 175.579 -13.219  1.00  0.00           C  
ATOM   2943  CG  ARG A 189     142.376 177.043 -13.022  1.00  0.00           C  
ATOM   2944  CD  ARG A 189     142.784 177.683 -14.298  1.00  0.00           C  
ATOM   2945  NE  ARG A 189     141.699 177.709 -15.264  1.00  0.00           N  
ATOM   2946  CZ  ARG A 189     140.690 178.602 -15.258  1.00  0.00           C  
ATOM   2947  NH1 ARG A 189     140.642 179.534 -14.333  1.00  0.00           N  
ATOM   2948  NH2 ARG A 189     139.748 178.541 -16.184  1.00  0.00           N  
ATOM   2949  H   ARG A 189     141.313 173.129 -13.200  1.00  0.00           H  
ATOM   2950  HA  ARG A 189     142.366 174.898 -11.222  1.00  0.00           H  
ATOM   2951 1HB  ARG A 189     142.883 175.077 -13.637  1.00  0.00           H  
ATOM   2952 2HB  ARG A 189     141.219 175.535 -13.967  1.00  0.00           H  
ATOM   2953 1HG  ARG A 189     141.513 177.582 -12.628  1.00  0.00           H  
ATOM   2954 2HG  ARG A 189     143.204 177.119 -12.318  1.00  0.00           H  
ATOM   2955 1HD  ARG A 189     143.094 178.710 -14.106  1.00  0.00           H  
ATOM   2956 2HD  ARG A 189     143.615 177.130 -14.733  1.00  0.00           H  
ATOM   2957  HE  ARG A 189     141.701 177.008 -15.993  1.00  0.00           H  
ATOM   2958 1HH1 ARG A 189     141.362 179.580 -13.625  1.00  0.00           H  
ATOM   2959 2HH1 ARG A 189     139.886 180.203 -14.328  1.00  0.00           H  
ATOM   2960 1HH2 ARG A 189     139.785 177.824 -16.896  1.00  0.00           H  
ATOM   2961 2HH2 ARG A 189     138.992 179.209 -16.180  1.00  0.00           H  
ATOM   2962  N   ILE A 190     139.183 175.308 -11.965  1.00  0.00           N  
ATOM   2963  CA  ILE A 190     137.937 175.894 -11.481  1.00  0.00           C  
ATOM   2964  C   ILE A 190     137.640 175.458 -10.053  1.00  0.00           C  
ATOM   2965  O   ILE A 190     137.246 176.268  -9.215  1.00  0.00           O  
ATOM   2966  CB  ILE A 190     136.757 175.507 -12.392  1.00  0.00           C  
ATOM   2967  CG1 ILE A 190     136.948 176.096 -13.792  1.00  0.00           C  
ATOM   2968  CG2 ILE A 190     135.442 175.976 -11.788  1.00  0.00           C  
ATOM   2969  CD1 ILE A 190     137.001 177.606 -13.818  1.00  0.00           C  
ATOM   2970  H   ILE A 190     139.158 174.694 -12.765  1.00  0.00           H  
ATOM   2971  HA  ILE A 190     138.041 176.980 -11.486  1.00  0.00           H  
ATOM   2972  HB  ILE A 190     136.726 174.424 -12.507  1.00  0.00           H  
ATOM   2973 1HG1 ILE A 190     137.873 175.714 -14.224  1.00  0.00           H  
ATOM   2974 2HG1 ILE A 190     136.129 175.774 -14.437  1.00  0.00           H  
ATOM   2975 1HG2 ILE A 190     134.619 175.695 -12.445  1.00  0.00           H  
ATOM   2976 2HG2 ILE A 190     135.303 175.511 -10.813  1.00  0.00           H  
ATOM   2977 3HG2 ILE A 190     135.461 177.060 -11.674  1.00  0.00           H  
ATOM   2978 1HD1 ILE A 190     137.138 177.948 -14.844  1.00  0.00           H  
ATOM   2979 2HD1 ILE A 190     136.070 178.011 -13.421  1.00  0.00           H  
ATOM   2980 3HD1 ILE A 190     137.835 177.950 -13.207  1.00  0.00           H  
ATOM   2981  N   ALA A 191     137.832 174.169  -9.781  1.00  0.00           N  
ATOM   2982  CA  ALA A 191     137.563 173.606  -8.463  1.00  0.00           C  
ATOM   2983  C   ALA A 191     138.430 174.261  -7.395  1.00  0.00           C  
ATOM   2984  O   ALA A 191     137.969 174.529  -6.287  1.00  0.00           O  
ATOM   2985  CB  ALA A 191     137.783 172.102  -8.475  1.00  0.00           C  
ATOM   2986  H   ALA A 191     138.170 173.557 -10.508  1.00  0.00           H  
ATOM   2987  HA  ALA A 191     136.516 173.793  -8.214  1.00  0.00           H  
ATOM   2988 1HB  ALA A 191     137.579 171.695  -7.485  1.00  0.00           H  
ATOM   2989 2HB  ALA A 191     137.114 171.640  -9.201  1.00  0.00           H  
ATOM   2990 3HB  ALA A 191     138.815 171.886  -8.747  1.00  0.00           H  
ATOM   2991  N   GLU A 192     139.692 174.511  -7.734  1.00  0.00           N  
ATOM   2992  CA  GLU A 192     140.638 175.099  -6.792  1.00  0.00           C  
ATOM   2993  C   GLU A 192     140.296 176.555  -6.505  1.00  0.00           C  
ATOM   2994  O   GLU A 192     140.410 177.012  -5.368  1.00  0.00           O  
ATOM   2995  CB  GLU A 192     142.065 174.997  -7.337  1.00  0.00           C  
ATOM   2996  CG  GLU A 192     142.644 173.590  -7.323  1.00  0.00           C  
ATOM   2997  CD  GLU A 192     142.801 173.036  -5.935  1.00  0.00           C  
ATOM   2998  OE1 GLU A 192     143.495 173.635  -5.150  1.00  0.00           O  
ATOM   2999  OE2 GLU A 192     142.223 172.010  -5.658  1.00  0.00           O  
ATOM   3000  H   GLU A 192     140.008 174.289  -8.667  1.00  0.00           H  
ATOM   3001  HA  GLU A 192     140.576 174.549  -5.852  1.00  0.00           H  
ATOM   3002 1HB  GLU A 192     142.088 175.359  -8.366  1.00  0.00           H  
ATOM   3003 2HB  GLU A 192     142.723 175.637  -6.751  1.00  0.00           H  
ATOM   3004 1HG  GLU A 192     141.989 172.932  -7.894  1.00  0.00           H  
ATOM   3005 2HG  GLU A 192     143.617 173.604  -7.815  1.00  0.00           H  
ATOM   3006  N   LEU A 193     139.877 177.278  -7.538  1.00  0.00           N  
ATOM   3007  CA  LEU A 193     139.475 178.672  -7.384  1.00  0.00           C  
ATOM   3008  C   LEU A 193     138.245 178.796  -6.493  1.00  0.00           C  
ATOM   3009  O   LEU A 193     138.140 179.729  -5.697  1.00  0.00           O  
ATOM   3010  CB  LEU A 193     139.186 179.294  -8.756  1.00  0.00           C  
ATOM   3011  CG  LEU A 193     140.405 179.491  -9.667  1.00  0.00           C  
ATOM   3012  CD1 LEU A 193     139.942 179.953 -11.042  1.00  0.00           C  
ATOM   3013  CD2 LEU A 193     141.347 180.507  -9.040  1.00  0.00           C  
ATOM   3014  H   LEU A 193     139.835 176.857  -8.456  1.00  0.00           H  
ATOM   3015  HA  LEU A 193     140.291 179.215  -6.903  1.00  0.00           H  
ATOM   3016 1HB  LEU A 193     138.478 178.657  -9.284  1.00  0.00           H  
ATOM   3017 2HB  LEU A 193     138.724 180.269  -8.604  1.00  0.00           H  
ATOM   3018  HG  LEU A 193     140.925 178.542  -9.790  1.00  0.00           H  
ATOM   3019 1HD1 LEU A 193     140.807 180.093 -11.690  1.00  0.00           H  
ATOM   3020 2HD1 LEU A 193     139.284 179.199 -11.476  1.00  0.00           H  
ATOM   3021 3HD1 LEU A 193     139.402 180.894 -10.949  1.00  0.00           H  
ATOM   3022 1HD2 LEU A 193     142.214 180.648  -9.686  1.00  0.00           H  
ATOM   3023 2HD2 LEU A 193     140.829 181.459  -8.917  1.00  0.00           H  
ATOM   3024 3HD2 LEU A 193     141.677 180.146  -8.066  1.00  0.00           H  
ATOM   3025  N   ALA A 194     137.316 177.855  -6.628  1.00  0.00           N  
ATOM   3026  CA  ALA A 194     136.106 177.859  -5.816  1.00  0.00           C  
ATOM   3027  C   ALA A 194     136.383 177.338  -4.411  1.00  0.00           C  
ATOM   3028  O   ALA A 194     135.754 177.769  -3.446  1.00  0.00           O  
ATOM   3029  CB  ALA A 194     135.017 177.031  -6.481  1.00  0.00           C  
ATOM   3030  H   ALA A 194     137.449 177.120  -7.308  1.00  0.00           H  
ATOM   3031  HA  ALA A 194     135.751 178.885  -5.729  1.00  0.00           H  
ATOM   3032 1HB  ALA A 194     134.119 177.045  -5.863  1.00  0.00           H  
ATOM   3033 2HB  ALA A 194     134.788 177.452  -7.462  1.00  0.00           H  
ATOM   3034 3HB  ALA A 194     135.361 176.004  -6.599  1.00  0.00           H  
ATOM   3035  N   GLY A 195     137.328 176.408  -4.298  1.00  0.00           N  
ATOM   3036  CA  GLY A 195     137.684 175.833  -3.008  1.00  0.00           C  
ATOM   3037  C   GLY A 195     136.776 174.662  -2.656  1.00  0.00           C  
ATOM   3038  O   GLY A 195     136.423 174.466  -1.493  1.00  0.00           O  
ATOM   3039  H   GLY A 195     137.811 176.090  -5.125  1.00  0.00           H  
ATOM   3040 1HA  GLY A 195     138.724 175.499  -3.033  1.00  0.00           H  
ATOM   3041 2HA  GLY A 195     137.613 176.597  -2.236  1.00  0.00           H  
ATOM   3042  N   VAL A 196     136.405 173.879  -3.666  1.00  0.00           N  
ATOM   3043  CA  VAL A 196     135.545 172.721  -3.460  1.00  0.00           C  
ATOM   3044  C   VAL A 196     136.212 171.444  -3.956  1.00  0.00           C  
ATOM   3045  O   VAL A 196     137.208 171.491  -4.679  1.00  0.00           O  
ATOM   3046  CB  VAL A 196     134.203 172.914  -4.192  1.00  0.00           C  
ATOM   3047  CG1 VAL A 196     133.477 174.141  -3.659  1.00  0.00           C  
ATOM   3048  CG2 VAL A 196     134.443 173.038  -5.689  1.00  0.00           C  
ATOM   3049  H   VAL A 196     136.732 174.095  -4.599  1.00  0.00           H  
ATOM   3050  HA  VAL A 196     135.348 172.620  -2.392  1.00  0.00           H  
ATOM   3051  HB  VAL A 196     133.565 172.053  -3.996  1.00  0.00           H  
ATOM   3052 1HG1 VAL A 196     132.531 174.262  -4.187  1.00  0.00           H  
ATOM   3053 2HG1 VAL A 196     133.284 174.014  -2.594  1.00  0.00           H  
ATOM   3054 3HG1 VAL A 196     134.095 175.025  -3.814  1.00  0.00           H  
ATOM   3055 1HG2 VAL A 196     133.491 173.174  -6.200  1.00  0.00           H  
ATOM   3056 2HG2 VAL A 196     135.086 173.896  -5.884  1.00  0.00           H  
ATOM   3057 3HG2 VAL A 196     134.926 172.132  -6.056  1.00  0.00           H  
ATOM   3058  N   ARG A 197     135.656 170.301  -3.565  1.00  0.00           N  
ATOM   3059  CA  ARG A 197     136.220 169.007  -3.927  1.00  0.00           C  
ATOM   3060  C   ARG A 197     135.616 168.485  -5.224  1.00  0.00           C  
ATOM   3061  O   ARG A 197     134.409 168.249  -5.303  1.00  0.00           O  
ATOM   3062  CB  ARG A 197     135.988 167.992  -2.818  1.00  0.00           C  
ATOM   3063  CG  ARG A 197     136.756 168.261  -1.534  1.00  0.00           C  
ATOM   3064  CD  ARG A 197     136.498 167.215  -0.511  1.00  0.00           C  
ATOM   3065  NE  ARG A 197     136.988 165.912  -0.931  1.00  0.00           N  
ATOM   3066  CZ  ARG A 197     136.850 164.776  -0.220  1.00  0.00           C  
ATOM   3067  NH1 ARG A 197     136.236 164.799   0.943  1.00  0.00           N  
ATOM   3068  NH2 ARG A 197     137.332 163.640  -0.689  1.00  0.00           N  
ATOM   3069  H   ARG A 197     134.813 170.327  -3.007  1.00  0.00           H  
ATOM   3070  HA  ARG A 197     137.294 169.129  -4.078  1.00  0.00           H  
ATOM   3071 1HB  ARG A 197     134.929 167.964  -2.568  1.00  0.00           H  
ATOM   3072 2HB  ARG A 197     136.269 166.998  -3.168  1.00  0.00           H  
ATOM   3073 1HG  ARG A 197     137.825 168.277  -1.746  1.00  0.00           H  
ATOM   3074 2HG  ARG A 197     136.453 169.224  -1.123  1.00  0.00           H  
ATOM   3075 1HD  ARG A 197     137.000 167.484   0.419  1.00  0.00           H  
ATOM   3076 2HD  ARG A 197     135.426 167.135  -0.334  1.00  0.00           H  
ATOM   3077  HE  ARG A 197     137.467 165.854  -1.820  1.00  0.00           H  
ATOM   3078 1HH1 ARG A 197     135.868 165.669   1.301  1.00  0.00           H  
ATOM   3079 2HH1 ARG A 197     136.133 163.948   1.476  1.00  0.00           H  
ATOM   3080 1HH2 ARG A 197     137.805 163.621  -1.583  1.00  0.00           H  
ATOM   3081 2HH2 ARG A 197     137.229 162.788  -0.157  1.00  0.00           H  
ATOM   3082  N   VAL A 198     136.447 168.317  -6.245  1.00  0.00           N  
ATOM   3083  CA  VAL A 198     135.970 167.751  -7.501  1.00  0.00           C  
ATOM   3084  C   VAL A 198     136.836 166.578  -7.942  1.00  0.00           C  
ATOM   3085  O   VAL A 198     138.054 166.704  -8.074  1.00  0.00           O  
ATOM   3086  CB  VAL A 198     135.967 168.827  -8.603  1.00  0.00           C  
ATOM   3087  CG1 VAL A 198     135.494 168.235  -9.923  1.00  0.00           C  
ATOM   3088  CG2 VAL A 198     135.082 169.992  -8.187  1.00  0.00           C  
ATOM   3089  H   VAL A 198     137.412 168.599  -6.154  1.00  0.00           H  
ATOM   3090  HA  VAL A 198     134.956 167.380  -7.351  1.00  0.00           H  
ATOM   3091  HB  VAL A 198     136.986 169.180  -8.757  1.00  0.00           H  
ATOM   3092 1HG1 VAL A 198     135.498 169.009 -10.691  1.00  0.00           H  
ATOM   3093 2HG1 VAL A 198     136.163 167.427 -10.219  1.00  0.00           H  
ATOM   3094 3HG1 VAL A 198     134.482 167.846  -9.806  1.00  0.00           H  
ATOM   3095 1HG2 VAL A 198     135.085 170.748  -8.971  1.00  0.00           H  
ATOM   3096 2HG2 VAL A 198     134.064 169.637  -8.028  1.00  0.00           H  
ATOM   3097 3HG2 VAL A 198     135.463 170.426  -7.262  1.00  0.00           H  
ATOM   3098  N   ARG A 199     136.194 165.440  -8.179  1.00  0.00           N  
ATOM   3099  CA  ARG A 199     136.891 164.213  -8.542  1.00  0.00           C  
ATOM   3100  C   ARG A 199     136.620 163.832  -9.992  1.00  0.00           C  
ATOM   3101  O   ARG A 199     135.466 163.717 -10.404  1.00  0.00           O  
ATOM   3102  CB  ARG A 199     136.470 163.068  -7.633  1.00  0.00           C  
ATOM   3103  CG  ARG A 199     137.141 161.736  -7.928  1.00  0.00           C  
ATOM   3104  CD  ARG A 199     136.751 160.695  -6.943  1.00  0.00           C  
ATOM   3105  NE  ARG A 199     137.283 160.973  -5.620  1.00  0.00           N  
ATOM   3106  CZ  ARG A 199     136.997 160.258  -4.514  1.00  0.00           C  
ATOM   3107  NH1 ARG A 199     136.185 159.228  -4.590  1.00  0.00           N  
ATOM   3108  NH2 ARG A 199     137.534 160.593  -3.354  1.00  0.00           N  
ATOM   3109  H   ARG A 199     135.185 165.428  -8.121  1.00  0.00           H  
ATOM   3110  HA  ARG A 199     137.965 164.376  -8.421  1.00  0.00           H  
ATOM   3111 1HB  ARG A 199     136.690 163.326  -6.598  1.00  0.00           H  
ATOM   3112 2HB  ARG A 199     135.393 162.919  -7.712  1.00  0.00           H  
ATOM   3113 1HG  ARG A 199     136.851 161.395  -8.922  1.00  0.00           H  
ATOM   3114 2HG  ARG A 199     138.224 161.857  -7.888  1.00  0.00           H  
ATOM   3115 1HD  ARG A 199     135.665 160.650  -6.872  1.00  0.00           H  
ATOM   3116 2HD  ARG A 199     137.132 159.727  -7.268  1.00  0.00           H  
ATOM   3117  HE  ARG A 199     137.912 161.759  -5.522  1.00  0.00           H  
ATOM   3118 1HH1 ARG A 199     135.774 158.971  -5.477  1.00  0.00           H  
ATOM   3119 2HH1 ARG A 199     135.971 158.691  -3.762  1.00  0.00           H  
ATOM   3120 1HH2 ARG A 199     138.158 161.385  -3.296  1.00  0.00           H  
ATOM   3121 2HH2 ARG A 199     137.319 160.058  -2.526  1.00  0.00           H  
ATOM   3122  N   ILE A 200     137.682 163.643 -10.767  1.00  0.00           N  
ATOM   3123  CA  ILE A 200     137.525 163.324 -12.182  1.00  0.00           C  
ATOM   3124  C   ILE A 200     138.117 161.958 -12.507  1.00  0.00           C  
ATOM   3125  O   ILE A 200     139.271 161.680 -12.184  1.00  0.00           O  
ATOM   3126  CB  ILE A 200     138.191 164.396 -13.064  1.00  0.00           C  
ATOM   3127  CG1 ILE A 200     137.683 165.789 -12.686  1.00  0.00           C  
ATOM   3128  CG2 ILE A 200     137.931 164.110 -14.534  1.00  0.00           C  
ATOM   3129  CD1 ILE A 200     138.558 166.915 -13.188  1.00  0.00           C  
ATOM   3130  H   ILE A 200     138.608 163.728 -10.374  1.00  0.00           H  
ATOM   3131  HA  ILE A 200     136.462 163.298 -12.415  1.00  0.00           H  
ATOM   3132  HB  ILE A 200     139.267 164.395 -12.888  1.00  0.00           H  
ATOM   3133 1HG1 ILE A 200     136.680 165.931 -13.087  1.00  0.00           H  
ATOM   3134 2HG1 ILE A 200     137.614 165.870 -11.601  1.00  0.00           H  
ATOM   3135 1HG2 ILE A 200     138.408 164.878 -15.144  1.00  0.00           H  
ATOM   3136 2HG2 ILE A 200     138.340 163.135 -14.794  1.00  0.00           H  
ATOM   3137 3HG2 ILE A 200     136.856 164.114 -14.721  1.00  0.00           H  
ATOM   3138 1HD1 ILE A 200     138.132 167.871 -12.880  1.00  0.00           H  
ATOM   3139 2HD1 ILE A 200     139.559 166.812 -12.769  1.00  0.00           H  
ATOM   3140 3HD1 ILE A 200     138.613 166.876 -14.275  1.00  0.00           H  
ATOM   3141  N   ARG A 201     137.320 161.111 -13.152  1.00  0.00           N  
ATOM   3142  CA  ARG A 201     137.767 159.774 -13.529  1.00  0.00           C  
ATOM   3143  C   ARG A 201     137.857 159.629 -15.042  1.00  0.00           C  
ATOM   3144  O   ARG A 201     136.894 159.899 -15.759  1.00  0.00           O  
ATOM   3145  CB  ARG A 201     136.818 158.718 -12.977  1.00  0.00           C  
ATOM   3146  CG  ARG A 201     137.218 157.282 -13.275  1.00  0.00           C  
ATOM   3147  CD  ARG A 201     136.335 156.311 -12.581  1.00  0.00           C  
ATOM   3148  NE  ARG A 201     136.549 156.316 -11.143  1.00  0.00           N  
ATOM   3149  CZ  ARG A 201     135.796 155.636 -10.256  1.00  0.00           C  
ATOM   3150  NH1 ARG A 201     134.788 154.904 -10.673  1.00  0.00           N  
ATOM   3151  NH2 ARG A 201     136.073 155.706  -8.965  1.00  0.00           N  
ATOM   3152  H   ARG A 201     136.387 161.406 -13.399  1.00  0.00           H  
ATOM   3153  HA  ARG A 201     138.761 159.611 -13.111  1.00  0.00           H  
ATOM   3154 1HB  ARG A 201     136.748 158.823 -11.895  1.00  0.00           H  
ATOM   3155 2HB  ARG A 201     135.821 158.875 -13.387  1.00  0.00           H  
ATOM   3156 1HG  ARG A 201     137.150 157.101 -14.348  1.00  0.00           H  
ATOM   3157 2HG  ARG A 201     138.243 157.112 -12.943  1.00  0.00           H  
ATOM   3158 1HD  ARG A 201     135.293 156.566 -12.772  1.00  0.00           H  
ATOM   3159 2HD  ARG A 201     136.536 155.306 -12.952  1.00  0.00           H  
ATOM   3160  HE  ARG A 201     137.316 156.867 -10.783  1.00  0.00           H  
ATOM   3161 1HH1 ARG A 201     134.577 154.851 -11.660  1.00  0.00           H  
ATOM   3162 2HH1 ARG A 201     134.223 154.395 -10.007  1.00  0.00           H  
ATOM   3163 1HH2 ARG A 201     136.848 156.269  -8.644  1.00  0.00           H  
ATOM   3164 2HH2 ARG A 201     135.509 155.196  -8.300  1.00  0.00           H  
ATOM   3165  N   PHE A 202     139.017 159.203 -15.527  1.00  0.00           N  
ATOM   3166  CA  PHE A 202     139.208 159.028 -16.962  1.00  0.00           C  
ATOM   3167  C   PHE A 202     139.280 157.552 -17.331  1.00  0.00           C  
ATOM   3168  O   PHE A 202     140.096 156.804 -16.794  1.00  0.00           O  
ATOM   3169  CB  PHE A 202     140.484 159.737 -17.421  1.00  0.00           C  
ATOM   3170  CG  PHE A 202     140.468 161.223 -17.191  1.00  0.00           C  
ATOM   3171  CD1 PHE A 202     140.819 161.752 -15.959  1.00  0.00           C  
ATOM   3172  CD2 PHE A 202     140.101 162.091 -18.207  1.00  0.00           C  
ATOM   3173  CE1 PHE A 202     140.805 163.117 -15.747  1.00  0.00           C  
ATOM   3174  CE2 PHE A 202     140.085 163.457 -17.999  1.00  0.00           C  
ATOM   3175  CZ  PHE A 202     140.438 163.970 -16.766  1.00  0.00           C  
ATOM   3176  H   PHE A 202     139.773 158.997 -14.891  1.00  0.00           H  
ATOM   3177  HA  PHE A 202     138.357 159.470 -17.480  1.00  0.00           H  
ATOM   3178 1HB  PHE A 202     141.341 159.321 -16.893  1.00  0.00           H  
ATOM   3179 2HB  PHE A 202     140.637 159.559 -18.484  1.00  0.00           H  
ATOM   3180  HD1 PHE A 202     141.111 161.078 -15.152  1.00  0.00           H  
ATOM   3181  HD2 PHE A 202     139.822 161.686 -19.181  1.00  0.00           H  
ATOM   3182  HE1 PHE A 202     141.083 163.520 -14.773  1.00  0.00           H  
ATOM   3183  HE2 PHE A 202     139.797 164.129 -18.805  1.00  0.00           H  
ATOM   3184  HZ  PHE A 202     140.426 165.046 -16.599  1.00  0.00           H  
ATOM   3185  N   LYS A 203     138.413 157.143 -18.250  1.00  0.00           N  
ATOM   3186  CA  LYS A 203     138.431 155.791 -18.795  1.00  0.00           C  
ATOM   3187  C   LYS A 203     137.907 155.766 -20.225  1.00  0.00           C  
ATOM   3188  O   LYS A 203     136.785 156.195 -20.494  1.00  0.00           O  
ATOM   3189  CB  LYS A 203     137.607 154.848 -17.917  1.00  0.00           C  
ATOM   3190  CG  LYS A 203     137.707 153.379 -18.305  1.00  0.00           C  
ATOM   3191  CD  LYS A 203     136.931 152.498 -17.337  1.00  0.00           C  
ATOM   3192  CE  LYS A 203     137.039 151.028 -17.716  1.00  0.00           C  
ATOM   3193  NZ  LYS A 203     138.383 150.471 -17.407  1.00  0.00           N  
ATOM   3194  H   LYS A 203     137.715 157.790 -18.589  1.00  0.00           H  
ATOM   3195  HA  LYS A 203     139.456 155.418 -18.812  1.00  0.00           H  
ATOM   3196 1HB  LYS A 203     137.929 154.944 -16.879  1.00  0.00           H  
ATOM   3197 2HB  LYS A 203     136.556 155.135 -17.962  1.00  0.00           H  
ATOM   3198 1HG  LYS A 203     137.306 153.240 -19.310  1.00  0.00           H  
ATOM   3199 2HG  LYS A 203     138.752 153.072 -18.304  1.00  0.00           H  
ATOM   3200 1HD  LYS A 203     137.322 152.634 -16.328  1.00  0.00           H  
ATOM   3201 2HD  LYS A 203     135.881 152.789 -17.342  1.00  0.00           H  
ATOM   3202 1HE  LYS A 203     136.287 150.457 -17.173  1.00  0.00           H  
ATOM   3203 2HE  LYS A 203     136.849 150.913 -18.784  1.00  0.00           H  
ATOM   3204 1HZ  LYS A 203     138.413 149.497 -17.672  1.00  0.00           H  
ATOM   3205 2HZ  LYS A 203     139.087 150.983 -17.920  1.00  0.00           H  
ATOM   3206 3HZ  LYS A 203     138.562 150.555 -16.416  1.00  0.00           H  
ATOM   3207  N   GLY A 204     138.724 155.259 -21.142  1.00  0.00           N  
ATOM   3208  CA  GLY A 204     138.327 155.162 -22.540  1.00  0.00           C  
ATOM   3209  C   GLY A 204     138.011 156.534 -23.121  1.00  0.00           C  
ATOM   3210  O   GLY A 204     138.842 157.441 -23.078  1.00  0.00           O  
ATOM   3211  H   GLY A 204     139.640 154.938 -20.863  1.00  0.00           H  
ATOM   3212 1HA  GLY A 204     139.127 154.697 -23.116  1.00  0.00           H  
ATOM   3213 2HA  GLY A 204     137.452 154.517 -22.626  1.00  0.00           H  
ATOM   3214  N   ASP A 205     136.801 156.688 -23.650  1.00  0.00           N  
ATOM   3215  CA  ASP A 205     136.383 157.960 -24.230  1.00  0.00           C  
ATOM   3216  C   ASP A 205     135.321 158.635 -23.371  1.00  0.00           C  
ATOM   3217  O   ASP A 205     134.593 159.506 -23.847  1.00  0.00           O  
ATOM   3218  CB  ASP A 205     135.845 157.750 -25.648  1.00  0.00           C  
ATOM   3219  CG  ASP A 205     134.643 156.817 -25.693  1.00  0.00           C  
ATOM   3220  OD1 ASP A 205     134.396 156.151 -24.717  1.00  0.00           O  
ATOM   3221  OD2 ASP A 205     133.984 156.777 -26.705  1.00  0.00           O  
ATOM   3222  H   ASP A 205     136.156 155.910 -23.647  1.00  0.00           H  
ATOM   3223  HA  ASP A 205     137.250 158.619 -24.281  1.00  0.00           H  
ATOM   3224 1HB  ASP A 205     135.555 158.713 -26.071  1.00  0.00           H  
ATOM   3225 2HB  ASP A 205     136.631 157.339 -26.280  1.00  0.00           H  
ATOM   3226  N   THR A 206     135.235 158.231 -22.105  1.00  0.00           N  
ATOM   3227  CA  THR A 206     134.254 158.802 -21.191  1.00  0.00           C  
ATOM   3228  C   THR A 206     134.921 159.346 -19.934  1.00  0.00           C  
ATOM   3229  O   THR A 206     135.782 158.692 -19.344  1.00  0.00           O  
ATOM   3230  CB  THR A 206     133.187 157.763 -20.801  1.00  0.00           C  
ATOM   3231  OG1 THR A 206     132.527 157.286 -21.983  1.00  0.00           O  
ATOM   3232  CG2 THR A 206     132.159 158.377 -19.864  1.00  0.00           C  
ATOM   3233  H   THR A 206     135.860 157.515 -21.763  1.00  0.00           H  
ATOM   3234  HA  THR A 206     133.757 159.633 -21.693  1.00  0.00           H  
ATOM   3235  HB  THR A 206     133.665 156.919 -20.304  1.00  0.00           H  
ATOM   3236  HG1 THR A 206     133.130 156.734 -22.485  1.00  0.00           H  
ATOM   3237 1HG2 THR A 206     131.413 157.628 -19.600  1.00  0.00           H  
ATOM   3238 2HG2 THR A 206     132.656 158.729 -18.961  1.00  0.00           H  
ATOM   3239 3HG2 THR A 206     131.670 159.215 -20.361  1.00  0.00           H  
ATOM   3240  N   VAL A 207     134.520 160.546 -19.526  1.00  0.00           N  
ATOM   3241  CA  VAL A 207     135.044 161.150 -18.308  1.00  0.00           C  
ATOM   3242  C   VAL A 207     133.920 161.506 -17.342  1.00  0.00           C  
ATOM   3243  O   VAL A 207     132.929 162.127 -17.725  1.00  0.00           O  
ATOM   3244  CB  VAL A 207     135.849 162.420 -18.644  1.00  0.00           C  
ATOM   3245  CG1 VAL A 207     136.373 163.071 -17.374  1.00  0.00           C  
ATOM   3246  CG2 VAL A 207     136.993 162.073 -19.585  1.00  0.00           C  
ATOM   3247  H   VAL A 207     133.839 161.049 -20.074  1.00  0.00           H  
ATOM   3248  HA  VAL A 207     135.707 160.434 -17.823  1.00  0.00           H  
ATOM   3249  HB  VAL A 207     135.187 163.141 -19.125  1.00  0.00           H  
ATOM   3250 1HG1 VAL A 207     136.940 163.966 -17.631  1.00  0.00           H  
ATOM   3251 2HG1 VAL A 207     135.537 163.343 -16.732  1.00  0.00           H  
ATOM   3252 3HG1 VAL A 207     137.023 162.371 -16.847  1.00  0.00           H  
ATOM   3253 1HG2 VAL A 207     137.557 162.976 -19.820  1.00  0.00           H  
ATOM   3254 2HG2 VAL A 207     137.651 161.348 -19.106  1.00  0.00           H  
ATOM   3255 3HG2 VAL A 207     136.592 161.647 -20.505  1.00  0.00           H  
ATOM   3256  N   THR A 208     134.081 161.109 -16.084  1.00  0.00           N  
ATOM   3257  CA  THR A 208     133.090 161.406 -15.056  1.00  0.00           C  
ATOM   3258  C   THR A 208     133.625 162.419 -14.051  1.00  0.00           C  
ATOM   3259  O   THR A 208     134.706 162.243 -13.492  1.00  0.00           O  
ATOM   3260  CB  THR A 208     132.654 160.126 -14.318  1.00  0.00           C  
ATOM   3261  OG1 THR A 208     132.058 159.214 -15.250  1.00  0.00           O  
ATOM   3262  CG2 THR A 208     131.651 160.456 -13.224  1.00  0.00           C  
ATOM   3263  H   THR A 208     134.912 160.593 -15.834  1.00  0.00           H  
ATOM   3264  HA  THR A 208     132.214 161.840 -15.537  1.00  0.00           H  
ATOM   3265  HB  THR A 208     133.527 159.649 -13.871  1.00  0.00           H  
ATOM   3266  HG1 THR A 208     132.738 158.857 -15.826  1.00  0.00           H  
ATOM   3267 1HG2 THR A 208     131.356 159.540 -12.713  1.00  0.00           H  
ATOM   3268 2HG2 THR A 208     132.105 161.141 -12.508  1.00  0.00           H  
ATOM   3269 3HG2 THR A 208     130.773 160.925 -13.666  1.00  0.00           H  
ATOM   3270  N   ILE A 209     132.857 163.478 -13.825  1.00  0.00           N  
ATOM   3271  CA  ILE A 209     133.232 164.516 -12.871  1.00  0.00           C  
ATOM   3272  C   ILE A 209     132.221 164.608 -11.734  1.00  0.00           C  
ATOM   3273  O   ILE A 209     131.028 164.790 -11.969  1.00  0.00           O  
ATOM   3274  CB  ILE A 209     133.352 165.884 -13.565  1.00  0.00           C  
ATOM   3275  CG1 ILE A 209     134.319 165.798 -14.750  1.00  0.00           C  
ATOM   3276  CG2 ILE A 209     133.812 166.943 -12.576  1.00  0.00           C  
ATOM   3277  CD1 ILE A 209     133.630 165.717 -16.094  1.00  0.00           C  
ATOM   3278  H   ILE A 209     131.989 163.572 -14.331  1.00  0.00           H  
ATOM   3279  HA  ILE A 209     134.201 164.258 -12.445  1.00  0.00           H  
ATOM   3280  HB  ILE A 209     132.383 166.173 -13.970  1.00  0.00           H  
ATOM   3281 1HG1 ILE A 209     134.970 166.670 -14.752  1.00  0.00           H  
ATOM   3282 2HG1 ILE A 209     134.952 164.918 -14.641  1.00  0.00           H  
ATOM   3283 1HG2 ILE A 209     133.893 167.905 -13.083  1.00  0.00           H  
ATOM   3284 2HG2 ILE A 209     133.089 167.022 -11.765  1.00  0.00           H  
ATOM   3285 3HG2 ILE A 209     134.785 166.665 -12.170  1.00  0.00           H  
ATOM   3286 1HD1 ILE A 209     134.379 165.659 -16.884  1.00  0.00           H  
ATOM   3287 2HD1 ILE A 209     132.998 164.829 -16.127  1.00  0.00           H  
ATOM   3288 3HD1 ILE A 209     133.017 166.606 -16.242  1.00  0.00           H  
ATOM   3289  N   VAL A 210     132.699 164.480 -10.502  1.00  0.00           N  
ATOM   3290  CA  VAL A 210     131.821 164.608  -9.344  1.00  0.00           C  
ATOM   3291  C   VAL A 210     132.099 165.897  -8.580  1.00  0.00           C  
ATOM   3292  O   VAL A 210     133.193 166.093  -8.052  1.00  0.00           O  
ATOM   3293  CB  VAL A 210     132.003 163.405  -8.400  1.00  0.00           C  
ATOM   3294  CG1 VAL A 210     131.103 163.542  -7.181  1.00  0.00           C  
ATOM   3295  CG2 VAL A 210     131.709 162.111  -9.144  1.00  0.00           C  
ATOM   3296  H   VAL A 210     133.681 164.289 -10.365  1.00  0.00           H  
ATOM   3297  HA  VAL A 210     130.788 164.625  -9.693  1.00  0.00           H  
ATOM   3298  HB  VAL A 210     133.032 163.391  -8.038  1.00  0.00           H  
ATOM   3299 1HG1 VAL A 210     131.245 162.684  -6.524  1.00  0.00           H  
ATOM   3300 2HG1 VAL A 210     131.356 164.456  -6.643  1.00  0.00           H  
ATOM   3301 3HG1 VAL A 210     130.061 163.584  -7.501  1.00  0.00           H  
ATOM   3302 1HG2 VAL A 210     131.841 161.266  -8.472  1.00  0.00           H  
ATOM   3303 2HG2 VAL A 210     130.682 162.128  -9.510  1.00  0.00           H  
ATOM   3304 3HG2 VAL A 210     132.394 162.013  -9.988  1.00  0.00           H  
ATOM   3305  N   VAL A 211     131.104 166.776  -8.532  1.00  0.00           N  
ATOM   3306  CA  VAL A 211     131.255 168.074  -7.885  1.00  0.00           C  
ATOM   3307  C   VAL A 211     130.493 168.125  -6.568  1.00  0.00           C  
ATOM   3308  O   VAL A 211     129.263 168.079  -6.551  1.00  0.00           O  
ATOM   3309  CB  VAL A 211     130.750 169.196  -8.811  1.00  0.00           C  
ATOM   3310  CG1 VAL A 211     130.884 170.549  -8.130  1.00  0.00           C  
ATOM   3311  CG2 VAL A 211     131.522 169.172 -10.121  1.00  0.00           C  
ATOM   3312  H   VAL A 211     130.223 166.545  -8.967  1.00  0.00           H  
ATOM   3313  HA  VAL A 211     132.314 168.238  -7.682  1.00  0.00           H  
ATOM   3314  HB  VAL A 211     129.689 169.040  -9.010  1.00  0.00           H  
ATOM   3315 1HG1 VAL A 211     130.523 171.331  -8.799  1.00  0.00           H  
ATOM   3316 2HG1 VAL A 211     130.296 170.556  -7.213  1.00  0.00           H  
ATOM   3317 3HG1 VAL A 211     131.931 170.735  -7.892  1.00  0.00           H  
ATOM   3318 1HG2 VAL A 211     131.158 169.967 -10.772  1.00  0.00           H  
ATOM   3319 2HG2 VAL A 211     132.583 169.322  -9.922  1.00  0.00           H  
ATOM   3320 3HG2 VAL A 211     131.377 168.209 -10.611  1.00  0.00           H  
ATOM   3321  N   ARG A 212     131.227 168.225  -5.465  1.00  0.00           N  
ATOM   3322  CA  ARG A 212     130.628 168.214  -4.135  1.00  0.00           C  
ATOM   3323  C   ARG A 212     130.823 169.550  -3.432  1.00  0.00           C  
ATOM   3324  O   ARG A 212     131.861 170.193  -3.575  1.00  0.00           O  
ATOM   3325  CB  ARG A 212     131.230 167.105  -3.286  1.00  0.00           C  
ATOM   3326  CG  ARG A 212     130.566 166.903  -1.933  1.00  0.00           C  
ATOM   3327  CD  ARG A 212     131.243 165.844  -1.141  1.00  0.00           C  
ATOM   3328  NE  ARG A 212     131.102 164.533  -1.755  1.00  0.00           N  
ATOM   3329  CZ  ARG A 212     131.817 163.446  -1.409  1.00  0.00           C  
ATOM   3330  NH1 ARG A 212     132.718 163.527  -0.455  1.00  0.00           N  
ATOM   3331  NH2 ARG A 212     131.614 162.296  -2.030  1.00  0.00           N  
ATOM   3332  H   ARG A 212     132.230 168.302  -5.549  1.00  0.00           H  
ATOM   3333  HA  ARG A 212     129.558 168.030  -4.240  1.00  0.00           H  
ATOM   3334 1HB  ARG A 212     131.171 166.161  -3.826  1.00  0.00           H  
ATOM   3335 2HB  ARG A 212     132.285 167.315  -3.108  1.00  0.00           H  
ATOM   3336 1HG  ARG A 212     130.604 167.833  -1.366  1.00  0.00           H  
ATOM   3337 2HG  ARG A 212     129.525 166.610  -2.078  1.00  0.00           H  
ATOM   3338 1HD  ARG A 212     132.305 166.072  -1.064  1.00  0.00           H  
ATOM   3339 2HD  ARG A 212     130.808 165.801  -0.144  1.00  0.00           H  
ATOM   3340  HE  ARG A 212     130.418 164.432  -2.493  1.00  0.00           H  
ATOM   3341 1HH1 ARG A 212     132.873 164.406   0.019  1.00  0.00           H  
ATOM   3342 2HH1 ARG A 212     133.254 162.712  -0.196  1.00  0.00           H  
ATOM   3343 1HH2 ARG A 212     130.921 162.234  -2.763  1.00  0.00           H  
ATOM   3344 2HH2 ARG A 212     132.149 161.482  -1.771  1.00  0.00           H  
ATOM   3345  N   GLY A 213     129.814 169.964  -2.670  1.00  0.00           N  
ATOM   3346  CA  GLY A 213     129.933 171.150  -1.830  1.00  0.00           C  
ATOM   3347  C   GLY A 213     129.341 170.906  -0.448  1.00  0.00           C  
ATOM   3348  O   GLY A 213     129.976 170.314   0.382  1.00  0.00           O  
ATOM   3349  OXT GLY A 213     128.241 171.306  -0.187  1.00  0.00           O  
ATOM   3350  H   GLY A 213     128.947 169.447  -2.675  1.00  0.00           H  
ATOM   3351 1HA  GLY A 213     130.983 171.425  -1.736  1.00  0.00           H  
ATOM   3352 2HA  GLY A 213     129.422 171.986  -2.306  1.00  0.00           H  
TER                                                                             
ATOM   3354  N   THR B 214     176.704 143.548  36.652  1.00  0.00           N  
ATOM   3355  CA  THR B 214     177.890 143.965  35.912  1.00  0.00           C  
ATOM   3356  C   THR B 214     178.590 142.760  35.291  1.00  0.00           C  
ATOM   3357  O   THR B 214     178.908 141.791  35.980  1.00  0.00           O  
ATOM   3358  CB  THR B 214     178.873 144.728  36.819  1.00  0.00           C  
ATOM   3359  OG1 THR B 214     178.207 145.850  37.413  1.00  0.00           O  
ATOM   3360  CG2 THR B 214     180.067 145.218  36.017  1.00  0.00           C  
ATOM   3361 1H   THR B 214     176.261 144.350  37.052  1.00  0.00           H  
ATOM   3362 2H   THR B 214     176.068 143.090  36.033  1.00  0.00           H  
ATOM   3363 3H   THR B 214     176.971 142.918  37.382  1.00  0.00           H  
ATOM   3364  HA  THR B 214     177.579 144.636  35.112  1.00  0.00           H  
ATOM   3365  HB  THR B 214     179.222 144.068  37.613  1.00  0.00           H  
ATOM   3366  HG1 THR B 214     178.753 146.210  38.116  1.00  0.00           H  
ATOM   3367 1HG2 THR B 214     180.751 145.755  36.675  1.00  0.00           H  
ATOM   3368 2HG2 THR B 214     180.583 144.367  35.573  1.00  0.00           H  
ATOM   3369 3HG2 THR B 214     179.725 145.886  35.227  1.00  0.00           H  
ATOM   3370  N   THR B 215     178.827 142.828  33.983  1.00  0.00           N  
ATOM   3371  CA  THR B 215     179.446 141.740  33.241  1.00  0.00           C  
ATOM   3372  C   THR B 215     180.747 142.218  32.612  1.00  0.00           C  
ATOM   3373  O   THR B 215     180.806 143.291  32.006  1.00  0.00           O  
ATOM   3374  CB  THR B 215     178.503 141.195  32.152  1.00  0.00           C  
ATOM   3375  OG1 THR B 215     177.285 140.741  32.755  1.00  0.00           O  
ATOM   3376  CG2 THR B 215     179.159 140.039  31.411  1.00  0.00           C  
ATOM   3377  H   THR B 215     178.564 143.670  33.492  1.00  0.00           H  
ATOM   3378  HA  THR B 215     179.665 140.930  33.935  1.00  0.00           H  
ATOM   3379  HB  THR B 215     178.269 141.988  31.443  1.00  0.00           H  
ATOM   3380  HG1 THR B 215     176.793 141.496  33.087  1.00  0.00           H  
ATOM   3381 1HG2 THR B 215     178.479 139.666  30.645  1.00  0.00           H  
ATOM   3382 2HG2 THR B 215     180.080 140.384  30.942  1.00  0.00           H  
ATOM   3383 3HG2 THR B 215     179.388 139.238  32.113  1.00  0.00           H  
ATOM   3384  N   ASN B 216     181.793 141.406  32.761  1.00  0.00           N  
ATOM   3385  CA  ASN B 216     183.093 141.709  32.184  1.00  0.00           C  
ATOM   3386  C   ASN B 216     183.592 140.512  31.391  1.00  0.00           C  
ATOM   3387  O   ASN B 216     183.503 139.373  31.859  1.00  0.00           O  
ATOM   3388  CB  ASN B 216     184.089 142.101  33.259  1.00  0.00           C  
ATOM   3389  CG  ASN B 216     183.737 143.404  33.925  1.00  0.00           C  
ATOM   3390  OD1 ASN B 216     184.051 144.483  33.410  1.00  0.00           O  
ATOM   3391  ND2 ASN B 216     183.092 143.323  35.060  1.00  0.00           N  
ATOM   3392  H   ASN B 216     181.677 140.555  33.292  1.00  0.00           H  
ATOM   3393  HA  ASN B 216     182.983 142.559  31.511  1.00  0.00           H  
ATOM   3394 1HB  ASN B 216     184.133 141.320  34.018  1.00  0.00           H  
ATOM   3395 2HB  ASN B 216     185.083 142.189  32.821  1.00  0.00           H  
ATOM   3396 1HD2 ASN B 216     182.832 144.157  35.548  1.00  0.00           H  
ATOM   3397 2HD2 ASN B 216     182.858 142.428  35.440  1.00  0.00           H  
ATOM   3398  N   PHE B 217     184.111 140.772  30.194  1.00  0.00           N  
ATOM   3399  CA  PHE B 217     184.814 139.778  29.395  1.00  0.00           C  
ATOM   3400  C   PHE B 217     186.211 140.287  29.080  1.00  0.00           C  
ATOM   3401  O   PHE B 217     186.380 141.449  28.692  1.00  0.00           O  
ATOM   3402  CB  PHE B 217     184.058 139.480  28.099  1.00  0.00           C  
ATOM   3403  CG  PHE B 217     182.787 138.705  28.303  1.00  0.00           C  
ATOM   3404  CD1 PHE B 217     181.580 139.362  28.483  1.00  0.00           C  
ATOM   3405  CD2 PHE B 217     182.797 137.319  28.316  1.00  0.00           C  
ATOM   3406  CE1 PHE B 217     180.409 138.651  28.672  1.00  0.00           C  
ATOM   3407  CE2 PHE B 217     181.629 136.605  28.503  1.00  0.00           C  
ATOM   3408  CZ  PHE B 217     180.434 137.272  28.681  1.00  0.00           C  
ATOM   3409  H   PHE B 217     184.004 141.710  29.831  1.00  0.00           H  
ATOM   3410  HA  PHE B 217     184.888 138.860  29.975  1.00  0.00           H  
ATOM   3411 1HB  PHE B 217     183.810 140.415  27.599  1.00  0.00           H  
ATOM   3412 2HB  PHE B 217     184.699 138.911  27.426  1.00  0.00           H  
ATOM   3413  HD1 PHE B 217     181.559 140.453  28.475  1.00  0.00           H  
ATOM   3414  HD2 PHE B 217     183.742 136.792  28.176  1.00  0.00           H  
ATOM   3415  HE1 PHE B 217     179.467 139.180  28.813  1.00  0.00           H  
ATOM   3416  HE2 PHE B 217     181.651 135.515  28.509  1.00  0.00           H  
ATOM   3417  HZ  PHE B 217     179.513 136.710  28.830  1.00  0.00           H  
ATOM   3418  N   HIS B 218     187.205 139.422  29.248  1.00  0.00           N  
ATOM   3419  CA  HIS B 218     188.594 139.736  28.931  1.00  0.00           C  
ATOM   3420  C   HIS B 218     189.046 138.755  27.858  1.00  0.00           C  
ATOM   3421  O   HIS B 218     188.970 137.534  28.044  1.00  0.00           O  
ATOM   3422  CB  HIS B 218     189.495 139.637  30.166  1.00  0.00           C  
ATOM   3423  CG  HIS B 218     189.230 140.698  31.190  1.00  0.00           C  
ATOM   3424  ND1 HIS B 218     188.342 140.522  32.230  1.00  0.00           N  
ATOM   3425  CD2 HIS B 218     189.735 141.945  31.332  1.00  0.00           C  
ATOM   3426  CE1 HIS B 218     188.314 141.618  32.969  1.00  0.00           C  
ATOM   3427  NE2 HIS B 218     189.149 142.496  32.445  1.00  0.00           N  
ATOM   3428  H   HIS B 218     186.978 138.509  29.616  1.00  0.00           H  
ATOM   3429  HA  HIS B 218     188.639 140.752  28.540  1.00  0.00           H  
ATOM   3430 1HB  HIS B 218     189.360 138.665  30.640  1.00  0.00           H  
ATOM   3431 2HB  HIS B 218     190.539 139.711  29.861  1.00  0.00           H  
ATOM   3432  HD2 HIS B 218     190.469 142.425  30.684  1.00  0.00           H  
ATOM   3433  HE1 HIS B 218     187.704 141.770  33.860  1.00  0.00           H  
ATOM   3434  HE2 HIS B 218     189.331 143.423  32.801  1.00  0.00           H  
ATOM   3435  N   LEU B 219     189.518 139.288  26.735  1.00  0.00           N  
ATOM   3436  CA  LEU B 219     190.041 138.490  25.633  1.00  0.00           C  
ATOM   3437  C   LEU B 219     191.564 138.572  25.642  1.00  0.00           C  
ATOM   3438  O   LEU B 219     192.134 139.627  25.347  1.00  0.00           O  
ATOM   3439  CB  LEU B 219     189.490 138.986  24.291  1.00  0.00           C  
ATOM   3440  CG  LEU B 219     187.963 139.117  24.206  1.00  0.00           C  
ATOM   3441  CD1 LEU B 219     187.573 139.636  22.829  1.00  0.00           C  
ATOM   3442  CD2 LEU B 219     187.322 137.765  24.484  1.00  0.00           C  
ATOM   3443  H   LEU B 219     189.508 140.295  26.652  1.00  0.00           H  
ATOM   3444  HA  LEU B 219     189.736 137.455  25.779  1.00  0.00           H  
ATOM   3445 1HB  LEU B 219     189.918 139.964  24.079  1.00  0.00           H  
ATOM   3446 2HB  LEU B 219     189.807 138.296  23.508  1.00  0.00           H  
ATOM   3447  HG  LEU B 219     187.618 139.841  24.945  1.00  0.00           H  
ATOM   3448 1HD1 LEU B 219     186.489 139.730  22.769  1.00  0.00           H  
ATOM   3449 2HD1 LEU B 219     188.030 140.612  22.665  1.00  0.00           H  
ATOM   3450 3HD1 LEU B 219     187.919 138.939  22.067  1.00  0.00           H  
ATOM   3451 1HD2 LEU B 219     186.236 137.860  24.424  1.00  0.00           H  
ATOM   3452 2HD2 LEU B 219     187.663 137.042  23.745  1.00  0.00           H  
ATOM   3453 3HD2 LEU B 219     187.602 137.427  25.482  1.00  0.00           H  
ATOM   3454  N   ILE B 220     192.216 137.459  25.977  1.00  0.00           N  
ATOM   3455  CA  ILE B 220     193.669 137.395  26.089  1.00  0.00           C  
ATOM   3456  C   ILE B 220     194.229 136.705  24.852  1.00  0.00           C  
ATOM   3457  O   ILE B 220     193.889 135.548  24.573  1.00  0.00           O  
ATOM   3458  CB  ILE B 220     194.106 136.642  27.359  1.00  0.00           C  
ATOM   3459  CG1 ILE B 220     193.693 137.421  28.610  1.00  0.00           C  
ATOM   3460  CG2 ILE B 220     195.609 136.407  27.347  1.00  0.00           C  
ATOM   3461  CD1 ILE B 220     192.355 137.002  29.176  1.00  0.00           C  
ATOM   3462  H   ILE B 220     191.671 136.628  26.160  1.00  0.00           H  
ATOM   3463  HA  ILE B 220     194.058 138.413  26.132  1.00  0.00           H  
ATOM   3464  HB  ILE B 220     193.598 135.680  27.404  1.00  0.00           H  
ATOM   3465 1HG1 ILE B 220     194.447 137.291  29.385  1.00  0.00           H  
ATOM   3466 2HG1 ILE B 220     193.645 138.485  28.378  1.00  0.00           H  
ATOM   3467 1HG2 ILE B 220     195.901 135.874  28.252  1.00  0.00           H  
ATOM   3468 2HG2 ILE B 220     195.877 135.813  26.474  1.00  0.00           H  
ATOM   3469 3HG2 ILE B 220     196.127 137.365  27.307  1.00  0.00           H  
ATOM   3470 1HD1 ILE B 220     192.130 137.598  30.061  1.00  0.00           H  
ATOM   3471 2HD1 ILE B 220     191.578 137.157  28.427  1.00  0.00           H  
ATOM   3472 3HD1 ILE B 220     192.390 135.948  29.450  1.00  0.00           H  
ATOM   3473  N   ASN B 221     195.091 137.415  24.121  1.00  0.00           N  
ATOM   3474  CA  ASN B 221     195.694 136.918  22.882  1.00  0.00           C  
ATOM   3475  C   ASN B 221     194.630 136.612  21.828  1.00  0.00           C  
ATOM   3476  O   ASN B 221     194.754 135.666  21.048  1.00  0.00           O  
ATOM   3477  CB  ASN B 221     196.538 135.688  23.156  1.00  0.00           C  
ATOM   3478  CG  ASN B 221     197.537 135.417  22.065  1.00  0.00           C  
ATOM   3479  OD1 ASN B 221     198.142 136.345  21.516  1.00  0.00           O  
ATOM   3480  ND2 ASN B 221     197.721 134.162  21.740  1.00  0.00           N  
ATOM   3481  H   ASN B 221     195.332 138.342  24.448  1.00  0.00           H  
ATOM   3482  HA  ASN B 221     196.324 137.704  22.463  1.00  0.00           H  
ATOM   3483 1HB  ASN B 221     197.074 135.815  24.098  1.00  0.00           H  
ATOM   3484 2HB  ASN B 221     195.890 134.817  23.263  1.00  0.00           H  
ATOM   3485 1HD2 ASN B 221     198.374 133.924  21.020  1.00  0.00           H  
ATOM   3486 2HD2 ASN B 221     197.210 133.444  22.210  1.00  0.00           H  
ATOM   3487  N   GLY B 222     193.578 137.420  21.806  1.00  0.00           N  
ATOM   3488  CA  GLY B 222     192.513 137.304  20.818  1.00  0.00           C  
ATOM   3489  C   GLY B 222     192.983 137.952  19.524  1.00  0.00           C  
ATOM   3490  O   GLY B 222     193.868 138.818  19.538  1.00  0.00           O  
ATOM   3491  H   GLY B 222     193.521 138.143  22.508  1.00  0.00           H  
ATOM   3492 1HA  GLY B 222     192.272 136.251  20.665  1.00  0.00           H  
ATOM   3493 2HA  GLY B 222     191.612 137.787  21.195  1.00  0.00           H  
ATOM   3494  N   SER B 223     192.399 137.522  18.407  1.00  0.00           N  
ATOM   3495  CA  SER B 223     192.680 138.124  17.112  1.00  0.00           C  
ATOM   3496  C   SER B 223     191.899 139.425  16.930  1.00  0.00           C  
ATOM   3497  O   SER B 223     190.908 139.694  17.613  1.00  0.00           O  
ATOM   3498  CB  SER B 223     192.333 137.153  16.000  1.00  0.00           C  
ATOM   3499  OG  SER B 223     190.947 136.963  15.914  1.00  0.00           O  
ATOM   3500  H   SER B 223     191.741 136.755  18.461  1.00  0.00           H  
ATOM   3501  HA  SER B 223     193.743 138.359  17.063  1.00  0.00           H  
ATOM   3502 1HB  SER B 223     192.710 137.535  15.052  1.00  0.00           H  
ATOM   3503 2HB  SER B 223     192.823 136.198  16.186  1.00  0.00           H  
ATOM   3504  HG  SER B 223     190.814 136.290  15.242  1.00  0.00           H  
ATOM   3505  N   GLU B 224     192.367 140.240  15.981  1.00  0.00           N  
ATOM   3506  CA  GLU B 224     191.686 141.491  15.669  1.00  0.00           C  
ATOM   3507  C   GLU B 224     190.301 141.249  15.082  1.00  0.00           C  
ATOM   3508  O   GLU B 224     189.356 141.974  15.411  1.00  0.00           O  
ATOM   3509  CB  GLU B 224     192.522 142.322  14.694  1.00  0.00           C  
ATOM   3510  CG  GLU B 224     191.905 143.662  14.321  1.00  0.00           C  
ATOM   3511  CD  GLU B 224     191.762 144.588  15.497  1.00  0.00           C  
ATOM   3512  OE1 GLU B 224     192.438 144.382  16.476  1.00  0.00           O  
ATOM   3513  OE2 GLU B 224     190.974 145.501  15.416  1.00  0.00           O  
ATOM   3514  H   GLU B 224     193.203 139.994  15.469  1.00  0.00           H  
ATOM   3515  HA  GLU B 224     191.547 142.049  16.596  1.00  0.00           H  
ATOM   3516 1HB  GLU B 224     193.504 142.514  15.128  1.00  0.00           H  
ATOM   3517 2HB  GLU B 224     192.676 141.757  13.773  1.00  0.00           H  
ATOM   3518 1HG  GLU B 224     192.532 144.142  13.570  1.00  0.00           H  
ATOM   3519 2HG  GLU B 224     190.925 143.489  13.879  1.00  0.00           H  
ATOM   3520  N   GLU B 225     190.161 140.239  14.221  1.00  0.00           N  
ATOM   3521  CA  GLU B 225     188.842 139.894  13.701  1.00  0.00           C  
ATOM   3522  C   GLU B 225     187.895 139.492  14.824  1.00  0.00           C  
ATOM   3523  O   GLU B 225     186.734 139.916  14.846  1.00  0.00           O  
ATOM   3524  CB  GLU B 225     188.952 138.756  12.683  1.00  0.00           C  
ATOM   3525  CG  GLU B 225     187.631 138.359  12.038  1.00  0.00           C  
ATOM   3526  CD  GLU B 225     187.769 137.210  11.079  1.00  0.00           C  
ATOM   3527  OE1 GLU B 225     188.864 136.725  10.916  1.00  0.00           O  
ATOM   3528  OE2 GLU B 225     186.780 136.815  10.509  1.00  0.00           O  
ATOM   3529  H   GLU B 225     190.964 139.704  13.921  1.00  0.00           H  
ATOM   3530  HA  GLU B 225     188.423 140.773  13.211  1.00  0.00           H  
ATOM   3531 1HB  GLU B 225     189.639 139.045  11.887  1.00  0.00           H  
ATOM   3532 2HB  GLU B 225     189.365 137.871  13.167  1.00  0.00           H  
ATOM   3533 1HG  GLU B 225     186.926 138.082  12.820  1.00  0.00           H  
ATOM   3534 2HG  GLU B 225     187.224 139.220  11.509  1.00  0.00           H  
ATOM   3535  N   ALA B 226     188.372 138.679  15.768  1.00  0.00           N  
ATOM   3536  CA  ALA B 226     187.533 138.287  16.894  1.00  0.00           C  
ATOM   3537  C   ALA B 226     187.157 139.486  17.757  1.00  0.00           C  
ATOM   3538  O   ALA B 226     186.015 139.585  18.219  1.00  0.00           O  
ATOM   3539  CB  ALA B 226     188.238 137.232  17.735  1.00  0.00           C  
ATOM   3540  H   ALA B 226     189.318 138.328  15.713  1.00  0.00           H  
ATOM   3541  HA  ALA B 226     186.607 137.870  16.497  1.00  0.00           H  
ATOM   3542 1HB  ALA B 226     187.599 136.946  18.570  1.00  0.00           H  
ATOM   3543 2HB  ALA B 226     188.445 136.356  17.119  1.00  0.00           H  
ATOM   3544 3HB  ALA B 226     189.173 137.639  18.116  1.00  0.00           H  
ATOM   3545  N   ARG B 227     188.098 140.407  17.981  1.00  0.00           N  
ATOM   3546  CA  ARG B 227     187.799 141.584  18.793  1.00  0.00           C  
ATOM   3547  C   ARG B 227     186.706 142.433  18.156  1.00  0.00           C  
ATOM   3548  O   ARG B 227     185.804 142.923  18.844  1.00  0.00           O  
ATOM   3549  CB  ARG B 227     189.046 142.433  18.986  1.00  0.00           C  
ATOM   3550  CG  ARG B 227     190.041 141.887  19.999  1.00  0.00           C  
ATOM   3551  CD  ARG B 227     191.096 142.882  20.322  1.00  0.00           C  
ATOM   3552  NE  ARG B 227     192.051 143.032  19.236  1.00  0.00           N  
ATOM   3553  CZ  ARG B 227     193.167 142.292  19.090  1.00  0.00           C  
ATOM   3554  NH1 ARG B 227     193.454 141.356  19.967  1.00  0.00           N  
ATOM   3555  NH2 ARG B 227     193.974 142.507  18.065  1.00  0.00           N  
ATOM   3556  H   ARG B 227     189.024 140.299  17.593  1.00  0.00           H  
ATOM   3557  HA  ARG B 227     187.427 141.251  19.763  1.00  0.00           H  
ATOM   3558 1HB  ARG B 227     189.566 142.535  18.035  1.00  0.00           H  
ATOM   3559 2HB  ARG B 227     188.759 143.433  19.311  1.00  0.00           H  
ATOM   3560 1HG  ARG B 227     189.518 141.630  20.919  1.00  0.00           H  
ATOM   3561 2HG  ARG B 227     190.522 140.997  19.593  1.00  0.00           H  
ATOM   3562 1HD  ARG B 227     190.637 143.853  20.509  1.00  0.00           H  
ATOM   3563 2HD  ARG B 227     191.639 142.560  21.210  1.00  0.00           H  
ATOM   3564  HE  ARG B 227     191.864 143.743  18.541  1.00  0.00           H  
ATOM   3565 1HH1 ARG B 227     192.837 141.192  20.751  1.00  0.00           H  
ATOM   3566 2HH1 ARG B 227     194.291 140.802  19.859  1.00  0.00           H  
ATOM   3567 1HH2 ARG B 227     193.753 143.227  17.391  1.00  0.00           H  
ATOM   3568 2HH2 ARG B 227     194.810 141.953  17.956  1.00  0.00           H  
ATOM   3569  N   GLN B 228     186.772 142.617  16.835  1.00  0.00           N  
ATOM   3570  CA  GLN B 228     185.774 143.442  16.159  1.00  0.00           C  
ATOM   3571  C   GLN B 228     184.416 142.753  16.127  1.00  0.00           C  
ATOM   3572  O   GLN B 228     183.383 143.399  16.341  1.00  0.00           O  
ATOM   3573  CB  GLN B 228     186.227 143.768  14.733  1.00  0.00           C  
ATOM   3574  CG  GLN B 228     187.422 144.702  14.657  1.00  0.00           C  
ATOM   3575  CD  GLN B 228     187.858 144.970  13.229  1.00  0.00           C  
ATOM   3576  OE1 GLN B 228     187.091 144.771  12.283  1.00  0.00           O  
ATOM   3577  NE2 GLN B 228     189.095 145.423  13.065  1.00  0.00           N  
ATOM   3578  H   GLN B 228     187.508 142.191  16.291  1.00  0.00           H  
ATOM   3579  HA  GLN B 228     185.653 144.367  16.722  1.00  0.00           H  
ATOM   3580 1HB  GLN B 228     186.486 142.845  14.214  1.00  0.00           H  
ATOM   3581 2HB  GLN B 228     185.404 144.231  14.188  1.00  0.00           H  
ATOM   3582 1HG  GLN B 228     187.156 145.655  15.118  1.00  0.00           H  
ATOM   3583 2HG  GLN B 228     188.258 144.250  15.191  1.00  0.00           H  
ATOM   3584 1HE2 GLN B 228     189.440 145.618  12.145  1.00  0.00           H  
ATOM   3585 2HE2 GLN B 228     189.684 145.570  13.860  1.00  0.00           H  
ATOM   3586  N   LEU B 229     184.395 141.446  15.867  1.00  0.00           N  
ATOM   3587  CA  LEU B 229     183.130 140.720  15.840  1.00  0.00           C  
ATOM   3588  C   LEU B 229     182.514 140.643  17.232  1.00  0.00           C  
ATOM   3589  O   LEU B 229     181.295 140.776  17.386  1.00  0.00           O  
ATOM   3590  CB  LEU B 229     183.340 139.304  15.287  1.00  0.00           C  
ATOM   3591  CG  LEU B 229     183.681 139.218  13.795  1.00  0.00           C  
ATOM   3592  CD1 LEU B 229     184.174 137.814  13.467  1.00  0.00           C  
ATOM   3593  CD2 LEU B 229     182.451 139.570  12.971  1.00  0.00           C  
ATOM   3594  H   LEU B 229     185.253 140.945  15.684  1.00  0.00           H  
ATOM   3595  HA  LEU B 229     182.434 141.263  15.203  1.00  0.00           H  
ATOM   3596 1HB  LEU B 229     184.151 138.833  15.840  1.00  0.00           H  
ATOM   3597 2HB  LEU B 229     182.429 138.728  15.453  1.00  0.00           H  
ATOM   3598  HG  LEU B 229     184.485 139.917  13.563  1.00  0.00           H  
ATOM   3599 1HD1 LEU B 229     184.417 137.754  12.406  1.00  0.00           H  
ATOM   3600 2HD1 LEU B 229     185.065 137.596  14.054  1.00  0.00           H  
ATOM   3601 3HD1 LEU B 229     183.395 137.092  13.703  1.00  0.00           H  
ATOM   3602 1HD2 LEU B 229     182.694 139.511  11.909  1.00  0.00           H  
ATOM   3603 2HD2 LEU B 229     181.647 138.872  13.200  1.00  0.00           H  
ATOM   3604 3HD2 LEU B 229     182.130 140.585  13.212  1.00  0.00           H  
ATOM   3605  N   ILE B 230     183.342 140.432  18.258  1.00  0.00           N  
ATOM   3606  CA  ILE B 230     182.827 140.336  19.620  1.00  0.00           C  
ATOM   3607  C   ILE B 230     182.366 141.703  20.113  1.00  0.00           C  
ATOM   3608  O   ILE B 230     181.285 141.832  20.700  1.00  0.00           O  
ATOM   3609  CB  ILE B 230     183.893 139.772  20.577  1.00  0.00           C  
ATOM   3610  CG1 ILE B 230     184.154 138.294  20.276  1.00  0.00           C  
ATOM   3611  CG2 ILE B 230     183.460 139.956  22.024  1.00  0.00           C  
ATOM   3612  CD1 ILE B 230     185.415 137.755  20.910  1.00  0.00           C  
ATOM   3613  H   ILE B 230     184.336 140.337  18.100  1.00  0.00           H  
ATOM   3614  HA  ILE B 230     181.948 139.692  19.613  1.00  0.00           H  
ATOM   3615  HB  ILE B 230     184.836 140.296  20.422  1.00  0.00           H  
ATOM   3616 1HG1 ILE B 230     183.313 137.697  20.626  1.00  0.00           H  
ATOM   3617 2HG1 ILE B 230     184.228 138.151  19.197  1.00  0.00           H  
ATOM   3618 1HG2 ILE B 230     184.225 139.551  22.687  1.00  0.00           H  
ATOM   3619 2HG2 ILE B 230     183.324 141.016  22.231  1.00  0.00           H  
ATOM   3620 3HG2 ILE B 230     182.520 139.429  22.191  1.00  0.00           H  
ATOM   3621 1HD1 ILE B 230     185.532 136.702  20.650  1.00  0.00           H  
ATOM   3622 2HD1 ILE B 230     186.275 138.316  20.546  1.00  0.00           H  
ATOM   3623 3HD1 ILE B 230     185.349 137.855  21.993  1.00  0.00           H  
ATOM   3624  N   GLU B 231     183.168 142.744  19.873  1.00  0.00           N  
ATOM   3625  CA  GLU B 231     182.774 144.095  20.267  1.00  0.00           C  
ATOM   3626  C   GLU B 231     181.420 144.469  19.673  1.00  0.00           C  
ATOM   3627  O   GLU B 231     180.573 145.060  20.352  1.00  0.00           O  
ATOM   3628  CB  GLU B 231     183.832 145.108  19.825  1.00  0.00           C  
ATOM   3629  CG  GLU B 231     183.490 146.555  20.149  1.00  0.00           C  
ATOM   3630  CD  GLU B 231     183.473 146.837  21.626  1.00  0.00           C  
ATOM   3631  OE1 GLU B 231     184.074 146.091  22.360  1.00  0.00           O  
ATOM   3632  OE2 GLU B 231     182.856 147.798  22.020  1.00  0.00           O  
ATOM   3633  H   GLU B 231     184.058 142.605  19.415  1.00  0.00           H  
ATOM   3634  HA  GLU B 231     182.683 144.127  21.352  1.00  0.00           H  
ATOM   3635 1HB  GLU B 231     184.782 144.874  20.306  1.00  0.00           H  
ATOM   3636 2HB  GLU B 231     183.983 145.033  18.748  1.00  0.00           H  
ATOM   3637 1HG  GLU B 231     184.224 147.206  19.675  1.00  0.00           H  
ATOM   3638 2HG  GLU B 231     182.513 146.789  19.728  1.00  0.00           H  
ATOM   3639  N   LYS B 232     181.204 144.132  18.400  1.00  0.00           N  
ATOM   3640  CA  LYS B 232     179.905 144.366  17.782  1.00  0.00           C  
ATOM   3641  C   LYS B 232     178.821 143.493  18.399  1.00  0.00           C  
ATOM   3642  O   LYS B 232     177.696 143.962  18.611  1.00  0.00           O  
ATOM   3643  CB  LYS B 232     179.981 144.117  16.275  1.00  0.00           C  
ATOM   3644  CG  LYS B 232     180.780 145.158  15.505  1.00  0.00           C  
ATOM   3645  CD  LYS B 232     180.919 144.776  14.038  1.00  0.00           C  
ATOM   3646  CE  LYS B 232     179.614 144.989  13.284  1.00  0.00           C  
ATOM   3647  NZ  LYS B 232     179.763 144.720  11.828  1.00  0.00           N  
ATOM   3648  H   LYS B 232     181.940 143.710  17.853  1.00  0.00           H  
ATOM   3649  HA  LYS B 232     179.621 145.405  17.957  1.00  0.00           H  
ATOM   3650 1HB  LYS B 232     180.434 143.142  16.089  1.00  0.00           H  
ATOM   3651 2HB  LYS B 232     178.973 144.094  15.858  1.00  0.00           H  
ATOM   3652 1HG  LYS B 232     180.280 146.126  15.573  1.00  0.00           H  
ATOM   3653 2HG  LYS B 232     181.773 145.252  15.942  1.00  0.00           H  
ATOM   3654 1HD  LYS B 232     181.698 145.383  13.576  1.00  0.00           H  
ATOM   3655 2HD  LYS B 232     181.205 143.727  13.961  1.00  0.00           H  
ATOM   3656 1HE  LYS B 232     178.849 144.327  13.688  1.00  0.00           H  
ATOM   3657 2HE  LYS B 232     179.280 146.018  13.418  1.00  0.00           H  
ATOM   3658 1HZ  LYS B 232     178.878 144.871  11.366  1.00  0.00           H  
ATOM   3659 2HZ  LYS B 232     180.458 145.341  11.439  1.00  0.00           H  
ATOM   3660 3HZ  LYS B 232     180.054 143.761  11.691  1.00  0.00           H  
ATOM   3661  N   ALA B 233     179.135 142.230  18.698  1.00  0.00           N  
ATOM   3662  CA  ALA B 233     178.129 141.336  19.262  1.00  0.00           C  
ATOM   3663  C   ALA B 233     177.688 141.801  20.641  1.00  0.00           C  
ATOM   3664  O   ALA B 233     176.499 141.742  20.971  1.00  0.00           O  
ATOM   3665  CB  ALA B 233     178.668 139.908  19.322  1.00  0.00           C  
ATOM   3666  H   ALA B 233     180.069 141.881  18.537  1.00  0.00           H  
ATOM   3667  HA  ALA B 233     177.253 141.359  18.613  1.00  0.00           H  
ATOM   3668 1HB  ALA B 233     177.910 139.250  19.744  1.00  0.00           H  
ATOM   3669 2HB  ALA B 233     178.921 139.572  18.316  1.00  0.00           H  
ATOM   3670 3HB  ALA B 233     179.558 139.882  19.947  1.00  0.00           H  
ATOM   3671  N   VAL B 234     178.631 142.268  21.464  1.00  0.00           N  
ATOM   3672  CA  VAL B 234     178.283 142.730  22.803  1.00  0.00           C  
ATOM   3673  C   VAL B 234     177.395 143.965  22.726  1.00  0.00           C  
ATOM   3674  O   VAL B 234     176.400 144.080  23.450  1.00  0.00           O  
ATOM   3675  CB  VAL B 234     179.554 143.058  23.609  1.00  0.00           C  
ATOM   3676  CG1 VAL B 234     179.193 143.745  24.918  1.00  0.00           C  
ATOM   3677  CG2 VAL B 234     180.346 141.785  23.869  1.00  0.00           C  
ATOM   3678  H   VAL B 234     179.596 142.302  21.166  1.00  0.00           H  
ATOM   3679  HA  VAL B 234     177.708 141.948  23.301  1.00  0.00           H  
ATOM   3680  HB  VAL B 234     180.165 143.756  23.037  1.00  0.00           H  
ATOM   3681 1HG1 VAL B 234     180.103 143.970  25.473  1.00  0.00           H  
ATOM   3682 2HG1 VAL B 234     178.659 144.671  24.706  1.00  0.00           H  
ATOM   3683 3HG1 VAL B 234     178.559 143.087  25.511  1.00  0.00           H  
ATOM   3684 1HG2 VAL B 234     181.244 142.025  24.437  1.00  0.00           H  
ATOM   3685 2HG2 VAL B 234     179.732 141.084  24.436  1.00  0.00           H  
ATOM   3686 3HG2 VAL B 234     180.629 141.332  22.918  1.00  0.00           H  
ATOM   3687  N   ARG B 235     177.740 144.907  21.845  1.00  0.00           N  
ATOM   3688  CA  ARG B 235     176.886 146.071  21.638  1.00  0.00           C  
ATOM   3689  C   ARG B 235     175.560 145.710  20.980  1.00  0.00           C  
ATOM   3690  O   ARG B 235     174.530 146.292  21.336  1.00  0.00           O  
ATOM   3691  CB  ARG B 235     177.602 147.103  20.780  1.00  0.00           C  
ATOM   3692  CG  ARG B 235     178.766 147.806  21.461  1.00  0.00           C  
ATOM   3693  CD  ARG B 235     179.480 148.715  20.530  1.00  0.00           C  
ATOM   3694  NE  ARG B 235     180.641 149.329  21.154  1.00  0.00           N  
ATOM   3695  CZ  ARG B 235     180.610 150.469  21.872  1.00  0.00           C  
ATOM   3696  NH1 ARG B 235     179.473 151.106  22.046  1.00  0.00           N  
ATOM   3697  NH2 ARG B 235     181.722 150.947  22.401  1.00  0.00           N  
ATOM   3698  H   ARG B 235     178.594 144.823  21.313  1.00  0.00           H  
ATOM   3699  HA  ARG B 235     176.644 146.498  22.611  1.00  0.00           H  
ATOM   3700 1HB  ARG B 235     177.988 146.624  19.881  1.00  0.00           H  
ATOM   3701 2HB  ARG B 235     176.894 147.868  20.465  1.00  0.00           H  
ATOM   3702 1HG  ARG B 235     178.393 148.396  22.299  1.00  0.00           H  
ATOM   3703 2HG  ARG B 235     179.475 147.063  21.828  1.00  0.00           H  
ATOM   3704 1HD  ARG B 235     179.820 148.152  19.660  1.00  0.00           H  
ATOM   3705 2HD  ARG B 235     178.807 149.509  20.208  1.00  0.00           H  
ATOM   3706  HE  ARG B 235     181.534 148.868  21.042  1.00  0.00           H  
ATOM   3707 1HH1 ARG B 235     178.623 150.740  21.641  1.00  0.00           H  
ATOM   3708 2HH1 ARG B 235     179.450 151.960  22.583  1.00  0.00           H  
ATOM   3709 1HH2 ARG B 235     182.597 150.458  22.267  1.00  0.00           H  
ATOM   3710 2HH2 ARG B 235     181.700 151.802  22.938  1.00  0.00           H  
ATOM   3711  N   ALA B 236     175.558 144.765  20.035  1.00  0.00           N  
ATOM   3712  CA  ALA B 236     174.309 144.353  19.407  1.00  0.00           C  
ATOM   3713  C   ALA B 236     173.364 143.717  20.418  1.00  0.00           C  
ATOM   3714  O   ALA B 236     172.141 143.879  20.315  1.00  0.00           O  
ATOM   3715  CB  ALA B 236     174.589 143.385  18.258  1.00  0.00           C  
ATOM   3716  H   ALA B 236     176.422 144.328  19.749  1.00  0.00           H  
ATOM   3717  HA  ALA B 236     173.820 145.243  19.010  1.00  0.00           H  
ATOM   3718 1HB  ALA B 236     173.648 143.085  17.798  1.00  0.00           H  
ATOM   3719 2HB  ALA B 236     175.217 143.876  17.514  1.00  0.00           H  
ATOM   3720 3HB  ALA B 236     175.102 142.505  18.641  1.00  0.00           H  
ATOM   3721  N   ILE B 237     173.908 142.993  21.397  1.00  0.00           N  
ATOM   3722  CA  ILE B 237     173.080 142.429  22.458  1.00  0.00           C  
ATOM   3723  C   ILE B 237     172.725 143.495  23.487  1.00  0.00           C  
ATOM   3724  O   ILE B 237     171.553 143.651  23.852  1.00  0.00           O  
ATOM   3725  CB  ILE B 237     173.795 141.257  23.153  1.00  0.00           C  
ATOM   3726  CG1 ILE B 237     173.985 140.092  22.177  1.00  0.00           C  
ATOM   3727  CG2 ILE B 237     173.013 140.807  24.377  1.00  0.00           C  
ATOM   3728  CD1 ILE B 237     174.980 139.057  22.648  1.00  0.00           C  
ATOM   3729  H   ILE B 237     174.905 142.828  21.409  1.00  0.00           H  
ATOM   3730  HA  ILE B 237     172.144 142.086  22.020  1.00  0.00           H  
ATOM   3731  HB  ILE B 237     174.791 141.572  23.466  1.00  0.00           H  
ATOM   3732 1HG1 ILE B 237     173.030 139.596  22.011  1.00  0.00           H  
ATOM   3733 2HG1 ILE B 237     174.325 140.477  21.214  1.00  0.00           H  
ATOM   3734 1HG2 ILE B 237     173.531 139.976  24.856  1.00  0.00           H  
ATOM   3735 2HG2 ILE B 237     172.927 141.635  25.079  1.00  0.00           H  
ATOM   3736 3HG2 ILE B 237     172.016 140.484  24.073  1.00  0.00           H  
ATOM   3737 1HD1 ILE B 237     175.062 138.264  21.903  1.00  0.00           H  
ATOM   3738 2HD1 ILE B 237     175.956 139.525  22.787  1.00  0.00           H  
ATOM   3739 3HD1 ILE B 237     174.643 138.633  23.593  1.00  0.00           H  
ATOM   3740  N   SER B 238     173.715 144.254  23.961  1.00  0.00           N  
ATOM   3741  CA  SER B 238     173.459 145.200  25.041  1.00  0.00           C  
ATOM   3742  C   SER B 238     172.460 146.272  24.626  1.00  0.00           C  
ATOM   3743  O   SER B 238     171.627 146.689  25.440  1.00  0.00           O  
ATOM   3744  CB  SER B 238     174.757 145.852  25.477  1.00  0.00           C  
ATOM   3745  OG  SER B 238     174.550 146.693  26.579  1.00  0.00           O  
ATOM   3746  H   SER B 238     174.646 144.183  23.579  1.00  0.00           H  
ATOM   3747  HA  SER B 238     173.021 144.658  25.880  1.00  0.00           H  
ATOM   3748 1HB  SER B 238     175.483 145.082  25.736  1.00  0.00           H  
ATOM   3749 2HB  SER B 238     175.170 146.428  24.650  1.00  0.00           H  
ATOM   3750  HG  SER B 238     174.491 147.584  26.225  1.00  0.00           H  
ATOM   3751  N   LYS B 239     172.528 146.734  23.374  1.00  0.00           N  
ATOM   3752  CA  LYS B 239     171.641 147.811  22.950  1.00  0.00           C  
ATOM   3753  C   LYS B 239     170.178 147.410  23.086  1.00  0.00           C  
ATOM   3754  O   LYS B 239     169.313 148.280  23.230  1.00  0.00           O  
ATOM   3755  CB  LYS B 239     171.943 148.213  21.505  1.00  0.00           C  
ATOM   3756  CG  LYS B 239     171.494 147.197  20.463  1.00  0.00           C  
ATOM   3757  CD  LYS B 239     171.907 147.625  19.062  1.00  0.00           C  
ATOM   3758  CE  LYS B 239     171.369 146.666  18.010  1.00  0.00           C  
ATOM   3759  NZ  LYS B 239     171.850 147.013  16.644  1.00  0.00           N  
ATOM   3760  H   LYS B 239     173.186 146.349  22.713  1.00  0.00           H  
ATOM   3761  HA  LYS B 239     171.804 148.671  23.601  1.00  0.00           H  
ATOM   3762 1HB  LYS B 239     171.452 149.161  21.282  1.00  0.00           H  
ATOM   3763 2HB  LYS B 239     173.015 148.363  21.385  1.00  0.00           H  
ATOM   3764 1HG  LYS B 239     171.941 146.227  20.683  1.00  0.00           H  
ATOM   3765 2HG  LYS B 239     170.410 147.095  20.498  1.00  0.00           H  
ATOM   3766 1HD  LYS B 239     171.523 148.626  18.859  1.00  0.00           H  
ATOM   3767 2HD  LYS B 239     172.994 147.650  18.995  1.00  0.00           H  
ATOM   3768 1HE  LYS B 239     171.688 145.652  18.246  1.00  0.00           H  
ATOM   3769 2HE  LYS B 239     170.280 146.692  18.015  1.00  0.00           H  
ATOM   3770 1HZ  LYS B 239     171.472 146.355  15.977  1.00  0.00           H  
ATOM   3771 2HZ  LYS B 239     171.545 147.946  16.406  1.00  0.00           H  
ATOM   3772 3HZ  LYS B 239     172.859 146.973  16.622  1.00  0.00           H  
ATOM   3773  N   LYS B 240     169.886 146.106  23.053  1.00  0.00           N  
ATOM   3774  CA  LYS B 240     168.501 145.657  23.156  1.00  0.00           C  
ATOM   3775  C   LYS B 240     167.891 146.054  24.495  1.00  0.00           C  
ATOM   3776  O   LYS B 240     166.671 146.213  24.605  1.00  0.00           O  
ATOM   3777  CB  LYS B 240     168.413 144.142  22.967  1.00  0.00           C  
ATOM   3778  CG  LYS B 240     168.704 143.667  21.550  1.00  0.00           C  
ATOM   3779  CD  LYS B 240     168.600 142.153  21.441  1.00  0.00           C  
ATOM   3780  CE  LYS B 240     168.871 141.678  20.021  1.00  0.00           C  
ATOM   3781  NZ  LYS B 240     168.792 140.197  19.905  1.00  0.00           N  
ATOM   3782  H   LYS B 240     170.621 145.420  22.958  1.00  0.00           H  
ATOM   3783  HA  LYS B 240     167.920 146.144  22.373  1.00  0.00           H  
ATOM   3784 1HB  LYS B 240     169.121 143.650  23.635  1.00  0.00           H  
ATOM   3785 2HB  LYS B 240     167.415 143.799  23.237  1.00  0.00           H  
ATOM   3786 1HG  LYS B 240     167.991 144.122  20.861  1.00  0.00           H  
ATOM   3787 2HG  LYS B 240     169.708 143.975  21.260  1.00  0.00           H  
ATOM   3788 1HD  LYS B 240     169.322 141.690  22.115  1.00  0.00           H  
ATOM   3789 2HD  LYS B 240     167.600 141.835  21.736  1.00  0.00           H  
ATOM   3790 1HE  LYS B 240     168.143 142.124  19.344  1.00  0.00           H  
ATOM   3791 2HE  LYS B 240     169.865 142.001  19.714  1.00  0.00           H  
ATOM   3792 1HZ  LYS B 240     168.978 139.923  18.951  1.00  0.00           H  
ATOM   3793 2HZ  LYS B 240     169.476 139.773  20.516  1.00  0.00           H  
ATOM   3794 3HZ  LYS B 240     167.867 139.887  20.170  1.00  0.00           H  
ATOM   3795  N   GLU B 241     168.723 146.224  25.519  1.00  0.00           N  
ATOM   3796  CA  GLU B 241     168.254 146.596  26.846  1.00  0.00           C  
ATOM   3797  C   GLU B 241     168.450 148.081  27.134  1.00  0.00           C  
ATOM   3798  O   GLU B 241     168.031 148.558  28.195  1.00  0.00           O  
ATOM   3799  CB  GLU B 241     168.978 145.765  27.909  1.00  0.00           C  
ATOM   3800  CG  GLU B 241     168.780 144.261  27.775  1.00  0.00           C  
ATOM   3801  CD  GLU B 241     167.363 143.833  28.038  1.00  0.00           C  
ATOM   3802  OE1 GLU B 241     166.663 144.545  28.716  1.00  0.00           O  
ATOM   3803  OE2 GLU B 241     166.980 142.791  27.559  1.00  0.00           O  
ATOM   3804  H   GLU B 241     169.713 146.091  25.367  1.00  0.00           H  
ATOM   3805  HA  GLU B 241     167.180 146.410  26.898  1.00  0.00           H  
ATOM   3806 1HB  GLU B 241     170.048 145.967  27.862  1.00  0.00           H  
ATOM   3807 2HB  GLU B 241     168.632 146.061  28.899  1.00  0.00           H  
ATOM   3808 1HG  GLU B 241     169.058 143.957  26.766  1.00  0.00           H  
ATOM   3809 2HG  GLU B 241     169.444 143.755  28.474  1.00  0.00           H  
ATOM   3810  N   GLY B 242     169.065 148.818  26.212  1.00  0.00           N  
ATOM   3811  CA  GLY B 242     169.514 150.171  26.474  1.00  0.00           C  
ATOM   3812  C   GLY B 242     170.689 150.266  27.426  1.00  0.00           C  
ATOM   3813  O   GLY B 242     170.835 151.262  28.138  1.00  0.00           O  
ATOM   3814  H   GLY B 242     169.223 148.416  25.300  1.00  0.00           H  
ATOM   3815 1HA  GLY B 242     169.800 150.648  25.536  1.00  0.00           H  
ATOM   3816 2HA  GLY B 242     168.693 150.752  26.893  1.00  0.00           H  
ATOM   3817  N   THR B 243     171.528 149.234  27.451  1.00  0.00           N  
ATOM   3818  CA  THR B 243     172.587 149.110  28.443  1.00  0.00           C  
ATOM   3819  C   THR B 243     173.901 149.585  27.843  1.00  0.00           C  
ATOM   3820  O   THR B 243     174.215 149.274  26.689  1.00  0.00           O  
ATOM   3821  CB  THR B 243     172.728 147.662  28.944  1.00  0.00           C  
ATOM   3822  OG1 THR B 243     171.536 147.275  29.638  1.00  0.00           O  
ATOM   3823  CG2 THR B 243     173.920 147.535  29.880  1.00  0.00           C  
ATOM   3824  H   THR B 243     171.424 148.513  26.752  1.00  0.00           H  
ATOM   3825  HA  THR B 243     172.331 149.732  29.302  1.00  0.00           H  
ATOM   3826  HB  THR B 243     172.870 146.995  28.093  1.00  0.00           H  
ATOM   3827  HG1 THR B 243     170.798 147.263  29.024  1.00  0.00           H  
ATOM   3828 1HG2 THR B 243     174.005 146.504  30.224  1.00  0.00           H  
ATOM   3829 2HG2 THR B 243     174.830 147.818  29.352  1.00  0.00           H  
ATOM   3830 3HG2 THR B 243     173.781 148.192  30.738  1.00  0.00           H  
ATOM   3831  N   GLU B 244     174.667 150.330  28.633  1.00  0.00           N  
ATOM   3832  CA  GLU B 244     175.919 150.895  28.157  1.00  0.00           C  
ATOM   3833  C   GLU B 244     176.964 149.803  27.963  1.00  0.00           C  
ATOM   3834  O   GLU B 244     177.010 148.817  28.706  1.00  0.00           O  
ATOM   3835  CB  GLU B 244     176.438 151.949  29.137  1.00  0.00           C  
ATOM   3836  CG  GLU B 244     175.565 153.191  29.245  1.00  0.00           C  
ATOM   3837  CD  GLU B 244     176.091 154.191  30.238  1.00  0.00           C  
ATOM   3838  OE1 GLU B 244     177.208 154.622  30.082  1.00  0.00           O  
ATOM   3839  OE2 GLU B 244     175.374 154.525  31.151  1.00  0.00           O  
ATOM   3840  H   GLU B 244     174.377 150.509  29.584  1.00  0.00           H  
ATOM   3841  HA  GLU B 244     175.739 151.374  27.193  1.00  0.00           H  
ATOM   3842 1HB  GLU B 244     176.522 151.511  30.132  1.00  0.00           H  
ATOM   3843 2HB  GLU B 244     177.437 152.268  28.835  1.00  0.00           H  
ATOM   3844 1HG  GLU B 244     175.503 153.666  28.266  1.00  0.00           H  
ATOM   3845 2HG  GLU B 244     174.560 152.891  29.537  1.00  0.00           H  
ATOM   3846  N   VAL B 245     177.799 149.984  26.948  1.00  0.00           N  
ATOM   3847  CA  VAL B 245     178.959 149.133  26.729  1.00  0.00           C  
ATOM   3848  C   VAL B 245     180.203 150.006  26.680  1.00  0.00           C  
ATOM   3849  O   VAL B 245     180.261 151.001  25.951  1.00  0.00           O  
ATOM   3850  CB  VAL B 245     178.822 148.339  25.416  1.00  0.00           C  
ATOM   3851  CG1 VAL B 245     180.047 147.465  25.192  1.00  0.00           C  
ATOM   3852  CG2 VAL B 245     177.556 147.496  25.452  1.00  0.00           C  
ATOM   3853  H   VAL B 245     177.620 150.743  26.306  1.00  0.00           H  
ATOM   3854  HA  VAL B 245     179.045 148.442  27.568  1.00  0.00           H  
ATOM   3855  HB  VAL B 245     178.770 149.040  24.583  1.00  0.00           H  
ATOM   3856 1HG1 VAL B 245     179.933 146.912  24.259  1.00  0.00           H  
ATOM   3857 2HG1 VAL B 245     180.936 148.093  25.133  1.00  0.00           H  
ATOM   3858 3HG1 VAL B 245     180.150 146.763  26.019  1.00  0.00           H  
ATOM   3859 1HG2 VAL B 245     177.465 146.939  24.520  1.00  0.00           H  
ATOM   3860 2HG2 VAL B 245     177.606 146.799  26.288  1.00  0.00           H  
ATOM   3861 3HG2 VAL B 245     176.689 148.146  25.571  1.00  0.00           H  
ATOM   3862  N   HIS B 246     181.204 149.627  27.473  1.00  0.00           N  
ATOM   3863  CA  HIS B 246     182.490 150.311  27.500  1.00  0.00           C  
ATOM   3864  C   HIS B 246     183.599 149.271  27.469  1.00  0.00           C  
ATOM   3865  O   HIS B 246     183.377 148.110  27.830  1.00  0.00           O  
ATOM   3866  CB  HIS B 246     182.625 151.194  28.745  1.00  0.00           C  
ATOM   3867  CG  HIS B 246     181.618 152.299  28.812  1.00  0.00           C  
ATOM   3868  ND1 HIS B 246     181.825 153.530  28.227  1.00  0.00           N  
ATOM   3869  CD2 HIS B 246     180.397 152.360  29.394  1.00  0.00           C  
ATOM   3870  CE1 HIS B 246     180.774 154.302  28.445  1.00  0.00           C  
ATOM   3871  NE2 HIS B 246     179.894 153.614  29.151  1.00  0.00           N  
ATOM   3872  H   HIS B 246     181.055 148.832  28.077  1.00  0.00           H  
ATOM   3873  HA  HIS B 246     182.579 150.952  26.624  1.00  0.00           H  
ATOM   3874 1HB  HIS B 246     182.518 150.580  29.640  1.00  0.00           H  
ATOM   3875 2HB  HIS B 246     183.621 151.638  28.769  1.00  0.00           H  
ATOM   3876  HD2 HIS B 246     179.906 151.562  29.951  1.00  0.00           H  
ATOM   3877  HE1 HIS B 246     180.653 155.328  28.101  1.00  0.00           H  
ATOM   3878  HE2 HIS B 246     178.995 153.952  29.465  1.00  0.00           H  
ATOM   3879  N   PHE B 247     184.782 149.686  27.032  1.00  0.00           N  
ATOM   3880  CA  PHE B 247     185.927 148.799  26.893  1.00  0.00           C  
ATOM   3881  C   PHE B 247     187.199 149.553  27.246  1.00  0.00           C  
ATOM   3882  O   PHE B 247     187.226 150.787  27.220  1.00  0.00           O  
ATOM   3883  CB  PHE B 247     186.019 148.245  25.471  1.00  0.00           C  
ATOM   3884  CG  PHE B 247     186.332 149.288  24.435  1.00  0.00           C  
ATOM   3885  CD1 PHE B 247     187.645 149.572  24.091  1.00  0.00           C  
ATOM   3886  CD2 PHE B 247     185.314 149.985  23.802  1.00  0.00           C  
ATOM   3887  CE1 PHE B 247     187.933 150.531  23.139  1.00  0.00           C  
ATOM   3888  CE2 PHE B 247     185.599 150.942  22.848  1.00  0.00           C  
ATOM   3889  CZ  PHE B 247     186.911 151.215  22.516  1.00  0.00           C  
ATOM   3890  H   PHE B 247     184.883 150.660  26.786  1.00  0.00           H  
ATOM   3891  HA  PHE B 247     185.801 147.961  27.582  1.00  0.00           H  
ATOM   3892 1HB  PHE B 247     186.794 147.480  25.428  1.00  0.00           H  
ATOM   3893 2HB  PHE B 247     185.077 147.771  25.202  1.00  0.00           H  
ATOM   3894  HD1 PHE B 247     188.454 149.031  24.582  1.00  0.00           H  
ATOM   3895  HD2 PHE B 247     184.278 149.768  24.064  1.00  0.00           H  
ATOM   3896  HE1 PHE B 247     188.970 150.746  22.878  1.00  0.00           H  
ATOM   3897  HE2 PHE B 247     184.790 151.483  22.358  1.00  0.00           H  
ATOM   3898  HZ  PHE B 247     187.137 151.972  21.766  1.00  0.00           H  
ATOM   3899  N   GLU B 248     188.249 148.806  27.581  1.00  0.00           N  
ATOM   3900  CA  GLU B 248     189.572 149.369  27.806  1.00  0.00           C  
ATOM   3901  C   GLU B 248     190.619 148.381  27.313  1.00  0.00           C  
ATOM   3902  O   GLU B 248     190.486 147.172  27.518  1.00  0.00           O  
ATOM   3903  CB  GLU B 248     189.791 149.685  29.287  1.00  0.00           C  
ATOM   3904  CG  GLU B 248     191.133 150.331  29.601  1.00  0.00           C  
ATOM   3905  CD  GLU B 248     191.269 150.726  31.046  1.00  0.00           C  
ATOM   3906  OE1 GLU B 248     191.619 149.887  31.841  1.00  0.00           O  
ATOM   3907  OE2 GLU B 248     191.021 151.868  31.354  1.00  0.00           O  
ATOM   3908  H   GLU B 248     188.115 147.811  27.681  1.00  0.00           H  
ATOM   3909  HA  GLU B 248     189.654 150.299  27.242  1.00  0.00           H  
ATOM   3910 1HB  GLU B 248     189.007 150.357  29.636  1.00  0.00           H  
ATOM   3911 2HB  GLU B 248     189.717 148.766  29.869  1.00  0.00           H  
ATOM   3912 1HG  GLU B 248     191.930 149.629  29.353  1.00  0.00           H  
ATOM   3913 2HG  GLU B 248     191.256 151.213  28.975  1.00  0.00           H  
ATOM   3914  N   LYS B 249     191.657 148.903  26.660  1.00  0.00           N  
ATOM   3915  CA  LYS B 249     192.758 148.098  26.146  1.00  0.00           C  
ATOM   3916  C   LYS B 249     193.975 148.297  27.039  1.00  0.00           C  
ATOM   3917  O   LYS B 249     194.355 149.435  27.331  1.00  0.00           O  
ATOM   3918  CB  LYS B 249     193.085 148.470  24.699  1.00  0.00           C  
ATOM   3919  CG  LYS B 249     191.983 148.139  23.701  1.00  0.00           C  
ATOM   3920  CD  LYS B 249     192.395 148.506  22.283  1.00  0.00           C  
ATOM   3921  CE  LYS B 249     191.295 148.176  21.284  1.00  0.00           C  
ATOM   3922  NZ  LYS B 249     191.683 148.531  19.892  1.00  0.00           N  
ATOM   3923  H   LYS B 249     191.671 149.904  26.519  1.00  0.00           H  
ATOM   3924  HA  LYS B 249     192.461 147.050  26.172  1.00  0.00           H  
ATOM   3925 1HB  LYS B 249     193.284 149.540  24.634  1.00  0.00           H  
ATOM   3926 2HB  LYS B 249     193.989 147.949  24.385  1.00  0.00           H  
ATOM   3927 1HG  LYS B 249     191.763 147.071  23.741  1.00  0.00           H  
ATOM   3928 2HG  LYS B 249     191.079 148.688  23.962  1.00  0.00           H  
ATOM   3929 1HD  LYS B 249     192.612 149.574  22.231  1.00  0.00           H  
ATOM   3930 2HD  LYS B 249     193.295 147.956  22.011  1.00  0.00           H  
ATOM   3931 1HE  LYS B 249     191.073 147.111  21.326  1.00  0.00           H  
ATOM   3932 2HE  LYS B 249     190.390 148.723  21.545  1.00  0.00           H  
ATOM   3933 1HZ  LYS B 249     190.929 148.297  19.262  1.00  0.00           H  
ATOM   3934 2HZ  LYS B 249     191.873 149.522  19.837  1.00  0.00           H  
ATOM   3935 3HZ  LYS B 249     192.511 148.014  19.631  1.00  0.00           H  
ATOM   3936  N   SER B 250     194.584 147.190  27.465  1.00  0.00           N  
ATOM   3937  CA  SER B 250     195.763 147.221  28.325  1.00  0.00           C  
ATOM   3938  C   SER B 250     196.823 146.300  27.747  1.00  0.00           C  
ATOM   3939  O   SER B 250     196.683 145.075  27.812  1.00  0.00           O  
ATOM   3940  CB  SER B 250     195.411 146.797  29.737  1.00  0.00           C  
ATOM   3941  OG  SER B 250     196.548 146.783  30.555  1.00  0.00           O  
ATOM   3942  H   SER B 250     194.209 146.297  27.177  1.00  0.00           H  
ATOM   3943  HA  SER B 250     196.141 148.243  28.354  1.00  0.00           H  
ATOM   3944 1HB  SER B 250     194.672 147.483  30.150  1.00  0.00           H  
ATOM   3945 2HB  SER B 250     194.962 145.805  29.717  1.00  0.00           H  
ATOM   3946  HG  SER B 250     196.255 146.464  31.412  1.00  0.00           H  
ATOM   3947  N   ASP B 251     197.876 146.890  27.180  1.00  0.00           N  
ATOM   3948  CA  ASP B 251     198.990 146.126  26.623  1.00  0.00           C  
ATOM   3949  C   ASP B 251     198.496 145.065  25.642  1.00  0.00           C  
ATOM   3950  O   ASP B 251     199.050 143.968  25.547  1.00  0.00           O  
ATOM   3951  CB  ASP B 251     199.796 145.461  27.742  1.00  0.00           C  
ATOM   3952  CG  ASP B 251     200.498 146.466  28.645  1.00  0.00           C  
ATOM   3953  OD1 ASP B 251     201.000 147.441  28.138  1.00  0.00           O  
ATOM   3954  OD2 ASP B 251     200.525 146.249  29.833  1.00  0.00           O  
ATOM   3955  H   ASP B 251     197.899 147.900  27.135  1.00  0.00           H  
ATOM   3956  HA  ASP B 251     199.627 146.807  26.057  1.00  0.00           H  
ATOM   3957 1HB  ASP B 251     199.133 144.847  28.352  1.00  0.00           H  
ATOM   3958 2HB  ASP B 251     200.546 144.799  27.307  1.00  0.00           H  
ATOM   3959  N   GLY B 252     197.430 145.392  24.918  1.00  0.00           N  
ATOM   3960  CA  GLY B 252     196.881 144.494  23.925  1.00  0.00           C  
ATOM   3961  C   GLY B 252     195.730 143.634  24.393  1.00  0.00           C  
ATOM   3962  O   GLY B 252     195.016 143.078  23.552  1.00  0.00           O  
ATOM   3963  H   GLY B 252     196.993 146.292  25.064  1.00  0.00           H  
ATOM   3964 1HA  GLY B 252     196.533 145.070  23.068  1.00  0.00           H  
ATOM   3965 2HA  GLY B 252     197.663 143.827  23.568  1.00  0.00           H  
ATOM   3966  N   THR B 253     195.523 143.504  25.700  1.00  0.00           N  
ATOM   3967  CA  THR B 253     194.415 142.741  26.262  1.00  0.00           C  
ATOM   3968  C   THR B 253     193.184 143.636  26.284  1.00  0.00           C  
ATOM   3969  O   THR B 253     193.254 144.786  26.734  1.00  0.00           O  
ATOM   3970  CB  THR B 253     194.729 142.228  27.680  1.00  0.00           C  
ATOM   3971  OG1 THR B 253     195.823 141.302  27.624  1.00  0.00           O  
ATOM   3972  CG2 THR B 253     193.514 141.535  28.278  1.00  0.00           C  
ATOM   3973  H   THR B 253     196.173 143.961  26.325  1.00  0.00           H  
ATOM   3974  HA  THR B 253     194.225 141.882  25.618  1.00  0.00           H  
ATOM   3975  HB  THR B 253     195.013 143.066  28.315  1.00  0.00           H  
ATOM   3976  HG1 THR B 253     196.650 141.788  27.568  1.00  0.00           H  
ATOM   3977 1HG2 THR B 253     193.755 141.179  29.280  1.00  0.00           H  
ATOM   3978 2HG2 THR B 253     192.685 142.240  28.332  1.00  0.00           H  
ATOM   3979 3HG2 THR B 253     193.232 140.691  27.651  1.00  0.00           H  
ATOM   3980  N   LEU B 254     192.064 143.111  25.797  1.00  0.00           N  
ATOM   3981  CA  LEU B 254     190.829 143.875  25.667  1.00  0.00           C  
ATOM   3982  C   LEU B 254     189.890 143.520  26.813  1.00  0.00           C  
ATOM   3983  O   LEU B 254     189.546 142.348  27.001  1.00  0.00           O  
ATOM   3984  CB  LEU B 254     190.153 143.588  24.321  1.00  0.00           C  
ATOM   3985  CG  LEU B 254     188.807 144.286  24.090  1.00  0.00           C  
ATOM   3986  CD1 LEU B 254     189.017 145.793  24.044  1.00  0.00           C  
ATOM   3987  CD2 LEU B 254     188.188 143.780  22.795  1.00  0.00           C  
ATOM   3988  H   LEU B 254     192.076 142.144  25.507  1.00  0.00           H  
ATOM   3989  HA  LEU B 254     191.072 144.937  25.720  1.00  0.00           H  
ATOM   3990 1HB  LEU B 254     190.827 143.894  23.522  1.00  0.00           H  
ATOM   3991 2HB  LEU B 254     189.988 142.513  24.237  1.00  0.00           H  
ATOM   3992  HG  LEU B 254     188.137 144.068  24.922  1.00  0.00           H  
ATOM   3993 1HD1 LEU B 254     188.061 146.289  23.881  1.00  0.00           H  
ATOM   3994 2HD1 LEU B 254     189.442 146.130  24.990  1.00  0.00           H  
ATOM   3995 3HD1 LEU B 254     189.698 146.041  23.230  1.00  0.00           H  
ATOM   3996 1HD2 LEU B 254     187.230 144.275  22.631  1.00  0.00           H  
ATOM   3997 2HD2 LEU B 254     188.857 143.998  21.962  1.00  0.00           H  
ATOM   3998 3HD2 LEU B 254     188.033 142.703  22.862  1.00  0.00           H  
ATOM   3999  N   GLU B 255     189.477 144.530  27.573  1.00  0.00           N  
ATOM   4000  CA  GLU B 255     188.439 144.380  28.586  1.00  0.00           C  
ATOM   4001  C   GLU B 255     187.146 144.994  28.063  1.00  0.00           C  
ATOM   4002  O   GLU B 255     187.131 146.156  27.645  1.00  0.00           O  
ATOM   4003  CB  GLU B 255     188.854 145.047  29.900  1.00  0.00           C  
ATOM   4004  CG  GLU B 255     187.767 145.064  30.966  1.00  0.00           C  
ATOM   4005  CD  GLU B 255     188.227 145.675  32.260  1.00  0.00           C  
ATOM   4006  OE1 GLU B 255     189.130 145.142  32.859  1.00  0.00           O  
ATOM   4007  OE2 GLU B 255     187.675 146.677  32.649  1.00  0.00           O  
ATOM   4008  H   GLU B 255     189.904 145.436  27.438  1.00  0.00           H  
ATOM   4009  HA  GLU B 255     188.276 143.321  28.784  1.00  0.00           H  
ATOM   4010 1HB  GLU B 255     189.719 144.529  30.313  1.00  0.00           H  
ATOM   4011 2HB  GLU B 255     189.150 146.078  29.707  1.00  0.00           H  
ATOM   4012 1HG  GLU B 255     186.915 145.631  30.592  1.00  0.00           H  
ATOM   4013 2HG  GLU B 255     187.436 144.043  31.149  1.00  0.00           H  
ATOM   4014  N   ILE B 256     186.070 144.215  28.092  1.00  0.00           N  
ATOM   4015  CA  ILE B 256     184.739 144.683  27.720  1.00  0.00           C  
ATOM   4016  C   ILE B 256     183.872 144.628  28.968  1.00  0.00           C  
ATOM   4017  O   ILE B 256     183.728 143.565  29.583  1.00  0.00           O  
ATOM   4018  CB  ILE B 256     184.121 143.829  26.598  1.00  0.00           C  
ATOM   4019  CG1 ILE B 256     184.995 143.881  25.343  1.00  0.00           C  
ATOM   4020  CG2 ILE B 256     182.709 144.300  26.287  1.00  0.00           C  
ATOM   4021  CD1 ILE B 256     184.611 142.869  24.287  1.00  0.00           C  
ATOM   4022  H   ILE B 256     186.190 143.258  28.387  1.00  0.00           H  
ATOM   4023  HA  ILE B 256     184.819 145.710  27.366  1.00  0.00           H  
ATOM   4024  HB  ILE B 256     184.084 142.787  26.913  1.00  0.00           H  
ATOM   4025 1HG1 ILE B 256     184.936 144.875  24.900  1.00  0.00           H  
ATOM   4026 2HG1 ILE B 256     186.036 143.707  25.617  1.00  0.00           H  
ATOM   4027 1HG2 ILE B 256     182.287 143.687  25.492  1.00  0.00           H  
ATOM   4028 2HG2 ILE B 256     182.091 144.212  27.181  1.00  0.00           H  
ATOM   4029 3HG2 ILE B 256     182.736 145.342  25.966  1.00  0.00           H  
ATOM   4030 1HD1 ILE B 256     185.275 142.969  23.429  1.00  0.00           H  
ATOM   4031 2HD1 ILE B 256     184.696 141.863  24.699  1.00  0.00           H  
ATOM   4032 3HD1 ILE B 256     183.583 143.046  23.972  1.00  0.00           H  
ATOM   4033  N   ARG B 257     183.286 145.762  29.340  1.00  0.00           N  
ATOM   4034  CA  ARG B 257     182.440 145.861  30.523  1.00  0.00           C  
ATOM   4035  C   ARG B 257     181.061 146.353  30.110  1.00  0.00           C  
ATOM   4036  O   ARG B 257     180.947 147.329  29.363  1.00  0.00           O  
ATOM   4037  CB  ARG B 257     183.039 146.808  31.552  1.00  0.00           C  
ATOM   4038  CG  ARG B 257     182.178 147.046  32.781  1.00  0.00           C  
ATOM   4039  CD  ARG B 257     182.876 147.888  33.787  1.00  0.00           C  
ATOM   4040  NE  ARG B 257     183.965 147.172  34.430  1.00  0.00           N  
ATOM   4041  CZ  ARG B 257     184.800 147.708  35.343  1.00  0.00           C  
ATOM   4042  NH1 ARG B 257     184.657 148.963  35.707  1.00  0.00           N  
ATOM   4043  NH2 ARG B 257     185.762 146.972  35.871  1.00  0.00           N  
ATOM   4044  H   ARG B 257     183.439 146.585  28.774  1.00  0.00           H  
ATOM   4045  HA  ARG B 257     182.352 144.870  30.969  1.00  0.00           H  
ATOM   4046 1HB  ARG B 257     183.997 146.418  31.890  1.00  0.00           H  
ATOM   4047 2HB  ARG B 257     183.226 147.778  31.088  1.00  0.00           H  
ATOM   4048 1HG  ARG B 257     181.257 147.553  32.489  1.00  0.00           H  
ATOM   4049 2HG  ARG B 257     181.934 146.089  33.245  1.00  0.00           H  
ATOM   4050 1HD  ARG B 257     183.288 148.770  33.299  1.00  0.00           H  
ATOM   4051 2HD  ARG B 257     182.169 148.196  34.556  1.00  0.00           H  
ATOM   4052  HE  ARG B 257     184.106 146.203  34.176  1.00  0.00           H  
ATOM   4053 1HH1 ARG B 257     183.921 149.525  35.304  1.00  0.00           H  
ATOM   4054 2HH1 ARG B 257     185.281 149.364  36.391  1.00  0.00           H  
ATOM   4055 1HH2 ARG B 257     185.872 146.007  35.591  1.00  0.00           H  
ATOM   4056 2HH2 ARG B 257     186.387 147.373  36.555  1.00  0.00           H  
ATOM   4057  N   VAL B 258     180.018 145.681  30.595  1.00  0.00           N  
ATOM   4058  CA  VAL B 258     178.641 146.065  30.320  1.00  0.00           C  
ATOM   4059  C   VAL B 258     177.895 146.165  31.644  1.00  0.00           C  
ATOM   4060  O   VAL B 258     178.034 145.293  32.510  1.00  0.00           O  
ATOM   4061  CB  VAL B 258     177.952 145.037  29.403  1.00  0.00           C  
ATOM   4062  CG1 VAL B 258     176.577 145.537  28.981  1.00  0.00           C  
ATOM   4063  CG2 VAL B 258     178.823 144.764  28.187  1.00  0.00           C  
ATOM   4064  H   VAL B 258     180.199 144.874  31.175  1.00  0.00           H  
ATOM   4065  HA  VAL B 258     178.642 147.044  29.841  1.00  0.00           H  
ATOM   4066  HB  VAL B 258     177.801 144.112  29.959  1.00  0.00           H  
ATOM   4067 1HG1 VAL B 258     176.105 144.798  28.334  1.00  0.00           H  
ATOM   4068 2HG1 VAL B 258     175.960 145.691  29.867  1.00  0.00           H  
ATOM   4069 3HG1 VAL B 258     176.682 146.478  28.442  1.00  0.00           H  
ATOM   4070 1HG2 VAL B 258     178.330 144.037  27.542  1.00  0.00           H  
ATOM   4071 2HG2 VAL B 258     178.979 145.692  27.634  1.00  0.00           H  
ATOM   4072 3HG2 VAL B 258     179.786 144.369  28.510  1.00  0.00           H  
ATOM   4073  N   LYS B 259     177.113 147.226  31.804  1.00  0.00           N  
ATOM   4074  CA  LYS B 259     176.431 147.476  33.064  1.00  0.00           C  
ATOM   4075  C   LYS B 259     175.284 146.488  33.267  1.00  0.00           C  
ATOM   4076  O   LYS B 259     174.591 146.097  32.325  1.00  0.00           O  
ATOM   4077  CB  LYS B 259     175.910 148.913  33.113  1.00  0.00           C  
ATOM   4078  CG  LYS B 259     176.999 149.975  33.169  1.00  0.00           C  
ATOM   4079  CD  LYS B 259     176.404 151.370  33.301  1.00  0.00           C  
ATOM   4080  CE  LYS B 259     177.492 152.434  33.354  1.00  0.00           C  
ATOM   4081  NZ  LYS B 259     176.925 153.802  33.496  1.00  0.00           N  
ATOM   4082  H   LYS B 259     176.986 147.873  31.039  1.00  0.00           H  
ATOM   4083  HA  LYS B 259     177.143 147.332  33.877  1.00  0.00           H  
ATOM   4084 1HB  LYS B 259     175.297 149.108  32.232  1.00  0.00           H  
ATOM   4085 2HB  LYS B 259     175.274 149.040  33.989  1.00  0.00           H  
ATOM   4086 1HG  LYS B 259     177.651 149.785  34.023  1.00  0.00           H  
ATOM   4087 2HG  LYS B 259     177.599 149.930  32.261  1.00  0.00           H  
ATOM   4088 1HD  LYS B 259     175.753 151.570  32.450  1.00  0.00           H  
ATOM   4089 2HD  LYS B 259     175.810 151.426  34.213  1.00  0.00           H  
ATOM   4090 1HE  LYS B 259     178.152 152.237  34.197  1.00  0.00           H  
ATOM   4091 2HE  LYS B 259     178.085 152.393  32.439  1.00  0.00           H  
ATOM   4092 1HZ  LYS B 259     177.677 154.477  33.527  1.00  0.00           H  
ATOM   4093 2HZ  LYS B 259     176.325 154.002  32.709  1.00  0.00           H  
ATOM   4094 3HZ  LYS B 259     176.389 153.857  34.350  1.00  0.00           H  
ATOM   4095  N   ASN B 260     175.104 146.089  34.527  1.00  0.00           N  
ATOM   4096  CA  ASN B 260     173.963 145.285  34.979  1.00  0.00           C  
ATOM   4097  C   ASN B 260     173.826 144.093  34.039  1.00  0.00           C  
ATOM   4098  O   ASN B 260     174.478 143.064  34.291  1.00  0.00           O  
ATOM   4099  CB  ASN B 260     172.685 146.102  35.024  1.00  0.00           C  
ATOM   4100  CG  ASN B 260     172.719 147.172  36.079  1.00  0.00           C  
ATOM   4101  OD1 ASN B 260     173.453 147.064  37.068  1.00  0.00           O  
ATOM   4102  ND2 ASN B 260     171.938 148.205  35.889  1.00  0.00           N  
ATOM   4103  H   ASN B 260     175.806 146.367  35.197  1.00  0.00           H  
ATOM   4104  HA  ASN B 260     174.203 144.863  35.955  1.00  0.00           H  
ATOM   4105 1HB  ASN B 260     172.517 146.571  34.053  1.00  0.00           H  
ATOM   4106 2HB  ASN B 260     171.838 145.443  35.218  1.00  0.00           H  
ATOM   4107 1HD2 ASN B 260     171.919 148.948  36.559  1.00  0.00           H  
ATOM   4108 2HD2 ASN B 260     171.360 148.253  35.074  1.00  0.00           H  
ATOM   4109  N   LEU B 261     173.021 144.169  32.976  1.00  0.00           N  
ATOM   4110  CA  LEU B 261     172.557 143.001  32.227  1.00  0.00           C  
ATOM   4111  C   LEU B 261     171.841 142.002  33.131  1.00  0.00           C  
ATOM   4112  O   LEU B 261     171.459 142.333  34.259  1.00  0.00           O  
ATOM   4113  CB  LEU B 261     173.741 142.314  31.536  1.00  0.00           C  
ATOM   4114  CG  LEU B 261     174.428 143.124  30.430  1.00  0.00           C  
ATOM   4115  CD1 LEU B 261     175.581 142.316  29.849  1.00  0.00           C  
ATOM   4116  CD2 LEU B 261     173.412 143.477  29.354  1.00  0.00           C  
ATOM   4117  H   LEU B 261     172.725 145.088  32.684  1.00  0.00           H  
ATOM   4118  HA  LEU B 261     171.837 143.333  31.481  1.00  0.00           H  
ATOM   4119 1HB  LEU B 261     174.492 142.077  32.289  1.00  0.00           H  
ATOM   4120 2HB  LEU B 261     173.391 141.379  31.096  1.00  0.00           H  
ATOM   4121  HG  LEU B 261     174.842 144.040  30.853  1.00  0.00           H  
ATOM   4122 1HD1 LEU B 261     176.069 142.893  29.063  1.00  0.00           H  
ATOM   4123 2HD1 LEU B 261     176.302 142.093  30.636  1.00  0.00           H  
ATOM   4124 3HD1 LEU B 261     175.199 141.385  29.432  1.00  0.00           H  
ATOM   4125 1HD2 LEU B 261     173.900 144.053  28.568  1.00  0.00           H  
ATOM   4126 2HD2 LEU B 261     172.998 142.562  28.930  1.00  0.00           H  
ATOM   4127 3HD2 LEU B 261     172.608 144.068  29.793  1.00  0.00           H  
ATOM   4128  N   HIS B 262     171.652 140.777  32.641  1.00  0.00           N  
ATOM   4129  CA  HIS B 262     171.016 139.716  33.410  1.00  0.00           C  
ATOM   4130  C   HIS B 262     171.594 138.382  32.957  1.00  0.00           C  
ATOM   4131  O   HIS B 262     172.110 138.255  31.843  1.00  0.00           O  
ATOM   4132  CB  HIS B 262     169.494 139.726  33.230  1.00  0.00           C  
ATOM   4133  CG  HIS B 262     168.793 138.640  33.983  1.00  0.00           C  
ATOM   4134  ND1 HIS B 262     168.705 137.345  33.514  1.00  0.00           N  
ATOM   4135  CD2 HIS B 262     168.143 138.654  35.170  1.00  0.00           C  
ATOM   4136  CE1 HIS B 262     168.032 136.610  34.382  1.00  0.00           C  
ATOM   4137  NE2 HIS B 262     167.681 137.379  35.395  1.00  0.00           N  
ATOM   4138  H   HIS B 262     171.962 140.584  31.699  1.00  0.00           H  
ATOM   4139  HA  HIS B 262     171.237 139.851  34.467  1.00  0.00           H  
ATOM   4140 1HB  HIS B 262     169.096 140.685  33.563  1.00  0.00           H  
ATOM   4141 2HB  HIS B 262     169.252 139.620  32.172  1.00  0.00           H  
ATOM   4142  HD2 HIS B 262     168.011 139.515  35.827  1.00  0.00           H  
ATOM   4143  HE1 HIS B 262     167.808 135.549  34.280  1.00  0.00           H  
ATOM   4144  HE2 HIS B 262     167.157 137.086  36.207  1.00  0.00           H  
ATOM   4145  N   GLU B 263     171.498 137.384  33.842  1.00  0.00           N  
ATOM   4146  CA  GLU B 263     172.068 136.068  33.565  1.00  0.00           C  
ATOM   4147  C   GLU B 263     171.786 135.586  32.148  1.00  0.00           C  
ATOM   4148  O   GLU B 263     172.683 135.024  31.509  1.00  0.00           O  
ATOM   4149  CB  GLU B 263     171.529 135.046  34.568  1.00  0.00           C  
ATOM   4150  CG  GLU B 263     172.064 133.634  34.375  1.00  0.00           C  
ATOM   4151  CD  GLU B 263     171.505 132.655  35.369  1.00  0.00           C  
ATOM   4152  OE1 GLU B 263     170.842 133.081  36.285  1.00  0.00           O  
ATOM   4153  OE2 GLU B 263     171.742 131.481  35.214  1.00  0.00           O  
ATOM   4154  H   GLU B 263     171.022 137.540  34.718  1.00  0.00           H  
ATOM   4155  HA  GLU B 263     173.152 136.133  33.667  1.00  0.00           H  
ATOM   4156 1HB  GLU B 263     171.778 135.363  35.580  1.00  0.00           H  
ATOM   4157 2HB  GLU B 263     170.441 135.004  34.496  1.00  0.00           H  
ATOM   4158 1HG  GLU B 263     171.813 133.296  33.369  1.00  0.00           H  
ATOM   4159 2HG  GLU B 263     173.150 133.654  34.462  1.00  0.00           H  
ATOM   4160  N   LYS B 264     170.565 135.783  31.645  1.00  0.00           N  
ATOM   4161  CA  LYS B 264     170.249 135.345  30.289  1.00  0.00           C  
ATOM   4162  C   LYS B 264     171.149 136.024  29.265  1.00  0.00           C  
ATOM   4163  O   LYS B 264     171.683 135.364  28.365  1.00  0.00           O  
ATOM   4164  CB  LYS B 264     168.781 135.625  29.963  1.00  0.00           C  
ATOM   4165  CG  LYS B 264     168.340 135.149  28.585  1.00  0.00           C  
ATOM   4166  CD  LYS B 264     166.858 135.410  28.359  1.00  0.00           C  
ATOM   4167  CE  LYS B 264     166.374 134.769  27.067  1.00  0.00           C  
ATOM   4168  NZ  LYS B 264     167.005 135.387  25.869  1.00  0.00           N  
ATOM   4169  H   LYS B 264     169.850 136.236  32.195  1.00  0.00           H  
ATOM   4170  HA  LYS B 264     170.428 134.272  30.221  1.00  0.00           H  
ATOM   4171 1HB  LYS B 264     168.145 135.140  30.704  1.00  0.00           H  
ATOM   4172 2HB  LYS B 264     168.593 136.697  30.023  1.00  0.00           H  
ATOM   4173 1HG  LYS B 264     168.914 135.672  27.819  1.00  0.00           H  
ATOM   4174 2HG  LYS B 264     168.531 134.080  28.492  1.00  0.00           H  
ATOM   4175 1HD  LYS B 264     166.285 135.004  29.194  1.00  0.00           H  
ATOM   4176 2HD  LYS B 264     166.682 136.484  28.309  1.00  0.00           H  
ATOM   4177 1HE  LYS B 264     166.608 133.706  27.078  1.00  0.00           H  
ATOM   4178 2HE  LYS B 264     165.293 134.880  26.989  1.00  0.00           H  
ATOM   4179 1HZ  LYS B 264     166.659 134.935  25.035  1.00  0.00           H  
ATOM   4180 2HZ  LYS B 264     166.779 136.371  25.838  1.00  0.00           H  
ATOM   4181 3HZ  LYS B 264     168.008 135.275  25.920  1.00  0.00           H  
ATOM   4182  N   ARG B 265     171.331 137.339  29.384  1.00  0.00           N  
ATOM   4183  CA  ARG B 265     172.172 138.075  28.453  1.00  0.00           C  
ATOM   4184  C   ARG B 265     173.650 137.748  28.605  1.00  0.00           C  
ATOM   4185  O   ARG B 265     174.364 137.690  27.597  1.00  0.00           O  
ATOM   4186  CB  ARG B 265     171.977 139.572  28.641  1.00  0.00           C  
ATOM   4187  CG  ARG B 265     170.569 140.073  28.359  1.00  0.00           C  
ATOM   4188  CD  ARG B 265     170.163 139.812  26.954  1.00  0.00           C  
ATOM   4189  NE  ARG B 265     168.948 140.524  26.599  1.00  0.00           N  
ATOM   4190  CZ  ARG B 265     168.195 140.261  25.513  1.00  0.00           C  
ATOM   4191  NH1 ARG B 265     168.547 139.299  24.688  1.00  0.00           N  
ATOM   4192  NH2 ARG B 265     167.103 140.966  25.277  1.00  0.00           N  
ATOM   4193  H   ARG B 265     170.878 137.837  30.136  1.00  0.00           H  
ATOM   4194  HA  ARG B 265     171.890 137.796  27.437  1.00  0.00           H  
ATOM   4195 1HB  ARG B 265     172.224 139.845  29.665  1.00  0.00           H  
ATOM   4196 2HB  ARG B 265     172.657 140.115  27.984  1.00  0.00           H  
ATOM   4197 1HG  ARG B 265     169.864 139.568  29.019  1.00  0.00           H  
ATOM   4198 2HG  ARG B 265     170.523 141.149  28.535  1.00  0.00           H  
ATOM   4199 1HD  ARG B 265     170.957 140.136  26.281  1.00  0.00           H  
ATOM   4200 2HD  ARG B 265     169.986 138.746  26.819  1.00  0.00           H  
ATOM   4201  HE  ARG B 265     168.644 141.271  27.210  1.00  0.00           H  
ATOM   4202 1HH1 ARG B 265     169.382 138.759  24.868  1.00  0.00           H  
ATOM   4203 2HH1 ARG B 265     167.983 139.101  23.874  1.00  0.00           H  
ATOM   4204 1HH2 ARG B 265     166.833 141.706  25.911  1.00  0.00           H  
ATOM   4205 2HH2 ARG B 265     166.539 140.768  24.463  1.00  0.00           H  
ATOM   4206  N   GLU B 266     174.125 137.535  29.835  1.00  0.00           N  
ATOM   4207  CA  GLU B 266     175.516 137.141  30.026  1.00  0.00           C  
ATOM   4208  C   GLU B 266     175.812 135.822  29.328  1.00  0.00           C  
ATOM   4209  O   GLU B 266     176.872 135.659  28.712  1.00  0.00           O  
ATOM   4210  CB  GLU B 266     175.837 137.022  31.518  1.00  0.00           C  
ATOM   4211  CG  GLU B 266     177.273 136.619  31.821  1.00  0.00           C  
ATOM   4212  CD  GLU B 266     177.563 136.554  33.295  1.00  0.00           C  
ATOM   4213  OE1 GLU B 266     176.714 136.929  34.066  1.00  0.00           O  
ATOM   4214  OE2 GLU B 266     178.637 136.128  33.650  1.00  0.00           O  
ATOM   4215  H   GLU B 266     173.528 137.646  30.642  1.00  0.00           H  
ATOM   4216  HA  GLU B 266     176.150 137.904  29.575  1.00  0.00           H  
ATOM   4217 1HB  GLU B 266     175.647 137.977  32.008  1.00  0.00           H  
ATOM   4218 2HB  GLU B 266     175.179 136.284  31.975  1.00  0.00           H  
ATOM   4219 1HG  GLU B 266     177.466 135.641  31.381  1.00  0.00           H  
ATOM   4220 2HG  GLU B 266     177.947 137.337  31.354  1.00  0.00           H  
ATOM   4221  N   ARG B 267     174.885 134.862  29.416  1.00  0.00           N  
ATOM   4222  CA  ARG B 267     175.084 133.581  28.745  1.00  0.00           C  
ATOM   4223  C   ARG B 267     175.073 133.749  27.232  1.00  0.00           C  
ATOM   4224  O   ARG B 267     175.853 133.100  26.523  1.00  0.00           O  
ATOM   4225  CB  ARG B 267     174.003 132.590  29.150  1.00  0.00           C  
ATOM   4226  CG  ARG B 267     174.097 132.091  30.583  1.00  0.00           C  
ATOM   4227  CD  ARG B 267     172.980 131.172  30.920  1.00  0.00           C  
ATOM   4228  NE  ARG B 267     173.010 130.770  32.316  1.00  0.00           N  
ATOM   4229  CZ  ARG B 267     173.755 129.760  32.806  1.00  0.00           C  
ATOM   4230  NH1 ARG B 267     174.525 129.060  32.001  1.00  0.00           N  
ATOM   4231  NH2 ARG B 267     173.713 129.472  34.095  1.00  0.00           N  
ATOM   4232  H   ARG B 267     174.040 135.013  29.946  1.00  0.00           H  
ATOM   4233  HA  ARG B 267     176.059 133.188  29.031  1.00  0.00           H  
ATOM   4234 1HB  ARG B 267     173.023 133.050  29.025  1.00  0.00           H  
ATOM   4235 2HB  ARG B 267     174.043 131.720  28.494  1.00  0.00           H  
ATOM   4236 1HG  ARG B 267     175.036 131.554  30.720  1.00  0.00           H  
ATOM   4237 2HG  ARG B 267     174.061 132.939  31.267  1.00  0.00           H  
ATOM   4238 1HD  ARG B 267     172.030 131.670  30.728  1.00  0.00           H  
ATOM   4239 2HD  ARG B 267     173.050 130.275  30.305  1.00  0.00           H  
ATOM   4240  HE  ARG B 267     172.431 131.285  32.966  1.00  0.00           H  
ATOM   4241 1HH1 ARG B 267     174.557 129.280  31.016  1.00  0.00           H  
ATOM   4242 2HH1 ARG B 267     175.083 128.303  32.368  1.00  0.00           H  
ATOM   4243 1HH2 ARG B 267     173.121 130.009  34.714  1.00  0.00           H  
ATOM   4244 2HH2 ARG B 267     174.271 128.715  34.462  1.00  0.00           H  
ATOM   4245  N   GLU B 268     174.194 134.611  26.716  1.00  0.00           N  
ATOM   4246  CA  GLU B 268     174.137 134.831  25.275  1.00  0.00           C  
ATOM   4247  C   GLU B 268     175.444 135.415  24.759  1.00  0.00           C  
ATOM   4248  O   GLU B 268     175.926 135.027  23.688  1.00  0.00           O  
ATOM   4249  CB  GLU B 268     172.975 135.762  24.922  1.00  0.00           C  
ATOM   4250  CG  GLU B 268     171.597 135.135  25.075  1.00  0.00           C  
ATOM   4251  CD  GLU B 268     170.482 136.133  24.942  1.00  0.00           C  
ATOM   4252  OE1 GLU B 268     170.763 137.304  24.861  1.00  0.00           O  
ATOM   4253  OE2 GLU B 268     169.344 135.724  24.919  1.00  0.00           O  
ATOM   4254  H   GLU B 268     173.562 135.120  27.317  1.00  0.00           H  
ATOM   4255  HA  GLU B 268     173.990 133.868  24.784  1.00  0.00           H  
ATOM   4256 1HB  GLU B 268     173.012 136.647  25.558  1.00  0.00           H  
ATOM   4257 2HB  GLU B 268     173.078 136.097  23.890  1.00  0.00           H  
ATOM   4258 1HG  GLU B 268     171.473 134.365  24.314  1.00  0.00           H  
ATOM   4259 2HG  GLU B 268     171.534 134.655  26.052  1.00  0.00           H  
ATOM   4260  N   ILE B 269     176.028 136.354  25.506  1.00  0.00           N  
ATOM   4261  CA  ILE B 269     177.295 136.953  25.095  1.00  0.00           C  
ATOM   4262  C   ILE B 269     178.411 135.920  25.159  1.00  0.00           C  
ATOM   4263  O   ILE B 269     179.212 135.787  24.229  1.00  0.00           O  
ATOM   4264  CB  ILE B 269     177.653 138.161  25.981  1.00  0.00           C  
ATOM   4265  CG1 ILE B 269     176.639 139.290  25.779  1.00  0.00           C  
ATOM   4266  CG2 ILE B 269     179.062 138.645  25.675  1.00  0.00           C  
ATOM   4267  CD1 ILE B 269     176.709 140.370  26.834  1.00  0.00           C  
ATOM   4268  H   ILE B 269     175.597 136.659  26.366  1.00  0.00           H  
ATOM   4269  HA  ILE B 269     177.205 137.275  24.059  1.00  0.00           H  
ATOM   4270  HB  ILE B 269     177.597 137.872  27.029  1.00  0.00           H  
ATOM   4271 1HG1 ILE B 269     176.799 139.753  24.805  1.00  0.00           H  
ATOM   4272 2HG1 ILE B 269     175.629 138.877  25.781  1.00  0.00           H  
ATOM   4273 1HG2 ILE B 269     179.298 139.500  26.308  1.00  0.00           H  
ATOM   4274 2HG2 ILE B 269     179.772 137.843  25.868  1.00  0.00           H  
ATOM   4275 3HG2 ILE B 269     179.125 138.942  24.628  1.00  0.00           H  
ATOM   4276 1HD1 ILE B 269     175.961 141.134  26.623  1.00  0.00           H  
ATOM   4277 2HD1 ILE B 269     176.516 139.933  27.815  1.00  0.00           H  
ATOM   4278 3HD1 ILE B 269     177.700 140.821  26.826  1.00  0.00           H  
ATOM   4279  N   LYS B 270     178.466 135.163  26.260  1.00  0.00           N  
ATOM   4280  CA  LYS B 270     179.486 134.131  26.407  1.00  0.00           C  
ATOM   4281  C   LYS B 270     179.450 133.152  25.238  1.00  0.00           C  
ATOM   4282  O   LYS B 270     180.495 132.812  24.672  1.00  0.00           O  
ATOM   4283  CB  LYS B 270     179.302 133.380  27.727  1.00  0.00           C  
ATOM   4284  CG  LYS B 270     180.303 132.255  27.955  1.00  0.00           C  
ATOM   4285  CD  LYS B 270     180.038 131.540  29.272  1.00  0.00           C  
ATOM   4286  CE  LYS B 270     180.909 130.300  29.413  1.00  0.00           C  
ATOM   4287  NZ  LYS B 270     180.587 129.533  30.647  1.00  0.00           N  
ATOM   4288  H   LYS B 270     177.796 135.302  27.001  1.00  0.00           H  
ATOM   4289  HA  LYS B 270     180.473 134.591  26.409  1.00  0.00           H  
ATOM   4290 1HB  LYS B 270     179.389 134.081  28.558  1.00  0.00           H  
ATOM   4291 2HB  LYS B 270     178.301 132.950  27.764  1.00  0.00           H  
ATOM   4292 1HG  LYS B 270     180.234 131.535  27.140  1.00  0.00           H  
ATOM   4293 2HG  LYS B 270     181.312 132.665  27.970  1.00  0.00           H  
ATOM   4294 1HD  LYS B 270     180.246 132.216  30.102  1.00  0.00           H  
ATOM   4295 2HD  LYS B 270     178.990 131.244  29.321  1.00  0.00           H  
ATOM   4296 1HE  LYS B 270     180.762 129.653  28.550  1.00  0.00           H  
ATOM   4297 2HE  LYS B 270     181.957 130.594  29.446  1.00  0.00           H  
ATOM   4298 1HZ  LYS B 270     181.186 128.720  30.704  1.00  0.00           H  
ATOM   4299 2HZ  LYS B 270     180.738 130.118  31.457  1.00  0.00           H  
ATOM   4300 3HZ  LYS B 270     179.622 129.238  30.619  1.00  0.00           H  
ATOM   4301  N   LYS B 271     178.252 132.700  24.857  1.00  0.00           N  
ATOM   4302  CA  LYS B 271     178.133 131.735  23.767  1.00  0.00           C  
ATOM   4303  C   LYS B 271     178.743 132.274  22.481  1.00  0.00           C  
ATOM   4304  O   LYS B 271     179.493 131.564  21.801  1.00  0.00           O  
ATOM   4305  CB  LYS B 271     176.667 131.368  23.536  1.00  0.00           C  
ATOM   4306  CG  LYS B 271     176.440 130.359  22.418  1.00  0.00           C  
ATOM   4307  CD  LYS B 271     174.967 130.005  22.284  1.00  0.00           C  
ATOM   4308  CE  LYS B 271     174.712 129.142  21.056  1.00  0.00           C  
ATOM   4309  NZ  LYS B 271     175.254 127.766  21.220  1.00  0.00           N  
ATOM   4310  H   LYS B 271     177.416 133.021  25.322  1.00  0.00           H  
ATOM   4311  HA  LYS B 271     178.684 130.836  24.039  1.00  0.00           H  
ATOM   4312 1HB  LYS B 271     176.247 130.950  24.452  1.00  0.00           H  
ATOM   4313 2HB  LYS B 271     176.099 132.266  23.296  1.00  0.00           H  
ATOM   4314 1HG  LYS B 271     176.791 130.777  21.474  1.00  0.00           H  
ATOM   4315 2HG  LYS B 271     177.006 129.452  22.625  1.00  0.00           H  
ATOM   4316 1HD  LYS B 271     174.642 129.460  23.172  1.00  0.00           H  
ATOM   4317 2HD  LYS B 271     174.378 130.917  22.203  1.00  0.00           H  
ATOM   4318 1HE  LYS B 271     173.642 129.079  20.871  1.00  0.00           H  
ATOM   4319 2HE  LYS B 271     175.182 129.602  20.186  1.00  0.00           H  
ATOM   4320 1HZ  LYS B 271     175.066 127.228  20.386  1.00  0.00           H  
ATOM   4321 2HZ  LYS B 271     176.253 127.812  21.374  1.00  0.00           H  
ATOM   4322 3HZ  LYS B 271     174.812 127.323  22.012  1.00  0.00           H  
ATOM   4323  N   VAL B 272     178.434 133.525  22.130  1.00  0.00           N  
ATOM   4324  CA  VAL B 272     178.934 134.092  20.881  1.00  0.00           C  
ATOM   4325  C   VAL B 272     180.453 134.215  20.925  1.00  0.00           C  
ATOM   4326  O   VAL B 272     181.144 133.901  19.948  1.00  0.00           O  
ATOM   4327  CB  VAL B 272     178.313 135.478  20.629  1.00  0.00           C  
ATOM   4328  CG1 VAL B 272     178.989 136.159  19.447  1.00  0.00           C  
ATOM   4329  CG2 VAL B 272     176.818 135.340  20.389  1.00  0.00           C  
ATOM   4330  H   VAL B 272     177.848 134.089  22.728  1.00  0.00           H  
ATOM   4331  HA  VAL B 272     178.696 133.405  20.068  1.00  0.00           H  
ATOM   4332  HB  VAL B 272     178.485 136.108  21.502  1.00  0.00           H  
ATOM   4333 1HG1 VAL B 272     178.538 137.137  19.284  1.00  0.00           H  
ATOM   4334 2HG1 VAL B 272     180.051 136.279  19.655  1.00  0.00           H  
ATOM   4335 3HG1 VAL B 272     178.861 135.547  18.554  1.00  0.00           H  
ATOM   4336 1HG2 VAL B 272     176.385 136.325  20.213  1.00  0.00           H  
ATOM   4337 2HG2 VAL B 272     176.646 134.706  19.519  1.00  0.00           H  
ATOM   4338 3HG2 VAL B 272     176.349 134.890  21.264  1.00  0.00           H  
ATOM   4339  N   ILE B 273     180.998 134.656  22.061  1.00  0.00           N  
ATOM   4340  CA  ILE B 273     182.442 134.856  22.153  1.00  0.00           C  
ATOM   4341  C   ILE B 273     183.192 133.544  21.967  1.00  0.00           C  
ATOM   4342  O   ILE B 273     184.163 133.484  21.203  1.00  0.00           O  
ATOM   4343  CB  ILE B 273     182.826 135.478  23.507  1.00  0.00           C  
ATOM   4344  CG1 ILE B 273     182.336 136.926  23.588  1.00  0.00           C  
ATOM   4345  CG2 ILE B 273     184.331 135.409  23.716  1.00  0.00           C  
ATOM   4346  CD1 ILE B 273     182.417 137.521  24.975  1.00  0.00           C  
ATOM   4347  H   ILE B 273     180.421 134.857  22.866  1.00  0.00           H  
ATOM   4348  HA  ILE B 273     182.743 135.525  21.347  1.00  0.00           H  
ATOM   4349  HB  ILE B 273     182.332 134.933  24.312  1.00  0.00           H  
ATOM   4350 1HG1 ILE B 273     182.925 137.548  22.915  1.00  0.00           H  
ATOM   4351 2HG1 ILE B 273     181.298 136.978  23.256  1.00  0.00           H  
ATOM   4352 1HG2 ILE B 273     184.586 135.854  24.678  1.00  0.00           H  
ATOM   4353 2HG2 ILE B 273     184.654 134.370  23.700  1.00  0.00           H  
ATOM   4354 3HG2 ILE B 273     184.835 135.958  22.918  1.00  0.00           H  
ATOM   4355 1HD1 ILE B 273     182.052 138.548  24.952  1.00  0.00           H  
ATOM   4356 2HD1 ILE B 273     181.804 136.934  25.660  1.00  0.00           H  
ATOM   4357 3HD1 ILE B 273     183.452 137.512  25.315  1.00  0.00           H  
ATOM   4358  N   GLU B 274     182.758 132.484  22.654  1.00  0.00           N  
ATOM   4359  CA  GLU B 274     183.465 131.207  22.578  1.00  0.00           C  
ATOM   4360  C   GLU B 274     183.392 130.624  21.173  1.00  0.00           C  
ATOM   4361  O   GLU B 274     184.356 130.024  20.685  1.00  0.00           O  
ATOM   4362  CB  GLU B 274     182.884 130.211  23.585  1.00  0.00           C  
ATOM   4363  CG  GLU B 274     183.230 130.510  25.037  1.00  0.00           C  
ATOM   4364  CD  GLU B 274     182.758 129.440  25.982  1.00  0.00           C  
ATOM   4365  OE1 GLU B 274     181.853 128.721  25.632  1.00  0.00           O  
ATOM   4366  OE2 GLU B 274     183.304 129.342  27.056  1.00  0.00           O  
ATOM   4367  H   GLU B 274     181.935 132.555  23.233  1.00  0.00           H  
ATOM   4368  HA  GLU B 274     184.514 131.378  22.824  1.00  0.00           H  
ATOM   4369 1HB  GLU B 274     181.797 130.197  23.495  1.00  0.00           H  
ATOM   4370 2HB  GLU B 274     183.244 129.209  23.354  1.00  0.00           H  
ATOM   4371 1HG  GLU B 274     184.311 130.609  25.128  1.00  0.00           H  
ATOM   4372 2HG  GLU B 274     182.781 131.461  25.318  1.00  0.00           H  
ATOM   4373  N   LEU B 275     182.246 130.789  20.508  1.00  0.00           N  
ATOM   4374  CA  LEU B 275     182.090 130.268  19.154  1.00  0.00           C  
ATOM   4375  C   LEU B 275     183.006 130.985  18.172  1.00  0.00           C  
ATOM   4376  O   LEU B 275     183.595 130.354  17.288  1.00  0.00           O  
ATOM   4377  CB  LEU B 275     180.634 130.411  18.697  1.00  0.00           C  
ATOM   4378  CG  LEU B 275     179.619 129.513  19.418  1.00  0.00           C  
ATOM   4379  CD1 LEU B 275     178.206 129.979  19.091  1.00  0.00           C  
ATOM   4380  CD2 LEU B 275     179.830 128.068  18.996  1.00  0.00           C  
ATOM   4381  H   LEU B 275     181.474 131.279  20.938  1.00  0.00           H  
ATOM   4382  HA  LEU B 275     182.370 129.216  19.154  1.00  0.00           H  
ATOM   4383 1HB  LEU B 275     180.323 131.444  18.842  1.00  0.00           H  
ATOM   4384 2HB  LEU B 275     180.579 130.183  17.633  1.00  0.00           H  
ATOM   4385  HG  LEU B 275     179.757 129.601  20.497  1.00  0.00           H  
ATOM   4386 1HD1 LEU B 275     177.485 129.342  19.604  1.00  0.00           H  
ATOM   4387 2HD1 LEU B 275     178.077 131.009  19.421  1.00  0.00           H  
ATOM   4388 3HD1 LEU B 275     178.043 129.918  18.017  1.00  0.00           H  
ATOM   4389 1HD2 LEU B 275     179.109 127.430  19.509  1.00  0.00           H  
ATOM   4390 2HD2 LEU B 275     179.690 127.979  17.918  1.00  0.00           H  
ATOM   4391 3HD2 LEU B 275     180.840 127.755  19.257  1.00  0.00           H  
ATOM   4392  N   ILE B 276     183.140 132.306  18.310  1.00  0.00           N  
ATOM   4393  CA  ILE B 276     184.027 133.055  17.425  1.00  0.00           C  
ATOM   4394  C   ILE B 276     185.478 132.649  17.653  1.00  0.00           C  
ATOM   4395  O   ILE B 276     186.233 132.430  16.698  1.00  0.00           O  
ATOM   4396  CB  ILE B 276     183.874 134.571  17.639  1.00  0.00           C  
ATOM   4397  CG1 ILE B 276     182.498 135.043  17.163  1.00  0.00           C  
ATOM   4398  CG2 ILE B 276     184.979 135.325  16.915  1.00  0.00           C  
ATOM   4399  CD1 ILE B 276     182.146 136.446  17.602  1.00  0.00           C  
ATOM   4400  H   ILE B 276     182.630 132.800  19.028  1.00  0.00           H  
ATOM   4401  HA  ILE B 276     183.785 132.796  16.394  1.00  0.00           H  
ATOM   4402  HB  ILE B 276     183.933 134.796  18.703  1.00  0.00           H  
ATOM   4403 1HG1 ILE B 276     182.458 135.005  16.074  1.00  0.00           H  
ATOM   4404 2HG1 ILE B 276     181.730 134.365  17.540  1.00  0.00           H  
ATOM   4405 1HG2 ILE B 276     184.855 136.396  17.076  1.00  0.00           H  
ATOM   4406 2HG2 ILE B 276     185.947 135.010  17.300  1.00  0.00           H  
ATOM   4407 3HG2 ILE B 276     184.925 135.111  15.847  1.00  0.00           H  
ATOM   4408 1HD1 ILE B 276     181.156 136.707  17.226  1.00  0.00           H  
ATOM   4409 2HD1 ILE B 276     182.146 136.497  18.691  1.00  0.00           H  
ATOM   4410 3HD1 ILE B 276     182.880 137.145  17.206  1.00  0.00           H  
ATOM   4411  N   LEU B 277     185.892 132.537  18.916  1.00  0.00           N  
ATOM   4412  CA  LEU B 277     187.266 132.137  19.204  1.00  0.00           C  
ATOM   4413  C   LEU B 277     187.509 130.677  18.847  1.00  0.00           C  
ATOM   4414  O   LEU B 277     188.625 130.314  18.454  1.00  0.00           O  
ATOM   4415  CB  LEU B 277     187.582 132.363  20.689  1.00  0.00           C  
ATOM   4416  CG  LEU B 277     187.593 133.825  21.151  1.00  0.00           C  
ATOM   4417  CD1 LEU B 277     187.673 133.877  22.671  1.00  0.00           C  
ATOM   4418  CD2 LEU B 277     188.770 134.550  20.516  1.00  0.00           C  
ATOM   4419  H   LEU B 277     185.263 132.726  19.683  1.00  0.00           H  
ATOM   4420  HA  LEU B 277     187.937 132.739  18.594  1.00  0.00           H  
ATOM   4421 1HB  LEU B 277     186.842 131.832  21.286  1.00  0.00           H  
ATOM   4422 2HB  LEU B 277     188.563 131.940  20.903  1.00  0.00           H  
ATOM   4423  HG  LEU B 277     186.663 134.309  20.850  1.00  0.00           H  
ATOM   4424 1HD1 LEU B 277     187.681 134.917  22.999  1.00  0.00           H  
ATOM   4425 2HD1 LEU B 277     186.809 133.369  23.098  1.00  0.00           H  
ATOM   4426 3HD1 LEU B 277     188.586 133.385  23.004  1.00  0.00           H  
ATOM   4427 1HD2 LEU B 277     188.777 135.590  20.845  1.00  0.00           H  
ATOM   4428 2HD2 LEU B 277     189.700 134.068  20.818  1.00  0.00           H  
ATOM   4429 3HD2 LEU B 277     188.678 134.513  19.431  1.00  0.00           H  
ATOM   4430  N   GLU B 278     186.487 129.828  18.977  1.00  0.00           N  
ATOM   4431  CA  GLU B 278     186.622 128.440  18.545  1.00  0.00           C  
ATOM   4432  C   GLU B 278     186.960 128.362  17.061  1.00  0.00           C  
ATOM   4433  O   GLU B 278     187.790 127.543  16.651  1.00  0.00           O  
ATOM   4434  CB  GLU B 278     185.335 127.664  18.829  1.00  0.00           C  
ATOM   4435  CG  GLU B 278     185.405 126.183  18.482  1.00  0.00           C  
ATOM   4436  CD  GLU B 278     184.163 125.432  18.872  1.00  0.00           C  
ATOM   4437  OE1 GLU B 278     183.270 126.038  19.413  1.00  0.00           O  
ATOM   4438  OE2 GLU B 278     184.107 124.250  18.627  1.00  0.00           O  
ATOM   4439  H   GLU B 278     185.611 130.136  19.374  1.00  0.00           H  
ATOM   4440  HA  GLU B 278     187.447 127.986  19.095  1.00  0.00           H  
ATOM   4441 1HB  GLU B 278     185.085 127.747  19.887  1.00  0.00           H  
ATOM   4442 2HB  GLU B 278     184.513 128.101  18.262  1.00  0.00           H  
ATOM   4443 1HG  GLU B 278     185.555 126.080  17.407  1.00  0.00           H  
ATOM   4444 2HG  GLU B 278     186.264 125.743  18.985  1.00  0.00           H  
ATOM   4445  N   VAL B 279     186.328 129.209  16.247  1.00  0.00           N  
ATOM   4446  CA  VAL B 279     186.664 129.265  14.826  1.00  0.00           C  
ATOM   4447  C   VAL B 279     188.116 129.687  14.645  1.00  0.00           C  
ATOM   4448  O   VAL B 279     188.867 129.085  13.866  1.00  0.00           O  
ATOM   4449  CB  VAL B 279     185.743 130.256  14.090  1.00  0.00           C  
ATOM   4450  CG1 VAL B 279     186.263 130.526  12.686  1.00  0.00           C  
ATOM   4451  CG2 VAL B 279     184.324 129.710  14.044  1.00  0.00           C  
ATOM   4452  H   VAL B 279     185.611 129.821  16.607  1.00  0.00           H  
ATOM   4453  HA  VAL B 279     186.560 128.263  14.406  1.00  0.00           H  
ATOM   4454  HB  VAL B 279     185.750 131.208  14.623  1.00  0.00           H  
ATOM   4455 1HG1 VAL B 279     185.601 131.229  12.181  1.00  0.00           H  
ATOM   4456 2HG1 VAL B 279     187.266 130.950  12.746  1.00  0.00           H  
ATOM   4457 3HG1 VAL B 279     186.296 129.592  12.125  1.00  0.00           H  
ATOM   4458 1HG2 VAL B 279     183.678 130.417  13.524  1.00  0.00           H  
ATOM   4459 2HG2 VAL B 279     184.319 128.756  13.516  1.00  0.00           H  
ATOM   4460 3HG2 VAL B 279     183.958 129.565  15.060  1.00  0.00           H  
ATOM   4461  N   ALA B 280     188.537 130.727  15.370  1.00  0.00           N  
ATOM   4462  CA  ALA B 280     189.913 131.203  15.263  1.00  0.00           C  
ATOM   4463  C   ALA B 280     190.917 130.122  15.644  1.00  0.00           C  
ATOM   4464  O   ALA B 280     191.957 129.988  14.991  1.00  0.00           O  
ATOM   4465  CB  ALA B 280     190.110 132.441  16.136  1.00  0.00           C  
ATOM   4466  H   ALA B 280     187.904 131.195  16.001  1.00  0.00           H  
ATOM   4467  HA  ALA B 280     190.100 131.469  14.223  1.00  0.00           H  
ATOM   4468 1HB  ALA B 280     191.140 132.788  16.049  1.00  0.00           H  
ATOM   4469 2HB  ALA B 280     189.432 133.230  15.806  1.00  0.00           H  
ATOM   4470 3HB  ALA B 280     189.898 132.193  17.174  1.00  0.00           H  
ATOM   4471  N   ALA B 281     190.630 129.346  16.691  1.00  0.00           N  
ATOM   4472  CA  ALA B 281     191.527 128.260  17.066  1.00  0.00           C  
ATOM   4473  C   ALA B 281     191.588 127.197  15.975  1.00  0.00           C  
ATOM   4474  O   ALA B 281     192.675 126.718  15.628  1.00  0.00           O  
ATOM   4475  CB  ALA B 281     191.088 127.647  18.394  1.00  0.00           C  
ATOM   4476  H   ALA B 281     189.792 129.501  17.235  1.00  0.00           H  
ATOM   4477  HA  ALA B 281     192.529 128.673  17.179  1.00  0.00           H  
ATOM   4478 1HB  ALA B 281     191.765 126.838  18.664  1.00  0.00           H  
ATOM   4479 2HB  ALA B 281     191.109 128.412  19.171  1.00  0.00           H  
ATOM   4480 3HB  ALA B 281     190.077 127.258  18.299  1.00  0.00           H  
ATOM   4481  N   ALA B 282     190.436 126.822  15.414  1.00  0.00           N  
ATOM   4482  CA  ALA B 282     190.419 125.839  14.339  1.00  0.00           C  
ATOM   4483  C   ALA B 282     191.098 126.361  13.076  1.00  0.00           C  
ATOM   4484  O   ALA B 282     191.772 125.594  12.379  1.00  0.00           O  
ATOM   4485  CB  ALA B 282     188.981 125.415  14.040  1.00  0.00           C  
ATOM   4486  H   ALA B 282     189.563 127.219  15.733  1.00  0.00           H  
ATOM   4487  HA  ALA B 282     190.986 124.967  14.667  1.00  0.00           H  
ATOM   4488 1HB  ALA B 282     188.978 124.681  13.234  1.00  0.00           H  
ATOM   4489 2HB  ALA B 282     188.538 124.977  14.934  1.00  0.00           H  
ATOM   4490 3HB  ALA B 282     188.401 126.286  13.738  1.00  0.00           H  
ATOM   4491  N   GLU B 283     190.945 127.652  12.772  1.00  0.00           N  
ATOM   4492  CA  GLU B 283     191.619 128.214  11.606  1.00  0.00           C  
ATOM   4493  C   GLU B 283     193.130 128.050  11.703  1.00  0.00           C  
ATOM   4494  O   GLU B 283     193.777 127.688  10.713  1.00  0.00           O  
ATOM   4495  CB  GLU B 283     191.268 129.695  11.450  1.00  0.00           C  
ATOM   4496  CG  GLU B 283     191.992 130.397  10.310  1.00  0.00           C  
ATOM   4497  CD  GLU B 283     191.632 131.853  10.195  1.00  0.00           C  
ATOM   4498  OE1 GLU B 283     190.674 132.258  10.808  1.00  0.00           O  
ATOM   4499  OE2 GLU B 283     192.317 132.559   9.494  1.00  0.00           O  
ATOM   4500  H   GLU B 283     190.365 128.251  13.340  1.00  0.00           H  
ATOM   4501  HA  GLU B 283     191.287 127.672  10.720  1.00  0.00           H  
ATOM   4502 1HB  GLU B 283     190.196 129.800  11.279  1.00  0.00           H  
ATOM   4503 2HB  GLU B 283     191.505 130.224  12.373  1.00  0.00           H  
ATOM   4504 1HG  GLU B 283     193.067 130.312  10.469  1.00  0.00           H  
ATOM   4505 2HG  GLU B 283     191.750 129.893   9.375  1.00  0.00           H  
ATOM   4506  N   ARG B 284     193.708 128.311  12.879  1.00  0.00           N  
ATOM   4507  CA  ARG B 284     195.147 128.138  13.047  1.00  0.00           C  
ATOM   4508  C   ARG B 284     195.557 126.695  12.800  1.00  0.00           C  
ATOM   4509  O   ARG B 284     196.610 126.431  12.208  1.00  0.00           O  
ATOM   4510  CB  ARG B 284     195.578 128.551  14.446  1.00  0.00           C  
ATOM   4511  CG  ARG B 284     197.081 128.558  14.677  1.00  0.00           C  
ATOM   4512  CD  ARG B 284     197.433 129.155  15.990  1.00  0.00           C  
ATOM   4513  NE  ARG B 284     198.871 129.210  16.194  1.00  0.00           N  
ATOM   4514  CZ  ARG B 284     199.472 129.730  17.281  1.00  0.00           C  
ATOM   4515  NH1 ARG B 284     198.745 130.235  18.254  1.00  0.00           N  
ATOM   4516  NH2 ARG B 284     200.790 129.732  17.372  1.00  0.00           N  
ATOM   4517  H   ARG B 284     193.157 128.630  13.663  1.00  0.00           H  
ATOM   4518  HA  ARG B 284     195.659 128.759  12.311  1.00  0.00           H  
ATOM   4519 1HB  ARG B 284     195.208 129.554  14.659  1.00  0.00           H  
ATOM   4520 2HB  ARG B 284     195.134 127.876  15.179  1.00  0.00           H  
ATOM   4521 1HG  ARG B 284     197.456 127.534  14.654  1.00  0.00           H  
ATOM   4522 2HG  ARG B 284     197.567 129.140  13.894  1.00  0.00           H  
ATOM   4523 1HD  ARG B 284     197.042 130.171  16.044  1.00  0.00           H  
ATOM   4524 2HD  ARG B 284     196.998 128.557  16.790  1.00  0.00           H  
ATOM   4525  HE  ARG B 284     199.464 128.831  15.466  1.00  0.00           H  
ATOM   4526 1HH1 ARG B 284     197.737 130.233  18.185  1.00  0.00           H  
ATOM   4527 2HH1 ARG B 284     199.195 130.625  19.069  1.00  0.00           H  
ATOM   4528 1HH2 ARG B 284     201.349 129.344  16.624  1.00  0.00           H  
ATOM   4529 2HH2 ARG B 284     201.240 130.122  18.187  1.00  0.00           H  
ATOM   4530  N   ILE B 285     194.734 125.743  13.246  1.00  0.00           N  
ATOM   4531  CA  ILE B 285     195.035 124.335  13.012  1.00  0.00           C  
ATOM   4532  C   ILE B 285     195.057 124.038  11.519  1.00  0.00           C  
ATOM   4533  O   ILE B 285     195.938 123.325  11.025  1.00  0.00           O  
ATOM   4534  CB  ILE B 285     194.006 123.424  13.705  1.00  0.00           C  
ATOM   4535  CG1 ILE B 285     194.147 123.522  15.227  1.00  0.00           C  
ATOM   4536  CG2 ILE B 285     194.174 121.984  13.244  1.00  0.00           C  
ATOM   4537  CD1 ILE B 285     192.999 122.899  15.987  1.00  0.00           C  
ATOM   4538  H   ILE B 285     193.896 125.991  13.750  1.00  0.00           H  
ATOM   4539  HA  ILE B 285     196.033 124.126  13.394  1.00  0.00           H  
ATOM   4540  HB  ILE B 285     192.999 123.760  13.460  1.00  0.00           H  
ATOM   4541 1HG1 ILE B 285     195.070 123.033  15.539  1.00  0.00           H  
ATOM   4542 2HG1 ILE B 285     194.219 124.570  15.519  1.00  0.00           H  
ATOM   4543 1HG2 ILE B 285     193.439 121.354  13.745  1.00  0.00           H  
ATOM   4544 2HG2 ILE B 285     194.025 121.928  12.167  1.00  0.00           H  
ATOM   4545 3HG2 ILE B 285     195.177 121.637  13.490  1.00  0.00           H  
ATOM   4546 1HD1 ILE B 285     193.171 123.008  17.059  1.00  0.00           H  
ATOM   4547 2HD1 ILE B 285     192.069 123.398  15.716  1.00  0.00           H  
ATOM   4548 3HD1 ILE B 285     192.930 121.841  15.738  1.00  0.00           H  
ATOM   4549  N   VAL B 286     194.089 124.582  10.777  1.00  0.00           N  
ATOM   4550  CA  VAL B 286     194.054 124.375   9.334  1.00  0.00           C  
ATOM   4551  C   VAL B 286     195.280 124.998   8.678  1.00  0.00           C  
ATOM   4552  O   VAL B 286     195.925 124.379   7.823  1.00  0.00           O  
ATOM   4553  CB  VAL B 286     192.777 124.992   8.731  1.00  0.00           C  
ATOM   4554  CG1 VAL B 286     192.833 124.949   7.210  1.00  0.00           C  
ATOM   4555  CG2 VAL B 286     191.552 124.254   9.246  1.00  0.00           C  
ATOM   4556  H   VAL B 286     193.369 125.143  11.211  1.00  0.00           H  
ATOM   4557  HA  VAL B 286     194.102 123.304   9.136  1.00  0.00           H  
ATOM   4558  HB  VAL B 286     192.720 126.041   9.020  1.00  0.00           H  
ATOM   4559 1HG1 VAL B 286     191.923 125.390   6.801  1.00  0.00           H  
ATOM   4560 2HG1 VAL B 286     193.697 125.514   6.861  1.00  0.00           H  
ATOM   4561 3HG1 VAL B 286     192.916 123.914   6.879  1.00  0.00           H  
ATOM   4562 1HG2 VAL B 286     190.654 124.696   8.817  1.00  0.00           H  
ATOM   4563 2HG2 VAL B 286     191.612 123.204   8.962  1.00  0.00           H  
ATOM   4564 3HG2 VAL B 286     191.511 124.333  10.333  1.00  0.00           H  
ATOM   4565  N   ARG B 287     195.632 126.224   9.079  1.00  0.00           N  
ATOM   4566  CA  ARG B 287     196.748 126.912   8.439  1.00  0.00           C  
ATOM   4567  C   ARG B 287     198.056 126.154   8.626  1.00  0.00           C  
ATOM   4568  O   ARG B 287     198.949 126.234   7.776  1.00  0.00           O  
ATOM   4569  CB  ARG B 287     196.899 128.319   8.998  1.00  0.00           C  
ATOM   4570  CG  ARG B 287     195.843 129.309   8.534  1.00  0.00           C  
ATOM   4571  CD  ARG B 287     196.046 130.652   9.135  1.00  0.00           C  
ATOM   4572  NE  ARG B 287     195.041 131.604   8.688  1.00  0.00           N  
ATOM   4573  CZ  ARG B 287     195.129 132.336   7.561  1.00  0.00           C  
ATOM   4574  NH1 ARG B 287     196.178 132.214   6.777  1.00  0.00           N  
ATOM   4575  NH2 ARG B 287     194.160 133.177   7.241  1.00  0.00           N  
ATOM   4576  H   ARG B 287     195.134 126.684   9.827  1.00  0.00           H  
ATOM   4577  HA  ARG B 287     196.553 126.964   7.367  1.00  0.00           H  
ATOM   4578 1HB  ARG B 287     196.861 128.283  10.086  1.00  0.00           H  
ATOM   4579 2HB  ARG B 287     197.873 128.720   8.718  1.00  0.00           H  
ATOM   4580 1HG  ARG B 287     195.889 129.409   7.449  1.00  0.00           H  
ATOM   4581 2HG  ARG B 287     194.855 128.950   8.823  1.00  0.00           H  
ATOM   4582 1HD  ARG B 287     195.986 130.578  10.220  1.00  0.00           H  
ATOM   4583 2HD  ARG B 287     197.027 131.032   8.851  1.00  0.00           H  
ATOM   4584  HE  ARG B 287     194.220 131.725   9.265  1.00  0.00           H  
ATOM   4585 1HH1 ARG B 287     196.919 131.572   7.022  1.00  0.00           H  
ATOM   4586 2HH1 ARG B 287     196.243 132.762   5.933  1.00  0.00           H  
ATOM   4587 1HH2 ARG B 287     193.353 133.270   7.843  1.00  0.00           H  
ATOM   4588 2HH2 ARG B 287     194.225 133.724   6.397  1.00  0.00           H  
ATOM   4589  N   GLU B 288     198.189 125.405   9.723  1.00  0.00           N  
ATOM   4590  CA  GLU B 288     199.407 124.626   9.929  1.00  0.00           C  
ATOM   4591  C   GLU B 288     199.553 123.503   8.918  1.00  0.00           C  
ATOM   4592  O   GLU B 288     200.670 123.013   8.718  1.00  0.00           O  
ATOM   4593  CB  GLU B 288     199.426 124.045  11.345  1.00  0.00           C  
ATOM   4594  CG  GLU B 288     199.692 125.067  12.441  1.00  0.00           C  
ATOM   4595  CD  GLU B 288     199.849 124.441  13.799  1.00  0.00           C  
ATOM   4596  OE1 GLU B 288     199.120 123.526  14.097  1.00  0.00           O  
ATOM   4597  OE2 GLU B 288     200.698 124.880  14.539  1.00  0.00           O  
ATOM   4598  H   GLU B 288     197.458 125.367  10.418  1.00  0.00           H  
ATOM   4599  HA  GLU B 288     200.264 125.289   9.807  1.00  0.00           H  
ATOM   4600 1HB  GLU B 288     198.468 123.570  11.557  1.00  0.00           H  
ATOM   4601 2HB  GLU B 288     200.196 123.276  11.412  1.00  0.00           H  
ATOM   4602 1HG  GLU B 288     200.603 125.615  12.199  1.00  0.00           H  
ATOM   4603 2HG  GLU B 288     198.869 125.780  12.467  1.00  0.00           H  
ATOM   4604  N   ARG B 289     198.457 123.116   8.262  1.00  0.00           N  
ATOM   4605  CA  ARG B 289     198.338 122.022   7.301  1.00  0.00           C  
ATOM   4606  C   ARG B 289     198.752 120.677   7.887  1.00  0.00           C  
ATOM   4607  O   ARG B 289     199.626 119.998   7.336  1.00  0.00           O  
ATOM   4608  CB  ARG B 289     199.186 122.306   6.070  1.00  0.00           C  
ATOM   4609  CG  ARG B 289     198.887 123.628   5.379  1.00  0.00           C  
ATOM   4610  CD  ARG B 289     197.493 123.679   4.872  1.00  0.00           C  
ATOM   4611  NE  ARG B 289     197.217 124.921   4.168  1.00  0.00           N  
ATOM   4612  CZ  ARG B 289     195.982 125.400   3.916  1.00  0.00           C  
ATOM   4613  NH1 ARG B 289     194.924 124.730   4.314  1.00  0.00           N  
ATOM   4614  NH2 ARG B 289     195.837 126.543   3.267  1.00  0.00           N  
ATOM   4615  H   ARG B 289     197.641 123.668   8.484  1.00  0.00           H  
ATOM   4616  HA  ARG B 289     197.287 121.914   7.028  1.00  0.00           H  
ATOM   4617 1HB  ARG B 289     200.239 122.311   6.348  1.00  0.00           H  
ATOM   4618 2HB  ARG B 289     199.043 121.512   5.338  1.00  0.00           H  
ATOM   4619 1HG  ARG B 289     199.026 124.447   6.085  1.00  0.00           H  
ATOM   4620 2HG  ARG B 289     199.564 123.757   4.534  1.00  0.00           H  
ATOM   4621 1HD  ARG B 289     197.326 122.853   4.181  1.00  0.00           H  
ATOM   4622 2HD  ARG B 289     196.798 123.599   5.708  1.00  0.00           H  
ATOM   4623  HE  ARG B 289     198.006 125.465   3.846  1.00  0.00           H  
ATOM   4624 1HH1 ARG B 289     195.036 123.857   4.810  1.00  0.00           H  
ATOM   4625 2HH1 ARG B 289     193.999 125.089   4.125  1.00  0.00           H  
ATOM   4626 1HH2 ARG B 289     196.651 127.057   2.961  1.00  0.00           H  
ATOM   4627 2HH2 ARG B 289     194.913 126.900   3.078  1.00  0.00           H  
ATOM   4628  N   PRO B 290     198.147 120.256   8.996  1.00  0.00           N  
ATOM   4629  CA  PRO B 290     198.481 118.942   9.554  1.00  0.00           C  
ATOM   4630  C   PRO B 290     197.886 117.811   8.735  1.00  0.00           C  
ATOM   4631  O   PRO B 290     197.133 118.044   7.790  1.00  0.00           O  
ATOM   4632  CB  PRO B 290     197.868 118.995  10.957  1.00  0.00           C  
ATOM   4633  CG  PRO B 290     196.686 119.889  10.805  1.00  0.00           C  
ATOM   4634  CD  PRO B 290     197.144 120.955   9.844  1.00  0.00           C  
ATOM   4635  HA  PRO B 290     199.576 118.835   9.599  1.00  0.00           H  
ATOM   4636 1HB  PRO B 290     197.596 117.982  11.288  1.00  0.00           H  
ATOM   4637 2HB  PRO B 290     198.606 119.381  11.676  1.00  0.00           H  
ATOM   4638 1HG  PRO B 290     195.824 119.320  10.427  1.00  0.00           H  
ATOM   4639 2HG  PRO B 290     196.391 120.300  11.782  1.00  0.00           H  
ATOM   4640 1HD  PRO B 290     196.286 121.305   9.249  1.00  0.00           H  
ATOM   4641 2HD  PRO B 290     197.592 121.788  10.405  1.00  0.00           H  
ATOM   4642  N   GLY B 291     198.220 116.580   9.101  1.00  0.00           N  
ATOM   4643  CA  GLY B 291     197.592 115.438   8.462  1.00  0.00           C  
ATOM   4644  C   GLY B 291     196.107 115.667   8.261  1.00  0.00           C  
ATOM   4645  O   GLY B 291     195.440 116.299   9.081  1.00  0.00           O  
ATOM   4646  H   GLY B 291     198.909 116.423   9.821  1.00  0.00           H  
ATOM   4647 1HA  GLY B 291     198.068 115.251   7.499  1.00  0.00           H  
ATOM   4648 2HA  GLY B 291     197.746 114.549   9.074  1.00  0.00           H  
ATOM   4649  N   SER B 292     195.589 115.136   7.151  1.00  0.00           N  
ATOM   4650  CA  SER B 292     194.250 115.512   6.712  1.00  0.00           C  
ATOM   4651  C   SER B 292     193.199 115.167   7.757  1.00  0.00           C  
ATOM   4652  O   SER B 292     192.139 115.802   7.800  1.00  0.00           O  
ATOM   4653  CB  SER B 292     193.919 114.817   5.405  1.00  0.00           C  
ATOM   4654  OG  SER B 292     193.848 113.428   5.578  1.00  0.00           O  
ATOM   4655  H   SER B 292     196.118 114.471   6.606  1.00  0.00           H  
ATOM   4656  HA  SER B 292     194.224 116.592   6.566  1.00  0.00           H  
ATOM   4657 1HB  SER B 292     192.967 115.188   5.027  1.00  0.00           H  
ATOM   4658 2HB  SER B 292     194.680 115.055   4.664  1.00  0.00           H  
ATOM   4659  HG  SER B 292     193.619 113.066   4.720  1.00  0.00           H  
ATOM   4660  N   ASN B 293     193.466 114.168   8.603  1.00  0.00           N  
ATOM   4661  CA  ASN B 293     192.499 113.796   9.628  1.00  0.00           C  
ATOM   4662  C   ASN B 293     192.218 114.964  10.568  1.00  0.00           C  
ATOM   4663  O   ASN B 293     191.091 115.127  11.049  1.00  0.00           O  
ATOM   4664  CB  ASN B 293     192.985 112.588  10.408  1.00  0.00           C  
ATOM   4665  CG  ASN B 293     192.895 111.314   9.614  1.00  0.00           C  
ATOM   4666  OD1 ASN B 293     192.134 111.225   8.642  1.00  0.00           O  
ATOM   4667  ND2 ASN B 293     193.657 110.327  10.007  1.00  0.00           N  
ATOM   4668  H   ASN B 293     194.338 113.662   8.543  1.00  0.00           H  
ATOM   4669  HA  ASN B 293     191.558 113.536   9.139  1.00  0.00           H  
ATOM   4670 1HB  ASN B 293     194.021 112.741  10.709  1.00  0.00           H  
ATOM   4671 2HB  ASN B 293     192.392 112.478  11.315  1.00  0.00           H  
ATOM   4672 1HD2 ASN B 293     193.640 109.454   9.516  1.00  0.00           H  
ATOM   4673 2HD2 ASN B 293     194.258 110.442  10.798  1.00  0.00           H  
ATOM   4674  N   LEU B 294     193.231 115.792  10.839  1.00  0.00           N  
ATOM   4675  CA  LEU B 294     193.055 116.923  11.743  1.00  0.00           C  
ATOM   4676  C   LEU B 294     192.687 118.199  10.996  1.00  0.00           C  
ATOM   4677  O   LEU B 294     191.891 118.999  11.501  1.00  0.00           O  
ATOM   4678  CB  LEU B 294     194.339 117.154  12.550  1.00  0.00           C  
ATOM   4679  CG  LEU B 294     194.310 118.343  13.520  1.00  0.00           C  
ATOM   4680  CD1 LEU B 294     193.187 118.147  14.529  1.00  0.00           C  
ATOM   4681  CD2 LEU B 294     195.657 118.462  14.217  1.00  0.00           C  
ATOM   4682  H   LEU B 294     194.134 115.639  10.414  1.00  0.00           H  
ATOM   4683  HA  LEU B 294     192.237 116.696  12.426  1.00  0.00           H  
ATOM   4684 1HB  LEU B 294     194.550 116.258  13.130  1.00  0.00           H  
ATOM   4685 2HB  LEU B 294     195.163 117.315  11.853  1.00  0.00           H  
ATOM   4686  HG  LEU B 294     194.105 119.259  12.967  1.00  0.00           H  
ATOM   4687 1HD1 LEU B 294     193.166 118.992  15.218  1.00  0.00           H  
ATOM   4688 2HD1 LEU B 294     192.233 118.085  14.005  1.00  0.00           H  
ATOM   4689 3HD1 LEU B 294     193.355 117.227  15.088  1.00  0.00           H  
ATOM   4690 1HD2 LEU B 294     195.636 119.307  14.906  1.00  0.00           H  
ATOM   4691 2HD2 LEU B 294     195.861 117.546  14.772  1.00  0.00           H  
ATOM   4692 3HD2 LEU B 294     196.439 118.619  13.474  1.00  0.00           H  
ATOM   4693  N   ALA B 295     193.256 118.408   9.808  1.00  0.00           N  
ATOM   4694  CA  ALA B 295     192.893 119.578   9.016  1.00  0.00           C  
ATOM   4695  C   ALA B 295     191.421 119.540   8.622  1.00  0.00           C  
ATOM   4696  O   ALA B 295     190.746 120.575   8.631  1.00  0.00           O  
ATOM   4697  CB  ALA B 295     193.781 119.671   7.776  1.00  0.00           C  
ATOM   4698  H   ALA B 295     193.941 117.761   9.444  1.00  0.00           H  
ATOM   4699  HA  ALA B 295     193.048 120.465   9.630  1.00  0.00           H  
ATOM   4700 1HB  ALA B 295     193.502 120.547   7.192  1.00  0.00           H  
ATOM   4701 2HB  ALA B 295     194.824 119.756   8.080  1.00  0.00           H  
ATOM   4702 3HB  ALA B 295     193.652 118.776   7.169  1.00  0.00           H  
ATOM   4703  N   LYS B 296     190.907 118.354   8.282  1.00  0.00           N  
ATOM   4704  CA  LYS B 296     189.490 118.234   7.960  1.00  0.00           C  
ATOM   4705  C   LYS B 296     188.628 118.400   9.205  1.00  0.00           C  
ATOM   4706  O   LYS B 296     187.578 119.051   9.158  1.00  0.00           O  
ATOM   4707  CB  LYS B 296     189.202 116.887   7.297  1.00  0.00           C  
ATOM   4708  CG  LYS B 296     189.897 116.685   5.956  1.00  0.00           C  
ATOM   4709  CD  LYS B 296     189.205 117.466   4.851  1.00  0.00           C  
ATOM   4710  CE  LYS B 296     189.746 117.086   3.480  1.00  0.00           C  
ATOM   4711  NZ  LYS B 296     189.045 117.811   2.385  1.00  0.00           N  
ATOM   4712  H   LYS B 296     191.492 117.532   8.245  1.00  0.00           H  
ATOM   4713  HA  LYS B 296     189.223 119.032   7.264  1.00  0.00           H  
ATOM   4714 1HB  LYS B 296     189.514 116.080   7.960  1.00  0.00           H  
ATOM   4715 2HB  LYS B 296     188.129 116.782   7.136  1.00  0.00           H  
ATOM   4716 1HG  LYS B 296     190.934 117.015   6.031  1.00  0.00           H  
ATOM   4717 2HG  LYS B 296     189.891 115.626   5.700  1.00  0.00           H  
ATOM   4718 1HD  LYS B 296     188.134 117.265   4.879  1.00  0.00           H  
ATOM   4719 2HD  LYS B 296     189.361 118.533   5.008  1.00  0.00           H  
ATOM   4720 1HE  LYS B 296     190.808 117.317   3.432  1.00  0.00           H  
ATOM   4721 2HE  LYS B 296     189.622 116.014   3.325  1.00  0.00           H  
ATOM   4722 1HZ  LYS B 296     189.432 117.531   1.495  1.00  0.00           H  
ATOM   4723 2HZ  LYS B 296     188.060 117.589   2.409  1.00  0.00           H  
ATOM   4724 3HZ  LYS B 296     189.169 118.806   2.508  1.00  0.00           H  
ATOM   4725  N   LYS B 297     189.057 117.819  10.327  1.00  0.00           N  
ATOM   4726  CA  LYS B 297     188.330 118.003  11.579  1.00  0.00           C  
ATOM   4727  C   LYS B 297     188.255 119.477  11.959  1.00  0.00           C  
ATOM   4728  O   LYS B 297     187.201 119.964  12.384  1.00  0.00           O  
ATOM   4729  CB  LYS B 297     188.987 117.203  12.704  1.00  0.00           C  
ATOM   4730  CG  LYS B 297     188.278 117.306  14.048  1.00  0.00           C  
ATOM   4731  CD  LYS B 297     188.951 116.436  15.098  1.00  0.00           C  
ATOM   4732  CE  LYS B 297     188.267 116.568  16.450  1.00  0.00           C  
ATOM   4733  NZ  LYS B 297     188.911 115.716  17.485  1.00  0.00           N  
ATOM   4734  H   LYS B 297     189.890 117.247  10.322  1.00  0.00           H  
ATOM   4735  HA  LYS B 297     187.310 117.645  11.442  1.00  0.00           H  
ATOM   4736 1HB  LYS B 297     189.026 116.149  12.426  1.00  0.00           H  
ATOM   4737 2HB  LYS B 297     190.014 117.543  12.841  1.00  0.00           H  
ATOM   4738 1HG  LYS B 297     188.288 118.343  14.386  1.00  0.00           H  
ATOM   4739 2HG  LYS B 297     187.241 116.989  13.937  1.00  0.00           H  
ATOM   4740 1HD  LYS B 297     188.917 115.393  14.782  1.00  0.00           H  
ATOM   4741 2HD  LYS B 297     189.996 116.732  15.199  1.00  0.00           H  
ATOM   4742 1HE  LYS B 297     188.306 117.607  16.777  1.00  0.00           H  
ATOM   4743 2HE  LYS B 297     187.221 116.278  16.358  1.00  0.00           H  
ATOM   4744 1HZ  LYS B 297     188.429 115.832  18.365  1.00  0.00           H  
ATOM   4745 2HZ  LYS B 297     188.865 114.747  17.201  1.00  0.00           H  
ATOM   4746 3HZ  LYS B 297     189.878 115.988  17.594  1.00  0.00           H  
ATOM   4747  N   ALA B 298     189.365 120.203  11.808  1.00  0.00           N  
ATOM   4748  CA  ALA B 298     189.365 121.629  12.122  1.00  0.00           C  
ATOM   4749  C   ALA B 298     188.361 122.393  11.268  1.00  0.00           C  
ATOM   4750  O   ALA B 298     187.697 123.308  11.769  1.00  0.00           O  
ATOM   4751  CB  ALA B 298     190.770 122.206  11.944  1.00  0.00           C  
ATOM   4752  H   ALA B 298     190.216 119.773  11.475  1.00  0.00           H  
ATOM   4753  HA  ALA B 298     189.062 121.746  13.163  1.00  0.00           H  
ATOM   4754 1HB  ALA B 298     190.758 123.270  12.182  1.00  0.00           H  
ATOM   4755 2HB  ALA B 298     191.462 121.693  12.613  1.00  0.00           H  
ATOM   4756 3HB  ALA B 298     191.092 122.068  10.913  1.00  0.00           H  
ATOM   4757  N   LEU B 299     188.236 122.034   9.988  1.00  0.00           N  
ATOM   4758  CA  LEU B 299     187.219 122.655   9.146  1.00  0.00           C  
ATOM   4759  C   LEU B 299     185.814 122.297   9.612  1.00  0.00           C  
ATOM   4760  O   LEU B 299     184.918 123.148   9.580  1.00  0.00           O  
ATOM   4761  CB  LEU B 299     187.403 122.219   7.687  1.00  0.00           C  
ATOM   4762  CG  LEU B 299     188.656 122.759   6.985  1.00  0.00           C  
ATOM   4763  CD1 LEU B 299     188.865 122.013   5.673  1.00  0.00           C  
ATOM   4764  CD2 LEU B 299     188.499 124.252   6.746  1.00  0.00           C  
ATOM   4765  H   LEU B 299     188.842 121.333   9.592  1.00  0.00           H  
ATOM   4766  HA  LEU B 299     187.321 123.737   9.219  1.00  0.00           H  
ATOM   4767 1HB  LEU B 299     187.447 121.130   7.653  1.00  0.00           H  
ATOM   4768 2HB  LEU B 299     186.536 122.545   7.114  1.00  0.00           H  
ATOM   4769  HG  LEU B 299     189.529 122.581   7.612  1.00  0.00           H  
ATOM   4770 1HD1 LEU B 299     189.755 122.397   5.174  1.00  0.00           H  
ATOM   4771 2HD1 LEU B 299     188.994 120.950   5.876  1.00  0.00           H  
ATOM   4772 3HD1 LEU B 299     187.997 122.158   5.030  1.00  0.00           H  
ATOM   4773 1HD2 LEU B 299     189.389 124.638   6.247  1.00  0.00           H  
ATOM   4774 2HD2 LEU B 299     187.627 124.431   6.118  1.00  0.00           H  
ATOM   4775 3HD2 LEU B 299     188.370 124.763   7.700  1.00  0.00           H  
ATOM   4776  N   GLU B 300     185.602 121.052  10.048  1.00  0.00           N  
ATOM   4777  CA  GLU B 300     184.316 120.686  10.631  1.00  0.00           C  
ATOM   4778  C   GLU B 300     184.025 121.497  11.886  1.00  0.00           C  
ATOM   4779  O   GLU B 300     182.881 121.909  12.107  1.00  0.00           O  
ATOM   4780  CB  GLU B 300     184.284 119.192  10.961  1.00  0.00           C  
ATOM   4781  CG  GLU B 300     182.977 118.711  11.573  1.00  0.00           C  
ATOM   4782  CD  GLU B 300     182.962 117.230  11.833  1.00  0.00           C  
ATOM   4783  OE1 GLU B 300     183.693 116.525  11.179  1.00  0.00           O  
ATOM   4784  OE2 GLU B 300     182.220 116.804  12.686  1.00  0.00           O  
ATOM   4785  H   GLU B 300     186.328 120.353   9.978  1.00  0.00           H  
ATOM   4786  HA  GLU B 300     183.532 120.907   9.905  1.00  0.00           H  
ATOM   4787 1HB  GLU B 300     184.461 118.616  10.053  1.00  0.00           H  
ATOM   4788 2HB  GLU B 300     185.087 118.958  11.660  1.00  0.00           H  
ATOM   4789 1HG  GLU B 300     182.813 119.235  12.515  1.00  0.00           H  
ATOM   4790 2HG  GLU B 300     182.158 118.965  10.901  1.00  0.00           H  
ATOM   4791  N   ILE B 301     185.043 121.729  12.717  1.00  0.00           N  
ATOM   4792  CA  ILE B 301     184.854 122.538  13.917  1.00  0.00           C  
ATOM   4793  C   ILE B 301     184.421 123.950  13.541  1.00  0.00           C  
ATOM   4794  O   ILE B 301     183.534 124.530  14.178  1.00  0.00           O  
ATOM   4795  CB  ILE B 301     186.143 122.598  14.756  1.00  0.00           C  
ATOM   4796  CG1 ILE B 301     186.436 121.231  15.381  1.00  0.00           C  
ATOM   4797  CG2 ILE B 301     186.029 123.666  15.832  1.00  0.00           C  
ATOM   4798  CD1 ILE B 301     187.828 121.110  15.960  1.00  0.00           C  
ATOM   4799  H   ILE B 301     185.957 121.345  12.523  1.00  0.00           H  
ATOM   4800  HA  ILE B 301     184.048 122.102  14.505  1.00  0.00           H  
ATOM   4801  HB  ILE B 301     186.988 122.836  14.109  1.00  0.00           H  
ATOM   4802 1HG1 ILE B 301     185.719 121.034  16.176  1.00  0.00           H  
ATOM   4803 2HG1 ILE B 301     186.313 120.453  14.627  1.00  0.00           H  
ATOM   4804 1HG2 ILE B 301     186.949 123.693  16.417  1.00  0.00           H  
ATOM   4805 2HG2 ILE B 301     185.867 124.636  15.366  1.00  0.00           H  
ATOM   4806 3HG2 ILE B 301     185.190 123.432  16.488  1.00  0.00           H  
ATOM   4807 1HD1 ILE B 301     187.961 120.114  16.383  1.00  0.00           H  
ATOM   4808 2HD1 ILE B 301     188.565 121.270  15.171  1.00  0.00           H  
ATOM   4809 3HD1 ILE B 301     187.963 121.857  16.740  1.00  0.00           H  
ATOM   4810  N   ILE B 302     185.033 124.518  12.500  1.00  0.00           N  
ATOM   4811  CA  ILE B 302     184.631 125.843  12.034  1.00  0.00           C  
ATOM   4812  C   ILE B 302     183.177 125.829  11.584  1.00  0.00           C  
ATOM   4813  O   ILE B 302     182.403 126.739  11.903  1.00  0.00           O  
ATOM   4814  CB  ILE B 302     185.527 126.320  10.877  1.00  0.00           C  
ATOM   4815  CG1 ILE B 302     186.954 126.568  11.373  1.00  0.00           C  
ATOM   4816  CG2 ILE B 302     184.954 127.579  10.245  1.00  0.00           C  
ATOM   4817  CD1 ILE B 302     187.962 126.759  10.264  1.00  0.00           C  
ATOM   4818  H   ILE B 302     185.782 124.037  12.025  1.00  0.00           H  
ATOM   4819  HA  ILE B 302     184.705 126.541  12.867  1.00  0.00           H  
ATOM   4820  HB  ILE B 302     185.588 125.540  10.119  1.00  0.00           H  
ATOM   4821 1HG1 ILE B 302     186.969 127.455  12.007  1.00  0.00           H  
ATOM   4822 2HG1 ILE B 302     187.277 125.726  11.986  1.00  0.00           H  
ATOM   4823 1HG2 ILE B 302     185.600 127.903   9.429  1.00  0.00           H  
ATOM   4824 2HG2 ILE B 302     183.958 127.370   9.857  1.00  0.00           H  
ATOM   4825 3HG2 ILE B 302     184.894 128.368  10.994  1.00  0.00           H  
ATOM   4826 1HD1 ILE B 302     188.950 126.930  10.695  1.00  0.00           H  
ATOM   4827 2HD1 ILE B 302     187.988 125.867   9.638  1.00  0.00           H  
ATOM   4828 3HD1 ILE B 302     187.679 127.620   9.659  1.00  0.00           H  
ATOM   4829  N   LEU B 303     182.779 124.795  10.840  1.00  0.00           N  
ATOM   4830  CA  LEU B 303     181.395 124.699  10.390  1.00  0.00           C  
ATOM   4831  C   LEU B 303     180.433 124.592  11.565  1.00  0.00           C  
ATOM   4832  O   LEU B 303     179.378 125.239  11.570  1.00  0.00           O  
ATOM   4833  CB  LEU B 303     181.221 123.483   9.470  1.00  0.00           C  
ATOM   4834  CG  LEU B 303     181.922 123.574   8.109  1.00  0.00           C  
ATOM   4835  CD1 LEU B 303     181.888 122.213   7.427  1.00  0.00           C  
ATOM   4836  CD2 LEU B 303     181.238 124.630   7.254  1.00  0.00           C  
ATOM   4837  H   LEU B 303     183.432 124.068  10.582  1.00  0.00           H  
ATOM   4838  HA  LEU B 303     181.144 125.611   9.849  1.00  0.00           H  
ATOM   4839 1HB  LEU B 303     181.605 122.602   9.982  1.00  0.00           H  
ATOM   4840 2HB  LEU B 303     180.156 123.337   9.285  1.00  0.00           H  
ATOM   4841  HG  LEU B 303     182.968 123.847   8.255  1.00  0.00           H  
ATOM   4842 1HD1 LEU B 303     182.387 122.277   6.460  1.00  0.00           H  
ATOM   4843 2HD1 LEU B 303     182.401 121.481   8.051  1.00  0.00           H  
ATOM   4844 3HD1 LEU B 303     180.853 121.905   7.282  1.00  0.00           H  
ATOM   4845 1HD2 LEU B 303     181.737 124.696   6.286  1.00  0.00           H  
ATOM   4846 2HD2 LEU B 303     180.193 124.358   7.105  1.00  0.00           H  
ATOM   4847 3HD2 LEU B 303     181.293 125.597   7.756  1.00  0.00           H  
ATOM   4848  N   ARG B 304     180.773 123.782  12.572  1.00  0.00           N  
ATOM   4849  CA  ARG B 304     179.877 123.628  13.714  1.00  0.00           C  
ATOM   4850  C   ARG B 304     179.781 124.920  14.515  1.00  0.00           C  
ATOM   4851  O   ARG B 304     178.686 125.320  14.929  1.00  0.00           O  
ATOM   4852  CB  ARG B 304     180.356 122.506  14.623  1.00  0.00           C  
ATOM   4853  CG  ARG B 304     180.180 121.106  14.058  1.00  0.00           C  
ATOM   4854  CD  ARG B 304     180.717 120.070  14.977  1.00  0.00           C  
ATOM   4855  NE  ARG B 304     180.607 118.735  14.414  1.00  0.00           N  
ATOM   4856  CZ  ARG B 304     179.512 117.954  14.502  1.00  0.00           C  
ATOM   4857  NH1 ARG B 304     178.444 118.390  15.134  1.00  0.00           N  
ATOM   4858  NH2 ARG B 304     179.512 116.751  13.956  1.00  0.00           N  
ATOM   4859  H   ARG B 304     181.645 123.273  12.556  1.00  0.00           H  
ATOM   4860  HA  ARG B 304     178.878 123.404  13.342  1.00  0.00           H  
ATOM   4861 1HB  ARG B 304     181.414 122.642  14.841  1.00  0.00           H  
ATOM   4862 2HB  ARG B 304     179.818 122.549  15.569  1.00  0.00           H  
ATOM   4863 1HG  ARG B 304     179.119 120.907  13.900  1.00  0.00           H  
ATOM   4864 2HG  ARG B 304     180.709 121.027  13.107  1.00  0.00           H  
ATOM   4865 1HD  ARG B 304     181.770 120.271  15.175  1.00  0.00           H  
ATOM   4866 2HD  ARG B 304     180.162 120.092  15.913  1.00  0.00           H  
ATOM   4867  HE  ARG B 304     181.408 118.365  13.920  1.00  0.00           H  
ATOM   4868 1HH1 ARG B 304     178.445 119.309  15.553  1.00  0.00           H  
ATOM   4869 2HH1 ARG B 304     177.624 117.805  15.202  1.00  0.00           H  
ATOM   4870 1HH2 ARG B 304     180.332 116.417  13.470  1.00  0.00           H  
ATOM   4871 2HH2 ARG B 304     178.691 116.167  14.023  1.00  0.00           H  
ATOM   4872  N   ALA B 305     180.912 125.588  14.741  1.00  0.00           N  
ATOM   4873  CA  ALA B 305     180.879 126.864  15.451  1.00  0.00           C  
ATOM   4874  C   ALA B 305     180.141 127.922  14.641  1.00  0.00           C  
ATOM   4875  O   ALA B 305     179.377 128.718  15.202  1.00  0.00           O  
ATOM   4876  CB  ALA B 305     182.301 127.320  15.776  1.00  0.00           C  
ATOM   4877  H   ALA B 305     181.800 125.224  14.427  1.00  0.00           H  
ATOM   4878  HA  ALA B 305     180.331 126.719  16.381  1.00  0.00           H  
ATOM   4879 1HB  ALA B 305     182.265 128.274  16.305  1.00  0.00           H  
ATOM   4880 2HB  ALA B 305     182.788 126.575  16.404  1.00  0.00           H  
ATOM   4881 3HB  ALA B 305     182.864 127.441  14.853  1.00  0.00           H  
ATOM   4882  N   ALA B 306     180.351 127.949  13.323  1.00  0.00           N  
ATOM   4883  CA  ALA B 306     179.645 128.903  12.477  1.00  0.00           C  
ATOM   4884  C   ALA B 306     178.149 128.625  12.421  1.00  0.00           C  
ATOM   4885  O   ALA B 306     177.356 129.570  12.386  1.00  0.00           O  
ATOM   4886  CB  ALA B 306     180.227 128.896  11.064  1.00  0.00           C  
ATOM   4887  H   ALA B 306     181.003 127.304  12.900  1.00  0.00           H  
ATOM   4888  HA  ALA B 306     179.774 129.897  12.907  1.00  0.00           H  
ATOM   4889 1HB  ALA B 306     179.689 129.614  10.444  1.00  0.00           H  
ATOM   4890 2HB  ALA B 306     181.281 129.168  11.102  1.00  0.00           H  
ATOM   4891 3HB  ALA B 306     180.126 127.901  10.633  1.00  0.00           H  
ATOM   4892  N   GLU B 307     177.750 127.351  12.407  1.00  0.00           N  
ATOM   4893  CA  GLU B 307     176.328 127.018  12.379  1.00  0.00           C  
ATOM   4894  C   GLU B 307     175.631 127.513  13.640  1.00  0.00           C  
ATOM   4895  O   GLU B 307     174.519 128.052  13.578  1.00  0.00           O  
ATOM   4896  CB  GLU B 307     176.134 125.507  12.234  1.00  0.00           C  
ATOM   4897  CG  GLU B 307     174.687 125.075  12.044  1.00  0.00           C  
ATOM   4898  CD  GLU B 307     174.552 123.616  11.706  1.00  0.00           C  
ATOM   4899  OE1 GLU B 307     175.120 122.810  12.403  1.00  0.00           O  
ATOM   4900  OE2 GLU B 307     173.879 123.308  10.751  1.00  0.00           O  
ATOM   4901  H   GLU B 307     178.431 126.604  12.417  1.00  0.00           H  
ATOM   4902  HA  GLU B 307     175.873 127.520  11.524  1.00  0.00           H  
ATOM   4903 1HB  GLU B 307     176.706 125.146  11.380  1.00  0.00           H  
ATOM   4904 2HB  GLU B 307     176.519 125.003  13.122  1.00  0.00           H  
ATOM   4905 1HG  GLU B 307     174.134 125.276  12.961  1.00  0.00           H  
ATOM   4906 2HG  GLU B 307     174.243 125.670  11.247  1.00  0.00           H  
ATOM   4907  N   GLU B 308     176.274 127.343  14.797  1.00  0.00           N  
ATOM   4908  CA  GLU B 308     175.706 127.851  16.041  1.00  0.00           C  
ATOM   4909  C   GLU B 308     175.607 129.370  16.035  1.00  0.00           C  
ATOM   4910  O   GLU B 308     174.641 129.927  16.570  1.00  0.00           O  
ATOM   4911  CB  GLU B 308     176.547 127.391  17.234  1.00  0.00           C  
ATOM   4912  CG  GLU B 308     176.420 125.910  17.561  1.00  0.00           C  
ATOM   4913  CD  GLU B 308     175.049 125.535  18.050  1.00  0.00           C  
ATOM   4914  OE1 GLU B 308     174.592 126.134  18.993  1.00  0.00           O  
ATOM   4915  OE2 GLU B 308     174.459 124.648  17.480  1.00  0.00           O  
ATOM   4916  H   GLU B 308     177.161 126.862  14.822  1.00  0.00           H  
ATOM   4917  HA  GLU B 308     174.693 127.462  16.143  1.00  0.00           H  
ATOM   4918 1HB  GLU B 308     177.599 127.603  17.040  1.00  0.00           H  
ATOM   4919 2HB  GLU B 308     176.260 127.955  18.121  1.00  0.00           H  
ATOM   4920 1HG  GLU B 308     176.646 125.331  16.666  1.00  0.00           H  
ATOM   4921 2HG  GLU B 308     177.157 125.652  18.321  1.00  0.00           H  
ATOM   4922  N   LEU B 309     176.589 130.057  15.444  1.00  0.00           N  
ATOM   4923  CA  LEU B 309     176.482 131.504  15.286  1.00  0.00           C  
ATOM   4924  C   LEU B 309     175.373 131.878  14.313  1.00  0.00           C  
ATOM   4925  O   LEU B 309     174.663 132.866  14.531  1.00  0.00           O  
ATOM   4926  CB  LEU B 309     177.814 132.083  14.795  1.00  0.00           C  
ATOM   4927  CG  LEU B 309     178.964 132.064  15.813  1.00  0.00           C  
ATOM   4928  CD1 LEU B 309     180.284 132.300  15.092  1.00  0.00           C  
ATOM   4929  CD2 LEU B 309     178.722 133.126  16.872  1.00  0.00           C
[truncated: 1,541,269 more chars]
