# Supplementary material for: Reconfigurable asymmetric protein assemblies through implicit negative design
Source: Science. Author manuscript; Available in PMC 2023 Jan 27. (PMC9881579; doi:10.1126/science.abj7662)
Supplement: Data S2 [file NIHMS1843281-supplement-Data_S2.gz › without_all_supplement_resubmit_20211001/assemblies/validated/tetramer_101B62_DFA0_DFB0_101B62.pdb]

HEADER                                            28-MAY-21   XXXX              
EXPDTA    THEORETICAL MODEL                                                     
REMARK 220                                                                      
REMARK 220 EXPERIMENTAL DETAILS                                                 
REMARK 220  EXPERIMENT TYPE                : THEORETICAL MODELLING              
REMARK 220  DATE OF DATA COLLECTION        : 28-MAY-21                          
REMARK 220                                                                      
REMARK 220 REMARK: MODEL GENERATED BY ROSETTA                                   
REMARK 220  VERSION 2021.20+release.47c4f8c                                     
ATOM      1  N   ASN A   1     -71.715  -7.832 -94.431  1.00  0.00           N  
ATOM      2  CA  ASN A   1     -70.458  -7.740 -95.166  1.00  0.00           C  
ATOM      3  C   ASN A   1     -70.558  -8.435 -96.517  1.00  0.00           C  
ATOM      4  O   ASN A   1     -69.632  -9.128 -96.938  1.00  0.00           O  
ATOM      5  CB  ASN A   1     -69.318  -8.320 -94.350  1.00  0.00           C  
ATOM      6  CG  ASN A   1     -69.024  -7.516 -93.115  1.00  0.00           C  
ATOM      7  OD1 ASN A   1     -69.092  -6.281 -93.131  1.00  0.00           O  
ATOM      8  ND2 ASN A   1     -68.698  -8.192 -92.042  1.00  0.00           N  
ATOM      9 1H   ASN A   1     -71.621  -7.367 -93.550  1.00  0.00           H  
ATOM     10 2H   ASN A   1     -72.444  -7.397 -94.959  1.00  0.00           H  
ATOM     11 3H   ASN A   1     -71.943  -8.794 -94.279  1.00  0.00           H  
ATOM     12  HA  ASN A   1     -70.250  -6.685 -95.347  1.00  0.00           H  
ATOM     13 1HB  ASN A   1     -69.564  -9.341 -94.054  1.00  0.00           H  
ATOM     14 2HB  ASN A   1     -68.418  -8.365 -94.963  1.00  0.00           H  
ATOM     15 1HD2 ASN A   1     -68.491  -7.709 -91.191  1.00  0.00           H  
ATOM     16 2HD2 ASN A   1     -68.654  -9.189 -92.075  1.00  0.00           H  
ATOM     17  N   ASP A   2     -71.687  -8.245 -97.193  1.00  0.00           N  
ATOM     18  CA  ASP A   2     -71.947  -8.924 -98.456  1.00  0.00           C  
ATOM     19  C   ASP A   2     -70.985  -8.457 -99.540  1.00  0.00           C  
ATOM     20  O   ASP A   2     -70.567  -9.242-100.392  1.00  0.00           O  
ATOM     21  CB  ASP A   2     -73.388  -8.686 -98.907  1.00  0.00           C  
ATOM     22  CG  ASP A   2     -74.409  -9.415 -98.044  1.00  0.00           C  
ATOM     23  OD1 ASP A   2     -74.025 -10.322 -97.344  1.00  0.00           O  
ATOM     24  OD2 ASP A   2     -75.562  -9.060 -98.095  1.00  0.00           O  
ATOM     25  H   ASP A   2     -72.382  -7.616 -96.821  1.00  0.00           H  
ATOM     26  HA  ASP A   2     -71.790  -9.994 -98.313  1.00  0.00           H  
ATOM     27 1HB  ASP A   2     -73.607  -7.618 -98.878  1.00  0.00           H  
ATOM     28 2HB  ASP A   2     -73.507  -9.014 -99.941  1.00  0.00           H  
ATOM     29  N   GLU A   3     -70.635  -7.176 -99.503  1.00  0.00           N  
ATOM     30  CA  GLU A   3     -69.723  -6.600-100.484  1.00  0.00           C  
ATOM     31  C   GLU A   3     -68.315  -7.157-100.319  1.00  0.00           C  
ATOM     32  O   GLU A   3     -67.607  -7.382-101.301  1.00  0.00           O  
ATOM     33  CB  GLU A   3     -69.697  -5.076-100.361  1.00  0.00           C  
ATOM     34  CG  GLU A   3     -70.998  -4.391-100.752  1.00  0.00           C  
ATOM     35  CD  GLU A   3     -71.416  -4.691-102.165  1.00  0.00           C  
ATOM     36  OE1 GLU A   3     -70.611  -4.529-103.049  1.00  0.00           O  
ATOM     37  OE2 GLU A   3     -72.542  -5.083-102.361  1.00  0.00           O  
ATOM     38  H   GLU A   3     -71.012  -6.584 -98.776  1.00  0.00           H  
ATOM     39  HA  GLU A   3     -70.072  -6.873-101.483  1.00  0.00           H  
ATOM     40 1HB  GLU A   3     -69.469  -4.797 -99.331  1.00  0.00           H  
ATOM     41 2HB  GLU A   3     -68.904  -4.673-100.991  1.00  0.00           H  
ATOM     42 1HG  GLU A   3     -71.788  -4.718-100.076  1.00  0.00           H  
ATOM     43 2HG  GLU A   3     -70.880  -3.315-100.635  1.00  0.00           H  
ATOM     44  N   LYS A   4     -67.914  -7.377 -99.073  1.00  0.00           N  
ATOM     45  CA  LYS A   4     -66.627  -7.998 -98.778  1.00  0.00           C  
ATOM     46  C   LYS A   4     -66.558  -9.412 -99.343  1.00  0.00           C  
ATOM     47  O   LYS A   4     -65.527  -9.830 -99.871  1.00  0.00           O  
ATOM     48  CB  LYS A   4     -66.376  -8.021 -97.271  1.00  0.00           C  
ATOM     49  CG  LYS A   4     -66.073  -6.658 -96.662  1.00  0.00           C  
ATOM     50  CD  LYS A   4     -65.713  -6.778 -95.188  1.00  0.00           C  
ATOM     51  CE  LYS A   4     -65.469  -5.411 -94.566  1.00  0.00           C  
ATOM     52  NZ  LYS A   4     -64.259  -4.751 -95.126  1.00  0.00           N  
ATOM     53  H   LYS A   4     -68.514  -7.106 -98.306  1.00  0.00           H  
ATOM     54  HA  LYS A   4     -65.844  -7.413 -99.259  1.00  0.00           H  
ATOM     55 1HB  LYS A   4     -67.249  -8.428 -96.761  1.00  0.00           H  
ATOM     56 2HB  LYS A   4     -65.533  -8.678 -97.052  1.00  0.00           H  
ATOM     57 1HG  LYS A   4     -65.241  -6.198 -97.196  1.00  0.00           H  
ATOM     58 2HG  LYS A   4     -66.946  -6.013 -96.763  1.00  0.00           H  
ATOM     59 1HD  LYS A   4     -66.526  -7.271 -94.655  1.00  0.00           H  
ATOM     60 2HD  LYS A   4     -64.812  -7.380 -95.083  1.00  0.00           H  
ATOM     61 1HE  LYS A   4     -66.333  -4.771 -94.742  1.00  0.00           H  
ATOM     62 2HE  LYS A   4     -65.340  -5.520 -93.490  1.00  0.00           H  
ATOM     63 1HZ  LYS A   4     -64.133  -3.850 -94.688  1.00  0.00           H  
ATOM     64 2HZ  LYS A   4     -63.448  -5.327 -94.951  1.00  0.00           H  
ATOM     65 3HZ  LYS A   4     -64.375  -4.627 -96.122  1.00  0.00           H  
ATOM     66  N   ARG A   5     -67.662 -10.142 -99.230  1.00  0.00           N  
ATOM     67  CA  ARG A   5     -67.776 -11.458 -99.849  1.00  0.00           C  
ATOM     68  C   ARG A   5     -67.586 -11.374-101.358  1.00  0.00           C  
ATOM     69  O   ARG A   5     -66.876 -12.188-101.950  1.00  0.00           O  
ATOM     70  CB  ARG A   5     -69.132 -12.078 -99.544  1.00  0.00           C  
ATOM     71  CG  ARG A   5     -69.301 -13.512-100.019  1.00  0.00           C  
ATOM     72  CD  ARG A   5     -70.615 -14.073 -99.613  1.00  0.00           C  
ATOM     73  NE  ARG A   5     -70.796 -14.042 -98.171  1.00  0.00           N  
ATOM     74  CZ  ARG A   5     -71.666 -13.238 -97.526  1.00  0.00           C  
ATOM     75  NH1 ARG A   5     -72.423 -12.408 -98.210  1.00  0.00           N  
ATOM     76  NH2 ARG A   5     -71.755 -13.284 -96.210  1.00  0.00           N  
ATOM     77  H   ARG A   5     -68.443  -9.778 -98.700  1.00  0.00           H  
ATOM     78  HA  ARG A   5     -66.987 -12.098 -99.452  1.00  0.00           H  
ATOM     79 1HB  ARG A   5     -69.307 -12.064 -98.469  1.00  0.00           H  
ATOM     80 2HB  ARG A   5     -69.917 -11.481-100.011  1.00  0.00           H  
ATOM     81 1HG  ARG A   5     -69.234 -13.547-101.108  1.00  0.00           H  
ATOM     82 2HG  ARG A   5     -68.514 -14.134 -99.588  1.00  0.00           H  
ATOM     83 1HD  ARG A   5     -71.416 -13.493-100.072  1.00  0.00           H  
ATOM     84 2HD  ARG A   5     -70.684 -15.110 -99.942  1.00  0.00           H  
ATOM     85  HE  ARG A   5     -70.231 -14.666 -97.613  1.00  0.00           H  
ATOM     86 1HH1 ARG A   5     -72.353 -12.373 -99.218  1.00  0.00           H  
ATOM     87 2HH1 ARG A   5     -73.074 -11.807 -97.727  1.00  0.00           H  
ATOM     88 1HH2 ARG A   5     -71.174 -13.922 -95.685  1.00  0.00           H  
ATOM     89 2HH2 ARG A   5     -72.407 -12.682 -95.728  1.00  0.00           H  
ATOM     90  N   LYS A   6     -68.226 -10.387-101.976  1.00  0.00           N  
ATOM     91  CA  LYS A   6     -68.066 -10.149-103.404  1.00  0.00           C  
ATOM     92  C   LYS A   6     -66.610  -9.869-103.758  1.00  0.00           C  
ATOM     93  O   LYS A   6     -66.100 -10.368-104.761  1.00  0.00           O  
ATOM     94  CB  LYS A   6     -68.950  -8.984-103.855  1.00  0.00           C  
ATOM     95  CG  LYS A   6     -70.445  -9.272-103.802  1.00  0.00           C  
ATOM     96  CD  LYS A   6     -71.258  -8.039-104.169  1.00  0.00           C  
ATOM     97  CE  LYS A   6     -72.747  -8.274-103.960  1.00  0.00           C  
ATOM     98  NZ  LYS A   6     -73.547  -7.047-104.225  1.00  0.00           N  
ATOM     99  H   LYS A   6     -68.837  -9.787-101.442  1.00  0.00           H  
ATOM    100  HA  LYS A   6     -68.371 -11.046-103.943  1.00  0.00           H  
ATOM    101 1HB  LYS A   6     -68.754  -8.115-103.228  1.00  0.00           H  
ATOM    102 2HB  LYS A   6     -68.700  -8.712-104.881  1.00  0.00           H  
ATOM    103 1HG  LYS A   6     -70.686 -10.077-104.496  1.00  0.00           H  
ATOM    104 2HG  LYS A   6     -70.719  -9.590-102.796  1.00  0.00           H  
ATOM    105 1HD  LYS A   6     -70.941  -7.196-103.553  1.00  0.00           H  
ATOM    106 2HD  LYS A   6     -71.083  -7.787-105.215  1.00  0.00           H  
ATOM    107 1HE  LYS A   6     -73.087  -9.067-104.625  1.00  0.00           H  
ATOM    108 2HE  LYS A   6     -72.923  -8.591-102.932  1.00  0.00           H  
ATOM    109 1HZ  LYS A   6     -74.526  -7.244-104.074  1.00  0.00           H  
ATOM    110 2HZ  LYS A   6     -73.252  -6.311-103.600  1.00  0.00           H  
ATOM    111 3HZ  LYS A   6     -73.406  -6.754-105.182  1.00  0.00           H  
ATOM    112  N   ARG A   7     -65.949  -9.069-102.929  1.00  0.00           N  
ATOM    113  CA  ARG A   7     -64.543  -8.746-103.136  1.00  0.00           C  
ATOM    114  C   ARG A   7     -63.676  -9.998-103.084  1.00  0.00           C  
ATOM    115  O   ARG A   7     -62.792 -10.188-103.920  1.00  0.00           O  
ATOM    116  CB  ARG A   7     -64.060  -7.757-102.084  1.00  0.00           C  
ATOM    117  CG  ARG A   7     -62.569  -7.464-102.119  1.00  0.00           C  
ATOM    118  CD  ARG A   7     -62.169  -6.788-103.379  1.00  0.00           C  
ATOM    119  NE  ARG A   7     -60.769  -6.396-103.365  1.00  0.00           N  
ATOM    120  CZ  ARG A   7     -60.102  -5.903-104.427  1.00  0.00           C  
ATOM    121  NH1 ARG A   7     -60.719  -5.749-105.579  1.00  0.00           N  
ATOM    122  NH2 ARG A   7     -58.827  -5.575-104.312  1.00  0.00           N  
ATOM    123  H   ARG A   7     -66.432  -8.675-102.135  1.00  0.00           H  
ATOM    124  HA  ARG A   7     -64.431  -8.308-104.128  1.00  0.00           H  
ATOM    125 1HB  ARG A   7     -64.585  -6.810-102.209  1.00  0.00           H  
ATOM    126 2HB  ARG A   7     -64.300  -8.135-101.091  1.00  0.00           H  
ATOM    127 1HG  ARG A   7     -62.305  -6.814-101.284  1.00  0.00           H  
ATOM    128 2HG  ARG A   7     -62.012  -8.398-102.040  1.00  0.00           H  
ATOM    129 1HD  ARG A   7     -62.326  -7.463-104.220  1.00  0.00           H  
ATOM    130 2HD  ARG A   7     -62.774  -5.891-103.519  1.00  0.00           H  
ATOM    131  HE  ARG A   7     -60.260  -6.498-102.497  1.00  0.00           H  
ATOM    132 1HH1 ARG A   7     -61.694  -6.001-105.666  1.00  0.00           H  
ATOM    133 2HH1 ARG A   7     -60.219  -5.381-106.374  1.00  0.00           H  
ATOM    134 1HH2 ARG A   7     -58.353  -5.694-103.427  1.00  0.00           H  
ATOM    135 2HH2 ARG A   7     -58.327  -5.206-105.107  1.00  0.00           H  
ATOM    136  N   ALA A   8     -63.935 -10.851-102.099  1.00  0.00           N  
ATOM    137  CA  ALA A   8     -63.176 -12.085-101.935  1.00  0.00           C  
ATOM    138  C   ALA A   8     -63.316 -12.984-103.158  1.00  0.00           C  
ATOM    139  O   ALA A   8     -62.339 -13.575-103.622  1.00  0.00           O  
ATOM    140  CB  ALA A   8     -63.629 -12.823-100.683  1.00  0.00           C  
ATOM    141  H   ALA A   8     -64.678 -10.638-101.450  1.00  0.00           H  
ATOM    142  HA  ALA A   8     -62.122 -11.831-101.831  1.00  0.00           H  
ATOM    143 1HB  ALA A   8     -63.054 -13.741-100.574  1.00  0.00           H  
ATOM    144 2HB  ALA A   8     -63.469 -12.187 -99.810  1.00  0.00           H  
ATOM    145 3HB  ALA A   8     -64.688 -13.065-100.766  1.00  0.00           H  
ATOM    146  N   GLU A   9     -64.535 -13.085-103.677  1.00  0.00           N  
ATOM    147  CA  GLU A   9     -64.797 -13.886-104.866  1.00  0.00           C  
ATOM    148  C   GLU A   9     -64.067 -13.328-106.080  1.00  0.00           C  
ATOM    149  O   GLU A   9     -63.409 -14.064-106.815  1.00  0.00           O  
ATOM    150  CB  GLU A   9     -66.300 -13.949-105.146  1.00  0.00           C  
ATOM    151  CG  GLU A   9     -66.668 -14.662-106.441  1.00  0.00           C  
ATOM    152  CD  GLU A   9     -66.308 -16.121-106.429  1.00  0.00           C  
ATOM    153  OE1 GLU A   9     -66.243 -16.689-105.364  1.00  0.00           O  
ATOM    154  OE2 GLU A   9     -66.099 -16.670-107.485  1.00  0.00           O  
ATOM    155  H   GLU A   9     -65.298 -12.594-103.236  1.00  0.00           H  
ATOM    156  HA  GLU A   9     -64.423 -14.897-104.692  1.00  0.00           H  
ATOM    157 1HB  GLU A   9     -66.802 -14.463-104.328  1.00  0.00           H  
ATOM    158 2HB  GLU A   9     -66.703 -12.938-105.195  1.00  0.00           H  
ATOM    159 1HG  GLU A   9     -67.741 -14.565-106.604  1.00  0.00           H  
ATOM    160 2HG  GLU A   9     -66.157 -14.173-107.271  1.00  0.00           H  
ATOM    161  N   LYS A  10     -64.189 -12.022-106.286  1.00  0.00           N  
ATOM    162  CA  LYS A  10     -63.553 -11.362-107.421  1.00  0.00           C  
ATOM    163  C   LYS A  10     -62.035 -11.477-107.346  1.00  0.00           C  
ATOM    164  O   LYS A  10     -61.367 -11.660-108.361  1.00  0.00           O  
ATOM    165  CB  LYS A  10     -63.969  -9.892-107.486  1.00  0.00           C  
ATOM    166  CG  LYS A  10     -65.416  -9.664-107.897  1.00  0.00           C  
ATOM    167  CD  LYS A  10     -65.760  -8.182-107.915  1.00  0.00           C  
ATOM    168  CE  LYS A  10     -67.209  -7.954-108.319  1.00  0.00           C  
ATOM    169  NZ  LYS A  10     -67.561  -6.508-108.339  1.00  0.00           N  
ATOM    170  H   LYS A  10     -64.735 -11.471-105.641  1.00  0.00           H  
ATOM    171  HA  LYS A  10     -63.876 -11.859-108.336  1.00  0.00           H  
ATOM    172 1HB  LYS A  10     -63.821  -9.427-106.511  1.00  0.00           H  
ATOM    173 2HB  LYS A  10     -63.333  -9.365-108.199  1.00  0.00           H  
ATOM    174 1HG  LYS A  10     -65.583 -10.078-108.892  1.00  0.00           H  
ATOM    175 2HG  LYS A  10     -66.078 -10.173-107.197  1.00  0.00           H  
ATOM    176 1HD  LYS A  10     -65.597  -7.760-106.923  1.00  0.00           H  
ATOM    177 2HD  LYS A  10     -65.111  -7.667-108.621  1.00  0.00           H  
ATOM    178 1HE  LYS A  10     -67.381  -8.371-109.310  1.00  0.00           H  
ATOM    179 2HE  LYS A  10     -67.867  -8.464-107.615  1.00  0.00           H  
ATOM    180 1HZ  LYS A  10     -68.526  -6.399-108.609  1.00  0.00           H  
ATOM    181 2HZ  LYS A  10     -67.423  -6.114-107.419  1.00  0.00           H  
ATOM    182 3HZ  LYS A  10     -66.969  -6.026-109.002  1.00  0.00           H  
ATOM    183  N   ALA A  11     -61.500 -11.366-106.135  1.00  0.00           N  
ATOM    184  CA  ALA A  11     -60.062 -11.474-105.921  1.00  0.00           C  
ATOM    185  C   ALA A  11     -59.549 -12.856-106.306  1.00  0.00           C  
ATOM    186  O   ALA A  11     -58.496 -12.987-106.928  1.00  0.00           O  
ATOM    187  CB  ALA A  11     -59.719 -11.166-104.472  1.00  0.00           C  
ATOM    188  H   ALA A  11     -62.104 -11.204-105.342  1.00  0.00           H  
ATOM    189  HA  ALA A  11     -59.562 -10.747-106.561  1.00  0.00           H  
ATOM    190 1HB  ALA A  11     -58.642 -11.249-104.328  1.00  0.00           H  
ATOM    191 2HB  ALA A  11     -60.040 -10.152-104.229  1.00  0.00           H  
ATOM    192 3HB  ALA A  11     -60.229 -11.873-103.820  1.00  0.00           H  
ATOM    193  N   LEU A  12     -60.302 -13.886-105.930  1.00  0.00           N  
ATOM    194  CA  LEU A  12     -59.953 -15.257-106.281  1.00  0.00           C  
ATOM    195  C   LEU A  12     -59.993 -15.468-107.789  1.00  0.00           C  
ATOM    196  O   LEU A  12     -59.152 -16.169-108.350  1.00  0.00           O  
ATOM    197  CB  LEU A  12     -60.911 -16.238-105.594  1.00  0.00           C  
ATOM    198  CG  LEU A  12     -60.749 -16.374-104.075  1.00  0.00           C  
ATOM    199  CD1 LEU A  12     -61.863 -17.253-103.520  1.00  0.00           C  
ATOM    200  CD2 LEU A  12     -59.382 -16.964-103.761  1.00  0.00           C  
ATOM    201  H   LEU A  12     -61.137 -13.714-105.388  1.00  0.00           H  
ATOM    202  HA  LEU A  12     -58.934 -15.450-105.947  1.00  0.00           H  
ATOM    203 1HB  LEU A  12     -61.934 -15.920-105.791  1.00  0.00           H  
ATOM    204 2HB  LEU A  12     -60.770 -17.227-106.032  1.00  0.00           H  
ATOM    205  HG  LEU A  12     -60.836 -15.393-103.610  1.00  0.00           H  
ATOM    206 1HD1 LEU A  12     -61.748 -17.351-102.441  1.00  0.00           H  
ATOM    207 2HD1 LEU A  12     -62.828 -16.799-103.743  1.00  0.00           H  
ATOM    208 3HD1 LEU A  12     -61.812 -18.240-103.981  1.00  0.00           H  
ATOM    209 1HD2 LEU A  12     -59.265 -17.060-102.681  1.00  0.00           H  
ATOM    210 2HD2 LEU A  12     -59.294 -17.947-104.224  1.00  0.00           H  
ATOM    211 3HD2 LEU A  12     -58.604 -16.307-104.152  1.00  0.00           H  
ATOM    212  N   GLN A  13     -60.978 -14.856-108.440  1.00  0.00           N  
ATOM    213  CA  GLN A  13     -61.084 -14.913-109.892  1.00  0.00           C  
ATOM    214  C   GLN A  13     -59.895 -14.235-110.560  1.00  0.00           C  
ATOM    215  O   GLN A  13     -59.373 -14.722-111.563  1.00  0.00           O  
ATOM    216  CB  GLN A  13     -62.389 -14.260-110.358  1.00  0.00           C  
ATOM    217  CG  GLN A  13     -63.639 -15.045-110.002  1.00  0.00           C  
ATOM    218  CD  GLN A  13     -64.909 -14.341-110.441  1.00  0.00           C  
ATOM    219  OE1 GLN A  13     -64.873 -13.417-111.258  1.00  0.00           O  
ATOM    220  NE2 GLN A  13     -66.043 -14.771-109.897  1.00  0.00           N  
ATOM    221  H   GLN A  13     -61.667 -14.340-107.915  1.00  0.00           H  
ATOM    222  HA  GLN A  13     -61.083 -15.958-110.201  1.00  0.00           H  
ATOM    223 1HB  GLN A  13     -62.477 -13.267-109.917  1.00  0.00           H  
ATOM    224 2HB  GLN A  13     -62.366 -14.136-111.441  1.00  0.00           H  
ATOM    225 1HG  GLN A  13     -63.600 -16.016-110.496  1.00  0.00           H  
ATOM    226 2HG  GLN A  13     -63.678 -15.178-108.922  1.00  0.00           H  
ATOM    227 1HE2 GLN A  13     -66.912 -14.345-110.148  1.00  0.00           H  
ATOM    228 2HE2 GLN A  13     -66.026 -15.523-109.238  1.00  0.00           H  
ATOM    229  N   ARG A  14     -59.469 -13.108-109.998  1.00  0.00           N  
ATOM    230  CA  ARG A  14     -58.276 -12.417-110.472  1.00  0.00           C  
ATOM    231  C   ARG A  14     -57.043 -13.303-110.358  1.00  0.00           C  
ATOM    232  O   ARG A  14     -56.226 -13.369-111.276  1.00  0.00           O  
ATOM    233  CB  ARG A  14     -58.050 -11.135-109.685  1.00  0.00           C  
ATOM    234  CG  ARG A  14     -56.838 -10.326-110.116  1.00  0.00           C  
ATOM    235  CD  ARG A  14     -56.650  -9.123-109.263  1.00  0.00           C  
ATOM    236  NE  ARG A  14     -55.457  -8.378-109.631  1.00  0.00           N  
ATOM    237  CZ  ARG A  14     -55.411  -7.428-110.584  1.00  0.00           C  
ATOM    238  NH1 ARG A  14     -56.499  -7.117-111.256  1.00  0.00           N  
ATOM    239  NH2 ARG A  14     -54.274  -6.806-110.846  1.00  0.00           N  
ATOM    240  H   ARG A  14     -59.987 -12.721-109.221  1.00  0.00           H  
ATOM    241  HA  ARG A  14     -58.414 -12.176-111.526  1.00  0.00           H  
ATOM    242 1HB  ARG A  14     -58.925 -10.494-109.775  1.00  0.00           H  
ATOM    243 2HB  ARG A  14     -57.928 -11.375-108.627  1.00  0.00           H  
ATOM    244 1HG  ARG A  14     -55.942 -10.942-110.040  1.00  0.00           H  
ATOM    245 2HG  ARG A  14     -56.967  -9.997-111.148  1.00  0.00           H  
ATOM    246 1HD  ARG A  14     -57.510  -8.463-109.371  1.00  0.00           H  
ATOM    247 2HD  ARG A  14     -56.554  -9.427-108.221  1.00  0.00           H  
ATOM    248  HE  ARG A  14     -54.600  -8.589-109.137  1.00  0.00           H  
ATOM    249 1HH1 ARG A  14     -57.368  -7.593-111.056  1.00  0.00           H  
ATOM    250 2HH1 ARG A  14     -56.466  -6.405-111.970  1.00  0.00           H  
ATOM    251 1HH2 ARG A  14     -53.439  -7.045-110.330  1.00  0.00           H  
ATOM    252 2HH2 ARG A  14     -54.241  -6.093-111.560  1.00  0.00           H  
ATOM    253  N   ALA A  15     -56.915 -13.986-109.226  1.00  0.00           N  
ATOM    254  CA  ALA A  15     -55.805 -14.905-109.007  1.00  0.00           C  
ATOM    255  C   ALA A  15     -55.776 -15.997-110.068  1.00  0.00           C  
ATOM    256  O   ALA A  15     -54.714 -16.355-110.573  1.00  0.00           O  
ATOM    257  CB  ALA A  15     -55.893 -15.522-107.617  1.00  0.00           C  
ATOM    258  H   ALA A  15     -57.606 -13.866-108.497  1.00  0.00           H  
ATOM    259  HA  ALA A  15     -54.871 -14.345-109.083  1.00  0.00           H  
ATOM    260 1HB  ALA A  15     -55.056 -16.206-107.470  1.00  0.00           H  
ATOM    261 2HB  ALA A  15     -55.851 -14.732-106.866  1.00  0.00           H  
ATOM    262 3HB  ALA A  15     -56.829 -16.067-107.520  1.00  0.00           H  
ATOM    263  N   GLN A  16     -56.950 -16.525-110.398  1.00  0.00           N  
ATOM    264  CA  GLN A  16     -57.066 -17.551-111.428  1.00  0.00           C  
ATOM    265  C   GLN A  16     -56.618 -17.024-112.785  1.00  0.00           C  
ATOM    266  O   GLN A  16     -55.958 -17.727-113.548  1.00  0.00           O  
ATOM    267  CB  GLN A  16     -58.507 -18.063-111.513  1.00  0.00           C  
ATOM    268  CG  GLN A  16     -58.946 -18.888-110.317  1.00  0.00           C  
ATOM    269  CD  GLN A  16     -60.401 -19.308-110.407  1.00  0.00           C  
ATOM    270  OE1 GLN A  16     -61.144 -18.839-111.273  1.00  0.00           O  
ATOM    271  NE2 GLN A  16     -60.817 -20.194-109.511  1.00  0.00           N  
ATOM    272  H   GLN A  16     -57.785 -16.204-109.926  1.00  0.00           H  
ATOM    273  HA  GLN A  16     -56.410 -18.381-111.163  1.00  0.00           H  
ATOM    274 1HB  GLN A  16     -59.188 -17.218-111.609  1.00  0.00           H  
ATOM    275 2HB  GLN A  16     -58.621 -18.677-112.407  1.00  0.00           H  
ATOM    276 1HG  GLN A  16     -58.334 -19.787-110.263  1.00  0.00           H  
ATOM    277 2HG  GLN A  16     -58.817 -18.293-109.413  1.00  0.00           H  
ATOM    278 1HE2 GLN A  16     -61.767 -20.511-109.520  1.00  0.00           H  
ATOM    279 2HE2 GLN A  16     -60.180 -20.550-108.825  1.00  0.00           H  
ATOM    280  N   GLU A  17     -56.986 -15.780-113.081  1.00  0.00           N  
ATOM    281  CA  GLU A  17     -56.581 -15.137-114.325  1.00  0.00           C  
ATOM    282  C   GLU A  17     -55.079 -14.880-114.349  1.00  0.00           C  
ATOM    283  O   GLU A  17     -54.443 -14.965-115.399  1.00  0.00           O  
ATOM    284  CB  GLU A  17     -57.338 -13.822-114.515  1.00  0.00           C  
ATOM    285  CG  GLU A  17     -58.827 -13.985-114.783  1.00  0.00           C  
ATOM    286  CD  GLU A  17     -59.111 -14.770-116.035  1.00  0.00           C  
ATOM    287  OE1 GLU A  17     -58.525 -14.473-117.047  1.00  0.00           O  
ATOM    288  OE2 GLU A  17     -59.920 -15.668-115.977  1.00  0.00           O  
ATOM    289  H   GLU A  17     -57.559 -15.268-112.426  1.00  0.00           H  
ATOM    290  HA  GLU A  17     -56.814 -15.810-115.152  1.00  0.00           H  
ATOM    291 1HB  GLU A  17     -57.225 -13.204-113.623  1.00  0.00           H  
ATOM    292 2HB  GLU A  17     -56.905 -13.271-115.350  1.00  0.00           H  
ATOM    293 1HG  GLU A  17     -59.286 -14.495-113.936  1.00  0.00           H  
ATOM    294 2HG  GLU A  17     -59.280 -13.000-114.868  1.00  0.00           H  
ATOM    295  N   ALA A  18     -54.521 -14.566-113.184  1.00  0.00           N  
ATOM    296  CA  ALA A  18     -53.076 -14.418-113.045  1.00  0.00           C  
ATOM    297  C   ALA A  18     -52.359 -15.734-113.314  1.00  0.00           C  
ATOM    298  O   ALA A  18     -51.285 -15.756-113.914  1.00  0.00           O  
ATOM    299  CB  ALA A  18     -52.728 -13.900-111.658  1.00  0.00           C  
ATOM    300  H   ALA A  18     -55.110 -14.427-112.377  1.00  0.00           H  
ATOM    301  HA  ALA A  18     -52.730 -13.695-113.785  1.00  0.00           H  
ATOM    302 1HB  ALA A  18     -51.645 -13.796-111.570  1.00  0.00           H  
ATOM    303 2HB  ALA A  18     -53.199 -12.931-111.503  1.00  0.00           H  
ATOM    304 3HB  ALA A  18     -53.086 -14.603-110.907  1.00  0.00           H  
ATOM    305  N   GLU A  19     -52.958 -16.831-112.865  1.00  0.00           N  
ATOM    306  CA  GLU A  19     -52.427 -18.163-113.137  1.00  0.00           C  
ATOM    307  C   GLU A  19     -52.449 -18.468-114.629  1.00  0.00           C  
ATOM    308  O   GLU A  19     -51.525 -19.084-115.160  1.00  0.00           O  
ATOM    309  CB  GLU A  19     -53.227 -19.223-112.378  1.00  0.00           C  
ATOM    310  CG  GLU A  19     -53.004 -19.221-110.873  1.00  0.00           C  
ATOM    311  CD  GLU A  19     -53.914 -20.170-110.146  1.00  0.00           C  
ATOM    312  OE1 GLU A  19     -54.959 -20.479-110.665  1.00  0.00           O  
ATOM    313  OE2 GLU A  19     -53.564 -20.590-109.067  1.00  0.00           O  
ATOM    314  H   GLU A  19     -53.805 -16.743-112.320  1.00  0.00           H  
ATOM    315  HA  GLU A  19     -51.388 -18.194-112.809  1.00  0.00           H  
ATOM    316 1HB  GLU A  19     -54.292 -19.075-112.558  1.00  0.00           H  
ATOM    317 2HB  GLU A  19     -52.967 -20.213-112.753  1.00  0.00           H  
ATOM    318 1HG  GLU A  19     -51.969 -19.499-110.669  1.00  0.00           H  
ATOM    319 2HG  GLU A  19     -53.161 -18.213-110.494  1.00  0.00           H  
ATOM    320  N   LYS A  20     -53.509 -18.033-115.301  1.00  0.00           N  
ATOM    321  CA  LYS A  20     -53.601 -18.158-116.752  1.00  0.00           C  
ATOM    322  C   LYS A  20     -52.484 -17.388-117.442  1.00  0.00           C  
ATOM    323  O   LYS A  20     -51.920 -17.851-118.436  1.00  0.00           O  
ATOM    324  CB  LYS A  20     -54.962 -17.665-117.246  1.00  0.00           C  
ATOM    325  CG  LYS A  20     -56.132 -18.558-116.858  1.00  0.00           C  
ATOM    326  CD  LYS A  20     -57.455 -17.973-117.334  1.00  0.00           C  
ATOM    327  CE  LYS A  20     -58.635 -18.807-116.854  1.00  0.00           C  
ATOM    328  NZ  LYS A  20     -59.937 -18.205-117.250  1.00  0.00           N  
ATOM    329  H   LYS A  20     -54.272 -17.606-114.796  1.00  0.00           H  
ATOM    330  HA  LYS A  20     -53.490 -19.210-117.017  1.00  0.00           H  
ATOM    331 1HB  LYS A  20     -55.155 -16.669-116.851  1.00  0.00           H  
ATOM    332 2HB  LYS A  20     -54.948 -17.588-118.334  1.00  0.00           H  
ATOM    333 1HG  LYS A  20     -56.003 -19.545-117.300  1.00  0.00           H  
ATOM    334 2HG  LYS A  20     -56.164 -18.666-115.775  1.00  0.00           H  
ATOM    335 1HD  LYS A  20     -57.561 -16.956-116.956  1.00  0.00           H  
ATOM    336 2HD  LYS A  20     -57.466 -17.940-118.424  1.00  0.00           H  
ATOM    337 1HE  LYS A  20     -58.567 -19.809-117.275  1.00  0.00           H  
ATOM    338 2HE  LYS A  20     -58.603 -18.891-115.769  1.00  0.00           H  
ATOM    339 1HZ  LYS A  20     -60.692 -18.787-116.912  1.00  0.00           H  
ATOM    340 2HZ  LYS A  20     -60.019 -17.283-116.847  1.00  0.00           H  
ATOM    341 3HZ  LYS A  20     -59.986 -18.140-118.256  1.00  0.00           H  
ATOM    342  N   LYS A  21     -52.167 -16.212-116.912  1.00  0.00           N  
ATOM    343  CA  LYS A  21     -51.064 -15.411-117.431  1.00  0.00           C  
ATOM    344  C   LYS A  21     -49.719 -16.006-117.038  1.00  0.00           C  
ATOM    345  O   LYS A  21     -48.730 -15.855-117.755  1.00  0.00           O  
ATOM    346  CB  LYS A  21     -51.167 -13.969-116.929  1.00  0.00           C  
ATOM    347  CG  LYS A  21     -52.339 -13.185-117.507  1.00  0.00           C  
ATOM    348  CD  LYS A  21     -52.397 -11.777-116.933  1.00  0.00           C  
ATOM    349  CE  LYS A  21     -53.576 -10.997-117.498  1.00  0.00           C  
ATOM    350  NZ  LYS A  21     -53.664  -9.628-116.922  1.00  0.00           N  
ATOM    351  H   LYS A  21     -52.704 -15.865-116.129  1.00  0.00           H  
ATOM    352  HA  LYS A  21     -51.120 -15.408-118.520  1.00  0.00           H  
ATOM    353 1HB  LYS A  21     -51.266 -13.967-115.844  1.00  0.00           H  
ATOM    354 2HB  LYS A  21     -50.252 -13.432-117.175  1.00  0.00           H  
ATOM    355 1HG  LYS A  21     -52.237 -13.122-118.590  1.00  0.00           H  
ATOM    356 2HG  LYS A  21     -53.270 -13.701-117.276  1.00  0.00           H  
ATOM    357 1HD  LYS A  21     -52.494 -11.829-115.848  1.00  0.00           H  
ATOM    358 2HD  LYS A  21     -51.475 -11.248-117.174  1.00  0.00           H  
ATOM    359 1HE  LYS A  21     -53.474 -10.918-118.579  1.00  0.00           H  
ATOM    360 2HE  LYS A  21     -54.501 -11.529-117.280  1.00  0.00           H  
ATOM    361 1HZ  LYS A  21     -54.457  -9.145-117.321  1.00  0.00           H  
ATOM    362 2HZ  LYS A  21     -53.778  -9.690-115.920  1.00  0.00           H  
ATOM    363 3HZ  LYS A  21     -52.818  -9.117-117.134  1.00  0.00           H  
ATOM    364  N   GLY A  22     -49.687 -16.682-115.895  1.00  0.00           N  
ATOM    365  CA  GLY A  22     -48.456 -17.275-115.389  1.00  0.00           C  
ATOM    366  C   GLY A  22     -47.857 -16.433-114.269  1.00  0.00           C  
ATOM    367  O   GLY A  22     -46.804 -16.764-113.727  1.00  0.00           O  
ATOM    368  H   GLY A  22     -50.539 -16.787-115.361  1.00  0.00           H  
ATOM    369 1HA  GLY A  22     -48.660 -18.281-115.023  1.00  0.00           H  
ATOM    370 2HA  GLY A  22     -47.736 -17.368-116.202  1.00  0.00           H  
ATOM    371  N   ASP A  23     -48.536 -15.342-113.928  1.00  0.00           N  
ATOM    372  CA  ASP A  23     -48.027 -14.402-112.936  1.00  0.00           C  
ATOM    373  C   ASP A  23     -48.401 -14.838-111.524  1.00  0.00           C  
ATOM    374  O   ASP A  23     -49.356 -14.328-110.939  1.00  0.00           O  
ATOM    375  CB  ASP A  23     -48.568 -12.995-113.204  1.00  0.00           C  
ATOM    376  CG  ASP A  23     -47.956 -11.943-112.291  1.00  0.00           C  
ATOM    377  OD1 ASP A  23     -47.352 -12.311-111.311  1.00  0.00           O  
ATOM    378  OD2 ASP A  23     -48.097 -10.778-112.582  1.00  0.00           O  
ATOM    379  H   ASP A  23     -49.425 -15.160-114.370  1.00  0.00           H  
ATOM    380  HA  ASP A  23     -46.940 -14.385-113.002  1.00  0.00           H  
ATOM    381 1HB  ASP A  23     -48.368 -12.719-114.239  1.00  0.00           H  
ATOM    382 2HB  ASP A  23     -49.649 -12.990-113.068  1.00  0.00           H  
ATOM    383  N   VAL A  24     -47.638 -15.781-110.982  1.00  0.00           N  
ATOM    384  CA  VAL A  24     -47.951 -16.365-109.684  1.00  0.00           C  
ATOM    385  C   VAL A  24     -47.785 -15.342-108.567  1.00  0.00           C  
ATOM    386  O   VAL A  24     -48.411 -15.451-107.514  1.00  0.00           O  
ATOM    387  CB  VAL A  24     -47.040 -17.575-109.408  1.00  0.00           C  
ATOM    388  CG1 VAL A  24     -47.303 -18.680-110.420  1.00  0.00           C  
ATOM    389  CG2 VAL A  24     -45.582 -17.145-109.446  1.00  0.00           C  
ATOM    390  H   VAL A  24     -46.824 -16.105-111.482  1.00  0.00           H  
ATOM    391  HA  VAL A  24     -48.994 -16.683-109.688  1.00  0.00           H  
ATOM    392  HB  VAL A  24     -47.275 -17.979-108.423  1.00  0.00           H  
ATOM    393 1HG1 VAL A  24     -46.651 -19.529-110.210  1.00  0.00           H  
ATOM    394 2HG1 VAL A  24     -48.344 -18.998-110.350  1.00  0.00           H  
ATOM    395 3HG1 VAL A  24     -47.102 -18.309-111.425  1.00  0.00           H  
ATOM    396 1HG2 VAL A  24     -44.944 -18.005-109.249  1.00  0.00           H  
ATOM    397 2HG2 VAL A  24     -45.348 -16.736-110.429  1.00  0.00           H  
ATOM    398 3HG2 VAL A  24     -45.408 -16.384-108.686  1.00  0.00           H  
ATOM    399  N   GLU A  25     -46.933 -14.349-108.803  1.00  0.00           N  
ATOM    400  CA  GLU A  25     -46.743 -13.262-107.852  1.00  0.00           C  
ATOM    401  C   GLU A  25     -48.036 -12.487-107.633  1.00  0.00           C  
ATOM    402  O   GLU A  25     -48.470 -12.288-106.499  1.00  0.00           O  
ATOM    403  CB  GLU A  25     -45.646 -12.311-108.340  1.00  0.00           C  
ATOM    404  CG  GLU A  25     -45.367 -11.140-107.409  1.00  0.00           C  
ATOM    405  CD  GLU A  25     -44.265 -10.247-107.906  1.00  0.00           C  
ATOM    406  OE1 GLU A  25     -43.619 -10.608-108.860  1.00  0.00           O  
ATOM    407  OE2 GLU A  25     -44.068  -9.202-107.330  1.00  0.00           O  
ATOM    408  H   GLU A  25     -46.404 -14.349-109.663  1.00  0.00           H  
ATOM    409  HA  GLU A  25     -46.448 -13.686-106.891  1.00  0.00           H  
ATOM    410 1HB  GLU A  25     -44.716 -12.866-108.469  1.00  0.00           H  
ATOM    411 2HB  GLU A  25     -45.923 -11.906-109.314  1.00  0.00           H  
ATOM    412 1HG  GLU A  25     -46.277 -10.550-107.302  1.00  0.00           H  
ATOM    413 2HG  GLU A  25     -45.100 -11.527-106.427  1.00  0.00           H  
ATOM    414  N   GLU A  26     -48.651 -12.051-108.730  1.00  0.00           N  
ATOM    415  CA  GLU A  26     -49.913 -11.324-108.664  1.00  0.00           C  
ATOM    416  C   GLU A  26     -51.031 -12.213-108.134  1.00  0.00           C  
ATOM    417  O   GLU A  26     -51.921 -11.747-107.420  1.00  0.00           O  
ATOM    418  CB  GLU A  26     -50.290 -10.782-110.044  1.00  0.00           C  
ATOM    419  CG  GLU A  26     -51.580  -9.975-110.071  1.00  0.00           C  
ATOM    420  CD  GLU A  26     -51.499  -8.714-109.257  1.00  0.00           C  
ATOM    421  OE1 GLU A  26     -50.408  -8.309-108.932  1.00  0.00           O  
ATOM    422  OE2 GLU A  26     -52.528  -8.154-108.959  1.00  0.00           O  
ATOM    423  H   GLU A  26     -48.232 -12.228-109.632  1.00  0.00           H  
ATOM    424  HA  GLU A  26     -49.796 -10.490-107.971  1.00  0.00           H  
ATOM    425 1HB  GLU A  26     -49.489 -10.144-110.416  1.00  0.00           H  
ATOM    426 2HB  GLU A  26     -50.400 -11.611-110.743  1.00  0.00           H  
ATOM    427 1HG  GLU A  26     -51.811  -9.712-111.104  1.00  0.00           H  
ATOM    428 2HG  GLU A  26     -52.393 -10.594-109.694  1.00  0.00           H  
ATOM    429  N   ALA A  27     -50.983 -13.491-108.488  1.00  0.00           N  
ATOM    430  CA  ALA A  27     -51.964 -14.458-108.005  1.00  0.00           C  
ATOM    431  C   ALA A  27     -52.023 -14.470-106.485  1.00  0.00           C  
ATOM    432  O   ALA A  27     -53.103 -14.475-105.895  1.00  0.00           O  
ATOM    433  CB  ALA A  27     -51.640 -15.849-108.534  1.00  0.00           C  
ATOM    434  H   ALA A  27     -50.249 -13.804-109.109  1.00  0.00           H  
ATOM    435  HA  ALA A  27     -52.950 -14.164-108.373  1.00  0.00           H  
ATOM    436 1HB  ALA A  27     -52.381 -16.558-108.165  1.00  0.00           H  
ATOM    437 2HB  ALA A  27     -51.661 -15.838-109.623  1.00  0.00           H  
ATOM    438 3HB  ALA A  27     -50.651 -16.145-108.190  1.00  0.00           H  
ATOM    439  N   VAL A  28     -50.853 -14.474-105.852  1.00  0.00           N  
ATOM    440  CA  VAL A  28     -50.768 -14.425-104.398  1.00  0.00           C  
ATOM    441  C   VAL A  28     -51.291 -13.100-103.859  1.00  0.00           C  
ATOM    442  O   VAL A  28     -52.015 -13.065-102.864  1.00  0.00           O  
ATOM    443  CB  VAL A  28     -49.311 -14.625-103.940  1.00  0.00           C  
ATOM    444  CG1 VAL A  28     -49.174 -14.329-102.455  1.00  0.00           C  
ATOM    445  CG2 VAL A  28     -48.858 -16.042-104.253  1.00  0.00           C  
ATOM    446  H   VAL A  28     -50.001 -14.513-106.392  1.00  0.00           H  
ATOM    447  HA  VAL A  28     -51.396 -15.219-103.987  1.00  0.00           H  
ATOM    448  HB  VAL A  28     -48.674 -13.914-104.469  1.00  0.00           H  
ATOM    449 1HG1 VAL A  28     -48.137 -14.473-102.149  1.00  0.00           H  
ATOM    450 2HG1 VAL A  28     -49.468 -13.298-102.260  1.00  0.00           H  
ATOM    451 3HG1 VAL A  28     -49.816 -15.004-101.888  1.00  0.00           H  
ATOM    452 1HG2 VAL A  28     -47.827 -16.175-103.927  1.00  0.00           H  
ATOM    453 2HG2 VAL A  28     -49.499 -16.752-103.728  1.00  0.00           H  
ATOM    454 3HG2 VAL A  28     -48.925 -16.218-105.326  1.00  0.00           H  
ATOM    455  N   ARG A  29     -50.917 -12.010-104.522  1.00  0.00           N  
ATOM    456  CA  ARG A  29     -51.366 -10.682-104.124  1.00  0.00           C  
ATOM    457  C   ARG A  29     -52.887 -10.583-104.149  1.00  0.00           C  
ATOM    458  O   ARG A  29     -53.492  -9.973-103.268  1.00  0.00           O  
ATOM    459  CB  ARG A  29     -50.777  -9.621-105.045  1.00  0.00           C  
ATOM    460  CG  ARG A  29     -49.275  -9.421-104.910  1.00  0.00           C  
ATOM    461  CD  ARG A  29     -48.777  -8.376-105.838  1.00  0.00           C  
ATOM    462  NE  ARG A  29     -47.324  -8.325-105.869  1.00  0.00           N  
ATOM    463  CZ  ARG A  29     -46.562  -7.675-104.968  1.00  0.00           C  
ATOM    464  NH1 ARG A  29     -47.128  -7.026-103.975  1.00  0.00           N  
ATOM    465  NH2 ARG A  29     -45.245  -7.689-105.083  1.00  0.00           N  
ATOM    466  H   ARG A  29     -50.309 -12.105-105.323  1.00  0.00           H  
ATOM    467  HA  ARG A  29     -51.039 -10.496-103.102  1.00  0.00           H  
ATOM    468 1HB  ARG A  29     -50.983  -9.884-106.081  1.00  0.00           H  
ATOM    469 2HB  ARG A  29     -51.256  -8.662-104.848  1.00  0.00           H  
ATOM    470 1HG  ARG A  29     -49.038  -9.117-103.891  1.00  0.00           H  
ATOM    471 2HG  ARG A  29     -48.762 -10.356-105.138  1.00  0.00           H  
ATOM    472 1HD  ARG A  29     -49.132  -8.585-106.848  1.00  0.00           H  
ATOM    473 2HD  ARG A  29     -49.144  -7.400-105.521  1.00  0.00           H  
ATOM    474  HE  ARG A  29     -46.852  -8.813-106.618  1.00  0.00           H  
ATOM    475 1HH1 ARG A  29     -48.134  -7.015-103.887  1.00  0.00           H  
ATOM    476 2HH1 ARG A  29     -46.557  -6.539-103.299  1.00  0.00           H  
ATOM    477 1HH2 ARG A  29     -44.810  -8.188-105.846  1.00  0.00           H  
ATOM    478 2HH2 ARG A  29     -44.674  -7.203-104.407  1.00  0.00           H  
ATOM    479  N   ALA A  30     -53.497 -11.184-105.165  1.00  0.00           N  
ATOM    480  CA  ALA A  30     -54.951 -11.285-105.233  1.00  0.00           C  
ATOM    481  C   ALA A  30     -55.496 -12.166-104.116  1.00  0.00           C  
ATOM    482  O   ALA A  30     -56.513 -11.845-103.501  1.00  0.00           O  
ATOM    483  CB  ALA A  30     -55.379 -11.825-106.591  1.00  0.00           C  
ATOM    484  H   ALA A  30     -52.942 -11.583-105.906  1.00  0.00           H  
ATOM    485  HA  ALA A  30     -55.373 -10.288-105.105  1.00  0.00           H  
ATOM    486 1HB  ALA A  30     -56.468 -11.894-106.627  1.00  0.00           H  
ATOM    487 2HB  ALA A  30     -55.031 -11.153-107.376  1.00  0.00           H  
ATOM    488 3HB  ALA A  30     -54.949 -12.813-106.742  1.00  0.00           H  
ATOM    489  N   ALA A  31     -54.814 -13.275-103.858  1.00  0.00           N  
ATOM    490  CA  ALA A  31     -55.208 -14.187-102.790  1.00  0.00           C  
ATOM    491  C   ALA A  31     -55.138 -13.505-101.429  1.00  0.00           C  
ATOM    492  O   ALA A  31     -55.954 -13.771-100.549  1.00  0.00           O  
ATOM    493  CB  ALA A  31     -54.333 -15.431-102.805  1.00  0.00           C  
ATOM    494  H   ALA A  31     -53.999 -13.494-104.414  1.00  0.00           H  
ATOM    495  HA  ALA A  31     -56.243 -14.488-102.957  1.00  0.00           H  
ATOM    496 1HB  ALA A  31     -54.640 -16.102-102.004  1.00  0.00           H  
ATOM    497 2HB  ALA A  31     -54.437 -15.940-103.764  1.00  0.00           H  
ATOM    498 3HB  ALA A  31     -53.293 -15.145-102.660  1.00  0.00           H  
ATOM    499  N   GLN A  32     -54.158 -12.625-101.264  1.00  0.00           N  
ATOM    500  CA  GLN A  32     -54.033 -11.834-100.046  1.00  0.00           C  
ATOM    501  C   GLN A  32     -55.252 -10.943 -99.843  1.00  0.00           C  
ATOM    502  O   GLN A  32     -55.749 -10.797 -98.725  1.00  0.00           O  
ATOM    503  CB  GLN A  32     -52.763 -10.982-100.087  1.00  0.00           C  
ATOM    504  CG  GLN A  32     -51.476 -11.775 -99.938  1.00  0.00           C  
ATOM    505  CD  GLN A  32     -50.240 -10.914-100.118  1.00  0.00           C  
ATOM    506  OE1 GLN A  32     -50.292  -9.855-100.750  1.00  0.00           O  
ATOM    507  NE2 GLN A  32     -49.121 -11.363 -99.562  1.00  0.00           N  
ATOM    508  H   GLN A  32     -53.478 -12.500-102.003  1.00  0.00           H  
ATOM    509  HA  GLN A  32     -53.978 -12.514 -99.195  1.00  0.00           H  
ATOM    510 1HB  GLN A  32     -52.718 -10.442-101.033  1.00  0.00           H  
ATOM    511 2HB  GLN A  32     -52.795 -10.241 -99.288  1.00  0.00           H  
ATOM    512 1HG  GLN A  32     -51.445 -12.213 -98.941  1.00  0.00           H  
ATOM    513 2HG  GLN A  32     -51.457 -12.562-100.693  1.00  0.00           H  
ATOM    514 1HE2 GLN A  32     -48.274 -10.838 -99.646  1.00  0.00           H  
ATOM    515 2HE2 GLN A  32     -49.124 -12.227 -99.058  1.00  0.00           H  
ATOM    516  N   GLU A  33     -55.731 -10.344-100.930  1.00  0.00           N  
ATOM    517  CA  GLU A  33     -56.967  -9.572-100.899  1.00  0.00           C  
ATOM    518  C   GLU A  33     -58.171 -10.470-100.634  1.00  0.00           C  
ATOM    519  O   GLU A  33     -59.088 -10.093 -99.905  1.00  0.00           O  
ATOM    520  CB  GLU A  33     -57.160  -8.820-102.217  1.00  0.00           C  
ATOM    521  CG  GLU A  33     -56.258  -7.605-102.385  1.00  0.00           C  
ATOM    522  CD  GLU A  33     -56.549  -6.519-101.386  1.00  0.00           C  
ATOM    523  OE1 GLU A  33     -55.791  -6.375-100.457  1.00  0.00           O  
ATOM    524  OE2 GLU A  33     -57.529  -5.833-101.554  1.00  0.00           O  
ATOM    525  H   GLU A  33     -55.225 -10.428-101.800  1.00  0.00           H  
ATOM    526  HA  GLU A  33     -56.905  -8.853-100.082  1.00  0.00           H  
ATOM    527 1HB  GLU A  33     -56.970  -9.495-103.052  1.00  0.00           H  
ATOM    528 2HB  GLU A  33     -58.193  -8.484-102.297  1.00  0.00           H  
ATOM    529 1HG  GLU A  33     -55.221  -7.917-102.274  1.00  0.00           H  
ATOM    530 2HG  GLU A  33     -56.384  -7.209-103.393  1.00  0.00           H  
ATOM    531  N   ALA A  34     -58.159 -11.655-101.231  1.00  0.00           N  
ATOM    532  CA  ALA A  34     -59.257 -12.604-101.068  1.00  0.00           C  
ATOM    533  C   ALA A  34     -59.415 -13.018 -99.612  1.00  0.00           C  
ATOM    534  O   ALA A  34     -60.519 -12.992 -99.067  1.00  0.00           O  
ATOM    535  CB  ALA A  34     -59.034 -13.828-101.946  1.00  0.00           C  
ATOM    536  H   ALA A  34     -57.374 -11.908-101.810  1.00  0.00           H  
ATOM    537  HA  ALA A  34     -60.182 -12.118-101.379  1.00  0.00           H  
ATOM    538 1HB  ALA A  34     -59.860 -14.526-101.815  1.00  0.00           H  
ATOM    539 2HB  ALA A  34     -58.979 -13.523-102.991  1.00  0.00           H  
ATOM    540 3HB  ALA A  34     -58.100 -14.311-101.660  1.00  0.00           H  
ATOM    541  N   VAL A  35     -58.308 -13.401 -98.986  1.00  0.00           N  
ATOM    542  CA  VAL A  35     -58.332 -13.869 -97.606  1.00  0.00           C  
ATOM    543  C   VAL A  35     -58.607 -12.723 -96.641  1.00  0.00           C  
ATOM    544  O   VAL A  35     -59.206 -12.922 -95.583  1.00  0.00           O  
ATOM    545  CB  VAL A  35     -56.989 -14.530 -97.242  1.00  0.00           C  
ATOM    546  CG1 VAL A  35     -55.895 -13.479 -97.115  1.00  0.00           C  
ATOM    547  CG2 VAL A  35     -57.131 -15.319 -95.950  1.00  0.00           C  
ATOM    548  H   VAL A  35     -57.428 -13.367 -99.479  1.00  0.00           H  
ATOM    549  HA  VAL A  35     -59.139 -14.594 -97.501  1.00  0.00           H  
ATOM    550  HB  VAL A  35     -56.696 -15.203 -98.050  1.00  0.00           H  
ATOM    551 1HG1 VAL A  35     -54.952 -13.964 -96.859  1.00  0.00           H  
ATOM    552 2HG1 VAL A  35     -55.784 -12.952 -98.064  1.00  0.00           H  
ATOM    553 3HG1 VAL A  35     -56.162 -12.770 -96.333  1.00  0.00           H  
ATOM    554 1HG2 VAL A  35     -56.180 -15.784 -95.700  1.00  0.00           H  
ATOM    555 2HG2 VAL A  35     -57.430 -14.647 -95.146  1.00  0.00           H  
ATOM    556 3HG2 VAL A  35     -57.890 -16.091 -96.078  1.00  0.00           H  
ATOM    557  N   ARG A  36     -58.169 -11.524 -97.010  1.00  0.00           N  
ATOM    558  CA  ARG A  36     -58.425 -10.334 -96.209  1.00  0.00           C  
ATOM    559  C   ARG A  36     -59.906  -9.977 -96.206  1.00  0.00           C  
ATOM    560  O   ARG A  36     -60.489  -9.720 -95.154  1.00  0.00           O  
ATOM    561  CB  ARG A  36     -57.624  -9.153 -96.736  1.00  0.00           C  
ATOM    562  CG  ARG A  36     -57.766  -7.873 -95.928  1.00  0.00           C  
ATOM    563  CD  ARG A  36     -56.881  -6.797 -96.443  1.00  0.00           C  
ATOM    564  NE  ARG A  36     -57.364  -6.253 -97.703  1.00  0.00           N  
ATOM    565  CZ  ARG A  36     -58.420  -5.425 -97.825  1.00  0.00           C  
ATOM    566  NH1 ARG A  36     -59.089  -5.054 -96.756  1.00  0.00           N  
ATOM    567  NH2 ARG A  36     -58.780  -4.985 -99.017  1.00  0.00           N  
ATOM    568  H   ARG A  36     -57.646 -11.436 -97.871  1.00  0.00           H  
ATOM    569  HA  ARG A  36     -58.133 -10.542 -95.179  1.00  0.00           H  
ATOM    570 1HB  ARG A  36     -56.566  -9.413 -96.758  1.00  0.00           H  
ATOM    571 2HB  ARG A  36     -57.928  -8.933 -97.760  1.00  0.00           H  
ATOM    572 1HG  ARG A  36     -58.797  -7.522 -95.981  1.00  0.00           H  
ATOM    573 2HG  ARG A  36     -57.501  -8.066 -94.889  1.00  0.00           H  
ATOM    574 1HD  ARG A  36     -56.835  -5.985 -95.719  1.00  0.00           H  
ATOM    575 2HD  ARG A  36     -55.880  -7.196 -96.606  1.00  0.00           H  
ATOM    576  HE  ARG A  36     -56.874  -6.517 -98.547  1.00  0.00           H  
ATOM    577 1HH1 ARG A  36     -58.814  -5.390 -95.843  1.00  0.00           H  
ATOM    578 2HH1 ARG A  36     -59.880  -4.432 -96.846  1.00  0.00           H  
ATOM    579 1HH2 ARG A  36     -58.266  -5.271 -99.839  1.00  0.00           H  
ATOM    580 2HH2 ARG A  36     -59.572  -4.364 -99.108  1.00  0.00           H  
ATOM    581  N   ALA A  37     -60.509  -9.966 -97.391  1.00  0.00           N  
ATOM    582  CA  ALA A  37     -61.922  -9.639 -97.528  1.00  0.00           C  
ATOM    583  C   ALA A  37     -62.795 -10.648 -96.795  1.00  0.00           C  
ATOM    584  O   ALA A  37     -63.717 -10.275 -96.068  1.00  0.00           O  
ATOM    585  CB  ALA A  37     -62.311  -9.570 -98.997  1.00  0.00           C  
ATOM    586  H   ALA A  37     -59.972 -10.189 -98.218  1.00  0.00           H  
ATOM    587  HA  ALA A  37     -62.096  -8.660 -97.077  1.00  0.00           H  
ATOM    588 1HB  ALA A  37     -63.369  -9.325 -99.084  1.00  0.00           H  
ATOM    589 2HB  ALA A  37     -61.720  -8.804 -99.497  1.00  0.00           H  
ATOM    590 3HB  ALA A  37     -62.125 -10.536 -99.467  1.00  0.00           H  
ATOM    591  N   ALA A  38     -62.500 -11.929 -96.988  1.00  0.00           N  
ATOM    592  CA  ALA A  38     -63.259 -12.994 -96.349  1.00  0.00           C  
ATOM    593  C   ALA A  38     -63.054 -12.990 -94.840  1.00  0.00           C  
ATOM    594  O   ALA A  38     -63.994 -13.217 -94.075  1.00  0.00           O  
ATOM    595  CB  ALA A  38     -62.872 -14.346 -96.931  1.00  0.00           C  
ATOM    596  H   ALA A  38     -61.728 -12.168 -97.594  1.00  0.00           H  
ATOM    597  HA  ALA A  38     -64.320 -12.826 -96.538  1.00  0.00           H  
ATOM    598 1HB  ALA A  38     -63.448 -15.131 -96.443  1.00  0.00           H  
ATOM    599 2HB  ALA A  38     -63.080 -14.354 -98.002  1.00  0.00           H  
ATOM    600 3HB  ALA A  38     -61.810 -14.520 -96.767  1.00  0.00           H  
ATOM    601  N   LYS A  39     -61.821 -12.732 -94.416  1.00  0.00           N  
ATOM    602  CA  LYS A  39     -61.501 -12.651 -92.996  1.00  0.00           C  
ATOM    603  C   LYS A  39     -62.255 -11.511 -92.325  1.00  0.00           C  
ATOM    604  O   LYS A  39     -62.809 -11.676 -91.239  1.00  0.00           O  
ATOM    605  CB  LYS A  39     -59.996 -12.474 -92.795  1.00  0.00           C  
ATOM    606  CG  LYS A  39     -59.557 -12.415 -91.338  1.00  0.00           C  
ATOM    607  CD  LYS A  39     -58.041 -12.386 -91.217  1.00  0.00           C  
ATOM    608  CE  LYS A  39     -57.603 -12.271 -89.765  1.00  0.00           C  
ATOM    609  NZ  LYS A  39     -56.123 -12.337 -89.623  1.00  0.00           N  
ATOM    610  H   LYS A  39     -61.089 -12.588 -95.096  1.00  0.00           H  
ATOM    611  HA  LYS A  39     -61.812 -13.579 -92.519  1.00  0.00           H  
ATOM    612 1HB  LYS A  39     -59.466 -13.299 -93.270  1.00  0.00           H  
ATOM    613 2HB  LYS A  39     -59.669 -11.553 -93.279  1.00  0.00           H  
ATOM    614 1HG  LYS A  39     -59.969 -11.519 -90.870  1.00  0.00           H  
ATOM    615 2HG  LYS A  39     -59.939 -13.287 -90.807  1.00  0.00           H  
ATOM    616 1HD  LYS A  39     -57.625 -13.300 -91.642  1.00  0.00           H  
ATOM    617 2HD  LYS A  39     -57.648 -11.534 -91.772  1.00  0.00           H  
ATOM    618 1HE  LYS A  39     -57.954 -11.325 -89.353  1.00  0.00           H  
ATOM    619 2HE  LYS A  39     -58.048 -13.080 -89.185  1.00  0.00           H  
ATOM    620 1HZ  LYS A  39     -55.874 -12.257 -88.646  1.00  0.00           H  
ATOM    621 2HZ  LYS A  39     -55.788 -13.218 -89.985  1.00  0.00           H  
ATOM    622 3HZ  LYS A  39     -55.700 -11.579 -90.140  1.00  0.00           H  
ATOM    623  N   GLU A  40     -62.272 -10.353 -92.977  1.00  0.00           N  
ATOM    624  CA  GLU A  40     -62.982  -9.192 -92.457  1.00  0.00           C  
ATOM    625  C   GLU A  40     -64.490  -9.400 -92.503  1.00  0.00           C  
ATOM    626  O   GLU A  40     -65.214  -8.953 -91.616  1.00  0.00           O  
ATOM    627  CB  GLU A  40     -62.604  -7.938 -93.250  1.00  0.00           C  
ATOM    628  CG  GLU A  40     -61.172  -7.470 -93.041  1.00  0.00           C  
ATOM    629  CD  GLU A  40     -60.789  -6.336 -93.951  1.00  0.00           C  
ATOM    630  OE1 GLU A  40     -61.654  -5.811 -94.611  1.00  0.00           O  
ATOM    631  OE2 GLU A  40     -59.630  -5.995 -93.986  1.00  0.00           O  
ATOM    632  H   GLU A  40     -61.783 -10.278 -93.858  1.00  0.00           H  
ATOM    633  HA  GLU A  40     -62.699  -9.052 -91.414  1.00  0.00           H  
ATOM    634 1HB  GLU A  40     -62.742  -8.127 -94.315  1.00  0.00           H  
ATOM    635 2HB  GLU A  40     -63.269  -7.120 -92.973  1.00  0.00           H  
ATOM    636 1HG  GLU A  40     -61.054  -7.147 -92.007  1.00  0.00           H  
ATOM    637 2HG  GLU A  40     -60.498  -8.308 -93.210  1.00  0.00           H  
ATOM    638  N   SER A  41     -64.957 -10.078 -93.547  1.00  0.00           N  
ATOM    639  CA  SER A  41     -66.374 -10.384 -93.688  1.00  0.00           C  
ATOM    640  C   SER A  41     -66.842 -11.345 -92.602  1.00  0.00           C  
ATOM    641  O   SER A  41     -67.910 -11.162 -92.016  1.00  0.00           O  
ATOM    642  CB  SER A  41     -66.644 -10.982 -95.055  1.00  0.00           C  
ATOM    643  OG  SER A  41     -68.010 -11.248 -95.225  1.00  0.00           O  
ATOM    644  H   SER A  41     -64.310 -10.392 -94.258  1.00  0.00           H  
ATOM    645  HA  SER A  41     -66.935  -9.455 -93.575  1.00  0.00           H  
ATOM    646 1HB  SER A  41     -66.309 -10.291 -95.827  1.00  0.00           H  
ATOM    647 2HB  SER A  41     -66.075 -11.903 -95.169  1.00  0.00           H  
ATOM    648  HG  SER A  41     -68.060 -12.094 -95.677  1.00  0.00           H  
ATOM    649  N   GLY A  42     -66.039 -12.371 -92.341  1.00  0.00           N  
ATOM    650  CA  GLY A  42     -66.398 -13.395 -91.366  1.00  0.00           C  
ATOM    651  C   GLY A  42     -66.966 -14.631 -92.052  1.00  0.00           C  
ATOM    652  O   GLY A  42     -67.760 -15.367 -91.466  1.00  0.00           O  
ATOM    653  H   GLY A  42     -65.157 -12.442 -92.827  1.00  0.00           H  
ATOM    654 1HA  GLY A  42     -65.515 -13.670 -90.786  1.00  0.00           H  
ATOM    655 2HA  GLY A  42     -67.129 -12.992 -90.669  1.00  0.00           H  
ATOM    656  N   ASP A  43     -66.556 -14.853 -93.297  1.00  0.00           N  
ATOM    657  CA  ASP A  43     -67.045 -15.986 -94.073  1.00  0.00           C  
ATOM    658  C   ASP A  43     -66.048 -17.138 -94.055  1.00  0.00           C  
ATOM    659  O   ASP A  43     -65.090 -17.155 -94.826  1.00  0.00           O  
ATOM    660  CB  ASP A  43     -67.322 -15.567 -95.518  1.00  0.00           C  
ATOM    661  CG  ASP A  43     -68.531 -14.651 -95.648  1.00  0.00           C  
ATOM    662  OD1 ASP A  43     -69.544 -14.947 -95.058  1.00  0.00           O  
ATOM    663  OD2 ASP A  43     -68.432 -13.662 -96.335  1.00  0.00           O  
ATOM    664  H   ASP A  43     -65.889 -14.221 -93.714  1.00  0.00           H  
ATOM    665  HA  ASP A  43     -67.971 -16.343 -93.621  1.00  0.00           H  
ATOM    666 1HB  ASP A  43     -66.450 -15.051 -95.921  1.00  0.00           H  
ATOM    667 2HB  ASP A  43     -67.491 -16.454 -96.129  1.00  0.00           H  
ATOM    668  N   ASN A  44     -66.283 -18.101 -93.167  1.00  0.00           N  
ATOM    669  CA  ASN A  44     -65.384 -19.241 -93.023  1.00  0.00           C  
ATOM    670  C   ASN A  44     -65.429 -20.138 -94.254  1.00  0.00           C  
ATOM    671  O   ASN A  44     -64.422 -20.729 -94.640  1.00  0.00           O  
ATOM    672  CB  ASN A  44     -65.724 -20.032 -91.772  1.00  0.00           C  
ATOM    673  CG  ASN A  44     -65.359 -19.300 -90.511  1.00  0.00           C  
ATOM    674  OD1 ASN A  44     -64.563 -18.354 -90.534  1.00  0.00           O  
ATOM    675  ND2 ASN A  44     -65.927 -19.721 -89.408  1.00  0.00           N  
ATOM    676  H   ASN A  44     -67.101 -18.042 -92.581  1.00  0.00           H  
ATOM    677  HA  ASN A  44     -64.369 -18.862 -92.924  1.00  0.00           H  
ATOM    678 1HB  ASN A  44     -66.793 -20.248 -91.758  1.00  0.00           H  
ATOM    679 2HB  ASN A  44     -65.197 -20.985 -91.791  1.00  0.00           H  
ATOM    680 1HD2 ASN A  44     -65.722 -19.271 -88.538  1.00  0.00           H  
ATOM    681 2HD2 ASN A  44     -66.564 -20.490 -89.436  1.00  0.00           H  
ATOM    682  N   ASP A  45     -66.605 -20.234 -94.866  1.00  0.00           N  
ATOM    683  CA  ASP A  45     -66.779 -21.046 -96.065  1.00  0.00           C  
ATOM    684  C   ASP A  45     -65.988 -20.475 -97.236  1.00  0.00           C  
ATOM    685  O   ASP A  45     -65.415 -21.218 -98.033  1.00  0.00           O  
ATOM    686  CB  ASP A  45     -68.260 -21.140 -96.439  1.00  0.00           C  
ATOM    687  CG  ASP A  45     -69.063 -22.001 -95.474  1.00  0.00           C  
ATOM    688  OD1 ASP A  45     -68.462 -22.733 -94.722  1.00  0.00           O  
ATOM    689  OD2 ASP A  45     -70.268 -21.920 -95.496  1.00  0.00           O  
ATOM    690  H   ASP A  45     -67.397 -19.734 -94.492  1.00  0.00           H  
ATOM    691  HA  ASP A  45     -66.395 -22.046 -95.866  1.00  0.00           H  
ATOM    692 1HB  ASP A  45     -68.696 -20.140 -96.458  1.00  0.00           H  
ATOM    693 2HB  ASP A  45     -68.357 -21.558 -97.443  1.00  0.00           H  
ATOM    694  N   VAL A  46     -65.962 -19.150 -97.335  1.00  0.00           N  
ATOM    695  CA  VAL A  46     -65.189 -18.473 -98.371  1.00  0.00           C  
ATOM    696  C   VAL A  46     -63.692 -18.613 -98.119  1.00  0.00           C  
ATOM    697  O   VAL A  46     -62.911 -18.800 -99.051  1.00  0.00           O  
ATOM    698  CB  VAL A  46     -65.561 -16.980 -98.427  1.00  0.00           C  
ATOM    699  CG1 VAL A  46     -64.641 -16.238 -99.385  1.00  0.00           C  
ATOM    700  CG2 VAL A  46     -67.015 -16.825 -98.845  1.00  0.00           C  
ATOM    701  H   VAL A  46     -66.491 -18.596 -96.676  1.00  0.00           H  
ATOM    702  HA  VAL A  46     -65.408 -18.947 -99.329  1.00  0.00           H  
ATOM    703  HB  VAL A  46     -65.418 -16.542 -97.438  1.00  0.00           H  
ATOM    704 1HG1 VAL A  46     -64.918 -15.183 -99.411  1.00  0.00           H  
ATOM    705 2HG1 VAL A  46     -63.610 -16.333 -99.046  1.00  0.00           H  
ATOM    706 3HG1 VAL A  46     -64.737 -16.662-100.384  1.00  0.00           H  
ATOM    707 1HG2 VAL A  46     -67.271 -15.766 -98.882  1.00  0.00           H  
ATOM    708 2HG2 VAL A  46     -67.159 -17.267 -99.830  1.00  0.00           H  
ATOM    709 3HG2 VAL A  46     -67.657 -17.328 -98.122  1.00  0.00           H  
ATOM    710  N   LEU A  47     -63.300 -18.519 -96.853  1.00  0.00           N  
ATOM    711  CA  LEU A  47     -61.908 -18.709 -96.468  1.00  0.00           C  
ATOM    712  C   LEU A  47     -61.413 -20.098 -96.853  1.00  0.00           C  
ATOM    713  O   LEU A  47     -60.271 -20.263 -97.283  1.00  0.00           O  
ATOM    714  CB  LEU A  47     -61.743 -18.500 -94.957  1.00  0.00           C  
ATOM    715  CG  LEU A  47     -61.828 -17.048 -94.474  1.00  0.00           C  
ATOM    716  CD1 LEU A  47     -61.898 -17.023 -92.953  1.00  0.00           C  
ATOM    717  CD2 LEU A  47     -60.622 -16.272 -94.978  1.00  0.00           C  
ATOM    718  H   LEU A  47     -63.985 -18.310 -96.140  1.00  0.00           H  
ATOM    719  HA  LEU A  47     -61.297 -17.981 -97.003  1.00  0.00           H  
ATOM    720 1HB  LEU A  47     -62.515 -19.067 -94.443  1.00  0.00           H  
ATOM    721 2HB  LEU A  47     -60.771 -18.893 -94.656  1.00  0.00           H  
ATOM    722  HG  LEU A  47     -62.740 -16.590 -94.857  1.00  0.00           H  
ATOM    723 1HD1 LEU A  47     -61.960 -15.991 -92.608  1.00  0.00           H  
ATOM    724 2HD1 LEU A  47     -62.782 -17.568 -92.620  1.00  0.00           H  
ATOM    725 3HD1 LEU A  47     -61.005 -17.490 -92.539  1.00  0.00           H  
ATOM    726 1HD2 LEU A  47     -60.682 -15.238 -94.634  1.00  0.00           H  
ATOM    727 2HD2 LEU A  47     -59.708 -16.728 -94.594  1.00  0.00           H  
ATOM    728 3HD2 LEU A  47     -60.604 -16.291 -96.068  1.00  0.00           H  
ATOM    729  N   ARG A  48     -62.278 -21.092 -96.694  1.00  0.00           N  
ATOM    730  CA  ARG A  48     -61.982 -22.445 -97.148  1.00  0.00           C  
ATOM    731  C   ARG A  48     -61.678 -22.471 -98.640  1.00  0.00           C  
ATOM    732  O   ARG A  48     -60.712 -23.097 -99.076  1.00  0.00           O  
ATOM    733  CB  ARG A  48     -63.148 -23.377 -96.855  1.00  0.00           C  
ATOM    734  CG  ARG A  48     -62.931 -24.823 -97.269  1.00  0.00           C  
ATOM    735  CD  ARG A  48     -64.116 -25.665 -96.966  1.00  0.00           C  
ATOM    736  NE  ARG A  48     -64.370 -25.751 -95.536  1.00  0.00           N  
ATOM    737  CZ  ARG A  48     -65.528 -26.170 -94.989  1.00  0.00           C  
ATOM    738  NH1 ARG A  48     -66.524 -26.539 -95.762  1.00  0.00           N  
ATOM    739  NH2 ARG A  48     -65.659 -26.211 -93.675  1.00  0.00           N  
ATOM    740  H   ARG A  48     -63.165 -20.908 -96.247  1.00  0.00           H  
ATOM    741  HA  ARG A  48     -61.093 -22.798 -96.623  1.00  0.00           H  
ATOM    742 1HB  ARG A  48     -63.359 -23.368 -95.787  1.00  0.00           H  
ATOM    743 2HB  ARG A  48     -64.039 -23.017 -97.368  1.00  0.00           H  
ATOM    744 1HG  ARG A  48     -62.742 -24.870 -98.342  1.00  0.00           H  
ATOM    745 2HG  ARG A  48     -62.074 -25.232 -96.732  1.00  0.00           H  
ATOM    746 1HD  ARG A  48     -64.997 -25.238 -97.444  1.00  0.00           H  
ATOM    747 2HD  ARG A  48     -63.952 -26.674 -97.343  1.00  0.00           H  
ATOM    748  HE  ARG A  48     -63.626 -25.475 -94.910  1.00  0.00           H  
ATOM    749 1HH1 ARG A  48     -66.423 -26.508 -96.767  1.00  0.00           H  
ATOM    750 2HH1 ARG A  48     -67.392 -26.854 -95.351  1.00  0.00           H  
ATOM    751 1HH2 ARG A  48     -64.893 -25.927 -93.080  1.00  0.00           H  
ATOM    752 2HH2 ARG A  48     -66.526 -26.526 -93.265  1.00  0.00           H  
ATOM    753  N   LYS A  49     -62.510 -21.791 -99.421  1.00  0.00           N  
ATOM    754  CA  LYS A  49     -62.280 -21.657-100.853  1.00  0.00           C  
ATOM    755  C   LYS A  49     -60.960 -20.949-101.137  1.00  0.00           C  
ATOM    756  O   LYS A  49     -60.209 -21.351-102.025  1.00  0.00           O  
ATOM    757  CB  LYS A  49     -63.435 -20.897-101.511  1.00  0.00           C  
ATOM    758  CG  LYS A  49     -63.331 -20.789-103.027  1.00  0.00           C  
ATOM    759  CD  LYS A  49     -64.560 -20.113-103.617  1.00  0.00           C  
ATOM    760  CE  LYS A  49     -64.480 -20.043-105.135  1.00  0.00           C  
ATOM    761  NZ  LYS A  49     -65.710 -19.455-105.730  1.00  0.00           N  
ATOM    762  H   LYS A  49     -63.322 -21.352 -99.009  1.00  0.00           H  
ATOM    763  HA  LYS A  49     -62.222 -22.653-101.289  1.00  0.00           H  
ATOM    764 1HB  LYS A  49     -64.377 -21.392-101.274  1.00  0.00           H  
ATOM    765 2HB  LYS A  49     -63.483 -19.887-101.107  1.00  0.00           H  
ATOM    766 1HG  LYS A  49     -62.446 -20.209-103.291  1.00  0.00           H  
ATOM    767 2HG  LYS A  49     -63.232 -21.785-103.458  1.00  0.00           H  
ATOM    768 1HD  LYS A  49     -65.454 -20.671-103.333  1.00  0.00           H  
ATOM    769 2HD  LYS A  49     -64.645 -19.101-103.220  1.00  0.00           H  
ATOM    770 1HE  LYS A  49     -63.623 -19.437-105.426  1.00  0.00           H  
ATOM    771 2HE  LYS A  49     -64.342 -21.047-105.537  1.00  0.00           H  
ATOM    772 1HZ  LYS A  49     -65.617 -19.426-106.736  1.00  0.00           H  
ATOM    773 2HZ  LYS A  49     -66.509 -20.021-105.482  1.00  0.00           H  
ATOM    774 3HZ  LYS A  49     -65.838 -18.516-105.379  1.00  0.00           H  
ATOM    775  N   VAL A  50     -60.684 -19.897-100.374  1.00  0.00           N  
ATOM    776  CA  VAL A  50     -59.440 -19.151-100.522  1.00  0.00           C  
ATOM    777  C   VAL A  50     -58.231 -20.036-100.254  1.00  0.00           C  
ATOM    778  O   VAL A  50     -57.248 -20.001-100.993  1.00  0.00           O  
ATOM    779  CB  VAL A  50     -59.420 -17.952 -99.556  1.00  0.00           C  
ATOM    780  CG1 VAL A  50     -58.038 -17.314 -99.527  1.00  0.00           C  
ATOM    781  CG2 VAL A  50     -60.474 -16.935 -99.968  1.00  0.00           C  
ATOM    782  H   VAL A  50     -61.351 -19.605 -99.676  1.00  0.00           H  
ATOM    783  HA  VAL A  50     -59.368 -18.795-101.552  1.00  0.00           H  
ATOM    784  HB  VAL A  50     -59.632 -18.305 -98.546  1.00  0.00           H  
ATOM    785 1HG1 VAL A  50     -58.042 -16.468 -98.838  1.00  0.00           H  
ATOM    786 2HG1 VAL A  50     -57.306 -18.049 -99.193  1.00  0.00           H  
ATOM    787 3HG1 VAL A  50     -57.776 -16.967-100.526  1.00  0.00           H  
ATOM    788 1HG2 VAL A  50     -60.453 -16.089 -99.281  1.00  0.00           H  
ATOM    789 2HG2 VAL A  50     -60.265 -16.585-100.980  1.00  0.00           H  
ATOM    790 3HG2 VAL A  50     -61.458 -17.400 -99.943  1.00  0.00           H  
ATOM    791  N   ALA A  51     -58.309 -20.829 -99.189  1.00  0.00           N  
ATOM    792  CA  ALA A  51     -57.211 -21.708 -98.807  1.00  0.00           C  
ATOM    793  C   ALA A  51     -56.890 -22.704 -99.914  1.00  0.00           C  
ATOM    794  O   ALA A  51     -55.722 -22.970-100.202  1.00  0.00           O  
ATOM    795  CB  ALA A  51     -57.545 -22.441 -97.517  1.00  0.00           C  
ATOM    796  H   ALA A  51     -59.152 -20.825 -98.633  1.00  0.00           H  
ATOM    797  HA  ALA A  51     -56.322 -21.097 -98.642  1.00  0.00           H  
ATOM    798 1HB  ALA A  51     -56.713 -23.093 -97.244  1.00  0.00           H  
ATOM    799 2HB  ALA A  51     -57.714 -21.717 -96.720  1.00  0.00           H  
ATOM    800 3HB  ALA A  51     -58.443 -23.039 -97.660  1.00  0.00           H  
ATOM    801  N   GLU A  52     -57.929 -23.249-100.533  1.00  0.00           N  
ATOM    802  CA  GLU A  52     -57.762 -24.178-101.644  1.00  0.00           C  
ATOM    803  C   GLU A  52     -57.089 -23.500-102.832  1.00  0.00           C  
ATOM    804  O   GLU A  52     -56.137 -24.030-103.403  1.00  0.00           O  
ATOM    805  CB  GLU A  52     -59.115 -24.750-102.071  1.00  0.00           C  
ATOM    806  CG  GLU A  52     -59.062 -25.634-103.308  1.00  0.00           C  
ATOM    807  CD  GLU A  52     -58.246 -26.880-103.102  1.00  0.00           C  
ATOM    808  OE1 GLU A  52     -58.129 -27.313-101.981  1.00  0.00           O  
ATOM    809  OE2 GLU A  52     -57.740 -27.400-104.069  1.00  0.00           O  
ATOM    810  H   GLU A  52     -58.864 -23.015-100.224  1.00  0.00           H  
ATOM    811  HA  GLU A  52     -57.114 -24.991-101.318  1.00  0.00           H  
ATOM    812 1HB  GLU A  52     -59.534 -25.341-101.254  1.00  0.00           H  
ATOM    813 2HB  GLU A  52     -59.809 -23.934-102.272  1.00  0.00           H  
ATOM    814 1HG  GLU A  52     -60.078 -25.920-103.582  1.00  0.00           H  
ATOM    815 2HG  GLU A  52     -58.641 -25.062-104.133  1.00  0.00           H  
ATOM    816  N   GLN A  53     -57.591 -22.326-103.196  1.00  0.00           N  
ATOM    817  CA  GLN A  53     -57.042 -21.573-104.318  1.00  0.00           C  
ATOM    818  C   GLN A  53     -55.598 -21.165-104.052  1.00  0.00           C  
ATOM    819  O   GLN A  53     -54.761 -21.189-104.954  1.00  0.00           O  
ATOM    820  CB  GLN A  53     -57.893 -20.331-104.598  1.00  0.00           C  
ATOM    821  CG  GLN A  53     -57.496 -19.576-105.857  1.00  0.00           C  
ATOM    822  CD  GLN A  53     -57.746 -20.383-107.117  1.00  0.00           C  
ATOM    823  OE1 GLN A  53     -58.860 -20.856-107.358  1.00  0.00           O  
ATOM    824  NE2 GLN A  53     -56.709 -20.543-107.930  1.00  0.00           N  
ATOM    825  H   GLN A  53     -58.374 -21.944-102.685  1.00  0.00           H  
ATOM    826  HA  GLN A  53     -57.048 -22.211-105.200  1.00  0.00           H  
ATOM    827 1HB  GLN A  53     -58.938 -20.621-104.694  1.00  0.00           H  
ATOM    828 2HB  GLN A  53     -57.820 -19.642-103.757  1.00  0.00           H  
ATOM    829 1HG  GLN A  53     -58.081 -18.659-105.917  1.00  0.00           H  
ATOM    830 2HG  GLN A  53     -56.434 -19.340-105.807  1.00  0.00           H  
ATOM    831 1HE2 GLN A  53     -56.813 -21.066-108.778  1.00  0.00           H  
ATOM    832 2HE2 GLN A  53     -55.823 -20.142-107.698  1.00  0.00           H  
ATOM    833  N   ALA A  54     -55.313 -20.792-102.810  1.00  0.00           N  
ATOM    834  CA  ALA A  54     -53.966 -20.389-102.422  1.00  0.00           C  
ATOM    835  C   ALA A  54     -52.979 -21.538-102.587  1.00  0.00           C  
ATOM    836  O   ALA A  54     -51.861 -21.344-103.064  1.00  0.00           O  
ATOM    837  CB  ALA A  54     -53.957 -19.888-100.983  1.00  0.00           C  
ATOM    838  H   ALA A  54     -56.048 -20.787-102.116  1.00  0.00           H  
ATOM    839  HA  ALA A  54     -53.645 -19.580-103.074  1.00  0.00           H  
ATOM    840 1HB  ALA A  54     -52.945 -19.591-100.709  1.00  0.00           H  
ATOM    841 2HB  ALA A  54     -54.624 -19.030-100.894  1.00  0.00           H  
ATOM    842 3HB  ALA A  54     -54.295 -20.682-100.320  1.00  0.00           H  
ATOM    843  N   LEU A  55     -53.400 -22.736-102.193  1.00  0.00           N  
ATOM    844  CA  LEU A  55     -52.578 -23.928-102.360  1.00  0.00           C  
ATOM    845  C   LEU A  55     -52.335 -24.230-103.833  1.00  0.00           C  
ATOM    846  O   LEU A  55     -51.242 -24.647-104.219  1.00  0.00           O  
ATOM    847  CB  LEU A  55     -53.250 -25.134-101.690  1.00  0.00           C  
ATOM    848  CG  LEU A  55     -53.267 -25.118-100.155  1.00  0.00           C  
ATOM    849  CD1 LEU A  55     -54.106 -26.282 -99.645  1.00  0.00           C  
ATOM    850  CD2 LEU A  55     -51.841 -25.200 -99.632  1.00  0.00           C  
ATOM    851  H   LEU A  55     -54.311 -22.822-101.768  1.00  0.00           H  
ATOM    852  HA  LEU A  55     -51.608 -23.749-101.895  1.00  0.00           H  
ATOM    853 1HB  LEU A  55     -54.282 -25.189-102.032  1.00  0.00           H  
ATOM    854 2HB  LEU A  55     -52.735 -26.040-102.007  1.00  0.00           H  
ATOM    855  HG  LEU A  55     -53.730 -24.196 -99.806  1.00  0.00           H  
ATOM    856 1HD1 LEU A  55     -54.117 -26.272 -98.555  1.00  0.00           H  
ATOM    857 2HD1 LEU A  55     -55.124 -26.189-100.019  1.00  0.00           H  
ATOM    858 3HD1 LEU A  55     -53.674 -27.222 -99.994  1.00  0.00           H  
ATOM    859 1HD2 LEU A  55     -51.853 -25.187 -98.542  1.00  0.00           H  
ATOM    860 2HD2 LEU A  55     -51.378 -26.123 -99.980  1.00  0.00           H  
ATOM    861 3HD2 LEU A  55     -51.270 -24.345 -99.998  1.00  0.00           H  
ATOM    862  N   ARG A  56     -53.359 -24.016-104.652  1.00  0.00           N  
ATOM    863  CA  ARG A  56     -53.235 -24.187-106.094  1.00  0.00           C  
ATOM    864  C   ARG A  56     -52.240 -23.198-106.685  1.00  0.00           C  
ATOM    865  O   ARG A  56     -51.461 -23.543-107.574  1.00  0.00           O  
ATOM    866  CB  ARG A  56     -54.586 -24.007-106.771  1.00  0.00           C  
ATOM    867  CG  ARG A  56     -55.599 -25.103-106.482  1.00  0.00           C  
ATOM    868  CD  ARG A  56     -56.914 -24.816-107.110  1.00  0.00           C  
ATOM    869  NE  ARG A  56     -57.923 -25.791-106.724  1.00  0.00           N  
ATOM    870  CZ  ARG A  56     -59.144 -25.889-107.283  1.00  0.00           C  
ATOM    871  NH1 ARG A  56     -59.492 -25.068-108.248  1.00  0.00           N  
ATOM    872  NH2 ARG A  56     -59.992 -26.812-106.863  1.00  0.00           N  
ATOM    873  H   ARG A  56     -54.247 -23.724-104.264  1.00  0.00           H  
ATOM    874  HA  ARG A  56     -52.860 -25.192-106.292  1.00  0.00           H  
ATOM    875 1HB  ARG A  56     -55.026 -23.061-106.458  1.00  0.00           H  
ATOM    876 2HB  ARG A  56     -54.449 -23.961-107.852  1.00  0.00           H  
ATOM    877 1HG  ARG A  56     -55.229 -26.052-106.875  1.00  0.00           H  
ATOM    878 2HG  ARG A  56     -55.743 -25.190-105.404  1.00  0.00           H  
ATOM    879 1HD  ARG A  56     -57.257 -23.830-106.800  1.00  0.00           H  
ATOM    880 2HD  ARG A  56     -56.812 -24.841-108.194  1.00  0.00           H  
ATOM    881  HE  ARG A  56     -57.690 -26.439-105.985  1.00  0.00           H  
ATOM    882 1HH1 ARG A  56     -58.845 -24.363-108.571  1.00  0.00           H  
ATOM    883 2HH1 ARG A  56     -60.408 -25.140-108.668  1.00  0.00           H  
ATOM    884 1HH2 ARG A  56     -59.723 -27.442-106.120  1.00  0.00           H  
ATOM    885 2HH2 ARG A  56     -60.906 -26.886-107.281  1.00  0.00           H  
ATOM    886  N   ILE A  57     -52.269 -21.968-106.184  1.00  0.00           N  
ATOM    887  CA  ILE A  57     -51.299 -20.954-106.585  1.00  0.00           C  
ATOM    888  C   ILE A  57     -49.880 -21.382-106.237  1.00  0.00           C  
ATOM    889  O   ILE A  57     -48.960 -21.226-107.039  1.00  0.00           O  
ATOM    890  CB  ILE A  57     -51.607 -19.603-105.913  1.00  0.00           C  
ATOM    891  CG1 ILE A  57     -52.918 -19.025-106.453  1.00  0.00           C  
ATOM    892  CG2 ILE A  57     -50.462 -18.627-106.132  1.00  0.00           C  
ATOM    893  CD1 ILE A  57     -53.461 -17.875-105.634  1.00  0.00           C  
ATOM    894  H   ILE A  57     -52.982 -21.727-105.510  1.00  0.00           H  
ATOM    895  HA  ILE A  57     -51.351 -20.834-107.668  1.00  0.00           H  
ATOM    896  HB  ILE A  57     -51.745 -19.752-104.842  1.00  0.00           H  
ATOM    897 1HG1 ILE A  57     -52.769 -18.676-107.474  1.00  0.00           H  
ATOM    898 2HG1 ILE A  57     -53.676 -19.808-106.483  1.00  0.00           H  
ATOM    899 1HG2 ILE A  57     -50.695 -17.678-105.651  1.00  0.00           H  
ATOM    900 2HG2 ILE A  57     -49.548 -19.036-105.701  1.00  0.00           H  
ATOM    901 3HG2 ILE A  57     -50.318 -18.467-107.200  1.00  0.00           H  
ATOM    902 1HD1 ILE A  57     -54.390 -17.520-106.079  1.00  0.00           H  
ATOM    903 2HD1 ILE A  57     -53.651 -18.212-104.615  1.00  0.00           H  
ATOM    904 3HD1 ILE A  57     -52.733 -17.065-105.619  1.00  0.00           H  
ATOM    905  N   ALA A  58     -49.709 -21.922-105.035  1.00  0.00           N  
ATOM    906  CA  ALA A  58     -48.412 -22.430-104.600  1.00  0.00           C  
ATOM    907  C   ALA A  58     -47.897 -23.505-105.547  1.00  0.00           C  
ATOM    908  O   ALA A  58     -46.713 -23.533-105.886  1.00  0.00           O  
ATOM    909  CB  ALA A  58     -48.505 -22.976-103.182  1.00  0.00           C  
ATOM    910  H   ALA A  58     -50.496 -21.984-104.405  1.00  0.00           H  
ATOM    911  HA  ALA A  58     -47.697 -21.608-104.612  1.00  0.00           H  
ATOM    912 1HB  ALA A  58     -47.528 -23.351-102.873  1.00  0.00           H  
ATOM    913 2HB  ALA A  58     -48.818 -22.180-102.507  1.00  0.00           H  
ATOM    914 3HB  ALA A  58     -49.231 -23.786-103.152  1.00  0.00           H  
ATOM    915  N   LYS A  59     -48.790 -24.392-105.972  1.00  0.00           N  
ATOM    916  CA  LYS A  59     -48.436 -25.444-106.915  1.00  0.00           C  
ATOM    917  C   LYS A  59     -47.967 -24.859-108.243  1.00  0.00           C  
ATOM    918  O   LYS A  59     -47.014 -25.352-108.846  1.00  0.00           O  
ATOM    919  CB  LYS A  59     -49.624 -26.380-107.143  1.00  0.00           C  
ATOM    920  CG  LYS A  59     -49.963 -27.270-105.955  1.00  0.00           C  
ATOM    921  CD  LYS A  59     -51.164 -28.153-106.249  1.00  0.00           C  
ATOM    922  CE  LYS A  59     -51.499 -29.047-105.063  1.00  0.00           C  
ATOM    923  NZ  LYS A  59     -52.668 -29.926-105.341  1.00  0.00           N  
ATOM    924  H   LYS A  59     -49.740 -24.334-105.631  1.00  0.00           H  
ATOM    925  HA  LYS A  59     -47.610 -26.021-106.499  1.00  0.00           H  
ATOM    926 1HB  LYS A  59     -50.510 -25.792-107.383  1.00  0.00           H  
ATOM    927 2HB  LYS A  59     -49.420 -27.026-107.998  1.00  0.00           H  
ATOM    928 1HG  LYS A  59     -49.105 -27.902-105.718  1.00  0.00           H  
ATOM    929 2HG  LYS A  59     -50.182 -26.649-105.087  1.00  0.00           H  
ATOM    930 1HD  LYS A  59     -52.028 -27.529-106.479  1.00  0.00           H  
ATOM    931 2HD  LYS A  59     -50.951 -28.781-107.114  1.00  0.00           H  
ATOM    932 1HE  LYS A  59     -50.640 -29.670-104.823  1.00  0.00           H  
ATOM    933 2HE  LYS A  59     -51.725 -28.429-104.194  1.00  0.00           H  
ATOM    934 1HZ  LYS A  59     -52.858 -30.500-104.532  1.00  0.00           H  
ATOM    935 2HZ  LYS A  59     -53.478 -29.357-105.547  1.00  0.00           H  
ATOM    936 3HZ  LYS A  59     -52.463 -30.518-106.133  1.00  0.00           H  
ATOM    937  N   GLU A  60     -48.641 -23.808-108.692  1.00  0.00           N  
ATOM    938  CA  GLU A  60     -48.273 -23.132-109.930  1.00  0.00           C  
ATOM    939  C   GLU A  60     -46.931 -22.423-109.790  1.00  0.00           C  
ATOM    940  O   GLU A  60     -46.150 -22.361-110.740  1.00  0.00           O  
ATOM    941  CB  GLU A  60     -49.354 -22.125-110.330  1.00  0.00           C  
ATOM    942  CG  GLU A  60     -50.676 -22.755-110.747  1.00  0.00           C  
ATOM    943  CD  GLU A  60     -50.534 -23.696-111.910  1.00  0.00           C  
ATOM    944  OE1 GLU A  60     -49.884 -23.339-112.863  1.00  0.00           O  
ATOM    945  OE2 GLU A  60     -51.076 -24.774-111.846  1.00  0.00           O  
ATOM    946  H   GLU A  60     -49.431 -23.466-108.163  1.00  0.00           H  
ATOM    947  HA  GLU A  60     -48.170 -23.881-110.715  1.00  0.00           H  
ATOM    948 1HB  GLU A  60     -49.552 -21.452-109.494  1.00  0.00           H  
ATOM    949 2HB  GLU A  60     -48.995 -21.518-111.162  1.00  0.00           H  
ATOM    950 1HG  GLU A  60     -51.088 -23.302-109.900  1.00  0.00           H  
ATOM    951 2HG  GLU A  60     -51.376 -21.963-111.009  1.00  0.00           H  
ATOM    952  N   ALA A  61     -46.670 -21.888-108.603  1.00  0.00           N  
ATOM    953  CA  ALA A  61     -45.377 -21.286-108.302  1.00  0.00           C  
ATOM    954  C   ALA A  61     -44.262 -22.321-108.351  1.00  0.00           C  
ATOM    955  O   ALA A  61     -43.158 -22.038-108.819  1.00  0.00           O  
ATOM    956  CB  ALA A  61     -45.411 -20.611-106.938  1.00  0.00           C  
ATOM    957  H   ALA A  61     -47.385 -21.900-107.890  1.00  0.00           H  
ATOM    958  HA  ALA A  61     -45.162 -20.531-109.060  1.00  0.00           H  
ATOM    959 1HB  ALA A  61     -44.438 -20.165-106.729  1.00  0.00           H  
ATOM    960 2HB  ALA A  61     -46.174 -19.833-106.938  1.00  0.00           H  
ATOM    961 3HB  ALA A  61     -45.646 -21.350-106.173  1.00  0.00           H  
ATOM    962  N   GLU A  62     -44.554 -23.523-107.867  1.00  0.00           N  
ATOM    963  CA  GLU A  62     -43.609 -24.630-107.942  1.00  0.00           C  
ATOM    964  C   GLU A  62     -43.339 -25.027-109.386  1.00  0.00           C  
ATOM    965  O   GLU A  62     -42.211 -25.366-109.748  1.00  0.00           O  
ATOM    966  CB  GLU A  62     -44.137 -25.835-107.160  1.00  0.00           C  
ATOM    967  CG  GLU A  62     -44.103 -25.669-105.648  1.00  0.00           C  
ATOM    968  CD  GLU A  62     -44.713 -26.833-104.917  1.00  0.00           C  
ATOM    969  OE1 GLU A  62     -45.754 -27.288-105.328  1.00  0.00           O  
ATOM    970  OE2 GLU A  62     -44.138 -27.268-103.948  1.00  0.00           O  
ATOM    971  H   GLU A  62     -45.455 -23.673-107.436  1.00  0.00           H  
ATOM    972  HA  GLU A  62     -42.664 -24.308-107.505  1.00  0.00           H  
ATOM    973 1HB  GLU A  62     -45.170 -26.033-107.452  1.00  0.00           H  
ATOM    974 2HB  GLU A  62     -43.551 -26.719-107.414  1.00  0.00           H  
ATOM    975 1HG  GLU A  62     -43.067 -25.558-105.329  1.00  0.00           H  
ATOM    976 2HG  GLU A  62     -44.637 -24.759-105.381  1.00  0.00           H  
ATOM    977  N   LYS A  63     -44.380 -24.986-110.211  1.00  0.00           N  
ATOM    978  CA  LYS A  63     -44.236 -25.228-111.641  1.00  0.00           C  
ATOM    979  C   LYS A  63     -43.310 -24.201-112.283  1.00  0.00           C  
ATOM    980  O   LYS A  63     -42.509 -24.532-113.156  1.00  0.00           O  
ATOM    981  CB  LYS A  63     -45.602 -25.205-112.330  1.00  0.00           C  
ATOM    982  CG  LYS A  63     -46.493 -26.394-111.998  1.00  0.00           C  
ATOM    983  CD  LYS A  63     -47.845 -26.279-112.682  1.00  0.00           C  
ATOM    984  CE  LYS A  63     -48.773 -27.414-112.272  1.00  0.00           C  
ATOM    985  NZ  LYS A  63     -50.125 -27.276-112.879  1.00  0.00           N  
ATOM    986  H   LYS A  63     -45.296 -24.779-109.836  1.00  0.00           H  
ATOM    987  HA  LYS A  63     -43.786 -26.211-111.783  1.00  0.00           H  
ATOM    988 1HB  LYS A  63     -46.136 -24.299-112.049  1.00  0.00           H  
ATOM    989 2HB  LYS A  63     -45.465 -25.181-113.411  1.00  0.00           H  
ATOM    990 1HG  LYS A  63     -46.008 -27.314-112.323  1.00  0.00           H  
ATOM    991 2HG  LYS A  63     -46.643 -26.447-110.920  1.00  0.00           H  
ATOM    992 1HD  LYS A  63     -48.309 -25.328-112.416  1.00  0.00           H  
ATOM    993 2HD  LYS A  63     -47.711 -26.306-113.764  1.00  0.00           H  
ATOM    994 1HE  LYS A  63     -48.344 -28.365-112.584  1.00  0.00           H  
ATOM    995 2HE  LYS A  63     -48.877 -27.426-111.187  1.00  0.00           H  
ATOM    996 1HZ  LYS A  63     -50.708 -28.045-112.583  1.00  0.00           H  
ATOM    997 2HZ  LYS A  63     -50.540 -26.405-112.581  1.00  0.00           H  
ATOM    998 3HZ  LYS A  63     -50.044 -27.283-113.886  1.00  0.00           H  
ATOM    999  N   GLN A  64     -43.424 -22.951-111.843  1.00  0.00           N  
ATOM   1000  CA  GLN A  64     -42.541 -21.889-112.311  1.00  0.00           C  
ATOM   1001  C   GLN A  64     -41.149 -22.026-111.708  1.00  0.00           C  
ATOM   1002  O   GLN A  64     -40.155 -21.633-112.321  1.00  0.00           O  
ATOM   1003  CB  GLN A  64     -43.126 -20.517-111.972  1.00  0.00           C  
ATOM   1004  CG  GLN A  64     -44.414 -20.189-112.710  1.00  0.00           C  
ATOM   1005  CD  GLN A  64     -44.224 -20.148-114.215  1.00  0.00           C  
ATOM   1006  OE1 GLN A  64     -43.250 -19.579-114.716  1.00  0.00           O  
ATOM   1007  NE2 GLN A  64     -45.154 -20.755-114.944  1.00  0.00           N  
ATOM   1008  H   GLN A  64     -44.140 -22.733-111.165  1.00  0.00           H  
ATOM   1009  HA  GLN A  64     -42.442 -21.975-113.395  1.00  0.00           H  
ATOM   1010 1HB  GLN A  64     -43.329 -20.462-110.902  1.00  0.00           H  
ATOM   1011 2HB  GLN A  64     -42.397 -19.741-112.207  1.00  0.00           H  
ATOM   1012 1HG  GLN A  64     -45.157 -20.953-112.480  1.00  0.00           H  
ATOM   1013 2HG  GLN A  64     -44.769 -19.212-112.384  1.00  0.00           H  
ATOM   1014 1HE2 GLN A  64     -45.081 -20.760-115.942  1.00  0.00           H  
ATOM   1015 2HE2 GLN A  64     -45.927 -21.204-114.497  1.00  0.00           H  
ATOM   1016  N   GLY A  65     -41.083 -22.581-110.503  1.00  0.00           N  
ATOM   1017  CA  GLY A  65     -39.813 -22.751-109.805  1.00  0.00           C  
ATOM   1018  C   GLY A  65     -39.634 -21.690-108.727  1.00  0.00           C  
ATOM   1019  O   GLY A  65     -38.613 -21.658-108.040  1.00  0.00           O  
ATOM   1020  H   GLY A  65     -41.934 -22.898-110.059  1.00  0.00           H  
ATOM   1021 1HA  GLY A  65     -39.776 -23.744-109.354  1.00  0.00           H  
ATOM   1022 2HA  GLY A  65     -38.995 -22.692-110.519  1.00  0.00           H  
ATOM   1023  N   ASN A  66     -40.629 -20.823-108.586  1.00  0.00           N  
ATOM   1024  CA  ASN A  66     -40.541 -19.700-107.658  1.00  0.00           C  
ATOM   1025  C   ASN A  66     -40.978 -20.111-106.256  1.00  0.00           C  
ATOM   1026  O   ASN A  66     -42.114 -19.863-105.854  1.00  0.00           O  
ATOM   1027  CB  ASN A  66     -41.372 -18.531-108.155  1.00  0.00           C  
ATOM   1028  CG  ASN A  66     -41.093 -17.264-107.396  1.00  0.00           C  
ATOM   1029  OD1 ASN A  66     -40.843 -17.291-106.187  1.00  0.00           O  
ATOM   1030  ND2 ASN A  66     -41.133 -16.151-108.086  1.00  0.00           N  
ATOM   1031  H   ASN A  66     -41.467 -20.941-109.136  1.00  0.00           H  
ATOM   1032  HA  ASN A  66     -39.502 -19.379-107.599  1.00  0.00           H  
ATOM   1033 1HB  ASN A  66     -41.166 -18.361-109.212  1.00  0.00           H  
ATOM   1034 2HB  ASN A  66     -42.431 -18.771-108.062  1.00  0.00           H  
ATOM   1035 1HD2 ASN A  66     -40.956 -15.275-107.634  1.00  0.00           H  
ATOM   1036 2HD2 ASN A  66     -41.339 -16.176-109.063  1.00  0.00           H  
ATOM   1037  N   VAL A  67     -40.069 -20.738-105.519  1.00  0.00           N  
ATOM   1038  CA  VAL A  67     -40.395 -21.296-104.210  1.00  0.00           C  
ATOM   1039  C   VAL A  67     -40.719 -20.194-103.210  1.00  0.00           C  
ATOM   1040  O   VAL A  67     -41.442 -20.421-102.240  1.00  0.00           O  
ATOM   1041  CB  VAL A  67     -39.220 -22.138-103.681  1.00  0.00           C  
ATOM   1042  CG1 VAL A  67     -38.980 -23.343-104.579  1.00  0.00           C  
ATOM   1043  CG2 VAL A  67     -37.968 -21.279-103.583  1.00  0.00           C  
ATOM   1044  H   VAL A  67     -39.128 -20.832-105.875  1.00  0.00           H  
ATOM   1045  HA  VAL A  67     -41.281 -21.922-104.314  1.00  0.00           H  
ATOM   1046  HB  VAL A  67     -39.477 -22.521-102.691  1.00  0.00           H  
ATOM   1047 1HG1 VAL A  67     -38.147 -23.928-104.188  1.00  0.00           H  
ATOM   1048 2HG1 VAL A  67     -39.876 -23.961-104.604  1.00  0.00           H  
ATOM   1049 3HG1 VAL A  67     -38.743 -23.003-105.586  1.00  0.00           H  
ATOM   1050 1HG2 VAL A  67     -37.143 -21.881-103.206  1.00  0.00           H  
ATOM   1051 2HG2 VAL A  67     -37.716 -20.893-104.571  1.00  0.00           H  
ATOM   1052 3HG2 VAL A  67     -38.150 -20.447-102.903  1.00  0.00           H  
ATOM   1053  N   GLU A  68     -40.180 -19.005-103.450  1.00  0.00           N  
ATOM   1054  CA  GLU A  68     -40.473 -17.849-102.613  1.00  0.00           C  
ATOM   1055  C   GLU A  68     -41.961 -17.518-102.629  1.00  0.00           C  
ATOM   1056  O   GLU A  68     -42.591 -17.396-101.578  1.00  0.00           O  
ATOM   1057  CB  GLU A  68     -39.665 -16.635-103.079  1.00  0.00           C  
ATOM   1058  CG  GLU A  68     -39.931 -15.362-102.288  1.00  0.00           C  
ATOM   1059  CD  GLU A  68     -39.148 -14.183-102.797  1.00  0.00           C  
ATOM   1060  OE1 GLU A  68     -38.267 -14.382-103.599  1.00  0.00           O  
ATOM   1061  OE2 GLU A  68     -39.433 -13.085-102.383  1.00  0.00           O  
ATOM   1062  H   GLU A  68     -39.552 -18.898-104.234  1.00  0.00           H  
ATOM   1063  HA  GLU A  68     -40.200 -18.089-101.584  1.00  0.00           H  
ATOM   1064 1HB  GLU A  68     -38.601 -16.857-103.008  1.00  0.00           H  
ATOM   1065 2HB  GLU A  68     -39.888 -16.431-104.126  1.00  0.00           H  
ATOM   1066 1HG  GLU A  68     -40.994 -15.128-102.341  1.00  0.00           H  
ATOM   1067 2HG  GLU A  68     -39.678 -15.537-101.244  1.00  0.00           H  
ATOM   1068  N   VAL A  69     -42.515 -17.374-103.827  1.00  0.00           N  
ATOM   1069  CA  VAL A  69     -43.937 -17.089-103.984  1.00  0.00           C  
ATOM   1070  C   VAL A  69     -44.790 -18.256-103.499  1.00  0.00           C  
ATOM   1071  O   VAL A  69     -45.869 -18.060-102.941  1.00  0.00           O  
ATOM   1072  CB  VAL A  69     -44.264 -16.797-105.460  1.00  0.00           C  
ATOM   1073  CG1 VAL A  69     -45.769 -16.764-105.676  1.00  0.00           C  
ATOM   1074  CG2 VAL A  69     -43.629 -15.480-105.880  1.00  0.00           C  
ATOM   1075  H   VAL A  69     -41.940 -17.465-104.651  1.00  0.00           H  
ATOM   1076  HA  VAL A  69     -44.187 -16.222-103.371  1.00  0.00           H  
ATOM   1077  HB  VAL A  69     -43.869 -17.605-106.076  1.00  0.00           H  
ATOM   1078 1HG1 VAL A  69     -45.981 -16.556-106.726  1.00  0.00           H  
ATOM   1079 2HG1 VAL A  69     -46.198 -17.728-105.404  1.00  0.00           H  
ATOM   1080 3HG1 VAL A  69     -46.207 -15.982-105.056  1.00  0.00           H  
ATOM   1081 1HG2 VAL A  69     -43.863 -15.281-106.925  1.00  0.00           H  
ATOM   1082 2HG2 VAL A  69     -44.019 -14.674-105.259  1.00  0.00           H  
ATOM   1083 3HG2 VAL A  69     -42.547 -15.541-105.756  1.00  0.00           H  
ATOM   1084  N   ALA A  70     -44.298 -19.471-103.716  1.00  0.00           N  
ATOM   1085  CA  ALA A  70     -44.990 -20.670-103.258  1.00  0.00           C  
ATOM   1086  C   ALA A  70     -45.267 -20.609-101.761  1.00  0.00           C  
ATOM   1087  O   ALA A  70     -46.367 -20.927-101.310  1.00  0.00           O  
ATOM   1088  CB  ALA A  70     -44.178 -21.911-103.597  1.00  0.00           C  
ATOM   1089  H   ALA A  70     -43.423 -19.566-104.211  1.00  0.00           H  
ATOM   1090  HA  ALA A  70     -45.951 -20.731-103.769  1.00  0.00           H  
ATOM   1091 1HB  ALA A  70     -44.709 -22.798-103.248  1.00  0.00           H  
ATOM   1092 2HB  ALA A  70     -44.037 -21.973-104.676  1.00  0.00           H  
ATOM   1093 3HB  ALA A  70     -43.207 -21.854-103.107  1.00  0.00           H  
ATOM   1094  N   VAL A  71     -44.262 -20.199-100.996  1.00  0.00           N  
ATOM   1095  CA  VAL A  71     -44.413 -20.037 -99.555  1.00  0.00           C  
ATOM   1096  C   VAL A  71     -45.402 -18.926 -99.224  1.00  0.00           C  
ATOM   1097  O   VAL A  71     -46.229 -19.065 -98.324  1.00  0.00           O  
ATOM   1098  CB  VAL A  71     -43.052 -19.719 -98.907  1.00  0.00           C  
ATOM   1099  CG1 VAL A  71     -43.240 -19.271 -97.466  1.00  0.00           C  
ATOM   1100  CG2 VAL A  71     -42.147 -20.940 -98.979  1.00  0.00           C  
ATOM   1101  H   VAL A  71     -43.370 -19.993-101.423  1.00  0.00           H  
ATOM   1102  HA  VAL A  71     -44.811 -20.966 -99.143  1.00  0.00           H  
ATOM   1103  HB  VAL A  71     -42.590 -18.891 -99.444  1.00  0.00           H  
ATOM   1104 1HG1 VAL A  71     -42.268 -19.050 -97.024  1.00  0.00           H  
ATOM   1105 2HG1 VAL A  71     -43.862 -18.375 -97.442  1.00  0.00           H  
ATOM   1106 3HG1 VAL A  71     -43.724 -20.065 -96.898  1.00  0.00           H  
ATOM   1107 1HG2 VAL A  71     -41.186 -20.708 -98.520  1.00  0.00           H  
ATOM   1108 2HG2 VAL A  71     -42.613 -21.770 -98.447  1.00  0.00           H  
ATOM   1109 3HG2 VAL A  71     -41.993 -21.218-100.022  1.00  0.00           H  
ATOM   1110  N   LYS A  72     -45.310 -17.823 -99.959  1.00  0.00           N  
ATOM   1111  CA  LYS A  72     -46.218 -16.698 -99.769  1.00  0.00           C  
ATOM   1112  C   LYS A  72     -47.666 -17.113 -99.992  1.00  0.00           C  
ATOM   1113  O   LYS A  72     -48.564 -16.677 -99.274  1.00  0.00           O  
ATOM   1114  CB  LYS A  72     -45.849 -15.549-100.707  1.00  0.00           C  
ATOM   1115  CG  LYS A  72     -44.541 -14.850-100.364  1.00  0.00           C  
ATOM   1116  CD  LYS A  72     -44.211 -13.764-101.377  1.00  0.00           C  
ATOM   1117  CE  LYS A  72     -42.899 -13.072-101.039  1.00  0.00           C  
ATOM   1118  NZ  LYS A  72     -42.531 -12.050-102.057  1.00  0.00           N  
ATOM   1119  H   LYS A  72     -44.593 -17.761-100.669  1.00  0.00           H  
ATOM   1120  HA  LYS A  72     -46.127 -16.351 -98.738  1.00  0.00           H  
ATOM   1121 1HB  LYS A  72     -45.770 -15.924-101.728  1.00  0.00           H  
ATOM   1122 2HB  LYS A  72     -46.642 -14.800-100.694  1.00  0.00           H  
ATOM   1123 1HG  LYS A  72     -44.619 -14.399 -99.373  1.00  0.00           H  
ATOM   1124 2HG  LYS A  72     -43.732 -15.580-100.348  1.00  0.00           H  
ATOM   1125 1HD  LYS A  72     -44.135 -14.206-102.371  1.00  0.00           H  
ATOM   1126 2HD  LYS A  72     -45.009 -13.022-101.388  1.00  0.00           H  
ATOM   1127 1HE  LYS A  72     -42.983 -12.586-100.068  1.00  0.00           H  
ATOM   1128 2HE  LYS A  72     -42.100 -13.812-100.984  1.00  0.00           H  
ATOM   1129 1HZ  LYS A  72     -41.657 -11.615-101.798  1.00  0.00           H  
ATOM   1130 2HZ  LYS A  72     -42.433 -12.493-102.960  1.00  0.00           H  
ATOM   1131 3HZ  LYS A  72     -43.255 -11.347-102.105  1.00  0.00           H  
ATOM   1132  N   ALA A  73     -47.885 -17.962-100.990  1.00  0.00           N  
ATOM   1133  CA  ALA A  73     -49.204 -18.543-101.225  1.00  0.00           C  
ATOM   1134  C   ALA A  73     -49.621 -19.444-100.071  1.00  0.00           C  
ATOM   1135  O   ALA A  73     -50.770 -19.411 -99.632  1.00  0.00           O  
ATOM   1136  CB  ALA A  73     -49.213 -19.319-102.534  1.00  0.00           C  
ATOM   1137  H   ALA A  73     -47.121 -18.210-101.601  1.00  0.00           H  
ATOM   1138  HA  ALA A  73     -49.930 -17.735-101.294  1.00  0.00           H  
ATOM   1139 1HB  ALA A  73     -50.203 -19.747-102.695  1.00  0.00           H  
ATOM   1140 2HB  ALA A  73     -48.969 -18.648-103.358  1.00  0.00           H  
ATOM   1141 3HB  ALA A  73     -48.477 -20.119-102.488  1.00  0.00           H  
ATOM   1142  N   ALA A  74     -48.682 -20.247 -99.583  1.00  0.00           N  
ATOM   1143  CA  ALA A  74     -48.941 -21.133 -98.456  1.00  0.00           C  
ATOM   1144  C   ALA A  74     -49.288 -20.341 -97.201  1.00  0.00           C  
ATOM   1145  O   ALA A  74     -50.112 -20.768 -96.392  1.00  0.00           O  
ATOM   1146  CB  ALA A  74     -47.741 -22.031 -98.199  1.00  0.00           C  
ATOM   1147  H   ALA A  74     -47.764 -20.245-100.005  1.00  0.00           H  
ATOM   1148  HA  ALA A  74     -49.801 -21.760 -98.697  1.00  0.00           H  
ATOM   1149 1HB  ALA A  74     -47.949 -22.688 -97.356  1.00  0.00           H  
ATOM   1150 2HB  ALA A  74     -47.541 -22.634 -99.087  1.00  0.00           H  
ATOM   1151 3HB  ALA A  74     -46.870 -21.417 -97.975  1.00  0.00           H  
ATOM   1152  N   ARG A  75     -48.655 -19.183 -97.043  1.00  0.00           N  
ATOM   1153  CA  ARG A  75     -48.945 -18.294 -95.927  1.00  0.00           C  
ATOM   1154  C   ARG A  75     -50.400 -17.840 -95.949  1.00  0.00           C  
ATOM   1155  O   ARG A  75     -51.057 -17.781 -94.911  1.00  0.00           O  
ATOM   1156  CB  ARG A  75     -48.034 -17.076 -95.963  1.00  0.00           C  
ATOM   1157  CG  ARG A  75     -48.262 -16.074 -94.842  1.00  0.00           C  
ATOM   1158  CD  ARG A  75     -47.889 -16.638 -93.519  1.00  0.00           C  
ATOM   1159  NE  ARG A  75     -48.135 -15.695 -92.439  1.00  0.00           N  
ATOM   1160  CZ  ARG A  75     -49.307 -15.571 -91.786  1.00  0.00           C  
ATOM   1161  NH1 ARG A  75     -50.327 -16.332 -92.113  1.00  0.00           N  
ATOM   1162  NH2 ARG A  75     -49.431 -14.681 -90.815  1.00  0.00           N  
ATOM   1163  H   ARG A  75     -47.950 -18.913 -97.718  1.00  0.00           H  
ATOM   1164  HA  ARG A  75     -48.784 -18.842 -94.999  1.00  0.00           H  
ATOM   1165 1HB  ARG A  75     -46.995 -17.396 -95.913  1.00  0.00           H  
ATOM   1166 2HB  ARG A  75     -48.170 -16.548 -96.908  1.00  0.00           H  
ATOM   1167 1HG  ARG A  75     -47.656 -15.186 -95.018  1.00  0.00           H  
ATOM   1168 2HG  ARG A  75     -49.316 -15.796 -94.810  1.00  0.00           H  
ATOM   1169 1HD  ARG A  75     -48.475 -17.537 -93.328  1.00  0.00           H  
ATOM   1170 2HD  ARG A  75     -46.829 -16.889 -93.516  1.00  0.00           H  
ATOM   1171  HE  ARG A  75     -47.374 -15.091 -92.158  1.00  0.00           H  
ATOM   1172 1HH1 ARG A  75     -50.233 -17.012 -92.854  1.00  0.00           H  
ATOM   1173 2HH1 ARG A  75     -51.205 -16.238 -91.624  1.00  0.00           H  
ATOM   1174 1HH2 ARG A  75     -48.646 -14.095 -90.563  1.00  0.00           H  
ATOM   1175 2HH2 ARG A  75     -50.308 -14.588 -90.326  1.00  0.00           H  
ATOM   1176  N   VAL A  76     -50.896 -17.523 -97.140  1.00  0.00           N  
ATOM   1177  CA  VAL A  76     -52.304 -17.189 -97.318  1.00  0.00           C  
ATOM   1178  C   VAL A  76     -53.194 -18.395 -97.053  1.00  0.00           C  
ATOM   1179  O   VAL A  76     -54.252 -18.275 -96.434  1.00  0.00           O  
ATOM   1180  CB  VAL A  76     -52.555 -16.677 -98.749  1.00  0.00           C  
ATOM   1181  CG1 VAL A  76     -54.046 -16.505 -99.000  1.00  0.00           C  
ATOM   1182  CG2 VAL A  76     -51.816 -15.364 -98.965  1.00  0.00           C  
ATOM   1183  H   VAL A  76     -50.282 -17.512 -97.940  1.00  0.00           H  
ATOM   1184  HA  VAL A  76     -52.571 -16.416 -96.597  1.00  0.00           H  
ATOM   1185  HB  VAL A  76     -52.192 -17.419 -99.460  1.00  0.00           H  
ATOM   1186 1HG1 VAL A  76     -54.204 -16.142-100.016  1.00  0.00           H  
ATOM   1187 2HG1 VAL A  76     -54.548 -17.464 -98.875  1.00  0.00           H  
ATOM   1188 3HG1 VAL A  76     -54.454 -15.784 -98.292  1.00  0.00           H  
ATOM   1189 1HG2 VAL A  76     -51.998 -15.008 -99.978  1.00  0.00           H  
ATOM   1190 2HG2 VAL A  76     -52.176 -14.623 -98.250  1.00  0.00           H  
ATOM   1191 3HG2 VAL A  76     -50.747 -15.519 -98.820  1.00  0.00           H  
ATOM   1192  N   ALA A  77     -52.760 -19.559 -97.526  1.00  0.00           N  
ATOM   1193  CA  ALA A  77     -53.531 -20.786 -97.365  1.00  0.00           C  
ATOM   1194  C   ALA A  77     -53.724 -21.127 -95.892  1.00  0.00           C  
ATOM   1195  O   ALA A  77     -54.834 -21.418 -95.452  1.00  0.00           O  
ATOM   1196  CB  ALA A  77     -52.852 -21.940 -98.089  1.00  0.00           C  
ATOM   1197  H   ALA A  77     -51.875 -19.595 -98.010  1.00  0.00           H  
ATOM   1198  HA  ALA A  77     -54.518 -20.636 -97.800  1.00  0.00           H  
ATOM   1199 1HB  ALA A  77     -53.440 -22.848 -97.960  1.00  0.00           H  
ATOM   1200 2HB  ALA A  77     -52.772 -21.707 -99.152  1.00  0.00           H  
ATOM   1201 3HB  ALA A  77     -51.855 -22.092 -97.677  1.00  0.00           H  
ATOM   1202  N   VAL A  78     -52.632 -21.087 -95.133  1.00  0.00           N  
ATOM   1203  CA  VAL A  78     -52.667 -21.457 -93.724  1.00  0.00           C  
ATOM   1204  C   VAL A  78     -53.429 -20.426 -92.902  1.00  0.00           C  
ATOM   1205  O   VAL A  78     -54.054 -20.758 -91.895  1.00  0.00           O  
ATOM   1206  CB  VAL A  78     -51.236 -21.591 -93.170  1.00  0.00           C  
ATOM   1207  CG1 VAL A  78     -50.586 -20.223 -93.036  1.00  0.00           C  
ATOM   1208  CG2 VAL A  78     -51.265 -22.308 -91.830  1.00  0.00           C  
ATOM   1209  H   VAL A  78     -51.758 -20.795 -95.544  1.00  0.00           H  
ATOM   1210  HA  VAL A  78     -53.192 -22.409 -93.627  1.00  0.00           H  
ATOM   1211  HB  VAL A  78     -50.636 -22.164 -93.877  1.00  0.00           H  
ATOM   1212 1HG1 VAL A  78     -49.574 -20.337 -92.644  1.00  0.00           H  
ATOM   1213 2HG1 VAL A  78     -50.543 -19.742 -94.014  1.00  0.00           H  
ATOM   1214 3HG1 VAL A  78     -51.172 -19.607 -92.354  1.00  0.00           H  
ATOM   1215 1HG2 VAL A  78     -50.249 -22.401 -91.444  1.00  0.00           H  
ATOM   1216 2HG2 VAL A  78     -51.870 -21.739 -91.124  1.00  0.00           H  
ATOM   1217 3HG2 VAL A  78     -51.696 -23.302 -91.957  1.00  0.00           H  
ATOM   1218  N   GLU A  79     -53.373 -19.170 -93.338  1.00  0.00           N  
ATOM   1219  CA  GLU A  79     -54.122 -18.099 -92.689  1.00  0.00           C  
ATOM   1220  C   GLU A  79     -55.620 -18.274 -92.898  1.00  0.00           C  
ATOM   1221  O   GLU A  79     -56.404 -18.155 -91.957  1.00  0.00           O  
ATOM   1222  CB  GLU A  79     -53.675 -16.737 -93.224  1.00  0.00           C  
ATOM   1223  CG  GLU A  79     -54.377 -15.550 -92.582  1.00  0.00           C  
ATOM   1224  CD  GLU A  79     -54.055 -15.399 -91.120  1.00  0.00           C  
ATOM   1225  OE1 GLU A  79     -52.984 -15.790 -90.726  1.00  0.00           O  
ATOM   1226  OE2 GLU A  79     -54.881 -14.890 -90.400  1.00  0.00           O  
ATOM   1227  H   GLU A  79     -52.798 -18.955 -94.138  1.00  0.00           H  
ATOM   1228  HA  GLU A  79     -53.930 -18.146 -91.618  1.00  0.00           H  
ATOM   1229 1HB  GLU A  79     -52.604 -16.618 -93.065  1.00  0.00           H  
ATOM   1230 2HB  GLU A  79     -53.855 -16.692 -94.298  1.00  0.00           H  
ATOM   1231 1HG  GLU A  79     -54.081 -14.640 -93.102  1.00  0.00           H  
ATOM   1232 2HG  GLU A  79     -55.453 -15.669 -92.701  1.00  0.00           H  
ATOM   1233  N   ALA A  80     -56.013 -18.549 -94.137  1.00  0.00           N  
ATOM   1234  CA  ALA A  80     -57.420 -18.737 -94.471  1.00  0.00           C  
ATOM   1235  C   ALA A  80     -58.010 -19.927 -93.725  1.00  0.00           C  
ATOM   1236  O   ALA A  80     -59.096 -19.834 -93.150  1.00  0.00           O  
ATOM   1237  CB  ALA A  80     -57.589 -18.918 -95.972  1.00  0.00           C  
ATOM   1238  H   ALA A  80     -55.319 -18.633 -94.866  1.00  0.00           H  
ATOM   1239  HA  ALA A  80     -57.970 -17.847 -94.165  1.00  0.00           H  
ATOM   1240 1HB  ALA A  80     -58.645 -19.057 -96.207  1.00  0.00           H  
ATOM   1241 2HB  ALA A  80     -57.217 -18.035 -96.490  1.00  0.00           H  
ATOM   1242 3HB  ALA A  80     -57.028 -19.793 -96.298  1.00  0.00           H  
ATOM   1243  N   ALA A  81     -57.289 -21.042 -93.735  1.00  0.00           N  
ATOM   1244  CA  ALA A  81     -57.745 -22.255 -93.066  1.00  0.00           C  
ATOM   1245  C   ALA A  81     -57.765 -22.077 -91.553  1.00  0.00           C  
ATOM   1246  O   ALA A  81     -58.673 -22.554 -90.873  1.00  0.00           O  
ATOM   1247  CB  ALA A  81     -56.864 -23.433 -93.448  1.00  0.00           C  
ATOM   1248  H   ALA A  81     -56.402 -21.049 -94.217  1.00  0.00           H  
ATOM   1249  HA  ALA A  81     -58.767 -22.464 -93.387  1.00  0.00           H  
ATOM   1250 1HB  ALA A  81     -57.217 -24.332 -92.941  1.00  0.00           H  
ATOM   1251 2HB  ALA A  81     -56.905 -23.586 -94.527  1.00  0.00           H  
ATOM   1252 3HB  ALA A  81     -55.835 -23.232 -93.150  1.00  0.00           H  
ATOM   1253  N   LYS A  82     -56.757 -21.386 -91.031  1.00  0.00           N  
ATOM   1254  CA  LYS A  82     -56.671 -21.119 -89.601  1.00  0.00           C  
ATOM   1255  C   LYS A  82     -57.851 -20.281 -89.125  1.00  0.00           C  
ATOM   1256  O   LYS A  82     -58.465 -20.580 -88.102  1.00  0.00           O  
ATOM   1257  CB  LYS A  82     -55.357 -20.414 -89.264  1.00  0.00           C  
ATOM   1258  CG  LYS A  82     -55.167 -20.108 -87.785  1.00  0.00           C  
ATOM   1259  CD  LYS A  82     -53.785 -19.531 -87.512  1.00  0.00           C  
ATOM   1260  CE  LYS A  82     -53.617 -19.163 -86.044  1.00  0.00           C  
ATOM   1261  NZ  LYS A  82     -52.241 -18.687 -85.746  1.00  0.00           N  
ATOM   1262  H   LYS A  82     -56.031 -21.039 -91.640  1.00  0.00           H  
ATOM   1263  HA  LYS A  82     -56.705 -22.069 -89.067  1.00  0.00           H  
ATOM   1264 1HB  LYS A  82     -54.520 -21.031 -89.589  1.00  0.00           H  
ATOM   1265 2HB  LYS A  82     -55.299 -19.471 -89.811  1.00  0.00           H  
ATOM   1266 1HG  LYS A  82     -55.923 -19.389 -87.462  1.00  0.00           H  
ATOM   1267 2HG  LYS A  82     -55.289 -21.021 -87.205  1.00  0.00           H  
ATOM   1268 1HD  LYS A  82     -53.025 -20.264 -87.783  1.00  0.00           H  
ATOM   1269 2HD  LYS A  82     -53.637 -18.638 -88.119  1.00  0.00           H  
ATOM   1270 1HE  LYS A  82     -54.326 -18.377 -85.784  1.00  0.00           H  
ATOM   1271 2HE  LYS A  82     -53.830 -20.034 -85.424  1.00  0.00           H  
ATOM   1272 1HZ  LYS A  82     -52.171 -18.452 -84.765  1.00  0.00           H  
ATOM   1273 2HZ  LYS A  82     -51.575 -19.413 -85.965  1.00  0.00           H  
ATOM   1274 3HZ  LYS A  82     -52.040 -17.867 -86.300  1.00  0.00           H  
ATOM   1275  N   GLN A  83     -58.165 -19.230 -89.875  1.00  0.00           N  
ATOM   1276  CA  GLN A  83     -59.283 -18.355 -89.541  1.00  0.00           C  
ATOM   1277  C   GLN A  83     -60.617 -19.056 -89.763  1.00  0.00           C  
ATOM   1278  O   GLN A  83     -61.574 -18.840 -89.021  1.00  0.00           O  
ATOM   1279  CB  GLN A  83     -59.223 -17.069 -90.369  1.00  0.00           C  
ATOM   1280  CG  GLN A  83     -58.035 -16.178 -90.050  1.00  0.00           C  
ATOM   1281  CD  GLN A  83     -57.955 -15.824 -88.578  1.00  0.00           C  
ATOM   1282  OE1 GLN A  83     -58.960 -15.855 -87.863  1.00  0.00           O  
ATOM   1283  NE2 GLN A  83     -56.757 -15.484 -88.116  1.00  0.00           N  
ATOM   1284  H   GLN A  83     -57.614 -19.032 -90.699  1.00  0.00           H  
ATOM   1285  HA  GLN A  83     -59.217 -18.100 -88.482  1.00  0.00           H  
ATOM   1286 1HB  GLN A  83     -59.181 -17.321 -91.428  1.00  0.00           H  
ATOM   1287 2HB  GLN A  83     -60.131 -16.489 -90.205  1.00  0.00           H  
ATOM   1288 1HG  GLN A  83     -57.118 -16.699 -90.327  1.00  0.00           H  
ATOM   1289 2HG  GLN A  83     -58.124 -15.253 -90.621  1.00  0.00           H  
ATOM   1290 1HE2 GLN A  83     -56.643 -15.239 -87.153  1.00  0.00           H  
ATOM   1291 2HE2 GLN A  83     -55.969 -15.472 -88.731  1.00  0.00           H  
ATOM   1292  N   ALA A  84     -60.674 -19.897 -90.789  1.00  0.00           N  
ATOM   1293  CA  ALA A  84     -61.873 -20.671 -91.081  1.00  0.00           C  
ATOM   1294  C   ALA A  84     -62.161 -21.679 -89.979  1.00  0.00           C  
ATOM   1295  O   ALA A  84     -63.309 -21.857 -89.571  1.00  0.00           O  
ATOM   1296  CB  ALA A  84     -61.736 -21.378 -92.421  1.00  0.00           C  
ATOM   1297  H   ALA A  84     -59.862 -20.005 -91.382  1.00  0.00           H  
ATOM   1298  HA  ALA A  84     -62.717 -19.981 -91.131  1.00  0.00           H  
ATOM   1299 1HB  ALA A  84     -62.640 -21.952 -92.625  1.00  0.00           H  
ATOM   1300 2HB  ALA A  84     -61.588 -20.640 -93.209  1.00  0.00           H  
ATOM   1301 3HB  ALA A  84     -60.879 -22.051 -92.390  1.00  0.00           H  
ATOM   1302  N   GLY A  85     -61.112 -22.339 -89.498  1.00  0.00           N  
ATOM   1303  CA  GLY A  85     -61.257 -23.367 -88.473  1.00  0.00           C  
ATOM   1304  C   GLY A  85     -61.268 -24.759 -89.089  1.00  0.00           C  
ATOM   1305  O   GLY A  85     -61.847 -25.691 -88.533  1.00  0.00           O  
ATOM   1306  H   GLY A  85     -60.193 -22.121 -89.850  1.00  0.00           H  
ATOM   1307 1HA  GLY A  85     -60.437 -23.285 -87.759  1.00  0.00           H  
ATOM   1308 2HA  GLY A  85     -62.183 -23.204 -87.921  1.00  0.00           H  
ATOM   1309  N   ASP A  86     -60.620 -24.895 -90.241  1.00  0.00           N  
ATOM   1310  CA  ASP A  86     -60.580 -26.168 -90.952  1.00  0.00           C  
ATOM   1311  C   ASP A  86     -59.272 -26.904 -90.687  1.00  0.00           C  
ATOM   1312  O   ASP A  86     -58.258 -26.640 -91.332  1.00  0.00           O  
ATOM   1313  CB  ASP A  86     -60.753 -25.949 -92.456  1.00  0.00           C  
ATOM   1314  CG  ASP A  86     -62.167 -25.530 -92.835  1.00  0.00           C  
ATOM   1315  OD1 ASP A  86     -63.076 -25.846 -92.103  1.00  0.00           O  
ATOM   1316  OD2 ASP A  86     -62.327 -24.898 -93.852  1.00  0.00           O  
ATOM   1317  H   ASP A  86     -60.145 -24.096 -90.636  1.00  0.00           H  
ATOM   1318  HA  ASP A  86     -61.392 -26.795 -90.584  1.00  0.00           H  
ATOM   1319 1HB  ASP A  86     -60.059 -25.179 -92.795  1.00  0.00           H  
ATOM   1320 2HB  ASP A  86     -60.506 -26.869 -92.990  1.00  0.00           H  
ATOM   1321  N   ASN A  87     -59.304 -27.830 -89.737  1.00  0.00           N  
ATOM   1322  CA  ASN A  87     -58.115 -28.590 -89.367  1.00  0.00           C  
ATOM   1323  C   ASN A  87     -57.692 -29.533 -90.486  1.00  0.00           C  
ATOM   1324  O   ASN A  87     -56.504 -29.779 -90.689  1.00  0.00           O  
ATOM   1325  CB  ASN A  87     -58.351 -29.360 -88.080  1.00  0.00           C  
ATOM   1326  CG  ASN A  87     -58.445 -28.464 -86.879  1.00  0.00           C  
ATOM   1327  OD1 ASN A  87     -58.023 -27.302 -86.919  1.00  0.00           O  
ATOM   1328  ND2 ASN A  87     -58.989 -28.979 -85.806  1.00  0.00           N  
ATOM   1329  H   ASN A  87     -60.172 -28.015 -89.256  1.00  0.00           H  
ATOM   1330  HA  ASN A  87     -57.300 -27.884 -89.199  1.00  0.00           H  
ATOM   1331 1HB  ASN A  87     -59.274 -29.935 -88.166  1.00  0.00           H  
ATOM   1332 2HB  ASN A  87     -57.538 -30.070 -87.928  1.00  0.00           H  
ATOM   1333 1HD2 ASN A  87     -59.078 -28.428 -84.976  1.00  0.00           H  
ATOM   1334 2HD2 ASN A  87     -59.318 -29.923 -85.817  1.00  0.00           H  
ATOM   1335  N   ASP A  88     -58.674 -30.057 -91.212  1.00  0.00           N  
ATOM   1336  CA  ASP A  88     -58.405 -30.958 -92.326  1.00  0.00           C  
ATOM   1337  C   ASP A  88     -57.687 -30.236 -93.458  1.00  0.00           C  
ATOM   1338  O   ASP A  88     -56.797 -30.794 -94.097  1.00  0.00           O  
ATOM   1339  CB  ASP A  88     -59.707 -31.571 -92.849  1.00  0.00           C  
ATOM   1340  CG  ASP A  88     -60.294 -32.610 -91.902  1.00  0.00           C  
ATOM   1341  OD1 ASP A  88     -59.559 -33.139 -91.103  1.00  0.00           O  
ATOM   1342  OD2 ASP A  88     -61.473 -32.863 -91.987  1.00  0.00           O  
ATOM   1343  H   ASP A  88     -59.631 -29.828 -90.987  1.00  0.00           H  
ATOM   1344  HA  ASP A  88     -57.751 -31.756 -91.975  1.00  0.00           H  
ATOM   1345 1HB  ASP A  88     -60.444 -30.782 -93.001  1.00  0.00           H  
ATOM   1346 2HB  ASP A  88     -59.526 -32.041 -93.814  1.00  0.00           H  
ATOM   1347  N   VAL A  89     -58.084 -28.991 -93.705  1.00  0.00           N  
ATOM   1348  CA  VAL A  89     -57.434 -28.168 -94.714  1.00  0.00           C  
ATOM   1349  C   VAL A  89     -56.027 -27.775 -94.283  1.00  0.00           C  
ATOM   1350  O   VAL A  89     -55.100 -27.757 -95.095  1.00  0.00           O  
ATOM   1351  CB  VAL A  89     -58.259 -26.895 -94.978  1.00  0.00           C  
ATOM   1352  CG1 VAL A  89     -57.503 -25.951 -95.902  1.00  0.00           C  
ATOM   1353  CG2 VAL A  89     -59.608 -27.267 -95.576  1.00  0.00           C  
ATOM   1354  H   VAL A  89     -58.855 -28.607 -93.177  1.00  0.00           H  
ATOM   1355  HA  VAL A  89     -57.348 -28.747 -95.632  1.00  0.00           H  
ATOM   1356  HB  VAL A  89     -58.411 -26.368 -94.036  1.00  0.00           H  
ATOM   1357 1HG1 VAL A  89     -58.102 -25.056 -96.077  1.00  0.00           H  
ATOM   1358 2HG1 VAL A  89     -56.558 -25.668 -95.438  1.00  0.00           H  
ATOM   1359 3HG1 VAL A  89     -57.310 -26.448 -96.851  1.00  0.00           H  
ATOM   1360 1HG2 VAL A  89     -60.187 -26.362 -95.759  1.00  0.00           H  
ATOM   1361 2HG2 VAL A  89     -59.455 -27.797 -96.515  1.00  0.00           H  
ATOM   1362 3HG2 VAL A  89     -60.149 -27.909 -94.881  1.00  0.00           H  
ATOM   1363  N   LEU A  90     -55.873 -27.459 -93.002  1.00  0.00           N  
ATOM   1364  CA  LEU A  90     -54.565 -27.133 -92.445  1.00  0.00           C  
ATOM   1365  C   LEU A  90     -53.588 -28.289 -92.619  1.00  0.00           C  
ATOM   1366  O   LEU A  90     -52.409 -28.080 -92.904  1.00  0.00           O  
ATOM   1367  CB  LEU A  90     -54.693 -26.785 -90.957  1.00  0.00           C  
ATOM   1368  CG  LEU A  90     -55.311 -25.415 -90.645  1.00  0.00           C  
ATOM   1369  CD1 LEU A  90     -55.607 -25.319 -89.154  1.00  0.00           C  
ATOM   1370  CD2 LEU A  90     -54.356 -24.317 -91.085  1.00  0.00           C  
ATOM   1371  H   LEU A  90     -56.681 -27.446 -92.398  1.00  0.00           H  
ATOM   1372  HA  LEU A  90     -54.161 -26.277 -92.986  1.00  0.00           H  
ATOM   1373 1HB  LEU A  90     -55.306 -27.543 -90.474  1.00  0.00           H  
ATOM   1374 2HB  LEU A  90     -53.701 -26.811 -90.507  1.00  0.00           H  
ATOM   1375  HG  LEU A  90     -56.256 -25.313 -91.180  1.00  0.00           H  
ATOM   1376 1HD1 LEU A  90     -56.045 -24.346 -88.933  1.00  0.00           H  
ATOM   1377 2HD1 LEU A  90     -56.307 -26.106 -88.871  1.00  0.00           H  
ATOM   1378 3HD1 LEU A  90     -54.682 -25.435 -88.591  1.00  0.00           H  
ATOM   1379 1HD2 LEU A  90     -54.796 -23.343 -90.865  1.00  0.00           H  
ATOM   1380 2HD2 LEU A  90     -53.412 -24.417 -90.550  1.00  0.00           H  
ATOM   1381 3HD2 LEU A  90     -54.176 -24.398 -92.158  1.00  0.00           H  
ATOM   1382  N   ARG A  91     -54.085 -29.509 -92.448  1.00  0.00           N  
ATOM   1383  CA  ARG A  91     -53.298 -30.705 -92.722  1.00  0.00           C  
ATOM   1384  C   ARG A  91     -52.809 -30.723 -94.165  1.00  0.00           C  
ATOM   1385  O   ARG A  91     -51.639 -31.001 -94.432  1.00  0.00           O  
ATOM   1386  CB  ARG A  91     -54.116 -31.958 -92.451  1.00  0.00           C  
ATOM   1387  CG  ARG A  91     -53.349 -33.264 -92.592  1.00  0.00           C  
ATOM   1388  CD  ARG A  91     -54.201 -34.439 -92.271  1.00  0.00           C  
ATOM   1389  NE  ARG A  91     -54.727 -34.371 -90.917  1.00  0.00           N  
ATOM   1390  CZ  ARG A  91     -56.024 -34.167 -90.611  1.00  0.00           C  
ATOM   1391  NH1 ARG A  91     -56.911 -34.013 -91.569  1.00  0.00           N  
ATOM   1392  NH2 ARG A  91     -56.403 -34.122 -89.345  1.00  0.00           N  
ATOM   1393  H   ARG A  91     -55.036 -29.610 -92.121  1.00  0.00           H  
ATOM   1394  HA  ARG A  91     -52.419 -30.694 -92.077  1.00  0.00           H  
ATOM   1395 1HB  ARG A  91     -54.515 -31.919 -91.439  1.00  0.00           H  
ATOM   1396 2HB  ARG A  91     -54.962 -31.997 -93.136  1.00  0.00           H  
ATOM   1397 1HG  ARG A  91     -52.995 -33.369 -93.618  1.00  0.00           H  
ATOM   1398 2HG  ARG A  91     -52.497 -33.262 -91.911  1.00  0.00           H  
ATOM   1399 1HD  ARG A  91     -55.041 -34.477 -92.963  1.00  0.00           H  
ATOM   1400 2HD  ARG A  91     -53.612 -35.350 -92.362  1.00  0.00           H  
ATOM   1401  HE  ARG A  91     -54.075 -34.485 -90.152  1.00  0.00           H  
ATOM   1402 1HH1 ARG A  91     -56.619 -34.047 -92.536  1.00  0.00           H  
ATOM   1403 2HH1 ARG A  91     -57.881 -33.860 -91.338  1.00  0.00           H  
ATOM   1404 1HH2 ARG A  91     -55.723 -34.241 -88.607  1.00  0.00           H  
ATOM   1405 2HH2 ARG A  91     -57.374 -33.970 -89.115  1.00  0.00           H  
ATOM   1406  N   LYS A  92     -53.711 -30.425 -95.093  1.00  0.00           N  
ATOM   1407  CA  LYS A  92     -53.353 -30.321 -96.504  1.00  0.00           C  
ATOM   1408  C   LYS A  92     -52.311 -29.234 -96.731  1.00  0.00           C  
ATOM   1409  O   LYS A  92     -51.361 -29.422 -97.489  1.00  0.00           O  
ATOM   1410  CB  LYS A  92     -54.595 -30.044 -97.353  1.00  0.00           C  
ATOM   1411  CG  LYS A  92     -54.337 -30.021 -98.854  1.00  0.00           C  
ATOM   1412  CD  LYS A  92     -55.631 -29.833 -99.634  1.00  0.00           C  
ATOM   1413  CE  LYS A  92     -55.383 -29.859-101.134  1.00  0.00           C  
ATOM   1414  NZ  LYS A  92     -56.649 -29.755-101.910  1.00  0.00           N  
ATOM   1415  H   LYS A  92     -54.670 -30.267 -94.816  1.00  0.00           H  
ATOM   1416  HA  LYS A  92     -52.918 -31.270 -96.821  1.00  0.00           H  
ATOM   1417 1HB  LYS A  92     -55.349 -30.807 -97.155  1.00  0.00           H  
ATOM   1418 2HB  LYS A  92     -55.022 -29.082 -97.072  1.00  0.00           H  
ATOM   1419 1HG  LYS A  92     -53.657 -29.203 -99.094  1.00  0.00           H  
ATOM   1420 2HG  LYS A  92     -53.873 -30.958 -99.159  1.00  0.00           H  
ATOM   1421 1HD  LYS A  92     -56.331 -30.629 -99.374  1.00  0.00           H  
ATOM   1422 2HD  LYS A  92     -56.082 -28.877 -99.366  1.00  0.00           H  
ATOM   1423 1HE  LYS A  92     -54.733 -29.031-101.410  1.00  0.00           H  
ATOM   1424 2HE  LYS A  92     -54.883 -30.790-101.404  1.00  0.00           H  
ATOM   1425 1HZ  LYS A  92     -56.443 -29.776-102.898  1.00  0.00           H  
ATOM   1426 2HZ  LYS A  92     -57.254 -30.530-101.676  1.00  0.00           H  
ATOM   1427 3HZ  LYS A  92     -57.113 -28.887-101.682  1.00  0.00           H  
ATOM   1428  N   VAL A  93     -52.497 -28.098 -96.069  1.00  0.00           N  
ATOM   1429  CA  VAL A  93     -51.554 -26.991 -96.167  1.00  0.00           C  
ATOM   1430  C   VAL A  93     -50.171 -27.398 -95.675  1.00  0.00           C  
ATOM   1431  O   VAL A  93     -49.161 -27.088 -96.306  1.00  0.00           O  
ATOM   1432  CB  VAL A  93     -52.056 -25.789 -95.346  1.00  0.00           C  
ATOM   1433  CG1 VAL A  93     -50.975 -24.721 -95.251  1.00  0.00           C  
ATOM   1434  CG2 VAL A  93     -53.320 -25.223 -95.974  1.00  0.00           C  
ATOM   1435  H   VAL A  93     -53.314 -27.998 -95.480  1.00  0.00           H  
ATOM   1436  HA  VAL A  93     -51.460 -26.708 -97.217  1.00  0.00           H  
ATOM   1437  HB  VAL A  93     -52.271 -26.119 -94.329  1.00  0.00           H  
ATOM   1438 1HG1 VAL A  93     -51.347 -23.879 -94.665  1.00  0.00           H  
ATOM   1439 2HG1 VAL A  93     -50.093 -25.137 -94.765  1.00  0.00           H  
ATOM   1440 3HG1 VAL A  93     -50.713 -24.380 -96.251  1.00  0.00           H  
ATOM   1441 1HG2 VAL A  93     -53.670 -24.374 -95.387  1.00  0.00           H  
ATOM   1442 2HG2 VAL A  93     -53.106 -24.897 -96.992  1.00  0.00           H  
ATOM   1443 3HG2 VAL A  93     -54.092 -25.991 -95.994  1.00  0.00           H  
ATOM   1444  N   ALA A  94     -50.134 -28.095 -94.544  1.00  0.00           N  
ATOM   1445  CA  ALA A  94     -48.873 -28.531 -93.955  1.00  0.00           C  
ATOM   1446  C   ALA A  94     -48.100 -29.432 -94.909  1.00  0.00           C  
ATOM   1447  O   ALA A  94     -46.883 -29.312 -95.042  1.00  0.00           O  
ATOM   1448  CB  ALA A  94     -49.124 -29.247 -92.635  1.00  0.00           C  
ATOM   1449  H   ALA A  94     -51.002 -28.328 -94.082  1.00  0.00           H  
ATOM   1450  HA  ALA A  94     -48.260 -27.649 -93.762  1.00  0.00           H  
ATOM   1451 1HB  ALA A  94     -48.171 -29.567 -92.209  1.00  0.00           H  
ATOM   1452 2HB  ALA A  94     -49.624 -28.570 -91.942  1.00  0.00           H  
ATOM   1453 3HB  ALA A  94     -49.753 -30.118 -92.810  1.00  0.00           H  
ATOM   1454  N   GLU A  95     -48.817 -30.335 -95.570  1.00  0.00           N  
ATOM   1455  CA  GLU A  95     -48.208 -31.230 -96.547  1.00  0.00           C  
ATOM   1456  C   GLU A  95     -47.627 -30.450 -97.720  1.00  0.00           C  
ATOM   1457  O   GLU A  95     -46.488 -30.681 -98.128  1.00  0.00           O  
ATOM   1458  CB  GLU A  95     -49.235 -32.244 -97.055  1.00  0.00           C  
ATOM   1459  CG  GLU A  95     -48.723 -33.158 -98.160  1.00  0.00           C  
ATOM   1460  CD  GLU A  95     -47.625 -34.075 -97.699  1.00  0.00           C  
ATOM   1461  OE1 GLU A  95     -47.574 -34.368 -96.528  1.00  0.00           O  
ATOM   1462  OE2 GLU A  95     -46.835 -34.482 -98.517  1.00  0.00           O  
ATOM   1463  H   GLU A  95     -49.809 -30.404 -95.391  1.00  0.00           H  
ATOM   1464  HA  GLU A  95     -47.387 -31.761 -96.065  1.00  0.00           H  
ATOM   1465 1HB  GLU A  95     -49.566 -32.873 -96.228  1.00  0.00           H  
ATOM   1466 2HB  GLU A  95     -50.110 -31.717 -97.437  1.00  0.00           H  
ATOM   1467 1HG  GLU A  95     -49.550 -33.761 -98.532  1.00  0.00           H  
ATOM   1468 2HG  GLU A  95     -48.356 -32.545 -98.983  1.00  0.00           H  
ATOM   1469  N   GLN A  96     -48.415 -29.526 -98.259  1.00  0.00           N  
ATOM   1470  CA  GLN A  96     -47.981 -28.708 -99.384  1.00  0.00           C  
ATOM   1471  C   GLN A  96     -46.785 -27.844 -99.006  1.00  0.00           C  
ATOM   1472  O   GLN A  96     -45.863 -27.658 -99.801  1.00  0.00           O  
ATOM   1473  CB  GLN A  96     -49.129 -27.825 -99.881  1.00  0.00           C  
ATOM   1474  CG  GLN A  96     -48.764 -26.934-101.056  1.00  0.00           C  
ATOM   1475  CD  GLN A  96     -48.393 -27.728-102.293  1.00  0.00           C  
ATOM   1476  OE1 GLN A  96     -49.079 -28.686-102.662  1.00  0.00           O  
ATOM   1477  NE2 GLN A  96     -47.302 -27.336-102.942  1.00  0.00           N  
ATOM   1478  H   GLN A  96     -49.341 -29.388 -97.879  1.00  0.00           H  
ATOM   1479  HA  GLN A  96     -47.666 -29.371-100.192  1.00  0.00           H  
ATOM   1480 1HB  GLN A  96     -49.967 -28.453-100.183  1.00  0.00           H  
ATOM   1481 2HB  GLN A  96     -49.473 -27.187 -99.068  1.00  0.00           H  
ATOM   1482 1HG  GLN A  96     -49.620 -26.303-101.299  1.00  0.00           H  
ATOM   1483 2HG  GLN A  96     -47.912 -26.314-100.778  1.00  0.00           H  
ATOM   1484 1HE2 GLN A  96     -47.007 -27.822-103.765  1.00  0.00           H  
ATOM   1485 2HE2 GLN A  96     -46.775 -26.554-102.609  1.00  0.00           H  
ATOM   1486  N   ALA A  97     -46.805 -27.314 -97.788  1.00  0.00           N  
ATOM   1487  CA  ALA A  97     -45.723 -26.469 -97.299  1.00  0.00           C  
ATOM   1488  C   ALA A  97     -44.414 -27.247 -97.222  1.00  0.00           C  
ATOM   1489  O   ALA A  97     -43.357 -26.736 -97.597  1.00  0.00           O  
ATOM   1490  CB  ALA A  97     -46.078 -25.890 -95.938  1.00  0.00           C  
ATOM   1491  H   ALA A  97     -47.594 -27.499 -97.184  1.00  0.00           H  
ATOM   1492  HA  ALA A  97     -45.578 -25.650 -98.004  1.00  0.00           H  
ATOM   1493 1HB  ALA A  97     -45.258 -25.261 -95.588  1.00  0.00           H  
ATOM   1494 2HB  ALA A  97     -46.984 -25.292 -96.021  1.00  0.00           H  
ATOM   1495 3HB  ALA A  97     -46.241 -26.700 -95.229  1.00  0.00           H  
ATOM   1496  N   LEU A  98     -44.490 -28.479 -96.735  1.00  0.00           N  
ATOM   1497  CA  LEU A  98     -43.320 -29.346 -96.655  1.00  0.00           C  
ATOM   1498  C   LEU A  98     -42.784 -29.676 -98.043  1.00  0.00           C  
ATOM   1499  O   LEU A  98     -41.574 -29.748 -98.248  1.00  0.00           O  
ATOM   1500  CB  LEU A  98     -43.672 -30.641 -95.913  1.00  0.00           C  
ATOM   1501  CG  LEU A  98     -43.991 -30.488 -94.422  1.00  0.00           C  
ATOM   1502  CD1 LEU A  98     -44.413 -31.835 -93.850  1.00  0.00           C  
ATOM   1503  CD2 LEU A  98     -42.770 -29.945 -93.694  1.00  0.00           C  
ATOM   1504  H   LEU A  98     -45.383 -28.827 -96.412  1.00  0.00           H  
ATOM   1505  HA  LEU A  98     -42.535 -28.819 -96.113  1.00  0.00           H  
ATOM   1506 1HB  LEU A  98     -44.539 -31.092 -96.394  1.00  0.00           H  
ATOM   1507 2HB  LEU A  98     -42.833 -31.332 -96.004  1.00  0.00           H  
ATOM   1508  HG  LEU A  98     -44.825 -29.797 -94.297  1.00  0.00           H  
ATOM   1509 1HD1 LEU A  98     -44.640 -31.726 -92.790  1.00  0.00           H  
ATOM   1510 2HD1 LEU A  98     -45.300 -32.191 -94.376  1.00  0.00           H  
ATOM   1511 3HD1 LEU A  98     -43.604 -32.553 -93.976  1.00  0.00           H  
ATOM   1512 1HD2 LEU A  98     -42.997 -29.834 -92.633  1.00  0.00           H  
ATOM   1513 2HD2 LEU A  98     -41.936 -30.635 -93.816  1.00  0.00           H  
ATOM   1514 3HD2 LEU A  98     -42.502 -28.973 -94.110  1.00  0.00           H  
ATOM   1515  N   ARG A  99     -43.694 -29.880 -98.989  1.00  0.00           N  
ATOM   1516  CA  ARG A  99     -43.315 -30.125-100.376  1.00  0.00           C  
ATOM   1517  C   ARG A  99     -42.615 -28.915-100.978  1.00  0.00           C  
ATOM   1518  O   ARG A  99     -41.648 -29.053-101.731  1.00  0.00           O  
ATOM   1519  CB  ARG A  99     -44.538 -30.467-101.215  1.00  0.00           C  
ATOM   1520  CG  ARG A  99     -45.164 -31.819-100.910  1.00  0.00           C  
ATOM   1521  CD  ARG A  99     -46.374 -32.062-101.735  1.00  0.00           C  
ATOM   1522  NE  ARG A  99     -47.043 -33.299-101.368  1.00  0.00           N  
ATOM   1523  CZ  ARG A  99     -47.972 -33.919-102.119  1.00  0.00           C  
ATOM   1524  NH1 ARG A  99     -48.334 -33.405-103.274  1.00  0.00           N  
ATOM   1525  NH2 ARG A  99     -48.524 -35.043-101.695  1.00  0.00           N  
ATOM   1526  H   ARG A  99     -44.673 -29.865 -98.742  1.00  0.00           H  
ATOM   1527  HA  ARG A  99     -42.612 -30.959-100.399  1.00  0.00           H  
ATOM   1528 1HB  ARG A  99     -45.305 -29.708-101.064  1.00  0.00           H  
ATOM   1529 2HB  ARG A  99     -44.270 -30.457-102.270  1.00  0.00           H  
ATOM   1530 1HG  ARG A  99     -44.441 -32.609-101.120  1.00  0.00           H  
ATOM   1531 2HG  ARG A  99     -45.452 -31.859 -99.859  1.00  0.00           H  
ATOM   1532 1HD  ARG A  99     -47.078 -31.242-101.599  1.00  0.00           H  
ATOM   1533 2HD  ARG A  99     -46.092 -32.126-102.786  1.00  0.00           H  
ATOM   1534  HE  ARG A  99     -46.791 -33.725-100.485  1.00  0.00           H  
ATOM   1535 1HH1 ARG A  99     -47.915 -32.545-103.598  1.00  0.00           H  
ATOM   1536 2HH1 ARG A  99     -49.032 -33.871-103.838  1.00  0.00           H  
ATOM   1537 1HH2 ARG A  99     -48.245 -35.439-100.807  1.00  0.00           H  
ATOM   1538 2HH2 ARG A  99     -49.220 -35.508-102.258  1.00  0.00           H  
ATOM   1539  N   ILE A 100     -43.106 -27.726-100.642  1.00  0.00           N  
ATOM   1540  CA  ILE A 100     -42.461 -26.484-101.056  1.00  0.00           C  
ATOM   1541  C   ILE A 100     -41.047 -26.387-100.502  1.00  0.00           C  
ATOM   1542  O   ILE A 100     -40.117 -25.996-101.209  1.00  0.00           O  
ATOM   1543  CB  ILE A 100     -43.278 -25.262-100.597  1.00  0.00           C  
ATOM   1544  CG1 ILE A 100     -44.609 -25.195-101.352  1.00  0.00           C  
ATOM   1545  CG2 ILE A 100     -42.482 -23.982-100.802  1.00  0.00           C  
ATOM   1546  CD1 ILE A 100     -45.598 -24.217-100.760  1.00  0.00           C  
ATOM   1547  H   ILE A 100     -43.946 -27.680-100.086  1.00  0.00           H  
ATOM   1548  HA  ILE A 100     -42.391 -26.479-102.144  1.00  0.00           H  
ATOM   1549  HB  ILE A 100     -43.521 -25.362 -99.540  1.00  0.00           H  
ATOM   1550 1HG1 ILE A 100     -44.425 -24.911-102.388  1.00  0.00           H  
ATOM   1551 2HG1 ILE A 100     -45.071 -26.182-101.362  1.00  0.00           H  
ATOM   1552 1HG2 ILE A 100     -43.074 -23.129-100.475  1.00  0.00           H  
ATOM   1553 2HG2 ILE A 100     -41.561 -24.031-100.222  1.00  0.00           H  
ATOM   1554 3HG2 ILE A 100     -42.239 -23.871-101.859  1.00  0.00           H  
ATOM   1555 1HD1 ILE A 100     -46.515 -24.226-101.349  1.00  0.00           H  
ATOM   1556 2HD1 ILE A 100     -45.823 -24.504 -99.733  1.00  0.00           H  
ATOM   1557 3HD1 ILE A 100     -45.171 -23.215-100.773  1.00  0.00           H  
ATOM   1558  N   ALA A 101     -40.888 -26.744 -99.232  1.00  0.00           N  
ATOM   1559  CA  ALA A 101     -39.577 -26.756 -98.596  1.00  0.00           C  
ATOM   1560  C   ALA A 101     -38.611 -27.667 -99.346  1.00  0.00           C  
ATOM   1561  O   ALA A 101     -37.445 -27.323 -99.541  1.00  0.00           O  
ATOM   1562  CB  ALA A 101     -39.697 -27.192 -97.144  1.00  0.00           C  
ATOM   1563  H   ALA A 101     -41.701 -27.013 -98.692  1.00  0.00           H  
ATOM   1564  HA  ALA A 101     -39.167 -25.745 -98.625  1.00  0.00           H  
ATOM   1565 1HB  ALA A 101     -38.709 -27.195 -96.682  1.00  0.00           H  
ATOM   1566 2HB  ALA A 101     -40.345 -26.497 -96.609  1.00  0.00           H  
ATOM   1567 3HB  ALA A 101     -40.121 -28.193 -97.098  1.00  0.00           H  
ATOM   1568  N   LYS A 102     -39.103 -28.827 -99.764  1.00  0.00           N  
ATOM   1569  CA  LYS A 102     -38.301 -29.765-100.541  1.00  0.00           C  
ATOM   1570  C   LYS A 102     -37.865 -29.152-101.865  1.00  0.00           C  
ATOM   1571  O   LYS A 102     -36.730 -29.337-102.301  1.00  0.00           O  
ATOM   1572  CB  LYS A 102     -39.082 -31.056-100.791  1.00  0.00           C  
ATOM   1573  CG  LYS A 102     -39.270 -31.927 -99.556  1.00  0.00           C  
ATOM   1574  CD  LYS A 102     -40.069 -33.181 -99.881  1.00  0.00           C  
ATOM   1575  CE  LYS A 102     -40.268 -34.046 -98.645  1.00  0.00           C  
ATOM   1576  NZ  LYS A 102     -41.078 -35.260 -98.939  1.00  0.00           N  
ATOM   1577  H   LYS A 102     -40.059 -29.066 -99.539  1.00  0.00           H  
ATOM   1578  HA  LYS A 102     -37.401 -30.002 -99.973  1.00  0.00           H  
ATOM   1579 1HB  LYS A 102     -40.070 -30.814-101.184  1.00  0.00           H  
ATOM   1580 2HB  LYS A 102     -38.567 -31.652-101.545  1.00  0.00           H  
ATOM   1581 1HG  LYS A 102     -38.296 -32.217 -99.164  1.00  0.00           H  
ATOM   1582 2HG  LYS A 102     -39.797 -31.359 -98.789  1.00  0.00           H  
ATOM   1583 1HD  LYS A 102     -41.045 -32.898-100.277  1.00  0.00           H  
ATOM   1584 2HD  LYS A 102     -39.543 -33.761-100.638  1.00  0.00           H  
ATOM   1585 1HE  LYS A 102     -39.298 -34.356 -98.258  1.00  0.00           H  
ATOM   1586 2HE  LYS A 102     -40.773 -33.466 -97.872  1.00  0.00           H  
ATOM   1587 1HZ  LYS A 102     -41.187 -35.805 -98.096  1.00  0.00           H  
ATOM   1588 2HZ  LYS A 102     -41.987 -34.983 -99.282  1.00  0.00           H  
ATOM   1589 3HZ  LYS A 102     -40.609 -35.814 -99.641  1.00  0.00           H  
ATOM   1590  N   GLU A 103     -38.776 -28.420-102.501  1.00  0.00           N  
ATOM   1591  CA  GLU A 103     -38.473 -27.750-103.760  1.00  0.00           C  
ATOM   1592  C   GLU A 103     -37.467 -26.624-103.558  1.00  0.00           C  
ATOM   1593  O   GLU A 103     -36.622 -26.372-104.419  1.00  0.00           O  
ATOM   1594  CB  GLU A 103     -39.754 -27.195-104.388  1.00  0.00           C  
ATOM   1595  CG  GLU A 103     -40.730 -28.259-104.871  1.00  0.00           C  
ATOM   1596  CD  GLU A 103     -40.131 -29.175-105.901  1.00  0.00           C  
ATOM   1597  OE1 GLU A 103     -39.518 -28.688-106.820  1.00  0.00           O  
ATOM   1598  OE2 GLU A 103     -40.285 -30.367-105.767  1.00  0.00           O  
ATOM   1599  H   GLU A 103     -39.697 -28.327-102.102  1.00  0.00           H  
ATOM   1600  HA  GLU A 103     -38.027 -28.475-104.440  1.00  0.00           H  
ATOM   1601 1HB  GLU A 103     -40.274 -26.569-103.661  1.00  0.00           H  
ATOM   1602 2HB  GLU A 103     -39.498 -26.563-105.239  1.00  0.00           H  
ATOM   1603 1HG  GLU A 103     -41.056 -28.851-104.018  1.00  0.00           H  
ATOM   1604 2HG  GLU A 103     -41.605 -27.766-105.295  1.00  0.00           H  
ATOM   1605  N   ALA A 104     -37.559 -25.953-102.416  1.00  0.00           N  
ATOM   1606  CA  ALA A 104     -36.589 -24.928-102.049  1.00  0.00           C  
ATOM   1607  C   ALA A 104     -35.199 -25.526-101.870  1.00  0.00           C  
ATOM   1608  O   ALA A 104     -34.198 -24.918-102.249  1.00  0.00           O  
ATOM   1609  CB  ALA A 104     -37.026 -24.215-100.778  1.00  0.00           C  
ATOM   1610  H   ALA A 104     -38.323 -26.155-101.787  1.00  0.00           H  
ATOM   1611  HA  ALA A 104     -36.531 -24.199-102.857  1.00  0.00           H  
ATOM   1612 1HB  ALA A 104     -36.289 -23.454-100.518  1.00  0.00           H  
ATOM   1613 2HB  ALA A 104     -37.993 -23.744-100.940  1.00  0.00           H  
ATOM   1614 3HB  ALA A 104     -37.104 -24.937 -99.966  1.00  0.00           H  
ATOM   1615  N   LEU A 105     -35.144 -26.721-101.291  1.00  0.00           N  
ATOM   1616  CA  LEU A 105     -33.887 -27.446-101.147  1.00  0.00           C  
ATOM   1617  C   LEU A 105     -33.312 -27.828-102.504  1.00  0.00           C  
ATOM   1618  O   LEU A 105     -32.099 -27.788-102.709  1.00  0.00           O  
ATOM   1619  CB  LEU A 105     -34.097 -28.707-100.300  1.00  0.00           C  
ATOM   1620  CG  LEU A 105     -34.410 -28.469 -98.818  1.00  0.00           C  
ATOM   1621  CD1 LEU A 105     -34.759 -29.794 -98.153  1.00  0.00           C  
ATOM   1622  CD2 LEU A 105     -33.211 -27.818 -98.144  1.00  0.00           C  
ATOM   1623  H   LEU A 105     -35.994 -27.138-100.943  1.00  0.00           H  
ATOM   1624  HA  LEU A 105     -33.167 -26.793-100.656  1.00  0.00           H  
ATOM   1625 1HB  LEU A 105     -34.920 -29.278-100.726  1.00  0.00           H  
ATOM   1626 2HB  LEU A 105     -33.195 -29.316-100.355  1.00  0.00           H  
ATOM   1627  HG  LEU A 105     -35.276 -27.813 -98.729  1.00  0.00           H  
ATOM   1628 1HD1 LEU A 105     -34.982 -29.625 -97.100  1.00  0.00           H  
ATOM   1629 2HD1 LEU A 105     -35.632 -30.227 -98.642  1.00  0.00           H  
ATOM   1630 3HD1 LEU A 105     -33.916 -30.477 -98.240  1.00  0.00           H  
ATOM   1631 1HD2 LEU A 105     -33.434 -27.648 -97.089  1.00  0.00           H  
ATOM   1632 2HD2 LEU A 105     -32.345 -28.474 -98.230  1.00  0.00           H  
ATOM   1633 3HD2 LEU A 105     -32.995 -26.865 -98.627  1.00  0.00           H  
ATOM   1634  N   LYS A 106     -34.192 -28.199-103.431  1.00  0.00           N  
ATOM   1635  CA  LYS A 106     -33.787 -28.475-104.804  1.00  0.00           C  
ATOM   1636  C   LYS A 106     -33.174 -27.243-105.456  1.00  0.00           C  
ATOM   1637  O   LYS A 106     -32.201 -27.344-106.201  1.00  0.00           O  
ATOM   1638  CB  LYS A 106     -34.980 -28.967-105.624  1.00  0.00           C  
ATOM   1639  CG  LYS A 106     -35.453 -30.369-105.268  1.00  0.00           C  
ATOM   1640  CD  LYS A 106     -36.658 -30.776-106.106  1.00  0.00           C  
ATOM   1641  CE  LYS A 106     -37.196 -32.134-105.682  1.00  0.00           C  
ATOM   1642  NZ  LYS A 106     -38.416 -32.513-106.445  1.00  0.00           N  
ATOM   1643  H   LYS A 106     -35.164 -28.293-103.176  1.00  0.00           H  
ATOM   1644  HA  LYS A 106     -33.024 -29.255-104.790  1.00  0.00           H  
ATOM   1645 1HB  LYS A 106     -35.820 -28.285-105.490  1.00  0.00           H  
ATOM   1646 2HB  LYS A 106     -34.722 -28.960-106.684  1.00  0.00           H  
ATOM   1647 1HG  LYS A 106     -34.646 -31.083-105.439  1.00  0.00           H  
ATOM   1648 2HG  LYS A 106     -35.728 -30.404-104.214  1.00  0.00           H  
ATOM   1649 1HD  LYS A 106     -37.447 -30.031-105.997  1.00  0.00           H  
ATOM   1650 2HD  LYS A 106     -36.371 -30.822-107.158  1.00  0.00           H  
ATOM   1651 1HE  LYS A 106     -36.432 -32.894-105.842  1.00  0.00           H  
ATOM   1652 2HE  LYS A 106     -37.439 -32.113-104.620  1.00  0.00           H  
ATOM   1653 1HZ  LYS A 106     -38.741 -33.417-106.134  1.00  0.00           H  
ATOM   1654 2HZ  LYS A 106     -39.138 -31.824-106.289  1.00  0.00           H  
ATOM   1655 3HZ  LYS A 106     -38.198 -32.554-107.430  1.00  0.00           H  
ATOM   1656  N   GLN A 107     -33.750 -26.081-105.169  1.00  0.00           N  
ATOM   1657  CA  GLN A 107     -33.210 -24.817-105.657  1.00  0.00           C  
ATOM   1658  C   GLN A 107     -31.944 -24.430-104.897  1.00  0.00           C  
ATOM   1659  O   GLN A 107     -31.061 -23.770-105.441  1.00  0.00           O  
ATOM   1660  CB  GLN A 107     -34.254 -23.705-105.535  1.00  0.00           C  
ATOM   1661  CG  GLN A 107     -35.466 -23.888-106.430  1.00  0.00           C  
ATOM   1662  CD  GLN A 107     -35.104 -23.891-107.903  1.00  0.00           C  
ATOM   1663  OE1 GLN A 107     -34.425 -22.983-108.390  1.00  0.00           O  
ATOM   1664  NE2 GLN A 107     -35.555 -24.914-108.621  1.00  0.00           N  
ATOM   1665  H   GLN A 107     -34.584 -26.070-104.600  1.00  0.00           H  
ATOM   1666  HA  GLN A 107     -32.941 -24.936-106.705  1.00  0.00           H  
ATOM   1667 1HB  GLN A 107     -34.603 -23.645-104.503  1.00  0.00           H  
ATOM   1668 2HB  GLN A 107     -33.796 -22.746-105.780  1.00  0.00           H  
ATOM   1669 1HG  GLN A 107     -35.940 -24.841-106.193  1.00  0.00           H  
ATOM   1670 2HG  GLN A 107     -36.165 -23.070-106.251  1.00  0.00           H  
ATOM   1671 1HE2 GLN A 107     -35.348 -24.970-109.598  1.00  0.00           H  
ATOM   1672 2HE2 GLN A 107     -36.103 -25.628-108.185  1.00  0.00           H  
ATOM   1673  N   GLY A 108     -31.865 -24.849-103.639  1.00  0.00           N  
ATOM   1674  CA  GLY A 108     -30.717 -24.535-102.799  1.00  0.00           C  
ATOM   1675  C   GLY A 108     -31.034 -23.403-101.831  1.00  0.00           C  
ATOM   1676  O   GLY A 108     -30.183 -22.985-101.044  1.00  0.00           O  
ATOM   1677  H   GLY A 108     -32.620 -25.398-103.254  1.00  0.00           H  
ATOM   1678 1HA  GLY A 108     -30.420 -25.424-102.240  1.00  0.00           H  
ATOM   1679 2HA  GLY A 108     -29.872 -24.255-103.427  1.00  0.00           H  
ATOM   1680  N   ASN A 109     -32.267 -22.909-101.891  1.00  0.00           N  
ATOM   1681  CA  ASN A 109     -32.672 -21.762-101.087  1.00  0.00           C  
ATOM   1682  C   ASN A 109     -33.140 -22.197 -99.705  1.00  0.00           C  
ATOM   1683  O   ASN A 109     -34.340 -22.308 -99.452  1.00  0.00           O  
ATOM   1684  CB  ASN A 109     -33.758 -20.970-101.793  1.00  0.00           C  
ATOM   1685  CG  ASN A 109     -34.011 -19.635-101.151  1.00  0.00           C  
ATOM   1686  OD1 ASN A 109     -33.925 -19.496 -99.926  1.00  0.00           O  
ATOM   1687  ND2 ASN A 109     -34.320 -18.650-101.954  1.00  0.00           N  
ATOM   1688  H   ASN A 109     -32.940 -23.337-102.510  1.00  0.00           H  
ATOM   1689  HA  ASN A 109     -31.809 -21.110-100.955  1.00  0.00           H  
ATOM   1690 1HB  ASN A 109     -33.473 -20.812-102.835  1.00  0.00           H  
ATOM   1691 2HB  ASN A 109     -34.685 -21.544-101.792  1.00  0.00           H  
ATOM   1692 1HD2 ASN A 109     -34.499 -17.738-101.583  1.00  0.00           H  
ATOM   1693 2HD2 ASN A 109     -34.378 -18.808-102.940  1.00  0.00           H  
ATOM   1694  N   VAL A 110     -32.186 -22.438 -98.812  1.00  0.00           N  
ATOM   1695  CA  VAL A 110     -32.492 -22.983 -97.494  1.00  0.00           C  
ATOM   1696  C   VAL A 110     -33.280 -21.985 -96.654  1.00  0.00           C  
ATOM   1697  O   VAL A 110     -34.017 -22.372 -95.746  1.00  0.00           O  
ATOM   1698  CB  VAL A 110     -31.193 -23.357 -96.757  1.00  0.00           C  
ATOM   1699  CG1 VAL A 110     -30.428 -24.420 -97.530  1.00  0.00           C  
ATOM   1700  CG2 VAL A 110     -30.337 -22.116 -96.554  1.00  0.00           C  
ATOM   1701  H   VAL A 110     -31.226 -22.240 -99.053  1.00  0.00           H  
ATOM   1702  HA  VAL A 110     -33.112 -23.870 -97.621  1.00  0.00           H  
ATOM   1703  HB  VAL A 110     -31.447 -23.787 -95.787  1.00  0.00           H  
ATOM   1704 1HG1 VAL A 110     -29.513 -24.674 -96.994  1.00  0.00           H  
ATOM   1705 2HG1 VAL A 110     -31.047 -25.312 -97.632  1.00  0.00           H  
ATOM   1706 3HG1 VAL A 110     -30.175 -24.039 -98.520  1.00  0.00           H  
ATOM   1707 1HG2 VAL A 110     -29.420 -22.388 -96.032  1.00  0.00           H  
ATOM   1708 2HG2 VAL A 110     -30.088 -21.684 -97.524  1.00  0.00           H  
ATOM   1709 3HG2 VAL A 110     -30.888 -21.386 -95.963  1.00  0.00           H  
ATOM   1710  N   ASP A 111     -33.121 -20.704 -96.964  1.00  0.00           N  
ATOM   1711  CA  ASP A 111     -33.872 -19.653 -96.287  1.00  0.00           C  
ATOM   1712  C   ASP A 111     -35.372 -19.835 -96.486  1.00  0.00           C  
ATOM   1713  O   ASP A 111     -36.136 -19.860 -95.520  1.00  0.00           O  
ATOM   1714  CB  ASP A 111     -33.445 -18.275 -96.797  1.00  0.00           C  
ATOM   1715  CG  ASP A 111     -32.137 -17.794 -96.184  1.00  0.00           C  
ATOM   1716  OD1 ASP A 111     -31.729 -18.351 -95.193  1.00  0.00           O  
ATOM   1717  OD2 ASP A 111     -31.559 -16.877 -96.713  1.00  0.00           O  
ATOM   1718  H   ASP A 111     -32.463 -20.450 -97.685  1.00  0.00           H  
ATOM   1719  HA  ASP A 111     -33.671 -19.719 -95.216  1.00  0.00           H  
ATOM   1720 1HB  ASP A 111     -33.332 -18.308 -97.881  1.00  0.00           H  
ATOM   1721 2HB  ASP A 111     -34.225 -17.546 -96.571  1.00  0.00           H  
ATOM   1722  N   VAL A 112     -35.787 -19.961 -97.741  1.00  0.00           N  
ATOM   1723  CA  VAL A 112     -37.192 -20.170 -98.067  1.00  0.00           C  
ATOM   1724  C   VAL A 112     -37.683 -21.516 -97.551  1.00  0.00           C  
ATOM   1725  O   VAL A 112     -38.833 -21.650 -97.135  1.00  0.00           O  
ATOM   1726  CB  VAL A 112     -37.403 -20.099 -99.591  1.00  0.00           C  
ATOM   1727  CG1 VAL A 112     -38.806 -20.560 -99.956  1.00  0.00           C  
ATOM   1728  CG2 VAL A 112     -37.156 -18.680-100.082  1.00  0.00           C  
ATOM   1729  H   VAL A 112     -35.110 -19.907 -98.490  1.00  0.00           H  
ATOM   1730  HA  VAL A 112     -37.780 -19.393 -97.576  1.00  0.00           H  
ATOM   1731  HB  VAL A 112     -36.704 -20.779-100.077  1.00  0.00           H  
ATOM   1732 1HG1 VAL A 112     -38.937 -20.504-101.037  1.00  0.00           H  
ATOM   1733 2HG1 VAL A 112     -38.948 -21.589 -99.627  1.00  0.00           H  
ATOM   1734 3HG1 VAL A 112     -39.539 -19.918 -99.469  1.00  0.00           H  
ATOM   1735 1HG2 VAL A 112     -37.306 -18.638-101.161  1.00  0.00           H  
ATOM   1736 2HG2 VAL A 112     -37.852 -18.000 -99.591  1.00  0.00           H  
ATOM   1737 3HG2 VAL A 112     -36.134 -18.387 -99.847  1.00  0.00           H  
ATOM   1738  N   ALA A 113     -36.802 -22.511 -97.580  1.00  0.00           N  
ATOM   1739  CA  ALA A 113     -37.127 -23.839 -97.074  1.00  0.00           C  
ATOM   1740  C   ALA A 113     -37.621 -23.773 -95.633  1.00  0.00           C  
ATOM   1741  O   ALA A 113     -38.614 -24.407 -95.278  1.00  0.00           O  
ATOM   1742  CB  ALA A 113     -35.919 -24.757 -97.178  1.00  0.00           C  
ATOM   1743  H   ALA A 113     -35.882 -22.344 -97.964  1.00  0.00           H  
ATOM   1744  HA  ALA A 113     -37.936 -24.252 -97.680  1.00  0.00           H  
ATOM   1745 1HB  ALA A 113     -36.176 -25.744 -96.795  1.00  0.00           H  
ATOM   1746 2HB  ALA A 113     -35.613 -24.839 -98.221  1.00  0.00           H  
ATOM   1747 3HB  ALA A 113     -35.098 -24.346 -96.592  1.00  0.00           H  
ATOM   1748  N   ALA A 114     -36.922 -22.999 -94.809  1.00  0.00           N  
ATOM   1749  CA  ALA A 114     -37.328 -22.792 -93.425  1.00  0.00           C  
ATOM   1750  C   ALA A 114     -38.654 -22.047 -93.347  1.00  0.00           C  
ATOM   1751  O   ALA A 114     -39.521 -22.386 -92.542  1.00  0.00           O  
ATOM   1752  CB  ALA A 114     -36.250 -22.033 -92.665  1.00  0.00           C  
ATOM   1753  H   ALA A 114     -36.087 -22.544 -95.152  1.00  0.00           H  
ATOM   1754  HA  ALA A 114     -37.468 -23.766 -92.956  1.00  0.00           H  
ATOM   1755 1HB  ALA A 114     -36.568 -21.885 -91.632  1.00  0.00           H  
ATOM   1756 2HB  ALA A 114     -35.322 -22.606 -92.680  1.00  0.00           H  
ATOM   1757 3HB  ALA A 114     -36.086 -21.065 -93.135  1.00  0.00           H  
ATOM   1758  N   LYS A 115     -38.806 -21.027 -94.186  1.00  0.00           N  
ATOM   1759  CA  LYS A 115     -40.038 -20.251 -94.233  1.00  0.00           C  
ATOM   1760  C   LYS A 115     -41.236 -21.134 -94.553  1.00  0.00           C  
ATOM   1761  O   LYS A 115     -42.320 -20.952 -94.001  1.00  0.00           O  
ATOM   1762  CB  LYS A 115     -39.924 -19.127 -95.265  1.00  0.00           C  
ATOM   1763  CG  LYS A 115     -38.980 -18.000 -94.865  1.00  0.00           C  
ATOM   1764  CD  LYS A 115     -38.903 -16.934 -95.948  1.00  0.00           C  
ATOM   1765  CE  LYS A 115     -37.951 -15.814 -95.556  1.00  0.00           C  
ATOM   1766  NZ  LYS A 115     -37.837 -14.782 -96.622  1.00  0.00           N  
ATOM   1767  H   LYS A 115     -38.047 -20.786 -94.807  1.00  0.00           H  
ATOM   1768  HA  LYS A 115     -40.205 -19.808 -93.250  1.00  0.00           H  
ATOM   1769 1HB  LYS A 115     -39.574 -19.537 -96.212  1.00  0.00           H  
ATOM   1770 2HB  LYS A 115     -40.908 -18.693 -95.439  1.00  0.00           H  
ATOM   1771 1HG  LYS A 115     -39.330 -17.542 -93.940  1.00  0.00           H  
ATOM   1772 2HG  LYS A 115     -37.983 -18.405 -94.695  1.00  0.00           H  
ATOM   1773 1HD  LYS A 115     -38.558 -17.385 -96.879  1.00  0.00           H  
ATOM   1774 2HD  LYS A 115     -39.895 -16.513 -96.114  1.00  0.00           H  
ATOM   1775 1HE  LYS A 115     -38.306 -15.338 -94.643  1.00  0.00           H  
ATOM   1776 2HE  LYS A 115     -36.961 -16.228 -95.362  1.00  0.00           H  
ATOM   1777 1HZ  LYS A 115     -37.198 -14.059 -96.324  1.00  0.00           H  
ATOM   1778 2HZ  LYS A 115     -37.490 -15.210 -97.469  1.00  0.00           H  
ATOM   1779 3HZ  LYS A 115     -38.746 -14.376 -96.797  1.00  0.00           H  
ATOM   1780  N   ALA A 116     -41.034 -22.093 -95.452  1.00  0.00           N  
ATOM   1781  CA  ALA A 116     -42.050 -23.098 -95.743  1.00  0.00           C  
ATOM   1782  C   ALA A 116     -42.314 -23.984 -94.533  1.00  0.00           C  
ATOM   1783  O   ALA A 116     -43.462 -24.299 -94.221  1.00  0.00           O  
ATOM   1784  CB  ALA A 116     -41.631 -23.942 -96.936  1.00  0.00           C  
ATOM   1785  H   ALA A 116     -40.151 -22.130 -95.942  1.00  0.00           H  
ATOM   1786  HA  ALA A 116     -42.982 -22.584 -95.987  1.00  0.00           H  
ATOM   1787 1HB  ALA A 116     -42.401 -24.687 -97.143  1.00  0.00           H  
ATOM   1788 2HB  ALA A 116     -41.503 -23.303 -97.810  1.00  0.00           H  
ATOM   1789 3HB  ALA A 116     -40.692 -24.445 -96.715  1.00  0.00           H  
ATOM   1790  N   ALA A 117     -41.244 -24.382 -93.854  1.00  0.00           N  
ATOM   1791  CA  ALA A 117     -41.359 -25.211 -92.660  1.00  0.00           C  
ATOM   1792  C   ALA A 117     -42.114 -24.482 -91.556  1.00  0.00           C  
ATOM   1793  O   ALA A 117     -42.854 -25.095 -90.784  1.00  0.00           O  
ATOM   1794  CB  ALA A 117     -39.981 -25.631 -92.172  1.00  0.00           C  
ATOM   1795  H   ALA A 117     -40.327 -24.106 -94.174  1.00  0.00           H  
ATOM   1796  HA  ALA A 117     -41.928 -26.105 -92.914  1.00  0.00           H  
ATOM   1797 1HB  ALA A 117     -40.084 -26.249 -91.279  1.00  0.00           H  
ATOM   1798 2HB  ALA A 117     -39.476 -26.200 -92.951  1.00  0.00           H  
ATOM   1799 3HB  ALA A 117     -39.394 -24.745 -91.933  1.00  0.00           H  
ATOM   1800  N   GLN A 118     -41.923 -23.167 -91.481  1.00  0.00           N  
ATOM   1801  CA  GLN A 118     -42.641 -22.343 -90.519  1.00  0.00           C  
ATOM   1802  C   GLN A 118     -44.146 -22.416 -90.743  1.00  0.00           C  
ATOM   1803  O   GLN A 118     -44.920 -22.506 -89.790  1.00  0.00           O  
ATOM   1804  CB  GLN A 118     -42.170 -20.888 -90.603  1.00  0.00           C  
ATOM   1805  CG  GLN A 118     -40.772 -20.654 -90.056  1.00  0.00           C  
ATOM   1806  CD  GLN A 118     -40.309 -19.222 -90.248  1.00  0.00           C  
ATOM   1807  OE1 GLN A 118     -41.042 -18.383 -90.778  1.00  0.00           O  
ATOM   1808  NE2 GLN A 118     -39.086 -18.935 -89.818  1.00  0.00           N  
ATOM   1809  H   GLN A 118     -41.265 -22.731 -92.111  1.00  0.00           H  
ATOM   1810  HA  GLN A 118     -42.437 -22.722 -89.517  1.00  0.00           H  
ATOM   1811 1HB  GLN A 118     -42.184 -20.560 -91.642  1.00  0.00           H  
ATOM   1812 2HB  GLN A 118     -42.859 -20.250 -90.049  1.00  0.00           H  
ATOM   1813 1HG  GLN A 118     -40.769 -20.874 -88.989  1.00  0.00           H  
ATOM   1814 2HG  GLN A 118     -40.075 -21.312 -90.576  1.00  0.00           H  
ATOM   1815 1HE2 GLN A 118     -38.725 -18.007 -89.917  1.00  0.00           H  
ATOM   1816 2HE2 GLN A 118     -38.524 -19.646 -89.394  1.00  0.00           H  
ATOM   1817  N   VAL A 119     -44.553 -22.376 -92.007  1.00  0.00           N  
ATOM   1818  CA  VAL A 119     -45.955 -22.553 -92.365  1.00  0.00           C  
ATOM   1819  C   VAL A 119     -46.426 -23.969 -92.061  1.00  0.00           C  
ATOM   1820  O   VAL A 119     -47.536 -24.171 -91.563  1.00  0.00           O  
ATOM   1821  CB  VAL A 119     -46.166 -22.256 -93.862  1.00  0.00           C  
ATOM   1822  CG1 VAL A 119     -47.585 -22.609 -94.281  1.00  0.00           C  
ATOM   1823  CG2 VAL A 119     -45.868 -20.791 -94.147  1.00  0.00           C  
ATOM   1824  H   VAL A 119     -43.874 -22.217 -92.738  1.00  0.00           H  
ATOM   1825  HA  VAL A 119     -46.555 -21.868 -91.767  1.00  0.00           H  
ATOM   1826  HB  VAL A 119     -45.493 -22.883 -94.446  1.00  0.00           H  
ATOM   1827 1HG1 VAL A 119     -47.716 -22.394 -95.342  1.00  0.00           H  
ATOM   1828 2HG1 VAL A 119     -47.764 -23.669 -94.102  1.00  0.00           H  
ATOM   1829 3HG1 VAL A 119     -48.294 -22.018 -93.702  1.00  0.00           H  
ATOM   1830 1HG2 VAL A 119     -46.019 -20.589 -95.207  1.00  0.00           H  
ATOM   1831 2HG2 VAL A 119     -46.538 -20.163 -93.558  1.00  0.00           H  
ATOM   1832 3HG2 VAL A 119     -44.836 -20.571 -93.878  1.00  0.00           H  
ATOM   1833  N   ALA A 120     -45.580 -24.947 -92.362  1.00  0.00           N  
ATOM   1834  CA  ALA A 120     -45.926 -26.350 -92.161  1.00  0.00           C  
ATOM   1835  C   ALA A 120     -46.195 -26.644 -90.692  1.00  0.00           C  
ATOM   1836  O   ALA A 120     -47.206 -27.257 -90.346  1.00  0.00           O  
ATOM   1837  CB  ALA A 120     -44.820 -27.251 -92.687  1.00  0.00           C  
ATOM   1838  H   ALA A 120     -44.673 -24.714 -92.740  1.00  0.00           H  
ATOM   1839  HA  ALA A 120     -46.840 -26.563 -92.714  1.00  0.00           H  
ATOM   1840 1HB  ALA A 120     -45.091 -28.295 -92.529  1.00  0.00           H  
ATOM   1841 2HB  ALA A 120     -44.677 -27.070 -93.752  1.00  0.00           H  
ATOM   1842 3HB  ALA A 120     -43.892 -27.034 -92.157  1.00  0.00           H  
ATOM   1843  N   GLU A 121     -45.288 -26.203 -89.828  1.00  0.00           N  
ATOM   1844  CA  GLU A 121     -45.388 -26.484 -88.401  1.00  0.00           C  
ATOM   1845  C   GLU A 121     -46.542 -25.716 -87.770  1.00  0.00           C  
ATOM   1846  O   GLU A 121     -47.155 -26.178 -86.806  1.00  0.00           O  
ATOM   1847  CB  GLU A 121     -44.079 -26.128 -87.693  1.00  0.00           C  
ATOM   1848  CG  GLU A 121     -44.035 -26.510 -86.220  1.00  0.00           C  
ATOM   1849  CD  GLU A 121     -42.692 -26.269 -85.593  1.00  0.00           C  
ATOM   1850  OE1 GLU A 121     -41.988 -25.404 -86.056  1.00  0.00           O  
ATOM   1851  OE2 GLU A 121     -42.368 -26.949 -84.647  1.00  0.00           O  
ATOM   1852  H   GLU A 121     -44.506 -25.660 -90.168  1.00  0.00           H  
ATOM   1853  HA  GLU A 121     -45.586 -27.546 -88.268  1.00  0.00           H  
ATOM   1854 1HB  GLU A 121     -43.248 -26.626 -88.193  1.00  0.00           H  
ATOM   1855 2HB  GLU A 121     -43.907 -25.053 -87.764  1.00  0.00           H  
ATOM   1856 1HG  GLU A 121     -44.785 -25.930 -85.683  1.00  0.00           H  
ATOM   1857 2HG  GLU A 121     -44.292 -27.564 -86.123  1.00  0.00           H  
ATOM   1858  N   GLU A 122     -46.837 -24.542 -88.319  1.00  0.00           N  
ATOM   1859  CA  GLU A 122     -47.972 -23.746 -87.865  1.00  0.00           C  
ATOM   1860  C   GLU A 122     -49.293 -24.406 -88.242  1.00  0.00           C  
ATOM   1861  O   GLU A 122     -50.206 -24.504 -87.420  1.00  0.00           O  
ATOM   1862  CB  GLU A 122     -47.908 -22.337 -88.458  1.00  0.00           C  
ATOM   1863  CG  GLU A 122     -49.070 -21.436 -88.066  1.00  0.00           C  
ATOM   1864  CD  GLU A 122     -49.141 -21.184 -86.586  1.00  0.00           C  
ATOM   1865  OE1 GLU A 122     -48.173 -21.439 -85.911  1.00  0.00           O  
ATOM   1866  OE2 GLU A 122     -50.165 -20.734 -86.128  1.00  0.00           O  
ATOM   1867  H   GLU A 122     -46.260 -24.192 -89.069  1.00  0.00           H  
ATOM   1868  HA  GLU A 122     -47.935 -23.679 -86.777  1.00  0.00           H  
ATOM   1869 1HB  GLU A 122     -46.984 -21.851 -88.140  1.00  0.00           H  
ATOM   1870 2HB  GLU A 122     -47.886 -22.400 -89.545  1.00  0.00           H  
ATOM   1871 1HG  GLU A 122     -48.965 -20.482 -88.581  1.00  0.00           H  
ATOM   1872 2HG  GLU A 122     -49.999 -21.895 -88.396  1.00  0.00           H  
ATOM   1873  N   ALA A 123     -49.389 -24.858 -89.487  1.00  0.00           N  
ATOM   1874  CA  ALA A 123     -50.601 -25.500 -89.978  1.00  0.00           C  
ATOM   1875  C   ALA A 123     -50.910 -26.768 -89.192  1.00  0.00           C  
ATOM   1876  O   ALA A 123     -52.046 -26.986 -88.769  1.00  0.00           O  
ATOM   1877  CB  ALA A 123     -50.471 -25.817 -91.461  1.00  0.00           C  
ATOM   1878  H   ALA A 123     -48.599 -24.754 -90.110  1.00  0.00           H  
ATOM   1879  HA  ALA A 123     -51.437 -24.814 -89.839  1.00  0.00           H  
ATOM   1880 1HB  ALA A 123     -51.384 -26.296 -91.813  1.00  0.00           H  
ATOM   1881 2HB  ALA A 123     -50.308 -24.893 -92.017  1.00  0.00           H  
ATOM   1882 3HB  ALA A 123     -49.627 -26.488 -91.616  1.00  0.00           H  
ATOM   1883  N   ALA A 124     -49.894 -27.602 -89.001  1.00  0.00           N  
ATOM   1884  CA  ALA A 124     -50.058 -28.856 -88.276  1.00  0.00           C  
ATOM   1885  C   ALA A 124     -50.350 -28.604 -86.802  1.00  0.00           C  
ATOM   1886  O   ALA A 124     -51.157 -29.306 -86.191  1.00  0.00           O  
ATOM   1887  CB  ALA A 124     -48.817 -29.723 -88.429  1.00  0.00           C  
ATOM   1888  H   ALA A 124     -48.985 -27.362 -89.370  1.00  0.00           H  
ATOM   1889  HA  ALA A 124     -50.910 -29.390 -88.696  1.00  0.00           H  
ATOM   1890 1HB  ALA A 124     -48.953 -30.655 -87.879  1.00  0.00           H  
ATOM   1891 2HB  ALA A 124     -48.653 -29.944 -89.483  1.00  0.00           H  
ATOM   1892 3HB  ALA A 124     -47.952 -29.193 -88.030  1.00  0.00           H  
ATOM   1893  N   LYS A 125     -49.690 -27.601 -86.236  1.00  0.00           N  
ATOM   1894  CA  LYS A 125     -49.901 -27.236 -84.840  1.00  0.00           C  
ATOM   1895  C   LYS A 125     -51.337 -26.793 -84.597  1.00  0.00           C  
ATOM   1896  O   LYS A 125     -51.971 -27.210 -83.628  1.00  0.00           O  
ATOM   1897  CB  LYS A 125     -48.931 -26.128 -84.425  1.00  0.00           C  
ATOM   1898  CG  LYS A 125     -49.051 -25.702 -82.968  1.00  0.00           C  
ATOM   1899  CD  LYS A 125     -48.012 -24.648 -82.613  1.00  0.00           C  
ATOM   1900  CE  LYS A 125     -48.149 -24.199 -81.166  1.00  0.00           C  
ATOM   1901  NZ  LYS A 125     -47.139 -23.167 -80.806  1.00  0.00           N  
ATOM   1902  H   LYS A 125     -49.027 -27.075 -86.787  1.00  0.00           H  
ATOM   1903  HA  LYS A 125     -49.717 -28.114 -84.221  1.00  0.00           H  
ATOM   1904 1HB  LYS A 125     -47.906 -26.458 -84.595  1.00  0.00           H  
ATOM   1905 2HB  LYS A 125     -49.098 -25.247 -85.046  1.00  0.00           H  
ATOM   1906 1HG  LYS A 125     -50.046 -25.293 -82.788  1.00  0.00           H  
ATOM   1907 2HG  LYS A 125     -48.911 -26.569 -82.323  1.00  0.00           H  
ATOM   1908 1HD  LYS A 125     -47.012 -25.057 -82.764  1.00  0.00           H  
ATOM   1909 2HD  LYS A 125     -48.133 -23.783 -83.265  1.00  0.00           H  
ATOM   1910 1HE  LYS A 125     -49.144 -23.785 -81.007  1.00  0.00           H  
ATOM   1911 2HE  LYS A 125     -48.026 -25.056 -80.506  1.00  0.00           H  
ATOM   1912 1HZ  LYS A 125     -47.263 -22.896 -79.840  1.00  0.00           H  
ATOM   1913 2HZ  LYS A 125     -46.210 -23.547 -80.932  1.00  0.00           H  
ATOM   1914 3HZ  LYS A 125     -47.255 -22.359 -81.399  1.00  0.00           H  
ATOM   1915  N   GLN A 126     -51.846 -25.943 -85.483  1.00  0.00           N  
ATOM   1916  CA  GLN A 126     -53.216 -25.453 -85.374  1.00  0.00           C  
ATOM   1917  C   GLN A 126     -54.220 -26.557 -85.673  1.00  0.00           C  
ATOM   1918  O   GLN A 126     -55.297 -26.610 -85.074  1.00  0.00           O  
ATOM   1919  CB  GLN A 126     -53.439 -24.272 -86.325  1.00  0.00           C  
ATOM   1920  CG  GLN A 126     -52.650 -23.027 -85.966  1.00  0.00           C  
ATOM   1921  CD  GLN A 126     -52.912 -22.565 -84.546  1.00  0.00           C  
ATOM   1922  OE1 GLN A 126     -53.935 -22.906 -83.945  1.00  0.00           O  
ATOM   1923  NE2 GLN A 126     -51.987 -21.784 -83.997  1.00  0.00           N  
ATOM   1924  H   GLN A 126     -51.271 -25.629 -86.250  1.00  0.00           H  
ATOM   1925  HA  GLN A 126     -53.384 -25.119 -84.351  1.00  0.00           H  
ATOM   1926 1HB  GLN A 126     -53.165 -24.566 -87.338  1.00  0.00           H  
ATOM   1927 2HB  GLN A 126     -54.496 -24.011 -86.336  1.00  0.00           H  
ATOM   1928 1HG  GLN A 126     -51.586 -23.240 -86.065  1.00  0.00           H  
ATOM   1929 2HG  GLN A 126     -52.933 -22.222 -86.644  1.00  0.00           H  
ATOM   1930 1HE2 GLN A 126     -52.104 -21.448 -83.062  1.00  0.00           H  
ATOM   1931 2HE2 GLN A 126     -51.172 -21.532 -84.520  1.00  0.00           H  
ATOM   1932  N   ALA A 127     -53.864 -27.440 -86.600  1.00  0.00           N  
ATOM   1933  CA  ALA A 127     -54.701 -28.592 -86.924  1.00  0.00           C  
ATOM   1934  C   ALA A 127     -54.798 -29.550 -85.744  1.00  0.00           C  
ATOM   1935  O   ALA A 127     -55.867 -30.087 -85.455  1.00  0.00           O  
ATOM   1936  CB  ALA A 127     -54.158 -29.312 -88.149  1.00  0.00           C  
ATOM   1937  H   ALA A 127     -52.995 -27.312 -87.095  1.00  0.00           H  
ATOM   1938  HA  ALA A 127     -55.706 -28.229 -87.144  1.00  0.00           H  
ATOM   1939 1HB  ALA A 127     -54.793 -30.168 -88.378  1.00  0.00           H  
ATOM   1940 2HB  ALA A 127     -54.151 -28.629 -89.000  1.00  0.00           H  
ATOM   1941 3HB  ALA A 127     -53.145 -29.654 -87.951  1.00  0.00           H  
ATOM   1942  N   GLY A 128     -53.674 -29.762 -85.067  1.00  0.00           N  
ATOM   1943  CA  GLY A 128     -53.621 -30.691 -83.943  1.00  0.00           C  
ATOM   1944  C   GLY A 128     -53.085 -32.048 -84.377  1.00  0.00           C  
ATOM   1945  O   GLY A 128     -53.390 -33.072 -83.762  1.00  0.00           O  
ATOM   1946  H   GLY A 128     -52.836 -29.270 -85.338  1.00  0.00           H  
ATOM   1947 1HA  GLY A 128     -52.986 -30.278 -83.159  1.00  0.00           H  
ATOM   1948 2HA  GLY A 128     -54.618 -30.807 -83.520  1.00  0.00           H  
ATOM   1949  N   ASP A 129     -52.287 -32.054 -85.437  1.00  0.00           N  
ATOM   1950  CA  ASP A 129     -51.735 -33.293 -85.974  1.00  0.00           C  
ATOM   1951  C   ASP A 129     -50.298 -33.501 -85.514  1.00  0.00           C  
ATOM   1952  O   ASP A 129     -49.360 -32.971 -86.112  1.00  0.00           O  
ATOM   1953  CB  ASP A 129     -51.791 -33.288 -87.503  1.00  0.00           C  
ATOM   1954  CG  ASP A 129     -53.213 -33.348 -88.044  1.00  0.00           C  
ATOM   1955  OD1 ASP A 129     -54.005 -34.077 -87.496  1.00  0.00           O  
ATOM   1956  OD2 ASP A 129     -53.494 -32.664 -89.000  1.00  0.00           O  
ATOM   1957  H   ASP A 129     -52.055 -31.177 -85.883  1.00  0.00           H  
ATOM   1958  HA  ASP A 129     -52.327 -34.127 -85.599  1.00  0.00           H  
ATOM   1959 1HB  ASP A 129     -51.313 -32.384 -87.883  1.00  0.00           H  
ATOM   1960 2HB  ASP A 129     -51.234 -34.141 -87.891  1.00  0.00           H  
ATOM   1961  N   GLN A 130     -50.130 -34.276 -84.449  1.00  0.00           N  
ATOM   1962  CA  GLN A 130     -48.809 -34.535 -83.889  1.00  0.00           C  
ATOM   1963  C   GLN A 130     -47.971 -35.393 -84.830  1.00  0.00           C  
ATOM   1964  O   GLN A 130     -46.754 -35.234 -84.910  1.00  0.00           O  
ATOM   1965  CB  GLN A 130     -48.929 -35.219 -82.526  1.00  0.00           C  
ATOM   1966  CG  GLN A 130     -49.485 -34.328 -81.428  1.00  0.00           C  
ATOM   1967  CD  GLN A 130     -49.628 -35.059 -80.107  1.00  0.00           C  
ATOM   1968  OE1 GLN A 130     -50.229 -36.134 -80.038  1.00  0.00           O  
ATOM   1969  NE2 GLN A 130     -49.077 -34.476 -79.048  1.00  0.00           N  
ATOM   1970  H   GLN A 130     -50.939 -34.697 -84.014  1.00  0.00           H  
ATOM   1971  HA  GLN A 130     -48.300 -33.579 -83.765  1.00  0.00           H  
ATOM   1972 1HB  GLN A 130     -49.577 -36.091 -82.611  1.00  0.00           H  
ATOM   1973 2HB  GLN A 130     -47.947 -35.572 -82.208  1.00  0.00           H  
ATOM   1974 1HG  GLN A 130     -48.808 -33.486 -81.281  1.00  0.00           H  
ATOM   1975 2HG  GLN A 130     -50.469 -33.969 -81.730  1.00  0.00           H  
ATOM   1976 1HE2 GLN A 130     -49.140 -34.912 -78.149  1.00  0.00           H  
ATOM   1977 2HE2 GLN A 130     -48.599 -33.604 -79.148  1.00  0.00           H  
ATOM   1978  N   ASP A 131     -48.631 -36.299 -85.541  1.00  0.00           N  
ATOM   1979  CA  ASP A 131     -47.953 -37.165 -86.498  1.00  0.00           C  
ATOM   1980  C   ASP A 131     -47.384 -36.359 -87.660  1.00  0.00           C  
ATOM   1981  O   ASP A 131     -46.293 -36.646 -88.152  1.00  0.00           O  
ATOM   1982  CB  ASP A 131     -48.910 -38.234 -87.029  1.00  0.00           C  
ATOM   1983  CG  ASP A 131     -49.242 -39.299 -85.993  1.00  0.00           C  
ATOM   1984  OD1 ASP A 131     -48.511 -39.419 -85.039  1.00  0.00           O  
ATOM   1985  OD2 ASP A 131     -50.223 -39.983 -86.167  1.00  0.00           O  
ATOM   1986  H   ASP A 131     -49.628 -36.395 -85.415  1.00  0.00           H  
ATOM   1987  HA  ASP A 131     -47.116 -37.652 -85.994  1.00  0.00           H  
ATOM   1988 1HB  ASP A 131     -49.837 -37.762 -87.354  1.00  0.00           H  
ATOM   1989 2HB  ASP A 131     -48.467 -38.719 -87.899  1.00  0.00           H  
ATOM   1990  N   VAL A 132     -48.132 -35.353 -88.097  1.00  0.00           N  
ATOM   1991  CA  VAL A 132     -47.670 -34.456 -89.151  1.00  0.00           C  
ATOM   1992  C   VAL A 132     -46.535 -33.567 -88.660  1.00  0.00           C  
ATOM   1993  O   VAL A 132     -45.574 -33.316 -89.385  1.00  0.00           O  
ATOM   1994  CB  VAL A 132     -48.832 -33.573 -89.647  1.00  0.00           C  
ATOM   1995  CG1 VAL A 132     -48.322 -32.519 -90.619  1.00  0.00           C  
ATOM   1996  CG2 VAL A 132     -49.898 -34.438 -90.302  1.00  0.00           C  
ATOM   1997  H   VAL A 132     -49.045 -35.203 -87.688  1.00  0.00           H  
ATOM   1998  HA  VAL A 132     -47.286 -35.059 -89.974  1.00  0.00           H  
ATOM   1999  HB  VAL A 132     -49.263 -33.045 -88.797  1.00  0.00           H  
ATOM   2000 1HG1 VAL A 132     -49.155 -31.904 -90.959  1.00  0.00           H  
ATOM   2001 2HG1 VAL A 132     -47.587 -31.889 -90.119  1.00  0.00           H  
ATOM   2002 3HG1 VAL A 132     -47.859 -33.008 -91.475  1.00  0.00           H  
ATOM   2003 1HG2 VAL A 132     -50.715 -33.809 -90.650  1.00  0.00           H  
ATOM   2004 2HG2 VAL A 132     -49.464 -34.972 -91.148  1.00  0.00           H  
ATOM   2005 3HG2 VAL A 132     -50.278 -35.159 -89.576  1.00  0.00           H  
ATOM   2006  N   LEU A 133     -46.656 -33.092 -87.424  1.00  0.00           N  
ATOM   2007  CA  LEU A 133     -45.606 -32.295 -86.806  1.00  0.00           C  
ATOM   2008  C   LEU A 133     -44.293 -33.069 -86.734  1.00  0.00           C  
ATOM   2009  O   LEU A 133     -43.218 -32.507 -86.941  1.00  0.00           O  
ATOM   2010  CB  LEU A 133     -46.029 -31.863 -85.396  1.00  0.00           C  
ATOM   2011  CG  LEU A 133     -47.041 -30.712 -85.330  1.00  0.00           C  
ATOM   2012  CD1 LEU A 133     -47.631 -30.634 -83.927  1.00  0.00           C  
ATOM   2013  CD2 LEU A 133     -46.354 -29.409 -85.707  1.00  0.00           C  
ATOM   2014  H   LEU A 133     -47.497 -33.288 -86.900  1.00  0.00           H  
ATOM   2015  HA  LEU A 133     -45.433 -31.410 -87.421  1.00  0.00           H  
ATOM   2016 1HB  LEU A 133     -46.467 -32.720 -84.887  1.00  0.00           H  
ATOM   2017 2HB  LEU A 133     -45.141 -31.555 -84.844  1.00  0.00           H  
ATOM   2018  HG  LEU A 133     -47.860 -30.906 -86.024  1.00  0.00           H  
ATOM   2019 1HD1 LEU A 133     -48.350 -29.817 -83.881  1.00  0.00           H  
ATOM   2020 2HD1 LEU A 133     -48.132 -31.572 -83.692  1.00  0.00           H  
ATOM   2021 3HD1 LEU A 133     -46.833 -30.457 -83.207  1.00  0.00           H  
ATOM   2022 1HD2 LEU A 133     -47.074 -28.590 -85.661  1.00  0.00           H  
ATOM   2023 2HD2 LEU A 133     -45.538 -29.213 -85.011  1.00  0.00           H  
ATOM   2024 3HD2 LEU A 133     -45.958 -29.486 -86.720  1.00  0.00           H  
ATOM   2025  N   ARG A 134     -44.392 -34.361 -86.443  1.00  0.00           N  
ATOM   2026  CA  ARG A 134     -43.234 -35.245 -86.484  1.00  0.00           C  
ATOM   2027  C   ARG A 134     -42.585 -35.243 -87.862  1.00  0.00           C  
ATOM   2028  O   ARG A 134     -41.364 -35.152 -87.984  1.00  0.00           O  
ATOM   2029  CB  ARG A 134     -43.634 -36.666 -86.118  1.00  0.00           C  
ATOM   2030  CG  ARG A 134     -42.477 -37.647 -86.005  1.00  0.00           C  
ATOM   2031  CD  ARG A 134     -42.929 -38.977 -85.519  1.00  0.00           C  
ATOM   2032  NE  ARG A 134     -43.476 -38.905 -84.174  1.00  0.00           N  
ATOM   2033  CZ  ARG A 134     -44.776 -39.079 -83.864  1.00  0.00           C  
ATOM   2034  NH1 ARG A 134     -45.648 -39.335 -84.815  1.00  0.00           N  
ATOM   2035  NH2 ARG A 134     -45.174 -38.994 -82.608  1.00  0.00           N  
ATOM   2036  H   ARG A 134     -45.293 -34.741 -86.187  1.00  0.00           H  
ATOM   2037  HA  ARG A 134     -42.494 -34.880 -85.770  1.00  0.00           H  
ATOM   2038 1HB  ARG A 134     -44.158 -36.664 -85.163  1.00  0.00           H  
ATOM   2039 2HB  ARG A 134     -44.323 -37.055 -86.868  1.00  0.00           H  
ATOM   2040 1HG  ARG A 134     -42.014 -37.779 -86.984  1.00  0.00           H  
ATOM   2041 2HG  ARG A 134     -41.739 -37.259 -85.304  1.00  0.00           H  
ATOM   2042 1HD  ARG A 134     -43.704 -39.362 -86.180  1.00  0.00           H  
ATOM   2043 2HD  ARG A 134     -42.086 -39.666 -85.507  1.00  0.00           H  
ATOM   2044  HE  ARG A 134     -42.835 -38.710 -83.416  1.00  0.00           H  
ATOM   2045 1HH1 ARG A 134     -45.344 -39.401 -85.776  1.00  0.00           H  
ATOM   2046 2HH1 ARG A 134     -46.622 -39.468 -84.584  1.00  0.00           H  
ATOM   2047 1HH2 ARG A 134     -44.503 -38.798 -81.878  1.00  0.00           H  
ATOM   2048 2HH2 ARG A 134     -46.148 -39.126 -82.377  1.00  0.00           H  
ATOM   2049  N   LYS A 135     -43.411 -35.339 -88.899  1.00  0.00           N  
ATOM   2050  CA  LYS A 135     -42.931 -35.249 -90.273  1.00  0.00           C  
ATOM   2051  C   LYS A 135     -42.259 -33.907 -90.532  1.00  0.00           C  
ATOM   2052  O   LYS A 135     -41.223 -33.838 -91.192  1.00  0.00           O  
ATOM   2053  CB  LYS A 135     -44.082 -35.461 -91.258  1.00  0.00           C  
ATOM   2054  CG  LYS A 135     -43.658 -35.505 -92.719  1.00  0.00           C  
ATOM   2055  CD  LYS A 135     -44.838 -35.817 -93.628  1.00  0.00           C  
ATOM   2056  CE  LYS A 135     -44.402 -35.935 -95.081  1.00  0.00           C  
ATOM   2057  NZ  LYS A 135     -45.535 -36.307 -95.973  1.00  0.00           N  
ATOM   2058  H   LYS A 135     -44.395 -35.483 -88.732  1.00  0.00           H  
ATOM   2059  HA  LYS A 135     -42.185 -36.028 -90.430  1.00  0.00           H  
ATOM   2060 1HB  LYS A 135     -44.590 -36.399 -91.027  1.00  0.00           H  
ATOM   2061 2HB  LYS A 135     -44.810 -34.658 -91.145  1.00  0.00           H  
ATOM   2062 1HG  LYS A 135     -43.235 -34.542 -93.006  1.00  0.00           H  
ATOM   2063 2HG  LYS A 135     -42.893 -36.271 -92.853  1.00  0.00           H  
ATOM   2064 1HD  LYS A 135     -45.297 -36.757 -93.318  1.00  0.00           H  
ATOM   2065 2HD  LYS A 135     -45.580 -35.025 -93.544  1.00  0.00           H  
ATOM   2066 1HE  LYS A 135     -43.991 -34.983 -95.415  1.00  0.00           H  
ATOM   2067 2HE  LYS A 135     -43.625 -36.693 -95.168  1.00  0.00           H  
ATOM   2068 1HZ  LYS A 135     -45.205 -36.375 -96.925  1.00  0.00           H  
ATOM   2069 2HZ  LYS A 135     -45.913 -37.198 -95.684  1.00  0.00           H  
ATOM   2070 3HZ  LYS A 135     -46.255 -35.602 -95.916  1.00  0.00           H  
ATOM   2071  N   VAL A 136     -42.856 -32.840 -90.010  1.00  0.00           N  
ATOM   2072  CA  VAL A 136     -42.298 -31.502 -90.156  1.00  0.00           C  
ATOM   2073  C   VAL A 136     -40.911 -31.413 -89.533  1.00  0.00           C  
ATOM   2074  O   VAL A 136     -39.989 -30.852 -90.125  1.00  0.00           O  
ATOM   2075  CB  VAL A 136     -43.223 -30.464 -89.495  1.00  0.00           C  
ATOM   2076  CG1 VAL A 136     -42.552 -29.099 -89.457  1.00  0.00           C  
ATOM   2077  CG2 VAL A 136     -44.544 -30.393 -90.247  1.00  0.00           C  
ATOM   2078  H   VAL A 136     -43.719 -32.961 -89.499  1.00  0.00           H  
ATOM   2079  HA  VAL A 136     -42.196 -31.283 -91.218  1.00  0.00           H  
ATOM   2080  HB  VAL A 136     -43.408 -30.760 -88.462  1.00  0.00           H  
ATOM   2081 1HG1 VAL A 136     -43.219 -28.378 -88.986  1.00  0.00           H  
ATOM   2082 2HG1 VAL A 136     -41.627 -29.165 -88.884  1.00  0.00           H  
ATOM   2083 3HG1 VAL A 136     -42.327 -28.775 -90.473  1.00  0.00           H  
ATOM   2084 1HG2 VAL A 136     -45.193 -29.658 -89.773  1.00  0.00           H  
ATOM   2085 2HG2 VAL A 136     -44.359 -30.103 -91.280  1.00  0.00           H  
ATOM   2086 3HG2 VAL A 136     -45.027 -31.370 -90.225  1.00  0.00           H  
ATOM   2087  N   LYS A 137     -40.771 -31.966 -88.331  1.00  0.00           N  
ATOM   2088  CA  LYS A 137     -39.500 -31.939 -87.620  1.00  0.00           C  
ATOM   2089  C   LYS A 137     -38.410 -32.651 -88.409  1.00  0.00           C  
ATOM   2090  O   LYS A 137     -37.258 -32.215 -88.431  1.00  0.00           O  
ATOM   2091  CB  LYS A 137     -39.646 -32.574 -86.236  1.00  0.00           C  
ATOM   2092  CG  LYS A 137     -40.461 -31.749 -85.248  1.00  0.00           C  
ATOM   2093  CD  LYS A 137     -40.579 -32.455 -83.906  1.00  0.00           C  
ATOM   2094  CE  LYS A 137     -41.402 -31.636 -82.921  1.00  0.00           C  
ATOM   2095  NZ  LYS A 137     -41.558 -32.332 -81.614  1.00  0.00           N  
ATOM   2096  H   LYS A 137     -41.565 -32.417 -87.902  1.00  0.00           H  
ATOM   2097  HA  LYS A 137     -39.192 -30.899 -87.499  1.00  0.00           H  
ATOM   2098 1HB  LYS A 137     -40.125 -33.549 -86.332  1.00  0.00           H  
ATOM   2099 2HB  LYS A 137     -38.659 -32.735 -85.803  1.00  0.00           H  
ATOM   2100 1HG  LYS A 137     -39.981 -30.781 -85.100  1.00  0.00           H  
ATOM   2101 2HG  LYS A 137     -41.460 -31.582 -85.650  1.00  0.00           H  
ATOM   2102 1HD  LYS A 137     -41.055 -33.425 -84.045  1.00  0.00           H  
ATOM   2103 2HD  LYS A 137     -39.584 -32.613 -83.489  1.00  0.00           H  
ATOM   2104 1HE  LYS A 137     -40.918 -30.676 -82.752  1.00  0.00           H  
ATOM   2105 2HE  LYS A 137     -42.391 -31.451 -83.339  1.00  0.00           H  
ATOM   2106 1HZ  LYS A 137     -42.109 -31.758 -80.991  1.00  0.00           H  
ATOM   2107 2HZ  LYS A 137     -42.025 -33.217 -81.756  1.00  0.00           H  
ATOM   2108 3HZ  LYS A 137     -40.648 -32.492 -81.206  1.00  0.00           H  
ATOM   2109  N   GLU A 138     -38.781 -33.751 -89.059  1.00  0.00           N  
ATOM   2110  CA  GLU A 138     -37.856 -34.482 -89.917  1.00  0.00           C  
ATOM   2111  C   GLU A 138     -37.372 -33.614 -91.072  1.00  0.00           C  
ATOM   2112  O   GLU A 138     -36.175 -33.537 -91.346  1.00  0.00           O  
ATOM   2113  CB  GLU A 138     -38.521 -35.748 -90.461  1.00  0.00           C  
ATOM   2114  CG  GLU A 138     -38.756 -36.832 -89.418  1.00  0.00           C  
ATOM   2115  CD  GLU A 138     -39.495 -38.021 -89.967  1.00  0.00           C  
ATOM   2116  OE1 GLU A 138     -39.917 -37.964 -91.097  1.00  0.00           O  
ATOM   2117  OE2 GLU A 138     -39.637 -38.988 -89.256  1.00  0.00           O  
ATOM   2118  H   GLU A 138     -39.727 -34.086 -88.957  1.00  0.00           H  
ATOM   2119  HA  GLU A 138     -36.983 -34.761 -89.326  1.00  0.00           H  
ATOM   2120 1HB  GLU A 138     -39.485 -35.493 -90.901  1.00  0.00           H  
ATOM   2121 2HB  GLU A 138     -37.903 -36.174 -91.252  1.00  0.00           H  
ATOM   2122 1HG  GLU A 138     -37.794 -37.165 -89.031  1.00  0.00           H  
ATOM   2123 2HG  GLU A 138     -39.324 -36.408 -88.591  1.00  0.00           H  
ATOM   2124  N   VAL A 139     -38.310 -32.962 -91.749  1.00  0.00           N  
ATOM   2125  CA  VAL A 139     -37.980 -32.075 -92.859  1.00  0.00           C  
ATOM   2126  C   VAL A 139     -37.132 -30.899 -92.391  1.00  0.00           C  
ATOM   2127  O   VAL A 139     -36.217 -30.466 -93.088  1.00  0.00           O  
ATOM   2128  CB  VAL A 139     -39.266 -31.546 -93.521  1.00  0.00           C  
ATOM   2129  CG1 VAL A 139     -38.935 -30.475 -94.548  1.00  0.00           C  
ATOM   2130  CG2 VAL A 139     -40.027 -32.695 -94.165  1.00  0.00           C  
ATOM   2131  H   VAL A 139     -39.280 -33.083 -91.487  1.00  0.00           H  
ATOM   2132  HA  VAL A 139     -37.395 -32.637 -93.587  1.00  0.00           H  
ATOM   2133  HB  VAL A 139     -39.890 -31.079 -92.758  1.00  0.00           H  
ATOM   2134 1HG1 VAL A 139     -39.856 -30.111 -95.005  1.00  0.00           H  
ATOM   2135 2HG1 VAL A 139     -38.423 -29.647 -94.057  1.00  0.00           H  
ATOM   2136 3HG1 VAL A 139     -38.289 -30.896 -95.318  1.00  0.00           H  
ATOM   2137 1HG2 VAL A 139     -40.936 -32.313 -94.630  1.00  0.00           H  
ATOM   2138 2HG2 VAL A 139     -39.401 -33.166 -94.923  1.00  0.00           H  
ATOM   2139 3HG2 VAL A 139     -40.291 -33.430 -93.405  1.00  0.00           H  
ATOM   2140  N   GLN A 140     -37.441 -30.389 -91.204  1.00  0.00           N  
ATOM   2141  CA  GLN A 140     -36.692 -29.277 -90.628  1.00  0.00           C  
ATOM   2142  C   GLN A 140     -35.234 -29.660 -90.394  1.00  0.00           C  
ATOM   2143  O   GLN A 140     -34.329 -28.856 -90.617  1.00  0.00           O  
ATOM   2144  CB  GLN A 140     -37.332 -28.823 -89.313  1.00  0.00           C  
ATOM   2145  CG  GLN A 140     -38.604 -28.012 -89.487  1.00  0.00           C  
ATOM   2146  CD  GLN A 140     -39.247 -27.653 -88.162  1.00  0.00           C  
ATOM   2147  OE1 GLN A 140     -39.090 -28.365 -87.166  1.00  0.00           O  
ATOM   2148  NE2 GLN A 140     -39.977 -26.544 -88.141  1.00  0.00           N  
ATOM   2149  H   GLN A 140     -38.215 -30.781 -90.686  1.00  0.00           H  
ATOM   2150  HA  GLN A 140     -36.724 -28.440 -91.327  1.00  0.00           H  
ATOM   2151 1HB  GLN A 140     -37.569 -29.696 -88.705  1.00  0.00           H  
ATOM   2152 2HB  GLN A 140     -36.620 -28.217 -88.753  1.00  0.00           H  
ATOM   2153 1HG  GLN A 140     -38.364 -27.088 -90.014  1.00  0.00           H  
ATOM   2154 2HG  GLN A 140     -39.319 -28.597 -90.067  1.00  0.00           H  
ATOM   2155 1HE2 GLN A 140     -40.426 -26.256 -87.294  1.00  0.00           H  
ATOM   2156 2HE2 GLN A 140     -40.079 -25.996 -88.971  1.00  0.00           H  
ATOM   2157  N   ILE A 141     -35.075 -30.994 -89.913  1.00  0.00           N  
ATOM   2158  CA  ILE A 141     -33.756 -31.597 -89.759  1.00  0.00           C  
ATOM   2159  C   ILE A 141     -32.967 -31.535 -91.061  1.00  0.00           C  
ATOM   2160  O   ILE A 141     -31.811 -31.109 -91.079  1.00  0.00           O  
ATOM   2161  CB  ILE A 141     -33.870 -33.060 -89.297  1.00  0.00           C  
ATOM   2162  CG1 ILE A 141     -34.315 -33.125 -87.833  1.00  0.00           C  
ATOM   2163  CG2 ILE A 141     -32.547 -33.785 -89.488  1.00  0.00           C  
ATOM   2164  CD1 ILE A 141     -34.732 -34.505 -87.381  1.00  0.00           C  
ATOM   2165  H   ILE A 141     -35.894 -31.533 -89.672  1.00  0.00           H  
ATOM   2166  HA  ILE A 141     -33.205 -31.035 -89.004  1.00  0.00           H  
ATOM   2167  HB  ILE A 141     -34.639 -33.567 -89.881  1.00  0.00           H  
ATOM   2168 1HG1 ILE A 141     -33.501 -32.787 -87.191  1.00  0.00           H  
ATOM   2169 2HG1 ILE A 141     -35.155 -32.448 -87.677  1.00  0.00           H  
ATOM   2170 1HG2 ILE A 141     -32.646 -34.817 -89.155  1.00  0.00           H  
ATOM   2171 2HG2 ILE A 141     -32.272 -33.767 -90.541  1.00  0.00           H  
ATOM   2172 3HG2 ILE A 141     -31.773 -33.288 -88.902  1.00  0.00           H  
ATOM   2173 1HD1 ILE A 141     -35.032 -34.471 -86.334  1.00  0.00           H  
ATOM   2174 2HD1 ILE A 141     -35.570 -34.849 -87.989  1.00  0.00           H  
ATOM   2175 3HD1 ILE A 141     -33.895 -35.193 -87.495  1.00  0.00           H  
ATOM   2176  N   GLU A 142     -33.612 -31.965 -92.140  1.00  0.00           N  
ATOM   2177  CA  GLU A 142     -32.985 -32.011 -93.456  1.00  0.00           C  
ATOM   2178  C   GLU A 142     -32.644 -30.610 -93.953  1.00  0.00           C  
ATOM   2179  O   GLU A 142     -31.602 -30.398 -94.570  1.00  0.00           O  
ATOM   2180  CB  GLU A 142     -33.905 -32.709 -94.460  1.00  0.00           C  
ATOM   2181  CG  GLU A 142     -34.103 -34.196 -94.203  1.00  0.00           C  
ATOM   2182  CD  GLU A 142     -32.828 -34.984 -94.322  1.00  0.00           C  
ATOM   2183  OE1 GLU A 142     -32.278 -35.029 -95.397  1.00  0.00           O  
ATOM   2184  OE2 GLU A 142     -32.404 -35.543 -93.339  1.00  0.00           O  
ATOM   2185  H   GLU A 142     -34.569 -32.271 -92.040  1.00  0.00           H  
ATOM   2186  HA  GLU A 142     -32.058 -32.578 -93.378  1.00  0.00           H  
ATOM   2187 1HB  GLU A 142     -34.887 -32.235 -94.445  1.00  0.00           H  
ATOM   2188 2HB  GLU A 142     -33.500 -32.594 -95.465  1.00  0.00           H  
ATOM   2189 1HG  GLU A 142     -34.506 -34.331 -93.199  1.00  0.00           H  
ATOM   2190 2HG  GLU A 142     -34.832 -34.584 -94.913  1.00  0.00           H  
ATOM   2191  N   ILE A 143     -33.531 -29.656 -93.679  1.00  0.00           N  
ATOM   2192  CA  ILE A 143     -33.325 -28.275 -94.102  1.00  0.00           C  
ATOM   2193  C   ILE A 143     -32.064 -27.691 -93.481  1.00  0.00           C  
ATOM   2194  O   ILE A 143     -31.312 -26.973 -94.139  1.00  0.00           O  
ATOM   2195  CB  ILE A 143     -34.536 -27.401 -93.729  1.00  0.00           C  
ATOM   2196  CG1 ILE A 143     -35.730 -27.727 -94.629  1.00  0.00           C  
ATOM   2197  CG2 ILE A 143     -34.177 -25.926 -93.829  1.00  0.00           C  
ATOM   2198  CD1 ILE A 143     -37.032 -27.119 -94.163  1.00  0.00           C  
ATOM   2199  H   ILE A 143     -34.367 -29.893 -93.166  1.00  0.00           H  
ATOM   2200  HA  ILE A 143     -33.201 -28.261 -95.186  1.00  0.00           H  
ATOM   2201  HB  ILE A 143     -34.843 -27.622 -92.706  1.00  0.00           H  
ATOM   2202 1HG1 ILE A 143     -35.530 -27.374 -95.640  1.00  0.00           H  
ATOM   2203 2HG1 ILE A 143     -35.860 -28.809 -94.682  1.00  0.00           H  
ATOM   2204 1HG2 ILE A 143     -35.044 -25.322 -93.561  1.00  0.00           H  
ATOM   2205 2HG2 ILE A 143     -33.357 -25.704 -93.147  1.00  0.00           H  
ATOM   2206 3HG2 ILE A 143     -33.874 -25.694 -94.849  1.00  0.00           H  
ATOM   2207 1HD1 ILE A 143     -37.830 -27.395 -94.851  1.00  0.00           H  
ATOM   2208 2HD1 ILE A 143     -37.269 -27.488 -93.164  1.00  0.00           H  
ATOM   2209 3HD1 ILE A 143     -36.937 -26.034 -94.135  1.00  0.00           H  
ATOM   2210  N   VAL A 144     -31.832 -27.999 -92.208  1.00  0.00           N  
ATOM   2211  CA  VAL A 144     -30.623 -27.545 -91.528  1.00  0.00           C  
ATOM   2212  C   VAL A 144     -29.388 -28.254 -92.071  1.00  0.00           C  
ATOM   2213  O   VAL A 144     -28.361 -27.624 -92.323  1.00  0.00           O  
ATOM   2214  CB  VAL A 144     -30.733 -27.801 -90.014  1.00  0.00           C  
ATOM   2215  CG1 VAL A 144     -29.414 -27.487 -89.324  1.00  0.00           C  
ATOM   2216  CG2 VAL A 144     -31.860 -26.963 -89.428  1.00  0.00           C  
ATOM   2217  H   VAL A 144     -32.503 -28.557 -91.699  1.00  0.00           H  
ATOM   2218  HA  VAL A 144     -30.514 -26.474 -91.696  1.00  0.00           H  
ATOM   2219  HB  VAL A 144     -30.940 -28.857 -89.847  1.00  0.00           H  
ATOM   2220 1HG1 VAL A 144     -29.510 -27.673 -88.253  1.00  0.00           H  
ATOM   2221 2HG1 VAL A 144     -28.629 -28.123 -89.732  1.00  0.00           H  
ATOM   2222 3HG1 VAL A 144     -29.158 -26.440 -89.487  1.00  0.00           H  
ATOM   2223 1HG2 VAL A 144     -31.933 -27.150 -88.357  1.00  0.00           H  
ATOM   2224 2HG2 VAL A 144     -31.656 -25.906 -89.600  1.00  0.00           H  
ATOM   2225 3HG2 VAL A 144     -32.801 -27.234 -89.907  1.00  0.00           H  
ATOM   2226  N   LEU A 145     -29.489 -29.567 -92.252  1.00  0.00           N  
ATOM   2227  CA  LEU A 145     -28.367 -30.360 -92.739  1.00  0.00           C  
ATOM   2228  C   LEU A 145     -27.965 -29.938 -94.147  1.00  0.00           C  
ATOM   2229  O   LEU A 145     -26.782 -29.920 -94.486  1.00  0.00           O  
ATOM   2230  CB  LEU A 145     -28.728 -31.851 -92.730  1.00  0.00           C  
ATOM   2231  CG  LEU A 145     -28.888 -32.488 -91.343  1.00  0.00           C  
ATOM   2232  CD1 LEU A 145     -29.409 -33.911 -91.494  1.00  0.00           C  
ATOM   2233  CD2 LEU A 145     -27.551 -32.468 -90.619  1.00  0.00           C  
ATOM   2234  H   LEU A 145     -30.365 -30.027 -92.046  1.00  0.00           H  
ATOM   2235  HA  LEU A 145     -27.517 -30.201 -92.077  1.00  0.00           H  
ATOM   2236 1HB  LEU A 145     -29.666 -31.985 -93.266  1.00  0.00           H  
ATOM   2237 2HB  LEU A 145     -27.949 -32.401 -93.259  1.00  0.00           H  
ATOM   2238  HG  LEU A 145     -29.622 -31.923 -90.767  1.00  0.00           H  
ATOM   2239 1HD1 LEU A 145     -29.523 -34.363 -90.509  1.00  0.00           H  
ATOM   2240 2HD1 LEU A 145     -30.375 -33.893 -91.999  1.00  0.00           H  
ATOM   2241 3HD1 LEU A 145     -28.702 -34.496 -92.082  1.00  0.00           H  
ATOM   2242 1HD2 LEU A 145     -27.665 -32.921 -89.632  1.00  0.00           H  
ATOM   2243 2HD2 LEU A 145     -26.817 -33.034 -91.194  1.00  0.00           H  
ATOM   2244 3HD2 LEU A 145     -27.211 -31.440 -90.508  1.00  0.00           H  
ATOM   2245  N   ALA A 146     -28.958 -29.598 -94.967  1.00  0.00           N  
ATOM   2246  CA  ALA A 146     -28.704 -29.102 -96.316  1.00  0.00           C  
ATOM   2247  C   ALA A 146     -27.923 -27.794 -96.284  1.00  0.00           C  
ATOM   2248  O   ALA A 146     -26.978 -27.610 -97.051  1.00  0.00           O  
ATOM   2249  CB  ALA A 146     -30.014 -28.918 -97.067  1.00  0.00           C  
ATOM   2250  H   ALA A 146     -29.912 -29.682 -94.651  1.00  0.00           H  
ATOM   2251  HA  ALA A 146     -28.100 -29.838 -96.847  1.00  0.00           H  
ATOM   2252 1HB  ALA A 146     -29.808 -28.547 -98.071  1.00  0.00           H  
ATOM   2253 2HB  ALA A 146     -30.534 -29.874 -97.132  1.00  0.00           H  
ATOM   2254 3HB  ALA A 146     -30.639 -28.200 -96.538  1.00  0.00           H  
ATOM   2255  N   ALA A 147     -28.322 -26.890 -95.393  1.00  0.00           N  
ATOM   2256  CA  ALA A 147     -27.613 -25.630 -95.215  1.00  0.00           C  
ATOM   2257  C   ALA A 147     -26.163 -25.864 -94.814  1.00  0.00           C  
ATOM   2258  O   ALA A 147     -25.254 -25.196 -95.308  1.00  0.00           O  
ATOM   2259  CB  ALA A 147     -28.317 -24.767 -94.178  1.00  0.00           C  
ATOM   2260  H   ALA A 147     -29.126 -27.088 -94.814  1.00  0.00           H  
ATOM   2261  HA  ALA A 147     -27.622 -25.090 -96.165  1.00  0.00           H  
ATOM   2262 1HB  ALA A 147     -27.776 -23.828 -94.057  1.00  0.00           H  
ATOM   2263 2HB  ALA A 147     -29.334 -24.559 -94.507  1.00  0.00           H  
ATOM   2264 3HB  ALA A 147     -28.345 -25.294 -93.226  1.00  0.00           H  
ATOM   2265  N   ILE A 148     -25.956 -26.821 -93.912  1.00  0.00           N  
ATOM   2266  CA  ILE A 148     -24.615 -27.180 -93.468  1.00  0.00           C  
ATOM   2267  C   ILE A 148     -23.779 -27.722 -94.621  1.00  0.00           C  
ATOM   2268  O   ILE A 148     -22.625 -27.329 -94.796  1.00  0.00           O  
ATOM   2269  CB  ILE A 148     -24.674 -28.227 -92.339  1.00  0.00           C  
ATOM   2270  CG1 ILE A 148     -25.277 -27.614 -91.074  1.00  0.00           C  
ATOM   2271  CG2 ILE A 148     -23.286 -28.781 -92.057  1.00  0.00           C  
ATOM   2272  CD1 ILE A 148     -25.629 -28.630 -90.011  1.00  0.00           C  
ATOM   2273  H   ILE A 148     -26.750 -27.311 -93.525  1.00  0.00           H  
ATOM   2274  HA  ILE A 148     -24.127 -26.286 -93.082  1.00  0.00           H  
ATOM   2275  HB  ILE A 148     -25.327 -29.046 -92.636  1.00  0.00           H  
ATOM   2276 1HG1 ILE A 148     -24.574 -26.901 -90.644  1.00  0.00           H  
ATOM   2277 2HG1 ILE A 148     -26.183 -27.064 -91.332  1.00  0.00           H  
ATOM   2278 1HG2 ILE A 148     -23.344 -29.518 -91.257  1.00  0.00           H  
ATOM   2279 2HG2 ILE A 148     -22.892 -29.253 -92.957  1.00  0.00           H  
ATOM   2280 3HG2 ILE A 148     -22.624 -27.969 -91.754  1.00  0.00           H  
ATOM   2281 1HD1 ILE A 148     -26.052 -28.119 -89.146  1.00  0.00           H  
ATOM   2282 2HD1 ILE A 148     -26.360 -29.335 -90.410  1.00  0.00           H  
ATOM   2283 3HD1 ILE A 148     -24.732 -29.168 -89.711  1.00  0.00           H  
ATOM   2284  N   GLU A 149     -24.373 -28.620 -95.402  1.00  0.00           N  
ATOM   2285  CA  GLU A 149     -23.702 -29.220 -96.548  1.00  0.00           C  
ATOM   2286  C   GLU A 149     -23.252 -28.153 -97.539  1.00  0.00           C  
ATOM   2287  O   GLU A 149     -22.125 -28.197 -98.035  1.00  0.00           O  
ATOM   2288  CB  GLU A 149     -24.626 -30.220 -97.244  1.00  0.00           C  
ATOM   2289  CG  GLU A 149     -24.020 -30.888 -98.470  1.00  0.00           C  
ATOM   2290  CD  GLU A 149     -24.983 -31.805 -99.173  1.00  0.00           C  
ATOM   2291  OE1 GLU A 149     -25.878 -32.301 -98.532  1.00  0.00           O  
ATOM   2292  OE2 GLU A 149     -24.823 -32.009-100.353  1.00  0.00           O  
ATOM   2293  H   GLU A 149     -25.322 -28.896 -95.192  1.00  0.00           H  
ATOM   2294  HA  GLU A 149     -22.817 -29.749 -96.194  1.00  0.00           H  
ATOM   2295 1HB  GLU A 149     -24.908 -31.006 -96.541  1.00  0.00           H  
ATOM   2296 2HB  GLU A 149     -25.541 -29.716 -97.555  1.00  0.00           H  
ATOM   2297 1HG  GLU A 149     -23.697 -30.116 -99.169  1.00  0.00           H  
ATOM   2298 2HG  GLU A 149     -23.142 -31.455 -98.166  1.00  0.00           H  
ATOM   2299  N   LEU A 150     -24.133 -27.199 -97.827  1.00  0.00           N  
ATOM   2300  CA  LEU A 150     -23.808 -26.114 -98.744  1.00  0.00           C  
ATOM   2301  C   LEU A 150     -22.636 -25.289 -98.228  1.00  0.00           C  
ATOM   2302  O   LEU A 150     -21.753 -24.907 -98.997  1.00  0.00           O  
ATOM   2303  CB  LEU A 150     -25.029 -25.208 -98.947  1.00  0.00           C  
ATOM   2304  CG  LEU A 150     -26.194 -25.827 -99.729  1.00  0.00           C  
ATOM   2305  CD1 LEU A 150     -27.392 -24.887 -99.688  1.00  0.00           C  
ATOM   2306  CD2 LEU A 150     -25.759 -26.095-101.163  1.00  0.00           C  
ATOM   2307  H   LEU A 150     -25.047 -27.225 -97.399  1.00  0.00           H  
ATOM   2308  HA  LEU A 150     -23.523 -26.547 -99.704  1.00  0.00           H  
ATOM   2309 1HB  LEU A 150     -25.407 -24.911 -97.971  1.00  0.00           H  
ATOM   2310 2HB  LEU A 150     -24.712 -24.311 -99.480  1.00  0.00           H  
ATOM   2311  HG  LEU A 150     -26.491 -26.766 -99.259  1.00  0.00           H  
ATOM   2312 1HD1 LEU A 150     -28.220 -25.326-100.244  1.00  0.00           H  
ATOM   2313 2HD1 LEU A 150     -27.694 -24.728 -98.652  1.00  0.00           H  
ATOM   2314 3HD1 LEU A 150     -27.120 -23.932-100.137  1.00  0.00           H  
ATOM   2315 1HD2 LEU A 150     -26.587 -26.535-101.719  1.00  0.00           H  
ATOM   2316 2HD2 LEU A 150     -25.463 -25.156-101.634  1.00  0.00           H  
ATOM   2317 3HD2 LEU A 150     -24.914 -26.783-101.164  1.00  0.00           H  
ATOM   2318  N   THR A 151     -22.634 -25.012 -96.927  1.00  0.00           N  
ATOM   2319  CA  THR A 151     -21.534 -24.281 -96.310  1.00  0.00           C  
ATOM   2320  C   THR A 151     -20.226 -25.055 -96.424  1.00  0.00           C  
ATOM   2321  O   THR A 151     -19.183 -24.477 -96.728  1.00  0.00           O  
ATOM   2322  CB  THR A 151     -21.830 -23.979 -94.829  1.00  0.00           C  
ATOM   2323  OG1 THR A 151     -23.054 -23.242 -94.725  1.00  0.00           O  
ATOM   2324  CG2 THR A 151     -20.699 -23.167 -94.214  1.00  0.00           C  
ATOM   2325  H   THR A 151     -23.409 -25.314 -96.355  1.00  0.00           H  
ATOM   2326  HA  THR A 151     -21.410 -23.335 -96.835  1.00  0.00           H  
ATOM   2327  HB  THR A 151     -21.937 -24.915 -94.282  1.00  0.00           H  
ATOM   2328  HG1 THR A 151     -23.792 -23.811 -94.960  1.00  0.00           H  
ATOM   2329 1HG2 THR A 151     -20.926 -22.964 -93.168  1.00  0.00           H  
ATOM   2330 2HG2 THR A 151     -19.768 -23.730 -94.282  1.00  0.00           H  
ATOM   2331 3HG2 THR A 151     -20.593 -22.227 -94.752  1.00  0.00           H  
ATOM   2332  N   VAL A 152     -20.285 -26.362 -96.182  1.00  0.00           N  
ATOM   2333  CA  VAL A 152     -19.116 -27.227 -96.285  1.00  0.00           C  
ATOM   2334  C   VAL A 152     -18.536 -27.201 -97.695  1.00  0.00           C  
ATOM   2335  O   VAL A 152     -17.320 -27.116 -97.868  1.00  0.00           O  
ATOM   2336  CB  VAL A 152     -19.485 -28.675 -95.912  1.00  0.00           C  
ATOM   2337  CG1 VAL A 152     -18.379 -29.631 -96.329  1.00  0.00           C  
ATOM   2338  CG2 VAL A 152     -19.747 -28.772 -94.417  1.00  0.00           C  
ATOM   2339  H   VAL A 152     -21.171 -26.770 -95.918  1.00  0.00           H  
ATOM   2340  HA  VAL A 152     -18.358 -26.867 -95.588  1.00  0.00           H  
ATOM   2341  HB  VAL A 152     -20.383 -28.963 -96.459  1.00  0.00           H  
ATOM   2342 1HG1 VAL A 152     -18.657 -30.651 -96.058  1.00  0.00           H  
ATOM   2343 2HG1 VAL A 152     -18.233 -29.571 -97.408  1.00  0.00           H  
ATOM   2344 3HG1 VAL A 152     -17.453 -29.361 -95.822  1.00  0.00           H  
ATOM   2345 1HG2 VAL A 152     -20.009 -29.799 -94.161  1.00  0.00           H  
ATOM   2346 2HG2 VAL A 152     -18.851 -28.478 -93.870  1.00  0.00           H  
ATOM   2347 3HG2 VAL A 152     -20.571 -28.110 -94.148  1.00  0.00           H  
ATOM   2348  N   ARG A 153     -19.405 -27.277 -98.695  1.00  0.00           N  
ATOM   2349  CA  ARG A 153     -18.960 -27.253-100.084  1.00  0.00           C  
ATOM   2350  C   ARG A 153     -18.257 -25.942-100.413  1.00  0.00           C  
ATOM   2351  O   ARG A 153     -17.250 -25.928-101.124  1.00  0.00           O  
ATOM   2352  CB  ARG A 153     -20.137 -27.445-101.027  1.00  0.00           C  
ATOM   2353  CG  ARG A 153     -20.717 -28.851-101.050  1.00  0.00           C  
ATOM   2354  CD  ARG A 153     -21.905 -28.942-101.936  1.00  0.00           C  
ATOM   2355  NE  ARG A 153     -22.500 -30.268-101.912  1.00  0.00           N  
ATOM   2356  CZ  ARG A 153     -22.084 -31.307-102.662  1.00  0.00           C  
ATOM   2357  NH1 ARG A 153     -21.074 -31.158-103.489  1.00  0.00           N  
ATOM   2358  NH2 ARG A 153     -22.693 -32.477-102.566  1.00  0.00           N  
ATOM   2359  H   ARG A 153     -20.391 -27.352 -98.492  1.00  0.00           H  
ATOM   2360  HA  ARG A 153     -18.256 -28.071-100.236  1.00  0.00           H  
ATOM   2361 1HB  ARG A 153     -20.940 -26.762-100.751  1.00  0.00           H  
ATOM   2362 2HB  ARG A 153     -19.833 -27.199-102.045  1.00  0.00           H  
ATOM   2363 1HG  ARG A 153     -19.963 -29.550-101.413  1.00  0.00           H  
ATOM   2364 2HG  ARG A 153     -21.019 -29.136-100.041  1.00  0.00           H  
ATOM   2365 1HD  ARG A 153     -22.657 -28.225-101.611  1.00  0.00           H  
ATOM   2366 2HD  ARG A 153     -21.611 -28.719-102.962  1.00  0.00           H  
ATOM   2367  HE  ARG A 153     -23.280 -30.421-101.287  1.00  0.00           H  
ATOM   2368 1HH1 ARG A 153     -20.608 -30.265-103.562  1.00  0.00           H  
ATOM   2369 2HH1 ARG A 153     -20.762 -31.937-104.051  1.00  0.00           H  
ATOM   2370 1HH2 ARG A 153     -23.471 -32.592-101.931  1.00  0.00           H  
ATOM   2371 2HH2 ARG A 153     -22.382 -33.255-103.128  1.00  0.00           H  
ATOM   2372  N   LYS A 154     -18.791 -24.842 -99.891  1.00  0.00           N  
ATOM   2373  CA  LYS A 154     -18.204 -23.525-100.104  1.00  0.00           C  
ATOM   2374  C   LYS A 154     -16.868 -23.394 -99.383  1.00  0.00           C  
ATOM   2375  O   LYS A 154     -15.926 -22.804 -99.909  1.00  0.00           O  
ATOM   2376  CB  LYS A 154     -19.164 -22.429 -99.639  1.00  0.00           C  
ATOM   2377  CG  LYS A 154     -20.401 -22.264-100.511  1.00  0.00           C  
ATOM   2378  CD  LYS A 154     -21.313 -21.170 -99.977  1.00  0.00           C  
ATOM   2379  CE  LYS A 154     -22.553 -21.009-100.843  1.00  0.00           C  
ATOM   2380  NZ  LYS A 154     -23.473 -19.968-100.310  1.00  0.00           N  
ATOM   2381  H   LYS A 154     -19.627 -24.920 -99.329  1.00  0.00           H  
ATOM   2382  HA  LYS A 154     -18.020 -23.398-101.171  1.00  0.00           H  
ATOM   2383 1HB  LYS A 154     -19.496 -22.644 -98.623  1.00  0.00           H  
ATOM   2384 2HB  LYS A 154     -18.640 -21.473 -99.616  1.00  0.00           H  
ATOM   2385 1HG  LYS A 154     -20.098 -22.009-101.528  1.00  0.00           H  
ATOM   2386 2HG  LYS A 154     -20.953 -23.203-100.540  1.00  0.00           H  
ATOM   2387 1HD  LYS A 154     -21.619 -21.417 -98.959  1.00  0.00           H  
ATOM   2388 2HD  LYS A 154     -20.771 -20.224 -99.954  1.00  0.00           H  
ATOM   2389 1HE  LYS A 154     -22.257 -20.732-101.853  1.00  0.00           H  
ATOM   2390 2HE  LYS A 154     -23.088 -21.957-100.891  1.00  0.00           H  
ATOM   2391 1HZ  LYS A 154     -24.281 -19.892-100.911  1.00  0.00           H  
ATOM   2392 2HZ  LYS A 154     -23.769 -20.224 -99.379  1.00  0.00           H  
ATOM   2393 3HZ  LYS A 154     -22.993 -19.079-100.277  1.00  0.00           H  
ATOM   2394  N   MET A 155     -16.794 -23.951 -98.176  1.00  0.00           N  
ATOM   2395  CA  MET A 155     -15.575 -23.902 -97.377  1.00  0.00           C  
ATOM   2396  C   MET A 155     -14.483 -24.770 -97.987  1.00  0.00           C  
ATOM   2397  O   MET A 155     -13.293 -24.504 -97.806  1.00  0.00           O  
ATOM   2398  CB  MET A 155     -15.866 -24.340 -95.943  1.00  0.00           C  
ATOM   2399  CG  MET A 155     -16.703 -23.354 -95.141  1.00  0.00           C  
ATOM   2400  SD  MET A 155     -16.777 -23.769 -93.388  1.00  0.00           S  
ATOM   2401  CE  MET A 155     -17.516 -25.399 -93.457  1.00  0.00           C  
ATOM   2402  H   MET A 155     -17.606 -24.418 -97.800  1.00  0.00           H  
ATOM   2403  HA  MET A 155     -15.211 -22.876 -97.363  1.00  0.00           H  
ATOM   2404 1HB  MET A 155     -16.392 -25.294 -95.953  1.00  0.00           H  
ATOM   2405 2HB  MET A 155     -14.926 -24.490 -95.411  1.00  0.00           H  
ATOM   2406 1HG  MET A 155     -16.283 -22.354 -95.242  1.00  0.00           H  
ATOM   2407 2HG  MET A 155     -17.720 -23.336 -95.535  1.00  0.00           H  
ATOM   2408 1HE  MET A 155     -17.627 -25.791 -92.446  1.00  0.00           H  
ATOM   2409 2HE  MET A 155     -18.496 -25.336 -93.932  1.00  0.00           H  
ATOM   2410 3HE  MET A 155     -16.875 -26.065 -94.035  1.00  0.00           H  
ATOM   2411  N   GLY A 156     -14.888 -25.813 -98.707  1.00  0.00           N  
ATOM   2412  CA  GLY A 156     -13.941 -26.673 -99.407  1.00  0.00           C  
ATOM   2413  C   GLY A 156     -13.339 -27.709 -98.467  1.00  0.00           C  
ATOM   2414  O   GLY A 156     -12.178 -28.090 -98.608  1.00  0.00           O  
ATOM   2415  H   GLY A 156     -15.874 -26.015 -98.772  1.00  0.00           H  
ATOM   2416 1HA  GLY A 156     -14.446 -27.175-100.232  1.00  0.00           H  
ATOM   2417 2HA  GLY A 156     -13.147 -26.065 -99.838  1.00  0.00           H  
ATOM   2418  N   VAL A 157     -14.138 -28.163 -97.505  1.00  0.00           N  
ATOM   2419  CA  VAL A 157     -13.665 -29.106 -96.498  1.00  0.00           C  
ATOM   2420  C   VAL A 157     -14.487 -30.389 -96.517  1.00  0.00           C  
ATOM   2421  O   VAL A 157     -15.467 -30.499 -97.253  1.00  0.00           O  
ATOM   2422  CB  VAL A 157     -13.739 -28.473 -95.097  1.00  0.00           C  
ATOM   2423  CG1 VAL A 157     -12.869 -27.227 -95.028  1.00  0.00           C  
ATOM   2424  CG2 VAL A 157     -15.183 -28.142 -94.752  1.00  0.00           C  
ATOM   2425  H   VAL A 157     -15.094 -27.840 -97.465  1.00  0.00           H  
ATOM   2426  HA  VAL A 157     -12.626 -29.355 -96.717  1.00  0.00           H  
ATOM   2427  HB  VAL A 157     -13.343 -29.182 -94.368  1.00  0.00           H  
ATOM   2428 1HG1 VAL A 157     -12.931 -26.793 -94.031  1.00  0.00           H  
ATOM   2429 2HG1 VAL A 157     -11.833 -27.493 -95.243  1.00  0.00           H  
ATOM   2430 3HG1 VAL A 157     -13.217 -26.500 -95.763  1.00  0.00           H  
ATOM   2431 1HG2 VAL A 157     -15.227 -27.696 -93.759  1.00  0.00           H  
ATOM   2432 2HG2 VAL A 157     -15.580 -27.440 -95.485  1.00  0.00           H  
ATOM   2433 3HG2 VAL A 157     -15.777 -29.056 -94.766  1.00  0.00           H  
ATOM   2434  N   THR A 158     -14.081 -31.358 -95.701  1.00  0.00           N  
ATOM   2435  CA  THR A 158     -14.669 -32.692 -95.735  1.00  0.00           C  
ATOM   2436  C   THR A 158     -15.641 -32.894 -94.580  1.00  0.00           C  
ATOM   2437  O   THR A 158     -15.320 -32.603 -93.428  1.00  0.00           O  
ATOM   2438  CB  THR A 158     -13.581 -33.780 -95.691  1.00  0.00           C  
ATOM   2439  OG1 THR A 158     -12.739 -33.662 -96.845  1.00  0.00           O  
ATOM   2440  CG2 THR A 158     -14.209 -35.164 -95.666  1.00  0.00           C  
ATOM   2441  H   THR A 158     -13.344 -31.165 -95.038  1.00  0.00           H  
ATOM   2442  HA  THR A 158     -15.226 -32.800 -96.666  1.00  0.00           H  
ATOM   2443  HB  THR A 158     -12.970 -33.648 -94.798  1.00  0.00           H  
ATOM   2444  HG1 THR A 158     -12.218 -32.857 -96.781  1.00  0.00           H  
ATOM   2445 1HG2 THR A 158     -13.426 -35.920 -95.635  1.00  0.00           H  
ATOM   2446 2HG2 THR A 158     -14.842 -35.260 -94.784  1.00  0.00           H  
ATOM   2447 3HG2 THR A 158     -14.813 -35.305 -96.561  1.00  0.00           H  
ATOM   2448  N   MET A 159     -16.831 -33.399 -94.890  1.00  0.00           N  
ATOM   2449  CA  MET A 159     -17.836 -33.661 -93.868  1.00  0.00           C  
ATOM   2450  C   MET A 159     -18.198 -35.139 -93.817  1.00  0.00           C  
ATOM   2451  O   MET A 159     -18.284 -35.805 -94.848  1.00  0.00           O  
ATOM   2452  CB  MET A 159     -19.082 -32.815 -94.125  1.00  0.00           C  
ATOM   2453  CG  MET A 159     -19.825 -33.162 -95.408  1.00  0.00           C  
ATOM   2454  SD  MET A 159     -21.212 -32.055 -95.730  1.00  0.00           S  
ATOM   2455  CE  MET A 159     -22.432 -32.703 -94.590  1.00  0.00           C  
ATOM   2456  H   MET A 159     -17.047 -33.604 -95.855  1.00  0.00           H  
ATOM   2457  HA  MET A 159     -17.423 -33.387 -92.897  1.00  0.00           H  
ATOM   2458 1HB  MET A 159     -19.778 -32.932 -93.295  1.00  0.00           H  
ATOM   2459 2HB  MET A 159     -18.804 -31.762 -94.174  1.00  0.00           H  
ATOM   2460 1HG  MET A 159     -19.137 -33.107 -96.252  1.00  0.00           H  
ATOM   2461 2HG  MET A 159     -20.204 -34.181 -95.345  1.00  0.00           H  
ATOM   2462 1HE  MET A 159     -23.350 -32.121 -94.671  1.00  0.00           H  
ATOM   2463 2HE  MET A 159     -22.640 -33.745 -94.834  1.00  0.00           H  
ATOM   2464 3HE  MET A 159     -22.049 -32.637 -93.571  1.00  0.00           H  
ATOM   2465  N   GLU A 160     -18.418 -35.643 -92.605  1.00  0.00           N  
ATOM   2466  CA  GLU A 160     -18.987 -36.973 -92.417  1.00  0.00           C  
ATOM   2467  C   GLU A 160     -20.384 -36.892 -91.817  1.00  0.00           C  
ATOM   2468  O   GLU A 160     -20.646 -36.079 -90.932  1.00  0.00           O  
ATOM   2469  CB  GLU A 160     -18.082 -37.816 -91.517  1.00  0.00           C  
ATOM   2470  CG  GLU A 160     -16.669 -38.007 -92.047  1.00  0.00           C  
ATOM   2471  CD  GLU A 160     -15.775 -38.736 -91.082  1.00  0.00           C  
ATOM   2472  OE1 GLU A 160     -16.273 -39.236 -90.101  1.00  0.00           O  
ATOM   2473  OE2 GLU A 160     -14.594 -38.795 -91.326  1.00  0.00           O  
ATOM   2474  H   GLU A 160     -18.194 -35.084 -91.795  1.00  0.00           H  
ATOM   2475  HA  GLU A 160     -19.063 -37.458 -93.391  1.00  0.00           H  
ATOM   2476 1HB  GLU A 160     -18.012 -37.352 -90.533  1.00  0.00           H  
ATOM   2477 2HB  GLU A 160     -18.524 -38.804 -91.380  1.00  0.00           H  
ATOM   2478 1HG  GLU A 160     -16.713 -38.570 -92.978  1.00  0.00           H  
ATOM   2479 2HG  GLU A 160     -16.239 -37.030 -92.264  1.00  0.00           H  
ATOM   2480  N   THR A 161     -21.284 -37.741 -92.301  1.00  0.00           N  
ATOM   2481  CA  THR A 161     -22.650 -37.761 -91.792  1.00  0.00           C  
ATOM   2482  C   THR A 161     -22.935 -39.051 -91.033  1.00  0.00           C  
ATOM   2483  O   THR A 161     -22.793 -40.147 -91.576  1.00  0.00           O  
ATOM   2484  CB  THR A 161     -23.669 -37.594 -92.933  1.00  0.00           C  
ATOM   2485  OG1 THR A 161     -23.447 -36.344 -93.598  1.00  0.00           O  
ATOM   2486  CG2 THR A 161     -25.090 -37.631 -92.390  1.00  0.00           C  
ATOM   2487  H   THR A 161     -21.016 -38.383 -93.034  1.00  0.00           H  
ATOM   2488  HA  THR A 161     -22.773 -36.929 -91.097  1.00  0.00           H  
ATOM   2489  HB  THR A 161     -23.543 -38.402 -93.654  1.00  0.00           H  
ATOM   2490  HG1 THR A 161     -22.625 -36.387 -94.091  1.00  0.00           H  
ATOM   2491 1HG2 THR A 161     -25.797 -37.511 -93.211  1.00  0.00           H  
ATOM   2492 2HG2 THR A 161     -25.266 -38.584 -91.894  1.00  0.00           H  
ATOM   2493 3HG2 THR A 161     -25.226 -36.820 -91.675  1.00  0.00           H  
ATOM   2494  N   HIS A 162     -23.345 -38.912 -89.778  1.00  0.00           N  
ATOM   2495  CA  HIS A 162     -23.623 -40.063 -88.927  1.00  0.00           C  
ATOM   2496  C   HIS A 162     -24.998 -39.952 -88.283  1.00  0.00           C  
ATOM   2497  O   HIS A 162     -25.187 -39.228 -87.306  1.00  0.00           O  
ATOM   2498  CB  HIS A 162     -22.554 -40.202 -87.839  1.00  0.00           C  
ATOM   2499  CG  HIS A 162     -21.164 -40.363 -88.378  1.00  0.00           C  
ATOM   2500  ND1 HIS A 162     -20.642 -41.588 -88.733  1.00  0.00           N  
ATOM   2501  CD2 HIS A 162     -20.192 -39.454 -88.619  1.00  0.00           C  
ATOM   2502  CE1 HIS A 162     -19.407 -41.425 -89.173  1.00  0.00           C  
ATOM   2503  NE2 HIS A 162     -19.109 -40.141 -89.113  1.00  0.00           N  
ATOM   2504  H   HIS A 162     -23.480 -37.983 -89.405  1.00  0.00           H  
ATOM   2505  HA  HIS A 162     -23.612 -40.971 -89.529  1.00  0.00           H  
ATOM   2506 1HB  HIS A 162     -22.570 -39.321 -87.197  1.00  0.00           H  
ATOM   2507 2HB  HIS A 162     -22.780 -41.065 -87.215  1.00  0.00           H  
ATOM   2508  HD2 HIS A 162     -20.255 -38.377 -88.453  1.00  0.00           H  
ATOM   2509  HE1 HIS A 162     -18.746 -42.216 -89.524  1.00  0.00           H  
ATOM   2510  HE2 HIS A 162     -18.230 -39.724 -89.386  1.00  0.00           H  
ATOM   2511  N   ARG A 163     -25.961 -40.663 -88.856  1.00  0.00           N  
ATOM   2512  CA  ARG A 163     -27.344 -40.620 -88.392  1.00  0.00           C  
ATOM   2513  C   ARG A 163     -27.571 -41.600 -87.248  1.00  0.00           C  
ATOM   2514  O   ARG A 163     -27.134 -42.750 -87.303  1.00  0.00           O  
ATOM   2515  CB  ARG A 163     -28.301 -40.942 -89.531  1.00  0.00           C  
ATOM   2516  CG  ARG A 163     -29.774 -40.824 -89.179  1.00  0.00           C  
ATOM   2517  CD  ARG A 163     -30.644 -41.153 -90.338  1.00  0.00           C  
ATOM   2518  NE  ARG A 163     -30.468 -40.210 -91.432  1.00  0.00           N  
ATOM   2519  CZ  ARG A 163     -31.086 -39.016 -91.520  1.00  0.00           C  
ATOM   2520  NH1 ARG A 163     -31.916 -38.634 -90.575  1.00  0.00           N  
ATOM   2521  NH2 ARG A 163     -30.858 -38.230 -92.558  1.00  0.00           N  
ATOM   2522  H   ARG A 163     -25.731 -41.239 -89.654  1.00  0.00           H  
ATOM   2523  HA  ARG A 163     -27.556 -39.613 -88.034  1.00  0.00           H  
ATOM   2524 1HB  ARG A 163     -28.107 -40.273 -90.368  1.00  0.00           H  
ATOM   2525 2HB  ARG A 163     -28.125 -41.959 -89.877  1.00  0.00           H  
ATOM   2526 1HG  ARG A 163     -30.011 -41.513 -88.367  1.00  0.00           H  
ATOM   2527 2HG  ARG A 163     -29.994 -39.803 -88.865  1.00  0.00           H  
ATOM   2528 1HD  ARG A 163     -30.401 -42.149 -90.704  1.00  0.00           H  
ATOM   2529 2HD  ARG A 163     -31.688 -41.124 -90.029  1.00  0.00           H  
ATOM   2530  HE  ARG A 163     -29.836 -40.469 -92.179  1.00  0.00           H  
ATOM   2531 1HH1 ARG A 163     -32.090 -39.235 -89.782  1.00  0.00           H  
ATOM   2532 2HH1 ARG A 163     -32.380 -37.740 -90.642  1.00  0.00           H  
ATOM   2533 1HH2 ARG A 163     -30.221 -38.524 -93.285  1.00  0.00           H  
ATOM   2534 2HH2 ARG A 163     -31.322 -37.336 -92.625  1.00  0.00           H  
ATOM   2535  N   SER A 164     -28.266 -41.135 -86.216  1.00  0.00           N  
ATOM   2536  CA  SER A 164     -28.669 -41.993 -85.108  1.00  0.00           C  
ATOM   2537  C   SER A 164     -29.886 -41.427 -84.388  1.00  0.00           C  
ATOM   2538  O   SER A 164     -29.947 -40.231 -84.098  1.00  0.00           O  
ATOM   2539  CB  SER A 164     -27.523 -42.156 -84.130  1.00  0.00           C  
ATOM   2540  OG  SER A 164     -27.900 -42.955 -83.042  1.00  0.00           O  
ATOM   2541  H   SER A 164     -28.535 -40.163 -86.206  1.00  0.00           H  
ATOM   2542  HA  SER A 164     -28.934 -42.974 -85.506  1.00  0.00           H  
ATOM   2543 1HB  SER A 164     -26.672 -42.608 -84.639  1.00  0.00           H  
ATOM   2544 2HB  SER A 164     -27.207 -41.177 -83.773  1.00  0.00           H  
ATOM   2545  HG  SER A 164     -27.127 -43.015 -82.477  1.00  0.00           H  
ATOM   2546  N   GLY A 165     -30.855 -42.287 -84.098  1.00  0.00           N  
ATOM   2547  CA  GLY A 165     -32.051 -41.857 -83.382  1.00  0.00           C  
ATOM   2548  C   GLY A 165     -32.807 -40.790 -84.164  1.00  0.00           C  
ATOM   2549  O   GLY A 165     -33.126 -40.979 -85.339  1.00  0.00           O  
ATOM   2550  H   GLY A 165     -30.765 -43.251 -84.383  1.00  0.00           H  
ATOM   2551 1HA  GLY A 165     -32.700 -42.716 -83.211  1.00  0.00           H  
ATOM   2552 2HA  GLY A 165     -31.770 -41.466 -82.405  1.00  0.00           H  
ATOM   2553  N   ARG A 166     -33.081 -39.667 -83.511  1.00  0.00           N  
ATOM   2554  CA  ARG A 166     -33.810 -38.573 -84.141  1.00  0.00           C  
ATOM   2555  C   ARG A 166     -32.907 -37.368 -84.368  1.00  0.00           C  
ATOM   2556  O   ARG A 166     -33.375 -36.232 -84.463  1.00  0.00           O  
ATOM   2557  CB  ARG A 166     -34.998 -38.158 -83.284  1.00  0.00           C  
ATOM   2558  CG  ARG A 166     -35.999 -39.266 -82.997  1.00  0.00           C  
ATOM   2559  CD  ARG A 166     -36.739 -39.667 -84.222  1.00  0.00           C  
ATOM   2560  NE  ARG A 166     -37.582 -38.592 -84.722  1.00  0.00           N  
ATOM   2561  CZ  ARG A 166     -38.219 -38.610 -85.909  1.00  0.00           C  
ATOM   2562  NH1 ARG A 166     -38.100 -39.649 -86.704  1.00  0.00           N  
ATOM   2563  NH2 ARG A 166     -38.964 -37.581 -86.274  1.00  0.00           N  
ATOM   2564  H   ARG A 166     -32.765 -39.557 -82.559  1.00  0.00           H  
ATOM   2565  HA  ARG A 166     -34.158 -38.906 -85.118  1.00  0.00           H  
ATOM   2566 1HB  ARG A 166     -34.640 -37.781 -82.325  1.00  0.00           H  
ATOM   2567 2HB  ARG A 166     -35.535 -37.346 -83.774  1.00  0.00           H  
ATOM   2568 1HG  ARG A 166     -35.474 -40.141 -82.613  1.00  0.00           H  
ATOM   2569 2HG  ARG A 166     -36.722 -38.922 -82.258  1.00  0.00           H  
ATOM   2570 1HD  ARG A 166     -36.029 -39.935 -85.004  1.00  0.00           H  
ATOM   2571 2HD  ARG A 166     -37.374 -40.523 -83.999  1.00  0.00           H  
ATOM   2572  HE  ARG A 166     -37.698 -37.775 -84.138  1.00  0.00           H  
ATOM   2573 1HH1 ARG A 166     -37.531 -40.436 -86.425  1.00  0.00           H  
ATOM   2574 2HH1 ARG A 166     -38.577 -39.662 -87.593  1.00  0.00           H  
ATOM   2575 1HH2 ARG A 166     -39.056 -36.781 -85.662  1.00  0.00           H  
ATOM   2576 2HH2 ARG A 166     -39.442 -37.594 -87.163  1.00  0.00           H  
ATOM   2577  N   GLU A 167     -31.605 -37.623 -84.465  1.00  0.00           N  
ATOM   2578  CA  GLU A 167     -30.640 -36.568 -84.746  1.00  0.00           C  
ATOM   2579  C   GLU A 167     -29.580 -37.039 -85.733  1.00  0.00           C  
ATOM   2580  O   GLU A 167     -29.312 -38.235 -85.849  1.00  0.00           O  
ATOM   2581  CB  GLU A 167     -29.973 -36.095 -83.453  1.00  0.00           C  
ATOM   2582  CG  GLU A 167     -29.151 -37.162 -82.743  1.00  0.00           C  
ATOM   2583  CD  GLU A 167     -28.565 -36.682 -81.446  1.00  0.00           C  
ATOM   2584  OE1 GLU A 167     -29.141 -35.809 -80.841  1.00  0.00           O  
ATOM   2585  OE2 GLU A 167     -27.538 -37.189 -81.057  1.00  0.00           O  
ATOM   2586  H   GLU A 167     -31.275 -38.572 -84.362  1.00  0.00           H  
ATOM   2587  HA  GLU A 167     -31.169 -35.726 -85.194  1.00  0.00           H  
ATOM   2588 1HB  GLU A 167     -29.314 -35.255 -83.669  1.00  0.00           H  
ATOM   2589 2HB  GLU A 167     -30.735 -35.743 -82.758  1.00  0.00           H  
ATOM   2590 1HG  GLU A 167     -29.789 -38.024 -82.543  1.00  0.00           H  
ATOM   2591 2HG  GLU A 167     -28.348 -37.485 -83.403  1.00  0.00           H  
ATOM   2592  N   VAL A 168     -28.963 -36.093 -86.432  1.00  0.00           N  
ATOM   2593  CA  VAL A 168     -27.845 -36.406 -87.312  1.00  0.00           C  
ATOM   2594  C   VAL A 168     -26.589 -35.649 -86.898  1.00  0.00           C  
ATOM   2595  O   VAL A 168     -26.615 -34.425 -86.760  1.00  0.00           O  
ATOM   2596  CB  VAL A 168     -28.196 -36.055 -88.769  1.00  0.00           C  
ATOM   2597  CG1 VAL A 168     -27.014 -36.336 -89.685  1.00  0.00           C  
ATOM   2598  CG2 VAL A 168     -29.421 -36.841 -89.210  1.00  0.00           C  
ATOM   2599  H   VAL A 168     -29.277 -35.136 -86.351  1.00  0.00           H  
ATOM   2600  HA  VAL A 168     -27.644 -37.477 -87.249  1.00  0.00           H  
ATOM   2601  HB  VAL A 168     -28.406 -34.987 -88.835  1.00  0.00           H  
ATOM   2602 1HG1 VAL A 168     -27.281 -36.082 -90.712  1.00  0.00           H  
ATOM   2603 2HG1 VAL A 168     -26.161 -35.736 -89.372  1.00  0.00           H  
ATOM   2604 3HG1 VAL A 168     -26.756 -37.394 -89.630  1.00  0.00           H  
ATOM   2605 1HG2 VAL A 168     -29.664 -36.586 -90.242  1.00  0.00           H  
ATOM   2606 2HG2 VAL A 168     -29.212 -37.909 -89.140  1.00  0.00           H  
ATOM   2607 3HG2 VAL A 168     -30.264 -36.592 -88.567  1.00  0.00           H  
ATOM   2608  N   LYS A 169     -25.497 -36.375 -86.699  1.00  0.00           N  
ATOM   2609  CA  LYS A 169     -24.224 -35.743 -86.375  1.00  0.00           C  
ATOM   2610  C   LYS A 169     -23.393 -35.503 -87.628  1.00  0.00           C  
ATOM   2611  O   LYS A 169     -23.183 -36.409 -88.435  1.00  0.00           O  
ATOM   2612  CB  LYS A 169     -23.438 -36.596 -85.379  1.00  0.00           C  
ATOM   2613  CG  LYS A 169     -22.115 -35.986 -84.934  1.00  0.00           C  
ATOM   2614  CD  LYS A 169     -21.378 -36.906 -83.973  1.00  0.00           C  
ATOM   2615  CE  LYS A 169     -21.971 -36.839 -82.574  1.00  0.00           C  
ATOM   2616  NZ  LYS A 169     -21.179 -37.629 -81.594  1.00  0.00           N  
ATOM   2617  H   LYS A 169     -25.544 -37.381 -86.773  1.00  0.00           H  
ATOM   2618  HA  LYS A 169     -24.427 -34.773 -85.918  1.00  0.00           H  
ATOM   2619 1HB  LYS A 169     -24.045 -36.766 -84.488  1.00  0.00           H  
ATOM   2620 2HB  LYS A 169     -23.226 -37.569 -85.821  1.00  0.00           H  
ATOM   2621 1HG  LYS A 169     -21.486 -35.806 -85.806  1.00  0.00           H  
ATOM   2622 2HG  LYS A 169     -22.302 -35.034 -84.440  1.00  0.00           H  
ATOM   2623 1HD  LYS A 169     -21.438 -37.934 -84.334  1.00  0.00           H  
ATOM   2624 2HD  LYS A 169     -20.329 -36.618 -83.925  1.00  0.00           H  
ATOM   2625 1HE  LYS A 169     -22.005 -35.802 -82.243  1.00  0.00           H  
ATOM   2626 2HE  LYS A 169     -22.991 -37.224 -82.592  1.00  0.00           H  
ATOM   2627 1HZ  LYS A 169     -21.605 -37.559 -80.680  1.00  0.00           H  
ATOM   2628 2HZ  LYS A 169     -21.157 -38.598 -81.881  1.00  0.00           H  
ATOM   2629 3HZ  LYS A 169     -20.237 -37.269 -81.553  1.00  0.00           H  
ATOM   2630  N   VAL A 170     -22.923 -34.272 -87.786  1.00  0.00           N  
ATOM   2631  CA  VAL A 170     -22.043 -33.916 -88.891  1.00  0.00           C  
ATOM   2632  C   VAL A 170     -20.665 -33.508 -88.389  1.00  0.00           C  
ATOM   2633  O   VAL A 170     -20.538 -32.608 -87.560  1.00  0.00           O  
ATOM   2634  CB  VAL A 170     -22.652 -32.760 -89.709  1.00  0.00           C  
ATOM   2635  CG1 VAL A 170     -21.708 -32.345 -90.828  1.00  0.00           C  
ATOM   2636  CG2 VAL A 170     -24.003 -33.176 -90.268  1.00  0.00           C  
ATOM   2637  H   VAL A 170     -23.181 -33.558 -87.119  1.00  0.00           H  
ATOM   2638  HA  VAL A 170     -21.935 -34.786 -89.542  1.00  0.00           H  
ATOM   2639  HB  VAL A 170     -22.777 -31.895 -89.058  1.00  0.00           H  
ATOM   2640 1HG1 VAL A 170     -22.154 -31.527 -91.395  1.00  0.00           H  
ATOM   2641 2HG1 VAL A 170     -20.761 -32.017 -90.402  1.00  0.00           H  
ATOM   2642 3HG1 VAL A 170     -21.535 -33.193 -91.491  1.00  0.00           H  
ATOM   2643 1HG2 VAL A 170     -24.427 -32.355 -90.843  1.00  0.00           H  
ATOM   2644 2HG2 VAL A 170     -23.876 -34.046 -90.914  1.00  0.00           H  
ATOM   2645 3HG2 VAL A 170     -24.674 -33.430 -89.447  1.00  0.00           H  
ATOM   2646  N   VAL A 171     -19.629 -34.169 -88.890  1.00  0.00           N  
ATOM   2647  CA  VAL A 171     -18.270 -33.862 -88.458  1.00  0.00           C  
ATOM   2648  C   VAL A 171     -17.443 -33.297 -89.605  1.00  0.00           C  
ATOM   2649  O   VAL A 171     -17.228 -33.962 -90.619  1.00  0.00           O  
ATOM   2650  CB  VAL A 171     -17.586 -35.127 -87.907  1.00  0.00           C  
ATOM   2651  CG1 VAL A 171     -16.169 -34.810 -87.452  1.00  0.00           C  
ATOM   2652  CG2 VAL A 171     -18.404 -35.702 -86.762  1.00  0.00           C  
ATOM   2653  H   VAL A 171     -19.783 -34.892 -89.579  1.00  0.00           H  
ATOM   2654  HA  VAL A 171     -18.322 -33.116 -87.664  1.00  0.00           H  
ATOM   2655  HB  VAL A 171     -17.509 -35.864 -88.706  1.00  0.00           H  
ATOM   2656 1HG1 VAL A 171     -15.699 -35.715 -87.067  1.00  0.00           H  
ATOM   2657 2HG1 VAL A 171     -15.591 -34.433 -88.297  1.00  0.00           H  
ATOM   2658 3HG1 VAL A 171     -16.200 -34.055 -86.667  1.00  0.00           H  
ATOM   2659 1HG2 VAL A 171     -17.914 -36.596 -86.378  1.00  0.00           H  
ATOM   2660 2HG2 VAL A 171     -18.485 -34.962 -85.965  1.00  0.00           H  
ATOM   2661 3HG2 VAL A 171     -19.401 -35.960 -87.120  1.00  0.00           H  
ATOM   2662  N   ILE A 172     -16.987 -32.063 -89.439  1.00  0.00           N  
ATOM   2663  CA  ILE A 172     -16.260 -31.364 -90.493  1.00  0.00           C  
ATOM   2664  C   ILE A 172     -14.771 -31.283 -90.177  1.00  0.00           C  
ATOM   2665  O   ILE A 172     -14.381 -30.694 -89.167  1.00  0.00           O  
ATOM   2666  CB  ILE A 172     -16.819 -29.944 -90.696  1.00  0.00           C  
ATOM   2667  CG1 ILE A 172     -18.303 -30.002 -91.065  1.00  0.00           C  
ATOM   2668  CG2 ILE A 172     -16.029 -29.210 -91.769  1.00  0.00           C  
ATOM   2669  CD1 ILE A 172     -19.004 -28.664 -90.994  1.00  0.00           C  
ATOM   2670  H   ILE A 172     -17.144 -31.594 -88.558  1.00  0.00           H  
ATOM   2671  HA  ILE A 172     -16.380 -31.920 -91.422  1.00  0.00           H  
ATOM   2672  HB  ILE A 172     -16.748 -29.387 -89.762  1.00  0.00           H  
ATOM   2673 1HG1 ILE A 172     -18.411 -30.390 -92.077  1.00  0.00           H  
ATOM   2674 2HG1 ILE A 172     -18.818 -30.692 -90.395  1.00  0.00           H  
ATOM   2675 1HG2 ILE A 172     -16.438 -28.209 -91.901  1.00  0.00           H  
ATOM   2676 2HG2 ILE A 172     -14.985 -29.139 -91.467  1.00  0.00           H  
ATOM   2677 3HG2 ILE A 172     -16.098 -29.757 -92.710  1.00  0.00           H  
ATOM   2678 1HD1 ILE A 172     -20.051 -28.787 -91.269  1.00  0.00           H  
ATOM   2679 2HD1 ILE A 172     -18.938 -28.273 -89.979  1.00  0.00           H  
ATOM   2680 3HD1 ILE A 172     -18.528 -27.968 -91.684  1.00  0.00           H  
ATOM   2681  N   LYS A 173     -13.945 -31.872 -91.033  1.00  0.00           N  
ATOM   2682  CA  LYS A 173     -12.525 -32.008 -90.744  1.00  0.00           C  
ATOM   2683  C   LYS A 173     -11.685 -31.183 -91.709  1.00  0.00           C  
ATOM   2684  O   LYS A 173     -12.084 -30.935 -92.847  1.00  0.00           O  
ATOM   2685  CB  LYS A 173     -12.104 -33.478 -90.803  1.00  0.00           C  
ATOM   2686  CG  LYS A 173     -12.761 -34.364 -89.752  1.00  0.00           C  
ATOM   2687  CD  LYS A 173     -12.409 -35.828 -89.965  1.00  0.00           C  
ATOM   2688  CE  LYS A 173     -13.026 -36.709 -88.888  1.00  0.00           C  
ATOM   2689  NZ  LYS A 173     -12.810 -38.155 -89.161  1.00  0.00           N  
ATOM   2690  H   LYS A 173     -14.313 -32.232 -91.902  1.00  0.00           H  
ATOM   2691  HA  LYS A 173     -12.339 -31.635 -89.736  1.00  0.00           H  
ATOM   2692 1HB  LYS A 173     -12.348 -33.888 -91.785  1.00  0.00           H  
ATOM   2693 2HB  LYS A 173     -11.025 -33.555 -90.677  1.00  0.00           H  
ATOM   2694 1HG  LYS A 173     -12.426 -34.059 -88.759  1.00  0.00           H  
ATOM   2695 2HG  LYS A 173     -13.842 -34.248 -89.803  1.00  0.00           H  
ATOM   2696 1HD  LYS A 173     -12.774 -36.152 -90.941  1.00  0.00           H  
ATOM   2697 2HD  LYS A 173     -11.325 -35.949 -89.944  1.00  0.00           H  
ATOM   2698 1HE  LYS A 173     -12.585 -36.464 -87.923  1.00  0.00           H  
ATOM   2699 2HE  LYS A 173     -14.097 -36.518 -88.833  1.00  0.00           H  
ATOM   2700 1HZ  LYS A 173     -13.233 -38.703 -88.426  1.00  0.00           H  
ATOM   2701 2HZ  LYS A 173     -13.232 -38.398 -90.046  1.00  0.00           H  
ATOM   2702 3HZ  LYS A 173     -11.819 -38.348 -89.196  1.00  0.00           H  
ATOM   2703  N   GLY A 174     -10.509 -30.763 -91.246  1.00  0.00           N  
ATOM   2704  CA  GLY A 174      -9.598 -29.971 -92.062  1.00  0.00           C  
ATOM   2705  C   GLY A 174     -10.108 -28.544 -92.230  1.00  0.00           C  
ATOM   2706  O   GLY A 174      -9.866 -27.902 -93.252  1.00  0.00           O  
ATOM   2707  H   GLY A 174     -10.244 -30.997 -90.299  1.00  0.00           H  
ATOM   2708 1HA  GLY A 174      -8.611 -29.955 -91.598  1.00  0.00           H  
ATOM   2709 2HA  GLY A 174      -9.486 -30.437 -93.040  1.00  0.00           H  
ATOM   2710  N   LEU A 175     -10.823 -28.060 -91.220  1.00  0.00           N  
ATOM   2711  CA  LEU A 175     -11.510 -26.776 -91.313  1.00  0.00           C  
ATOM   2712  C   LEU A 175     -10.713 -25.674 -90.625  1.00  0.00           C  
ATOM   2713  O   LEU A 175     -10.428 -25.756 -89.429  1.00  0.00           O  
ATOM   2714  CB  LEU A 175     -12.905 -26.875 -90.684  1.00  0.00           C  
ATOM   2715  CG  LEU A 175     -13.715 -25.573 -90.653  1.00  0.00           C  
ATOM   2716  CD1 LEU A 175     -13.972 -25.100 -92.079  1.00  0.00           C  
ATOM   2717  CD2 LEU A 175     -15.021 -25.804 -89.909  1.00  0.00           C  
ATOM   2718  H   LEU A 175     -10.920 -28.605 -90.376  1.00  0.00           H  
ATOM   2719  HA  LEU A 175     -11.617 -26.516 -92.365  1.00  0.00           H  
ATOM   2720 1HB  LEU A 175     -13.484 -27.612 -91.239  1.00  0.00           H  
ATOM   2721 2HB  LEU A 175     -12.800 -27.224 -89.657  1.00  0.00           H  
ATOM   2722  HG  LEU A 175     -13.139 -24.798 -90.145  1.00  0.00           H  
ATOM   2723 1HD1 LEU A 175     -14.547 -24.175 -92.056  1.00  0.00           H  
ATOM   2724 2HD1 LEU A 175     -13.020 -24.924 -92.580  1.00  0.00           H  
ATOM   2725 3HD1 LEU A 175     -14.533 -25.863 -92.618  1.00  0.00           H  
ATOM   2726 1HD2 LEU A 175     -15.597 -24.878 -89.887  1.00  0.00           H  
ATOM   2727 2HD2 LEU A 175     -15.598 -26.577 -90.418  1.00  0.00           H  
ATOM   2728 3HD2 LEU A 175     -14.808 -26.124 -88.890  1.00  0.00           H  
ATOM   2729  N   HIS A 176     -10.354 -24.643 -91.387  1.00  0.00           N  
ATOM   2730  CA  HIS A 176      -9.495 -23.575 -90.889  1.00  0.00           C  
ATOM   2731  C   HIS A 176     -10.215 -22.731 -89.846  1.00  0.00           C  
ATOM   2732  O   HIS A 176     -11.425 -22.521 -89.938  1.00  0.00           O  
ATOM   2733  CB  HIS A 176      -9.020 -22.681 -92.039  1.00  0.00           C  
ATOM   2734  CG  HIS A 176      -7.889 -21.772 -91.667  1.00  0.00           C  
ATOM   2735  ND1 HIS A 176      -8.081 -20.579 -91.004  1.00  0.00           N  
ATOM   2736  CD2 HIS A 176      -6.554 -21.884 -91.864  1.00  0.00           C  
ATOM   2737  CE1 HIS A 176      -6.912 -19.993 -90.809  1.00  0.00           C  
ATOM   2738  NE2 HIS A 176      -5.972 -20.765 -91.322  1.00  0.00           N  
ATOM   2739  H   HIS A 176     -10.680 -24.607 -92.343  1.00  0.00           H  
ATOM   2740  HA  HIS A 176      -8.616 -24.008 -90.413  1.00  0.00           H  
ATOM   2741 1HB  HIS A 176      -8.697 -23.304 -92.874  1.00  0.00           H  
ATOM   2742 2HB  HIS A 176      -9.848 -22.068 -92.389  1.00  0.00           H  
ATOM   2743  HD2 HIS A 176      -6.039 -22.706 -92.361  1.00  0.00           H  
ATOM   2744  HE1 HIS A 176      -6.754 -19.037 -90.311  1.00  0.00           H  
ATOM   2745  HE2 HIS A 176      -4.981 -20.568 -91.319  1.00  0.00           H  
ATOM   2746  N   GLU A 177      -9.467 -22.250 -88.858  1.00  0.00           N  
ATOM   2747  CA  GLU A 177     -10.023 -21.492 -87.743  1.00  0.00           C  
ATOM   2748  C   GLU A 177     -10.828 -20.299 -88.236  1.00  0.00           C  
ATOM   2749  O   GLU A 177     -11.866 -19.962 -87.663  1.00  0.00           O  
ATOM   2750  CB  GLU A 177      -8.906 -21.015 -86.811  1.00  0.00           C  
ATOM   2751  CG  GLU A 177      -8.231 -22.125 -86.018  1.00  0.00           C  
ATOM   2752  CD  GLU A 177      -7.120 -21.624 -85.138  1.00  0.00           C  
ATOM   2753  OE1 GLU A 177      -6.812 -20.459 -85.210  1.00  0.00           O  
ATOM   2754  OE2 GLU A 177      -6.578 -22.408 -84.395  1.00  0.00           O  
ATOM   2755  H   GLU A 177      -8.470 -22.416 -88.878  1.00  0.00           H  
ATOM   2756  HA  GLU A 177     -10.690 -22.145 -87.179  1.00  0.00           H  
ATOM   2757 1HB  GLU A 177      -8.138 -20.507 -87.395  1.00  0.00           H  
ATOM   2758 2HB  GLU A 177      -9.309 -20.293 -86.101  1.00  0.00           H  
ATOM   2759 1HG  GLU A 177      -8.978 -22.618 -85.395  1.00  0.00           H  
ATOM   2760 2HG  GLU A 177      -7.834 -22.864 -86.713  1.00  0.00           H  
ATOM   2761  N   SER A 178     -10.351 -19.651 -89.295  1.00  0.00           N  
ATOM   2762  CA  SER A 178     -11.037 -18.480 -89.831  1.00  0.00           C  
ATOM   2763  C   SER A 178     -12.361 -18.865 -90.478  1.00  0.00           C  
ATOM   2764  O   SER A 178     -13.251 -18.031 -90.645  1.00  0.00           O  
ATOM   2765  CB  SER A 178     -10.155 -17.777 -90.844  1.00  0.00           C  
ATOM   2766  OG  SER A 178      -9.975 -18.566 -91.988  1.00  0.00           O  
ATOM   2767  H   SER A 178      -9.504 -19.976 -89.738  1.00  0.00           H  
ATOM   2768  HA  SER A 178     -11.245 -17.794 -89.009  1.00  0.00           H  
ATOM   2769 1HB  SER A 178     -10.609 -16.826 -91.123  1.00  0.00           H  
ATOM   2770 2HB  SER A 178      -9.188 -17.558 -90.395  1.00  0.00           H  
ATOM   2771  HG  SER A 178      -9.307 -19.216 -91.757  1.00  0.00           H  
ATOM   2772  N   GLN A 179     -12.478 -20.136 -90.840  1.00  0.00           N  
ATOM   2773  CA  GLN A 179     -13.704 -20.663 -91.429  1.00  0.00           C  
ATOM   2774  C   GLN A 179     -14.669 -21.148 -90.354  1.00  0.00           C  
ATOM   2775  O   GLN A 179     -15.884 -21.117 -90.540  1.00  0.00           O  
ATOM   2776  CB  GLN A 179     -13.387 -21.805 -92.398  1.00  0.00           C  
ATOM   2777  CG  GLN A 179     -12.551 -21.389 -93.598  1.00  0.00           C  
ATOM   2778  CD  GLN A 179     -12.214 -22.560 -94.503  1.00  0.00           C  
ATOM   2779  OE1 GLN A 179     -11.582 -23.530 -94.076  1.00  0.00           O  
ATOM   2780  NE2 GLN A 179     -12.636 -22.475 -95.758  1.00  0.00           N  
ATOM   2781  H   GLN A 179     -11.697 -20.760 -90.705  1.00  0.00           H  
ATOM   2782  HA  GLN A 179     -14.194 -19.861 -91.983  1.00  0.00           H  
ATOM   2783 1HB  GLN A 179     -12.848 -22.592 -91.870  1.00  0.00           H  
ATOM   2784 2HB  GLN A 179     -14.316 -22.236 -92.769  1.00  0.00           H  
ATOM   2785 1HG  GLN A 179     -13.110 -20.656 -94.180  1.00  0.00           H  
ATOM   2786 2HG  GLN A 179     -11.619 -20.952 -93.243  1.00  0.00           H  
ATOM   2787 1HE2 GLN A 179     -12.443 -23.218 -96.402  1.00  0.00           H  
ATOM   2788 2HE2 GLN A 179     -13.146 -21.671 -96.064  1.00  0.00           H  
ATOM   2789  N   GLN A 180     -14.116 -21.576 -89.219  1.00  0.00           N  
ATOM   2790  CA  GLN A 180     -14.926 -22.020 -88.092  1.00  0.00           C  
ATOM   2791  C   GLN A 180     -15.767 -20.878 -87.533  1.00  0.00           C  
ATOM   2792  O   GLN A 180     -16.898 -21.084 -87.093  1.00  0.00           O  
ATOM   2793  CB  GLN A 180     -14.035 -22.601 -86.990  1.00  0.00           C  
ATOM   2794  CG  GLN A 180     -13.360 -23.910 -87.362  1.00  0.00           C  
ATOM   2795  CD  GLN A 180     -12.474 -24.440 -86.250  1.00  0.00           C  
ATOM   2796  OE1 GLN A 180     -12.815 -24.349 -85.067  1.00  0.00           O  
ATOM   2797  NE2 GLN A 180     -11.328 -24.997 -86.623  1.00  0.00           N  
ATOM   2798  H   GLN A 180     -13.110 -21.577 -89.131  1.00  0.00           H  
ATOM   2799  HA  GLN A 180     -15.605 -22.798 -88.439  1.00  0.00           H  
ATOM   2800 1HB  GLN A 180     -13.257 -21.883 -86.733  1.00  0.00           H  
ATOM   2801 2HB  GLN A 180     -14.631 -22.773 -86.093  1.00  0.00           H  
ATOM   2802 1HG  GLN A 180     -14.128 -24.656 -87.571  1.00  0.00           H  
ATOM   2803 2HG  GLN A 180     -12.743 -23.751 -88.245  1.00  0.00           H  
ATOM   2804 1HE2 GLN A 180     -10.702 -25.365 -85.934  1.00  0.00           H  
ATOM   2805 2HE2 GLN A 180     -11.090 -25.051 -87.593  1.00  0.00           H  
ATOM   2806  N   GLU A 181     -15.200 -19.676 -87.560  1.00  0.00           N  
ATOM   2807  CA  GLU A 181     -15.902 -18.481 -87.106  1.00  0.00           C  
ATOM   2808  C   GLU A 181     -17.159 -18.234 -87.930  1.00  0.00           C  
ATOM   2809  O   GLU A 181     -18.217 -17.926 -87.381  1.00  0.00           O  
ATOM   2810  CB  GLU A 181     -14.982 -17.261 -87.182  1.00  0.00           C  
ATOM   2811  CG  GLU A 181     -13.815 -17.290 -86.207  1.00  0.00           C  
ATOM   2812  CD  GLU A 181     -12.878 -16.127 -86.379  1.00  0.00           C  
ATOM   2813  OE1 GLU A 181     -12.991 -15.438 -87.364  1.00  0.00           O  
ATOM   2814  OE2 GLU A 181     -12.048 -15.927 -85.523  1.00  0.00           O  
ATOM   2815  H   GLU A 181     -14.257 -19.588 -87.915  1.00  0.00           H  
ATOM   2816  HA  GLU A 181     -16.200 -18.629 -86.068  1.00  0.00           H  
ATOM   2817 1HB  GLU A 181     -14.574 -17.175 -88.190  1.00  0.00           H  
ATOM   2818 2HB  GLU A 181     -15.559 -16.357 -86.986  1.00  0.00           H  
ATOM   2819 1HG  GLU A 181     -14.204 -17.281 -85.189  1.00  0.00           H  
ATOM   2820 2HG  GLU A 181     -13.262 -18.219 -86.346  1.00  0.00           H  
ATOM   2821  N   GLN A 182     -17.035 -18.368 -89.250  1.00  0.00           N  
ATOM   2822  CA  GLN A 182     -18.169 -18.174 -90.145  1.00  0.00           C  
ATOM   2823  C   GLN A 182     -19.175 -19.311 -90.014  1.00  0.00           C  
ATOM   2824  O   GLN A 182     -20.385 -19.083 -90.044  1.00  0.00           O  
ATOM   2825  CB  GLN A 182     -17.694 -18.063 -91.596  1.00  0.00           C  
ATOM   2826  CG  GLN A 182     -18.783 -17.674 -92.581  1.00  0.00           C  
ATOM   2827  CD  GLN A 182     -19.325 -16.280 -92.322  1.00  0.00           C  
ATOM   2828  OE1 GLN A 182     -18.563 -15.331 -92.116  1.00  0.00           O  
ATOM   2829  NE2 GLN A 182     -20.647 -16.149 -92.330  1.00  0.00           N  
ATOM   2830  H   GLN A 182     -16.133 -18.601 -89.641  1.00  0.00           H  
ATOM   2831  HA  GLN A 182     -18.671 -17.246 -89.872  1.00  0.00           H  
ATOM   2832 1HB  GLN A 182     -16.899 -17.321 -91.662  1.00  0.00           H  
ATOM   2833 2HB  GLN A 182     -17.277 -19.018 -91.917  1.00  0.00           H  
ATOM   2834 1HG  GLN A 182     -18.374 -17.698 -93.590  1.00  0.00           H  
ATOM   2835 2HG  GLN A 182     -19.607 -18.382 -92.494  1.00  0.00           H  
ATOM   2836 1HE2 GLN A 182     -21.061 -15.254 -92.165  1.00  0.00           H  
ATOM   2837 2HE2 GLN A 182     -21.228 -16.944 -92.501  1.00  0.00           H  
ATOM   2838  N   LEU A 183     -18.672 -20.534 -89.869  1.00  0.00           N  
ATOM   2839  CA  LEU A 183     -19.530 -21.701 -89.704  1.00  0.00           C  
ATOM   2840  C   LEU A 183     -20.427 -21.557 -88.482  1.00  0.00           C  
ATOM   2841  O   LEU A 183     -21.614 -21.880 -88.530  1.00  0.00           O  
ATOM   2842  CB  LEU A 183     -18.681 -22.972 -89.575  1.00  0.00           C  
ATOM   2843  CG  LEU A 183     -19.462 -24.278 -89.386  1.00  0.00           C  
ATOM   2844  CD1 LEU A 183     -20.306 -24.549 -90.623  1.00  0.00           C  
ATOM   2845  CD2 LEU A 183     -18.488 -25.418 -89.127  1.00  0.00           C  
ATOM   2846  H   LEU A 183     -17.669 -20.658 -89.870  1.00  0.00           H  
ATOM   2847  HA  LEU A 183     -20.165 -21.790 -90.586  1.00  0.00           H  
ATOM   2848 1HB  LEU A 183     -18.074 -23.076 -90.473  1.00  0.00           H  
ATOM   2849 2HB  LEU A 183     -18.012 -22.857 -88.722  1.00  0.00           H  
ATOM   2850  HG  LEU A 183     -20.137 -24.177 -88.536  1.00  0.00           H  
ATOM   2851 1HD1 LEU A 183     -20.861 -25.478 -90.488  1.00  0.00           H  
ATOM   2852 2HD1 LEU A 183     -21.007 -23.727 -90.773  1.00  0.00           H  
ATOM   2853 3HD1 LEU A 183     -19.658 -24.638 -91.494  1.00  0.00           H  
ATOM   2854 1HD2 LEU A 183     -19.044 -26.347 -88.991  1.00  0.00           H  
ATOM   2855 2HD2 LEU A 183     -17.813 -25.519 -89.976  1.00  0.00           H  
ATOM   2856 3HD2 LEU A 183     -17.910 -25.206 -88.227  1.00  0.00           H  
ATOM   2857  N   LEU A 184     -19.852 -21.067 -87.390  1.00  0.00           N  
ATOM   2858  CA  LEU A 184     -20.593 -20.828 -86.158  1.00  0.00           C  
ATOM   2859  C   LEU A 184     -21.868 -20.039 -86.428  1.00  0.00           C  
ATOM   2860  O   LEU A 184     -22.966 -20.479 -86.086  1.00  0.00           O  
ATOM   2861  CB  LEU A 184     -19.718 -20.070 -85.151  1.00  0.00           C  
ATOM   2862  CG  LEU A 184     -20.325 -19.877 -83.755  1.00  0.00           C  
ATOM   2863  CD1 LEU A 184     -19.224 -19.960 -82.707  1.00  0.00           C  
ATOM   2864  CD2 LEU A 184     -21.039 -18.534 -83.694  1.00  0.00           C  
ATOM   2865  H   LEU A 184     -18.866 -20.846 -87.412  1.00  0.00           H  
ATOM   2866  HA  LEU A 184     -20.880 -21.790 -85.734  1.00  0.00           H  
ATOM   2867 1HB  LEU A 184     -18.780 -20.609 -85.032  1.00  0.00           H  
ATOM   2868 2HB  LEU A 184     -19.497 -19.082 -85.557  1.00  0.00           H  
ATOM   2869  HG  LEU A 184     -21.038 -20.677 -83.555  1.00  0.00           H  
ATOM   2870 1HD1 LEU A 184     -19.655 -19.823 -81.715  1.00  0.00           H  
ATOM   2871 2HD1 LEU A 184     -18.743 -20.937 -82.760  1.00  0.00           H  
ATOM   2872 3HD1 LEU A 184     -18.486 -19.181 -82.892  1.00  0.00           H  
ATOM   2873 1HD2 LEU A 184     -21.471 -18.398 -82.702  1.00  0.00           H  
ATOM   2874 2HD2 LEU A 184     -20.326 -17.734 -83.893  1.00  0.00           H  
ATOM   2875 3HD2 LEU A 184     -21.831 -18.509 -84.441  1.00  0.00           H  
ATOM   2876  N   GLU A 185     -21.713 -18.873 -87.048  1.00  0.00           N  
ATOM   2877  CA  GLU A 185     -22.830 -17.971 -87.301  1.00  0.00           C  
ATOM   2878  C   GLU A 185     -23.807 -18.572 -88.304  1.00  0.00           C  
ATOM   2879  O   GLU A 185     -25.022 -18.490 -88.121  1.00  0.00           O  
ATOM   2880  CB  GLU A 185     -22.323 -16.622 -87.814  1.00  0.00           C  
ATOM   2881  CG  GLU A 185     -23.417 -15.597 -88.076  1.00  0.00           C  
ATOM   2882  CD  GLU A 185     -22.879 -14.212 -88.304  1.00  0.00           C  
ATOM   2883  OE1 GLU A 185     -21.686 -14.038 -88.223  1.00  0.00           O  
ATOM   2884  OE2 GLU A 185     -23.661 -13.326 -88.558  1.00  0.00           O  
ATOM   2885  H   GLU A 185     -20.788 -18.595 -87.345  1.00  0.00           H  
ATOM   2886  HA  GLU A 185     -23.368 -17.815 -86.365  1.00  0.00           H  
ATOM   2887 1HB  GLU A 185     -21.631 -16.194 -87.088  1.00  0.00           H  
ATOM   2888 2HB  GLU A 185     -21.773 -16.769 -88.743  1.00  0.00           H  
ATOM   2889 1HG  GLU A 185     -23.983 -15.903 -88.955  1.00  0.00           H  
ATOM   2890 2HG  GLU A 185     -24.098 -15.582 -87.226  1.00  0.00           H  
ATOM   2891  N   ASP A 186     -23.276 -19.168 -89.371  1.00  0.00           N  
ATOM   2892  CA  ASP A 186     -24.109 -19.674 -90.455  1.00  0.00           C  
ATOM   2893  C   ASP A 186     -25.122 -20.690 -89.943  1.00  0.00           C  
ATOM   2894  O   ASP A 186     -26.311 -20.608 -90.253  1.00  0.00           O  
ATOM   2895  CB  ASP A 186     -23.243 -20.312 -91.544  1.00  0.00           C  
ATOM   2896  CG  ASP A 186     -22.485 -19.285 -92.376  1.00  0.00           C  
ATOM   2897  OD1 ASP A 186     -22.825 -18.127 -92.308  1.00  0.00           O  
ATOM   2898  OD2 ASP A 186     -21.574 -19.668 -93.069  1.00  0.00           O  
ATOM   2899  H   ASP A 186     -22.274 -19.265 -89.434  1.00  0.00           H  
ATOM   2900  HA  ASP A 186     -24.657 -18.836 -90.889  1.00  0.00           H  
ATOM   2901 1HB  ASP A 186     -22.524 -20.990 -91.087  1.00  0.00           H  
ATOM   2902 2HB  ASP A 186     -23.873 -20.903 -92.210  1.00  0.00           H  
ATOM   2903  N   VAL A 187     -24.637 -21.654 -89.169  1.00  0.00           N  
ATOM   2904  CA  VAL A 187     -25.445 -22.789 -88.742  1.00  0.00           C  
ATOM   2905  C   VAL A 187     -26.451 -22.379 -87.673  1.00  0.00           C  
ATOM   2906  O   VAL A 187     -27.609 -22.796 -87.715  1.00  0.00           O  
ATOM   2907  CB  VAL A 187     -24.544 -23.910 -88.191  1.00  0.00           C  
ATOM   2908  CG1 VAL A 187     -25.388 -25.044 -87.628  1.00  0.00           C  
ATOM   2909  CG2 VAL A 187     -23.621 -24.418 -89.288  1.00  0.00           C  
ATOM   2910  H   VAL A 187     -23.672 -21.608 -88.876  1.00  0.00           H  
ATOM   2911  HA  VAL A 187     -25.990 -23.171 -89.608  1.00  0.00           H  
ATOM   2912  HB  VAL A 187     -23.949 -23.513 -87.368  1.00  0.00           H  
ATOM   2913 1HG1 VAL A 187     -24.734 -25.828 -87.243  1.00  0.00           H  
ATOM   2914 2HG1 VAL A 187     -26.013 -24.665 -86.821  1.00  0.00           H  
ATOM   2915 3HG1 VAL A 187     -26.018 -25.454 -88.417  1.00  0.00           H  
ATOM   2916 1HG2 VAL A 187     -22.985 -25.210 -88.892  1.00  0.00           H  
ATOM   2917 2HG2 VAL A 187     -24.216 -24.810 -90.113  1.00  0.00           H  
ATOM   2918 3HG2 VAL A 187     -22.997 -23.599 -89.647  1.00  0.00           H  
ATOM   2919  N   LEU A 188     -26.008 -21.565 -86.720  1.00  0.00           N  
ATOM   2920  CA  LEU A 188     -26.874 -21.129 -85.632  1.00  0.00           C  
ATOM   2921  C   LEU A 188     -28.060 -20.332 -86.158  1.00  0.00           C  
ATOM   2922  O   LEU A 188     -29.181 -20.489 -85.676  1.00  0.00           O  
ATOM   2923  CB  LEU A 188     -26.082 -20.281 -84.631  1.00  0.00           C  
ATOM   2924  CG  LEU A 188     -25.060 -21.041 -83.776  1.00  0.00           C  
ATOM   2925  CD1 LEU A 188     -24.191 -20.047 -83.018  1.00  0.00           C  
ATOM   2926  CD2 LEU A 188     -25.791 -21.969 -82.817  1.00  0.00           C  
ATOM   2927  H   LEU A 188     -25.051 -21.240 -86.746  1.00  0.00           H  
ATOM   2928  HA  LEU A 188     -27.260 -22.013 -85.122  1.00  0.00           H  
ATOM   2929 1HB  LEU A 188     -25.546 -19.508 -85.178  1.00  0.00           H  
ATOM   2930 2HB  LEU A 188     -26.785 -19.795 -83.953  1.00  0.00           H  
ATOM   2931  HG  LEU A 188     -24.408 -21.628 -84.423  1.00  0.00           H  
ATOM   2932 1HD1 LEU A 188     -23.464 -20.586 -82.410  1.00  0.00           H  
ATOM   2933 2HD1 LEU A 188     -23.665 -19.408 -83.728  1.00  0.00           H  
ATOM   2934 3HD1 LEU A 188     -24.818 -19.432 -82.373  1.00  0.00           H  
ATOM   2935 1HD2 LEU A 188     -25.065 -22.510 -82.210  1.00  0.00           H  
ATOM   2936 2HD2 LEU A 188     -26.442 -21.384 -82.168  1.00  0.00           H  
ATOM   2937 3HD2 LEU A 188     -26.390 -22.680 -83.385  1.00  0.00           H  
ATOM   2938  N   ARG A 189     -27.810 -19.478 -87.149  1.00  0.00           N  
ATOM   2939  CA  ARG A 189     -28.874 -18.678 -87.742  1.00  0.00           C  
ATOM   2940  C   ARG A 189     -29.925 -19.561 -88.405  1.00  0.00           C  
ATOM   2941  O   ARG A 189     -31.125 -19.333 -88.255  1.00  0.00           O  
ATOM   2942  CB  ARG A 189     -28.308 -17.712 -88.771  1.00  0.00           C  
ATOM   2943  CG  ARG A 189     -29.335 -16.802 -89.428  1.00  0.00           C  
ATOM   2944  CD  ARG A 189     -28.709 -15.902 -90.430  1.00  0.00           C  
ATOM   2945  NE  ARG A 189     -28.127 -16.645 -91.537  1.00  0.00           N  
ATOM   2946  CZ  ARG A 189     -28.825 -17.146 -92.574  1.00  0.00           C  
ATOM   2947  NH1 ARG A 189     -30.127 -16.978 -92.632  1.00  0.00           N  
ATOM   2948  NH2 ARG A 189     -28.200 -17.809 -93.532  1.00  0.00           N  
ATOM   2949  H   ARG A 189     -26.868 -19.386 -87.501  1.00  0.00           H  
ATOM   2950  HA  ARG A 189     -29.361 -18.108 -86.951  1.00  0.00           H  
ATOM   2951 1HB  ARG A 189     -27.558 -17.077 -88.301  1.00  0.00           H  
ATOM   2952 2HB  ARG A 189     -27.811 -18.273 -89.564  1.00  0.00           H  
ATOM   2953 1HG  ARG A 189     -30.088 -17.408 -89.932  1.00  0.00           H  
ATOM   2954 2HG  ARG A 189     -29.814 -16.187 -88.666  1.00  0.00           H  
ATOM   2955 1HD  ARG A 189     -29.464 -15.227 -90.833  1.00  0.00           H  
ATOM   2956 2HD  ARG A 189     -27.919 -15.321 -89.956  1.00  0.00           H  
ATOM   2957  HE  ARG A 189     -27.127 -16.794 -91.527  1.00  0.00           H  
ATOM   2958 1HH1 ARG A 189     -30.605 -16.472 -91.899  1.00  0.00           H  
ATOM   2959 2HH1 ARG A 189     -30.650 -17.354 -93.410  1.00  0.00           H  
ATOM   2960 1HH2 ARG A 189     -27.199 -17.938 -93.487  1.00  0.00           H  
ATOM   2961 2HH2 ARG A 189     -28.723 -18.185 -94.309  1.00  0.00           H  
ATOM   2962  N   ILE A 190     -29.464 -20.572 -89.135  1.00  0.00           N  
ATOM   2963  CA  ILE A 190     -30.365 -21.514 -89.792  1.00  0.00           C  
ATOM   2964  C   ILE A 190     -31.221 -22.258 -88.777  1.00  0.00           C  
ATOM   2965  O   ILE A 190     -32.424 -22.427 -88.970  1.00  0.00           O  
ATOM   2966  CB  ILE A 190     -29.577 -22.528 -90.641  1.00  0.00           C  
ATOM   2967  CG1 ILE A 190     -28.851 -21.817 -91.787  1.00  0.00           C  
ATOM   2968  CG2 ILE A 190     -30.504 -23.605 -91.181  1.00  0.00           C  
ATOM   2969  CD1 ILE A 190     -29.777 -21.113 -92.751  1.00  0.00           C  
ATOM   2970  H   ILE A 190     -28.467 -20.694 -89.238  1.00  0.00           H  
ATOM   2971  HA  ILE A 190     -31.033 -20.953 -90.448  1.00  0.00           H  
ATOM   2972  HB  ILE A 190     -28.810 -22.999 -90.026  1.00  0.00           H  
ATOM   2973 1HG1 ILE A 190     -28.161 -21.080 -91.377  1.00  0.00           H  
ATOM   2974 2HG1 ILE A 190     -28.261 -22.541 -92.349  1.00  0.00           H  
ATOM   2975 1HG2 ILE A 190     -29.932 -24.313 -91.780  1.00  0.00           H  
ATOM   2976 2HG2 ILE A 190     -30.976 -24.130 -90.351  1.00  0.00           H  
ATOM   2977 3HG2 ILE A 190     -31.273 -23.145 -91.802  1.00  0.00           H  
ATOM   2978 1HD1 ILE A 190     -29.190 -20.634 -93.534  1.00  0.00           H  
ATOM   2979 2HD1 ILE A 190     -30.457 -21.839 -93.200  1.00  0.00           H  
ATOM   2980 3HD1 ILE A 190     -30.354 -20.359 -92.217  1.00  0.00           H  
ATOM   2981  N   ALA A 191     -30.592 -22.702 -87.691  1.00  0.00           N  
ATOM   2982  CA  ALA A 191     -31.280 -23.453 -86.648  1.00  0.00           C  
ATOM   2983  C   ALA A 191     -32.398 -22.630 -86.020  1.00  0.00           C  
ATOM   2984  O   ALA A 191     -33.475 -23.149 -85.730  1.00  0.00           O  
ATOM   2985  CB  ALA A 191     -30.294 -23.907 -85.584  1.00  0.00           C  
ATOM   2986  H   ALA A 191     -29.606 -22.519 -87.584  1.00  0.00           H  
ATOM   2987  HA  ALA A 191     -31.724 -24.344 -87.099  1.00  0.00           H  
ATOM   2988 1HB  ALA A 191     -30.822 -24.467 -84.812  1.00  0.00           H  
ATOM   2989 2HB  ALA A 191     -29.534 -24.544 -86.037  1.00  0.00           H  
ATOM   2990 3HB  ALA A 191     -29.816 -23.037 -85.135  1.00  0.00           H  
ATOM   2991  N   GLU A 192     -32.133 -21.344 -85.807  1.00  0.00           N  
ATOM   2992  CA  GLU A 192     -33.102 -20.454 -85.176  1.00  0.00           C  
ATOM   2993  C   GLU A 192     -34.283 -20.186 -86.098  1.00  0.00           C  
ATOM   2994  O   GLU A 192     -35.427 -20.124 -85.647  1.00  0.00           O  
ATOM   2995  CB  GLU A 192     -32.435 -19.132 -84.786  1.00  0.00           C  
ATOM   2996  CG  GLU A 192     -31.484 -19.234 -83.602  1.00  0.00           C  
ATOM   2997  CD  GLU A 192     -32.176 -19.623 -82.327  1.00  0.00           C  
ATOM   2998  OE1 GLU A 192     -33.065 -18.917 -81.915  1.00  0.00           O  
ATOM   2999  OE2 GLU A 192     -31.816 -20.630 -81.762  1.00  0.00           O  
ATOM   3000  H   GLU A 192     -31.237 -20.969 -86.086  1.00  0.00           H  
ATOM   3001  HA  GLU A 192     -33.483 -20.940 -84.277  1.00  0.00           H  
ATOM   3002 1HB  GLU A 192     -31.873 -18.743 -85.636  1.00  0.00           H  
ATOM   3003 2HB  GLU A 192     -33.202 -18.400 -84.538  1.00  0.00           H  
ATOM   3004 1HG  GLU A 192     -30.717 -19.976 -83.828  1.00  0.00           H  
ATOM   3005 2HG  GLU A 192     -30.990 -18.272 -83.463  1.00  0.00           H  
ATOM   3006  N   LEU A 193     -34.003 -20.029 -87.387  1.00  0.00           N  
ATOM   3007  CA  LEU A 193     -35.052 -19.812 -88.378  1.00  0.00           C  
ATOM   3008  C   LEU A 193     -35.972 -21.022 -88.482  1.00  0.00           C  
ATOM   3009  O   LEU A 193     -37.183 -20.877 -88.646  1.00  0.00           O  
ATOM   3010  CB  LEU A 193     -34.432 -19.513 -89.748  1.00  0.00           C  
ATOM   3011  CG  LEU A 193     -33.701 -18.170 -89.870  1.00  0.00           C  
ATOM   3012  CD1 LEU A 193     -33.000 -18.093 -91.219  1.00  0.00           C  
ATOM   3013  CD2 LEU A 193     -34.700 -17.033 -89.709  1.00  0.00           C  
ATOM   3014  H   LEU A 193     -33.041 -20.057 -87.695  1.00  0.00           H  
ATOM   3015  HA  LEU A 193     -35.657 -18.961 -88.059  1.00  0.00           H  
ATOM   3016 1HB  LEU A 193     -33.718 -20.301 -89.986  1.00  0.00           H  
ATOM   3017 2HB  LEU A 193     -35.223 -19.530 -90.498  1.00  0.00           H  
ATOM   3018  HG  LEU A 193     -32.941 -18.097 -89.093  1.00  0.00           H  
ATOM   3019 1HD1 LEU A 193     -32.480 -17.138 -91.306  1.00  0.00           H  
ATOM   3020 2HD1 LEU A 193     -32.278 -18.906 -91.300  1.00  0.00           H  
ATOM   3021 3HD1 LEU A 193     -33.735 -18.180 -92.018  1.00  0.00           H  
ATOM   3022 1HD2 LEU A 193     -34.182 -16.078 -89.795  1.00  0.00           H  
ATOM   3023 2HD2 LEU A 193     -35.461 -17.104 -90.487  1.00  0.00           H  
ATOM   3024 3HD2 LEU A 193     -35.175 -17.101 -88.730  1.00  0.00           H  
ATOM   3025  N   ALA A 194     -35.395 -22.216 -88.384  1.00  0.00           N  
ATOM   3026  CA  ALA A 194     -36.176 -23.446 -88.449  1.00  0.00           C  
ATOM   3027  C   ALA A 194     -36.887 -23.717 -87.129  1.00  0.00           C  
ATOM   3028  O   ALA A 194     -37.979 -24.283 -87.109  1.00  0.00           O  
ATOM   3029  CB  ALA A 194     -35.286 -24.621 -88.822  1.00  0.00           C  
ATOM   3030  H   ALA A 194     -34.394 -22.276 -88.264  1.00  0.00           H  
ATOM   3031  HA  ALA A 194     -36.936 -23.332 -89.222  1.00  0.00           H  
ATOM   3032 1HB  ALA A 194     -35.885 -25.531 -88.867  1.00  0.00           H  
ATOM   3033 2HB  ALA A 194     -34.831 -24.438 -89.797  1.00  0.00           H  
ATOM   3034 3HB  ALA A 194     -34.504 -24.738 -88.073  1.00  0.00           H  
ATOM   3035  N   GLY A 195     -36.264 -23.312 -86.026  1.00  0.00           N  
ATOM   3036  CA  GLY A 195     -36.843 -23.514 -84.703  1.00  0.00           C  
ATOM   3037  C   GLY A 195     -36.492 -24.890 -84.151  1.00  0.00           C  
ATOM   3038  O   GLY A 195     -37.304 -25.525 -83.479  1.00  0.00           O  
ATOM   3039  H   GLY A 195     -35.368 -22.854 -86.101  1.00  0.00           H  
ATOM   3040 1HA  GLY A 195     -36.478 -22.741 -84.024  1.00  0.00           H  
ATOM   3041 2HA  GLY A 195     -37.925 -23.407 -84.759  1.00  0.00           H  
ATOM   3042  N   VAL A 196     -35.273 -25.344 -84.433  1.00  0.00           N  
ATOM   3043  CA  VAL A 196     -34.812 -26.642 -83.956  1.00  0.00           C  
ATOM   3044  C   VAL A 196     -33.541 -26.505 -83.128  1.00  0.00           C  
ATOM   3045  O   VAL A 196     -32.888 -25.461 -83.140  1.00  0.00           O  
ATOM   3046  CB  VAL A 196     -34.548 -27.586 -85.145  1.00  0.00           C  
ATOM   3047  CG1 VAL A 196     -35.823 -27.804 -85.946  1.00  0.00           C  
ATOM   3048  CG2 VAL A 196     -33.449 -27.011 -86.028  1.00  0.00           C  
ATOM   3049  H   VAL A 196     -34.653 -24.771 -84.991  1.00  0.00           H  
ATOM   3050  HA  VAL A 196     -35.591 -27.079 -83.332  1.00  0.00           H  
ATOM   3051  HB  VAL A 196     -34.237 -28.559 -84.764  1.00  0.00           H  
ATOM   3052 1HG1 VAL A 196     -35.618 -28.473 -86.782  1.00  0.00           H  
ATOM   3053 2HG1 VAL A 196     -36.583 -28.249 -85.305  1.00  0.00           H  
ATOM   3054 3HG1 VAL A 196     -36.182 -26.848 -86.327  1.00  0.00           H  
ATOM   3055 1HG2 VAL A 196     -33.267 -27.684 -86.866  1.00  0.00           H  
ATOM   3056 2HG2 VAL A 196     -33.758 -26.037 -86.404  1.00  0.00           H  
ATOM   3057 3HG2 VAL A 196     -32.535 -26.903 -85.445  1.00  0.00           H  
ATOM   3058  N   ARG A 197     -33.191 -27.568 -82.408  1.00  0.00           N  
ATOM   3059  CA  ARG A 197     -32.025 -27.555 -81.535  1.00  0.00           C  
ATOM   3060  C   ARG A 197     -30.782 -28.043 -82.267  1.00  0.00           C  
ATOM   3061  O   ARG A 197     -30.729 -29.188 -82.718  1.00  0.00           O  
ATOM   3062  CB  ARG A 197     -32.264 -28.426 -80.310  1.00  0.00           C  
ATOM   3063  CG  ARG A 197     -33.317 -27.902 -79.347  1.00  0.00           C  
ATOM   3064  CD  ARG A 197     -33.473 -28.791 -78.167  1.00  0.00           C  
ATOM   3065  NE  ARG A 197     -32.267 -28.835 -77.357  1.00  0.00           N  
ATOM   3066  CZ  ARG A 197     -32.113 -29.594 -76.255  1.00  0.00           C  
ATOM   3067  NH1 ARG A 197     -33.097 -30.364 -75.844  1.00  0.00           N  
ATOM   3068  NH2 ARG A 197     -30.974 -29.564 -75.586  1.00  0.00           N  
ATOM   3069  H   ARG A 197     -33.744 -28.411 -82.473  1.00  0.00           H  
ATOM   3070  HA  ARG A 197     -31.848 -26.528 -81.211  1.00  0.00           H  
ATOM   3071 1HB  ARG A 197     -32.575 -29.421 -80.628  1.00  0.00           H  
ATOM   3072 2HB  ARG A 197     -31.333 -28.536 -79.754  1.00  0.00           H  
ATOM   3073 1HG  ARG A 197     -33.026 -26.912 -78.994  1.00  0.00           H  
ATOM   3074 2HG  ARG A 197     -34.278 -27.837 -79.857  1.00  0.00           H  
ATOM   3075 1HD  ARG A 197     -34.290 -28.426 -77.543  1.00  0.00           H  
ATOM   3076 2HD  ARG A 197     -33.697 -29.803 -78.502  1.00  0.00           H  
ATOM   3077  HE  ARG A 197     -31.488 -28.257 -77.642  1.00  0.00           H  
ATOM   3078 1HH1 ARG A 197     -33.967 -30.386 -76.356  1.00  0.00           H  
ATOM   3079 2HH1 ARG A 197     -32.982 -30.932 -75.017  1.00  0.00           H  
ATOM   3080 1HH2 ARG A 197     -30.218 -28.972 -75.901  1.00  0.00           H  
ATOM   3081 2HH2 ARG A 197     -30.859 -30.133 -74.759  1.00  0.00           H  
ATOM   3082  N   VAL A 198     -29.787 -27.174 -82.398  1.00  0.00           N  
ATOM   3083  CA  VAL A 198     -28.531 -27.577 -83.018  1.00  0.00           C  
ATOM   3084  C   VAL A 198     -27.342 -27.232 -82.132  1.00  0.00           C  
ATOM   3085  O   VAL A 198     -27.162 -26.081 -81.732  1.00  0.00           O  
ATOM   3086  CB  VAL A 198     -28.366 -26.888 -84.386  1.00  0.00           C  
ATOM   3087  CG1 VAL A 198     -27.044 -27.286 -85.026  1.00  0.00           C  
ATOM   3088  CG2 VAL A 198     -29.534 -27.249 -85.291  1.00  0.00           C  
ATOM   3089  H   VAL A 198     -29.909 -26.224 -82.080  1.00  0.00           H  
ATOM   3090  HA  VAL A 198     -28.543 -28.659 -83.154  1.00  0.00           H  
ATOM   3091  HB  VAL A 198     -28.339 -25.809 -84.237  1.00  0.00           H  
ATOM   3092 1HG1 VAL A 198     -26.944 -26.790 -85.991  1.00  0.00           H  
ATOM   3093 2HG1 VAL A 198     -26.221 -26.986 -84.377  1.00  0.00           H  
ATOM   3094 3HG1 VAL A 198     -27.020 -28.366 -85.169  1.00  0.00           H  
ATOM   3095 1HG2 VAL A 198     -29.411 -26.758 -86.256  1.00  0.00           H  
ATOM   3096 2HG2 VAL A 198     -29.564 -28.329 -85.434  1.00  0.00           H  
ATOM   3097 3HG2 VAL A 198     -30.466 -26.918 -84.832  1.00  0.00           H  
ATOM   3098  N   ARG A 199     -26.525 -28.238 -81.837  1.00  0.00           N  
ATOM   3099  CA  ARG A 199     -25.384 -28.080 -80.945  1.00  0.00           C  
ATOM   3100  C   ARG A 199     -24.069 -28.183 -81.709  1.00  0.00           C  
ATOM   3101  O   ARG A 199     -23.831 -29.161 -82.418  1.00  0.00           O  
ATOM   3102  CB  ARG A 199     -25.412 -29.131 -79.847  1.00  0.00           C  
ATOM   3103  CG  ARG A 199     -24.259 -29.057 -78.858  1.00  0.00           C  
ATOM   3104  CD  ARG A 199     -24.407 -30.052 -77.766  1.00  0.00           C  
ATOM   3105  NE  ARG A 199     -25.526 -29.738 -76.893  1.00  0.00           N  
ATOM   3106  CZ  ARG A 199     -25.959 -30.526 -75.890  1.00  0.00           C  
ATOM   3107  NH1 ARG A 199     -25.356 -31.669 -75.646  1.00  0.00           N  
ATOM   3108  NH2 ARG A 199     -26.988 -30.151 -75.152  1.00  0.00           N  
ATOM   3109  H   ARG A 199     -26.693 -29.140 -82.259  1.00  0.00           H  
ATOM   3110  HA  ARG A 199     -25.440 -27.092 -80.483  1.00  0.00           H  
ATOM   3111 1HB  ARG A 199     -26.338 -29.042 -79.281  1.00  0.00           H  
ATOM   3112 2HB  ARG A 199     -25.398 -30.126 -80.295  1.00  0.00           H  
ATOM   3113 1HG  ARG A 199     -23.321 -29.253 -79.378  1.00  0.00           H  
ATOM   3114 2HG  ARG A 199     -24.226 -28.061 -78.413  1.00  0.00           H  
ATOM   3115 1HD  ARG A 199     -24.574 -31.039 -78.194  1.00  0.00           H  
ATOM   3116 2HD  ARG A 199     -23.499 -30.068 -77.164  1.00  0.00           H  
ATOM   3117  HE  ARG A 199     -26.015 -28.867 -77.051  1.00  0.00           H  
ATOM   3118 1HH1 ARG A 199     -24.569 -31.956 -76.210  1.00  0.00           H  
ATOM   3119 2HH1 ARG A 199     -25.680 -32.260 -74.893  1.00  0.00           H  
ATOM   3120 1HH2 ARG A 199     -27.451 -29.273 -75.340  1.00  0.00           H  
ATOM   3121 2HH2 ARG A 199     -27.312 -30.742 -74.400  1.00  0.00           H  
ATOM   3122  N   ILE A 200     -23.219 -27.171 -81.570  1.00  0.00           N  
ATOM   3123  CA  ILE A 200     -21.956 -27.154 -82.299  1.00  0.00           C  
ATOM   3124  C   ILE A 200     -20.769 -27.157 -81.343  1.00  0.00           C  
ATOM   3125  O   ILE A 200     -20.691 -26.330 -80.435  1.00  0.00           O  
ATOM   3126  CB  ILE A 200     -21.871 -25.925 -83.221  1.00  0.00           C  
ATOM   3127  CG1 ILE A 200     -23.104 -25.848 -84.124  1.00  0.00           C  
ATOM   3128  CG2 ILE A 200     -20.599 -25.972 -84.053  1.00  0.00           C  
ATOM   3129  CD1 ILE A 200     -23.316 -24.490 -84.753  1.00  0.00           C  
ATOM   3130  H   ILE A 200     -23.453 -26.402 -80.959  1.00  0.00           H  
ATOM   3131  HA  ILE A 200     -21.899 -28.051 -82.914  1.00  0.00           H  
ATOM   3132  HB  ILE A 200     -21.865 -25.017 -82.618  1.00  0.00           H  
ATOM   3133 1HG1 ILE A 200     -23.017 -26.584 -84.922  1.00  0.00           H  
ATOM   3134 2HG1 ILE A 200     -23.994 -26.098 -83.547  1.00  0.00           H  
ATOM   3135 1HG2 ILE A 200     -20.554 -25.096 -84.701  1.00  0.00           H  
ATOM   3136 2HG2 ILE A 200     -19.732 -25.980 -83.394  1.00  0.00           H  
ATOM   3137 3HG2 ILE A 200     -20.598 -26.875 -84.665  1.00  0.00           H  
ATOM   3138 1HD1 ILE A 200     -24.210 -24.515 -85.379  1.00  0.00           H  
ATOM   3139 2HD1 ILE A 200     -23.442 -23.741 -83.970  1.00  0.00           H  
ATOM   3140 3HD1 ILE A 200     -22.453 -24.233 -85.365  1.00  0.00           H  
ATOM   3141  N   ARG A 201     -19.844 -28.088 -81.557  1.00  0.00           N  
ATOM   3142  CA  ARG A 201     -18.655 -28.195 -80.719  1.00  0.00           C  
ATOM   3143  C   ARG A 201     -17.395 -27.865 -81.506  1.00  0.00           C  
ATOM   3144  O   ARG A 201     -17.141 -28.446 -82.561  1.00  0.00           O  
ATOM   3145  CB  ARG A 201     -18.534 -29.598 -80.138  1.00  0.00           C  
ATOM   3146  CG  ARG A 201     -17.349 -29.805 -79.209  1.00  0.00           C  
ATOM   3147  CD  ARG A 201     -17.383 -31.143 -78.566  1.00  0.00           C  
ATOM   3148  NE  ARG A 201     -18.458 -31.250 -77.594  1.00  0.00           N  
ATOM   3149  CZ  ARG A 201     -18.806 -32.388 -76.961  1.00  0.00           C  
ATOM   3150  NH1 ARG A 201     -18.156 -33.503 -77.208  1.00  0.00           N  
ATOM   3151  NH2 ARG A 201     -19.803 -32.382 -76.092  1.00  0.00           N  
ATOM   3152  H   ARG A 201     -19.962 -28.729 -82.328  1.00  0.00           H  
ATOM   3153  HA  ARG A 201     -18.744 -27.478 -79.901  1.00  0.00           H  
ATOM   3154 1HB  ARG A 201     -19.438 -29.838 -79.579  1.00  0.00           H  
ATOM   3155 2HB  ARG A 201     -18.449 -30.320 -80.948  1.00  0.00           H  
ATOM   3156 1HG  ARG A 201     -16.423 -29.721 -79.778  1.00  0.00           H  
ATOM   3157 2HG  ARG A 201     -17.363 -29.047 -78.425  1.00  0.00           H  
ATOM   3158 1HD  ARG A 201     -17.532 -31.908 -79.327  1.00  0.00           H  
ATOM   3159 2HD  ARG A 201     -16.439 -31.323 -78.051  1.00  0.00           H  
ATOM   3160  HE  ARG A 201     -18.982 -30.413 -77.377  1.00  0.00           H  
ATOM   3161 1HH1 ARG A 201     -17.395 -33.507 -77.872  1.00  0.00           H  
ATOM   3162 2HH1 ARG A 201     -18.417 -34.356 -76.733  1.00  0.00           H  
ATOM   3163 1HH2 ARG A 201     -20.302 -31.525 -75.902  1.00  0.00           H  
ATOM   3164 2HH2 ARG A 201     -20.063 -33.234 -75.617  1.00  0.00           H  
ATOM   3165  N   PHE A 202     -16.604 -26.930 -80.992  1.00  0.00           N  
ATOM   3166  CA  PHE A 202     -15.371 -26.542 -81.666  1.00  0.00           C  
ATOM   3167  C   PHE A 202     -14.148 -27.038 -80.906  1.00  0.00           C  
ATOM   3168  O   PHE A 202     -13.982 -26.756 -79.720  1.00  0.00           O  
ATOM   3169  CB  PHE A 202     -15.302 -25.020 -81.816  1.00  0.00           C  
ATOM   3170  CG  PHE A 202     -16.416 -24.441 -82.641  1.00  0.00           C  
ATOM   3171  CD1 PHE A 202     -17.647 -24.159 -82.070  1.00  0.00           C  
ATOM   3172  CD2 PHE A 202     -16.234 -24.178 -83.990  1.00  0.00           C  
ATOM   3173  CE1 PHE A 202     -18.673 -23.625 -82.828  1.00  0.00           C  
ATOM   3174  CE2 PHE A 202     -17.257 -23.645 -84.752  1.00  0.00           C  
ATOM   3175  CZ  PHE A 202     -18.478 -23.369 -84.168  1.00  0.00           C  
ATOM   3176  H   PHE A 202     -16.862 -26.487 -80.124  1.00  0.00           H  
ATOM   3177  HA  PHE A 202     -15.363 -26.991 -82.659  1.00  0.00           H  
ATOM   3178 1HB  PHE A 202     -15.332 -24.556 -80.831  1.00  0.00           H  
ATOM   3179 2HB  PHE A 202     -14.355 -24.743 -82.278  1.00  0.00           H  
ATOM   3180  HD1 PHE A 202     -17.802 -24.360 -81.010  1.00  0.00           H  
ATOM   3181  HD2 PHE A 202     -15.270 -24.397 -84.451  1.00  0.00           H  
ATOM   3182  HE1 PHE A 202     -19.635 -23.409 -82.367  1.00  0.00           H  
ATOM   3183  HE2 PHE A 202     -17.101 -23.442 -85.810  1.00  0.00           H  
ATOM   3184  HZ  PHE A 202     -19.285 -22.950 -84.767  1.00  0.00           H  
ATOM   3185  N   LYS A 203     -13.299 -27.786 -81.601  1.00  0.00           N  
ATOM   3186  CA  LYS A 203     -12.028 -28.241 -81.054  1.00  0.00           C  
ATOM   3187  C   LYS A 203     -10.985 -28.417 -82.150  1.00  0.00           C  
ATOM   3188  O   LYS A 203     -11.195 -29.161 -83.108  1.00  0.00           O  
ATOM   3189  CB  LYS A 203     -12.212 -29.553 -80.289  1.00  0.00           C  
ATOM   3190  CG  LYS A 203     -10.976 -30.019 -79.532  1.00  0.00           C  
ATOM   3191  CD  LYS A 203     -11.262 -31.281 -78.731  1.00  0.00           C  
ATOM   3192  CE  LYS A 203     -10.031 -31.742 -77.963  1.00  0.00           C  
ATOM   3193  NZ  LYS A 203      -9.741 -30.866 -76.797  1.00  0.00           N  
ATOM   3194  H   LYS A 203     -13.539 -28.051 -82.547  1.00  0.00           H  
ATOM   3195  HA  LYS A 203     -11.647 -27.499 -80.351  1.00  0.00           H  
ATOM   3196 1HB  LYS A 203     -13.024 -29.444 -79.570  1.00  0.00           H  
ATOM   3197 2HB  LYS A 203     -12.495 -30.343 -80.986  1.00  0.00           H  
ATOM   3198 1HG  LYS A 203     -10.171 -30.223 -80.239  1.00  0.00           H  
ATOM   3199 2HG  LYS A 203     -10.647 -29.234 -78.852  1.00  0.00           H  
ATOM   3200 1HD  LYS A 203     -12.069 -31.087 -78.024  1.00  0.00           H  
ATOM   3201 2HD  LYS A 203     -11.577 -32.076 -79.406  1.00  0.00           H  
ATOM   3202 1HE  LYS A 203     -10.183 -32.761 -77.611  1.00  0.00           H  
ATOM   3203 2HE  LYS A 203      -9.166 -31.737 -78.628  1.00  0.00           H  
ATOM   3204 1HZ  LYS A 203      -8.920 -31.205 -76.316  1.00  0.00           H  
ATOM   3205 2HZ  LYS A 203      -9.581 -29.921 -77.115  1.00  0.00           H  
ATOM   3206 3HZ  LYS A 203     -10.530 -30.877 -76.165  1.00  0.00           H  
ATOM   3207  N   GLY A 204      -9.858 -27.728 -82.005  1.00  0.00           N  
ATOM   3208  CA  GLY A 204      -8.778 -27.829 -82.978  1.00  0.00           C  
ATOM   3209  C   GLY A 204      -9.240 -27.395 -84.363  1.00  0.00           C  
ATOM   3210  O   GLY A 204      -9.738 -26.282 -84.540  1.00  0.00           O  
ATOM   3211  H   GLY A 204      -9.750 -27.120 -81.207  1.00  0.00           H  
ATOM   3212 1HA  GLY A 204      -7.941 -27.208 -82.661  1.00  0.00           H  
ATOM   3213 2HA  GLY A 204      -8.420 -28.858 -83.017  1.00  0.00           H  
ATOM   3214  N   ASP A 205      -9.090 -28.281 -85.342  1.00  0.00           N  
ATOM   3215  CA  ASP A 205      -9.502 -27.979 -86.708  1.00  0.00           C  
ATOM   3216  C   ASP A 205     -10.722 -28.798 -87.110  1.00  0.00           C  
ATOM   3217  O   ASP A 205     -11.002 -28.964 -88.297  1.00  0.00           O  
ATOM   3218  CB  ASP A 205      -8.354 -28.250 -87.686  1.00  0.00           C  
ATOM   3219  CG  ASP A 205      -7.887 -29.698 -87.664  1.00  0.00           C  
ATOM   3220  OD1 ASP A 205      -8.246 -30.404 -86.755  1.00  0.00           O  
ATOM   3221  OD2 ASP A 205      -7.172 -30.085 -88.560  1.00  0.00           O  
ATOM   3222  H   ASP A 205      -8.684 -29.184 -85.136  1.00  0.00           H  
ATOM   3223  HA  ASP A 205      -9.766 -26.923 -86.765  1.00  0.00           H  
ATOM   3224 1HB  ASP A 205      -8.675 -28.001 -88.699  1.00  0.00           H  
ATOM   3225 2HB  ASP A 205      -7.509 -27.606 -87.444  1.00  0.00           H  
ATOM   3226  N   THR A 206     -11.447 -29.310 -86.117  1.00  0.00           N  
ATOM   3227  CA  THR A 206     -12.634 -30.114 -86.380  1.00  0.00           C  
ATOM   3228  C   THR A 206     -13.853 -29.554 -85.658  1.00  0.00           C  
ATOM   3229  O   THR A 206     -13.781 -29.202 -84.480  1.00  0.00           O  
ATOM   3230  CB  THR A 206     -12.415 -31.580 -85.964  1.00  0.00           C  
ATOM   3231  OG1 THR A 206     -11.296 -32.121 -86.681  1.00  0.00           O  
ATOM   3232  CG2 THR A 206     -13.654 -32.412 -86.262  1.00  0.00           C  
ATOM   3233  H   THR A 206     -11.176 -29.141 -85.159  1.00  0.00           H  
ATOM   3234  HA  THR A 206     -12.838 -30.089 -87.451  1.00  0.00           H  
ATOM   3235  HB  THR A 206     -12.201 -31.628 -84.896  1.00  0.00           H  
ATOM   3236  HG1 THR A 206     -10.485 -31.725 -86.353  1.00  0.00           H  
ATOM   3237 1HG2 THR A 206     -13.480 -33.445 -85.961  1.00  0.00           H  
ATOM   3238 2HG2 THR A 206     -14.502 -32.010 -85.710  1.00  0.00           H  
ATOM   3239 3HG2 THR A 206     -13.865 -32.377 -87.331  1.00  0.00           H  
ATOM   3240  N   VAL A 207     -14.973 -29.472 -86.368  1.00  0.00           N  
ATOM   3241  CA  VAL A 207     -16.219 -29.004 -85.774  1.00  0.00           C  
ATOM   3242  C   VAL A 207     -17.328 -30.037 -85.932  1.00  0.00           C  
ATOM   3243  O   VAL A 207     -17.554 -30.560 -87.023  1.00  0.00           O  
ATOM   3244  CB  VAL A 207     -16.657 -27.680 -86.427  1.00  0.00           C  
ATOM   3245  CG1 VAL A 207     -17.973 -27.201 -85.832  1.00  0.00           C  
ATOM   3246  CG2 VAL A 207     -15.571 -26.630 -86.250  1.00  0.00           C  
ATOM   3247  H   VAL A 207     -14.959 -29.740 -87.340  1.00  0.00           H  
ATOM   3248  HA  VAL A 207     -16.052 -28.831 -84.710  1.00  0.00           H  
ATOM   3249  HB  VAL A 207     -16.830 -27.850 -87.490  1.00  0.00           H  
ATOM   3250 1HG1 VAL A 207     -18.267 -26.264 -86.304  1.00  0.00           H  
ATOM   3251 2HG1 VAL A 207     -18.744 -27.951 -86.001  1.00  0.00           H  
ATOM   3252 3HG1 VAL A 207     -17.850 -27.041 -84.760  1.00  0.00           H  
ATOM   3253 1HG2 VAL A 207     -15.887 -25.697 -86.716  1.00  0.00           H  
ATOM   3254 2HG2 VAL A 207     -15.394 -26.464 -85.187  1.00  0.00           H  
ATOM   3255 3HG2 VAL A 207     -14.650 -26.976 -86.721  1.00  0.00           H  
ATOM   3256  N   THR A 208     -18.020 -30.327 -84.835  1.00  0.00           N  
ATOM   3257  CA  THR A 208     -19.122 -31.282 -84.856  1.00  0.00           C  
ATOM   3258  C   THR A 208     -20.460 -30.583 -84.651  1.00  0.00           C  
ATOM   3259  O   THR A 208     -20.636 -29.825 -83.699  1.00  0.00           O  
ATOM   3260  CB  THR A 208     -18.936 -32.369 -83.782  1.00  0.00           C  
ATOM   3261  OG1 THR A 208     -17.725 -33.093 -84.036  1.00  0.00           O  
ATOM   3262  CG2 THR A 208     -20.111 -33.334 -83.789  1.00  0.00           C  
ATOM   3263  H   THR A 208     -17.777 -29.871 -83.967  1.00  0.00           H  
ATOM   3264  HA  THR A 208     -19.141 -31.765 -85.833  1.00  0.00           H  
ATOM   3265  HB  THR A 208     -18.864 -31.901 -82.799  1.00  0.00           H  
ATOM   3266  HG1 THR A 208     -16.971 -32.531 -83.843  1.00  0.00           H  
ATOM   3267 1HG2 THR A 208     -19.963 -34.094 -83.023  1.00  0.00           H  
ATOM   3268 2HG2 THR A 208     -21.032 -32.788 -83.586  1.00  0.00           H  
ATOM   3269 3HG2 THR A 208     -20.182 -33.812 -84.766  1.00  0.00           H  
ATOM   3270  N   ILE A 209     -21.401 -30.847 -85.551  1.00  0.00           N  
ATOM   3271  CA  ILE A 209     -22.736 -30.267 -85.465  1.00  0.00           C  
ATOM   3272  C   ILE A 209     -23.796 -31.350 -85.298  1.00  0.00           C  
ATOM   3273  O   ILE A 209     -23.885 -32.271 -86.108  1.00  0.00           O  
ATOM   3274  CB  ILE A 209     -23.052 -29.428 -86.716  1.00  0.00           C  
ATOM   3275  CG1 ILE A 209     -21.966 -28.371 -86.937  1.00  0.00           C  
ATOM   3276  CG2 ILE A 209     -24.418 -28.771 -86.584  1.00  0.00           C  
ATOM   3277  CD1 ILE A 209     -20.976 -28.733 -88.022  1.00  0.00           C  
ATOM   3278  H   ILE A 209     -21.185 -31.464 -86.319  1.00  0.00           H  
ATOM   3279  HA  ILE A 209     -22.774 -29.615 -84.593  1.00  0.00           H  
ATOM   3280  HB  ILE A 209     -23.051 -30.070 -87.595  1.00  0.00           H  
ATOM   3281 1HG1 ILE A 209     -22.430 -27.422 -87.202  1.00  0.00           H  
ATOM   3282 2HG1 ILE A 209     -21.413 -28.217 -86.012  1.00  0.00           H  
ATOM   3283 1HG2 ILE A 209     -24.625 -28.180 -87.477  1.00  0.00           H  
ATOM   3284 2HG2 ILE A 209     -25.181 -29.540 -86.474  1.00  0.00           H  
ATOM   3285 3HG2 ILE A 209     -24.427 -28.121 -85.710  1.00  0.00           H  
ATOM   3286 1HD1 ILE A 209     -20.237 -27.936 -88.121  1.00  0.00           H  
ATOM   3287 2HD1 ILE A 209     -20.473 -29.664 -87.760  1.00  0.00           H  
ATOM   3288 3HD1 ILE A 209     -21.503 -28.857 -88.968  1.00  0.00           H  
ATOM   3289  N   VAL A 210     -24.596 -31.241 -84.244  1.00  0.00           N  
ATOM   3290  CA  VAL A 210     -25.676 -32.196 -84.025  1.00  0.00           C  
ATOM   3291  C   VAL A 210     -27.037 -31.553 -84.262  1.00  0.00           C  
ATOM   3292  O   VAL A 210     -27.423 -30.617 -83.564  1.00  0.00           O  
ATOM   3293  CB  VAL A 210     -25.617 -32.750 -82.589  1.00  0.00           C  
ATOM   3294  CG1 VAL A 210     -26.752 -33.733 -82.349  1.00  0.00           C  
ATOM   3295  CG2 VAL A 210     -24.269 -33.412 -82.344  1.00  0.00           C  
ATOM   3296  H   VAL A 210     -24.453 -30.489 -83.585  1.00  0.00           H  
ATOM   3297  HA  VAL A 210     -25.554 -33.024 -84.724  1.00  0.00           H  
ATOM   3298  HB  VAL A 210     -25.751 -31.927 -81.886  1.00  0.00           H  
ATOM   3299 1HG1 VAL A 210     -26.696 -34.115 -81.329  1.00  0.00           H  
ATOM   3300 2HG1 VAL A 210     -27.707 -33.228 -82.495  1.00  0.00           H  
ATOM   3301 3HG1 VAL A 210     -26.669 -34.564 -83.051  1.00  0.00           H  
ATOM   3302 1HG2 VAL A 210     -24.234 -33.801 -81.328  1.00  0.00           H  
ATOM   3303 2HG2 VAL A 210     -24.133 -34.231 -83.051  1.00  0.00           H  
ATOM   3304 3HG2 VAL A 210     -23.473 -32.679 -82.479  1.00  0.00           H  
ATOM   3305  N   VAL A 211     -27.758 -32.058 -85.259  1.00  0.00           N  
ATOM   3306  CA  VAL A 211     -29.052 -31.499 -85.632  1.00  0.00           C  
ATOM   3307  C   VAL A 211     -30.190 -32.419 -85.213  1.00  0.00           C  
ATOM   3308  O   VAL A 211     -30.334 -33.522 -85.740  1.00  0.00           O  
ATOM   3309  CB  VAL A 211     -29.116 -31.267 -87.153  1.00  0.00           C  
ATOM   3310  CG1 VAL A 211     -30.473 -30.706 -87.550  1.00  0.00           C  
ATOM   3311  CG2 VAL A 211     -27.998 -30.328 -87.581  1.00  0.00           C  
ATOM   3312  H   VAL A 211     -27.393 -32.842 -85.781  1.00  0.00           H  
ATOM   3313  HA  VAL A 211     -29.173 -30.540 -85.126  1.00  0.00           H  
ATOM   3314  HB  VAL A 211     -29.003 -32.225 -87.662  1.00  0.00           H  
ATOM   3315 1HG1 VAL A 211     -30.501 -30.548 -88.628  1.00  0.00           H  
ATOM   3316 2HG1 VAL A 211     -31.255 -31.409 -87.265  1.00  0.00           H  
ATOM   3317 3HG1 VAL A 211     -30.636 -29.755 -87.041  1.00  0.00           H  
ATOM   3318 1HG2 VAL A 211     -28.048 -30.170 -88.658  1.00  0.00           H  
ATOM   3319 2HG2 VAL A 211     -28.108 -29.373 -87.067  1.00  0.00           H  
ATOM   3320 3HG2 VAL A 211     -27.035 -30.770 -87.325  1.00  0.00           H  
ATOM   3321  N   ARG A 212     -31.002 -31.959 -84.267  1.00  0.00           N  
ATOM   3322  CA  ARG A 212     -32.091 -32.765 -83.725  1.00  0.00           C  
ATOM   3323  C   ARG A 212     -33.446 -32.163 -84.069  1.00  0.00           C  
ATOM   3324  O   ARG A 212     -33.608 -30.944 -84.093  1.00  0.00           O  
ATOM   3325  CB  ARG A 212     -31.963 -32.890 -82.215  1.00  0.00           C  
ATOM   3326  CG  ARG A 212     -32.957 -33.840 -81.566  1.00  0.00           C  
ATOM   3327  CD  ARG A 212     -32.808 -33.866 -80.088  1.00  0.00           C  
ATOM   3328  NE  ARG A 212     -31.530 -34.429 -79.682  1.00  0.00           N  
ATOM   3329  CZ  ARG A 212     -31.016 -34.342 -78.440  1.00  0.00           C  
ATOM   3330  NH1 ARG A 212     -31.681 -33.713 -77.496  1.00  0.00           N  
ATOM   3331  NH2 ARG A 212     -29.843 -34.888 -78.170  1.00  0.00           N  
ATOM   3332  H   ARG A 212     -30.857 -31.028 -83.906  1.00  0.00           H  
ATOM   3333  HA  ARG A 212     -32.033 -33.762 -84.163  1.00  0.00           H  
ATOM   3334 1HB  ARG A 212     -30.963 -33.238 -81.962  1.00  0.00           H  
ATOM   3335 2HB  ARG A 212     -32.095 -31.910 -81.756  1.00  0.00           H  
ATOM   3336 1HG  ARG A 212     -33.973 -33.522 -81.803  1.00  0.00           H  
ATOM   3337 2HG  ARG A 212     -32.796 -34.850 -81.945  1.00  0.00           H  
ATOM   3338 1HD  ARG A 212     -32.873 -32.851 -79.698  1.00  0.00           H  
ATOM   3339 2HD  ARG A 212     -33.601 -34.473 -79.653  1.00  0.00           H  
ATOM   3340  HE  ARG A 212     -30.989 -34.921 -80.381  1.00  0.00           H  
ATOM   3341 1HH1 ARG A 212     -32.578 -33.295 -77.702  1.00  0.00           H  
ATOM   3342 2HH1 ARG A 212     -31.296 -33.648 -76.565  1.00  0.00           H  
ATOM   3343 1HH2 ARG A 212     -29.332 -35.371 -78.896  1.00  0.00           H  
ATOM   3344 2HH2 ARG A 212     -29.458 -34.823 -77.240  1.00  0.00           H  
ATOM   3345  N   GLY A 213     -34.421 -33.027 -84.336  1.00  0.00           N  
ATOM   3346  CA  GLY A 213     -35.796 -32.585 -84.534  1.00  0.00           C  
ATOM   3347  C   GLY A 213     -36.777 -33.496 -83.807  1.00  0.00           C  
ATOM   3348  O   GLY A 213     -36.956 -33.365 -82.627  1.00  0.00           O  
ATOM   3349  OXT GLY A 213     -37.371 -34.343 -84.413  1.00  0.00           O  
ATOM   3350  H   GLY A 213     -34.203 -34.011 -84.405  1.00  0.00           H  
ATOM   3351 1HA  GLY A 213     -35.906 -31.563 -84.171  1.00  0.00           H  
ATOM   3352 2HA  GLY A 213     -36.025 -32.574 -85.599  1.00  0.00           H  
TER                                                                             
ATOM   3354  N   THR B 214     -41.166 -10.681 -21.740  1.00  0.00           N  
ATOM   3355  CA  THR B 214     -40.727  -9.304 -21.937  1.00  0.00           C  
ATOM   3356  C   THR B 214     -39.397  -9.055 -21.232  1.00  0.00           C  
ATOM   3357  O   THR B 214     -39.258  -9.318 -20.038  1.00  0.00           O  
ATOM   3358  CB  THR B 214     -41.782  -8.305 -21.428  1.00  0.00           C  
ATOM   3359  OG1 THR B 214     -43.034  -8.553 -22.082  1.00  0.00           O  
ATOM   3360  CG2 THR B 214     -41.343  -6.877 -21.707  1.00  0.00           C  
ATOM   3361 1H   THR B 214     -42.038 -10.824 -22.208  1.00  0.00           H  
ATOM   3362 2H   THR B 214     -40.481 -11.306 -22.113  1.00  0.00           H  
ATOM   3363 3H   THR B 214     -41.281 -10.858 -20.762  1.00  0.00           H  
ATOM   3364  HA  THR B 214     -40.591  -9.135 -23.005  1.00  0.00           H  
ATOM   3365  HB  THR B 214     -41.917  -8.434 -20.354  1.00  0.00           H  
ATOM   3366  HG1 THR B 214     -43.730  -8.066 -21.634  1.00  0.00           H  
ATOM   3367 1HG2 THR B 214     -42.101  -6.185 -21.340  1.00  0.00           H  
ATOM   3368 2HG2 THR B 214     -40.397  -6.681 -21.203  1.00  0.00           H  
ATOM   3369 3HG2 THR B 214     -41.216  -6.739 -22.780  1.00  0.00           H  
ATOM   3370  N   THR B 215     -38.422  -8.545 -21.980  1.00  0.00           N  
ATOM   3371  CA  THR B 215     -37.086  -8.294 -21.462  1.00  0.00           C  
ATOM   3372  C   THR B 215     -36.756  -6.812 -21.578  1.00  0.00           C  
ATOM   3373  O   THR B 215     -36.979  -6.189 -22.619  1.00  0.00           O  
ATOM   3374  CB  THR B 215     -36.028  -9.129 -22.206  1.00  0.00           C  
ATOM   3375  OG1 THR B 215     -36.343 -10.522 -22.085  1.00  0.00           O  
ATOM   3376  CG2 THR B 215     -34.644  -8.874 -21.627  1.00  0.00           C  
ATOM   3377  H   THR B 215     -38.623  -8.327 -22.945  1.00  0.00           H  
ATOM   3378  HA  THR B 215     -37.064  -8.580 -20.411  1.00  0.00           H  
ATOM   3379  HB  THR B 215     -36.029  -8.860 -23.262  1.00  0.00           H  
ATOM   3380  HG1 THR B 215     -37.139 -10.714 -22.586  1.00  0.00           H  
ATOM   3381 1HG2 THR B 215     -33.909  -9.472 -22.165  1.00  0.00           H  
ATOM   3382 2HG2 THR B 215     -34.397  -7.817 -21.728  1.00  0.00           H  
ATOM   3383 3HG2 THR B 215     -34.634  -9.149 -20.573  1.00  0.00           H  
ATOM   3384  N   ASN B 216     -36.219  -6.254 -20.494  1.00  0.00           N  
ATOM   3385  CA  ASN B 216     -35.817  -4.856 -20.466  1.00  0.00           C  
ATOM   3386  C   ASN B 216     -34.387  -4.746 -19.962  1.00  0.00           C  
ATOM   3387  O   ASN B 216     -34.021  -5.394 -18.977  1.00  0.00           O  
ATOM   3388  CB  ASN B 216     -36.760  -4.034 -19.607  1.00  0.00           C  
ATOM   3389  CG  ASN B 216     -38.143  -3.944 -20.192  1.00  0.00           C  
ATOM   3390  OD1 ASN B 216     -38.407  -3.111 -21.067  1.00  0.00           O  
ATOM   3391  ND2 ASN B 216     -39.030  -4.785 -19.725  1.00  0.00           N  
ATOM   3392  H   ASN B 216     -36.089  -6.820 -19.668  1.00  0.00           H  
ATOM   3393  HA  ASN B 216     -35.867  -4.461 -21.480  1.00  0.00           H  
ATOM   3394 1HB  ASN B 216     -36.827  -4.477 -18.613  1.00  0.00           H  
ATOM   3395 2HB  ASN B 216     -36.362  -3.026 -19.491  1.00  0.00           H  
ATOM   3396 1HD2 ASN B 216     -39.966  -4.771 -20.077  1.00  0.00           H  
ATOM   3397 2HD2 ASN B 216     -38.772  -5.442 -19.017  1.00  0.00           H  
ATOM   3398  N   PHE B 217     -33.584  -3.930 -20.640  1.00  0.00           N  
ATOM   3399  CA  PHE B 217     -32.255  -3.553 -20.179  1.00  0.00           C  
ATOM   3400  C   PHE B 217     -32.171  -2.039 -20.078  1.00  0.00           C  
ATOM   3401  O   PHE B 217     -32.602  -1.327 -20.992  1.00  0.00           O  
ATOM   3402  CB  PHE B 217     -31.175  -4.078 -21.128  1.00  0.00           C  
ATOM   3403  CG  PHE B 217     -30.989  -5.567 -21.070  1.00  0.00           C  
ATOM   3404  CD1 PHE B 217     -31.696  -6.402 -21.922  1.00  0.00           C  
ATOM   3405  CD2 PHE B 217     -30.108  -6.136 -20.164  1.00  0.00           C  
ATOM   3406  CE1 PHE B 217     -31.526  -7.773 -21.870  1.00  0.00           C  
ATOM   3407  CE2 PHE B 217     -29.935  -7.506 -20.110  1.00  0.00           C  
ATOM   3408  CZ  PHE B 217     -30.645  -8.325 -20.964  1.00  0.00           C  
ATOM   3409  H   PHE B 217     -33.924  -3.560 -21.517  1.00  0.00           H  
ATOM   3410  HA  PHE B 217     -32.095  -3.989 -19.194  1.00  0.00           H  
ATOM   3411 1HB  PHE B 217     -31.428  -3.806 -22.152  1.00  0.00           H  
ATOM   3412 2HB  PHE B 217     -30.222  -3.606 -20.891  1.00  0.00           H  
ATOM   3413  HD1 PHE B 217     -32.392  -5.966 -22.640  1.00  0.00           H  
ATOM   3414  HD2 PHE B 217     -29.547  -5.489 -19.488  1.00  0.00           H  
ATOM   3415  HE1 PHE B 217     -32.088  -8.418 -22.545  1.00  0.00           H  
ATOM   3416  HE2 PHE B 217     -29.238  -7.940 -19.393  1.00  0.00           H  
ATOM   3417  HZ  PHE B 217     -30.511  -9.405 -20.921  1.00  0.00           H  
ATOM   3418  N   HIS B 218     -31.621  -1.552 -18.971  1.00  0.00           N  
ATOM   3419  CA  HIS B 218     -31.411  -0.126 -18.749  1.00  0.00           C  
ATOM   3420  C   HIS B 218     -29.914   0.091 -18.579  1.00  0.00           C  
ATOM   3421  O   HIS B 218     -29.280  -0.522 -17.710  1.00  0.00           O  
ATOM   3422  CB  HIS B 218     -32.172   0.375 -17.517  1.00  0.00           C  
ATOM   3423  CG  HIS B 218     -33.660   0.368 -17.685  1.00  0.00           C  
ATOM   3424  ND1 HIS B 218     -34.444  -0.708 -17.325  1.00  0.00           N  
ATOM   3425  CD2 HIS B 218     -34.506   1.303 -18.176  1.00  0.00           C  
ATOM   3426  CE1 HIS B 218     -35.710  -0.432 -17.586  1.00  0.00           C  
ATOM   3427  NE2 HIS B 218     -35.774   0.781 -18.103  1.00  0.00           N  
ATOM   3428  H   HIS B 218     -31.341  -2.208 -18.256  1.00  0.00           H  
ATOM   3429  HA  HIS B 218     -31.762   0.417 -19.626  1.00  0.00           H  
ATOM   3430 1HB  HIS B 218     -31.923  -0.246 -16.657  1.00  0.00           H  
ATOM   3431 2HB  HIS B 218     -31.860   1.394 -17.287  1.00  0.00           H  
ATOM   3432  HD2 HIS B 218     -34.233   2.287 -18.559  1.00  0.00           H  
ATOM   3433  HE1 HIS B 218     -36.557  -1.094 -17.405  1.00  0.00           H  
ATOM   3434  HE2 HIS B 218     -36.616   1.253 -18.399  1.00  0.00           H  
ATOM   3435  N   LEU B 219     -29.348   0.963 -19.408  1.00  0.00           N  
ATOM   3436  CA  LEU B 219     -27.937   1.324 -19.342  1.00  0.00           C  
ATOM   3437  C   LEU B 219     -27.809   2.705 -18.708  1.00  0.00           C  
ATOM   3438  O   LEU B 219     -28.193   3.709 -19.317  1.00  0.00           O  
ATOM   3439  CB  LEU B 219     -27.307   1.320 -20.740  1.00  0.00           C  
ATOM   3440  CG  LEU B 219     -27.515   0.040 -21.560  1.00  0.00           C  
ATOM   3441  CD1 LEU B 219     -26.854   0.195 -22.922  1.00  0.00           C  
ATOM   3442  CD2 LEU B 219     -26.937  -1.147 -20.803  1.00  0.00           C  
ATOM   3443  H   LEU B 219     -29.932   1.389 -20.113  1.00  0.00           H  
ATOM   3444  HA  LEU B 219     -27.421   0.594 -18.720  1.00  0.00           H  
ATOM   3445 1HB  LEU B 219     -27.722   2.149 -21.311  1.00  0.00           H  
ATOM   3446 2HB  LEU B 219     -26.233   1.477 -20.638  1.00  0.00           H  
ATOM   3447  HG  LEU B 219     -28.582  -0.119 -21.723  1.00  0.00           H  
ATOM   3448 1HD1 LEU B 219     -27.002  -0.714 -23.505  1.00  0.00           H  
ATOM   3449 2HD1 LEU B 219     -27.300   1.039 -23.449  1.00  0.00           H  
ATOM   3450 3HD1 LEU B 219     -25.787   0.371 -22.790  1.00  0.00           H  
ATOM   3451 1HD2 LEU B 219     -27.086  -2.057 -21.386  1.00  0.00           H  
ATOM   3452 2HD2 LEU B 219     -25.871  -0.991 -20.641  1.00  0.00           H  
ATOM   3453 3HD2 LEU B 219     -27.441  -1.246 -19.841  1.00  0.00           H  
ATOM   3454  N   ILE B 220     -27.268   2.752 -17.491  1.00  0.00           N  
ATOM   3455  CA  ILE B 220     -27.133   3.990 -16.731  1.00  0.00           C  
ATOM   3456  C   ILE B 220     -25.685   4.456 -16.802  1.00  0.00           C  
ATOM   3457  O   ILE B 220     -24.773   3.733 -16.381  1.00  0.00           O  
ATOM   3458  CB  ILE B 220     -27.557   3.801 -15.263  1.00  0.00           C  
ATOM   3459  CG1 ILE B 220     -29.055   3.498 -15.175  1.00  0.00           C  
ATOM   3460  CG2 ILE B 220     -27.212   5.037 -14.447  1.00  0.00           C  
ATOM   3461  CD1 ILE B 220     -29.379   2.021 -15.152  1.00  0.00           C  
ATOM   3462  H   ILE B 220     -26.940   1.887 -17.086  1.00  0.00           H  
ATOM   3463  HA  ILE B 220     -27.771   4.747 -17.187  1.00  0.00           H  
ATOM   3464  HB  ILE B 220     -27.036   2.942 -14.842  1.00  0.00           H  
ATOM   3465 1HG1 ILE B 220     -29.465   3.951 -14.273  1.00  0.00           H  
ATOM   3466 2HG1 ILE B 220     -29.568   3.945 -16.026  1.00  0.00           H  
ATOM   3467 1HG2 ILE B 220     -27.519   4.887 -13.412  1.00  0.00           H  
ATOM   3468 2HG2 ILE B 220     -26.137   5.210 -14.485  1.00  0.00           H  
ATOM   3469 3HG2 ILE B 220     -27.733   5.902 -14.858  1.00  0.00           H  
ATOM   3470 1HD1 ILE B 220     -30.459   1.886 -15.089  1.00  0.00           H  
ATOM   3471 2HD1 ILE B 220     -29.007   1.553 -16.064  1.00  0.00           H  
ATOM   3472 3HD1 ILE B 220     -28.905   1.558 -14.287  1.00  0.00           H  
ATOM   3473  N   ASN B 221     -25.481   5.666 -17.328  1.00  0.00           N  
ATOM   3474  CA  ASN B 221     -24.150   6.251 -17.505  1.00  0.00           C  
ATOM   3475  C   ASN B 221     -23.287   5.401 -18.436  1.00  0.00           C  
ATOM   3476  O   ASN B 221     -22.074   5.280 -18.255  1.00  0.00           O  
ATOM   3477  CB  ASN B 221     -23.464   6.432 -16.164  1.00  0.00           C  
ATOM   3478  CG  ASN B 221     -22.341   7.431 -16.219  1.00  0.00           C  
ATOM   3479  OD1 ASN B 221     -22.447   8.466 -16.887  1.00  0.00           O  
ATOM   3480  ND2 ASN B 221     -21.267   7.142 -15.529  1.00  0.00           N  
ATOM   3481  H   ASN B 221     -26.294   6.196 -17.615  1.00  0.00           H  
ATOM   3482  HA  ASN B 221     -24.260   7.223 -17.990  1.00  0.00           H  
ATOM   3483 1HB  ASN B 221     -24.193   6.764 -15.423  1.00  0.00           H  
ATOM   3484 2HB  ASN B 221     -23.066   5.475 -15.826  1.00  0.00           H  
ATOM   3485 1HD2 ASN B 221     -20.489   7.770 -15.529  1.00  0.00           H  
ATOM   3486 2HD2 ASN B 221     -21.225   6.293 -15.003  1.00  0.00           H  
ATOM   3487  N   GLY B 222     -23.918   4.808 -19.442  1.00  0.00           N  
ATOM   3488  CA  GLY B 222     -23.227   4.022 -20.455  1.00  0.00           C  
ATOM   3489  C   GLY B 222     -22.606   4.976 -21.465  1.00  0.00           C  
ATOM   3490  O   GLY B 222     -23.063   6.116 -21.619  1.00  0.00           O  
ATOM   3491  H   GLY B 222     -24.921   4.912 -19.499  1.00  0.00           H  
ATOM   3492 1HA  GLY B 222     -22.465   3.404 -19.979  1.00  0.00           H  
ATOM   3493 2HA  GLY B 222     -23.933   3.346 -20.936  1.00  0.00           H  
ATOM   3494  N   SER B 223     -21.556   4.512 -22.141  1.00  0.00           N  
ATOM   3495  CA  SER B 223     -20.928   5.279 -23.206  1.00  0.00           C  
ATOM   3496  C   SER B 223     -21.721   5.165 -24.507  1.00  0.00           C  
ATOM   3497  O   SER B 223     -22.533   4.257 -24.701  1.00  0.00           O  
ATOM   3498  CB  SER B 223     -19.506   4.800 -23.424  1.00  0.00           C  
ATOM   3499  OG  SER B 223     -19.489   3.511 -23.975  1.00  0.00           O  
ATOM   3500  H   SER B 223     -21.186   3.600 -21.907  1.00  0.00           H  
ATOM   3501  HA  SER B 223     -20.911   6.329 -22.913  1.00  0.00           H  
ATOM   3502 1HB  SER B 223     -18.987   5.489 -24.089  1.00  0.00           H  
ATOM   3503 2HB  SER B 223     -18.973   4.799 -22.474  1.00  0.00           H  
ATOM   3504  HG  SER B 223     -18.565   3.254 -24.017  1.00  0.00           H  
ATOM   3505  N   GLU B 224     -21.468   6.115 -25.412  1.00  0.00           N  
ATOM   3506  CA  GLU B 224     -22.119   6.095 -26.716  1.00  0.00           C  
ATOM   3507  C   GLU B 224     -21.690   4.889 -27.544  1.00  0.00           C  
ATOM   3508  O   GLU B 224     -22.521   4.284 -28.230  1.00  0.00           O  
ATOM   3509  CB  GLU B 224     -21.811   7.382 -27.483  1.00  0.00           C  
ATOM   3510  CG  GLU B 224     -22.465   7.469 -28.854  1.00  0.00           C  
ATOM   3511  CD  GLU B 224     -23.967   7.482 -28.787  1.00  0.00           C  
ATOM   3512  OE1 GLU B 224     -24.493   7.793 -27.745  1.00  0.00           O  
ATOM   3513  OE2 GLU B 224     -24.589   7.180 -29.778  1.00  0.00           O  
ATOM   3514  H   GLU B 224     -20.820   6.859 -25.197  1.00  0.00           H  
ATOM   3515  HA  GLU B 224     -23.196   6.010 -26.564  1.00  0.00           H  
ATOM   3516 1HB  GLU B 224     -22.142   8.242 -26.899  1.00  0.00           H  
ATOM   3517 2HB  GLU B 224     -20.733   7.476 -27.620  1.00  0.00           H  
ATOM   3518 1HG  GLU B 224     -22.128   8.380 -29.349  1.00  0.00           H  
ATOM   3519 2HG  GLU B 224     -22.140   6.621 -29.455  1.00  0.00           H  
ATOM   3520  N   GLU B 225     -20.407   4.525 -27.489  1.00  0.00           N  
ATOM   3521  CA  GLU B 225     -19.954   3.321 -28.178  1.00  0.00           C  
ATOM   3522  C   GLU B 225     -20.663   2.082 -27.646  1.00  0.00           C  
ATOM   3523  O   GLU B 225     -21.095   1.225 -28.425  1.00  0.00           O  
ATOM   3524  CB  GLU B 225     -18.440   3.158 -28.026  1.00  0.00           C  
ATOM   3525  CG  GLU B 225     -17.860   1.957 -28.760  1.00  0.00           C  
ATOM   3526  CD  GLU B 225     -16.379   1.802 -28.551  1.00  0.00           C  
ATOM   3527  OE1 GLU B 225     -15.810   2.605 -27.850  1.00  0.00           O  
ATOM   3528  OE2 GLU B 225     -15.816   0.880 -29.092  1.00  0.00           O  
ATOM   3529  H   GLU B 225     -19.738   5.077 -26.970  1.00  0.00           H  
ATOM   3530  HA  GLU B 225     -20.199   3.416 -29.236  1.00  0.00           H  
ATOM   3531 1HB  GLU B 225     -17.938   4.052 -28.398  1.00  0.00           H  
ATOM   3532 2HB  GLU B 225     -18.188   3.057 -26.970  1.00  0.00           H  
ATOM   3533 1HG  GLU B 225     -18.361   1.055 -28.412  1.00  0.00           H  
ATOM   3534 2HG  GLU B 225     -18.062   2.064 -29.825  1.00  0.00           H  
ATOM   3535  N   ALA B 226     -20.797   1.972 -26.324  1.00  0.00           N  
ATOM   3536  CA  ALA B 226     -21.501   0.832 -25.748  1.00  0.00           C  
ATOM   3537  C   ALA B 226     -22.970   0.817 -26.155  1.00  0.00           C  
ATOM   3538  O   ALA B 226     -23.524  -0.249 -26.443  1.00  0.00           O  
ATOM   3539  CB  ALA B 226     -21.373   0.845 -24.231  1.00  0.00           C  
ATOM   3540  H   ALA B 226     -20.413   2.676 -25.708  1.00  0.00           H  
ATOM   3541  HA  ALA B 226     -21.047  -0.079 -26.139  1.00  0.00           H  
ATOM   3542 1HB  ALA B 226     -21.901  -0.013 -23.815  1.00  0.00           H  
ATOM   3543 2HB  ALA B 226     -20.320   0.793 -23.955  1.00  0.00           H  
ATOM   3544 3HB  ALA B 226     -21.808   1.763 -23.839  1.00  0.00           H  
ATOM   3545  N   ARG B 227     -23.615   1.986 -26.189  1.00  0.00           N  
ATOM   3546  CA  ARG B 227     -25.022   2.041 -26.579  1.00  0.00           C  
ATOM   3547  C   ARG B 227     -25.219   1.557 -28.010  1.00  0.00           C  
ATOM   3548  O   ARG B 227     -26.165   0.818 -28.303  1.00  0.00           O  
ATOM   3549  CB  ARG B 227     -25.559   3.458 -26.449  1.00  0.00           C  
ATOM   3550  CG  ARG B 227     -25.853   3.903 -25.025  1.00  0.00           C  
ATOM   3551  CD  ARG B 227     -26.606   5.183 -24.994  1.00  0.00           C  
ATOM   3552  NE  ARG B 227     -25.763   6.317 -25.337  1.00  0.00           N  
ATOM   3553  CZ  ARG B 227     -25.040   7.029 -24.451  1.00  0.00           C  
ATOM   3554  NH1 ARG B 227     -25.068   6.713 -23.175  1.00  0.00           N  
ATOM   3555  NH2 ARG B 227     -24.303   8.046 -24.864  1.00  0.00           N  
ATOM   3556  H   ARG B 227     -23.138   2.843 -25.946  1.00  0.00           H  
ATOM   3557  HA  ARG B 227     -25.588   1.372 -25.929  1.00  0.00           H  
ATOM   3558 1HB  ARG B 227     -24.841   4.159 -26.872  1.00  0.00           H  
ATOM   3559 2HB  ARG B 227     -26.482   3.551 -27.021  1.00  0.00           H  
ATOM   3560 1HG  ARG B 227     -26.449   3.142 -24.522  1.00  0.00           H  
ATOM   3561 2HG  ARG B 227     -24.915   4.044 -24.487  1.00  0.00           H  
ATOM   3562 1HD  ARG B 227     -27.427   5.140 -25.710  1.00  0.00           H  
ATOM   3563 2HD  ARG B 227     -27.005   5.346 -23.994  1.00  0.00           H  
ATOM   3564  HE  ARG B 227     -25.716   6.590 -26.310  1.00  0.00           H  
ATOM   3565 1HH1 ARG B 227     -25.632   5.936 -22.860  1.00  0.00           H  
ATOM   3566 2HH1 ARG B 227     -24.527   7.247 -22.511  1.00  0.00           H  
ATOM   3567 1HH2 ARG B 227     -24.282   8.289 -25.845  1.00  0.00           H  
ATOM   3568 2HH2 ARG B 227     -23.762   8.579 -24.200  1.00  0.00           H  
ATOM   3569  N   GLN B 228     -24.329   1.966 -28.918  1.00  0.00           N  
ATOM   3570  CA  GLN B 228     -24.470   1.565 -30.315  1.00  0.00           C  
ATOM   3571  C   GLN B 228     -24.171   0.082 -30.498  1.00  0.00           C  
ATOM   3572  O   GLN B 228     -24.874  -0.609 -31.244  1.00  0.00           O  
ATOM   3573  CB  GLN B 228     -23.544   2.397 -31.207  1.00  0.00           C  
ATOM   3574  CG  GLN B 228     -23.939   3.859 -31.322  1.00  0.00           C  
ATOM   3575  CD  GLN B 228     -22.976   4.653 -32.184  1.00  0.00           C  
ATOM   3576  OE1 GLN B 228     -22.227   4.087 -32.985  1.00  0.00           O  
ATOM   3577  NE2 GLN B 228     -22.991   5.971 -32.025  1.00  0.00           N  
ATOM   3578  H   GLN B 228     -23.553   2.555 -28.651  1.00  0.00           H  
ATOM   3579  HA  GLN B 228     -25.504   1.724 -30.617  1.00  0.00           H  
ATOM   3580 1HB  GLN B 228     -22.527   2.352 -30.817  1.00  0.00           H  
ATOM   3581 2HB  GLN B 228     -23.530   1.973 -32.211  1.00  0.00           H  
ATOM   3582 1HG  GLN B 228     -24.932   3.923 -31.769  1.00  0.00           H  
ATOM   3583 2HG  GLN B 228     -23.950   4.301 -30.325  1.00  0.00           H  
ATOM   3584 1HE2 GLN B 228     -22.377   6.548 -32.567  1.00  0.00           H  
ATOM   3585 2HE2 GLN B 228     -23.614   6.389 -31.364  1.00  0.00           H  
ATOM   3586  N   LEU B 229     -23.137  -0.424 -29.825  1.00  0.00           N  
ATOM   3587  CA  LEU B 229     -22.807  -1.841 -29.939  1.00  0.00           C  
ATOM   3588  C   LEU B 229     -23.887  -2.707 -29.302  1.00  0.00           C  
ATOM   3589  O   LEU B 229     -24.239  -3.764 -29.838  1.00  0.00           O  
ATOM   3590  CB  LEU B 229     -21.454  -2.127 -29.275  1.00  0.00           C  
ATOM   3591  CG  LEU B 229     -20.227  -1.551 -29.992  1.00  0.00           C  
ATOM   3592  CD1 LEU B 229     -19.017  -1.628 -29.069  1.00  0.00           C  
ATOM   3593  CD2 LEU B 229     -19.981  -2.323 -31.279  1.00  0.00           C  
ATOM   3594  H   LEU B 229     -22.572   0.166 -29.232  1.00  0.00           H  
ATOM   3595  HA  LEU B 229     -22.759  -2.100 -30.996  1.00  0.00           H  
ATOM   3596 1HB  LEU B 229     -21.470  -1.719 -28.266  1.00  0.00           H  
ATOM   3597 2HB  LEU B 229     -21.322  -3.207 -29.208  1.00  0.00           H  
ATOM   3598  HG  LEU B 229     -20.401  -0.500 -30.227  1.00  0.00           H  
ATOM   3599 1HD1 LEU B 229     -18.145  -1.218 -29.579  1.00  0.00           H  
ATOM   3600 2HD1 LEU B 229     -19.212  -1.051 -28.166  1.00  0.00           H  
ATOM   3601 3HD1 LEU B 229     -18.828  -2.667 -28.805  1.00  0.00           H  
ATOM   3602 1HD2 LEU B 229     -19.109  -1.912 -31.790  1.00  0.00           H  
ATOM   3603 2HD2 LEU B 229     -19.805  -3.373 -31.047  1.00  0.00           H  
ATOM   3604 3HD2 LEU B 229     -20.854  -2.237 -31.928  1.00  0.00           H  
ATOM   3605  N   ILE B 230     -24.426  -2.274 -28.161  1.00  0.00           N  
ATOM   3606  CA  ILE B 230     -25.459  -3.053 -27.485  1.00  0.00           C  
ATOM   3607  C   ILE B 230     -26.766  -2.997 -28.267  1.00  0.00           C  
ATOM   3608  O   ILE B 230     -27.426  -4.023 -28.470  1.00  0.00           O  
ATOM   3609  CB  ILE B 230     -25.690  -2.541 -26.051  1.00  0.00           C  
ATOM   3610  CG1 ILE B 230     -24.481  -2.860 -25.168  1.00  0.00           C  
ATOM   3611  CG2 ILE B 230     -26.956  -3.149 -25.467  1.00  0.00           C  
ATOM   3612  CD1 ILE B 230     -24.460  -2.099 -23.863  1.00  0.00           C  
ATOM   3613  H   ILE B 230     -24.123  -1.400 -27.753  1.00  0.00           H  
ATOM   3614  HA  ILE B 230     -25.148  -4.097 -27.467  1.00  0.00           H  
ATOM   3615  HB  ILE B 230     -25.793  -1.456 -26.064  1.00  0.00           H  
ATOM   3616 1HG1 ILE B 230     -24.467  -3.926 -24.942  1.00  0.00           H  
ATOM   3617 2HG1 ILE B 230     -23.564  -2.630 -25.711  1.00  0.00           H  
ATOM   3618 1HG2 ILE B 230     -27.104  -2.777 -24.453  1.00  0.00           H  
ATOM   3619 2HG2 ILE B 230     -27.810  -2.873 -26.083  1.00  0.00           H  
ATOM   3620 3HG2 ILE B 230     -26.861  -4.235 -25.444  1.00  0.00           H  
ATOM   3621 1HD1 ILE B 230     -23.573  -2.378 -23.293  1.00  0.00           H  
ATOM   3622 2HD1 ILE B 230     -24.438  -1.028 -24.066  1.00  0.00           H  
ATOM   3623 3HD1 ILE B 230     -25.352  -2.340 -23.286  1.00  0.00           H  
ATOM   3624  N   GLU B 231     -27.154  -1.805 -28.729  1.00  0.00           N  
ATOM   3625  CA  GLU B 231     -28.367  -1.675 -29.532  1.00  0.00           C  
ATOM   3626  C   GLU B 231     -28.325  -2.596 -30.747  1.00  0.00           C  
ATOM   3627  O   GLU B 231     -29.322  -3.243 -31.086  1.00  0.00           O  
ATOM   3628  CB  GLU B 231     -28.553  -0.226 -29.986  1.00  0.00           C  
ATOM   3629  CG  GLU B 231     -29.769   0.004 -30.872  1.00  0.00           C  
ATOM   3630  CD  GLU B 231     -31.070  -0.201 -30.146  1.00  0.00           C  
ATOM   3631  OE1 GLU B 231     -31.073  -0.130 -28.941  1.00  0.00           O  
ATOM   3632  OE2 GLU B 231     -32.061  -0.430 -30.798  1.00  0.00           O  
ATOM   3633  H   GLU B 231     -26.608  -0.979 -28.525  1.00  0.00           H  
ATOM   3634  HA  GLU B 231     -29.221  -1.968 -28.921  1.00  0.00           H  
ATOM   3635 1HB  GLU B 231     -28.650   0.419 -29.113  1.00  0.00           H  
ATOM   3636 2HB  GLU B 231     -27.671   0.100 -30.538  1.00  0.00           H  
ATOM   3637 1HG  GLU B 231     -29.738   1.023 -31.257  1.00  0.00           H  
ATOM   3638 2HG  GLU B 231     -29.721  -0.677 -31.721  1.00  0.00           H  
ATOM   3639  N   LYS B 232     -27.172  -2.663 -31.415  1.00  0.00           N  
ATOM   3640  CA  LYS B 232     -27.014  -3.589 -32.530  1.00  0.00           C  
ATOM   3641  C   LYS B 232     -27.054  -5.039 -32.069  1.00  0.00           C  
ATOM   3642  O   LYS B 232     -27.654  -5.885 -32.743  1.00  0.00           O  
ATOM   3643  CB  LYS B 232     -25.704  -3.312 -33.269  1.00  0.00           C  
ATOM   3644  CG  LYS B 232     -25.691  -2.012 -34.061  1.00  0.00           C  
ATOM   3645  CD  LYS B 232     -24.319  -1.743 -34.661  1.00  0.00           C  
ATOM   3646  CE  LYS B 232     -24.045  -2.654 -35.849  1.00  0.00           C  
ATOM   3647  NZ  LYS B 232     -22.752  -2.332 -36.511  1.00  0.00           N  
ATOM   3648  H   LYS B 232     -26.396  -2.072 -31.153  1.00  0.00           H  
ATOM   3649  HA  LYS B 232     -27.848  -3.446 -33.219  1.00  0.00           H  
ATOM   3650 1HB  LYS B 232     -24.882  -3.276 -32.553  1.00  0.00           H  
ATOM   3651 2HB  LYS B 232     -25.498  -4.128 -33.963  1.00  0.00           H  
ATOM   3652 1HG  LYS B 232     -26.425  -2.068 -34.866  1.00  0.00           H  
ATOM   3653 2HG  LYS B 232     -25.960  -1.184 -33.406  1.00  0.00           H  
ATOM   3654 1HD  LYS B 232     -24.262  -0.705 -34.990  1.00  0.00           H  
ATOM   3655 2HD  LYS B 232     -23.552  -1.909 -33.904  1.00  0.00           H  
ATOM   3656 1HE  LYS B 232     -24.020  -3.690 -35.514  1.00  0.00           H  
ATOM   3657 2HE  LYS B 232     -24.848  -2.551 -36.579  1.00  0.00           H  
ATOM   3658 1HZ  LYS B 232     -22.608  -2.957 -37.291  1.00  0.00           H  
ATOM   3659 2HZ  LYS B 232     -22.771  -1.378 -36.842  1.00  0.00           H  
ATOM   3660 3HZ  LYS B 232     -21.997  -2.443 -35.848  1.00  0.00           H  
ATOM   3661  N   ALA B 233     -26.431  -5.347 -30.929  1.00  0.00           N  
ATOM   3662  CA  ALA B 233     -26.408  -6.726 -30.453  1.00  0.00           C  
ATOM   3663  C   ALA B 233     -27.805  -7.210 -30.095  1.00  0.00           C  
ATOM   3664  O   ALA B 233     -28.163  -8.357 -30.384  1.00  0.00           O  
ATOM   3665  CB  ALA B 233     -25.470  -6.853 -29.253  1.00  0.00           C  
ATOM   3666  H   ALA B 233     -25.970  -4.631 -30.386  1.00  0.00           H  
ATOM   3667  HA  ALA B 233     -26.039  -7.358 -31.261  1.00  0.00           H  
ATOM   3668 1HB  ALA B 233     -25.461  -7.886 -28.906  1.00  0.00           H  
ATOM   3669 2HB  ALA B 233     -24.462  -6.560 -29.547  1.00  0.00           H  
ATOM   3670 3HB  ALA B 233     -25.817  -6.205 -28.451  1.00  0.00           H  
ATOM   3671  N   VAL B 234     -28.611  -6.352 -29.464  1.00  0.00           N  
ATOM   3672  CA  VAL B 234     -29.964  -6.747 -29.088  1.00  0.00           C  
ATOM   3673  C   VAL B 234     -30.808  -7.005 -30.330  1.00  0.00           C  
ATOM   3674  O   VAL B 234     -31.552  -7.989 -30.400  1.00  0.00           O  
ATOM   3675  CB  VAL B 234     -30.628  -5.652 -28.232  1.00  0.00           C  
ATOM   3676  CG1 VAL B 234     -32.104  -5.958 -28.026  1.00  0.00           C  
ATOM   3677  CG2 VAL B 234     -29.910  -5.532 -26.896  1.00  0.00           C  
ATOM   3678  H   VAL B 234     -28.289  -5.421 -29.240  1.00  0.00           H  
ATOM   3679  HA  VAL B 234     -29.910  -7.684 -28.533  1.00  0.00           H  
ATOM   3680  HB  VAL B 234     -30.568  -4.702 -28.764  1.00  0.00           H  
ATOM   3681 1HG1 VAL B 234     -32.557  -5.174 -27.420  1.00  0.00           H  
ATOM   3682 2HG1 VAL B 234     -32.604  -6.003 -28.993  1.00  0.00           H  
ATOM   3683 3HG1 VAL B 234     -32.209  -6.916 -27.517  1.00  0.00           H  
ATOM   3684 1HG2 VAL B 234     -30.384  -4.755 -26.297  1.00  0.00           H  
ATOM   3685 2HG2 VAL B 234     -29.965  -6.484 -26.367  1.00  0.00           H  
ATOM   3686 3HG2 VAL B 234     -28.865  -5.272 -27.067  1.00  0.00           H  
ATOM   3687  N   ARG B 235     -30.703  -6.126 -31.329  1.00  0.00           N  
ATOM   3688  CA  ARG B 235     -31.398  -6.357 -32.590  1.00  0.00           C  
ATOM   3689  C   ARG B 235     -30.832  -7.544 -33.358  1.00  0.00           C  
ATOM   3690  O   ARG B 235     -31.602  -8.290 -33.973  1.00  0.00           O  
ATOM   3691  CB  ARG B 235     -31.323  -5.116 -33.467  1.00  0.00           C  
ATOM   3692  CG  ARG B 235     -32.147  -3.935 -32.978  1.00  0.00           C  
ATOM   3693  CD  ARG B 235     -31.937  -2.732 -33.822  1.00  0.00           C  
ATOM   3694  NE  ARG B 235     -32.661  -1.578 -33.312  1.00  0.00           N  
ATOM   3695  CZ  ARG B 235     -33.940  -1.282 -33.617  1.00  0.00           C  
ATOM   3696  NH1 ARG B 235     -34.620  -2.061 -34.428  1.00  0.00           N  
ATOM   3697  NH2 ARG B 235     -34.510  -0.208 -33.100  1.00  0.00           N  
ATOM   3698  H   ARG B 235     -30.141  -5.293 -31.223  1.00  0.00           H  
ATOM   3699  HA  ARG B 235     -32.439  -6.596 -32.371  1.00  0.00           H  
ATOM   3700 1HB  ARG B 235     -30.288  -4.786 -33.543  1.00  0.00           H  
ATOM   3701 2HB  ARG B 235     -31.663  -5.361 -34.473  1.00  0.00           H  
ATOM   3702 1HG  ARG B 235     -33.206  -4.194 -33.006  1.00  0.00           H  
ATOM   3703 2HG  ARG B 235     -31.860  -3.691 -31.954  1.00  0.00           H  
ATOM   3704 1HD  ARG B 235     -30.876  -2.484 -33.846  1.00  0.00           H  
ATOM   3705 2HD  ARG B 235     -32.286  -2.932 -34.835  1.00  0.00           H  
ATOM   3706  HE  ARG B 235     -32.171  -0.955 -32.685  1.00  0.00           H  
ATOM   3707 1HH1 ARG B 235     -34.184  -2.882 -34.823  1.00  0.00           H  
ATOM   3708 2HH1 ARG B 235     -35.578  -1.839 -34.657  1.00  0.00           H  
ATOM   3709 1HH2 ARG B 235     -33.987   0.392 -32.476  1.00  0.00           H  
ATOM   3710 2HH2 ARG B 235     -35.468   0.015 -33.328  1.00  0.00           H  
ATOM   3711  N   ALA B 236     -29.511  -7.742 -33.335  1.00  0.00           N  
ATOM   3712  CA  ALA B 236     -28.924  -8.889 -34.017  1.00  0.00           C  
ATOM   3713  C   ALA B 236     -29.398 -10.200 -33.403  1.00  0.00           C  
ATOM   3714  O   ALA B 236     -29.574 -11.195 -34.118  1.00  0.00           O  
ATOM   3715  CB  ALA B 236     -27.399  -8.804 -33.979  1.00  0.00           C  
ATOM   3716  H   ALA B 236     -28.907  -7.099 -32.844  1.00  0.00           H  
ATOM   3717  HA  ALA B 236     -29.255  -8.871 -35.056  1.00  0.00           H  
ATOM   3718 1HB  ALA B 236     -26.974  -9.666 -34.492  1.00  0.00           H  
ATOM   3719 2HB  ALA B 236     -27.074  -7.889 -34.476  1.00  0.00           H  
ATOM   3720 3HB  ALA B 236     -27.061  -8.794 -32.945  1.00  0.00           H  
ATOM   3721  N   ILE B 237     -29.607 -10.221 -32.086  1.00  0.00           N  
ATOM   3722  CA  ILE B 237     -30.150 -11.409 -31.435  1.00  0.00           C  
ATOM   3723  C   ILE B 237     -31.657 -11.495 -31.643  1.00  0.00           C  
ATOM   3724  O   ILE B 237     -32.178 -12.545 -32.042  1.00  0.00           O  
ATOM   3725  CB  ILE B 237     -29.836 -11.406 -29.928  1.00  0.00           C  
ATOM   3726  CG1 ILE B 237     -28.326 -11.518 -29.697  1.00  0.00           C  
ATOM   3727  CG2 ILE B 237     -30.570 -12.540 -29.230  1.00  0.00           C  
ATOM   3728  CD1 ILE B 237     -27.896 -11.164 -28.292  1.00  0.00           C  
ATOM   3729  H   ILE B 237     -29.388  -9.409 -31.526  1.00  0.00           H  
ATOM   3730  HA  ILE B 237     -29.714 -12.290 -31.904  1.00  0.00           H  
ATOM   3731  HB  ILE B 237     -30.152 -10.458 -29.492  1.00  0.00           H  
ATOM   3732 1HG1 ILE B 237     -28.000 -12.536 -29.907  1.00  0.00           H  
ATOM   3733 2HG1 ILE B 237     -27.803 -10.858 -30.390  1.00  0.00           H  
ATOM   3734 1HG2 ILE B 237     -30.335 -12.525 -28.165  1.00  0.00           H  
ATOM   3735 2HG2 ILE B 237     -31.643 -12.418 -29.367  1.00  0.00           H  
ATOM   3736 3HG2 ILE B 237     -30.255 -13.494 -29.655  1.00  0.00           H  
ATOM   3737 1HD1 ILE B 237     -26.813 -11.266 -28.206  1.00  0.00           H  
ATOM   3738 2HD1 ILE B 237     -28.181 -10.134 -28.072  1.00  0.00           H  
ATOM   3739 3HD1 ILE B 237     -28.380 -11.835 -27.584  1.00  0.00           H  
ATOM   3740  N   SER B 238     -32.381 -10.402 -31.397  1.00  0.00           N  
ATOM   3741  CA  SER B 238     -33.837 -10.460 -31.452  1.00  0.00           C  
ATOM   3742  C   SER B 238     -34.334 -10.815 -32.848  1.00  0.00           C  
ATOM   3743  O   SER B 238     -35.320 -11.549 -32.984  1.00  0.00           O  
ATOM   3744  CB  SER B 238     -34.426  -9.131 -31.022  1.00  0.00           C  
ATOM   3745  OG  SER B 238     -35.825  -9.194 -30.974  1.00  0.00           O  
ATOM   3746  H   SER B 238     -31.932  -9.527 -31.171  1.00  0.00           H  
ATOM   3747  HA  SER B 238     -34.178 -11.248 -30.778  1.00  0.00           H  
ATOM   3748 1HB  SER B 238     -34.038  -8.861 -30.040  1.00  0.00           H  
ATOM   3749 2HB  SER B 238     -34.118  -8.354 -31.721  1.00  0.00           H  
ATOM   3750  HG  SER B 238     -36.136  -8.803 -31.794  1.00  0.00           H  
ATOM   3751  N   LYS B 239     -33.675 -10.303 -33.891  1.00  0.00           N  
ATOM   3752  CA  LYS B 239     -34.154 -10.554 -35.245  1.00  0.00           C  
ATOM   3753  C   LYS B 239     -34.180 -12.045 -35.556  1.00  0.00           C  
ATOM   3754  O   LYS B 239     -34.954 -12.480 -36.415  1.00  0.00           O  
ATOM   3755  CB  LYS B 239     -33.281  -9.820 -36.265  1.00  0.00           C  
ATOM   3756  CG  LYS B 239     -31.896 -10.423 -36.456  1.00  0.00           C  
ATOM   3757  CD  LYS B 239     -31.059  -9.589 -37.415  1.00  0.00           C  
ATOM   3758  CE  LYS B 239     -29.713 -10.244 -37.689  1.00  0.00           C  
ATOM   3759  NZ  LYS B 239     -28.843  -9.391 -38.544  1.00  0.00           N  
ATOM   3760  H   LYS B 239     -32.846  -9.742 -33.758  1.00  0.00           H  
ATOM   3761  HA  LYS B 239     -35.178 -10.188 -35.323  1.00  0.00           H  
ATOM   3762 1HB  LYS B 239     -33.781  -9.815 -37.234  1.00  0.00           H  
ATOM   3763 2HB  LYS B 239     -33.155  -8.783 -35.956  1.00  0.00           H  
ATOM   3764 1HG  LYS B 239     -31.385 -10.475 -35.494  1.00  0.00           H  
ATOM   3765 2HG  LYS B 239     -31.990 -11.433 -36.853  1.00  0.00           H  
ATOM   3766 1HD  LYS B 239     -31.595  -9.471 -38.358  1.00  0.00           H  
ATOM   3767 2HD  LYS B 239     -30.891  -8.601 -36.987  1.00  0.00           H  
ATOM   3768 1HE  LYS B 239     -29.202 -10.432 -36.746  1.00  0.00           H  
ATOM   3769 2HE  LYS B 239     -29.868 -11.199 -38.190  1.00  0.00           H  
ATOM   3770 1HZ  LYS B 239     -27.962  -9.860 -38.702  1.00  0.00           H  
ATOM   3771 2HZ  LYS B 239     -29.299  -9.225 -39.430  1.00  0.00           H  
ATOM   3772 3HZ  LYS B 239     -28.676  -8.509 -38.081  1.00  0.00           H  
ATOM   3773  N   LYS B 240     -33.354 -12.837 -34.866  1.00  0.00           N  
ATOM   3774  CA  LYS B 240     -33.314 -14.272 -35.132  1.00  0.00           C  
ATOM   3775  C   LYS B 240     -34.657 -14.926 -34.831  1.00  0.00           C  
ATOM   3776  O   LYS B 240     -34.993 -15.963 -35.411  1.00  0.00           O  
ATOM   3777  CB  LYS B 240     -32.209 -14.939 -34.311  1.00  0.00           C  
ATOM   3778  CG  LYS B 240     -30.796 -14.584 -34.753  1.00  0.00           C  
ATOM   3779  CD  LYS B 240     -29.755 -15.282 -33.890  1.00  0.00           C  
ATOM   3780  CE  LYS B 240     -28.342 -14.944 -34.343  1.00  0.00           C  
ATOM   3781  NZ  LYS B 240     -27.313 -15.604 -33.495  1.00  0.00           N  
ATOM   3782  H   LYS B 240     -32.751 -12.451 -34.154  1.00  0.00           H  
ATOM   3783  HA  LYS B 240     -33.106 -14.422 -36.191  1.00  0.00           H  
ATOM   3784 1HB  LYS B 240     -32.312 -14.655 -33.263  1.00  0.00           H  
ATOM   3785 2HB  LYS B 240     -32.316 -16.022 -34.369  1.00  0.00           H  
ATOM   3786 1HG  LYS B 240     -30.654 -14.884 -35.792  1.00  0.00           H  
ATOM   3787 2HG  LYS B 240     -30.651 -13.507 -34.682  1.00  0.00           H  
ATOM   3788 1HD  LYS B 240     -29.879 -14.974 -32.851  1.00  0.00           H  
ATOM   3789 2HD  LYS B 240     -29.897 -16.361 -33.950  1.00  0.00           H  
ATOM   3790 1HE  LYS B 240     -28.205 -15.263 -35.375  1.00  0.00           H  
ATOM   3791 2HE  LYS B 240     -28.194 -13.865 -34.297  1.00  0.00           H  
ATOM   3792 1HZ  LYS B 240     -26.392 -15.355 -33.826  1.00  0.00           H  
ATOM   3793 2HZ  LYS B 240     -27.419 -15.301 -32.537  1.00  0.00           H  
ATOM   3794 3HZ  LYS B 240     -27.428 -16.607 -33.544  1.00  0.00           H  
ATOM   3795  N   GLU B 241     -35.439 -14.331 -33.934  1.00  0.00           N  
ATOM   3796  CA  GLU B 241     -36.740 -14.868 -33.561  1.00  0.00           C  
ATOM   3797  C   GLU B 241     -37.887 -14.138 -34.253  1.00  0.00           C  
ATOM   3798  O   GLU B 241     -39.048 -14.531 -34.091  1.00  0.00           O  
ATOM   3799  CB  GLU B 241     -36.922 -14.792 -32.043  1.00  0.00           C  
ATOM   3800  CG  GLU B 241     -35.880 -15.563 -31.245  1.00  0.00           C  
ATOM   3801  CD  GLU B 241     -35.978 -17.050 -31.439  1.00  0.00           C  
ATOM   3802  OE1 GLU B 241     -37.035 -17.516 -31.791  1.00  0.00           O  
ATOM   3803  OE2 GLU B 241     -34.994 -17.722 -31.235  1.00  0.00           O  
ATOM   3804  H   GLU B 241     -35.117 -13.477 -33.500  1.00  0.00           H  
ATOM   3805  HA  GLU B 241     -36.792 -15.907 -33.890  1.00  0.00           H  
ATOM   3806 1HB  GLU B 241     -36.884 -13.750 -31.724  1.00  0.00           H  
ATOM   3807 2HB  GLU B 241     -37.904 -15.181 -31.775  1.00  0.00           H  
ATOM   3808 1HG  GLU B 241     -34.887 -15.233 -31.549  1.00  0.00           H  
ATOM   3809 2HG  GLU B 241     -36.002 -15.330 -30.188  1.00  0.00           H  
ATOM   3810  N   GLY B 242     -37.587 -13.096 -35.025  1.00  0.00           N  
ATOM   3811  CA  GLY B 242     -38.598 -12.191 -35.534  1.00  0.00           C  
ATOM   3812  C   GLY B 242     -39.235 -11.309 -34.480  1.00  0.00           C  
ATOM   3813  O   GLY B 242     -40.395 -10.914 -34.616  1.00  0.00           O  
ATOM   3814  H   GLY B 242     -36.619 -12.933 -35.260  1.00  0.00           H  
ATOM   3815 1HA  GLY B 242     -38.159 -11.546 -36.295  1.00  0.00           H  
ATOM   3816 2HA  GLY B 242     -39.389 -12.765 -36.017  1.00  0.00           H  
ATOM   3817  N   THR B 243     -38.488 -10.998 -33.424  1.00  0.00           N  
ATOM   3818  CA  THR B 243     -39.029 -10.317 -32.256  1.00  0.00           C  
ATOM   3819  C   THR B 243     -38.718  -8.832 -32.347  1.00  0.00           C  
ATOM   3820  O   THR B 243     -37.606  -8.443 -32.720  1.00  0.00           O  
ATOM   3821  CB  THR B 243     -38.461 -10.897 -30.948  1.00  0.00           C  
ATOM   3822  OG1 THR B 243     -38.885 -12.258 -30.801  1.00  0.00           O  
ATOM   3823  CG2 THR B 243     -38.942 -10.088 -29.753  1.00  0.00           C  
ATOM   3824  H   THR B 243     -37.509 -11.244 -33.439  1.00  0.00           H  
ATOM   3825  HA  THR B 243     -40.110 -10.465 -32.239  1.00  0.00           H  
ATOM   3826  HB  THR B 243     -37.372 -10.871 -30.982  1.00  0.00           H  
ATOM   3827  HG1 THR B 243     -38.503 -12.789 -31.504  1.00  0.00           H  
ATOM   3828 1HG2 THR B 243     -38.530 -10.512 -28.837  1.00  0.00           H  
ATOM   3829 2HG2 THR B 243     -38.611  -9.055 -29.856  1.00  0.00           H  
ATOM   3830 3HG2 THR B 243     -40.030 -10.117 -29.708  1.00  0.00           H  
ATOM   3831  N   GLU B 244     -39.700  -8.008 -31.995  1.00  0.00           N  
ATOM   3832  CA  GLU B 244     -39.548  -6.566 -32.095  1.00  0.00           C  
ATOM   3833  C   GLU B 244     -38.571  -6.053 -31.043  1.00  0.00           C  
ATOM   3834  O   GLU B 244     -38.495  -6.575 -29.926  1.00  0.00           O  
ATOM   3835  CB  GLU B 244     -40.902  -5.872 -31.935  1.00  0.00           C  
ATOM   3836  CG  GLU B 244     -41.889  -6.153 -33.059  1.00  0.00           C  
ATOM   3837  CD  GLU B 244     -43.217  -5.479 -32.854  1.00  0.00           C  
ATOM   3838  OE1 GLU B 244     -43.239  -4.278 -32.729  1.00  0.00           O  
ATOM   3839  OE2 GLU B 244     -44.211  -6.165 -32.824  1.00  0.00           O  
ATOM   3840  H   GLU B 244     -40.570  -8.388 -31.651  1.00  0.00           H  
ATOM   3841  HA  GLU B 244     -39.148  -6.327 -33.081  1.00  0.00           H  
ATOM   3842 1HB  GLU B 244     -41.364  -6.186 -30.998  1.00  0.00           H  
ATOM   3843 2HB  GLU B 244     -40.755  -4.793 -31.881  1.00  0.00           H  
ATOM   3844 1HG  GLU B 244     -41.460  -5.808 -34.000  1.00  0.00           H  
ATOM   3845 2HG  GLU B 244     -42.041  -7.229 -33.134  1.00  0.00           H  
ATOM   3846  N   VAL B 245     -37.817  -5.027 -31.415  1.00  0.00           N  
ATOM   3847  CA  VAL B 245     -36.962  -4.307 -30.483  1.00  0.00           C  
ATOM   3848  C   VAL B 245     -37.332  -2.833 -30.520  1.00  0.00           C  
ATOM   3849  O   VAL B 245     -37.412  -2.217 -31.588  1.00  0.00           O  
ATOM   3850  CB  VAL B 245     -35.476  -4.485 -30.846  1.00  0.00           C  
ATOM   3851  CG1 VAL B 245     -34.594  -3.716 -29.874  1.00  0.00           C  
ATOM   3852  CG2 VAL B 245     -35.117  -5.964 -30.846  1.00  0.00           C  
ATOM   3853  H   VAL B 245     -37.840  -4.738 -32.383  1.00  0.00           H  
ATOM   3854  HA  VAL B 245     -37.143  -4.692 -29.479  1.00  0.00           H  
ATOM   3855  HB  VAL B 245     -35.301  -4.068 -31.838  1.00  0.00           H  
ATOM   3856 1HG1 VAL B 245     -33.547  -3.853 -30.146  1.00  0.00           H  
ATOM   3857 2HG1 VAL B 245     -34.843  -2.656 -29.917  1.00  0.00           H  
ATOM   3858 3HG1 VAL B 245     -34.757  -4.088 -28.862  1.00  0.00           H  
ATOM   3859 1HG2 VAL B 245     -34.065  -6.082 -31.105  1.00  0.00           H  
ATOM   3860 2HG2 VAL B 245     -35.297  -6.382 -29.856  1.00  0.00           H  
ATOM   3861 3HG2 VAL B 245     -35.731  -6.487 -31.579  1.00  0.00           H  
ATOM   3862  N   HIS B 246     -37.566  -2.268 -29.337  1.00  0.00           N  
ATOM   3863  CA  HIS B 246     -37.867  -0.851 -29.186  1.00  0.00           C  
ATOM   3864  C   HIS B 246     -37.039  -0.293 -28.039  1.00  0.00           C  
ATOM   3865  O   HIS B 246     -36.595  -1.046 -27.166  1.00  0.00           O  
ATOM   3866  CB  HIS B 246     -39.359  -0.623 -28.924  1.00  0.00           C  
ATOM   3867  CG  HIS B 246     -40.243  -1.071 -30.046  1.00  0.00           C  
ATOM   3868  ND1 HIS B 246     -40.565  -0.255 -31.110  1.00  0.00           N  
ATOM   3869  CD2 HIS B 246     -40.873  -2.248 -30.270  1.00  0.00           C  
ATOM   3870  CE1 HIS B 246     -41.355  -0.912 -31.942  1.00  0.00           C  
ATOM   3871  NE2 HIS B 246     -41.556  -2.123 -31.455  1.00  0.00           N  
ATOM   3872  H   HIS B 246     -37.531  -2.855 -28.516  1.00  0.00           H  
ATOM   3873  HA  HIS B 246     -37.605  -0.324 -30.103  1.00  0.00           H  
ATOM   3874 1HB  HIS B 246     -39.656  -1.158 -28.021  1.00  0.00           H  
ATOM   3875 2HB  HIS B 246     -39.540   0.438 -28.750  1.00  0.00           H  
ATOM   3876  HD2 HIS B 246     -40.843  -3.130 -29.630  1.00  0.00           H  
ATOM   3877  HE1 HIS B 246     -41.768  -0.522 -32.871  1.00  0.00           H  
ATOM   3878  HE2 HIS B 246     -42.121  -2.844 -31.880  1.00  0.00           H  
ATOM   3879  N   PHE B 247     -36.829   1.018 -28.048  1.00  0.00           N  
ATOM   3880  CA  PHE B 247     -36.014   1.693 -27.050  1.00  0.00           C  
ATOM   3881  C   PHE B 247     -36.608   3.060 -26.749  1.00  0.00           C  
ATOM   3882  O   PHE B 247     -37.378   3.601 -27.549  1.00  0.00           O  
ATOM   3883  CB  PHE B 247     -34.571   1.841 -27.533  1.00  0.00           C  
ATOM   3884  CG  PHE B 247     -34.417   2.765 -28.708  1.00  0.00           C  
ATOM   3885  CD1 PHE B 247     -34.178   4.118 -28.517  1.00  0.00           C  
ATOM   3886  CD2 PHE B 247     -34.511   2.284 -30.005  1.00  0.00           C  
ATOM   3887  CE1 PHE B 247     -34.037   4.969 -29.597  1.00  0.00           C  
ATOM   3888  CE2 PHE B 247     -34.368   3.132 -31.086  1.00  0.00           C  
ATOM   3889  CZ  PHE B 247     -34.131   4.476 -30.881  1.00  0.00           C  
ATOM   3890  H   PHE B 247     -37.256   1.563 -28.784  1.00  0.00           H  
ATOM   3891  HA  PHE B 247     -36.013   1.091 -26.139  1.00  0.00           H  
ATOM   3892 1HB  PHE B 247     -33.952   2.219 -26.720  1.00  0.00           H  
ATOM   3893 2HB  PHE B 247     -34.179   0.865 -27.815  1.00  0.00           H  
ATOM   3894  HD1 PHE B 247     -34.102   4.508 -27.502  1.00  0.00           H  
ATOM   3895  HD2 PHE B 247     -34.698   1.222 -30.166  1.00  0.00           H  
ATOM   3896  HE1 PHE B 247     -33.850   6.030 -29.433  1.00  0.00           H  
ATOM   3897  HE2 PHE B 247     -34.444   2.741 -32.100  1.00  0.00           H  
ATOM   3898  HZ  PHE B 247     -34.021   5.146 -31.733  1.00  0.00           H  
ATOM   3899  N   GLU B 248     -36.253   3.611 -25.590  1.00  0.00           N  
ATOM   3900  CA  GLU B 248     -36.622   4.970 -25.222  1.00  0.00           C  
ATOM   3901  C   GLU B 248     -35.486   5.590 -24.422  1.00  0.00           C  
ATOM   3902  O   GLU B 248     -34.881   4.928 -23.575  1.00  0.00           O  
ATOM   3903  CB  GLU B 248     -37.919   4.987 -24.410  1.00  0.00           C  
ATOM   3904  CG  GLU B 248     -38.406   6.379 -24.032  1.00  0.00           C  
ATOM   3905  CD  GLU B 248     -39.736   6.363 -23.331  1.00  0.00           C  
ATOM   3906  OE1 GLU B 248     -39.757   6.160 -22.141  1.00  0.00           O  
ATOM   3907  OE2 GLU B 248     -40.733   6.553 -23.988  1.00  0.00           O  
ATOM   3908  H   GLU B 248     -35.707   3.058 -24.946  1.00  0.00           H  
ATOM   3909  HA  GLU B 248     -36.782   5.545 -26.135  1.00  0.00           H  
ATOM   3910 1HB  GLU B 248     -38.711   4.499 -24.978  1.00  0.00           H  
ATOM   3911 2HB  GLU B 248     -37.779   4.420 -23.490  1.00  0.00           H  
ATOM   3912 1HG  GLU B 248     -37.670   6.845 -23.377  1.00  0.00           H  
ATOM   3913 2HG  GLU B 248     -38.483   6.983 -24.934  1.00  0.00           H  
ATOM   3914  N   LYS B 249     -35.199   6.861 -24.699  1.00  0.00           N  
ATOM   3915  CA  LYS B 249     -34.158   7.610 -24.006  1.00  0.00           C  
ATOM   3916  C   LYS B 249     -34.811   8.585 -23.037  1.00  0.00           C  
ATOM   3917  O   LYS B 249     -35.716   9.333 -23.420  1.00  0.00           O  
ATOM   3918  CB  LYS B 249     -33.261   8.354 -24.997  1.00  0.00           C  
ATOM   3919  CG  LYS B 249     -32.429   7.448 -25.894  1.00  0.00           C  
ATOM   3920  CD  LYS B 249     -31.540   8.259 -26.826  1.00  0.00           C  
ATOM   3921  CE  LYS B 249     -30.708   7.355 -27.724  1.00  0.00           C  
ATOM   3922  NZ  LYS B 249     -29.834   8.135 -28.642  1.00  0.00           N  
ATOM   3923  H   LYS B 249     -35.733   7.318 -25.426  1.00  0.00           H  
ATOM   3924  HA  LYS B 249     -33.541   6.906 -23.447  1.00  0.00           H  
ATOM   3925 1HB  LYS B 249     -33.874   8.988 -25.638  1.00  0.00           H  
ATOM   3926 2HB  LYS B 249     -32.577   9.004 -24.451  1.00  0.00           H  
ATOM   3927 1HG  LYS B 249     -31.801   6.802 -25.279  1.00  0.00           H  
ATOM   3928 2HG  LYS B 249     -33.090   6.820 -26.491  1.00  0.00           H  
ATOM   3929 1HD  LYS B 249     -32.160   8.905 -27.450  1.00  0.00           H  
ATOM   3930 2HD  LYS B 249     -30.871   8.885 -26.237  1.00  0.00           H  
ATOM   3931 1HE  LYS B 249     -30.083   6.708 -27.110  1.00  0.00           H  
ATOM   3932 2HE  LYS B 249     -31.368   6.726 -28.320  1.00  0.00           H  
ATOM   3933 1HZ  LYS B 249     -29.300   7.501 -29.219  1.00  0.00           H  
ATOM   3934 2HZ  LYS B 249     -30.405   8.726 -29.230  1.00  0.00           H  
ATOM   3935 3HZ  LYS B 249     -29.203   8.709 -28.100  1.00  0.00           H  
ATOM   3936  N   SER B 250     -34.348   8.577 -21.787  1.00  0.00           N  
ATOM   3937  CA  SER B 250     -34.874   9.456 -20.747  1.00  0.00           C  
ATOM   3938  C   SER B 250     -33.715  10.133 -20.037  1.00  0.00           C  
ATOM   3939  O   SER B 250     -32.995   9.487 -19.269  1.00  0.00           O  
ATOM   3940  CB  SER B 250     -35.714   8.675 -19.756  1.00  0.00           C  
ATOM   3941  OG  SER B 250     -36.184   9.507 -18.731  1.00  0.00           O  
ATOM   3942  H   SER B 250     -33.603   7.934 -21.557  1.00  0.00           H  
ATOM   3943  HA  SER B 250     -35.505  10.209 -21.219  1.00  0.00           H  
ATOM   3944 1HB  SER B 250     -36.558   8.219 -20.273  1.00  0.00           H  
ATOM   3945 2HB  SER B 250     -35.118   7.870 -19.329  1.00  0.00           H  
ATOM   3946  HG  SER B 250     -36.664   8.937 -18.126  1.00  0.00           H  
ATOM   3947  N   ASP B 251     -33.535  11.428 -20.298  1.00  0.00           N  
ATOM   3948  CA  ASP B 251     -32.486  12.214 -19.652  1.00  0.00           C  
ATOM   3949  C   ASP B 251     -31.123  11.540 -19.796  1.00  0.00           C  
ATOM   3950  O   ASP B 251     -30.279  11.595 -18.900  1.00  0.00           O  
ATOM   3951  CB  ASP B 251     -32.807  12.420 -18.169  1.00  0.00           C  
ATOM   3952  CG  ASP B 251     -34.049  13.271 -17.944  1.00  0.00           C  
ATOM   3953  OD1 ASP B 251     -34.229  14.226 -18.663  1.00  0.00           O  
ATOM   3954  OD2 ASP B 251     -34.805  12.959 -17.056  1.00  0.00           O  
ATOM   3955  H   ASP B 251     -34.146  11.877 -20.967  1.00  0.00           H  
ATOM   3956  HA  ASP B 251     -32.416  13.178 -20.157  1.00  0.00           H  
ATOM   3957 1HB  ASP B 251     -32.956  11.451 -17.692  1.00  0.00           H  
ATOM   3958 2HB  ASP B 251     -31.960  12.900 -17.677  1.00  0.00           H  
ATOM   3959  N   GLY B 252     -30.916  10.881 -20.933  1.00  0.00           N  
ATOM   3960  CA  GLY B 252     -29.656  10.229 -21.214  1.00  0.00           C  
ATOM   3961  C   GLY B 252     -29.600   8.755 -20.885  1.00  0.00           C  
ATOM   3962  O   GLY B 252     -28.694   8.067 -21.366  1.00  0.00           O  
ATOM   3963  H   GLY B 252     -31.658  10.837 -21.618  1.00  0.00           H  
ATOM   3964 1HA  GLY B 252     -29.420  10.337 -22.273  1.00  0.00           H  
ATOM   3965 2HA  GLY B 252     -28.861  10.719 -20.656  1.00  0.00           H  
ATOM   3966  N   THR B 253     -30.531   8.246 -20.083  1.00  0.00           N  
ATOM   3967  CA  THR B 253     -30.603   6.832 -19.738  1.00  0.00           C  
ATOM   3968  C   THR B 253     -31.346   6.108 -20.852  1.00  0.00           C  
ATOM   3969  O   THR B 253     -32.416   6.553 -21.284  1.00  0.00           O  
ATOM   3970  CB  THR B 253     -31.308   6.603 -18.388  1.00  0.00           C  
ATOM   3971  OG1 THR B 253     -30.537   7.200 -17.337  1.00  0.00           O  
ATOM   3972  CG2 THR B 253     -31.466   5.115 -18.114  1.00  0.00           C  
ATOM   3973  H   THR B 253     -31.218   8.882 -19.700  1.00  0.00           H  
ATOM   3974  HA  THR B 253     -29.588   6.441 -19.668  1.00  0.00           H  
ATOM   3975  HB  THR B 253     -32.292   7.070 -18.408  1.00  0.00           H  
ATOM   3976  HG1 THR B 253     -30.705   8.145 -17.315  1.00  0.00           H  
ATOM   3977 1HG2 THR B 253     -31.966   4.973 -17.156  1.00  0.00           H  
ATOM   3978 2HG2 THR B 253     -32.061   4.661 -18.906  1.00  0.00           H  
ATOM   3979 3HG2 THR B 253     -30.484   4.645 -18.084  1.00  0.00           H  
ATOM   3980  N   LEU B 254     -30.778   4.999 -21.317  1.00  0.00           N  
ATOM   3981  CA  LEU B 254     -31.322   4.249 -22.442  1.00  0.00           C  
ATOM   3982  C   LEU B 254     -32.077   3.032 -21.923  1.00  0.00           C  
ATOM   3983  O   LEU B 254     -31.509   2.202 -21.204  1.00  0.00           O  
ATOM   3984  CB  LEU B 254     -30.202   3.810 -23.393  1.00  0.00           C  
ATOM   3985  CG  LEU B 254     -30.641   2.955 -24.588  1.00  0.00           C  
ATOM   3986  CD1 LEU B 254     -31.548   3.776 -25.495  1.00  0.00           C  
ATOM   3987  CD2 LEU B 254     -29.412   2.466 -25.341  1.00  0.00           C  
ATOM   3988  H   LEU B 254     -29.937   4.669 -20.867  1.00  0.00           H  
ATOM   3989  HA  LEU B 254     -32.014   4.893 -22.985  1.00  0.00           H  
ATOM   3990 1HB  LEU B 254     -29.711   4.700 -23.785  1.00  0.00           H  
ATOM   3991 2HB  LEU B 254     -29.469   3.236 -22.826  1.00  0.00           H  
ATOM   3992  HG  LEU B 254     -31.213   2.098 -24.232  1.00  0.00           H  
ATOM   3993 1HD1 LEU B 254     -31.860   3.168 -26.344  1.00  0.00           H  
ATOM   3994 2HD1 LEU B 254     -32.427   4.096 -24.936  1.00  0.00           H  
ATOM   3995 3HD1 LEU B 254     -31.007   4.651 -25.855  1.00  0.00           H  
ATOM   3996 1HD2 LEU B 254     -29.724   1.857 -26.191  1.00  0.00           H  
ATOM   3997 2HD2 LEU B 254     -28.840   3.322 -25.699  1.00  0.00           H  
ATOM   3998 3HD2 LEU B 254     -28.791   1.868 -24.675  1.00  0.00           H  
ATOM   3999  N   GLU B 255     -33.352   2.927 -22.288  1.00  0.00           N  
ATOM   4000  CA  GLU B 255     -34.150   1.735 -22.028  1.00  0.00           C  
ATOM   4001  C   GLU B 255     -34.307   0.953 -23.326  1.00  0.00           C  
ATOM   4002  O   GLU B 255     -34.738   1.508 -24.341  1.00  0.00           O  
ATOM   4003  CB  GLU B 255     -35.521   2.106 -21.458  1.00  0.00           C  
ATOM   4004  CG  GLU B 255     -36.473   0.929 -21.295  1.00  0.00           C  
ATOM   4005  CD  GLU B 255     -37.788   1.321 -20.681  1.00  0.00           C  
ATOM   4006  OE1 GLU B 255     -37.788   1.776 -19.562  1.00  0.00           O  
ATOM   4007  OE2 GLU B 255     -38.794   1.167 -21.333  1.00  0.00           O  
ATOM   4008  H   GLU B 255     -33.778   3.709 -22.765  1.00  0.00           H  
ATOM   4009  HA  GLU B 255     -33.640   1.110 -21.295  1.00  0.00           H  
ATOM   4010 1HB  GLU B 255     -35.395   2.572 -20.481  1.00  0.00           H  
ATOM   4011 2HB  GLU B 255     -36.001   2.836 -22.110  1.00  0.00           H  
ATOM   4012 1HG  GLU B 255     -36.659   0.487 -22.273  1.00  0.00           H  
ATOM   4013 2HG  GLU B 255     -35.997   0.174 -20.671  1.00  0.00           H  
ATOM   4014  N   ILE B 256     -33.962  -0.330 -23.287  1.00  0.00           N  
ATOM   4015  CA  ILE B 256     -34.144  -1.238 -24.414  1.00  0.00           C  
ATOM   4016  C   ILE B 256     -35.160  -2.288 -23.993  1.00  0.00           C  
ATOM   4017  O   ILE B 256     -34.961  -2.984 -22.991  1.00  0.00           O  
ATOM   4018  CB  ILE B 256     -32.823  -1.907 -24.835  1.00  0.00           C  
ATOM   4019  CG1 ILE B 256     -31.799  -0.850 -25.256  1.00  0.00           C  
ATOM   4020  CG2 ILE B 256     -33.064  -2.898 -25.963  1.00  0.00           C  
ATOM   4021  CD1 ILE B 256     -30.398  -1.391 -25.429  1.00  0.00           C  
ATOM   4022  H   ILE B 256     -33.556  -0.682 -22.433  1.00  0.00           H  
ATOM   4023  HA  ILE B 256     -34.526  -0.667 -25.260  1.00  0.00           H  
ATOM   4024  HB  ILE B 256     -32.397  -2.437 -23.984  1.00  0.00           H  
ATOM   4025 1HG1 ILE B 256     -32.109  -0.398 -26.197  1.00  0.00           H  
ATOM   4026 2HG1 ILE B 256     -31.766  -0.057 -24.508  1.00  0.00           H  
ATOM   4027 1HG2 ILE B 256     -32.120  -3.361 -26.249  1.00  0.00           H  
ATOM   4028 2HG2 ILE B 256     -33.760  -3.667 -25.629  1.00  0.00           H  
ATOM   4029 3HG2 ILE B 256     -33.486  -2.375 -26.822  1.00  0.00           H  
ATOM   4030 1HD1 ILE B 256     -29.730  -0.583 -25.728  1.00  0.00           H  
ATOM   4031 2HD1 ILE B 256     -30.053  -1.818 -24.487  1.00  0.00           H  
ATOM   4032 3HD1 ILE B 256     -30.399  -2.163 -26.198  1.00  0.00           H  
ATOM   4033  N   ARG B 257     -36.242  -2.414 -24.756  1.00  0.00           N  
ATOM   4034  CA  ARG B 257     -37.305  -3.368 -24.465  1.00  0.00           C  
ATOM   4035  C   ARG B 257     -37.478  -4.300 -25.655  1.00  0.00           C  
ATOM   4036  O   ARG B 257     -37.553  -3.841 -26.799  1.00  0.00           O  
ATOM   4037  CB  ARG B 257     -38.618  -2.658 -24.171  1.00  0.00           C  
ATOM   4038  CG  ARG B 257     -39.807  -3.578 -23.947  1.00  0.00           C  
ATOM   4039  CD  ARG B 257     -41.023  -2.819 -23.555  1.00  0.00           C  
ATOM   4040  NE  ARG B 257     -40.916  -2.284 -22.207  1.00  0.00           N  
ATOM   4041  CZ  ARG B 257     -41.848  -1.512 -21.614  1.00  0.00           C  
ATOM   4042  NH1 ARG B 257     -42.947  -1.194 -22.262  1.00  0.00           N  
ATOM   4043  NH2 ARG B 257     -41.657  -1.074 -20.382  1.00  0.00           N  
ATOM   4044  H   ARG B 257     -36.323  -1.820 -25.569  1.00  0.00           H  
ATOM   4045  HA  ARG B 257     -37.017  -3.950 -23.589  1.00  0.00           H  
ATOM   4046 1HB  ARG B 257     -38.506  -2.041 -23.281  1.00  0.00           H  
ATOM   4047 2HB  ARG B 257     -38.866  -1.994 -25.000  1.00  0.00           H  
ATOM   4048 1HG  ARG B 257     -40.025  -4.122 -24.867  1.00  0.00           H  
ATOM   4049 2HG  ARG B 257     -39.574  -4.287 -23.152  1.00  0.00           H  
ATOM   4050 1HD  ARG B 257     -41.169  -1.986 -24.242  1.00  0.00           H  
ATOM   4051 2HD  ARG B 257     -41.890  -3.477 -23.593  1.00  0.00           H  
ATOM   4052  HE  ARG B 257     -40.084  -2.508 -21.677  1.00  0.00           H  
ATOM   4053 1HH1 ARG B 257     -43.093  -1.529 -23.204  1.00  0.00           H  
ATOM   4054 2HH1 ARG B 257     -43.645  -0.616 -21.818  1.00  0.00           H  
ATOM   4055 1HH2 ARG B 257     -40.812  -1.319 -19.884  1.00  0.00           H  
ATOM   4056 2HH2 ARG B 257     -42.355  -0.496 -19.938  1.00  0.00           H  
ATOM   4057  N   VAL B 258     -37.542  -5.603 -25.387  1.00  0.00           N  
ATOM   4058  CA  VAL B 258     -37.750  -6.607 -26.421  1.00  0.00           C  
ATOM   4059  C   VAL B 258     -38.908  -7.501 -25.999  1.00  0.00           C  
ATOM   4060  O   VAL B 258     -38.987  -7.919 -24.838  1.00  0.00           O  
ATOM   4061  CB  VAL B 258     -36.481  -7.453 -26.635  1.00  0.00           C  
ATOM   4062  CG1 VAL B 258     -36.652  -8.376 -27.833  1.00  0.00           C  
ATOM   4063  CG2 VAL B 258     -35.278  -6.542 -26.823  1.00  0.00           C  
ATOM   4064  H   VAL B 258     -37.441  -5.898 -24.427  1.00  0.00           H  
ATOM   4065  HA  VAL B 258     -38.016  -6.100 -27.349  1.00  0.00           H  
ATOM   4066  HB  VAL B 258     -36.326  -8.086 -25.761  1.00  0.00           H  
ATOM   4067 1HG1 VAL B 258     -35.746  -8.967 -27.969  1.00  0.00           H  
ATOM   4068 2HG1 VAL B 258     -37.497  -9.043 -27.660  1.00  0.00           H  
ATOM   4069 3HG1 VAL B 258     -36.835  -7.781 -28.727  1.00  0.00           H  
ATOM   4070 1HG2 VAL B 258     -34.384  -7.147 -26.974  1.00  0.00           H  
ATOM   4071 2HG2 VAL B 258     -35.436  -5.905 -27.694  1.00  0.00           H  
ATOM   4072 3HG2 VAL B 258     -35.150  -5.920 -25.937  1.00  0.00           H  
ATOM   4073  N   LYS B 259     -39.807  -7.787 -26.934  1.00  0.00           N  
ATOM   4074  CA  LYS B 259     -41.004  -8.549 -26.619  1.00  0.00           C  
ATOM   4075  C   LYS B 259     -40.665 -10.017 -26.369  1.00  0.00           C  
ATOM   4076  O   LYS B 259     -39.787 -10.598 -27.011  1.00  0.00           O  
ATOM   4077  CB  LYS B 259     -42.028  -8.425 -27.749  1.00  0.00           C  
ATOM   4078  CG  LYS B 259     -42.618  -7.031 -27.912  1.00  0.00           C  
ATOM   4079  CD  LYS B 259     -43.686  -7.007 -28.996  1.00  0.00           C  
ATOM   4080  CE  LYS B 259     -44.275  -5.613 -29.163  1.00  0.00           C  
ATOM   4081  NZ  LYS B 259     -45.331  -5.578 -30.211  1.00  0.00           N  
ATOM   4082  H   LYS B 259     -39.658  -7.472 -27.882  1.00  0.00           H  
ATOM   4083  HA  LYS B 259     -41.440  -8.147 -25.704  1.00  0.00           H  
ATOM   4084 1HB  LYS B 259     -41.562  -8.704 -28.694  1.00  0.00           H  
ATOM   4085 2HB  LYS B 259     -42.851  -9.118 -27.572  1.00  0.00           H  
ATOM   4086 1HG  LYS B 259     -43.062  -6.710 -26.969  1.00  0.00           H  
ATOM   4087 2HG  LYS B 259     -41.828  -6.330 -28.178  1.00  0.00           H  
ATOM   4088 1HD  LYS B 259     -43.251  -7.324 -29.944  1.00  0.00           H  
ATOM   4089 2HD  LYS B 259     -44.486  -7.699 -28.733  1.00  0.00           H  
ATOM   4090 1HE  LYS B 259     -44.706  -5.285 -28.218  1.00  0.00           H  
ATOM   4091 2HE  LYS B 259     -43.484  -4.915 -29.438  1.00  0.00           H  
ATOM   4092 1HZ  LYS B 259     -45.695  -4.638 -30.291  1.00  0.00           H  
ATOM   4093 2HZ  LYS B 259     -44.937  -5.863 -31.096  1.00  0.00           H  
ATOM   4094 3HZ  LYS B 259     -46.079  -6.207 -29.957  1.00  0.00           H  
ATOM   4095  N   ASN B 260     -41.385 -10.604 -25.412  1.00  0.00           N  
ATOM   4096  CA  ASN B 260     -41.352 -12.042 -25.123  1.00  0.00           C  
ATOM   4097  C   ASN B 260     -39.892 -12.462 -24.998  1.00  0.00           C  
ATOM   4098  O   ASN B 260     -39.342 -12.364 -23.886  1.00  0.00           O  
ATOM   4099  CB  ASN B 260     -42.067 -12.845 -26.194  1.00  0.00           C  
ATOM   4100  CG  ASN B 260     -43.549 -12.590 -26.215  1.00  0.00           C  
ATOM   4101  OD1 ASN B 260     -44.137 -12.190 -25.204  1.00  0.00           O  
ATOM   4102  ND2 ASN B 260     -44.164 -12.814 -27.348  1.00  0.00           N  
ATOM   4103  H   ASN B 260     -41.984 -10.006 -24.862  1.00  0.00           H  
ATOM   4104  HA  ASN B 260     -41.790 -12.207 -24.138  1.00  0.00           H  
ATOM   4105 1HB  ASN B 260     -41.654 -12.597 -27.173  1.00  0.00           H  
ATOM   4106 2HB  ASN B 260     -41.896 -13.909 -26.027  1.00  0.00           H  
ATOM   4107 1HD2 ASN B 260     -45.150 -12.661 -27.421  1.00  0.00           H  
ATOM   4108 2HD2 ASN B 260     -43.649 -13.137 -28.142  1.00  0.00           H  
ATOM   4109  N   LEU B 261     -39.235 -12.923 -26.066  1.00  0.00           N  
ATOM   4110  CA  LEU B 261     -37.976 -13.663 -25.984  1.00  0.00           C  
ATOM   4111  C   LEU B 261     -38.107 -14.900 -25.099  1.00  0.00           C  
ATOM   4112  O   LEU B 261     -39.220 -15.335 -24.785  1.00  0.00           O  
ATOM   4113  CB  LEU B 261     -36.866 -12.756 -25.439  1.00  0.00           C  
ATOM   4114  CG  LEU B 261     -36.464 -11.582 -26.340  1.00  0.00           C  
ATOM   4115  CD1 LEU B 261     -35.364 -10.775 -25.663  1.00  0.00           C  
ATOM   4116  CD2 LEU B 261     -36.002 -12.112 -27.689  1.00  0.00           C  
ATOM   4117  H   LEU B 261     -39.641 -12.744 -26.972  1.00  0.00           H  
ATOM   4118  HA  LEU B 261     -37.713 -14.009 -26.982  1.00  0.00           H  
ATOM   4119 1HB  LEU B 261     -37.191 -12.345 -24.484  1.00  0.00           H  
ATOM   4120 2HB  LEU B 261     -35.976 -13.362 -25.266  1.00  0.00           H  
ATOM   4121  HG  LEU B 261     -37.321 -10.923 -26.484  1.00  0.00           H  
ATOM   4122 1HD1 LEU B 261     -35.079  -9.940 -26.304  1.00  0.00           H  
ATOM   4123 2HD1 LEU B 261     -35.728 -10.392 -24.710  1.00  0.00           H  
ATOM   4124 3HD1 LEU B 261     -34.498 -11.413 -25.492  1.00  0.00           H  
ATOM   4125 1HD2 LEU B 261     -35.716 -11.278 -28.330  1.00  0.00           H  
ATOM   4126 2HD2 LEU B 261     -35.144 -12.770 -27.547  1.00  0.00           H  
ATOM   4127 3HD2 LEU B 261     -36.812 -12.670 -28.158  1.00  0.00           H  
ATOM   4128  N   HIS B 262     -36.973 -15.474 -24.698  1.00  0.00           N  
ATOM   4129  CA  HIS B 262     -36.952 -16.637 -23.821  1.00  0.00           C  
ATOM   4130  C   HIS B 262     -35.682 -16.584 -22.983  1.00  0.00           C  
ATOM   4131  O   HIS B 262     -34.694 -15.948 -23.360  1.00  0.00           O  
ATOM   4132  CB  HIS B 262     -37.010 -17.944 -24.620  1.00  0.00           C  
ATOM   4133  CG  HIS B 262     -36.969 -19.172 -23.766  1.00  0.00           C  
ATOM   4134  ND1 HIS B 262     -35.794 -19.689 -23.261  1.00  0.00           N  
ATOM   4135  CD2 HIS B 262     -37.957 -19.988 -23.330  1.00  0.00           C  
ATOM   4136  CE1 HIS B 262     -36.062 -20.770 -22.550  1.00  0.00           C  
ATOM   4137  NE2 HIS B 262     -37.366 -20.973 -22.575  1.00  0.00           N  
ATOM   4138  H   HIS B 262     -36.098 -15.084 -25.018  1.00  0.00           H  
ATOM   4139  HA  HIS B 262     -37.812 -16.605 -23.154  1.00  0.00           H  
ATOM   4140 1HB  HIS B 262     -37.926 -17.968 -25.210  1.00  0.00           H  
ATOM   4141 2HB  HIS B 262     -36.171 -17.982 -25.315  1.00  0.00           H  
ATOM   4142  HD2 HIS B 262     -39.023 -19.884 -23.537  1.00  0.00           H  
ATOM   4143  HE1 HIS B 262     -35.331 -21.388 -22.029  1.00  0.00           H  
ATOM   4144  HE2 HIS B 262     -37.856 -21.727 -22.117  1.00  0.00           H  
ATOM   4145  N   GLU B 263     -35.723 -17.267 -21.834  1.00  0.00           N  
ATOM   4146  CA  GLU B 263     -34.599 -17.250 -20.902  1.00  0.00           C  
ATOM   4147  C   GLU B 263     -33.252 -17.406 -21.595  1.00  0.00           C  
ATOM   4148  O   GLU B 263     -32.297 -16.712 -21.227  1.00  0.00           O  
ATOM   4149  CB  GLU B 263     -34.768 -18.360 -19.862  1.00  0.00           C  
ATOM   4150  CG  GLU B 263     -33.650 -18.431 -18.832  1.00  0.00           C  
ATOM   4151  CD  GLU B 263     -33.843 -19.539 -17.834  1.00  0.00           C  
ATOM   4152  OE1 GLU B 263     -34.891 -20.140 -17.838  1.00  0.00           O  
ATOM   4153  OE2 GLU B 263     -32.943 -19.784 -17.067  1.00  0.00           O  
ATOM   4154  H   GLU B 263     -36.545 -17.806 -21.604  1.00  0.00           H  
ATOM   4155  HA  GLU B 263     -34.584 -16.284 -20.396  1.00  0.00           H  
ATOM   4156 1HB  GLU B 263     -35.707 -18.218 -19.328  1.00  0.00           H  
ATOM   4157 2HB  GLU B 263     -34.821 -19.326 -20.366  1.00  0.00           H  
ATOM   4158 1HG  GLU B 263     -32.703 -18.585 -19.349  1.00  0.00           H  
ATOM   4159 2HG  GLU B 263     -33.595 -17.479 -18.305  1.00  0.00           H  
ATOM   4160  N   LYS B 264     -33.148 -18.301 -22.580  1.00  0.00           N  
ATOM   4161  CA  LYS B 264     -31.879 -18.481 -23.279  1.00  0.00           C  
ATOM   4162  C   LYS B 264     -31.429 -17.190 -23.949  1.00  0.00           C  
ATOM   4163  O   LYS B 264     -30.259 -16.803 -23.842  1.00  0.00           O  
ATOM   4164  CB  LYS B 264     -31.993 -19.598 -24.318  1.00  0.00           C  
ATOM   4165  CG  LYS B 264     -30.699 -19.900 -25.062  1.00  0.00           C  
ATOM   4166  CD  LYS B 264     -30.878 -21.058 -26.033  1.00  0.00           C  
ATOM   4167  CE  LYS B 264     -29.548 -21.484 -26.637  1.00  0.00           C  
ATOM   4168  NZ  LYS B 264     -28.960 -20.420 -27.495  1.00  0.00           N  
ATOM   4169  H   LYS B 264     -33.943 -18.861 -22.851  1.00  0.00           H  
ATOM   4170  HA  LYS B 264     -31.117 -18.754 -22.549  1.00  0.00           H  
ATOM   4171 1HB  LYS B 264     -32.321 -20.517 -23.830  1.00  0.00           H  
ATOM   4172 2HB  LYS B 264     -32.750 -19.332 -25.056  1.00  0.00           H  
ATOM   4173 1HG  LYS B 264     -30.384 -19.016 -25.617  1.00  0.00           H  
ATOM   4174 2HG  LYS B 264     -29.919 -20.155 -24.345  1.00  0.00           H  
ATOM   4175 1HD  LYS B 264     -31.319 -21.907 -25.510  1.00  0.00           H  
ATOM   4176 2HD  LYS B 264     -31.551 -20.758 -26.836  1.00  0.00           H  
ATOM   4177 1HE  LYS B 264     -28.845 -21.720 -25.839  1.00  0.00           H  
ATOM   4178 2HE  LYS B 264     -29.693 -22.380 -27.240  1.00  0.00           H  
ATOM   4179 1HZ  LYS B 264     -28.081 -20.741 -27.876  1.00  0.00           H  
ATOM   4180 2HZ  LYS B 264     -29.596 -20.206 -28.251  1.00  0.00           H  
ATOM   4181 3HZ  LYS B 264     -28.803 -19.589 -26.943  1.00  0.00           H  
ATOM   4182  N   ARG B 265     -32.341 -16.508 -24.642  1.00  0.00           N  
ATOM   4183  CA  ARG B 265     -32.005 -15.264 -25.317  1.00  0.00           C  
ATOM   4184  C   ARG B 265     -31.728 -14.122 -24.351  1.00  0.00           C  
ATOM   4185  O   ARG B 265     -30.840 -13.304 -24.619  1.00  0.00           O  
ATOM   4186  CB  ARG B 265     -33.132 -14.855 -26.254  1.00  0.00           C  
ATOM   4187  CG  ARG B 265     -33.414 -15.836 -27.381  1.00  0.00           C  
ATOM   4188  CD  ARG B 265     -32.233 -16.012 -28.265  1.00  0.00           C  
ATOM   4189  NE  ARG B 265     -32.571 -16.720 -29.488  1.00  0.00           N  
ATOM   4190  CZ  ARG B 265     -31.672 -17.271 -30.328  1.00  0.00           C  
ATOM   4191  NH1 ARG B 265     -30.387 -17.186 -30.061  1.00  0.00           N  
ATOM   4192  NH2 ARG B 265     -32.081 -17.896 -31.417  1.00  0.00           N  
ATOM   4193  H   ARG B 265     -33.286 -16.859 -24.700  1.00  0.00           H  
ATOM   4194  HA  ARG B 265     -31.092 -15.419 -25.893  1.00  0.00           H  
ATOM   4195 1HB  ARG B 265     -34.052 -14.735 -25.685  1.00  0.00           H  
ATOM   4196 2HB  ARG B 265     -32.899 -13.891 -26.707  1.00  0.00           H  
ATOM   4197 1HG  ARG B 265     -33.676 -16.807 -26.962  1.00  0.00           H  
ATOM   4198 2HG  ARG B 265     -34.243 -15.467 -27.987  1.00  0.00           H  
ATOM   4199 1HD  ARG B 265     -31.833 -15.035 -28.536  1.00  0.00           H  
ATOM   4200 2HD  ARG B 265     -31.468 -16.583 -27.740  1.00  0.00           H  
ATOM   4201  HE  ARG B 265     -33.550 -16.806 -29.727  1.00  0.00           H  
ATOM   4202 1HH1 ARG B 265     -30.074 -16.708 -29.228  1.00  0.00           H  
ATOM   4203 2HH1 ARG B 265     -29.713 -17.599 -30.690  1.00  0.00           H  
ATOM   4204 1HH2 ARG B 265     -33.069 -17.961 -31.622  1.00  0.00           H  
ATOM   4205 2HH2 ARG B 265     -31.407 -18.309 -32.046  1.00  0.00           H  
ATOM   4206  N   GLU B 266     -32.464 -14.045 -23.240  1.00  0.00           N  
ATOM   4207  CA  GLU B 266     -32.185 -13.016 -22.245  1.00  0.00           C  
ATOM   4208  C   GLU B 266     -30.773 -13.156 -21.694  1.00  0.00           C  
ATOM   4209  O   GLU B 266     -30.072 -12.156 -21.497  1.00  0.00           O  
ATOM   4210  CB  GLU B 266     -33.198 -13.090 -21.100  1.00  0.00           C  
ATOM   4211  CG  GLU B 266     -32.992 -12.048 -20.010  1.00  0.00           C  
ATOM   4212  CD  GLU B 266     -34.030 -12.124 -18.925  1.00  0.00           C  
ATOM   4213  OE1 GLU B 266     -34.959 -12.881 -19.069  1.00  0.00           O  
ATOM   4214  OE2 GLU B 266     -33.893 -11.423 -17.950  1.00  0.00           O  
ATOM   4215  H   GLU B 266     -33.219 -14.695 -23.078  1.00  0.00           H  
ATOM   4216  HA  GLU B 266     -32.255 -12.044 -22.733  1.00  0.00           H  
ATOM   4217 1HB  GLU B 266     -34.205 -12.964 -21.498  1.00  0.00           H  
ATOM   4218 2HB  GLU B 266     -33.151 -14.074 -20.635  1.00  0.00           H  
ATOM   4219 1HG  GLU B 266     -32.007 -12.191 -19.566  1.00  0.00           H  
ATOM   4220 2HG  GLU B 266     -33.016 -11.056 -20.461  1.00  0.00           H  
ATOM   4221  N   ARG B 267     -30.337 -14.393 -21.435  1.00  0.00           N  
ATOM   4222  CA  ARG B 267     -28.983 -14.609 -20.936  1.00  0.00           C  
ATOM   4223  C   ARG B 267     -27.947 -14.235 -21.986  1.00  0.00           C  
ATOM   4224  O   ARG B 267     -26.898 -13.666 -21.658  1.00  0.00           O  
ATOM   4225  CB  ARG B 267     -28.787 -16.062 -20.529  1.00  0.00           C  
ATOM   4226  CG  ARG B 267     -29.539 -16.483 -19.277  1.00  0.00           C  
ATOM   4227  CD  ARG B 267     -29.342 -17.924 -18.975  1.00  0.00           C  
ATOM   4228  NE  ARG B 267     -30.137 -18.354 -17.837  1.00  0.00           N  
ATOM   4229  CZ  ARG B 267     -29.768 -18.214 -16.549  1.00  0.00           C  
ATOM   4230  NH1 ARG B 267     -28.615 -17.655 -16.252  1.00  0.00           N  
ATOM   4231  NH2 ARG B 267     -30.564 -18.638 -15.583  1.00  0.00           N  
ATOM   4232  H   ARG B 267     -30.940 -15.189 -21.582  1.00  0.00           H  
ATOM   4233  HA  ARG B 267     -28.827 -13.967 -20.069  1.00  0.00           H  
ATOM   4234 1HB  ARG B 267     -29.108 -16.713 -21.341  1.00  0.00           H  
ATOM   4235 2HB  ARG B 267     -27.727 -16.251 -20.357  1.00  0.00           H  
ATOM   4236 1HG  ARG B 267     -29.183 -15.902 -18.426  1.00  0.00           H  
ATOM   4237 2HG  ARG B 267     -30.606 -16.305 -19.416  1.00  0.00           H  
ATOM   4238 1HD  ARG B 267     -29.633 -18.519 -19.840  1.00  0.00           H  
ATOM   4239 2HD  ARG B 267     -28.292 -18.106 -18.746  1.00  0.00           H  
ATOM   4240  HE  ARG B 267     -31.031 -18.788 -18.025  1.00  0.00           H  
ATOM   4241 1HH1 ARG B 267     -28.007 -17.331 -16.990  1.00  0.00           H  
ATOM   4242 2HH1 ARG B 267     -28.338 -17.551 -15.287  1.00  0.00           H  
ATOM   4243 1HH2 ARG B 267     -31.450 -19.068 -15.811  1.00  0.00           H  
ATOM   4244 2HH2 ARG B 267     -30.287 -18.534 -14.618  1.00  0.00           H  
ATOM   4245  N   GLU B 268     -28.218 -14.549 -23.255  1.00  0.00           N  
ATOM   4246  CA  GLU B 268     -27.276 -14.209 -24.316  1.00  0.00           C  
ATOM   4247  C   GLU B 268     -27.099 -12.702 -24.428  1.00  0.00           C  
ATOM   4248  O   GLU B 268     -25.980 -12.213 -24.626  1.00  0.00           O  
ATOM   4249  CB  GLU B 268     -27.749 -14.779 -25.655  1.00  0.00           C  
ATOM   4250  CG  GLU B 268     -27.632 -16.292 -25.771  1.00  0.00           C  
ATOM   4251  CD  GLU B 268     -28.309 -16.838 -26.997  1.00  0.00           C  
ATOM   4252  OE1 GLU B 268     -28.965 -16.086 -27.676  1.00  0.00           O  
ATOM   4253  OE2 GLU B 268     -28.169 -18.011 -27.256  1.00  0.00           O  
ATOM   4254  H   GLU B 268     -29.077 -15.022 -23.494  1.00  0.00           H  
ATOM   4255  HA  GLU B 268     -26.304 -14.637 -24.065  1.00  0.00           H  
ATOM   4256 1HB  GLU B 268     -28.794 -14.511 -25.815  1.00  0.00           H  
ATOM   4257 2HB  GLU B 268     -27.170 -14.335 -26.464  1.00  0.00           H  
ATOM   4258 1HG  GLU B 268     -26.577 -16.563 -25.802  1.00  0.00           H  
ATOM   4259 2HG  GLU B 268     -28.071 -16.749 -24.885  1.00  0.00           H  
ATOM   4260  N   ILE B 269     -28.195 -11.950 -24.309  1.00  0.00           N  
ATOM   4261  CA  ILE B 269     -28.113 -10.494 -24.384  1.00  0.00           C  
ATOM   4262  C   ILE B 269     -27.361  -9.947 -23.179  1.00  0.00           C  
ATOM   4263  O   ILE B 269     -26.472  -9.099 -23.311  1.00  0.00           O  
ATOM   4264  CB  ILE B 269     -29.514  -9.860 -24.454  1.00  0.00           C  
ATOM   4265  CG1 ILE B 269     -30.211 -10.248 -25.761  1.00  0.00           C  
ATOM   4266  CG2 ILE B 269     -29.420  -8.347 -24.326  1.00  0.00           C  
ATOM   4267  CD1 ILE B 269     -31.694  -9.957 -25.772  1.00  0.00           C  
ATOM   4268  H   ILE B 269     -29.095 -12.384 -24.166  1.00  0.00           H  
ATOM   4269  HA  ILE B 269     -27.546 -10.225 -25.274  1.00  0.00           H  
ATOM   4270  HB  ILE B 269     -30.129 -10.247 -23.643  1.00  0.00           H  
ATOM   4271 1HG1 ILE B 269     -29.751  -9.712 -26.591  1.00  0.00           H  
ATOM   4272 2HG1 ILE B 269     -30.072 -11.314 -25.945  1.00  0.00           H  
ATOM   4273 1HG2 ILE B 269     -30.419  -7.915 -24.379  1.00  0.00           H  
ATOM   4274 2HG2 ILE B 269     -28.964  -8.091 -23.371  1.00  0.00           H  
ATOM   4275 3HG2 ILE B 269     -28.810  -7.951 -25.138  1.00  0.00           H  
ATOM   4276 1HD1 ILE B 269     -32.117 -10.259 -26.730  1.00  0.00           H  
ATOM   4277 2HD1 ILE B 269     -32.180 -10.513 -24.969  1.00  0.00           H  
ATOM   4278 3HD1 ILE B 269     -31.856  -8.890 -25.625  1.00  0.00           H  
ATOM   4279  N   LYS B 270     -27.701 -10.440 -21.984  1.00  0.00           N  
ATOM   4280  CA  LYS B 270     -27.024  -9.996 -20.771  1.00  0.00           C  
ATOM   4281  C   LYS B 270     -25.516 -10.191 -20.880  1.00  0.00           C  
ATOM   4282  O   LYS B 270     -24.741  -9.288 -20.544  1.00  0.00           O  
ATOM   4283  CB  LYS B 270     -27.564 -10.744 -19.551  1.00  0.00           C  
ATOM   4284  CG  LYS B 270     -26.892 -10.371 -18.236  1.00  0.00           C  
ATOM   4285  CD  LYS B 270     -27.462 -11.176 -17.077  1.00  0.00           C  
ATOM   4286  CE  LYS B 270     -26.666 -10.948 -15.801  1.00  0.00           C  
ATOM   4287  NZ  LYS B 270     -27.147 -11.807 -14.685  1.00  0.00           N  
ATOM   4288  H   LYS B 270     -28.434 -11.130 -21.914  1.00  0.00           H  
ATOM   4289  HA  LYS B 270     -27.200  -8.931 -20.625  1.00  0.00           H  
ATOM   4290 1HB  LYS B 270     -28.632 -10.549 -19.449  1.00  0.00           H  
ATOM   4291 2HB  LYS B 270     -27.440 -11.817 -19.698  1.00  0.00           H  
ATOM   4292 1HG  LYS B 270     -25.821 -10.562 -18.308  1.00  0.00           H  
ATOM   4293 2HG  LYS B 270     -27.042  -9.310 -18.040  1.00  0.00           H  
ATOM   4294 1HD  LYS B 270     -28.499 -10.883 -16.906  1.00  0.00           H  
ATOM   4295 2HD  LYS B 270     -27.438 -12.237 -17.325  1.00  0.00           H  
ATOM   4296 1HE  LYS B 270     -25.615 -11.167 -15.984  1.00  0.00           H  
ATOM   4297 2HE  LYS B 270     -26.750  -9.904 -15.501  1.00  0.00           H  
ATOM   4298 1HZ  LYS B 270     -26.595 -11.626 -13.858  1.00  0.00           H  
ATOM   4299 2HZ  LYS B 270     -28.117 -11.599 -14.493  1.00  0.00           H  
ATOM   4300 3HZ  LYS B 270     -27.056 -12.779 -14.944  1.00  0.00           H  
ATOM   4301  N   LYS B 271     -25.085 -11.360 -21.360  1.00  0.00           N  
ATOM   4302  CA  LYS B 271     -23.655 -11.640 -21.467  1.00  0.00           C  
ATOM   4303  C   LYS B 271     -22.953 -10.609 -22.338  1.00  0.00           C  
ATOM   4304  O   LYS B 271     -21.890 -10.098 -21.966  1.00  0.00           O  
ATOM   4305  CB  LYS B 271     -23.425 -13.043 -22.028  1.00  0.00           C  
ATOM   4306  CG  LYS B 271     -21.959 -13.430 -22.172  1.00  0.00           C  
ATOM   4307  CD  LYS B 271     -21.812 -14.855 -22.685  1.00  0.00           C  
ATOM   4308  CE  LYS B 271     -20.360 -15.183 -23.003  1.00  0.00           C  
ATOM   4309  NZ  LYS B 271     -19.534 -15.308 -21.772  1.00  0.00           N  
ATOM   4310  H   LYS B 271     -25.746 -12.064 -21.653  1.00  0.00           H  
ATOM   4311  HA  LYS B 271     -23.216 -11.581 -20.471  1.00  0.00           H  
ATOM   4312 1HB  LYS B 271     -23.902 -13.778 -21.379  1.00  0.00           H  
ATOM   4313 2HB  LYS B 271     -23.890 -13.124 -23.010  1.00  0.00           H  
ATOM   4314 1HG  LYS B 271     -21.470 -12.750 -22.870  1.00  0.00           H  
ATOM   4315 2HG  LYS B 271     -21.464 -13.348 -21.205  1.00  0.00           H  
ATOM   4316 1HD  LYS B 271     -22.175 -15.553 -21.929  1.00  0.00           H  
ATOM   4317 2HD  LYS B 271     -22.409 -14.981 -23.587  1.00  0.00           H  
ATOM   4318 1HE  LYS B 271     -20.311 -16.119 -23.556  1.00  0.00           H  
ATOM   4319 2HE  LYS B 271     -19.939 -14.396 -23.629  1.00  0.00           H  
ATOM   4320 1HZ  LYS B 271     -18.581 -15.524 -22.026  1.00  0.00           H  
ATOM   4321 2HZ  LYS B 271     -19.557 -14.436 -21.260  1.00  0.00           H  
ATOM   4322 3HZ  LYS B 271     -19.904 -16.048 -21.193  1.00  0.00           H  
ATOM   4323  N   VAL B 272     -23.528 -10.291 -23.501  1.00  0.00           N  
ATOM   4324  CA  VAL B 272     -22.885  -9.353 -24.417  1.00  0.00           C  
ATOM   4325  C   VAL B 272     -22.810  -7.966 -23.790  1.00  0.00           C  
ATOM   4326  O   VAL B 272     -21.784  -7.281 -23.883  1.00  0.00           O  
ATOM   4327  CB  VAL B 272     -23.660  -9.276 -25.745  1.00  0.00           C  
ATOM   4328  CG1 VAL B 272     -23.119  -8.150 -26.614  1.00  0.00           C  
ATOM   4329  CG2 VAL B 272     -23.574 -10.608 -26.473  1.00  0.00           C  
ATOM   4330  H   VAL B 272     -24.415 -10.700 -23.756  1.00  0.00           H  
ATOM   4331  HA  VAL B 272     -21.858  -9.680 -24.584  1.00  0.00           H  
ATOM   4332  HB  VAL B 272     -24.704  -9.044 -25.533  1.00  0.00           H  
ATOM   4333 1HG1 VAL B 272     -23.679  -8.110 -27.548  1.00  0.00           H  
ATOM   4334 2HG1 VAL B 272     -23.223  -7.202 -26.088  1.00  0.00           H  
ATOM   4335 3HG1 VAL B 272     -22.066  -8.332 -26.830  1.00  0.00           H  
ATOM   4336 1HG2 VAL B 272     -24.126 -10.547 -27.411  1.00  0.00           H  
ATOM   4337 2HG2 VAL B 272     -22.530 -10.843 -26.680  1.00  0.00           H  
ATOM   4338 3HG2 VAL B 272     -24.005 -11.392 -25.850  1.00  0.00           H  
ATOM   4339  N   ILE B 273     -23.886  -7.536 -23.127  1.00  0.00           N  
ATOM   4340  CA  ILE B 273     -23.906  -6.193 -22.553  1.00  0.00           C  
ATOM   4341  C   ILE B 273     -22.831  -6.034 -21.487  1.00  0.00           C  
ATOM   4342  O   ILE B 273     -22.095  -5.040 -21.487  1.00  0.00           O  
ATOM   4343  CB  ILE B 273     -25.283  -5.876 -21.943  1.00  0.00           C  
ATOM   4344  CG1 ILE B 273     -26.334  -5.726 -23.046  1.00  0.00           C  
ATOM   4345  CG2 ILE B 273     -25.212  -4.614 -21.096  1.00  0.00           C  
ATOM   4346  CD1 ILE B 273     -27.756  -5.695 -22.534  1.00  0.00           C  
ATOM   4347  H   ILE B 273     -24.695  -8.131 -23.015  1.00  0.00           H  
ATOM   4348  HA  ILE B 273     -23.688  -5.481 -23.349  1.00  0.00           H  
ATOM   4349  HB  ILE B 273     -25.603  -6.706 -21.314  1.00  0.00           H  
ATOM   4350 1HG1 ILE B 273     -26.151  -4.807 -23.601  1.00  0.00           H  
ATOM   4351 2HG1 ILE B 273     -26.244  -6.555 -23.749  1.00  0.00           H  
ATOM   4352 1HG2 ILE B 273     -26.194  -4.404 -20.673  1.00  0.00           H  
ATOM   4353 2HG2 ILE B 273     -24.493  -4.756 -20.291  1.00  0.00           H  
ATOM   4354 3HG2 ILE B 273     -24.898  -3.775 -21.719  1.00  0.00           H  
ATOM   4355 1HD1 ILE B 273     -28.443  -5.588 -23.374  1.00  0.00           H  
ATOM   4356 2HD1 ILE B 273     -27.973  -6.624 -22.005  1.00  0.00           H  
ATOM   4357 3HD1 ILE B 273     -27.880  -4.853 -21.855  1.00  0.00           H  
ATOM   4358  N   GLU B 274     -22.724  -7.001 -20.571  1.00  0.00           N  
ATOM   4359  CA  GLU B 274     -21.760  -6.888 -19.478  1.00  0.00           C  
ATOM   4360  C   GLU B 274     -20.331  -6.903 -20.005  1.00  0.00           C  
ATOM   4361  O   GLU B 274     -19.458  -6.196 -19.490  1.00  0.00           O  
ATOM   4362  CB  GLU B 274     -21.954  -8.025 -18.472  1.00  0.00           C  
ATOM   4363  CG  GLU B 274     -23.202  -7.896 -17.610  1.00  0.00           C  
ATOM   4364  CD  GLU B 274     -23.289  -8.954 -16.545  1.00  0.00           C  
ATOM   4365  OE1 GLU B 274     -22.674  -9.981 -16.703  1.00  0.00           O  
ATOM   4366  OE2 GLU B 274     -23.972  -8.734 -15.572  1.00  0.00           O  
ATOM   4367  H   GLU B 274     -23.309  -7.821 -20.626  1.00  0.00           H  
ATOM   4368  HA  GLU B 274     -21.926  -5.939 -18.967  1.00  0.00           H  
ATOM   4369 1HB  GLU B 274     -22.011  -8.975 -19.004  1.00  0.00           H  
ATOM   4370 2HB  GLU B 274     -21.092  -8.074 -17.807  1.00  0.00           H  
ATOM   4371 1HG  GLU B 274     -23.202  -6.916 -17.134  1.00  0.00           H  
ATOM   4372 2HG  GLU B 274     -24.081  -7.958 -18.250  1.00  0.00           H  
ATOM   4373  N   LEU B 275     -20.075  -7.712 -21.037  1.00  0.00           N  
ATOM   4374  CA  LEU B 275     -18.735  -7.785 -21.609  1.00  0.00           C  
ATOM   4375  C   LEU B 275     -18.339  -6.472 -22.270  1.00  0.00           C  
ATOM   4376  O   LEU B 275     -17.192  -6.029 -22.148  1.00  0.00           O  
ATOM   4377  CB  LEU B 275     -18.660  -8.921 -22.636  1.00  0.00           C  
ATOM   4378  CG  LEU B 275     -18.754 -10.342 -22.064  1.00  0.00           C  
ATOM   4379  CD1 LEU B 275     -18.980 -11.333 -23.199  1.00  0.00           C  
ATOM   4380  CD2 LEU B 275     -17.481 -10.667 -21.299  1.00  0.00           C  
ATOM   4381  H   LEU B 275     -20.810  -8.282 -21.431  1.00  0.00           H  
ATOM   4382  HA  LEU B 275     -18.025  -7.973 -20.805  1.00  0.00           H  
ATOM   4383 1HB  LEU B 275     -19.471  -8.798 -23.351  1.00  0.00           H  
ATOM   4384 2HB  LEU B 275     -17.715  -8.843 -23.173  1.00  0.00           H  
ATOM   4385  HG  LEU B 275     -19.610 -10.407 -21.390  1.00  0.00           H  
ATOM   4386 1HD1 LEU B 275     -19.048 -12.342 -22.792  1.00  0.00           H  
ATOM   4387 2HD1 LEU B 275     -19.907 -11.088 -23.716  1.00  0.00           H  
ATOM   4388 3HD1 LEU B 275     -18.148 -11.279 -23.898  1.00  0.00           H  
ATOM   4389 1HD2 LEU B 275     -17.549 -11.677 -20.892  1.00  0.00           H  
ATOM   4390 2HD2 LEU B 275     -16.626 -10.604 -21.972  1.00  0.00           H  
ATOM   4391 3HD2 LEU B 275     -17.354  -9.956 -20.484  1.00  0.00           H  
ATOM   4392  N   ILE B 276     -19.275  -5.834 -22.977  1.00  0.00           N  
ATOM   4393  CA  ILE B 276     -18.976  -4.554 -23.612  1.00  0.00           C  
ATOM   4394  C   ILE B 276     -18.710  -3.484 -22.560  1.00  0.00           C  
ATOM   4395  O   ILE B 276     -17.754  -2.708 -22.673  1.00  0.00           O  
ATOM   4396  CB  ILE B 276     -20.130  -4.105 -24.526  1.00  0.00           C  
ATOM   4397  CG1 ILE B 276     -20.242  -5.030 -25.741  1.00  0.00           C  
ATOM   4398  CG2 ILE B 276     -19.930  -2.663 -24.967  1.00  0.00           C  
ATOM   4399  CD1 ILE B 276     -21.518  -4.851 -26.531  1.00  0.00           C  
ATOM   4400  H   ILE B 276     -20.198  -6.230 -23.079  1.00  0.00           H  
ATOM   4401  HA  ILE B 276     -18.060  -4.662 -24.192  1.00  0.00           H  
ATOM   4402  HB  ILE B 276     -21.073  -4.181 -23.985  1.00  0.00           H  
ATOM   4403 1HG1 ILE B 276     -19.399  -4.855 -26.409  1.00  0.00           H  
ATOM   4404 2HG1 ILE B 276     -20.187  -6.069 -25.413  1.00  0.00           H  
ATOM   4405 1HG2 ILE B 276     -20.755  -2.362 -25.613  1.00  0.00           H  
ATOM   4406 2HG2 ILE B 276     -19.900  -2.016 -24.092  1.00  0.00           H  
ATOM   4407 3HG2 ILE B 276     -18.991  -2.578 -25.515  1.00  0.00           H  
ATOM   4408 1HD1 ILE B 276     -21.523  -5.541 -27.375  1.00  0.00           H  
ATOM   4409 2HD1 ILE B 276     -22.375  -5.056 -25.889  1.00  0.00           H  
ATOM   4410 3HD1 ILE B 276     -21.577  -3.828 -26.899  1.00  0.00           H  
ATOM   4411  N   LEU B 277     -19.543  -3.426 -21.520  1.00  0.00           N  
ATOM   4412  CA  LEU B 277     -19.335  -2.435 -20.469  1.00  0.00           C  
ATOM   4413  C   LEU B 277     -18.098  -2.751 -19.640  1.00  0.00           C  
ATOM   4414  O   LEU B 277     -17.430  -1.831 -19.151  1.00  0.00           O  
ATOM   4415  CB  LEU B 277     -20.565  -2.369 -19.554  1.00  0.00           C  
ATOM   4416  CG  LEU B 277     -21.852  -1.849 -20.205  1.00  0.00           C  
ATOM   4417  CD1 LEU B 277     -23.026  -2.072 -19.261  1.00  0.00           C  
ATOM   4418  CD2 LEU B 277     -21.692  -0.374 -20.540  1.00  0.00           C  
ATOM   4419  H   LEU B 277     -20.322  -4.064 -21.448  1.00  0.00           H  
ATOM   4420  HA  LEU B 277     -19.177  -1.464 -20.935  1.00  0.00           H  
ATOM   4421 1HB  LEU B 277     -20.767  -3.369 -19.172  1.00  0.00           H  
ATOM   4422 2HB  LEU B 277     -20.335  -1.720 -18.709  1.00  0.00           H  
ATOM   4423  HG  LEU B 277     -22.049  -2.409 -21.120  1.00  0.00           H  
ATOM   4424 1HD1 LEU B 277     -23.941  -1.702 -19.725  1.00  0.00           H  
ATOM   4425 2HD1 LEU B 277     -23.129  -3.137 -19.055  1.00  0.00           H  
ATOM   4426 3HD1 LEU B 277     -22.850  -1.536 -18.329  1.00  0.00           H  
ATOM   4427 1HD2 LEU B 277     -22.607  -0.004 -21.004  1.00  0.00           H  
ATOM   4428 2HD2 LEU B 277     -21.496   0.188 -19.626  1.00  0.00           H  
ATOM   4429 3HD2 LEU B 277     -20.858  -0.245 -21.230  1.00  0.00           H  
ATOM   4430  N   GLU B 278     -17.777  -4.035 -19.469  1.00  0.00           N  
ATOM   4431  CA  GLU B 278     -16.543  -4.401 -18.781  1.00  0.00           C  
ATOM   4432  C   GLU B 278     -15.328  -3.827 -19.499  1.00  0.00           C  
ATOM   4433  O   GLU B 278     -14.390  -3.346 -18.854  1.00  0.00           O  
ATOM   4434  CB  GLU B 278     -16.418  -5.923 -18.680  1.00  0.00           C  
ATOM   4435  CG  GLU B 278     -15.196  -6.403 -17.909  1.00  0.00           C  
ATOM   4436  CD  GLU B 278     -15.162  -7.896 -17.738  1.00  0.00           C  
ATOM   4437  OE1 GLU B 278     -16.071  -8.548 -18.193  1.00  0.00           O  
ATOM   4438  OE2 GLU B 278     -14.225  -8.385 -17.152  1.00  0.00           O  
ATOM   4439  H   GLU B 278     -18.383  -4.766 -19.813  1.00  0.00           H  
ATOM   4440  HA  GLU B 278     -16.566  -3.973 -17.779  1.00  0.00           H  
ATOM   4441 1HB  GLU B 278     -17.303  -6.329 -18.190  1.00  0.00           H  
ATOM   4442 2HB  GLU B 278     -16.371  -6.352 -19.681  1.00  0.00           H  
ATOM   4443 1HG  GLU B 278     -14.298  -6.089 -18.441  1.00  0.00           H  
ATOM   4444 2HG  GLU B 278     -15.189  -5.929 -16.929  1.00  0.00           H  
ATOM   4445  N   VAL B 279     -15.333  -3.866 -20.832  1.00  0.00           N  
ATOM   4446  CA  VAL B 279     -14.252  -3.250 -21.599  1.00  0.00           C  
ATOM   4447  C   VAL B 279     -14.207  -1.751 -21.334  1.00  0.00           C  
ATOM   4448  O   VAL B 279     -13.139  -1.174 -21.093  1.00  0.00           O  
ATOM   4449  CB  VAL B 279     -14.445  -3.502 -23.106  1.00  0.00           C  
ATOM   4450  CG1 VAL B 279     -13.491  -2.638 -23.917  1.00  0.00           C  
ATOM   4451  CG2 VAL B 279     -14.234  -4.976 -23.417  1.00  0.00           C  
ATOM   4452  H   VAL B 279     -16.087  -4.322 -21.325  1.00  0.00           H  
ATOM   4453  HA  VAL B 279     -13.304  -3.671 -21.259  1.00  0.00           H  
ATOM   4454  HB  VAL B 279     -15.458  -3.212 -23.387  1.00  0.00           H  
ATOM   4455 1HG1 VAL B 279     -13.642  -2.828 -24.980  1.00  0.00           H  
ATOM   4456 2HG1 VAL B 279     -13.685  -1.586 -23.706  1.00  0.00           H  
ATOM   4457 3HG1 VAL B 279     -12.463  -2.880 -23.648  1.00  0.00           H  
ATOM   4458 1HG2 VAL B 279     -14.373  -5.147 -24.484  1.00  0.00           H  
ATOM   4459 2HG2 VAL B 279     -13.223  -5.267 -23.131  1.00  0.00           H  
ATOM   4460 3HG2 VAL B 279     -14.955  -5.572 -22.857  1.00  0.00           H  
ATOM   4461  N   ALA B 280     -15.372  -1.097 -21.367  1.00  0.00           N  
ATOM   4462  CA  ALA B 280     -15.427   0.341 -21.125  1.00  0.00           C  
ATOM   4463  C   ALA B 280     -14.898   0.703 -19.743  1.00  0.00           C  
ATOM   4464  O   ALA B 280     -14.189   1.705 -19.596  1.00  0.00           O  
ATOM   4465  CB  ALA B 280     -16.858   0.848 -21.295  1.00  0.00           C  
ATOM   4466  H   ALA B 280     -16.228  -1.595 -21.561  1.00  0.00           H  
ATOM   4467  HA  ALA B 280     -14.787   0.833 -21.858  1.00  0.00           H  
ATOM   4468 1HB  ALA B 280     -16.888   1.923 -21.112  1.00  0.00           H  
ATOM   4469 2HB  ALA B 280     -17.198   0.643 -22.311  1.00  0.00           H  
ATOM   4470 3HB  ALA B 280     -17.510   0.342 -20.586  1.00  0.00           H  
ATOM   4471  N   ALA B 281     -15.228  -0.090 -18.722  1.00  0.00           N  
ATOM   4472  CA  ALA B 281     -14.704   0.176 -17.388  1.00  0.00           C  
ATOM   4473  C   ALA B 281     -13.188   0.016 -17.351  1.00  0.00           C  
ATOM   4474  O   ALA B 281     -12.484   0.852 -16.771  1.00  0.00           O  
ATOM   4475  CB  ALA B 281     -15.370  -0.743 -16.366  1.00  0.00           C  
ATOM   4476  H   ALA B 281     -15.842  -0.881 -18.860  1.00  0.00           H  
ATOM   4477  HA  ALA B 281     -14.931   1.212 -17.136  1.00  0.00           H  
ATOM   4478 1HB  ALA B 281     -14.971  -0.534 -15.374  1.00  0.00           H  
ATOM   4479 2HB  ALA B 281     -16.446  -0.568 -16.368  1.00  0.00           H  
ATOM   4480 3HB  ALA B 281     -15.172  -1.780 -16.626  1.00  0.00           H  
ATOM   4481  N   ALA B 282     -12.665  -1.044 -17.972  1.00  0.00           N  
ATOM   4482  CA  ALA B 282     -11.222  -1.243 -18.012  1.00  0.00           C  
ATOM   4483  C   ALA B 282     -10.518  -0.163 -18.827  1.00  0.00           C  
ATOM   4484  O   ALA B 282      -9.415   0.261 -18.463  1.00  0.00           O  
ATOM   4485  CB  ALA B 282     -10.901  -2.631 -18.567  1.00  0.00           C  
ATOM   4486  H   ALA B 282     -13.268  -1.719 -18.421  1.00  0.00           H  
ATOM   4487  HA  ALA B 282     -10.841  -1.171 -16.993  1.00  0.00           H  
ATOM   4488 1HB  ALA B 282      -9.820  -2.771 -18.594  1.00  0.00           H  
ATOM   4489 2HB  ALA B 282     -11.351  -3.391 -17.928  1.00  0.00           H  
ATOM   4490 3HB  ALA B 282     -11.303  -2.721 -19.575  1.00  0.00           H  
ATOM   4491  N   GLU B 283     -11.135   0.300 -19.917  1.00  0.00           N  
ATOM   4492  CA  GLU B 283     -10.530   1.372 -20.701  1.00  0.00           C  
ATOM   4493  C   GLU B 283     -10.312   2.623 -19.859  1.00  0.00           C  
ATOM   4494  O   GLU B 283      -9.251   3.252 -19.950  1.00  0.00           O  
ATOM   4495  CB  GLU B 283     -11.406   1.708 -21.910  1.00  0.00           C  
ATOM   4496  CG  GLU B 283     -10.904   2.877 -22.745  1.00  0.00           C  
ATOM   4497  CD  GLU B 283     -11.796   3.186 -23.916  1.00  0.00           C  
ATOM   4498  OE1 GLU B 283     -12.638   2.378 -24.226  1.00  0.00           O  
ATOM   4499  OE2 GLU B 283     -11.635   4.231 -24.500  1.00  0.00           O  
ATOM   4500  H   GLU B 283     -12.021  -0.083 -20.211  1.00  0.00           H  
ATOM   4501  HA  GLU B 283      -9.553   1.037 -21.049  1.00  0.00           H  
ATOM   4502 1HB  GLU B 283     -11.476   0.837 -22.562  1.00  0.00           H  
ATOM   4503 2HB  GLU B 283     -12.415   1.946 -21.573  1.00  0.00           H  
ATOM   4504 1HG  GLU B 283     -10.838   3.761 -22.111  1.00  0.00           H  
ATOM   4505 2HG  GLU B 283      -9.903   2.648 -23.108  1.00  0.00           H  
ATOM   4506  N   ARG B 284     -11.299   2.999 -19.040  1.00  0.00           N  
ATOM   4507  CA  ARG B 284     -11.138   4.167 -18.181  1.00  0.00           C  
ATOM   4508  C   ARG B 284      -9.974   3.983 -17.220  1.00  0.00           C  
ATOM   4509  O   ARG B 284      -9.227   4.930 -16.946  1.00  0.00           O  
ATOM   4510  CB  ARG B 284     -12.409   4.430 -17.388  1.00  0.00           C  
ATOM   4511  CG  ARG B 284     -12.403   5.716 -16.577  1.00  0.00           C  
ATOM   4512  CD  ARG B 284     -13.737   6.003 -15.991  1.00  0.00           C  
ATOM   4513  NE  ARG B 284     -13.749   7.258 -15.257  1.00  0.00           N  
ATOM   4514  CZ  ARG B 284     -14.832   7.780 -14.650  1.00  0.00           C  
ATOM   4515  NH1 ARG B 284     -15.982   7.144 -14.698  1.00  0.00           N  
ATOM   4516  NH2 ARG B 284     -14.740   8.930 -14.006  1.00  0.00           N  
ATOM   4517  H   ARG B 284     -12.165   2.480 -19.007  1.00  0.00           H  
ATOM   4518  HA  ARG B 284     -10.916   5.031 -18.809  1.00  0.00           H  
ATOM   4519 1HB  ARG B 284     -13.259   4.474 -18.068  1.00  0.00           H  
ATOM   4520 2HB  ARG B 284     -12.585   3.605 -16.697  1.00  0.00           H  
ATOM   4521 1HG  ARG B 284     -11.682   5.629 -15.763  1.00  0.00           H  
ATOM   4522 2HG  ARG B 284     -12.124   6.551 -17.220  1.00  0.00           H  
ATOM   4523 1HD  ARG B 284     -14.478   6.067 -16.788  1.00  0.00           H  
ATOM   4524 2HD  ARG B 284     -14.012   5.204 -15.304  1.00  0.00           H  
ATOM   4525  HE  ARG B 284     -12.882   7.777 -15.198  1.00  0.00           H  
ATOM   4526 1HH1 ARG B 284     -16.053   6.264 -15.190  1.00  0.00           H  
ATOM   4527 2HH1 ARG B 284     -16.794   7.535 -14.243  1.00  0.00           H  
ATOM   4528 1HH2 ARG B 284     -13.856   9.419 -13.969  1.00  0.00           H  
ATOM   4529 2HH2 ARG B 284     -15.552   9.321 -13.551  1.00  0.00           H  
ATOM   4530  N   ILE B 285      -9.802   2.767 -16.698  1.00  0.00           N  
ATOM   4531  CA  ILE B 285      -8.684   2.498 -15.800  1.00  0.00           C  
ATOM   4532  C   ILE B 285      -7.361   2.704 -16.524  1.00  0.00           C  
ATOM   4533  O   ILE B 285      -6.421   3.291 -15.976  1.00  0.00           O  
ATOM   4534  CB  ILE B 285      -8.751   1.065 -15.243  1.00  0.00           C  
ATOM   4535  CG1 ILE B 285      -9.948   0.914 -14.300  1.00  0.00           C  
ATOM   4536  CG2 ILE B 285      -7.457   0.712 -14.525  1.00  0.00           C  
ATOM   4537  CD1 ILE B 285     -10.265  -0.519 -13.940  1.00  0.00           C  
ATOM   4538  H   ILE B 285     -10.446   2.022 -16.920  1.00  0.00           H  
ATOM   4539  HA  ILE B 285      -8.716   3.216 -14.982  1.00  0.00           H  
ATOM   4540  HB  ILE B 285      -8.905   0.363 -16.062  1.00  0.00           H  
ATOM   4541 1HG1 ILE B 285      -9.757   1.464 -13.379  1.00  0.00           H  
ATOM   4542 2HG1 ILE B 285     -10.833   1.352 -14.763  1.00  0.00           H  
ATOM   4543 1HG2 ILE B 285      -7.522  -0.305 -14.137  1.00  0.00           H  
ATOM   4544 2HG2 ILE B 285      -6.624   0.780 -15.223  1.00  0.00           H  
ATOM   4545 3HG2 ILE B 285      -7.297   1.406 -13.700  1.00  0.00           H  
ATOM   4546 1HD1 ILE B 285     -11.125  -0.544 -13.270  1.00  0.00           H  
ATOM   4547 2HD1 ILE B 285     -10.495  -1.080 -14.846  1.00  0.00           H  
ATOM   4548 3HD1 ILE B 285      -9.406  -0.967 -13.443  1.00  0.00           H  
ATOM   4549  N   VAL B 286      -7.268   2.226 -17.767  1.00  0.00           N  
ATOM   4550  CA  VAL B 286      -6.047   2.409 -18.544  1.00  0.00           C  
ATOM   4551  C   VAL B 286      -5.799   3.890 -18.804  1.00  0.00           C  
ATOM   4552  O   VAL B 286      -4.675   4.382 -18.646  1.00  0.00           O  
ATOM   4553  CB  VAL B 286      -6.143   1.659 -19.886  1.00  0.00           C  
ATOM   4554  CG1 VAL B 286      -4.958   2.006 -20.776  1.00  0.00           C  
ATOM   4555  CG2 VAL B 286      -6.211   0.160 -19.639  1.00  0.00           C  
ATOM   4556  H   VAL B 286      -8.045   1.731 -18.182  1.00  0.00           H  
ATOM   4557  HA  VAL B 286      -5.204   2.048 -17.954  1.00  0.00           H  
ATOM   4558  HB  VAL B 286      -7.043   1.983 -20.409  1.00  0.00           H  
ATOM   4559 1HG1 VAL B 286      -5.043   1.468 -21.721  1.00  0.00           H  
ATOM   4560 2HG1 VAL B 286      -4.950   3.078 -20.970  1.00  0.00           H  
ATOM   4561 3HG1 VAL B 286      -4.033   1.719 -20.277  1.00  0.00           H  
ATOM   4562 1HG2 VAL B 286      -6.280  -0.363 -20.592  1.00  0.00           H  
ATOM   4563 2HG2 VAL B 286      -5.314  -0.163 -19.111  1.00  0.00           H  
ATOM   4564 3HG2 VAL B 286      -7.089  -0.069 -19.035  1.00  0.00           H  
ATOM   4565  N   ARG B 287      -6.846   4.627 -19.188  1.00  0.00           N  
ATOM   4566  CA  ARG B 287      -6.666   6.034 -19.530  1.00  0.00           C  
ATOM   4567  C   ARG B 287      -6.160   6.839 -18.340  1.00  0.00           C  
ATOM   4568  O   ARG B 287      -5.458   7.840 -18.519  1.00  0.00           O  
ATOM   4569  CB  ARG B 287      -7.974   6.635 -20.023  1.00  0.00           C  
ATOM   4570  CG  ARG B 287      -8.388   6.206 -21.422  1.00  0.00           C  
ATOM   4571  CD  ARG B 287      -9.680   6.819 -21.825  1.00  0.00           C  
ATOM   4572  NE  ARG B 287     -10.076   6.416 -23.165  1.00  0.00           N  
ATOM   4573  CZ  ARG B 287      -9.682   7.031 -24.297  1.00  0.00           C  
ATOM   4574  NH1 ARG B 287      -8.881   8.073 -24.234  1.00  0.00           N  
ATOM   4575  NH2 ARG B 287     -10.099   6.588 -25.470  1.00  0.00           N  
ATOM   4576  H   ARG B 287      -7.769   4.221 -19.244  1.00  0.00           H  
ATOM   4577  HA  ARG B 287      -5.912   6.105 -20.315  1.00  0.00           H  
ATOM   4578 1HB  ARG B 287      -8.779   6.361 -19.343  1.00  0.00           H  
ATOM   4579 2HB  ARG B 287      -7.899   7.722 -20.020  1.00  0.00           H  
ATOM   4580 1HG  ARG B 287      -7.625   6.514 -22.138  1.00  0.00           H  
ATOM   4581 2HG  ARG B 287      -8.498   5.122 -21.453  1.00  0.00           H  
ATOM   4582 1HD  ARG B 287     -10.461   6.509 -21.131  1.00  0.00           H  
ATOM   4583 2HD  ARG B 287      -9.588   7.904 -21.808  1.00  0.00           H  
ATOM   4584  HE  ARG B 287     -10.692   5.619 -23.253  1.00  0.00           H  
ATOM   4585 1HH1 ARG B 287      -8.563   8.412 -23.337  1.00  0.00           H  
ATOM   4586 2HH1 ARG B 287      -8.586   8.533 -25.082  1.00  0.00           H  
ATOM   4587 1HH2 ARG B 287     -10.714   5.787 -25.518  1.00  0.00           H  
ATOM   4588 2HH2 ARG B 287      -9.803   7.048 -26.317  1.00  0.00           H  
ATOM   4589  N   GLU B 288      -6.493   6.419 -17.118  1.00  0.00           N  
ATOM   4590  CA  GLU B 288      -6.000   7.132 -15.943  1.00  0.00           C  
ATOM   4591  C   GLU B 288      -4.496   7.005 -15.780  1.00  0.00           C  
ATOM   4592  O   GLU B 288      -3.892   7.833 -15.088  1.00  0.00           O  
ATOM   4593  CB  GLU B 288      -6.696   6.614 -14.682  1.00  0.00           C  
ATOM   4594  CG  GLU B 288      -8.149   7.046 -14.543  1.00  0.00           C  
ATOM   4595  CD  GLU B 288      -8.756   6.643 -13.228  1.00  0.00           C  
ATOM   4596  OE1 GLU B 288      -8.484   5.556 -12.779  1.00  0.00           O  
ATOM   4597  OE2 GLU B 288      -9.493   7.424 -12.673  1.00  0.00           O  
ATOM   4598  H   GLU B 288      -7.085   5.611 -16.990  1.00  0.00           H  
ATOM   4599  HA  GLU B 288      -6.227   8.192 -16.063  1.00  0.00           H  
ATOM   4600 1HB  GLU B 288      -6.669   5.524 -14.673  1.00  0.00           H  
ATOM   4601 2HB  GLU B 288      -6.158   6.963 -13.801  1.00  0.00           H  
ATOM   4602 1HG  GLU B 288      -8.205   8.130 -14.639  1.00  0.00           H  
ATOM   4603 2HG  GLU B 288      -8.727   6.607 -15.355  1.00  0.00           H  
ATOM   4604  N   ARG B 289      -3.885   6.010 -16.427  1.00  0.00           N  
ATOM   4605  CA  ARG B 289      -2.470   5.650 -16.370  1.00  0.00           C  
ATOM   4606  C   ARG B 289      -2.000   5.338 -14.954  1.00  0.00           C  
ATOM   4607  O   ARG B 289      -1.039   5.945 -14.467  1.00  0.00           O  
ATOM   4608  CB  ARG B 289      -1.617   6.775 -16.937  1.00  0.00           C  
ATOM   4609  CG  ARG B 289      -1.979   7.202 -18.351  1.00  0.00           C  
ATOM   4610  CD  ARG B 289      -1.799   6.093 -19.322  1.00  0.00           C  
ATOM   4611  NE  ARG B 289      -2.098   6.510 -20.683  1.00  0.00           N  
ATOM   4612  CZ  ARG B 289      -2.366   5.667 -21.700  1.00  0.00           C  
ATOM   4613  NH1 ARG B 289      -2.368   4.369 -21.495  1.00  0.00           N  
ATOM   4614  NH2 ARG B 289      -2.627   6.147 -22.904  1.00  0.00           N  
ATOM   4615  H   ARG B 289      -4.508   5.470 -17.010  1.00  0.00           H  
ATOM   4616  HA  ARG B 289      -2.324   4.731 -16.940  1.00  0.00           H  
ATOM   4617 1HB  ARG B 289      -1.700   7.652 -16.297  1.00  0.00           H  
ATOM   4618 2HB  ARG B 289      -0.570   6.471 -16.942  1.00  0.00           H  
ATOM   4619 1HG  ARG B 289      -3.022   7.518 -18.380  1.00  0.00           H  
ATOM   4620 2HG  ARG B 289      -1.339   8.031 -18.655  1.00  0.00           H  
ATOM   4621 1HD  ARG B 289      -0.767   5.746 -19.292  1.00  0.00           H  
ATOM   4622 2HD  ARG B 289      -2.466   5.271 -19.063  1.00  0.00           H  
ATOM   4623  HE  ARG B 289      -2.106   7.502 -20.880  1.00  0.00           H  
ATOM   4624 1HH1 ARG B 289      -2.169   4.003 -20.574  1.00  0.00           H  
ATOM   4625 2HH1 ARG B 289      -2.569   3.738 -22.257  1.00  0.00           H  
ATOM   4626 1HH2 ARG B 289      -2.625   7.145 -23.061  1.00  0.00           H  
ATOM   4627 2HH2 ARG B 289      -2.827   5.516 -23.665  1.00  0.00           H  
ATOM   4628  N   PRO B 290      -2.643   4.397 -14.266  1.00  0.00           N  
ATOM   4629  CA  PRO B 290      -2.181   4.032 -12.923  1.00  0.00           C  
ATOM   4630  C   PRO B 290      -0.909   3.206 -12.967  1.00  0.00           C  
ATOM   4631  O   PRO B 290      -0.436   2.831 -14.040  1.00  0.00           O  
ATOM   4632  CB  PRO B 290      -3.353   3.220 -12.362  1.00  0.00           C  
ATOM   4633  CG  PRO B 290      -3.957   2.575 -13.562  1.00  0.00           C  
ATOM   4634  CD  PRO B 290      -3.857   3.622 -14.640  1.00  0.00           C  
ATOM   4635  HA  PRO B 290      -2.012   4.948 -12.337  1.00  0.00           H  
ATOM   4636 1HB  PRO B 290      -2.987   2.490 -11.625  1.00  0.00           H  
ATOM   4637 2HB  PRO B 290      -4.054   3.884 -11.836  1.00  0.00           H  
ATOM   4638 1HG  PRO B 290      -3.412   1.654 -13.814  1.00  0.00           H  
ATOM   4639 2HG  PRO B 290      -4.996   2.281 -13.353  1.00  0.00           H  
ATOM   4640 1HD  PRO B 290      -3.737   3.131 -15.618  1.00  0.00           H  
ATOM   4641 2HD  PRO B 290      -4.761   4.248 -14.629  1.00  0.00           H  
ATOM   4642  N   GLY B 291      -0.355   2.915 -11.797  1.00  0.00           N  
ATOM   4643  CA  GLY B 291       0.785   2.018 -11.737  1.00  0.00           C  
ATOM   4644  C   GLY B 291       0.607   0.839 -12.674  1.00  0.00           C  
ATOM   4645  O   GLY B 291      -0.501   0.340 -12.871  1.00  0.00           O  
ATOM   4646  H   GLY B 291      -0.714   3.311 -10.941  1.00  0.00           H  
ATOM   4647 1HA  GLY B 291       1.692   2.562 -12.001  1.00  0.00           H  
ATOM   4648 2HA  GLY B 291       0.911   1.658 -10.716  1.00  0.00           H  
ATOM   4649  N   SER B 292       1.724   0.390 -13.251  1.00  0.00           N  
ATOM   4650  CA  SER B 292       1.651  -0.549 -14.364  1.00  0.00           C  
ATOM   4651  C   SER B 292       0.952  -1.840 -13.964  1.00  0.00           C  
ATOM   4652  O   SER B 292       0.381  -2.525 -14.821  1.00  0.00           O  
ATOM   4653  CB  SER B 292       3.045  -0.859 -14.874  1.00  0.00           C  
ATOM   4654  OG  SER B 292       3.797  -1.534 -13.902  1.00  0.00           O  
ATOM   4655  H   SER B 292       2.629   0.696 -12.923  1.00  0.00           H  
ATOM   4656  HA  SER B 292       1.064  -0.094 -15.163  1.00  0.00           H  
ATOM   4657 1HB  SER B 292       2.976  -1.470 -15.773  1.00  0.00           H  
ATOM   4658 2HB  SER B 292       3.547   0.068 -15.146  1.00  0.00           H  
ATOM   4659  HG  SER B 292       4.651  -1.709 -14.303  1.00  0.00           H  
ATOM   4660  N   ASN B 293       0.985  -2.193 -12.676  1.00  0.00           N  
ATOM   4661  CA  ASN B 293       0.329  -3.417 -12.233  1.00  0.00           C  
ATOM   4662  C   ASN B 293      -1.167  -3.377 -12.530  1.00  0.00           C  
ATOM   4663  O   ASN B 293      -1.774  -4.408 -12.841  1.00  0.00           O  
ATOM   4664  CB  ASN B 293       0.574  -3.650 -10.753  1.00  0.00           C  
ATOM   4665  CG  ASN B 293       1.982  -4.093 -10.464  1.00  0.00           C  
ATOM   4666  OD1 ASN B 293       2.680  -4.602 -11.349  1.00  0.00           O  
ATOM   4667  ND2 ASN B 293       2.412  -3.909  -9.243  1.00  0.00           N  
ATOM   4668  H   ASN B 293       1.463  -1.618 -11.997  1.00  0.00           H  
ATOM   4669  HA  ASN B 293       0.750  -4.257 -12.789  1.00  0.00           H  
ATOM   4670 1HB  ASN B 293       0.375  -2.731 -10.202  1.00  0.00           H  
ATOM   4671 2HB  ASN B 293      -0.115  -4.409 -10.386  1.00  0.00           H  
ATOM   4672 1HD2 ASN B 293       3.341  -4.184  -8.992  1.00  0.00           H  
ATOM   4673 2HD2 ASN B 293       1.813  -3.493  -8.558  1.00  0.00           H  
ATOM   4674  N   LEU B 294      -1.778  -2.193 -12.443  1.00  0.00           N  
ATOM   4675  CA  LEU B 294      -3.210  -2.067 -12.691  1.00  0.00           C  
ATOM   4676  C   LEU B 294      -3.509  -1.709 -14.141  1.00  0.00           C  
ATOM   4677  O   LEU B 294      -4.503  -2.187 -14.700  1.00  0.00           O  
ATOM   4678  CB  LEU B 294      -3.811  -1.001 -11.766  1.00  0.00           C  
ATOM   4679  CG  LEU B 294      -5.312  -0.735 -11.944  1.00  0.00           C  
ATOM   4680  CD1 LEU B 294      -6.089  -2.021 -11.695  1.00  0.00           C  
ATOM   4681  CD2 LEU B 294      -5.750   0.363 -10.987  1.00  0.00           C  
ATOM   4682  H   LEU B 294      -1.247  -1.368 -12.204  1.00  0.00           H  
ATOM   4683  HA  LEU B 294      -3.682  -3.028 -12.487  1.00  0.00           H  
ATOM   4684 1HB  LEU B 294      -3.649  -1.306 -10.734  1.00  0.00           H  
ATOM   4685 2HB  LEU B 294      -3.286  -0.060 -11.933  1.00  0.00           H  
ATOM   4686  HG  LEU B 294      -5.507  -0.422 -12.970  1.00  0.00           H  
ATOM   4687 1HD1 LEU B 294      -7.155  -1.832 -11.822  1.00  0.00           H  
ATOM   4688 2HD1 LEU B 294      -5.769  -2.783 -12.406  1.00  0.00           H  
ATOM   4689 3HD1 LEU B 294      -5.900  -2.369 -10.680  1.00  0.00           H  
ATOM   4690 1HD2 LEU B 294      -6.817   0.552 -11.114  1.00  0.00           H  
ATOM   4691 2HD2 LEU B 294      -5.557   0.049  -9.961  1.00  0.00           H  
ATOM   4692 3HD2 LEU B 294      -5.192   1.275 -11.199  1.00  0.00           H  
ATOM   4693  N   ALA B 295      -2.674  -0.871 -14.758  1.00  0.00           N  
ATOM   4694  CA  ALA B 295      -2.870  -0.543 -16.166  1.00  0.00           C  
ATOM   4695  C   ALA B 295      -2.729  -1.781 -17.043  1.00  0.00           C  
ATOM   4696  O   ALA B 295      -3.483  -1.952 -18.007  1.00  0.00           O  
ATOM   4697  CB  ALA B 295      -1.882   0.540 -16.597  1.00  0.00           C  
ATOM   4698  H   ALA B 295      -1.899  -0.457 -14.260  1.00  0.00           H  
ATOM   4699  HA  ALA B 295      -3.885  -0.165 -16.288  1.00  0.00           H  
ATOM   4700 1HB  ALA B 295      -2.037   0.777 -17.649  1.00  0.00           H  
ATOM   4701 2HB  ALA B 295      -2.038   1.436 -15.997  1.00  0.00           H  
ATOM   4702 3HB  ALA B 295      -0.864   0.180 -16.453  1.00  0.00           H  
ATOM   4703  N   LYS B 296      -1.774  -2.658 -16.719  1.00  0.00           N  
ATOM   4704  CA  LYS B 296      -1.627  -3.896 -17.475  1.00  0.00           C  
ATOM   4705  C   LYS B 296      -2.782  -4.849 -17.196  1.00  0.00           C  
ATOM   4706  O   LYS B 296      -3.294  -5.500 -18.115  1.00  0.00           O  
ATOM   4707  CB  LYS B 296      -0.296  -4.572 -17.146  1.00  0.00           C  
ATOM   4708  CG  LYS B 296       0.934  -3.762 -17.535  1.00  0.00           C  
ATOM   4709  CD  LYS B 296       1.184  -3.822 -19.034  1.00  0.00           C  
ATOM   4710  CE  LYS B 296       2.532  -3.216 -19.396  1.00  0.00           C  
ATOM   4711  NZ  LYS B 296       2.809  -3.308 -20.856  1.00  0.00           N  
ATOM   4712  H   LYS B 296      -1.146  -2.473 -15.951  1.00  0.00           H  
ATOM   4713  HA  LYS B 296      -1.645  -3.657 -18.540  1.00  0.00           H  
ATOM   4714 1HB  LYS B 296      -0.242  -4.768 -16.075  1.00  0.00           H  
ATOM   4715 2HB  LYS B 296      -0.239  -5.533 -17.658  1.00  0.00           H  
ATOM   4716 1HG  LYS B 296       0.793  -2.722 -17.239  1.00  0.00           H  
ATOM   4717 2HG  LYS B 296       1.807  -4.154 -17.014  1.00  0.00           H  
ATOM   4718 1HD  LYS B 296       1.160  -4.860 -19.366  1.00  0.00           H  
ATOM   4719 2HD  LYS B 296       0.399  -3.274 -19.555  1.00  0.00           H  
ATOM   4720 1HE  LYS B 296       2.551  -2.169 -19.100  1.00  0.00           H  
ATOM   4721 2HE  LYS B 296       3.322  -3.738 -18.856  1.00  0.00           H  
ATOM   4722 1HZ  LYS B 296       3.710  -2.897 -21.054  1.00  0.00           H  
ATOM   4723 2HZ  LYS B 296       2.812  -4.278 -21.138  1.00  0.00           H  
ATOM   4724 3HZ  LYS B 296       2.093  -2.811 -21.366  1.00  0.00           H  
ATOM   4725  N   LYS B 297      -3.206  -4.943 -15.934  1.00  0.00           N  
ATOM   4726  CA  LYS B 297      -4.361  -5.771 -15.602  1.00  0.00           C  
ATOM   4727  C   LYS B 297      -5.604  -5.305 -16.351  1.00  0.00           C  
ATOM   4728  O   LYS B 297      -6.368  -6.125 -16.873  1.00  0.00           O  
ATOM   4729  CB  LYS B 297      -4.618  -5.754 -14.095  1.00  0.00           C  
ATOM   4730  CG  LYS B 297      -5.789  -6.619 -13.646  1.00  0.00           C  
ATOM   4731  CD  LYS B 297      -5.942  -6.601 -12.133  1.00  0.00           C  
ATOM   4732  CE  LYS B 297      -7.135  -7.433 -11.686  1.00  0.00           C  
ATOM   4733  NZ  LYS B 297      -7.292  -7.431 -10.207  1.00  0.00           N  
ATOM   4734  H   LYS B 297      -2.732  -4.442 -15.196  1.00  0.00           H  
ATOM   4735  HA  LYS B 297      -4.153  -6.795 -15.912  1.00  0.00           H  
ATOM   4736 1HB  LYS B 297      -3.727  -6.099 -13.570  1.00  0.00           H  
ATOM   4737 2HB  LYS B 297      -4.814  -4.732 -13.770  1.00  0.00           H  
ATOM   4738 1HG  LYS B 297      -6.709  -6.250 -14.101  1.00  0.00           H  
ATOM   4739 2HG  LYS B 297      -5.629  -7.646 -13.974  1.00  0.00           H  
ATOM   4740 1HD  LYS B 297      -5.038  -6.999 -11.671  1.00  0.00           H  
ATOM   4741 2HD  LYS B 297      -6.080  -5.574 -11.794  1.00  0.00           H  
ATOM   4742 1HE  LYS B 297      -8.044  -7.036 -12.136  1.00  0.00           H  
ATOM   4743 2HE  LYS B 297      -7.008  -8.461 -12.024  1.00  0.00           H  
ATOM   4744 1HZ  LYS B 297      -8.092  -7.993  -9.952  1.00  0.00           H  
ATOM   4745 2HZ  LYS B 297      -6.461  -7.815  -9.779  1.00  0.00           H  
ATOM   4746 3HZ  LYS B 297      -7.430  -6.484  -9.883  1.00  0.00           H  
ATOM   4747  N   ALA B 298      -5.819  -3.989 -16.416  1.00  0.00           N  
ATOM   4748  CA  ALA B 298      -6.972  -3.463 -17.141  1.00  0.00           C  
ATOM   4749  C   ALA B 298      -6.939  -3.858 -18.612  1.00  0.00           C  
ATOM   4750  O   ALA B 298      -7.987  -4.171 -19.189  1.00  0.00           O  
ATOM   4751  CB  ALA B 298      -7.035  -1.942 -16.996  1.00  0.00           C  
ATOM   4752  H   ALA B 298      -5.186  -3.344 -15.965  1.00  0.00           H  
ATOM   4753  HA  ALA B 298      -7.872  -3.899 -16.707  1.00  0.00           H  
ATOM   4754 1HB  ALA B 298      -7.899  -1.561 -17.540  1.00  0.00           H  
ATOM   4755 2HB  ALA B 298      -7.126  -1.681 -15.941  1.00  0.00           H  
ATOM   4756 3HB  ALA B 298      -6.126  -1.500 -17.401  1.00  0.00           H  
ATOM   4757  N   LEU B 299      -5.756  -3.852 -19.230  1.00  0.00           N  
ATOM   4758  CA  LEU B 299      -5.642  -4.321 -20.607  1.00  0.00           C  
ATOM   4759  C   LEU B 299      -5.938  -5.811 -20.716  1.00  0.00           C  
ATOM   4760  O   LEU B 299      -6.570  -6.245 -21.685  1.00  0.00           O  
ATOM   4761  CB  LEU B 299      -4.235  -4.036 -21.148  1.00  0.00           C  
ATOM   4762  CG  LEU B 299      -3.896  -2.556 -21.371  1.00  0.00           C  
ATOM   4763  CD1 LEU B 299      -2.399  -2.408 -21.609  1.00  0.00           C  
ATOM   4764  CD2 LEU B 299      -4.693  -2.026 -22.552  1.00  0.00           C  
ATOM   4765  H   LEU B 299      -4.931  -3.524 -18.752  1.00  0.00           H  
ATOM   4766  HA  LEU B 299      -6.379  -3.797 -21.214  1.00  0.00           H  
ATOM   4767 1HB  LEU B 299      -3.505  -4.441 -20.447  1.00  0.00           H  
ATOM   4768 2HB  LEU B 299      -4.117  -4.550 -22.101  1.00  0.00           H  
ATOM   4769  HG  LEU B 299      -4.149  -1.986 -20.477  1.00  0.00           H  
ATOM   4770 1HD1 LEU B 299      -2.158  -1.356 -21.768  1.00  0.00           H  
ATOM   4771 2HD1 LEU B 299      -1.854  -2.777 -20.740  1.00  0.00           H  
ATOM   4772 3HD1 LEU B 299      -2.112  -2.983 -22.489  1.00  0.00           H  
ATOM   4773 1HD2 LEU B 299      -4.453  -0.974 -22.712  1.00  0.00           H  
ATOM   4774 2HD2 LEU B 299      -4.440  -2.594 -23.447  1.00  0.00           H  
ATOM   4775 3HD2 LEU B 299      -5.759  -2.127 -22.348  1.00  0.00           H  
ATOM   4776  N   GLU B 300      -5.495  -6.605 -19.737  1.00  0.00           N  
ATOM   4777  CA  GLU B 300      -5.860  -8.018 -19.715  1.00  0.00           C  
ATOM   4778  C   GLU B 300      -7.366  -8.200 -19.590  1.00  0.00           C  
ATOM   4779  O   GLU B 300      -7.938  -9.088 -20.231  1.00  0.00           O  
ATOM   4780  CB  GLU B 300      -5.155  -8.734 -18.561  1.00  0.00           C  
ATOM   4781  CG  GLU B 300      -5.470 -10.219 -18.456  1.00  0.00           C  
ATOM   4782  CD  GLU B 300      -4.718 -10.900 -17.347  1.00  0.00           C  
ATOM   4783  OE1 GLU B 300      -3.680 -10.409 -16.970  1.00  0.00           O  
ATOM   4784  OE2 GLU B 300      -5.181 -11.911 -16.875  1.00  0.00           O  
ATOM   4785  H   GLU B 300      -4.904  -6.238 -19.005  1.00  0.00           H  
ATOM   4786  HA  GLU B 300      -5.549  -8.470 -20.658  1.00  0.00           H  
ATOM   4787 1HB  GLU B 300      -4.076  -8.628 -18.673  1.00  0.00           H  
ATOM   4788 2HB  GLU B 300      -5.434  -8.265 -17.618  1.00  0.00           H  
ATOM   4789 1HG  GLU B 300      -6.539 -10.342 -18.284  1.00  0.00           H  
ATOM   4790 2HG  GLU B 300      -5.225 -10.699 -19.403  1.00  0.00           H  
ATOM   4791  N   ILE B 301      -8.019  -7.374 -18.770  1.00  0.00           N  
ATOM   4792  CA  ILE B 301      -9.469  -7.455 -18.633  1.00  0.00           C  
ATOM   4793  C   ILE B 301     -10.144  -7.175 -19.970  1.00  0.00           C  
ATOM   4794  O   ILE B 301     -11.108  -7.852 -20.346  1.00  0.00           O  
ATOM   4795  CB  ILE B 301      -9.984  -6.462 -17.575  1.00  0.00           C  
ATOM   4796  CG1 ILE B 301      -9.544  -6.899 -16.175  1.00  0.00           C  
ATOM   4797  CG2 ILE B 301     -11.498  -6.344 -17.648  1.00  0.00           C  
ATOM   4798  CD1 ILE B 301      -9.733  -5.836 -15.116  1.00  0.00           C  
ATOM   4799  H   ILE B 301      -7.513  -6.683 -18.234  1.00  0.00           H  
ATOM   4800  HA  ILE B 301      -9.734  -8.472 -18.348  1.00  0.00           H  
ATOM   4801  HB  ILE B 301      -9.543  -5.481 -17.752  1.00  0.00           H  
ATOM   4802 1HG1 ILE B 301     -10.107  -7.782 -15.876  1.00  0.00           H  
ATOM   4803 2HG1 ILE B 301      -8.489  -7.175 -16.195  1.00  0.00           H  
ATOM   4804 1HG2 ILE B 301     -11.845  -5.639 -16.892  1.00  0.00           H  
ATOM   4805 2HG2 ILE B 301     -11.788  -5.988 -18.635  1.00  0.00           H  
ATOM   4806 3HG2 ILE B 301     -11.948  -7.320 -17.466  1.00  0.00           H  
ATOM   4807 1HD1 ILE B 301      -9.398  -6.220 -14.152  1.00  0.00           H  
ATOM   4808 2HD1 ILE B 301      -9.148  -4.954 -15.378  1.00  0.00           H  
ATOM   4809 3HD1 ILE B 301     -10.786  -5.569 -15.054  1.00  0.00           H  
ATOM   4810  N   ILE B 302      -9.646  -6.181 -20.708  1.00  0.00           N  
ATOM   4811  CA  ILE B 302     -10.193  -5.891 -22.031  1.00  0.00           C  
ATOM   4812  C   ILE B 302     -10.022  -7.091 -22.951  1.00  0.00           C  
ATOM   4813  O   ILE B 302     -10.943  -7.466 -23.687  1.00  0.00           O  
ATOM   4814  CB  ILE B 302      -9.513  -4.659 -22.655  1.00  0.00           C  
ATOM   4815  CG1 ILE B 302      -9.872  -3.395 -21.869  1.00  0.00           C  
ATOM   4816  CG2 ILE B 302      -9.913  -4.513 -24.115  1.00  0.00           C  
ATOM   4817  CD1 ILE B 302      -9.031  -2.192 -22.229  1.00  0.00           C  
ATOM   4818  H   ILE B 302      -8.885  -5.618 -20.357  1.00  0.00           H  
ATOM   4819  HA  ILE B 302     -11.262  -5.709 -21.932  1.00  0.00           H  
ATOM   4820  HB  ILE B 302      -8.431  -4.771 -22.594  1.00  0.00           H  
ATOM   4821 1HG1 ILE B 302     -10.919  -3.145 -22.042  1.00  0.00           H  
ATOM   4822 2HG1 ILE B 302      -9.755  -3.585 -20.802  1.00  0.00           H  
ATOM   4823 1HG2 ILE B 302      -9.424  -3.637 -24.540  1.00  0.00           H  
ATOM   4824 2HG2 ILE B 302      -9.608  -5.402 -24.666  1.00  0.00           H  
ATOM   4825 3HG2 ILE B 302     -10.994  -4.395 -24.186  1.00  0.00           H  
ATOM   4826 1HD1 ILE B 302      -9.345  -1.336 -21.631  1.00  0.00           H  
ATOM   4827 2HD1 ILE B 302      -7.981  -2.409 -22.030  1.00  0.00           H  
ATOM   4828 3HD1 ILE B 302      -9.160  -1.961 -23.286  1.00  0.00           H  
ATOM   4829  N   LEU B 303      -8.844  -7.718 -22.923  1.00  0.00           N  
ATOM   4830  CA  LEU B 303      -8.612  -8.891 -23.759  1.00  0.00           C  
ATOM   4831  C   LEU B 303      -9.552 -10.032 -23.392  1.00  0.00           C  
ATOM   4832  O   LEU B 303     -10.100 -10.699 -24.278  1.00  0.00           O  
ATOM   4833  CB  LEU B 303      -7.157  -9.358 -23.623  1.00  0.00           C  
ATOM   4834  CG  LEU B 303      -6.099  -8.417 -24.211  1.00  0.00           C  
ATOM   4835  CD1 LEU B 303      -4.714  -8.870 -23.771  1.00  0.00           C  
ATOM   4836  CD2 LEU B 303      -6.214  -8.407 -25.728  1.00  0.00           C  
ATOM   4837  H   LEU B 303      -8.102  -7.388 -22.322  1.00  0.00           H  
ATOM   4838  HA  LEU B 303      -8.819  -8.623 -24.795  1.00  0.00           H  
ATOM   4839 1HB  LEU B 303      -6.932  -9.490 -22.566  1.00  0.00           H  
ATOM   4840 2HB  LEU B 303      -7.054 -10.324 -24.119  1.00  0.00           H  
ATOM   4841  HG  LEU B 303      -6.256  -7.408 -23.829  1.00  0.00           H  
ATOM   4842 1HD1 LEU B 303      -3.961  -8.201 -24.189  1.00  0.00           H  
ATOM   4843 2HD1 LEU B 303      -4.653  -8.849 -22.683  1.00  0.00           H  
ATOM   4844 3HD1 LEU B 303      -4.534  -9.885 -24.125  1.00  0.00           H  
ATOM   4845 1HD2 LEU B 303      -5.462  -7.737 -26.147  1.00  0.00           H  
ATOM   4846 2HD2 LEU B 303      -6.055  -9.415 -26.112  1.00  0.00           H  
ATOM   4847 3HD2 LEU B 303      -7.208  -8.062 -26.016  1.00  0.00           H  
ATOM   4848  N   ARG B 304      -9.752 -10.275 -22.094  1.00  0.00           N  
ATOM   4849  CA  ARG B 304     -10.628 -11.370 -21.687  1.00  0.00           C  
ATOM   4850  C   ARG B 304     -12.075 -11.086 -22.067  1.00  0.00           C  
ATOM   4851  O   ARG B 304     -12.780 -11.976 -22.558  1.00  0.00           O  
ATOM   4852  CB  ARG B 304     -10.537 -11.600 -20.186  1.00  0.00           C  
ATOM   4853  CG  ARG B 304      -9.232 -12.219 -19.712  1.00  0.00           C  
ATOM   4854  CD  ARG B 304      -9.197 -12.364 -18.234  1.00  0.00           C  
ATOM   4855  NE  ARG B 304      -7.927 -12.898 -17.771  1.00  0.00           N  
ATOM   4856  CZ  ARG B 304      -7.628 -14.210 -17.702  1.00  0.00           C  
ATOM   4857  NH1 ARG B 304      -8.517 -15.107 -18.069  1.00  0.00           N  
ATOM   4858  NH2 ARG B 304      -6.442 -14.596 -17.265  1.00  0.00           N  
ATOM   4859  H   ARG B 304      -9.306  -9.711 -21.385  1.00  0.00           H  
ATOM   4860  HA  ARG B 304     -10.325 -12.271 -22.220  1.00  0.00           H  
ATOM   4861 1HB  ARG B 304     -10.659 -10.651 -19.665  1.00  0.00           H  
ATOM   4862 2HB  ARG B 304     -11.347 -12.255 -19.868  1.00  0.00           H  
ATOM   4863 1HG  ARG B 304      -9.116 -13.209 -20.156  1.00  0.00           H  
ATOM   4864 2HG  ARG B 304      -8.397 -11.586 -20.014  1.00  0.00           H  
ATOM   4865 1HD  ARG B 304      -9.346 -11.389 -17.770  1.00  0.00           H  
ATOM   4866 2HD  ARG B 304      -9.988 -13.041 -17.916  1.00  0.00           H  
ATOM   4867  HE  ARG B 304      -7.217 -12.239 -17.480  1.00  0.00           H  
ATOM   4868 1HH1 ARG B 304      -9.424 -14.812 -18.402  1.00  0.00           H  
ATOM   4869 2HH1 ARG B 304      -8.294 -16.090 -18.017  1.00  0.00           H  
ATOM   4870 1HH2 ARG B 304      -5.759 -13.907 -16.983  1.00  0.00           H  
ATOM   4871 2HH2 ARG B 304      -6.219 -15.579 -17.214  1.00  0.00           H  
ATOM   4872  N   ALA B 305     -12.536  -9.853 -21.852  1.00  0.00           N  
ATOM   4873  CA  ALA B 305     -13.896  -9.501 -22.250  1.00  0.00           C  
ATOM   4874  C   ALA B 305     -14.053  -9.548 -23.764  1.00  0.00           C  
ATOM   4875  O   ALA B 305     -15.083 -10.011 -24.272  1.00  0.00           O  
ATOM   4876  CB  ALA B 305     -14.260  -8.119 -21.707  1.00  0.00           C  
ATOM   4877  H   ALA B 305     -11.955  -9.152 -21.415  1.00  0.00           H  
ATOM   4878  HA  ALA B 305     -14.575 -10.239 -21.825  1.00  0.00           H  
ATOM   4879 1HB  ALA B 305     -15.277  -7.866 -22.010  1.00  0.00           H  
ATOM   4880 2HB  ALA B 305     -14.197  -8.127 -20.619  1.00  0.00           H  
ATOM   4881 3HB  ALA B 305     -13.569  -7.379 -22.105  1.00  0.00           H  
ATOM   4882  N   ALA B 306     -13.047  -9.077 -24.504  1.00  0.00           N  
ATOM   4883  CA  ALA B 306     -13.106  -9.131 -25.960  1.00  0.00           C  
ATOM   4884  C   ALA B 306     -13.069 -10.560 -26.484  1.00  0.00           C  
ATOM   4885  O   ALA B 306     -13.747 -10.863 -27.470  1.00  0.00           O  
ATOM   4886  CB  ALA B 306     -11.960  -8.325 -26.571  1.00  0.00           C  
ATOM   4887  H   ALA B 306     -12.233  -8.679 -24.059  1.00  0.00           H  
ATOM   4888  HA  ALA B 306     -14.053  -8.694 -26.277  1.00  0.00           H  
ATOM   4889 1HB  ALA B 306     -12.018  -8.375 -27.659  1.00  0.00           H  
ATOM   4890 2HB  ALA B 306     -12.034  -7.286 -26.251  1.00  0.00           H  
ATOM   4891 3HB  ALA B 306     -11.008  -8.738 -26.241  1.00  0.00           H  
ATOM   4892  N   GLU B 307     -12.290 -11.439 -25.849  1.00  0.00           N  
ATOM   4893  CA  GLU B 307     -12.230 -12.831 -26.288  1.00  0.00           C  
ATOM   4894  C   GLU B 307     -13.588 -13.505 -26.138  1.00  0.00           C  
ATOM   4895  O   GLU B 307     -14.024 -14.254 -27.021  1.00  0.00           O  
ATOM   4896  CB  GLU B 307     -11.175 -13.600 -25.490  1.00  0.00           C  
ATOM   4897  CG  GLU B 307     -10.931 -15.021 -25.976  1.00  0.00           C  
ATOM   4898  CD  GLU B 307      -9.756 -15.676 -25.305  1.00  0.00           C  
ATOM   4899  OE1 GLU B 307      -9.696 -15.652 -24.099  1.00  0.00           O  
ATOM   4900  OE2 GLU B 307      -8.918 -16.202 -25.999  1.00  0.00           O  
ATOM   4901  H   GLU B 307     -11.734 -11.148 -25.057  1.00  0.00           H  
ATOM   4902  HA  GLU B 307     -11.961 -12.848 -27.345  1.00  0.00           H  
ATOM   4903 1HB  GLU B 307     -10.226 -13.065 -25.531  1.00  0.00           H  
ATOM   4904 2HB  GLU B 307     -11.476 -13.652 -24.443  1.00  0.00           H  
ATOM   4905 1HG  GLU B 307     -11.823 -15.618 -25.785  1.00  0.00           H  
ATOM   4906 2HG  GLU B 307     -10.765 -15.002 -27.052  1.00  0.00           H  
ATOM   4907  N   GLU B 308     -14.276 -13.246 -25.023  1.00  0.00           N  
ATOM   4908  CA  GLU B 308     -15.613 -13.797 -24.834  1.00  0.00           C  
ATOM   4909  C   GLU B 308     -16.596 -13.253 -25.862  1.00  0.00           C  
ATOM   4910  O   GLU B 308     -17.477 -13.989 -26.322  1.00  0.00           O  
ATOM   4911  CB  GLU B 308     -16.117 -13.490 -23.422  1.00  0.00           C  
ATOM   4912  CG  GLU B 308     -15.430 -14.285 -22.321  1.00  0.00           C  
ATOM   4913  CD  GLU B 308     -15.728 -15.757 -22.389  1.00  0.00           C  
ATOM   4914  OE1 GLU B 308     -16.883 -16.109 -22.396  1.00  0.00           O  
ATOM   4915  OE2 GLU B 308     -14.800 -16.529 -22.434  1.00  0.00           O  
ATOM   4916  H   GLU B 308     -13.876 -12.665 -24.301  1.00  0.00           H  
ATOM   4917  HA  GLU B 308     -15.565 -14.877 -24.973  1.00  0.00           H  
ATOM   4918 1HB  GLU B 308     -15.977 -12.430 -23.208  1.00  0.00           H  
ATOM   4919 2HB  GLU B 308     -17.186 -13.695 -23.365  1.00  0.00           H  
ATOM   4920 1HG  GLU B 308     -14.353 -14.139 -22.401  1.00  0.00           H  
ATOM   4921 2HG  GLU B 308     -15.749 -13.897 -21.354  1.00  0.00           H  
ATOM   4922  N   LEU B 309     -16.468 -11.976 -26.232  1.00  0.00           N  
ATOM   4923  CA  LEU B 309     -17.291 -11.438 -27.311  1.00  0.00           C  
ATOM   4924  C   LEU B 309     -16.931 -12.063 -28.651  1.00  0.00           C  
ATOM   4925  O   LEU B 309     -17.817 -12.327 -29.471  1.00  0.00           O  
ATOM   4926  CB  LEU B 309     -17.127  -9.915 -27.393  1.00  0.00           C  
ATOM   4927  CG  LEU B 309     -17.743  -9.116 -26.236  1.00  0.00           C  
ATOM   4928  CD1 LEU B 309     -17.187  -7.699 -26.245  1.00  0.00           C  
ATOM   4929  CD2 LEU B 309     -19.257  -9.110 -26.373  1.00  0.00           C
[truncated: 975,484 more chars]
